# Supplementary material for: Rationally seeded computational protein design of ɑ-helical barrels
Source: Nat Chem Biol. 2024 Jun 20;20(8):991–9. doi: 10.1038/s41589-024-01642-0 (PMC11288890; doi:10.1038/s41589-024-01642-0)
Supplement: Supplementary file 3 — PDB and .mtz files used for making figure panels b–d and j–m. [file 41589_2024_1642_MOESM3_ESM.zip]

Archive with 1,757 entries (1,742 files):
- KIA_RP_RSPD_NatChemBiol_data_Figure2/
- __MACOSX/._KIA_RP_RSPD_NatChemBiol_data_Figure2
- KIA_RP_RSPD_NatChemBiol_data_Figure2/.DS_Store
- __MACOSX/KIA_RP_RSPD_NatChemBiol_data_Figure2/._.DS_Store
- KIA_RP_RSPD_NatChemBiol_data_Figure2/LLIA_peptide_panels_b-d_l-m/
- __MACOSX/KIA_RP_RSPD_NatChemBiol_data_Figure2/._LLIA_peptide_panels_b-d_l-m
- KIA_RP_RSPD_NatChemBiol_data_Figure2/scapCC6_LLIA_panels_e-h/
- __MACOSX/KIA_RP_RSPD_NatChemBiol_data_Figure2/._scapCC6_LLIA_panels_e-h
- __MACOSX/KIA_RP_RSPD_NatChemBiol_data_Figure2/._KIA_RP_RSPD_NatChemBiol_data_Figure2.xlsx
- KIA_RP_RSPD_NatChemBiol_data_Figure2/scapCC6_LLIA_panels_j-m/
- __MACOSX/KIA_RP_RSPD_NatChemBiol_data_Figure2/._scapCC6_LLIA_panels_j-m
- KIA_RP_RSPD_NatChemBiol_data_Figure2/LLIA_peptide_panels_e-h/
- __MACOSX/KIA_RP_RSPD_NatChemBiol_data_Figure2/._LLIA_peptide_panels_e-h
- KIA_RP_RSPD_NatChemBiol_data_Figure2/LLIA_peptide_panels_b-d_l-m/.DS_Store
- __MACOSX/KIA_RP_RSPD_NatChemBiol_data_Figure2/LLIA_peptide_panels_b-d_l-m/._.DS_Store
- KIA_RP_RSPD_NatChemBiol_data_Figure2/LLIA_peptide_panels_b-d_l-m/8QAB_LLIA_apCCHex_submitted.pdb
- __MACOSX/KIA_RP_RSPD_NatChemBiol_data_Figure2/LLIA_peptide_panels_b-d_l-m/._8QAB_LLIA_apCCHex_submitted.pdb
- KIA_RP_RSPD_NatChemBiol_data_Figure2/scapCC6_LLIA_panels_e-h/.DS_Store
- __MACOSX/KIA_RP_RSPD_NatChemBiol_data_Figure2/scapCC6_LLIA_panels_e-h/._.DS_Store
- KIA_RP_RSPD_NatChemBiol_data_Figure2/scapCC6_LLIA_panels_e-h/AUC_panel_g/
- __MACOSX/KIA_RP_RSPD_NatChemBiol_data_Figure2/scapCC6_LLIA_panels_e-h/._AUC_panel_g
- KIA_RP_RSPD_NatChemBiol_data_Figure2/scapCC6_LLIA_panels_e-h/SAXS_panel_i/
- __MACOSX/KIA_RP_RSPD_NatChemBiol_data_Figure2/scapCC6_LLIA_panels_e-h/._SAXS_panel_i
- KIA_RP_RSPD_NatChemBiol_data_Figure2/scapCC6_LLIA_panels_e-h/DPH_panel_h/
- __MACOSX/KIA_RP_RSPD_NatChemBiol_data_Figure2/scapCC6_LLIA_panels_e-h/._DPH_panel_h
- KIA_RP_RSPD_NatChemBiol_data_Figure2/scapCC6_LLIA_panels_e-h/CD_panel_e-f/
- __MACOSX/KIA_RP_RSPD_NatChemBiol_data_Figure2/scapCC6_LLIA_panels_e-h/._CD_panel_e-f
- KIA_RP_RSPD_NatChemBiol_data_Figure2/scapCC6_LLIA_panels_j-m/.DS_Store
- __MACOSX/KIA_RP_RSPD_NatChemBiol_data_Figure2/scapCC6_LLIA_panels_j-m/._.DS_Store
- KIA_RP_RSPD_NatChemBiol_data_Figure2/scapCC6_LLIA_panels_j-m/8QAD_scapCC6_LLIA_submitted.pdb
- __MACOSX/KIA_RP_RSPD_NatChemBiol_data_Figure2/scapCC6_LLIA_panels_j-m/._8QAD_scapCC6_LLIA_submitted.pdb
- KIA_RP_RSPD_NatChemBiol_data_Figure2/LLIA_peptide_panels_e-h/.DS_Store
- __MACOSX/KIA_RP_RSPD_NatChemBiol_data_Figure2/LLIA_peptide_panels_e-h/._.DS_Store
- KIA_RP_RSPD_NatChemBiol_data_Figure2/LLIA_peptide_panels_e-h/binding_panel_h/
- __MACOSX/KIA_RP_RSPD_NatChemBiol_data_Figure2/LLIA_peptide_panels_e-h/._binding_panel_h
- KIA_RP_RSPD_NatChemBiol_data_Figure2/LLIA_peptide_panels_e-h/AUC_panel_g/
- __MACOSX/KIA_RP_RSPD_NatChemBiol_data_Figure2/LLIA_peptide_panels_e-h/._AUC_panel_g
- KIA_RP_RSPD_NatChemBiol_data_Figure2/LLIA_peptide_panels_e-h/CD_panel_e-f/
- __MACOSX/KIA_RP_RSPD_NatChemBiol_data_Figure2/LLIA_peptide_panels_e-h/._CD_panel_e-f
- KIA_RP_RSPD_NatChemBiol_data_Figure2/scapCC6_LLIA_panels_e-h/AUC_panel_g/AUC_SV_scapCC6_LLIA_master.txt
- __MACOSX/KIA_RP_RSPD_NatChemBiol_data_Figure2/scapCC6_LLIA_panels_e-h/AUC_panel_g/._AUC_SV_scapCC6_LLIA_master.txt
- KIA_RP_RSPD_NatChemBiol_data_Figure2/scapCC6_LLIA_panels_e-h/AUC_panel_g/SV_raw/
- __MACOSX/KIA_RP_RSPD_NatChemBiol_data_Figure2/scapCC6_LLIA_panels_e-h/AUC_panel_g/._SV_raw
- KIA_RP_RSPD_NatChemBiol_data_Figure2/scapCC6_LLIA_panels_e-h/AUC_panel_g/.DS_Store
- __MACOSX/KIA_RP_RSPD_NatChemBiol_data_Figure2/scapCC6_LLIA_panels_e-h/AUC_panel_g/._.DS_Store
- KIA_RP_RSPD_NatChemBiol_data_Figure2/scapCC6_LLIA_panels_e-h/SAXS_panel_i/SAXS_FoXS_His_scapCC6_LLIA_master_unrelaxed_rank_004_alphafold2_ptm_model_1_seed_000_230713_scapCC6_LLIA_frame_508_denss_dmax_70_sx.fit
- __MACOSX/KIA_RP_RSPD_NatChemBiol_data_Figure2/scapCC6_LLIA_panels_e-h/SAXS_panel_i/._SAXS_FoXS_His_scapCC6_LLIA_master_unrelaxed_rank_004_alphafold2_ptm_model_1_seed_000_230713_scapCC6_LLIA_frame_508_denss_dmax_70_sx.fit
- KIA_RP_RSPD_NatChemBiol_data_Figure2/scapCC6_LLIA_panels_e-h/SAXS_panel_i/.DS_Store
- __MACOSX/KIA_RP_RSPD_NatChemBiol_data_Figure2/scapCC6_LLIA_panels_e-h/SAXS_panel_i/._.DS_Store
- KIA_RP_RSPD_NatChemBiol_data_Figure2/scapCC6_LLIA_panels_e-h/SAXS_panel_i/SAXS_scatter_scapCC6_LLIA_frame_508_denss_dmax_70_sx.out
- __MACOSX/KIA_RP_RSPD_NatChemBiol_data_Figure2/scapCC6_LLIA_panels_e-h/SAXS_panel_i/._SAXS_scatter_scapCC6_LLIA_frame_508_denss_dmax_70_sx.out
- KIA_RP_RSPD_NatChemBiol_data_Figure2/scapCC6_LLIA_panels_e-h/SAXS_panel_i/His_scapCC6_LLIA_master_unrelaxed_rank_004_alphafold2_ptm_model_1_seed_000.pdb
- __MACOSX/KIA_RP_RSPD_NatChemBiol_data_Figure2/scapCC6_LLIA_panels_e-h/SAXS_panel_i/._His_scapCC6_LLIA_master_unrelaxed_rank_004_alphafold2_ptm_model_1_seed_000.pdb
- KIA_RP_RSPD_NatChemBiol_data_Figure2/scapCC6_LLIA_panels_e-h/SAXS_panel_i/SAXS_raw_SEC_scapCC6_LLIA/
- __MACOSX/KIA_RP_RSPD_NatChemBiol_data_Figure2/scapCC6_LLIA_panels_e-h/SAXS_panel_i/._SAXS_raw_SEC_scapCC6_LLIA
- KIA_RP_RSPD_NatChemBiol_data_Figure2/scapCC6_LLIA_panels_e-h/SAXS_panel_i/SAXS_scatter_scapCC6_LLIA_frame_508_denss_dmax_70_sx.dat
- __MACOSX/KIA_RP_RSPD_NatChemBiol_data_Figure2/scapCC6_LLIA_panels_e-h/SAXS_panel_i/._SAXS_scatter_scapCC6_LLIA_frame_508_denss_dmax_70_sx.dat
- KIA_RP_RSPD_NatChemBiol_data_Figure2/scapCC6_LLIA_panels_e-h/DPH_panel_h/scapCC6_LLIA_master_DPH_raw2.xlsx
- __MACOSX/KIA_RP_RSPD_NatChemBiol_data_Figure2/scapCC6_LLIA_panels_e-h/DPH_panel_h/._scapCC6_LLIA_master_DPH_raw2.xlsx
- KIA_RP_RSPD_NatChemBiol_data_Figure2/scapCC6_LLIA_panels_e-h/DPH_panel_h/DPH_1_scapCC6_LLIA_master.xlsx
- __MACOSX/KIA_RP_RSPD_NatChemBiol_data_Figure2/scapCC6_LLIA_panels_e-h/DPH_panel_h/._DPH_1_scapCC6_LLIA_master.xlsx
- KIA_RP_RSPD_NatChemBiol_data_Figure2/scapCC6_LLIA_panels_e-h/DPH_panel_h/DPH_2_scapCC6_LLIA_master.xlsx
- __MACOSX/KIA_RP_RSPD_NatChemBiol_data_Figure2/scapCC6_LLIA_panels_e-h/DPH_panel_h/._DPH_2_scapCC6_LLIA_master.xlsx
- KIA_RP_RSPD_NatChemBiol_data_Figure2/scapCC6_LLIA_panels_e-h/CD_panel_e-f/CD_scapCC6_LLIA_master_10uM_SEC_pH74_1mm_5to95.txt
- __MACOSX/KIA_RP_RSPD_NatChemBiol_data_Figure2/scapCC6_LLIA_panels_e-h/CD_panel_e-f/._CD_scapCC6_LLIA_master_10uM_SEC_pH74_1mm_5to95.txt
- KIA_RP_RSPD_NatChemBiol_data_Figure2/scapCC6_LLIA_panels_e-h/CD_panel_e-f/CD_scapCC6_LLIA_master_10uM_SEC_pH74_1mm_95to5.txt
- __MACOSX/KIA_RP_RSPD_NatChemBiol_data_Figure2/scapCC6_LLIA_panels_e-h/CD_panel_e-f/._CD_scapCC6_LLIA_master_10uM_SEC_pH74_1mm_95to5.txt
- KIA_RP_RSPD_NatChemBiol_data_Figure2/scapCC6_LLIA_panels_e-h/CD_panel_e-f/CD_scapCC6_LLIA_master_10uM_SEC_pH74_1mm_5deg_PM.txt
- __MACOSX/KIA_RP_RSPD_NatChemBiol_data_Figure2/scapCC6_LLIA_panels_e-h/CD_panel_e-f/._CD_scapCC6_LLIA_master_10uM_SEC_pH74_1mm_5deg_PM.txt
- KIA_RP_RSPD_NatChemBiol_data_Figure2/scapCC6_LLIA_panels_e-h/CD_panel_e-f/CD_scapCC6_LLIA_master_10uM_SEC_pH74_1mm_5deg.txt
- __MACOSX/KIA_RP_RSPD_NatChemBiol_data_Figure2/scapCC6_LLIA_panels_e-h/CD_panel_e-f/._CD_scapCC6_LLIA_master_10uM_SEC_pH74_1mm_5deg.txt
- KIA_RP_RSPD_NatChemBiol_data_Figure2/scapCC6_LLIA_panels_e-h/CD_panel_e-f/CD_scapCC6_LLIA_master_1xSEC_pH74_1mm_5deg.txt
- __MACOSX/KIA_RP_RSPD_NatChemBiol_data_Figure2/scapCC6_LLIA_panels_e-h/CD_panel_e-f/._CD_scapCC6_LLIA_master_1xSEC_pH74_1mm_5deg.txt
- KIA_RP_RSPD_NatChemBiol_data_Figure2/LLIA_peptide_panels_e-h/binding_panel_h/DPH_LLIA.xlsx
- __MACOSX/KIA_RP_RSPD_NatChemBiol_data_Figure2/LLIA_peptide_panels_e-h/binding_panel_h/._DPH_LLIA.xlsx
- KIA_RP_RSPD_NatChemBiol_data_Figure2/LLIA_peptide_panels_e-h/binding_panel_h/LLIA_DPH_raw.xlsx
- __MACOSX/KIA_RP_RSPD_NatChemBiol_data_Figure2/LLIA_peptide_panels_e-h/binding_panel_h/._LLIA_DPH_raw.xlsx
- KIA_RP_RSPD_NatChemBiol_data_Figure2/LLIA_peptide_panels_e-h/AUC_panel_g/SV_raw/
- __MACOSX/KIA_RP_RSPD_NatChemBiol_data_Figure2/LLIA_peptide_panels_e-h/AUC_panel_g/._SV_raw
- KIA_RP_RSPD_NatChemBiol_data_Figure2/LLIA_peptide_panels_e-h/AUC_panel_g/.DS_Store
- __MACOSX/KIA_RP_RSPD_NatChemBiol_data_Figure2/LLIA_peptide_panels_e-h/AUC_panel_g/._.DS_Store
- KIA_RP_RSPD_NatChemBiol_data_Figure2/LLIA_peptide_panels_e-h/AUC_panel_g/AUC_SV_LLIA.txt
- __MACOSX/KIA_RP_RSPD_NatChemBiol_data_Figure2/LLIA_peptide_panels_e-h/AUC_panel_g/._AUC_SV_LLIA.txt
- KIA_RP_RSPD_NatChemBiol_data_Figure2/LLIA_peptide_panels_e-h/CD_panel_e-f/CD_LLIA_greg_barmag_50uM_pH74_1mm_5deg.txt
- __MACOSX/KIA_RP_RSPD_NatChemBiol_data_Figure2/LLIA_peptide_panels_e-h/CD_panel_e-f/._CD_LLIA_greg_barmag_50uM_pH74_1mm_5deg.txt
- KIA_RP_RSPD_NatChemBiol_data_Figure2/LLIA_peptide_panels_e-h/CD_panel_e-f/CD_LLIA_1xPBS_pH74_1mm_5deg.txt
- __MACOSX/KIA_RP_RSPD_NatChemBiol_data_Figure2/LLIA_peptide_panels_e-h/CD_panel_e-f/._CD_LLIA_1xPBS_pH74_1mm_5deg.txt
- KIA_RP_RSPD_NatChemBiol_data_Figure2/LLIA_peptide_panels_e-h/CD_panel_e-f/CD_LLIA_greg_barmag_50uM_pH74_1mm_5deg_PM.txt
- __MACOSX/KIA_RP_RSPD_NatChemBiol_data_Figure2/LLIA_peptide_panels_e-h/CD_panel_e-f/._CD_LLIA_greg_barmag_50uM_pH74_1mm_5deg_PM.txt
- KIA_RP_RSPD_NatChemBiol_data_Figure2/LLIA_peptide_panels_e-h/CD_panel_e-f/CD_LLIA_greg_barmag_50uM_pH74_1mm_95to5.txt
- __MACOSX/KIA_RP_RSPD_NatChemBiol_data_Figure2/LLIA_peptide_panels_e-h/CD_panel_e-f/._CD_LLIA_greg_barmag_50uM_pH74_1mm_95to5.txt
- KIA_RP_RSPD_NatChemBiol_data_Figure2/LLIA_peptide_panels_e-h/CD_panel_e-f/CD_LLIA_greg_barmag_50uM_pH74_1mm_5to95.txt
- __MACOSX/KIA_RP_RSPD_NatChemBiol_data_Figure2/LLIA_peptide_panels_e-h/CD_panel_e-f/._CD_LLIA_greg_barmag_50uM_pH74_1mm_5to95.txt
- KIA_RP_RSPD_NatChemBiol_data_Figure2/scapCC6_LLIA_panels_e-h/AUC_panel_g/SV_raw/00087.RA1
- __MACOSX/KIA_RP_RSPD_NatChemBiol_data_Figure2/scapCC6_LLIA_panels_e-h/AUC_panel_g/SV_raw/._00087.RA1
- KIA_RP_RSPD_NatChemBiol_data_Figure2/scapCC6_LLIA_panels_e-h/AUC_panel_g/SV_raw/00093.RA1
- __MACOSX/KIA_RP_RSPD_NatChemBiol_data_Figure2/scapCC6_LLIA_panels_e-h/AUC_panel_g/SV_raw/._00093.RA1
- KIA_RP_RSPD_NatChemBiol_data_Figure2/scapCC6_LLIA_panels_e-h/AUC_panel_g/SV_raw/00078.RA1
- __MACOSX/KIA_RP_RSPD_NatChemBiol_data_Figure2/scapCC6_LLIA_panels_e-h/AUC_panel_g/SV_raw/._00078.RA1
- KIA_RP_RSPD_NatChemBiol_data_Figure2/scapCC6_LLIA_panels_e-h/AUC_panel_g/SV_raw/00044.RA1
- __MACOSX/KIA_RP_RSPD_NatChemBiol_data_Figure2/scapCC6_LLIA_panels_e-h/AUC_panel_g/SV_raw/._00044.RA1
- KIA_RP_RSPD_NatChemBiol_data_Figure2/scapCC6_LLIA_panels_e-h/AUC_panel_g/SV_raw/00050.RA1
- __MACOSX/KIA_RP_RSPD_NatChemBiol_data_Figure2/scapCC6_LLIA_panels_e-h/AUC_panel_g/SV_raw/._00050.RA1
- KIA_RP_RSPD_NatChemBiol_data_Figure2/scapCC6_LLIA_panels_e-h/AUC_panel_g/SV_raw/00118.RA1
- __MACOSX/KIA_RP_RSPD_NatChemBiol_data_Figure2/scapCC6_LLIA_panels_e-h/AUC_panel_g/SV_raw/._00118.RA1
- KIA_RP_RSPD_NatChemBiol_data_Figure2/scapCC6_LLIA_panels_e-h/AUC_panel_g/SV_raw/00119.RA1
- __MACOSX/KIA_RP_RSPD_NatChemBiol_data_Figure2/scapCC6_LLIA_panels_e-h/AUC_panel_g/SV_raw/._00119.RA1
- KIA_RP_RSPD_NatChemBiol_data_Figure2/scapCC6_LLIA_panels_e-h/AUC_panel_g/SV_raw/00051.RA1
- __MACOSX/KIA_RP_RSPD_NatChemBiol_data_Figure2/scapCC6_LLIA_panels_e-h/AUC_panel_g/SV_raw/._00051.RA1
- KIA_RP_RSPD_NatChemBiol_data_Figure2/scapCC6_LLIA_panels_e-h/AUC_panel_g/SV_raw/00045.RA1
- __MACOSX/KIA_RP_RSPD_NatChemBiol_data_Figure2/scapCC6_LLIA_panels_e-h/AUC_panel_g/SV_raw/._00045.RA1
- KIA_RP_RSPD_NatChemBiol_data_Figure2/scapCC6_LLIA_panels_e-h/AUC_panel_g/SV_raw/00079.RA1
- __MACOSX/KIA_RP_RSPD_NatChemBiol_data_Figure2/scapCC6_LLIA_panels_e-h/AUC_panel_g/SV_raw/._00079.RA1
- KIA_RP_RSPD_NatChemBiol_data_Figure2/scapCC6_LLIA_panels_e-h/AUC_panel_g/SV_raw/00092.RA1
- __MACOSX/KIA_RP_RSPD_NatChemBiol_data_Figure2/scapCC6_LLIA_panels_e-h/AUC_panel_g/SV_raw/._00092.RA1
- KIA_RP_RSPD_NatChemBiol_data_Figure2/scapCC6_LLIA_panels_e-h/AUC_panel_g/SV_raw/00086.RA1
- __MACOSX/KIA_RP_RSPD_NatChemBiol_data_Figure2/scapCC6_LLIA_panels_e-h/AUC_panel_g/SV_raw/._00086.RA1
- KIA_RP_RSPD_NatChemBiol_data_Figure2/scapCC6_LLIA_panels_e-h/AUC_panel_g/SV_raw/00090.RA1
- __MACOSX/KIA_RP_RSPD_NatChemBiol_data_Figure2/scapCC6_LLIA_panels_e-h/AUC_panel_g/SV_raw/._00090.RA1
- KIA_RP_RSPD_NatChemBiol_data_Figure2/scapCC6_LLIA_panels_e-h/AUC_panel_g/SV_raw/00084.RA1
- __MACOSX/KIA_RP_RSPD_NatChemBiol_data_Figure2/scapCC6_LLIA_panels_e-h/AUC_panel_g/SV_raw/._00084.RA1
- KIA_RP_RSPD_NatChemBiol_data_Figure2/scapCC6_LLIA_panels_e-h/AUC_panel_g/SV_raw/00053.RA1
- __MACOSX/KIA_RP_RSPD_NatChemBiol_data_Figure2/scapCC6_LLIA_panels_e-h/AUC_panel_g/SV_raw/._00053.RA1
- KIA_RP_RSPD_NatChemBiol_data_Figure2/scapCC6_LLIA_panels_e-h/AUC_panel_g/SV_raw/00047.RA1
- __MACOSX/KIA_RP_RSPD_NatChemBiol_data_Figure2/scapCC6_LLIA_panels_e-h/AUC_panel_g/SV_raw/._00047.RA1
- KIA_RP_RSPD_NatChemBiol_data_Figure2/scapCC6_LLIA_panels_e-h/AUC_panel_g/SV_raw/00046.RA1
- __MACOSX/KIA_RP_RSPD_NatChemBiol_data_Figure2/scapCC6_LLIA_panels_e-h/AUC_panel_g/SV_raw/._00046.RA1
- KIA_RP_RSPD_NatChemBiol_data_Figure2/scapCC6_LLIA_panels_e-h/AUC_panel_g/SV_raw/00052.RA1
- __MACOSX/KIA_RP_RSPD_NatChemBiol_data_Figure2/scapCC6_LLIA_panels_e-h/AUC_panel_g/SV_raw/._00052.RA1
- KIA_RP_RSPD_NatChemBiol_data_Figure2/scapCC6_LLIA_panels_e-h/AUC_panel_g/SV_raw/00085.RA1
- __MACOSX/KIA_RP_RSPD_NatChemBiol_data_Figure2/scapCC6_LLIA_panels_e-h/AUC_panel_g/SV_raw/._00085.RA1
- KIA_RP_RSPD_NatChemBiol_data_Figure2/scapCC6_LLIA_panels_e-h/AUC_panel_g/SV_raw/00091.RA1
- __MACOSX/KIA_RP_RSPD_NatChemBiol_data_Figure2/scapCC6_LLIA_panels_e-h/AUC_panel_g/SV_raw/._00091.RA1
- KIA_RP_RSPD_NatChemBiol_data_Figure2/scapCC6_LLIA_panels_e-h/AUC_panel_g/SV_raw/00095.RA1
- __MACOSX/KIA_RP_RSPD_NatChemBiol_data_Figure2/scapCC6_LLIA_panels_e-h/AUC_panel_g/SV_raw/._00095.RA1
- KIA_RP_RSPD_NatChemBiol_data_Figure2/scapCC6_LLIA_panels_e-h/AUC_panel_g/SV_raw/00081.RA1
- __MACOSX/KIA_RP_RSPD_NatChemBiol_data_Figure2/scapCC6_LLIA_panels_e-h/AUC_panel_g/SV_raw/._00081.RA1
- KIA_RP_RSPD_NatChemBiol_data_Figure2/scapCC6_LLIA_panels_e-h/AUC_panel_g/SV_raw/00056.RA1
- __MACOSX/KIA_RP_RSPD_NatChemBiol_data_Figure2/scapCC6_LLIA_panels_e-h/AUC_panel_g/SV_raw/._00056.RA1
- KIA_RP_RSPD_NatChemBiol_data_Figure2/scapCC6_LLIA_panels_e-h/AUC_panel_g/SV_raw/00042.RA1
- __MACOSX/KIA_RP_RSPD_NatChemBiol_data_Figure2/scapCC6_LLIA_panels_e-h/AUC_panel_g/SV_raw/._00042.RA1
- KIA_RP_RSPD_NatChemBiol_data_Figure2/scapCC6_LLIA_panels_e-h/AUC_panel_g/SV_raw/00043.RA1
- __MACOSX/KIA_RP_RSPD_NatChemBiol_data_Figure2/scapCC6_LLIA_panels_e-h/AUC_panel_g/SV_raw/._00043.RA1
- KIA_RP_RSPD_NatChemBiol_data_Figure2/scapCC6_LLIA_panels_e-h/AUC_panel_g/SV_raw/00057.RA1
- __MACOSX/KIA_RP_RSPD_NatChemBiol_data_Figure2/scapCC6_LLIA_panels_e-h/AUC_panel_g/SV_raw/._00057.RA1
- KIA_RP_RSPD_NatChemBiol_data_Figure2/scapCC6_LLIA_panels_e-h/AUC_panel_g/SV_raw/00080.RA1
- __MACOSX/KIA_RP_RSPD_NatChemBiol_data_Figure2/scapCC6_LLIA_panels_e-h/AUC_panel_g/SV_raw/._00080.RA1
- KIA_RP_RSPD_NatChemBiol_data_Figure2/scapCC6_LLIA_panels_e-h/AUC_panel_g/SV_raw/00094.RA1
- __MACOSX/KIA_RP_RSPD_NatChemBiol_data_Figure2/scapCC6_LLIA_panels_e-h/AUC_panel_g/SV_raw/._00094.RA1
- KIA_RP_RSPD_NatChemBiol_data_Figure2/scapCC6_LLIA_panels_e-h/AUC_panel_g/SV_raw/00082.RA1
- __MACOSX/KIA_RP_RSPD_NatChemBiol_data_Figure2/scapCC6_LLIA_panels_e-h/AUC_panel_g/SV_raw/._00082.RA1
- KIA_RP_RSPD_NatChemBiol_data_Figure2/scapCC6_LLIA_panels_e-h/AUC_panel_g/SV_raw/00096.RA1
- __MACOSX/KIA_RP_RSPD_NatChemBiol_data_Figure2/scapCC6_LLIA_panels_e-h/AUC_panel_g/SV_raw/._00096.RA1
- KIA_RP_RSPD_NatChemBiol_data_Figure2/scapCC6_LLIA_panels_e-h/AUC_panel_g/SV_raw/00041.RA1
- __MACOSX/KIA_RP_RSPD_NatChemBiol_data_Figure2/scapCC6_LLIA_panels_e-h/AUC_panel_g/SV_raw/._00041.RA1
- KIA_RP_RSPD_NatChemBiol_data_Figure2/scapCC6_LLIA_panels_e-h/AUC_panel_g/SV_raw/00055.RA1
- __MACOSX/KIA_RP_RSPD_NatChemBiol_data_Figure2/scapCC6_LLIA_panels_e-h/AUC_panel_g/SV_raw/._00055.RA1
- KIA_RP_RSPD_NatChemBiol_data_Figure2/scapCC6_LLIA_panels_e-h/AUC_panel_g/SV_raw/00069.RA1
- __MACOSX/KIA_RP_RSPD_NatChemBiol_data_Figure2/scapCC6_LLIA_panels_e-h/AUC_panel_g/SV_raw/._00069.RA1
- KIA_RP_RSPD_NatChemBiol_data_Figure2/scapCC6_LLIA_panels_e-h/AUC_panel_g/SV_raw/00109.RA1
- __MACOSX/KIA_RP_RSPD_NatChemBiol_data_Figure2/scapCC6_LLIA_panels_e-h/AUC_panel_g/SV_raw/._00109.RA1
- KIA_RP_RSPD_NatChemBiol_data_Figure2/scapCC6_LLIA_panels_e-h/AUC_panel_g/SV_raw/00108.RA1
- __MACOSX/KIA_RP_RSPD_NatChemBiol_data_Figure2/scapCC6_LLIA_panels_e-h/AUC_panel_g/SV_raw/._00108.RA1
- KIA_RP_RSPD_NatChemBiol_data_Figure2/scapCC6_LLIA_panels_e-h/AUC_panel_g/SV_raw/00120.RA1
- __MACOSX/KIA_RP_RSPD_NatChemBiol_data_Figure2/scapCC6_LLIA_panels_e-h/AUC_panel_g/SV_raw/._00120.RA1
- KIA_RP_RSPD_NatChemBiol_data_Figure2/scapCC6_LLIA_panels_e-h/AUC_panel_g/SV_raw/00068.RA1
- __MACOSX/KIA_RP_RSPD_NatChemBiol_data_Figure2/scapCC6_LLIA_panels_e-h/AUC_panel_g/SV_raw/._00068.RA1
- KIA_RP_RSPD_NatChemBiol_data_Figure2/scapCC6_LLIA_panels_e-h/AUC_panel_g/SV_raw/00054.RA1
- __MACOSX/KIA_RP_RSPD_NatChemBiol_data_Figure2/scapCC6_LLIA_panels_e-h/AUC_panel_g/SV_raw/._00054.RA1
- KIA_RP_RSPD_NatChemBiol_data_Figure2/scapCC6_LLIA_panels_e-h/AUC_panel_g/SV_raw/00040.RA1
- __MACOSX/KIA_RP_RSPD_NatChemBiol_data_Figure2/scapCC6_LLIA_panels_e-h/AUC_panel_g/SV_raw/._00040.RA1
- KIA_RP_RSPD_NatChemBiol_data_Figure2/scapCC6_LLIA_panels_e-h/AUC_panel_g/SV_raw/00097.RA1
- __MACOSX/KIA_RP_RSPD_NatChemBiol_data_Figure2/scapCC6_LLIA_panels_e-h/AUC_panel_g/SV_raw/._00097.RA1
- KIA_RP_RSPD_NatChemBiol_data_Figure2/scapCC6_LLIA_panels_e-h/AUC_panel_g/SV_raw/00083.RA1
- __MACOSX/KIA_RP_RSPD_NatChemBiol_data_Figure2/scapCC6_LLIA_panels_e-h/AUC_panel_g/SV_raw/._00083.RA1
- KIA_RP_RSPD_NatChemBiol_data_Figure2/scapCC6_LLIA_panels_e-h/AUC_panel_g/SV_raw/00027.RA1
- __MACOSX/KIA_RP_RSPD_NatChemBiol_data_Figure2/scapCC6_LLIA_panels_e-h/AUC_panel_g/SV_raw/._00027.RA1
- KIA_RP_RSPD_NatChemBiol_data_Figure2/scapCC6_LLIA_panels_e-h/AUC_panel_g/SV_raw/00033.RA1
- __MACOSX/KIA_RP_RSPD_NatChemBiol_data_Figure2/scapCC6_LLIA_panels_e-h/AUC_panel_g/SV_raw/._00033.RA1
- KIA_RP_RSPD_NatChemBiol_data_Figure2/scapCC6_LLIA_panels_e-h/AUC_panel_g/SV_raw/00032.RA1
- __MACOSX/KIA_RP_RSPD_NatChemBiol_data_Figure2/scapCC6_LLIA_panels_e-h/AUC_panel_g/SV_raw/._00032.RA1
- KIA_RP_RSPD_NatChemBiol_data_Figure2/scapCC6_LLIA_panels_e-h/AUC_panel_g/SV_raw/00026.RA1
- __MACOSX/KIA_RP_RSPD_NatChemBiol_data_Figure2/scapCC6_LLIA_panels_e-h/AUC_panel_g/SV_raw/._00026.RA1
- KIA_RP_RSPD_NatChemBiol_data_Figure2/scapCC6_LLIA_panels_e-h/AUC_panel_g/SV_raw/00018.RA1
- __MACOSX/KIA_RP_RSPD_NatChemBiol_data_Figure2/scapCC6_LLIA_panels_e-h/AUC_panel_g/SV_raw/._00018.RA1
- KIA_RP_RSPD_NatChemBiol_data_Figure2/scapCC6_LLIA_panels_e-h/AUC_panel_g/SV_raw/00030.RA1
- __MACOSX/KIA_RP_RSPD_NatChemBiol_data_Figure2/scapCC6_LLIA_panels_e-h/AUC_panel_g/SV_raw/._00030.RA1
- KIA_RP_RSPD_NatChemBiol_data_Figure2/scapCC6_LLIA_panels_e-h/AUC_panel_g/SV_raw/00024.RA1
- __MACOSX/KIA_RP_RSPD_NatChemBiol_data_Figure2/scapCC6_LLIA_panels_e-h/AUC_panel_g/SV_raw/._00024.RA1
- KIA_RP_RSPD_NatChemBiol_data_Figure2/scapCC6_LLIA_panels_e-h/AUC_panel_g/SV_raw/00025.RA1
- __MACOSX/KIA_RP_RSPD_NatChemBiol_data_Figure2/scapCC6_LLIA_panels_e-h/AUC_panel_g/SV_raw/._00025.RA1
- KIA_RP_RSPD_NatChemBiol_data_Figure2/scapCC6_LLIA_panels_e-h/AUC_panel_g/SV_raw/00031.RA1
- __MACOSX/KIA_RP_RSPD_NatChemBiol_data_Figure2/scapCC6_LLIA_panels_e-h/AUC_panel_g/SV_raw/._00031.RA1
- KIA_RP_RSPD_NatChemBiol_data_Figure2/scapCC6_LLIA_panels_e-h/AUC_panel_g/SV_raw/00019.RA1
- __MACOSX/KIA_RP_RSPD_NatChemBiol_data_Figure2/scapCC6_LLIA_panels_e-h/AUC_panel_g/SV_raw/._00019.RA1
- KIA_RP_RSPD_NatChemBiol_data_Figure2/scapCC6_LLIA_panels_e-h/AUC_panel_g/SV_raw/00035.RA1
- __MACOSX/KIA_RP_RSPD_NatChemBiol_data_Figure2/scapCC6_LLIA_panels_e-h/AUC_panel_g/SV_raw/._00035.RA1
- KIA_RP_RSPD_NatChemBiol_data_Figure2/scapCC6_LLIA_panels_e-h/AUC_panel_g/SV_raw/00021.RA1
- __MACOSX/KIA_RP_RSPD_NatChemBiol_data_Figure2/scapCC6_LLIA_panels_e-h/AUC_panel_g/SV_raw/._00021.RA1
- KIA_RP_RSPD_NatChemBiol_data_Figure2/scapCC6_LLIA_panels_e-h/AUC_panel_g/SV_raw/00009.RA1
- __MACOSX/KIA_RP_RSPD_NatChemBiol_data_Figure2/scapCC6_LLIA_panels_e-h/AUC_panel_g/SV_raw/._00009.RA1
- KIA_RP_RSPD_NatChemBiol_data_Figure2/scapCC6_LLIA_panels_e-h/AUC_panel_g/SV_raw/00008.RA1
- __MACOSX/KIA_RP_RSPD_NatChemBiol_data_Figure2/scapCC6_LLIA_panels_e-h/AUC_panel_g/SV_raw/._00008.RA1
- KIA_RP_RSPD_NatChemBiol_data_Figure2/scapCC6_LLIA_panels_e-h/AUC_panel_g/SV_raw/00020.RA1
- __MACOSX/KIA_RP_RSPD_NatChemBiol_data_Figure2/scapCC6_LLIA_panels_e-h/AUC_panel_g/SV_raw/._00020.RA1
- KIA_RP_RSPD_NatChemBiol_data_Figure2/scapCC6_LLIA_panels_e-h/AUC_panel_g/SV_raw/00034.RA1
- __MACOSX/KIA_RP_RSPD_NatChemBiol_data_Figure2/scapCC6_LLIA_panels_e-h/AUC_panel_g/SV_raw/._00034.RA1
- KIA_RP_RSPD_NatChemBiol_data_Figure2/scapCC6_LLIA_panels_e-h/AUC_panel_g/SV_raw/00022.RA1
- __MACOSX/KIA_RP_RSPD_NatChemBiol_data_Figure2/scapCC6_LLIA_panels_e-h/AUC_panel_g/SV_raw/._00022.RA1
- KIA_RP_RSPD_NatChemBiol_data_Figure2/scapCC6_LLIA_panels_e-h/AUC_panel_g/SV_raw/00036.RA1
- __MACOSX/KIA_RP_RSPD_NatChemBiol_data_Figure2/scapCC6_LLIA_panels_e-h/AUC_panel_g/SV_raw/._00036.RA1
- KIA_RP_RSPD_NatChemBiol_data_Figure2/scapCC6_LLIA_panels_e-h/AUC_panel_g/SV_raw/00037.RA1
- __MACOSX/KIA_RP_RSPD_NatChemBiol_data_Figure2/scapCC6_LLIA_panels_e-h/AUC_panel_g/SV_raw/._00037.RA1
- KIA_RP_RSPD_NatChemBiol_data_Figure2/scapCC6_LLIA_panels_e-h/AUC_panel_g/SV_raw/00023.RA1
- __MACOSX/KIA_RP_RSPD_NatChemBiol_data_Figure2/scapCC6_LLIA_panels_e-h/AUC_panel_g/SV_raw/._00023.RA1
- KIA_RP_RSPD_NatChemBiol_data_Figure2/scapCC6_LLIA_panels_e-h/AUC_panel_g/SV_raw/00006.RA1
- __MACOSX/KIA_RP_RSPD_NatChemBiol_data_Figure2/scapCC6_LLIA_panels_e-h/AUC_panel_g/SV_raw/._00006.RA1
- KIA_RP_RSPD_NatChemBiol_data_Figure2/scapCC6_LLIA_panels_e-h/AUC_panel_g/SV_raw/00012.RA1
- __MACOSX/KIA_RP_RSPD_NatChemBiol_data_Figure2/scapCC6_LLIA_panels_e-h/AUC_panel_g/SV_raw/._00012.RA1
- KIA_RP_RSPD_NatChemBiol_data_Figure2/scapCC6_LLIA_panels_e-h/AUC_panel_g/SV_raw/00013.RA1
- __MACOSX/KIA_RP_RSPD_NatChemBiol_data_Figure2/scapCC6_LLIA_panels_e-h/AUC_panel_g/SV_raw/._00013.RA1
- KIA_RP_RSPD_NatChemBiol_data_Figure2/scapCC6_LLIA_panels_e-h/AUC_panel_g/SV_raw/00007.RA1
- __MACOSX/KIA_RP_RSPD_NatChemBiol_data_Figure2/scapCC6_LLIA_panels_e-h/AUC_panel_g/SV_raw/._00007.RA1
- KIA_RP_RSPD_NatChemBiol_data_Figure2/scapCC6_LLIA_panels_e-h/AUC_panel_g/SV_raw/00039.RA1
- __MACOSX/KIA_RP_RSPD_NatChemBiol_data_Figure2/scapCC6_LLIA_panels_e-h/AUC_panel_g/SV_raw/._00039.RA1
- KIA_RP_RSPD_NatChemBiol_data_Figure2/scapCC6_LLIA_panels_e-h/AUC_panel_g/SV_raw/00011.RA1
- __MACOSX/KIA_RP_RSPD_NatChemBiol_data_Figure2/scapCC6_LLIA_panels_e-h/AUC_panel_g/SV_raw/._00011.RA1
- KIA_RP_RSPD_NatChemBiol_data_Figure2/scapCC6_LLIA_panels_e-h/AUC_panel_g/SV_raw/00005.RA1
- __MACOSX/KIA_RP_RSPD_NatChemBiol_data_Figure2/scapCC6_LLIA_panels_e-h/AUC_panel_g/SV_raw/._00005.RA1
- KIA_RP_RSPD_NatChemBiol_data_Figure2/scapCC6_LLIA_panels_e-h/AUC_panel_g/SV_raw/00004.RA1
- __MACOSX/KIA_RP_RSPD_NatChemBiol_data_Figure2/scapCC6_LLIA_panels_e-h/AUC_panel_g/SV_raw/._00004.RA1
- KIA_RP_RSPD_NatChemBiol_data_Figure2/scapCC6_LLIA_panels_e-h/AUC_panel_g/SV_raw/00010.RA1
- __MACOSX/KIA_RP_RSPD_NatChemBiol_data_Figure2/scapCC6_LLIA_panels_e-h/AUC_panel_g/SV_raw/._00010.RA1
- KIA_RP_RSPD_NatChemBiol_data_Figure2/scapCC6_LLIA_panels_e-h/AUC_panel_g/SV_raw/00038.RA1
- __MACOSX/KIA_RP_RSPD_NatChemBiol_data_Figure2/scapCC6_LLIA_panels_e-h/AUC_panel_g/SV_raw/._00038.RA1
- KIA_RP_RSPD_NatChemBiol_data_Figure2/scapCC6_LLIA_panels_e-h/AUC_panel_g/SV_raw/00014.RA1
- __MACOSX/KIA_RP_RSPD_NatChemBiol_data_Figure2/scapCC6_LLIA_panels_e-h/AUC_panel_g/SV_raw/._00014.RA1
- KIA_RP_RSPD_NatChemBiol_data_Figure2/scapCC6_LLIA_panels_e-h/AUC_panel_g/SV_raw/00028.RA1
- __MACOSX/KIA_RP_RSPD_NatChemBiol_data_Figure2/scapCC6_LLIA_panels_e-h/AUC_panel_g/SV_raw/._00028.RA1
- KIA_RP_RSPD_NatChemBiol_data_Figure2/scapCC6_LLIA_panels_e-h/AUC_panel_g/SV_raw/00029.RA1
- __MACOSX/KIA_RP_RSPD_NatChemBiol_data_Figure2/scapCC6_LLIA_panels_e-h/AUC_panel_g/SV_raw/._00029.RA1
- KIA_RP_RSPD_NatChemBiol_data_Figure2/scapCC6_LLIA_panels_e-h/AUC_panel_g/SV_raw/00001.RA1
- __MACOSX/KIA_RP_RSPD_NatChemBiol_data_Figure2/scapCC6_LLIA_panels_e-h/AUC_panel_g/SV_raw/._00001.RA1
- KIA_RP_RSPD_NatChemBiol_data_Figure2/scapCC6_LLIA_panels_e-h/AUC_panel_g/SV_raw/00015.RA1
- __MACOSX/KIA_RP_RSPD_NatChemBiol_data_Figure2/scapCC6_LLIA_panels_e-h/AUC_panel_g/SV_raw/._00015.RA1
- KIA_RP_RSPD_NatChemBiol_data_Figure2/scapCC6_LLIA_panels_e-h/AUC_panel_g/SV_raw/00003.RA1
- __MACOSX/KIA_RP_RSPD_NatChemBiol_data_Figure2/scapCC6_LLIA_panels_e-h/AUC_panel_g/SV_raw/._00003.RA1
- KIA_RP_RSPD_NatChemBiol_data_Figure2/scapCC6_LLIA_panels_e-h/AUC_panel_g/SV_raw/00017.RA1
- __MACOSX/KIA_RP_RSPD_NatChemBiol_data_Figure2/scapCC6_LLIA_panels_e-h/AUC_panel_g/SV_raw/._00017.RA1
- KIA_RP_RSPD_NatChemBiol_data_Figure2/scapCC6_LLIA_panels_e-h/AUC_panel_g/SV_raw/00016.RA1
- __MACOSX/KIA_RP_RSPD_NatChemBiol_data_Figure2/scapCC6_LLIA_panels_e-h/AUC_panel_g/SV_raw/._00016.RA1
- KIA_RP_RSPD_NatChemBiol_data_Figure2/scapCC6_LLIA_panels_e-h/AUC_panel_g/SV_raw/00002.RA1
- __MACOSX/KIA_RP_RSPD_NatChemBiol_data_Figure2/scapCC6_LLIA_panels_e-h/AUC_panel_g/SV_raw/._00002.RA1
- KIA_RP_RSPD_NatChemBiol_data_Figure2/scapCC6_LLIA_panels_e-h/AUC_panel_g/SV_raw/00059.RA1
- __MACOSX/KIA_RP_RSPD_NatChemBiol_data_Figure2/scapCC6_LLIA_panels_e-h/AUC_panel_g/SV_raw/._00059.RA1
- KIA_RP_RSPD_NatChemBiol_data_Figure2/scapCC6_LLIA_panels_e-h/AUC_panel_g/SV_raw/00065.RA1
- __MACOSX/KIA_RP_RSPD_NatChemBiol_data_Figure2/scapCC6_LLIA_panels_e-h/AUC_panel_g/SV_raw/._00065.RA1
- KIA_RP_RSPD_NatChemBiol_data_Figure2/scapCC6_LLIA_panels_e-h/AUC_panel_g/SV_raw/00071.RA1
- __MACOSX/KIA_RP_RSPD_NatChemBiol_data_Figure2/scapCC6_LLIA_panels_e-h/AUC_panel_g/SV_raw/._00071.RA1
- KIA_RP_RSPD_NatChemBiol_data_Figure2/scapCC6_LLIA_panels_e-h/AUC_panel_g/SV_raw/00111.RA1
- __MACOSX/KIA_RP_RSPD_NatChemBiol_data_Figure2/scapCC6_LLIA_panels_e-h/AUC_panel_g/SV_raw/._00111.RA1
- KIA_RP_RSPD_NatChemBiol_data_Figure2/scapCC6_LLIA_panels_e-h/AUC_panel_g/SV_raw/00105.RA1
- __MACOSX/KIA_RP_RSPD_NatChemBiol_data_Figure2/scapCC6_LLIA_panels_e-h/AUC_panel_g/SV_raw/._00105.RA1
- KIA_RP_RSPD_NatChemBiol_data_Figure2/scapCC6_LLIA_panels_e-h/AUC_panel_g/SV_raw/00104.RA1
- __MACOSX/KIA_RP_RSPD_NatChemBiol_data_Figure2/scapCC6_LLIA_panels_e-h/AUC_panel_g/SV_raw/._00104.RA1
- KIA_RP_RSPD_NatChemBiol_data_Figure2/scapCC6_LLIA_panels_e-h/AUC_panel_g/SV_raw/00110.RA1
- __MACOSX/KIA_RP_RSPD_NatChemBiol_data_Figure2/scapCC6_LLIA_panels_e-h/AUC_panel_g/SV_raw/._00110.RA1
- KIA_RP_RSPD_NatChemBiol_data_Figure2/scapCC6_LLIA_panels_e-h/AUC_panel_g/SV_raw/00070.RA1
- __MACOSX/KIA_RP_RSPD_NatChemBiol_data_Figure2/scapCC6_LLIA_panels_e-h/AUC_panel_g/SV_raw/._00070.RA1
- KIA_RP_RSPD_NatChemBiol_data_Figure2/scapCC6_LLIA_panels_e-h/AUC_panel_g/SV_raw/00064.RA1
- __MACOSX/KIA_RP_RSPD_NatChemBiol_data_Figure2/scapCC6_LLIA_panels_e-h/AUC_panel_g/SV_raw/._00064.RA1
- KIA_RP_RSPD_NatChemBiol_data_Figure2/scapCC6_LLIA_panels_e-h/AUC_panel_g/SV_raw/00058.RA1
- __MACOSX/KIA_RP_RSPD_NatChemBiol_data_Figure2/scapCC6_LLIA_panels_e-h/AUC_panel_g/SV_raw/._00058.RA1
- KIA_RP_RSPD_NatChemBiol_data_Figure2/scapCC6_LLIA_panels_e-h/AUC_panel_g/SV_raw/00099.RA1
- __MACOSX/KIA_RP_RSPD_NatChemBiol_data_Figure2/scapCC6_LLIA_panels_e-h/AUC_panel_g/SV_raw/._00099.RA1
- KIA_RP_RSPD_NatChemBiol_data_Figure2/scapCC6_LLIA_panels_e-h/AUC_panel_g/SV_raw/00072.RA1
- __MACOSX/KIA_RP_RSPD_NatChemBiol_data_Figure2/scapCC6_LLIA_panels_e-h/AUC_panel_g/SV_raw/._00072.RA1
- KIA_RP_RSPD_NatChemBiol_data_Figure2/scapCC6_LLIA_panels_e-h/AUC_panel_g/SV_raw/00066.RA1
- __MACOSX/KIA_RP_RSPD_NatChemBiol_data_Figure2/scapCC6_LLIA_panels_e-h/AUC_panel_g/SV_raw/._00066.RA1
- KIA_RP_RSPD_NatChemBiol_data_Figure2/scapCC6_LLIA_panels_e-h/AUC_panel_g/SV_raw/00106.RA1
- __MACOSX/KIA_RP_RSPD_NatChemBiol_data_Figure2/scapCC6_LLIA_panels_e-h/AUC_panel_g/SV_raw/._00106.RA1
- KIA_RP_RSPD_NatChemBiol_data_Figure2/scapCC6_LLIA_panels_e-h/AUC_panel_g/SV_raw/00112.RA1
- __MACOSX/KIA_RP_RSPD_NatChemBiol_data_Figure2/scapCC6_LLIA_panels_e-h/AUC_panel_g/SV_raw/._00112.RA1
- KIA_RP_RSPD_NatChemBiol_data_Figure2/scapCC6_LLIA_panels_e-h/AUC_panel_g/SV_raw/00113.RA1
- __MACOSX/KIA_RP_RSPD_NatChemBiol_data_Figure2/scapCC6_LLIA_panels_e-h/AUC_panel_g/SV_raw/._00113.RA1
- KIA_RP_RSPD_NatChemBiol_data_Figure2/scapCC6_LLIA_panels_e-h/AUC_panel_g/SV_raw/00107.RA1
- __MACOSX/KIA_RP_RSPD_NatChemBiol_data_Figure2/scapCC6_LLIA_panels_e-h/AUC_panel_g/SV_raw/._00107.RA1
- KIA_RP_RSPD_NatChemBiol_data_Figure2/scapCC6_LLIA_panels_e-h/AUC_panel_g/SV_raw/00067.RA1
- __MACOSX/KIA_RP_RSPD_NatChemBiol_data_Figure2/scapCC6_LLIA_panels_e-h/AUC_panel_g/SV_raw/._00067.RA1
- KIA_RP_RSPD_NatChemBiol_data_Figure2/scapCC6_LLIA_panels_e-h/AUC_panel_g/SV_raw/00073.RA1
- __MACOSX/KIA_RP_RSPD_NatChemBiol_data_Figure2/scapCC6_LLIA_panels_e-h/AUC_panel_g/SV_raw/._00073.RA1
- KIA_RP_RSPD_NatChemBiol_data_Figure2/scapCC6_LLIA_panels_e-h/AUC_panel_g/SV_raw/00098.RA1
- __MACOSX/KIA_RP_RSPD_NatChemBiol_data_Figure2/scapCC6_LLIA_panels_e-h/AUC_panel_g/SV_raw/._00098.RA1
- KIA_RP_RSPD_NatChemBiol_data_Figure2/scapCC6_LLIA_panels_e-h/AUC_panel_g/SV_raw/00088.RA1
- __MACOSX/KIA_RP_RSPD_NatChemBiol_data_Figure2/scapCC6_LLIA_panels_e-h/AUC_panel_g/SV_raw/._00088.RA1
- KIA_RP_RSPD_NatChemBiol_data_Figure2/scapCC6_LLIA_panels_e-h/AUC_panel_g/SV_raw/00077.RA1
- __MACOSX/KIA_RP_RSPD_NatChemBiol_data_Figure2/scapCC6_LLIA_panels_e-h/AUC_panel_g/SV_raw/._00077.RA1
- KIA_RP_RSPD_NatChemBiol_data_Figure2/scapCC6_LLIA_panels_e-h/AUC_panel_g/SV_raw/00063.RA1
- __MACOSX/KIA_RP_RSPD_NatChemBiol_data_Figure2/scapCC6_LLIA_panels_e-h/AUC_panel_g/SV_raw/._00063.RA1
- KIA_RP_RSPD_NatChemBiol_data_Figure2/scapCC6_LLIA_panels_e-h/AUC_panel_g/SV_raw/00103.RA1
[truncated: 1,457 more entries]
