# Supplementary material for: Rationally seeded computational protein design of ɑ-helical barrels
Source: Nat Chem Biol. 2024 Jun 20;20(8):991–9. doi: 10.1038/s41589-024-01642-0 (PMC11288890; doi:10.1038/s41589-024-01642-0)
Supplement: Supplementary file 3 — PDB and .mtz files used for making figure panels b–d and j–m. [file 41589_2024_1642_MOESM3_ESM.zip › KIA_RP_RSPD_NatChemBiol_data_Figure2/LLIA_peptide_panels_b-d_l-m/8QAB_LLIA_apCCHex_submitted.pdb]

HEADER    DE NOVO PROTEIN                         22-AUG-23   8QAB              
TITLE     X-RAY CRYSTAL STRUCTURE OF A DE NOVO DESIGNED ANTIPARALLEL COILED-COIL
TITLE    2 HEXAMERIC ALPHA-HELICAL BARREL WITH 4 HEPTAD REPEATS, APCCHEX        
COMPND    MOL_ID: 1;                                                            
COMPND   2 MOLECULE: APCCHEX;                                                   
COMPND   3 CHAIN: A, B, C, D, E, F;                                             
COMPND   4 ENGINEERED: YES                                                      
SOURCE    MOL_ID: 1;                                                            
SOURCE   2 SYNTHETIC: YES;                                                      
SOURCE   3 ORGANISM_SCIENTIFIC: SYNTHETIC CONSTRUCT;                            
SOURCE   4 ORGANISM_TAXID: 32630                                                
KEYWDS    COILED COIL, ALPHA-HELICAL BARREL, DE NOVO PROTEIN DESIGN, PEPTIDE    
KEYWDS   2 ASSEMBLY, DE NOVO PROTEIN                                            
EXPDTA    X-RAY DIFFRACTION                                                     
AUTHOR    E.N.NAUDIN,K.I.ALBANESE,R.PETRENAS,D.N.WOOLFSON                       
JRNL        AUTH   E.N.NAUDIN,K.I.ALBANESE,R.PETRENAS,D.N.WOOLFSON              
JRNL        TITL   X-RAY CRYSTAL STRUCTURE OF A DE NOVO DESIGNED ANTIPARALLEL   
JRNL        TITL 2 COILED-COIL HEXAMERIC ALPHA-HELICAL BARREL WITH 4 HEPTAD     
JRNL        TITL 3 REPEATS, APCCHEX                                             
JRNL        REF    TO BE PUBLISHED                                              
JRNL        REFN                                                                
REMARK   2                                                                      
REMARK   2 RESOLUTION.    1.40 ANGSTROMS.                                       
REMARK   3                                                                      
REMARK   3 REFINEMENT.                                                          
REMARK   3   PROGRAM     : PHENIX 1.19.2_4158                                   
REMARK   3   AUTHORS     : PAUL ADAMS,PAVEL AFONINE,VINCENT CHEN,IAN            
REMARK   3               : DAVIS,KRESHNA GOPAL,RALF GROSSE-KUNSTLEVE,           
REMARK   3               : LI-WEI HUNG,ROBERT IMMORMINO,TOM IOERGER,            
REMARK   3               : AIRLIE MCCOY,ERIK MCKEE,NIGEL MORIARTY,              
REMARK   3               : REETAL PAI,RANDY READ,JANE RICHARDSON,               
REMARK   3               : DAVID RICHARDSON,TOD ROMO,JIM SACCHETTINI,           
REMARK   3               : NICHOLAS SAUTER,JACOB SMITH,LAURENT                  
REMARK   3               : STORONI,TOM TERWILLIGER,PETER ZWART                  
REMARK   3                                                                      
REMARK   3    REFINEMENT TARGET : GEOSTD + MONOMER LIBRARY + CDL V1.2           
REMARK   3                                                                      
REMARK   3  DATA USED IN REFINEMENT.                                            
REMARK   3   RESOLUTION RANGE HIGH (ANGSTROMS) : 1.40                           
REMARK   3   RESOLUTION RANGE LOW  (ANGSTROMS) : 34.88                          
REMARK   3   MIN(FOBS/SIGMA_FOBS)              : 1.940                          
REMARK   3   COMPLETENESS FOR RANGE        (%) : 99.8                           
REMARK   3   NUMBER OF REFLECTIONS             : 29127                          
REMARK   3                                                                      
REMARK   3  FIT TO DATA USED IN REFINEMENT.                                     
REMARK   3   R VALUE     (WORKING + TEST SET) : 0.175                           
REMARK   3   R VALUE            (WORKING SET) : 0.174                           
REMARK   3   FREE R VALUE                     : 0.189                           
REMARK   3   FREE R VALUE TEST SET SIZE   (%) : 4.860                           
REMARK   3   FREE R VALUE TEST SET COUNT      : 1415                            
REMARK   3                                                                      
REMARK   3  FIT TO DATA USED IN REFINEMENT (IN BINS).                           
REMARK   3   BIN  RESOLUTION RANGE  COMPL.    NWORK NFREE   RWORK  RFREE        
REMARK   3     1 34.8800 -  3.0200    1.00     2903   122  0.1714 0.1745        
REMARK   3     2  3.0200 -  2.3900    1.00     2798   153  0.1677 0.1616        
REMARK   3     3  2.3900 -  2.0900    1.00     2779   127  0.1486 0.1825        
REMARK   3     4  2.0900 -  1.9000    1.00     2796   135  0.1673 0.1938        
REMARK   3     5  1.9000 -  1.7600    1.00     2752   152  0.1839 0.2148        
REMARK   3     6  1.7600 -  1.6600    1.00     2785   138  0.2027 0.2525        
REMARK   3     7  1.6600 -  1.5800    1.00     2740   144  0.1946 0.2068        
REMARK   3     8  1.5800 -  1.5100    1.00     2738   155  0.1950 0.2613        
REMARK   3     9  1.5100 -  1.4500    1.00     2729   131  0.2198 0.2427        
REMARK   3    10  1.4500 -  1.4000    0.99     2692   158  0.2927 0.3349        
REMARK   3                                                                      
REMARK   3  BULK SOLVENT MODELLING.                                             
REMARK   3   METHOD USED        : FLAT BULK SOLVENT MODEL                       
REMARK   3   SOLVENT RADIUS     : 1.11                                          
REMARK   3   SHRINKAGE RADIUS   : 0.90                                          
REMARK   3   K_SOL              : NULL                                          
REMARK   3   B_SOL              : NULL                                          
REMARK   3                                                                      
REMARK   3  ERROR ESTIMATES.                                                    
REMARK   3   COORDINATE ERROR (MAXIMUM-LIKELIHOOD BASED)     : 0.193            
REMARK   3   PHASE ERROR (DEGREES, MAXIMUM-LIKELIHOOD BASED) : 21.048           
REMARK   3                                                                      
REMARK   3  B VALUES.                                                           
REMARK   3   FROM WILSON PLOT           (A**2) : 20.99                          
REMARK   3   MEAN B VALUE      (OVERALL, A**2) : 28.45                          
REMARK   3   OVERALL ANISOTROPIC B VALUE.                                       
REMARK   3    B11 (A**2) : NULL                                                 
REMARK   3    B22 (A**2) : NULL                                                 
REMARK   3    B33 (A**2) : NULL                                                 
REMARK   3    B12 (A**2) : NULL                                                 
REMARK   3    B13 (A**2) : NULL                                                 
REMARK   3    B23 (A**2) : NULL                                                 
REMARK   3                                                                      
REMARK   3  TWINNING INFORMATION.                                               
REMARK   3   FRACTION: NULL                                                     
REMARK   3   OPERATOR: NULL                                                     
REMARK   3                                                                      
REMARK   3  DEVIATIONS FROM IDEAL VALUES.                                       
REMARK   3                 RMSD          COUNT                                  
REMARK   3   BOND      :  0.011           1330                                  
REMARK   3   ANGLE     :  1.119           1788                                  
REMARK   3   CHIRALITY :  0.048            242                                  
REMARK   3   PLANARITY :  0.006            201                                  
REMARK   3   DIHEDRAL  :  4.874            211                                  
REMARK   3                                                                      
REMARK   3  TLS DETAILS                                                         
REMARK   3   NUMBER OF TLS GROUPS  : 6                                          
REMARK   3   TLS GROUP : 1                                                      
REMARK   3    SELECTION: (CHAIN 'A' AND RESID 1 THROUGH 30)                     
REMARK   3    ORIGIN FOR THE GROUP (A):   8.4108  27.6607  21.8401              
REMARK   3    T TENSOR                                                          
REMARK   3      T11:   0.2256 T22:   0.1456                                     
REMARK   3      T33:   0.1497 T12:  -0.0056                                     
REMARK   3      T13:   0.0047 T23:   0.0150                                     
REMARK   3    L TENSOR                                                          
REMARK   3      L11:   8.0170 L22:   2.6533                                     
REMARK   3      L33:   2.4323 L12:   0.7099                                     
REMARK   3      L13:  -0.2993 L23:   0.1573                                     
REMARK   3    S TENSOR                                                          
REMARK   3      S11:   0.0994 S12:  -0.5434 S13:  -0.2880                       
REMARK   3      S21:   0.1603 S22:  -0.0883 S23:   0.0587                       
REMARK   3      S31:   0.0249 S32:  -0.1472 S33:  -0.0190                       
REMARK   3   TLS GROUP : 2                                                      
REMARK   3    SELECTION: (CHAIN 'B' AND RESID 0 THROUGH 31)                     
REMARK   3    ORIGIN FOR THE GROUP (A):  12.6516  36.3889  18.4073              
REMARK   3    T TENSOR                                                          
REMARK   3      T11:   0.2100 T22:   0.1222                                     
REMARK   3      T33:   0.1709 T12:   0.0030                                     
REMARK   3      T13:  -0.0056 T23:  -0.0214                                     
REMARK   3    L TENSOR                                                          
REMARK   3      L11:   7.8247 L22:   2.5301                                     
REMARK   3      L33:   2.4286 L12:  -1.8146                                     
REMARK   3      L13:  -1.9827 L23:  -0.1063                                     
REMARK   3    S TENSOR                                                          
REMARK   3      S11:   0.2568 S12:   0.0837 S13:   0.5105                       
REMARK   3      S21:   0.0287 S22:  -0.1665 S23:  -0.2293                       
REMARK   3      S31:  -0.2037 S32:  -0.0518 S33:  -0.1089                       
REMARK   3   TLS GROUP : 3                                                      
REMARK   3    SELECTION: (CHAIN 'C' AND RESID 1 THROUGH 30)                     
REMARK   3    ORIGIN FOR THE GROUP (A):  10.8705  20.8189  16.7332              
REMARK   3    T TENSOR                                                          
REMARK   3      T11:   0.3341 T22:   0.1510                                     
REMARK   3      T33:   0.1688 T12:  -0.0184                                     
REMARK   3      T13:   0.0129 T23:   0.0134                                     
REMARK   3    L TENSOR                                                          
REMARK   3      L11:   9.2713 L22:   3.0433                                     
REMARK   3      L33:   2.8686 L12:  -2.0065                                     
REMARK   3      L13:   3.7544 L23:  -0.5853                                     
REMARK   3    S TENSOR                                                          
REMARK   3      S11:   0.3579 S12:  -0.2941 S13:  -0.4441                       
REMARK   3      S21:   0.0154 S22:  -0.1141 S23:  -0.1072                       
REMARK   3      S31:   0.4080 S32:  -0.0598 S33:  -0.2644                       
REMARK   3   TLS GROUP : 4                                                      
REMARK   3    SELECTION: (CHAIN 'D' AND RESID 1 THROUGH 31)                     
REMARK   3    ORIGIN FOR THE GROUP (A):  11.8818  29.5249   3.8121              
REMARK   3    T TENSOR                                                          
REMARK   3      T11:   0.2980 T22:   0.2054                                     
REMARK   3      T33:   0.1604 T12:   0.0342                                     
REMARK   3      T13:   0.0536 T23:   0.0175                                     
REMARK   3    L TENSOR                                                          
REMARK   3      L11:   3.9958 L22:   4.3617                                     
REMARK   3      L33:   1.6944 L12:  -2.7087                                     
REMARK   3      L13:  -0.9606 L23:   0.2113                                     
REMARK   3    S TENSOR                                                          
REMARK   3      S11:   0.4517 S12:   0.5736 S13:   0.0733                       
REMARK   3      S21:  -0.7119 S22:  -0.3557 S23:  -0.2950                       
REMARK   3      S31:   0.1217 S32:   0.1385 S33:  -0.0735                       
REMARK   3   TLS GROUP : 5                                                      
REMARK   3    SELECTION: (CHAIN 'E' AND RESID 1 THROUGH 30)                     
REMARK   3    ORIGIN FOR THE GROUP (A):   9.0009  37.9560  10.1666              
REMARK   3    T TENSOR                                                          
REMARK   3      T11:   0.2133 T22:   0.1136                                     
REMARK   3      T33:   0.1442 T12:  -0.0243                                     
REMARK   3      T13:   0.0183 T23:   0.0130                                     
REMARK   3    L TENSOR                                                          
REMARK   3      L11:   8.9269 L22:   2.7412                                     
REMARK   3      L33:   3.9044 L12:  -1.6793                                     
REMARK   3      L13:  -2.4700 L23:  -0.1619                                     
REMARK   3    S TENSOR                                                          
REMARK   3      S11:   0.3032 S12:  -0.2395 S13:   0.3868                       
REMARK   3      S21:  -0.1421 S22:  -0.1982 S23:  -0.1458                       
REMARK   3      S31:  -0.2127 S32:   0.0613 S33:  -0.1244                       
REMARK   3   TLS GROUP : 6                                                      
REMARK   3    SELECTION: (CHAIN 'F' AND RESID 1 THROUGH 29)                     
REMARK   3    ORIGIN FOR THE GROUP (A):   6.7090  23.0530   6.7677              
REMARK   3    T TENSOR                                                          
REMARK   3      T11:   0.3206 T22:   0.1830                                     
REMARK   3      T33:   0.1457 T12:   0.0092                                     
REMARK   3      T13:   0.0044 T23:  -0.0297                                     
REMARK   3    L TENSOR                                                          
REMARK   3      L11:   4.6770 L22:   4.5731                                     
REMARK   3      L33:   2.1429 L12:  -4.1867                                     
REMARK   3      L13:   2.9802 L23:  -2.0075                                     
REMARK   3    S TENSOR                                                          
REMARK   3      S11:   0.4886 S12:   0.4814 S13:  -0.4045                       
REMARK   3      S21:  -0.3682 S22:  -0.3000 S23:   0.1584                       
REMARK   3      S31:   0.4755 S32:   0.1009 S33:  -0.1609                       
REMARK   3                                                                      
REMARK   3  NCS DETAILS                                                         
REMARK   3   NUMBER OF NCS GROUPS : NULL                                        
REMARK   3                                                                      
REMARK   3  OTHER REFINEMENT REMARKS: NULL                                      
REMARK   4                                                                      
REMARK   4 8QAB COMPLIES WITH FORMAT V. 3.30, 13-JUL-11                         
REMARK 100                                                                      
REMARK 100 THIS ENTRY HAS BEEN PROCESSED BY PDBE ON 24-AUG-23.                  
REMARK 100 THE DEPOSITION ID IS D_1292132822.                                   
REMARK 200                                                                      
REMARK 200 EXPERIMENTAL DETAILS                                                 
REMARK 200  EXPERIMENT TYPE                : X-RAY DIFFRACTION                  
REMARK 200  DATE OF DATA COLLECTION        : 29-JAN-21                          
REMARK 200  TEMPERATURE           (KELVIN) : 100                                
REMARK 200  PH                             : NULL                               
REMARK 200  NUMBER OF CRYSTALS USED        : 1                                  
REMARK 200                                                                      
REMARK 200  SYNCHROTRON              (Y/N) : Y                                  
REMARK 200  RADIATION SOURCE               : DIAMOND                            
REMARK 200  BEAMLINE                       : I24                                
REMARK 200  X-RAY GENERATOR MODEL          : NULL                               
REMARK 200  MONOCHROMATIC OR LAUE    (M/L) : M                                  
REMARK 200  WAVELENGTH OR RANGE        (A) : 0.85                               
REMARK 200  MONOCHROMATOR                  : NULL                               
REMARK 200  OPTICS                         : NULL                               
REMARK 200                                                                      
REMARK 200  DETECTOR TYPE                  : PIXEL                              
REMARK 200  DETECTOR MANUFACTURER          : DECTRIS PILATUS3 6M                
REMARK 200  INTENSITY-INTEGRATION SOFTWARE : DIALS                              
REMARK 200  DATA SCALING SOFTWARE          : DIALS                              
REMARK 200                                                                      
REMARK 200  NUMBER OF UNIQUE REFLECTIONS   : 29174                              
REMARK 200  RESOLUTION RANGE HIGH      (A) : 1.400                              
REMARK 200  RESOLUTION RANGE LOW       (A) : 34.880                             
REMARK 200  REJECTION CRITERIA  (SIGMA(I)) : NULL                               
REMARK 200                                                                      
REMARK 200 OVERALL.                                                             
REMARK 200  COMPLETENESS FOR RANGE     (%) : 99.8                               
REMARK 200  DATA REDUNDANCY                : 6.000                              
REMARK 200  R MERGE                    (I) : 0.03595                            
REMARK 200  R SYM                      (I) : NULL                               
REMARK 200  <I/SIGMA(I)> FOR THE DATA SET  : 22.1700                            
REMARK 200                                                                      
REMARK 200 IN THE HIGHEST RESOLUTION SHELL.                                     
REMARK 200  HIGHEST RESOLUTION SHELL, RANGE HIGH (A) : 1.40                     
REMARK 200  HIGHEST RESOLUTION SHELL, RANGE LOW  (A) : 1.45                     
REMARK 200  COMPLETENESS FOR SHELL     (%) : 99.2                               
REMARK 200  DATA REDUNDANCY IN SHELL       : NULL                               
REMARK 200  R MERGE FOR SHELL          (I) : 0.85150                            
REMARK 200  R SYM FOR SHELL            (I) : NULL                               
REMARK 200  <I/SIGMA(I)> FOR SHELL         : 0.670                              
REMARK 200                                                                      
REMARK 200 DIFFRACTION PROTOCOL: SINGLE WAVELENGTH                              
REMARK 200 METHOD USED TO DETERMINE THE STRUCTURE: AB INITIO PHASING            
REMARK 200 SOFTWARE USED: ARCIMBOLDO                                            
REMARK 200 STARTING MODEL: NULL                                                 
REMARK 200                                                                      
REMARK 200 REMARK: NULL                                                         
REMARK 280                                                                      
REMARK 280 CRYSTAL                                                              
REMARK 280 SOLVENT CONTENT, VS   (%): 32.70                                     
REMARK 280 MATTHEWS COEFFICIENT, VM (ANGSTROMS**3/DA): 1.83                     
REMARK 280                                                                      
REMARK 280 CRYSTALLIZATION CONDITIONS: 0.1 M POTASSIUM THIOCYANATE, 30 % W/V    
REMARK 280  PEG 2000 MME, VAPOR DIFFUSION, SITTING DROP, TEMPERATURE 293K       
REMARK 290                                                                      
REMARK 290 CRYSTALLOGRAPHIC SYMMETRY                                            
REMARK 290 SYMMETRY OPERATORS FOR SPACE GROUP: P 1 21 1                         
REMARK 290                                                                      
REMARK 290      SYMOP   SYMMETRY                                                
REMARK 290     NNNMMM   OPERATOR                                                
REMARK 290       1555   X,Y,Z                                                   
REMARK 290       2555   -X,Y+1/2,-Z                                             
REMARK 290                                                                      
REMARK 290     WHERE NNN -> OPERATOR NUMBER                                     
REMARK 290           MMM -> TRANSLATION VECTOR                                  
REMARK 290                                                                      
REMARK 290 CRYSTALLOGRAPHIC SYMMETRY TRANSFORMATIONS                            
REMARK 290 THE FOLLOWING TRANSFORMATIONS OPERATE ON THE ATOM/HETATM             
REMARK 290 RECORDS IN THIS ENTRY TO PRODUCE CRYSTALLOGRAPHICALLY                
REMARK 290 RELATED MOLECULES.                                                   
REMARK 290   SMTRY1   1  1.000000  0.000000  0.000000        0.00000            
REMARK 290   SMTRY2   1  0.000000  1.000000  0.000000        0.00000            
REMARK 290   SMTRY3   1  0.000000  0.000000  1.000000        0.00000            
REMARK 290   SMTRY1   2 -1.000000  0.000000  0.000000        0.00000            
REMARK 290   SMTRY2   2  0.000000  1.000000  0.000000       15.45700            
REMARK 290   SMTRY3   2  0.000000  0.000000 -1.000000        0.00000            
REMARK 290                                                                      
REMARK 290 REMARK: NULL                                                         
REMARK 300                                                                      
REMARK 300 BIOMOLECULE: 1                                                       
REMARK 300 SEE REMARK 350 FOR THE AUTHOR PROVIDED AND/OR PROGRAM                
REMARK 300 GENERATED ASSEMBLY INFORMATION FOR THE STRUCTURE IN                  
REMARK 300 THIS ENTRY. THE REMARK MAY ALSO PROVIDE INFORMATION ON               
REMARK 300 BURIED SURFACE AREA.                                                 
REMARK 350                                                                      
REMARK 350 COORDINATES FOR A COMPLETE MULTIMER REPRESENTING THE KNOWN           
REMARK 350 BIOLOGICALLY SIGNIFICANT OLIGOMERIZATION STATE OF THE                
REMARK 350 MOLECULE CAN BE GENERATED BY APPLYING BIOMT TRANSFORMATIONS          
REMARK 350 GIVEN BELOW.  BOTH NON-CRYSTALLOGRAPHIC AND                          
REMARK 350 CRYSTALLOGRAPHIC OPERATIONS ARE GIVEN.                               
REMARK 350                                                                      
REMARK 350 BIOMOLECULE: 1                                                       
REMARK 350 AUTHOR DETERMINED BIOLOGICAL UNIT: HEXAMERIC                         
REMARK 350 SOFTWARE DETERMINED QUATERNARY STRUCTURE: HEXAMERIC                  
REMARK 350 SOFTWARE USED: PISA                                                  
REMARK 350 TOTAL BURIED SURFACE AREA: 10160 ANGSTROM**2                         
REMARK 350 SURFACE AREA OF THE COMPLEX: 8100 ANGSTROM**2                        
REMARK 350 CHANGE IN SOLVENT FREE ENERGY: -131.0 KCAL/MOL                       
REMARK 350 APPLY THE FOLLOWING TO CHAINS: A, B, D, E, C, F                      
REMARK 350   BIOMT1   1  1.000000  0.000000  0.000000        0.00000            
REMARK 350   BIOMT2   1  0.000000  1.000000  0.000000        0.00000            
REMARK 350   BIOMT3   1  0.000000  0.000000  1.000000        0.00000            
REMARK 465                                                                      
REMARK 465 MISSING RESIDUES                                                     
REMARK 465 THE FOLLOWING RESIDUES WERE NOT LOCATED IN THE                       
REMARK 465 EXPERIMENT. (M=MODEL NUMBER; RES=RESIDUE NAME; C=CHAIN               
REMARK 465 IDENTIFIER; SSSEQ=SEQUENCE NUMBER; I=INSERTION CODE.)                
REMARK 465                                                                      
REMARK 465   M RES C SSSEQI                                                     
REMARK 465     ACE A     0                                                      
REMARK 465     NH2 A    31                                                      
REMARK 465     ACE C     0                                                      
REMARK 465     NH2 C    31                                                      
REMARK 465     ACE D     0                                                      
REMARK 465     ACE E     0                                                      
REMARK 465     NH2 E    31                                                      
REMARK 465     ACE F     0                                                      
REMARK 465     GLY F    30                                                      
REMARK 465     NH2 F    31                                                      
REMARK 470                                                                      
REMARK 470 MISSING ATOM                                                         
REMARK 470 THE FOLLOWING RESIDUES HAVE MISSING ATOMS (M=MODEL NUMBER;           
REMARK 470 RES=RESIDUE NAME; C=CHAIN IDENTIFIER; SSEQ=SEQUENCE NUMBER;          
REMARK 470 I=INSERTION CODE):                                                   
REMARK 470   M RES CSSEQI  ATOMS                                                
REMARK 470     GLU A   4    CD   OE1  OE2                                       
REMARK 470     GLN A   8    CD   OE1  NE2                                       
REMARK 470     LYS A  15    CE   NZ                                             
REMARK 470     LYS A  19    CE   NZ                                             
REMARK 470     LYS A  26    CD   CE   NZ                                        
REMARK 470     GLN A  29    CG   CD   OE1  NE2                                  
REMARK 470     GLU B  12    CD   OE1  OE2                                       
REMARK 470     LYS B  15    CD   CE   NZ                                        
REMARK 470     LYS B  18    CD   CE   NZ                                        
REMARK 470     LYS B  19    NZ                                                  
REMARK 470     TRP B  22    CG   CD1  CD2  NE1  CE2  CE3  CZ2                   
REMARK 470     TRP B  22    CZ3  CH2                                            
REMARK 470     LYS B  26    CD   CE   NZ                                        
REMARK 470     GLU C   4    CG   CD   OE1  OE2                                  
REMARK 470     GLN C   8    CG   CD   OE1  NE2                                  
REMARK 470     LYS C  15    NZ                                                  
REMARK 470     LYS C  18    CE   NZ                                             
REMARK 470     LYS C  19    CD   CE   NZ                                        
REMARK 470     LYS C  26    CD   CE   NZ                                        
REMARK 470     GLN C  29    CG   CD   OE1  NE2                                  
REMARK 470     GLY C  30    CA   C    O                                         
REMARK 470     GLU D   4    CD   OE1  OE2                                       
REMARK 470     LYS D  15    CD   CE   NZ                                        
REMARK 470     LYS D  18    CD   CE   NZ                                        
REMARK 470     LYS D  19    CD   CE   NZ                                        
REMARK 470     LYS D  25    CE   NZ                                             
REMARK 470     LYS D  26    CD   CE   NZ                                        
REMARK 470     GLN D  29    CD   OE1  NE2                                       
REMARK 470     GLU E   4    CG   CD   OE1  OE2                                  
REMARK 470     GLU E   5    CG   CD   OE1  OE2                                  
REMARK 470     GLN E   8    CG   CD   OE1  NE2                                  
REMARK 470     GLU E  12    CD   OE1  OE2                                       
REMARK 470     LYS E  15    CD   CE   NZ                                        
REMARK 470     LYS E  18    CD   CE   NZ                                        
REMARK 470     LYS E  19    CD   CE   NZ                                        
REMARK 470     LYS E  25    NZ                                                  
REMARK 470     LYS E  26    CE   NZ                                             
REMARK 470     GLN E  29    CG   CD   OE1  NE2                                  
REMARK 470     GLY E  30    C    O                                              
REMARK 470     GLU F   4    CD   OE1  OE2                                       
REMARK 470     GLU F   5    CG   CD   OE1  OE2                                  
REMARK 470     GLN F   8    CG   CD   OE1  NE2                                  
REMARK 470     GLU F  12    CG   CD   OE1  OE2                                  
REMARK 470     LYS F  15    CE   NZ                                             
REMARK 470     LYS F  19    CD   CE   NZ                                        
REMARK 470     LYS F  26    CD   CE   NZ                                        
REMARK 470     GLN F  29    CG   CD   OE1  NE2                                  
REMARK 525                                                                      
REMARK 525 SOLVENT                                                              
REMARK 525                                                                      
REMARK 525 THE SOLVENT MOLECULES HAVE CHAIN IDENTIFIERS THAT                    
REMARK 525 INDICATE THE POLYMER CHAIN WITH WHICH THEY ARE MOST                  
REMARK 525 CLOSELY ASSOCIATED. THE REMARK LISTS ALL THE SOLVENT                 
REMARK 525 MOLECULES WHICH ARE MORE THAN 5A AWAY FROM THE                       
REMARK 525 NEAREST POLYMER CHAIN (M = MODEL NUMBER;                             
REMARK 525 RES=RESIDUE NAME; C=CHAIN IDENTIFIER; SSEQ=SEQUENCE                  
REMARK 525 NUMBER; I=INSERTION CODE):                                           
REMARK 525                                                                      
REMARK 525  M RES CSSEQI                                                        
REMARK 525    HOH C 122        DISTANCE =  6.70 ANGSTROMS                       
REMARK 525    HOH D 130        DISTANCE =  5.84 ANGSTROMS                       
REMARK 900                                                                      
REMARK 900 RELATED ENTRIES                                                      
REMARK 900 RELATED ID: 8QAB   RELATED DB: PDB                                   
DBREF  8QAB A    0    31  PDB    8QAB     8QAB             0     31             
DBREF  8QAB B    0    31  PDB    8QAB     8QAB             0     31             
DBREF  8QAB C    0    31  PDB    8QAB     8QAB             0     31             
DBREF  8QAB D    0    31  PDB    8QAB     8QAB             0     31             
DBREF  8QAB E    0    31  PDB    8QAB     8QAB             0     31             
DBREF  8QAB F    0    31  PDB    8QAB     8QAB             0     31             
SEQRES   1 A   32  ACE GLY LEU LEU GLU GLU ILE ALA GLN LEU LEU GLU GLU          
SEQRES   2 A   32  ILE ALA LYS LEU LEU LYS LYS ILE ALA TRP LEU LEU LYS          
SEQRES   3 A   32  LYS ILE ALA GLN GLY NH2                                      
SEQRES   1 B   32  ACE GLY LEU LEU GLU GLU ILE ALA GLN LEU LEU GLU GLU          
SEQRES   2 B   32  ILE ALA LYS LEU LEU LYS LYS ILE ALA TRP LEU LEU LYS          
SEQRES   3 B   32  LYS ILE ALA GLN GLY NH2                                      
SEQRES   1 C   32  ACE GLY LEU LEU GLU GLU ILE ALA GLN LEU LEU GLU GLU          
SEQRES   2 C   32  ILE ALA LYS LEU LEU LYS LYS ILE ALA TRP LEU LEU LYS          
SEQRES   3 C   32  LYS ILE ALA GLN GLY NH2                                      
SEQRES   1 D   32  ACE GLY LEU LEU GLU GLU ILE ALA GLN LEU LEU GLU GLU          
SEQRES   2 D   32  ILE ALA LYS LEU LEU LYS LYS ILE ALA TRP LEU LEU LYS          
SEQRES   3 D   32  LYS ILE ALA GLN GLY NH2                                      
SEQRES   1 E   32  ACE GLY LEU LEU GLU GLU ILE ALA GLN LEU LEU GLU GLU          
SEQRES   2 E   32  ILE ALA LYS LEU LEU LYS LYS ILE ALA TRP LEU LEU LYS          
SEQRES   3 E   32  LYS ILE ALA GLN GLY NH2                                      
SEQRES   1 F   32  ACE GLY LEU LEU GLU GLU ILE ALA GLN LEU LEU GLU GLU          
SEQRES   2 F   32  ILE ALA LYS LEU LEU LYS LYS ILE ALA TRP LEU LEU LYS          
SEQRES   3 F   32  LYS ILE ALA GLN GLY NH2                                      
HET    ACE  B   0       3                                                       
HET    NH2  B  31       3                                                       
HET    NH2  D  31       3                                                       
HET    P8R  B 101      84                                                       
HETNAM     ACE ACETYL GROUP                                                     
HETNAM     NH2 AMINO GROUP                                                      
HETNAM     P8R 1-METHOXY-2-[2-[2-[2-[2-[2-[2-[2-[2-[2-(2-                       
HETNAM   2 P8R  METHOXYETHOXY)                                                  
HETNAM   3 P8R  ETHOXY]ETHOXY]ETHOXY]ETHOXY]ETHOXY]ETHOXY]ETHOXY]ETHOX          
HETNAM   4 P8R  Y]ETHOXY]ETHANE                                                 
FORMUL   2  ACE    C2 H4 O                                                      
FORMUL   2  NH2    2(H2 N)                                                      
FORMUL   7  P8R    C24 H50 O12                                                  
FORMUL   8  HOH   *143(H2 O)                                                    
HELIX    1 AA1 GLY A    1  GLN A   29  1                                  29    
HELIX    2 AA2 GLY B    1  ALA B   28  1                                  28    
HELIX    3 AA3 LEU C    2  GLN C   29  1                                  28    
HELIX    4 AA4 LEU D    2  GLY D   30  1                                  29    
HELIX    5 AA5 LEU E    2  GLY E   30  1                                  29    
HELIX    6 AA6 LEU F    2  GLN F   29  1                                  28    
LINK         C   ACE B   0                 N   GLY B   1     1555   1555  1.34  
LINK         C   GLY B  30                 N   NH2 B  31     1555   1555  1.33  
LINK         C   GLY D  30                 N   NH2 D  31     1555   1555  1.33  
CRYST1   46.078   30.914   51.953  90.00  88.64  90.00 P 1 21 1     12          
ORIGX1      1.000000  0.000000  0.000000        0.00000                         
ORIGX2      0.000000  1.000000  0.000000        0.00000                         
ORIGX3      0.000000  0.000000  1.000000        0.00000                         
SCALE1      0.021702  0.000000 -0.000514        0.00000                         
SCALE2      0.000000  0.032348  0.000000        0.00000                         
SCALE3      0.000000  0.000000  0.019254        0.00000                         
ATOM      1  N   GLY A   1      29.902  28.955  25.699  1.00 39.94           N  
ANISOU    1  N   GLY A   1     3583   6015   5575   -259  -1134    321       N  
ATOM      2  CA  GLY A   1      30.207  29.124  24.253  1.00 36.11           C  
ANISOU    2  CA  GLY A   1     3128   5242   5348   -230   -910    197       C  
ATOM      3  C   GLY A   1      28.998  29.578  23.466  1.00 27.83           C  
ANISOU    3  C   GLY A   1     2376   3972   4227   -256   -716     84       C  
ATOM      4  O   GLY A   1      27.857  29.426  23.901  1.00 28.28           O  
ANISOU    4  O   GLY A   1     2611   4027   4106   -241   -738    133       O  
ATOM      5  H   GLY A   1      30.317  29.589  26.166  1.00 47.92           H  
ATOM      6  HA2 GLY A   1      30.909  29.786  24.148  1.00 43.33           H  
ATOM      7  HA3 GLY A   1      30.512  28.279  23.888  1.00 43.33           H  
ATOM      8  N   LEU A   2      29.232  30.117  22.267  1.00 28.82           N  
ANISOU    8  N   LEU A   2     2535   3931   4485   -292   -523    -42       N  
ATOM      9  CA  LEU A   2      28.132  30.718  21.515  1.00 25.10           C  
ANISOU    9  CA  LEU A   2     2317   3288   3931   -330   -362   -122       C  
ATOM     10  C   LEU A   2      27.199  29.686  20.877  1.00 23.25           C  
ANISOU   10  C   LEU A   2     2224   2913   3697   -182   -285    -33       C  
ATOM     11  O   LEU A   2      25.994  29.940  20.771  1.00 21.64           O  
ANISOU   11  O   LEU A   2     2227   2634   3360   -192   -241    -49       O  
ATOM     12  CB  LEU A   2      28.661  31.667  20.444  1.00 26.75           C  
ANISOU   12  CB  LEU A   2     2504   3405   4255   -433   -186   -222       C  
ATOM     13  CG  LEU A   2      29.538  32.822  20.955  1.00 40.42           C  
ANISOU   13  CG  LEU A   2     4091   5216   6053   -617   -235   -342       C  
ATOM     14  CD1 LEU A   2      29.591  33.907  19.892  1.00 45.06           C  
ANISOU   14  CD1 LEU A   2     4729   5644   6746   -737    -38   -383       C  
ATOM     15  CD2 LEU A   2      29.053  33.394  22.287  1.00 45.88           C  
ANISOU   15  CD2 LEU A   2     4830   6015   6589   -709   -397   -448       C  
ATOM     16  H   LEU A   2      29.998  30.147  21.878  1.00 34.59           H  
ATOM     17  HA  LEU A   2      27.605  31.236  22.143  1.00 30.12           H  
ATOM     18  HB2 LEU A   2      29.196  31.152  19.819  1.00 32.10           H  
ATOM     19  HB3 LEU A   2      27.903  32.060  19.985  1.00 32.10           H  
ATOM     20  HG  LEU A   2      30.429  32.480  21.125  1.00 48.51           H  
ATOM     21 HD11 LEU A   2      30.167  34.624  20.201  1.00 54.07           H  
ATOM     22 HD12 LEU A   2      29.944  33.529  19.072  1.00 54.07           H  
ATOM     23 HD13 LEU A   2      28.694  34.246  19.741  1.00 54.07           H  
ATOM     24 HD21 LEU A   2      29.529  34.220  22.468  1.00 55.06           H  
ATOM     25 HD22 LEU A   2      28.101  33.567  22.229  1.00 55.06           H  
ATOM     26 HD23 LEU A   2      29.230  32.749  22.991  1.00 55.06           H  
ATOM     27  N   LEU A   3      27.697  28.499  20.509  1.00 25.40           N  
ANISOU   27  N   LEU A   3     2369   3139   4145    -42   -276     42       N  
ATOM     28  CA  LEU A   3      26.786  27.493  19.970  1.00 23.01           C  
ANISOU   28  CA  LEU A   3     2181   2681   3880     79   -212     78       C  
ATOM     29  C   LEU A   3      25.846  26.985  21.049  1.00 22.65           C  
ANISOU   29  C   LEU A   3     2226   2652   3727    107   -354    231       C  
ATOM     30  O   LEU A   3      24.661  26.754  20.790  1.00 21.85           O  
ANISOU   30  O   LEU A   3     2298   2453   3552    123   -302    229       O  
ATOM     31  CB  LEU A   3      27.569  26.328  19.381  1.00 30.09           C  
ANISOU   31  CB  LEU A   3     2888   3486   5058    224   -162     76       C  
ATOM     32  CG  LEU A   3      28.231  26.621  18.045  1.00 33.15           C  
ANISOU   32  CG  LEU A   3     3205   3874   5517    210     42   -104       C  
ATOM     33  CD1 LEU A   3      29.114  25.424  17.629  1.00 40.51           C  
ANISOU   33  CD1 LEU A   3     3896   4728   6769    369     89   -152       C  
ATOM     34  CD2 LEU A   3      27.196  26.921  16.973  1.00 33.50           C  
ANISOU   34  CD2 LEU A   3     3462   3874   5392    171    198   -214       C  
ATOM     35  H   LEU A   3      28.523  28.265  20.561  1.00 30.48           H  
ATOM     36  HA  LEU A   3      26.264  27.898  19.260  1.00 27.61           H  
ATOM     37  HB2 LEU A   3      28.269  26.081  20.006  1.00 36.11           H  
ATOM     38  HB3 LEU A   3      26.962  25.584  19.251  1.00 36.11           H  
ATOM     39  HG  LEU A   3      28.790  27.409  18.132  1.00 39.78           H  
ATOM     40 HD11 LEU A   3      29.811  25.738  17.032  1.00 48.61           H  
ATOM     41 HD12 LEU A   3      29.510  25.033  18.423  1.00 48.61           H  
ATOM     42 HD13 LEU A   3      28.563  24.767  17.177  1.00 48.61           H  
ATOM     43 HD21 LEU A   3      27.639  26.967  16.111  1.00 40.20           H  
ATOM     44 HD22 LEU A   3      26.533  26.213  16.967  1.00 40.20           H  
ATOM     45 HD23 LEU A   3      26.771  27.770  17.172  1.00 40.20           H  
ATOM     46  N   GLU A   4      26.357  26.809  22.269  1.00 25.00           N  
ANISOU   46  N   GLU A   4     2388   3114   3996    103   -536    379       N  
ATOM     47  CA  GLU A   4      25.499  26.447  23.391  1.00 24.43           C  
ANISOU   47  CA  GLU A   4     2386   3143   3755     99   -665    556       C  
ATOM     48  C   GLU A   4      24.495  27.549  23.672  1.00 22.88           C  
ANISOU   48  C   GLU A   4     2387   3029   3278    -29   -626    416       C  
ATOM     49  O   GLU A   4      23.335  27.269  23.988  1.00 22.10           O  
ANISOU   49  O   GLU A   4     2419   2918   3060    -22   -619    485       O  
ATOM     50  CB  GLU A   4      26.349  26.129  24.620  1.00 29.47           C  
ANISOU   50  CB  GLU A   4     2810   4026   4361    106   -879    759       C  
ATOM     51  CG  GLU A   4      27.110  24.813  24.488  1.00 36.42           C  
ANISOU   51  CG  GLU A   4     3479   4776   5581    275   -938    977       C  
ATOM     52  H   GLU A   4      27.189  26.893  22.470  1.00 30.00           H  
ATOM     53  HA  GLU A   4      25.002  25.643  23.175  1.00 29.32           H  
ATOM     54  HB2 GLU A   4      26.998  26.839  24.748  1.00 35.36           H  
ATOM     55  HB3 GLU A   4      25.771  26.064  25.396  1.00 35.36           H  
ATOM     56  HG2 GLU A   4      26.478  24.094  24.329  1.00 43.70           H  
ATOM     57  HG3 GLU A   4      27.741  24.877  23.754  1.00 43.70           H  
ATOM     58  N   GLU A   5      24.911  28.812  23.528  1.00 22.72           N  
ANISOU   58  N   GLU A   5     2372   3066   3194   -145   -586    213       N  
ATOM     59  CA  GLU A   5      23.958  29.919  23.669  1.00 21.60           C  
ANISOU   59  CA  GLU A   5     2400   2928   2878   -248   -525     50       C  
ATOM     60  C   GLU A   5      22.836  29.861  22.630  1.00 19.49           C  
ANISOU   60  C   GLU A   5     2320   2442   2643   -195   -374     29       C  
ATOM     61  O   GLU A   5      21.663  30.001  22.955  1.00 19.08           O  
ANISOU   61  O   GLU A   5     2396   2395   2459   -203   -361     18       O  
ATOM     62  CB  GLU A   5      24.714  31.240  23.615  1.00 23.74           C  
ANISOU   62  CB  GLU A   5     2610   3226   3184   -382   -502   -154       C  
ATOM     63  CG  GLU A   5      24.010  32.324  24.388  1.00 34.25           C  
ANISOU   63  CG  GLU A   5     4023   4634   4355   -497   -514   -341       C  
ATOM     64  CD  GLU A   5      24.758  33.639  24.380  1.00 32.31           C  
ANISOU   64  CD  GLU A   5     3698   4360   4220   -647   -492   -567       C  
ATOM     65  OE1 GLU A   5      25.998  33.613  24.334  1.00 36.35           O  
ANISOU   65  OE1 GLU A   5     4032   4938   4840   -690   -544   -564       O  
ATOM     66  OE2 GLU A   5      24.075  34.684  24.436  1.00 40.02           O1-
ANISOU   66  OE2 GLU A   5     4770   5227   5209   -719   -420   -750       O1-
ATOM     67  H   GLU A   5      25.719  29.050  23.354  1.00 27.26           H  
ATOM     68  HA  GLU A   5      23.524  29.851  24.534  1.00 25.92           H  
ATOM     69  HB2 GLU A   5      25.597  31.118  23.999  1.00 28.49           H  
ATOM     70  HB3 GLU A   5      24.791  31.526  22.692  1.00 28.49           H  
ATOM     71  HG2 GLU A   5      23.137  32.474  23.994  1.00 41.10           H  
ATOM     72  HG3 GLU A   5      23.914  32.040  25.310  1.00 41.10           H  
ATOM     73  N   ILE A   6      23.168  29.611  21.367  1.00 18.91           N  
ANISOU   73  N   ILE A   6     2244   2214   2727   -142   -261     17       N  
ATOM     74  CA  ILE A   6      22.124  29.470  20.344  1.00 17.73           C  
ANISOU   74  CA  ILE A   6     2245   1921   2570    -97   -142     -3       C  
ATOM     75  C   ILE A   6      21.211  28.292  20.632  1.00 17.00           C  
ANISOU   75  C   ILE A   6     2198   1790   2470    -14   -183    101       C  
ATOM     76  O   ILE A   6      19.976  28.391  20.491  1.00 16.52           O  
ANISOU   76  O   ILE A   6     2270   1688   2320    -16   -148     87       O  
ATOM     77  CB  ILE A   6      22.761  29.300  18.962  1.00 17.75           C  
ANISOU   77  CB  ILE A   6     2199   1852   2693    -65    -15    -51       C  
ATOM     78  CG1 ILE A   6      23.367  30.627  18.545  1.00 18.09           C  
ANISOU   78  CG1 ILE A   6     2224   1911   2740   -174     59   -111       C  
ATOM     79  CG2 ILE A   6      21.711  28.823  17.905  1.00 16.55           C  
ANISOU   79  CG2 ILE A   6     2165   1619   2504     -8     79    -79       C  
ATOM     80  CD1 ILE A   6      24.250  30.511  17.297  1.00 19.22           C  
ANISOU   80  CD1 ILE A   6     2268   2064   2969   -167    195   -136       C  
ATOM     81  H   ILE A   6      23.972  29.519  21.077  1.00 22.69           H  
ATOM     82  HA  ILE A   6      21.593  30.281  20.366  1.00 21.27           H  
ATOM     83  HB  ILE A   6      23.450  28.618  19.013  1.00 21.30           H  
ATOM     84 HG12 ILE A   6      22.653  31.253  18.351  1.00 21.71           H  
ATOM     85 HG13 ILE A   6      23.916  30.965  19.270  1.00 21.71           H  
ATOM     86 HG21 ILE A   6      22.074  28.957  17.016  1.00 19.86           H  
ATOM     87 HG22 ILE A   6      21.525  27.881  18.047  1.00 19.86           H  
ATOM     88 HG23 ILE A   6      20.898  29.341  18.012  1.00 19.86           H  
ATOM     89 HD11 ILE A   6      24.762  31.328  17.195  1.00 23.06           H  
ATOM     90 HD12 ILE A   6      24.850  29.756  17.404  1.00 23.06           H  
ATOM     91 HD13 ILE A   6      23.683  30.376  16.521  1.00 23.06           H  
ATOM     92  N   ALA A   7      21.788  27.162  21.030  1.00 18.65           N  
ANISOU   92  N   ALA A   7     2280   1995   2812     58   -259    224       N  
ATOM     93  CA  ALA A   7      20.987  26.001  21.397  1.00 18.43           C  
ANISOU   93  CA  ALA A   7     2267   1892   2842    121   -302    368       C  
ATOM     94  C   ALA A   7      19.975  26.355  22.469  1.00 18.21           C  
ANISOU   94  C   ALA A   7     2328   2003   2587     55   -361    447       C  
ATOM     95  O   ALA A   7      18.799  26.017  22.349  1.00 18.98           O  
ANISOU   95  O   ALA A   7     2519   2032   2659     60   -320    467       O  
ATOM     96  CB  ALA A   7      21.881  24.870  21.895  1.00 21.02           C  
ANISOU   96  CB  ALA A   7     2409   2188   3389    208   -400    552       C  
ATOM     97  H   ALA A   7      22.637  27.042  21.096  1.00 22.39           H  
ATOM     98  HA  ALA A   7      20.517  25.695  20.606  1.00 22.11           H  
ATOM     99  HB1 ALA A   7      21.327  24.107  22.125  1.00 25.22           H  
ATOM    100  HB2 ALA A   7      22.504  24.626  21.193  1.00 25.22           H  
ATOM    101  HB3 ALA A   7      22.367  25.172  22.678  1.00 25.22           H  
ATOM    102  N   GLN A   8      20.402  27.098  23.500  1.00 18.98           N  
ANISOU  102  N   GLN A   8     2379   2324   2507    -18   -448    451       N  
ATOM    103  CA  GLN A   8      19.440  27.493  24.528  1.00 22.83           C  
ANISOU  103  CA  GLN A   8     2933   2996   2745    -88   -478    468       C  
ATOM    104  C   GLN A   8      18.364  28.427  23.957  1.00 18.16           C  
ANISOU  104  C   GLN A   8     2496   2317   2087   -120   -357    269       C  
ATOM    105  O   GLN A   8      17.180  28.299  24.287  1.00 18.02           O  
ANISOU  105  O   GLN A   8     2546   2333   1969   -127   -328    297       O  
ATOM    106  CB  GLN A   8      20.175  28.116  25.714  1.00 23.85           C  
ANISOU  106  CB  GLN A   8     2957   3428   2678   -172   -595    444       C  
ATOM    107  CG  GLN A   8      19.227  28.571  26.835  1.00 35.22           C  
ANISOU  107  CG  GLN A   8     4438   5129   3814   -254   -608    401       C  
ATOM    108  H   GLN A   8      21.208  27.373  23.620  1.00 22.77           H  
ATOM    109  HA  GLN A   8      18.981  26.706  24.859  1.00 27.40           H  
ATOM    110  HB2 GLN A   8      20.785  27.460  26.086  1.00 28.62           H  
ATOM    111  HB3 GLN A   8      20.669  28.892  25.406  1.00 28.62           H  
ATOM    112  N   LEU A   9      18.719  29.307  23.035  1.00 16.60           N  
ANISOU  112  N   LEU A   9     2338   1997   1972   -133   -282    105       N  
ATOM    113  CA  LEU A   9      17.713  30.179  22.412  1.00 16.51           C  
ANISOU  113  CA  LEU A   9     2450   1881   1942   -143   -181    -21       C  
ATOM    114  C   LEU A   9      16.702  29.386  21.568  1.00 15.05           C  
ANISOU  114  C   LEU A   9     2337   1573   1808    -74   -127     45       C  
ATOM    115  O   LEU A   9      15.493  29.693  21.558  1.00 14.99           O  
ANISOU  115  O   LEU A   9     2402   1556   1739    -71    -89     11       O  
ATOM    116  CB  LEU A   9      18.390  31.279  21.575  1.00 16.87           C  
ANISOU  116  CB  LEU A   9     2501   1820   2089   -179   -116   -135       C  
ATOM    117  CG  LEU A   9      19.128  32.310  22.407  1.00 18.07           C  
ANISOU  117  CG  LEU A   9     2582   2057   2225   -278   -157   -270       C  
ATOM    118  CD1 LEU A   9      19.963  33.180  21.507  1.00 22.22           C  
ANISOU  118  CD1 LEU A   9     3081   2447   2916   -326    -88   -320       C  
ATOM    119  CD2 LEU A   9      18.165  33.208  23.146  1.00 25.44           C  
ANISOU  119  CD2 LEU A   9     3566   3023   3076   -319   -139   -424       C  
ATOM    120  H   LEU A   9      19.521  29.426  22.750  1.00 19.92           H  
ATOM    121  HA  LEU A   9      17.215  30.614  23.121  1.00 19.81           H  
ATOM    122  HB2 LEU A   9      19.032  30.866  20.977  1.00 20.24           H  
ATOM    123  HB3 LEU A   9      17.710  31.744  21.062  1.00 20.24           H  
ATOM    124  HG  LEU A   9      19.684  31.839  23.048  1.00 21.68           H  
ATOM    125 HD11 LEU A   9      20.467  33.806  22.052  1.00 26.67           H  
ATOM    126 HD12 LEU A   9      20.571  32.619  21.000  1.00 26.67           H  
ATOM    127 HD13 LEU A   9      19.378  33.664  20.904  1.00 26.67           H  
ATOM    128 HD21 LEU A   9      18.670  33.862  23.655  1.00 30.52           H  
ATOM    129 HD22 LEU A   9      17.596  33.658  22.503  1.00 30.52           H  
ATOM    130 HD23 LEU A   9      17.625  32.669  23.745  1.00 30.52           H  
ATOM    131  N   LEU A  10      17.150  28.336  20.875  1.00 15.04           N  
ANISOU  131  N   LEU A  10     2293   1482   1938    -18   -124    111       N  
ATOM    132  CA  LEU A  10      16.216  27.488  20.133  1.00 17.01           C  
ANISOU  132  CA  LEU A  10     2584   1627   2251     26    -84    122       C  
ATOM    133  C   LEU A  10      15.273  26.752  21.049  1.00 15.04           C  
ANISOU  133  C   LEU A  10     2331   1408   1976     18   -127    243       C  
ATOM    134  O   LEU A  10      14.103  26.557  20.688  1.00 15.93           O  
ANISOU  134  O   LEU A  10     2492   1478   2083     18    -91    218       O  
ATOM    135  CB  LEU A  10      16.949  26.451  19.292  1.00 19.63           C  
ANISOU  135  CB  LEU A  10     2841   1849   2769     83    -62    104       C  
ATOM    136  CG  LEU A  10      17.657  27.054  18.108  1.00 17.91           C  
ANISOU  136  CG  LEU A  10     2620   1637   2547     84     20    -21       C  
ATOM    137  CD1 LEU A  10      18.491  25.936  17.507  1.00 23.43           C  
ANISOU  137  CD1 LEU A  10     3204   2256   3441    146     51    -78       C  
ATOM    138  CD2 LEU A  10      16.679  27.659  17.097  1.00 19.44           C  
ANISOU  138  CD2 LEU A  10     2912   1856   2620     68     84    -94       C  
ATOM    139  H   LEU A  10      17.974  28.096  20.820  1.00 18.05           H  
ATOM    140  HA  LEU A  10      15.718  28.080  19.547  1.00 20.41           H  
ATOM    141  HB2 LEU A  10      17.611  26.009  19.846  1.00 23.56           H  
ATOM    142  HB3 LEU A  10      16.307  25.804  18.961  1.00 23.56           H  
ATOM    143  HG  LEU A  10      18.222  27.798  18.368  1.00 21.49           H  
ATOM    144 HD11 LEU A  10      18.957  26.274  16.726  1.00 28.11           H  
ATOM    145 HD12 LEU A  10      19.132  25.630  18.167  1.00 28.11           H  
ATOM    146 HD13 LEU A  10      17.905  25.206  17.252  1.00 28.11           H  
ATOM    147 HD21 LEU A  10      17.153  27.849  16.273  1.00 23.33           H  
ATOM    148 HD22 LEU A  10      15.965  27.024  16.930  1.00 23.33           H  
ATOM    149 HD23 LEU A  10      16.313  28.479  17.465  1.00 23.33           H  
ATOM    150  N   GLU A  11      15.790  26.273  22.177  1.00 15.97           N  
ANISOU  150  N   GLU A  11     2368   1617   2082      7   -207    398       N  
ATOM    151  CA  GLU A  11      14.957  25.658  23.193  1.00 19.10           C  
ANISOU  151  CA  GLU A  11     2744   2102   2413    -23   -241    573       C  
ATOM    152  C   GLU A  11      13.894  26.631  23.672  1.00 17.26           C  
ANISOU  152  C   GLU A  11     2580   2021   1958    -78   -194    472       C  
ATOM    153  O   GLU A  11      12.727  26.241  23.841  1.00 18.70           O  
ANISOU  153  O   GLU A  11     2774   2209   2121    -96   -158    528       O  
ATOM    154  CB  GLU A  11      15.840  25.154  24.330  1.00 22.42           C  
ANISOU  154  CB  GLU A  11     3047   2668   2804    -31   -350    796       C  
ATOM    155  CG  GLU A  11      16.634  23.897  23.900  1.00 25.99           C  
ANISOU  155  CG  GLU A  11     3394   2903   3577     51   -390    943       C  
ATOM    156  CD  GLU A  11      17.653  23.423  24.903  1.00 48.61           C  
ANISOU  156  CD  GLU A  11     6111   5901   6457     70   -521   1204       C  
ATOM    157  OE1 GLU A  11      17.986  24.177  25.841  1.00 49.77           O  
ANISOU  157  OE1 GLU A  11     6233   6353   6323      9   -592   1220       O  
ATOM    158  OE2 GLU A  11      18.083  22.254  24.761  1.00 48.93           O1-
ANISOU  158  OE2 GLU A  11     6041   5739   6812    148   -559   1390       O1-
ATOM    159  H   GLU A  11      16.626  26.293  22.377  1.00 19.16           H  
ATOM    160  HA  GLU A  11      14.491  24.888  22.831  1.00 22.93           H  
ATOM    161  HB2 GLU A  11      16.472  25.846  24.579  1.00 26.90           H  
ATOM    162  HB3 GLU A  11      15.285  24.922  25.091  1.00 26.90           H  
ATOM    163  HG2 GLU A  11      16.008  23.171  23.756  1.00 31.19           H  
ATOM    164  HG3 GLU A  11      17.106  24.097  23.077  1.00 31.19           H  
ATOM    165  N   GLU A  12      14.247  27.914  23.814  1.00 16.52           N  
ANISOU  165  N   GLU A  12     2515   2018   1742   -103   -182    299       N  
ATOM    166  CA  GLU A  12      13.252  28.932  24.172  1.00 18.23           C  
ANISOU  166  CA  GLU A  12     2778   2326   1821   -133   -120    147       C  
ATOM    167  C   GLU A  12      12.217  29.172  23.060  1.00 14.74           C  
ANISOU  167  C   GLU A  12     2406   1712   1483    -86    -46     72       C  
ATOM    168  O   GLU A  12      11.014  29.285  23.335  1.00 15.81           O  
ANISOU  168  O   GLU A  12     2544   1900   1564    -88     -1     48       O  
ATOM    169  CB  GLU A  12      13.980  30.227  24.572  1.00 17.93           C  
ANISOU  169  CB  GLU A  12     2730   2368   1715   -176   -126    -47       C  
ATOM    170  CG  GLU A  12      14.932  30.095  25.774  1.00 23.27           C  
ANISOU  170  CG  GLU A  12     3309   3301   2233   -242   -222     -9       C  
ATOM    171  CD  GLU A  12      14.290  29.661  27.085  1.00 34.45           C  
ANISOU  171  CD  GLU A  12     4668   5026   3395   -292   -242     86       C  
ATOM    172  OE1 GLU A  12      13.053  29.800  27.269  1.00 32.63           O  
ANISOU  172  OE1 GLU A  12     4467   4837   3094   -294   -155     34       O  
ATOM    173  OE2 GLU A  12      15.058  29.187  27.960  1.00 42.55           O1-
ANISOU  173  OE2 GLU A  12     5597   6292   4278   -334   -348    232       O1-
ATOM    174  H   GLU A  12      15.044  28.218  23.710  1.00 19.82           H  
ATOM    175  HA  GLU A  12      12.744  28.620  24.937  1.00 21.87           H  
ATOM    176  HB2 GLU A  12      14.507  30.529  23.815  1.00 21.52           H  
ATOM    177  HB3 GLU A  12      13.315  30.895  24.800  1.00 21.52           H  
ATOM    178  HG2 GLU A  12      15.610  29.437  25.554  1.00 27.93           H  
ATOM    179  HG3 GLU A  12      15.347  30.959  25.930  1.00 27.93           H  
ATOM    180  N   ILE A  13      12.617  29.196  21.805  1.00 14.55           N  
ANISOU  180  N   ILE A  13     2417   1523   1588    -45    -35     46       N  
ATOM    181  CA  ILE A  13      11.619  29.301  20.728  1.00 15.02           C  
ANISOU  181  CA  ILE A  13     2519   1487   1700     -5      8      9       C  
ATOM    182  C   ILE A  13      10.693  28.098  20.686  1.00 14.05           C  
ANISOU  182  C   ILE A  13     2368   1354   1616     -8      1     84       C  
ATOM    183  O   ILE A  13       9.470  28.238  20.455  1.00 14.97           O  
ANISOU  183  O   ILE A  13     2483   1481   1722      0     25     55       O  
ATOM    184  CB  ILE A  13      12.328  29.480  19.377  1.00 14.67           C  
ANISOU  184  CB  ILE A  13     2499   1350   1726     22     22    -19       C  
ATOM    185  CG1 ILE A  13      12.986  30.846  19.354  1.00 15.85           C  
ANISOU  185  CG1 ILE A  13     2665   1478   1880      8     46    -70       C  
ATOM    186  CG2 ILE A  13      11.337  29.300  18.211  1.00 15.45           C  
ANISOU  186  CG2 ILE A  13     2615   1427   1830     54     38    -34       C  
ATOM    187  CD1 ILE A  13      13.933  30.971  18.203  1.00 17.63           C  
ANISOU  187  CD1 ILE A  13     2888   1659   2150      9     74    -53       C  
ATOM    188  H   ILE A  13      13.435  29.155  21.543  1.00 17.46           H  
ATOM    189  HA  ILE A  13      11.073  30.080  20.917  1.00 18.02           H  
ATOM    190  HB  ILE A  13      13.011  28.801  19.270  1.00 17.61           H  
ATOM    191 HG12 ILE A  13      12.305  31.530  19.266  1.00 19.02           H  
ATOM    192 HG13 ILE A  13      13.484  30.977  20.176  1.00 19.02           H  
ATOM    193 HG21 ILE A  13      11.767  29.571  17.386  1.00 18.54           H  
ATOM    194 HG22 ILE A  13      11.079  28.366  18.158  1.00 18.54           H  
ATOM    195 HG23 ILE A  13      10.555  29.850  18.374  1.00 18.54           H  
ATOM    196 HD11 ILE A  13      14.472  31.768  18.322  1.00 21.15           H  
ATOM    197 HD12 ILE A  13      14.504  30.187  18.177  1.00 21.15           H  
ATOM    198 HD13 ILE A  13      13.424  31.036  17.380  1.00 21.15           H  
ATOM    199  N   ALA A  14      11.229  26.909  20.912  1.00 15.01           N  
ANISOU  199  N   ALA A  14     2444   1433   1825    -21    -34    188       N  
ATOM    200  CA  ALA A  14      10.412  25.719  20.907  1.00 15.80           C  
ANISOU  200  CA  ALA A  14     2499   1468   2037    -42    -35    268       C  
ATOM    201  C   ALA A  14       9.340  25.808  21.965  1.00 14.49           C  
ANISOU  201  C   ALA A  14     2305   1439   1762    -91    -12    352       C  
ATOM    202  O   ALA A  14       8.169  25.488  21.708  1.00 15.70           O  
ANISOU  202  O   ALA A  14     2431   1572   1962   -113     16    339       O  
ATOM    203  CB  ALA A  14      11.254  24.486  21.109  1.00 17.35           C  
ANISOU  203  CB  ALA A  14     2628   1548   2416    -39    -74    396       C  
ATOM    204  H   ALA A  14      12.063  26.768  21.070  1.00 18.01           H  
ATOM    205  HA  ALA A  14       9.988  25.637  20.039  1.00 18.96           H  
ATOM    206  HB1 ALA A  14      10.684  23.703  21.062  1.00 20.82           H  
ATOM    207  HB2 ALA A  14      11.928  24.447  20.412  1.00 20.82           H  
ATOM    208  HB3 ALA A  14      11.680  24.534  21.979  1.00 20.82           H  
ATOM    209  N   LYS A  15       9.709  26.293  23.145  1.00 15.46           N  
ANISOU  209  N   LYS A  15     2415   1738   1719   -116    -19    411       N  
ATOM    210  CA  LYS A  15       8.735  26.484  24.200  1.00 17.18           C  
ANISOU  210  CA  LYS A  15     2590   2158   1778   -168     28    454       C  
ATOM    211  C   LYS A  15       7.668  27.486  23.787  1.00 15.50           C  
ANISOU  211  C   LYS A  15     2398   1957   1534   -137     96    259       C  
ATOM    212  O   LYS A  15       6.484  27.274  24.062  1.00 16.37           O  
ANISOU  212  O   LYS A  15     2450   2141   1630   -165    150    282       O  
ATOM    213  CB  LYS A  15       9.486  26.893  25.479  1.00 18.03           C  
ANISOU  213  CB  LYS A  15     2667   2517   1666   -208      2    497       C  
ATOM    214  CG  LYS A  15      10.263  25.742  26.140  1.00 19.77           C  
ANISOU  214  CG  LYS A  15     2818   2788   1905   -240    -78    794       C  
ATOM    215  CD  LYS A  15      10.977  26.183  27.430  1.00 28.86           C  
ANISOU  215  CD  LYS A  15     3914   4278   2772   -291   -130    839       C  
ATOM    216  H   LYS A  15      10.512  26.517  23.355  1.00 18.55           H  
ATOM    217  HA  LYS A  15       8.261  25.660  24.391  1.00 20.61           H  
ATOM    218  HB2 LYS A  15      10.123  27.590  25.256  1.00 21.63           H  
ATOM    219  HB3 LYS A  15       8.843  27.225  26.125  1.00 21.63           H  
ATOM    220  HG2 LYS A  15       9.645  25.029  26.366  1.00 23.72           H  
ATOM    221  HG3 LYS A  15      10.934  25.414  25.521  1.00 23.72           H  
ATOM    222  N   LEU A  16       8.047  28.580  23.104  1.00 15.47           N  
ANISOU  222  N   LEU A  16     2454   1870   1552    -78     95     92       N  
ATOM    223  CA  LEU A  16       7.060  29.565  22.669  1.00 16.96           C  
ANISOU  223  CA  LEU A  16     2640   2033   1770    -24    145    -47       C  
ATOM    224  C   LEU A  16       6.114  28.998  21.593  1.00 14.32           C  
ANISOU  224  C   LEU A  16     2285   1609   1549      0    130    -10       C  
ATOM    225  O   LEU A  16       4.903  29.276  21.583  1.00 15.03           O  
ANISOU  225  O   LEU A  16     2311   1744   1656     21    165    -52       O  
ATOM    226  CB  LEU A  16       7.770  30.833  22.174  1.00 17.14           C  
ANISOU  226  CB  LEU A  16     2716   1952   1843     26    142   -167       C  
ATOM    227  CG  LEU A  16       8.495  31.565  23.268  1.00 17.47           C  
ANISOU  227  CG  LEU A  16     2748   2094   1796    -14    160   -283       C  
ATOM    228  CD1 LEU A  16       9.416  32.606  22.650  1.00 20.78           C  
ANISOU  228  CD1 LEU A  16     3211   2353   2333      7    150   -366       C  
ATOM    229  CD2 LEU A  16       7.576  32.258  24.220  1.00 24.46           C  
ANISOU  229  CD2 LEU A  16     3566   3114   2614    -14    241   -446       C  
ATOM    230  H   LEU A  16       8.857  28.767  22.885  1.00 18.56           H  
ATOM    231  HA  LEU A  16       6.509  29.810  23.429  1.00 20.35           H  
ATOM    232  HB2 LEU A  16       8.420  30.585  21.498  1.00 20.56           H  
ATOM    233  HB3 LEU A  16       7.111  31.435  21.796  1.00 20.56           H  
ATOM    234  HG  LEU A  16       8.994  30.905  23.774  1.00 20.97           H  
ATOM    235 HD11 LEU A  16       9.885  33.073  23.359  1.00 24.94           H  
ATOM    236 HD12 LEU A  16      10.053  32.159  22.070  1.00 24.94           H  
ATOM    237 HD13 LEU A  16       8.884  33.233  22.136  1.00 24.94           H  
ATOM    238 HD21 LEU A  16       8.097  32.621  24.953  1.00 29.35           H  
ATOM    239 HD22 LEU A  16       7.119  32.975  23.752  1.00 29.35           H  
ATOM    240 HD23 LEU A  16       6.930  31.619  24.558  1.00 29.35           H  
ATOM    241  N   LEU A  17       6.604  28.153  20.692  1.00 15.41           N  
ANISOU  241  N   LEU A  17     2448   1638   1768     -8     77     39       N  
ATOM    242  CA  LEU A  17       5.714  27.551  19.702  1.00 17.02           C  
ANISOU  242  CA  LEU A  17     2610   1800   2056    -10     53     20       C  
ATOM    243  C   LEU A  17       4.704  26.622  20.332  1.00 14.88           C  
ANISOU  243  C   LEU A  17     2247   1568   1839    -82     76     87       C  
ATOM    244  O   LEU A  17       3.538  26.539  19.888  1.00 15.46           O  
ANISOU  244  O   LEU A  17     2244   1672   1958    -88     74     44       O  
ATOM    245  CB  LEU A  17       6.539  26.759  18.707  1.00 18.58           C  
ANISOU  245  CB  LEU A  17     2834   1897   2329    -18     10     -7       C  
ATOM    246  CG  LEU A  17       7.263  27.640  17.716  1.00 18.31           C  
ANISOU  246  CG  LEU A  17     2861   1864   2231     39     -1    -63       C  
ATOM    247  CD1 LEU A  17       8.150  26.694  16.975  1.00 21.27           C  
ANISOU  247  CD1 LEU A  17     3235   2176   2670     21    -13   -119       C  
ATOM    248  CD2 LEU A  17       6.321  28.417  16.787  1.00 18.03           C  
ANISOU  248  CD2 LEU A  17     2805   1903   2143     85    -25    -88       C  
ATOM    249  H   LEU A  17       7.429  27.916  20.632  1.00 18.49           H  
ATOM    250  HA  LEU A  17       5.237  28.266  19.254  1.00 20.42           H  
ATOM    251  HB2 LEU A  17       7.202  26.241  19.189  1.00 22.30           H  
ATOM    252  HB3 LEU A  17       5.952  26.167  18.211  1.00 22.30           H  
ATOM    253  HG  LEU A  17       7.762  28.349  18.150  1.00 21.97           H  
ATOM    254 HD11 LEU A  17       8.632  27.184  16.290  1.00 25.52           H  
ATOM    255 HD12 LEU A  17       8.776  26.295  17.598  1.00 25.52           H  
ATOM    256 HD13 LEU A  17       7.604  26.004  16.566  1.00 25.52           H  
ATOM    257 HD21 LEU A  17       6.830  28.759  16.036  1.00 21.64           H  
ATOM    258 HD22 LEU A  17       5.625  27.819  16.471  1.00 21.64           H  
ATOM    259 HD23 LEU A  17       5.925  29.152  17.281  1.00 21.64           H  
ATOM    260  N   LYS A  18       5.156  25.861  21.349  1.00 15.60           N  
ANISOU  260  N   LYS A  18     2321   1669   1936   -144     93    224       N  
ATOM    261  CA  LYS A  18       4.237  25.017  22.102  1.00 17.69           C  
ANISOU  261  CA  LYS A  18     2485   1987   2250   -232    135    354       C  
ATOM    262  C   LYS A  18       3.169  25.872  22.740  1.00 17.13           C  
ANISOU  262  C   LYS A  18     2354   2110   2044   -226    211    302       C  
ATOM    263  O   LYS A  18       1.985  25.540  22.681  1.00 18.02           O  
ANISOU  263  O   LYS A  18     2362   2258   2226   -269    245    307       O  
ATOM    264  CB  LYS A  18       4.978  24.200  23.147  1.00 17.68           C  
ANISOU  264  CB  LYS A  18     2466   2001   2251   -292    133    582       C  
ATOM    265  CG  LYS A  18       5.773  23.041  22.487  1.00 23.00           C  
ANISOU  265  CG  LYS A  18     3140   2416   3183   -297     71    640       C  
ATOM    266  CD  LYS A  18       6.611  22.211  23.479  1.00 26.59           C  
ANISOU  266  CD  LYS A  18     3553   2851   3698   -329     46    926       C  
ATOM    267  CE  LYS A  18       5.796  21.421  24.436  1.00 31.09           C  
ANISOU  267  CE  LYS A  18     4014   3485   4313   -437     90   1200       C  
ATOM    268  NZ  LYS A  18       6.578  20.864  25.587  1.00 40.55           N  
ANISOU  268  NZ  LYS A  18     5161   4772   5475   -464     54   1553       N  
ATOM    269  H   LYS A  18       5.975  25.822  21.610  1.00 18.72           H  
ATOM    270  HA  LYS A  18       3.818  24.381  21.501  1.00 21.23           H  
ATOM    271  HB2 LYS A  18       5.603  24.772  23.619  1.00 21.22           H  
ATOM    272  HB3 LYS A  18       4.340  23.819  23.770  1.00 21.22           H  
ATOM    273  HG2 LYS A  18       5.146  22.440  22.056  1.00 27.60           H  
ATOM    274  HG3 LYS A  18       6.380  23.415  21.830  1.00 27.60           H  
ATOM    275  HD2 LYS A  18       7.163  21.590  22.979  1.00 31.90           H  
ATOM    276  HD3 LYS A  18       7.171  22.812  23.995  1.00 31.90           H  
ATOM    277  HE2 LYS A  18       5.102  21.992  24.801  1.00 37.31           H  
ATOM    278  HE3 LYS A  18       5.396  20.674  23.963  1.00 37.31           H  
ATOM    279  HZ1 LYS A  18       6.041  20.398  26.123  1.00 48.66           H  
ATOM    280  HZ2 LYS A  18       7.222  20.328  25.287  1.00 48.66           H  
ATOM    281  HZ3 LYS A  18       6.947  21.526  26.053  1.00 48.66           H  
ATOM    282  N   LYS A  19       3.557  27.030  23.298  1.00 16.86           N  
ANISOU  282  N   LYS A  19     2364   2195   1846   -171    243    211       N  
ATOM    283  CA  LYS A  19       2.566  27.925  23.875  1.00 17.76           C  
ANISOU  283  CA  LYS A  19     2401   2474   1874   -145    333     95       C  
ATOM    284  C   LYS A  19       1.559  28.440  22.822  1.00 17.49           C  
ANISOU  284  C   LYS A  19     2316   2353   1976    -64    318    -18       C  
ATOM    285  O   LYS A  19       0.357  28.508  23.078  1.00 18.65           O  
ANISOU  285  O   LYS A  19     2335   2604   2148    -68    382    -48       O  
ATOM    286  CB  LYS A  19       3.281  29.044  24.619  1.00 19.18           C  
ANISOU  286  CB  LYS A  19     2625   2756   1905   -108    368    -41       C  
ATOM    287  CG  LYS A  19       3.984  28.588  25.929  1.00 20.51           C  
ANISOU  287  CG  LYS A  19     2784   3149   1861   -203    384     71       C  
ATOM    288  CD  LYS A  19       4.862  29.689  26.544  1.00 28.56           C  
ANISOU  288  CD  LYS A  19     3841   4272   2738   -185    390   -122       C  
ATOM    289  H   LYS A  19       4.369  27.307  23.350  1.00 20.23           H  
ATOM    290  HA  LYS A  19       2.028  27.446  24.524  1.00 21.32           H  
ATOM    291  HB2 LYS A  19       3.959  29.421  24.036  1.00 23.01           H  
ATOM    292  HB3 LYS A  19       2.631  29.725  24.855  1.00 23.01           H  
ATOM    293  HG2 LYS A  19       3.309  28.343  26.582  1.00 24.62           H  
ATOM    294  HG3 LYS A  19       4.550  27.825  25.736  1.00 24.62           H  
ATOM    295  HD2 LYS A  19       5.455  30.051  25.867  1.00 34.27           H  
ATOM    296  HD3 LYS A  19       4.290  30.388  26.901  1.00 34.27           H  
ATOM    297  N   ILE A  20       2.018  28.781  21.628  1.00 16.34           N  
ANISOU  297  N   ILE A  20     2246   2052   1909      6    232    -57       N  
ATOM    298  CA  ILE A  20       1.087  29.178  20.553  1.00 16.52           C  
ANISOU  298  CA  ILE A  20     2203   2043   2032     78    184   -105       C  
ATOM    299  C   ILE A  20       0.131  28.043  20.192  1.00 18.16           C  
ANISOU  299  C   ILE A  20     2301   2284   2316     -4    156    -66       C  
ATOM    300  O   ILE A  20      -1.080  28.268  20.002  1.00 18.28           O  
ANISOU  300  O   ILE A  20     2179   2376   2392     23    160   -101       O  
ATOM    301  CB  ILE A  20       1.874  29.663  19.317  1.00 15.60           C  
ANISOU  301  CB  ILE A  20     2184   1815   1929    145     96   -104       C  
ATOM    302  CG1 ILE A  20       2.580  30.967  19.680  1.00 16.74           C  
ANISOU  302  CG1 ILE A  20     2394   1896   2070    220    135   -148       C  
ATOM    303  CG2 ILE A  20       0.936  29.817  18.118  1.00 17.68           C  
ANISOU  303  CG2 ILE A  20     2360   2113   2244    199     14    -98       C  
ATOM    304  CD1 ILE A  20       3.580  31.414  18.598  1.00 18.40           C  
ANISOU  304  CD1 ILE A  20     2700   2004   2286    256     73    -98       C  
ATOM    305  H   ILE A  20       2.848  28.794  21.406  1.00 19.61           H  
ATOM    306  HA  ILE A  20       0.550  29.913  20.886  1.00 19.83           H  
ATOM    307  HB  ILE A  20       2.545  29.010  19.061  1.00 18.72           H  
ATOM    308 HG12 ILE A  20       1.917  31.668  19.785  1.00 20.09           H  
ATOM    309 HG13 ILE A  20       3.067  30.844  20.509  1.00 20.09           H  
ATOM    310 HG21 ILE A  20       1.377  30.350  17.438  1.00 21.21           H  
ATOM    311 HG22 ILE A  20       0.727  28.938  17.766  1.00 21.21           H  
ATOM    312 HG23 ILE A  20       0.123  30.259  18.408  1.00 21.21           H  
ATOM    313 HD11 ILE A  20       4.128  32.131  18.952  1.00 22.08           H  
ATOM    314 HD12 ILE A  20       4.139  30.659  18.354  1.00 22.08           H  
ATOM    315 HD13 ILE A  20       3.088  31.726  17.823  1.00 22.08           H  
ATOM    316  N   ALA A  21       0.648  26.810  20.100  1.00 17.33           N  
ANISOU  316  N   ALA A  21     2229   2104   2252   -105    128     -3       N  
ATOM    317  CA  ALA A  21      -0.206  25.682  19.760  1.00 19.73           C  
ANISOU  317  CA  ALA A  21     2415   2390   2692   -207    104      4       C  
ATOM    318  C   ALA A  21      -1.309  25.513  20.783  1.00 19.62           C  
ANISOU  318  C   ALA A  21     2257   2500   2698   -273    203     72       C  
ATOM    319  O   ALA A  21      -2.455  25.277  20.432  1.00 20.77           O  
ANISOU  319  O   ALA A  21     2253   2698   2940   -310    192     30       O  
ATOM    320  CB  ALA A  21       0.640  24.417  19.717  1.00 20.27           C  
ANISOU  320  CB  ALA A  21     2530   2296   2874   -298     84     62       C  
ATOM    321  H   ALA A  21       1.475  26.610  20.228  1.00 20.80           H  
ATOM    322  HA  ALA A  21      -0.608  25.834  18.890  1.00 23.68           H  
ATOM    323  HB1 ALA A  21       0.067  23.661  19.515  1.00 24.32           H  
ATOM    324  HB2 ALA A  21       1.316  24.513  19.028  1.00 24.32           H  
ATOM    325  HB3 ALA A  21       1.063  24.291  20.581  1.00 24.32           H  
ATOM    326  N   TRP A  22      -0.966  25.652  22.065  1.00 19.91           N  
ANISOU  326  N   TRP A  22     2317   2629   2618   -296    302    173       N  
ATOM    327  CA  TRP A  22      -1.966  25.565  23.107  1.00 22.27           C  
ANISOU  327  CA  TRP A  22     2468   3117   2878   -365    425    238       C  
ATOM    328  C   TRP A  22      -3.034  26.631  22.902  1.00 22.19           C  
ANISOU  328  C   TRP A  22     2342   3221   2868   -262    461     74       C  
ATOM    329  O   TRP A  22      -4.223  26.356  23.058  1.00 23.78           O  
ANISOU  329  O   TRP A  22     2362   3526   3147   -316    518     79       O  
ATOM    330  CB  TRP A  22      -1.277  25.631  24.492  1.00 24.91           C  
ANISOU  330  CB  TRP A  22     2848   3610   3006   -405    515    358       C  
ATOM    331  CG  TRP A  22      -0.164  24.598  24.740  1.00 26.75           C  
ANISOU  331  CG  TRP A  22     3168   3728   3267   -484    461    575       C  
ATOM    332  CD1 TRP A  22       0.068  23.453  24.042  1.00 33.36           C  
ANISOU  332  CD1 TRP A  22     4009   4317   4348   -543    383    669       C  
ATOM    333  CD2 TRP A  22       0.881  24.677  25.739  1.00 22.50           C  
ANISOU  333  CD2 TRP A  22     2700   3320   2529   -496    471    700       C  
ATOM    334  NE1 TRP A  22       1.219  22.827  24.517  1.00 28.61           N  
ANISOU  334  NE1 TRP A  22     3477   3642   3754   -570    348    864       N  
ATOM    335  CE2 TRP A  22       1.723  23.554  25.565  1.00 27.96           C  
ANISOU  335  CE2 TRP A  22     3432   3810   3381   -544    390    910       C  
ATOM    336  CE3 TRP A  22       1.202  25.611  26.730  1.00 30.07           C  
ANISOU  336  CE3 TRP A  22     3673   4550   3201   -469    533    623       C  
ATOM    337  CZ2 TRP A  22       2.850  23.329  26.368  1.00 28.03           C  
ANISOU  337  CZ2 TRP A  22     3486   3899   3265   -557    355   1102       C  
ATOM    338  CZ3 TRP A  22       2.315  25.379  27.535  1.00 29.12           C  
ANISOU  338  CZ3 TRP A  22     3603   4549   2914   -506    496    782       C  
ATOM    339  CH2 TRP A  22       3.133  24.257  27.335  1.00 30.54           C  
ANISOU  339  CH2 TRP A  22     3816   4535   3252   -542    399   1042       C  
ATOM    340  H   TRP A  22      -0.166  25.796  22.347  1.00 23.89           H  
ATOM    341  HA  TRP A  22      -2.425  24.711  23.081  1.00 26.73           H  
ATOM    342  HB2 TRP A  22      -0.879  26.510  24.592  1.00 29.89           H  
ATOM    343  HB3 TRP A  22      -1.953  25.494  25.175  1.00 29.89           H  
ATOM    344  HD1 TRP A  22      -0.464  23.135  23.349  1.00 40.03           H  
ATOM    345  HE1 TRP A  22       1.559  22.102  24.204  1.00 34.34           H  
ATOM    346  HE3 TRP A  22       0.683  26.373  26.848  1.00 36.08           H  
ATOM    347  HZ2 TRP A  22       3.386  22.578  26.248  1.00 33.64           H  
ATOM    348  HZ3 TRP A  22       2.519  25.978  28.217  1.00 34.95           H  
ATOM    349  HH2 TRP A  22       3.884  24.141  27.872  1.00 36.65           H  
ATOM    350  N   LEU A  23      -2.633  27.848  22.522  1.00 21.74           N  
ANISOU  350  N   LEU A  23     2366   3124   2770   -111    427    -58       N  
ATOM    351  CA  LEU A  23      -3.592  28.922  22.285  1.00 22.07           C  
ANISOU  351  CA  LEU A  23     2283   3219   2884     18    450   -189       C  
ATOM    352  C   LEU A  23      -4.501  28.636  21.083  1.00 22.50           C  
ANISOU  352  C   LEU A  23     2218   3242   3088     35    334   -184       C  
ATOM    353  O   LEU A  23      -5.705  28.878  21.137  1.00 24.79           O  
ANISOU  353  O   LEU A  23     2308   3640   3470     69    369   -228       O  
ATOM    354  CB  LEU A  23      -2.847  30.246  22.117  1.00 23.79           C  
ANISOU  354  CB  LEU A  23     2611   3334   3093    166    434   -291       C  
ATOM    355  CG  LEU A  23      -2.187  30.691  23.425  1.00 23.79           C  
ANISOU  355  CG  LEU A  23     2667   3428   2944    144    557   -378       C  
ATOM    356  CD1 LEU A  23      -1.195  31.778  23.170  1.00 26.51           C  
ANISOU  356  CD1 LEU A  23     3139   3614   3320    242    520   -472       C  
ATOM    357  CD2 LEU A  23      -3.210  31.174  24.411  1.00 28.58           C  
ANISOU  357  CD2 LEU A  23     3090   4232   3535    165    719   -523       C  
ATOM    358  H   LEU A  23      -1.813  28.075  22.397  1.00 26.09           H  
ATOM    359  HA  LEU A  23      -4.172  28.996  23.058  1.00 26.49           H  
ATOM    360  HB2 LEU A  23      -2.155  30.141  21.446  1.00 28.55           H  
ATOM    361  HB3 LEU A  23      -3.474  30.933  21.843  1.00 28.55           H  
ATOM    362  HG  LEU A  23      -1.728  29.926  23.806  1.00 28.55           H  
ATOM    363 HD11 LEU A  23      -0.768  32.019  24.007  1.00 31.82           H  
ATOM    364 HD12 LEU A  23      -0.530  31.457  22.540  1.00 31.82           H  
ATOM    365 HD13 LEU A  23      -1.657  32.546  22.800  1.00 31.82           H  
ATOM    366 HD21 LEU A  23      -2.754  31.537  25.186  1.00 34.29           H  
ATOM    367 HD22 LEU A  23      -3.751  31.861  23.993  1.00 34.29           H  
ATOM    368 HD23 LEU A  23      -3.770  30.427  24.676  1.00 34.29           H  
ATOM    369  N   LEU A  24      -3.960  28.110  19.992  1.00 21.45           N  
ANISOU  369  N   LEU A  24     2179   3000   2971      8    194   -150       N  
ATOM    370  CA  LEU A  24      -4.800  27.788  18.846  1.00 25.57           C  
ANISOU  370  CA  LEU A  24     2571   3561   3583      0     67   -178       C  
ATOM    371  C   LEU A  24      -5.841  26.725  19.181  1.00 23.94           C  
ANISOU  371  C   LEU A  24     2177   3430   3488   -153    107   -175       C  
ATOM    372  O   LEU A  24      -6.953  26.737  18.644  1.00 25.83           O  
ANISOU  372  O   LEU A  24     2220   3775   3820   -148     44   -222       O  
ATOM    373  CB  LEU A  24      -3.907  27.271  17.719  1.00 24.51           C  
ANISOU  373  CB  LEU A  24     2569   3341   3401    -34    -62   -192       C  
ATOM    374  CG  LEU A  24      -3.060  28.298  16.998  1.00 25.35           C  
ANISOU  374  CG  LEU A  24     2811   3411   3408    102   -128   -169       C  
ATOM    375  CD1 LEU A  24      -2.160  27.618  16.002  1.00 27.67           C  
ANISOU  375  CD1 LEU A  24     3214   3673   3628     40   -216   -208       C  
ATOM    376  CD2 LEU A  24      -3.989  29.286  16.299  1.00 28.52           C  
ANISOU  376  CD2 LEU A  24     3072   3920   3845    237   -213   -136       C  
ATOM    377  H   LEU A  24      -3.125  27.933  19.890  1.00 25.74           H  
ATOM    378  HA  LEU A  24      -5.269  28.590  18.568  1.00 30.68           H  
ATOM    379  HB2 LEU A  24      -3.300  26.615  18.095  1.00 29.41           H  
ATOM    380  HB3 LEU A  24      -4.476  26.854  17.053  1.00 29.41           H  
ATOM    381  HG  LEU A  24      -2.495  28.778  17.624  1.00 30.42           H  
ATOM    382 HD11 LEU A  24      -1.591  28.283  15.585  1.00 33.21           H  
ATOM    383 HD12 LEU A  24      -1.617  26.960  16.465  1.00 33.21           H  
ATOM    384 HD13 LEU A  24      -2.707  27.181  15.330  1.00 33.21           H  
ATOM    385 HD21 LEU A  24      -3.481  29.787  15.643  1.00 34.23           H  
ATOM    386 HD22 LEU A  24      -4.701  28.793  15.861  1.00 34.23           H  
ATOM    387 HD23 LEU A  24      -4.363  29.889  16.960  1.00 34.23           H  
ATOM    388  N   LYS A  25      -5.442  25.727  19.976  1.00 24.86           N  
ANISOU  388  N   LYS A  25     2340   3486   3620   -302    194    -95       N  
ATOM    389  CA  LYS A  25      -6.392  24.697  20.370  1.00 28.70           C  
ANISOU  389  CA  LYS A  25     2639   4014   4254   -472    252    -46       C  
ATOM    390  C   LYS A  25      -7.538  25.319  21.128  1.00 29.81           C  
ANISOU  390  C   LYS A  25     2580   4358   4387   -436    376    -50       C  
ATOM    391  O   LYS A  25      -8.671  24.844  21.030  1.00 32.23           O  
ANISOU  391  O   LYS A  25     2662   4747   4838   -529    386    -63       O  
ATOM    392  CB  LYS A  25      -5.670  23.627  21.193  1.00 29.18           C  
ANISOU  392  CB  LYS A  25     2782   3957   4350   -619    331    120       C  
ATOM    393  CG  LYS A  25      -4.759  22.724  20.355  1.00 30.80           C  
ANISOU  393  CG  LYS A  25     3105   3922   4676   -675    216     87       C  
ATOM    394  CD  LYS A  25      -3.910  21.782  21.210  1.00 33.12           C  
ANISOU  394  CD  LYS A  25     3475   4065   5045   -777    284    298       C  
ATOM    395  CE  LYS A  25      -2.770  21.161  20.405  1.00 37.96           C  
ANISOU  395  CE  LYS A  25     4220   4430   5774   -768    184    225       C  
ATOM    396  NZ  LYS A  25      -2.179  19.968  21.094  1.00 41.14           N  
ANISOU  396  NZ  LYS A  25     4622   4621   6390   -882    229    449       N  
ATOM    397  H   LYS A  25      -4.647  25.630  20.291  1.00 29.83           H  
ATOM    398  HA  LYS A  25      -6.760  24.248  19.592  1.00 34.45           H  
ATOM    399  HB2 LYS A  25      -5.121  24.065  21.862  1.00 35.02           H  
ATOM    400  HB3 LYS A  25      -6.332  23.064  21.624  1.00 35.02           H  
ATOM    401  HG2 LYS A  25      -5.306  22.182  19.766  1.00 36.96           H  
ATOM    402  HG3 LYS A  25      -4.157  23.278  19.834  1.00 36.96           H  
ATOM    403  HD2 LYS A  25      -3.525  22.278  21.949  1.00 39.75           H  
ATOM    404  HD3 LYS A  25      -4.469  21.064  21.548  1.00 39.75           H  
ATOM    405  HE2 LYS A  25      -3.107  20.876  19.541  1.00 45.56           H  
ATOM    406  HE3 LYS A  25      -2.068  21.820  20.286  1.00 45.56           H  
ATOM    407  HZ1 LYS A  25      -1.853  20.205  21.888  1.00 49.37           H  
ATOM    408  HZ2 LYS A  25      -1.521  19.626  20.602  1.00 49.37           H  
ATOM    409  HZ3 LYS A  25      -2.804  19.345  21.213  1.00 49.37           H  
ATOM    410  N   LYS A  26      -7.270  26.402  21.858  1.00 28.66           N  
ANISOU  410  N   LYS A  26     2492   4298   4097   -303    475    -77       N  
ATOM    411  CA  LYS A  26      -8.334  27.138  22.533  1.00 30.79           C  
ANISOU  411  CA  LYS A  26     2556   4765   4377   -236    610   -150       C  
ATOM    412  C   LYS A  26      -9.201  27.915  21.543  1.00 30.09           C  
ANISOU  412  C   LYS A  26     2312   4688   4433    -81    497   -258       C  
ATOM    413  O   LYS A  26     -10.422  27.966  21.680  1.00 34.84           O  
ANISOU  413  O   LYS A  26     2652   5434   5152    -81    551   -298       O  
ATOM    414  CB  LYS A  26      -7.718  28.087  23.555  1.00 32.56           C  
ANISOU  414  CB  LYS A  26     2880   5065   4428   -141    746   -217       C  
ATOM    415  CG  LYS A  26      -7.064  27.422  24.745  1.00 34.80           C  
ANISOU  415  CG  LYS A  26     3248   5458   4516   -291    869    -88       C  
ATOM    416  H   LYS A  26      -6.484  26.730  21.977  1.00 34.39           H  
ATOM    417  HA  LYS A  26      -8.909  26.508  22.995  1.00 36.95           H  
ATOM    418  HB2 LYS A  26      -7.037  28.616  23.110  1.00 39.08           H  
ATOM    419  HB3 LYS A  26      -8.417  28.666  23.896  1.00 39.08           H  
ATOM    420  HG2 LYS A  26      -7.740  26.934  25.243  1.00 41.76           H  
ATOM    421  HG3 LYS A  26      -6.370  26.820  24.435  1.00 41.76           H  
ATOM    422  N   ILE A  27      -8.596  28.529  20.534  1.00 31.06           N  
ANISOU  422  N   ILE A  27     2570   4681   4552     53    338   -276       N  
ATOM    423  CA  ILE A  27      -9.381  29.203  19.505  1.00 29.55           C  
ANISOU  423  CA  ILE A  27     2220   4524   4484    198    196   -302       C  
ATOM    424  C   ILE A  27     -10.306  28.226  18.785  1.00 34.88           C  
ANISOU  424  C   ILE A  27     2700   5305   5248     64     80   -302       C  
ATOM    425  O   ILE A  27     -11.467  28.544  18.491  1.00 40.61           O  
ANISOU  425  O   ILE A  27     3161   6165   6104    130     34   -327       O  
ATOM    426  CB  ILE A  27      -8.436  29.935  18.537  1.00 29.30           C  
ANISOU  426  CB  ILE A  27     2379   4359   4393    331     49   -256       C  
ATOM    427  CG1 ILE A  27      -7.717  31.037  19.301  1.00 30.57           C  
ANISOU  427  CG1 ILE A  27     2670   4402   4544    461    172   -292       C  
ATOM    428  CG2 ILE A  27      -9.230  30.515  17.376  1.00 32.29           C  
ANISOU  428  CG2 ILE A  27     2582   4817   4869    466   -131   -204       C  
ATOM    429  CD1 ILE A  27      -6.637  31.699  18.541  1.00 30.66           C  
ANISOU  429  CD1 ILE A  27     2879   4258   4512    553     68   -222       C  
ATOM    430  H   ILE A  27      -7.745  28.571  20.421  1.00 37.28           H  
ATOM    431  HA  ILE A  27      -9.953  29.862  19.930  1.00 35.46           H  
ATOM    432  HB  ILE A  27      -7.784  29.315  18.176  1.00 35.15           H  
ATOM    433 HG12 ILE A  27      -8.364  31.717  19.545  1.00 36.68           H  
ATOM    434 HG13 ILE A  27      -7.322  30.652  20.099  1.00 36.68           H  
ATOM    435 HG21 ILE A  27      -8.659  31.115  16.871  1.00 38.75           H  
ATOM    436 HG22 ILE A  27      -9.533  29.790  16.807  1.00 38.75           H  
ATOM    437 HG23 ILE A  27      -9.993  31.001  17.726  1.00 38.75           H  
ATOM    438 HD11 ILE A  27      -6.097  32.224  19.152  1.00 36.79           H  
ATOM    439 HD12 ILE A  27      -6.090  31.021  18.114  1.00 36.79           H  
ATOM    440 HD13 ILE A  27      -7.032  32.276  17.868  1.00 36.79           H  
ATOM    441  N   ALA A  28      -9.819  27.021  18.492  0.91 32.92           N  
ANISOU  441  N   ALA A  28     2552   4991   4966   -125     28   -293       N  
ATOM    442  CA  ALA A  28     -10.655  26.034  17.804  0.91 37.84           C  
ANISOU  442  CA  ALA A  28     2979   5690   5709   -283    -83   -352       C  
ATOM    443  C   ALA A  28     -11.790  25.535  18.691  0.91 42.03           C  
ANISOU  443  C   ALA A  28     3251   6324   6393   -411     64   -339       C  
ATOM    444  O   ALA A  28     -12.927  25.352  18.219  0.91 43.53           O  
ANISOU  444  O   ALA A  28     3166   6654   6718   -454    -16   -400       O  
ATOM    445  CB  ALA A  28      -9.779  24.852  17.380  0.91 34.46           C  
ANISOU  445  CB  ALA A  28     2714   5105   5274   -455   -141   -388       C  
ATOM    446  H   ALA A  28      -9.023  26.752  18.676  0.91 39.51           H  
ATOM    447  HA  ALA A  28     -11.049  26.448  17.021  0.91 45.41           H  
ATOM    448  HB1 ALA A  28     -10.316  24.230  16.865  0.91 41.35           H  
ATOM    449  HB2 ALA A  28      -9.045  25.182  16.839  0.91 41.35           H  
ATOM    450  HB3 ALA A  28      -9.435  24.413  18.174  0.91 41.35           H  
ATOM    451  N   GLN A  29     -11.476  25.246  19.963  0.87 43.27           N  
ANISOU  451  N   GLN A  29     3479   6445   6518   -493    274   -246       N  
ATOM    452  CA  GLN A  29     -12.448  24.876  20.976  0.87 44.84           C  
ANISOU  452  CA  GLN A  29     3443   6788   6808   -616    462   -191       C  
ATOM    453  C   GLN A  29     -13.376  26.027  21.269  0.87 40.92           C  
ANISOU  453  C   GLN A  29     2733   6487   6328   -433    540   -273       C  
ATOM    454  O   GLN A  29     -14.348  25.871  22.025  0.87 54.82           O  
ANISOU  454  O   GLN A  29     4240   8424   8165   -510    707   -264       O  
ATOM    455  CB  GLN A  29     -11.707  24.431  22.244  0.87 46.04           C  
ANISOU  455  CB  GLN A  29     3746   6912   6837   -724    655    -33       C  
ATOM    456  H   GLN A  29     -10.672  25.261  20.267  0.87 51.93           H  
ATOM    457  HA  GLN A  29     -12.985  24.123  20.683  0.87 53.81           H  
ATOM    458  HB2 GLN A  29     -11.332  25.208  22.687  0.87 55.25           H  
ATOM    459  HB3 GLN A  29     -12.323  23.971  22.840  0.87 55.25           H  
ATOM    460  N   GLY A  30     -13.100  27.173  20.672  1.00 59.48           N  
ANISOU  460  N   GLY A  30     5160   8800   8639   -193    431   -343       N  
ATOM    461  CA  GLY A  30     -13.995  28.299  20.723  1.00 50.97           C  
ANISOU  461  CA  GLY A  30     3853   7842   7672     16    464   -424       C  
ATOM    462  C   GLY A  30     -15.382  27.860  20.323  1.00 42.49           C  
ANISOU  462  C   GLY A  30     2418   6936   6790    -57    406   -447       C  
ATOM    463  O   GLY A  30     -15.565  26.758  19.815  1.00 70.16           O  
ANISOU  463  O   GLY A  30     5877  10440  10340   -265    302   -424       O  
ATOM    464  H   GLY A  30     -12.383  27.322  20.222  1.00 71.37           H  
ATOM    465  HA2 GLY A  30     -14.023  28.660  21.623  1.00 61.17           H  
ATOM    466  HA3 GLY A  30     -13.692  28.991  20.115  1.00 61.17           H  
TER     467      GLY A  30                                                      
HETATM  468  C   ACE B   0      -5.969  39.793  24.508  1.00 28.26           C  
ANISOU  468  C   ACE B   0     3260   3932   3545    858    851   -327       C  
HETATM  469  O   ACE B   0      -5.793  38.920  25.353  1.00 27.96           O  
ANISOU  469  O   ACE B   0     3256   3948   3418    742    856   -359       O  
HETATM  470  CH3 ACE B   0      -5.347  41.153  24.677  1.00 30.48           C  
ANISOU  470  CH3 ACE B   0     3674   4018   3890    957    942   -407       C  
ATOM    471  N   GLY B   1      -6.730  39.587  23.427  1.00 27.16           N  
ANISOU  471  N   GLY B   1     2941   3914   3465    909    777   -221       N  
ATOM    472  CA  GLY B   1      -7.361  38.300  23.196  1.00 28.52           C  
ANISOU  472  CA  GLY B   1     2943   4246   3649    790    691   -206       C  
ATOM    473  C   GLY B   1      -6.394  37.197  22.753  1.00 25.84           C  
ANISOU  473  C   GLY B   1     2660   3880   3277    617    542   -258       C  
ATOM    474  O   GLY B   1      -5.184  37.373  22.745  1.00 23.15           O  
ANISOU  474  O   GLY B   1     2503   3420   2873    585    504   -288       O  
ATOM    475  H   GLY B   1      -6.891  40.177  22.822  1.00 32.59           H  
ATOM    476  HA2 GLY B   1      -7.790  38.009  24.016  1.00 34.23           H  
ATOM    477  HA3 GLY B   1      -8.035  38.401  22.506  1.00 34.23           H  
ATOM    478  N   LEU B   2      -6.930  36.034  22.392  1.00 27.75           N  
ANISOU  478  N   LEU B   2     2724   4219   3600    498    469   -287       N  
ATOM    479  CA  LEU B   2      -6.072  34.893  22.102  1.00 26.89           C  
ANISOU  479  CA  LEU B   2     2656   4044   3517    333    367   -355       C  
ATOM    480  C   LEU B   2      -5.232  35.137  20.868  1.00 23.74           C  
ANISOU  480  C   LEU B   2     2315   3676   3028    373    218   -404       C  
ATOM    481  O   LEU B   2      -4.038  34.799  20.866  1.00 23.43           O  
ANISOU  481  O   LEU B   2     2433   3520   2949    301    177   -428       O  
ATOM    482  CB  LEU B   2      -6.896  33.628  21.908  1.00 31.47           C  
ANISOU  482  CB  LEU B   2     2994   4677   4287    190    344   -419       C  
ATOM    483  CG  LEU B   2      -7.616  33.084  23.134  1.00 32.79           C  
ANISOU  483  CG  LEU B   2     3080   4790   4590    124    525   -322       C  
ATOM    484  CD1 LEU B   2      -8.499  31.922  22.720  1.00 41.12           C  
ANISOU  484  CD1 LEU B   2     3838   5864   5923    -28    506   -407       C  
ATOM    485  CD2 LEU B   2      -6.622  32.624  24.156  1.00 37.40           C  
ANISOU  485  CD2 LEU B   2     3860   5225   5124     68    618   -227       C  
ATOM    486  H   LEU B   2      -7.773  35.882  22.310  1.00 33.30           H  
ATOM    487  HA  LEU B   2      -5.487  34.762  22.864  1.00 32.27           H  
ATOM    488  HB2 LEU B   2      -7.574  33.812  21.239  1.00 37.77           H  
ATOM    489  HB3 LEU B   2      -6.301  32.928  21.594  1.00 37.77           H  
ATOM    490  HG  LEU B   2      -8.163  33.780  23.530  1.00 39.35           H  
ATOM    491 HD11 LEU B   2      -8.956  31.578  23.503  1.00 49.35           H  
ATOM    492 HD12 LEU B   2      -9.146  32.233  22.068  1.00 49.35           H  
ATOM    493 HD13 LEU B   2      -7.945  31.228  22.329  1.00 49.35           H  
ATOM    494 HD21 LEU B   2      -7.094  32.180  24.877  1.00 44.88           H  
ATOM    495 HD22 LEU B   2      -6.002  32.007  23.737  1.00 44.88           H  
ATOM    496 HD23 LEU B   2      -6.142  33.394  24.498  1.00 44.88           H  
ATOM    497  N   LEU B   3      -5.821  35.720  19.811  1.00 24.88           N  
ANISOU  497  N   LEU B   3     2319   4008   3124    510    144   -392       N  
ATOM    498  CA  LEU B   3      -5.036  36.067  18.620  1.00 27.19           C  
ANISOU  498  CA  LEU B   3     2657   4384   3290    600     33   -383       C  
ATOM    499  C   LEU B   3      -3.955  37.093  18.935  1.00 25.76           C  
ANISOU  499  C   LEU B   3     2715   4003   3068    676    121   -272       C  
ATOM    500  O   LEU B   3      -2.835  36.984  18.442  1.00 22.71           O  
ANISOU  500  O   LEU B   3     2439   3564   2625    651     65   -278       O  
ATOM    501  CB  LEU B   3      -5.932  36.603  17.496  1.00 31.17           C  
ANISOU  501  CB  LEU B   3     2942   5194   3708    789    -41   -330       C  
ATOM    502  CG  LEU B   3      -6.542  35.578  16.540  1.00 41.00           C  
ANISOU  502  CG  LEU B   3     3923   6732   4923    726   -220   -523       C  
ATOM    503  CD1 LEU B   3      -7.095  36.278  15.286  1.00 33.84           C  
ANISOU  503  CD1 LEU B   3     2819   6215   3822    977   -316   -436       C  
ATOM    504  CD2 LEU B   3      -5.542  34.487  16.174  1.00 36.39           C  
ANISOU  504  CD2 LEU B   3     3412   6078   4337    557   -317   -712       C  
ATOM    505  H   LEU B   3      -6.655  35.920  19.760  1.00 29.85           H  
ATOM    506  HA  LEU B   3      -4.616  35.250  18.308  1.00 32.63           H  
ATOM    507  HB2 LEU B   3      -6.670  37.081  17.905  1.00 37.41           H  
ATOM    508  HB3 LEU B   3      -5.402  37.211  16.957  1.00 37.41           H  
ATOM    509  HG  LEU B   3      -7.282  35.138  16.987  1.00 49.20           H  
ATOM    510 HD11 LEU B   3      -7.505  35.614  14.709  1.00 40.61           H  
ATOM    511 HD12 LEU B   3      -7.755  36.935  15.556  1.00 40.61           H  
ATOM    512 HD13 LEU B   3      -6.364  36.715  14.821  1.00 40.61           H  
ATOM    513 HD21 LEU B   3      -5.849  34.032  15.374  1.00 43.67           H  
ATOM    514 HD22 LEU B   3      -4.676  34.893  16.012  1.00 43.67           H  
ATOM    515 HD23 LEU B   3      -5.479  33.857  16.909  1.00 43.67           H  
ATOM    516  N   GLU B   4      -4.271  38.107  19.749  1.00 23.69           N  
ANISOU  516  N   GLU B   4     2518   3622   2863    766    269   -194       N  
ATOM    517  CA  GLU B   4      -3.268  39.086  20.138  1.00 21.13           C  
ANISOU  517  CA  GLU B   4     2389   3073   2568    807    362   -158       C  
ATOM    518  C   GLU B   4      -2.168  38.456  20.999  1.00 19.59           C  
ANISOU  518  C   GLU B   4     2359   2735   2347    628    342   -271       C  
ATOM    519  O   GLU B   4      -0.983  38.825  20.893  1.00 18.85           O  
ANISOU  519  O   GLU B   4     2393   2509   2259    607    335   -277       O  
ATOM    520  CB  GLU B   4      -3.898  40.271  20.871  1.00 24.62           C  
ANISOU  520  CB  GLU B   4     2841   3404   3112    935    537   -122       C  
ATOM    521  CG  GLU B   4      -4.880  41.036  20.007  1.00 29.85           C  
ANISOU  521  CG  GLU B   4     3332   4190   3819   1158    581     48       C  
ATOM    522  CD  GLU B   4      -5.849  41.879  20.833  1.00 42.52           C  
ANISOU  522  CD  GLU B   4     4894   5719   5543   1276    760     59       C  
ATOM    523  OE1 GLU B   4      -5.481  43.020  21.167  1.00 60.40           O  
ANISOU  523  OE1 GLU B   4     7256   7740   7953   1368    915     69       O  
ATOM    524  OE2 GLU B   4      -6.954  41.393  21.173  1.00 43.52           O1-
ANISOU  524  OE2 GLU B   4     4878   6008   5648   1269    759     39       O1-
ATOM    525  H   GLU B   4      -5.052  38.245  20.083  1.00 28.43           H  
ATOM    526  HA  GLU B   4      -2.864  39.434  19.328  1.00 25.36           H  
ATOM    527  HB2 GLU B   4      -4.374  39.944  21.650  1.00 29.55           H  
ATOM    528  HB3 GLU B   4      -3.196  40.884  21.143  1.00 29.55           H  
ATOM    529  HG2 GLU B   4      -4.389  41.631  19.419  1.00 35.82           H  
ATOM    530  HG3 GLU B   4      -5.400  40.406  19.483  1.00 35.82           H  
ATOM    531  N   GLU B   5      -2.516  37.444  21.799  1.00 19.39           N  
ANISOU  531  N   GLU B   5     2308   2752   2306    505    337   -332       N  
ATOM    532  CA  GLU B   5      -1.508  36.735  22.573  1.00 18.35           C  
ANISOU  532  CA  GLU B   5     2302   2541   2131    371    318   -382       C  
ATOM    533  C   GLU B   5      -0.584  35.928  21.679  1.00 17.28           C  
ANISOU  533  C   GLU B   5     2183   2394   1990    291    193   -393       C  
ATOM    534  O   GLU B   5       0.619  35.931  21.891  1.00 17.06           O  
ANISOU  534  O   GLU B   5     2278   2274   1929    245    168   -407       O  
ATOM    535  CB  GLU B   5      -2.194  35.857  23.614  1.00 20.52           C  
ANISOU  535  CB  GLU B   5     2515   2873   2410    301    388   -366       C  
ATOM    536  CG  GLU B   5      -1.261  35.255  24.619  1.00 21.44           C  
ANISOU  536  CG  GLU B   5     2741   2958   2448    222    404   -356       C  
ATOM    537  CD  GLU B   5      -2.004  34.606  25.757  1.00 22.98           C  
ANISOU  537  CD  GLU B   5     2868   3237   2628    211    529   -270       C  
ATOM    538  OE1 GLU B   5      -3.233  34.557  25.715  1.00 26.97           O  
ANISOU  538  OE1 GLU B   5     3232   3795   3220    236    600   -236       O  
ATOM    539  OE2 GLU B   5      -1.302  34.093  26.643  1.00 33.14           O1-
ANISOU  539  OE2 GLU B   5     4220   4555   3815    186    557   -211       O1-
ATOM    540  H   GLU B   5      -3.319  37.156  21.907  1.00 23.26           H  
ATOM    541  HA  GLU B   5      -0.953  37.375  23.044  1.00 22.02           H  
ATOM    542  HB2 GLU B   5      -2.840  36.395  24.097  1.00 24.63           H  
ATOM    543  HB3 GLU B   5      -2.644  35.129  23.157  1.00 24.63           H  
ATOM    544  HG2 GLU B   5      -0.718  34.578  24.186  1.00 25.73           H  
ATOM    545  HG3 GLU B   5      -0.694  35.951  24.985  1.00 25.73           H  
ATOM    546  N   ILE B   6      -1.147  35.223  20.695  1.00 18.29           N  
ANISOU  546  N   ILE B   6     2164   2633   2151    277    112   -415       N  
ATOM    547  CA  ILE B   6      -0.336  34.555  19.697  1.00 17.78           C  
ANISOU  547  CA  ILE B   6     2100   2586   2068    232      1   -468       C  
ATOM    548  C   ILE B   6       0.580  35.570  19.045  1.00 16.63           C  
ANISOU  548  C   ILE B   6     2056   2417   1845    339     -8   -400       C  
ATOM    549  O   ILE B   6       1.762  35.336  18.911  1.00 16.72           O  
ANISOU  549  O   ILE B   6     2164   2346   1842    292    -37   -407       O  
ATOM    550  CB  ILE B   6      -1.221  33.810  18.691  1.00 18.51           C  
ANISOU  550  CB  ILE B   6     1984   2858   2192    220    -91   -576       C  
ATOM    551  CG1 ILE B   6      -1.864  32.579  19.353  1.00 21.87           C  
ANISOU  551  CG1 ILE B   6     2296   3218   2796     63    -57   -651       C  
ATOM    552  CG2 ILE B   6      -0.406  33.359  17.517  1.00 20.40           C  
ANISOU  552  CG2 ILE B   6     2218   3172   2361    224   -200   -665       C  
ATOM    553  CD1 ILE B   6      -2.879  31.855  18.489  1.00 24.95           C  
ANISOU  553  CD1 ILE B   6     2428   3768   3284     16   -143   -825       C  
ATOM    554  H   ILE B   6      -1.994  35.119  20.590  1.00 21.94           H  
ATOM    555  HA  ILE B   6       0.220  33.882  20.121  1.00 21.33           H  
ATOM    556  HB  ILE B   6      -1.915  34.419  18.394  1.00 22.22           H  
ATOM    557 HG12 ILE B   6      -1.163  31.946  19.573  1.00 26.24           H  
ATOM    558 HG13 ILE B   6      -2.318  32.865  20.160  1.00 26.24           H  
ATOM    559 HG21 ILE B   6      -0.939  32.757  16.975  1.00 24.48           H  
ATOM    560 HG22 ILE B   6      -0.148  34.134  16.995  1.00 24.48           H  
ATOM    561 HG23 ILE B   6       0.385  32.899  17.840  1.00 24.48           H  
ATOM    562 HD11 ILE B   6      -3.418  31.277  19.052  1.00 29.94           H  
ATOM    563 HD12 ILE B   6      -3.445  32.510  18.050  1.00 29.94           H  
ATOM    564 HD13 ILE B   6      -2.410  31.327  17.825  1.00 29.94           H  
ATOM    565  N   ALA B   7       0.043  36.735  18.677  1.00 17.50           N  
ANISOU  565  N   ALA B   7     2128   2579   1942    494     45   -306       N  
ATOM    566  CA  ALA B   7       0.875  37.754  18.049  1.00 18.09           C  
ANISOU  566  CA  ALA B   7     2272   2590   2010    608     87   -188       C  
ATOM    567  C   ALA B   7       2.044  38.159  18.935  1.00 16.94           C  
ANISOU  567  C   ALA B   7     2290   2204   1943    520    146   -217       C  
ATOM    568  O   ALA B   7       3.165  38.311  18.471  1.00 17.48           O  
ANISOU  568  O   ALA B   7     2416   2202   2024    514    138   -178       O  
ATOM    569  CB  ALA B   7       0.021  38.950  17.656  1.00 20.49           C  
ANISOU  569  CB  ALA B   7     2491   2946   2348    808    180    -37       C  
ATOM    570  H   ALA B   7      -0.782  36.954  18.778  1.00 21.00           H  
ATOM    571  HA  ALA B   7       1.257  37.388  17.236  1.00 21.70           H  
ATOM    572  HB1 ALA B   7       0.583  39.608  17.216  1.00 24.59           H  
ATOM    573  HB2 ALA B   7      -0.678  38.655  17.052  1.00 24.59           H  
ATOM    574  HB3 ALA B   7      -0.372  39.334  18.455  1.00 24.59           H  
ATOM    575  N   GLN B   8       1.818  38.313  20.244  1.00 16.66           N  
ANISOU  575  N   GLN B   8     2310   2073   1947    454    204   -304       N  
ATOM    576  CA AGLN B   8       2.892  38.688  21.154  0.59 19.89           C  
ANISOU  576  CA AGLN B   8     2838   2325   2395    372    233   -391       C  
ATOM    577  CA BGLN B   8       2.895  38.694  21.147  0.41 19.89           C  
ANISOU  577  CA BGLN B   8     2837   2324   2396    373    233   -390       C  
ATOM    578  C   GLN B   8       3.971  37.611  21.235  1.00 17.69           C  
ANISOU  578  C   GLN B   8     2607   2066   2049    250    131   -421       C  
ATOM    579  O   GLN B   8       5.167  37.919  21.272  1.00 17.96           O  
ANISOU  579  O   GLN B   8     2699   2004   2122    208    118   -445       O  
ATOM    580  CB AGLN B   8       2.295  38.935  22.547  0.59 23.16           C  
ANISOU  580  CB AGLN B   8     3273   2737   2788    355    304   -503       C  
ATOM    581  CB BGLN B   8       2.304  39.029  22.521  0.41 23.32           C  
ANISOU  581  CB BGLN B   8     3295   2747   2818    361    310   -503       C  
ATOM    582  CG AGLN B   8       3.289  39.428  23.601  0.59 34.12           C  
ANISOU  582  CG AGLN B   8     4748   4038   4177    286    320   -664       C  
ATOM    583  CG BGLN B   8       3.140  40.009  23.344  0.41 33.49           C  
ANISOU  583  CG BGLN B   8     4659   3889   4178    332    367   -656       C  
ATOM    584  CD AGLN B   8       3.310  40.946  23.707  0.59 21.31           C  
ANISOU  584  CD AGLN B   8     3133   2224   2741    352    442   -760       C  
ATOM    585  CD BGLN B   8       4.101  39.290  24.260  0.41 31.41           C  
ANISOU  585  CD BGLN B   8     4449   3706   3779    214    279   -761       C  
ATOM    586  OE1AGLN B   8       2.538  41.636  23.033  0.59 34.41           O  
ANISOU  586  OE1AGLN B   8     4739   3807   4528    474    537   -650       O  
ATOM    587  OE1BGLN B   8       3.919  38.112  24.540  0.41 24.19           O  
ANISOU  587  OE1BGLN B   8     3523   2936   2731    175    224   -691       O  
ATOM    588  NE2AGLN B   8       4.193  41.472  24.547  0.59 32.18           N  
ANISOU  588  NE2AGLN B   8     4550   3522   4156    277    446   -973       N  
ATOM    589  NE2BGLN B   8       5.135  39.986  24.718  0.41 28.09           N  
ANISOU  589  NE2BGLN B   8     4061   3193   3418    161    274   -921       N  
ATOM    590  H   GLN B   8       1.056  38.206  20.628  1.00 19.99           H  
ATOM    591  HA  GLN B   8       3.312  39.500  20.830  1.00 23.86           H  
ATOM    592  HB2AGLN B   8       1.600  39.606  22.468  0.59 27.79           H  
ATOM    593  HB2BGLN B   8       1.428  39.426  22.393  0.41 27.98           H  
ATOM    594  HB3AGLN B   8       1.918  38.103  22.872  0.59 27.79           H  
ATOM    595  HB3BGLN B   8       2.225  38.209  23.032  0.41 27.98           H  
ATOM    596  HG2AGLN B   8       3.041  39.068  24.466  0.59 40.94           H  
ATOM    597  HG2BGLN B   8       3.654  40.573  22.746  0.41 40.19           H  
ATOM    598  HG3AGLN B   8       4.181  39.130  23.361  0.59 40.94           H  
ATOM    599  HG3BGLN B   8       2.550  40.554  23.889  0.41 40.19           H  
ATOM    600 HE21AGLN B   8       4.716  40.959  24.997  0.59 38.62           H  
ATOM    601 HE21BGLN B   8       5.234  40.809  24.490  0.41 33.71           H  
ATOM    602 HE22AGLN B   8       4.242  42.325  24.641  0.59 38.62           H  
ATOM    603 HE22BGLN B   8       5.705  39.613  25.242  0.41 33.71           H  
ATOM    604  N   LEU B   9       3.573  36.346  21.252  1.00 16.08           N  
ANISOU  604  N   LEU B   9     2359   1965   1786    193     73   -418       N  
ATOM    605  CA  LEU B   9       4.529  35.260  21.320  1.00 18.45           C  
ANISOU  605  CA  LEU B   9     2688   2256   2065    100      5   -423       C  
ATOM    606  C   LEU B   9       5.313  35.172  20.045  1.00 14.64           C  
ANISOU  606  C   LEU B   9     2202   1766   1596    123    -49   -398       C  
ATOM    607  O   LEU B   9       6.515  34.921  20.096  1.00 15.66           O  
ANISOU  607  O   LEU B   9     2381   1838   1730     77    -78   -393       O  
ATOM    608  CB  LEU B   9       3.835  33.932  21.593  1.00 17.37           C  
ANISOU  608  CB  LEU B   9     2479   2170   1952     38      1   -414       C  
ATOM    609  CG  LEU B   9       3.272  33.910  23.007  1.00 20.05           C  
ANISOU  609  CG  LEU B   9     2823   2544   2251     28     82   -386       C  
ATOM    610  CD1 LEU B   9       2.447  32.622  23.082  1.00 23.90           C  
ANISOU  610  CD1 LEU B   9     3197   3041   2843    -29    118   -336       C  
ATOM    611  CD2 LEU B   9       4.330  33.983  24.083  1.00 27.82           C  
ANISOU  611  CD2 LEU B   9     3894   3543   3134     12     81   -377       C  
ATOM    612  H   LEU B   9       2.752  36.091  21.226  1.00 19.30           H  
ATOM    613  HA  LEU B   9       5.132  35.430  22.060  1.00 22.14           H  
ATOM    614  HB2 LEU B   9       3.105  33.813  20.965  1.00 20.85           H  
ATOM    615  HB3 LEU B   9       4.474  33.208  21.501  1.00 20.85           H  
ATOM    616  HG  LEU B   9       2.732  34.695  23.185  1.00 24.06           H  
ATOM    617 HD11 LEU B   9       2.053  32.550  23.965  1.00 28.68           H  
ATOM    618 HD12 LEU B   9       1.749  32.654  22.409  1.00 28.68           H  
ATOM    619 HD13 LEU B   9       3.030  31.864  22.917  1.00 28.68           H  
ATOM    620 HD21 LEU B   9       3.915  33.824  24.946  1.00 33.39           H  
ATOM    621 HD22 LEU B   9       5.003  33.306  23.911  1.00 33.39           H  
ATOM    622 HD23 LEU B   9       4.736  34.864  24.068  1.00 33.39           H  
ATOM    623  N   LEU B  10       4.669  35.456  18.916  1.00 15.65           N  
ANISOU  623  N   LEU B  10     2253   1987   1705    218    -56   -369       N  
ATOM    624  CA  LEU B  10       5.356  35.482  17.640  1.00 16.01           C  
ANISOU  624  CA  LEU B  10     2280   2094   1708    286    -88   -326       C  
ATOM    625  C   LEU B  10       6.380  36.590  17.636  1.00 16.23           C  
ANISOU  625  C   LEU B  10     2378   1989   1800    323    -17   -228       C  
ATOM    626  O   LEU B  10       7.488  36.406  17.137  1.00 16.91           O  
ANISOU  626  O   LEU B  10     2485   2052   1888    315    -29   -196       O  
ATOM    627  CB  LEU B  10       4.347  35.656  16.505  1.00 19.88           C  
ANISOU  627  CB  LEU B  10     2644   2799   2109    420   -111   -300       C  
ATOM    628  CG  LEU B  10       3.544  34.447  16.049  1.00 20.01           C  
ANISOU  628  CG  LEU B  10     2536   2986   2083    375   -208   -461       C  
ATOM    629  CD1 LEU B  10       2.533  34.859  14.944  1.00 26.07           C  
ANISOU  629  CD1 LEU B  10     3142   4046   2716    540   -250   -442       C  
ATOM    630  CD2 LEU B  10       4.429  33.276  15.566  1.00 21.65           C  
ANISOU  630  CD2 LEU B  10     2748   3188   2290    298   -268   -588       C  
ATOM    631  H   LEU B  10       3.830  35.636  18.865  1.00 18.78           H  
ATOM    632  HA  LEU B  10       5.812  34.640  17.489  1.00 19.21           H  
ATOM    633  HB2 LEU B  10       3.703  36.324  16.787  1.00 23.85           H  
ATOM    634  HB3 LEU B  10       4.834  35.972  15.728  1.00 23.85           H  
ATOM    635  HG  LEU B  10       3.058  34.116  16.820  1.00 24.02           H  
ATOM    636 HD11 LEU B  10       2.022  34.079  14.676  1.00 31.28           H  
ATOM    637 HD12 LEU B  10       1.938  35.539  15.297  1.00 31.28           H  
ATOM    638 HD13 LEU B  10       3.021  35.211  14.183  1.00 31.28           H  
ATOM    639 HD21 LEU B  10       3.863  32.595  15.171  1.00 25.98           H  
ATOM    640 HD22 LEU B  10       5.058  33.607  14.906  1.00 25.98           H  
ATOM    641 HD23 LEU B  10       4.908  32.909  16.325  1.00 25.98           H  
ATOM    642  N   GLU B  11       6.053  37.744  18.232  1.00 16.67           N  
ANISOU  642  N   GLU B  11     2454   1930   1949    357     72   -199       N  
ATOM    643  CA  GLU B  11       7.034  38.829  18.363  1.00 17.62           C  
ANISOU  643  CA  GLU B  11     2613   1858   2224    357    161   -155       C  
ATOM    644  C   GLU B  11       8.240  38.417  19.214  1.00 18.39           C  
ANISOU  644  C   GLU B  11     2768   1875   2346    206    103   -274       C  
ATOM    645  O   GLU B  11       9.389  38.753  18.894  1.00 17.85           O  
ANISOU  645  O   GLU B  11     2695   1711   2378    183    126   -234       O  
ATOM    646  CB  GLU B  11       6.349  40.083  18.923  1.00 18.39           C  
ANISOU  646  CB  GLU B  11     2704   1815   2469    412    283   -164       C  
ATOM    647  CG  GLU B  11       5.437  40.736  17.852  1.00 22.17           C  
ANISOU  647  CG  GLU B  11     3097   2363   2964    613    372     45       C  
ATOM    648  CD  GLU B  11       4.513  41.787  18.397  1.00 31.68           C  
ANISOU  648  CD  GLU B  11     4278   3440   4318    694    502     46       C  
ATOM    649  OE1 GLU B  11       4.422  41.939  19.637  1.00 29.12           O  
ANISOU  649  OE1 GLU B  11     4008   3008   4049    590    514   -160       O  
ATOM    650  OE2 GLU B  11       3.898  42.502  17.570  1.00 37.94           O1-
ANISOU  650  OE2 GLU B  11     4987   4260   5170    886    607    263       O1-
ATOM    651  H   GLU B  11       5.280  37.922  18.565  1.00 20.00           H  
ATOM    652  HA  GLU B  11       7.378  39.046  17.483  1.00 21.15           H  
ATOM    653  HB2 GLU B  11       5.803  39.840  19.687  1.00 22.07           H  
ATOM    654  HB3 GLU B  11       7.023  40.728  19.189  1.00 22.07           H  
ATOM    655  HG2 GLU B  11       5.996  41.154  17.179  1.00 26.60           H  
ATOM    656  HG3 GLU B  11       4.890  40.045  17.446  1.00 26.60           H  
ATOM    657  N   GLU B  12       8.018  37.660  20.286  1.00 16.54           N  
ANISOU  657  N   GLU B  12     2564   1704   2018    118     35   -390       N  
ATOM    658  CA  GLU B  12       9.120  37.164  21.111  1.00 17.53           C  
ANISOU  658  CA  GLU B  12     2715   1830   2116     14    -33   -467       C  
ATOM    659  C   GLU B  12       9.976  36.177  20.351  1.00 16.99           C  
ANISOU  659  C   GLU B  12     2635   1796   2022      0    -91   -388       C  
ATOM    660  O   GLU B  12      11.207  36.239  20.431  1.00 17.94           O  
ANISOU  660  O   GLU B  12     2748   1874   2193    -46   -115   -393       O  
ATOM    661  CB  GLU B  12       8.576  36.515  22.381  1.00 20.20           C  
ANISOU  661  CB  GLU B  12     3069   2282   2326    -25    -65   -534       C  
ATOM    662  CG  GLU B  12       7.916  37.510  23.335  1.00 27.87           C  
ANISOU  662  CG  GLU B  12     4049   3247   3294     -8     -3   -663       C  
ATOM    663  H   GLU B  12       7.240  37.419  20.560  1.00 19.85           H  
ATOM    664  HA  GLU B  12       9.675  37.918  21.365  1.00 21.04           H  
ATOM    665  HB2 GLU B  12       7.911  35.853  22.135  1.00 24.24           H  
ATOM    666  HB3 GLU B  12       9.308  36.090  22.854  1.00 24.24           H  
ATOM    667  N   ILE B  13       9.349  35.297  19.588  1.00 14.43           N  
ANISOU  667  N   ILE B  13     2290   1552   1640     40   -110   -345       N  
ATOM    668  CA  ILE B  13      10.076  34.379  18.730  1.00 15.18           C  
ANISOU  668  CA  ILE B  13     2366   1677   1725     46   -145   -315       C  
ATOM    669  C   ILE B  13      10.929  35.161  17.779  1.00 14.64           C  
ANISOU  669  C   ILE B  13     2284   1580   1698    108   -101   -235       C  
ATOM    670  O   ILE B  13      12.118  34.866  17.620  1.00 15.07           O  
ANISOU  670  O   ILE B  13     2333   1604   1789     83   -110   -209       O  
ATOM    671  CB  ILE B  13       9.147  33.415  17.991  1.00 14.61           C  
ANISOU  671  CB  ILE B  13     2241   1700   1609     74   -170   -363       C  
ATOM    672  CG1 ILE B  13       8.551  32.420  18.984  1.00 15.02           C  
ANISOU  672  CG1 ILE B  13     2282   1725   1700     -7   -178   -403       C  
ATOM    673  CG2 ILE B  13       9.910  32.701  16.905  1.00 15.64           C  
ANISOU  673  CG2 ILE B  13     2343   1875   1726    108   -189   -384       C  
ATOM    674  CD1 ILE B  13       7.540  31.499  18.369  1.00 17.82           C  
ANISOU  674  CD1 ILE B  13     2546   2129   2094    -16   -192   -498       C  
ATOM    675  H   ILE B  13       8.494  35.208  19.548  1.00 17.32           H  
ATOM    676  HA  ILE B  13      10.642  33.830  19.295  1.00 18.22           H  
ATOM    677  HB  ILE B  13       8.424  33.913  17.579  1.00 17.53           H  
ATOM    678 HG12 ILE B  13       9.265  31.875  19.349  1.00 18.02           H  
ATOM    679 HG13 ILE B  13       8.111  32.912  19.695  1.00 18.02           H  
ATOM    680 HG21 ILE B  13       9.370  31.969  16.568  1.00 18.77           H  
ATOM    681 HG22 ILE B  13      10.101  33.328  16.189  1.00 18.77           H  
ATOM    682 HG23 ILE B  13      10.739  32.358  17.274  1.00 18.77           H  
ATOM    683 HD11 ILE B  13       7.056  31.045  19.076  1.00 21.38           H  
ATOM    684 HD12 ILE B  13       6.925  32.021  17.830  1.00 21.38           H  
ATOM    685 HD13 ILE B  13       8.001  30.851  17.813  1.00 21.38           H  
ATOM    686  N   ALA B  14      10.365  36.215  17.186  1.00 14.49           N  
ANISOU  686  N   ALA B  14     2244   1565   1698    203    -29   -159       N  
ATOM    687  CA  ALA B  14      11.154  36.998  16.244  1.00 17.25           C  
ANISOU  687  CA  ALA B  14     2560   1881   2115    288     60    -12       C  
ATOM    688  C   ALA B  14      12.355  37.646  16.937  1.00 16.54           C  
ANISOU  688  C   ALA B  14     2471   1598   2214    186     97    -24       C  
ATOM    689  O   ALA B  14      13.452  37.674  16.384  1.00 17.19           O  
ANISOU  689  O   ALA B  14     2516   1653   2361    193    135     61       O  
ATOM    690  CB  ALA B  14      10.278  38.044  15.581  1.00 17.81           C  
ANISOU  690  CB  ALA B  14     2588   1981   2199    437    161    131       C  
ATOM    691  H   ALA B  14       9.558  36.485  17.309  1.00 17.39           H  
ATOM    692  HA  ALA B  14      11.494  36.412  15.549  1.00 20.71           H  
ATOM    693  HB1 ALA B  14      10.816  38.559  14.959  1.00 21.37           H  
ATOM    694  HB2 ALA B  14       9.559  37.599  15.106  1.00 21.37           H  
ATOM    695  HB3 ALA B  14       9.912  38.628  16.264  1.00 21.37           H  
ATOM    696  N   LYS B  15      12.199  38.116  18.171  1.00 15.47           N  
ANISOU  696  N   LYS B  15     2358   1358   2160     87     80   -160       N  
ATOM    697  CA  LYS B  15      13.319  38.708  18.895  1.00 19.98           C  
ANISOU  697  CA  LYS B  15     2894   1791   2907    -26     85   -252       C  
ATOM    698  C   LYS B  15      14.394  37.675  19.194  1.00 16.64           C  
ANISOU  698  C   LYS B  15     2456   1461   2404    -99    -25   -286       C  
ATOM    699  O   LYS B  15      15.593  37.960  19.099  1.00 16.95           O  
ANISOU  699  O   LYS B  15     2424   1432   2584   -151    -12   -276       O  
ATOM    700  CB  LYS B  15      12.808  39.352  20.178  1.00 20.38           C  
ANISOU  700  CB  LYS B  15     2958   1784   3002    -98     74   -456       C  
ATOM    701  CG  LYS B  15      12.087  40.677  19.945  1.00 26.95           C  
ANISOU  701  CG  LYS B  15     3773   2431   4037    -34    227   -433       C  
ATOM    702  H   LYS B  15      11.459  38.104  18.610  1.00 18.56           H  
ATOM    703  HA  LYS B  15      13.725  39.399  18.349  1.00 23.98           H  
ATOM    704  HB2 LYS B  15      12.184  38.745  20.607  1.00 24.46           H  
ATOM    705  HB3 LYS B  15      13.561  39.522  20.765  1.00 24.46           H  
ATOM    706  HG2 LYS B  15      12.717  41.318  19.580  1.00 32.34           H  
ATOM    707  HG3 LYS B  15      11.360  40.532  19.321  1.00 32.34           H  
ATOM    708  N   LEU B  16      14.004  36.453  19.522  1.00 15.25           N  
ANISOU  708  N   LEU B  16     2324   1426   2043    -95   -116   -304       N  
ATOM    709  CA  LEU B  16      14.991  35.427  19.812  1.00 17.14           C  
ANISOU  709  CA  LEU B  16     2538   1738   2236   -131   -194   -292       C  
ATOM    710  C   LEU B  16      15.701  35.015  18.542  1.00 14.68           C  
ANISOU  710  C   LEU B  16     2199   1419   1960    -69   -149   -175       C  
ATOM    711  O   LEU B  16      16.893  34.733  18.581  1.00 16.22           O  
ANISOU  711  O   LEU B  16     2336   1615   2212    -95   -170   -146       O  
ATOM    712  CB  LEU B  16      14.360  34.204  20.476  1.00 18.00           C  
ANISOU  712  CB  LEU B  16     2684   1951   2206   -126   -252   -296       C  
ATOM    713  CG  LEU B  16      13.830  34.485  21.865  1.00 17.99           C  
ANISOU  713  CG  LEU B  16     2694   2025   2117   -164   -288   -386       C  
ATOM    714  CD1 LEU B  16      13.017  33.256  22.222  1.00 24.20           C  
ANISOU  714  CD1 LEU B  16     3502   2879   2813   -133   -286   -310       C  
ATOM    715  CD2 LEU B  16      14.929  34.735  22.858  1.00 31.82           C  
ANISOU  715  CD2 LEU B  16     4379   3868   3844   -217   -366   -460       C  
ATOM    716  H   LEU B  16      13.186  36.195  19.583  1.00 18.30           H  
ATOM    717  HA  LEU B  16      15.631  35.792  20.443  1.00 20.57           H  
ATOM    718  HB2 LEU B  16      13.618  33.899  19.930  1.00 21.61           H  
ATOM    719  HB3 LEU B  16      15.029  33.506  20.547  1.00 21.61           H  
ATOM    720  HG  LEU B  16      13.297  35.295  21.894  1.00 21.59           H  
ATOM    721 HD11 LEU B  16      12.697  33.344  23.134  1.00 29.04           H  
ATOM    722 HD12 LEU B  16      12.265  33.187  21.613  1.00 29.04           H  
ATOM    723 HD13 LEU B  16      13.581  32.471  22.143  1.00 29.04           H  
ATOM    724 HD21 LEU B  16      14.536  34.897  23.730  1.00 38.19           H  
ATOM    725 HD22 LEU B  16      15.505  33.955  22.895  1.00 38.19           H  
ATOM    726 HD23 LEU B  16      15.440  35.510  22.577  1.00 38.19           H  
ATOM    727  N   LEU B  17      14.986  34.978  17.419  1.00 14.96           N  
ANISOU  727  N   LEU B  17     2256   1488   1941     29    -91   -114       N  
ATOM    728  CA  LEU B  17      15.612  34.666  16.145  1.00 15.84           C  
ANISOU  728  CA  LEU B  17     2331   1653   2033    121    -35    -20       C  
ATOM    729  C   LEU B  17      16.623  35.729  15.787  1.00 18.23           C  
ANISOU  729  C   LEU B  17     2567   1865   2496    126     63    100       C  
ATOM    730  O   LEU B  17      17.708  35.413  15.289  1.00 17.46           O  
ANISOU  730  O   LEU B  17     2414   1784   2437    148     96    170       O  
ATOM    731  CB  LEU B  17      14.569  34.529  15.028  1.00 19.21           C  
ANISOU  731  CB  LEU B  17     2763   2220   2315    248     -6     -6       C  
ATOM    732  CG  LEU B  17      13.778  33.245  14.959  1.00 22.39           C  
ANISOU  732  CG  LEU B  17     3180   2715   2612    244    -83   -153       C  
ATOM    733  CD1 LEU B  17      12.774  33.395  13.787  1.00 26.86           C  
ANISOU  733  CD1 LEU B  17     3704   3482   3020    377    -71   -169       C  
ATOM    734  CD2 LEU B  17      14.602  32.002  14.783  1.00 21.38           C  
ANISOU  734  CD2 LEU B  17     3036   2580   2508    230   -101   -216       C  
ATOM    735  H   LEU B  17      14.140  35.129  17.371  1.00 17.96           H  
ATOM    736  HA  LEU B  17      16.059  33.808  16.223  1.00 19.00           H  
ATOM    737  HB2 LEU B  17      13.927  35.248  15.134  1.00 23.05           H  
ATOM    738  HB3 LEU B  17      15.031  34.619  14.180  1.00 23.05           H  
ATOM    739  HG  LEU B  17      13.334  33.114  15.812  1.00 26.86           H  
ATOM    740 HD11 LEU B  17      12.234  32.591  13.730  1.00 32.23           H  
ATOM    741 HD12 LEU B  17      12.207  34.164  13.952  1.00 32.23           H  
ATOM    742 HD13 LEU B  17      13.269  33.520  12.962  1.00 32.23           H  
ATOM    743 HD21 LEU B  17      14.011  31.234  14.742  1.00 25.66           H  
ATOM    744 HD22 LEU B  17      15.109  32.073  13.959  1.00 25.66           H  
ATOM    745 HD23 LEU B  17      15.207  31.914  15.537  1.00 25.66           H  
ATOM    746  N   LYS B  18      16.321  36.990  16.100  1.00 17.33           N  
ANISOU  746  N   LYS B  18     2438   1624   2523     99    129    120       N  
ATOM    747  CA  LYS B  18      17.305  38.057  15.877  1.00 18.12           C  
ANISOU  747  CA  LYS B  18     2442   1565   2880     74    251    224       C  
ATOM    748  C   LYS B  18      18.519  37.885  16.794  1.00 18.51           C  
ANISOU  748  C   LYS B  18     2419   1560   3055    -79    167     98       C  
ATOM    749  O   LYS B  18      19.649  38.136  16.375  1.00 19.49           O  
ANISOU  749  O   LYS B  18     2435   1624   3346    -95    240    191       O  
ATOM    750  CB  LYS B  18      16.658  39.430  16.057  1.00 20.44           C  
ANISOU  750  CB  LYS B  18     2720   1676   3371     75    366    247       C  
ATOM    751  CG  LYS B  18      15.707  39.813  14.914  1.00 26.03           C  
ANISOU  751  CG  LYS B  18     3440   2460   3990    276    492    472       C  
ATOM    752  H   LYS B  18      15.573  37.252  16.434  1.00 20.80           H  
ATOM    753  HA  LYS B  18      17.619  38.009  14.960  1.00 21.75           H  
ATOM    754  HB2 LYS B  18      16.146  39.429  16.881  1.00 24.53           H  
ATOM    755  HB3 LYS B  18      17.356  40.102  16.101  1.00 24.53           H  
ATOM    756  HG2 LYS B  18      16.198  39.841  14.076  1.00 31.23           H  
ATOM    757  HG3 LYS B  18      14.998  39.154  14.863  1.00 31.23           H  
ATOM    758  N   LYS B  19      18.335  37.450  18.043  1.00 17.37           N  
ANISOU  758  N   LYS B  19     2306   1473   2821   -177     17    -96       N  
ATOM    759  CA  LYS B  19      19.494  37.200  18.916  1.00 18.98           C  
ANISOU  759  CA  LYS B  19     2411   1720   3081   -287    -88   -204       C  
ATOM    760  C   LYS B  19      20.350  36.069  18.358  1.00 17.35           C  
ANISOU  760  C   LYS B  19     2176   1617   2799   -225   -108    -76       C  
ATOM    761  O   LYS B  19      21.584  36.129  18.419  1.00 19.02           O  
ANISOU  761  O   LYS B  19     2256   1827   3143   -274   -117    -61       O  
ATOM    762  CB  LYS B  19      19.061  36.815  20.325  1.00 21.44           C  
ANISOU  762  CB  LYS B  19     2755   2166   3225   -345   -238   -384       C  
ATOM    763  CG  LYS B  19      18.527  37.960  21.183  1.00 22.46           C  
ANISOU  763  CG  LYS B  19     2872   2223   3438   -428   -239   -599       C  
ATOM    764  CD  LYS B  19      18.249  37.465  22.634  1.00 28.48           C  
ANISOU  764  CD  LYS B  19     3643   3217   3960   -453   -391   -766       C  
ATOM    765  CE  LYS B  19      17.683  38.577  23.511  1.00 46.73           C  
ANISOU  765  CE  LYS B  19     5941   5492   6324   -520   -387  -1036       C  
ATOM    766  H   LYS B  19      17.571  37.293  18.405  1.00 20.84           H  
ATOM    767  HA  LYS B  19      20.004  38.024  18.964  1.00 22.78           H  
ATOM    768  HB2 LYS B  19      18.356  36.151  20.257  1.00 25.73           H  
ATOM    769  HB3 LYS B  19      19.826  36.439  20.788  1.00 25.73           H  
ATOM    770  HG2 LYS B  19      19.183  38.673  21.219  1.00 26.95           H  
ATOM    771  HG3 LYS B  19      17.697  38.291  20.804  1.00 26.95           H  
ATOM    772  HD2 LYS B  19      17.604  36.741  22.608  1.00 34.17           H  
ATOM    773  HD3 LYS B  19      19.078  37.156  23.032  1.00 34.17           H  
ATOM    774  HE2 LYS B  19      18.188  39.390  23.350  1.00 56.08           H  
ATOM    775  HE3 LYS B  19      16.750  38.713  23.280  1.00 56.08           H  
ATOM    776  N   ILE B  20      19.717  35.020  17.834  1.00 15.50           N  
ANISOU  776  N   ILE B  20     2041   1468   2381   -122   -110    -10       N  
ATOM    777  CA  ILE B  20      20.458  33.938  17.205  1.00 17.07           C  
ANISOU  777  CA  ILE B  20     2214   1732   2542    -46    -97     78       C  
ATOM    778  C   ILE B  20      21.238  34.482  16.042  1.00 17.01           C  
ANISOU  778  C   ILE B  20     2130   1687   2648     13     39    211       C  
ATOM    779  O   ILE B  20      22.401  34.157  15.882  1.00 18.27           O  
ANISOU  779  O   ILE B  20     2190   1863   2888     20     56    272       O  
ATOM    780  CB  ILE B  20      19.516  32.811  16.775  1.00 17.29           C  
ANISOU  780  CB  ILE B  20     2341   1816   2411     39   -103     57       C  
ATOM    781  CG1 ILE B  20      19.005  32.068  18.002  1.00 17.16           C  
ANISOU  781  CG1 ILE B  20     2362   1824   2334    -11   -202     -5       C  
ATOM    782  CG2 ILE B  20      20.255  31.831  15.887  1.00 18.03           C  
ANISOU  782  CG2 ILE B  20     2400   1947   2503    133    -49    105       C  
ATOM    783  CD1 ILE B  20      17.930  30.985  17.647  1.00 17.86           C  
ANISOU  783  CD1 ILE B  20     2521   1910   2354     40   -186    -49       C  
ATOM    784  H   ILE B  20      18.863  34.915  17.831  1.00 18.60           H  
ATOM    785  HA  ILE B  20      21.079  33.563  17.849  1.00 20.49           H  
ATOM    786  HB  ILE B  20      18.771  33.201  16.291  1.00 20.75           H  
ATOM    787 HG12 ILE B  20      19.750  31.621  18.434  1.00 20.59           H  
ATOM    788 HG13 ILE B  20      18.601  32.704  18.613  1.00 20.59           H  
ATOM    789 HG21 ILE B  20      19.738  31.013  15.821  1.00 21.64           H  
ATOM    790 HG22 ILE B  20      20.366  32.223  15.007  1.00 21.64           H  
ATOM    791 HG23 ILE B  20      21.123  31.643  16.277  1.00 21.64           H  
ATOM    792 HD11 ILE B  20      17.416  30.777  18.443  1.00 21.43           H  
ATOM    793 HD12 ILE B  20      17.345  31.336  16.958  1.00 21.43           H  
ATOM    794 HD13 ILE B  20      18.379  30.188  17.325  1.00 21.43           H  
ATOM    795  N   ALA B  21      20.603  35.308  15.209  1.00 16.75           N  
ANISOU  795  N   ALA B  21     2125   1621   2617     81    153    292       N  
ATOM    796  CA  ALA B  21      21.303  35.918  14.088  1.00 20.41           C  
ANISOU  796  CA  ALA B  21     2499   2069   3185    170    324    486       C  
ATOM    797  C   ALA B  21      22.531  36.683  14.569  1.00 21.76           C  
ANISOU  797  C   ALA B  21     2516   2092   3659     44    364    514       C  
ATOM    798  O   ALA B  21      23.606  36.548  13.989  1.00 22.15           O  
ANISOU  798  O   ALA B  21     2456   2161   3798     83    452    640       O  
ATOM    799  CB  ALA B  21      20.330  36.795  13.306  1.00 20.74           C  
ANISOU  799  CB  ALA B  21     2577   2116   3189    283    448    615       C  
ATOM    800  H   ALA B  21      19.775  35.529  15.273  1.00 20.10           H  
ATOM    801  HA  ALA B  21      21.623  35.236  13.477  1.00 24.49           H  
ATOM    802  HB1 ALA B  21      20.798  37.193  12.555  1.00 24.89           H  
ATOM    803  HB2 ALA B  21      19.597  36.246  12.986  1.00 24.89           H  
ATOM    804  HB3 ALA B  21      19.992  37.491  13.891  1.00 24.89           H  
ATOM    805  N   TRP B  22      22.399  37.477  15.638  1.00 19.64           N  
ANISOU  805  N   TRP B  22     2215   1687   3561   -112    300    366       N  
ATOM    806  CA  TRP B  22      23.547  38.205  16.175  1.00 25.19           C  
ANISOU  806  CA  TRP B  22     2732   2259   4582   -263    312    306       C  
ATOM    807  C   TRP B  22      24.644  37.273  16.686  1.00 24.25           C  
ANISOU  807  C   TRP B  22     2516   2284   4414   -308    175    245       C  
ATOM    808  O   TRP B  22      25.827  37.539  16.459  1.00 24.25           O  
ANISOU  808  O   TRP B  22     2334   2241   4640   -354    239    312       O  
ATOM    809  CB  TRP B  22      23.087  39.182  17.262  1.00 31.19           C  
ANISOU  809  CB  TRP B  22     3468   2876   5505   -417    254     69       C  
ATOM    810  H   TRP B  22      21.664  37.608  16.064  1.00 23.57           H  
ATOM    811  HA  TRP B  22      23.942  38.723  15.457  1.00 30.23           H  
ATOM    812  N   LEU B  23      24.282  36.188  17.369  1.00 21.36           N  
ANISOU  812  N   LEU B  23     2246   2086   3784   -283      8    150       N  
ATOM    813  CA  LEU B  23      25.283  35.234  17.828  1.00 21.96           C  
ANISOU  813  CA  LEU B  23     2222   2309   3812   -279   -101    153       C  
ATOM    814  C   LEU B  23      25.977  34.559  16.663  1.00 21.44           C  
ANISOU  814  C   LEU B  23     2128   2264   3754   -146     26    349       C  
ATOM    815  O   LEU B  23      27.185  34.316  16.733  1.00 22.97           O  
ANISOU  815  O   LEU B  23     2155   2508   4064   -157     16    400       O  
ATOM    816  CB  LEU B  23      24.648  34.203  18.751  1.00 24.22           C  
ANISOU  816  CB  LEU B  23     2615   2744   3844   -244   -253     83       C  
ATOM    817  CG  LEU B  23      24.248  34.782  20.110  1.00 22.94           C  
ANISOU  817  CG  LEU B  23     2431   2654   3631   -359   -395   -123       C  
ATOM    818  CD1 LEU B  23      23.330  33.768  20.777  1.00 27.49           C  
ANISOU  818  CD1 LEU B  23     3142   3358   3945   -282   -474   -107       C  
ATOM    819  CD2 LEU B  23      25.475  35.156  20.963  1.00 32.17           C  
ANISOU  819  CD2 LEU B  23     3363   3950   4911   -465   -518   -246       C  
ATOM    820  H   LEU B  23      23.473  35.984  17.577  1.00 25.63           H  
ATOM    821  HA  LEU B  23      25.955  35.712  18.339  1.00 26.35           H  
ATOM    822  HB2 LEU B  23      23.848  33.853  18.327  1.00 29.07           H  
ATOM    823  HB3 LEU B  23      25.283  33.486  18.905  1.00 29.07           H  
ATOM    824  HG  LEU B  23      23.772  35.621  20.012  1.00 27.53           H  
ATOM    825 HD11 LEU B  23      23.064  34.107  21.646  1.00 32.99           H  
ATOM    826 HD12 LEU B  23      22.548  33.636  20.220  1.00 32.99           H  
ATOM    827 HD13 LEU B  23      23.808  32.930  20.882  1.00 32.99           H  
ATOM    828 HD21 LEU B  23      25.181  35.379  21.860  1.00 38.61           H  
ATOM    829 HD22 LEU B  23      26.082  34.399  20.992  1.00 38.61           H  
ATOM    830 HD23 LEU B  23      25.918  35.919  20.561  1.00 38.61           H  
ATOM    831  N   LEU B  24      25.222  34.246  15.585  1.00 21.49           N  
ANISOU  831  N   LEU B  24     2277   2267   3622    -10    140    439       N  
ATOM    832  CA  LEU B  24      25.852  33.699  14.384  1.00 22.38           C  
ANISOU  832  CA  LEU B  24     2355   2437   3711    137    280    587       C  
ATOM    833  C   LEU B  24      26.865  34.672  13.826  1.00 25.78           C  
ANISOU  833  C   LEU B  24     2610   2797   4388    117    436    743       C  
ATOM    834  O   LEU B  24      27.946  34.265  13.385  1.00 27.58           O  
ANISOU  834  O   LEU B  24     2715   3078   4688    178    510    848       O  
ATOM    835  CB  LEU B  24      24.816  33.350  13.309  1.00 23.60           C  
ANISOU  835  CB  LEU B  24     2659   2665   3642    290    363    602       C  
ATOM    836  CG  LEU B  24      23.958  32.117  13.630  1.00 23.04           C  
ANISOU  836  CG  LEU B  24     2721   2644   3388    320    249    445       C  
ATOM    837  CD1 LEU B  24      22.833  31.943  12.581  1.00 27.60           C  
ANISOU  837  CD1 LEU B  24     3406   3325   3758    443    305    393       C  
ATOM    838  CD2 LEU B  24      24.775  30.838  13.776  1.00 28.05           C  
ANISOU  838  CD2 LEU B  24     3307   3298   4052    370    231    430       C  
ATOM    839  H   LEU B  24      24.369  34.340  15.534  1.00 25.79           H  
ATOM    840  HA  LEU B  24      26.298  32.873  14.629  1.00 26.85           H  
ATOM    841  HB2 LEU B  24      24.217  34.105  13.202  1.00 28.32           H  
ATOM    842  HB3 LEU B  24      25.282  33.175  12.477  1.00 28.32           H  
ATOM    843  HG  LEU B  24      23.550  32.271  14.497  1.00 27.64           H  
ATOM    844 HD11 LEU B  24      22.301  31.167  12.815  1.00 33.12           H  
ATOM    845 HD12 LEU B  24      22.277  32.737  12.579  1.00 33.12           H  
ATOM    846 HD13 LEU B  24      23.234  31.817  11.707  1.00 33.12           H  
ATOM    847 HD21 LEU B  24      24.172  30.079  13.803  1.00 33.66           H  
ATOM    848 HD22 LEU B  24      25.374  30.757  13.017  1.00 33.66           H  
ATOM    849 HD23 LEU B  24      25.288  30.882  14.599  1.00 33.66           H  
ATOM    850  N   LYS B  25      26.542  35.968  13.831  1.00 25.55           N  
ANISOU  850  N   LYS B  25     2549   2625   4533     38    514    776       N  
ATOM    851  CA  LYS B  25      27.499  36.965  13.355  1.00 25.95           C  
ANISOU  851  CA  LYS B  25     2399   2547   4914      0    700    946       C  
ATOM    852  C   LYS B  25      28.736  37.007  14.257  1.00 29.03           C  
ANISOU  852  C   LYS B  25     2570   2905   5554   -171    595    833       C  
ATOM    853  O   LYS B  25      29.846  37.228  13.781  1.00 33.31           O  
ANISOU  853  O   LYS B  25     2915   3418   6324   -172    728    980       O  
ATOM    854  CB  LYS B  25      26.801  38.319  13.324  1.00 30.50           C  
ANISOU  854  CB  LYS B  25     2979   2916   5692    -57    816    987       C  
ATOM    855  CG  LYS B  25      25.839  38.484  12.145  1.00 32.67           C  
ANISOU  855  CG  LYS B  25     3386   3265   5762    161    982   1209       C  
ATOM    856  CD  LYS B  25      25.154  39.836  12.178  1.00 38.37           C  
ANISOU  856  CD  LYS B  25     4094   3758   6728    127   1116   1290       C  
ATOM    857  CE  LYS B  25      23.955  39.915  11.260  1.00 43.56           C  
ANISOU  857  CE  LYS B  25     4890   4556   7105    354   1211   1473       C  
ATOM    858  NZ  LYS B  25      23.217  41.208  11.455  1.00 44.55           N  
ANISOU  858  NZ  LYS B  25     5000   4436   7490    329   1333   1544       N  
ATOM    859  H   LYS B  25      25.790  36.288  14.098  1.00 30.66           H  
ATOM    860  HA  LYS B  25      27.799  36.744  12.460  1.00 31.14           H  
ATOM    861  HB2 LYS B  25      26.291  38.427  14.141  1.00 36.59           H  
ATOM    862  HB3 LYS B  25      27.474  39.015  13.258  1.00 36.59           H  
ATOM    863  HG2 LYS B  25      26.333  38.412  11.314  1.00 39.20           H  
ATOM    864  HG3 LYS B  25      25.157  37.795  12.187  1.00 39.20           H  
ATOM    865  HD2 LYS B  25      24.850  40.014  13.081  1.00 46.05           H  
ATOM    866  HD3 LYS B  25      25.787  40.517  11.900  1.00 46.05           H  
ATOM    867  HE2 LYS B  25      24.250  39.865  10.337  1.00 52.27           H  
ATOM    868  HE3 LYS B  25      23.349  39.182  11.455  1.00 52.27           H  
ATOM    869  HZ1 LYS B  25      22.920  41.266  12.292  1.00 53.46           H  
ATOM    870  HZ2 LYS B  25      22.523  41.249  10.899  1.00 53.46           H  
ATOM    871  HZ3 LYS B  25      23.759  41.895  11.292  1.00 53.46           H  
ATOM    872  N   LYS B  26      28.559  36.810  15.565  1.00 26.88           N  
ANISOU  872  N   LYS B  26     2306   2679   5229   -305    357    577       N  
ATOM    873  CA  LYS B  26      29.674  36.831  16.501  1.00 28.17           C  
ANISOU  873  CA  LYS B  26     2234   2903   5565   -451    215    437       C  
ATOM    874  C   LYS B  26      30.551  35.598  16.335  1.00 27.30           C  
ANISOU  874  C   LYS B  26     2061   2984   5329   -330    174    552       C  
ATOM    875  O   LYS B  26      31.774  35.674  16.484  1.00 29.79           O  
ANISOU  875  O   LYS B  26     2123   3343   5852   -389    165    573       O  
ATOM    876  CB  LYS B  26      29.188  36.918  17.945  1.00 36.61           C  
ANISOU  876  CB  LYS B  26     3324   4060   6525   -579    -29    139       C  
ATOM    877  CG  LYS B  26      28.884  38.311  18.467  1.00 41.26           C  
ANISOU  877  CG  LYS B  26     3834   4458   7384   -766    -19    -87       C  
ATOM    878  H   LYS B  26      27.797  36.662  15.936  1.00 32.26           H  
ATOM    879  HA  LYS B  26      30.198  37.626  16.315  1.00 33.80           H  
ATOM    880  HB2 LYS B  26      28.371  36.400  18.020  1.00 43.93           H  
ATOM    881  HB3 LYS B  26      29.873  36.540  18.518  1.00 43.93           H  
ATOM    882  N   ILE B  27      29.932  34.447  16.052  1.00 28.63           N  
ANISOU  882  N   ILE B  27     2435   3252   5190   -164    156    613       N  
ATOM    883  CA  ILE B  27      30.694  33.241  15.758  1.00 32.16           C  
ANISOU  883  CA  ILE B  27     2834   3824   5562    -20    169    730       C  
ATOM    884  C   ILE B  27      31.576  33.499  14.562  1.00 36.80           C  
ANISOU  884  C   ILE B  27     3293   4370   6318     58    395    922       C  
ATOM    885  O   ILE B  27      32.729  33.067  14.520  1.00 34.68           O  
ANISOU  885  O   ILE B  27     2837   4178   6162     97    416   1008       O  
ATOM    886  CB  ILE B  27      29.746  32.061  15.502  1.00 28.69           C  
ANISOU  886  CB  ILE B  27     2634   3421   4846    132    163    725       C  
ATOM    887  CG1 ILE B  27      29.133  31.614  16.834  1.00 28.81           C  
ANISOU  887  CG1 ILE B  27     2717   3506   4725     76    -44    603       C  
ATOM    888  CG2 ILE B  27      30.456  30.901  14.811  1.00 31.77           C  
ANISOU  888  CG2 ILE B  27     2988   3865   5217    309    264    839       C  
ATOM    889  CD1 ILE B  27      28.089  30.536  16.701  1.00 31.66           C  
ANISOU  889  CD1 ILE B  27     3287   3846   4895    187    -36    588       C  
ATOM    890  H   ILE B  27      29.079  34.343  16.025  1.00 34.35           H  
ATOM    891  HA  ILE B  27      31.247  33.016  16.522  1.00 38.59           H  
ATOM    892  HB  ILE B  27      29.044  32.356  14.902  1.00 34.43           H  
ATOM    893 HG12 ILE B  27      29.841  31.270  17.402  1.00 34.58           H  
ATOM    894 HG13 ILE B  27      28.713  32.380  17.255  1.00 34.58           H  
ATOM    895 HG21 ILE B  27      29.888  30.115  14.849  1.00 38.12           H  
ATOM    896 HG22 ILE B  27      30.627  31.140  13.887  1.00 38.12           H  
ATOM    897 HG23 ILE B  27      31.293  30.726  15.268  1.00 38.12           H  
ATOM    898 HD11 ILE B  27      27.577  30.489  17.523  1.00 37.99           H  
ATOM    899 HD12 ILE B  27      27.505  30.752  15.958  1.00 37.99           H  
ATOM    900 HD13 ILE B  27      28.531  29.687  16.538  1.00 37.99           H  
ATOM    901  N   ALA B  28      31.051  34.234  13.576  1.00 36.39           N  
ANISOU  901  N   ALA B  28     3323   4222   6283    101    583   1022       N  
ATOM    902  CA  ALA B  28      31.878  34.606  12.435  1.00 35.44           C  
ANISOU  902  CA  ALA B  28     3060   4089   6318    195    835   1255       C  
ATOM    903  C   ALA B  28      32.987  35.573  12.817  1.00 40.69           C  
ANISOU  903  C   ALA B  28     3423   4638   7400     17    876   1296       C  
ATOM    904  O   ALA B  28      33.931  35.736  12.044  1.00 48.38           O  
ANISOU  904  O   ALA B  28     4217   5613   8552     83   1080   1506       O  
ATOM    905  CB  ALA B  28      31.001  35.209  11.340  1.00 41.48           C  
ANISOU  905  CB  ALA B  28     3961   4828   6972    317   1032   1400       C  
ATOM    906  H   ALA B  28      30.241  34.520  13.548  1.00 43.67           H  
ATOM    907  HA  ALA B  28      32.299  33.810  12.075  1.00 42.53           H  
ATOM    908  HB1 ALA B  28      31.561  35.460  10.589  1.00 49.77           H  
ATOM    909  HB2 ALA B  28      30.347  34.550  11.059  1.00 49.77           H  
ATOM    910  HB3 ALA B  28      30.550  35.993  11.692  1.00 49.77           H  
ATOM    911  N   GLN B  29      32.909  36.206  13.989  1.00 35.92           N  
ANISOU  911  N   GLN B  29     2737   3949   6964   -207    695   1077       N  
ATOM    912  CA  GLN B  29      33.955  37.108  14.478  1.00 36.12           C  
ANISOU  912  CA  GLN B  29     2434   3868   7423   -415    697   1014       C  
ATOM    913  C   GLN B  29      34.932  36.425  15.428  1.00 40.15           C  
ANISOU  913  C   GLN B  29     2738   4586   7931   -477    466    874       C  
ATOM    914  O   GLN B  29      35.828  37.091  15.967  1.00 44.68           O  
ANISOU  914  O   GLN B  29     3087   5137   8751   -640    397    730       O  
ATOM    915  CB  GLN B  29      33.303  38.304  15.187  1.00 46.22           C  
ANISOU  915  CB  GLN B  29     3724   4945   8891   -617    635    784       C  
ATOM    916  CG  GLN B  29      32.742  39.356  14.241  1.00 49.92           C  
ANISOU  916  CG  GLN B  29     4316   5165   9486   -546    898    961       C  
ATOM    917  CD  GLN B  29      31.969  40.440  14.967  1.00 62.23           C  
ANISOU  917  CD  GLN B  29     5942   6528  11176   -686    836    711       C  
ATOM    918  OE1 GLN B  29      32.017  40.540  16.193  1.00 56.47           O  
ANISOU  918  OE1 GLN B  29     5152   5851  10454   -859    604    367       O  
ATOM    919  NE2 GLN B  29      31.268  41.273  14.209  1.00 78.31           N  
ANISOU  919  NE2 GLN B  29     8091   8377  13287   -579   1049    884       N  
ATOM    920  H   GLN B  29      32.246  36.128  14.532  1.00 43.11           H  
ATOM    921  HA  GLN B  29      34.465  37.438  13.721  1.00 43.34           H  
ATOM    922  HB2 GLN B  29      32.570  37.979  15.734  1.00 55.46           H  
ATOM    923  HB3 GLN B  29      33.968  38.735  15.746  1.00 55.46           H  
ATOM    924  HG2 GLN B  29      33.475  39.777  13.765  1.00 59.91           H  
ATOM    925  HG3 GLN B  29      32.141  38.928  13.611  1.00 59.91           H  
ATOM    926 HE21 GLN B  29      31.270  41.181  13.354  1.00 93.98           H  
ATOM    927 HE22 GLN B  29      30.812  41.905  14.572  1.00 93.98           H  
ATOM    928  N   GLY B  30      34.798  35.118  15.630  1.00 36.08           N  
ANISOU  928  N   GLY B  30     2362   4280   7069   -315    340    894       N  
ATOM    929  CA  GLY B  30      35.670  34.386  16.524  1.00 39.45           C  
ANISOU  929  CA  GLY B  30     2592   4937   7459   -316    135    830       C  
ATOM    930  C   GLY B  30      35.139  34.261  17.936  1.00 38.42           C  
ANISOU  930  C   GLY B  30     2501   4970   7128   -402   -160    583       C  
ATOM    931  O   GLY B  30      33.999  34.627  18.232  1.00 40.83           O  
ANISOU  931  O   GLY B  30     3021   5193   7299   -455   -205    448       O  
ATOM    932  H   GLY B  30      34.200  34.629  15.253  1.00 43.30           H  
ATOM    933  HA2 GLY B  30      35.801  33.491  16.174  1.00 47.34           H  
ATOM    934  HA3 GLY B  30      36.528  34.837  16.567  1.00 47.34           H  
HETATM  935  N   NH2 B  31      36.006  33.780  18.819  1.00 41.48           N  
ANISOU  935  N   NH2 B  31     2650   5624   7487   -400   -355    539       N  
HETATM  936  HN1 NH2 B  31      36.935  33.503  18.515  1.00 49.78           H  
HETATM  937  HN2 NH2 B  31      35.735  33.663  19.791  1.00 49.78           H  
TER     938      NH2 B  31                                                      
ATOM    939  N   GLY C   1     -10.529  19.183  13.575  1.00 58.98           N  
ANISOU  939  N   GLY C   1     6510   7189   8710  -1771   -678   1115       N  
ATOM    940  CA  GLY C   1     -10.755  20.476  12.863  1.00 44.65           C  
ANISOU  940  CA  GLY C   1     4824   5470   6672  -1516   -576    710       C  
ATOM    941  C   GLY C   1      -9.464  21.077  12.333  1.00 34.22           C  
ANISOU  941  C   GLY C   1     3886   4026   5088  -1275   -521    402       C  
ATOM    942  O   GLY C   1      -8.366  20.669  12.704  1.00 32.61           O  
ANISOU  942  O   GLY C   1     3834   3758   4799  -1280   -488    466       O  
ATOM    943  H   GLY C   1     -10.946  18.528  13.140  1.00 70.78           H  
ATOM    944  HA2 GLY C   1     -11.355  20.330  12.115  1.00 53.58           H  
ATOM    945  HA3 GLY C   1     -11.161  21.112  13.474  1.00 53.58           H  
ATOM    946  N   LEU C   2      -9.605  22.085  11.469  1.00 33.75           N  
ANISOU  946  N   LEU C   2     3955   3954   4917  -1067   -516    105       N  
ATOM    947  CA  LEU C   2      -8.434  22.616  10.775  1.00 32.29           C  
ANISOU  947  CA  LEU C   2     4091   3648   4528   -856   -495   -116       C  
ATOM    948  C   LEU C   2      -7.502  23.360  11.723  1.00 26.48           C  
ANISOU  948  C   LEU C   2     3391   3128   3544   -801   -228   -104       C  
ATOM    949  O   LEU C   2      -6.281  23.246  11.615  1.00 24.32           O  
ANISOU  949  O   LEU C   2     3325   2752   3163   -733   -206   -137       O  
ATOM    950  CB  LEU C   2      -8.877  23.537   9.639  1.00 33.33           C  
ANISOU  950  CB  LEU C   2     4301   3742   4619   -671   -570   -339       C  
ATOM    951  CG  LEU C   2      -9.659  22.851   8.517  1.00 36.48           C  
ANISOU  951  CG  LEU C   2     4712   3928   5221   -662   -884   -428       C  
ATOM    952  CD1 LEU C   2     -10.357  23.860   7.635  1.00 37.67           C  
ANISOU  952  CD1 LEU C   2     4860   4129   5324   -505   -937   -581       C  
ATOM    953  CD2 LEU C   2      -8.761  21.979   7.683  1.00 39.94           C  
ANISOU  953  CD2 LEU C   2     5394   4141   5640   -561  -1086   -546       C  
ATOM    954  H   LEU C   2     -10.349  22.470  11.273  1.00 40.50           H  
ATOM    955  HA  LEU C   2      -7.939  21.873  10.396  1.00 38.74           H  
ATOM    956  HB2 LEU C   2      -9.446  24.229  10.010  1.00 39.99           H  
ATOM    957  HB3 LEU C   2      -8.087  23.936   9.242  1.00 39.99           H  
ATOM    958  HG  LEU C   2     -10.335  22.291   8.930  1.00 43.78           H  
ATOM    959 HD11 LEU C   2     -10.836  23.389   6.935  1.00 45.21           H  
ATOM    960 HD12 LEU C   2     -10.979  24.373   8.173  1.00 45.21           H  
ATOM    961 HD13 LEU C   2      -9.694  24.449   7.243  1.00 45.21           H  
ATOM    962 HD21 LEU C   2      -9.294  21.532   7.007  1.00 47.93           H  
ATOM    963 HD22 LEU C   2      -8.087  22.533   7.260  1.00 47.93           H  
ATOM    964 HD23 LEU C   2      -8.337  21.322   8.257  1.00 47.93           H  
ATOM    965  N   LEU C   3      -8.046  24.158  12.645  1.00 28.36           N  
ANISOU  965  N   LEU C   3     3410   3678   3686   -799    -42    -98       N  
ATOM    966  CA  LEU C   3      -7.183  24.885  13.572  1.00 27.84           C  
ANISOU  966  CA  LEU C   3     3363   3814   3401   -712    154   -156       C  
ATOM    967  C   LEU C   3      -6.440  23.932  14.510  1.00 26.13           C  
ANISOU  967  C   LEU C   3     3147   3676   3107   -847    214     72       C  
ATOM    968  O   LEU C   3      -5.267  24.160  14.853  1.00 27.05           O  
ANISOU  968  O   LEU C   3     3411   3784   3085   -776    283     21       O  
ATOM    969  CB  LEU C   3      -7.997  25.881  14.388  1.00 32.37           C  
ANISOU  969  CB  LEU C   3     3670   4747   3884   -628    294   -274       C  
ATOM    970  CG  LEU C   3      -8.275  27.236  13.753  1.00 36.46           C  
ANISOU  970  CG  LEU C   3     4211   5179   4463   -427    245   -554       C  
ATOM    971  CD1 LEU C   3      -9.193  28.063  14.669  1.00 48.02           C  
ANISOU  971  CD1 LEU C   3     5357   7022   5866   -316    348   -719       C  
ATOM    972  CD2 LEU C   3      -6.976  27.980  13.498  1.00 33.86           C  
ANISOU  972  CD2 LEU C   3     4113   4656   4096   -300    236   -673       C  
ATOM    973  H   LEU C   3      -8.889  24.291  12.751  1.00 34.03           H  
ATOM    974  HA  LEU C   3      -6.530  25.377  13.051  1.00 33.41           H  
ATOM    975  HB2 LEU C   3      -8.858  25.477  14.578  1.00 38.85           H  
ATOM    976  HB3 LEU C   3      -7.520  26.049  15.215  1.00 38.85           H  
ATOM    977  HG  LEU C   3      -8.720  27.108  12.901  1.00 43.75           H  
ATOM    978 HD11 LEU C   3      -9.312  28.945  14.284  1.00 57.62           H  
ATOM    979 HD12 LEU C   3     -10.051  27.616  14.743  1.00 57.62           H  
ATOM    980 HD13 LEU C   3      -8.782  28.137  15.545  1.00 57.62           H  
ATOM    981 HD21 LEU C   3      -7.177  28.911  13.312  1.00 40.63           H  
ATOM    982 HD22 LEU C   3      -6.414  27.914  14.285  1.00 40.63           H  
ATOM    983 HD23 LEU C   3      -6.528  27.580  12.736  1.00 40.63           H  
ATOM    984  N   GLU C   4      -7.094  22.857  14.928  1.00 31.52           N  
ANISOU  984  N   GLU C   4     3644   4420   3912  -1053    164    358       N  
ATOM    985  CA  GLU C   4      -6.420  21.892  15.777  1.00 32.45           C  
ANISOU  985  CA  GLU C   4     3747   4582   4002  -1198    178    645       C  
ATOM    986  C   GLU C   4      -5.297  21.225  15.014  1.00 26.50           C  
ANISOU  986  C   GLU C   4     3300   3403   3368  -1171      3    586       C  
ATOM    987  O   GLU C   4      -4.225  20.962  15.574  1.00 29.06           O  
ANISOU  987  O   GLU C   4     3723   3732   3585  -1168     48    658       O  
ATOM    988  CB  GLU C   4      -7.424  20.848  16.272  1.00 34.35           C  
ANISOU  988  CB  GLU C   4     3682   4928   4442  -1457    112   1050       C  
ATOM    989  H   GLU C   4      -7.911  22.668  14.738  1.00 37.82           H  
ATOM    990  HA  GLU C   4      -6.049  22.340  16.552  1.00 38.94           H  
ATOM    991  N   GLU C   5      -5.515  20.970  13.723  1.00 26.09           N  
ANISOU  991  N   GLU C   5     3385   3017   3511  -1117   -206    425       N  
ATOM    992  CA  GLU C   5      -4.460  20.381  12.905  1.00 25.43           C  
ANISOU  992  CA  GLU C   5     3568   2605   3491  -1019   -373    296       C  
ATOM    993  C   GLU C   5      -3.244  21.309  12.804  1.00 22.51           C  
ANISOU  993  C   GLU C   5     3388   2310   2853   -826   -202    115       C  
ATOM    994  O   GLU C   5      -2.104  20.868  12.975  1.00 24.25           O  
ANISOU  994  O   GLU C   5     3734   2440   3039   -795   -211    134       O  
ATOM    995  CB  GLU C   5      -5.011  20.031  11.526  1.00 31.17           C  
ANISOU  995  CB  GLU C   5     4375   3064   4404   -938   -635    102       C  
ATOM    996  CG  GLU C   5      -4.062  19.141  10.749  1.00 30.71           C  
ANISOU  996  CG  GLU C   5     4527   2711   4430   -816   -862    -52       C  
ATOM    997  CD  GLU C   5      -4.675  18.565   9.493  1.00 32.76           C  
ANISOU  997  CD  GLU C   5     4831   2729   4888   -718  -1195   -277       C  
ATOM    998  OE1 GLU C   5      -5.918  18.646   9.316  1.00 39.25           O  
ANISOU  998  OE1 GLU C   5     5498   3546   5869   -811  -1288   -246       O  
ATOM    999  OE2 GLU C   5      -3.885  18.070   8.661  1.00 43.73           O1-
ANISOU  999  OE2 GLU C   5     6398   3968   6250   -513  -1368   -520       O1-
ATOM   1000  H   GLU C   5      -6.251  21.126  13.306  1.00 31.31           H  
ATOM   1001  HA  GLU C   5      -4.158  19.558  13.320  1.00 30.52           H  
ATOM   1002  HB2 GLU C   5      -5.853  19.561  11.629  1.00 37.40           H  
ATOM   1003  HB3 GLU C   5      -5.147  20.847  11.020  1.00 37.40           H  
ATOM   1004  HG2 GLU C   5      -3.286  19.662  10.490  1.00 36.85           H  
ATOM   1005  HG3 GLU C   5      -3.791  18.401  11.315  1.00 36.85           H  
ATOM   1006  N   ILE C   6      -3.472  22.609  12.610  1.00 21.84           N  
ANISOU 1006  N   ILE C   6     3292   2380   2627   -708    -62    -33       N  
ATOM   1007  CA  ILE C   6      -2.387  23.576  12.633  1.00 19.48           C  
ANISOU 1007  CA  ILE C   6     3108   2133   2162   -565     74   -143       C  
ATOM   1008  C   ILE C   6      -1.633  23.535  13.972  1.00 19.39           C  
ANISOU 1008  C   ILE C   6     3047   2279   2042   -622    201    -46       C  
ATOM   1009  O   ILE C   6      -0.400  23.549  14.018  1.00 19.22           O  
ANISOU 1009  O   ILE C   6     3150   2190   1961   -559    227    -65       O  
ATOM   1010  CB  ILE C   6      -2.938  24.983  12.315  1.00 22.04           C  
ANISOU 1010  CB  ILE C   6     3369   2545   2459   -457    136   -281       C  
ATOM   1011  CG1 ILE C   6      -3.457  25.011  10.878  1.00 20.17           C  
ANISOU 1011  CG1 ILE C   6     3212   2168   2284   -374     -5   -351       C  
ATOM   1012  CG2 ILE C   6      -1.872  26.016  12.602  1.00 20.01           C  
ANISOU 1012  CG2 ILE C   6     3161   2314   2130   -353    238   -348       C  
ATOM   1013  CD1 ILE C   6      -4.182  26.287  10.493  1.00 22.73           C  
ANISOU 1013  CD1 ILE C   6     3455   2541   2642   -285      2   -438       C  
ATOM   1014  H   ILE C   6      -4.247  22.953  12.465  1.00 26.21           H  
ATOM   1015  HA  ILE C   6      -1.745  23.338  11.945  1.00 23.38           H  
ATOM   1016  HB  ILE C   6      -3.693  25.199  12.885  1.00 26.45           H  
ATOM   1017 HG12 ILE C   6      -2.703  24.909  10.276  1.00 24.20           H  
ATOM   1018 HG13 ILE C   6      -4.078  24.275  10.760  1.00 24.20           H  
ATOM   1019 HG21 ILE C   6      -2.137  26.862  12.207  1.00 24.02           H  
ATOM   1020 HG22 ILE C   6      -1.778  26.115  13.562  1.00 24.02           H  
ATOM   1021 HG23 ILE C   6      -1.033  25.720  12.216  1.00 24.02           H  
ATOM   1022 HD11 ILE C   6      -4.589  26.169   9.620  1.00 27.28           H  
ATOM   1023 HD12 ILE C   6      -4.867  26.474  11.154  1.00 27.28           H  
ATOM   1024 HD13 ILE C   6      -3.543  27.017  10.464  1.00 27.28           H  
ATOM   1025  N   ALA C   7      -2.350  23.463  15.077  1.00 20.85           N  
ANISOU 1025  N   ALA C   7     3026   2720   2174   -728    279     71       N  
ATOM   1026  CA  ALA C   7      -1.650  23.449  16.357  1.00 21.26           C  
ANISOU 1026  CA  ALA C   7     3022   2999   2058   -748    387    155       C  
ATOM   1027  C   ALA C   7      -0.727  22.240  16.488  1.00 21.40           C  
ANISOU 1027  C   ALA C   7     3154   2839   2137   -839    296    348       C  
ATOM   1028  O   ALA C   7       0.411  22.364  16.981  1.00 22.06           O  
ANISOU 1028  O   ALA C   7     3319   2945   2116   -782    337    326       O  
ATOM   1029  CB  ALA C   7      -2.676  23.436  17.479  1.00 24.08           C  
ANISOU 1029  CB  ALA C   7     3094   3770   2287   -829    492    292       C  
ATOM   1030  H   ALA C   7      -3.208  23.421  15.119  1.00 25.01           H  
ATOM   1031  HA  ALA C   7      -1.103  24.248  16.423  1.00 25.52           H  
ATOM   1032  HB1 ALA C   7      -2.213  23.437  18.331  1.00 28.90           H  
ATOM   1033  HB2 ALA C   7      -3.235  24.226  17.405  1.00 28.90           H  
ATOM   1034  HB3 ALA C   7      -3.221  22.637  17.399  1.00 28.90           H  
ATOM   1035  N   GLN C   8      -1.196  21.071  16.050  1.00 24.81           N  
ANISOU 1035  N   GLN C   8     3579   3063   2786   -971    130    520       N  
ATOM   1036  CA  GLN C   8      -0.382  19.862  16.120  1.00 24.08           C  
ANISOU 1036  CA  GLN C   8     3578   2732   2838  -1042    -28    680       C  
ATOM   1037  C   GLN C   8       0.853  19.998  15.246  1.00 22.70           C  
ANISOU 1037  C   GLN C   8     3643   2328   2653   -854    -71    435       C  
ATOM   1038  O   GLN C   8       1.949  19.566  15.623  1.00 22.35           O  
ANISOU 1038  O   GLN C   8     3675   2218   2600   -832    -96    484       O  
ATOM   1039  CB  GLN C   8      -1.217  18.656  15.693  1.00 28.00           C  
ANISOU 1039  CB  GLN C   8     3996   2970   3672  -1200   -277    857       C  
ATOM   1040  H   GLN C   8      -1.977  20.952  15.711  1.00 29.78           H  
ATOM   1041  HA  GLN C   8      -0.092  19.716  17.034  1.00 28.89           H  
ATOM   1042  HB2 GLN C   8      -1.446  18.740  14.757  1.00 33.60           H  
ATOM   1043  HB3 GLN C   8      -0.715  17.841  15.850  1.00 33.60           H  
ATOM   1044  N   LEU C   9       0.712  20.668  14.097  1.00 21.00           N  
ANISOU 1044  N   LEU C   9     3521   2044   2415   -706    -64    194       N  
ATOM   1045  CA  LEU C   9       1.870  20.909  13.248  1.00 19.99           C  
ANISOU 1045  CA  LEU C   9     3562   1815   2220   -514    -60     15       C  
ATOM   1046  C   LEU C   9       2.888  21.814  13.948  1.00 17.55           C  
ANISOU 1046  C   LEU C   9     3254   1658   1757   -467    120     13       C  
ATOM   1047  O   LEU C   9       4.105  21.597  13.856  1.00 18.70           O  
ANISOU 1047  O   LEU C   9     3481   1737   1885   -384    118    -10       O  
ATOM   1048  CB  LEU C   9       1.389  21.452  11.896  1.00 20.56           C  
ANISOU 1048  CB  LEU C   9     3688   1863   2261   -375    -90   -161       C  
ATOM   1049  CG  LEU C   9       0.558  20.462  11.050  1.00 22.98           C  
ANISOU 1049  CG  LEU C   9     4011   1985   2734   -369   -339   -239       C  
ATOM   1050  CD1 LEU C   9      -0.211  21.161   9.925  1.00 23.54           C  
ANISOU 1050  CD1 LEU C   9     4095   2117   2734   -253   -358   -380       C  
ATOM   1051  CD2 LEU C   9       1.483  19.420  10.490  1.00 26.63           C  
ANISOU 1051  CD2 LEU C   9     4589   2268   3260   -233   -519   -363       C  
ATOM   1052  H   LEU C   9      -0.029  20.984  13.797  1.00 25.21           H  
ATOM   1053  HA  LEU C   9       2.343  20.083  13.061  1.00 23.99           H  
ATOM   1054  HB2 LEU C   9       0.835  22.231  12.059  1.00 24.67           H  
ATOM   1055  HB3 LEU C   9       2.166  21.701  11.372  1.00 24.67           H  
ATOM   1056  HG  LEU C   9      -0.111  20.045  11.614  1.00 27.57           H  
ATOM   1057 HD11 LEU C   9      -0.714  20.498   9.427  1.00 28.25           H  
ATOM   1058 HD12 LEU C   9      -0.816  21.812  10.314  1.00 28.25           H  
ATOM   1059 HD13 LEU C   9       0.421  21.606   9.338  1.00 28.25           H  
ATOM   1060 HD21 LEU C   9       0.963  18.774   9.987  1.00 31.95           H  
ATOM   1061 HD22 LEU C   9       2.129  19.850   9.908  1.00 31.95           H  
ATOM   1062 HD23 LEU C   9       1.941  18.978  11.222  1.00 31.95           H  
ATOM   1063  N   LEU C  10       2.434  22.848  14.662  1.00 17.77           N  
ANISOU 1063  N   LEU C  10     3171   1887   1695   -496    250      3       N  
ATOM   1064  CA  LEU C  10       3.372  23.667  15.427  1.00 19.26           C  
ANISOU 1064  CA  LEU C  10     3339   2186   1794   -443    349    -42       C  
ATOM   1065  C   LEU C  10       4.126  22.874  16.496  1.00 18.53           C  
ANISOU 1065  C   LEU C  10     3243   2149   1649   -510    331     89       C  
ATOM   1066  O   LEU C  10       5.319  23.137  16.768  1.00 18.29           O  
ANISOU 1066  O   LEU C  10     3253   2098   1596   -444    349     50       O  
ATOM   1067  CB  LEU C  10       2.617  24.841  16.062  1.00 20.32           C  
ANISOU 1067  CB  LEU C  10     3329   2524   1868   -422    425   -154       C  
ATOM   1068  CG  LEU C  10       2.084  25.889  15.085  1.00 19.32           C  
ANISOU 1068  CG  LEU C  10     3195   2310   1836   -336    418   -280       C  
ATOM   1069  CD1 LEU C  10       1.259  26.912  15.838  1.00 24.92           C  
ANISOU 1069  CD1 LEU C  10     3734   3206   2527   -292    444   -434       C  
ATOM   1070  CD2 LEU C  10       3.159  26.584  14.294  1.00 20.89           C  
ANISOU 1070  CD2 LEU C  10     3471   2347   2121   -241    411   -297       C  
ATOM   1071  H   LEU C  10       1.610  23.089  14.719  1.00 21.33           H  
ATOM   1072  HA  LEU C  10       4.042  24.009  14.815  1.00 23.12           H  
ATOM   1073  HB2 LEU C  10       1.856  24.486  16.548  1.00 24.38           H  
ATOM   1074  HB3 LEU C  10       3.218  25.295  16.673  1.00 24.38           H  
ATOM   1075  HG  LEU C  10       1.535  25.422  14.437  1.00 23.18           H  
ATOM   1076 HD11 LEU C  10       0.853  27.521  15.202  1.00 29.90           H  
ATOM   1077 HD12 LEU C  10       0.570  26.452  16.343  1.00 29.90           H  
ATOM   1078 HD13 LEU C  10       1.839  27.403  16.441  1.00 29.90           H  
ATOM   1079 HD21 LEU C  10       2.761  27.313  13.793  1.00 25.07           H  
ATOM   1080 HD22 LEU C  10       3.828  26.929  14.906  1.00 25.07           H  
ATOM   1081 HD23 LEU C  10       3.565  25.947  13.686  1.00 25.07           H  
ATOM   1082  N   GLU C  11       3.448  21.934  17.167  1.00 18.82           N  
ANISOU 1082  N   GLU C  11     3198   2270   1682   -652    285    288       N  
ATOM   1083  CA  GLU C  11       4.116  21.109  18.161  1.00 21.94           C  
ANISOU 1083  CA  GLU C  11     3576   2722   2040   -728    240    489       C  
ATOM   1084  C   GLU C  11       5.193  20.249  17.521  1.00 19.80           C  
ANISOU 1084  C   GLU C  11     3455   2133   1934   -680    104    487       C  
ATOM   1085  O   GLU C  11       6.276  20.052  18.098  1.00 20.66           O  
ANISOU 1085  O   GLU C  11     3595   2246   2010   -651     86    529       O  
ATOM   1086  CB  GLU C  11       3.093  20.247  18.885  1.00 23.15           C  
ANISOU 1086  CB  GLU C  11     3566   3027   2202   -915    200    802       C  
ATOM   1087  CG  GLU C  11       2.138  21.051  19.768  1.00 24.42           C  
ANISOU 1087  CG  GLU C  11     3519   3643   2116   -924    364    810       C  
ATOM   1088  CD  GLU C  11       1.137  20.183  20.416  1.00 40.11           C  
ANISOU 1088  CD  GLU C  11     5292   5842   4108  -1121    350   1197       C  
ATOM   1089  OE1 GLU C  11       0.141  19.833  19.752  1.00 44.49           O  
ANISOU 1089  OE1 GLU C  11     5784   6253   4869  -1220    286   1270       O  
ATOM   1090  OE2 GLU C  11       1.356  19.814  21.582  1.00 48.19           O1-
ANISOU 1090  OE2 GLU C  11     6184   7156   4969  -1154    377   1430       O1-
ATOM   1091  H   GLU C  11       2.612  21.761  17.063  1.00 22.58           H  
ATOM   1092  HA  GLU C  11       4.544  21.681  18.817  1.00 26.33           H  
ATOM   1093  HB2 GLU C  11       2.561  19.772  18.227  1.00 27.78           H  
ATOM   1094  HB3 GLU C  11       3.561  19.615  19.453  1.00 27.78           H  
ATOM   1095  HG2 GLU C  11       2.645  21.502  20.461  1.00 29.31           H  
ATOM   1096  HG3 GLU C  11       1.670  21.702  19.223  1.00 29.31           H  
ATOM   1097  N   GLU C  12       4.924  19.757  16.306  1.00 20.72           N  
ANISOU 1097  N   GLU C  12     3654   1998   2219   -636    -10    397       N  
ATOM   1098  CA  GLU C  12       5.936  19.007  15.574  1.00 21.60           C  
ANISOU 1098  CA  GLU C  12     3888   1860   2459   -514   -146    300       C  
ATOM   1099  C   GLU C  12       7.138  19.884  15.237  1.00 18.11           C  
ANISOU 1099  C   GLU C  12     3499   1492   1890   -347     -8    142       C  
ATOM   1100  O   GLU C  12       8.290  19.460  15.382  1.00 18.65           O  
ANISOU 1100  O   GLU C  12     3601   1490   1994   -275    -53    136       O  
ATOM   1101  CB  GLU C  12       5.317  18.387  14.322  1.00 22.23           C  
ANISOU 1101  CB  GLU C  12     4021   1727   2697   -445   -319    160       C  
ATOM   1102  CG  GLU C  12       4.248  17.312  14.602  1.00 26.20           C  
ANISOU 1102  CG  GLU C  12     4441   2055   3459   -631   -541    345       C  
ATOM   1103  CD  GLU C  12       4.685  16.230  15.592  1.00 28.30           C  
ANISOU 1103  CD  GLU C  12     4654   2183   3916   -771   -704    623       C  
ATOM   1104  OE1 GLU C  12       3.841  15.785  16.395  1.00 38.48           O  
ANISOU 1104  OE1 GLU C  12     5791   3510   5319  -1002   -760    955       O  
ATOM   1105  OE2 GLU C  12       5.881  15.817  15.624  1.00 31.09           O1-
ANISOU 1105  OE2 GLU C  12     5087   2416   4310   -657   -778    557       O1-
ATOM   1106  H   GLU C  12       4.175  19.845  15.893  1.00 24.86           H  
ATOM   1107  HA  GLU C  12       6.261  18.279  16.127  1.00 25.92           H  
ATOM   1108  HB2 GLU C  12       4.896  19.091  13.805  1.00 26.67           H  
ATOM   1109  HB3 GLU C  12       6.022  17.970  13.803  1.00 26.67           H  
ATOM   1110  HG2 GLU C  12       3.461  17.746  14.969  1.00 31.44           H  
ATOM   1111  HG3 GLU C  12       4.024  16.873  13.766  1.00 31.44           H  
ATOM   1112  N   ILE C  13       6.893  21.127  14.844  1.00 17.19           N  
ANISOU 1112  N   ILE C  13     3359   1507   1667   -296    142     46       N  
ATOM   1113  CA  ILE C  13       7.995  22.054  14.595  1.00 16.29           C  
ANISOU 1113  CA  ILE C  13     3238   1450   1504   -182    254    -19       C  
ATOM   1114  C   ILE C  13       8.846  22.244  15.868  1.00 16.02           C  
ANISOU 1114  C   ILE C  13     3153   1480   1452   -229    273     38       C  
ATOM   1115  O   ILE C  13      10.080  22.244  15.825  1.00 16.79           O  
ANISOU 1115  O   ILE C  13     3252   1544   1586   -151    277     29       O  
ATOM   1116  CB  ILE C  13       7.453  23.386  14.019  1.00 17.82           C  
ANISOU 1116  CB  ILE C  13     3381   1720   1669   -151    355    -70       C  
ATOM   1117  CG1 ILE C  13       6.863  23.144  12.596  1.00 18.53           C  
ANISOU 1117  CG1 ILE C  13     3526   1781   1733    -57    321   -123       C  
ATOM   1118  CG2 ILE C  13       8.564  24.426  14.015  1.00 16.62           C  
ANISOU 1118  CG2 ILE C  13     3162   1594   1561    -92    432    -57       C  
ATOM   1119  CD1 ILE C  13       6.077  24.348  11.989  1.00 19.16           C  
ANISOU 1119  CD1 ILE C  13     3553   1922   1803    -44    380   -125       C  
ATOM   1120  H   ILE C  13       6.109  21.457  14.714  1.00 20.63           H  
ATOM   1121  HA  ILE C  13       8.583  21.674  13.925  1.00 19.55           H  
ATOM   1122  HB  ILE C  13       6.734  23.722  14.576  1.00 21.38           H  
ATOM   1123 HG12 ILE C  13       7.594  22.940  11.991  1.00 22.24           H  
ATOM   1124 HG13 ILE C  13       6.251  22.392  12.642  1.00 22.24           H  
ATOM   1125 HG21 ILE C  13       8.286  25.183  13.477  1.00 19.95           H  
ATOM   1126 HG22 ILE C  13       8.732  24.712  14.926  1.00 19.95           H  
ATOM   1127 HG23 ILE C  13       9.366  24.030  13.639  1.00 19.95           H  
ATOM   1128 HD11 ILE C  13       5.679  24.074  11.148  1.00 22.99           H  
ATOM   1129 HD12 ILE C  13       5.383  24.618  12.611  1.00 22.99           H  
ATOM   1130 HD13 ILE C  13       6.692  25.083  11.840  1.00 22.99           H  
ATOM   1131  N   ALA C  14       8.210  22.395  17.026  1.00 16.65           N  
ANISOU 1131  N   ALA C  14     3168   1704   1455   -337    279     92       N  
ATOM   1132  CA  ALA C  14       8.985  22.580  18.253  1.00 16.97           C  
ANISOU 1132  CA  ALA C  14     3156   1867   1425   -346    271    114       C  
ATOM   1133  C   ALA C  14       9.905  21.391  18.535  1.00 17.73           C  
ANISOU 1133  C   ALA C  14     3305   1855   1575   -355    165    243       C  
ATOM   1134  O   ALA C  14      11.046  21.571  18.985  1.00 18.59           O  
ANISOU 1134  O   ALA C  14     3401   1970   1694   -300    144    217       O  
ATOM   1135  CB  ALA C  14       8.023  22.779  19.421  1.00 19.45           C  
ANISOU 1135  CB  ALA C  14     3364   2465   1563   -420    296    155       C  
ATOM   1136  H   ALA C  14       7.356  22.395  17.128  1.00 19.98           H  
ATOM   1137  HA  ALA C  14       9.545  23.366  18.154  1.00 20.36           H  
ATOM   1138  HB1 ALA C  14       8.536  22.928  20.231  1.00 23.34           H  
ATOM   1139  HB2 ALA C  14       7.461  23.549  19.240  1.00 23.34           H  
ATOM   1140  HB3 ALA C  14       7.475  21.985  19.518  1.00 23.34           H  
ATOM   1141  N   LYS C  15       9.413  20.177  18.308  1.00 18.89           N  
ANISOU 1141  N   LYS C  15     3494   1874   1807   -424     57    379       N  
ATOM   1142  CA  LYS C  15      10.234  19.004  18.571  1.00 19.87           C  
ANISOU 1142  CA  LYS C  15     3657   1838   2057   -425   -103    499       C  
ATOM   1143  C   LYS C  15      11.437  19.011  17.664  1.00 19.61           C  
ANISOU 1143  C   LYS C  15     3678   1654   2118   -245   -110    319       C  
ATOM   1144  O   LYS C  15      12.556  18.677  18.083  1.00 20.08           O  
ANISOU 1144  O   LYS C  15     3731   1670   2227   -192   -176    342       O  
ATOM   1145  CB  LYS C  15       9.414  17.745  18.361  1.00 22.45           C  
ANISOU 1145  CB  LYS C  15     3992   1971   2567   -529   -284    662       C  
ATOM   1146  CG  LYS C  15       8.413  17.541  19.432  1.00 23.63           C  
ANISOU 1146  CG  LYS C  15     4024   2321   2635   -730   -281    960       C  
ATOM   1147  CD  LYS C  15       7.483  16.369  19.104  1.00 29.76           C  
ANISOU 1147  CD  LYS C  15     4763   2855   3690   -870   -488   1163       C  
ATOM   1148  CE  LYS C  15       6.369  16.275  20.135  1.00 43.47           C  
ANISOU 1148  CE  LYS C  15     6311   4885   5321  -1085   -435   1527       C  
ATOM   1149  H   LYS C  15       8.624  20.010  18.009  1.00 22.66           H  
ATOM   1150  HA  LYS C  15      10.535  19.009  19.493  1.00 23.85           H  
ATOM   1151  HB2 LYS C  15       8.944  17.811  17.516  1.00 26.94           H  
ATOM   1152  HB3 LYS C  15      10.008  16.978  18.352  1.00 26.94           H  
ATOM   1153  HG2 LYS C  15       8.868  17.347  20.266  1.00 28.36           H  
ATOM   1154  HG3 LYS C  15       7.874  18.342  19.526  1.00 28.36           H  
ATOM   1155  HD2 LYS C  15       7.086  16.503  18.229  1.00 35.71           H  
ATOM   1156  HD3 LYS C  15       7.987  15.540  19.116  1.00 35.71           H  
ATOM   1157  HE2 LYS C  15       6.730  16.468  21.013  1.00 52.16           H  
ATOM   1158  HE3 LYS C  15       5.677  16.916  19.909  1.00 52.16           H  
ATOM   1159  N   LEU C  16      11.233  19.457  16.422  1.00 18.39           N  
ANISOU 1159  N   LEU C  16     3552   1477   1961   -136    -32    155       N  
ATOM   1160  CA  LEU C  16      12.337  19.528  15.496  1.00 19.19           C  
ANISOU 1160  CA  LEU C  16     3651   1555   2086     57      4     19       C  
ATOM   1161  C   LEU C  16      13.364  20.560  15.941  1.00 17.76           C  
ANISOU 1161  C   LEU C  16     3380   1494   1873     72    127     40       C  
ATOM   1162  O   LEU C  16      14.573  20.332  15.820  1.00 18.44           O  
ANISOU 1162  O   LEU C  16     3422   1565   2020    182    114     16       O  
ATOM   1163  CB  LEU C  16      11.791  19.791  14.090  1.00 18.72           C  
ANISOU 1163  CB  LEU C  16     3613   1536   1965    175     63   -110       C  
ATOM   1164  CG  LEU C  16      10.890  18.661  13.557  1.00 21.05           C  
ANISOU 1164  CG  LEU C  16     3984   1665   2350    198   -133   -195       C  
ATOM   1165  CD1 LEU C  16      10.267  19.002  12.232  1.00 24.41           C  
ANISOU 1165  CD1 LEU C  16     4428   2181   2665    328    -91   -342       C  
ATOM   1166  CD2 LEU C  16      11.649  17.355  13.443  1.00 29.41           C  
ANISOU 1166  CD2 LEU C  16     5069   2532   3573    331   -354   -297       C  
ATOM   1167  H   LEU C  16      10.476  19.716  16.106  1.00 22.07           H  
ATOM   1168  HA  LEU C  16      12.810  18.682  15.464  1.00 23.03           H  
ATOM   1169  HB2 LEU C  16      11.266  20.606  14.107  1.00 22.47           H  
ATOM   1170  HB3 LEU C  16      12.538  19.889  13.479  1.00 22.47           H  
ATOM   1171  HG  LEU C  16      10.173  18.549  14.200  1.00 25.26           H  
ATOM   1172 HD11 LEU C  16       9.689  18.273  11.958  1.00 29.29           H  
ATOM   1173 HD12 LEU C  16       9.749  19.817  12.327  1.00 29.29           H  
ATOM   1174 HD13 LEU C  16      10.970  19.132  11.576  1.00 29.29           H  
ATOM   1175 HD21 LEU C  16      11.055  16.675  13.090  1.00 35.29           H  
ATOM   1176 HD22 LEU C  16      12.403  17.479  12.846  1.00 35.29           H  
ATOM   1177 HD23 LEU C  16      11.964  17.095  14.323  1.00 35.29           H  
ATOM   1178  N   LEU C  17      12.926  21.727  16.429  1.00 16.89           N  
ANISOU 1178  N   LEU C  17     3217   1490   1710    -20    219     58       N  
ATOM   1179  CA  LEU C  17      13.858  22.728  16.962  1.00 18.04           C  
ANISOU 1179  CA  LEU C  17     3256   1688   1912    -16    256     51       C  
ATOM   1180  C   LEU C  17      14.667  22.207  18.157  1.00 17.63           C  
ANISOU 1180  C   LEU C  17     3193   1637   1868    -37    144     84       C  
ATOM   1181  O   LEU C  17      15.860  22.512  18.304  1.00 18.14           O  
ANISOU 1181  O   LEU C  17     3174   1684   2036     18    127     74       O  
ATOM   1182  CB  LEU C  17      13.099  23.983  17.357  1.00 17.80           C  
ANISOU 1182  CB  LEU C  17     3166   1725   1871    -82    291     -5       C  
ATOM   1183  CG  LEU C  17      12.474  24.766  16.200  1.00 17.79           C  
ANISOU 1183  CG  LEU C  17     3141   1706   1911    -60    380     -4       C  
ATOM   1184  CD1 LEU C  17      11.692  25.965  16.756  1.00 22.78           C  
ANISOU 1184  CD1 LEU C  17     3702   2363   2590   -109    355   -101       C  
ATOM   1185  CD2 LEU C  17      13.535  25.255  15.266  1.00 19.83           C  
ANISOU 1185  CD2 LEU C  17     3297   1944   2294     16    445     88       C  
ATOM   1186  H   LEU C  17      12.100  21.963  16.463  1.00 20.26           H  
ATOM   1187  HA  LEU C  17      14.489  22.947  16.259  1.00 21.65           H  
ATOM   1188  HB2 LEU C  17      12.380  23.729  17.956  1.00 21.36           H  
ATOM   1189  HB3 LEU C  17      13.714  24.580  17.811  1.00 21.36           H  
ATOM   1190  HG  LEU C  17      11.873  24.186  15.707  1.00 21.34           H  
ATOM   1191 HD11 LEU C  17      11.253  26.424  16.023  1.00 27.34           H  
ATOM   1192 HD12 LEU C  17      11.030  25.644  17.389  1.00 27.34           H  
ATOM   1193 HD13 LEU C  17      12.310  26.567  17.201  1.00 27.34           H  
ATOM   1194 HD21 LEU C  17      13.150  25.915  14.668  1.00 23.80           H  
ATOM   1195 HD22 LEU C  17      14.251  25.656  15.783  1.00 23.80           H  
ATOM   1196 HD23 LEU C  17      13.876  24.505  14.755  1.00 23.80           H  
ATOM   1197  N   LYS C  18      14.048  21.428  19.036  1.00 18.20           N  
ANISOU 1197  N   LYS C  18     3324   1751   1840   -122     57    165       N  
ATOM   1198  CA  LYS C  18      14.814  20.871  20.150  1.00 20.90           C  
ANISOU 1198  CA  LYS C  18     3650   2126   2165   -136    -67    250       C  
ATOM   1199  C   LYS C  18      15.889  19.910  19.668  1.00 20.04           C  
ANISOU 1199  C   LYS C  18     3563   1833   2218    -42   -157    273       C  
ATOM   1200  O   LYS C  18      16.991  19.830  20.246  1.00 20.82           O  
ANISOU 1200  O   LYS C  18     3611   1927   2372      3   -236    283       O  
ATOM   1201  CB  LYS C  18      13.871  20.157  21.106  1.00 24.65           C  
ANISOU 1201  CB  LYS C  18     4145   2731   2491   -259   -136    434       C  
ATOM   1202  CG  LYS C  18      13.066  21.080  21.987  1.00 26.82           C  
ANISOU 1202  CG  LYS C  18     4343   3312   2534   -298    -65    384       C  
ATOM   1203  CD  LYS C  18      12.081  20.294  22.843  1.00 32.37           C  
ANISOU 1203  CD  LYS C  18     5010   4234   3053   -422    -95    648       C  
ATOM   1204  H   LYS C  18      13.216  21.212  19.014  1.00 21.84           H  
ATOM   1205  HA  LYS C  18      15.251  21.599  20.619  1.00 25.08           H  
ATOM   1206  HB2 LYS C  18      13.246  19.627  20.587  1.00 29.58           H  
ATOM   1207  HB3 LYS C  18      14.395  19.581  21.685  1.00 29.58           H  
ATOM   1208  HG2 LYS C  18      13.663  21.567  22.576  1.00 32.18           H  
ATOM   1209  HG3 LYS C  18      12.566  21.700  21.434  1.00 32.18           H  
ATOM   1210  HD2 LYS C  18      12.266  19.345  22.760  1.00 38.84           H  
ATOM   1211  HD3 LYS C  18      12.176  20.570  23.769  1.00 38.84           H  
ATOM   1212  N   LYS C  19      15.591  19.162  18.606  1.00 20.10           N  
ANISOU 1212  N   LYS C  19     3632   1695   2310     20   -174    241       N  
ATOM   1213  CA  LYS C  19      16.589  18.272  18.056  1.00 21.23           C  
ANISOU 1213  CA  LYS C  19     3771   1689   2605    174   -277    179       C  
ATOM   1214  C   LYS C  19      17.744  19.073  17.475  1.00 20.97           C  
ANISOU 1214  C   LYS C  19     3620   1755   2594    311   -140     78       C  
ATOM   1215  O   LYS C  19      18.905  18.697  17.626  1.00 22.05           O  
ANISOU 1215  O   LYS C  19     3688   1857   2835    412   -208     60       O  
ATOM   1216  CB  LYS C  19      15.968  17.351  17.014  1.00 21.97           C  
ANISOU 1216  CB  LYS C  19     3938   1629   2781    261   -368     81       C  
ATOM   1217  CG  LYS C  19      16.909  16.301  16.459  1.00 29.06           C  
ANISOU 1217  CG  LYS C  19     4821   2369   3850    478   -534    -64       C  
ATOM   1218  H   LYS C  19      14.833  19.156  18.199  1.00 24.12           H  
ATOM   1219  HA  LYS C  19      16.937  17.702  18.759  1.00 25.47           H  
ATOM   1220  HB2 LYS C  19      15.218  16.888  17.420  1.00 26.37           H  
ATOM   1221  HB3 LYS C  19      15.660  17.891  16.270  1.00 26.37           H  
ATOM   1222  HG2 LYS C  19      16.427  15.747  15.823  1.00 34.87           H  
ATOM   1223  HG3 LYS C  19      17.653  16.742  16.020  1.00 34.87           H  
ATOM   1224  N   ILE C  20      17.453  20.204  16.826  1.00 19.93           N  
ANISOU 1224  N   ILE C  20     3432   1747   2393    305     42     53       N  
ATOM   1225  CA  ILE C  20      18.512  21.071  16.339  1.00 20.26           C  
ANISOU 1225  CA  ILE C  20     3304   1894   2502    384    166     65       C  
ATOM   1226  C   ILE C  20      19.390  21.547  17.495  1.00 20.59           C  
ANISOU 1226  C   ILE C  20     3253   1913   2658    312     87    108       C  
ATOM   1227  O   ILE C  20      20.617  21.503  17.418  1.00 21.70           O  
ANISOU 1227  O   ILE C  20     3257   2068   2922    399     80    123       O  
ATOM   1228  CB  ILE C  20      17.895  22.214  15.511  1.00 19.57           C  
ANISOU 1228  CB  ILE C  20     3160   1908   2367    351    329    110       C  
ATOM   1229  CG1 ILE C  20      17.214  21.645  14.240  1.00 19.93           C  
ANISOU 1229  CG1 ILE C  20     3280   2025   2268    479    387     42       C  
ATOM   1230  CG2 ILE C  20      18.975  23.198  15.137  1.00 20.53           C  
ANISOU 1230  CG2 ILE C  20     3053   2119   2627    377    430    229       C  
ATOM   1231  CD1 ILE C  20      16.481  22.705  13.365  1.00 22.08           C  
ANISOU 1231  CD1 ILE C  20     3508   2415   2468    451    529    121       C  
ATOM   1232  H   ILE C  20      16.657  20.484  16.659  1.00 23.91           H  
ATOM   1233  HA  ILE C  20      19.100  20.577  15.747  1.00 24.32           H  
ATOM   1234  HB  ILE C  20      17.220  22.667  16.040  1.00 23.48           H  
ATOM   1235 HG12 ILE C  20      17.893  21.228  13.687  1.00 23.92           H  
ATOM   1236 HG13 ILE C  20      16.556  20.985  14.512  1.00 23.92           H  
ATOM   1237 HG21 ILE C  20      18.615  23.834  14.498  1.00 24.63           H  
ATOM   1238 HG22 ILE C  20      19.269  23.663  15.936  1.00 24.63           H  
ATOM   1239 HG23 ILE C  20      19.718  22.717  14.742  1.00 24.63           H  
ATOM   1240 HD11 ILE C  20      15.935  22.248  12.707  1.00 26.50           H  
ATOM   1241 HD12 ILE C  20      15.920  23.253  13.937  1.00 26.50           H  
ATOM   1242 HD13 ILE C  20      17.142  23.259  12.921  1.00 26.50           H  
ATOM   1243  N   ALA C  21      18.785  21.959  18.613  1.00 20.06           N  
ANISOU 1243  N   ALA C  21     3240   1845   2535    178     10    106       N  
ATOM   1244  CA  ALA C  21      19.593  22.373  19.762  1.00 20.87           C  
ANISOU 1244  CA  ALA C  21     3258   1959   2713    149   -114     88       C  
ATOM   1245  C   ALA C  21      20.519  21.256  20.254  1.00 22.05           C  
ANISOU 1245  C   ALA C  21     3419   2057   2902    214   -251    130       C  
ATOM   1246  O   ALA C  21      21.681  21.510  20.599  1.00 23.05           O  
ANISOU 1246  O   ALA C  21     3415   2169   3174    257   -323    117       O  
ATOM   1247  CB  ALA C  21      18.660  22.840  20.882  1.00 20.76           C  
ANISOU 1247  CB  ALA C  21     3300   2051   2537     56   -183     30       C  
ATOM   1248  H   ALA C  21      17.934  22.006  18.728  1.00 24.07           H  
ATOM   1249  HA  ALA C  21      20.163  23.111  19.497  1.00 25.04           H  
ATOM   1250  HB1 ALA C  21      19.195  23.136  21.635  1.00 24.91           H  
ATOM   1251  HB2 ALA C  21      18.116  23.573  20.554  1.00 24.91           H  
ATOM   1252  HB3 ALA C  21      18.093  22.101  21.149  1.00 24.91           H  
ATOM   1253  N   TRP C  22      20.021  20.021  20.319  1.00 22.32           N  
ANISOU 1253  N   TRP C  22     3588   2032   2859    216   -328    192       N  
ATOM   1254  CA  TRP C  22      20.845  18.897  20.751  1.00 23.86           C  
ANISOU 1254  CA  TRP C  22     3790   2123   3152    282   -508    250       C  
ATOM   1255  C   TRP C  22      22.036  18.741  19.829  1.00 24.59           C  
ANISOU 1255  C   TRP C  22     3757   2164   3422    461   -466    156       C  
ATOM   1256  O   TRP C  22      23.175  18.530  20.285  1.00 26.34           O  
ANISOU 1256  O   TRP C  22     3880   2358   3771    528   -576    159       O  
ATOM   1257  CB  TRP C  22      19.987  17.632  20.688  1.00 24.47           C  
ANISOU 1257  CB  TRP C  22     4004   2069   3226    248   -626    350       C  
ATOM   1258  CG  TRP C  22      20.650  16.353  21.170  1.00 26.61           C  
ANISOU 1258  CG  TRP C  22     4286   2161   3663    299   -881    452       C  
ATOM   1259  CD1 TRP C  22      20.802  15.935  22.462  1.00 33.14           C  
ANISOU 1259  CD1 TRP C  22     5121   3019   4453    204  -1061    668       C  
ATOM   1260  CD2 TRP C  22      21.194  15.322  20.346  1.00 32.97           C  
ANISOU 1260  CD2 TRP C  22     5085   2740   4702    479  -1013    337       C  
ATOM   1261  NE1 TRP C  22      21.425  14.711  22.494  1.00 34.25           N  
ANISOU 1261  NE1 TRP C  22     5261   2913   4840    285  -1309    739       N  
ATOM   1262  CE2 TRP C  22      21.682  14.317  21.205  1.00 33.37           C  
ANISOU 1262  CE2 TRP C  22     5140   2623   4918    468  -1295    500       C  
ATOM   1263  CE3 TRP C  22      21.330  15.157  18.967  1.00 41.13           C  
ANISOU 1263  CE3 TRP C  22     6090   3734   5803    680   -936     93       C  
ATOM   1264  CZ2 TRP C  22      22.293  13.163  20.731  1.00 50.92           C  
ANISOU 1264  CZ2 TRP C  22     7343   4568   7438    651  -1531    396       C  
ATOM   1265  CZ3 TRP C  22      21.942  14.001  18.495  1.00 44.77           C  
ANISOU 1265  CZ3 TRP C  22     6527   3986   6500    895  -1154    -55       C  
ATOM   1266  CH2 TRP C  22      22.413  13.022  19.379  1.00 44.00           C  
ANISOU 1266  CH2 TRP C  22     6436   3653   6629    878  -1462     83       C  
ATOM   1267  H   TRP C  22      19.212  19.808  20.119  1.00 26.78           H  
ATOM   1268  HA  TRP C  22      21.164  19.037  21.656  1.00 28.63           H  
ATOM   1269  HB2 TRP C  22      19.201  17.772  21.239  1.00 29.37           H  
ATOM   1270  HB3 TRP C  22      19.725  17.489  19.765  1.00 29.37           H  
ATOM   1271  HD1 TRP C  22      20.524  16.410  23.211  1.00 39.77           H  
ATOM   1272  HE1 TRP C  22      21.621  14.266  23.203  1.00 41.10           H  
ATOM   1273  HE3 TRP C  22      21.019  15.806  18.377  1.00 49.36           H  
ATOM   1274  HZ2 TRP C  22      22.609  12.511  21.314  1.00 61.11           H  
ATOM   1275  HZ3 TRP C  22      22.040  13.876  17.578  1.00 53.73           H  
ATOM   1276  HH2 TRP C  22      22.817  12.258  19.037  1.00 52.80           H  
ATOM   1277  N   LEU C  23      21.791  18.844  18.523  1.00 24.18           N  
ANISOU 1277  N   LEU C  23     3682   2152   3355    559   -307     74       N  
ATOM   1278  CA  LEU C  23      22.859  18.704  17.542  1.00 25.51           C  
ANISOU 1278  CA  LEU C  23     3685   2396   3613    770   -226    -10       C  
ATOM   1279  C   LEU C  23      23.893  19.816  17.695  1.00 25.88           C  
ANISOU 1279  C   LEU C  23     3502   2559   3772    740   -128     69       C  
ATOM   1280  O   LEU C  23      25.095  19.569  17.559  1.00 27.56           O  
ANISOU 1280  O   LEU C  23     3539   2817   4117    875   -145     55       O  
ATOM   1281  CB  LEU C  23      22.239  18.672  16.144  1.00 27.32           C  
ANISOU 1281  CB  LEU C  23     3927   2741   3713    894    -71   -102       C  
ATOM   1282  CG  LEU C  23      21.492  17.351  15.808  1.00 26.16           C  
ANISOU 1282  CG  LEU C  23     3954   2428   3559    994   -247   -250       C  
ATOM   1283  CD1 LEU C  23      20.516  17.546  14.637  1.00 27.88           C  
ANISOU 1283  CD1 LEU C  23     4224   2763   3606   1059   -122   -344       C  
ATOM   1284  CD2 LEU C  23      22.437  16.176  15.512  1.00 29.06           C  
ANISOU 1284  CD2 LEU C  23     4255   2715   4071   1261   -422   -433       C  
ATOM   1285  H   LEU C  23      21.017  18.995  18.181  1.00 29.02           H  
ATOM   1286  HA  LEU C  23      23.333  17.868  17.673  1.00 30.62           H  
ATOM   1287  HB2 LEU C  23      21.601  19.398  16.072  1.00 32.79           H  
ATOM   1288  HB3 LEU C  23      22.946  18.785  15.490  1.00 32.79           H  
ATOM   1289  HG  LEU C  23      20.990  17.113  16.602  1.00 31.40           H  
ATOM   1290 HD11 LEU C  23      20.062  16.707  14.462  1.00 33.45           H  
ATOM   1291 HD12 LEU C  23      19.870  18.229  14.875  1.00 33.45           H  
ATOM   1292 HD13 LEU C  23      21.015  17.822  13.852  1.00 33.45           H  
ATOM   1293 HD21 LEU C  23      21.908  15.390  15.307  1.00 34.87           H  
ATOM   1294 HD22 LEU C  23      22.998  16.405  14.755  1.00 34.87           H  
ATOM   1295 HD23 LEU C  23      22.988  16.010  16.293  1.00 34.87           H  
ATOM   1296  N   LEU C  24      23.449  21.050  17.996  1.00 24.74           N  
ANISOU 1296  N   LEU C  24     3331   2442   3627    570    -59    146       N  
ATOM   1297  CA  LEU C  24      24.412  22.139  18.150  1.00 25.67           C  
ANISOU 1297  CA  LEU C  24     3201   2593   3958    521    -37    231       C  
ATOM   1298  C   LEU C  24      25.317  21.928  19.352  1.00 26.67           C  
ANISOU 1298  C   LEU C  24     3281   2630   4222    509   -254    196       C  
ATOM   1299  O   LEU C  24      26.503  22.273  19.312  1.00 28.27           O  
ANISOU 1299  O   LEU C  24     3241   2850   4651    545   -270    249       O  
ATOM   1300  CB  LEU C  24      23.695  23.484  18.306  1.00 24.78           C  
ANISOU 1300  CB  LEU C  24     3069   2450   3898    356    -10    272       C  
ATOM   1301  CG  LEU C  24      22.953  24.016  17.099  1.00 24.25           C  
ANISOU 1301  CG  LEU C  24     2982   2474   3759    349    191    367       C  
ATOM   1302  CD1 LEU C  24      22.183  25.238  17.482  1.00 23.75           C  
ANISOU 1302  CD1 LEU C  24     2920   2309   3793    196    137    364       C  
ATOM   1303  CD2 LEU C  24      23.952  24.377  16.010  1.00 27.07           C  
ANISOU 1303  CD2 LEU C  24     3043   2996   4246    429    356    568       C  
ATOM   1304  H   LEU C  24      22.625  21.269  18.110  1.00 29.68           H  
ATOM   1305  HA  LEU C  24      24.952  22.161  17.344  1.00 30.80           H  
ATOM   1306  HB2 LEU C  24      23.044  23.393  19.020  1.00 29.74           H  
ATOM   1307  HB3 LEU C  24      24.359  24.149  18.546  1.00 29.74           H  
ATOM   1308  HG  LEU C  24      22.340  23.342  16.765  1.00 29.10           H  
ATOM   1309 HD11 LEU C  24      21.703  25.565  16.705  1.00 28.50           H  
ATOM   1310 HD12 LEU C  24      21.557  25.008  18.186  1.00 28.50           H  
ATOM   1311 HD13 LEU C  24      22.802  25.915  17.798  1.00 28.50           H  
ATOM   1312 HD21 LEU C  24      23.490  24.855  15.304  1.00 32.48           H  
ATOM   1313 HD22 LEU C  24      24.646  24.938  16.391  1.00 32.48           H  
ATOM   1314 HD23 LEU C  24      24.342  23.562  15.657  1.00 32.48           H  
ATOM   1315  N   LYS C  25      24.784  21.380  20.439  1.00 26.16           N  
ANISOU 1315  N   LYS C  25     3418   2500   4021    455   -427    138       N  
ATOM   1316  CA  LYS C  25      25.624  21.072  21.597  1.00 28.91           C  
ANISOU 1316  CA  LYS C  25     3733   2808   4444    467   -655    122       C  
ATOM   1317  C   LYS C  25      26.638  19.989  21.273  1.00 30.37           C  
ANISOU 1317  C   LYS C  25     3845   2943   4750    626   -711    134       C  
ATOM   1318  O   LYS C  25      27.770  20.020  21.774  1.00 32.19           O  
ANISOU 1318  O   LYS C  25     3921   3152   5158    672   -843    132       O  
ATOM   1319  CB  LYS C  25      24.736  20.675  22.778  1.00 29.82           C  
ANISOU 1319  CB  LYS C  25     4055   2962   4314    386   -805    129       C  
ATOM   1320  CG  LYS C  25      24.145  21.902  23.448  1.00 31.41           C  
ANISOU 1320  CG  LYS C  25     4244   3265   4427    294   -829     27       C  
ATOM   1321  CD  LYS C  25      22.686  21.811  23.810  1.00 47.94           C  
ANISOU 1321  CD  LYS C  25     6510   5487   6217    220   -782     38       C  
ATOM   1322  CE  LYS C  25      22.339  20.532  24.460  1.00 32.26           C  
ANISOU 1322  CE  LYS C  25     4660   3564   4034    204   -880    206       C  
ATOM   1323  NZ  LYS C  25      21.185  20.776  25.377  1.00 37.57           N  
ANISOU 1323  NZ  LYS C  25     5400   4499   4378    136   -889    223       N  
ATOM   1324  H   LYS C  25      23.953  21.179  20.534  1.00 31.39           H  
ATOM   1325  HA  LYS C  25      26.124  21.863  21.852  1.00 34.70           H  
ATOM   1326  HB2 LYS C  25      24.009  20.116  22.462  1.00 35.79           H  
ATOM   1327  HB3 LYS C  25      25.266  20.192  23.432  1.00 35.79           H  
ATOM   1328  HG2 LYS C  25      24.635  22.067  24.269  1.00 37.70           H  
ATOM   1329  HG3 LYS C  25      24.245  22.656  22.846  1.00 37.70           H  
ATOM   1330  HD2 LYS C  25      22.467  22.529  24.424  1.00 57.53           H  
ATOM   1331  HD3 LYS C  25      22.155  21.891  23.003  1.00 57.53           H  
ATOM   1332  HE2 LYS C  25      22.083  19.876  23.792  1.00 38.71           H  
ATOM   1333  HE3 LYS C  25      23.093  20.203  24.975  1.00 38.71           H  
ATOM   1334  HZ1 LYS C  25      20.942  20.015  25.770  1.00 45.09           H  
ATOM   1335  HZ2 LYS C  25      21.414  21.364  26.005  1.00 45.09           H  
ATOM   1336  HZ3 LYS C  25      20.494  21.098  24.918  1.00 45.09           H  
ATOM   1337  N   LYS C  26      26.249  19.012  20.453  1.00 28.84           N  
ANISOU 1337  N   LYS C  26     3751   2720   4489    735   -649    111       N  
ATOM   1338  CA  LYS C  26      27.183  17.989  20.012  1.00 30.73           C  
ANISOU 1338  CA  LYS C  26     3898   2912   4866    946   -722     46       C  
ATOM   1339  C   LYS C  26      28.287  18.602  19.159  1.00 31.99           C  
ANISOU 1339  C   LYS C  26     3748   3246   5162   1070   -542     35       C  
ATOM   1340  O   LYS C  26      29.458  18.230  19.289  1.00 33.97           O  
ANISOU 1340  O   LYS C  26     3818   3502   5589   1203   -632      7       O  
ATOM   1341  CB  LYS C  26      26.404  16.928  19.238  1.00 34.23           C  
ANISOU 1341  CB  LYS C  26     4499   3274   5233   1061   -735    -47       C  
ATOM   1342  CG  LYS C  26      25.674  15.937  20.136  1.00 45.95           C  
ANISOU 1342  CG  LYS C  26     6206   4536   6716    962   -996     39       C  
ATOM   1343  H   LYS C  26      25.453  18.922  20.140  1.00 34.61           H  
ATOM   1344  HA  LYS C  26      27.608  17.563  20.773  1.00 36.87           H  
ATOM   1345  HB2 LYS C  26      25.743  17.368  18.681  1.00 41.08           H  
ATOM   1346  HB3 LYS C  26      27.023  16.427  18.684  1.00 41.08           H  
ATOM   1347  HG2 LYS C  26      24.755  15.850  19.836  1.00 55.14           H  
ATOM   1348  HG3 LYS C  26      26.123  15.080  20.092  1.00 55.14           H  
ATOM   1349  N   ILE C  27      27.931  19.566  18.305  1.00 31.51           N  
ANISOU 1349  N   ILE C  27     3590   3348   5035   1020   -295    101       N  
ATOM   1350  CA  ILE C  27      28.935  20.257  17.511  1.00 33.04           C  
ANISOU 1350  CA  ILE C  27     3432   3760   5361   1095   -106    207       C  
ATOM   1351  C   ILE C  27      29.919  20.975  18.426  1.00 34.04           C  
ANISOU 1351  C   ILE C  27     3355   3800   5777    972   -244    303       C  
ATOM   1352  O   ILE C  27      31.128  20.980  18.181  1.00 36.49           O  
ANISOU 1352  O   ILE C  27     3361   4225   6281   1076   -215    363       O  
ATOM   1353  CB  ILE C  27      28.267  21.226  16.515  1.00 32.41           C  
ANISOU 1353  CB  ILE C  27     3283   3857   5173   1022    150    349       C  
ATOM   1354  CG1 ILE C  27      27.444  20.479  15.455  1.00 32.12           C  
ANISOU 1354  CG1 ILE C  27     3400   3964   4842   1200    275    220       C  
ATOM   1355  CG2 ILE C  27      29.341  22.137  15.896  1.00 37.65           C  
ANISOU 1355  CG2 ILE C  27     3520   4747   6038   1021    320    596       C  
ATOM   1356  CD1 ILE C  27      26.559  21.390  14.587  1.00 35.48           C  
ANISOU 1356  CD1 ILE C  27     3820   4544   5118   1112    487    365       C  
ATOM   1357  H   ILE C  27      27.124  19.832  18.172  1.00 37.81           H  
ATOM   1358  HA  ILE C  27      29.427  19.601  16.993  1.00 39.65           H  
ATOM   1359  HB  ILE C  27      27.632  21.782  16.994  1.00 38.89           H  
ATOM   1360 HG12 ILE C  27      28.053  20.010  14.863  1.00 38.55           H  
ATOM   1361 HG13 ILE C  27      26.863  19.845  15.903  1.00 38.55           H  
ATOM   1362 HG21 ILE C  27      28.979  22.556  15.100  1.00 45.18           H  
ATOM   1363 HG22 ILE C  27      29.592  22.815  16.542  1.00 45.18           H  
ATOM   1364 HG23 ILE C  27      30.115  21.599  15.664  1.00 45.18           H  
ATOM   1365 HD11 ILE C  27      25.963  20.839  14.056  1.00 42.58           H  
ATOM   1366 HD12 ILE C  27      26.043  21.973  15.165  1.00 42.58           H  
ATOM   1367 HD13 ILE C  27      27.126  21.919  14.004  1.00 42.58           H  
ATOM   1368  N   ALA C  28      29.416  21.590  19.499  1.00 36.07           N  
ANISOU 1368  N   ALA C  28     3755   3881   6069    772   -413    293       N  
ATOM   1369  CA  ALA C  28      30.284  22.377  20.372  1.00 37.02           C  
ANISOU 1369  CA  ALA C  28     3679   3906   6482    671   -599    323       C  
ATOM   1370  C   ALA C  28      31.221  21.492  21.180  1.00 46.69           C  
ANISOU 1370  C   ALA C  28     4886   5069   7784    780   -825    241       C  
ATOM   1371  O   ALA C  28      32.375  21.863  21.422  1.00 52.33           O  
ANISOU 1371  O   ALA C  28     5319   5769   8794    787   -924    284       O  
ATOM   1372  CB  ALA C  28      29.430  23.265  21.288  1.00 35.09           C  
ANISOU 1372  CB  ALA C  28     3587   3539   6207    495   -751    244       C  
ATOM   1373  H   ALA C  28      28.591  21.568  19.739  1.00 43.29           H  
ATOM   1374  HA  ALA C  28      30.838  22.956  19.825  1.00 44.43           H  
ATOM   1375  HB1 ALA C  28      30.017  23.787  21.858  1.00 42.11           H  
ATOM   1376  HB2 ALA C  28      28.889  23.855  20.741  1.00 42.11           H  
ATOM   1377  HB3 ALA C  28      28.858  22.701  21.832  1.00 42.11           H  
ATOM   1378  N   GLN C  29      30.761  20.316  21.591  1.00 38.26           N  
ANISOU 1378  N   GLN C  29     4089   3946   6502    859   -934    156       N  
ATOM   1379  CA  GLN C  29      31.543  19.451  22.471  1.00 45.11           C  
ANISOU 1379  CA  GLN C  29     4966   4725   7448    949  -1200    117       C  
ATOM   1380  C   GLN C  29      32.709  18.825  21.711  1.00 54.83           C  
ANISOU 1380  C   GLN C  29     5943   6009   8879   1165  -1148     97       C  
ATOM   1381  O   GLN C  29      33.597  18.215  22.312  1.00 55.21           O  
ANISOU 1381  O   GLN C  29     5917   5981   9078   1263  -1369     66       O  
ATOM   1382  CB  GLN C  29      30.659  18.353  23.081  1.00 45.75           C  
ANISOU 1382  CB  GLN C  29     5375   4714   7295    947  -1353    120       C  
ATOM   1383  H   GLN C  29      29.995  19.993  21.374  1.00 45.91           H  
ATOM   1384  HA  GLN C  29      31.901  19.981  23.201  1.00 54.13           H  
ATOM   1385  HB2 GLN C  29      30.133  17.940  22.379  1.00 54.90           H  
ATOM   1386  HB3 GLN C  29      31.225  17.690  23.509  1.00 54.90           H  
ATOM   1387  N   GLY C  30      32.701  18.979  20.389  1.00 44.98           N  
ANISOU 1387  N   GLY C  30     4544   4939   7605   1264   -858    111       N  
ATOM   1388  H   GLY C  30      32.615  18.333  19.827  1.00 53.97           H  
TER    1389      GLY C  30                                                      
ATOM   1390  N   GLY D   1      -8.214  37.671   1.431  1.00 42.02           N  
ANISOU 1390  N   GLY D   1     5365   5690   4912   1033  -1446    171       N  
ATOM   1391  CA  GLY D   1      -8.339  38.181   2.834  1.00 31.90           C  
ANISOU 1391  CA  GLY D   1     3980   4225   3914    790  -1185    327       C  
ATOM   1392  C   GLY D   1      -7.072  38.108   3.672  1.00 28.44           C  
ANISOU 1392  C   GLY D   1     3659   3662   3484    597   -906    415       C  
ATOM   1393  O   GLY D   1      -5.995  37.720   3.220  1.00 25.82           O  
ANISOU 1393  O   GLY D   1     3480   3368   2962    628   -869    388       O  
ATOM   1394  H   GLY D   1      -8.275  36.783   1.431  1.00 50.43           H  
ATOM   1395  HA2 GLY D   1      -8.615  39.110   2.802  1.00 38.28           H  
ATOM   1396  HA3 GLY D   1      -9.022  37.664   3.291  1.00 38.28           H  
ATOM   1397  N   LEU D   2      -7.192  38.458   4.951  1.00 25.86           N  
ANISOU 1397  N   LEU D   2     3253   3190   3381    407   -710    510       N  
ATOM   1398  CA  LEU D   2      -6.021  38.489   5.827  1.00 23.45           C  
ANISOU 1398  CA  LEU D   2     3047   2781   3081    247   -473    576       C  
ATOM   1399  C   LEU D   2      -5.464  37.099   6.154  1.00 22.89           C  
ANISOU 1399  C   LEU D   2     2958   2664   3075    106   -539    427       C  
ATOM   1400  O   LEU D   2      -4.251  36.944   6.289  1.00 21.60           O  
ANISOU 1400  O   LEU D   2     2914   2486   2808     60   -423    444       O  
ATOM   1401  CB  LEU D   2      -6.383  39.193   7.132  1.00 27.00           C  
ANISOU 1401  CB  LEU D   2     3429   3105   3724    122   -279    684       C  
ATOM   1402  CG  LEU D   2      -6.754  40.659   6.974  1.00 30.74           C  
ANISOU 1402  CG  LEU D   2     3939   3580   4159    244   -156    846       C  
ATOM   1403  CD1 LEU D   2      -7.100  41.241   8.357  1.00 39.59           C  
ANISOU 1403  CD1 LEU D   2     5003   4568   5472    122     29    912       C  
ATOM   1404  CD2 LEU D   2      -5.640  41.426   6.324  1.00 39.21           C  
ANISOU 1404  CD2 LEU D   2     5192   4674   5032    341    -14    952       C  
ATOM   1405  H   LEU D   2      -7.929  38.679   5.333  1.00 31.03           H  
ATOM   1406  HA  LEU D   2      -5.326  38.977   5.358  1.00 28.14           H  
ATOM   1407  HB2 LEU D   2      -7.143  38.738   7.527  1.00 32.40           H  
ATOM   1408  HB3 LEU D   2      -5.620  39.146   7.729  1.00 32.40           H  
ATOM   1409  HG  LEU D   2      -7.529  40.744   6.397  1.00 36.88           H  
ATOM   1410 HD11 LEU D   2      -7.344  42.175   8.254  1.00 47.51           H  
ATOM   1411 HD12 LEU D   2      -7.844  40.745   8.732  1.00 47.51           H  
ATOM   1412 HD13 LEU D   2      -6.325  41.164   8.935  1.00 47.51           H  
ATOM   1413 HD21 LEU D   2      -5.764  42.372   6.499  1.00 47.05           H  
ATOM   1414 HD22 LEU D   2      -4.794  41.129   6.695  1.00 47.05           H  
ATOM   1415 HD23 LEU D   2      -5.658  41.261   5.369  1.00 47.05           H  
ATOM   1416  N   LEU D   3      -6.322  36.094   6.307  1.00 25.23           N  
ANISOU 1416  N   LEU D   3     3090   2919   3577     36   -708    288       N  
ATOM   1417  CA  LEU D   3      -5.835  34.740   6.552  1.00 26.17           C  
ANISOU 1417  CA  LEU D   3     3191   2969   3782    -81   -760    154       C  
ATOM   1418  C   LEU D   3      -5.046  34.234   5.361  1.00 22.49           C  
ANISOU 1418  C   LEU D   3     2862   2611   3073     43   -895     36       C  
ATOM   1419  O   LEU D   3      -4.006  33.581   5.524  1.00 21.67           O  
ANISOU 1419  O   LEU D   3     2847   2473   2912    -16   -828      5       O  
ATOM   1420  CB  LEU D   3      -7.007  33.796   6.798  1.00 35.02           C  
ANISOU 1420  CB  LEU D   3     4083   3994   5230   -167   -910     25       C  
ATOM   1421  CG  LEU D   3      -7.555  33.724   8.213  1.00 40.49           C  
ANISOU 1421  CG  LEU D   3     4644   4530   6209   -321   -721    135       C  
ATOM   1422  CD1 LEU D   3      -8.732  32.758   8.228  1.00 44.68           C  
ANISOU 1422  CD1 LEU D   3     4916   4948   7114   -392   -864      7       C  
ATOM   1423  CD2 LEU D   3      -6.480  33.293   9.168  1.00 35.64           C  
ANISOU 1423  CD2 LEU D   3     4149   3840   5552   -422   -524    203       C  
ATOM   1424  H   LEU D   3      -7.178  36.167   6.274  1.00 30.27           H  
ATOM   1425  HA  LEU D   3      -5.269  34.755   7.340  1.00 31.40           H  
ATOM   1426  HB2 LEU D   3      -7.739  34.076   6.226  1.00 42.03           H  
ATOM   1427  HB3 LEU D   3      -6.723  32.900   6.560  1.00 42.03           H  
ATOM   1428  HG  LEU D   3      -7.862  34.596   8.508  1.00 48.58           H  
ATOM   1429 HD11 LEU D   3      -9.099  32.721   9.126  1.00 53.62           H  
ATOM   1430 HD12 LEU D   3      -9.408  33.075   7.608  1.00 53.62           H  
ATOM   1431 HD13 LEU D   3      -8.423  31.879   7.960  1.00 53.62           H  
ATOM   1432 HD21 LEU D   3      -6.894  32.957   9.979  1.00 42.76           H  
ATOM   1433 HD22 LEU D   3      -5.950  32.594   8.753  1.00 42.76           H  
ATOM   1434 HD23 LEU D   3      -5.918  34.055   9.376  1.00 42.76           H  
ATOM   1435  N   GLU D   4      -5.542  34.518   4.153  1.00 24.19           N  
ANISOU 1435  N   GLU D   4     3099   2965   3127    244  -1087    -32       N  
ATOM   1436  CA  GLU D   4      -4.808  34.184   2.938  1.00 25.77           C  
ANISOU 1436  CA  GLU D   4     3468   3296   3028    427  -1194   -126       C  
ATOM   1437  C   GLU D   4      -3.483  34.933   2.875  1.00 21.70           C  
ANISOU 1437  C   GLU D   4     3152   2813   2282    477   -925     66       C  
ATOM   1438  O   GLU D   4      -2.490  34.371   2.416  1.00 23.03           O  
ANISOU 1438  O   GLU D   4     3443   3012   2295    524   -901     14       O  
ATOM   1439  CB  GLU D   4      -5.704  34.424   1.718  1.00 28.17           C  
ANISOU 1439  CB  GLU D   4     3764   3765   3175    680  -1462   -230       C  
ATOM   1440  CG  GLU D   4      -6.800  33.362   1.560  1.00 30.41           C  
ANISOU 1440  CG  GLU D   4     3831   4011   3711    634  -1793   -515       C  
ATOM   1441  H   GLU D   4      -6.299  34.903   4.013  1.00 29.03           H  
ATOM   1442  HA  GLU D   4      -4.580  33.241   2.923  1.00 30.92           H  
ATOM   1443  HB2 GLU D   4      -6.135  35.288   1.810  1.00 33.81           H  
ATOM   1444  HB3 GLU D   4      -5.156  34.409   0.918  1.00 33.81           H  
ATOM   1445  N   GLU D   5      -3.425  36.189   3.367  1.00 20.70           N  
ANISOU 1445  N   GLU D   5     3043   2655   2169    460   -707    282       N  
ATOM   1446  CA  GLU D   5      -2.131  36.873   3.430  1.00 20.04           C  
ANISOU 1446  CA  GLU D   5     3098   2551   1967    465   -439    446       C  
ATOM   1447  C   GLU D   5      -1.176  36.185   4.419  1.00 17.67           C  
ANISOU 1447  C   GLU D   5     2775   2140   1800    253   -335    403       C  
ATOM   1448  O   GLU D   5       0.019  36.022   4.151  1.00 17.59           O  
ANISOU 1448  O   GLU D   5     2859   2140   1683    275   -225    425       O  
ATOM   1449  CB  GLU D   5      -2.329  38.319   3.834  1.00 21.14           C  
ANISOU 1449  CB  GLU D   5     3233   2637   2162    469   -241    647       C  
ATOM   1450  CG  GLU D   5      -1.108  39.153   3.525  1.00 26.65           C  
ANISOU 1450  CG  GLU D   5     4060   3312   2754    530     22    814       C  
ATOM   1451  CD  GLU D   5      -1.323  40.651   3.668  1.00 29.75           C  
ANISOU 1451  CD  GLU D   5     4463   3634   3206    577    222   1014       C  
ATOM   1452  OE1 GLU D   5      -2.490  41.085   3.659  1.00 31.52           O  
ANISOU 1452  OE1 GLU D   5     4632   3882   3462    643    133   1040       O  
ATOM   1453  OE2 GLU D   5      -0.301  41.373   3.783  1.00 35.64           O1-
ANISOU 1453  OE2 GLU D   5     5241   4291   4009    535    463   1114       O1-
ATOM   1454  H   GLU D   5      -4.096  36.642   3.658  1.00 24.85           H  
ATOM   1455  HA  GLU D   5      -1.729  36.847   2.547  1.00 24.05           H  
ATOM   1456  HB2 GLU D   5      -3.083  38.688   3.347  1.00 25.37           H  
ATOM   1457  HB3 GLU D   5      -2.497  38.365   4.788  1.00 25.37           H  
ATOM   1458  HG2 GLU D   5      -0.397  38.899   4.134  1.00 31.98           H  
ATOM   1459  HG3 GLU D   5      -0.839  38.981   2.609  1.00 31.98           H  
ATOM   1460  N   ILE D   6      -1.645  35.790   5.585  1.00 17.32           N  
ANISOU 1460  N   ILE D   6     2606   1990   1985     69   -349    360       N  
ATOM   1461  CA  ILE D   6      -0.786  35.039   6.506  1.00 17.72           C  
ANISOU 1461  CA  ILE D   6     2647   1956   2127    -85   -274    320       C  
ATOM   1462  C   ILE D   6      -0.297  33.743   5.887  1.00 15.92           C  
ANISOU 1462  C   ILE D   6     2459   1756   1834    -52   -398    176       C  
ATOM   1463  O   ILE D   6       0.889  33.408   6.007  1.00 16.15           O  
ANISOU 1463  O   ILE D   6     2553   1777   1808    -75   -304    180       O  
ATOM   1464  CB  ILE D   6      -1.536  34.772   7.814  1.00 16.59           C  
ANISOU 1464  CB  ILE D   6     2382   1706   2214   -234   -260    319       C  
ATOM   1465  CG1 ILE D   6      -1.681  36.109   8.554  1.00 18.40           C  
ANISOU 1465  CG1 ILE D   6     2610   1901   2479   -260    -97    453       C  
ATOM   1466  CG2 ILE D   6      -0.755  33.740   8.661  1.00 18.89           C  
ANISOU 1466  CG2 ILE D   6     2676   1927   2572   -342   -217    272       C  
ATOM   1467  CD1 ILE D   6      -2.599  35.980   9.732  1.00 21.63           C  
ANISOU 1467  CD1 ILE D   6     2915   2225   3078   -351    -65    470       C  
ATOM   1468  H   ILE D   6      -2.442  35.936   5.873  1.00 20.78           H  
ATOM   1469  HA  ILE D   6      -0.005  35.583   6.692  1.00 21.26           H  
ATOM   1470  HB  ILE D   6      -2.416  34.404   7.640  1.00 19.90           H  
ATOM   1471 HG12 ILE D   6      -0.811  36.397   8.872  1.00 22.08           H  
ATOM   1472 HG13 ILE D   6      -2.049  36.773   7.949  1.00 22.08           H  
ATOM   1473 HG21 ILE D   6      -1.092  33.758   9.571  1.00 22.66           H  
ATOM   1474 HG22 ILE D   6      -0.880  32.858   8.279  1.00 22.66           H  
ATOM   1475 HG23 ILE D   6       0.187  33.973   8.653  1.00 22.66           H  
ATOM   1476 HD11 ILE D   6      -2.842  36.866  10.042  1.00 25.96           H  
ATOM   1477 HD12 ILE D   6      -3.394  35.495   9.461  1.00 25.96           H  
ATOM   1478 HD13 ILE D   6      -2.141  35.496  10.437  1.00 25.96           H  
ATOM   1479  N   ALA D   7      -1.183  33.029   5.173  1.00 18.81           N  
ANISOU 1479  N   ALA D   7     2779   2154   2215     14   -619     29       N  
ATOM   1480  CA  ALA D   7      -0.778  31.810   4.478  1.00 20.28           C  
ANISOU 1480  CA  ALA D   7     3011   2355   2338     67   -756   -146       C  
ATOM   1481  C   ALA D   7       0.366  32.091   3.526  1.00 19.48           C  
ANISOU 1481  C   ALA D   7     3087   2368   1947    233   -672   -103       C  
ATOM   1482  O   ALA D   7       1.368  31.372   3.500  1.00 20.43           O  
ANISOU 1482  O   ALA D   7     3267   2468   2027    223   -619   -147       O  
ATOM   1483  CB  ALA D   7      -1.945  31.186   3.717  1.00 22.56           C  
ANISOU 1483  CB  ALA D   7     3216   2668   2686    141  -1041   -349       C  
ATOM   1484  H   ALA D   7      -2.013  33.232   5.079  1.00 22.57           H  
ATOM   1485  HA  ALA D   7      -0.492  31.169   5.148  1.00 24.33           H  
ATOM   1486  HB1 ALA D   7      -1.638  30.378   3.276  1.00 27.07           H  
ATOM   1487  HB2 ALA D   7      -2.653  30.971   4.345  1.00 27.07           H  
ATOM   1488  HB3 ALA D   7      -2.268  31.820   3.058  1.00 27.07           H  
ATOM   1489  N   GLN D   8       0.241  33.161   2.741  1.00 19.57           N  
ANISOU 1489  N   GLN D   8     3180   2492   1761    405   -629      7       N  
ATOM   1490  CA  GLN D   8       1.324  33.548   1.845  1.00 21.83           C  
ANISOU 1490  CA  GLN D   8     3634   2873   1788    585   -480    102       C  
ATOM   1491  C   GLN D   8       2.622  33.805   2.604  1.00 18.59           C  
ANISOU 1491  C   GLN D   8     3219   2374   1468    451   -221    231       C  
ATOM   1492  O   GLN D   8       3.694  33.388   2.166  1.00 20.00           O  
ANISOU 1492  O   GLN D   8     3479   2579   1543    519   -130    228       O  
ATOM   1493  CB  GLN D   8       0.910  34.779   1.039  1.00 22.79           C  
ANISOU 1493  CB  GLN D   8     3838   3101   1722    796   -422    257       C  
ATOM   1494  CG  GLN D   8       2.024  35.399   0.171  1.00 26.04           C  
ANISOU 1494  CG  GLN D   8     4418   3581   1896    998   -176    434       C  
ATOM   1495  CD  GLN D   8       2.444  34.503  -0.955  1.00 30.19           C  
ANISOU 1495  CD  GLN D   8     5092   4231   2148   1221   -275    305       C  
ATOM   1496  OE1 GLN D   8       3.482  33.825  -0.876  1.00 43.81           O  
ANISOU 1496  OE1 GLN D   8     6844   5917   3884   1172   -181    266       O  
ATOM   1497  NE2 GLN D   8       1.632  34.464  -2.009  1.00 36.13           N  
ANISOU 1497  NE2 GLN D   8     5886   5110   2733   1438   -457    202       N  
ATOM   1498  H   GLN D   8      -0.450  33.672   2.710  1.00 23.48           H  
ATOM   1499  HA  GLN D   8       1.491  32.821   1.225  1.00 26.20           H  
ATOM   1500  HB2 GLN D   8       0.186  34.528   0.445  1.00 27.35           H  
ATOM   1501  HB3 GLN D   8       0.610  35.463   1.658  1.00 27.35           H  
ATOM   1502  HG2 GLN D   8       1.702  36.231  -0.211  1.00 31.25           H  
ATOM   1503  HG3 GLN D   8       2.801  35.568   0.726  1.00 31.25           H  
ATOM   1504 HE21 GLN D   8       0.914  34.937  -2.017  1.00 43.36           H  
ATOM   1505 HE22 GLN D   8       1.826  33.966  -2.683  1.00 43.36           H  
ATOM   1506  N   LEU D   9       2.561  34.490   3.752  1.00 17.17           N  
ANISOU 1506  N   LEU D   9     2939   2095   1490    272   -107    329       N  
ATOM   1507  CA  LEU D   9       3.788  34.752   4.500  1.00 17.58           C  
ANISOU 1507  CA  LEU D   9     2965   2072   1645    155     92    407       C  
ATOM   1508  C   LEU D   9       4.407  33.480   5.067  1.00 15.80           C  
ANISOU 1508  C   LEU D   9     2706   1805   1492     56     32    284       C  
ATOM   1509  O   LEU D   9       5.639  33.382   5.114  1.00 15.87           O  
ANISOU 1509  O   LEU D   9     2725   1805   1501     51    157    313       O  
ATOM   1510  CB  LEU D   9       3.512  35.743   5.625  1.00 16.31           C  
ANISOU 1510  CB  LEU D   9     2714   1819   1664     11    186    490       C  
ATOM   1511  CG  LEU D   9       3.111  37.114   5.118  1.00 18.40           C  
ANISOU 1511  CG  LEU D   9     3010   2089   1890    109    301    640       C  
ATOM   1512  CD1 LEU D   9       2.427  37.885   6.235  1.00 21.10           C  
ANISOU 1512  CD1 LEU D   9     3266   2342   2410    -20    327    669       C  
ATOM   1513  CD2 LEU D   9       4.304  37.885   4.654  1.00 22.68           C  
ANISOU 1513  CD2 LEU D   9     3592   2602   2421    168    541    773       C  
ATOM   1514  H   LEU D   9       1.843  34.802   4.107  1.00 20.60           H  
ATOM   1515  HA  LEU D   9       4.432  35.147   3.892  1.00 21.10           H  
ATOM   1516  HB2 LEU D   9       2.789  35.402   6.175  1.00 19.57           H  
ATOM   1517  HB3 LEU D   9       4.316  35.843   6.160  1.00 19.57           H  
ATOM   1518  HG  LEU D   9       2.505  37.005   4.368  1.00 22.07           H  
ATOM   1519 HD11 LEU D   9       2.134  38.744   5.892  1.00 25.32           H  
ATOM   1520 HD12 LEU D   9       1.663  37.376   6.549  1.00 25.32           H  
ATOM   1521 HD13 LEU D   9       3.057  38.016   6.961  1.00 25.32           H  
ATOM   1522 HD21 LEU D   9       4.005  38.707   4.235  1.00 27.21           H  
ATOM   1523 HD22 LEU D   9       4.866  38.088   5.418  1.00 27.21           H  
ATOM   1524 HD23 LEU D   9       4.797  37.349   4.014  1.00 27.21           H  
ATOM   1525  N   LEU D  10       3.592  32.512   5.459  1.00 16.06           N  
ANISOU 1525  N   LEU D  10     2690   1802   1610    -12   -142    159       N  
ATOM   1526  CA  LEU D  10       4.138  31.249   5.927  1.00 18.63           C  
ANISOU 1526  CA  LEU D  10     2997   2071   2010    -78   -182     61       C  
ATOM   1527  C   LEU D  10       4.822  30.516   4.797  1.00 18.34           C  
ANISOU 1527  C   LEU D  10     3060   2095   1812     66   -214    -24       C  
ATOM   1528  O   LEU D  10       5.873  29.888   5.010  1.00 18.23           O  
ANISOU 1528  O   LEU D  10     3058   2057   1812     54   -146    -39       O  
ATOM   1529  CB  LEU D  10       3.061  30.364   6.516  1.00 20.03           C  
ANISOU 1529  CB  LEU D  10     3091   2159   2359   -170   -323    -34       C  
ATOM   1530  CG  LEU D  10       2.531  30.875   7.828  1.00 18.33           C  
ANISOU 1530  CG  LEU D  10     2790   1875   2301   -297   -252     60       C  
ATOM   1531  CD1 LEU D  10       1.388  30.001   8.236  1.00 24.31           C  
ANISOU 1531  CD1 LEU D  10     3452   2530   3253   -365   -353     -8       C  
ATOM   1532  CD2 LEU D  10       3.588  30.907   8.950  1.00 19.41           C  
ANISOU 1532  CD2 LEU D  10     2927   1983   2465   -363   -121    126       C  
ATOM   1533  H   LEU D  10       2.734  32.560   5.464  1.00 19.27           H  
ATOM   1534  HA  LEU D  10       4.777  31.444   6.630  1.00 22.35           H  
ATOM   1535  HB2 LEU D  10       2.320  30.313   5.893  1.00 24.03           H  
ATOM   1536  HB3 LEU D  10       3.430  29.479   6.666  1.00 24.03           H  
ATOM   1537  HG  LEU D  10       2.250  31.795   7.707  1.00 22.00           H  
ATOM   1538 HD11 LEU D  10       1.036  30.316   9.083  1.00 29.17           H  
ATOM   1539 HD12 LEU D  10       0.699  30.044   7.555  1.00 29.17           H  
ATOM   1540 HD13 LEU D  10       1.705  29.089   8.329  1.00 29.17           H  
ATOM   1541 HD21 LEU D  10       3.152  31.125   9.789  1.00 23.29           H  
ATOM   1542 HD22 LEU D  10       4.009  30.035   9.013  1.00 23.29           H  
ATOM   1543 HD23 LEU D  10       4.254  31.581   8.738  1.00 23.29           H  
ATOM   1544  N   GLU D  11       4.217  30.552   3.605  1.00 17.73           N  
ANISOU 1544  N   GLU D  11     3061   2105   1572    226   -328    -92       N  
ATOM   1545  CA  GLU D  11       4.842  29.944   2.442  1.00 19.98           C  
ANISOU 1545  CA  GLU D  11     3475   2469   1648    414   -352   -180       C  
ATOM   1546  C   GLU D  11       6.191  30.596   2.190  1.00 19.87           C  
ANISOU 1546  C   GLU D  11     3522   2498   1531    488    -94    -13       C  
ATOM   1547  O   GLU D  11       7.170  29.917   1.872  1.00 20.53           O  
ANISOU 1547  O   GLU D  11     3657   2588   1555    554    -28    -49       O  
ATOM   1548  CB  GLU D  11       3.920  30.030   1.221  1.00 24.58           C  
ANISOU 1548  CB  GLU D  11     4145   3168   2027    619   -536   -285       C  
ATOM   1549  CG  GLU D  11       2.684  29.131   1.380  1.00 23.20           C  
ANISOU 1549  CG  GLU D  11     3868   2925   2021    540   -821   -511       C  
ATOM   1550  CD  GLU D  11       1.626  29.310   0.312  1.00 37.55           C  
ANISOU 1550  CD  GLU D  11     5724   4864   3680    733  -1060   -646       C  
ATOM   1551  OE1 GLU D  11       1.320  30.454  -0.073  1.00 44.24           O  
ANISOU 1551  OE1 GLU D  11     6617   5822   4372    855  -1006   -498       O  
ATOM   1552  OE2 GLU D  11       1.094  28.280  -0.126  1.00 49.90           O1-
ANISOU 1552  OE2 GLU D  11     7263   6403   5292    770  -1312   -912       O1-
ATOM   1553  H   GLU D  11       3.454  30.919   3.451  1.00 21.28           H  
ATOM   1554  HA  GLU D  11       4.985  28.997   2.599  1.00 23.98           H  
ATOM   1555  HB2 GLU D  11       3.620  30.945   1.111  1.00 29.50           H  
ATOM   1556  HB3 GLU D  11       4.407  29.743   0.432  1.00 29.50           H  
ATOM   1557  HG2 GLU D  11       2.971  28.204   1.352  1.00 27.84           H  
ATOM   1558  HG3 GLU D  11       2.270  29.324   2.235  1.00 27.84           H  
ATOM   1559  N   GLU D  12       6.284  31.913   2.399  1.00 18.75           N  
ANISOU 1559  N   GLU D  12     3350   2359   1415    465     73    174       N  
ATOM   1560  CA  GLU D  12       7.570  32.588   2.237  1.00 21.15           C  
ANISOU 1560  CA  GLU D  12     3662   2660   1715    505    343    336       C  
ATOM   1561  C   GLU D  12       8.571  32.141   3.307  1.00 18.24           C  
ANISOU 1561  C   GLU D  12     3173   2203   1554    331    404    314       C  
ATOM   1562  O   GLU D  12       9.750  31.957   3.019  1.00 19.83           O  
ANISOU 1562  O   GLU D  12     3373   2409   1752    388    552    354       O  
ATOM   1563  CB  GLU D  12       7.368  34.100   2.290  1.00 21.50           C  
ANISOU 1563  CB  GLU D  12     3679   2682   1808    500    505    524       C  
ATOM   1564  CG  GLU D  12       8.510  34.919   1.804  1.00 29.89           C  
ANISOU 1564  CG  GLU D  12     4751   3724   2884    586    809    710       C  
ATOM   1565  CD  GLU D  12       9.062  34.390   0.487  1.00 39.69           C  
ANISOU 1565  CD  GLU D  12     6134   5069   3879    842    882    722       C  
ATOM   1566  OE1 GLU D  12       8.243  34.151  -0.430  1.00 38.49           O  
ANISOU 1566  OE1 GLU D  12     6106   5026   3491   1030    732    656       O  
ATOM   1567  OE2 GLU D  12      10.295  34.199   0.377  1.00 61.38           O1-
ANISOU 1567  OE2 GLU D  12     8830   7781   6710    849   1052    762       O1-
ATOM   1568  H   GLU D  12       5.632  32.425   2.630  1.00 22.50           H  
ATOM   1569  HA  GLU D  12       7.938  32.361   1.369  1.00 25.39           H  
ATOM   1570  HB2 GLU D  12       6.599  34.324   1.743  1.00 25.80           H  
ATOM   1571  HB3 GLU D  12       7.205  34.353   3.212  1.00 25.80           H  
ATOM   1572  HG2 GLU D  12       8.213  35.832   1.664  1.00 35.87           H  
ATOM   1573  HG3 GLU D  12       9.222  34.900   2.462  1.00 35.87           H  
ATOM   1574  N   ILE D  13       8.138  31.995   4.557  1.00 17.13           N  
ANISOU 1574  N   ILE D  13     2929   1989   1592    143    303    262       N  
ATOM   1575  CA  ILE D  13       9.069  31.534   5.591  1.00 17.02           C  
ANISOU 1575  CA  ILE D  13     2817   1918   1733     24    332    235       C  
ATOM   1576  C   ILE D  13       9.585  30.143   5.255  1.00 16.22           C  
ANISOU 1576  C   ILE D  13     2763   1827   1574     95    273    132       C  
ATOM   1577  O   ILE D  13      10.789  29.877   5.386  1.00 17.81           O  
ANISOU 1577  O   ILE D  13     2918   2024   1824    108    372    149       O  
ATOM   1578  CB  ILE D  13       8.426  31.595   6.978  1.00 16.36           C  
ANISOU 1578  CB  ILE D  13     2651   1772   1793   -134    241    209       C  
ATOM   1579  CG1 ILE D  13       8.263  33.047   7.398  1.00 17.15           C  
ANISOU 1579  CG1 ILE D  13     2696   1848   1974   -199    335    300       C  
ATOM   1580  CG2 ILE D  13       9.281  30.795   7.987  1.00 17.92           C  
ANISOU 1580  CG2 ILE D  13     2784   1938   2086   -194    223    162       C  
ATOM   1581  CD1 ILE D  13       7.386  33.158   8.638  1.00 20.66           C  
ANISOU 1581  CD1 ILE D  13     3096   2246   2509   -310    248    274       C  
ATOM   1582  H   ILE D  13       7.337  32.149   4.828  1.00 20.56           H  
ATOM   1583  HA  ILE D  13       9.829  32.137   5.606  1.00 20.43           H  
ATOM   1584  HB  ILE D  13       7.545  31.190   6.951  1.00 19.63           H  
ATOM   1585 HG12 ILE D  13       9.133  33.424   7.602  1.00 20.58           H  
ATOM   1586 HG13 ILE D  13       7.845  33.546   6.679  1.00 20.58           H  
ATOM   1587 HG21 ILE D  13       8.997  31.017   8.887  1.00 21.50           H  
ATOM   1588 HG22 ILE D  13       9.157  29.847   7.825  1.00 21.50           H  
ATOM   1589 HG23 ILE D  13      10.215  31.032   7.867  1.00 21.50           H  
ATOM   1590 HD11 ILE D  13       7.147  34.088   8.774  1.00 24.80           H  
ATOM   1591 HD12 ILE D  13       6.585  32.627   8.507  1.00 24.80           H  
ATOM   1592 HD13 ILE D  13       7.880  32.828   9.405  1.00 24.80           H  
ATOM   1593  N   ALA D  14       8.705  29.275   4.750  1.00 16.83           N  
ANISOU 1593  N   ALA D  14     2919   1908   1568    150    112     13       N  
ATOM   1594  CA  ALA D  14       9.133  27.943   4.355  1.00 19.47           C  
ANISOU 1594  CA  ALA D  14     3309   2226   1862    227     53   -109       C  
ATOM   1595  C   ALA D  14      10.227  28.021   3.308  1.00 19.76           C  
ANISOU 1595  C   ALA D  14     3425   2340   1743    402    204    -69       C  
ATOM   1596  O   ALA D  14      11.239  27.318   3.404  1.00 20.45           O  
ANISOU 1596  O   ALA D  14     3498   2407   1866    431    271    -87       O  
ATOM   1597  CB  ALA D  14       7.946  27.170   3.804  1.00 20.05           C  
ANISOU 1597  CB  ALA D  14     3443   2278   1897    268   -156   -276       C  
ATOM   1598  H   ALA D  14       7.868  29.435   4.631  1.00 20.20           H  
ATOM   1599  HA  ALA D  14       9.478  27.477   5.132  1.00 23.36           H  
ATOM   1600  HB1 ALA D  14       8.235  26.276   3.565  1.00 24.06           H  
ATOM   1601  HB2 ALA D  14       7.256  27.124   4.484  1.00 24.06           H  
ATOM   1602  HB3 ALA D  14       7.607  27.629   3.019  1.00 24.06           H  
ATOM   1603  N   LYS D  15      10.025  28.867   2.292  1.00 19.28           N  
ANISOU 1603  N   LYS D  15     3454   2368   1504    544    277      4       N  
ATOM   1604  CA  LYS D  15      11.034  29.046   1.267  1.00 22.61           C  
ANISOU 1604  CA  LYS D  15     3962   2862   1768    743    478     87       C  
ATOM   1605  C   LYS D  15      12.353  29.492   1.896  1.00 21.47           C  
ANISOU 1605  C   LYS D  15     3671   2666   1820    652    702    224       C  
ATOM   1606  O   LYS D  15      13.409  29.002   1.533  1.00 23.43           O  
ANISOU 1606  O   LYS D  15     3922   2924   2054    749    830    236       O  
ATOM   1607  CB  LYS D  15      10.528  30.055   0.230  1.00 25.42           C  
ANISOU 1607  CB  LYS D  15     4435   3314   1908    923    555    197       C  
ATOM   1608  CG  LYS D  15      11.523  30.299  -0.867  1.00 33.57           C  
ANISOU 1608  CG  LYS D  15     5577   4419   2760   1168    816    327       C  
ATOM   1609  H   LYS D  15       9.317  29.342   2.182  1.00 23.14           H  
ATOM   1610  HA  LYS D  15      11.198  28.210   0.803  1.00 27.14           H  
ATOM   1611  HB2 LYS D  15       9.713  29.714  -0.173  1.00 30.50           H  
ATOM   1612  HB3 LYS D  15      10.351  30.901   0.670  1.00 30.50           H  
ATOM   1613  HG2 LYS D  15      12.176  30.946  -0.557  1.00 40.29           H  
ATOM   1614  HG3 LYS D  15      11.965  29.462  -1.077  1.00 40.29           H  
ATOM   1615  N   LEU D  16      12.317  30.437   2.844  1.00 19.73           N  
ANISOU 1615  N   LEU D  16     3308   2388   1800    473    743    312       N  
ATOM   1616  CA  LEU D  16      13.557  30.921   3.444  1.00 21.60           C  
ANISOU 1616  CA  LEU D  16     3374   2571   2262    386    917    398       C  
ATOM   1617  C   LEU D  16      14.227  29.848   4.306  1.00 21.01           C  
ANISOU 1617  C   LEU D  16     3209   2469   2303    312    817    290       C  
ATOM   1618  O   LEU D  16      15.450  29.768   4.342  1.00 20.39           O  
ANISOU 1618  O   LEU D  16     3023   2382   2343    336    950    327       O  
ATOM   1619  CB  LEU D  16      13.289  32.186   4.271  1.00 21.35           C  
ANISOU 1619  CB  LEU D  16     3218   2475   2420    222    946    467       C  
ATOM   1620  CG  LEU D  16      12.745  33.357   3.457  1.00 23.19           C  
ANISOU 1620  CG  LEU D  16     3525   2712   2576    305   1089    612       C  
ATOM   1621  CD1 LEU D  16      12.383  34.507   4.381  1.00 29.48           C  
ANISOU 1621  CD1 LEU D  16     4203   3419   3578    134   1093    645       C  
ATOM   1622  CD2 LEU D  16      13.742  33.802   2.420  1.00 33.07           C  
ANISOU 1622  CD2 LEU D  16     4785   3962   3818    465   1390    774       C  
ATOM   1623  H   LEU D  16      11.602  30.804   3.149  1.00 23.67           H  
ATOM   1624  HA  LEU D  16      14.171  31.153   2.729  1.00 25.92           H  
ATOM   1625  HB2 LEU D  16      12.638  31.976   4.958  1.00 25.62           H  
ATOM   1626  HB3 LEU D  16      14.122  32.472   4.680  1.00 25.62           H  
ATOM   1627  HG  LEU D  16      11.945  33.073   2.989  1.00 27.83           H  
ATOM   1628 HD11 LEU D  16      12.018  35.233   3.852  1.00 35.37           H  
ATOM   1629 HD12 LEU D  16      11.724  34.201   5.023  1.00 35.37           H  
ATOM   1630 HD13 LEU D  16      13.183  34.804   4.843  1.00 35.37           H  
ATOM   1631 HD21 LEU D  16      13.421  34.616   2.002  1.00 39.69           H  
ATOM   1632 HD22 LEU D  16      14.595  33.966   2.851  1.00 39.69           H  
ATOM   1633 HD23 LEU D  16      13.838  33.103   1.753  1.00 39.69           H  
ATOM   1634  N   LEU D  17      13.459  29.019   5.020  1.00 19.73           N  
ANISOU 1634  N   LEU D  17     3079   2286   2133    236    602    173       N  
ATOM   1635  CA  LEU D  17      14.096  27.927   5.773  1.00 19.00           C  
ANISOU 1635  CA  LEU D  17     2927   2165   2128    213    531    100       C  
ATOM   1636  C   LEU D  17      14.772  26.932   4.861  1.00 20.98           C  
ANISOU 1636  C   LEU D  17     3257   2434   2280    376    591     58       C  
ATOM   1637  O   LEU D  17      15.843  26.393   5.197  1.00 19.88           O  
ANISOU 1637  O   LEU D  17     3031   2286   2236    402    642     57       O  
ATOM   1638  CB  LEU D  17      13.038  27.181   6.555  1.00 19.27           C  
ANISOU 1638  CB  LEU D  17     3003   2146   2172    133    340     17       C  
ATOM   1639  CG  LEU D  17      12.573  27.953   7.772  1.00 20.97           C  
ANISOU 1639  CG  LEU D  17     3131   2343   2493     -8    290     55       C  
ATOM   1640  CD1 LEU D  17      11.439  27.192   8.327  1.00 22.58           C  
ANISOU 1640  CD1 LEU D  17     3388   2485   2704    -55    156      6       C  
ATOM   1641  CD2 LEU D  17      13.681  28.169   8.800  1.00 21.97           C  
ANISOU 1641  CD2 LEU D  17     3116   2484   2749    -47    314     71       C  
ATOM   1642  H   LEU D  17      12.603  29.063   5.084  1.00 23.68           H  
ATOM   1643  HA  LEU D  17      14.755  28.319   6.367  1.00 22.80           H  
ATOM   1644  HB2 LEU D  17      12.270  27.027   5.982  1.00 23.12           H  
ATOM   1645  HB3 LEU D  17      13.403  26.334   6.855  1.00 23.12           H  
ATOM   1646  HG  LEU D  17      12.305  28.853   7.530  1.00 25.16           H  
ATOM   1647 HD11 LEU D  17      11.109  27.648   9.116  1.00 27.09           H  
ATOM   1648 HD12 LEU D  17      10.738  27.137   7.659  1.00 27.09           H  
ATOM   1649 HD13 LEU D  17      11.742  26.301   8.562  1.00 27.09           H  
ATOM   1650 HD21 LEU D  17      13.284  28.474   9.631  1.00 26.37           H  
ATOM   1651 HD22 LEU D  17      14.146  27.330   8.944  1.00 26.37           H  
ATOM   1652 HD23 LEU D  17      14.299  28.836   8.464  1.00 26.37           H  
ATOM   1653  N   LYS D  18      14.121  26.629   3.725  1.00 21.44           N  
ANISOU 1653  N   LYS D  18     3484   2522   2140    504    563      2       N  
ATOM   1654  CA  LYS D  18      14.713  25.743   2.746  1.00 24.34           C  
ANISOU 1654  CA  LYS D  18     3961   2914   2375    694    623    -59       C  
ATOM   1655  C   LYS D  18      16.023  26.321   2.245  1.00 23.56           C  
ANISOU 1655  C   LYS D  18     3797   2861   2295    798    892     83       C  
ATOM   1656  O   LYS D  18      16.981  25.584   2.050  1.00 25.47           O  
ANISOU 1656  O   LYS D  18     4023   3098   2557    897    979     66       O  
ATOM   1657  CB  LYS D  18      13.744  25.504   1.587  1.00 26.16           C  
ANISOU 1657  CB  LYS D  18     4389   3191   2360    843    522   -169       C  
ATOM   1658  CG  LYS D  18      12.696  24.441   1.861  1.00 31.00           C  
ANISOU 1658  CG  LYS D  18     5048   3721   3009    780    264   -368       C  
ATOM   1659  H   LYS D  18      13.344  26.927   3.511  1.00 25.73           H  
ATOM   1660  HA  LYS D  18      14.888  24.881   3.154  1.00 29.21           H  
ATOM   1661  HB2 LYS D  18      13.279  26.333   1.396  1.00 31.40           H  
ATOM   1662  HB3 LYS D  18      14.253  25.222   0.811  1.00 31.40           H  
ATOM   1663  HG2 LYS D  18      13.141  23.620   2.121  1.00 37.20           H  
ATOM   1664  HG3 LYS D  18      12.115  24.744   2.576  1.00 37.20           H  
ATOM   1665  N   LYS D  19      16.096  27.651   2.096  1.00 23.09           N  
ANISOU 1665  N   LYS D  19     3676   2823   2275    770   1044    233       N  
ATOM   1666  CA  LYS D  19      17.358  28.269   1.727  1.00 25.23           C  
ANISOU 1666  CA  LYS D  19     3832   3096   2659    839   1334    388       C  
ATOM   1667  C   LYS D  19      18.414  28.089   2.827  1.00 27.19           C  
ANISOU 1667  C   LYS D  19     3836   3290   3206    702   1335    376       C  
ATOM   1668  O   LYS D  19      19.566  27.785   2.541  1.00 27.40           O  
ANISOU 1668  O   LYS D  19     3773   3317   3321    796   1502    420       O  
ATOM   1669  CB  LYS D  19      17.172  29.744   1.386  1.00 26.66           C  
ANISOU 1669  CB  LYS D  19     3984   3268   2877    827   1515    559       C  
ATOM   1670  CG  LYS D  19      18.470  30.428   1.002  1.00 31.45           C  
ANISOU 1670  CG  LYS D  19     4438   3833   3677    886   1859    738       C  
ATOM   1671  H   LYS D  19      15.441  28.199   2.201  1.00 27.71           H  
ATOM   1672  HA  LYS D  19      17.684  27.830   0.926  1.00 30.28           H  
ATOM   1673  HB2 LYS D  19      16.560  29.820   0.637  1.00 31.99           H  
ATOM   1674  HB3 LYS D  19      16.808  30.203   2.159  1.00 31.99           H  
ATOM   1675  HG2 LYS D  19      18.275  31.335   0.720  1.00 37.74           H  
ATOM   1676  HG3 LYS D  19      19.061  30.437   1.768  1.00 37.74           H  
ATOM   1677  N   ILE D  20      18.051  28.298   4.099  1.00 23.19           N  
ANISOU 1677  N   ILE D  20     3213   2746   2851    504   1150    316       N  
ATOM   1678  CA  ILE D  20      19.032  28.064   5.164  1.00 22.57           C  
ANISOU 1678  CA  ILE D  20     2918   2646   3010    419   1103    278       C  
ATOM   1679  C   ILE D  20      19.541  26.625   5.142  1.00 22.27           C  
ANISOU 1679  C   ILE D  20     2925   2623   2915    534   1049    205       C  
ATOM   1680  O   ILE D  20      20.728  26.369   5.350  1.00 24.01           O  
ANISOU 1680  O   ILE D  20     2981   2846   3295    576   1125    219       O  
ATOM   1681  CB  ILE D  20      18.410  28.408   6.536  1.00 21.95           C  
ANISOU 1681  CB  ILE D  20     2770   2550   3020    243    888    209       C  
ATOM   1682  CG1 ILE D  20      18.198  29.924   6.632  1.00 21.62           C  
ANISOU 1682  CG1 ILE D  20     2636   2470   3107    130    970    272       C  
ATOM   1683  CG2 ILE D  20      19.354  27.933   7.635  1.00 23.20           C  
ANISOU 1683  CG2 ILE D  20     2749   2720   3346    218    786    143       C  
ATOM   1684  CD1 ILE D  20      17.478  30.392   7.894  1.00 23.63           C  
ANISOU 1684  CD1 ILE D  20     2854   2710   3413    -19    777    198       C  
ATOM   1685  H   ILE D  20      17.276  28.564   4.360  1.00 27.83           H  
ATOM   1686  HA  ILE D  20      19.791  28.647   5.006  1.00 27.08           H  
ATOM   1687  HB  ILE D  20      17.552  27.967   6.635  1.00 26.34           H  
ATOM   1688 HG12 ILE D  20      19.065  30.359   6.612  1.00 25.94           H  
ATOM   1689 HG13 ILE D  20      17.667  30.210   5.871  1.00 25.94           H  
ATOM   1690 HG21 ILE D  20      19.082  28.330   8.477  1.00 27.84           H  
ATOM   1691 HG22 ILE D  20      19.308  26.966   7.694  1.00 27.84           H  
ATOM   1692 HG23 ILE D  20      20.258  28.209   7.416  1.00 27.84           H  
ATOM   1693 HD11 ILE D  20      17.165  31.300   7.761  1.00 28.35           H  
ATOM   1694 HD12 ILE D  20      16.726  29.804   8.065  1.00 28.35           H  
ATOM   1695 HD13 ILE D  20      18.098  30.362   8.640  1.00 28.35           H  
ATOM   1696  N   ALA D  21      18.646  25.659   4.947  1.00 21.85           N  
ANISOU 1696  N   ALA D  21     3071   2560   2670    582    910    118       N  
ATOM   1697  CA  ALA D  21      19.076  24.267   4.892  1.00 23.87           C  
ANISOU 1697  CA  ALA D  21     3382   2795   2893    696    872     44       C  
ATOM   1698  C   ALA D  21      20.086  24.061   3.781  1.00 23.70           C  
ANISOU 1698  C   ALA D  21     3374   2803   2828    883   1096     88       C  
ATOM   1699  O   ALA D  21      21.098  23.366   3.957  1.00 26.18           O  
ANISOU 1699  O   ALA D  21     3595   3110   3242    963   1149     86       O  
ATOM   1700  CB  ALA D  21      17.861  23.379   4.648  1.00 26.17           C  
ANISOU 1700  CB  ALA D  21     3881   3035   3028    713    712    -74       C  
ATOM   1701  H   ALA D  21      17.801  25.781   4.846  1.00 26.22           H  
ATOM   1702  HA  ALA D  21      19.486  24.022   5.736  1.00 28.65           H  
ATOM   1703  HB1 ALA D  21      18.149  22.453   4.609  1.00 31.40           H  
ATOM   1704  HB2 ALA D  21      17.230  23.499   5.375  1.00 31.40           H  
ATOM   1705  HB3 ALA D  21      17.449  23.632   3.807  1.00 31.40           H  
ATOM   1706  N   TRP D  22      19.812  24.670   2.622  1.00 27.59           N  
ANISOU 1706  N   TRP D  22     3989   3337   3158    983   1241    144       N  
ATOM   1707  CA  TRP D  22      20.737  24.618   1.506  1.00 27.95           C  
ANISOU 1707  CA  TRP D  22     4067   3419   3134   1195   1507    222       C  
ATOM   1708  C   TRP D  22      22.088  25.176   1.911  1.00 28.52           C  
ANISOU 1708  C   TRP D  22     3852   3477   3506   1154   1703    349       C  
ATOM   1709  O   TRP D  22      23.128  24.595   1.578  1.00 31.15           O  
ANISOU 1709  O   TRP D  22     4124   3814   3900   1294   1856    374       O  
ATOM   1710  CB  TRP D  22      20.094  25.395   0.357  1.00 28.69           C  
ANISOU 1710  CB  TRP D  22     4342   3570   2988   1316   1627    295       C  
ATOM   1711  CG  TRP D  22      20.901  25.459  -0.863  1.00 30.63           C  
ANISOU 1711  CG  TRP D  22     4654   3858   3126   1544   1889    409       C  
ATOM   1712  CD1 TRP D  22      21.738  26.459  -1.226  1.00 39.67           C  
ANISOU 1712  CD1 TRP D  22     5654   4978   4439   1536   2121    618       C  
ATOM   1713  CD2 TRP D  22      20.937  24.485  -1.909  1.00 33.99           C  
ANISOU 1713  CD2 TRP D  22     5288   4321   3304   1752   1846    321       C  
ATOM   1714  NE1 TRP D  22      22.320  26.156  -2.435  1.00 40.37           N  
ANISOU 1714  NE1 TRP D  22     5864   5092   4384   1747   2251    689       N  
ATOM   1715  CE2 TRP D  22      21.840  24.950  -2.870  1.00 35.19           C  
ANISOU 1715  CE2 TRP D  22     5425   4487   3458   1885   2082    506       C  
ATOM   1716  CE3 TRP D  22      20.305  23.250  -2.117  1.00 51.89           C  
ANISOU 1716  CE3 TRP D  22     7743   6589   5384   1833   1623     93       C  
ATOM   1717  CZ2 TRP D  22      22.129  24.235  -4.042  1.00 54.72           C  
ANISOU 1717  CZ2 TRP D  22     8083   7004   5706   2120   2116    481       C  
ATOM   1718  CZ3 TRP D  22      20.594  22.539  -3.277  1.00 53.73           C  
ANISOU 1718  CZ3 TRP D  22     8136   6859   5421   2042   1637     45       C  
ATOM   1719  CH2 TRP D  22      21.494  23.037  -4.223  1.00 48.38           C  
ANISOU 1719  CH2 TRP D  22     7457   6221   4703   2194   1885    241       C  
ATOM   1720  H   TRP D  22      19.095  25.118   2.464  1.00 33.11           H  
ATOM   1721  HA  TRP D  22      20.900  23.710   1.207  1.00 33.54           H  
ATOM   1722  HB2 TRP D  22      19.253  24.969   0.129  1.00 34.43           H  
ATOM   1723  HB3 TRP D  22      19.936  26.306   0.651  1.00 34.43           H  
ATOM   1724  HD1 TRP D  22      21.895  27.232  -0.733  1.00 47.60           H  
ATOM   1725  HE1 TRP D  22      22.893  26.645  -2.850  1.00 48.45           H  
ATOM   1726  HE3 TRP D  22      19.705  22.913  -1.492  1.00 62.27           H  
ATOM   1727  HZ2 TRP D  22      22.729  24.563  -4.673  1.00 65.67           H  
ATOM   1728  HZ3 TRP D  22      20.181  21.719  -3.426  1.00 64.48           H  
ATOM   1729  HH2 TRP D  22      21.665  22.543  -4.993  1.00 58.05           H  
ATOM   1730  N   LEU D  23      22.102  26.274   2.666  1.00 27.64           N  
ANISOU 1730  N   LEU D  23     3545   3339   3617    963   1689    409       N  
ATOM   1731  CA  LEU D  23      23.377  26.878   3.048  1.00 28.49           C  
ANISOU 1731  CA  LEU D  23     3338   3415   4074    908   1852    493       C  
ATOM   1732  C   LEU D  23      24.130  26.028   4.068  1.00 28.24           C  
ANISOU 1732  C   LEU D  23     3130   3389   4211    877   1685    391       C  
ATOM   1733  O   LEU D  23      25.363  25.920   4.023  1.00 32.60           O  
ANISOU 1733  O   LEU D  23     3464   3934   4986    941   1831    434       O  
ATOM   1734  CB  LEU D  23      23.130  28.283   3.572  1.00 31.84           C  
ANISOU 1734  CB  LEU D  23     3605   3788   4705    714   1857    542       C  
ATOM   1735  CG  LEU D  23      22.567  29.268   2.537  1.00 31.01           C  
ANISOU 1735  CG  LEU D  23     3638   3664   4479    772   2082    693       C  
ATOM   1736  CD1 LEU D  23      22.115  30.553   3.256  1.00 32.65           C  
ANISOU 1736  CD1 LEU D  23     3714   3800   4891    559   2025    705       C  
ATOM   1737  CD2 LEU D  23      23.560  29.538   1.423  1.00 39.91           C  
ANISOU 1737  CD2 LEU D  23     4751   4752   5662    908   2338    849       C  
ATOM   1738  H   LEU D  23      21.404  26.680   2.963  1.00 33.16           H  
ATOM   1739  HA  LEU D  23      23.946  26.940   2.264  1.00 34.19           H  
ATOM   1740  HB2 LEU D  23      22.493  28.231   4.302  1.00 38.21           H  
ATOM   1741  HB3 LEU D  23      23.972  28.645   3.891  1.00 38.21           H  
ATOM   1742  HG  LEU D  23      21.792  28.883   2.099  1.00 37.21           H  
ATOM   1743 HD11 LEU D  23      21.776  31.180   2.598  1.00 39.18           H  
ATOM   1744 HD12 LEU D  23      21.417  30.330   3.891  1.00 39.18           H  
ATOM   1745 HD13 LEU D  23      22.874  30.938   3.720  1.00 39.18           H  
ATOM   1746 HD21 LEU D  23      23.782  30.482   1.420  1.00 47.89           H  
ATOM   1747 HD22 LEU D  23      24.360  29.011   1.578  1.00 47.89           H  
ATOM   1748 HD23 LEU D  23      23.160  29.290   0.575  1.00 47.89           H  
ATOM   1749  N   LEU D  24      23.416  25.389   4.983  1.00 26.35           N  
ANISOU 1749  N   LEU D  24     2977   3160   3875    802   1394    270       N  
ATOM   1750  CA  LEU D  24      24.093  24.558   5.975  1.00 29.14           C  
ANISOU 1750  CA  LEU D  24     3192   3529   4351    816   1238    198       C  
ATOM   1751  C   LEU D  24      24.721  23.346   5.331  1.00 30.15           C  
ANISOU 1751  C   LEU D  24     3396   3656   4406   1018   1342    199       C  
ATOM   1752  O   LEU D  24      25.799  22.900   5.747  1.00 31.11           O  
ANISOU 1752  O   LEU D  24     3323   3792   4704   1086   1350    197       O  
ATOM   1753  CB  LEU D  24      23.076  24.099   7.014  1.00 29.91           C  
ANISOU 1753  CB  LEU D  24     3413   3624   4328    732    958    111       C  
ATOM   1754  CG  LEU D  24      22.729  25.148   8.044  1.00 28.79           C  
ANISOU 1754  CG  LEU D  24     3147   3497   4294    558    816     85       C  
ATOM   1755  CD1 LEU D  24      21.621  24.591   8.909  1.00 31.39           C  
ANISOU 1755  CD1 LEU D  24     3645   3820   4463    518    601     34       C  
ATOM   1756  CD2 LEU D  24      23.913  25.534   8.883  1.00 37.58           C  
ANISOU 1756  CD2 LEU D  24     3952   4650   5678    538    761     46       C  
ATOM   1757  H   LEU D  24      22.559  25.416   5.053  1.00 31.62           H  
ATOM   1758  HA  LEU D  24      24.789  25.080   6.404  1.00 34.97           H  
ATOM   1759  HB2 LEU D  24      22.257  23.852   6.557  1.00 35.89           H  
ATOM   1760  HB3 LEU D  24      23.439  23.332   7.484  1.00 35.89           H  
ATOM   1761  HG  LEU D  24      22.441  25.961   7.601  1.00 34.55           H  
ATOM   1762 HD11 LEU D  24      21.379  25.252   9.577  1.00 37.67           H  
ATOM   1763 HD12 LEU D  24      20.854  24.390   8.350  1.00 37.67           H  
ATOM   1764 HD13 LEU D  24      21.935  23.782   9.343  1.00 37.67           H  
ATOM   1765 HD21 LEU D  24      23.600  25.994   9.678  1.00 45.10           H  
ATOM   1766 HD22 LEU D  24      24.397  24.732   9.134  1.00 45.10           H  
ATOM   1767 HD23 LEU D  24      24.488  26.120   8.367  1.00 45.10           H  
ATOM   1768  N   LYS D  25      24.037  22.773   4.341  1.00 30.55           N  
ANISOU 1768  N   LYS D  25     3726   3687   4195   1129   1399    179       N  
ATOM   1769  CA  LYS D  25      24.630  21.677   3.590  1.00 33.44           C  
ANISOU 1769  CA  LYS D  25     4188   4041   4477   1343   1521    161       C  
ATOM   1770  C   LYS D  25      25.928  22.118   2.956  1.00 40.24           C  
ANISOU 1770  C   LYS D  25     4860   4929   5501   1456   1819    281       C  
ATOM   1771  O   LYS D  25      26.880  21.331   2.850  1.00 44.40           O  
ANISOU 1771  O   LYS D  25     5309   5453   6110   1604   1910    285       O  
ATOM   1772  CB  LYS D  25      23.649  21.166   2.536  1.00 32.28           C  
ANISOU 1772  CB  LYS D  25     4371   3876   4019   1454   1518     81       C  
ATOM   1773  CG  LYS D  25      22.486  20.347   3.150  1.00 34.41           C  
ANISOU 1773  CG  LYS D  25     4796   4074   4204   1366   1238    -58       C  
ATOM   1774  CD  LYS D  25      21.433  19.999   2.109  1.00 34.93           C  
ANISOU 1774  CD  LYS D  25     5144   4119   4010   1451   1190   -179       C  
ATOM   1775  H   LYS D  25      23.246  22.998   4.091  1.00 36.66           H  
ATOM   1776  HA  LYS D  25      24.817  20.934   4.185  1.00 40.13           H  
ATOM   1777  HB2 LYS D  25      23.267  21.924   2.066  1.00 38.74           H  
ATOM   1778  HB3 LYS D  25      24.123  20.594   1.913  1.00 38.74           H  
ATOM   1779  HG2 LYS D  25      22.835  19.521   3.517  1.00 41.29           H  
ATOM   1780  HG3 LYS D  25      22.061  20.868   3.849  1.00 41.29           H  
ATOM   1781  HD2 LYS D  25      20.943  20.802   1.873  1.00 41.92           H  
ATOM   1782  HD3 LYS D  25      21.877  19.643   1.321  1.00 41.92           H  
ATOM   1783  N   LYS D  26      26.011  23.381   2.573  1.00 34.10           N  
ANISOU 1783  N   LYS D  26     3984   4162   4811   1392   1993    394       N  
ATOM   1784  CA  LYS D  26      27.233  23.869   1.952  1.00 36.82           C  
ANISOU 1784  CA  LYS D  26     4145   4498   5346   1443   2252    530       C  
ATOM   1785  C   LYS D  26      28.343  24.051   2.978  1.00 41.21           C  
ANISOU 1785  C   LYS D  26     4313   5043   6301   1342   2201    520       C  
ATOM   1786  O   LYS D  26      29.491  23.702   2.709  1.00 41.33           O  
ANISOU 1786  O   LYS D  26     4194   5054   6454   1418   2304    562       O  
ATOM   1787  CB  LYS D  26      26.935  25.130   1.167  1.00 37.86           C  
ANISOU 1787  CB  LYS D  26     4336   4607   5442   1385   2406    666       C  
ATOM   1788  CG  LYS D  26      26.162  24.835  -0.111  1.00 48.85           C  
ANISOU 1788  CG  LYS D  26     6100   6036   6425   1558   2456    685       C  
ATOM   1789  H   LYS D  26      25.387  23.967   2.658  1.00 40.92           H  
ATOM   1790  HA  LYS D  26      27.565  23.218   1.314  1.00 44.18           H  
ATOM   1791  HB2 LYS D  26      26.400  25.726   1.715  1.00 45.43           H  
ATOM   1792  HB3 LYS D  26      27.770  25.560   0.926  1.00 45.43           H  
ATOM   1793  N   ILE D  27      28.027  24.540   4.174  1.00 36.55           N  
ANISOU 1793  N   ILE D  27     3544   4454   5888   1180   2005    445       N  
ATOM   1794  CA  ILE D  27      29.038  24.611   5.227  1.00 36.22           C  
ANISOU 1794  CA  ILE D  27     3137   4426   6199   1113   1877    384       C  
ATOM   1795  C   ILE D  27      29.567  23.220   5.538  1.00 43.60           C  
ANISOU 1795  C   ILE D  27     4088   5404   7074   1278   1771    329       C  
ATOM   1796  O   ILE D  27      30.781  23.002   5.642  1.00 45.10           O  
ANISOU 1796  O   ILE D  27     4039   5610   7486   1332   1807    337       O  
ATOM   1797  CB  ILE D  27      28.457  25.270   6.490  1.00 34.24           C  
ANISOU 1797  CB  ILE D  27     2804   4190   6015    904   1563    268       C  
ATOM   1798  CG1 ILE D  27      28.093  26.728   6.217  1.00 37.80           C  
ANISOU 1798  CG1 ILE D  27     3187   4572   6602    741   1691    323       C  
ATOM   1799  CG2 ILE D  27      29.482  25.186   7.617  1.00 39.35           C  
ANISOU 1799  CG2 ILE D  27     3104   4885   6965    889   1365    162       C  
ATOM   1800  CD1 ILE D  27      27.239  27.340   7.309  1.00 38.71           C  
ANISOU 1800  CD1 ILE D  27     3321   4698   6688    559   1398    204       C  
ATOM   1801  H   ILE D  27      27.249  24.831   4.399  1.00 43.86           H  
ATOM   1802  HA  ILE D  27      29.773  25.159   4.910  1.00 43.47           H  
ATOM   1803  HB  ILE D  27      27.648  24.800   6.748  1.00 41.09           H  
ATOM   1804 HG12 ILE D  27      28.909  27.248   6.148  1.00 45.36           H  
ATOM   1805 HG13 ILE D  27      27.597  26.779   5.385  1.00 45.36           H  
ATOM   1806 HG21 ILE D  27      29.233  25.808   8.318  1.00 47.23           H  
ATOM   1807 HG22 ILE D  27      29.493  24.281   7.966  1.00 47.23           H  
ATOM   1808 HG23 ILE D  27      30.357  25.416   7.265  1.00 47.23           H  
ATOM   1809 HD11 ILE D  27      26.871  28.179   6.990  1.00 46.45           H  
ATOM   1810 HD12 ILE D  27      26.521  26.727   7.530  1.00 46.45           H  
ATOM   1811 HD13 ILE D  27      27.792  27.497   8.091  1.00 46.45           H  
ATOM   1812  N   ALA D  28      28.652  22.256   5.692  1.00 41.12           N  
ANISOU 1812  N   ALA D  28     4086   5095   6441   1327   1598    266       N  
ATOM   1813  CA  ALA D  28      29.056  20.891   6.025  1.00 41.64           C  
ANISOU 1813  CA  ALA D  28     4196   5171   6456   1490   1506    224       C  
ATOM   1814  C   ALA D  28      29.929  20.267   4.952  1.00 45.16           C  
ANISOU 1814  C   ALA D  28     4643   5596   6920   1705   1792    290       C  
ATOM   1815  O   ALA D  28      30.834  19.480   5.271  1.00 50.48           O  
ANISOU 1815  O   ALA D  28     5193   6287   7701   1814   1753    279       O  
ATOM   1816  CB  ALA D  28      27.810  20.025   6.220  1.00 41.48           C  
ANISOU 1816  CB  ALA D  28     4518   5108   6135   1491   1329    157       C  
ATOM   1817  H   ALA D  28      27.803  22.367   5.611  1.00 49.34           H  
ATOM   1818  HA  ALA D  28      29.567  20.919   6.849  1.00 49.97           H  
ATOM   1819  HB1 ALA D  28      28.082  19.140   6.507  1.00 49.78           H  
ATOM   1820  HB2 ALA D  28      27.246  20.433   6.896  1.00 49.78           H  
ATOM   1821  HB3 ALA D  28      27.330  19.968   5.379  1.00 49.78           H  
ATOM   1822  N   GLN D  29      29.691  20.594   3.681  1.00 42.60           N  
ANISOU 1822  N   GLN D  29     4509   5252   6425   1724   2000    347       N  
ATOM   1823  CA  GLN D  29      30.465  19.962   2.621  1.00 47.41           C  
ANISOU 1823  CA  GLN D  29     5204   5854   6955   1878   2186    393       C  
ATOM   1824  C   GLN D  29      31.937  20.343   2.697  1.00 56.49           C  
ANISOU 1824  C   GLN D  29     6013   7019   8430   1862   2303    474       C  
ATOM   1825  O   GLN D  29      32.802  19.536   2.346  1.00 57.46           O  
ANISOU 1825  O   GLN D  29     6114   7143   8577   2002   2387    488       O  
ATOM   1826  CB  GLN D  29      29.900  20.315   1.244  1.00 48.05           C  
ANISOU 1826  CB  GLN D  29     5567   5929   6762   1929   2359    448       C  
ATOM   1827  CG  GLN D  29      30.179  19.263   0.185  1.00 51.15           C  
ANISOU 1827  CG  GLN D  29     6187   6313   6934   2135   2461    428       C  
ATOM   1828  H   GLN D  29      29.104  21.163   3.415  1.00 51.12           H  
ATOM   1829  HA  GLN D  29      30.391  19.000   2.728  1.00 56.89           H  
ATOM   1830  HB2 GLN D  29      28.938  20.414   1.317  1.00 57.67           H  
ATOM   1831  HB3 GLN D  29      30.298  21.148   0.947  1.00 57.67           H  
ATOM   1832  N   GLY D  30      32.242  21.554   3.156  1.00 55.48           N  
ANISOU 1832  N   GLY D  30     5614   6891   8575   1688   2301    513       N  
ATOM   1833  CA  GLY D  30      33.625  21.995   3.249  1.00 58.64           C  
ANISOU 1833  CA  GLY D  30     5672   7283   9326   1649   2389    565       C  
ATOM   1834  C   GLY D  30      34.428  21.251   4.301  1.00 66.06           C  
ANISOU 1834  C   GLY D  30     6366   8282  10453   1703   2183    466       C  
ATOM   1835  O   GLY D  30      35.610  20.953   4.103  1.00 72.08           O  
ANISOU 1835  O   GLY D  30     6946   9050  11393   1781   2276    498       O  
ATOM   1836  H   GLY D  30      31.665  22.136   3.418  1.00 66.58           H  
ATOM   1837  HA2 GLY D  30      34.058  21.863   2.391  1.00 70.37           H  
ATOM   1838  HA3 GLY D  30      33.642  22.940   3.469  1.00 70.37           H  
HETATM 1839  N   NH2 D  31      33.783  20.957   5.427  1.00 60.58           N  
ANISOU 1839  N   NH2 D  31     5671   7634   9712   1682   1900    355       N  
HETATM 1840  HN1 NH2 D  31      34.262  20.461   6.172  1.00 72.69           H  
HETATM 1841  HN2 NH2 D  31      32.812  21.228   5.541  1.00 72.69           H  
TER    1842      NH2 D  31                                                      
ATOM   1843  N   GLY E   1      29.974  35.933   4.741  1.00 45.34           N  
ANISOU 1843  N   GLY E   1     3866   6612   6748    105   1559   1665       N  
ATOM   1844  CA  GLY E   1      30.119  34.441   4.731  1.00 38.29           C  
ANISOU 1844  CA  GLY E   1     3003   5852   5694    426   1526   1783       C  
ATOM   1845  C   GLY E   1      28.782  33.711   4.832  1.00 34.79           C  
ANISOU 1845  C   GLY E   1     2868   5264   5085    561   1449   1739       C  
ATOM   1846  O   GLY E   1      27.730  34.326   4.965  1.00 36.25           O  
ANISOU 1846  O   GLY E   1     3260   5280   5234    409   1370   1608       O  
ATOM   1847  H   GLY E   1      30.329  36.271   3.999  1.00 54.41           H  
ATOM   1848  HA2 GLY E   1      30.552  34.169   3.907  1.00 45.95           H  
ATOM   1849  HA3 GLY E   1      30.670  34.170   5.482  1.00 45.95           H  
ATOM   1850  N   LEU E   2      28.837  32.372   4.775  1.00 41.52           N  
ANISOU 1850  N   LEU E   2     3789   6130   5857    845   1442   1806       N  
ATOM   1851  CA  LEU E   2      27.615  31.571   4.741  1.00 37.99           C  
ANISOU 1851  CA  LEU E   2     3674   5464   5294    963   1359   1706       C  
ATOM   1852  C   LEU E   2      26.868  31.686   6.054  1.00 32.29           C  
ANISOU 1852  C   LEU E   2     2954   4774   4541    782   1116   1636       C  
ATOM   1853  O   LEU E   2      25.637  31.770   6.056  1.00 31.71           O  
ANISOU 1853  O   LEU E   2     3142   4513   4395    719   1039   1506       O  
ATOM   1854  CB  LEU E   2      27.973  30.112   4.456  1.00 41.47           C  
ANISOU 1854  CB  LEU E   2     4138   5858   5761   1290   1452   1786       C  
ATOM   1855  CG  LEU E   2      28.188  29.720   2.978  1.00 42.24           C  
ANISOU 1855  CG  LEU E   2     4379   5858   5813   1529   1692   1738       C  
ATOM   1856  CD1 LEU E   2      28.435  28.200   2.869  1.00 51.61           C  
ANISOU 1856  CD1 LEU E   2     5603   6920   7087   1830   1775   1745       C  
ATOM   1857  CD2 LEU E   2      27.048  30.129   2.069  1.00 47.84           C  
ANISOU 1857  CD2 LEU E   2     5405   6415   6356   1490   1705   1546       C  
ATOM   1858  H   LEU E   2      29.563  31.911   4.755  1.00 49.82           H  
ATOM   1859  HA  LEU E   2      27.035  31.888   4.030  1.00 45.58           H  
ATOM   1860  HB2 LEU E   2      28.798  29.910   4.926  1.00 49.77           H  
ATOM   1861  HB3 LEU E   2      27.254  29.556   4.795  1.00 49.77           H  
ATOM   1862  HG  LEU E   2      28.967  30.205   2.664  1.00 50.69           H  
ATOM   1863 HD11 LEU E   2      28.554  27.965   1.936  1.00 61.93           H  
ATOM   1864 HD12 LEU E   2      29.232  27.972   3.372  1.00 61.93           H  
ATOM   1865 HD13 LEU E   2      27.669  27.729   3.233  1.00 61.93           H  
ATOM   1866 HD21 LEU E   2      27.207  29.769   1.182  1.00 57.41           H  
ATOM   1867 HD22 LEU E   2      26.218  29.776   2.426  1.00 57.41           H  
ATOM   1868 HD23 LEU E   2      27.007  31.097   2.031  1.00 57.41           H  
ATOM   1869  N   LEU E   3      27.597  31.741   7.176  1.00 36.15           N  
ANISOU 1869  N   LEU E   3     3124   5555   5056    703    994   1714       N  
ATOM   1870  CA  LEU E   3      26.927  31.979   8.455  1.00 33.32           C  
ANISOU 1870  CA  LEU E   3     2735   5318   4607    533    771   1631       C  
ATOM   1871  C   LEU E   3      26.216  33.319   8.433  1.00 30.95           C  
ANISOU 1871  C   LEU E   3     2545   4898   4316    239    733   1402       C  
ATOM   1872  O   LEU E   3      25.094  33.438   8.917  1.00 28.66           O  
ANISOU 1872  O   LEU E   3     2437   4512   3941    158    620   1290       O  
ATOM   1873  CB  LEU E   3      27.931  31.964   9.604  1.00 38.70           C  
ANISOU 1873  CB  LEU E   3     2998   6453   5253    499    638   1720       C  
ATOM   1874  CG  LEU E   3      28.482  30.623  10.082  1.00 43.97           C  
ANISOU 1874  CG  LEU E   3     3508   7310   5888    815    631   2013       C  
ATOM   1875  CD1 LEU E   3      29.447  30.829  11.236  1.00 54.35           C  
ANISOU 1875  CD1 LEU E   3     4413   9152   7084    752    457   2061       C  
ATOM   1876  CD2 LEU E   3      27.348  29.725  10.494  1.00 49.17           C  
ANISOU 1876  CD2 LEU E   3     4425   7768   6488    950    591   2096       C  
ATOM   1877  H   LEU E   3      28.451  31.647   7.221  1.00 43.38           H  
ATOM   1878  HA  LEU E   3      26.286  31.266   8.604  1.00 39.98           H  
ATOM   1879  HB2 LEU E   3      28.696  32.493   9.329  1.00 46.44           H  
ATOM   1880  HB3 LEU E   3      27.502  32.375  10.371  1.00 46.44           H  
ATOM   1881  HG  LEU E   3      28.968  30.195   9.360  1.00 52.77           H  
ATOM   1882 HD11 LEU E   3      29.781  29.965  11.526  1.00 65.22           H  
ATOM   1883 HD12 LEU E   3      30.183  31.385  10.937  1.00 65.22           H  
ATOM   1884 HD13 LEU E   3      28.979  31.264  11.966  1.00 65.22           H  
ATOM   1885 HD21 LEU E   3      27.706  28.970  10.987  1.00 59.00           H  
ATOM   1886 HD22 LEU E   3      26.735  30.226  11.055  1.00 59.00           H  
ATOM   1887 HD23 LEU E   3      26.887  29.413   9.699  1.00 59.00           H  
ATOM   1888  N   GLU E   4      26.848  34.337   7.841  1.00 36.59           N  
ANISOU 1888  N   GLU E   4     3143   5589   5171     90    861   1356       N  
ATOM   1889  CA  GLU E   4      26.235  35.657   7.756  1.00 29.42           C  
ANISOU 1889  CA  GLU E   4     2326   4496   4355   -167    886   1176       C  
ATOM   1890  C   GLU E   4      25.005  35.638   6.856  1.00 26.45           C  
ANISOU 1890  C   GLU E   4     2342   3803   3903    -57    960   1179       C  
ATOM   1891  O   GLU E   4      24.012  36.310   7.148  1.00 26.91           O  
ANISOU 1891  O   GLU E   4     2544   3722   3957   -193    900   1041       O  
ATOM   1892  CB  GLU E   4      27.260  36.665   7.236  1.00 34.81           C  
ANISOU 1892  CB  GLU E   4     2774   5172   5281   -328   1070   1192       C  
ATOM   1893  H   GLU E   4      27.628  34.287   7.483  1.00 43.91           H  
ATOM   1894  HA  GLU E   4      25.954  35.932   8.643  1.00 35.30           H  
ATOM   1895  N   GLU E   5      25.037  34.873   5.757  1.00 29.24           N  
ANISOU 1895  N   GLU E   5     2853   4075   4183    201   1090   1309       N  
ATOM   1896  CA  GLU E   5      23.823  34.725   4.951  1.00 27.87           C  
ANISOU 1896  CA  GLU E   5     3011   3698   3880    318   1114   1265       C  
ATOM   1897  C   GLU E   5      22.708  34.074   5.743  1.00 24.43           C  
ANISOU 1897  C   GLU E   5     2722   3212   3348    311    917   1150       C  
ATOM   1898  O   GLU E   5      21.540  34.465   5.619  1.00 25.36           O  
ANISOU 1898  O   GLU E   5     3032   3198   3405    262    869   1054       O  
ATOM   1899  CB  GLU E   5      24.088  33.880   3.712  1.00 28.71           C  
ANISOU 1899  CB  GLU E   5     3225   3797   3886    600   1265   1340       C  
ATOM   1900  H   GLU E   5      25.725  34.446   5.468  1.00 35.09           H  
ATOM   1901  HA  GLU E   5      23.552  35.614   4.674  1.00 33.45           H  
ATOM   1902  N   ILE E   6      23.041  33.031   6.503  1.00 24.15           N  
ANISOU 1902  N   ILE E   6     2585   3283   3307    390    827   1202       N  
ATOM   1903  CA  ILE E   6      22.036  32.387   7.324  1.00 23.55           C  
ANISOU 1903  CA  ILE E   6     2614   3162   3174    386    679   1156       C  
ATOM   1904  C   ILE E   6      21.476  33.391   8.310  1.00 22.30           C  
ANISOU 1904  C   ILE E   6     2408   3081   2982    148    549   1043       C  
ATOM   1905  O   ILE E   6      20.255  33.473   8.502  1.00 21.47           O  
ANISOU 1905  O   ILE E   6     2475   2861   2821    101    479    948       O  
ATOM   1906  CB  ILE E   6      22.618  31.137   7.993  1.00 27.48           C  
ANISOU 1906  CB  ILE E   6     2971   3764   3706    547    657   1322       C  
ATOM   1907  CG1 ILE E   6      22.780  30.038   6.941  1.00 28.02           C  
ANISOU 1907  CG1 ILE E   6     3164   3634   3849    794    808   1351       C  
ATOM   1908  CG2 ILE E   6      21.731  30.679   9.087  1.00 26.42           C  
ANISOU 1908  CG2 ILE E   6     2867   3644   3526    512    526   1348       C  
ATOM   1909  CD1 ILE E   6      23.478  28.781   7.420  1.00 32.29           C  
ANISOU 1909  CD1 ILE E   6     3563   4202   4506   1007    860   1556       C  
ATOM   1910  H   ILE E   6      23.828  32.688   6.555  1.00 28.98           H  
ATOM   1911  HA  ILE E   6      21.300  32.083   6.769  1.00 28.26           H  
ATOM   1912  HB  ILE E   6      23.484  31.351   8.374  1.00 32.97           H  
ATOM   1913 HG12 ILE E   6      21.898  29.778   6.631  1.00 33.63           H  
ATOM   1914 HG13 ILE E   6      23.299  30.394   6.203  1.00 33.63           H  
ATOM   1915 HG21 ILE E   6      21.996  29.785   9.355  1.00 31.70           H  
ATOM   1916 HG22 ILE E   6      21.815  31.288   9.838  1.00 31.70           H  
ATOM   1917 HG23 ILE E   6      20.815  30.672   8.769  1.00 31.70           H  
ATOM   1918 HD11 ILE E   6      23.738  28.251   6.651  1.00 38.75           H  
ATOM   1919 HD12 ILE E   6      24.264  29.032   7.930  1.00 38.75           H  
ATOM   1920 HD13 ILE E   6      22.868  28.275   7.980  1.00 38.75           H  
ATOM   1921  N   ALA E   7      22.352  34.192   8.916  1.00 24.40           N  
ANISOU 1921  N   ALA E   7     2425   3551   3296    -10    524   1013       N  
ATOM   1922  CA  ALA E   7      21.906  35.194   9.875  1.00 25.76           C  
ANISOU 1922  CA  ALA E   7     2528   3807   3452   -246    416    823       C  
ATOM   1923  C   ALA E   7      20.919  36.162   9.235  1.00 23.68           C  
ANISOU 1923  C   ALA E   7     2488   3254   3256   -333    493    704       C  
ATOM   1924  O   ALA E   7      19.905  36.502   9.833  1.00 22.03           O  
ANISOU 1924  O   ALA E   7     2371   3007   2992   -415    410    574       O  
ATOM   1925  CB  ALA E   7      23.102  35.936  10.472  1.00 26.89           C  
ANISOU 1925  CB  ALA E   7     2330   4209   3680   -430    393    731       C  
ATOM   1926  H   ALA E   7      23.202  34.175   8.789  1.00 29.28           H  
ATOM   1927  HA  ALA E   7      21.453  34.748  10.607  1.00 30.91           H  
ATOM   1928  HB1 ALA E   7      22.779  36.606  11.095  1.00 32.27           H  
ATOM   1929  HB2 ALA E   7      23.669  35.300  10.934  1.00 32.27           H  
ATOM   1930  HB3 ALA E   7      23.598  36.363   9.756  1.00 32.27           H  
ATOM   1931  N   GLN E   8      21.194  36.612   8.020  1.00 23.62           N  
ANISOU 1931  N   GLN E   8     2553   3068   3355   -283    669    782       N  
ATOM   1932  CA  GLN E   8      20.282  37.534   7.346  1.00 26.55           C  
ANISOU 1932  CA  GLN E   8     3113   3195   3780   -306    767    751       C  
ATOM   1933  C   GLN E   8      18.966  36.871   6.974  1.00 22.67           C  
ANISOU 1933  C   GLN E   8     2874   2623   3114   -151    696    752       C  
ATOM   1934  O   GLN E   8      17.909  37.515   7.029  1.00 22.27           O  
ANISOU 1934  O   GLN E   8     2942   2456   3064   -194    682    680       O  
ATOM   1935  CB  GLN E   8      20.949  38.069   6.081  1.00 28.60           C  
ANISOU 1935  CB  GLN E   8     3364   3349   4153   -233   1000    918       C  
ATOM   1936  H   GLN E   8      21.894  36.405   7.565  1.00 28.35           H  
ATOM   1937  HA  GLN E   8      20.089  38.266   7.953  1.00 31.86           H  
ATOM   1938  HB2 GLN E   8      21.657  38.681   6.338  1.00 34.32           H  
ATOM   1939  HB3 GLN E   8      21.321  37.320   5.585  1.00 34.32           H  
ATOM   1940  N   LEU E   9      18.988  35.585   6.598  1.00 21.47           N  
ANISOU 1940  N   LEU E   9     2789   2521   2847     25    660    812       N  
ATOM   1941  CA  LEU E   9      17.733  34.891   6.317  1.00 21.59           C  
ANISOU 1941  CA  LEU E   9     2998   2460   2746    125    583    750       C  
ATOM   1942  C   LEU E   9      16.902  34.772   7.580  1.00 19.66           C  
ANISOU 1942  C   LEU E   9     2744   2240   2488      6    435    667       C  
ATOM   1943  O   LEU E   9      15.664  34.882   7.540  1.00 19.36           O  
ANISOU 1943  O   LEU E   9     2829   2127   2400      0    382    591       O  
ATOM   1944  CB  LEU E   9      17.996  33.509   5.721  1.00 23.84           C  
ANISOU 1944  CB  LEU E   9     3329   2741   2989    308    603    771       C  
ATOM   1945  CG  LEU E   9      18.440  33.552   4.255  1.00 23.62           C  
ANISOU 1945  CG  LEU E   9     3360   2727   2886    476    753    801       C  
ATOM   1946  CD1 LEU E   9      19.089  32.241   3.938  1.00 28.94           C  
ANISOU 1946  CD1 LEU E   9     4015   3400   3581    636    801    791       C  
ATOM   1947  CD2 LEU E   9      17.251  33.844   3.334  1.00 30.96           C  
ANISOU 1947  CD2 LEU E   9     4458   3645   3661    552    739    711       C  
ATOM   1948  H   LEU E   9      19.697  35.108   6.502  1.00 25.76           H  
ATOM   1949  HA  LEU E   9      17.235  35.400   5.658  1.00 25.91           H  
ATOM   1950  HB2 LEU E   9      18.698  33.077   6.233  1.00 28.61           H  
ATOM   1951  HB3 LEU E   9      17.180  32.987   5.771  1.00 28.61           H  
ATOM   1952  HG  LEU E   9      19.077  34.267   4.102  1.00 28.34           H  
ATOM   1953 HD11 LEU E   9      19.436  32.271   3.032  1.00 34.73           H  
ATOM   1954 HD12 LEU E   9      19.812  32.086   4.565  1.00 34.73           H  
ATOM   1955 HD13 LEU E   9      18.428  31.535   4.015  1.00 34.73           H  
ATOM   1956 HD21 LEU E   9      17.558  33.848   2.414  1.00 37.16           H  
ATOM   1957 HD22 LEU E   9      16.581  33.153   3.455  1.00 37.16           H  
ATOM   1958 HD23 LEU E   9      16.879  34.710   3.563  1.00 37.16           H  
ATOM   1959  N   LEU E  10      17.567  34.499   8.717  1.00 19.49           N  
ANISOU 1959  N   LEU E  10     2548   2377   2481    -65    368    698       N  
ATOM   1960  CA  LEU E  10      16.874  34.457   9.993  1.00 19.65           C  
ANISOU 1960  CA  LEU E  10     2525   2504   2436   -158    247    645       C  
ATOM   1961  C   LEU E  10      16.270  35.807  10.314  1.00 18.38           C  
ANISOU 1961  C   LEU E  10     2382   2310   2290   -315    241    475       C  
ATOM   1962  O   LEU E  10      15.162  35.883  10.813  1.00 18.36           O  
ANISOU 1962  O   LEU E  10     2451   2295   2230   -344    184    404       O  
ATOM   1963  CB  LEU E  10      17.821  34.028  11.111  1.00 20.32           C  
ANISOU 1963  CB  LEU E  10     2376   2873   2470   -170    180    732       C  
ATOM   1964  CG  LEU E  10      18.209  32.550  11.112  1.00 22.83           C  
ANISOU 1964  CG  LEU E  10     2665   3206   2804     22    200    953       C  
ATOM   1965  CD1 LEU E  10      19.198  32.325  12.218  1.00 27.82           C  
ANISOU 1965  CD1 LEU E  10     3021   4199   3351     41    134   1084       C  
ATOM   1966  CD2 LEU E  10      16.979  31.681  11.242  1.00 24.20           C  
ANISOU 1966  CD2 LEU E  10     2987   3216   2993     82    190    998       C  
ATOM   1967  H   LEU E  10      18.411  34.338   8.766  1.00 23.39           H  
ATOM   1968  HA  LEU E  10      16.165  33.797   9.937  1.00 23.58           H  
ATOM   1969  HB2 LEU E  10      18.640  34.542  11.031  1.00 24.38           H  
ATOM   1970  HB3 LEU E  10      17.394  34.215  11.961  1.00 24.38           H  
ATOM   1971  HG  LEU E  10      18.628  32.293  10.275  1.00 27.40           H  
ATOM   1972 HD11 LEU E  10      19.464  31.392  12.220  1.00 33.39           H  
ATOM   1973 HD12 LEU E  10      19.973  32.890  12.069  1.00 33.39           H  
ATOM   1974 HD13 LEU E  10      18.782  32.552  13.065  1.00 33.39           H  
ATOM   1975 HD21 LEU E  10      17.251  30.784  11.491  1.00 29.04           H  
ATOM   1976 HD22 LEU E  10      16.400  32.054  11.925  1.00 29.04           H  
ATOM   1977 HD23 LEU E  10      16.515  31.662  10.390  1.00 29.04           H  
ATOM   1978  N   GLU E  11      16.984  36.892  10.040  1.00 20.62           N  
ANISOU 1978  N   GLU E  11     2587   2553   2694   -416    328    410       N  
ATOM   1979  CA  GLU E  11      16.426  38.233  10.213  1.00 21.02           C  
ANISOU 1979  CA  GLU E  11     2664   2471   2852   -550    382    246       C  
ATOM   1980  C   GLU E  11      15.209  38.456   9.318  1.00 21.15           C  
ANISOU 1980  C   GLU E  11     2898   2274   2864   -432    440    302       C  
ATOM   1981  O   GLU E  11      14.226  39.053   9.759  1.00 20.79           O  
ANISOU 1981  O   GLU E  11     2904   2165   2829   -476    427    190       O  
ATOM   1982  CB  GLU E  11      17.484  39.302   9.982  1.00 22.59           C  
ANISOU 1982  CB  GLU E  11     2717   2589   3276   -689    516    189       C  
ATOM   1983  CG  GLU E  11      18.631  39.260  11.011  1.00 26.44           C  
ANISOU 1983  CG  GLU E  11     2920   3362   3762   -846    426     55       C  
ATOM   1984  CD  GLU E  11      19.684  40.333  10.812  1.00 39.50           C  
ANISOU 1984  CD  GLU E  11     4381   4922   5704  -1036    565    -50       C  
ATOM   1985  OE1 GLU E  11      19.804  40.877   9.693  1.00 56.55           O  
ANISOU 1985  OE1 GLU E  11     6625   6795   8066   -995    769    100       O  
ATOM   1986  OE2 GLU E  11      20.429  40.598  11.783  1.00 42.71           O1-
ANISOU 1986  OE2 GLU E  11     4518   5579   6130  -1224    475   -277       O1-
ATOM   1987  H   GLU E  11      17.795  36.884   9.752  1.00 24.74           H  
ATOM   1988  HA  GLU E  11      16.133  38.319  11.134  1.00 25.23           H  
ATOM   1989  HB2 GLU E  11      17.869  39.176   9.101  1.00 27.10           H  
ATOM   1990  HB3 GLU E  11      17.065  40.175  10.040  1.00 27.10           H  
ATOM   1991  HG2 GLU E  11      18.257  39.377  11.899  1.00 31.72           H  
ATOM   1992  HG3 GLU E  11      19.073  38.399  10.948  1.00 31.72           H  
ATOM   1993  N   GLU E  12      15.203  37.898   8.104  1.00 20.36           N  
ANISOU 1993  N   GLU E  12     2908   2118   2709   -260    491    457       N  
ATOM   1994  CA  GLU E  12      14.043  38.068   7.218  1.00 21.21           C  
ANISOU 1994  CA  GLU E  12     3178   2130   2750   -126    516    500       C  
ATOM   1995  C   GLU E  12      12.866  37.276   7.735  1.00 19.40           C  
ANISOU 1995  C   GLU E  12     3007   1960   2405   -112    367    416       C  
ATOM   1996  O   GLU E  12      11.724  37.760   7.697  1.00 19.99           O  
ANISOU 1996  O   GLU E  12     3143   1991   2462    -88    353    378       O  
ATOM   1997  CB  GLU E  12      14.359  37.666   5.767  1.00 21.04           C  
ANISOU 1997  CB  GLU E  12     3228   2131   2636     66    598    638       C  
ATOM   1998  CG  GLU E  12      15.317  38.577   5.034  1.00 30.10           C  
ANISOU 1998  CG  GLU E  12     4324   3214   3900     94    802    796       C  
ATOM   1999  H   GLU E  12      15.842  37.427   7.774  1.00 24.43           H  
ATOM   2000  HA  GLU E  12      13.818  39.012   7.201  1.00 25.45           H  
ATOM   2001  HB2 GLU E  12      14.752  36.779   5.775  1.00 25.25           H  
ATOM   2002  HB3 GLU E  12      13.528  37.656   5.266  1.00 25.25           H  
ATOM   2003  HG2 GLU E  12      15.667  38.100   4.264  1.00 36.12           H  
ATOM   2004  HG3 GLU E  12      16.039  38.819   5.635  1.00 36.12           H  
ATOM   2005  N   ILE E  13      13.118  36.057   8.212  1.00 16.94           N  
ANISOU 2005  N   ILE E  13     2657   1734   2044   -116    278    416       N  
ATOM   2006  CA  ILE E  13      12.070  35.266   8.823  1.00 16.17           C  
ANISOU 2006  CA  ILE E  13     2579   1663   1901   -128    176    373       C  
ATOM   2007  C   ILE E  13      11.495  36.017  10.004  1.00 15.92           C  
ANISOU 2007  C   ILE E  13     2492   1694   1862   -245    143    296       C  
ATOM   2008  O   ILE E  13      10.273  36.090  10.151  1.00 17.25           O  
ANISOU 2008  O   ILE E  13     2702   1846   2004   -240    109    248       O  
ATOM   2009  CB  ILE E  13      12.584  33.879   9.227  1.00 16.17           C  
ANISOU 2009  CB  ILE E  13     2524   1698   1922    -99    146    452       C  
ATOM   2010  CG1 ILE E  13      12.921  33.059   7.960  1.00 17.42           C  
ANISOU 2010  CG1 ILE E  13     2755   1760   2104     34    194    450       C  
ATOM   2011  CG2 ILE E  13      11.591  33.186  10.108  1.00 17.46           C  
ANISOU 2011  CG2 ILE E  13     2665   1877   2091   -138     86    465       C  
ATOM   2012  CD1 ILE E  13      13.635  31.768   8.267  1.00 20.32           C  
ANISOU 2012  CD1 ILE E  13     3061   2094   2566     93    221    544       C  
ATOM   2013  H   ILE E  13      13.887  35.672   8.191  1.00 20.32           H  
ATOM   2014  HA  ILE E  13      11.368  35.125   8.168  1.00 19.40           H  
ATOM   2015  HB  ILE E  13      13.400  33.975   9.743  1.00 19.40           H  
ATOM   2016 HG12 ILE E  13      12.096  32.842   7.497  1.00 20.90           H  
ATOM   2017 HG13 ILE E  13      13.495  33.589   7.385  1.00 20.90           H  
ATOM   2018 HG21 ILE E  13      11.845  32.255  10.198  1.00 20.95           H  
ATOM   2019 HG22 ILE E  13      11.589  33.614  10.978  1.00 20.95           H  
ATOM   2020 HG23 ILE E  13      10.712  33.252   9.704  1.00 20.95           H  
ATOM   2021 HD11 ILE E  13      13.988  31.398   7.443  1.00 24.39           H  
ATOM   2022 HD12 ILE E  13      14.360  31.948   8.886  1.00 24.39           H  
ATOM   2023 HD13 ILE E  13      13.006  31.146   8.666  1.00 24.39           H  
ATOM   2024  N   ALA E  14      12.364  36.597  10.840  1.00 16.84           N  
ANISOU 2024  N   ALA E  14     2491   1913   1996   -350    154    250       N  
ATOM   2025  CA  ALA E  14      11.903  37.375  11.980  1.00 17.68           C  
ANISOU 2025  CA  ALA E  14     2528   2117   2072   -461    132     98       C  
ATOM   2026  C   ALA E  14      10.978  38.501  11.521  1.00 16.37           C  
ANISOU 2026  C   ALA E  14     2459   1761   2001   -451    212      8       C  
ATOM   2027  O   ALA E  14       9.919  38.721  12.115  1.00 18.01           O  
ANISOU 2027  O   ALA E  14     2675   2001   2165   -456    192    -73       O  
ATOM   2028  CB  ALA E  14      13.088  37.921  12.774  1.00 20.62           C  
ANISOU 2028  CB  ALA E  14     2726   2654   2452   -590    127    -20       C  
ATOM   2029  H   ALA E  14      13.219  36.553  10.766  1.00 20.21           H  
ATOM   2030  HA  ALA E  14      11.404  36.798  12.580  1.00 21.21           H  
ATOM   2031  HB1 ALA E  14      12.754  38.453  13.514  1.00 24.74           H  
ATOM   2032  HB2 ALA E  14      13.611  37.177  13.112  1.00 24.74           H  
ATOM   2033  HB3 ALA E  14      13.633  38.471  12.190  1.00 24.74           H  
ATOM   2034  N   LYS E  15      11.309  39.163  10.425  1.00 18.80           N  
ANISOU 2034  N   LYS E  15     2828   1881   2435   -399    322     70       N  
ATOM   2035  CA  LYS E  15      10.455  40.237   9.898  1.00 22.89           C  
ANISOU 2035  CA  LYS E  15     3423   2212   3063   -332    432     72       C  
ATOM   2036  C   LYS E  15       9.100  39.703   9.416  1.00 18.38           C  
ANISOU 2036  C   LYS E  15     2935   1685   2363   -189    359    144       C  
ATOM   2037  O   LYS E  15       8.050  40.307   9.683  1.00 20.09           O  
ANISOU 2037  O   LYS E  15     3162   1863   2610   -154    383     95       O  
ATOM   2038  CB  LYS E  15      11.173  40.934   8.747  1.00 24.83           C  
ANISOU 2038  CB  LYS E  15     3697   2283   3456   -264    596    221       C  
ATOM   2039  CG  LYS E  15      10.367  42.062   8.128  1.00 37.15           C  
ANISOU 2039  CG  LYS E  15     5320   3642   5152   -140    751    319       C  
ATOM   2040  H   LYS E  15      12.019  39.019   9.962  1.00 22.56           H  
ATOM   2041  HA  LYS E  15      10.289  40.876  10.608  1.00 27.47           H  
ATOM   2042  HB2 LYS E  15      12.004  41.309   9.077  1.00 29.80           H  
ATOM   2043  HB3 LYS E  15      11.356  40.283   8.051  1.00 29.80           H  
ATOM   2044  HG2 LYS E  15       9.589  41.694   7.678  1.00 44.57           H  
ATOM   2045  HG3 LYS E  15      10.092  42.672   8.829  1.00 44.57           H  
ATOM   2046  N   LEU E  16       9.084  38.548   8.749  1.00 16.73           N  
ANISOU 2046  N   LEU E  16     2760   1565   2029   -112    271    226       N  
ATOM   2047  CA  LEU E  16       7.831  37.985   8.281  1.00 19.40           C  
ANISOU 2047  CA  LEU E  16     3130   1972   2270    -17    186    228       C  
ATOM   2048  C   LEU E  16       6.974  37.577   9.447  1.00 16.02           C  
ANISOU 2048  C   LEU E  16     2643   1613   1830   -110    111    143       C  
ATOM   2049  O   LEU E  16       5.751  37.712   9.384  1.00 16.86           O  
ANISOU 2049  O   LEU E  16     2733   1756   1916    -60     82    122       O  
ATOM   2050  CB  LEU E  16       8.057  36.794   7.359  1.00 20.72           C  
ANISOU 2050  CB  LEU E  16     3325   2200   2347     52    119    243       C  
ATOM   2051  CG  LEU E  16       8.742  37.238   6.072  1.00 19.50           C  
ANISOU 2051  CG  LEU E  16     3221   2050   2137    194    209    346       C  
ATOM   2052  CD1 LEU E  16       9.171  36.019   5.304  1.00 24.56           C  
ANISOU 2052  CD1 LEU E  16     3880   2763   2687    252    160    293       C  
ATOM   2053  CD2 LEU E  16       7.876  38.147   5.235  1.00 26.93           C  
ANISOU 2053  CD2 LEU E  16     4180   3046   3006    360    253    436       C  
ATOM   2054  H   LEU E  16       9.779  38.079   8.560  1.00 20.07           H  
ATOM   2055  HA  LEU E  16       7.373  38.663   7.759  1.00 23.28           H  
ATOM   2056  HB2 LEU E  16       8.623  36.144   7.803  1.00 24.86           H  
ATOM   2057  HB3 LEU E  16       7.203  36.393   7.134  1.00 24.86           H  
ATOM   2058  HG  LEU E  16       9.524  37.767   6.296  1.00 23.40           H  
ATOM   2059 HD11 LEU E  16       9.624  36.300   4.493  1.00 29.47           H  
ATOM   2060 HD12 LEU E  16       9.773  35.495   5.854  1.00 29.47           H  
ATOM   2061 HD13 LEU E  16       8.387  35.495   5.079  1.00 29.47           H  
ATOM   2062 HD21 LEU E  16       8.293  38.268   4.368  1.00 32.32           H  
ATOM   2063 HD22 LEU E  16       7.002  37.740   5.129  1.00 32.32           H  
ATOM   2064 HD23 LEU E  16       7.791  39.003   5.684  1.00 32.32           H  
ATOM   2065  N   LEU E  17       7.599  37.008  10.502  1.00 15.70           N  
ANISOU 2065  N   LEU E  17     2542   1639   1782   -222     83    126       N  
ATOM   2066  CA  LEU E  17       6.858  36.658  11.705  1.00 17.39           C  
ANISOU 2066  CA  LEU E  17     2682   1972   1954   -288     47     98       C  
ATOM   2067  C   LEU E  17       6.237  37.885  12.327  1.00 16.83           C  
ANISOU 2067  C   LEU E  17     2590   1916   1889   -303    105    -21       C  
ATOM   2068  O   LEU E  17       5.084  37.846  12.761  1.00 16.43           O  
ANISOU 2068  O   LEU E  17     2501   1931   1810   -287     98    -40       O  
ATOM   2069  CB  LEU E  17       7.812  35.975  12.697  1.00 18.75           C  
ANISOU 2069  CB  LEU E  17     2770   2283   2072   -355     27    158       C  
ATOM   2070  CG  LEU E  17       8.171  34.537  12.324  1.00 17.84           C  
ANISOU 2070  CG  LEU E  17     2655   2119   2004   -318      3    303       C  
ATOM   2071  CD1 LEU E  17       9.191  34.018  13.368  1.00 23.33           C  
ANISOU 2071  CD1 LEU E  17     3238   2995   2633   -332      2    427       C  
ATOM   2072  CD2 LEU E  17       6.980  33.588  12.248  1.00 21.80           C  
ANISOU 2072  CD2 LEU E  17     3146   2556   2579   -315    -11    344       C  
ATOM   2073  H   LEU E  17       8.438  36.822  10.535  1.00 18.83           H  
ATOM   2074  HA  LEU E  17       6.144  36.039  11.483  1.00 20.87           H  
ATOM   2075  HB2 LEU E  17       8.636  36.485  12.737  1.00 22.50           H  
ATOM   2076  HB3 LEU E  17       7.390  35.957  13.571  1.00 22.50           H  
ATOM   2077  HG  LEU E  17       8.542  34.545  11.428  1.00 21.41           H  
ATOM   2078 HD11 LEU E  17       9.445  33.111  13.137  1.00 28.00           H  
ATOM   2079 HD12 LEU E  17       9.972  34.593  13.360  1.00 28.00           H  
ATOM   2080 HD13 LEU E  17       8.779  34.033  14.246  1.00 28.00           H  
ATOM   2081 HD21 LEU E  17       7.305  32.680  12.142  1.00 26.16           H  
ATOM   2082 HD22 LEU E  17       6.464  33.662  13.066  1.00 26.16           H  
ATOM   2083 HD23 LEU E  17       6.430  33.832  11.487  1.00 26.16           H  
ATOM   2084  N   LYS E  18       6.958  38.994  12.351  1.00 17.41           N  
ANISOU 2084  N   LYS E  18     2673   1904   2037   -334    185   -115       N  
ATOM   2085  CA  LYS E  18       6.389  40.249  12.835  1.00 20.22           C  
ANISOU 2085  CA  LYS E  18     3016   2190   2475   -339    283   -271       C  
ATOM   2086  C   LYS E  18       5.205  40.691  11.960  1.00 18.96           C  
ANISOU 2086  C   LYS E  18     2914   1907   2382   -182    331   -180       C  
ATOM   2087  O   LYS E  18       4.189  41.172  12.484  1.00 20.31           O  
ANISOU 2087  O   LYS E  18     3050   2099   2566   -140    374   -257       O  
ATOM   2088  CB  LYS E  18       7.468  41.328  12.922  1.00 23.13           C  
ANISOU 2088  CB  LYS E  18     3366   2416   3007   -430    390   -413       C  
ATOM   2089  CG  LYS E  18       8.372  41.179  14.141  1.00 33.79           C  
ANISOU 2089  CG  LYS E  18     4587   3996   4254   -592    330   -603       C  
ATOM   2090  H   LYS E  18       7.776  39.052  12.094  1.00 20.89           H  
ATOM   2091  HA  LYS E  18       6.053  40.120  13.736  1.00 24.26           H  
ATOM   2092  HB2 LYS E  18       8.025  41.279  12.130  1.00 27.76           H  
ATOM   2093  HB3 LYS E  18       7.040  42.197  12.974  1.00 27.76           H  
ATOM   2094  HG2 LYS E  18       7.853  41.345  14.941  1.00 40.54           H  
ATOM   2095  HG3 LYS E  18       8.745  40.282  14.159  1.00 40.54           H  
ATOM   2096  N   LYS E  19       5.286  40.497  10.629  1.00 17.29           N  
ANISOU 2096  N   LYS E  19     2766   1627   2178    -67    321    -13       N  
ATOM   2097  CA ALYS E  19       4.156  40.857   9.773  0.50 17.78           C  
ANISOU 2097  CA ALYS E  19     2837   1680   2237    116    339     95       C  
ATOM   2098  CA BLYS E  19       4.157  40.856   9.771  0.50 17.80           C  
ANISOU 2098  CA BLYS E  19     2839   1683   2239    116    339     96       C  
ATOM   2099  C   LYS E  19       2.948  39.958  10.020  1.00 15.72           C  
ANISOU 2099  C   LYS E  19     2502   1610   1861    120    209     71       C  
ATOM   2100  O   LYS E  19       1.797  40.429  10.005  1.00 17.71           O  
ANISOU 2100  O   LYS E  19     2698   1905   2128    227    231     85       O  
ATOM   2101  CB ALYS E  19       4.540  40.776   8.300  0.50 19.27           C  
ANISOU 2101  CB ALYS E  19     3079   1868   2376    259    344    271       C  
ATOM   2102  CB BLYS E  19       4.551  40.765   8.297  0.50 19.32           C  
ANISOU 2102  CB BLYS E  19     3086   1874   2381    258    343    271       C  
ATOM   2103  CG ALYS E  19       3.418  41.177   7.358  0.50 20.03           C  
ANISOU 2103  CG ALYS E  19     3146   2058   2406    490    347    411       C  
ATOM   2104  CG BLYS E  19       5.450  41.899   7.818  0.50 21.40           C  
ANISOU 2104  CG BLYS E  19     3397   1922   2811    313    537    387       C  
ATOM   2105  H   LYS E  19       5.963  40.170  10.213  1.00 20.75           H  
ATOM   2106  HA  LYS E  19       3.917  41.773   9.984  1.00 21.35           H  
ATOM   2107  HB2ALYS E  19       5.290  41.370   8.139  0.50 23.13           H  
ATOM   2108  HB2BLYS E  19       5.027  39.931   8.155  0.50 23.19           H  
ATOM   2109  HB3ALYS E  19       4.791  39.862   8.092  0.50 23.13           H  
ATOM   2110  HB3BLYS E  19       3.744  40.782   7.759  0.50 23.19           H  
ATOM   2111  HG2ALYS E  19       3.788  41.365   6.479  0.50 24.04           H  
ATOM   2112  HG2BLYS E  19       5.709  42.435   8.584  0.50 25.68           H  
ATOM   2113  HG3ALYS E  19       2.780  40.448   7.300  0.50 24.04           H  
ATOM   2114  HG3BLYS E  19       6.234  41.522   7.389  0.50 25.68           H  
ATOM   2115  N   ILE E  20       3.182  38.654  10.230  1.00 15.53           N  
ANISOU 2115  N   ILE E  20     2455   1682   1762      8     95     50       N  
ATOM   2116  CA  ILE E  20       2.093  37.777  10.601  1.00 16.85           C  
ANISOU 2116  CA  ILE E  20     2524   1976   1902    -34     12     28       C  
ATOM   2117  C   ILE E  20       1.463  38.273  11.892  1.00 14.81           C  
ANISOU 2117  C   ILE E  20     2196   1779   1653    -71     82    -24       C  
ATOM   2118  O   ILE E  20       0.242  38.318  11.985  1.00 16.31           O  
ANISOU 2118  O   ILE E  20     2292   2056   1849    -23     77    -25       O  
ATOM   2119  CB  ILE E  20       2.584  36.338  10.720  1.00 15.62           C  
ANISOU 2119  CB  ILE E  20     2355   1826   1755   -149    -57     41       C  
ATOM   2120  CG1 ILE E  20       2.948  35.788   9.343  1.00 15.35           C  
ANISOU 2120  CG1 ILE E  20     2369   1760   1702    -91   -123     23       C  
ATOM   2121  CG2 ILE E  20       1.532  35.480  11.372  1.00 17.06           C  
ANISOU 2121  CG2 ILE E  20     2410   2083   1988   -230    -82     46       C  
ATOM   2122  CD1 ILE E  20       3.556  34.428   9.398  1.00 17.91           C  
ANISOU 2122  CD1 ILE E  20     2692   2014   2098   -183   -149     16       C  
ATOM   2123  H   ILE E  20       3.950  38.272  10.164  1.00 18.63           H  
ATOM   2124  HA  ILE E  20       1.418  37.793   9.904  1.00 20.22           H  
ATOM   2125  HB  ILE E  20       3.380  36.328  11.275  1.00 18.75           H  
ATOM   2126 HG12 ILE E  20       2.143  35.734   8.803  1.00 18.42           H  
ATOM   2127 HG13 ILE E  20       3.588  36.385   8.924  1.00 18.42           H  
ATOM   2128 HG21 ILE E  20       1.788  34.548  11.288  1.00 20.47           H  
ATOM   2129 HG22 ILE E  20       1.464  35.721  12.309  1.00 20.47           H  
ATOM   2130 HG23 ILE E  20       0.682  35.630  10.930  1.00 20.47           H  
ATOM   2131 HD11 ILE E  20       4.025  34.258   8.566  1.00 21.49           H  
ATOM   2132 HD12 ILE E  20       4.178  34.391  10.141  1.00 21.49           H  
ATOM   2133 HD13 ILE E  20       2.853  33.772   9.522  1.00 21.49           H  
ATOM   2134  N   ALA E  21       2.295  38.649  12.892  1.00 15.26           N  
ANISOU 2134  N   ALA E  21     2272   1836   1689   -152    145    -93       N  
ATOM   2135  CA  ALA E  21       1.773  39.164  14.156  1.00 17.84           C  
ANISOU 2135  CA  ALA E  21     2526   2281   1970   -173    219   -199       C  
ATOM   2136  C   ALA E  21       0.894  40.385  13.923  1.00 18.81           C  
ANISOU 2136  C   ALA E  21     2648   2308   2190    -44    321   -269       C  
ATOM   2137  O   ALA E  21      -0.193  40.483  14.474  1.00 19.70           O  
ANISOU 2137  O   ALA E  21     2670   2536   2279      4    359   -293       O  
ATOM   2138  CB  ALA E  21       2.944  39.449  15.103  1.00 20.13           C  
ANISOU 2138  CB  ALA E  21     2814   2646   2188   -274    246   -325       C  
ATOM   2139  H   ALA E  21       3.153  38.613  12.854  1.00 18.31           H  
ATOM   2140  HA  ALA E  21       1.213  38.499  14.587  1.00 21.40           H  
ATOM   2141  HB1 ALA E  21       2.596  39.802  15.937  1.00 24.16           H  
ATOM   2142  HB2 ALA E  21       3.425  38.623  15.268  1.00 24.16           H  
ATOM   2143  HB3 ALA E  21       3.534  40.098  14.689  1.00 24.16           H  
ATOM   2144  N   TRP E  22       1.300  41.283  13.040  1.00 18.82           N  
ANISOU 2144  N   TRP E  22     2734   2095   2321     42    387   -253       N  
ATOM   2145  CA  TRP E  22       0.476  42.444  12.684  1.00 20.17           C  
ANISOU 2145  CA  TRP E  22     2899   2132   2632    218    518   -240       C  
ATOM   2146  C   TRP E  22      -0.865  42.045  12.065  1.00 18.71           C  
ANISOU 2146  C   TRP E  22     2620   2099   2388    363    443    -93       C  
ATOM   2147  O   TRP E  22      -1.911  42.590  12.415  1.00 20.64           O  
ANISOU 2147  O   TRP E  22     2780   2382   2681    477    523   -111       O  
ATOM   2148  CB  TRP E  22       1.258  43.344  11.738  1.00 21.54           C  
ANISOU 2148  CB  TRP E  22     3169   2038   2978    301    632   -152       C  
ATOM   2149  CG  TRP E  22       0.469  44.467  11.204  1.00 25.07           C  
ANISOU 2149  CG  TRP E  22     3605   2322   3599    533    794    -35       C  
ATOM   2150  CD1 TRP E  22      -0.101  44.569   9.954  1.00 31.44           C  
ANISOU 2150  CD1 TRP E  22     4392   3178   4376    769    783    242       C  
ATOM   2151  CD2 TRP E  22       0.150  45.675  11.879  1.00 28.22           C  
ANISOU 2151  CD2 TRP E  22     3991   2498   4234    589   1010   -181       C  
ATOM   2152  NE1 TRP E  22      -0.754  45.770   9.823  1.00 35.55           N  
ANISOU 2152  NE1 TRP E  22     4885   3515   5107    992    989    344       N  
ATOM   2153  CE2 TRP E  22      -0.630  46.465  10.997  1.00 30.19           C  
ANISOU 2153  CE2 TRP E  22     4219   2623   4628    880   1144     73       C  
ATOM   2154  CE3 TRP E  22       0.421  46.168  13.159  1.00 43.07           C  
ANISOU 2154  CE3 TRP E  22     5860   4300   6207    438   1109   -525       C  
ATOM   2155  CZ2 TRP E  22      -1.122  47.722  11.354  1.00 40.89           C  
ANISOU 2155  CZ2 TRP E  22     5557   3696   6284   1026   1404     18       C  
ATOM   2156  CZ3 TRP E  22      -0.069  47.413  13.509  1.00 41.86           C  
ANISOU 2156  CZ3 TRP E  22     5691   3882   6333    555   1353   -657       C  
ATOM   2157  CH2 TRP E  22      -0.834  48.177  12.611  1.00 47.82           C  
ANISOU 2157  CH2 TRP E  22     6437   4446   7286    842   1503   -371       C  
ATOM   2158  H   TRP E  22       2.053  41.251  12.624  1.00 22.58           H  
ATOM   2159  HA  TRP E  22       0.274  42.934  13.496  1.00 24.20           H  
ATOM   2160  HB2 TRP E  22       2.016  43.716  12.215  1.00 25.85           H  
ATOM   2161  HB3 TRP E  22       1.566  42.815  10.986  1.00 25.85           H  
ATOM   2162  HD1 TRP E  22      -0.051  43.917   9.292  1.00 37.73           H  
ATOM   2163  HE1 TRP E  22      -1.170  46.041   9.121  1.00 42.66           H  
ATOM   2164  HE3 TRP E  22       0.921  45.669  13.763  1.00 51.69           H  
ATOM   2165  HZ2 TRP E  22      -1.627  48.229  10.760  1.00 49.07           H  
ATOM   2166  HZ3 TRP E  22       0.111  47.752  14.356  1.00 50.23           H  
ATOM   2167  HH2 TRP E  22      -1.150  49.010  12.877  1.00 57.38           H  
ATOM   2168  N   LEU E  23      -0.855  41.113  11.106  1.00 18.28           N  
ANISOU 2168  N   LEU E  23     2557   2152   2238    364    292     23       N  
ATOM   2169  CA  LEU E  23      -2.102  40.693  10.477  1.00 19.75           C  
ANISOU 2169  CA  LEU E  23     2606   2536   2363    470    190     98       C  
ATOM   2170  C   LEU E  23      -3.036  39.993  11.447  1.00 18.84           C  
ANISOU 2170  C   LEU E  23     2344   2579   2234    358    155     27       C  
ATOM   2171  O   LEU E  23      -4.259  40.118  11.341  1.00 19.87           O  
ANISOU 2171  O   LEU E  23     2317   2857   2374    460    144     58       O  
ATOM   2172  CB  LEU E  23      -1.791  39.755   9.305  1.00 20.37           C  
ANISOU 2172  CB  LEU E  23     2689   2715   2334    456     29    136       C  
ATOM   2173  CG  LEU E  23      -1.138  40.449   8.131  1.00 19.20           C  
ANISOU 2173  CG  LEU E  23     2638   2510   2147    635     73    272       C  
ATOM   2174  CD1 LEU E  23      -0.557  39.440   7.159  1.00 20.36           C  
ANISOU 2174  CD1 LEU E  23     2812   2768   2157    594    -66    242       C  
ATOM   2175  CD2 LEU E  23      -2.138  41.349   7.439  1.00 24.07           C  
ANISOU 2175  CD2 LEU E  23     3154   3249   2740    915    116    433       C  
ATOM   2176  H   LEU E  23      -0.151  40.717  10.810  1.00 21.94           H  
ATOM   2177  HA  LEU E  23      -2.554  41.487  10.152  1.00 23.70           H  
ATOM   2178  HB2 LEU E  23      -1.188  39.061   9.613  1.00 24.44           H  
ATOM   2179  HB3 LEU E  23      -2.621  39.360   8.994  1.00 24.44           H  
ATOM   2180  HG  LEU E  23      -0.406  40.998   8.454  1.00 23.04           H  
ATOM   2181 HD11 LEU E  23      -0.126  39.915   6.431  1.00 24.44           H  
ATOM   2182 HD12 LEU E  23       0.092  38.890   7.625  1.00 24.44           H  
ATOM   2183 HD13 LEU E  23      -1.273  38.886   6.813  1.00 24.44           H  
ATOM   2184 HD21 LEU E  23      -1.765  42.241   7.369  1.00 28.88           H  
ATOM   2185 HD22 LEU E  23      -2.321  40.996   6.554  1.00 28.88           H  
ATOM   2186 HD23 LEU E  23      -2.956  41.373   7.960  1.00 28.88           H  
ATOM   2187  N   LEU E  24      -2.478  39.226  12.385  1.00 18.40           N  
ANISOU 2187  N   LEU E  24     2311   2525   2155    166    149    -31       N  
ATOM   2188  CA  LEU E  24      -3.315  38.610  13.402  1.00 19.15           C  
ANISOU 2188  CA  LEU E  24     2259   2776   2243     78    170    -34       C  
ATOM   2189  C   LEU E  24      -3.969  39.657  14.263  1.00 22.60           C  
ANISOU 2189  C   LEU E  24     2644   3266   2677    184    318    -97       C  
ATOM   2190  O   LEU E  24      -5.140  39.541  14.588  1.00 22.73           O  
ANISOU 2190  O   LEU E  24     2493   3435   2708    223    348    -68       O  
ATOM   2191  CB  LEU E  24      -2.467  37.698  14.274  1.00 22.41           C  
ANISOU 2191  CB  LEU E  24     2704   3202   2607    -91    173    -10       C  
ATOM   2192  CG  LEU E  24      -1.989  36.425  13.607  1.00 20.94           C  
ANISOU 2192  CG  LEU E  24     2533   2941   2484   -201     65     53       C  
ATOM   2193  CD1 LEU E  24      -1.032  35.691  14.616  1.00 23.23           C  
ANISOU 2193  CD1 LEU E  24     2850   3247   2728   -306    111    142       C  
ATOM   2194  CD2 LEU E  24      -3.112  35.502  13.144  1.00 24.22           C  
ANISOU 2194  CD2 LEU E  24     2776   3404   3022   -263      1     67       C  
ATOM   2195  H   LEU E  24      -1.639  39.052  12.450  1.00 22.08           H  
ATOM   2196  HA  LEU E  24      -4.004  38.084  12.968  1.00 22.98           H  
ATOM   2197  HB2 LEU E  24      -1.681  38.190  14.557  1.00 26.89           H  
ATOM   2198  HB3 LEU E  24      -2.993  37.440  15.047  1.00 26.89           H  
ATOM   2199  HG  LEU E  24      -1.522  36.658  12.789  1.00 25.13           H  
ATOM   2200 HD11 LEU E  24      -0.714  34.870  14.209  1.00 27.87           H  
ATOM   2201 HD12 LEU E  24      -0.281  36.271  14.819  1.00 27.87           H  
ATOM   2202 HD13 LEU E  24      -1.523  35.489  15.428  1.00 27.87           H  
ATOM   2203 HD21 LEU E  24      -2.728  34.665  12.840  1.00 29.07           H  
ATOM   2204 HD22 LEU E  24      -3.713  35.339  13.887  1.00 29.07           H  
ATOM   2205 HD23 LEU E  24      -3.592  35.929  12.417  1.00 29.07           H  
ATOM   2206  N   LYS E  25      -3.239  40.710  14.599  1.00 23.15           N  
ANISOU 2206  N   LYS E  25     2838   3199   2758    231    426   -210       N  
ATOM   2207  CA  LYS E  25      -3.857  41.806  15.332  1.00 25.19           C  
ANISOU 2207  CA  LYS E  25     3055   3459   3059    350    595   -336       C  
ATOM   2208  C   LYS E  25      -4.977  42.446  14.518  1.00 28.42           C  
ANISOU 2208  C   LYS E  25     3378   3835   3586    574    636   -230       C  
ATOM   2209  O   LYS E  25      -6.021  42.778  15.066  1.00 29.57           O  
ANISOU 2209  O   LYS E  25     3391   4097   3748    678    733   -256       O  
ATOM   2210  CB  LYS E  25      -2.808  42.835  15.720  1.00 27.81           C  
ANISOU 2210  CB  LYS E  25     3520   3591   3455    329    712   -540       C  
ATOM   2211  CG  LYS E  25      -1.830  42.358  16.785  1.00 29.16           C  
ANISOU 2211  CG  LYS E  25     3707   3916   3455    140    678   -686       C  
ATOM   2212  CD  LYS E  25      -0.825  43.489  17.142  1.00 36.67           C  
ANISOU 2212  CD  LYS E  25     4741   4684   4507     91    788   -974       C  
ATOM   2213  CE  LYS E  25       0.540  42.967  17.492  1.00 45.50           C  
ANISOU 2213  CE  LYS E  25     5886   5907   5496    -90    683  -1038       C  
ATOM   2214  H   LYS E  25      -2.404  40.814  14.419  1.00 27.78           H  
ATOM   2215  HA  LYS E  25      -4.245  41.458  16.151  1.00 30.23           H  
ATOM   2216  HB2 LYS E  25      -2.294  43.067  14.931  1.00 33.37           H  
ATOM   2217  HB3 LYS E  25      -3.259  43.622  16.066  1.00 33.37           H  
ATOM   2218  HG2 LYS E  25      -2.316  42.112  17.587  1.00 34.99           H  
ATOM   2219  HG3 LYS E  25      -1.332  41.596  16.451  1.00 34.99           H  
ATOM   2220  HD2 LYS E  25      -0.732  44.082  16.380  1.00 44.00           H  
ATOM   2221  HD3 LYS E  25      -1.162  43.982  17.907  1.00 44.00           H  
ATOM   2222  HE2 LYS E  25       0.437  42.216  18.097  1.00 54.60           H  
ATOM   2223  HE3 LYS E  25       0.978  42.678  16.675  1.00 54.60           H  
ATOM   2224  N   LYS E  26      -4.810  42.562  13.200  1.00 24.35           N  
ANISOU 2224  N   LYS E  26     2908   3224   3121    674    560    -85       N  
ATOM   2225  CA  LYS E  26      -5.851  43.154  12.364  1.00 24.91           C  
ANISOU 2225  CA  LYS E  26     2864   3347   3256    934    584     69       C  
ATOM   2226  C   LYS E  26      -7.073  42.249  12.258  1.00 25.76           C  
ANISOU 2226  C   LYS E  26     2734   3775   3278    917    444    122       C  
ATOM   2227  O   LYS E  26      -8.204  42.743  12.236  1.00 30.08           O  
ANISOU 2227  O   LYS E  26     3109   4448   3871   1108    504    189       O  
ATOM   2228  CB  LYS E  26      -5.286  43.438  10.963  1.00 28.82           C  
ANISOU 2228  CB  LYS E  26     3447   3750   3755   1067    536    244       C  
ATOM   2229  CG  LYS E  26      -4.575  44.783  10.836  1.00 40.46           C  
ANISOU 2229  CG  LYS E  26     5070   4870   5432   1204    764    289       C  
ATOM   2230  CD  LYS E  26      -4.352  45.176   9.382  1.00 46.47           C  
ANISOU 2230  CD  LYS E  26     5858   5611   6188   1432    767    578       C  
ATOM   2231  H   LYS E  26      -4.110  42.308  12.770  1.00 29.22           H  
ATOM   2232  HA  LYS E  26      -6.132  43.990  12.767  1.00 29.90           H  
ATOM   2233  HB2 LYS E  26      -4.645  42.744  10.741  1.00 34.59           H  
ATOM   2234  HB3 LYS E  26      -6.017  43.430  10.326  1.00 34.59           H  
ATOM   2235  HG2 LYS E  26      -5.115  45.470  11.256  1.00 48.55           H  
ATOM   2236  HG3 LYS E  26      -3.710  44.729  11.271  1.00 48.55           H  
ATOM   2237  N   ILE E  27      -6.867  40.928  12.156  1.00 23.38           N  
ANISOU 2237  N   ILE E  27     2398   3590   2896    693    273     93       N  
ATOM   2238  CA  ILE E  27      -7.991  40.003  12.143  1.00 25.80           C  
ANISOU 2238  CA  ILE E  27     2451   4151   3201    613    165    101       C  
ATOM   2239  C   ILE E  27      -8.775  40.158  13.425  1.00 25.85           C  
ANISOU 2239  C   ILE E  27     2330   4246   3247    603    318     80       C  
ATOM   2240  O   ILE E  27     -10.011  40.192  13.418  1.00 29.52           O  
ANISOU 2240  O   ILE E  27     2549   4914   3752    690    325    124       O  
ATOM   2241  CB  ILE E  27      -7.495  38.556  11.988  1.00 23.56           C  
ANISOU 2241  CB  ILE E  27     2172   3862   2916    345     22     46       C  
ATOM   2242  CG1 ILE E  27      -6.964  38.341  10.565  1.00 23.97           C  
ANISOU 2242  CG1 ILE E  27     2293   3916   2899    387   -140     28       C  
ATOM   2243  CG2 ILE E  27      -8.608  37.544  12.306  1.00 28.29           C  
ANISOU 2243  CG2 ILE E  27     2493   4641   3616    190    -21     31       C  
ATOM   2244  CD1 ILE E  27      -6.305  36.988  10.342  1.00 27.63           C  
ANISOU 2244  CD1 ILE E  27     2796   4303   3399    147   -248    -68       C  
ATOM   2245  H   ILE E  27      -6.095  40.554  12.094  1.00 28.06           H  
ATOM   2246  HA  ILE E  27      -8.560  40.211  11.386  1.00 30.96           H  
ATOM   2247  HB  ILE E  27      -6.776  38.412  12.623  1.00 28.27           H  
ATOM   2248 HG12 ILE E  27      -7.705  38.414   9.944  1.00 28.76           H  
ATOM   2249 HG13 ILE E  27      -6.303  39.025  10.375  1.00 28.76           H  
ATOM   2250 HG21 ILE E  27      -8.340  36.668  11.986  1.00 33.95           H  
ATOM   2251 HG22 ILE E  27      -8.746  37.517  13.266  1.00 33.95           H  
ATOM   2252 HG23 ILE E  27      -9.424  37.823  11.862  1.00 33.95           H  
ATOM   2253 HD11 ILE E  27      -5.767  37.027   9.536  1.00 33.15           H  
ATOM   2254 HD12 ILE E  27      -5.743  36.781  11.105  1.00 33.15           H  
ATOM   2255 HD13 ILE E  27      -6.995  36.313  10.247  1.00 33.15           H  
ATOM   2256  N   ALA E  28      -8.051  40.275  14.541  1.00 29.23           N  
ANISOU 2256  N   ALA E  28     2900   4571   3635    511    444      7       N  
ATOM   2257  CA  ALA E  28      -8.708  40.423  15.840  1.00 27.96           C  
ANISOU 2257  CA  ALA E  28     2622   4557   3444    520    609    -27       C  
ATOM   2258  C   ALA E  28      -9.443  41.746  15.928  1.00 30.19           C  
ANISOU 2258  C   ALA E  28     2854   4828   3787    787    766    -74       C  
ATOM   2259  O   ALA E  28     -10.532  41.821  16.524  1.00 35.46           O  
ANISOU 2259  O   ALA E  28     3317   5691   4463    866    872    -55       O  
ATOM   2260  CB  ALA E  28      -7.645  40.292  16.928  1.00 29.31           C  
ANISOU 2260  CB  ALA E  28     2946   4703   3488    392    683   -119       C  
ATOM   2261  H   ALA E  28      -7.191  40.271  14.573  1.00 35.08           H  
ATOM   2262  HA  ALA E  28      -9.370  39.726  15.971  1.00 33.55           H  
ATOM   2263  HB1 ALA E  28      -8.064  40.408  17.795  1.00 35.17           H  
ATOM   2264  HB2 ALA E  28      -7.241  39.412  16.872  1.00 35.17           H  
ATOM   2265  HB3 ALA E  28      -6.970  40.976  16.794  1.00 35.17           H  
ATOM   2266  N   GLN E  29      -8.879  42.804  15.374  1.00 37.53           N  
ANISOU 2266  N   GLN E  29     3951   5513   4794    939    820   -115       N  
ATOM   2267  CA  GLN E  29      -9.488  44.131  15.431  1.00 41.97           C  
ANISOU 2267  CA  GLN E  29     4483   5971   5494   1220   1020   -143       C  
ATOM   2268  C   GLN E  29     -10.762  44.188  14.599  1.00 47.60           C  
ANISOU 2268  C   GLN E  29     4954   6870   6261   1437    967     65       C  
ATOM   2269  O   GLN E  29     -11.670  44.948  14.907  1.00 54.84           O  
ANISOU 2269  O   GLN E  29     5737   7827   7271   1668   1135     80       O  
ATOM   2270  CB  GLN E  29      -8.488  45.188  14.935  1.00 48.45           C  
ANISOU 2270  CB  GLN E  29     5531   6414   6463   1314   1118   -187       C  
ATOM   2271  H   GLN E  29      -8.130  42.785  14.950  1.00 45.03           H  
ATOM   2272  HA  GLN E  29      -9.724  44.335  16.349  1.00 50.37           H  
ATOM   2273  N   GLY E  30     -10.830  43.377  13.548  1.00 45.80           N  
ANISOU 2273  N   GLY E  30     4646   6790   5964   1372    731    200       N  
ATOM   2274  CA  GLY E  30     -11.994  43.339  12.682  1.00 54.96           C  
ANISOU 2274  CA  GLY E  30     5530   8229   7125   1560    627    363       C  
ATOM   2275  H   GLY E  30     -10.206  42.834  13.315  1.00 54.96           H  
ATOM   2276  HA2 GLY E  30     -12.141  44.209  12.281  1.00 65.96           H  
ATOM   2277  HA3 GLY E  30     -11.864  42.684  11.978  1.00 65.96           H  
TER    2278      GLY E  30                                                      
ATOM   2279  N   GLY F   1      26.455  13.779   8.742  1.00 56.70           N  
ANISOU 2279  N   GLY F   1     7854   7058   6632   2463    301    -68       N  
ATOM   2280  CA  GLY F   1      27.113  14.692   9.721  1.00 41.31           C  
ANISOU 2280  CA  GLY F   1     5641   4951   5105   2158    332    186       C  
ATOM   2281  C   GLY F   1      26.092  15.548  10.451  1.00 40.17           C  
ANISOU 2281  C   GLY F   1     5548   4594   5122   1761    240    169       C  
ATOM   2282  O   GLY F   1      24.925  15.585  10.060  1.00 34.79           O  
ANISOU 2282  O   GLY F   1     5030   3944   4245   1719    226     42       O  
ATOM   2283  H   GLY F   1      26.608  12.934   8.976  1.00 68.04           H  
ATOM   2284  HA2 GLY F   1      27.603  14.170  10.374  1.00 49.58           H  
ATOM   2285  HA3 GLY F   1      27.731  15.277   9.255  1.00 49.58           H  
ATOM   2286  N   LEU F   2      26.549  16.232  11.504  0.91 30.11           N  
ANISOU 2286  N   LEU F   2     4136   3102   4203   1508    152    290       N  
ATOM   2287  CA  LEU F   2      25.632  16.947  12.391  0.91 32.87           C  
ANISOU 2287  CA  LEU F   2     4586   3234   4671   1191     17    228       C  
ATOM   2288  C   LEU F   2      24.958  18.122  11.684  0.91 26.91           C  
ANISOU 2288  C   LEU F   2     3679   2624   3922   1144    158    411       C  
ATOM   2289  O   LEU F   2      23.756  18.317  11.833  0.91 26.92           O  
ANISOU 2289  O   LEU F   2     3855   2578   3795   1001    113    278       O  
ATOM   2290  CB  LEU F   2      26.384  17.412  13.640  0.91 32.56           C  
ANISOU 2290  CB  LEU F   2     4460   2923   4990   1026   -168    284       C  
ATOM   2291  CG  LEU F   2      26.969  16.295  14.517  0.91 36.86           C  
ANISOU 2291  CG  LEU F   2     5188   3288   5530   1050   -335     87       C  
ATOM   2292  CD1 LEU F   2      27.899  16.837  15.592  0.91 41.81           C  
ANISOU 2292  CD1 LEU F   2     5693   3662   6532    957   -536    162       C  
ATOM   2293  CD2 LEU F   2      25.851  15.494  15.163  0.91 38.62           C  
ANISOU 2293  CD2 LEU F   2     5776   3388   5510    943   -451   -186       C  
ATOM   2294  H   LEU F   2      27.377  16.297  11.725  0.91 36.13           H  
ATOM   2295  HA  LEU F   2      24.929  16.341  12.669  0.91 39.45           H  
ATOM   2296  HB2 LEU F   2      27.122  17.975  13.358  0.91 39.08           H  
ATOM   2297  HB3 LEU F   2      25.770  17.922  14.192  0.91 39.08           H  
ATOM   2298  HG  LEU F   2      27.493  15.714  13.945  0.91 44.24           H  
ATOM   2299 HD11 LEU F   2      28.242  16.096  16.115  0.91 50.18           H  
ATOM   2300 HD12 LEU F   2      28.632  17.309  15.166  0.91 50.18           H  
ATOM   2301 HD13 LEU F   2      27.402  17.444  16.163  0.91 50.18           H  
ATOM   2302 HD21 LEU F   2      26.240  14.799  15.717  0.91 46.35           H  
ATOM   2303 HD22 LEU F   2      25.311  16.087  15.708  0.91 46.35           H  
ATOM   2304 HD23 LEU F   2      25.306  15.095  14.467  0.91 46.35           H  
ATOM   2305  N   LEU F   3      25.704  18.914  10.911  1.00 30.61           N  
ANISOU 2305  N   LEU F   3     3801   3273   4556   1266    337    750       N  
ATOM   2306  CA  LEU F   3      25.095  20.026  10.188  1.00 33.68           C  
ANISOU 2306  CA  LEU F   3     4034   3804   4957   1234    475    955       C  
ATOM   2307  C   LEU F   3      24.083  19.531   9.154  1.00 30.13           C  
ANISOU 2307  C   LEU F   3     3791   3590   4065   1410    601    795       C  
ATOM   2308  O   LEU F   3      23.053  20.166   8.923  1.00 29.59           O  
ANISOU 2308  O   LEU F   3     3778   3541   3924   1298    614    775       O  
ATOM   2309  CB  LEU F   3      26.171  20.875   9.524  1.00 37.76           C  
ANISOU 2309  CB  LEU F   3     4096   4479   5771   1357    659   1426       C  
ATOM   2310  CG  LEU F   3      27.033  21.703  10.479  1.00 47.29           C  
ANISOU 2310  CG  LEU F   3     5036   5386   7545   1140    457   1633       C  
ATOM   2311  CD1 LEU F   3      28.215  22.336   9.725  1.00 52.93           C  
ANISOU 2311  CD1 LEU F   3     5230   6266   8613   1286    654   2177       C  
ATOM   2312  CD2 LEU F   3      26.197  22.778  11.181  1.00 43.68           C  
ANISOU 2312  CD2 LEU F   3     4645   4673   7277    853    235   1564       C  
ATOM   2313  H   LEU F   3      26.552  18.829  10.791  1.00 36.73           H  
ATOM   2314  HA  LEU F   3      24.623  20.586  10.824  1.00 40.41           H  
ATOM   2315  HB2 LEU F   3      26.766  20.286   9.034  1.00 45.31           H  
ATOM   2316  HB3 LEU F   3      25.739  21.493   8.914  1.00 45.31           H  
ATOM   2317  HG  LEU F   3      27.392  21.118  11.165  1.00 56.75           H  
ATOM   2318 HD11 LEU F   3      28.749  22.852  10.349  1.00 63.51           H  
ATOM   2319 HD12 LEU F   3      28.753  21.631   9.332  1.00 63.51           H  
ATOM   2320 HD13 LEU F   3      27.870  22.916   9.027  1.00 63.51           H  
ATOM   2321 HD21 LEU F   3      26.790  23.373  11.666  1.00 52.41           H  
ATOM   2322 HD22 LEU F   3      25.701  23.278  10.514  1.00 52.41           H  
ATOM   2323 HD23 LEU F   3      25.583  22.349  11.797  1.00 52.41           H  
ATOM   2324  N   GLU F   4      24.353  18.376   8.526  1.00 33.15           N  
ANISOU 2324  N   GLU F   4     4308   4136   4152   1710    652    653       N  
ATOM   2325  CA  GLU F   4      23.414  17.882   7.526  1.00 29.79           C  
ANISOU 2325  CA  GLU F   4     4101   3891   3329   1923    686    463       C  
ATOM   2326  C   GLU F   4      22.113  17.426   8.176  1.00 27.27           C  
ANISOU 2326  C   GLU F   4     4096   3320   2946   1662    449    129       C  
ATOM   2327  O   GLU F   4      21.022  17.583   7.595  1.00 26.86           O  
ANISOU 2327  O   GLU F   4     4157   3328   2721   1669    440     35       O  
ATOM   2328  CB  GLU F   4      24.047  16.727   6.745  1.00 33.87           C  
ANISOU 2328  CB  GLU F   4     4715   4608   3545   2365    721    352       C  
ATOM   2329  CG  GLU F   4      25.210  17.159   5.889  1.00 46.17           C  
ANISOU 2329  CG  GLU F   4     5940   6512   5090   2720   1024    742       C  
ATOM   2330  H   GLU F   4      25.046  17.885   8.659  1.00 39.78           H  
ATOM   2331  HA  GLU F   4      23.210  18.599   6.904  1.00 35.75           H  
ATOM   2332  HB2 GLU F   4      24.370  16.062   7.373  1.00 40.64           H  
ATOM   2333  HB3 GLU F   4      23.377  16.336   6.163  1.00 40.64           H  
ATOM   2334  HG2 GLU F   4      25.435  16.440   5.279  1.00 55.40           H  
ATOM   2335  HG3 GLU F   4      24.956  17.952   5.391  1.00 55.40           H  
ATOM   2336  N   GLU F   5      22.212  16.841   9.371  1.00 26.90           N  
ANISOU 2336  N   GLU F   5     4177   2998   3045   1451    260    -23       N  
ATOM   2337  CA  GLU F   5      21.016  16.518  10.141  1.00 24.45           C  
ANISOU 2337  CA  GLU F   5     4095   2460   2735   1190     77   -228       C  
ATOM   2338  C   GLU F   5      20.215  17.785  10.445  1.00 23.33           C  
ANISOU 2338  C   GLU F   5     3866   2296   2702    957    129   -106       C  
ATOM   2339  O   GLU F   5      18.990  17.822  10.262  1.00 23.99           O  
ANISOU 2339  O   GLU F   5     4064   2369   2682    869     91   -199       O  
ATOM   2340  CB  GLU F   5      21.396  15.783  11.421  1.00 24.50           C  
ANISOU 2340  CB  GLU F   5     4219   2213   2878   1046    -90   -334       C  
ATOM   2341  H   GLU F   5      22.952  16.625   9.754  1.00 32.28           H  
ATOM   2342  HA  GLU F   5      20.452  15.922   9.624  1.00 29.34           H  
ATOM   2343  HB2 GLU F   5      21.859  14.964  11.188  1.00 29.40           H  
ATOM   2344  HB3 GLU F   5      21.977  16.350  11.955  1.00 29.40           H  
ATOM   2345  N   ILE F   6      20.896  18.866  10.840  1.00 22.93           N  
ANISOU 2345  N   ILE F   6     3597   2230   2885    874    190    112       N  
ATOM   2346  CA  ILE F   6      20.200  20.144  11.075  1.00 25.10           C  
ANISOU 2346  CA  ILE F   6     3791   2475   3273    694    200    219       C  
ATOM   2347  C   ILE F   6      19.460  20.609   9.814  1.00 21.60           C  
ANISOU 2347  C   ILE F   6     3297   2256   2652    791    349    282       C  
ATOM   2348  O   ILE F   6      18.297  20.995   9.848  1.00 20.82           O  
ANISOU 2348  O   ILE F   6     3288   2139   2484    667    321    212       O  
ATOM   2349  CB  ILE F   6      21.167  21.201  11.652  1.00 21.76           C  
ANISOU 2349  CB  ILE F   6     3130   1941   3197    617    153    436       C  
ATOM   2350  CG1 ILE F   6      21.652  20.777  13.055  1.00 24.40           C  
ANISOU 2350  CG1 ILE F   6     3586   2016   3670    528    -56    308       C  
ATOM   2351  CG2 ILE F   6      20.487  22.566  11.721  1.00 22.88           C  
ANISOU 2351  CG2 ILE F   6     3182   2051   3459    480    127    543       C  
ATOM   2352  CD1 ILE F   6      22.735  21.663  13.692  1.00 27.80           C  
ANISOU 2352  CD1 ILE F   6     3800   2267   4496    484   -204    477       C  
ATOM   2353  H   ILE F   6      21.745  18.890  10.976  1.00 27.51           H  
ATOM   2354  HA  ILE F   6      19.517  20.001  11.749  1.00 30.13           H  
ATOM   2355  HB  ILE F   6      21.934  21.263  11.062  1.00 26.11           H  
ATOM   2356 HG12 ILE F   6      20.889  20.783  13.654  1.00 29.29           H  
ATOM   2357 HG13 ILE F   6      22.017  19.881  12.991  1.00 29.29           H  
ATOM   2358 HG21 ILE F   6      21.059  23.179  12.209  1.00 27.45           H  
ATOM   2359 HG22 ILE F   6      20.343  22.893  10.820  1.00 27.45           H  
ATOM   2360 HG23 ILE F   6      19.637  22.472  12.179  1.00 27.45           H  
ATOM   2361 HD11 ILE F   6      23.062  21.233  14.498  1.00 33.36           H  
ATOM   2362 HD12 ILE F   6      23.462  21.778  13.060  1.00 33.36           H  
ATOM   2363 HD13 ILE F   6      22.349  22.526  13.911  1.00 33.36           H  
ATOM   2364  N   ALA F   7      20.113  20.542   8.655  1.00 24.11           N  
ANISOU 2364  N   ALA F   7     3477   2814   2869   1056    517    424       N  
ATOM   2365  CA  ALA F   7      19.451  20.990   7.439  1.00 24.35           C  
ANISOU 2365  CA  ALA F   7     3479   3077   2696   1206    658    489       C  
ATOM   2366  C   ALA F   7      18.210  20.162   7.134  1.00 23.65           C  
ANISOU 2366  C   ALA F   7     3682   2962   2343   1230    534    178       C  
ATOM   2367  O   ALA F   7      17.174  20.704   6.722  1.00 23.05           O  
ANISOU 2367  O   ALA F   7     3639   2930   2187   1173    543    157       O  
ATOM   2368  CB  ALA F   7      20.430  20.915   6.267  1.00 27.28           C  
ANISOU 2368  CB  ALA F   7     3671   3755   2940   1584    879    712       C  
ATOM   2369  H   ALA F   7      20.916  20.250   8.551  1.00 28.93           H  
ATOM   2370  HA  ALA F   7      19.172  21.911   7.560  1.00 29.22           H  
ATOM   2371  HB1 ALA F   7      19.981  21.216   5.461  1.00 32.74           H  
ATOM   2372  HB2 ALA F   7      21.191  21.486   6.455  1.00 32.74           H  
ATOM   2373  HB3 ALA F   7      20.724  19.997   6.159  1.00 32.74           H  
ATOM   2374  N   GLN F   8      18.300  18.832   7.325  1.00 24.02           N  
ANISOU 2374  N   GLN F   8     3927   2909   2290   1314    383    -59       N  
ATOM   2375  CA  GLN F   8      17.136  17.992   7.072  1.00 25.87           C  
ANISOU 2375  CA  GLN F   8     4405   3049   2377   1317    190   -331       C  
ATOM   2376  C   GLN F   8      15.971  18.378   7.975  1.00 22.05           C  
ANISOU 2376  C   GLN F   8     3960   2371   2047    958    102   -356       C  
ATOM   2377  O   GLN F   8      14.811  18.408   7.532  1.00 22.15           O  
ANISOU 2377  O   GLN F   8     4049   2377   1992    924     30   -445       O  
ATOM   2378  CB  GLN F   8      17.480  16.517   7.276  1.00 27.27           C  
ANISOU 2378  CB  GLN F   8     4766   3084   2512   1430    -14   -553       C  
ATOM   2379  H   GLN F   8      19.002  18.414   7.591  1.00 28.82           H  
ATOM   2380  HA  GLN F   8      16.870  18.115   6.147  1.00 31.05           H  
ATOM   2381  HB2 GLN F   8      17.439  16.313   8.223  1.00 32.73           H  
ATOM   2382  HB3 GLN F   8      16.834  15.980   6.792  1.00 32.73           H  
ATOM   2383  N   LEU F   9      16.262  18.685   9.241  1.00 20.64           N  
ANISOU 2383  N   LEU F   9     3731   2046   2065    729    100   -272       N  
ATOM   2384  CA  LEU F   9      15.214  19.097  10.151  1.00 19.91           C  
ANISOU 2384  CA  LEU F   9     3675   1824   2068    470     50   -265       C  
ATOM   2385  C   LEU F   9      14.584  20.423   9.704  1.00 19.19           C  
ANISOU 2385  C   LEU F   9     3471   1857   1962    421    160   -152       C  
ATOM   2386  O   LEU F   9      13.369  20.611   9.796  1.00 19.67           O  
ANISOU 2386  O   LEU F   9     3579   1891   2003    304    126   -188       O  
ATOM   2387  CB  LEU F   9      15.813  19.193  11.560  1.00 21.53           C  
ANISOU 2387  CB  LEU F   9     3877   1877   2425    344     13   -211       C  
ATOM   2388  CG  LEU F   9      16.239  17.867  12.191  1.00 22.53           C  
ANISOU 2388  CG  LEU F   9     4135   1852   2574    354   -110   -317       C  
ATOM   2389  CD1 LEU F   9      17.212  18.053  13.377  1.00 25.23           C  
ANISOU 2389  CD1 LEU F   9     4462   2080   3044    317   -141   -263       C  
ATOM   2390  CD2 LEU F   9      14.994  17.142  12.631  1.00 32.50           C  
ANISOU 2390  CD2 LEU F   9     5517   2993   3839    223   -213   -369       C  
ATOM   2391  H   LEU F   9      17.049  18.660   9.586  1.00 24.77           H  
ATOM   2392  HA  LEU F   9      14.498  18.443  10.167  1.00 23.90           H  
ATOM   2393  HB2 LEU F   9      16.600  19.758  11.517  1.00 25.83           H  
ATOM   2394  HB3 LEU F   9      15.150  19.592  12.145  1.00 25.83           H  
ATOM   2395  HG  LEU F   9      16.726  17.343  11.536  1.00 27.04           H  
ATOM   2396 HD11 LEU F   9      17.465  17.180  13.717  1.00 30.27           H  
ATOM   2397 HD12 LEU F   9      17.998  18.529  13.068  1.00 30.27           H  
ATOM   2398 HD13 LEU F   9      16.768  18.562  14.073  1.00 30.27           H  
ATOM   2399 HD21 LEU F   9      15.243  16.279  12.997  1.00 39.00           H  
ATOM   2400 HD22 LEU F   9      14.543  17.670  13.309  1.00 39.00           H  
ATOM   2401 HD23 LEU F   9      14.411  17.020  11.865  1.00 39.00           H  
ATOM   2402  N   LEU F  10      15.376  21.342   9.180  1.00 18.68           N  
ANISOU 2402  N   LEU F  10     3234   1928   1934    515    291     15       N  
ATOM   2403  CA  LEU F  10      14.810  22.586   8.673  1.00 19.29           C  
ANISOU 2403  CA  LEU F  10     3199   2114   2015    479    379    138       C  
ATOM   2404  C   LEU F  10      13.891  22.353   7.481  1.00 21.06           C  
ANISOU 2404  C   LEU F  10     3500   2480   2022    606    404     45       C  
ATOM   2405  O   LEU F  10      12.888  23.064   7.321  1.00 20.85           O  
ANISOU 2405  O   LEU F  10     3468   2477   1978    511    409     53       O  
ATOM   2406  CB  LEU F  10      15.945  23.533   8.326  1.00 22.28           C  
ANISOU 2406  CB  LEU F  10     3332   2586   2545    556    498    400       C  
ATOM   2407  CG  LEU F  10      16.773  24.058   9.508  1.00 20.18           C  
ANISOU 2407  CG  LEU F  10     2966   2126   2576    418    395    496       C  
ATOM   2408  CD1 LEU F  10      17.951  24.886   9.000  1.00 29.14           C  
ANISOU 2408  CD1 LEU F  10     3794   3329   3948    498    486    814       C  
ATOM   2409  CD2 LEU F  10      16.009  24.899  10.534  1.00 21.70           C  
ANISOU 2409  CD2 LEU F  10     3219   2155   2872    231    251    444       C  
ATOM   2410  H   LEU F  10      16.231  21.276   9.105  1.00 22.41           H  
ATOM   2411  HA  LEU F  10      14.263  22.996   9.361  1.00 23.14           H  
ATOM   2412  HB2 LEU F  10      16.556  23.067   7.733  1.00 26.73           H  
ATOM   2413  HB3 LEU F  10      15.568  24.304   7.876  1.00 26.73           H  
ATOM   2414  HG  LEU F  10      17.064  23.261   9.978  1.00 24.22           H  
ATOM   2415 HD11 LEU F  10      18.471  25.194   9.758  1.00 34.97           H  
ATOM   2416 HD12 LEU F  10      18.502  24.331   8.425  1.00 34.97           H  
ATOM   2417 HD13 LEU F  10      17.612  25.645   8.500  1.00 34.97           H  
ATOM   2418 HD21 LEU F  10      16.626  25.195  11.221  1.00 26.05           H  
ATOM   2419 HD22 LEU F  10      15.619  25.666  10.086  1.00 26.05           H  
ATOM   2420 HD23 LEU F  10      15.309  24.356  10.929  1.00 26.05           H  
ATOM   2421  N   GLU F  11      14.239  21.403   6.601  1.00 20.83           N  
ANISOU 2421  N   GLU F  11     3553   2547   1816    861    393    -55       N  
ATOM   2422  CA  GLU F  11      13.383  21.075   5.473  1.00 24.89           C  
ANISOU 2422  CA  GLU F  11     4186   3160   2112   1043    336   -199       C  
ATOM   2423  C   GLU F  11      12.070  20.479   5.941  1.00 21.73           C  
ANISOU 2423  C   GLU F  11     3930   2548   1779    841    120   -391       C  
ATOM   2424  O   GLU F  11      11.011  20.758   5.362  1.00 23.91           O  
ANISOU 2424  O   GLU F  11     4240   2848   1996    839     66   -451       O  
ATOM   2425  CB  GLU F  11      14.092  20.114   4.517  1.00 25.76           C  
ANISOU 2425  CB  GLU F  11     4392   3400   1994   1434    310   -306       C  
ATOM   2426  CG  GLU F  11      15.233  20.790   3.804  1.00 28.18           C  
ANISOU 2426  CG  GLU F  11     4508   3994   2206   1701    580    -35       C  
ATOM   2427  CD  GLU F  11      16.178  19.814   3.152  1.00 41.41           C  
ANISOU 2427  CD  GLU F  11     6253   5816   3664   2111    587    -99       C  
ATOM   2428  OE1 GLU F  11      16.030  18.590   3.389  1.00 47.27           O  
ANISOU 2428  OE1 GLU F  11     7190   6377   4395   2120    325   -370       O  
ATOM   2429  OE2 GLU F  11      17.046  20.274   2.379  1.00 56.48           O1-
ANISOU 2429  OE2 GLU F  11     7969   7986   5506   2351    786    178       O1-
ATOM   2430  H   GLU F  11      14.963  20.941   6.641  1.00 25.00           H  
ATOM   2431  HA  GLU F  11      13.196  21.891   4.984  1.00 29.87           H  
ATOM   2432  HB2 GLU F  11      14.446  19.364   5.020  1.00 30.91           H  
ATOM   2433  HB3 GLU F  11      13.459  19.798   3.852  1.00 30.91           H  
ATOM   2434  HG2 GLU F  11      14.875  21.367   3.112  1.00 33.82           H  
ATOM   2435  HG3 GLU F  11      15.739  21.314   4.445  1.00 33.82           H  
ATOM   2436  N   GLU F  12      12.117  19.658   7.003  1.00 22.20           N  
ANISOU 2436  N   GLU F  12     4052   2397   1988    674     -3   -454       N  
ATOM   2437  CA  GLU F  12      10.893  19.134   7.574  1.00 21.57           C  
ANISOU 2437  CA  GLU F  12     4039   2120   2039    463   -174   -528       C  
ATOM   2438  C   GLU F  12      10.035  20.262   8.117  1.00 19.58           C  
ANISOU 2438  C   GLU F  12     3686   1898   1856    254    -63   -392       C  
ATOM   2439  O   GLU F  12       8.821  20.286   7.882  1.00 20.69           O  
ANISOU 2439  O   GLU F  12     3829   2000   2031    174   -144   -422       O  
ATOM   2440  CB  GLU F  12      11.213  18.121   8.683  1.00 22.52           C  
ANISOU 2440  CB  GLU F  12     4213   2036   2307    342   -281   -542       C  
ATOM   2441  H   GLU F  12      12.837  19.401   7.396  1.00 26.64           H  
ATOM   2442  HA  GLU F  12      10.395  18.668   6.884  1.00 25.89           H  
ATOM   2443  HB2 GLU F  12      11.733  18.569   9.373  1.00 27.02           H  
ATOM   2444  HB3 GLU F  12      10.380  17.789   9.052  1.00 27.02           H  
ATOM   2445  N   ILE F  13      10.657  21.229   8.801  1.00 18.18           N  
ANISOU 2445  N   ILE F  13     3417   1779   1713    189     88   -250       N  
ATOM   2446  CA  ILE F  13       9.910  22.375   9.329  1.00 17.72           C  
ANISOU 2446  CA  ILE F  13     3287   1749   1695     49    157   -148       C  
ATOM   2447  C   ILE F  13       9.236  23.137   8.178  1.00 16.73           C  
ANISOU 2447  C   ILE F  13     3116   1764   1476    109    203   -148       C  
ATOM   2448  O   ILE F  13       8.052  23.459   8.231  1.00 16.88           O  
ANISOU 2448  O   ILE F  13     3129   1779   1507     12    179   -151       O  
ATOM   2449  CB  ILE F  13      10.824  23.270  10.178  1.00 16.19           C  
ANISOU 2449  CB  ILE F  13     3025   1546   1580     24    217    -36       C  
ATOM   2450  CG1 ILE F  13      11.311  22.522  11.465  1.00 17.43           C  
ANISOU 2450  CG1 ILE F  13     3261   1556   1807    -21    150    -54       C  
ATOM   2451  CG2 ILE F  13      10.088  24.568  10.502  1.00 17.04           C  
ANISOU 2451  CG2 ILE F  13     3078   1691   1704    -50    243     34       C  
ATOM   2452  CD1 ILE F  13      12.338  23.315  12.317  1.00 20.59           C  
ANISOU 2452  CD1 ILE F  13     3617   1895   2310     -4    127     14       C  
ATOM   2453  H   ILE F  13      11.500  21.246   8.971  1.00 21.82           H  
ATOM   2454  HA  ILE F  13       9.209  22.052   9.917  1.00 21.26           H  
ATOM   2455  HB  ILE F  13      11.623  23.487   9.673  1.00 19.43           H  
ATOM   2456 HG12 ILE F  13      10.541  22.341  12.027  1.00 20.92           H  
ATOM   2457 HG13 ILE F  13      11.731  21.689  11.199  1.00 20.92           H  
ATOM   2458 HG21 ILE F  13      10.584  25.051  11.181  1.00 20.45           H  
ATOM   2459 HG22 ILE F  13      10.021  25.103   9.696  1.00 20.45           H  
ATOM   2460 HG23 ILE F  13       9.201  24.354  10.831  1.00 20.45           H  
ATOM   2461 HD11 ILE F  13      12.713  22.726  12.989  1.00 24.70           H  
ATOM   2462 HD12 ILE F  13      13.042  23.646  11.737  1.00 24.70           H  
ATOM   2463 HD13 ILE F  13      11.886  24.059  12.745  1.00 24.70           H  
ATOM   2464  N   ALA F  14       9.931  23.331   7.065  1.00 17.11           N  
ANISOU 2464  N   ALA F  14     3132   1954   1416    304    271   -132       N  
ATOM   2465  CA  ALA F  14       9.319  24.043   5.945  1.00 17.51           C  
ANISOU 2465  CA  ALA F  14     3153   2154   1348    402    322   -117       C  
ATOM   2466  C   ALA F  14       8.090  23.317   5.399  1.00 18.22           C  
ANISOU 2466  C   ALA F  14     3360   2182   1380    420    154   -301       C  
ATOM   2467  O   ALA F  14       7.068  23.947   5.068  1.00 18.82           O  
ANISOU 2467  O   ALA F  14     3414   2293   1444    365    144   -302       O  
ATOM   2468  CB  ALA F  14      10.334  24.229   4.832  1.00 20.30           C  
ANISOU 2468  CB  ALA F  14     3448   2706   1558    681    450    -24       C  
ATOM   2469  H   ALA F  14      10.739  23.069   6.933  1.00 20.54           H  
ATOM   2470  HA  ALA F  14       9.035  24.913   6.266  1.00 21.02           H  
ATOM   2471  HB1 ALA F  14       9.915  24.704   4.097  1.00 24.35           H  
ATOM   2472  HB2 ALA F  14      11.085  24.741   5.171  1.00 24.35           H  
ATOM   2473  HB3 ALA F  14      10.637  23.358   4.531  1.00 24.35           H  
ATOM   2474  N   LYS F  15       8.160  21.983   5.295  1.00 19.91           N  
ANISOU 2474  N   LYS F  15     3693   2275   1597    499    -21   -460       N  
ATOM   2475  CA  LYS F  15       7.020  21.225   4.796  1.00 20.67           C  
ANISOU 2475  CA  LYS F  15     3882   2240   1732    511   -271   -632       C  
ATOM   2476  C   LYS F  15       5.826  21.407   5.707  1.00 19.68           C  
ANISOU 2476  C   LYS F  15     3670   1982   1825    209   -306   -547       C  
ATOM   2477  O   LYS F  15       4.678  21.505   5.250  1.00 20.44           O  
ANISOU 2477  O   LYS F  15     3753   2036   1978    171   -426   -593       O  
ATOM   2478  CB  LYS F  15       7.367  19.743   4.720  1.00 25.10           C  
ANISOU 2478  CB  LYS F  15     4573   2627   2337    624   -516   -804       C  
ATOM   2479  CG  LYS F  15       8.206  19.352   3.534  1.00 32.17           C  
ANISOU 2479  CG  LYS F  15     5588   3663   2974   1028   -560   -943       C  
ATOM   2480  CD  LYS F  15       8.478  17.855   3.556  1.00 30.85           C  
ANISOU 2480  CD  LYS F  15     5488   3310   2922   1102   -834  -1073       C  
ATOM   2481  H   LYS F  15       8.845  21.506   5.504  1.00 23.89           H  
ATOM   2482  HA  LYS F  15       6.801  21.540   3.906  1.00 24.81           H  
ATOM   2483  HB2 LYS F  15       7.862  19.501   5.519  1.00 30.12           H  
ATOM   2484  HB3 LYS F  15       6.542  19.235   4.674  1.00 30.12           H  
ATOM   2485  HG2 LYS F  15       7.734  19.570   2.715  1.00 38.61           H  
ATOM   2486  HG3 LYS F  15       9.053  19.822   3.564  1.00 38.61           H  
ATOM   2487  HD2 LYS F  15       8.088  17.464   4.352  1.00 37.02           H  
ATOM   2488  HD3 LYS F  15       8.090  17.450   2.762  1.00 37.02           H  
ATOM   2489  N   LEU F  16       6.092  21.431   7.024  1.00 19.52           N  
ANISOU 2489  N   LEU F  16     3589   1906   1922     26   -203   -408       N  
ATOM   2490  CA  LEU F  16       5.027  21.585   8.000  1.00 20.17           C  
ANISOU 2490  CA  LEU F  16     3580   1918   2166   -192   -186   -274       C  
ATOM   2491  C   LEU F  16       4.414  22.977   7.888  1.00 17.70           C  
ANISOU 2491  C   LEU F  16     3191   1760   1772   -222    -46   -202       C  
ATOM   2492  O   LEU F  16       3.187  23.137   7.973  1.00 17.23           O  
ANISOU 2492  O   LEU F  16     3058   1682   1805   -320    -80   -148       O  
ATOM   2493  CB  LEU F  16       5.590  21.316   9.404  1.00 19.22           C  
ANISOU 2493  CB  LEU F  16     3450   1743   2108   -281   -100   -151       C  
ATOM   2494  CG  LEU F  16       6.078  19.887   9.640  1.00 20.54           C  
ANISOU 2494  CG  LEU F  16     3684   1731   2390   -279   -253   -200       C  
ATOM   2495  CD1 LEU F  16       6.636  19.729  11.038  1.00 24.98           C  
ANISOU 2495  CD1 LEU F  16     4248   2263   2981   -339   -152    -68       C  
ATOM   2496  CD2 LEU F  16       4.960  18.895   9.377  1.00 35.65           C  
ANISOU 2496  CD2 LEU F  16     5557   3452   4537   -370   -487   -199       C  
ATOM   2497  H   LEU F  16       6.878  21.359   7.366  1.00 23.42           H  
ATOM   2498  HA  LEU F  16       4.320  20.940   7.844  1.00 24.21           H  
ATOM   2499  HB2 LEU F  16       6.344  21.909   9.550  1.00 23.06           H  
ATOM   2500  HB3 LEU F  16       4.894  21.497  10.054  1.00 23.06           H  
ATOM   2501  HG  LEU F  16       6.798  19.694   9.020  1.00 24.65           H  
ATOM   2502 HD11 LEU F  16       6.949  18.817  11.151  1.00 29.98           H  
ATOM   2503 HD12 LEU F  16       7.373  20.348  11.156  1.00 29.98           H  
ATOM   2504 HD13 LEU F  16       5.936  19.921  11.681  1.00 29.98           H  
ATOM   2505 HD21 LEU F  16       5.245  18.014   9.667  1.00 42.78           H  
ATOM   2506 HD22 LEU F  16       4.173  19.167   9.873  1.00 42.78           H  
ATOM   2507 HD23 LEU F  16       4.766  18.883   8.427  1.00 42.78           H  
ATOM   2508  N   LEU F  17       5.235  23.975   7.615  1.00 15.97           N  
ANISOU 2508  N   LEU F  17     2969   1683   1416   -130     90   -183       N  
ATOM   2509  CA  LEU F  17       4.687  25.325   7.423  1.00 16.75           C  
ANISOU 2509  CA  LEU F  17     3000   1904   1460   -149    181   -120       C  
ATOM   2510  C   LEU F  17       3.800  25.409   6.171  1.00 17.57           C  
ANISOU 2510  C   LEU F  17     3114   2056   1506    -83    104   -211       C  
ATOM   2511  O   LEU F  17       2.774  26.108   6.165  1.00 19.36           O  
ANISOU 2511  O   LEU F  17     3284   2321   1750   -154    115   -178       O  
ATOM   2512  CB  LEU F  17       5.821  26.330   7.389  1.00 18.20           C  
ANISOU 2512  CB  LEU F  17     3144   2177   1595    -79    293    -39       C  
ATOM   2513  CG  LEU F  17       6.576  26.602   8.687  1.00 17.57           C  
ANISOU 2513  CG  LEU F  17     3053   2027   1597   -132    313     36       C  
ATOM   2514  CD1 LEU F  17       7.809  27.472   8.462  1.00 21.48           C  
ANISOU 2514  CD1 LEU F  17     3466   2552   2144    -66    355    136       C  
ATOM   2515  CD2 LEU F  17       5.683  27.231   9.749  1.00 19.08           C  
ANISOU 2515  CD2 LEU F  17     3242   2205   1801   -204    306     73       C  
ATOM   2516  H   LEU F  17       6.089  23.910   7.536  1.00 19.16           H  
ATOM   2517  HA  LEU F  17       4.118  25.552   8.175  1.00 20.10           H  
ATOM   2518  HB2 LEU F  17       6.476  26.013   6.747  1.00 21.84           H  
ATOM   2519  HB3 LEU F  17       5.454  27.179   7.097  1.00 21.84           H  
ATOM   2520  HG  LEU F  17       6.874  25.740   9.019  1.00 21.09           H  
ATOM   2521 HD11 LEU F  17       8.275  27.584   9.305  1.00 25.78           H  
ATOM   2522 HD12 LEU F  17       8.390  27.037   7.818  1.00 25.78           H  
ATOM   2523 HD13 LEU F  17       7.528  28.336   8.122  1.00 25.78           H  
ATOM   2524 HD21 LEU F  17       6.220  27.441  10.529  1.00 22.89           H  
ATOM   2525 HD22 LEU F  17       5.289  28.042   9.391  1.00 22.89           H  
ATOM   2526 HD23 LEU F  17       4.985  26.601   9.988  1.00 22.89           H  
ATOM   2527  N   LYS F  18       4.168  24.710   5.093  1.00 17.99           N  
ANISOU 2527  N   LYS F  18     3254   2112   1470     94      7   -339       N  
ATOM   2528  CA  LYS F  18       3.309  24.705   3.897  1.00 18.56           C  
ANISOU 2528  CA  LYS F  18     3375   2209   1468    215   -125   -465       C  
ATOM   2529  C   LYS F  18       1.974  24.022   4.149  1.00 19.51           C  
ANISOU 2529  C   LYS F  18     3468   2139   1807     61   -339   -519       C  
ATOM   2530  O   LYS F  18       0.924  24.447   3.620  1.00 19.97           O  
ANISOU 2530  O   LYS F  18     3495   2204   1888     48   -416   -553       O  
ATOM   2531  CB  LYS F  18       4.025  24.018   2.745  1.00 22.69           C  
ANISOU 2531  CB  LYS F  18     4034   2781   1805    528   -219   -614       C  
ATOM   2532  CG  LYS F  18       5.186  24.806   2.224  1.00 25.62           C  
ANISOU 2532  CG  LYS F  18     4376   3391   1969    726     21   -485       C  
ATOM   2533  CD  LYS F  18       4.787  26.061   1.488  1.00 31.10           C  
ANISOU 2533  CD  LYS F  18     5011   4260   2545    793    144   -388       C  
ATOM   2534  CE  LYS F  18       4.164  25.785   0.145  1.00 42.24           C  
ANISOU 2534  CE  LYS F  18     6484   5705   3859   1021    -12   -524       C  
ATOM   2535  NZ  LYS F  18       5.197  25.407  -0.853  1.00 39.03           N  
ANISOU 2535  NZ  LYS F  18     6082   5432   3317   1352     31   -485       N  
ATOM   2536  H   LYS F  18       4.887  24.243   5.027  1.00 21.59           H  
ATOM   2537  HA  LYS F  18       3.133  25.626   3.650  1.00 22.27           H  
ATOM   2538  HB2 LYS F  18       4.358  23.159   3.049  1.00 27.23           H  
ATOM   2539  HB3 LYS F  18       3.398  23.892   2.016  1.00 27.23           H  
ATOM   2540  HG2 LYS F  18       5.747  25.068   2.971  1.00 30.75           H  
ATOM   2541  HG3 LYS F  18       5.691  24.251   1.609  1.00 30.75           H  
ATOM   2542  HD2 LYS F  18       4.141  26.548   2.023  1.00 37.32           H  
ATOM   2543  HD3 LYS F  18       5.577  26.607   1.344  1.00 37.32           H  
ATOM   2544  HE2 LYS F  18       3.532  25.053   0.226  1.00 50.68           H  
ATOM   2545  HE3 LYS F  18       3.710  26.582  -0.170  1.00 50.68           H  
ATOM   2546  HZ1 LYS F  18       5.787  26.067  -0.945  1.00 46.84           H  
ATOM   2547  HZ2 LYS F  18       5.623  24.673  -0.586  1.00 46.84           H  
ATOM   2548  HZ3 LYS F  18       4.815  25.249  -1.641  1.00 46.84           H  
ATOM   2549  N   LYS F  19       1.978  22.991   4.996  1.00 19.83           N  
ANISOU 2549  N   LYS F  19     3489   2000   2047    -68   -436   -489       N  
ATOM   2550  CA  LYS F  19       0.735  22.357   5.351  1.00 22.06           C  
ANISOU 2550  CA  LYS F  19     3671   2090   2620   -241   -622   -438       C  
ATOM   2551  C   LYS F  19      -0.117  23.320   6.145  1.00 19.93           C  
ANISOU 2551  C   LYS F  19     3245   1927   2401   -404   -427   -235       C  
ATOM   2552  O   LYS F  19      -1.326  23.382   5.940  1.00 20.92           O  
ANISOU 2552  O   LYS F  19     3264   1997   2688   -484   -530   -195       O  
ATOM   2553  CB  LYS F  19       0.998  21.097   6.161  1.00 23.12           C  
ANISOU 2553  CB  LYS F  19     3787   2020   2976   -343   -737   -376       C  
ATOM   2554  CG  LYS F  19      -0.254  20.282   6.428  1.00 31.22           C  
ANISOU 2554  CG  LYS F  19     4660   2804   4397   -521   -973   -262       C  
ATOM   2555  H   LYS F  19       2.678  22.655   5.365  1.00 23.80           H  
ATOM   2556  HA  LYS F  19       0.263  22.095   4.545  1.00 26.47           H  
ATOM   2557  HB2 LYS F  19       1.621  20.536   5.674  1.00 27.74           H  
ATOM   2558  HB3 LYS F  19       1.378  21.349   7.017  1.00 27.74           H  
ATOM   2559  HG2 LYS F  19       0.005  19.401   6.744  1.00 37.46           H  
ATOM   2560  HG3 LYS F  19      -0.780  20.734   7.105  1.00 37.46           H  
ATOM   2561  N   ILE F  20       0.506  24.098   7.042  1.00 19.56           N  
ANISOU 2561  N   ILE F  20     3187   2027   2217   -423   -174   -117       N  
ATOM   2562  CA  ILE F  20      -0.261  25.087   7.802  1.00 17.66           C  
ANISOU 2562  CA  ILE F  20     2838   1909   1964   -495    -12     41       C  
ATOM   2563  C   ILE F  20      -0.859  26.122   6.852  1.00 17.02           C  
ANISOU 2563  C   ILE F  20     2750   1935   1782   -444    -15    -37       C  
ATOM   2564  O   ILE F  20      -2.024  26.488   6.958  1.00 19.27           O  
ANISOU 2564  O   ILE F  20     2926   2248   2149   -507    -15     41       O  
ATOM   2565  CB  ILE F  20       0.645  25.697   8.894  1.00 18.62           C  
ANISOU 2565  CB  ILE F  20     2999   2126   1950   -458    168    121       C  
ATOM   2566  CG1 ILE F  20       1.040  24.679   9.976  1.00 18.31           C  
ANISOU 2566  CG1 ILE F  20     2961   1991   2004   -499    180    226       C  
ATOM   2567  CG2 ILE F  20      -0.039  26.927   9.508  1.00 19.23           C  
ANISOU 2567  CG2 ILE F  20     3018   2347   1940   -438    290    216       C  
ATOM   2568  CD1 ILE F  20       2.056  25.254  10.974  1.00 20.31           C  
ANISOU 2568  CD1 ILE F  20     3292   2310   2114   -416    294    251       C  
ATOM   2569  H   ILE F  20       1.347  24.072   7.222  1.00 23.47           H  
ATOM   2570  HA  ILE F  20      -1.009  24.665   8.253  1.00 21.20           H  
ATOM   2571  HB  ILE F  20       1.473  25.968   8.468  1.00 22.35           H  
ATOM   2572 HG12 ILE F  20       0.247  24.417  10.469  1.00 21.97           H  
ATOM   2573 HG13 ILE F  20       1.439  23.903   9.552  1.00 21.97           H  
ATOM   2574 HG21 ILE F  20       0.494  27.245  10.253  1.00 23.07           H  
ATOM   2575 HG22 ILE F  20      -0.110  27.619   8.832  1.00 23.07           H  
ATOM   2576 HG23 ILE F  20      -0.923  26.675   9.817  1.00 23.07           H  
ATOM   2577 HD11 ILE F  20       2.484  24.523  11.445  1.00 24.37           H  
ATOM   2578 HD12 ILE F  20       2.719  25.768  10.488  1.00 24.37           H  
ATOM   2579 HD13 ILE F  20       1.590  25.826  11.604  1.00 24.37           H  
ATOM   2580  N   ALA F  21      -0.098  26.562   5.877  1.00 16.54           N  
ANISOU 2580  N   ALA F  21     2791   1944   1550   -312    -14   -164       N  
ATOM   2581  CA  ALA F  21      -0.637  27.547   4.925  1.00 19.64           C  
ANISOU 2581  CA  ALA F  21     3184   2445   1835   -242    -12   -217       C  
ATOM   2582  C   ALA F  21      -1.856  27.016   4.153  1.00 18.88           C  
ANISOU 2582  C   ALA F  21     3064   2247   1860   -251   -225   -313       C  
ATOM   2583  O   ALA F  21      -2.858  27.742   3.954  1.00 20.07           O  
ANISOU 2583  O   ALA F  21     3144   2450   2030   -288   -226   -291       O  
ATOM   2584  CB  ALA F  21       0.450  27.932   3.932  1.00 19.09           C  
ANISOU 2584  CB  ALA F  21     3205   2481   1566    -55     40   -276       C  
ATOM   2585  H   ALA F  21       0.715  26.323   5.734  1.00 19.85           H  
ATOM   2586  HA  ALA F  21      -0.920  28.325   5.429  1.00 23.57           H  
ATOM   2587  HB1 ALA F  21       0.091  28.582   3.307  1.00 22.90           H  
ATOM   2588  HB2 ALA F  21       1.198  28.316   4.416  1.00 22.90           H  
ATOM   2589  HB3 ALA F  21       0.738  27.138   3.455  1.00 22.90           H  
ATOM   2590  N   TRP F  22      -1.794  25.769   3.674  1.00 19.68           N  
ANISOU 2590  N   TRP F  22     3231   2181   2067   -200   -452   -436       N  
ATOM   2591  CA  TRP F  22      -2.938  25.193   2.968  1.00 21.77           C  
ANISOU 2591  CA  TRP F  22     3470   2277   2523   -202   -750   -543       C  
ATOM   2592  C   TRP F  22      -4.162  25.143   3.861  1.00 22.39           C  
ANISOU 2592  C   TRP F  22     3323   2272   2910   -439   -751   -338       C  
ATOM   2593  O   TRP F  22      -5.275  25.464   3.441  1.00 23.85           O  
ANISOU 2593  O   TRP F  22     3417   2428   3215   -474   -862   -341       O  
ATOM   2594  CB  TRP F  22      -2.605  23.780   2.507  1.00 26.42           C  
ANISOU 2594  CB  TRP F  22     4168   2640   3230   -102  -1063   -711       C  
ATOM   2595  CG  TRP F  22      -3.803  22.976   1.994  1.00 28.22           C  
ANISOU 2595  CG  TRP F  22     4342   2585   3797   -140  -1481   -807       C  
ATOM   2596  CD1 TRP F  22      -4.376  21.897   2.605  1.00 35.59           C  
ANISOU 2596  CD1 TRP F  22     5121   3230   5170   -336  -1715   -693       C  
ATOM   2597  CD2 TRP F  22      -4.536  23.179   0.772  1.00 33.28           C  
ANISOU 2597  CD2 TRP F  22     5066   3174   4406     30  -1750  -1017       C  
ATOM   2598  NE1 TRP F  22      -5.414  21.413   1.835  1.00 39.79           N  
ANISOU 2598  NE1 TRP F  22     5614   3509   5997   -315  -2138   -812       N  
ATOM   2599  CE2 TRP F  22      -5.549  22.199   0.721  1.00 32.19           C  
ANISOU 2599  CE2 TRP F  22     4800   2702   4728    -78  -2148  -1017       C  
ATOM   2600  CE3 TRP F  22      -4.452  24.111  -0.266  1.00 33.94           C  
ANISOU 2600  CE3 TRP F  22     5296   3469   4132    276  -1679  -1163       C  
ATOM   2601  CZ2 TRP F  22      -6.451  22.102  -0.350  1.00 45.44           C  
ANISOU 2601  CZ2 TRP F  22     6483   4284   6496     89  -2420  -1134       C  
ATOM   2602  CZ3 TRP F  22      -5.355  24.026  -1.318  1.00 42.05           C  
ANISOU 2602  CZ3 TRP F  22     6342   4403   5234    429  -1945  -1290       C  
ATOM   2603  CH2 TRP F  22      -6.344  23.033  -1.347  1.00 39.42           C  
ANISOU 2603  CH2 TRP F  22     5883   3745   5349    340  -2318  -1288       C  
ATOM   2604  H   TRP F  22      -1.115  25.247   3.744  1.00 23.62           H  
ATOM   2605  HA  TRP F  22      -3.130  25.745   2.194  1.00 26.12           H  
ATOM   2606  HB2 TRP F  22      -1.960  23.835   1.785  1.00 31.70           H  
ATOM   2607  HB3 TRP F  22      -2.226  23.294   3.255  1.00 31.70           H  
ATOM   2608  HD1 TRP F  22      -4.105  21.539   3.420  1.00 42.70           H  
ATOM   2609  HE1 TRP F  22      -5.899  20.728   2.025  1.00 47.75           H  
ATOM   2610  HE3 TRP F  22      -3.802  24.777  -0.252  1.00 40.73           H  
ATOM   2611  HZ2 TRP F  22      -7.095  21.432  -0.380  1.00 54.52           H  
ATOM   2612  HZ3 TRP F  22      -5.303  24.639  -2.015  1.00 50.46           H  
ATOM   2613  HH2 TRP F  22      -6.941  23.006  -2.060  1.00 47.30           H  
ATOM   2614  N   LEU F  23      -3.960  24.780   5.122  1.00 21.87           N  
ANISOU 2614  N   LEU F  23     3153   2194   2961   -576   -606   -131       N  
ATOM   2615  CA  LEU F  23      -5.063  24.720   6.058  1.00 23.56           C  
ANISOU 2615  CA  LEU F  23     3126   2390   3437   -744   -542    143       C  
ATOM   2616  C   LEU F  23      -5.653  26.103   6.288  1.00 23.17           C  
ANISOU 2616  C   LEU F  23     3013   2575   3216   -722   -321    222       C  
ATOM   2617  O   LEU F  23      -6.880  26.243   6.377  1.00 24.37           O  
ANISOU 2617  O   LEU F  23     2974   2722   3564   -797   -348    365       O  
ATOM   2618  CB  LEU F  23      -4.572  24.065   7.350  1.00 26.06           C  
ANISOU 2618  CB  LEU F  23     3381   2689   3833   -818   -401    359       C  
ATOM   2619  CG  LEU F  23      -4.207  22.568   7.227  1.00 27.13           C  
ANISOU 2619  CG  LEU F  23     3533   2544   4231   -872   -664    326       C  
ATOM   2620  CD1 LEU F  23      -3.418  22.053   8.458  1.00 29.20           C  
ANISOU 2620  CD1 LEU F  23     3795   2826   4474   -904   -489    503       C  
ATOM   2621  CD2 LEU F  23      -5.412  21.700   6.971  1.00 35.71           C  
ANISOU 2621  CD2 LEU F  23     4404   3365   5800  -1012   -968    450       C  
ATOM   2622  H   LEU F  23      -3.197  24.565   5.456  1.00 26.24           H  
ATOM   2623  HA  LEU F  23      -5.783  24.171   5.709  1.00 28.28           H  
ATOM   2624  HB2 LEU F  23      -3.778  24.535   7.650  1.00 31.28           H  
ATOM   2625  HB3 LEU F  23      -5.272  24.139   8.017  1.00 31.28           H  
ATOM   2626  HG  LEU F  23      -3.626  22.490   6.453  1.00 32.55           H  
ATOM   2627 HD11 LEU F  23      -3.218  21.112   8.334  1.00 35.04           H  
ATOM   2628 HD12 LEU F  23      -2.595  22.559   8.539  1.00 35.04           H  
ATOM   2629 HD13 LEU F  23      -3.961  22.174   9.253  1.00 35.04           H  
ATOM   2630 HD21 LEU F  23      -5.120  20.786   6.835  1.00 42.85           H  
ATOM   2631 HD22 LEU F  23      -6.004  21.748   7.739  1.00 42.85           H  
ATOM   2632 HD23 LEU F  23      -5.871  22.023   6.180  1.00 42.85           H  
ATOM   2633  N   LEU F  24      -4.800  27.129   6.377  1.00 21.02           N  
ANISOU 2633  N   LEU F  24     2883   2488   2616   -615   -131    143       N  
ATOM   2634  CA  LEU F  24      -5.316  28.491   6.499  1.00 23.13           C  
ANISOU 2634  CA  LEU F  24     3119   2944   2727   -570     12    177       C  
ATOM   2635  C   LEU F  24      -6.176  28.875   5.302  1.00 24.94           C  
ANISOU 2635  C   LEU F  24     3334   3154   2989   -554   -140     53       C  
ATOM   2636  O   LEU F  24      -7.226  29.511   5.454  1.00 27.01           O  
ANISOU 2636  O   LEU F  24     3471   3496   3295   -577   -100    139       O  
ATOM   2637  CB  LEU F  24      -4.176  29.487   6.671  1.00 24.46           C  
ANISOU 2637  CB  LEU F  24     3432   3237   2624   -466    148    109       C  
ATOM   2638  CG  LEU F  24      -3.517  29.398   8.024  1.00 23.37           C  
ANISOU 2638  CG  LEU F  24     3309   3134   2438   -447    280    226       C  
ATOM   2639  CD1 LEU F  24      -2.246  30.275   8.020  1.00 25.92           C  
ANISOU 2639  CD1 LEU F  24     3763   3498   2587   -358    320    141       C  
ATOM   2640  CD2 LEU F  24      -4.445  29.804   9.160  1.00 27.33           C  
ANISOU 2640  CD2 LEU F  24     3697   3759   2927   -408    404    409       C  
ATOM   2641  H   LEU F  24      -3.942  27.063   6.370  1.00 25.22           H  
ATOM   2642  HA  LEU F  24      -5.870  28.530   7.294  1.00 27.76           H  
ATOM   2643  HB2 LEU F  24      -3.501  29.313   5.997  1.00 29.35           H  
ATOM   2644  HB3 LEU F  24      -4.525  30.386   6.566  1.00 29.35           H  
ATOM   2645  HG  LEU F  24      -3.281  28.473   8.193  1.00 28.05           H  
ATOM   2646 HD11 LEU F  24      -1.809  30.203   8.884  1.00 31.10           H  
ATOM   2647 HD12 LEU F  24      -1.649  29.964   7.321  1.00 31.10           H  
ATOM   2648 HD13 LEU F  24      -2.498  31.197   7.853  1.00 31.10           H  
ATOM   2649 HD21 LEU F  24      -3.915  29.972   9.955  1.00 32.79           H  
ATOM   2650 HD22 LEU F  24      -4.924  30.608   8.905  1.00 32.79           H  
ATOM   2651 HD23 LEU F  24      -5.073  29.084   9.328  1.00 32.79           H  
ATOM   2652  N   LYS F  25      -5.771  28.502   4.087  1.00 23.79           N  
ANISOU 2652  N   LYS F  25     3325   2917   2800   -472   -322   -155       N  
ATOM   2653  CA  LYS F  25      -6.614  28.814   2.937  1.00 24.02           C  
ANISOU 2653  CA  LYS F  25     3366   2919   2841   -412   -499   -291       C  
ATOM   2654  C   LYS F  25      -7.954  28.089   2.995  1.00 27.53           C  
ANISOU 2654  C   LYS F  25     3618   3182   3661   -542   -714   -216       C  
ATOM   2655  O   LYS F  25      -8.995  28.625   2.569  1.00 29.77           O  
ANISOU 2655  O   LYS F  25     3815   3479   4017   -551   -790   -225       O  
ATOM   2656  CB  LYS F  25      -5.899  28.460   1.636  1.00 25.73           C  
ANISOU 2656  CB  LYS F  25     3793   3094   2890   -210   -665   -527       C  
ATOM   2657  CG  LYS F  25      -4.642  29.233   1.460  1.00 26.63           C  
ANISOU 2657  CG  LYS F  25     4031   3399   2690    -77   -441   -524       C  
ATOM   2658  CD  LYS F  25      -3.914  28.696   0.247  1.00 28.68           C  
ANISOU 2658  CD  LYS F  25     4477   3656   2764    184   -570   -704       C  
ATOM   2659  CE  LYS F  25      -2.630  29.439   0.054  1.00 34.62           C  
ANISOU 2659  CE  LYS F  25     5287   4611   3255    320   -319   -613       C  
ATOM   2660  NZ  LYS F  25      -1.856  28.807  -1.027  1.00 31.29           N  
ANISOU 2660  NZ  LYS F  25     5023   4234   2631    628   -396   -736       N  
ATOM   2661  H   LYS F  25      -5.041  28.083   3.910  1.00 28.55           H  
ATOM   2662  HA  LYS F  25      -6.783  29.769   2.951  1.00 28.82           H  
ATOM   2663  HB2 LYS F  25      -5.676  27.516   1.643  1.00 30.88           H  
ATOM   2664  HB3 LYS F  25      -6.484  28.658   0.888  1.00 30.88           H  
ATOM   2665  HG2 LYS F  25      -4.846  30.171   1.318  1.00 31.96           H  
ATOM   2666  HG3 LYS F  25      -4.077  29.130   2.241  1.00 31.96           H  
ATOM   2667  HD2 LYS F  25      -3.713  27.756   0.375  1.00 34.41           H  
ATOM   2668  HD3 LYS F  25      -4.463  28.813  -0.544  1.00 34.41           H  
ATOM   2669  HE2 LYS F  25      -2.816  30.359  -0.190  1.00 41.54           H  
ATOM   2670  HE3 LYS F  25      -2.109  29.411   0.871  1.00 41.54           H  
ATOM   2671  HZ1 LYS F  25      -2.320  28.827  -1.786  1.00 37.55           H  
ATOM   2672  HZ2 LYS F  25      -1.089  29.243  -1.146  1.00 37.55           H  
ATOM   2673  HZ3 LYS F  25      -1.677  27.961  -0.819  1.00 37.55           H  
ATOM   2674  N   LYS F  26      -7.961  26.843   3.474  1.00 26.55           N  
ANISOU 2674  N   LYS F  26     3401   2859   3827   -646   -846   -124       N  
ATOM   2675  CA  LYS F  26      -9.226  26.142   3.588  1.00 28.21           C  
ANISOU 2675  CA  LYS F  26     3360   2861   4496   -796  -1069     28       C  
ATOM   2676  C   LYS F  26     -10.114  26.810   4.627  1.00 30.06           C  
ANISOU 2676  C   LYS F  26     3336   3278   4809   -898   -793    352       C  
ATOM   2677  O   LYS F  26     -11.345  26.819   4.483  1.00 33.89           O  
ANISOU 2677  O   LYS F  26     3593   3691   5591   -978   -912    479       O  
ATOM   2678  CB  LYS F  26      -8.972  24.691   3.968  1.00 30.76           C  
ANISOU 2678  CB  LYS F  26     3616   2920   5153   -895  -1268    114       C  
ATOM   2679  CG  LYS F  26      -8.306  23.875   2.878  1.00 36.41           C  
ANISOU 2679  CG  LYS F  26     4578   3415   5840   -746  -1635   -228       C  
ATOM   2680  H   LYS F  26      -7.269  26.401   3.730  1.00 31.86           H  
ATOM   2681  HA  LYS F  26      -9.687  26.154   2.735  1.00 33.85           H  
ATOM   2682  HB2 LYS F  26      -8.394  24.670   4.746  1.00 36.92           H  
ATOM   2683  HB3 LYS F  26      -9.822  24.270   4.173  1.00 36.92           H  
ATOM   2684  HG2 LYS F  26      -7.440  24.265   2.682  1.00 43.69           H  
ATOM   2685  HG3 LYS F  26      -8.198  22.965   3.191  1.00 43.69           H  
ATOM   2686  N   ILE F  27      -9.506  27.366   5.677  1.00 29.76           N  
ANISOU 2686  N   ILE F  27     3328   3472   4506   -859   -446    487       N  
ATOM   2687  CA  ILE F  27     -10.296  28.110   6.649  1.00 33.89           C  
ANISOU 2687  CA  ILE F  27     3658   4219   4999   -848   -181    759       C  
ATOM   2688  C   ILE F  27     -10.924  29.317   5.968  1.00 33.51           C  
ANISOU 2688  C   ILE F  27     3644   4298   4792   -774   -184    620       C  
ATOM   2689  O   ILE F  27     -12.123  29.570   6.083  1.00 36.87           O  
ANISOU 2689  O   ILE F  27     3843   4772   5395   -804   -173    789       O  
ATOM   2690  CB  ILE F  27      -9.433  28.491   7.863  1.00 29.77           C  
ANISOU 2690  CB  ILE F  27     3231   3902   4179   -744    118    860       C  
ATOM   2691  CG1 ILE F  27      -8.952  27.227   8.603  1.00 35.94           C  
ANISOU 2691  CG1 ILE F  27     3949   4559   5149   -819    126   1042       C  
ATOM   2692  CG2 ILE F  27     -10.197  29.444   8.787  1.00 36.37           C  
ANISOU 2692  CG2 ILE F  27     3938   5011   4869   -618    370   1072       C  
ATOM   2693  CD1 ILE F  27      -8.114  27.465   9.839  1.00 32.07           C  
ANISOU 2693  CD1 ILE F  27     3560   4244   4380   -690    382   1139       C  
ATOM   2694  H   ILE F  27      -8.663  27.326   5.842  1.00 35.71           H  
ATOM   2695  HA  ILE F  27     -11.016  27.552   6.983  1.00 40.67           H  
ATOM   2696  HB  ILE F  27      -8.644  28.961   7.549  1.00 35.73           H  
ATOM   2697 HG12 ILE F  27      -9.733  26.721   8.878  1.00 43.13           H  
ATOM   2698 HG13 ILE F  27      -8.416  26.701   7.989  1.00 43.13           H  
ATOM   2699 HG21 ILE F  27      -9.678  29.584   9.594  1.00 43.64           H  
ATOM   2700 HG22 ILE F  27     -10.332  30.288   8.329  1.00 43.64           H  
ATOM   2701 HG23 ILE F  27     -11.054  29.048   9.009  1.00 43.64           H  
ATOM   2702 HD11 ILE F  27      -7.711  26.626  10.113  1.00 38.48           H  
ATOM   2703 HD12 ILE F  27      -7.421  28.111   9.631  1.00 38.48           H  
ATOM   2704 HD13 ILE F  27      -8.683  27.806  10.546  1.00 38.48           H  
ATOM   2705  N   ALA F  28     -10.115  30.060   5.208  1.00 37.03           N  
ANISOU 2705  N   ALA F  28     4353   4795   4922   -672   -203    336       N  
ATOM   2706  CA  ALA F  28     -10.632  31.219   4.484  1.00 34.65           C  
ANISOU 2706  CA  ALA F  28     4100   4598   4466   -597   -222    204       C  
ATOM   2707  C   ALA F  28     -11.691  30.830   3.459  1.00 39.70           C  
ANISOU 2707  C   ALA F  28     4642   5068   5374   -649   -505    126       C  
ATOM   2708  O   ALA F  28     -12.746  31.471   3.373  1.00 48.54           O  
ANISOU 2708  O   ALA F  28     5626   6259   6557   -651   -503    185       O  
ATOM   2709  CB  ALA F  28      -9.464  31.959   3.818  1.00 29.94           C  
ANISOU 2709  CB  ALA F  28     3769   4067   3538   -480   -193    -14       C  
ATOM   2710  H   ALA F  28      -9.274  29.915   5.097  1.00 44.44           H  
ATOM   2711  HA  ALA F  28     -11.061  31.816   5.116  1.00 41.58           H  
ATOM   2712  HB1 ALA F  28      -9.810  32.729   3.339  1.00 35.92           H  
ATOM   2713  HB2 ALA F  28      -8.842  32.249   4.503  1.00 35.92           H  
ATOM   2714  HB3 ALA F  28      -9.020  31.358   3.200  1.00 35.92           H  
ATOM   2715  N   GLN F  29     -11.433  29.800   2.655  1.00 40.15           N  
ANISOU 2715  N   GLN F  29     4778   4888   5589   -660   -788    -28       N  
ATOM   2716  CA  GLN F  29     -12.322  29.459   1.540  1.00 39.93           C  
ANISOU 2716  CA  GLN F  29     4723   4655   5794   -649  -1152   -182       C  
ATOM   2717  C   GLN F  29     -13.241  28.263   1.817  1.00 39.06           C  
ANISOU 2717  C   GLN F  29     4328   4261   6252   -821  -1417      1       C  
ATOM   2718  O   GLN F  29     -14.262  28.110   1.148  1.00 55.55           O  
ANISOU 2718  O   GLN F  29     6299   6169   8640   -848  -1724    -48       O  
ATOM   2719  CB  GLN F  29     -11.510  29.179   0.258  1.00 42.08           C  
ANISOU 2719  CB  GLN F  29     5307   4834   5846   -450  -1385   -524       C  
ATOM   2720  H   GLN F  29     -10.750  29.283   2.733  1.00 48.18           H  
ATOM   2721  HA  GLN F  29     -12.895  30.229   1.405  1.00 47.92           H  
TER    2722      GLN F  29                                                      
HETATM 2723  C4  P8R B 101     -11.112  31.201  12.849  1.00 47.72           C  
HETATM 2724  C5  P8R B 101      -9.611  32.907  12.156  1.00 55.70           C  
HETATM 2725  C6  P8R B 101      -8.531  32.682  13.170  1.00 48.69           C  
HETATM 2726  C7  P8R B 101      -6.235  32.079  13.308  1.00 45.74           C  
HETATM 2727  C8  P8R B 101      -5.137  31.382  12.569  1.00 40.45           C  
HETATM 2728  C10 P8R B 101      -1.534  31.336  13.292  1.00 44.47           C  
HETATM 2729  C13 P8R B 101       4.280  29.897  12.562  1.00 41.55           C  
HETATM 2730  C15 P8R B 101       7.870  29.889  13.378  1.00 47.06           C  
HETATM 2731  C17 P8R B 101      11.306  28.800  12.658  1.00 52.98           C  
HETATM 2732  C20 P8R B 101      15.970  27.945  12.597  1.00 37.44           C  
HETATM 2733  C21 P8R B 101      18.321  27.551  12.555  1.00 45.73           C  
HETATM 2734  C22 P8R B 101      19.582  27.829  13.317  1.00 42.91           C  
HETATM 2735  C24 P8R B 101      23.027  26.748  12.623  1.00 47.99           C  
HETATM 2736  C26 P8R B 101      26.644  26.913  13.276  1.00 52.63           C  
HETATM 2737  C11 P8R B 101       0.804  30.936  13.280  1.00 38.06           C  
HETATM 2738  C12 P8R B 101       1.912  30.259  12.523  1.00 42.61           C  
HETATM 2739  C14 P8R B 101       5.517  30.245  13.323  1.00 50.33           C  
HETATM 2740  C16 P8R B 101       8.971  29.145  12.695  1.00 57.53           C  
HETATM 2741  C18 P8R B 101      12.579  29.115  13.364  1.00 49.62           C  
HETATM 2742  C19 P8R B 101      14.902  28.623  13.377  1.00 40.72           C  
HETATM 2743  C23 P8R B 101      21.918  27.449  13.339  1.00 41.94           C  
HETATM 2744  C25 P8R B 101      25.385  26.480  12.592  1.00 36.48           C  
HETATM 2745  C27 P8R B 101      29.004  26.662  13.271  1.00 47.76           C  
HETATM 2746  C9  P8R B 101      -2.802  30.973  12.595  1.00 43.68           C  
HETATM 2747  O10 P8R B 101      13.656  28.451  12.714  1.00 41.60           O  
HETATM 2748  O11 P8R B 101      17.216  28.109  13.257  1.00 37.38           O  
HETATM 2749  O12 P8R B 101      20.682  27.188  12.686  1.00 47.78           O  
HETATM 2750  O13 P8R B 101      24.269  27.088  13.227  1.00 43.06           O  
HETATM 2751  O14 P8R B 101      27.770  26.300  12.658  1.00 54.44           O  
HETATM 2752  O3  P8R B 101     -10.885  32.600  12.712  1.00 63.95           O  
HETATM 2753  O4  P8R B 101      -7.425  32.054  12.532  1.00 45.09           O  
HETATM 2754  O5  P8R B 101      -3.899  31.617  13.228  1.00 42.21           O  
HETATM 2755  O6  P8R B 101      -0.438  30.722  12.620  1.00 44.81           O  
HETATM 2756  O7  P8R B 101       3.153  30.507  13.173  1.00 35.37           O  
HETATM 2757  O8  P8R B 101       6.626  29.537  12.783  1.00 42.80           O  
HETATM 2758  O9  P8R B 101      10.217  29.436  13.316  1.00 54.34           O  
HETATM 2759  H8  P8R B 101     -10.286  30.709  12.653  1.00 57.26           H  
HETATM 2760  H9  P8R B 101     -11.801  30.913  12.211  1.00 57.26           H  
HETATM 2761  H10 P8R B 101      -9.598  33.844  11.865  1.00 66.84           H  
HETATM 2762  H11 P8R B 101      -9.450  32.338  11.373  1.00 66.84           H  
HETATM 2763  H12 P8R B 101      -8.867  32.112  13.895  1.00 58.42           H  
HETATM 2764  H13 P8R B 101      -8.251  33.540  13.556  1.00 58.42           H  
HETATM 2765  H14 P8R B 101      -6.391  31.632  14.169  1.00 54.89           H  
HETATM 2766  H15 P8R B 101      -5.975  33.009  13.487  1.00 54.89           H  
HETATM 2767  H16 P8R B 101      -5.091  31.717  11.648  1.00 48.54           H  
HETATM 2768  H17 P8R B 101      -5.318  30.417  12.537  1.00 48.54           H  
HETATM 2769  H20 P8R B 101      -1.567  31.031  14.224  1.00 53.36           H  
HETATM 2770  H21 P8R B 101      -1.421  32.312  13.291  1.00 53.36           H  
HETATM 2771  H26 P8R B 101       4.363  30.209  11.634  1.00 49.86           H  
HETATM 2772  H27 P8R B 101       4.162  28.922  12.549  1.00 49.86           H  
HETATM 2773  H30 P8R B 101       7.857  29.663  14.334  1.00 56.47           H  
HETATM 2774  H31 P8R B 101       8.017  30.856  13.293  1.00 56.47           H  
HETATM 2775  H34 P8R B 101      11.357  29.112  11.728  1.00 63.58           H  
HETATM 2776  H35 P8R B 101      11.164  27.829  12.649  1.00 63.58           H  
HETATM 2777  H40 P8R B 101      16.019  28.332  11.695  1.00 44.93           H  
HETATM 2778  H41 P8R B 101      15.763  26.989  12.511  1.00 44.93           H  
HETATM 2779  H42 P8R B 101      18.380  27.945  11.658  1.00 54.88           H  
HETATM 2780  H43 P8R B 101      18.198  26.581  12.458  1.00 54.88           H  
HETATM 2781  H44 P8R B 101      19.491  27.498  14.237  1.00 51.50           H  
HETATM 2782  H45 P8R B 101      19.740  28.797  13.352  1.00 51.50           H  
HETATM 2783  H48 P8R B 101      23.033  27.013  11.678  1.00 57.59           H  
HETATM 2784  H49 P8R B 101      22.891  25.776  12.670  1.00 57.59           H  
HETATM 2785  H52 P8R B 101      26.609  26.658  14.224  1.00 63.16           H  
HETATM 2786  H53 P8R B 101      26.730  27.890  13.223  1.00 63.16           H  
HETATM 2787  H22 P8R B 101       0.759  30.575  14.193  1.00 45.67           H  
HETATM 2788  H23 P8R B 101       0.985  31.899  13.339  1.00 45.67           H  
HETATM 2789  H24 P8R B 101       1.945  30.603  11.604  1.00 51.14           H  
HETATM 2790  H25 P8R B 101       1.746  29.292  12.485  1.00 51.14           H  
HETATM 2791  H28 P8R B 101       5.402  30.008  14.269  1.00 60.40           H  
HETATM 2792  H29 P8R B 101       5.681  31.211  13.265  1.00 60.40           H  
HETATM 2793  H32 P8R B 101       9.006  29.404  11.748  1.00 69.03           H  
HETATM 2794  H33 P8R B 101       8.796  28.180  12.743  1.00 69.03           H  
HETATM 2795  H36 P8R B 101      12.523  28.820  14.299  1.00 59.55           H  
HETATM 2796  H37 P8R B 101      12.734  30.085  13.356  1.00 59.55           H  
HETATM 2797  H38 P8R B 101      14.855  28.240  14.280  1.00 48.86           H  
HETATM 2798  H39 P8R B 101      15.106  29.580  13.459  1.00 48.86           H  
HETATM 2799  H46 P8R B 101      21.872  27.136  14.268  1.00 50.33           H  
HETATM 2800  H47 P8R B 101      22.089  28.416  13.348  1.00 50.33           H  
HETATM 2801  H50 P8R B 101      25.413  26.744  11.646  1.00 43.78           H  
HETATM 2802  H51 P8R B 101      25.301  25.503  12.637  1.00 43.78           H  
HETATM 2803  H55 P8R B 101      29.745  26.193  12.829  1.00 57.31           H  
HETATM 2804  H54 P8R B 101      29.151  27.629  13.177  1.00 57.31           H  
HETATM 2805  H18 P8R B 101      -2.755  31.251  11.654  1.00 52.42           H  
HETATM 2806  H19 P8R B 101      -2.929  30.000  12.623  1.00 52.42           H  
HETATM 2807  O   HOH A 101      27.163  29.565  26.329  1.00 42.51           O  
HETATM 2808  O   HOH A 102     -16.699  26.644  22.611  1.00 29.37           O  
HETATM 2809  O   HOH A 103      23.059  25.187  25.636  1.00 34.79           O  
HETATM 2810  O   HOH A 104      -5.085  24.327  24.636  1.00 34.06           O  
HETATM 2811  O   HOH A 105      10.747  30.453  25.948  1.00 25.26           O  
HETATM 2812  O   HOH A 106      20.659  24.374  26.523  1.00 35.99           O  
HETATM 2813  O   HOH A 107      -9.107  22.205  20.289  1.00 48.56           O  
HETATM 2814  O   HOH A 108      23.387  37.222  23.521  1.00 41.64           O  
HETATM 2815  O   HOH A 109      -0.042  28.921  25.827  1.00 27.63           O  
HETATM 2816  O   HOH A 110      12.752  23.453  24.517  1.00 33.55           O  
HETATM 2817  O   HOH A 111      21.141  31.496  25.478  1.00 33.53           O  
HETATM 2818  O   HOH A 112      27.548  36.115  23.754  1.00 37.18           O  
HETATM 2819  O  AHOH A 113      32.047  30.874  21.321  1.00 41.42           O  
HETATM 2820  O   HOH A 114     -12.653  28.494  15.512  1.00 41.31           O  
HETATM 2821  O   HOH A 115     -13.144  31.226  19.067  1.00 51.34           O  
HETATM 2822  O   HOH A 116      29.340  25.622  25.599  1.00 48.76           O  
HETATM 2823  O   HOH A 117      17.936  31.175  28.220  1.00 53.89           O  
HETATM 2824  O   HOH A 118       9.874  22.464  23.597  1.00 44.58           O  
HETATM 2825  O   HOH A 119      11.021  33.290  26.474  1.00 43.70           O  
HETATM 2826  O   HOH A 120      -1.587  17.408  24.333  1.00 42.82           O  
HETATM 2827  O   HOH A 121       8.634  29.852  27.417  1.00 41.72           O  
HETATM 2828  O   HOH A 122      25.022  23.653  26.711  1.00 40.10           O  
HETATM 2829  O   HOH B 201       1.784  36.693  24.721  1.00 37.53           O  
HETATM 2830  O   HOH B 202      -1.309  32.092  28.265  1.00 49.44           O  
HETATM 2831  O   HOH B 203      -4.256  33.134  27.626  1.00 33.94           O  
HETATM 2832  O   HOH B 204      37.245  35.897  19.809  1.00 38.60           O  
HETATM 2833  O   HOH B 205       4.964  37.314  26.896  1.00 40.61           O  
HETATM 2834  O   HOH B 206      29.949  38.874  11.587  1.00 45.95           O  
HETATM 2835  O  AHOH B 207       6.046  42.019  21.856  0.70 30.12           O  
HETATM 2836  O   HOH B 208      33.704  31.338  16.433  1.00 41.04           O  
HETATM 2837  O   HOH B 209      16.623  40.514  19.443  1.00 25.41           O  
HETATM 2838  O   HOH B 210      -0.275  41.494  20.604  1.00 30.39           O  
HETATM 2839  O   HOH B 211       9.646  41.234  17.475  1.00 33.75           O  
HETATM 2840  O   HOH B 212      -7.138  38.541  20.133  1.00 28.77           O  
HETATM 2841  O   HOH B 213       1.566  34.758  26.607  1.00 38.46           O  
HETATM 2842  O  AHOH B 214       6.683  40.133  22.599  0.48 27.44           O  
HETATM 2843  O   HOH B 215      22.538  37.736  20.833  1.00 29.86           O  
HETATM 2844  O   HOH B 216      11.991  37.332  23.320  1.00 36.38           O  
HETATM 2845  O   HOH B 217       0.749  31.275  26.619  1.00 47.04           O  
HETATM 2846  O  AHOH B 218     -10.470  36.030  22.646  1.00 51.32           O  
HETATM 2847  O   HOH B 219      19.599  40.818  18.937  1.00 37.63           O  
HETATM 2848  O  BHOH B 220       8.667  40.502  22.728  0.88 42.33           O  
HETATM 2849  O   HOH B 221      12.094  41.314  16.086  1.00 47.01           O  
HETATM 2850  O   HOH B 222       7.695  43.831  20.486  1.00 41.61           O  
HETATM 2851  O   HOH B 223      30.806  23.796  13.170  1.00 51.07           O  
HETATM 2852  O  AHOH B 224      10.449  38.625  23.849  0.65 39.26           O  
HETATM 2853  O   HOH B 225     -10.743  39.194  21.052  1.00 51.81           O  
HETATM 2854  O   HOH B 226       8.420  43.411  18.076  1.00 32.57           O  
HETATM 2855  O   HOH B 227      17.409  41.478  21.453  1.00 49.85           O  
HETATM 2856  O   HOH B 228      21.574  40.263  20.751  1.00 35.68           O  
HETATM 2857  O   HOH B 229       6.536  35.071  27.145  1.00 42.67           O  
HETATM 2858  O  AHOH B 230      15.557  42.686  18.290  0.97 39.19           O  
HETATM 2859  O  BHOH B 231      14.245  43.018  17.472  1.00 48.03           O  
HETATM 2860  O   HOH C 101       2.650  20.592  23.291  1.00 37.72           O  
HETATM 2861  O   HOH C 102       1.832  17.028  17.277  1.00 34.61           O  
HETATM 2862  O   HOH C 103       8.261  16.543  14.825  1.00 28.72           O  
HETATM 2863  O   HOH C 104       6.391  13.239  16.256  1.00 36.63           O  
HETATM 2864  O   HOH C 105      12.916  16.643  19.940  1.00 32.50           O  
HETATM 2865  O   HOH C 106      17.405  19.786  23.019  1.00 29.06           O  
HETATM 2866  O   HOH C 107       6.523  19.888  20.905  1.00 31.48           O  
HETATM 2867  O   HOH C 108      19.664  18.652  24.262  1.00 35.99           O  
HETATM 2868  O   HOH C 109       2.221  13.692  15.331  1.00 43.21           O  
HETATM 2869  O   HOH C 110      -9.998  22.634  14.875  1.00 37.38           O  
HETATM 2870  O   HOH C 111      33.449  18.019  25.329  1.00 46.59           O  
HETATM 2871  O   HOH C 112      23.992  17.152  22.898  1.00 38.10           O  
HETATM 2872  O   HOH C 113       4.318  18.676  22.010  1.00 38.09           O  
HETATM 2873  O   HOH C 114      12.813  15.372  17.143  1.00 44.15           O  
HETATM 2874  O   HOH C 115      16.190  16.365  20.920  1.00 42.23           O  
HETATM 2875  O   HOH C 116      21.173  22.550  28.570  1.00 43.37           O  
HETATM 2876  O   HOH C 117      24.607  14.979  24.509  1.00 45.54           O  
HETATM 2877  O   HOH C 118       5.295  14.280  12.225  1.00 42.52           O  
HETATM 2878  O   HOH C 119      18.409  13.430  20.322  1.00 47.54           O  
HETATM 2879  O   HOH C 120      10.213  14.840  16.166  1.00 40.60           O  
HETATM 2880  O   HOH C 121      10.534  13.894  18.206  1.00 46.61           O  
HETATM 2881  O   HOH C 122       9.674  14.376  22.333  1.00 52.34           O  
HETATM 2882  O  BHOH D 101      -7.895  39.444   0.075  0.96 36.98           O  
HETATM 2883  O   HOH D 102      -0.362  43.682   3.004  1.00 45.78           O  
HETATM 2884  O   HOH D 103      23.879  23.297  -0.411  1.00 44.65           O  
HETATM 2885  O   HOH D 104      37.623  20.038   2.917  1.00 46.46           O  
HETATM 2886  O   HOH D 105      11.102  36.525   0.936  1.00 50.26           O  
HETATM 2887  O   HOH D 106       1.951  40.358   2.747  1.00 35.51           O  
HETATM 2888  O   HOH D 107      -7.760  37.165  -1.170  1.00 44.84           O  
HETATM 2889  O   HOH D 108      -2.643  43.579   4.695  1.00 43.34           O  
HETATM 2890  O   HOH D 109      14.229  28.242  -0.939  1.00 37.56           O  
HETATM 2891  O   HOH D 110      -0.672  32.026  -1.142  1.00 42.34           O  
HETATM 2892  O  BHOH D 111       1.678  42.298   5.493  1.00 45.06           O  
HETATM 2893  O   HOH D 112      31.776  24.042   1.135  1.00 44.64           O  
HETATM 2894  O   HOH D 113      16.886  23.116   0.698  1.00 43.58           O  
HETATM 2895  O   HOH D 114       6.861  28.073  -0.258  1.00 35.85           O  
HETATM 2896  O   HOH D 115      -0.460  36.373  -2.205  1.00 27.97           O  
HETATM 2897  O   HOH D 116      -2.596  32.968  -0.094  1.00 29.31           O  
HETATM 2898  O   HOH D 117      -9.923  39.353   5.340  1.00 41.88           O  
HETATM 2899  O   HOH D 118      -9.157  36.658   6.668  1.00 43.56           O  
HETATM 2900  O   HOH D 119      26.234  18.429   2.861  1.00 53.14           O  
HETATM 2901  O   HOH D 120       1.082  37.883   2.075  1.00 30.68           O  
HETATM 2902  O   HOH D 121      32.636  25.285   6.248  1.00 40.73           O  
HETATM 2903  O   HOH D 122      -3.199  36.959  -0.071  1.00 30.99           O  
HETATM 2904  O   HOH D 123      26.519  19.079   0.065  1.00 41.31           O  
HETATM 2905  O   HOH D 124      16.144  26.485  -1.436  1.00 45.12           O  
HETATM 2906  O   HOH D 125      16.543  24.092  -1.340  1.00 48.64           O  
HETATM 2907  O  AHOH D 126       8.970  26.368  -0.458  1.00 42.02           O  
HETATM 2908  O   HOH D 127       4.219  28.999  -2.376  1.00 43.42           O  
HETATM 2909  O   HOH D 128      32.680  22.158  -0.923  1.00 41.72           O  
HETATM 2910  O   HOH D 129      24.219  17.060   1.967  1.00 49.07           O  
HETATM 2911  O   HOH D 130      24.805  31.281  -1.138  1.00 51.51           O  
HETATM 2912  O   HOH E 101      24.348  38.675   8.203  1.00 41.63           O  
HETATM 2913  O   HOH E 102      -6.147  43.961  17.537  1.00 45.31           O  
HETATM 2914  O   HOH E 103     -11.480  39.981  11.060  1.00 37.21           O  
HETATM 2915  O   HOH E 104       7.955  43.106   9.730  1.00 33.77           O  
HETATM 2916  O   HOH E 105       4.266  43.101  14.533  1.00 39.33           O  
HETATM 2917  O   HOH E 106      14.434  41.504  11.244  1.00 40.20           O  
HETATM 2918  O   HOH E 107      11.205  39.473   5.347  1.00 36.19           O  
HETATM 2919  O  BHOH E 108      29.872  34.126   7.814  0.94 43.70           O  
HETATM 2920  O   HOH E 109      20.959  36.279   3.204  1.00 43.77           O  
HETATM 2921  O  AHOH E 110      30.668  32.161   7.921  1.00 46.52           O  
HETATM 2922  O   HOH E 111      -6.000  46.062  16.288  1.00 47.36           O  
HETATM 2923  O   HOH E 112      20.154  44.794  13.257  1.00 51.11           O  
HETATM 2924  O   HOH E 113       9.228  41.186   4.786  1.00 49.55           O  
HETATM 2925  O   HOH E 114       9.575  44.867  11.199  1.00 46.12           O  
HETATM 2926  O   HOH E 115      23.947  33.255   0.906  1.00 35.53           O  
HETATM 2927  O   HOH E 116      21.734  33.283   0.490  1.00 49.07           O  
HETATM 2928  O   HOH F 101     -14.847  30.145   3.194  1.00 42.75           O  
HETATM 2929  O   HOH F 102       5.287  22.769  -0.666  1.00 37.16           O  
HETATM 2930  O  BHOH F 103      -8.833  30.552   0.739  0.73 39.79           O  
HETATM 2931  O   HOH F 104      20.781  16.895   4.996  1.00 40.53           O  
HETATM 2932  O   HOH F 105     -14.204  32.064   5.613  1.00 46.09           O  
HETATM 2933  O   HOH F 106       0.723  25.219   0.910  1.00 26.72           O  
HETATM 2934  O   HOH F 107      11.014  21.009   2.526  1.00 30.79           O  
HETATM 2935  O   HOH F 108      -1.714  26.007  -0.365  1.00 30.10           O  
HETATM 2936  O   HOH F 109      29.398  16.031  11.925  1.00 42.75           O  
HETATM 2937  O   HOH F 110      27.052  17.311   8.245  1.00 40.04           O  
HETATM 2938  O   HOH F 111      28.549  18.376  11.308  1.00 48.29           O  
HETATM 2939  O   HOH F 112       3.336  20.185   2.969  1.00 34.15           O  
HETATM 2940  O   HOH F 113       7.754  17.469   7.756  1.00 36.90           O  
HETATM 2941  O   HOH F 114      13.795  16.471   5.358  1.00 46.24           O  
HETATM 2942  O   HOH F 115     -15.257  29.691   6.084  1.00 50.93           O  
HETATM 2943  O   HOH F 116     -12.497  25.531   0.708  1.00 39.17           O  
HETATM 2944  O   HOH F 117      27.790  16.212   6.364  1.00 44.37           O  
HETATM 2945  O   HOH F 118       0.666  22.551   0.042  1.00 27.85           O  
HETATM 2946  O  AHOH F 119      -4.910  29.584  -3.725  1.00 38.36           O  
HETATM 2947  O  AHOH F 120      -8.231  30.394  -1.235  1.00 41.76           O  
HETATM 2948  O   HOH F 121      -4.142  26.066  -3.551  1.00 42.57           O  
HETATM 2949  O   HOH F 122      -4.981  32.484  -1.287  1.00 48.09           O  
CONECT  468  469  470  471                                                      
CONECT  469  468                                                                
CONECT  470  468                                                                
CONECT  471  468                                                                
CONECT  930  935                                                                
CONECT  935  930  936  937                                                      
CONECT  936  935                                                                
CONECT  937  935                                                                
CONECT 1834 1839                                                                
CONECT 1839 1834 1840 1841                                                      
CONECT 1840 1839                                                                
CONECT 1841 1839                                                                
CONECT 2723 2752 2759 2760                                                      
CONECT 2724 2725 2752 2761 2762                                                 
CONECT 2725 2724 2753 2763 2764                                                 
CONECT 2726 2727 2753 2765 2766                                                 
CONECT 2727 2726 2754 2767 2768                                                 
CONECT 2728 2746 2755 2769 2770                                                 
CONECT 2729 2739 2756 2771 2772                                                 
CONECT 2730 2740 2757 2773 2774                                                 
CONECT 2731 2741 2758 2775 2776                                                 
CONECT 2732 2742 2748 2777 2778                                                 
CONECT 2733 2734 2748 2779 2780                                                 
CONECT 2734 2733 2749 2781 2782                                                 
CONECT 2735 2743 2750 2783 2784                                                 
CONECT 2736 2744 2751 2785 2786                                                 
CONECT 2737 2738 2755 2787 2788                                                 
CONECT 2738 2737 2756 2789 2790                                                 
CONECT 2739 2729 2757 2791 2792                                                 
CONECT 2740 2730 2758 2793 2794                                                 
CONECT 2741 2731 2747 2795 2796                                                 
CONECT 2742 2732 2747 2797 2798                                                 
CONECT 2743 2735 2749 2799 2800                                                 
CONECT 2744 2736 2750 2801 2802                                                 
CONECT 2745 2751 2803 2804                                                      
CONECT 2746 2728 2754 2805 2806                                                 
CONECT 2747 2741 2742                                                           
CONECT 2748 2732 2733                                                           
CONECT 2749 2734 2743                                                           
CONECT 2750 2735 2744                                                           
CONECT 2751 2736 2745                                                           
CONECT 2752 2723 2724                                                           
CONECT 2753 2725 2726                                                           
CONECT 2754 2727 2746                                                           
CONECT 2755 2728 2737                                                           
CONECT 2756 2729 2738                                                           
CONECT 2757 2730 2739                                                           
CONECT 2758 2731 2740                                                           
CONECT 2759 2723                                                                
CONECT 2760 2723                                                                
CONECT 2761 2724                                                                
CONECT 2762 2724                                                                
CONECT 2763 2725                                                                
CONECT 2764 2725                                                                
CONECT 2765 2726                                                                
CONECT 2766 2726                                                                
CONECT 2767 2727                                                                
CONECT 2768 2727                                                                
CONECT 2769 2728                                                                
CONECT 2770 2728                                                                
CONECT 2771 2729                                                                
CONECT 2772 2729                                                                
CONECT 2773 2730                                                                
CONECT 2774 2730                                                                
CONECT 2775 2731                                                                
CONECT 2776 2731                                                                
CONECT 2777 2732                                                                
CONECT 2778 2732                                                                
CONECT 2779 2733                                                                
CONECT 2780 2733                                                                
CONECT 2781 2734                                                                
CONECT 2782 2734                                                                
CONECT 2783 2735                                                                
CONECT 2784 2735                                                                
CONECT 2785 2736                                                                
CONECT 2786 2736                                                                
CONECT 2787 2737                                                                
CONECT 2788 2737                                                                
CONECT 2789 2738                                                                
CONECT 2790 2738                                                                
CONECT 2791 2739                                                                
CONECT 2792 2739                                                                
CONECT 2793 2740                                                                
CONECT 2794 2740                                                                
CONECT 2795 2741                                                                
CONECT 2796 2741                                                                
CONECT 2797 2742                                                                
CONECT 2798 2742                                                                
CONECT 2799 2743                                                                
CONECT 2800 2743                                                                
CONECT 2801 2744                                                                
CONECT 2802 2744                                                                
CONECT 2803 2745                                                                
CONECT 2804 2745                                                                
CONECT 2805 2746                                                                
CONECT 2806 2746                                                                
MASTER      370    0    4    6    0    0    0    6 1459    6   96   18          
END                                                                             
