# Supplementary material for: Rationally seeded computational protein design of ɑ-helical barrels
Source: Nat Chem Biol. 2024 Jun 20;20(8):991–9. doi: 10.1038/s41589-024-01642-0 (PMC11288890; doi:10.1038/s41589-024-01642-0)
Supplement: Supplementary file 3 — PDB and .mtz files used for making figure panels b–d and j–m. [file 41589_2024_1642_MOESM3_ESM.zip › KIA_RP_RSPD_NatChemBiol_data_Figure2/scapCC6_LLIA_panels_j-m/8QAD_scapCC6_LLIA_submitted.pdb]

HEADER    DE NOVO PROTEIN                         22-AUG-23   8QAD              
TITLE     X-RAY CRYSTAL STRUCTURE OF A DE NOVO DESIGNED SINGLE-CHAIN            
TITLE    2 ANTIPARALLEL 6-HELIX COILED-COIL ALPHA-HELICAL BARREL, SC-APCC-6-LLIA
COMPND    MOL_ID: 1;                                                            
COMPND   2 MOLECULE: SC-APCC-6-LLIA;                                            
COMPND   3 CHAIN: A;                                                            
COMPND   4 ENGINEERED: YES                                                      
SOURCE    MOL_ID: 1;                                                            
SOURCE   2 ORGANISM_SCIENTIFIC: SYNTHETIC CONSTRUCT;                            
SOURCE   3 ORGANISM_TAXID: 32630;                                               
SOURCE   4 EXPRESSION_SYSTEM: ESCHERICHIA COLI;                                 
SOURCE   5 EXPRESSION_SYSTEM_TAXID: 562                                         
KEYWDS    COILED COIL, ALPHA-HELICAL BARREL, DE NOVO PROTEIN DESIGN, DE NOVO    
KEYWDS   2 PROTEIN                                                              
EXPDTA    X-RAY DIFFRACTION                                                     
AUTHOR    K.I.ALBANESE,R.PETRENAS,D.N.WOOLFSON                                  
JRNL        AUTH   K.I.ALBANESE,R.PETRENAS,D.N.WOOLFSON                         
JRNL        TITL   X-RAY CRYSTAL STRUCTURE OF A DE NOVO DESIGNED SINGLE-CHAIN   
JRNL        TITL 2 ANTIPARALLEL 6-HELIX COILED-COIL ALPHA-HELICAL BARREL,       
JRNL        TITL 3 SC-APCC-6-LLIA                                               
JRNL        REF    TO BE PUBLISHED                                              
JRNL        REFN                                                                
REMARK   2                                                                      
REMARK   2 RESOLUTION.    2.25 ANGSTROMS.                                       
REMARK   3                                                                      
REMARK   3 REFINEMENT.                                                          
REMARK   3   PROGRAM     : PHENIX 1.19.2_4158                                   
REMARK   3   AUTHORS     : PAUL ADAMS,PAVEL AFONINE,VINCENT CHEN,IAN            
REMARK   3               : DAVIS,KRESHNA GOPAL,RALF GROSSE-KUNSTLEVE,           
REMARK   3               : LI-WEI HUNG,ROBERT IMMORMINO,TOM IOERGER,            
REMARK   3               : AIRLIE MCCOY,ERIK MCKEE,NIGEL MORIARTY,              
REMARK   3               : REETAL PAI,RANDY READ,JANE RICHARDSON,               
REMARK   3               : DAVID RICHARDSON,TOD ROMO,JIM SACCHETTINI,           
REMARK   3               : NICHOLAS SAUTER,JACOB SMITH,LAURENT                  
REMARK   3               : STORONI,TOM TERWILLIGER,PETER ZWART                  
REMARK   3                                                                      
REMARK   3    REFINEMENT TARGET : GEOSTD + MONOMER LIBRARY + CDL V1.2           
REMARK   3                                                                      
REMARK   3  DATA USED IN REFINEMENT.                                            
REMARK   3   RESOLUTION RANGE HIGH (ANGSTROMS) : 2.25                           
REMARK   3   RESOLUTION RANGE LOW  (ANGSTROMS) : 47.98                          
REMARK   3   MIN(FOBS/SIGMA_FOBS)              : 1.350                          
REMARK   3   COMPLETENESS FOR RANGE        (%) : 99.7                           
REMARK   3   NUMBER OF REFLECTIONS             : 8231                           
REMARK   3                                                                      
REMARK   3  FIT TO DATA USED IN REFINEMENT.                                     
REMARK   3   R VALUE     (WORKING + TEST SET) : 0.250                           
REMARK   3   R VALUE            (WORKING SET) : 0.248                           
REMARK   3   FREE R VALUE                     : 0.277                           
REMARK   3   FREE R VALUE TEST SET SIZE   (%) : 4.530                           
REMARK   3   FREE R VALUE TEST SET COUNT      : 373                             
REMARK   3                                                                      
REMARK   3  FIT TO DATA USED IN REFINEMENT (IN BINS).                           
REMARK   3   BIN  RESOLUTION RANGE  COMPL.    NWORK NFREE   RWORK  RFREE        
REMARK   3     1 47.9800 -  3.2400    1.00     2720   130  0.2376 0.2580        
REMARK   3     2  3.2400 -  2.5800    1.00     2594   118  0.2881 0.3452        
REMARK   3     3  2.5800 -  2.2500    1.00     2544   125  0.2371 0.2675        
REMARK   3                                                                      
REMARK   3  BULK SOLVENT MODELLING.                                             
REMARK   3   METHOD USED        : FLAT BULK SOLVENT MODEL                       
REMARK   3   SOLVENT RADIUS     : 1.11                                          
REMARK   3   SHRINKAGE RADIUS   : 0.90                                          
REMARK   3   K_SOL              : NULL                                          
REMARK   3   B_SOL              : NULL                                          
REMARK   3                                                                      
REMARK   3  ERROR ESTIMATES.                                                    
REMARK   3   COORDINATE ERROR (MAXIMUM-LIKELIHOOD BASED)     : 0.229            
REMARK   3   PHASE ERROR (DEGREES, MAXIMUM-LIKELIHOOD BASED) : 33.602           
REMARK   3                                                                      
REMARK   3  B VALUES.                                                           
REMARK   3   FROM WILSON PLOT           (A**2) : 46.40                          
REMARK   3   MEAN B VALUE      (OVERALL, A**2) : 58.91                          
REMARK   3   OVERALL ANISOTROPIC B VALUE.                                       
REMARK   3    B11 (A**2) : NULL                                                 
REMARK   3    B22 (A**2) : NULL                                                 
REMARK   3    B33 (A**2) : NULL                                                 
REMARK   3    B12 (A**2) : NULL                                                 
REMARK   3    B13 (A**2) : NULL                                                 
REMARK   3    B23 (A**2) : NULL                                                 
REMARK   3                                                                      
REMARK   3  TWINNING INFORMATION.                                               
REMARK   3   FRACTION: NULL                                                     
REMARK   3   OPERATOR: NULL                                                     
REMARK   3                                                                      
REMARK   3  DEVIATIONS FROM IDEAL VALUES.                                       
REMARK   3                 RMSD          COUNT                                  
REMARK   3   BOND      :  0.001            967                                  
REMARK   3   ANGLE     :  0.256           1311                                  
REMARK   3   CHIRALITY :  0.025            196                                  
REMARK   3   PLANARITY :  0.001            144                                  
REMARK   3   DIHEDRAL  :  2.155            150                                  
REMARK   3                                                                      
REMARK   3  TLS DETAILS                                                         
REMARK   3   NUMBER OF TLS GROUPS  : 1                                          
REMARK   3   TLS GROUP : 1                                                      
REMARK   3    SELECTION: (CHAIN 'A' AND RESID 3 THROUGH 208)                    
REMARK   3    ORIGIN FOR THE GROUP (A):  18.6574  26.0951  15.4245              
REMARK   3    T TENSOR                                                          
REMARK   3      T11:   0.2928 T22:   0.2333                                     
REMARK   3      T33:   0.3783 T12:   0.0479                                     
REMARK   3      T13:  -0.0636 T23:  -0.0447                                     
REMARK   3    L TENSOR                                                          
REMARK   3      L11:   3.2259 L22:   6.7629                                     
REMARK   3      L33:   4.0874 L12:   0.5560                                     
REMARK   3      L13:   0.5637 L23:  -0.6670                                     
REMARK   3    S TENSOR                                                          
REMARK   3      S11:   0.2512 S12:   0.0076 S13:  -0.0848                       
REMARK   3      S21:   0.2445 S22:  -0.2000 S23:   0.1432                       
REMARK   3      S31:   0.1772 S32:   0.2169 S33:  -0.0259                       
REMARK   3                                                                      
REMARK   3  NCS DETAILS                                                         
REMARK   3   NUMBER OF NCS GROUPS : NULL                                        
REMARK   3                                                                      
REMARK   3  OTHER REFINEMENT REMARKS: NULL                                      
REMARK   4                                                                      
REMARK   4 8QAD COMPLIES WITH FORMAT V. 3.30, 13-JUL-11                         
REMARK 100                                                                      
REMARK 100 THIS ENTRY HAS BEEN PROCESSED BY PDBE ON 23-AUG-23.                  
REMARK 100 THE DEPOSITION ID IS D_1292132823.                                   
REMARK 200                                                                      
REMARK 200 EXPERIMENTAL DETAILS                                                 
REMARK 200  EXPERIMENT TYPE                : X-RAY DIFFRACTION                  
REMARK 200  DATE OF DATA COLLECTION        : 25-MAY-23                          
REMARK 200  TEMPERATURE           (KELVIN) : 100                                
REMARK 200  PH                             : NULL                               
REMARK 200  NUMBER OF CRYSTALS USED        : 1                                  
REMARK 200                                                                      
REMARK 200  SYNCHROTRON              (Y/N) : Y                                  
REMARK 200  RADIATION SOURCE               : DIAMOND                            
REMARK 200  BEAMLINE                       : I24                                
REMARK 200  X-RAY GENERATOR MODEL          : NULL                               
REMARK 200  MONOCHROMATIC OR LAUE    (M/L) : M                                  
REMARK 200  WAVELENGTH OR RANGE        (A) : 1                                  
REMARK 200  MONOCHROMATOR                  : NULL                               
REMARK 200  OPTICS                         : NULL                               
REMARK 200                                                                      
REMARK 200  DETECTOR TYPE                  : PIXEL                              
REMARK 200  DETECTOR MANUFACTURER          : DECTRIS PILATUS 6M                 
REMARK 200  INTENSITY-INTEGRATION SOFTWARE : AUTOPROCESS                        
REMARK 200  DATA SCALING SOFTWARE          : AUTOPROCESS                        
REMARK 200                                                                      
REMARK 200  NUMBER OF UNIQUE REFLECTIONS   : 8255                               
REMARK 200  RESOLUTION RANGE HIGH      (A) : 2.250                              
REMARK 200  RESOLUTION RANGE LOW       (A) : 47.980                             
REMARK 200  REJECTION CRITERIA  (SIGMA(I)) : NULL                               
REMARK 200                                                                      
REMARK 200 OVERALL.                                                             
REMARK 200  COMPLETENESS FOR RANGE     (%) : 99.6                               
REMARK 200  DATA REDUNDANCY                : 2.000                              
REMARK 200  R MERGE                    (I) : 0.02253                            
REMARK 200  R SYM                      (I) : NULL                               
REMARK 200  <I/SIGMA(I)> FOR THE DATA SET  : 9.7200                             
REMARK 200                                                                      
REMARK 200 IN THE HIGHEST RESOLUTION SHELL.                                     
REMARK 200  HIGHEST RESOLUTION SHELL, RANGE HIGH (A) : 2.25                     
REMARK 200  HIGHEST RESOLUTION SHELL, RANGE LOW  (A) : 2.33                     
REMARK 200  COMPLETENESS FOR SHELL     (%) : NULL                               
REMARK 200  DATA REDUNDANCY IN SHELL       : NULL                               
REMARK 200  R MERGE FOR SHELL          (I) : 0.20530                            
REMARK 200  R SYM FOR SHELL            (I) : NULL                               
REMARK 200  <I/SIGMA(I)> FOR SHELL         : 3.000                              
REMARK 200                                                                      
REMARK 200 DIFFRACTION PROTOCOL: SINGLE WAVELENGTH                              
REMARK 200 METHOD USED TO DETERMINE THE STRUCTURE: AB INITIO PHASING            
REMARK 200 SOFTWARE USED: ARCIMBOLDO                                            
REMARK 200 STARTING MODEL: NULL                                                 
REMARK 200                                                                      
REMARK 200 REMARK: NULL                                                         
REMARK 280                                                                      
REMARK 280 CRYSTAL                                                              
REMARK 280 SOLVENT CONTENT, VS   (%): NULL                                      
REMARK 280 MATTHEWS COEFFICIENT, VM (ANGSTROMS**3/DA): NULL                     
REMARK 280                                                                      
REMARK 280 CRYSTALLIZATION CONDITIONS: 0.2 M POTASSIUM FORMATE, 20% W/V PEG     
REMARK 280  3350, VAPOR DIFFUSION, SITTING DROP, TEMPERATURE 293K               
REMARK 290                                                                      
REMARK 290 CRYSTALLOGRAPHIC SYMMETRY                                            
REMARK 290 SYMMETRY OPERATORS FOR SPACE GROUP: P 21 21 21                       
REMARK 290                                                                      
REMARK 290      SYMOP   SYMMETRY                                                
REMARK 290     NNNMMM   OPERATOR                                                
REMARK 290       1555   X,Y,Z                                                   
REMARK 290       2555   -X+1/2,-Y,Z+1/2                                         
REMARK 290       3555   -X,Y+1/2,-Z+1/2                                         
REMARK 290       4555   X+1/2,-Y+1/2,-Z                                         
REMARK 290                                                                      
REMARK 290     WHERE NNN -> OPERATOR NUMBER                                     
REMARK 290           MMM -> TRANSLATION VECTOR                                  
REMARK 290                                                                      
REMARK 290 CRYSTALLOGRAPHIC SYMMETRY TRANSFORMATIONS                            
REMARK 290 THE FOLLOWING TRANSFORMATIONS OPERATE ON THE ATOM/HETATM             
REMARK 290 RECORDS IN THIS ENTRY TO PRODUCE CRYSTALLOGRAPHICALLY                
REMARK 290 RELATED MOLECULES.                                                   
REMARK 290   SMTRY1   1  1.000000  0.000000  0.000000        0.00000            
REMARK 290   SMTRY2   1  0.000000  1.000000  0.000000        0.00000            
REMARK 290   SMTRY3   1  0.000000  0.000000  1.000000        0.00000            
REMARK 290   SMTRY1   2 -1.000000  0.000000  0.000000       17.27450            
REMARK 290   SMTRY2   2  0.000000 -1.000000  0.000000        0.00000            
REMARK 290   SMTRY3   2  0.000000  0.000000  1.000000       38.97450            
REMARK 290   SMTRY1   3 -1.000000  0.000000  0.000000        0.00000            
REMARK 290   SMTRY2   3  0.000000  1.000000  0.000000       30.43750            
REMARK 290   SMTRY3   3  0.000000  0.000000 -1.000000       38.97450            
REMARK 290   SMTRY1   4  1.000000  0.000000  0.000000       17.27450            
REMARK 290   SMTRY2   4  0.000000 -1.000000  0.000000       30.43750            
REMARK 290   SMTRY3   4  0.000000  0.000000 -1.000000        0.00000            
REMARK 290                                                                      
REMARK 290 REMARK: NULL                                                         
REMARK 300                                                                      
REMARK 300 BIOMOLECULE: 1                                                       
REMARK 300 SEE REMARK 350 FOR THE AUTHOR PROVIDED AND/OR PROGRAM                
REMARK 300 GENERATED ASSEMBLY INFORMATION FOR THE STRUCTURE IN                  
REMARK 300 THIS ENTRY. THE REMARK MAY ALSO PROVIDE INFORMATION ON               
REMARK 300 BURIED SURFACE AREA.                                                 
REMARK 350                                                                      
REMARK 350 COORDINATES FOR A COMPLETE MULTIMER REPRESENTING THE KNOWN           
REMARK 350 BIOLOGICALLY SIGNIFICANT OLIGOMERIZATION STATE OF THE                
REMARK 350 MOLECULE CAN BE GENERATED BY APPLYING BIOMT TRANSFORMATIONS          
REMARK 350 GIVEN BELOW.  BOTH NON-CRYSTALLOGRAPHIC AND                          
REMARK 350 CRYSTALLOGRAPHIC OPERATIONS ARE GIVEN.                               
REMARK 350                                                                      
REMARK 350 BIOMOLECULE: 1                                                       
REMARK 350 AUTHOR DETERMINED BIOLOGICAL UNIT: MONOMERIC                         
REMARK 350 SOFTWARE DETERMINED QUATERNARY STRUCTURE: MONOMERIC                  
REMARK 350 SOFTWARE USED: PISA                                                  
REMARK 350 TOTAL BURIED SURFACE AREA: 900 ANGSTROM**2                           
REMARK 350 SURFACE AREA OF THE COMPLEX: 6870 ANGSTROM**2                        
REMARK 350 CHANGE IN SOLVENT FREE ENERGY: -15.0 KCAL/MOL                        
REMARK 350 APPLY THE FOLLOWING TO CHAINS: A                                     
REMARK 350   BIOMT1   1  1.000000  0.000000  0.000000        0.00000            
REMARK 350   BIOMT2   1  0.000000  1.000000  0.000000        0.00000            
REMARK 350   BIOMT3   1  0.000000  0.000000  1.000000        0.00000            
REMARK 465                                                                      
REMARK 465 MISSING RESIDUES                                                     
REMARK 465 THE FOLLOWING RESIDUES WERE NOT LOCATED IN THE                       
REMARK 465 EXPERIMENT. (M=MODEL NUMBER; RES=RESIDUE NAME; C=CHAIN               
REMARK 465 IDENTIFIER; SSSEQ=SEQUENCE NUMBER; I=INSERTION CODE.)                
REMARK 465                                                                      
REMARK 465   M RES C SSSEQI                                                     
REMARK 465     MET A   -21                                                      
REMARK 465     GLY A   -20                                                      
REMARK 465     SER A   -19                                                      
REMARK 465     SER A   -18                                                      
REMARK 465     HIS A   -17                                                      
REMARK 465     HIS A   -16                                                      
REMARK 465     HIS A   -15                                                      
REMARK 465     HIS A   -14                                                      
REMARK 465     HIS A   -13                                                      
REMARK 465     HIS A   -12                                                      
REMARK 465     SER A   -11                                                      
REMARK 465     SER A   -10                                                      
REMARK 465     GLY A    -9                                                      
REMARK 465     LEU A    -8                                                      
REMARK 465     VAL A    -7                                                      
REMARK 465     PRO A    -6                                                      
REMARK 465     ARG A    -5                                                      
REMARK 465     GLY A    -4                                                      
REMARK 465     SER A    -3                                                      
REMARK 465     HIS A    -2                                                      
REMARK 465     MET A    -1                                                      
REMARK 465     MET A     0                                                      
REMARK 465     GLY A     1                                                      
REMARK 465     LEU A     2                                                      
REMARK 465     LYS A    26                                                      
REMARK 465     ILE A    27                                                      
REMARK 465     ALA A    28                                                      
REMARK 465     GLN A    29                                                      
REMARK 465     GLY A    30                                                      
REMARK 465     ALA A    31                                                      
REMARK 465     GLN A    32                                                      
REMARK 465     PRO A    33                                                      
REMARK 465     LEU A    34                                                      
REMARK 465     GLU A    35                                                      
REMARK 465     MET A    36                                                      
REMARK 465     LYS A    61                                                      
REMARK 465     ILE A    62                                                      
REMARK 465     ALA A    63                                                      
REMARK 465     GLN A    64                                                      
REMARK 465     THR A    65                                                      
REMARK 465     THR A    66                                                      
REMARK 465     GLU A    67                                                      
REMARK 465     THR A    68                                                      
REMARK 465     LYS A    69                                                      
REMARK 465     LYS A    70                                                      
REMARK 465     GLN A    71                                                      
REMARK 465     GLY A    72                                                      
REMARK 465     ASP A    73                                                      
REMARK 465     LEU A    74                                                      
REMARK 465     GLY A   102                                                      
REMARK 465     TYR A   103                                                      
REMARK 465     GLY A   104                                                      
REMARK 465     ASP A   105                                                      
REMARK 465     LYS A   106                                                      
REMARK 465     ARG A   107                                                      
REMARK 465     THR A   108                                                      
REMARK 465     LEU A   109                                                      
REMARK 465     LYS A   131A                                                     
REMARK 465     LYS A   131B                                                     
REMARK 465     ILE A   131C                                                     
REMARK 465     ALA A   131D                                                     
REMARK 465     GLN A   131E                                                     
REMARK 465     VAL A   131F                                                     
REMARK 465     ALA A   131G                                                     
REMARK 465     PRO A   131H                                                     
REMARK 465     THR A   131I                                                     
REMARK 465     GLN A   131J                                                     
REMARK 465     ARG A   131K                                                     
REMARK 465     HIS A   131L                                                     
REMARK 465     ARG A   131M                                                     
REMARK 465     TYR A   131N                                                     
REMARK 465     LEU A   131O                                                     
REMARK 465     LEU A   131P                                                     
REMARK 465     GLU A   131Q                                                     
REMARK 465     GLU A   131R                                                     
REMARK 465     ILE A   131S                                                     
REMARK 465     ALA A   131T                                                     
REMARK 465     GLN A   131U                                                     
REMARK 465     LEU A   131V                                                     
REMARK 465     ASP A   178                                                      
REMARK 465     SER A   179                                                      
REMARK 465     LEU A   180                                                      
REMARK 465     LEU A   181                                                      
REMARK 465     LYS A   182                                                      
REMARK 465     SER A   183                                                      
REMARK 465     ILE A   209                                                      
REMARK 465     ALA A   210                                                      
REMARK 465     GLN A   211                                                      
REMARK 465     GLY A   212                                                      
REMARK 470                                                                      
REMARK 470 MISSING ATOM                                                         
REMARK 470 THE FOLLOWING RESIDUES HAVE MISSING ATOMS (M=MODEL NUMBER;           
REMARK 470 RES=RESIDUE NAME; C=CHAIN IDENTIFIER; SSEQ=SEQUENCE NUMBER;          
REMARK 470 I=INSERTION CODE):                                                   
REMARK 470   M RES CSSEQI  ATOMS                                                
REMARK 470     LEU A   3    CG   CD1  CD2                                       
REMARK 470     GLU A   4    CG   CD   OE1  OE2                                  
REMARK 470     GLU A   5    CG   CD   OE1  OE2                                  
REMARK 470     GLN A   8    CG   CD   OE1  NE2                                  
REMARK 470     GLU A  11    CG   CD   OE1  OE2                                  
REMARK 470     GLU A  12    CG   CD   OE1  OE2                                  
REMARK 470     LYS A  15    CG   CD   CE   NZ                                   
REMARK 470     LYS A  18    CG   CD   CE   NZ                                   
REMARK 470     LYS A  19    CG   CD   CE   NZ                                   
REMARK 470     LYS A  25    CG   CD   CE   NZ                                   
REMARK 470     LEU A  37    CG   CD1  CD2                                       
REMARK 470     LEU A  38    CG   CD1  CD2                                       
REMARK 470     GLU A  39    CG   CD   OE1  OE2                                  
REMARK 470     GLU A  40    CG   CD   OE1  OE2                                  
REMARK 470     GLN A  43    CG   CD   OE1  NE2                                  
REMARK 470     GLU A  46    CG   CD   OE1  OE2                                  
REMARK 470     GLU A  47    CG   CD   OE1  OE2                                  
REMARK 470     LYS A  50    CG   CD   CE   NZ                                   
REMARK 470     LYS A  53    CD   CE   NZ                                        
REMARK 470     LYS A  54    CE   NZ                                             
REMARK 470     LEU A  59    CG   CD1  CD2                                       
REMARK 470     LYS A  60    CB   CG   CD   CE   NZ                              
REMARK 470     LEU A  75    CG   CD1  CD2                                       
REMARK 470     GLU A  76    CG   CD   OE1  OE2                                  
REMARK 470     GLU A  77    CG   CD   OE1  OE2                                  
REMARK 470     GLU A  83    OE1  OE2                                            
REMARK 470     LYS A  87    CG   CD   CE   NZ                                   
REMARK 470     LYS A  90    CE   NZ                                             
REMARK 470     LYS A  91    CD   CE   NZ                                        
REMARK 470     TRP A  94    CD1  CD2  NE1  CE2  CE3  CZ2  CZ3                   
REMARK 470     TRP A  94    CH2                                                 
REMARK 470     LYS A  97    CE   NZ                                             
REMARK 470     LYS A  98    CG   CD   CE   NZ                                   
REMARK 470     ILE A  99    CG1  CG2  CD1                                       
REMARK 470     GLN A 101    CG   CD   OE1  NE2                                  
REMARK 470     LEU A 110    CG   CD1  CD2                                       
REMARK 470     GLU A 111    CG   CD   OE1  OE2                                  
REMARK 470     GLU A 112    CG   CD   OE1  OE2                                  
REMARK 470     GLN A 115    CG   CD   OE1  NE2                                  
REMARK 470     GLU A 118    CG   CD   OE1  OE2                                  
REMARK 470     GLU A 119    CD   OE1  OE2                                       
REMARK 470     LYS A 122    CG   CD   CE   NZ                                   
REMARK 470     LYS A 125    CE   NZ                                             
REMARK 470     LYS A 126    CE   NZ                                             
REMARK 470     TRP A 129    CG   CD1  CD2  NE1  CE2  CE3  CZ2                   
REMARK 470     TRP A 129    CZ3  CH2                                            
REMARK 470     GLU A 148    CD   OE1  OE2                                       
REMARK 470     GLU A 149    CG   CD   OE1  OE2                                  
REMARK 470     LYS A 155    NZ                                                  
REMARK 470     LYS A 156    CG   CD   CE   NZ                                   
REMARK 470     LYS A 162    CD   CE   NZ                                        
REMARK 470     LYS A 163    CE   NZ                                             
REMARK 470     GLN A 166    CG   CD   OE1  NE2                                  
REMARK 470     LEU A 184    CG   CD1  CD2                                       
REMARK 470     LEU A 185    CG   CD1  CD2                                       
REMARK 470     GLU A 186    CG   CD   OE1  OE2                                  
REMARK 470     GLU A 187    CG   CD   OE1  OE2                                  
REMARK 470     GLN A 190    CG   CD   OE1  NE2                                  
REMARK 470     GLU A 193    CG   CD   OE1  OE2                                  
REMARK 470     GLU A 194    CG   CD   OE1  OE2                                  
REMARK 470     LYS A 197    CG   CD   CE   NZ                                   
REMARK 470     LYS A 200    CE   NZ                                             
REMARK 470     LYS A 201    CG   CD   CE   NZ                                   
REMARK 470     TRP A 204    CG   CD1  CD2  NE1  CE2  CE3  CZ2                   
REMARK 470     TRP A 204    CZ3  CH2                                            
REMARK 470     LYS A 208    CG   CD   CE   NZ                                   
REMARK 610                                                                      
REMARK 610 MISSING HETEROATOM                                                   
REMARK 610 THE FOLLOWING RESIDUES HAVE MISSING ATOMS (M=MODEL NUMBER;           
REMARK 610 RES=RESIDUE NAME; C=CHAIN IDENTIFIER; SSEQ=SEQUENCE NUMBER;          
REMARK 610 I=INSERTION CODE):                                                   
REMARK 610   M RES C SSEQI                                                      
REMARK 610     12P A  301                                                       
DBREF  8QAD A  -21   212  PDB    8QAD     8QAD           -21    212             
SEQRES   1 A  234  MET GLY SER SER HIS HIS HIS HIS HIS HIS SER SER GLY          
SEQRES   2 A  234  LEU VAL PRO ARG GLY SER HIS MET MET GLY LEU LEU GLU          
SEQRES   3 A  234  GLU ILE ALA GLN LEU LEU GLU GLU ILE ALA LYS LEU LEU          
SEQRES   4 A  234  LYS LYS ILE ALA TRP LEU LEU LYS LYS ILE ALA GLN GLY          
SEQRES   5 A  234  ALA GLN PRO LEU GLU MET LEU LEU GLU GLU ILE ALA GLN          
SEQRES   6 A  234  LEU LEU GLU GLU ILE ALA LYS LEU LEU LYS LYS ILE ALA          
SEQRES   7 A  234  TRP LEU LEU LYS LYS ILE ALA GLN THR THR GLU THR LYS          
SEQRES   8 A  234  LYS GLN GLY ASP LEU LEU GLU GLU ILE ALA GLN LEU LEU          
SEQRES   9 A  234  GLU GLU ILE ALA LYS LEU LEU LYS LYS ILE ALA TRP LEU          
SEQRES  10 A  234  LEU LYS LYS ILE ALA GLN GLY TYR GLY ASP LYS ARG THR          
SEQRES  11 A  234  LEU LEU GLU GLU ILE ALA GLN LEU LEU GLU GLU ILE ALA          
SEQRES  12 A  234  LYS LEU LEU LYS LYS ILE ALA TRP LEU LEU LYS LYS ILE          
SEQRES  13 A  234  ALA GLN VAL ALA PRO THR GLN ARG HIS ARG TYR LEU LEU          
SEQRES  14 A  234  GLU GLU ILE ALA GLN LEU LEU GLU GLU ILE ALA LYS LEU          
SEQRES  15 A  234  LEU LYS LYS ILE ALA TRP LEU LEU LYS LYS ILE ALA GLN          
SEQRES  16 A  234  LEU LEU GLY GLY ASP SER LEU LEU LYS SER LEU LEU GLU          
SEQRES  17 A  234  GLU ILE ALA GLN LEU LEU GLU GLU ILE ALA LYS LEU LEU          
SEQRES  18 A  234  LYS LYS ILE ALA TRP LEU LEU LYS LYS ILE ALA GLN GLY          
HET    12P  A 301      38                                                       
HETNAM     12P DODECAETHYLENE GLYCOL                                            
HETSYN     12P POLYETHYLENE GLYCOL PEG400                                       
FORMUL   2  12P    C24 H50 O13                                                  
FORMUL   3  HOH   *3(H2 O)                                                      
HELIX    1 AA1 LEU A    3  LEU A   24  1                                  22    
HELIX    2 AA2 LEU A   38  LYS A   60  1                                  23    
HELIX    3 AA3 GLU A   76  GLN A  101  1                                  26    
HELIX    4 AA4 GLU A  111  LEU A  131  1                                  21    
HELIX    5 AA5 GLU A  148  GLY A  170  1                                  23    
HELIX    6 AA6 LEU A  185  LYS A  208  1                                  24    
CRYST1   34.549   60.875   77.949  90.00  90.00  90.00 P 21 21 21    4          
ORIGX1      1.000000  0.000000  0.000000        0.00000                         
ORIGX2      0.000000  1.000000  0.000000        0.00000                         
ORIGX3      0.000000  0.000000  1.000000        0.00000                         
SCALE1      0.028944  0.000000  0.000000        0.00000                         
SCALE2      0.000000  0.016427  0.000000        0.00000                         
SCALE3      0.000000  0.000000  0.012829        0.00000                         
ATOM      1  N   LEU A   3      14.292  20.271  33.015  1.00 78.38           N  
ANISOU    1  N   LEU A   3    13937   8263   7580  -1681    981    652       N  
ATOM      2  CA  LEU A   3      14.989  21.467  33.471  1.00 75.69           C  
ANISOU    2  CA  LEU A   3    13802   8013   6944  -1652    878    484       C  
ATOM      3  C   LEU A   3      16.474  21.389  33.130  1.00 69.08           C  
ANISOU    3  C   LEU A   3    12931   7198   6118  -1528    248    533       C  
ATOM      4  O   LEU A   3      16.933  22.006  32.170  1.00 69.93           O  
ANISOU    4  O   LEU A   3    12655   7387   6530  -1359     76    393       O  
ATOM      5  CB  LEU A   3      14.805  21.654  34.978  1.00 88.57           C  
ANISOU    5  CB  LEU A   3    16065   9614   7972  -1868   1119    522       C  
ATOM      6  HA  LEU A   3      14.616  22.243  33.025  1.00 91.19           H  
ATOM      7  N   GLU A   4      17.221  20.621  33.927  1.00 68.51           N  
ANISOU    7  N   GLU A   4    13255   7051   5722  -1612    -93    750       N  
ATOM      8  CA  GLU A   4      18.655  20.493  33.693  1.00 69.92           C  
ANISOU    8  CA  GLU A   4    13372   7251   5944  -1488   -702    822       C  
ATOM      9  C   GLU A   4      18.940  19.670  32.443  1.00 67.65           C  
ANISOU    9  C   GLU A   4    12607   6932   6165  -1274   -914    884       C  
ATOM     10  O   GLU A   4      19.894  19.955  31.710  1.00 69.66           O  
ANISOU   10  O   GLU A   4    12549   7263   6654  -1100  -1240    825       O  
ATOM     11  CB  GLU A   4      19.328  19.865  34.913  1.00 77.94           C  
ANISOU   11  CB  GLU A   4    14945   8178   6492  -1625  -1040   1060       C  
ATOM     12  H   GLU A   4      16.925  20.172  34.598  1.00 82.56           H  
ATOM     13  HA  GLU A   4      19.031  21.378  33.563  1.00 84.26           H  
ATOM     14  N   GLU A   5      18.124  18.647  32.184  1.00 67.95           N  
ANISOU   14  N   GLU A   5    12595   6848   6374  -1296   -719    997       N  
ATOM     15  CA  GLU A   5      18.335  17.814  31.004  1.00 61.10           C  
ANISOU   15  CA  GLU A   5    11344   5915   5955  -1100   -909   1029       C  
ATOM     16  C   GLU A   5      18.178  18.629  29.727  1.00 56.37           C  
ANISOU   16  C   GLU A   5    10242   5452   5725   -940   -795    787       C  
ATOM     17  O   GLU A   5      19.034  18.583  28.836  1.00 57.14           O  
ANISOU   17  O   GLU A   5    10050   5592   6067   -734  -1080    746       O  
ATOM     18  CB  GLU A   5      17.361  16.635  31.014  1.00 62.93           C  
ANISOU   18  CB  GLU A   5    11656   5962   6291  -1207   -703   1177       C  
ATOM     19  H   GLU A   5      17.452  18.417  32.668  1.00 81.89           H  
ATOM     20  HA  GLU A   5      19.238  17.459  31.027  1.00 73.68           H  
ATOM     21  N   ILE A   6      17.081  19.384  29.619  1.00 60.62           N  
ANISOU   21  N   ILE A   6    10670   6054   6309  -1024   -368    635       N  
ATOM     22  CA  ILE A   6      16.871  20.215  28.438  1.00 56.10           C  
ANISOU   22  CA  ILE A   6     9658   5594   6064   -880   -277    429       C  
ATOM     23  C   ILE A   6      18.015  21.204  28.272  1.00 51.04           C  
ANISOU   23  C   ILE A   6     8944   5080   5367   -777   -530    330       C  
ATOM     24  O   ILE A   6      18.410  21.526  27.145  1.00 54.45           O  
ANISOU   24  O   ILE A   6     9026   5586   6076   -611   -643    238       O  
ATOM     25  CB  ILE A   6      15.509  20.932  28.526  1.00 53.65           C  
ANISOU   25  CB  ILE A   6     9262   5315   5808   -980    209    302       C  
ATOM     26  CG1 ILE A   6      14.382  19.959  28.168  1.00 61.24           C  
ANISOU   26  CG1 ILE A   6    10077   6171   7021  -1049    413    381       C  
ATOM     27  CG2 ILE A   6      15.483  22.147  27.605  1.00 53.07           C  
ANISOU   27  CG2 ILE A   6     8848   5357   5958   -840    258     95       C  
ATOM     28  CD1 ILE A   6      12.990  20.486  28.456  1.00 75.55           C  
ANISOU   28  CD1 ILE A   6    11793   8004   8908  -1169    914    305       C  
ATOM     29  H   ILE A   6      16.455  19.430  30.207  1.00 73.10           H  
ATOM     30  HA  ILE A   6      16.856  19.643  27.655  1.00 67.68           H  
ATOM     31  HB  ILE A   6      15.379  21.238  29.437  1.00 64.74           H  
ATOM     32 HG12 ILE A   6      14.432  19.762  27.219  1.00 73.85           H  
ATOM     33 HG13 ILE A   6      14.500  19.145  28.682  1.00 73.85           H  
ATOM     34 HG21 ILE A   6      14.563  22.430  27.482  1.00 64.04           H  
ATOM     35 HG22 ILE A   6      15.998  22.862  28.010  1.00 64.04           H  
ATOM     36 HG23 ILE A   6      15.871  21.903  26.750  1.00 64.04           H  
ATOM     37 HD11 ILE A   6      12.360  19.750  28.422  1.00 91.01           H  
ATOM     38 HD12 ILE A   6      12.981  20.889  29.338  1.00 91.01           H  
ATOM     39 HD13 ILE A   6      12.759  21.150  27.787  1.00 91.01           H  
ATOM     40  N   ALA A   7      18.567  21.700  29.380  1.00 59.24           N  
ANISOU   40  N   ALA A   7    10328   6140   6039   -894   -628    353       N  
ATOM     41  CA  ALA A   7      19.687  22.629  29.286  1.00 62.17           C  
ANISOU   41  CA  ALA A   7    10629   6617   6376   -842   -906    273       C  
ATOM     42  C   ALA A   7      20.913  21.953  28.685  1.00 59.50           C  
ANISOU   42  C   ALA A   7    10070   6298   6239   -675  -1339    387       C  
ATOM     43  O   ALA A   7      21.612  22.547  27.856  1.00 58.53           O  
ANISOU   43  O   ALA A   7     9625   6280   6334   -556  -1471    305       O  
ATOM     44  CB  ALA A   7      20.011  23.200  30.667  1.00 64.89           C  
ANISOU   44  CB  ALA A   7    11444   6954   6259  -1032   -972    276       C  
ATOM     45  H   ALA A   7      18.316  21.517  30.182  1.00 71.44           H  
ATOM     46  HA  ALA A   7      19.436  23.367  28.709  1.00 74.96           H  
ATOM     47  HB1 ALA A   7      20.757  23.815  30.587  1.00 78.23           H  
ATOM     48  HB2 ALA A   7      19.232  23.667  31.006  1.00 78.23           H  
ATOM     49  HB3 ALA A   7      20.246  22.471  31.263  1.00 78.23           H  
ATOM     50  N   GLN A   8      21.186  20.709  29.086  1.00 57.55           N  
ANISOU   50  N   GLN A   8     9991   5939   5935   -658  -1546    585       N  
ATOM     51  CA  GLN A   8      22.339  19.998  28.544  1.00 57.97           C  
ANISOU   51  CA  GLN A   8     9824   5986   6215   -457  -1936    692       C  
ATOM     52  C   GLN A   8      22.179  19.748  27.050  1.00 53.66           C  
ANISOU   52  C   GLN A   8     8851   5463   6074   -248  -1823    590       C  
ATOM     53  O   GLN A   8      23.154  19.813  26.293  1.00 54.27           O  
ANISOU   53  O   GLN A   8     8624   5621   6376    -64  -2021    569       O  
ATOM     54  CB  GLN A   8      22.538  18.679  29.290  1.00 63.33           C  
ANISOU   54  CB  GLN A   8    10807   6491   6766   -465  -2165    932       C  
ATOM     55  H   GLN A   8      20.727  20.264  29.661  1.00 69.41           H  
ATOM     56  HA  GLN A   8      23.133  20.540  28.675  1.00 69.92           H  
ATOM     57  N   LEU A   9      20.954  19.459  26.605  1.00 53.69           N  
ANISOU   57  N   LEU A   9     8829   5397   6172   -280  -1504    527       N  
ATOM     58  CA  LEU A   9      20.722  19.248  25.180  1.00 50.28           C  
ANISOU   58  CA  LEU A   9     8053   4978   6075   -107  -1422    417       C  
ATOM     59  C   LEU A   9      20.884  20.539  24.388  1.00 53.31           C  
ANISOU   59  C   LEU A   9     8153   5539   6562    -55  -1324    249       C  
ATOM     60  O   LEU A   9      21.289  20.500  23.220  1.00 47.97           O  
ANISOU   60  O   LEU A   9     7197   4918   6110    123  -1370    182       O  
ATOM     61  CB  LEU A   9      19.330  18.660  24.956  1.00 49.06           C  
ANISOU   61  CB  LEU A   9     7938   4699   6003   -195  -1156    402       C  
ATOM     62  CG  LEU A   9      19.146  17.213  25.422  1.00 54.67           C  
ANISOU   62  CG  LEU A   9     8889   5189   6694   -234  -1254    576       C  
ATOM     63  CD1 LEU A   9      17.670  16.862  25.505  1.00 55.03           C  
ANISOU   63  CD1 LEU A   9     8991   5131   6787   -421   -947    580       C  
ATOM     64  CD2 LEU A   9      19.873  16.248  24.499  1.00 53.50           C  
ANISOU   64  CD2 LEU A   9     8601   4939   6786      9  -1502    585       C  
ATOM     65  H   LEU A   9      20.254  19.382  27.099  1.00 64.78           H  
ATOM     66  HA  LEU A   9      21.374  18.610  24.850  1.00 60.70           H  
ATOM     67  HB2 LEU A   9      18.688  19.203  25.439  1.00 59.23           H  
ATOM     68  HB3 LEU A   9      19.138  18.685  24.006  1.00 59.23           H  
ATOM     69  HG  LEU A   9      19.529  17.121  26.308  1.00 65.96           H  
ATOM     70 HD11 LEU A   9      17.580  15.942  25.800  1.00 66.40           H  
ATOM     71 HD12 LEU A   9      17.239  17.456  26.140  1.00 66.40           H  
ATOM     72 HD13 LEU A   9      17.269  16.969  24.628  1.00 66.40           H  
ATOM     73 HD21 LEU A   9      19.712  15.341  24.801  1.00 64.55           H  
ATOM     74 HD22 LEU A   9      19.537  16.361  23.596  1.00 64.55           H  
ATOM     75 HD23 LEU A   9      20.823  16.442  24.525  1.00 64.55           H  
ATOM     76  N   LEU A  10      20.572  21.687  24.994  1.00 52.71           N  
ANISOU   76  N   LEU A  10     8177   5537   6315   -208  -1177    177       N  
ATOM     77  CA  LEU A  10      20.788  22.957  24.309  1.00 51.57           C  
ANISOU   77  CA  LEU A  10     7802   5523   6268   -172  -1111     40       C  
ATOM     78  C   LEU A  10      22.275  23.241  24.143  1.00 47.22           C  
ANISOU   78  C   LEU A  10     7105   5075   5761    -94  -1408     80       C  
ATOM     79  O   LEU A  10      22.714  23.680  23.074  1.00 51.18           O  
ANISOU   79  O   LEU A  10     7313   5672   6460     22  -1406     20       O  
ATOM     80  CB  LEU A  10      20.111  24.093  25.076  1.00 52.60           C  
ANISOU   80  CB  LEU A  10     8115   5659   6211   -343   -886    -56       C  
ATOM     81  CG  LEU A  10      18.591  24.215  24.943  1.00 51.88           C  
ANISOU   81  CG  LEU A  10     8010   5510   6191   -386   -518   -135       C  
ATOM     82  CD1 LEU A  10      18.080  25.355  25.809  1.00 56.98           C  
ANISOU   82  CD1 LEU A  10     8858   6147   6645   -517   -282   -242       C  
ATOM     83  CD2 LEU A  10      18.174  24.419  23.494  1.00 56.86           C  
ANISOU   83  CD2 LEU A  10     8290   6179   7134   -243   -451   -214       C  
ATOM     84  H   LEU A  10      20.241  21.754  25.785  1.00 63.61           H  
ATOM     85  HA  LEU A  10      20.384  22.908  23.428  1.00 62.24           H  
ATOM     86  HB2 LEU A  10      20.303  23.973  26.019  1.00 63.48           H  
ATOM     87  HB3 LEU A  10      20.490  24.930  24.764  1.00 63.48           H  
ATOM     88  HG  LEU A  10      18.187  23.387  25.247  1.00 62.61           H  
ATOM     89 HD11 LEU A  10      17.111  25.377  25.761  1.00 68.74           H  
ATOM     90 HD12 LEU A  10      18.363  25.208  26.725  1.00 68.74           H  
ATOM     91 HD13 LEU A  10      18.446  26.190  25.479  1.00 68.74           H  
ATOM     92 HD21 LEU A  10      17.238  24.675  23.468  1.00 68.58           H  
ATOM     93 HD22 LEU A  10      18.719  25.120  23.104  1.00 68.58           H  
ATOM     94 HD23 LEU A  10      18.303  23.590  23.008  1.00 68.58           H  
ATOM     95  N   GLU A  11      23.066  22.995  25.190  1.00 48.52           N  
ANISOU   95  N   GLU A  11     7466   5223   5746   -167  -1671    195       N  
ATOM     96  CA  GLU A  11      24.504  23.215  25.093  1.00 54.68           C  
ANISOU   96  CA  GLU A  11     8050   6103   6622   -104  -1988    254       C  
ATOM     97  C   GLU A  11      25.138  22.302  24.054  1.00 52.82           C  
ANISOU   97  C   GLU A  11     7502   5885   6683    154  -2080    304       C  
ATOM     98  O   GLU A  11      26.150  22.664  23.442  1.00 56.37           O  
ANISOU   98  O   GLU A  11     7638   6457   7323    251  -2189    304       O  
ATOM     99  CB  GLU A  11      25.159  23.002  26.458  1.00 54.71           C  
ANISOU   99  CB  GLU A  11     8344   6066   6376   -232  -2313    390       C  
ATOM    100  H   GLU A  11      22.797  22.706  25.954  1.00 58.58           H  
ATOM    101  HA  GLU A  11      24.664  24.134  24.825  1.00 65.97           H  
ATOM    102  N   GLU A  12      24.563  21.117  23.838  1.00 53.95           N  
ANISOU  102  N   GLU A  12     7729   5895   6874    261  -2018    341       N  
ATOM    103  CA  GLU A  12      25.085  20.226  22.808  1.00 56.28           C  
ANISOU  103  CA  GLU A  12     7779   6169   7435    525  -2070    347       C  
ATOM    104  C   GLU A  12      24.803  20.778  21.417  1.00 50.30           C  
ANISOU  104  C   GLU A  12     6765   5513   6834    615  -1824    191       C  
ATOM    105  O   GLU A  12      25.659  20.703  20.527  1.00 48.02           O  
ANISOU  105  O   GLU A  12     6202   5311   6734    804  -1848    169       O  
ATOM    106  CB  GLU A  12      24.482  18.831  22.965  1.00 50.55           C  
ANISOU  106  CB  GLU A  12     7269   5226   6710    588  -2082    416       C  
ATOM    107  H   GLU A  12      23.883  20.812  24.268  1.00 65.09           H  
ATOM    108  HA  GLU A  12      26.046  20.150  22.915  1.00 67.89           H  
ATOM    109  N   ILE A  13      23.609  21.338  21.210  1.00 52.06           N  
ANISOU  109  N   ILE A  13     7073   5726   6981    488  -1582     90       N  
ATOM    110  CA  ILE A  13      23.297  21.956  19.926  1.00 47.03           C  
ANISOU  110  CA  ILE A  13     6232   5177   6459    555  -1392    -36       C  
ATOM    111  C   ILE A  13      24.271  23.091  19.637  1.00 44.43           C  
ANISOU  111  C   ILE A  13     5688   5020   6174    545  -1419    -43       C  
ATOM    112  O   ILE A  13      24.793  23.213  18.523  1.00 50.02           O  
ANISOU  112  O   ILE A  13     6171   5822   7013    684  -1358    -79       O  
ATOM    113  CB  ILE A  13      21.837  22.445  19.907  1.00 41.40           C  
ANISOU  113  CB  ILE A  13     5628   4415   5689    416  -1173   -117       C  
ATOM    114  CG1 ILE A  13      20.881  21.254  19.811  1.00 45.10           C  
ANISOU  114  CG1 ILE A  13     6218   4720   6197    431  -1132   -114       C  
ATOM    115  CG2 ILE A  13      21.612  23.397  18.743  1.00 40.56           C  
ANISOU  115  CG2 ILE A  13     5336   4407   5670    457  -1035   -216       C  
ATOM    116  CD1 ILE A  13      19.455  21.577  20.196  1.00 45.58           C  
ANISOU  116  CD1 ILE A  13     6373   4721   6225    261   -932   -148       C  
ATOM    117  H   ILE A  13      22.974  21.371  21.789  1.00 62.83           H  
ATOM    118  HA  ILE A  13      23.397  21.290  19.228  1.00 56.79           H  
ATOM    119  HB  ILE A  13      21.662  22.919  20.735  1.00 50.04           H  
ATOM    120 HG12 ILE A  13      20.874  20.934  18.895  1.00 54.48           H  
ATOM    121 HG13 ILE A  13      21.195  20.554  20.405  1.00 54.48           H  
ATOM    122 HG21 ILE A  13      20.659  23.469  18.574  1.00 49.03           H  
ATOM    123 HG22 ILE A  13      21.974  24.267  18.972  1.00 49.03           H  
ATOM    124 HG23 ILE A  13      22.062  23.047  17.958  1.00 49.03           H  
ATOM    125 HD11 ILE A  13      18.938  20.756  20.212  1.00 55.06           H  
ATOM    126 HD12 ILE A  13      19.450  21.988  21.075  1.00 55.06           H  
ATOM    127 HD13 ILE A  13      19.082  22.189  19.542  1.00 55.06           H  
ATOM    128  N   ALA A  14      24.532  23.936  20.638  1.00 48.88           N  
ANISOU  128  N   ALA A  14     6340   5616   6614    362  -1503     -9       N  
ATOM    129  CA  ALA A  14      25.465  25.041  20.445  1.00 47.86           C  
ANISOU  129  CA  ALA A  14     6015   5624   6546    303  -1558     -5       C  
ATOM    130  C   ALA A  14      26.833  24.535  20.008  1.00 51.39           C  
ANISOU  130  C   ALA A  14     6171   6171   7185    465  -1715     79       C  
ATOM    131  O   ALA A  14      27.468  25.123  19.124  1.00 51.41           O  
ANISOU  131  O   ALA A  14     5904   6300   7330    508  -1633     69       O  
ATOM    132  CB  ALA A  14      25.583  25.858  21.732  1.00 49.12           C  
ANISOU  132  CB  ALA A  14     6380   5763   6522     68  -1686     10       C  
ATOM    133  H   ALA A  14      24.187  23.891  21.424  1.00 59.01           H  
ATOM    134  HA  ALA A  14      25.122  25.623  19.749  1.00 57.79           H  
ATOM    135  HB1 ALA A  14      26.208  26.586  21.588  1.00 59.31           H  
ATOM    136  HB2 ALA A  14      24.710  26.212  21.962  1.00 59.31           H  
ATOM    137  HB3 ALA A  14      25.905  25.282  22.443  1.00 59.31           H  
ATOM    138  N   LYS A  15      27.307  23.445  20.617  1.00 50.78           N  
ANISOU  138  N   LYS A  15     6136   6030   7130    563  -1930    175       N  
ATOM    139  CA  LYS A  15      28.592  22.880  20.220  1.00 44.54           C  
ANISOU  139  CA  LYS A  15     5030   5317   6578    766  -2071    256       C  
ATOM    140  C   LYS A  15      28.567  22.427  18.766  1.00 43.46           C  
ANISOU  140  C   LYS A  15     4707   5212   6593   1007  -1822    169       C  
ATOM    141  O   LYS A  15      29.552  22.594  18.038  1.00 51.45           O  
ANISOU  141  O   LYS A  15     5387   6361   7800   1133  -1766    184       O  
ATOM    142  CB  LYS A  15      28.957  21.713  21.138  1.00 52.95           C  
ANISOU  142  CB  LYS A  15     6217   6257   7645    858  -2360    384       C  
ATOM    143  H   LYS A  15      26.909  23.023  21.252  1.00 61.30           H  
ATOM    144  HA  LYS A  15      29.277  23.561  20.313  1.00 53.81           H  
ATOM    145  N   LEU A  16      27.448  21.849  18.324  1.00 48.19           N  
ANISOU  145  N   LEU A  16     5523   5685   7102   1061  -1664     76       N  
ATOM    146  CA  LEU A  16      27.346  21.414  16.936  1.00 44.88           C  
ANISOU  146  CA  LEU A  16     5009   5276   6767   1270  -1454    -30       C  
ATOM    147  C   LEU A  16      27.270  22.597  15.980  1.00 51.09           C  
ANISOU  147  C   LEU A  16     5666   6217   7529   1196  -1236    -93       C  
ATOM    148  O   LEU A  16      27.735  22.498  14.839  1.00 48.15           O  
ANISOU  148  O   LEU A  16     5136   5928   7230   1363  -1071   -142       O  
ATOM    149  CB  LEU A  16      26.125  20.512  16.757  1.00 47.39           C  
ANISOU  149  CB  LEU A  16     5609   5400   6998   1300  -1403   -109       C  
ATOM    150  CG  LEU A  16      26.196  19.149  17.449  1.00 52.46           C  
ANISOU  150  CG  LEU A  16     6407   5842   7683   1406  -1589    -40       C  
ATOM    151  CD1 LEU A  16      24.906  18.374  17.238  1.00 50.23           C  
ANISOU  151  CD1 LEU A  16     6393   5360   7332   1370  -1527   -114       C  
ATOM    152  CD2 LEU A  16      27.389  18.345  16.953  1.00 57.25           C  
ANISOU  152  CD2 LEU A  16     6814   6445   8494   1714  -1640    -30       C  
ATOM    153  H   LEU A  16      26.747  21.700  18.800  1.00 58.18           H  
ATOM    154  HA  LEU A  16      28.136  20.898  16.713  1.00 54.21           H  
ATOM    155  HB2 LEU A  16      25.351  20.976  17.113  1.00 57.23           H  
ATOM    156  HB3 LEU A  16      26.006  20.348  15.808  1.00 57.23           H  
ATOM    157  HG  LEU A  16      26.312  19.291  18.402  1.00 63.31           H  
ATOM    158 HD11 LEU A  16      24.974  17.518  17.688  1.00 60.63           H  
ATOM    159 HD12 LEU A  16      24.168  18.884  17.607  1.00 60.63           H  
ATOM    160 HD13 LEU A  16      24.771  18.239  16.287  1.00 60.63           H  
ATOM    161 HD21 LEU A  16      27.299  17.427  17.254  1.00 69.06           H  
ATOM    162 HD22 LEU A  16      27.408  18.375  15.984  1.00 69.06           H  
ATOM    163 HD23 LEU A  16      28.202  18.732  17.312  1.00 69.06           H  
ATOM    164  N   LEU A  17      26.687  23.716  16.417  1.00 47.83           N  
ANISOU  164  N   LEU A  17     5344   5826   7004    956  -1219    -92       N  
ATOM    165  CA  LEU A  17      26.648  24.900  15.566  1.00 49.90           C  
ANISOU  165  CA  LEU A  17     5505   6202   7254    877  -1044   -122       C  
ATOM    166  C   LEU A  17      28.038  25.502  15.405  1.00 48.03           C  
ANISOU  166  C   LEU A  17     4959   6131   7158    863  -1054    -35       C  
ATOM    167  O   LEU A  17      28.406  25.944  14.310  1.00 54.88           O  
ANISOU  167  O   LEU A  17     5673   7111   8068    913   -861    -40       O  
ATOM    168  CB  LEU A  17      25.684  25.936  16.144  1.00 46.52           C  
ANISOU  168  CB  LEU A  17     5258   5713   6705    649  -1029   -146       C  
ATOM    169  CG  LEU A  17      24.193  25.597  16.077  1.00 45.56           C  
ANISOU  169  CG  LEU A  17     5357   5456   6496    644   -952   -227       C  
ATOM    170  CD1 LEU A  17      23.371  26.693  16.738  1.00 48.03           C  
ANISOU  170  CD1 LEU A  17     5801   5713   6736    450   -906   -251       C  
ATOM    171  CD2 LEU A  17      23.743  25.386  14.640  1.00 45.47           C  
ANISOU  171  CD2 LEU A  17     5323   5459   6496    778   -821   -293       C  
ATOM    172  H   LEU A  17      26.315  23.812  17.187  1.00 57.76           H  
ATOM    173  HA  LEU A  17      26.322  24.644  14.690  1.00 60.24           H  
ATOM    174  HB2 LEU A  17      25.905  26.062  17.080  1.00 56.18           H  
ATOM    175  HB3 LEU A  17      25.809  26.766  15.658  1.00 56.18           H  
ATOM    176  HG  LEU A  17      24.041  24.768  16.557  1.00 55.02           H  
ATOM    177 HD11 LEU A  17      22.433  26.451  16.699  1.00 58.00           H  
ATOM    178 HD12 LEU A  17      23.651  26.784  17.662  1.00 58.00           H  
ATOM    179 HD13 LEU A  17      23.517  27.527  16.264  1.00 58.00           H  
ATOM    180 HD21 LEU A  17      22.777  25.306  14.620  1.00 54.93           H  
ATOM    181 HD22 LEU A  17      24.024  26.145  14.106  1.00 54.93           H  
ATOM    182 HD23 LEU A  17      24.149  24.573  14.298  1.00 54.93           H  
ATOM    183  N   LYS A  18      28.823  25.528  16.484  1.00 47.35           N  
ANISOU  183  N   LYS A  18     4782   6064   7147    779  -1285     57       N  
ATOM    184  CA  LYS A  18      30.177  26.065  16.398  1.00 53.92           C  
ANISOU  184  CA  LYS A  18     5261   7054   8172    740  -1336    155       C  
ATOM    185  C   LYS A  18      31.026  25.256  15.426  1.00 59.80           C  
ANISOU  185  C   LYS A  18     5714   7899   9108   1023  -1189    167       C  
ATOM    186  O   LYS A  18      31.843  25.818  14.686  1.00 62.27           O  
ANISOU  186  O   LYS A  18     5729   8370   9560   1020  -1024    213       O  
ATOM    187  CB  LYS A  18      30.820  26.084  17.785  1.00 55.41           C  
ANISOU  187  CB  LYS A  18     5425   7225   8403    604  -1688    254       C  
ATOM    188  H   LYS A  18      28.598  25.246  17.264  1.00 57.18           H  
ATOM    189  HA  LYS A  18      30.134  26.978  16.074  1.00 65.06           H  
ATOM    190  N   LYS A  19      30.851  23.933  15.415  1.00 56.82           N  
ANISOU  190  N   LYS A  19     5428   7416   8744   1268  -1223    124       N  
ATOM    191  CA  LYS A  19      31.573  23.106  14.455  1.00 59.59           C  
ANISOU  191  CA  LYS A  19     5554   7824   9262   1578  -1044     94       C  
ATOM    192  C   LYS A  19      31.129  23.409  13.030  1.00 61.69           C  
ANISOU  192  C   LYS A  19     5894   8149   9397   1634   -688    -17       C  
ATOM    193  O   LYS A  19      31.962  23.505  12.122  1.00 61.70           O  
ANISOU  193  O   LYS A  19     5636   8297   9510   1764   -445    -11       O  
ATOM    194  CB  LYS A  19      31.367  21.627  14.778  1.00 54.98           C  
ANISOU  194  CB  LYS A  19     5130   7052   8708   1821  -1175     56       C  
ATOM    195  H   LYS A  19      30.330  23.500  15.944  1.00 68.54           H  
ATOM    196  HA  LYS A  19      32.522  23.298  14.525  1.00 71.86           H  
ATOM    197  HB2 LYS A  19      31.446  21.499  15.736  1.00 66.33           H  
ATOM    198  HB3 LYS A  19      30.483  21.360  14.480  1.00 66.33           H  
ATOM    199  N   ILE A  20      29.820  23.570  12.817  1.00 59.43           N  
ANISOU  199  N   ILE A  20     5956   7752   8874   1535   -654   -108       N  
ATOM    200  CA  ILE A  20      29.317  23.884  11.483  1.00 58.44           C  
ANISOU  200  CA  ILE A  20     5949   7667   8588   1571   -387   -197       C  
ATOM    201  C   ILE A  20      29.959  25.162  10.961  1.00 57.23           C  
ANISOU  201  C   ILE A  20     5582   7700   8461   1423   -213   -105       C  
ATOM    202  O   ILE A  20      30.355  25.242   9.792  1.00 62.67           O  
ANISOU  202  O   ILE A  20     6206   8499   9107   1530     63   -125       O  
ATOM    203  CB  ILE A  20      27.781  23.994  11.503  1.00 54.15           C  
ANISOU  203  CB  ILE A  20     5758   6974   7842   1449   -452   -276       C  
ATOM    204  CG1 ILE A  20      27.152  22.604  11.624  1.00 55.60           C  
ANISOU  204  CG1 ILE A  20     6155   6969   8000   1607   -551   -376       C  
ATOM    205  CG2 ILE A  20      27.280  24.694  10.248  1.00 56.61           C  
ANISOU  205  CG2 ILE A  20     6181   7343   7987   1415   -255   -318       C  
ATOM    206  CD1 ILE A  20      25.705  22.625  12.069  1.00 47.79           C  
ANISOU  206  CD1 ILE A  20     5428   5828   6900   1446   -668   -413       C  
ATOM    207  H   ILE A  20      29.212  23.504  13.422  1.00 71.68           H  
ATOM    208  HA  ILE A  20      29.559  23.160  10.885  1.00 70.48           H  
ATOM    209  HB  ILE A  20      27.523  24.520  12.276  1.00 65.34           H  
ATOM    210 HG12 ILE A  20      27.189  22.169  10.758  1.00 67.07           H  
ATOM    211 HG13 ILE A  20      27.655  22.090  12.276  1.00 67.07           H  
ATOM    212 HG21 ILE A  20      26.331  24.518  10.146  1.00 68.30           H  
ATOM    213 HG22 ILE A  20      27.432  25.648  10.336  1.00 68.30           H  
ATOM    214 HG23 ILE A  20      27.764  24.352   9.480  1.00 68.30           H  
ATOM    215 HD11 ILE A  20      25.408  21.714  12.220  1.00 57.70           H  
ATOM    216 HD12 ILE A  20      25.634  23.137  12.890  1.00 57.70           H  
ATOM    217 HD13 ILE A  20      25.167  23.037  11.375  1.00 57.70           H  
ATOM    218  N   ALA A  21      30.071  26.181  11.816  1.00 59.90           N  
ANISOU  218  N   ALA A  21     5845   8061   8853   1162   -363     -4       N  
ATOM    219  CA  ALA A  21      30.692  27.432  11.395  1.00 62.20           C  
ANISOU  219  CA  ALA A  21     5944   8493   9197    980   -226    101       C  
ATOM    220  C   ALA A  21      32.125  27.205  10.932  1.00 64.74           C  
ANISOU  220  C   ALA A  21     5855   8998   9744   1102    -59    179       C  
ATOM    221  O   ALA A  21      32.561  27.781   9.928  1.00 68.14           O  
ANISOU  221  O   ALA A  21     6168   9560  10162   1075    228    230       O  
ATOM    222  CB  ALA A  21      30.653  28.447  12.537  1.00 60.72           C  
ANISOU  222  CB  ALA A  21     5764   8256   9052    682   -461    174       C  
ATOM    223  H   ALA A  21      29.799  26.172  12.632  1.00 72.24           H  
ATOM    224  HA  ALA A  21      30.189  27.796  10.650  1.00 75.00           H  
ATOM    225  HB1 ALA A  21      31.069  29.271  12.241  1.00 73.22           H  
ATOM    226  HB2 ALA A  21      29.729  28.611  12.781  1.00 73.22           H  
ATOM    227  HB3 ALA A  21      31.137  28.086  13.296  1.00 73.22           H  
ATOM    228  N   TRP A  22      32.875  26.368  11.652  1.00 70.84           N  
ANISOU  228  N   TRP A  22     6399   9781  10736   1241   -228    204       N  
ATOM    229  CA  TRP A  22      34.249  26.082  11.253  1.00 74.10           C  
ANISOU  229  CA  TRP A  22     6352  10367  11434   1396    -66    280       C  
ATOM    230  C   TRP A  22      34.291  25.300   9.946  1.00 75.88           C  
ANISOU  230  C   TRP A  22     6621  10631  11576   1710    314    165       C  
ATOM    231  O   TRP A  22      35.188  25.508   9.120  1.00 79.21           O  
ANISOU  231  O   TRP A  22     6744  11232  12119   1781    642    214       O  
ATOM    232  CB  TRP A  22      34.964  25.316  12.367  1.00 75.03           C  
ANISOU  232  CB  TRP A  22     6231  10455  11823   1502   -394    341       C  
ATOM    233  CG  TRP A  22      36.163  24.543  11.905  1.00 88.99           C  
ANISOU  233  CG  TRP A  22     7558  12343  13909   1809   -224    372       C  
ATOM    234  CD1 TRP A  22      36.392  23.208  12.076  1.00 89.68           C  
ANISOU  234  CD1 TRP A  22     7685  12340  14051   2128   -297    299       C  
ATOM    235  CD2 TRP A  22      37.299  25.057  11.200  1.00 89.48           C  
ANISOU  235  CD2 TRP A  22     7200  12634  14166   1785     70    448       C  
ATOM    236  NE1 TRP A  22      37.599  22.860  11.521  1.00 89.71           N  
ANISOU  236  NE1 TRP A  22     7347  12503  14237   2315    -74    295       N  
ATOM    237  CE2 TRP A  22      38.176  23.976  10.976  1.00 93.35           C  
ANISOU  237  CE2 TRP A  22     7514  13164  14789   2102    161    377       C  
ATOM    238  CE3 TRP A  22      37.660  26.326  10.735  1.00 90.44           C  
ANISOU  238  CE3 TRP A  22     7111  12914  14337   1505    268    566       C  
ATOM    239  CZ2 TRP A  22      39.390  24.126  10.308  1.00 96.66           C  
ANISOU  239  CZ2 TRP A  22     7532  13787  15406   2154    454    401       C  
ATOM    240  CZ3 TRP A  22      38.866  26.471  10.072  1.00 98.01           C  
ANISOU  240  CZ3 TRP A  22     7694  14070  15476   1532    562    607       C  
ATOM    241  CH2 TRP A  22      39.716  25.377   9.865  1.00 99.05           C  
ANISOU  241  CH2 TRP A  22     7633  14249  15752   1857    658    517       C  
ATOM    242  H   TRP A  22      32.615  25.960  12.363  1.00 85.37           H  
ATOM    243  HA  TRP A  22      34.720  26.919  11.115  1.00 89.27           H  
ATOM    244  HB2 TRP A  22      35.262  25.950  13.038  1.00 90.40           H  
ATOM    245  HB3 TRP A  22      34.340  24.686  12.760  1.00 90.40           H  
ATOM    246  HD1 TRP A  22      35.814  22.620  12.507  1.00107.98           H  
ATOM    247  HE1 TRP A  22      37.937  22.069  11.516  1.00108.01           H  
ATOM    248  HE3 TRP A  22      37.101  27.057  10.869  1.00108.89           H  
ATOM    249  HZ2 TRP A  22      39.956  23.401  10.169  1.00116.35           H  
ATOM    250  HZ3 TRP A  22      39.116  27.310   9.758  1.00117.97           H  
ATOM    251  HH2 TRP A  22      40.520  25.505   9.416  1.00119.21           H  
ATOM    252  N   LEU A  23      33.328  24.400   9.736  1.00 67.89           N  
ANISOU  252  N   LEU A  23     5994   9449  10352   1886    287      7       N  
ATOM    253  CA  LEU A  23      33.289  23.616   8.508  1.00 68.49           C  
ANISOU  253  CA  LEU A  23     6202   9522  10298   2176    613   -139       C  
ATOM    254  C   LEU A  23      32.815  24.425   7.308  1.00 68.17           C  
ANISOU  254  C   LEU A  23     6382   9561   9958   2059    902   -162       C  
ATOM    255  O   LEU A  23      32.993  23.973   6.172  1.00 73.87           O  
ANISOU  255  O   LEU A  23     7199  10328  10540   2269   1229   -266       O  
ATOM    256  CB  LEU A  23      32.382  22.396   8.688  1.00 60.12           C  
ANISOU  256  CB  LEU A  23     5510   8220   9115   2360    441   -300       C  
ATOM    257  CG  LEU A  23      32.737  21.410   9.805  1.00 66.17           C  
ANISOU  257  CG  LEU A  23     6159   8854  10131   2509    146   -273       C  
ATOM    258  CD1 LEU A  23      31.824  20.195   9.740  1.00 62.79           C  
ANISOU  258  CD1 LEU A  23     6130   8164   9562   2680     45   -434       C  
ATOM    259  CD2 LEU A  23      34.197  20.982   9.743  1.00 70.87           C  
ANISOU  259  CD2 LEU A  23     6284   9568  11074   2765    273   -214       C  
ATOM    260  H   LEU A  23      32.691  24.227  10.288  1.00 81.83           H  
ATOM    261  HA  LEU A  23      34.186  23.299   8.320  1.00 82.55           H  
ATOM    262  HB2 LEU A  23      31.485  22.718   8.873  1.00 72.51           H  
ATOM    263  HB3 LEU A  23      32.390  21.895   7.858  1.00 72.51           H  
ATOM    264  HG  LEU A  23      32.608  21.855  10.657  1.00 79.77           H  
ATOM    265 HD11 LEU A  23      32.062  19.582  10.453  1.00 75.70           H  
ATOM    266 HD12 LEU A  23      30.905  20.484   9.846  1.00 75.70           H  
ATOM    267 HD13 LEU A  23      31.937  19.761   8.879  1.00 75.70           H  
ATOM    268 HD21 LEU A  23      34.369  20.339  10.449  1.00 85.40           H  
ATOM    269 HD22 LEU A  23      34.371  20.577   8.879  1.00 85.40           H  
ATOM    270 HD23 LEU A  23      34.760  21.763   9.862  1.00 85.40           H  
ATOM    271  N   LEU A  24      32.220  25.601   7.524  1.00 67.04           N  
ANISOU  271  N   LEU A  24     6355   9418   9700   1742    788    -70       N  
ATOM    272  CA  LEU A  24      31.746  26.405   6.404  1.00 61.76           C  
ANISOU  272  CA  LEU A  24     5918   8799   8749   1630   1015    -57       C  
ATOM    273  C   LEU A  24      32.884  26.864   5.504  1.00 65.91           C  
ANISOU  273  C   LEU A  24     6174   9545   9324   1642   1421     43       C  
ATOM    274  O   LEU A  24      32.647  27.160   4.327  1.00 79.57           O  
ANISOU  274  O   LEU A  24     8141  11325  10768   1647   1692     30       O  
ATOM    275  CB  LEU A  24      30.973  27.620   6.919  1.00 62.97           C  
ANISOU  275  CB  LEU A  24     6207   8880   8838   1306    800     40       C  
ATOM    276  CG  LEU A  24      29.525  27.366   7.343  1.00 68.85           C  
ANISOU  276  CG  LEU A  24     7311   9419   9432   1282    526    -66       C  
ATOM    277  CD1 LEU A  24      28.942  28.604   8.006  1.00 69.99           C  
ANISOU  277  CD1 LEU A  24     7515   9490   9587    995    349     27       C  
ATOM    278  CD2 LEU A  24      28.675  26.943   6.154  1.00 70.70           C  
ANISOU  278  CD2 LEU A  24     7899   9596   9370   1411    630   -184       C  
ATOM    279  H   LEU A  24      32.082  25.947   8.299  1.00 80.81           H  
ATOM    280  HA  LEU A  24      31.140  25.866   5.872  1.00 74.47           H  
ATOM    281  HB2 LEU A  24      31.441  27.970   7.694  1.00 75.92           H  
ATOM    282  HB3 LEU A  24      30.953  28.287   6.215  1.00 75.92           H  
ATOM    283  HG  LEU A  24      29.511  26.641   7.987  1.00 82.98           H  
ATOM    284 HD11 LEU A  24      28.039  28.409   8.299  1.00 84.34           H  
ATOM    285 HD12 LEU A  24      29.493  28.843   8.767  1.00 84.34           H  
ATOM    286 HD13 LEU A  24      28.932  29.330   7.363  1.00 84.34           H  
ATOM    287 HD21 LEU A  24      27.740  26.970   6.410  1.00 85.20           H  
ATOM    288 HD22 LEU A  24      28.834  27.555   5.418  1.00 85.20           H  
ATOM    289 HD23 LEU A  24      28.921  26.042   5.894  1.00 85.20           H  
ATOM    290  N   LYS A  25      34.105  26.932   6.022  1.00 77.37           N  
ANISOU  290  N   LYS A  25     7137  11132  11130   1637   1465    155       N  
ATOM    291  CA  LYS A  25      35.252  27.345   5.223  1.00 77.83           C  
ANISOU  291  CA  LYS A  25     6858  11415  11300   1636   1888    269       C  
ATOM    292  C   LYS A  25      35.756  26.188   4.368  1.00 79.49           C  
ANISOU  292  C   LYS A  25     7033  11688  11483   2031   2252    121       C  
ATOM    293  O   LYS A  25      35.220  25.918   3.293  1.00 83.14           O  
ANISOU  293  O   LYS A  25     7895  12122  11573   2153   2493     -5       O  
ATOM    294  CB  LYS A  25      36.374  27.863   6.124  1.00 84.34           C  
ANISOU  294  CB  LYS A  25     7115  12359  12572   1463   1766    452       C  
ATOM    295  H   LYS A  25      34.297  26.743   6.839  1.00 93.21           H  
ATOM    296  HA  LYS A  25      34.986  28.067   4.632  1.00 93.76           H  
ATOM    297  N   LEU A  37      33.025  21.491   2.806  1.00 89.52           N  
ANISOU  297  N   LEU A  37     9916  12212  11886   3114   2123   -838       N  
ATOM    298  CA  LEU A  37      32.621  20.166   3.262  1.00 88.85           C  
ANISOU  298  CA  LEU A  37    10013  11865  11881   3343   1880  -1014       C  
ATOM    299  C   LEU A  37      31.134  20.141   3.599  1.00 82.76           C  
ANISOU  299  C   LEU A  37     9655  10888  10902   3131   1470  -1058       C  
ATOM    300  O   LEU A  37      30.750  19.885   4.740  1.00 78.96           O  
ANISOU  300  O   LEU A  37     9112  10273  10618   3048   1113  -1002       O  
ATOM    301  CB  LEU A  37      33.444  19.745   4.482  1.00 91.30           C  
ANISOU  301  CB  LEU A  37     9876  12138  12677   3392   1674   -904       C  
ATOM    302  HA  LEU A  37      32.784  19.521   2.556  1.00106.98           H  
ATOM    303  N   LEU A  38      30.298  20.405   2.591  1.00 83.94           N  
ANISOU  303  N   LEU A  38    10225  11015  10652   3040   1526  -1151       N  
ATOM    304  CA  LEU A  38      28.858  20.454   2.811  1.00 75.01           C  
ANISOU  304  CA  LEU A  38     9433   9709   9360   2832   1149  -1180       C  
ATOM    305  C   LEU A  38      28.299  19.123   3.294  1.00 72.56           C  
ANISOU  305  C   LEU A  38     9316   9112   9140   2967    887  -1341       C  
ATOM    306  O   LEU A  38      27.246  19.105   3.941  1.00 66.71           O  
ANISOU  306  O   LEU A  38     8693   8229   8425   2776    547  -1312       O  
ATOM    307  CB  LEU A  38      28.147  20.875   1.523  1.00 74.72           C  
ANISOU  307  CB  LEU A  38     9811   9693   8885   2747   1230  -1251       C  
ATOM    308  H   LEU A  38      30.540  20.557   1.780  1.00101.08           H  
ATOM    309  HA  LEU A  38      28.672  21.120   3.492  1.00 90.38           H  
ATOM    310  N   GLU A  39      28.976  18.011   2.999  1.00 76.80           N  
ANISOU  310  N   GLU A  39     9888   9549   9743   3293   1055  -1504       N  
ATOM    311  CA  GLU A  39      28.475  16.708   3.423  1.00 70.52           C  
ANISOU  311  CA  GLU A  39     9299   8442   9055   3324    792  -1610       C  
ATOM    312  C   GLU A  39      28.587  16.539   4.933  1.00 68.85           C  
ANISOU  312  C   GLU A  39     8801   8159   9198   3254    522  -1440       C  
ATOM    313  O   GLU A  39      27.715  15.925   5.561  1.00 65.50           O  
ANISOU  313  O   GLU A  39     8563   7511   8812   3139    219  -1445       O  
ATOM    314  CB  GLU A  39      29.234  15.595   2.702  1.00 73.06           C  
ANISOU  314  CB  GLU A  39     9712   8652   9396   3548   1034  -1768       C  
ATOM    315  H   GLU A  39      29.716  17.986   2.561  1.00 92.52           H  
ATOM    316  HA  GLU A  39      27.538  16.640   3.182  1.00 84.99           H  
ATOM    317  N   GLU A  40      29.651  17.076   5.535  1.00 72.90           N  
ANISOU  317  N   GLU A  40     8870   8864   9964   3295    620  -1272       N  
ATOM    318  CA  GLU A  40      29.814  16.962   6.981  1.00 67.07           C  
ANISOU  318  CA  GLU A  40     7898   8068   9516   3210    335  -1096       C  
ATOM    319  C   GLU A  40      28.814  17.842   7.721  1.00 61.48           C  
ANISOU  319  C   GLU A  40     7241   7389   8728   2924     75   -999       C  
ATOM    320  O   GLU A  40      28.318  17.466   8.789  1.00 58.29           O  
ANISOU  320  O   GLU A  40     6895   6829   8425   2819   -211   -930       O  
ATOM    321  CB  GLU A  40      31.244  17.328   7.378  1.00 69.78           C  
ANISOU  321  CB  GLU A  40     7746   8608  10160   3300    467   -938       C  
ATOM    322  H   GLU A  40      30.281  17.503   5.135  1.00 87.84           H  
ATOM    323  HA  GLU A  40      29.656  16.041   7.241  1.00 80.84           H  
ATOM    324  N   ILE A  41      28.508  19.018   7.171  1.00 62.66           N  
ANISOU  324  N   ILE A  41     7392   7723   8693   2720    193   -956       N  
ATOM    325  CA  ILE A  41      27.538  19.896   7.816  1.00 59.06           C  
ANISOU  325  CA  ILE A  41     6990   7273   8176   2394    -15   -849       C  
ATOM    326  C   ILE A  41      26.161  19.245   7.831  1.00 54.01           C  
ANISOU  326  C   ILE A  41     6702   6399   7420   2316   -222   -955       C  
ATOM    327  O   ILE A  41      25.433  19.323   8.827  1.00 54.79           O  
ANISOU  327  O   ILE A  41     6824   6407   7587   2130   -437   -878       O  
ATOM    328  CB  ILE A  41      27.514  21.268   7.117  1.00 61.91           C  
ANISOU  328  CB  ILE A  41     7300   7841   8381   2224    154   -779       C  
ATOM    329  CG1 ILE A  41      28.748  22.083   7.513  1.00 70.68           C  
ANISOU  329  CG1 ILE A  41     8010   9166   9681   2181    277   -617       C  
ATOM    330  CG2 ILE A  41      26.245  22.028   7.477  1.00 56.92           C  
ANISOU  330  CG2 ILE A  41     6819   7152   7656   1949    -42   -728       C  
ATOM    331  CD1 ILE A  41      29.039  23.249   6.588  1.00 87.37           C  
ANISOU  331  CD1 ILE A  41    10068  11473  11654   2069    528   -546       C  
ATOM    332  H   ILE A  41      28.841  19.323   6.440  1.00 75.55           H  
ATOM    333  HA  ILE A  41      27.810  20.036   8.737  1.00 71.23           H  
ATOM    334  HB  ILE A  41      27.527  21.123   6.158  1.00 74.65           H  
ATOM    335 HG12 ILE A  41      28.612  22.440   8.405  1.00 85.18           H  
ATOM    336 HG13 ILE A  41      29.522  21.499   7.504  1.00 85.18           H  
ATOM    337 HG21 ILE A  41      26.363  22.965   7.253  1.00 68.66           H  
ATOM    338 HG22 ILE A  41      25.502  21.659   6.974  1.00 68.66           H  
ATOM    339 HG23 ILE A  41      26.079  21.934   8.428  1.00 68.66           H  
ATOM    340 HD11 ILE A  41      29.875  23.662   6.854  1.00105.20           H  
ATOM    341 HD12 ILE A  41      29.106  22.921   5.678  1.00105.20           H  
ATOM    342 HD13 ILE A  41      28.316  23.893   6.655  1.00105.20           H  
ATOM    343  N   ALA A  42      25.782  18.588   6.731  1.00 57.38           N  
ANISOU  343  N   ALA A  42     7412   6721   7668   2444   -155  -1135       N  
ATOM    344  CA  ALA A  42      24.482  17.927   6.678  1.00 55.48           C  
ANISOU  344  CA  ALA A  42     7484   6246   7349   2346   -382  -1237       C  
ATOM    345  C   ALA A  42      24.343  16.892   7.788  1.00 55.78           C  
ANISOU  345  C   ALA A  42     7538   6059   7597   2367   -581  -1212       C  
ATOM    346  O   ALA A  42      23.276  16.767   8.401  1.00 55.15           O  
ANISOU  346  O   ALA A  42     7556   5847   7553   2160   -784  -1172       O  
ATOM    347  CB  ALA A  42      24.280  17.274   5.311  1.00 56.72           C  
ANISOU  347  CB  ALA A  42     7974   6305   7272   2496   -305  -1456       C  
ATOM    348  H   ALA A  42      26.253  18.512   6.016  1.00 69.21           H  
ATOM    349  HA  ALA A  42      23.788  18.594   6.800  1.00 66.93           H  
ATOM    350  HB1 ALA A  42      23.411  16.844   5.292  1.00 68.42           H  
ATOM    351  HB2 ALA A  42      24.324  17.959   4.625  1.00 68.42           H  
ATOM    352  HB3 ALA A  42      24.978  16.617   5.168  1.00 68.42           H  
ATOM    353  N   GLN A  43      25.410  16.139   8.061  1.00 56.01           N  
ANISOU  353  N   GLN A  43     7462   6041   7778   2602   -515  -1213       N  
ATOM    354  CA  GLN A  43      25.358  15.152   9.135  1.00 53.88           C  
ANISOU  354  CA  GLN A  43     7222   5571   7680   2562   -701  -1124       C  
ATOM    355  C   GLN A  43      25.137  15.822  10.485  1.00 54.77           C  
ANISOU  355  C   GLN A  43     7178   5735   7898   2376   -871   -938       C  
ATOM    356  O   GLN A  43      24.368  15.324  11.316  1.00 54.42           O  
ANISOU  356  O   GLN A  43     7278   5509   7892   2225  -1056   -878       O  
ATOM    357  CB  GLN A  43      26.644  14.325   9.149  1.00 53.34           C  
ANISOU  357  CB  GLN A  43     7026   5476   7767   2809   -586  -1106       C  
ATOM    358  H   GLN A  43      26.163  16.180   7.647  1.00 67.57           H  
ATOM    359  HA  GLN A  43      24.615  14.549   8.972  1.00 65.02           H  
ATOM    360  N   LEU A  44      25.800  16.955  10.721  1.00 55.32           N  
ANISOU  360  N   LEU A  44     6966   6058   7993   2334   -787   -831       N  
ATOM    361  CA  LEU A  44      25.623  17.656  11.989  1.00 51.67           C  
ANISOU  361  CA  LEU A  44     6395   5662   7574   2095   -926   -656       C  
ATOM    362  C   LEU A  44      24.198  18.174  12.137  1.00 51.04           C  
ANISOU  362  C   LEU A  44     6480   5544   7370   1819   -972   -662       C  
ATOM    363  O   LEU A  44      23.614  18.095  13.225  1.00 51.31           O  
ANISOU  363  O   LEU A  44     6585   5487   7423   1647  -1100   -571       O  
ATOM    364  CB  LEU A  44      26.631  18.800  12.099  1.00 52.70           C  
ANISOU  364  CB  LEU A  44     6208   6060   7753   2065   -830   -552       C  
ATOM    365  CG  LEU A  44      28.102  18.386  12.005  1.00 56.09           C  
ANISOU  365  CG  LEU A  44     6371   6564   8378   2330   -776   -520       C  
ATOM    366  CD1 LEU A  44      29.014  19.599  12.094  1.00 57.78           C  
ANISOU  366  CD1 LEU A  44     6244   7045   8666   2234   -693   -404       C  
ATOM    367  CD2 LEU A  44      28.450  17.374  13.086  1.00 62.74           C  
ANISOU  367  CD2 LEU A  44     7229   7226   9382   2431  -1023   -429       C  
ATOM    368  H   LEU A  44      26.347  17.332  10.175  1.00 66.74           H  
ATOM    369  HA  LEU A  44      25.793  17.037  12.717  1.00 62.36           H  
ATOM    370  HB2 LEU A  44      26.459  19.428  11.380  1.00 63.59           H  
ATOM    371  HB3 LEU A  44      26.506  19.235  12.957  1.00 63.59           H  
ATOM    372  HG  LEU A  44      28.250  17.966  11.143  1.00 67.67           H  
ATOM    373 HD11 LEU A  44      29.936  19.307  12.027  1.00 69.70           H  
ATOM    374 HD12 LEU A  44      28.805  20.206  11.367  1.00 69.70           H  
ATOM    375 HD13 LEU A  44      28.868  20.042  12.945  1.00 69.70           H  
ATOM    376 HD21 LEU A  44      29.410  17.239  13.095  1.00 75.64           H  
ATOM    377 HD22 LEU A  44      28.155  17.715  13.944  1.00 75.64           H  
ATOM    378 HD23 LEU A  44      28.001  16.537  12.890  1.00 75.64           H  
ATOM    379  N   LEU A  45      23.618  18.700  11.055  1.00 53.28           N  
ANISOU  379  N   LEU A  45     6823   5893   7527   1781   -866   -760       N  
ATOM    380  CA  LEU A  45      22.242  19.185  11.117  1.00 51.32           C  
ANISOU  380  CA  LEU A  45     6678   5604   7218   1551   -925   -762       C  
ATOM    381  C   LEU A  45      21.276  18.071  11.493  1.00 52.99           C  
ANISOU  381  C   LEU A  45     7087   5564   7484   1484  -1072   -797       C  
ATOM    382  O   LEU A  45      20.276  18.320  12.177  1.00 49.66           O  
ANISOU  382  O   LEU A  45     6679   5093   7097   1272  -1124   -736       O  
ATOM    383  CB  LEU A  45      21.836  19.798   9.776  1.00 52.38           C  
ANISOU  383  CB  LEU A  45     6866   5825   7211   1554   -843   -850       C  
ATOM    384  CG  LEU A  45      22.515  21.112   9.389  1.00 50.30           C  
ANISOU  384  CG  LEU A  45     6434   5795   6884   1539   -688   -780       C  
ATOM    385  CD1 LEU A  45      22.183  21.467   7.949  1.00 53.26           C  
ANISOU  385  CD1 LEU A  45     6942   6221   7072   1574   -620   -859       C  
ATOM    386  CD2 LEU A  45      22.107  22.238  10.330  1.00 51.89           C  
ANISOU  386  CD2 LEU A  45     6516   6056   7145   1324   -718   -659       C  
ATOM    387  H   LEU A  45      23.994  18.786  10.287  1.00 64.29           H  
ATOM    388  HA  LEU A  45      22.189  19.877  11.794  1.00 61.95           H  
ATOM    389  HB2 LEU A  45      22.041  19.156   9.079  1.00 63.21           H  
ATOM    390  HB3 LEU A  45      20.882  19.968   9.801  1.00 63.21           H  
ATOM    391  HG  LEU A  45      23.476  21.004   9.466  1.00 60.72           H  
ATOM    392 HD11 LEU A  45      22.615  22.305   7.723  1.00 64.27           H  
ATOM    393 HD12 LEU A  45      22.506  20.761   7.367  1.00 64.27           H  
ATOM    394 HD13 LEU A  45      21.221  21.555   7.860  1.00 64.27           H  
ATOM    395 HD21 LEU A  45      22.482  23.072  10.005  1.00 62.63           H  
ATOM    396 HD22 LEU A  45      21.139  22.297  10.351  1.00 62.63           H  
ATOM    397 HD23 LEU A  45      22.447  22.047  11.218  1.00 62.63           H  
ATOM    398  N   GLU A  46      21.545  16.841  11.046  1.00 50.03           N  
ANISOU  398  N   GLU A  46     6867   5013   7130   1659  -1121   -897       N  
ATOM    399  CA  GLU A  46      20.712  15.714  11.452  1.00 51.08           C  
ANISOU  399  CA  GLU A  46     7200   4869   7340   1575  -1275   -913       C  
ATOM    400  C   GLU A  46      20.827  15.464  12.950  1.00 50.23           C  
ANISOU  400  C   GLU A  46     7066   4692   7326   1477  -1344   -739       C  
ATOM    401  O   GLU A  46      19.826  15.178  13.618  1.00 54.88           O  
ANISOU  401  O   GLU A  46     7746   5148   7956   1262  -1409   -674       O  
ATOM    402  CB  GLU A  46      21.104  14.460  10.668  1.00 54.33           C  
ANISOU  402  CB  GLU A  46     7816   5076   7752   1798  -1311  -1066       C  
ATOM    403  H   GLU A  46      22.192  16.639  10.517  1.00 60.40           H  
ATOM    404  HA  GLU A  46      19.786  15.917  11.247  1.00 61.66           H  
ATOM    405  N   GLU A  47      22.041  15.567  13.495  1.00 52.33           N  
ANISOU  405  N   GLU A  47     7208   5050   7625   1620  -1334   -650       N  
ATOM    406  CA  GLU A  47      22.219  15.418  14.936  1.00 49.78           C  
ANISOU  406  CA  GLU A  47     6899   4677   7338   1518  -1438   -469       C  
ATOM    407  C   GLU A  47      21.440  16.483  15.699  1.00 48.28           C  
ANISOU  407  C   GLU A  47     6666   4616   7065   1235  -1380   -386       C  
ATOM    408  O   GLU A  47      20.785  16.181  16.703  1.00 46.80           O  
ANISOU  408  O   GLU A  47     6614   4311   6858   1052  -1422   -283       O  
ATOM    409  CB  GLU A  47      23.705  15.488  15.288  1.00 51.16           C  
ANISOU  409  CB  GLU A  47     6903   4958   7579   1718  -1483   -387       C  
ATOM    410  H   GLU A  47      22.766  15.720  13.058  1.00 63.15           H  
ATOM    411  HA  GLU A  47      21.885  14.549  15.205  1.00 60.10           H  
ATOM    412  N   ILE A  48      21.500  17.735  15.240  1.00 48.16           N  
ANISOU  412  N   ILE A  48     6479   4824   6994   1198  -1262   -427       N  
ATOM    413  CA  ILE A  48      20.756  18.802  15.904  1.00 48.55           C  
ANISOU  413  CA  ILE A  48     6497   4968   6983    965  -1186   -376       C  
ATOM    414  C   ILE A  48      19.265  18.494  15.890  1.00 46.33           C  
ANISOU  414  C   ILE A  48     6315   4551   6736    800  -1153   -406       C  
ATOM    415  O   ILE A  48      18.552  18.750  16.868  1.00 48.04           O  
ANISOU  415  O   ILE A  48     6578   4743   6934    609  -1092   -332       O  
ATOM    416  CB  ILE A  48      21.060  20.160  15.243  1.00 45.53           C  
ANISOU  416  CB  ILE A  48     5935   4801   6564    973  -1077   -419       C  
ATOM    417  CG1 ILE A  48      22.507  20.573  15.528  1.00 50.64           C  
ANISOU  417  CG1 ILE A  48     6438   5589   7213   1062  -1108   -352       C  
ATOM    418  CG2 ILE A  48      20.090  21.229  15.745  1.00 47.79           C  
ANISOU  418  CG2 ILE A  48     6210   5129   6817    766   -985   -403       C  
ATOM    419  CD1 ILE A  48      22.989  21.756  14.710  1.00 46.44           C  
ANISOU  419  CD1 ILE A  48     5730   5249   6667   1079   -993   -380       C  
ATOM    420  H   ILE A  48      21.958  17.988  14.557  1.00 58.15           H  
ATOM    421  HA  ILE A  48      21.044  18.850  16.830  1.00 58.62           H  
ATOM    422  HB  ILE A  48      20.947  20.069  14.285  1.00 55.00           H  
ATOM    423 HG12 ILE A  48      22.583  20.813  16.465  1.00 61.13           H  
ATOM    424 HG13 ILE A  48      23.089  19.822  15.330  1.00 61.13           H  
ATOM    425 HG21 ILE A  48      20.441  22.105  15.520  1.00 57.70           H  
ATOM    426 HG22 ILE A  48      19.229  21.099  15.317  1.00 57.70           H  
ATOM    427 HG23 ILE A  48      19.998  21.146  16.707  1.00 57.70           H  
ATOM    428 HD11 ILE A  48      23.952  21.829  14.796  1.00 56.09           H  
ATOM    429 HD12 ILE A  48      22.749  21.616  13.780  1.00 56.09           H  
ATOM    430 HD13 ILE A  48      22.566  22.563  15.042  1.00 56.09           H  
ATOM    431  N   ALA A  49      18.769  17.938  14.782  1.00 48.81           N  
ANISOU  431  N   ALA A  49     6665   4776   7105    862  -1190   -517       N  
ATOM    432  CA  ALA A  49      17.360  17.568  14.708  1.00 44.78           C  
ANISOU  432  CA  ALA A  49     6204   4129   6681    688  -1205   -538       C  
ATOM    433  C   ALA A  49      17.020  16.489  15.729  1.00 52.21           C  
ANISOU  433  C   ALA A  49     7304   4861   7674    568  -1251   -437       C  
ATOM    434  O   ALA A  49      15.942  16.513  16.334  1.00 50.17           O  
ANISOU  434  O   ALA A  49     7036   4546   7481    351  -1178   -375       O  
ATOM    435  CB  ALA A  49      17.017  17.096  13.296  1.00 48.92           C  
ANISOU  435  CB  ALA A  49     6780   4578   7230    771  -1303   -684       C  
ATOM    436  H   ALA A  49      19.223  17.767  14.071  1.00 58.93           H  
ATOM    437  HA  ALA A  49      16.820  18.350  14.905  1.00 54.09           H  
ATOM    438  HB1 ALA A  49      16.078  16.858  13.262  1.00 59.06           H  
ATOM    439  HB2 ALA A  49      17.200  17.814  12.670  1.00 59.06           H  
ATOM    440  HB3 ALA A  49      17.562  16.323  13.081  1.00 59.06           H  
ATOM    441  N   LYS A  50      17.925  15.528  15.928  1.00 48.29           N  
ANISOU  441  N   LYS A  50     6948   4236   7164    712  -1359   -406       N  
ATOM    442  CA  LYS A  50      17.683  14.489  16.923  1.00 50.92           C  
ANISOU  442  CA  LYS A  50     7475   4342   7528    599  -1423   -275       C  
ATOM    443  C   LYS A  50      17.647  15.076  18.329  1.00 46.40           C  
ANISOU  443  C   LYS A  50     6922   3863   6844    435  -1327   -114       C  
ATOM    444  O   LYS A  50      16.828  14.666  19.159  1.00 50.43           O  
ANISOU  444  O   LYS A  50     7556   4249   7356    218  -1266     -4       O  
ATOM    445  CB  LYS A  50      18.755  13.403  16.822  1.00 49.18           C  
ANISOU  445  CB  LYS A  50     7400   3950   7335    834  -1582   -268       C  
ATOM    446  H   LYS A  50      18.672  15.457  15.508  1.00 58.31           H  
ATOM    447  HA  LYS A  50      16.823  14.077  16.745  1.00 61.46           H  
ATOM    448  N   LEU A  51      18.525  16.038  18.613  1.00 47.17           N  
ANISOU  448  N   LEU A  51     6918   4173   6834    517  -1304   -100       N  
ATOM    449  CA  LEU A  51      18.510  16.681  19.923  1.00 46.93           C  
ANISOU  449  CA  LEU A  51     6957   4225   6650    354  -1227     21       C  
ATOM    450  C   LEU A  51      17.229  17.479  20.127  1.00 46.67           C  
ANISOU  450  C   LEU A  51     6856   4257   6618    144   -995    -14       C  
ATOM    451  O   LEU A  51      16.671  17.497  21.230  1.00 51.13           O  
ANISOU  451  O   LEU A  51     7562   4782   7081    -46   -869     85       O  
ATOM    452  CB  LEU A  51      19.735  17.581  20.078  1.00 45.01           C  
ANISOU  452  CB  LEU A  51     6607   4180   6316    468  -1292     23       C  
ATOM    453  CG  LEU A  51      21.081  16.860  19.986  1.00 50.96           C  
ANISOU  453  CG  LEU A  51     7355   4890   7117    693  -1513     78       C  
ATOM    454  CD1 LEU A  51      22.216  17.865  19.922  1.00 48.71           C  
ANISOU  454  CD1 LEU A  51     6868   4829   6812    781  -1559     68       C  
ATOM    455  CD2 LEU A  51      21.271  15.905  21.158  1.00 44.80           C  
ANISOU  455  CD2 LEU A  51     6835   3926   6260    640  -1674    260       C  
ATOM    456  H   LEU A  51      19.129  16.331  18.075  1.00 56.97           H  
ATOM    457  HA  LEU A  51      18.551  15.997  20.610  1.00 56.67           H  
ATOM    458  HB2 LEU A  51      19.714  18.250  19.377  1.00 54.37           H  
ATOM    459  HB3 LEU A  51      19.692  18.009  20.947  1.00 54.37           H  
ATOM    460  HG  LEU A  51      21.097  16.332  19.173  1.00 61.51           H  
ATOM    461 HD11 LEU A  51      23.058  17.387  19.863  1.00 58.81           H  
ATOM    462 HD12 LEU A  51      22.098  18.425  19.139  1.00 58.81           H  
ATOM    463 HD13 LEU A  51      22.201  18.410  20.725  1.00 58.81           H  
ATOM    464 HD21 LEU A  51      22.158  15.514  21.106  1.00 54.12           H  
ATOM    465 HD22 LEU A  51      21.175  16.399  21.987  1.00 54.12           H  
ATOM    466 HD23 LEU A  51      20.599  15.207  21.109  1.00 54.12           H  
ATOM    467  N   LEU A  52      16.746  18.146  19.076  1.00 45.90           N  
ANISOU  467  N   LEU A  52     6551   4255   6635    186   -928   -146       N  
ATOM    468  CA  LEU A  52      15.489  18.879  19.184  1.00 43.15           C  
ANISOU  468  CA  LEU A  52     6087   3950   6358     28   -724   -177       C  
ATOM    469  C   LEU A  52      14.328  17.936  19.465  1.00 49.70           C  
ANISOU  469  C   LEU A  52     6964   4603   7316   -152   -663   -117       C  
ATOM    470  O   LEU A  52      13.387  18.294  20.185  1.00 50.05           O  
ANISOU  470  O   LEU A  52     6972   4657   7389   -326   -438    -74       O  
ATOM    471  CB  LEU A  52      15.231  19.671  17.903  1.00 46.09           C  
ANISOU  471  CB  LEU A  52     6239   4429   6843    127   -735   -304       C  
ATOM    472  CG  LEU A  52      16.064  20.938  17.695  1.00 41.81           C  
ANISOU  472  CG  LEU A  52     5615   4069   6204    232   -712   -346       C  
ATOM    473  CD1 LEU A  52      15.726  21.569  16.354  1.00 42.60           C  
ANISOU  473  CD1 LEU A  52     5547   4237   6401    318   -740   -438       C  
ATOM    474  CD2 LEU A  52      15.852  21.935  18.825  1.00 46.46           C  
ANISOU  474  CD2 LEU A  52     6234   4718   6701    112   -532   -316       C  
ATOM    475  H   LEU A  52      17.122  18.188  18.303  1.00 55.44           H  
ATOM    476  HA  LEU A  52      15.557  19.507  19.920  1.00 52.13           H  
ATOM    477  HB2 LEU A  52      15.409  19.087  17.149  1.00 55.66           H  
ATOM    478  HB3 LEU A  52      14.299  19.941  17.901  1.00 55.66           H  
ATOM    479  HG  LEU A  52      17.003  20.697  17.697  1.00 50.54           H  
ATOM    480 HD11 LEU A  52      16.272  22.361  16.231  1.00 51.47           H  
ATOM    481 HD12 LEU A  52      15.908  20.929  15.648  1.00 51.47           H  
ATOM    482 HD13 LEU A  52      14.786  21.811  16.346  1.00 51.47           H  
ATOM    483 HD21 LEU A  52      16.232  22.789  18.567  1.00 56.12           H  
ATOM    484 HD22 LEU A  52      14.901  22.031  18.987  1.00 56.12           H  
ATOM    485 HD23 LEU A  52      16.293  21.605  19.623  1.00 56.12           H  
ATOM    486  N   LYS A  53      14.370  16.726  18.899  1.00 47.82           N  
ANISOU  486  N   LYS A  53     6806   4190   7172   -118   -842   -118       N  
ATOM    487  CA  LYS A  53      13.322  15.749  19.173  1.00 47.49           C  
ANISOU  487  CA  LYS A  53     6820   3948   7274   -326   -810    -44       C  
ATOM    488  C   LYS A  53      13.313  15.358  20.645  1.00 51.50           C  
ANISOU  488  C   LYS A  53     7551   4378   7639   -491   -679    138       C  
ATOM    489  O   LYS A  53      12.248  15.105  21.221  1.00 55.11           O  
ANISOU  489  O   LYS A  53     7998   4759   8181   -727   -491    226       O  
ATOM    490  CB  LYS A  53      13.515  14.512  18.294  1.00 44.59           C  
ANISOU  490  CB  LYS A  53     6563   3365   7013   -250  -1060    -96       C  
ATOM    491  CG  LYS A  53      13.304  14.767  16.812  1.00 50.41           C  
ANISOU  491  CG  LYS A  53     7146   4150   7856   -137  -1188   -276       C  
ATOM    492  H   LYS A  53      14.984  16.454  18.362  1.00 57.74           H  
ATOM    493  HA  LYS A  53      12.461  16.137  18.955  1.00 57.34           H  
ATOM    494  HB2 LYS A  53      14.421  14.186  18.412  1.00 53.86           H  
ATOM    495  HB3 LYS A  53      12.879  13.833  18.570  1.00 53.86           H  
ATOM    496  HG2 LYS A  53      12.563  14.225  16.500  1.00 60.84           H  
ATOM    497  HG3 LYS A  53      13.104  15.706  16.679  1.00 60.84           H  
ATOM    498  N   LYS A  54      14.490  15.301  21.270  1.00 50.72           N  
ANISOU  498  N   LYS A  54     7654   4298   7322   -378   -778    209       N  
ATOM    499  CA  LYS A  54      14.558  14.927  22.678  1.00 53.49           C  
ANISOU  499  CA  LYS A  54     8283   4569   7472   -534   -701    398       C  
ATOM    500  C   LYS A  54      13.992  16.028  23.567  1.00 52.85           C  
ANISOU  500  C   LYS A  54     8184   4654   7243   -686   -391    405       C  
ATOM    501  O   LYS A  54      13.314  15.743  24.562  1.00 52.49           O  
ANISOU  501  O   LYS A  54     8308   4537   7100   -907   -177    536       O  
ATOM    502  CB  LYS A  54      16.003  14.610  23.064  1.00 50.32           C  
ANISOU  502  CB  LYS A  54     8081   4144   6896   -357   -958    477       C  
ATOM    503  CG  LYS A  54      16.578  13.387  22.363  1.00 54.44           C  
ANISOU  503  CG  LYS A  54     8668   4451   7567   -183  -1228    481       C  
ATOM    504  CD  LYS A  54      17.885  12.942  22.999  1.00 49.84           C  
ANISOU  504  CD  LYS A  54     8280   3806   6849    -26  -1474    616       C  
ATOM    505  H   LYS A  54      15.250  15.471  20.906  1.00 61.23           H  
ATOM    506  HA  LYS A  54      14.028  14.126  22.818  1.00 64.55           H  
ATOM    507  HB2 LYS A  54      16.560  15.371  22.835  1.00 60.75           H  
ATOM    508  HB3 LYS A  54      16.041  14.448  24.020  1.00 60.75           H  
ATOM    509  HG2 LYS A  54      15.945  12.655  22.423  1.00 65.69           H  
ATOM    510  HG3 LYS A  54      16.750  13.601  21.432  1.00 65.69           H  
ATOM    511  HD2 LYS A  54      18.274  13.689  23.481  1.00 60.16           H  
ATOM    512  HD3 LYS A  54      17.705  12.211  23.610  1.00 60.16           H  
ATOM    513  N   ILE A  55      14.255  17.290  23.225  1.00 56.65           N  
ANISOU  513  N   ILE A  55     8484   5342   7699   -572   -339    265       N  
ATOM    514  CA  ILE A  55      13.699  18.398  23.998  1.00 52.47           C  
ANISOU  514  CA  ILE A  55     7950   4939   7048   -684    -32    233       C  
ATOM    515  C   ILE A  55      12.181  18.411  23.886  1.00 51.88           C  
ANISOU  515  C   ILE A  55     7671   4833   7209   -838    262    217       C  
ATOM    516  O   ILE A  55      11.473  18.674  24.864  1.00 58.17           O  
ANISOU  516  O   ILE A  55     8553   5639   7909  -1003    590    266       O  
ATOM    517  CB  ILE A  55      14.308  19.734  23.535  1.00 50.60           C  
ANISOU  517  CB  ILE A  55     7561   4883   6780   -526    -70     85       C  
ATOM    518  CG1 ILE A  55      15.793  19.799  23.898  1.00 53.75           C  
ANISOU  518  CG1 ILE A  55     8141   5328   6954   -427   -330    127       C  
ATOM    519  CG2 ILE A  55      13.556  20.903  24.160  1.00 54.72           C  
ANISOU  519  CG2 ILE A  55     8058   5490   7242   -616    267     12       C  
ATOM    520  CD1 ILE A  55      16.548  20.918  23.203  1.00 52.41           C  
ANISOU  520  CD1 ILE A  55     7785   5314   6815   -277   -423      3       C  
ATOM    521  H   ILE A  55      14.746  17.528  22.559  1.00 68.34           H  
ATOM    522  HA  ILE A  55      13.933  18.269  24.931  1.00 63.32           H  
ATOM    523  HB  ILE A  55      14.225  19.791  22.571  1.00 61.07           H  
ATOM    524 HG12 ILE A  55      15.874  19.937  24.855  1.00 64.86           H  
ATOM    525 HG13 ILE A  55      16.212  18.960  23.648  1.00 64.86           H  
ATOM    526 HG21 ILE A  55      14.091  21.707  24.072  1.00 66.02           H  
ATOM    527 HG22 ILE A  55      12.710  21.017  23.699  1.00 66.02           H  
ATOM    528 HG23 ILE A  55      13.398  20.712  25.098  1.00 66.02           H  
ATOM    529 HD11 ILE A  55      17.499  20.795  23.348  1.00 63.25           H  
ATOM    530 HD12 ILE A  55      16.351  20.890  22.254  1.00 63.25           H  
ATOM    531 HD13 ILE A  55      16.264  21.768  23.575  1.00 63.25           H  
ATOM    532  N   ALA A  56      11.658  18.129  22.690  1.00 54.05           N  
ANISOU  532  N   ALA A  56     7668   5072   7797   -788    151    146       N  
ATOM    533  CA  ALA A  56      10.211  18.110  22.506  1.00 56.95           C  
ANISOU  533  CA  ALA A  56     7772   5409   8457   -938    370    143       C  
ATOM    534  C   ALA A  56       9.570  16.999  23.325  1.00 57.22           C  
ANISOU  534  C   ALA A  56     7956   5279   8508  -1192    516    316       C  
ATOM    535  O   ALA A  56       8.470  17.169  23.864  1.00 56.64           O  
ANISOU  535  O   ALA A  56     7744   5217   8560  -1370    860    364       O  
ATOM    536  CB  ALA A  56       9.873  17.945  21.025  1.00 52.43           C  
ANISOU  536  CB  ALA A  56     6921   4813   8185   -848    125     42       C  
ATOM    537  H   ALA A  56      12.112  17.950  21.983  1.00 65.22           H  
ATOM    538  HA  ALA A  56       9.845  18.957  22.806  1.00 68.70           H  
ATOM    539  HB1 ALA A  56       8.909  17.928  20.921  1.00 63.27           H  
ATOM    540  HB2 ALA A  56      10.247  18.691  20.531  1.00 63.27           H  
ATOM    541  HB3 ALA A  56      10.255  17.112  20.705  1.00 63.27           H  
ATOM    542  N   TRP A  57      10.244  15.852  23.431  1.00 61.44           N  
ANISOU  542  N   TRP A  57     8767   5645   8932  -1209    276    423       N  
ATOM    543  CA  TRP A  57       9.687  14.739  24.190  1.00 60.50           C  
ANISOU  543  CA  TRP A  57     8836   5330   8820  -1468    389    618       C  
ATOM    544  C   TRP A  57       9.580  15.079  25.670  1.00 61.73           C  
ANISOU  544  C   TRP A  57     9248   5544   8663  -1619    739    745       C  
ATOM    545  O   TRP A  57       8.591  14.727  26.324  1.00 68.70           O  
ANISOU  545  O   TRP A  57    10131   6364   9609  -1876   1062    872       O  
ATOM    546  CB  TRP A  57      10.546  13.491  23.988  1.00 62.50           C  
ANISOU  546  CB  TRP A  57     9373   5358   9016  -1410     26    705       C  
ATOM    547  CG  TRP A  57       9.965  12.264  24.609  1.00 61.21           C  
ANISOU  547  CG  TRP A  57     9416   4939   8901  -1685     91    918       C  
ATOM    548  CD1 TRP A  57       9.221  11.305  23.987  1.00 66.34           C  
ANISOU  548  CD1 TRP A  57     9963   5371   9872  -1842     -9    944       C  
ATOM    549  CD2 TRP A  57      10.075  11.860  25.980  1.00 65.19           C  
ANISOU  549  CD2 TRP A  57    10300   5360   9110  -1862    258   1150       C  
ATOM    550  NE1 TRP A  57       8.863  10.328  24.884  1.00 68.08           N  
ANISOU  550  NE1 TRP A  57    10454   5368  10045  -2114    101   1187       N  
ATOM    551  CE2 TRP A  57       9.375  10.646  26.114  1.00 64.02           C  
ANISOU  551  CE2 TRP A  57    10251   4938   9138  -2126    275   1326       C  
ATOM    552  CE3 TRP A  57      10.698  12.408  27.105  1.00 64.37           C  
ANISOU  552  CE3 TRP A  57    10492   5374   8590  -1842    374   1231       C  
ATOM    553  CZ2 TRP A  57       9.278   9.971  27.329  1.00 68.28           C  
ANISOU  553  CZ2 TRP A  57    11178   5322   9444  -2363    432   1600       C  
ATOM    554  CZ3 TRP A  57      10.602  11.734  28.310  1.00 63.94           C  
ANISOU  554  CZ3 TRP A  57    10845   5176   8274  -2069    507   1489       C  
ATOM    555  CH2 TRP A  57       9.898  10.530  28.412  1.00 69.44           C  
ANISOU  555  CH2 TRP A  57    11635   5604   9146  -2324    549   1681       C  
ATOM    556  H   TRP A  57      11.013  15.698  23.078  1.00 74.08           H  
ATOM    557  HA  TRP A  57       8.795  14.549  23.859  1.00 72.95           H  
ATOM    558  HB2 TRP A  57      10.641  13.326  23.037  1.00 75.36           H  
ATOM    559  HB3 TRP A  57      11.417  13.642  24.387  1.00 75.36           H  
ATOM    560  HD1 TRP A  57       8.990  11.311  23.086  1.00 79.97           H  
ATOM    561  HE1 TRP A  57       8.394   9.630  24.702  1.00 82.05           H  
ATOM    562  HE3 TRP A  57      11.168  13.208  27.045  1.00 77.60           H  
ATOM    563  HZ2 TRP A  57       8.810   9.171  27.400  1.00 82.30           H  
ATOM    564  HZ3 TRP A  57      11.014  12.088  29.066  1.00 77.09           H  
ATOM    565  HH2 TRP A  57       9.851  10.099  29.235  1.00 83.69           H  
ATOM    566  N   LEU A  58      10.588  15.759  26.218  1.00 58.45           N  
ANISOU  566  N   LEU A  58     9063   5245   7899  -1479    685    714       N  
ATOM    567  CA  LEU A  58      10.566  16.086  27.639  1.00 62.49           C  
ANISOU  567  CA  LEU A  58     9906   5801   8035  -1624    979    817       C  
ATOM    568  C   LEU A  58       9.452  17.075  27.961  1.00 68.14           C  
ANISOU  568  C   LEU A  58    10405   6655   8831  -1711   1471    718       C  
ATOM    569  O   LEU A  58       8.803  16.966  29.008  1.00 78.46           O  
ANISOU  569  O   LEU A  58    11897   7942   9970  -1923   1864    830       O  
ATOM    570  CB  LEU A  58      11.923  16.647  28.066  1.00 61.53           C  
ANISOU  570  CB  LEU A  58    10062   5769   7547  -1462    737    784       C  
ATOM    571  CG  LEU A  58      13.080  15.646  28.028  1.00 58.78           C  
ANISOU  571  CG  LEU A  58     9958   5278   7098  -1368    284    920       C  
ATOM    572  CD1 LEU A  58      14.419  16.362  27.963  1.00 61.72           C  
ANISOU  572  CD1 LEU A  58    10374   5780   7295  -1152    -14    832       C  
ATOM    573  CD2 LEU A  58      13.028  14.721  29.233  1.00 61.08           C  
ANISOU  573  CD2 LEU A  58    10705   5399   7102  -1584    332   1182       C  
ATOM    574  H   LEU A  58      11.283  16.037  25.795  1.00 70.49           H  
ATOM    575  HA  LEU A  58      10.403  15.276  28.146  1.00 75.34           H  
ATOM    576  HB2 LEU A  58      12.152  17.379  27.472  1.00 74.19           H  
ATOM    577  HB3 LEU A  58      11.847  16.970  28.977  1.00 74.19           H  
ATOM    578  HG  LEU A  58      12.994  15.105  27.227  1.00 70.90           H  
ATOM    579 HD11 LEU A  58      15.125  15.704  27.865  1.00 74.42           H  
ATOM    580 HD12 LEU A  58      14.419  16.963  27.201  1.00 74.42           H  
ATOM    581 HD13 LEU A  58      14.548  16.866  28.781  1.00 74.42           H  
ATOM    582 HD21 LEU A  58      13.777  14.105  29.191  1.00 73.65           H  
ATOM    583 HD22 LEU A  58      13.083  15.253  30.042  1.00 73.65           H  
ATOM    584 HD23 LEU A  58      12.193  14.228  29.218  1.00 73.65           H  
ATOM    585  N   LEU A  59       9.213  18.042  27.073  1.00 68.03           N  
ANISOU  585  N   LEU A  59    10005   6771   9073  -1540   1474    517       N  
ATOM    586  CA  LEU A  59       8.172  19.032  27.325  1.00 75.78           C  
ANISOU  586  CA  LEU A  59    10744   7862  10186  -1568   1928    413       C  
ATOM    587  C   LEU A  59       6.788  18.395  27.318  1.00 76.85           C  
ANISOU  587  C   LEU A  59    10597   7928  10676  -1781   2227    515       C  
ATOM    588  O   LEU A  59       5.916  18.782  28.106  1.00 80.15           O  
ANISOU  588  O   LEU A  59    10967   8393  11092  -1900   2729    528       O  
ATOM    589  CB  LEU A  59       8.251  20.150  26.285  1.00 72.46           C  
ANISOU  589  CB  LEU A  59     9978   7559   9995  -1324   1798    205       C  
ATOM    590  H   LEU A  59       9.633  18.143  26.329  1.00 82.00           H  
ATOM    591  HA  LEU A  59       8.318  19.423  28.200  1.00 91.29           H  
ATOM    592  N   LYS A  60       6.567  17.420  26.442  1.00 72.34           N  
ANISOU  592  N   LYS A  60     9833   7236  10418  -1839   1937    582       N  
ATOM    593  CA  LYS A  60       5.282  16.751  26.358  1.00 78.22           C  
ANISOU  593  CA  LYS A  60    10275   7896  11549  -2078   2151    690       C  
ATOM    594  C   LYS A  60       5.106  15.975  25.068  1.00 82.81           C  
ANISOU  594  C   LYS A  60    10598   8356  12511  -2083   1721    677       C  
ATOM    595  O   LYS A  60       4.555  16.488  24.094  1.00 83.88           O  
ANISOU  595  O   LYS A  60    10307   8562  13002  -1985   1619    551       O  
ATOM    596  H   LYS A  60       7.152  17.128  25.884  1.00 87.17           H  
ATOM    597  HA  LYS A  60       5.194  16.132  27.100  1.00 94.22           H  
ATOM    598  N   LEU A  75       3.483  23.335  26.595  1.00 80.57           N  
ANISOU  598  N   LEU A  75     9557   8794  12264  -1207   3486   -124       N  
ATOM    599  CA  LEU A  75       4.162  22.045  26.653  1.00 78.85           C  
ANISOU  599  CA  LEU A  75     9644   8509  11808  -1392   3178     37       C  
ATOM    600  C   LEU A  75       3.970  21.273  25.352  1.00 70.06           C  
ANISOU  600  C   LEU A  75     8192   7342  11085  -1409   2723     96       C  
ATOM    601  O   LEU A  75       4.921  21.055  24.602  1.00 68.43           O  
ANISOU  601  O   LEU A  75     8126   7117  10759  -1306   2248     69       O  
ATOM    602  CB  LEU A  75       3.645  21.221  27.834  1.00 77.39           C  
ANISOU  602  CB  LEU A  75     9666   8277  11461  -1675   3603    203       C  
ATOM    603  H   LEU A  75       2.824  23.408  27.142  1.00 97.05           H  
ATOM    604  HA  LEU A  75       5.112  22.191  26.782  1.00 94.98           H  
ATOM    605  N   GLU A  76       2.729  20.858  25.088  1.00 63.71           N  
ANISOU  605  N   GLU A  76     6942   6511  10752  -1547   2877    171       N  
ATOM    606  CA  GLU A  76       2.445  20.128  23.859  1.00 64.00           C  
ANISOU  606  CA  GLU A  76     6676   6479  11162  -1594   2426    212       C  
ATOM    607  C   GLU A  76       2.598  21.015  22.630  1.00 64.09           C  
ANISOU  607  C   GLU A  76     6436   6553  11363  -1324   2073     64       C  
ATOM    608  O   GLU A  76       3.037  20.540  21.576  1.00 62.82           O  
ANISOU  608  O   GLU A  76     6292   6344  11234  -1286   1583     49       O  
ATOM    609  CB  GLU A  76       1.034  19.542  23.914  1.00 64.03           C  
ANISOU  609  CB  GLU A  76     6226   6440  11661  -1838   2662    335       C  
ATOM    610  H   GLU A  76       2.048  20.986  25.597  1.00 76.80           H  
ATOM    611  HA  GLU A  76       3.074  19.394  23.779  1.00 77.16           H  
ATOM    612  N   GLU A  77       2.252  22.299  22.744  1.00 66.27           N  
ANISOU  612  N   GLU A  77     6515   6918  11747  -1131   2322    -46       N  
ATOM    613  CA  GLU A  77       2.350  23.198  21.598  1.00 66.89           C  
ANISOU  613  CA  GLU A  77     6373   7035  12006   -881   1994   -156       C  
ATOM    614  C   GLU A  77       3.804  23.460  21.228  1.00 58.93           C  
ANISOU  614  C   GLU A  77     5783   6044  10562   -733   1662   -230       C  
ATOM    615  O   GLU A  77       4.180  23.388  20.052  1.00 56.43           O  
ANISOU  615  O   GLU A  77     5422   5724  10293   -640   1221   -255       O  
ATOM    616  CB  GLU A  77       1.627  24.511  21.900  1.00 65.56           C  
ANISOU  616  CB  GLU A  77     5918   6914  12076   -698   2364   -246       C  
ATOM    617  H   GLU A  77       1.962  22.668  23.464  1.00 79.88           H  
ATOM    618  HA  GLU A  77       1.915  22.781  20.837  1.00 80.62           H  
ATOM    619  N   ILE A  78       4.641  23.768  22.221  1.00 60.71           N  
ANISOU  619  N   ILE A  78     6420   6293  10355   -719   1869   -264       N  
ATOM    620  CA  ILE A  78       6.050  24.027  21.942  1.00 57.05           C  
ANISOU  620  CA  ILE A  78     6302   5855   9518   -598   1565   -319       C  
ATOM    621  C   ILE A  78       6.711  22.784  21.361  1.00 56.11           C  
ANISOU  621  C   ILE A  78     6331   5688   9300   -674   1176   -243       C  
ATOM    622  O   ILE A  78       7.542  22.872  20.448  1.00 53.41           O  
ANISOU  622  O   ILE A  78     6053   5369   8873   -541    826   -288       O  
ATOM    623  CB  ILE A  78       6.767  24.509  23.217  1.00 56.60           C  
ANISOU  623  CB  ILE A  78     6656   5819   9030   -613   1828   -358       C  
ATOM    624  CG1 ILE A  78       6.210  25.866  23.656  1.00 64.63           C  
ANISOU  624  CG1 ILE A  78     7572   6853  10132   -491   2190   -484       C  
ATOM    625  CG2 ILE A  78       8.270  24.597  22.980  1.00 56.28           C  
ANISOU  625  CG2 ILE A  78     6930   5807   8645   -531   1479   -382       C  
ATOM    626  CD1 ILE A  78       6.644  26.290  25.044  1.00 77.90           C  
ANISOU  626  CD1 ILE A  78     9680   8529  11388   -547   2516   -541       C  
ATOM    627  H   ILE A  78       4.420  23.832  23.050  1.00 73.21           H  
ATOM    628  HA  ILE A  78       6.110  24.735  21.281  1.00 68.81           H  
ATOM    629  HB  ILE A  78       6.605  23.866  23.925  1.00 68.27           H  
ATOM    630 HG12 ILE A  78       6.514  26.543  23.032  1.00 77.92           H  
ATOM    631 HG13 ILE A  78       5.241  25.821  23.650  1.00 77.92           H  
ATOM    632 HG21 ILE A  78       8.675  25.099  23.705  1.00 67.89           H  
ATOM    633 HG22 ILE A  78       8.638  23.700  22.953  1.00 67.89           H  
ATOM    634 HG23 ILE A  78       8.431  25.047  22.136  1.00 67.89           H  
ATOM    635 HD11 ILE A  78       6.110  27.051  25.323  1.00 93.83           H  
ATOM    636 HD12 ILE A  78       6.510  25.550  25.657  1.00 93.83           H  
ATOM    637 HD13 ILE A  78       7.582  26.535  25.021  1.00 93.83           H  
ATOM    638  N   ALA A  79       6.352  21.607  21.878  1.00 54.34           N  
ANISOU  638  N   ALA A  79     6177   5380   9090   -886   1253   -124       N  
ATOM    639  CA  ALA A  79       6.929  20.366  21.370  1.00 55.11           C  
ANISOU  639  CA  ALA A  79     6440   5380   9118   -948    896    -59       C  
ATOM    640  C   ALA A  79       6.606  20.177  19.893  1.00 53.60           C  
ANISOU  640  C   ALA A  79     5981   5163   9220   -879    537   -115       C  
ATOM    641  O   ALA A  79       7.478  19.808  19.097  1.00 55.64           O  
ANISOU  641  O   ALA A  79     6399   5398   9345   -772    197   -159       O  
ATOM    642  CB  ALA A  79       6.416  19.180  22.187  1.00 58.86           C  
ANISOU  642  CB  ALA A  79     7022   5729   9611  -1214   1062     95       C  
ATOM    643  H   ALA A  79       5.784  21.502  22.515  1.00 65.57           H  
ATOM    644  HA  ALA A  79       7.894  20.403  21.466  1.00 66.49           H  
ATOM    645  HB1 ALA A  79       6.801  18.363  21.834  1.00 70.98           H  
ATOM    646  HB2 ALA A  79       6.679  19.297  23.113  1.00 70.98           H  
ATOM    647  HB3 ALA A  79       5.449  19.145  22.120  1.00 70.98           H  
ATOM    648  N   GLN A  80       5.352  20.421  19.509  1.00 56.51           N  
ANISOU  648  N   GLN A  80     5945   5536   9990   -937    606   -114       N  
ATOM    649  CA  GLN A  80       4.975  20.300  18.105  1.00 53.60           C  
ANISOU  649  CA  GLN A  80     5343   5142   9881   -887    219   -163       C  
ATOM    650  C   GLN A  80       5.794  21.245  17.236  1.00 53.65           C  
ANISOU  650  C   GLN A  80     5425   5243   9715   -628      0   -270       C  
ATOM    651  O   GLN A  80       6.242  20.869  16.146  1.00 52.47           O  
ANISOU  651  O   GLN A  80     5369   5066   9503   -561   -365   -319       O  
ATOM    652  CB  GLN A  80       3.480  20.579  17.941  1.00 60.59           C  
ANISOU  652  CB  GLN A  80     5731   6032  11259   -979    324   -127       C  
ATOM    653  CG  GLN A  80       2.836  19.886  16.744  1.00 69.53           C  
ANISOU  653  CG  GLN A  80     6646   7075  12698  -1077   -106   -124       C  
ATOM    654  CD  GLN A  80       2.847  20.741  15.488  1.00 73.75           C  
ANISOU  654  CD  GLN A  80     7044   7675  13300   -865   -444   -209       C  
ATOM    655  OE1 GLN A  80       3.303  21.884  15.502  1.00 65.17           O  
ANISOU  655  OE1 GLN A  80     5998   6693  12070   -646   -339   -259       O  
ATOM    656  NE2 GLN A  80       2.338  20.187  14.393  1.00 71.44           N  
ANISOU  656  NE2 GLN A  80     6624   7306  13214   -947   -870   -218       N  
ATOM    657  H   GLN A  80       4.712  20.655  20.034  1.00 68.17           H  
ATOM    658  HA  GLN A  80       5.146  19.392  17.809  1.00 64.68           H  
ATOM    659  HB2 GLN A  80       3.020  20.274  18.739  1.00 73.07           H  
ATOM    660  HB3 GLN A  80       3.355  21.534  17.830  1.00 73.07           H  
ATOM    661  HG2 GLN A  80       3.323  19.069  16.553  1.00 83.80           H  
ATOM    662  HG3 GLN A  80       1.913  19.680  16.958  1.00 83.80           H  
ATOM    663 HE21 GLN A  80       2.026  19.386  14.422  1.00 86.09           H  
ATOM    664 HE22 GLN A  80       2.320  20.629  13.656  1.00 86.09           H  
ATOM    665  N   LEU A  81       6.009  22.475  17.705  1.00 53.42           N  
ANISOU  665  N   LEU A  81     5387   5314   9595   -489    234   -310       N  
ATOM    666  CA  LEU A  81       6.770  23.437  16.915  1.00 54.66           C  
ANISOU  666  CA  LEU A  81     5614   5548   9606   -273     50   -387       C  
ATOM    667  C   LEU A  81       8.231  23.022  16.799  1.00 49.42           C  
ANISOU  667  C   LEU A  81     5316   4902   8559   -215   -112   -408       C  
ATOM    668  O   LEU A  81       8.846  23.186  15.739  1.00 48.00           O  
ANISOU  668  O   LEU A  81     5196   4756   8286    -90   -374   -452       O  
ATOM    669  CB  LEU A  81       6.650  24.830  17.534  1.00 50.34           C  
ANISOU  669  CB  LEU A  81     5001   5058   9069   -160    346   -427       C  
ATOM    670  CG  LEU A  81       5.231  25.401  17.575  1.00 55.98           C  
ANISOU  670  CG  LEU A  81     5303   5752  10214   -147    526   -416       C  
ATOM    671  CD1 LEU A  81       5.166  26.617  18.486  1.00 52.24           C  
ANISOU  671  CD1 LEU A  81     4849   5292   9706    -40    911   -479       C  
ATOM    672  CD2 LEU A  81       4.747  25.755  16.178  1.00 57.83           C  
ANISOU  672  CD2 LEU A  81     5279   5982  10713    -36    164   -411       C  
ATOM    673  H   LEU A  81       5.730  22.770  18.462  1.00 64.46           H  
ATOM    674  HA  LEU A  81       6.398  23.475  16.020  1.00 65.95           H  
ATOM    675  HB2 LEU A  81       6.974  24.788  18.447  1.00 60.77           H  
ATOM    676  HB3 LEU A  81       7.195  25.443  17.016  1.00 60.77           H  
ATOM    677  HG  LEU A  81       4.636  24.725  17.935  1.00 67.53           H  
ATOM    678 HD11 LEU A  81       4.259  26.960  18.491  1.00 63.04           H  
ATOM    679 HD12 LEU A  81       5.426  26.354  19.383  1.00 63.04           H  
ATOM    680 HD13 LEU A  81       5.774  27.295  18.151  1.00 63.04           H  
ATOM    681 HD21 LEU A  81       3.857  26.137  16.239  1.00 69.76           H  
ATOM    682 HD22 LEU A  81       5.357  26.399  15.786  1.00 69.76           H  
ATOM    683 HD23 LEU A  81       4.724  24.949  15.638  1.00 69.76           H  
ATOM    684  N   LEU A  82       8.806  22.480  17.875  1.00 48.68           N  
ANISOU  684  N   LEU A  82     5466   4786   8245   -301     42   -367       N  
ATOM    685  CA  LEU A  82      10.184  22.006  17.806  1.00 47.88           C  
ANISOU  685  CA  LEU A  82     5658   4692   7842   -232   -131   -370       C  
ATOM    686  C   LEU A  82      10.319  20.869  16.802  1.00 50.31           C  
ANISOU  686  C   LEU A  82     6009   4911   8197   -224   -433   -382       C  
ATOM    687  O   LEU A  82      11.301  20.805  16.052  1.00 47.50           O  
ANISOU  687  O   LEU A  82     5774   4589   7687    -79   -624   -434       O  
ATOM    688  CB  LEU A  82      10.656  21.558  19.189  1.00 48.54           C  
ANISOU  688  CB  LEU A  82     5997   4744   7703   -337     42   -296       C  
ATOM    689  CG  LEU A  82      10.805  22.670  20.229  1.00 51.80           C  
ANISOU  689  CG  LEU A  82     6490   5235   7956   -338    313   -315       C  
ATOM    690  CD1 LEU A  82      11.012  22.078  21.613  1.00 55.94           C  
ANISOU  690  CD1 LEU A  82     7299   5709   8248   -486    475   -223       C  
ATOM    691  CD2 LEU A  82      11.951  23.605  19.865  1.00 53.21           C  
ANISOU  691  CD2 LEU A  82     6742   5511   7965   -183    180   -380       C  
ATOM    692  H   LEU A  82       8.426  22.379  18.640  1.00 58.78           H  
ATOM    693  HA  LEU A  82      10.754  22.736  17.518  1.00 57.82           H  
ATOM    694  HB2 LEU A  82      10.013  20.921  19.538  1.00 58.61           H  
ATOM    695  HB3 LEU A  82      11.524  21.136  19.092  1.00 58.61           H  
ATOM    696  HG  LEU A  82       9.990  23.196  20.244  1.00 62.52           H  
ATOM    697 HD11 LEU A  82      11.110  22.799  22.254  1.00 67.49           H  
ATOM    698 HD12 LEU A  82      10.242  21.534  21.842  1.00 67.49           H  
ATOM    699 HD13 LEU A  82      11.813  21.531  21.605  1.00 67.49           H  
ATOM    700 HD21 LEU A  82      12.087  24.234  20.591  1.00 64.21           H  
ATOM    701 HD22 LEU A  82      12.755  23.080  19.727  1.00 64.21           H  
ATOM    702 HD23 LEU A  82      11.723  24.082  19.052  1.00 64.21           H  
ATOM    703  N   GLU A  83       9.339  19.963  16.769  1.00 46.72           N  
ANISOU  703  N   GLU A  83     5460   4331   7960   -386   -465   -343       N  
ATOM    704  CA  GLU A  83       9.376  18.874  15.799  1.00 51.06           C  
ANISOU  704  CA  GLU A  83     6087   4754   8560   -396   -771   -381       C  
ATOM    705  C   GLU A  83       9.324  19.410  14.375  1.00 51.32           C  
ANISOU  705  C   GLU A  83     6020   4851   8630   -260  -1010   -482       C  
ATOM    706  O   GLU A  83      10.009  18.895  13.483  1.00 48.67           O  
ANISOU  706  O   GLU A  83     5868   4474   8148   -155  -1233   -560       O  
ATOM    707  CB  GLU A  83       8.218  17.907  16.049  1.00 48.29           C  
ANISOU  707  CB  GLU A  83     5628   4242   8479   -643   -770   -312       C  
ATOM    708  CG  GLU A  83       8.397  17.024  17.274  1.00 51.46           C  
ANISOU  708  CG  GLU A  83     6238   4524   8790   -795   -599   -192       C  
ATOM    709  CD  GLU A  83       7.088  16.438  17.766  1.00 52.43           C  
ANISOU  709  CD  GLU A  83     6177   4533   9212  -1082   -461    -85       C  
ATOM    710  H   GLU A  83       8.654  19.958  17.290  1.00 56.42           H  
ATOM    711  HA  GLU A  83      10.205  18.382  15.909  1.00 61.63           H  
ATOM    712  HB2 GLU A  83       7.406  18.422  16.174  1.00 58.31           H  
ATOM    713  HB3 GLU A  83       8.127  17.325  15.278  1.00 58.31           H  
ATOM    714  HG2 GLU A  83       8.991  16.290  17.051  1.00 62.11           H  
ATOM    715  HG3 GLU A  83       8.779  17.553  17.992  1.00 62.11           H  
ATOM    716  N   GLU A  84       8.514  20.445  14.140  1.00 49.83           N  
ANISOU  716  N   GLU A  84     5558   4749   8625   -250   -961   -478       N  
ATOM    717  CA  GLU A  84       8.469  21.055  12.816  1.00 53.71           C  
ANISOU  717  CA  GLU A  84     5990   5299   9118   -122  -1206   -542       C  
ATOM    718  C   GLU A  84       9.825  21.634  12.437  1.00 48.45           C  
ANISOU  718  C   GLU A  84     5538   4744   8129     74  -1205   -586       C  
ATOM    719  O   GLU A  84      10.238  21.561  11.273  1.00 52.01           O  
ANISOU  719  O   GLU A  84     6111   5208   8440    174  -1421   -649       O  
ATOM    720  CB  GLU A  84       7.391  22.139  12.774  1.00 56.61           C  
ANISOU  720  CB  GLU A  84     6018   5722   9769   -120  -1145   -502       C  
ATOM    721  CG  GLU A  84       5.969  21.608  12.882  1.00 65.49           C  
ANISOU  721  CG  GLU A  84     6838   6755  11291   -309  -1191   -452       C  
ATOM    722  CD  GLU A  84       5.586  20.719  11.716  1.00 68.49           C  
ANISOU  722  CD  GLU A  84     7250   7031  11743   -392  -1612   -494       C  
ATOM    723  OE1 GLU A  84       5.693  21.174  10.558  1.00 71.14           O  
ANISOU  723  OE1 GLU A  84     7634   7403  11991   -274  -1895   -539       O  
ATOM    724  OE2 GLU A  84       5.179  19.562  11.956  1.00 73.89           O1-
ANISOU  724  OE2 GLU A  84     7945   7578  12551   -590  -1669   -480       O1-
ATOM    725  H   GLU A  84       7.991  20.805  14.721  1.00 60.15           H  
ATOM    726  HA  GLU A  84       8.235  20.376  12.164  1.00 64.81           H  
ATOM    727  HB2 GLU A  84       7.535  22.749  13.515  1.00 68.29           H  
ATOM    728  HB3 GLU A  84       7.464  22.617  11.933  1.00 68.29           H  
ATOM    729  HG2 GLU A  84       5.887  21.087  13.696  1.00 78.95           H  
ATOM    730  HG3 GLU A  84       5.353  22.357  12.904  1.00 78.95           H  
ATOM    731  N   ILE A  85      10.534  22.214  13.406  1.00 50.55           N  
ANISOU  731  N   ILE A  85     5857   5087   8262    115   -959   -554       N  
ATOM    732  CA  ILE A  85      11.869  22.735  13.133  1.00 49.23           C  
ANISOU  732  CA  ILE A  85     5848   5025   7832    266   -954   -578       C  
ATOM    733  C   ILE A  85      12.829  21.595  12.815  1.00 49.62           C  
ANISOU  733  C   ILE A  85     6116   5029   7710    326  -1072   -618       C  
ATOM    734  O   ILE A  85      13.693  21.718  11.938  1.00 48.93           O  
ANISOU  734  O   ILE A  85     6127   5008   7458    466  -1150   -666       O  
ATOM    735  CB  ILE A  85      12.364  23.577  14.322  1.00 42.97           C  
ANISOU  735  CB  ILE A  85     5066   4302   6957    258   -710   -538       C  
ATOM    736  CG1 ILE A  85      11.559  24.876  14.422  1.00 50.28           C  
ANISOU  736  CG1 ILE A  85     5807   5256   8042    263   -588   -530       C  
ATOM    737  CG2 ILE A  85      13.854  23.874  14.181  1.00 43.74           C  
ANISOU  737  CG2 ILE A  85     5306   4496   6818    370   -728   -545       C  
ATOM    738  CD1 ILE A  85      11.712  25.595  15.750  1.00 47.73           C  
ANISOU  738  CD1 ILE A  85     5525   4949   7663    219   -319   -521       C  
ATOM    739  H   ILE A  85      10.268  22.316  14.217  1.00 61.02           H  
ATOM    740  HA  ILE A  85      11.823  23.312  12.355  1.00 59.43           H  
ATOM    741  HB  ILE A  85      12.231  23.069  15.137  1.00 51.92           H  
ATOM    742 HG12 ILE A  85      11.856  25.480  13.723  1.00 60.69           H  
ATOM    743 HG13 ILE A  85      10.619  24.669  14.304  1.00 60.69           H  
ATOM    744 HG21 ILE A  85      14.089  24.601  14.779  1.00 52.85           H  
ATOM    745 HG22 ILE A  85      14.358  23.079  14.414  1.00 52.85           H  
ATOM    746 HG23 ILE A  85      14.040  24.128  13.263  1.00 52.85           H  
ATOM    747 HD11 ILE A  85      11.082  26.333  15.784  1.00 57.64           H  
ATOM    748 HD12 ILE A  85      11.530  24.971  16.469  1.00 57.64           H  
ATOM    749 HD13 ILE A  85      12.619  25.931  15.824  1.00 57.64           H  
ATOM    750  N   ALA A  86      12.696  20.470  13.521  1.00 46.48           N  
ANISOU  750  N   ALA A  86     5803   4502   7354    229  -1064   -593       N  
ATOM    751  CA  ALA A  86      13.557  19.321  13.257  1.00 50.30           C  
ANISOU  751  CA  ALA A  86     6499   4894   7717    313  -1182   -634       C  
ATOM    752  C   ALA A  86      13.403  18.842  11.819  1.00 47.63           C  
ANISOU  752  C   ALA A  86     6242   4495   7361    385  -1399   -750       C  
ATOM    753  O   ALA A  86      14.395  18.582  11.128  1.00 52.25           O  
ANISOU  753  O   ALA A  86     6976   5102   7775    558  -1443   -825       O  
ATOM    754  CB  ALA A  86      13.238  18.191  14.236  1.00 51.03           C  
ANISOU  754  CB  ALA A  86     6689   4811   7889    172  -1163   -564       C  
ATOM    755  H   ALA A  86      12.122  20.349  14.150  1.00 56.13           H  
ATOM    756  HA  ALA A  86      14.480  19.586  13.391  1.00 60.71           H  
ATOM    757  HB1 ALA A  86      13.818  17.437  14.048  1.00 61.59           H  
ATOM    758  HB2 ALA A  86      13.388  18.506  15.141  1.00 61.59           H  
ATOM    759  HB3 ALA A  86      12.310  17.930  14.126  1.00 61.59           H  
ATOM    760  N   LYS A  87      12.160  18.716  11.349  1.00 47.84           N  
ANISOU  760  N   LYS A  87     6172   4443   7562    251  -1536   -768       N  
ATOM    761  CA  LYS A  87      11.932  18.288   9.973  1.00 51.63           C  
ANISOU  761  CA  LYS A  87     6776   4853   7989    291  -1792   -887       C  
ATOM    762  C   LYS A  87      12.497  19.298   8.981  1.00 52.20           C  
ANISOU  762  C   LYS A  87     6878   5099   7857    456  -1801   -925       C  
ATOM    763  O   LYS A  87      13.020  18.918   7.927  1.00 51.84           O  
ANISOU  763  O   LYS A  87     7056   5034   7606    575  -1912  -1037       O  
ATOM    764  CB  LYS A  87      10.437  18.079   9.731  1.00 55.04           C  
ANISOU  764  CB  LYS A  87     7046   5180   8686     85  -1982   -874       C  
ATOM    765  H   LYS A  87      11.444  18.871  11.801  1.00 57.77           H  
ATOM    766  HA  LYS A  87      12.382  17.441   9.830  1.00 62.32           H  
ATOM    767  N   LEU A  88      12.400  20.591   9.298  1.00 52.24           N  
ANISOU  767  N   LEU A  88     6690   5257   7903    464  -1667   -835       N  
ATOM    768  CA  LEU A  88      12.950  21.607   8.408  1.00 48.48           C  
ANISOU  768  CA  LEU A  88     6255   4927   7238    596  -1663   -836       C  
ATOM    769  C   LEU A  88      14.467  21.497   8.321  1.00 45.99           C  
ANISOU  769  C   LEU A  88     6093   4698   6684    753  -1511   -868       C  
ATOM    770  O   LEU A  88      15.049  21.673   7.245  1.00 50.63           O  
ANISOU  770  O   LEU A  88     6827   5354   7055    869  -1533   -919       O  
ATOM    771  CB  LEU A  88      12.537  23.000   8.884  1.00 49.42           C  
ANISOU  771  CB  LEU A  88     6150   5142   7488    567  -1547   -729       C  
ATOM    772  CG  LEU A  88      11.063  23.347   8.667  1.00 55.43           C  
ANISOU  772  CG  LEU A  88     6707   5842   8511    471  -1707   -690       C  
ATOM    773  CD1 LEU A  88      10.672  24.576   9.471  1.00 52.52           C  
ANISOU  773  CD1 LEU A  88     6110   5523   8322    466  -1517   -602       C  
ATOM    774  CD2 LEU A  88      10.773  23.558   7.190  1.00 58.75           C  
ANISOU  774  CD2 LEU A  88     7236   6267   8819    520  -1993   -711       C  
ATOM    775  H   LEU A  88      12.028  20.898  10.010  1.00 63.05           H  
ATOM    776  HA  LEU A  88      12.587  21.476   7.518  1.00 58.53           H  
ATOM    777  HB2 LEU A  88      12.715  23.063   9.835  1.00 59.67           H  
ATOM    778  HB3 LEU A  88      13.065  23.657   8.403  1.00 59.67           H  
ATOM    779  HG  LEU A  88      10.521  22.605   8.978  1.00 66.87           H  
ATOM    780 HD11 LEU A  88       9.734  24.770   9.315  1.00 63.38           H  
ATOM    781 HD12 LEU A  88      10.820  24.399  10.413  1.00 63.38           H  
ATOM    782 HD13 LEU A  88      11.216  25.326   9.185  1.00 63.38           H  
ATOM    783 HD21 LEU A  88       9.863  23.878   7.089  1.00 70.86           H  
ATOM    784 HD22 LEU A  88      11.394  24.214   6.837  1.00 70.86           H  
ATOM    785 HD23 LEU A  88      10.881  22.715   6.723  1.00 70.86           H  
ATOM    786  N   LEU A  89      15.125  21.203   9.444  1.00 46.46           N  
ANISOU  786  N   LEU A  89     6116   4758   6780    758  -1355   -830       N  
ATOM    787  CA  LEU A  89      16.567  20.986   9.412  1.00 45.70           C  
ANISOU  787  CA  LEU A  89     6102   4734   6526    914  -1240   -850       C  
ATOM    788  C   LEU A  89      16.914  19.744   8.601  1.00 51.70           C  
ANISOU  788  C   LEU A  89     7081   5378   7184   1037  -1331   -982       C  
ATOM    789  O   LEU A  89      17.935  19.714   7.904  1.00 53.67           O  
ANISOU  789  O   LEU A  89     7415   5709   7270   1209  -1240  -1039       O  
ATOM    790  CB  LEU A  89      17.111  20.865  10.834  1.00 46.37           C  
ANISOU  790  CB  LEU A  89     6112   4820   6685    881  -1130   -767       C  
ATOM    791  CG  LEU A  89      17.011  22.121  11.701  1.00 53.39           C  
ANISOU  791  CG  LEU A  89     6848   5817   7621    780  -1010   -668       C  
ATOM    792  CD1 LEU A  89      17.352  21.788  13.144  1.00 52.55           C  
ANISOU  792  CD1 LEU A  89     6748   5673   7544    714   -953   -598       C  
ATOM    793  CD2 LEU A  89      17.917  23.223  11.170  1.00 47.37           C  
ANISOU  793  CD2 LEU A  89     6028   5222   6750    858   -925   -643       C  
ATOM    794  H   LEU A  89      14.765  21.126  10.222  1.00 56.11           H  
ATOM    795  HA  LEU A  89      16.990  21.752   8.993  1.00 55.19           H  
ATOM    796  HB2 LEU A  89      16.619  20.163  11.288  1.00 56.00           H  
ATOM    797  HB3 LEU A  89      18.051  20.629  10.779  1.00 56.00           H  
ATOM    798  HG  LEU A  89      16.101  22.455  11.671  1.00 64.43           H  
ATOM    799 HD11 LEU A  89      17.275  22.592  13.680  1.00 63.41           H  
ATOM    800 HD12 LEU A  89      16.734  21.114  13.467  1.00 63.41           H  
ATOM    801 HD13 LEU A  89      18.261  21.449  13.183  1.00 63.41           H  
ATOM    802 HD21 LEU A  89      17.903  23.970  11.789  1.00 57.21           H  
ATOM    803 HD22 LEU A  89      18.820  22.878  11.090  1.00 57.21           H  
ATOM    804 HD23 LEU A  89      17.593  23.507  10.301  1.00 57.21           H  
ATOM    805  N   LYS A  90      16.079  18.706   8.683  1.00 50.18           N  
ANISOU  805  N   LYS A  90     6986   4984   7097    946  -1491  -1037       N  
ATOM    806  CA  LYS A  90      16.313  17.515   7.875  1.00 53.24           C  
ANISOU  806  CA  LYS A  90     7634   5208   7387   1054  -1600  -1192       C  
ATOM    807  C   LYS A  90      16.207  17.836   6.391  1.00 51.00           C  
ANISOU  807  C   LYS A  90     7511   4982   6885   1121  -1681  -1304       C  
ATOM    808  O   LYS A  90      17.004  17.346   5.582  1.00 54.43           O  
ANISOU  808  O   LYS A  90     8163   5399   7119   1305  -1624  -1435       O  
ATOM    809  CB  LYS A  90      15.323  16.416   8.262  1.00 53.53           C  
ANISOU  809  CB  LYS A  90     7748   4987   7603    888  -1785  -1215       C  
ATOM    810  CG  LYS A  90      15.600  15.785   9.619  1.00 54.90           C  
ANISOU  810  CG  LYS A  90     7882   5055   7922    849  -1706  -1111       C  
ATOM    811  CD  LYS A  90      14.731  14.559   9.852  1.00 60.57           C  
ANISOU  811  CD  LYS A  90     8732   5481   8801    683  -1879  -1132       C  
ATOM    812  H   LYS A  90      15.385  18.669   9.188  1.00 60.58           H  
ATOM    813  HA  LYS A  90      17.208  17.183   8.051  1.00 64.25           H  
ATOM    814  HB2 LYS A  90      14.432  16.796   8.289  1.00 64.59           H  
ATOM    815  HB3 LYS A  90      15.364  15.712   7.595  1.00 64.59           H  
ATOM    816  HG2 LYS A  90      16.530  15.512   9.663  1.00 66.24           H  
ATOM    817  HG3 LYS A  90      15.410  16.431  10.318  1.00 66.24           H  
ATOM    818  HD2 LYS A  90      13.905  14.656   9.352  1.00 73.04           H  
ATOM    819  HD3 LYS A  90      15.209  13.770   9.552  1.00 73.04           H  
ATOM    820  N   LYS A  91      15.230  18.664   6.013  1.00 54.72           N  
ANISOU  820  N   LYS A  91     7892   5516   7384    983  -1810  -1250       N  
ATOM    821  CA  LYS A  91      15.118  19.085   4.621  1.00 54.18           C  
ANISOU  821  CA  LYS A  91     8008   5509   7068   1032  -1920  -1319       C  
ATOM    822  C   LYS A  91      16.363  19.841   4.177  1.00 52.95           C  
ANISOU  822  C   LYS A  91     7884   5559   6677   1206  -1658  -1293       C  
ATOM    823  O   LYS A  91      16.855  19.643   3.060  1.00 58.43           O  
ANISOU  823  O   LYS A  91     8845   6276   7081   1330  -1628  -1405       O  
ATOM    824  CB  LYS A  91      13.872  19.949   4.433  1.00 55.77           C  
ANISOU  824  CB  LYS A  91     8054   5741   7397    868  -2125  -1220       C  
ATOM    825  CG  LYS A  91      12.563  19.197   4.606  1.00 59.69           C  
ANISOU  825  CG  LYS A  91     8496   6044   8139    676  -2410  -1248       C  
ATOM    826  H   LYS A  91      14.631  18.991   6.536  1.00 66.03           H  
ATOM    827  HA  LYS A  91      15.025  18.298   4.061  1.00 65.37           H  
ATOM    828  HB2 LYS A  91      13.889  20.665   5.087  1.00 67.29           H  
ATOM    829  HB3 LYS A  91      13.883  20.319   3.536  1.00 67.29           H  
ATOM    830  N   ILE A  92      16.886  20.715   5.038  1.00 50.98           N  
ANISOU  830  N   ILE A  92     7376   5454   6539   1203  -1458  -1149       N  
ATOM    831  CA  ILE A  92      18.112  21.436   4.708  1.00 52.24           C  
ANISOU  831  CA  ILE A  92     7512   5804   6531   1330  -1205  -1101       C  
ATOM    832  C   ILE A  92      19.269  20.461   4.532  1.00 56.75           C  
ANISOU  832  C   ILE A  92     8193   6360   7008   1530  -1038  -1219       C  
ATOM    833  O   ILE A  92      20.114  20.631   3.645  1.00 58.52           O  
ANISOU  833  O   ILE A  92     8527   6698   7010   1668   -854  -1261       O  
ATOM    834  CB  ILE A  92      18.420  22.489   5.790  1.00 52.02           C  
ANISOU  834  CB  ILE A  92     7193   5894   6676   1254  -1070   -936       C  
ATOM    835  CG1 ILE A  92      17.351  23.586   5.786  1.00 51.12           C  
ANISOU  835  CG1 ILE A  92     6989   5789   6647   1111  -1190   -834       C  
ATOM    836  CG2 ILE A  92      19.801  23.088   5.567  1.00 52.46           C  
ANISOU  836  CG2 ILE A  92     7184   6132   6618   1357   -816   -880       C  
ATOM    837  CD1 ILE A  92      17.374  24.468   7.018  1.00 48.64           C  
ANISOU  837  CD1 ILE A  92     6436   5516   6528   1019  -1085   -716       C  
ATOM    838  H   ILE A  92      16.555  20.905   5.809  1.00 61.53           H  
ATOM    839  HA  ILE A  92      17.980  21.901   3.867  1.00 63.04           H  
ATOM    840  HB  ILE A  92      18.408  22.052   6.656  1.00 62.78           H  
ATOM    841 HG12 ILE A  92      17.491  24.155   5.013  1.00 61.71           H  
ATOM    842 HG13 ILE A  92      16.476  23.169   5.738  1.00 61.71           H  
ATOM    843 HG21 ILE A  92      19.883  23.898   6.095  1.00 63.31           H  
ATOM    844 HG22 ILE A  92      20.473  22.445   5.842  1.00 63.31           H  
ATOM    845 HG23 ILE A  92      19.908  23.295   4.625  1.00 63.31           H  
ATOM    846 HD11 ILE A  92      16.586  25.034   7.016  1.00 58.72           H  
ATOM    847 HD12 ILE A  92      17.375  23.907   7.809  1.00 58.72           H  
ATOM    848 HD13 ILE A  92      18.174  25.015   7.000  1.00 58.72           H  
ATOM    849  N   ALA A  93      19.326  19.425   5.373  1.00 54.58           N  
ANISOU  849  N   ALA A  93     7893   5934   6911   1557  -1083  -1264       N  
ATOM    850  CA  ALA A  93      20.403  18.445   5.272  1.00 58.18           C  
ANISOU  850  CA  ALA A  93     8434   6335   7336   1784   -945  -1372       C  
ATOM    851  C   ALA A  93      20.342  17.698   3.945  1.00 59.85           C  
ANISOU  851  C   ALA A  93     9003   6439   7298   1911   -969  -1582       C  
ATOM    852  O   ALA A  93      21.360  17.540   3.260  1.00 60.08           O  
ANISOU  852  O   ALA A  93     9118   6545   7166   2128   -732  -1671       O  
ATOM    853  CB  ALA A  93      20.330  17.467   6.445  1.00 58.50           C  
ANISOU  853  CB  ALA A  93     8423   6187   7617   1772  -1045  -1353       C  
ATOM    854  H   ALA A  93      18.760  19.271   6.001  1.00 65.85           H  
ATOM    855  HA  ALA A  93      21.254  18.909   5.318  1.00 70.17           H  
ATOM    856  HB1 ALA A  93      21.051  16.823   6.364  1.00 70.56           H  
ATOM    857  HB2 ALA A  93      20.420  17.962   7.275  1.00 70.56           H  
ATOM    858  HB3 ALA A  93      19.474  17.011   6.423  1.00 70.56           H  
ATOM    859  N   TRP A  94      19.152  17.225   3.567  1.00 57.29           N  
ANISOU  859  N   TRP A  94     8895   5934   6940   1773  -1249  -1672       N  
ATOM    860  CA  TRP A  94      19.005  16.558   2.278  1.00 61.66           C  
ANISOU  860  CA  TRP A  94     9854   6365   7210   1860  -1326  -1890       C  
ATOM    861  C   TRP A  94      19.310  17.505   1.125  1.00 66.24           C  
ANISOU  861  C   TRP A  94    10561   7159   7449   1904  -1190  -1884       C  
ATOM    862  O   TRP A  94      19.811  17.073   0.081  1.00 66.50           O  
ANISOU  862  O   TRP A  94    10922   7171   7174   2069  -1065  -2061       O  
ATOM    863  CB  TRP A  94      17.592  15.991   2.140  1.00 62.68           C  
ANISOU  863  CB  TRP A  94    10149   6264   7402   1644  -1718  -1959       C  
ATOM    864  CG  TRP A  94      17.263  14.948   3.165  1.00 62.52           C  
ANISOU  864  CG  TRP A  94    10049   6017   7688   1565  -1827  -1944       C  
ATOM    865  H   TRP A  94      18.430  17.277   4.030  1.00 69.11           H  
ATOM    866  HA  TRP A  94      19.630  15.818   2.233  1.00 74.35           H  
ATOM    867  HB2 TRP A  94      16.953  16.715   2.237  1.00 75.57           H  
ATOM    868  HB3 TRP A  94      17.502  15.585   1.263  1.00 75.57           H  
ATOM    869  N   LEU A  95      19.013  18.796   1.292  1.00 65.93           N  
ANISOU  869  N   LEU A  95    10299   7308   7445   1761  -1198  -1683       N  
ATOM    870  CA  LEU A  95      19.352  19.768   0.259  1.00 65.05           C  
ANISOU  870  CA  LEU A  95    10312   7389   7014   1786  -1059  -1629       C  
ATOM    871  C   LEU A  95      20.861  19.951   0.153  1.00 67.35           C  
ANISOU  871  C   LEU A  95    10511   7859   7222   1986   -621  -1616       C  
ATOM    872  O   LEU A  95      21.398  20.098  -0.951  1.00 67.86           O  
ANISOU  872  O   LEU A  95    10825   8020   6940   2091   -416  -1680       O  
ATOM    873  CB  LEU A  95      18.670  21.105   0.553  1.00 65.07           C  
ANISOU  873  CB  LEU A  95    10090   7502   7130   1594  -1185  -1403       C  
ATOM    874  CG  LEU A  95      17.429  21.425  -0.283  1.00 70.46           C  
ANISOU  874  CG  LEU A  95    10988   8118   7667   1452  -1545  -1393       C  
ATOM    875  CD1 LEU A  95      16.329  20.404  -0.040  1.00 74.92           C  
ANISOU  875  CD1 LEU A  95    11606   8450   8411   1348  -1899  -1514       C  
ATOM    876  CD2 LEU A  95      16.934  22.828   0.021  1.00 66.58           C  
ANISOU  876  CD2 LEU A  95    10249   7729   7321   1323  -1612  -1158       C  
ATOM    877  H   LEU A  95      18.622  19.127   1.983  1.00 79.48           H  
ATOM    878  HA  LEU A  95      19.024  19.446  -0.595  1.00 78.42           H  
ATOM    879  HB2 LEU A  95      18.396  21.107   1.484  1.00 78.44           H  
ATOM    880  HB3 LEU A  95      19.313  21.814   0.395  1.00 78.44           H  
ATOM    881  HG  LEU A  95      17.667  21.382  -1.223  1.00 84.91           H  
ATOM    882 HD11 LEU A  95      15.569  20.618  -0.604  1.00 90.27           H  
ATOM    883 HD12 LEU A  95      16.664  19.520  -0.257  1.00 90.27           H  
ATOM    884 HD13 LEU A  95      16.068  20.438   0.894  1.00 90.27           H  
ATOM    885 HD21 LEU A  95      16.106  22.982  -0.460  1.00 80.26           H  
ATOM    886 HD22 LEU A  95      16.781  22.909   0.975  1.00 80.26           H  
ATOM    887 HD23 LEU A  95      17.605  23.468  -0.262  1.00 80.26           H  
ATOM    888  N   LEU A  96      21.561  19.947   1.290  1.00 65.66           N  
ANISOU  888  N   LEU A  96     9935   7693   7319   2032   -474  -1526       N  
ATOM    889  CA  LEU A  96      23.014  20.078   1.262  1.00 66.93           C  
ANISOU  889  CA  LEU A  96     9924   8024   7483   2216    -87  -1499       C  
ATOM    890  C   LEU A  96      23.661  18.867   0.604  1.00 69.16           C  
ANISOU  890  C   LEU A  96    10448   8203   7625   2488     91  -1735       C  
ATOM    891  O   LEU A  96      24.571  19.013  -0.221  1.00 73.06           O  
ANISOU  891  O   LEU A  96    11008   8841   7912   2647    439  -1780       O  
ATOM    892  CB  LEU A  96      23.551  20.267   2.680  1.00 64.16           C  
ANISOU  892  CB  LEU A  96     9147   7721   7510   2189    -61  -1352       C  
ATOM    893  CG  LEU A  96      23.432  21.677   3.261  1.00 65.05           C  
ANISOU  893  CG  LEU A  96     8997   7988   7732   1975    -80  -1125       C  
ATOM    894  CD1 LEU A  96      23.750  21.657   4.744  1.00 61.49           C  
ANISOU  894  CD1 LEU A  96     8226   7525   7612   1926   -142  -1022       C  
ATOM    895  CD2 LEU A  96      24.347  22.650   2.532  1.00 74.34           C  
ANISOU  895  CD2 LEU A  96    10099   9392   8756   1989    223  -1023       C  
ATOM    896  H   LEU A  96      21.223  19.870   2.077  1.00 79.15           H  
ATOM    897  HA  LEU A  96      23.247  20.865   0.746  1.00 80.68           H  
ATOM    898  HB2 LEU A  96      23.063  19.671   3.270  1.00 77.35           H  
ATOM    899  HB3 LEU A  96      24.493  20.035   2.680  1.00 77.35           H  
ATOM    900  HG  LEU A  96      22.522  21.988   3.142  1.00 78.42           H  
ATOM    901 HD11 LEU A  96      23.669  22.557   5.096  1.00 74.15           H  
ATOM    902 HD12 LEU A  96      23.123  21.068   5.193  1.00 74.15           H  
ATOM    903 HD13 LEU A  96      24.656  21.333   4.868  1.00 74.15           H  
ATOM    904 HD21 LEU A  96      24.259  23.528   2.935  1.00 89.57           H  
ATOM    905 HD22 LEU A  96      25.263  22.341   2.611  1.00 89.57           H  
ATOM    906 HD23 LEU A  96      24.089  22.686   1.598  1.00 89.57           H  
ATOM    907  N   LYS A  97      23.207  17.661   0.957  1.00 65.60           N  
ANISOU  907  N   LYS A  97    10141   7489   7293   2545   -119  -1888       N  
ATOM    908  CA  LYS A  97      23.741  16.462   0.322  1.00 71.39           C  
ANISOU  908  CA  LYS A  97    11146   8069   7909   2802     29  -2129       C  
ATOM    909  C   LYS A  97      23.550  16.503  -1.188  1.00 74.19           C  
ANISOU  909  C   LYS A  97    11928   8454   7807   2801    112  -2266       C  
ATOM    910  O   LYS A  97      24.384  15.977  -1.934  1.00 77.35           O  
ANISOU  910  O   LYS A  97    12439   8878   8072   2967    419  -2375       O  
ATOM    911  CB  LYS A  97      23.075  15.216   0.908  1.00 64.84           C  
ANISOU  911  CB  LYS A  97    10394   6943   7298   2716   -272  -2183       C  
ATOM    912  CG  LYS A  97      23.812  14.625   2.099  1.00 70.69           C  
ANISOU  912  CG  LYS A  97    10810   7628   8421   2814   -215  -2083       C  
ATOM    913  CD  LYS A  97      22.845  14.036   3.113  1.00 79.04           C  
ANISOU  913  CD  LYS A  97    11858   8464   9709   2617   -565  -2015       C  
ATOM    914  H   LYS A  97      22.602  17.516   1.551  1.00 79.07           H  
ATOM    915  HA  LYS A  97      24.692  16.405   0.505  1.00 86.02           H  
ATOM    916  HB2 LYS A  97      22.180  15.451   1.201  1.00 78.16           H  
ATOM    917  HB3 LYS A  97      23.031  14.534   0.220  1.00 78.16           H  
ATOM    918  HG2 LYS A  97      24.402  13.919   1.794  1.00 85.19           H  
ATOM    919  HG3 LYS A  97      24.326  15.322   2.537  1.00 85.19           H  
ATOM    920  N   LYS A  98      22.466  17.125  -1.658  1.00 77.44           N  
ANISOU  920  N   LYS A  98    12578   8860   7985   2606   -168  -2255       N  
ATOM    921  CA  LYS A  98      22.252  17.246  -3.095  1.00 83.64           C  
ANISOU  921  CA  LYS A  98    13792   9683   8303   2568   -140  -2342       C  
ATOM    922  C   LYS A  98      23.217  18.242  -3.723  1.00 82.02           C  
ANISOU  922  C   LYS A  98    13568   9767   7829   2672    295  -2254       C  
ATOM    923  O   LYS A  98      23.645  18.053  -4.867  1.00 84.82           O  
ANISOU  923  O   LYS A  98    14211  10174   7843   2730    532  -2338       O  
ATOM    924  CB  LYS A  98      20.807  17.661  -3.377  1.00 82.27           C  
ANISOU  924  CB  LYS A  98    13830   9426   8004   2308   -623  -2305       C  
ATOM    925  H   LYS A  98      21.851  17.480  -1.172  1.00 93.28           H  
ATOM    926  HA  LYS A  98      22.401  16.380  -3.507  1.00100.72           H  
ATOM    927  N   ILE A  99      23.573  19.303  -2.995  1.00 78.47           N  
ANISOU  927  N   ILE A  99    12670   9522   7624   2579    401  -1992       N  
ATOM    928  CA  ILE A  99      24.499  20.293  -3.535  1.00 80.63           C  
ANISOU  928  CA  ILE A  99    12848  10071   7718   2600    814  -1841       C  
ATOM    929  C   ILE A  99      25.894  19.698  -3.676  1.00 95.54           C  
ANISOU  929  C   ILE A  99    14613  12041   9646   2899   1318  -1958       C  
ATOM    930  O   ILE A  99      26.582  19.923  -4.679  1.00 87.83           O  
ANISOU  930  O   ILE A  99    13817  11214   8339   2993   1718  -1986       O  
ATOM    931  CB  ILE A  99      24.508  21.551  -2.649  1.00 91.20           C  
ANISOU  931  CB  ILE A  99    13726  11563   9363   2389    759  -1530       C  
ATOM    932  H   ILE A  99      23.296  19.469  -2.198  1.00 94.52           H  
ATOM    933  HA  ILE A  99      24.194  20.550  -4.420  1.00 97.12           H  
ATOM    934  N   ALA A 100      26.337  18.931  -2.676  1.00 79.18           N  
ANISOU  934  N   ALA A 100    12220   9872   7994   3049   1313  -2009       N  
ATOM    935  CA  ALA A 100      27.658  18.318  -2.750  1.00 78.69           C  
ANISOU  935  CA  ALA A 100    11922   9869   8106   3280   1723  -2068       C  
ATOM    936  C   ALA A 100      27.765  17.388  -3.952  1.00 79.82           C  
ANISOU  936  C   ALA A 100    12475   9898   7954   3364   1868  -2297       C  
ATOM    937  O   ALA A 100      28.805  17.340  -4.620  1.00 84.21           O  
ANISOU  937  O   ALA A 100    12962  10595   8440   3492   2313  -2335       O  
ATOM    938  CB  ALA A 100      27.957  17.560  -1.457  1.00 83.54           C  
ANISOU  938  CB  ALA A 100    12161  10346   9236   3370   1564  -2050       C  
ATOM    939  H   ALA A 100      25.898  18.755  -1.958  1.00 95.38           H  
ATOM    940  HA  ALA A 100      28.324  19.016  -2.849  1.00 94.78           H  
ATOM    941  HB1 ALA A 100      28.838  17.159  -1.522  1.00100.61           H  
ATOM    942  HB2 ALA A 100      27.931  18.182  -0.713  1.00100.61           H  
ATOM    943  HB3 ALA A 100      27.287  16.869  -1.334  1.00100.61           H  
ATOM    944  N   GLN A 101      26.702  16.646  -4.244  1.00 81.66           N  
ANISOU  944  N   GLN A 101    13120   9879   8028   3279   1496  -2454       N  
ATOM    945  CA  GLN A 101      26.694  15.731  -5.378  1.00 82.89           C  
ANISOU  945  CA  GLN A 101    13704   9902   7890   3340   1579  -2686       C  
ATOM    946  C   GLN A 101      26.326  16.471  -6.659  1.00 81.03           C  
ANISOU  946  C   GLN A 101    13888   9797   7103   3207   1635  -2679       C  
ATOM    947  O   GLN A 101      27.153  17.173  -7.241  1.00 91.76           O  
ANISOU  947  O   GLN A 101    15186  11400   8279   3250   2059  -2599       O  
ATOM    948  CB  GLN A 101      25.714  14.582  -5.132  1.00 77.94           C  
ANISOU  948  CB  GLN A 101    13319   8938   7355   3273   1134  -2835       C  
ATOM    949  H   GLN A 101      25.968  16.654  -3.796  1.00 98.35           H  
ATOM    950  HA  GLN A 101      27.578  15.350  -5.489  1.00 99.83           H  
ATOM    951  N   LEU A 110      20.106  26.407  -2.415  1.00 61.99           N  
ANISOU  951  N   LEU A 110     9974   7785   5796   1416   -606   -657       N  
ATOM    952  CA  LEU A 110      20.553  27.617  -1.735  1.00 68.12           C  
ANISOU  952  CA  LEU A 110    10432   8646   6804   1318   -450   -436       C  
ATOM    953  C   LEU A 110      19.368  28.525  -1.425  1.00 66.90           C  
ANISOU  953  C   LEU A 110    10201   8375   6844   1188   -796   -288       C  
ATOM    954  O   LEU A 110      19.123  28.869  -0.269  1.00 63.78           O  
ANISOU  954  O   LEU A 110     9480   7929   6824   1131   -841   -245       O  
ATOM    955  CB  LEU A 110      21.581  28.364  -2.587  1.00 66.44           C  
ANISOU  955  CB  LEU A 110    10352   8598   6294   1307    -98   -293       C  
ATOM    956  H   LEU A 110      20.156  26.449  -3.273  1.00 74.75           H  
ATOM    957  HA  LEU A 110      20.980  27.376  -0.899  1.00 82.10           H  
ATOM    958  N   GLU A 111      18.632  28.913  -2.469  1.00 70.97           N  
ANISOU  958  N   GLU A 111    11031   8838   7094   1152  -1042   -212       N  
ATOM    959  CA  GLU A 111      17.448  29.740  -2.265  1.00 71.86           C  
ANISOU  959  CA  GLU A 111    11057   8823   7426   1068  -1398    -70       C  
ATOM    960  C   GLU A 111      16.401  29.000  -1.441  1.00 67.03           C  
ANISOU  960  C   GLU A 111    10221   8081   7166   1066  -1676   -206       C  
ATOM    961  O   GLU A 111      15.737  29.597  -0.586  1.00 65.21           O  
ANISOU  961  O   GLU A 111     9701   7770   7307   1019  -1785   -125       O  
ATOM    962  CB  GLU A 111      16.868  30.167  -3.613  1.00 73.64           C  
ANISOU  962  CB  GLU A 111    11686   9010   7283   1044  -1668     44       C  
ATOM    963  H   GLU A 111      18.796  28.714  -3.289  1.00 85.52           H  
ATOM    964  HA  GLU A 111      17.702  30.541  -1.781  1.00 86.60           H  
ATOM    965  N   GLU A 112      16.239  27.698  -1.686  1.00 65.34           N  
ANISOU  965  N   GLU A 112    10149   7832   6844   1112  -1771   -416       N  
ATOM    966  CA  GLU A 112      15.299  26.914  -0.893  1.00 64.07           C  
ANISOU  966  CA  GLU A 112     9776   7542   7026   1078  -2005   -532       C  
ATOM    967  C   GLU A 112      15.754  26.816   0.557  1.00 56.11           C  
ANISOU  967  C   GLU A 112     8403   6553   6364   1078  -1750   -549       C  
ATOM    968  O   GLU A 112      14.926  26.823   1.475  1.00 57.22           O  
ANISOU  968  O   GLU A 112     8276   6604   6859   1016  -1872   -537       O  
ATOM    969  CB  GLU A 112      15.137  25.521  -1.501  1.00 64.04           C  
ANISOU  969  CB  GLU A 112    10053   7465   6816   1110  -2155   -755       C  
ATOM    970  H   GLU A 112      16.655  27.255  -2.294  1.00 78.76           H  
ATOM    971  HA  GLU A 112      14.433  27.350  -0.910  1.00 77.24           H  
ATOM    972  N   ILE A 113      17.066  26.722   0.784  1.00 54.66           N  
ANISOU  972  N   ILE A 113     8200   6486   6080   1146  -1396   -571       N  
ATOM    973  CA  ILE A 113      17.579  26.702   2.150  1.00 51.72           C  
ANISOU  973  CA  ILE A 113     7513   6137   6002   1135  -1198   -566       C  
ATOM    974  C   ILE A 113      17.240  28.007   2.857  1.00 52.65           C  
ANISOU  974  C   ILE A 113     7408   6244   6352   1042  -1197   -401       C  
ATOM    975  O   ILE A 113      16.908  28.018   4.049  1.00 53.85           O  
ANISOU  975  O   ILE A 113     7329   6340   6792    993  -1191   -409       O  
ATOM    976  CB  ILE A 113      19.096  26.435   2.148  1.00 52.36           C  
ANISOU  976  CB  ILE A 113     7586   6354   5954   1229   -857   -596       C  
ATOM    977  CG1 ILE A 113      19.384  25.054   1.552  1.00 58.27           C  
ANISOU  977  CG1 ILE A 113     8558   7070   6514   1362   -837   -794       C  
ATOM    978  CG2 ILE A 113      19.659  26.545   3.564  1.00 48.30           C  
ANISOU  978  CG2 ILE A 113     6756   5865   5730   1198   -717   -560       C  
ATOM    979  CD1 ILE A 113      20.855  24.727   1.430  1.00 62.92           C  
ANISOU  979  CD1 ILE A 113     9115   7788   7003   1502   -483   -834       C  
ATOM    980  H   ILE A 113      17.669  26.670   0.173  1.00 65.95           H  
ATOM    981  HA  ILE A 113      17.150  25.978   2.632  1.00 62.42           H  
ATOM    982  HB  ILE A 113      19.530  27.105   1.598  1.00 63.19           H  
ATOM    983 HG12 ILE A 113      18.978  24.380   2.119  1.00 70.29           H  
ATOM    984 HG13 ILE A 113      18.999  25.014   0.662  1.00 70.29           H  
ATOM    985 HG21 ILE A 113      20.587  26.263   3.558  1.00 58.31           H  
ATOM    986 HG22 ILE A 113      19.594  27.467   3.859  1.00 58.31           H  
ATOM    987 HG23 ILE A 113      19.144  25.972   4.154  1.00 58.31           H  
ATOM    988 HD11 ILE A 113      20.962  23.968   0.836  1.00 75.86           H  
ATOM    989 HD12 ILE A 113      21.321  25.497   1.069  1.00 75.86           H  
ATOM    990 HD13 ILE A 113      21.204  24.511   2.309  1.00 75.86           H  
ATOM    991  N   ALA A 114      17.319  29.126   2.135  1.00 51.22           N  
ANISOU  991  N   ALA A 114     7329   6097   6035   1016  -1194   -251       N  
ATOM    992  CA  ALA A 114      16.979  30.415   2.727  1.00 52.59           C  
ANISOU  992  CA  ALA A 114     7336   6214   6432    943  -1203   -104       C  
ATOM    993  C   ALA A 114      15.530  30.432   3.193  1.00 51.55           C  
ANISOU  993  C   ALA A 114     7062   5935   6589    928  -1462   -120       C  
ATOM    994  O   ALA A 114      15.230  30.849   4.317  1.00 52.71           O  
ANISOU  994  O   ALA A 114     6984   6020   7022    894  -1396   -114       O  
ATOM    995  CB  ALA A 114      17.234  31.535   1.720  1.00 56.47           C  
ANISOU  995  CB  ALA A 114     8018   6727   6713    919  -1194     77       C  
ATOM    996  H   ALA A 114      17.563  29.164   1.311  1.00 61.82           H  
ATOM    997  HA  ALA A 114      17.547  30.568   3.498  1.00 63.47           H  
ATOM    998  HB1 ALA A 114      17.008  32.385   2.129  1.00 68.13           H  
ATOM    999  HB2 ALA A 114      18.171  31.527   1.469  1.00 68.13           H  
ATOM   1000  HB3 ALA A 114      16.681  31.388   0.936  1.00 68.13           H  
ATOM   1001  N   GLN A 115      14.612  29.978   2.336  1.00 51.08           N  
ANISOU 1001  N   GLN A 115     7131   5817   6459    948  -1757   -145       N  
ATOM   1002  CA  GLN A 115      13.208  29.921   2.725  1.00 51.91           C  
ANISOU 1002  CA  GLN A 115     7038   5794   6891    928  -2010   -152       C  
ATOM   1003  C   GLN A 115      13.011  28.997   3.920  1.00 49.82           C  
ANISOU 1003  C   GLN A 115     6557   5505   6868    891  -1906   -285       C  
ATOM   1004  O   GLN A 115      12.205  29.286   4.812  1.00 52.30           O  
ANISOU 1004  O   GLN A 115     6612   5741   7517    863  -1902   -269       O  
ATOM   1005  CB  GLN A 115      12.356  29.457   1.543  1.00 56.40           C  
ANISOU 1005  CB  GLN A 115     7787   6311   7330    930  -2394   -160       C  
ATOM   1006  H   GLN A 115      14.776  29.704   1.537  1.00 61.65           H  
ATOM   1007  HA  GLN A 115      12.913  30.810   2.977  1.00 62.65           H  
ATOM   1008  N   LEU A 116      13.744  27.883   3.957  1.00 50.45           N  
ANISOU 1008  N   LEU A 116     6752   5638   6781    900  -1802   -411       N  
ATOM   1009  CA  LEU A 116      13.630  26.963   5.083  1.00 51.21           C  
ANISOU 1009  CA  LEU A 116     6692   5691   7075    857  -1713   -509       C  
ATOM   1010  C   LEU A 116      14.118  27.613   6.371  1.00 45.55           C  
ANISOU 1010  C   LEU A 116     5794   5006   6506    834  -1449   -462       C  
ATOM   1011  O   LEU A 116      13.527  27.414   7.438  1.00 44.94           O  
ANISOU 1011  O   LEU A 116     5543   4865   6668    774  -1398   -482       O  
ATOM   1012  CB  LEU A 116      14.414  25.684   4.792  1.00 46.47           C  
ANISOU 1012  CB  LEU A 116     6284   5109   6262    904  -1668   -642       C  
ATOM   1013  CG  LEU A 116      13.843  24.822   3.663  1.00 56.39           C  
ANISOU 1013  CG  LEU A 116     7769   6288   7369    905  -1948   -741       C  
ATOM   1014  CD1 LEU A 116      14.927  23.972   3.012  1.00 56.40           C  
ANISOU 1014  CD1 LEU A 116     8052   6326   7051   1013  -1832   -869       C  
ATOM   1015  CD2 LEU A 116      12.717  23.944   4.185  1.00 61.19           C  
ANISOU 1015  CD2 LEU A 116     8244   6748   8256    795  -2146   -801       C  
ATOM   1016  H   LEU A 116      14.305  27.641   3.351  1.00 60.90           H  
ATOM   1017  HA  LEU A 116      12.698  26.722   5.203  1.00 61.81           H  
ATOM   1018  HB2 LEU A 116      15.319  25.929   4.543  1.00 56.12           H  
ATOM   1019  HB3 LEU A 116      14.426  25.142   5.596  1.00 56.12           H  
ATOM   1020  HG  LEU A 116      13.483  25.408   2.979  1.00 68.03           H  
ATOM   1021 HD11 LEU A 116      14.508  23.292   2.462  1.00 68.03           H  
ATOM   1022 HD12 LEU A 116      15.488  24.542   2.463  1.00 68.03           H  
ATOM   1023 HD13 LEU A 116      15.460  23.554   3.706  1.00 68.03           H  
ATOM   1024 HD21 LEU A 116      12.361  23.419   3.452  1.00 73.78           H  
ATOM   1025 HD22 LEU A 116      13.068  23.357   4.873  1.00 73.78           H  
ATOM   1026 HD23 LEU A 116      12.022  24.510   4.556  1.00 73.78           H  
ATOM   1027  N   LEU A 117      15.195  28.397   6.291  1.00 47.61           N  
ANISOU 1027  N   LEU A 117     6110   5360   6618    862  -1275   -398       N  
ATOM   1028  CA  LEU A 117      15.692  29.088   7.475  1.00 40.73           C  
ANISOU 1028  CA  LEU A 117     5105   4503   5866    815  -1074   -361       C  
ATOM   1029  C   LEU A 117      14.701  30.138   7.957  1.00 43.53           C  
ANISOU 1029  C   LEU A 117     5329   4753   6457    785  -1096   -304       C  
ATOM   1030  O   LEU A 117      14.526  30.327   9.167  1.00 46.00           O  
ANISOU 1030  O   LEU A 117     5530   5021   6927    737   -966   -332       O  
ATOM   1031  CB  LEU A 117      17.046  29.730   7.177  1.00 45.35           C  
ANISOU 1031  CB  LEU A 117     5757   5202   6272    820   -917   -293       C  
ATOM   1032  CG  LEU A 117      18.225  28.771   7.010  1.00 48.54           C  
ANISOU 1032  CG  LEU A 117     6211   5718   6514    876   -810   -353       C  
ATOM   1033  CD1 LEU A 117      19.436  29.508   6.460  1.00 51.64           C  
ANISOU 1033  CD1 LEU A 117     6626   6235   6759    872   -647   -260       C  
ATOM   1034  CD2 LEU A 117      18.561  28.096   8.330  1.00 48.88           C  
ANISOU 1034  CD2 LEU A 117     6141   5750   6682    851   -748   -411       C  
ATOM   1035  H   LEU A 117      15.647  28.543   5.573  1.00 57.49           H  
ATOM   1036  HA  LEU A 117      15.816  28.439   8.186  1.00 49.23           H  
ATOM   1037  HB2 LEU A 117      16.966  30.233   6.351  1.00 54.78           H  
ATOM   1038  HB3 LEU A 117      17.264  30.328   7.909  1.00 54.78           H  
ATOM   1039  HG  LEU A 117      17.981  28.078   6.377  1.00 58.60           H  
ATOM   1040 HD11 LEU A 117      20.170  28.882   6.364  1.00 62.33           H  
ATOM   1041 HD12 LEU A 117      19.209  29.887   5.597  1.00 62.33           H  
ATOM   1042 HD13 LEU A 117      19.682  30.215   7.077  1.00 62.33           H  
ATOM   1043 HD21 LEU A 117      19.378  27.584   8.224  1.00 59.02           H  
ATOM   1044 HD22 LEU A 117      18.683  28.777   9.011  1.00 59.02           H  
ATOM   1045 HD23 LEU A 117      17.831  27.507   8.578  1.00 59.02           H  
ATOM   1046  N   GLU A 118      14.047  30.837   7.027  1.00 43.59           N  
ANISOU 1046  N   GLU A 118     5367   4710   6484    824  -1258   -222       N  
ATOM   1047  CA  GLU A 118      13.043  31.819   7.422  1.00 46.54           C  
ANISOU 1047  CA  GLU A 118     5592   4956   7134    841  -1289   -168       C  
ATOM   1048  C   GLU A 118      11.867  31.144   8.113  1.00 46.37           C  
ANISOU 1048  C   GLU A 118     5360   4867   7389    826  -1322   -243       C  
ATOM   1049  O   GLU A 118      11.285  31.700   9.053  1.00 48.75           O  
ANISOU 1049  O   GLU A 118     5501   5087   7934    830  -1183   -255       O  
ATOM   1050  CB  GLU A 118      12.571  32.607   6.200  1.00 47.22           C  
ANISOU 1050  CB  GLU A 118     5761   4988   7195    903  -1514    -40       C  
ATOM   1051  H   GLU A 118      14.166  30.763   6.179  1.00 52.66           H  
ATOM   1052  HA  GLU A 118      13.442  32.446   8.045  1.00 56.20           H  
ATOM   1053  N   GLU A 119      11.501  29.941   7.663  1.00 43.84           N  
ANISOU 1053  N   GLU A 119     5049   4568   7038    800  -1486   -298       N  
ATOM   1054  CA  GLU A 119      10.434  29.201   8.328  1.00 45.98           C  
ANISOU 1054  CA  GLU A 119     5108   4775   7586    742  -1503   -352       C  
ATOM   1055  C   GLU A 119      10.831  28.833   9.752  1.00 45.38           C  
ANISOU 1055  C   GLU A 119     4998   4712   7532    676  -1210   -415       C  
ATOM   1056  O   GLU A 119      10.019  28.939  10.678  1.00 49.48           O  
ANISOU 1056  O   GLU A 119     5327   5172   8301    639  -1068   -426       O  
ATOM   1057  CB  GLU A 119      10.087  27.944   7.531  1.00 47.28           C  
ANISOU 1057  CB  GLU A 119     5341   4933   7691    695  -1762   -404       C  
ATOM   1058  CG  GLU A 119       8.703  27.971   6.904  1.00 58.40           C  
ANISOU 1058  CG  GLU A 119     6562   6261   9367    681  -2068   -359       C  
ATOM   1059  H   GLU A 119      11.850  29.540   6.987  1.00 52.96           H  
ATOM   1060  HA  GLU A 119       9.643  29.760   8.366  1.00 55.53           H  
ATOM   1061  HB2 GLU A 119      10.733  27.842   6.814  1.00 57.09           H  
ATOM   1062  HB3 GLU A 119      10.127  27.178   8.124  1.00 57.09           H  
ATOM   1063  N   ILE A 120      12.076  28.393   9.946  1.00 46.37           N  
ANISOU 1063  N   ILE A 120     5307   4916   7395    663  -1114   -449       N  
ATOM   1064  CA  ILE A 120      12.544  28.081  11.292  1.00 44.67           C  
ANISOU 1064  CA  ILE A 120     5102   4710   7162    597   -890   -485       C  
ATOM   1065  C   ILE A 120      12.486  29.323  12.170  1.00 44.07           C  
ANISOU 1065  C   ILE A 120     4974   4602   7168    594   -693   -470       C  
ATOM   1066  O   ILE A 120      12.100  29.254  13.343  1.00 42.35           O  
ANISOU 1066  O   ILE A 120     4710   4342   7040    532   -509   -504       O  
ATOM   1067  CB  ILE A 120      13.965  27.488  11.240  1.00 38.94           C  
ANISOU 1067  CB  ILE A 120     4550   4072   6175    613   -872   -504       C  
ATOM   1068  CG1 ILE A 120      13.933  26.099  10.599  1.00 46.04           C  
ANISOU 1068  CG1 ILE A 120     5529   4950   7012    628  -1025   -557       C  
ATOM   1069  CG2 ILE A 120      14.558  27.408  12.639  1.00 41.47           C  
ANISOU 1069  CG2 ILE A 120     4900   4401   6455    546   -695   -512       C  
ATOM   1070  CD1 ILE A 120      15.290  25.595  10.154  1.00 46.94           C  
ANISOU 1070  CD1 ILE A 120     5794   5144   6896    710  -1016   -583       C  
ATOM   1071  H   ILE A 120      12.658  28.270   9.324  1.00 56.00           H  
ATOM   1072  HA  ILE A 120      11.957  27.412  11.677  1.00 53.97           H  
ATOM   1073  HB  ILE A 120      14.521  28.071  10.700  1.00 47.09           H  
ATOM   1074 HG12 ILE A 120      13.580  25.467  11.244  1.00 55.60           H  
ATOM   1075 HG13 ILE A 120      13.360  26.131   9.817  1.00 55.60           H  
ATOM   1076 HG21 ILE A 120      15.361  26.865  12.611  1.00 50.12           H  
ATOM   1077 HG22 ILE A 120      14.774  28.303  12.942  1.00 50.12           H  
ATOM   1078 HG23 ILE A 120      13.907  27.005  13.235  1.00 50.12           H  
ATOM   1079 HD11 ILE A 120      15.173  24.765   9.665  1.00 56.68           H  
ATOM   1080 HD12 ILE A 120      15.702  26.261   9.583  1.00 56.68           H  
ATOM   1081 HD13 ILE A 120      15.842  25.443  10.937  1.00 56.68           H  
ATOM   1082  N   ALA A 121      12.868  30.477  11.617  1.00 45.35           N  
ANISOU 1082  N   ALA A 121     5179   4766   7285    652   -717   -422       N  
ATOM   1083  CA  ALA A 121      12.811  31.720  12.381  1.00 43.85           C  
ANISOU 1083  CA  ALA A 121     4982   4500   7181    653   -549   -425       C  
ATOM   1084  C   ALA A 121      11.383  32.031  12.810  1.00 44.18           C  
ANISOU 1084  C   ALA A 121     4830   4426   7529    696   -469   -448       C  
ATOM   1085  O   ALA A 121      11.131  32.374  13.971  1.00 45.61           O  
ANISOU 1085  O   ALA A 121     5005   4547   7779    670   -233   -513       O  
ATOM   1086  CB  ALA A 121      13.386  32.869  11.553  1.00 44.17           C  
ANISOU 1086  CB  ALA A 121     5110   4525   7148    697   -622   -344       C  
ATOM   1087  H   ALA A 121      13.159  30.565  10.813  1.00 54.78           H  
ATOM   1088  HA  ALA A 121      13.353  31.622  13.179  1.00 52.98           H  
ATOM   1089  HB1 ALA A 121      13.346  33.685  12.075  1.00 53.36           H  
ATOM   1090  HB2 ALA A 121      14.308  32.665  11.328  1.00 53.36           H  
ATOM   1091  HB3 ALA A 121      12.862  32.968  10.743  1.00 53.36           H  
ATOM   1092  N   LYS A 122      10.430  31.919  11.881  1.00 42.61           N  
ANISOU 1092  N   LYS A 122     4473   4196   7522    764   -663   -398       N  
ATOM   1093  CA  LYS A 122       9.035  32.164  12.230  1.00 43.76           C  
ANISOU 1093  CA  LYS A 122     4352   4242   8033    818   -596   -405       C  
ATOM   1094  C   LYS A 122       8.547  31.188  13.292  1.00 43.46           C  
ANISOU 1094  C   LYS A 122     4210   4223   8079    713   -392   -472       C  
ATOM   1095  O   LYS A 122       7.666  31.527  14.090  1.00 45.55           O  
ANISOU 1095  O   LYS A 122     4295   4418   8595    737   -158   -506       O  
ATOM   1096  CB  LYS A 122       8.159  32.070  10.981  1.00 47.97           C  
ANISOU 1096  CB  LYS A 122     4718   4751   8760    885   -924   -321       C  
ATOM   1097  H   LYS A 122      10.565  31.707  11.059  1.00 51.49           H  
ATOM   1098  HA  LYS A 122       8.954  33.062  12.586  1.00 52.87           H  
ATOM   1099  N   LEU A 123       9.103  29.977  13.321  1.00 47.08           N  
ANISOU 1099  N   LEU A 123     4791   4763   8336    602   -455   -485       N  
ATOM   1100  CA  LEU A 123       8.710  29.012  14.342  1.00 47.98           C  
ANISOU 1100  CA  LEU A 123     4858   4874   8500    478   -268   -517       C  
ATOM   1101  C   LEU A 123       9.334  29.349  15.691  1.00 45.18           C  
ANISOU 1101  C   LEU A 123     4690   4522   7954    431     36   -569       C  
ATOM   1102  O   LEU A 123       8.682  29.208  16.731  1.00 44.56           O  
ANISOU 1102  O   LEU A 123     4552   4407   7972    367    308   -595       O  
ATOM   1103  CB  LEU A 123       9.100  27.600  13.904  1.00 46.56           C  
ANISOU 1103  CB  LEU A 123     4781   4732   8178    388   -465   -507       C  
ATOM   1104  CG  LEU A 123       8.183  26.968  12.852  1.00 56.57           C  
ANISOU 1104  CG  LEU A 123     5871   5965   9659    369   -749   -481       C  
ATOM   1105  CD1 LEU A 123       8.869  25.799  12.163  1.00 54.27           C  
ANISOU 1105  CD1 LEU A 123     5791   5687   9144    327   -978   -505       C  
ATOM   1106  CD2 LEU A 123       6.874  26.518  13.478  1.00 65.19           C  
ANISOU 1106  CD2 LEU A 123     6674   6995  11100    260   -624   -460       C  
ATOM   1107  H   LEU A 123       9.700  29.695  12.771  1.00 56.86           H  
ATOM   1108  HA  LEU A 123       7.746  29.034  14.444  1.00 57.94           H  
ATOM   1109  HB2 LEU A 123       9.994  27.632  13.529  1.00 56.23           H  
ATOM   1110  HB3 LEU A 123       9.088  27.024  14.684  1.00 56.23           H  
ATOM   1111  HG  LEU A 123       7.983  27.637  12.179  1.00 68.25           H  
ATOM   1112 HD11 LEU A 123       8.309  25.490  11.433  1.00 65.49           H  
ATOM   1113 HD12 LEU A 123       9.726  26.094  11.819  1.00 65.49           H  
ATOM   1114 HD13 LEU A 123       8.998  25.085  12.806  1.00 65.49           H  
ATOM   1115 HD21 LEU A 123       6.335  26.078  12.802  1.00 78.58           H  
ATOM   1116 HD22 LEU A 123       7.065  25.900  14.201  1.00 78.58           H  
ATOM   1117 HD23 LEU A 123       6.405  27.294  13.822  1.00 78.58           H  
ATOM   1118  N   LEU A 124      10.589  29.804  15.692  1.00 46.75           N  
ANISOU 1118  N   LEU A 124     5122   4764   7878    447     -6   -580       N  
ATOM   1119  CA  LEU A 124      11.224  30.211  16.941  1.00 42.42           C  
ANISOU 1119  CA  LEU A 124     4779   4208   7133    385    212   -632       C  
ATOM   1120  C   LEU A 124      10.476  31.371  17.582  1.00 45.21           C  
ANISOU 1120  C   LEU A 124     5081   4454   7641    442    468   -700       C  
ATOM   1121  O   LEU A 124      10.246  31.380  18.797  1.00 48.85           O  
ANISOU 1121  O   LEU A 124     5647   4880   8033    376    743   -764       O  
ATOM   1122  CB  LEU A 124      12.681  30.598  16.688  1.00 42.36           C  
ANISOU 1122  CB  LEU A 124     4963   4261   6872    382     73   -620       C  
ATOM   1123  CG  LEU A 124      13.639  29.461  16.334  1.00 43.38           C  
ANISOU 1123  CG  LEU A 124     5170   4490   6824    348   -108   -575       C  
ATOM   1124  CD1 LEU A 124      14.991  30.026  15.934  1.00 43.20           C  
ANISOU 1124  CD1 LEU A 124     5242   4538   6635    363   -215   -549       C  
ATOM   1125  CD2 LEU A 124      13.783  28.487  17.494  1.00 48.93           C  
ANISOU 1125  CD2 LEU A 124     5998   5192   7402    242    -20   -577       C  
ATOM   1126  H   LEU A 124      11.085  29.885  14.994  1.00 56.46           H  
ATOM   1127  HA  LEU A 124      11.212  29.462  17.557  1.00 51.27           H  
ATOM   1128  HB2 LEU A 124      12.701  31.227  15.950  1.00 51.19           H  
ATOM   1129  HB3 LEU A 124      13.024  31.019  17.492  1.00 51.19           H  
ATOM   1130  HG  LEU A 124      13.278  28.966  15.582  1.00 52.42           H  
ATOM   1131 HD11 LEU A 124      15.595  29.292  15.738  1.00 52.20           H  
ATOM   1132 HD12 LEU A 124      14.881  30.583  15.147  1.00 52.20           H  
ATOM   1133 HD13 LEU A 124      15.342  30.556  16.667  1.00 52.20           H  
ATOM   1134 HD21 LEU A 124      14.489  27.854  17.290  1.00 59.08           H  
ATOM   1135 HD22 LEU A 124      14.005  28.983  18.297  1.00 59.08           H  
ATOM   1136 HD23 LEU A 124      12.943  28.016  17.617  1.00 59.08           H  
ATOM   1137  N   LYS A 125      10.092  32.366  16.780  1.00 44.05           N  
ANISOU 1137  N   LYS A 125     4805   4240   7692    574    389   -687       N  
ATOM   1138  CA  LYS A 125       9.334  33.490  17.315  1.00 51.04           C  
ANISOU 1138  CA  LYS A 125     5630   4986   8778    674    632   -760       C  
ATOM   1139  C   LYS A 125       8.006  33.024  17.893  1.00 52.59           C  
ANISOU 1139  C   LYS A 125     5578   5158   9244    684    884   -786       C  
ATOM   1140  O   LYS A 125       7.537  33.558  18.905  1.00 54.56           O  
ANISOU 1140  O   LYS A 125     5863   5324   9544    715   1233   -886       O  
ATOM   1141  CB  LYS A 125       9.110  34.536  16.224  1.00 48.83           C  
ANISOU 1141  CB  LYS A 125     5240   4613   8699    831    447   -704       C  
ATOM   1142  CG  LYS A 125      10.378  35.252  15.787  1.00 52.61           C  
ANISOU 1142  CG  LYS A 125     5968   5085   8934    804    287   -673       C  
ATOM   1143  CD  LYS A 125      10.063  36.483  14.951  1.00 49.19           C  
ANISOU 1143  CD  LYS A 125     5485   4503   8701    952    171   -611       C  
ATOM   1144  H   LYS A 125      10.256  32.411  15.937  1.00 53.22           H  
ATOM   1145  HA  LYS A 125       9.845  33.907  18.027  1.00 61.61           H  
ATOM   1146  HB2 LYS A 125       8.735  34.096  15.444  1.00 58.95           H  
ATOM   1147  HB3 LYS A 125       8.491  35.205  16.557  1.00 58.95           H  
ATOM   1148  HG2 LYS A 125      10.874  35.535  16.571  1.00 63.48           H  
ATOM   1149  HG3 LYS A 125      10.919  34.651  15.252  1.00 63.48           H  
ATOM   1150  N   LYS A 126       7.384  32.026  17.262  1.00 47.78           N  
ANISOU 1150  N   LYS A 126     4724   4615   8815    649    724   -703       N  
ATOM   1151  CA  LYS A 126       6.148  31.473  17.803  1.00 44.76           C  
ANISOU 1151  CA  LYS A 126     4064   4222   8722    612    962   -703       C  
ATOM   1152  C   LYS A 126       6.392  30.825  19.159  1.00 50.66           C  
ANISOU 1152  C   LYS A 126     5032   5002   9212    449   1283   -749       C  
ATOM   1153  O   LYS A 126       5.578  30.966  20.079  1.00 53.23           O  
ANISOU 1153  O   LYS A 126     5265   5289   9672    443   1676   -799       O  
ATOM   1154  CB  LYS A 126       5.556  30.461  16.821  1.00 50.43           C  
ANISOU 1154  CB  LYS A 126     4513   4990   9659    555    659   -601       C  
ATOM   1155  CG  LYS A 126       4.045  30.533  16.681  1.00 57.38           C  
ANISOU 1155  CG  LYS A 126     4923   5822  11056    612    739   -565       C  
ATOM   1156  CD  LYS A 126       3.602  30.132  15.282  1.00 58.46           C  
ANISOU 1156  CD  LYS A 126     4830   5970  11414    623    266   -469       C  
ATOM   1157  H   LYS A 126       7.653  31.659  16.532  1.00 57.69           H  
ATOM   1158  HA  LYS A 126       5.503  32.189  17.920  1.00 54.07           H  
ATOM   1159  HB2 LYS A 126       5.940  30.620  15.945  1.00 60.87           H  
ATOM   1160  HB3 LYS A 126       5.781  29.568  17.125  1.00 60.87           H  
ATOM   1161  HG2 LYS A 126       3.633  29.927  17.317  1.00 69.21           H  
ATOM   1162  HG3 LYS A 126       3.748  31.441  16.848  1.00 69.21           H  
ATOM   1163  N   ILE A 127       7.512  30.115  19.304  1.00 48.78           N  
ANISOU 1163  N   ILE A 127     5097   4834   8603    324   1129   -724       N  
ATOM   1164  CA  ILE A 127       7.836  29.504  20.588  1.00 47.90           C  
ANISOU 1164  CA  ILE A 127     5253   4741   8204    167   1370   -740       C  
ATOM   1165  C   ILE A 127       8.087  30.577  21.638  1.00 49.11           C  
ANISOU 1165  C   ILE A 127     5663   4835   8161    199   1669   -862       C  
ATOM   1166  O   ILE A 127       7.675  30.440  22.796  1.00 56.78           O  
ANISOU 1166  O   ILE A 127     6763   5785   9025    116   2032   -906       O  
ATOM   1167  CB  ILE A 127       9.046  28.563  20.440  1.00 47.91           C  
ANISOU 1167  CB  ILE A 127     5504   4810   7889     66   1081   -675       C  
ATOM   1168  CG1 ILE A 127       8.638  27.287  19.704  1.00 48.47           C  
ANISOU 1168  CG1 ILE A 127     5392   4897   8128      1    875   -581       C  
ATOM   1169  CG2 ILE A 127       9.628  28.221  21.806  1.00 49.69           C  
ANISOU 1169  CG2 ILE A 127     6086   5040   7754    -73   1262   -682       C  
ATOM   1170  CD1 ILE A 127       9.790  26.584  19.022  1.00 54.55           C  
ANISOU 1170  CD1 ILE A 127     6324   5710   8691      3    526   -542       C  
ATOM   1171  H   ILE A 127       8.091  29.975  18.684  1.00 58.89           H  
ATOM   1172  HA  ILE A 127       7.078  28.972  20.878  1.00 57.83           H  
ATOM   1173  HB  ILE A 127       9.725  29.021  19.921  1.00 57.85           H  
ATOM   1174 HG12 ILE A 127       8.249  26.669  20.343  1.00 58.53           H  
ATOM   1175 HG13 ILE A 127       7.985  27.515  19.024  1.00 58.53           H  
ATOM   1176 HG21 ILE A 127      10.184  27.430  21.724  1.00 59.99           H  
ATOM   1177 HG22 ILE A 127      10.162  28.968  22.119  1.00 59.99           H  
ATOM   1178 HG23 ILE A 127       8.901  28.051  22.426  1.00 59.99           H  
ATOM   1179 HD11 ILE A 127       9.455  25.794  18.570  1.00 65.82           H  
ATOM   1180 HD12 ILE A 127      10.192  27.188  18.379  1.00 65.82           H  
ATOM   1181 HD13 ILE A 127      10.445  26.329  19.691  1.00 65.82           H  
ATOM   1182  N   ALA A 128       8.765  31.662  21.254  1.00 52.47           N  
ANISOU 1182  N   ALA A 128     6198   5218   8519    304   1527   -922       N  
ATOM   1183  CA  ALA A 128       9.009  32.749  22.196  1.00 52.25           C  
ANISOU 1183  CA  ALA A 128     6447   5092   8312    328   1772  -1063       C  
ATOM   1184  C   ALA A 128       7.706  33.418  22.613  1.00 55.39           C  
ANISOU 1184  C   ALA A 128     6659   5379   9006    458   2179  -1160       C  
ATOM   1185  O   ALA A 128       7.534  33.778  23.784  1.00 58.76           O  
ANISOU 1185  O   ALA A 128     7328   5741   9256    431   2550  -1286       O  
ATOM   1186  CB  ALA A 128       9.963  33.772  21.580  1.00 52.77           C  
ANISOU 1186  CB  ALA A 128     6637   5108   8305    392   1511  -1087       C  
ATOM   1187  H   ALA A 128       9.087  31.789  20.467  1.00 63.32           H  
ATOM   1188  HA  ALA A 128       9.431  32.386  22.990  1.00 63.05           H  
ATOM   1189  HB1 ALA A 128      10.114  34.487  22.218  1.00 63.68           H  
ATOM   1190  HB2 ALA A 128      10.803  33.334  21.369  1.00 63.68           H  
ATOM   1191  HB3 ALA A 128       9.564  34.129  20.771  1.00 63.68           H  
ATOM   1192  N   TRP A 129       6.777  33.595  21.671  1.00 57.72           N  
ANISOU 1192  N   TRP A 129     6529   5649   9754    610   2115  -1105       N  
ATOM   1193  CA  TRP A 129       5.490  34.192  22.010  1.00 54.96           C  
ANISOU 1193  CA  TRP A 129     5912   5197   9775    768   2498  -1182       C  
ATOM   1194  C   TRP A 129       4.754  33.372  23.060  1.00 58.46           C  
ANISOU 1194  C   TRP A 129     6311   5699  10203    644   2928  -1192       C  
ATOM   1195  O   TRP A 129       3.997  33.929  23.863  1.00 70.42           O  
ANISOU 1195  O   TRP A 129     7800   7137  11820    732   3385  -1304       O  
ATOM   1196  CB  TRP A 129       4.631  34.335  20.753  1.00 60.66           C  
ANISOU 1196  CB  TRP A 129     6140   5899  11009    932   2263  -1078       C  
ATOM   1197  H   TRP A 129       6.868  33.380  20.843  1.00 69.63           H  
ATOM   1198  HA  TRP A 129       5.643  35.079  22.372  1.00 66.32           H  
ATOM   1199  N   LEU A 130       4.961  32.054  23.072  1.00 60.49           N  
ANISOU 1199  N   LEU A 130     6582   6083  10319    436   2794  -1066       N  
ATOM   1200  CA  LEU A 130       4.327  31.212  24.080  1.00 65.16           C  
ANISOU 1200  CA  LEU A 130     7177   6721  10861    275   3196  -1038       C  
ATOM   1201  C   LEU A 130       5.039  31.322  25.422  1.00 68.47           C  
ANISOU 1201  C   LEU A 130     8161   7125  10730    156   3462  -1135       C  
ATOM   1202  O   LEU A 130       4.388  31.361  26.472  1.00 85.72           O  
ANISOU 1202  O   LEU A 130    10430   9288  12850    118   3978  -1201       O  
ATOM   1203  CB  LEU A 130       4.307  29.757  23.609  1.00 60.58           C  
ANISOU 1203  CB  LEU A 130     6453   6235  10328     83   2928   -859       C  
ATOM   1204  CG  LEU A 130       3.455  29.465  22.372  1.00 59.80           C  
ANISOU 1204  CG  LEU A 130     5813   6147  10759    145   2664   -762       C  
ATOM   1205  CD1 LEU A 130       3.731  28.063  21.853  1.00 66.91           C  
ANISOU 1205  CD1 LEU A 130     6714   7103  11606    -51   2316   -621       C  
ATOM   1206  CD2 LEU A 130       1.975  29.640  22.678  1.00 65.88           C  
ANISOU 1206  CD2 LEU A 130     6121   6896  12017    195   3079   -762       C  
ATOM   1207  H   LEU A 130       5.458  31.630  22.513  1.00 72.95           H  
ATOM   1208  HA  LEU A 130       3.409  31.502  24.199  1.00 78.55           H  
ATOM   1209  HB2 LEU A 130       5.216  29.493  23.400  1.00 73.05           H  
ATOM   1210  HB3 LEU A 130       3.960  29.210  24.332  1.00 73.05           H  
ATOM   1211  HG  LEU A 130       3.691  30.098  21.676  1.00 72.11           H  
ATOM   1212 HD11 LEU A 130       3.181  27.902  21.070  1.00 80.65           H  
ATOM   1213 HD12 LEU A 130       4.669  27.992  21.617  1.00 80.65           H  
ATOM   1214 HD13 LEU A 130       3.515  27.420  22.547  1.00 80.65           H  
ATOM   1215 HD21 LEU A 130       1.458  29.364  21.905  1.00 79.42           H  
ATOM   1216 HD22 LEU A 130       1.744  29.091  23.444  1.00 79.42           H  
ATOM   1217 HD23 LEU A 130       1.801  30.574  22.876  1.00 79.42           H  
ATOM   1218  N   LEU A 131       6.367  31.377  25.408  1.00 66.54           N  
ANISOU 1218  N   LEU A 131     8305   6894  10083     92   3118  -1142       N  
ATOM   1219  CA  LEU A 131       7.143  31.496  26.637  1.00 68.77           C  
ANISOU 1219  CA  LEU A 131     9147   7157   9824    -37   3259  -1224       C  
ATOM   1220  C   LEU A 131       6.915  32.853  27.294  1.00 67.72           C  
ANISOU 1220  C   LEU A 131     9217   6889   9625     96   3608  -1447       C  
ATOM   1221  O   LEU A 131       6.781  32.949  28.514  1.00 76.02           O  
ANISOU 1221  O   LEU A 131    10632   7904  10348     15   3998  -1550       O  
ATOM   1222  CB  LEU A 131       8.632  31.294  26.350  1.00 65.09           C  
ANISOU 1222  CB  LEU A 131     8958   6738   9035   -121   2751  -1167       C  
ATOM   1223  CG  LEU A 131       9.018  29.905  25.839  1.00 63.88           C  
ANISOU 1223  CG  LEU A 131     8703   6688   8879   -238   2421   -972       C  
ATOM   1224  CD1 LEU A 131      10.309  29.969  25.043  1.00 59.86           C  
ANISOU 1224  CD1 LEU A 131     8249   6223   8273   -210   1922   -932       C  
ATOM   1225  CD2 LEU A 131       9.144  28.927  26.993  1.00 71.83           C  
ANISOU 1225  CD2 LEU A 131    10048   7719   9526   -445   2572   -889       C  
ATOM   1226  H   LEU A 131       6.846  31.346  24.695  1.00 80.20           H  
ATOM   1227  HA  LEU A 131       6.860  30.808  27.259  1.00 82.88           H  
ATOM   1228  HB2 LEU A 131       8.902  31.937  25.676  1.00 78.47           H  
ATOM   1229  HB3 LEU A 131       9.124  31.447  27.172  1.00 78.47           H  
ATOM   1230  HG  LEU A 131       8.319  29.582  25.248  1.00 77.01           H  
ATOM   1231 HD11 LEU A 131      10.545  29.074  24.752  1.00 72.19           H  
ATOM   1232 HD12 LEU A 131      10.178  30.544  24.273  1.00 72.19           H  
ATOM   1233 HD13 LEU A 131      11.011  30.328  25.609  1.00 72.19           H  
ATOM   1234 HD21 LEU A 131       9.380  28.054  26.643  1.00 86.56           H  
ATOM   1235 HD22 LEU A 131       9.837  29.239  27.597  1.00 86.56           H  
ATOM   1236 HD23 LEU A 131       8.296  28.878  27.461  1.00 86.56           H  
ATOM   1237  N   LEU A 147       9.338  33.485  31.729  1.00 75.87           N  
ANISOU 1237  N   LEU A 147    12486   7776   8566   -450   3939  -1821       N  
ATOM   1238  CA  LEU A 147      10.573  33.273  30.984  1.00 70.35           C  
ANISOU 1238  CA  LEU A 147    11730   7140   7859   -508   3286  -1694       C  
ATOM   1239  C   LEU A 147      10.747  34.344  29.914  1.00 59.90           C  
ANISOU 1239  C   LEU A 147    10113   5732   6913   -324   3078  -1780       C  
ATOM   1240  O   LEU A 147      11.095  34.045  28.772  1.00 60.15           O  
ANISOU 1240  O   LEU A 147     9773   5843   7237   -273   2712  -1636       O  
ATOM   1241  CB  LEU A 147      10.581  31.885  30.341  1.00 68.29           C  
ANISOU 1241  CB  LEU A 147    11132   7031   7783   -566   3052  -1428       C  
ATOM   1242  CG  LEU A 147      10.162  30.725  31.246  1.00 75.37           C  
ANISOU 1242  CG  LEU A 147    12232   7986   8419   -740   3302  -1295       C  
ATOM   1243  CD1 LEU A 147       8.797  30.192  30.839  1.00 78.20           C  
ANISOU 1243  CD1 LEU A 147    12115   8376   9223   -677   3677  -1219       C  
ATOM   1244  CD2 LEU A 147      11.204  29.618  31.212  1.00 74.61           C  
ANISOU 1244  CD2 LEU A 147    12272   7970   8105   -888   2813  -1080       C  
ATOM   1245  H   LEU A 147       9.458  33.767  32.532  1.00 91.40           H  
ATOM   1246  HA  LEU A 147      11.326  33.324  31.593  1.00 84.78           H  
ATOM   1247  HB2 LEU A 147       9.969  31.897  29.588  1.00 82.30           H  
ATOM   1248  HB3 LEU A 147      11.482  31.699  30.034  1.00 82.30           H  
ATOM   1249  HG  LEU A 147      10.096  31.046  32.159  1.00 90.80           H  
ATOM   1250 HD11 LEU A 147       8.546  29.473  31.440  1.00 94.20           H  
ATOM   1251 HD12 LEU A 147       8.148  30.911  30.895  1.00 94.20           H  
ATOM   1252 HD13 LEU A 147       8.846  29.860  29.929  1.00 94.20           H  
ATOM   1253 HD21 LEU A 147      10.897  28.879  31.760  1.00 89.89           H  
ATOM   1254 HD22 LEU A 147      11.321  29.324  30.295  1.00 89.89           H  
ATOM   1255 HD23 LEU A 147      12.042  29.962  31.559  1.00 89.89           H  
ATOM   1256  N   GLU A 148      10.501  35.599  30.293  1.00 66.26           N  
ANISOU 1256  N   GLU A 148    11126   6357   7694   -224   3325  -2018       N  
ATOM   1257  CA  GLU A 148      10.609  36.692  29.333  1.00 58.36           C  
ANISOU 1257  CA  GLU A 148     9868   5251   7054    -55   3119  -2062       C  
ATOM   1258  C   GLU A 148      12.037  36.839  28.822  1.00 53.61           C  
ANISOU 1258  C   GLU A 148     9379   4663   6326   -178   2565  -2004       C  
ATOM   1259  O   GLU A 148      12.255  37.102  27.634  1.00 57.89           O  
ANISOU 1259  O   GLU A 148     9572   5216   7208    -82   2296  -1908       O  
ATOM   1260  CB  GLU A 148      10.126  37.993  29.971  1.00 60.07           C  
ANISOU 1260  CB  GLU A 148    10235   5332   7256     50   3337  -2213       C  
ATOM   1261  CG  GLU A 148       8.631  38.019  30.236  1.00 63.88           C  
ANISOU 1261  CG  GLU A 148    10449   5815   8009    218   3835  -2232       C  
ATOM   1262  H   GLU A 148      10.273  35.839  31.087  1.00 79.87           H  
ATOM   1263  HA  GLU A 148      10.040  36.500  28.571  1.00 70.39           H  
ATOM   1264  HB2 GLU A 148      10.580  38.112  30.819  1.00 72.44           H  
ATOM   1265  HB3 GLU A 148      10.335  38.729  29.375  1.00 72.44           H  
ATOM   1266  HG2 GLU A 148       8.421  37.363  30.918  1.00 77.02           H  
ATOM   1267  HG3 GLU A 148       8.378  38.906  30.539  1.00 77.02           H  
ATOM   1268  N   GLU A 149      13.026  36.664  29.701  1.00 56.08           N  
ANISOU 1268  N   GLU A 149    10151   4997   6159   -401   2360  -2024       N  
ATOM   1269  CA  GLU A 149      14.417  36.784  29.275  1.00 56.05           C  
ANISOU 1269  CA  GLU A 149    10178   5039   6078   -534   1811  -1933       C  
ATOM   1270  C   GLU A 149      14.765  35.735  28.226  1.00 54.13           C  
ANISOU 1270  C   GLU A 149     9489   5005   6075   -511   1510  -1676       C  
ATOM   1271  O   GLU A 149      15.437  36.037  27.233  1.00 52.56           O  
ANISOU 1271  O   GLU A 149     9048   4834   6090   -485   1198  -1594       O  
ATOM   1272  CB  GLU A 149      15.347  36.665  30.483  1.00 66.56           C  
ANISOU 1272  CB  GLU A 149    12058   6367   6867   -783   1615  -1982       C  
ATOM   1273  H   GLU A 149      12.919  36.480  30.535  1.00 67.65           H  
ATOM   1274  HA  GLU A 149      14.549  37.660  28.879  1.00 67.61           H  
ATOM   1275  N   ILE A 150      14.316  34.495  28.424  1.00 55.64           N  
ANISOU 1275  N   ILE A 150     9590   5327   6225   -527   1617  -1549       N  
ATOM   1276  CA  ILE A 150      14.601  33.451  27.444  1.00 52.56           C  
ANISOU 1276  CA  ILE A 150     8820   5098   6052   -494   1347  -1334       C  
ATOM   1277  C   ILE A 150      13.872  33.737  26.137  1.00 48.34           C  
ANISOU 1277  C   ILE A 150     7820   4557   5992   -296   1407  -1310       C  
ATOM   1278  O   ILE A 150      14.413  33.515  25.048  1.00 48.52           O  
ANISOU 1278  O   ILE A 150     7576   4663   6196   -250   1109  -1193       O  
ATOM   1279  CB  ILE A 150      14.228  32.069  28.011  1.00 59.36           C  
ANISOU 1279  CB  ILE A 150     9740   6050   6765   -572   1451  -1206       C  
ATOM   1280  CG1 ILE A 150      15.209  31.668  29.115  1.00 66.19           C  
ANISOU 1280  CG1 ILE A 150    11059   6937   7155   -768   1234  -1165       C  
ATOM   1281  CG2 ILE A 150      14.221  31.024  26.904  1.00 55.66           C  
ANISOU 1281  CG2 ILE A 150     8863   5694   6590   -499   1248  -1025       C  
ATOM   1282  CD1 ILE A 150      14.690  30.579  30.032  1.00 74.04           C  
ANISOU 1282  CD1 ILE A 150    12278   7954   7899   -873   1441  -1068       C  
ATOM   1283  H   ILE A 150      13.855  34.238  29.103  1.00 67.13           H  
ATOM   1284  HA  ILE A 150      15.553  33.451  27.262  1.00 63.43           H  
ATOM   1285  HB  ILE A 150      13.337  32.124  28.391  1.00 71.59           H  
ATOM   1286 HG12 ILE A 150      16.025  31.344  28.703  1.00 79.79           H  
ATOM   1287 HG13 ILE A 150      15.400  32.448  29.661  1.00 79.79           H  
ATOM   1288 HG21 ILE A 150      14.273  30.142  27.303  1.00 67.15           H  
ATOM   1289 HG22 ILE A 150      13.400  31.109  26.394  1.00 67.15           H  
ATOM   1290 HG23 ILE A 150      14.986  31.172  26.326  1.00 67.15           H  
ATOM   1291 HD11 ILE A 150      15.343  30.417  30.730  1.00 89.20           H  
ATOM   1292 HD12 ILE A 150      13.852  30.869  30.423  1.00 89.20           H  
ATOM   1293 HD13 ILE A 150      14.552  29.771  29.514  1.00 89.20           H  
ATOM   1294  N   ALA A 151      12.638  34.237  26.222  1.00 51.56           N  
ANISOU 1294  N   ALA A 151     8126   4864   6602   -170   1794  -1417       N  
ATOM   1295  CA  ALA A 151      11.885  34.557  25.013  1.00 52.83           C  
ANISOU 1295  CA  ALA A 151     7848   5002   7223     23   1808  -1382       C  
ATOM   1296  C   ALA A 151      12.604  35.607  24.175  1.00 52.40           C  
ANISOU 1296  C   ALA A 151     7761   4874   7275     81   1536  -1394       C  
ATOM   1297  O   ALA A 151      12.598  35.537  22.940  1.00 51.20           O  
ANISOU 1297  O   ALA A 151     7298   4773   7383    174   1330  -1278       O  
ATOM   1298  CB  ALA A 151      10.483  35.038  25.387  1.00 56.35           C  
ANISOU 1298  CB  ALA A 151     8184   5331   7894    164   2273  -1503       C  
ATOM   1299  H   ALA A 151      12.221  34.398  26.957  1.00 62.23           H  
ATOM   1300  HA  ALA A 151      11.798  33.753  24.477  1.00 63.76           H  
ATOM   1301  HB1 ALA A 151       9.993  35.243  24.575  1.00 67.98           H  
ATOM   1302  HB2 ALA A 151      10.029  34.337  25.879  1.00 67.98           H  
ATOM   1303  HB3 ALA A 151      10.558  35.833  25.937  1.00 67.98           H  
ATOM   1304  N   LYS A 152      13.227  36.592  24.825  1.00 49.16           N  
ANISOU 1304  N   LYS A 152     7698   4331   6650      7   1530  -1529       N  
ATOM   1305  CA  LYS A 152      13.948  37.618  24.079  1.00 49.50           C  
ANISOU 1305  CA  LYS A 152     7730   4280   6797     19   1280  -1523       C  
ATOM   1306  C   LYS A 152      15.178  37.037  23.391  1.00 46.20           C  
ANISOU 1306  C   LYS A 152     7206   4040   6310    -98    879  -1349       C  
ATOM   1307  O   LYS A 152      15.515  37.436  22.270  1.00 43.51           O  
ANISOU 1307  O   LYS A 152     6664   3705   6163    -45    694  -1252       O  
ATOM   1308  CB  LYS A 152      14.342  38.764  25.012  1.00 51.43           C  
ANISOU 1308  CB  LYS A 152     8403   4313   6824    -71   1350  -1720       C  
ATOM   1309  CG  LYS A 152      13.227  39.773  25.252  1.00 50.75           C  
ANISOU 1309  CG  LYS A 152     8371   3980   6932    120   1720  -1903       C  
ATOM   1310  CD  LYS A 152      13.758  41.059  25.873  1.00 54.78           C  
ANISOU 1310  CD  LYS A 152     9245   4303   7266     42   1653  -2045       C  
ATOM   1311  CE  LYS A 152      13.987  40.901  27.366  1.00 51.70           C  
ANISOU 1311  CE  LYS A 152     9280   3940   6424   -120   1762  -2175       C  
ATOM   1312  NZ  LYS A 152      12.854  41.443  28.166  1.00 55.78           N  
ANISOU 1312  NZ  LYS A 152     9885   4368   6941     36   2172  -2318       N  
ATOM   1313  H   LYS A 152      13.245  36.686  25.680  1.00 59.35           H  
ATOM   1314  HA  LYS A 152      13.364  37.978  23.394  1.00 59.76           H  
ATOM   1315  HB2 LYS A 152      14.595  38.393  25.872  1.00 62.07           H  
ATOM   1316  HB3 LYS A 152      15.092  39.239  24.622  1.00 62.07           H  
ATOM   1317  HG2 LYS A 152      12.807  39.994  24.406  1.00 61.26           H  
ATOM   1318  HG3 LYS A 152      12.572  39.390  25.857  1.00 61.26           H  
ATOM   1319  HD2 LYS A 152      14.603  41.291  25.458  1.00 66.10           H  
ATOM   1320  HD3 LYS A 152      13.114  41.771  25.737  1.00 66.10           H  
ATOM   1321  HE2 LYS A 152      14.083  39.959  27.576  1.00 61.96           H  
ATOM   1322  HE3 LYS A 152      14.792  41.381  27.617  1.00 61.96           H  
ATOM   1323  HZ1 LYS A 152      13.016  41.337  29.035  1.00 65.21           H  
ATOM   1324  HZ2 LYS A 152      12.749  42.310  27.996  1.00 65.21           H  
ATOM   1325  HZ3 LYS A 152      12.102  41.015  27.958  1.00 65.21           H  
ATOM   1326  N   LEU A 153      15.861  36.092  24.041  1.00 46.99           N  
ANISOU 1326  N   LEU A 153     7440   4279   6135   -245    753  -1298       N  
ATOM   1327  CA  LEU A 153      17.022  35.467  23.416  1.00 47.63           C  
ANISOU 1327  CA  LEU A 153     7378   4527   6191   -318    404  -1137       C  
ATOM   1328  C   LEU A 153      16.622  34.614  22.219  1.00 46.21           C  
ANISOU 1328  C   LEU A 153     6833   4475   6252   -176    363  -1001       C  
ATOM   1329  O   LEU A 153      17.401  34.482  21.268  1.00 46.79           O  
ANISOU 1329  O   LEU A 153     6730   4647   6401   -165    141   -890       O  
ATOM   1330  CB  LEU A 153      17.781  34.622  24.440  1.00 46.31           C  
ANISOU 1330  CB  LEU A 153     7437   4453   5705   -477    260  -1105       C  
ATOM   1331  CG  LEU A 153      18.343  35.388  25.641  1.00 52.09           C  
ANISOU 1331  CG  LEU A 153     8588   5071   6135   -658    207  -1234       C  
ATOM   1332  CD1 LEU A 153      18.963  34.434  26.650  1.00 56.15           C  
ANISOU 1332  CD1 LEU A 153     9336   5677   6321   -802     34  -1171       C  
ATOM   1333  CD2 LEU A 153      19.361  36.428  25.197  1.00 49.67           C  
ANISOU 1333  CD2 LEU A 153     8258   4709   5904   -753    -46  -1237       C  
ATOM   1334  H   LEU A 153      15.675  35.801  24.829  1.00 56.74           H  
ATOM   1335  HA  LEU A 153      17.620  36.163  23.102  1.00 57.51           H  
ATOM   1336  HB2 LEU A 153      17.177  33.946  24.785  1.00 55.93           H  
ATOM   1337  HB3 LEU A 153      18.530  34.199  23.991  1.00 55.93           H  
ATOM   1338  HG  LEU A 153      17.612  35.854  26.077  1.00 62.87           H  
ATOM   1339 HD11 LEU A 153      19.307  34.946  27.398  1.00 67.74           H  
ATOM   1340 HD12 LEU A 153      18.283  33.814  26.957  1.00 67.74           H  
ATOM   1341 HD13 LEU A 153      19.684  33.947  26.222  1.00 67.74           H  
ATOM   1342 HD21 LEU A 153      19.747  36.847  25.982  1.00 59.96           H  
ATOM   1343 HD22 LEU A 153      20.056  35.989  24.681  1.00 59.96           H  
ATOM   1344 HD23 LEU A 153      18.915  37.094  24.652  1.00 59.96           H  
ATOM   1345  N   LEU A 154      15.421  34.030  22.244  1.00 47.72           N  
ANISOU 1345  N   LEU A 154     6909   4661   6560    -80    581  -1011       N  
ATOM   1346  CA  LEU A 154      14.949  33.264  21.094  1.00 47.70           C  
ANISOU 1346  CA  LEU A 154     6588   4748   6787     36    510   -902       C  
ATOM   1347  C   LEU A 154      14.634  34.178  19.918  1.00 45.45           C  
ANISOU 1347  C   LEU A 154     6113   4402   6754    165    462   -884       C  
ATOM   1348  O   LEU A 154      14.998  33.877  18.775  1.00 44.66           O  
ANISOU 1348  O   LEU A 154     5849   4391   6728    213    265   -780       O  
ATOM   1349  CB  LEU A 154      13.712  32.450  21.475  1.00 49.68           C  
ANISOU 1349  CB  LEU A 154     6749   4994   7134     65    737   -910       C  
ATOM   1350  CG  LEU A 154      13.935  31.126  22.208  1.00 52.54           C  
ANISOU 1350  CG  LEU A 154     7234   5434   7295    -50    723   -847       C  
ATOM   1351  CD1 LEU A 154      12.597  30.475  22.516  1.00 48.12           C  
ANISOU 1351  CD1 LEU A 154     6555   4845   6882    -46    990   -842       C  
ATOM   1352  CD2 LEU A 154      14.819  30.184  21.401  1.00 50.36           C  
ANISOU 1352  CD2 LEU A 154     6859   5270   7005    -41    410   -728       C  
ATOM   1353  H   LEU A 154      14.870  34.063  22.904  1.00 57.62           H  
ATOM   1354  HA  LEU A 154      15.647  32.646  20.826  1.00 57.60           H  
ATOM   1355  HB2 LEU A 154      13.160  33.001  22.053  1.00 59.97           H  
ATOM   1356  HB3 LEU A 154      13.231  32.241  20.658  1.00 59.97           H  
ATOM   1357  HG  LEU A 154      14.397  31.304  23.042  1.00 63.41           H  
ATOM   1358 HD11 LEU A 154      12.752  29.646  22.994  1.00 58.10           H  
ATOM   1359 HD12 LEU A 154      12.070  31.079  23.062  1.00 58.10           H  
ATOM   1360 HD13 LEU A 154      12.134  30.294  21.682  1.00 58.10           H  
ATOM   1361 HD21 LEU A 154      14.764  29.295  21.784  1.00 60.79           H  
ATOM   1362 HD22 LEU A 154      14.508  30.169  20.482  1.00 60.79           H  
ATOM   1363 HD23 LEU A 154      15.734  30.503  21.435  1.00 60.79           H  
ATOM   1364  N   LYS A 155      13.950  35.295  20.177  1.00 47.28           N  
ANISOU 1364  N   LYS A 155     6389   4466   7109    233    646   -983       N  
ATOM   1365  CA  LYS A 155      13.664  36.249  19.111  1.00 50.38           C  
ANISOU 1365  CA  LYS A 155     6640   4762   7740    360    573   -944       C  
ATOM   1366  C   LYS A 155      14.950  36.788  18.502  1.00 42.02           C  
ANISOU 1366  C   LYS A 155     5663   3728   6574    275    338   -866       C  
ATOM   1367  O   LYS A 155      15.032  36.994  17.285  1.00 45.04           O  
ANISOU 1367  O   LYS A 155     5906   4135   7074    343    190   -750       O  
ATOM   1368  CB  LYS A 155      12.806  37.394  19.648  1.00 49.46           C  
ANISOU 1368  CB  LYS A 155     6595   4419   7779    463    820  -1076       C  
ATOM   1369  CG  LYS A 155      11.413  36.970  20.081  1.00 51.16           C  
ANISOU 1369  CG  LYS A 155     6635   4612   8191    576   1101  -1135       C  
ATOM   1370  CD  LYS A 155      10.620  38.142  20.638  1.00 66.24           C  
ANISOU 1370  CD  LYS A 155     8610   6286  10273    716   1390  -1285       C  
ATOM   1371  CE  LYS A 155       9.224  37.714  21.063  1.00 77.64           C  
ANISOU 1371  CE  LYS A 155     9812   7726  11961    835   1718  -1334       C  
ATOM   1372  H   LYS A 155      13.646  35.519  20.950  1.00 57.09           H  
ATOM   1373  HA  LYS A 155      13.162  35.799  18.413  1.00 60.81           H  
ATOM   1374  HB2 LYS A 155      13.250  37.781  20.419  1.00 59.71           H  
ATOM   1375  HB3 LYS A 155      12.708  38.063  18.952  1.00 59.71           H  
ATOM   1376  HG2 LYS A 155      10.934  36.614  19.316  1.00 61.75           H  
ATOM   1377  HG3 LYS A 155      11.484  36.293  20.772  1.00 61.75           H  
ATOM   1378  HD2 LYS A 155      11.078  38.501  21.413  1.00 79.85           H  
ATOM   1379  HD3 LYS A 155      10.535  38.826  19.956  1.00 79.85           H  
ATOM   1380  N   LYS A 156      15.967  37.028  19.333  1.00 42.04           N  
ANISOU 1380  N   LYS A 156     5895   3728   6350    110    297   -918       N  
ATOM   1381  CA  LYS A 156      17.255  37.468  18.809  1.00 44.81           C  
ANISOU 1381  CA  LYS A 156     6268   4123   6634     -6     81   -828       C  
ATOM   1382  C   LYS A 156      17.888  36.389  17.940  1.00 42.66           C  
ANISOU 1382  C   LYS A 156     5797   4080   6332      4    -80   -686       C  
ATOM   1383  O   LYS A 156      18.488  36.690  16.902  1.00 42.06           O  
ANISOU 1383  O   LYS A 156     5621   4055   6304      3   -191   -572       O  
ATOM   1384  CB  LYS A 156      18.187  37.847  19.960  1.00 42.89           C  
ANISOU 1384  CB  LYS A 156     6286   3835   6177   -208     26   -912       C  
ATOM   1385  H   LYS A 156      15.935  36.945  20.188  1.00 50.81           H  
ATOM   1386  HA  LYS A 156      17.121  38.258  18.262  1.00 54.13           H  
ATOM   1387  N   ILE A 157      17.766  35.124  18.348  1.00 43.53           N  
ANISOU 1387  N   ILE A 157     5870   4313   6358     16    -74   -690       N  
ATOM   1388  CA  ILE A 157      18.261  34.030  17.516  1.00 42.42           C  
ANISOU 1388  CA  ILE A 157     5562   4350   6205     64   -205   -585       C  
ATOM   1389  C   ILE A 157      17.501  33.986  16.199  1.00 40.85           C  
ANISOU 1389  C   ILE A 157     5204   4155   6163    209   -211   -529       C  
ATOM   1390  O   ILE A 157      18.086  33.758  15.132  1.00 36.12           O  
ANISOU 1390  O   ILE A 157     4517   3659   5547    245   -314   -440       O  
ATOM   1391  CB  ILE A 157      18.154  32.691  18.269  1.00 41.45           C  
ANISOU 1391  CB  ILE A 157     5471   4298   5980     53   -202   -601       C  
ATOM   1392  CG1 ILE A 157      19.233  32.599  19.349  1.00 47.21           C  
ANISOU 1392  CG1 ILE A 157     6356   5061   6519    -92   -303   -605       C  
ATOM   1393  CG2 ILE A 157      18.277  31.527  17.298  1.00 44.43           C  
ANISOU 1393  CG2 ILE A 157     5690   4795   6398    153   -301   -526       C  
ATOM   1394  CD1 ILE A 157      18.932  31.577  20.424  1.00 47.14           C  
ANISOU 1394  CD1 ILE A 157     6488   5054   6370   -130   -270   -622       C  
ATOM   1395  H   ILE A 157      17.407  34.878  19.090  1.00 52.60           H  
ATOM   1396  HA  ILE A 157      19.197  34.190  17.322  1.00 51.26           H  
ATOM   1397  HB  ILE A 157      17.285  32.650  18.698  1.00 50.10           H  
ATOM   1398 HG12 ILE A 157      20.073  32.351  18.931  1.00 57.00           H  
ATOM   1399 HG13 ILE A 157      19.320  33.464  19.779  1.00 57.00           H  
ATOM   1400 HG21 ILE A 157      18.480  30.720  17.796  1.00 53.68           H  
ATOM   1401 HG22 ILE A 157      17.438  31.421  16.824  1.00 53.68           H  
ATOM   1402 HG23 ILE A 157      18.991  31.714  16.669  1.00 53.68           H  
ATOM   1403 HD11 ILE A 157      19.630  31.611  21.097  1.00 56.93           H  
ATOM   1404 HD12 ILE A 157      18.074  31.785  20.827  1.00 56.93           H  
ATOM   1405 HD13 ILE A 157      18.903  30.695  20.022  1.00 56.93           H  
ATOM   1406  N   ALA A 158      16.184  34.198  16.251  1.00 42.60           N  
ANISOU 1406  N   ALA A 158     5387   4264   6537    295   -101   -579       N  
ATOM   1407  CA  ALA A 158      15.391  34.214  15.026  1.00 43.75           C  
ANISOU 1407  CA  ALA A 158     5382   4396   6843    424   -170   -516       C  
ATOM   1408  C   ALA A 158      15.844  35.331  14.096  1.00 42.01           C  
ANISOU 1408  C   ALA A 158     5193   4128   6640    439   -254   -429       C  
ATOM   1409  O   ALA A 158      15.906  35.146  12.875  1.00 44.99           O  
ANISOU 1409  O   ALA A 158     5517   4572   7004    497   -379   -332       O  
ATOM   1410  CB  ALA A 158      13.909  34.367  15.364  1.00 42.56           C  
ANISOU 1410  CB  ALA A 158     5132   4124   6916    512    -43   -576       C  
ATOM   1411  H   ALA A 158      15.734  34.333  16.971  1.00 51.48           H  
ATOM   1412  HA  ALA A 158      15.509  33.369  14.565  1.00 52.85           H  
ATOM   1413  HB1 ALA A 158      13.397  34.374  14.540  1.00 51.43           H  
ATOM   1414  HB2 ALA A 158      13.632  33.621  15.919  1.00 51.43           H  
ATOM   1415  HB3 ALA A 158      13.778  35.201  15.842  1.00 51.43           H  
ATOM   1416  N   TRP A 159      16.161  36.499  14.654  1.00 43.89           N  
ANISOU 1416  N   TRP A 159     5555   4232   6889    374   -186   -459       N  
ATOM   1417  CA  TRP A 159      16.642  37.602  13.829  1.00 44.50           C  
ANISOU 1417  CA  TRP A 159     5688   4231   6988    353   -261   -353       C  
ATOM   1418  C   TRP A 159      17.940  37.227  13.126  1.00 39.41           C  
ANISOU 1418  C   TRP A 159     5025   3771   6178    260   -350   -243       C  
ATOM   1419  O   TRP A 159      18.072  37.393  11.908  1.00 45.97           O  
ANISOU 1419  O   TRP A 159     5837   4642   6987    299   -418   -116       O  
ATOM   1420  CB  TRP A 159      16.834  38.853  14.688  1.00 44.09           C  
ANISOU 1420  CB  TRP A 159     5807   3970   6974    268   -180   -426       C  
ATOM   1421  CG  TRP A 159      17.184  40.073  13.893  1.00 47.68           C  
ANISOU 1421  CG  TRP A 159     6341   4282   7492    236   -250   -306       C  
ATOM   1422  CD1 TRP A 159      16.352  40.789  13.082  1.00 49.30           C  
ANISOU 1422  CD1 TRP A 159     6540   4326   7868    378   -293   -222       C  
ATOM   1423  CD2 TRP A 159      18.460  40.721  13.832  1.00 42.13           C  
ANISOU 1423  CD2 TRP A 159     5735   3573   6699     36   -303   -231       C  
ATOM   1424  NE1 TRP A 159      17.031  41.841  12.520  1.00 47.40           N  
ANISOU 1424  NE1 TRP A 159     6426   3962   7621    278   -357    -92       N  
ATOM   1425  CE2 TRP A 159      18.326  41.822  12.964  1.00 49.58           C  
ANISOU 1425  CE2 TRP A 159     6756   4336   7748     54   -350    -98       C  
ATOM   1426  CE3 TRP A 159      19.701  40.478  14.427  1.00 45.87           C  
ANISOU 1426  CE3 TRP A 159     6220   4170   7038   -166   -335   -248       C  
ATOM   1427  CZ2 TRP A 159      19.387  42.679  12.677  1.00 51.66           C  
ANISOU 1427  CZ2 TRP A 159     7114   4535   7980   -147   -394     20       C  
ATOM   1428  CZ3 TRP A 159      20.753  41.329  14.140  1.00 50.19           C  
ANISOU 1428  CZ3 TRP A 159     6815   4670   7585   -360   -395   -139       C  
ATOM   1429  CH2 TRP A 159      20.589  42.416  13.273  1.00 52.46           C  
ANISOU 1429  CH2 TRP A 159     7186   4773   7972   -362   -407     -7       C  
ATOM   1430  H   TRP A 159      16.108  36.675  15.494  1.00 53.02           H  
ATOM   1431  HA  TRP A 159      15.977  37.803  13.152  1.00 53.76           H  
ATOM   1432  HB2 TRP A 159      16.009  39.035  15.164  1.00 53.26           H  
ATOM   1433  HB3 TRP A 159      17.553  38.692  15.319  1.00 53.26           H  
ATOM   1434  HD1 TRP A 159      15.456  40.592  12.932  1.00 59.52           H  
ATOM   1435  HE1 TRP A 159      16.697  42.419  11.977  1.00 57.24           H  
ATOM   1436  HE3 TRP A 159      19.817  39.758  15.004  1.00 55.40           H  
ATOM   1437  HZ2 TRP A 159      19.281  43.403  12.102  1.00 62.35           H  
ATOM   1438  HZ3 TRP A 159      21.583  41.177  14.530  1.00 60.59           H  
ATOM   1439  HH2 TRP A 159      21.314  42.971  13.098  1.00 63.30           H  
ATOM   1440  N   LEU A 160      18.914  36.714  13.880  1.00 39.73           N  
ANISOU 1440  N   LEU A 160     5069   3926   6099    142   -344   -283       N  
ATOM   1441  CA  LEU A 160      20.179  36.311  13.273  1.00 44.38           C  
ANISOU 1441  CA  LEU A 160     5578   4700   6585     77   -397   -183       C  
ATOM   1442  C   LEU A 160      19.963  35.228  12.224  1.00 47.29           C  
ANISOU 1442  C   LEU A 160     5857   5213   6898    218   -421   -144       C  
ATOM   1443  O   LEU A 160      20.656  35.195  11.200  1.00 48.40           O  
ANISOU 1443  O   LEU A 160     5962   5465   6963    224   -417    -42       O  
ATOM   1444  CB  LEU A 160      21.148  35.827  14.351  1.00 40.80           C  
ANISOU 1444  CB  LEU A 160     5108   4335   6060    -44   -430   -232       C  
ATOM   1445  CG  LEU A 160      21.546  36.869  15.397  1.00 42.62           C  
ANISOU 1445  CG  LEU A 160     5473   4426   6296   -225   -453   -284       C  
ATOM   1446  CD1 LEU A 160      22.200  36.200  16.593  1.00 45.95           C  
ANISOU 1446  CD1 LEU A 160     5919   4923   6617   -322   -538   -346       C  
ATOM   1447  CD2 LEU A 160      22.474  37.910  14.792  1.00 47.69           C  
ANISOU 1447  CD2 LEU A 160     6087   5045   6989   -370   -486   -165       C  
ATOM   1448  H   LEU A 160      18.868  36.591  14.729  1.00 48.03           H  
ATOM   1449  HA  LEU A 160      20.576  37.080  12.835  1.00 53.62           H  
ATOM   1450  HB2 LEU A 160      20.733  35.087  14.822  1.00 49.32           H  
ATOM   1451  HB3 LEU A 160      21.962  35.528  13.916  1.00 49.32           H  
ATOM   1452  HG  LEU A 160      20.747  37.324  15.707  1.00 51.51           H  
ATOM   1453 HD11 LEU A 160      22.450  36.880  17.238  1.00 55.50           H  
ATOM   1454 HD12 LEU A 160      21.570  35.581  16.992  1.00 55.50           H  
ATOM   1455 HD13 LEU A 160      22.990  35.722  16.294  1.00 55.50           H  
ATOM   1456 HD21 LEU A 160      22.674  38.582  15.462  1.00 57.59           H  
ATOM   1457 HD22 LEU A 160      23.292  37.475  14.506  1.00 57.59           H  
ATOM   1458 HD23 LEU A 160      22.034  38.321  14.032  1.00 57.59           H  
ATOM   1459  N   LEU A 161      19.005  34.330  12.462  1.00 44.52           N  
ANISOU 1459  N   LEU A 161     5487   4854   6576    321   -433   -227       N  
ATOM   1460  CA  LEU A 161      18.706  33.296  11.477  1.00 47.45           C  
ANISOU 1460  CA  LEU A 161     5815   5319   6894    440   -491   -214       C  
ATOM   1461  C   LEU A 161      18.194  33.911  10.182  1.00 46.09           C  
ANISOU 1461  C   LEU A 161     5687   5106   6721    505   -552   -125       C  
ATOM   1462  O   LEU A 161      18.481  33.408   9.090  1.00 48.77           O  
ANISOU 1462  O   LEU A 161     6058   5547   6925    562   -592    -80       O  
ATOM   1463  CB  LEU A 161      17.684  32.313  12.047  1.00 46.52           C  
ANISOU 1463  CB  LEU A 161     5666   5161   6848    493   -508   -310       C  
ATOM   1464  CG  LEU A 161      17.875  30.841  11.688  1.00 48.12           C  
ANISOU 1464  CG  LEU A 161     5853   5460   6969    556   -567   -342       C  
ATOM   1465  CD1 LEU A 161      19.175  30.299  12.263  1.00 53.58           C  
ANISOU 1465  CD1 LEU A 161     6535   6253   7569    522   -539   -342       C  
ATOM   1466  CD2 LEU A 161      16.691  30.033  12.186  1.00 49.53           C  
ANISOU 1466  CD2 LEU A 161     6002   5558   7259    568   -589   -410       C  
ATOM   1467  H   LEU A 161      18.522  34.299  13.173  1.00 53.79           H  
ATOM   1468  HA  LEU A 161      19.517  32.803  11.278  1.00 57.30           H  
ATOM   1469  HB2 LEU A 161      17.714  32.376  13.014  1.00 56.18           H  
ATOM   1470  HB3 LEU A 161      16.807  32.573  11.725  1.00 56.18           H  
ATOM   1471  HG  LEU A 161      17.929  30.754  10.723  1.00 58.10           H  
ATOM   1472 HD11 LEU A 161      19.177  29.332  12.181  1.00 64.65           H  
ATOM   1473 HD12 LEU A 161      19.920  30.674  11.768  1.00 64.65           H  
ATOM   1474 HD13 LEU A 161      19.238  30.552  13.197  1.00 64.65           H  
ATOM   1475 HD21 LEU A 161      16.825  29.101  11.955  1.00 59.79           H  
ATOM   1476 HD22 LEU A 161      16.626  30.129  13.149  1.00 59.79           H  
ATOM   1477 HD23 LEU A 161      15.883  30.366  11.765  1.00 59.79           H  
ATOM   1478  N   LYS A 162      17.433  35.002  10.284  1.00 46.12           N  
ANISOU 1478  N   LYS A 162     5718   4944   6862    509   -564    -98       N  
ATOM   1479  CA  LYS A 162      16.966  35.690   9.085  1.00 48.71           C  
ANISOU 1479  CA  LYS A 162     6110   5205   7191    571   -665     22       C  
ATOM   1480  C   LYS A 162      18.124  36.342   8.340  1.00 45.48           C  
ANISOU 1480  C   LYS A 162     5798   4858   6625    483   -620    159       C  
ATOM   1481  O   LYS A 162      18.122  36.397   7.105  1.00 50.11           O  
ANISOU 1481  O   LYS A 162     6482   5485   7074    523   -686    271       O  
ATOM   1482  CB  LYS A 162      15.917  36.736   9.457  1.00 44.81           C  
ANISOU 1482  CB  LYS A 162     5606   4488   6931    622   -687     25       C  
ATOM   1483  CG  LYS A 162      14.793  36.205  10.330  1.00 44.22           C  
ANISOU 1483  CG  LYS A 162     5395   4357   7050    692   -654   -106       C  
ATOM   1484  H   LYS A 162      17.177  35.358  11.024  1.00 55.70           H  
ATOM   1485  HA  LYS A 162      16.551  35.042   8.494  1.00 58.81           H  
ATOM   1486  HB2 LYS A 162      16.352  37.454   9.943  1.00 54.13           H  
ATOM   1487  HB3 LYS A 162      15.519  37.080   8.642  1.00 54.13           H  
ATOM   1488  N   LYS A 163      19.120  36.845   9.071  1.00 44.51           N  
ANISOU 1488  N   LYS A 163     5660   4741   6511    345   -511    161       N  
ATOM   1489  CA  LYS A 163      20.278  37.444   8.415  1.00 52.31           C  
ANISOU 1489  CA  LYS A 163     6688   5796   7391    226   -441    306       C  
ATOM   1490  C   LYS A 163      21.080  36.397   7.655  1.00 53.24           C  
ANISOU 1490  C   LYS A 163     6753   6154   7322    264   -371    324       C  
ATOM   1491  O   LYS A 163      21.513  36.642   6.523  1.00 60.82           O  
ANISOU 1491  O   LYS A 163     7795   7184   8130    250   -312    458       O  
ATOM   1492  CB  LYS A 163      21.159  38.152   9.444  1.00 52.15           C  
ANISOU 1492  CB  LYS A 163     6630   5724   7461     42   -381    294       C  
ATOM   1493  CG  LYS A 163      20.426  39.173  10.307  1.00 52.70           C  
ANISOU 1493  CG  LYS A 163     6800   5529   7695     13   -417    230       C  
ATOM   1494  CD  LYS A 163      19.478  40.030   9.487  1.00 55.05           C  
ANISOU 1494  CD  LYS A 163     7219   5634   8064    110   -481    331       C  
ATOM   1495  H   LYS A 163      19.149  36.851   9.930  1.00 53.77           H  
ATOM   1496  HA  LYS A 163      19.968  38.109   7.781  1.00 63.13           H  
ATOM   1497  HB2 LYS A 163      21.538  37.485  10.037  1.00 62.94           H  
ATOM   1498  HB3 LYS A 163      21.868  38.620   8.975  1.00 62.94           H  
ATOM   1499  HG2 LYS A 163      19.907  38.708  10.981  1.00 63.60           H  
ATOM   1500  HG3 LYS A 163      21.074  39.757  10.731  1.00 63.60           H  
ATOM   1501  N   ILE A 164      21.286  35.224   8.257  1.00 53.05           N  
ANISOU 1501  N   ILE A 164     6617   6242   7297    320   -360    194       N  
ATOM   1502  CA  ILE A 164      21.987  34.148   7.562  1.00 52.76           C  
ANISOU 1502  CA  ILE A 164     6539   6398   7109    402   -284    181       C  
ATOM   1503  C   ILE A 164      21.283  33.821   6.252  1.00 54.07           C  
ANISOU 1503  C   ILE A 164     6873   6569   7100    522   -338    201       C  
ATOM   1504  O   ILE A 164      21.924  33.661   5.206  1.00 57.67           O  
ANISOU 1504  O   ILE A 164     7404   7148   7361    549   -224    264       O  
ATOM   1505  CB  ILE A 164      22.099  32.908   8.467  1.00 51.69           C  
ANISOU 1505  CB  ILE A 164     6295   6317   7029    469   -312     38       C  
ATOM   1506  CG1 ILE A 164      23.077  33.175   9.613  1.00 47.95           C  
ANISOU 1506  CG1 ILE A 164     5675   5875   6670    340   -287     46       C  
ATOM   1507  CG2 ILE A 164      22.537  31.695   7.653  1.00 57.60           C  
ANISOU 1507  CG2 ILE A 164     7046   7202   7637    613   -251     -9       C  
ATOM   1508  CD1 ILE A 164      22.944  32.210  10.767  1.00 56.96           C  
ANISOU 1508  CD1 ILE A 164     6772   7003   7867    376   -367    -68       C  
ATOM   1509  H   ILE A 164      21.034  35.030   9.056  1.00 64.02           H  
ATOM   1510  HA  ILE A 164      22.886  34.449   7.353  1.00 63.67           H  
ATOM   1511  HB  ILE A 164      21.226  32.722   8.847  1.00 62.39           H  
ATOM   1512 HG12 ILE A 164      23.982  33.106   9.272  1.00 57.90           H  
ATOM   1513 HG13 ILE A 164      22.918  34.069   9.955  1.00 57.90           H  
ATOM   1514 HG21 ILE A 164      22.877  31.016   8.256  1.00 69.48           H  
ATOM   1515 HG22 ILE A 164      21.774  31.351   7.163  1.00 69.48           H  
ATOM   1516 HG23 ILE A 164      23.233  31.965   7.033  1.00 69.48           H  
ATOM   1517 HD11 ILE A 164      23.540  32.487  11.481  1.00 68.71           H  
ATOM   1518 HD12 ILE A 164      22.026  32.216  11.081  1.00 68.71           H  
ATOM   1519 HD13 ILE A 164      23.184  31.320  10.464  1.00 68.71           H  
ATOM   1520  N   ALA A 165      19.953  33.715   6.289  1.00 52.91           N  
ANISOU 1520  N   ALA A 165     6791   6292   7020    590   -512    146       N  
ATOM   1521  CA  ALA A 165      19.200  33.451   5.068  1.00 55.25           C  
ANISOU 1521  CA  ALA A 165     7259   6575   7159    682   -644    170       C  
ATOM   1522  C   ALA A 165      19.475  34.514   4.013  1.00 61.07           C  
ANISOU 1522  C   ALA A 165     8165   7302   7737    632   -618    358       C  
ATOM   1523  O   ALA A 165      19.599  34.201   2.823  1.00 63.63           O  
ANISOU 1523  O   ALA A 165     8681   7706   7790    679   -621    401       O  
ATOM   1524  CB  ALA A 165      17.705  33.381   5.380  1.00 53.92           C  
ANISOU 1524  CB  ALA A 165     7058   6254   7175    735   -860    115       C  
ATOM   1525  H   ALA A 165      19.472  33.791   6.998  1.00 63.85           H  
ATOM   1526  HA  ALA A 165      19.473  32.592   4.711  1.00 66.66           H  
ATOM   1527  HB1 ALA A 165      17.219  33.205   4.560  1.00 65.06           H  
ATOM   1528  HB2 ALA A 165      17.549  32.666   6.017  1.00 65.06           H  
ATOM   1529  HB3 ALA A 165      17.421  34.228   5.758  1.00 65.06           H  
ATOM   1530  N   GLN A 166      19.574  35.778   4.428  1.00 56.29           N  
ANISOU 1530  N   GLN A 166     7532   6580   7274    529   -591    474       N  
ATOM   1531  CA  GLN A 166      19.879  36.842   3.478  1.00 60.69           C  
ANISOU 1531  CA  GLN A 166     8269   7097   7694    455   -562    685       C  
ATOM   1532  C   GLN A 166      21.280  36.681   2.903  1.00 63.80           C  
ANISOU 1532  C   GLN A 166     8678   7691   7874    374   -299    759       C  
ATOM   1533  O   GLN A 166      21.493  36.891   1.704  1.00 69.64           O  
ANISOU 1533  O   GLN A 166     9632   8483   8344    363   -242    897       O  
ATOM   1534  CB  GLN A 166      19.730  38.206   4.153  1.00 54.78           C  
ANISOU 1534  CB  GLN A 166     7494   6138   7181    355   -585    776       C  
ATOM   1535  H   GLN A 166      19.471  36.040   5.241  1.00 67.90           H  
ATOM   1536  HA  GLN A 166      19.245  36.799   2.745  1.00 73.18           H  
ATOM   1537  N   LEU A 167      22.250  36.307   3.742  1.00 62.53           N  
ANISOU 1537  N   LEU A 167     8286   7644   7829    316   -134    678       N  
ATOM   1538  CA  LEU A 167      23.612  36.127   3.255  1.00 66.71           C  
ANISOU 1538  CA  LEU A 167     8742   8375   8230    254    139    748       C  
ATOM   1539  C   LEU A 167      23.703  34.980   2.257  1.00 75.21           C  
ANISOU 1539  C   LEU A 167     9943   9608   9026    418    232    667       C  
ATOM   1540  O   LEU A 167      24.548  35.009   1.355  1.00 81.99           O  
ANISOU 1540  O   LEU A 167    10866  10611   9675    396    483    763       O  
ATOM   1541  CB  LEU A 167      24.563  35.882   4.427  1.00 62.36           C  
ANISOU 1541  CB  LEU A 167     7880   7904   7911    180    227    675       C  
ATOM   1542  CG  LEU A 167      24.638  36.969   5.503  1.00 67.44           C  
ANISOU 1542  CG  LEU A 167     8431   8390   8802     -7    139    720       C  
ATOM   1543  CD1 LEU A 167      25.892  36.783   6.342  1.00 69.75           C  
ANISOU 1543  CD1 LEU A 167     8434   8808   9259   -122    228    703       C  
ATOM   1544  CD2 LEU A 167      24.598  38.368   4.900  1.00 71.98           C  
ANISOU 1544  CD2 LEU A 167     9173   8823   9353   -163    157    929       C  
ATOM   1545  H   LEU A 167      22.144  36.154   4.582  1.00 75.40           H  
ATOM   1546  HA  LEU A 167      23.891  36.941   2.806  1.00 80.41           H  
ATOM   1547  HB2 LEU A 167      24.286  35.065   4.869  1.00 75.19           H  
ATOM   1548  HB3 LEU A 167      25.458  35.778   4.068  1.00 75.19           H  
ATOM   1549  HG  LEU A 167      23.861  36.886   6.077  1.00 81.28           H  
ATOM   1550 HD11 LEU A 167      25.950  37.506   6.987  1.00 84.06           H  
ATOM   1551 HD12 LEU A 167      25.840  35.932   6.804  1.00 84.06           H  
ATOM   1552 HD13 LEU A 167      26.667  36.797   5.760  1.00 84.06           H  
ATOM   1553 HD21 LEU A 167      24.806  39.016   5.591  1.00 86.73           H  
ATOM   1554 HD22 LEU A 167      25.254  38.424   4.187  1.00 86.73           H  
ATOM   1555 HD23 LEU A 167      23.711  38.535   4.546  1.00 86.73           H  
ATOM   1556  N   LEU A 168      22.848  33.965   2.400  1.00 72.33           N  
ANISOU 1556  N   LEU A 168     9628   9207   8648    574     52    487       N  
ATOM   1557  CA  LEU A 168      22.859  32.862   1.446  1.00 75.97           C  
ANISOU 1557  CA  LEU A 168    10267   9770   8830    726    106    379       C  
ATOM   1558  C   LEU A 168      22.507  33.336   0.042  1.00 80.43           C  
ANISOU 1558  C   LEU A 168    11187  10324   9047    717     82    508       C  
ATOM   1559  O   LEU A 168      22.977  32.758  -0.944  1.00 91.64           O  
ANISOU 1559  O   LEU A 168    12804  11868  10149    794    259    472       O  
ATOM   1560  CB  LEU A 168      21.887  31.769   1.892  1.00 69.37           C  
ANISOU 1560  CB  LEU A 168     9436   8846   8075    849   -135    178       C  
ATOM   1561  CG  LEU A 168      22.290  30.935   3.109  1.00 64.14           C  
ANISOU 1561  CG  LEU A 168     8508   8206   7657    891    -99     39       C  
ATOM   1562  CD1 LEU A 168      21.216  29.904   3.413  1.00 58.22           C  
ANISOU 1562  CD1 LEU A 168     7814   7343   6966    978   -334   -125       C  
ATOM   1563  CD2 LEU A 168      23.635  30.258   2.898  1.00 69.64           C  
ANISOU 1563  CD2 LEU A 168     9102   9072   8286    976    182     -4       C  
ATOM   1564  H   LEU A 168      22.265  33.893   3.028  1.00 87.16           H  
ATOM   1565  HA  LEU A 168      23.750  32.479   1.422  1.00 91.53           H  
ATOM   1566  HB2 LEU A 168      21.041  32.192   2.106  1.00 83.60           H  
ATOM   1567  HB3 LEU A 168      21.771  31.153   1.152  1.00 83.60           H  
ATOM   1568  HG  LEU A 168      22.382  31.524   3.874  1.00 77.33           H  
ATOM   1569 HD11 LEU A 168      21.482  29.390   4.191  1.00 70.23           H  
ATOM   1570 HD12 LEU A 168      20.379  30.363   3.589  1.00 70.23           H  
ATOM   1571 HD13 LEU A 168      21.116  29.317   2.647  1.00 70.23           H  
ATOM   1572 HD21 LEU A 168      23.774  29.606   3.602  1.00 83.93           H  
ATOM   1573 HD22 LEU A 168      23.634  29.817   2.034  1.00 83.93           H  
ATOM   1574 HD23 LEU A 168      24.335  30.929   2.926  1.00 83.93           H  
ATOM   1575  N   GLY A 169      21.684  34.380  -0.070  1.00 86.61           N  
ANISOU 1575  N   GLY A 169    12083  10949   9876    635   -136    658       N  
ATOM   1576  CA  GLY A 169      21.331  34.889  -1.386  1.00 91.58           C  
ANISOU 1576  CA  GLY A 169    13082  11549  10165    619   -212    817       C  
ATOM   1577  C   GLY A 169      22.538  35.387  -2.157  1.00 98.46           C  
ANISOU 1577  C   GLY A 169    14063  12564  10782    518    156    989       C  
ATOM   1578  O   GLY A 169      22.706  35.082  -3.340  1.00103.86           O  
ANISOU 1578  O   GLY A 169    15072  13342  11050    557    263   1017       O  
ATOM   1579  H   GLY A 169      21.326  34.801   0.589  1.00104.29           H  
ATOM   1580  HA2 GLY A 169      20.910  34.182  -1.900  1.00110.25           H  
ATOM   1581  N   GLY A 170      23.394  36.158  -1.496  1.00 87.59           N  
ANISOU 1581  N   GLY A 170    12429  11206   9645    369    362   1104       N  
ATOM   1582  CA  GLY A 170      24.589  36.686  -2.127  1.00 86.67           C  
ANISOU 1582  CA  GLY A 170    12339  11229   9364    232    741   1292       C  
ATOM   1583  C   GLY A 170      25.705  35.663  -2.211  1.00 93.97           C  
ANISOU 1583  C   GLY A 170    13077  12400  10226    320   1108   1153       C  
ATOM   1584  O   GLY A 170      26.252  35.242  -1.191  1.00 85.43           O  
ANISOU 1584  O   GLY A 170    11616  11377   9468    339   1164   1033       O  
ATOM   1585  H   GLY A 170      23.302  36.391  -0.673  1.00105.47           H  
ATOM   1586  HA2 GLY A 170      24.374  36.977  -3.027  1.00104.37           H  
ATOM   1587  N   LEU A 184      28.805  35.420   0.754  1.00104.06           N  
ANISOU 1587  N   LEU A 184    12984  13974  12580    120   1550   1076       N  
ATOM   1588  CA  LEU A 184      29.765  35.610   1.835  1.00101.54           C  
ANISOU 1588  CA  LEU A 184    12218  13712  12652    -11   1573   1101       C  
ATOM   1589  C   LEU A 184      29.665  34.477   2.850  1.00 95.31           C  
ANISOU 1589  C   LEU A 184    11232  12930  12050    176   1387    870       C  
ATOM   1590  O   LEU A 184      28.673  34.360   3.568  1.00 91.92           O  
ANISOU 1590  O   LEU A 184    10925  12333  11667    214   1071    757       O  
ATOM   1591  CB  LEU A 184      29.537  36.955   2.526  1.00120.23           C  
ANISOU 1591  CB  LEU A 184    14584  15883  15216   -288   1361   1242       C  
ATOM   1592  HA  LEU A 184      30.663  35.611   1.468  1.00122.21           H  
ATOM   1593  N   LEU A 185      30.703  33.644   2.906  1.00 95.75           N  
ANISOU 1593  N   LEU A 185    10977  13174  12229    298   1599    815       N  
ATOM   1594  CA  LEU A 185      30.716  32.502   3.811  1.00 86.38           C  
ANISOU 1594  CA  LEU A 185     9618  11984  11218    491   1428    626       C  
ATOM   1595  C   LEU A 185      31.247  32.852   5.193  1.00 78.02           C  
ANISOU 1595  C   LEU A 185     8223  10900  10522    325   1212    668       C  
ATOM   1596  O   LEU A 185      30.779  32.288   6.189  1.00 73.71           O  
ANISOU 1596  O   LEU A 185     7684  10253  10069    397    933    540       O  
ATOM   1597  CB  LEU A 185      31.560  31.371   3.217  1.00 80.51           C  
ANISOU 1597  CB  LEU A 185     8715  11421  10455    750   1736    536       C  
ATOM   1598  H   LEU A 185      31.414  33.720   2.427  1.00115.26           H  
ATOM   1599  HA  LEU A 185      29.808  32.178   3.915  1.00104.01           H  
ATOM   1600  N   GLU A 186      32.212  33.770   5.279  1.00 87.82           N  
ANISOU 1600  N   GLU A 186     9190  12223  11955     83   1325    850       N  
ATOM   1601  CA  GLU A 186      32.782  34.121   6.576  1.00 84.63           C  
ANISOU 1601  CA  GLU A 186     8485  11791  11880   -103   1077    886       C  
ATOM   1602  C   GLU A 186      31.746  34.784   7.475  1.00 77.70           C  
ANISOU 1602  C   GLU A 186     7885  10669  10969   -249    731    833       C  
ATOM   1603  O   GLU A 186      31.716  34.535   8.686  1.00 73.84           O  
ANISOU 1603  O   GLU A 186     7322  10112  10621   -274    454    750       O  
ATOM   1604  CB  GLU A 186      33.990  35.038   6.384  1.00 83.71           C  
ANISOU 1604  CB  GLU A 186     8025  11795  11987   -376   1258   1103       C  
ATOM   1605  H   GLU A 186      32.548  34.197   4.612  1.00105.74           H  
ATOM   1606  HA  GLU A 186      33.085  33.310   7.014  1.00101.92           H  
ATOM   1607  N   GLU A 187      30.889  35.632   6.903  1.00 75.20           N  
ANISOU 1607  N   GLU A 187     7901  10208  10462   -335    748    884       N  
ATOM   1608  CA  GLU A 187      29.885  36.316   7.709  1.00 73.88           C  
ANISOU 1608  CA  GLU A 187     7983   9795  10293   -442    469    826       C  
ATOM   1609  C   GLU A 187      28.913  35.325   8.337  1.00 67.77           C  
ANISOU 1609  C   GLU A 187     7350   8950   9449   -223    284    623       C  
ATOM   1610  O   GLU A 187      28.542  35.465   9.509  1.00 64.00           O  
ANISOU 1610  O   GLU A 187     6917   8343   9058   -293     60    538       O  
ATOM   1611  CB  GLU A 187      29.132  37.335   6.853  1.00 76.07           C  
ANISOU 1611  CB  GLU A 187     8574   9924  10408   -521    526    934       C  
ATOM   1612  H   GLU A 187      30.869  35.823   6.064  1.00 90.59           H  
ATOM   1613  HA  GLU A 187      30.330  36.795   8.425  1.00 89.02           H  
ATOM   1614  N   ILE A 188      28.490  34.315   7.574  1.00 66.88           N  
ANISOU 1614  N   ILE A 188     7335   8910   9167     26    382    542       N  
ATOM   1615  CA  ILE A 188      27.548  33.332   8.102  1.00 62.72           C  
ANISOU 1615  CA  ILE A 188     6939   8302   8591    206    214    367       C  
ATOM   1616  C   ILE A 188      28.162  32.587   9.280  1.00 61.21           C  
ANISOU 1616  C   ILE A 188     6531   8154   8570    229     85    301       C  
ATOM   1617  O   ILE A 188      27.488  32.312  10.279  1.00 60.18           O  
ANISOU 1617  O   ILE A 188     6502   7904   8459    231   -110    205       O  
ATOM   1618  CB  ILE A 188      27.108  32.365   6.988  1.00 63.03           C  
ANISOU 1618  CB  ILE A 188     7130   8398   8422    441    327    292       C  
ATOM   1619  CG1 ILE A 188      26.236  33.098   5.966  1.00 62.88           C  
ANISOU 1619  CG1 ILE A 188     7393   8294   8204    413    346    357       C  
ATOM   1620  CG2 ILE A 188      26.353  31.183   7.577  1.00 72.86           C  
ANISOU 1620  CG2 ILE A 188     8450   9565   9668    605    160    122       C  
ATOM   1621  CD1 ILE A 188      26.134  32.393   4.630  1.00 75.34           C  
ANISOU 1621  CD1 ILE A 188     9149   9960   9518    586    491    322       C  
ATOM   1622  H   ILE A 188      28.731  34.180   6.760  1.00 80.61           H  
ATOM   1623  HA  ILE A 188      26.761  33.800   8.422  1.00 75.63           H  
ATOM   1624  HB  ILE A 188      27.901  32.033   6.539  1.00 75.99           H  
ATOM   1625 HG12 ILE A 188      25.339  33.183   6.325  1.00 75.81           H  
ATOM   1626 HG13 ILE A 188      26.614  33.978   5.808  1.00 75.81           H  
ATOM   1627 HG21 ILE A 188      25.862  30.737   6.869  1.00 87.79           H  
ATOM   1628 HG22 ILE A 188      26.990  30.569   7.975  1.00 87.79           H  
ATOM   1629 HG23 ILE A 188      25.738  31.506   8.253  1.00 87.79           H  
ATOM   1630 HD11 ILE A 188      25.617  32.943   4.021  1.00 90.77           H  
ATOM   1631 HD12 ILE A 188      27.026  32.257   4.276  1.00 90.77           H  
ATOM   1632 HD13 ILE A 188      25.694  31.538   4.758  1.00 90.77           H  
ATOM   1633  N   ALA A 189      29.450  32.250   9.183  1.00 65.12           N  
ANISOU 1633  N   ALA A 189     6723   8822   9198    250    194    364       N  
ATOM   1634  CA  ALA A 189      30.111  31.552  10.280  1.00 63.53           C  
ANISOU 1634  CA  ALA A 189     6301   8657   9180    281     22    332       C  
ATOM   1635  C   ALA A 189      30.063  32.374  11.561  1.00 58.98           C  
ANISOU 1635  C   ALA A 189     5751   7966   8693     30   -235    352       C  
ATOM   1636  O   ALA A 189      29.855  31.829  12.651  1.00 58.66           O  
ANISOU 1636  O   ALA A 189     5764   7856   8666     50   -455    280       O  
ATOM   1637  CB  ALA A 189      31.557  31.232   9.903  1.00 72.02           C  
ANISOU 1637  CB  ALA A 189     6978   9938  10446    338    186    424       C  
ATOM   1638  H   ALA A 189      29.953  32.411   8.505  1.00 78.50           H  
ATOM   1639  HA  ALA A 189      29.650  30.714  10.442  1.00 76.59           H  
ATOM   1640  HB1 ALA A 189      31.981  30.769  10.642  1.00 86.78           H  
ATOM   1641  HB2 ALA A 189      31.559  30.668   9.114  1.00 86.78           H  
ATOM   1642  HB3 ALA A 189      32.026  32.060   9.718  1.00 86.78           H  
ATOM   1643  N   GLN A 190      30.254  33.690  11.450  1.00 58.02           N  
ANISOU 1643  N   GLN A 190     5633   7802   8610   -218   -210    449       N  
ATOM   1644  CA  GLN A 190      30.172  34.546  12.629  1.00 57.20           C  
ANISOU 1644  CA  GLN A 190     5622   7552   8562   -464   -449    437       C  
ATOM   1645  C   GLN A 190      28.753  34.583  13.182  1.00 54.36           C  
ANISOU 1645  C   GLN A 190     5626   6991   8036   -415   -539    297       C  
ATOM   1646  O   GLN A 190      28.555  34.556  14.403  1.00 56.29           O  
ANISOU 1646  O   GLN A 190     5984   7138   8264   -493   -737    217       O  
ATOM   1647  CB  GLN A 190      30.651  35.956  12.286  1.00 62.43           C  
ANISOU 1647  CB  GLN A 190     6241   8169   9312   -742   -390    568       C  
ATOM   1648  H   GLN A 190      30.429  34.104  10.717  1.00 69.98           H  
ATOM   1649  HA  GLN A 190      30.755  34.190  13.317  1.00 69.00           H  
ATOM   1650  N   LEU A 191      27.753  34.642  12.301  1.00 55.55           N  
ANISOU 1650  N   LEU A 191     5962   7081   8062   -290   -395    271       N  
ATOM   1651  CA  LEU A 191      26.368  34.654  12.760  1.00 54.31           C  
ANISOU 1651  CA  LEU A 191     6080   6748   7808   -228   -456    149       C  
ATOM   1652  C   LEU A 191      26.030  33.375  13.517  1.00 54.39           C  
ANISOU 1652  C   LEU A 191     6113   6777   7777    -88   -548     42       C  
ATOM   1653  O   LEU A 191      25.356  33.418  14.553  1.00 54.75           O  
ANISOU 1653  O   LEU A 191     6325   6696   7783   -133   -640    -47       O  
ATOM   1654  CB  LEU A 191      25.427  34.842  11.572  1.00 52.90           C  
ANISOU 1654  CB  LEU A 191     6039   6521   7540   -106   -331    166       C  
ATOM   1655  CG  LEU A 191      25.300  36.284  11.076  1.00 56.15           C  
ANISOU 1655  CG  LEU A 191     6553   6807   7974   -251   -287    268       C  
ATOM   1656  CD1 LEU A 191      24.668  36.336   9.694  1.00 55.32           C  
ANISOU 1656  CD1 LEU A 191     6559   6704   7756   -124   -191    336       C  
ATOM   1657  CD2 LEU A 191      24.499  37.119  12.063  1.00 57.95           C  
ANISOU 1657  CD2 LEU A 191     6965   6798   8254   -337   -386    181       C  
ATOM   1658  H   LEU A 191      27.848  34.675  11.447  1.00 67.01           H  
ATOM   1659  HA  LEU A 191      26.242  35.402  13.365  1.00 65.53           H  
ATOM   1660  HB2 LEU A 191      25.756  34.306  10.832  1.00 63.84           H  
ATOM   1661  HB3 LEU A 191      24.542  34.542  11.830  1.00 63.84           H  
ATOM   1662  HG  LEU A 191      26.189  36.666  11.006  1.00 67.74           H  
ATOM   1663 HD11 LEU A 191      24.788  37.225   9.325  1.00 66.74           H  
ATOM   1664 HD12 LEU A 191      25.099  35.681   9.124  1.00 66.74           H  
ATOM   1665 HD13 LEU A 191      23.722  36.136   9.771  1.00 66.74           H  
ATOM   1666 HD21 LEU A 191      24.154  37.902  11.606  1.00 69.89           H  
ATOM   1667 HD22 LEU A 191      23.765  36.585  12.405  1.00 69.89           H  
ATOM   1668 HD23 LEU A 191      25.080  37.389  12.791  1.00 69.89           H  
ATOM   1669  N   LEU A 192      26.492  32.226  13.017  1.00 54.46           N  
ANISOU 1669  N   LEU A 192     5978   6926   7788     84   -506     50       N  
ATOM   1670  CA  LEU A 192      26.229  30.967  13.706  1.00 49.98           C  
ANISOU 1670  CA  LEU A 192     5449   6345   7196    212   -607    -29       C  
ATOM   1671  C   LEU A 192      26.868  30.951  15.088  1.00 49.54           C  
ANISOU 1671  C   LEU A 192     5359   6277   7185     82   -806    -15       C  
ATOM   1672  O   LEU A 192      26.272  30.453  16.050  1.00 50.00           O  
ANISOU 1672  O   LEU A 192     5591   6241   7166     82   -909    -78       O  
ATOM   1673  CB  LEU A 192      26.744  29.794  12.871  1.00 53.63           C  
ANISOU 1673  CB  LEU A 192     5774   6927   7675    433   -525    -27       C  
ATOM   1674  CG  LEU A 192      25.895  29.390  11.665  1.00 52.01           C  
ANISOU 1674  CG  LEU A 192     5705   6702   7355    588   -393    -87       C  
ATOM   1675  CD1 LEU A 192      26.633  28.365  10.821  1.00 58.93           C  
ANISOU 1675  CD1 LEU A 192     6468   7690   8232    798   -279   -104       C  
ATOM   1676  CD2 LEU A 192      24.545  28.847  12.106  1.00 54.84           C  
ANISOU 1676  CD2 LEU A 192     6273   6909   7655    622   -484   -184       C  
ATOM   1677  H   LEU A 192      26.952  32.152  12.295  1.00 65.71           H  
ATOM   1678  HA  LEU A 192      25.271  30.864  13.812  1.00 60.33           H  
ATOM   1679  HB2 LEU A 192      27.623  30.028  12.535  1.00 64.71           H  
ATOM   1680  HB3 LEU A 192      26.805  29.018  13.449  1.00 64.71           H  
ATOM   1681  HG  LEU A 192      25.732  30.175  11.120  1.00 62.77           H  
ATOM   1682 HD11 LEU A 192      26.081  28.126  10.060  1.00 71.07           H  
ATOM   1683 HD12 LEU A 192      27.469  28.751  10.515  1.00 71.07           H  
ATOM   1684 HD13 LEU A 192      26.811  27.579  11.361  1.00 71.07           H  
ATOM   1685 HD21 LEU A 192      24.094  28.462  11.339  1.00 66.17           H  
ATOM   1686 HD22 LEU A 192      24.684  28.168  12.784  1.00 66.17           H  
ATOM   1687 HD23 LEU A 192      24.016  29.574  12.471  1.00 66.17           H  
ATOM   1688  N   GLU A 193      28.086  31.487  15.206  1.00 50.22           N  
ANISOU 1688  N   GLU A 193     5230   6458   7393    -47   -872     78       N  
ATOM   1689  CA  GLU A 193      28.749  31.529  16.505  1.00 50.52           C  
ANISOU 1689  CA  GLU A 193     5246   6483   7467   -196  -1130    101       C  
ATOM   1690  C   GLU A 193      27.981  32.410  17.480  1.00 47.99           C  
ANISOU 1690  C   GLU A 193     5243   5985   7007   -390  -1211     17       C  
ATOM   1691  O   GLU A 193      27.900  32.104  18.676  1.00 50.54           O  
ANISOU 1691  O   GLU A 193     5735   6243   7224   -455  -1393    -22       O  
ATOM   1692  CB  GLU A 193      30.185  32.028  16.345  1.00 52.11           C  
ANISOU 1692  CB  GLU A 193     5107   6820   7873   -326  -1201    226       C  
ATOM   1693  H   GLU A 193      28.540  31.828  14.560  1.00 60.62           H  
ATOM   1694  HA  GLU A 193      28.783  30.631  16.870  1.00 60.98           H  
ATOM   1695  N   GLU A 194      27.415  33.514  16.990  1.00 51.49           N  
ANISOU 1695  N   GLU A 194     5796   6334   7436   -475  -1069    -10       N  
ATOM   1696  CA  GLU A 194      26.580  34.351  17.844  1.00 50.93           C  
ANISOU 1696  CA  GLU A 194     6039   6064   7248   -608  -1089   -118       C  
ATOM   1697  C   GLU A 194      25.351  33.587  18.318  1.00 47.19           C  
ANISOU 1697  C   GLU A 194     5779   5514   6639   -466  -1015   -223       C  
ATOM   1698  O   GLU A 194      24.937  33.718  19.476  1.00 43.76           O  
ANISOU 1698  O   GLU A 194     5593   4966   6068   -556  -1070   -311       O  
ATOM   1699  CB  GLU A 194      26.169  35.618  17.095  1.00 49.80           C  
ANISOU 1699  CB  GLU A 194     5956   5807   7160   -674   -945   -112       C  
ATOM   1700  H   GLU A 194      27.497  33.793  16.181  1.00 62.15           H  
ATOM   1701  HA  GLU A 194      27.092  34.618  18.623  1.00 61.47           H  
ATOM   1702  HB2 GLU A 194      25.593  35.373  16.354  1.00 60.12           H  
ATOM   1703  HB3 GLU A 194      25.695  36.206  17.704  1.00 60.12           H  
ATOM   1704  N   ILE A 195      24.756  32.779  17.439  1.00 49.90           N  
ANISOU 1704  N   ILE A 195     6041   5910   7007   -260   -883   -215       N  
ATOM   1705  CA  ILE A 195      23.605  31.978  17.839  1.00 46.30           C  
ANISOU 1705  CA  ILE A 195     5740   5384   6469   -153   -817   -294       C  
ATOM   1706  C   ILE A 195      24.016  30.946  18.880  1.00 47.41           C  
ANISOU 1706  C   ILE A 195     5942   5553   6518   -163   -969   -280       C  
ATOM   1707  O   ILE A 195      23.294  30.709  19.857  1.00 48.33           O  
ANISOU 1707  O   ILE A 195     6285   5574   6505   -207   -949   -340       O  
ATOM   1708  CB  ILE A 195      22.960  31.321  16.606  1.00 47.14           C  
ANISOU 1708  CB  ILE A 195     5748   5530   6635     40   -702   -286       C  
ATOM   1709  CG1 ILE A 195      22.147  32.356  15.823  1.00 48.47           C  
ANISOU 1709  CG1 ILE A 195     5947   5615   6856     48   -581   -302       C  
ATOM   1710  CG2 ILE A 195      22.070  30.159  17.023  1.00 48.62           C  
ANISOU 1710  CG2 ILE A 195     6027   5668   6777    128   -686   -336       C  
ATOM   1711  CD1 ILE A 195      21.929  31.995  14.371  1.00 48.43           C  
ANISOU 1711  CD1 ILE A 195     5843   5678   6880    194   -530   -259       C  
ATOM   1712  H   ILE A 195      24.997  32.680  16.619  1.00 60.23           H  
ATOM   1713  HA  ILE A 195      22.945  32.562  18.243  1.00 55.92           H  
ATOM   1714  HB  ILE A 195      23.667  30.979  16.036  1.00 56.93           H  
ATOM   1715 HG12 ILE A 195      21.276  32.446  16.239  1.00 58.53           H  
ATOM   1716 HG13 ILE A 195      22.617  33.205  15.849  1.00 58.53           H  
ATOM   1717 HG21 ILE A 195      21.481  29.932  16.286  1.00 58.70           H  
ATOM   1718 HG22 ILE A 195      22.628  29.398  17.246  1.00 58.70           H  
ATOM   1719 HG23 ILE A 195      21.546  30.424  17.795  1.00 58.70           H  
ATOM   1720 HD11 ILE A 195      21.423  32.703  13.942  1.00 58.47           H  
ATOM   1721 HD12 ILE A 195      22.791  31.896  13.937  1.00 58.47           H  
ATOM   1722 HD13 ILE A 195      21.436  31.161  14.323  1.00 58.47           H  
ATOM   1723  N   ALA A 196      25.182  30.322  18.698  1.00 47.53           N  
ANISOU 1723  N   ALA A 196     5760   5695   6605   -118  -1113   -189       N  
ATOM   1724  CA  ALA A 196      25.659  29.356  19.681  1.00 49.77           C  
ANISOU 1724  CA  ALA A 196     6101   5987   6823   -114  -1312   -144       C  
ATOM   1725  C   ALA A 196      25.827  30.006  21.047  1.00 49.73           C  
ANISOU 1725  C   ALA A 196     6331   5907   6657   -336  -1472   -167       C  
ATOM   1726  O   ALA A 196      25.493  29.406  22.076  1.00 49.45           O  
ANISOU 1726  O   ALA A 196     6539   5804   6448   -370  -1551   -172       O  
ATOM   1727  CB  ALA A 196      26.977  28.737  19.216  1.00 48.21           C  
ANISOU 1727  CB  ALA A 196     5595   5931   6792     -7  -1447    -37       C  
ATOM   1728  H   ALA A 196      25.705  30.439  18.025  1.00 57.40           H  
ATOM   1729  HA  ALA A 196      25.007  28.642  19.762  1.00 60.08           H  
ATOM   1730  HB1 ALA A 196      27.278  28.098  19.880  1.00 58.21           H  
ATOM   1731  HB2 ALA A 196      26.833  28.289  18.367  1.00 58.21           H  
ATOM   1732  HB3 ALA A 196      27.636  29.441  19.111  1.00 58.21           H  
ATOM   1733  N   LYS A 197      26.343  31.235  21.078  1.00 48.88           N  
ANISOU 1733  N   LYS A 197     6193   5795   6584   -507  -1524   -180       N  
ATOM   1734  CA  LYS A 197      26.479  31.939  22.348  1.00 44.79           C  
ANISOU 1734  CA  LYS A 197     5958   5177   5883   -736  -1688   -236       C  
ATOM   1735  C   LYS A 197      25.117  32.206  22.974  1.00 43.14           C  
ANISOU 1735  C   LYS A 197     6115   4808   5466   -755  -1472   -377       C  
ATOM   1736  O   LYS A 197      24.942  32.053  24.188  1.00 53.25           O  
ANISOU 1736  O   LYS A 197     7716   6015   6500   -861  -1554   -421       O  
ATOM   1737  CB  LYS A 197      27.241  33.248  22.142  1.00 46.34           C  
ANISOU 1737  CB  LYS A 197     6055   5362   6189   -931  -1777   -234       C  
ATOM   1738  H   LYS A 197      26.617  31.674  20.391  1.00 59.01           H  
ATOM   1739  HA  LYS A 197      26.991  31.388  22.961  1.00 54.11           H  
ATOM   1740  N   LEU A 198      24.135  32.598  22.160  1.00 45.35           N  
ANISOU 1740  N   LEU A 198     6353   5035   5843   -648  -1189   -442       N  
ATOM   1741  CA  LEU A 198      22.805  32.877  22.694  1.00 49.02           C  
ANISOU 1741  CA  LEU A 198     7087   5354   6182   -638   -948   -572       C  
ATOM   1742  C   LEU A 198      22.143  31.605  23.211  1.00 45.99           C  
ANISOU 1742  C   LEU A 198     6807   4984   5683   -558   -877   -551       C  
ATOM   1743  O   LEU A 198      21.476  31.626  24.251  1.00 48.19           O  
ANISOU 1743  O   LEU A 198     7388   5167   5754   -631   -758   -630       O  
ATOM   1744  CB  LEU A 198      21.939  33.543  21.625  1.00 46.86           C  
ANISOU 1744  CB  LEU A 198     6682   5022   6098   -521   -714   -615       C  
ATOM   1745  CG  LEU A 198      22.304  34.991  21.283  1.00 48.98           C  
ANISOU 1745  CG  LEU A 198     6958   5198   6454   -622   -730   -646       C  
ATOM   1746  CD1 LEU A 198      21.539  35.463  20.057  1.00 46.61           C  
ANISOU 1746  CD1 LEU A 198     6503   4855   6351   -476   -556   -631       C  
ATOM   1747  CD2 LEU A 198      22.038  35.917  22.461  1.00 47.93           C  
ANISOU 1747  CD2 LEU A 198     7183   4877   6154   -769   -693   -800       C  
ATOM   1748  H   LEU A 198      24.212  32.709  21.311  1.00 54.78           H  
ATOM   1749  HA  LEU A 198      22.888  33.494  23.438  1.00 59.18           H  
ATOM   1750  HB2 LEU A 198      22.014  33.026  20.808  1.00 56.58           H  
ATOM   1751  HB3 LEU A 198      21.020  33.543  21.935  1.00 56.58           H  
ATOM   1752  HG  LEU A 198      23.253  35.029  21.085  1.00 59.14           H  
ATOM   1753 HD11 LEU A 198      21.798  36.376  19.856  1.00 56.29           H  
ATOM   1754 HD12 LEU A 198      21.755  34.885  19.308  1.00 56.29           H  
ATOM   1755 HD13 LEU A 198      20.588  35.421  20.243  1.00 56.29           H  
ATOM   1756 HD21 LEU A 198      22.201  36.833  22.186  1.00 57.88           H  
ATOM   1757 HD22 LEU A 198      21.114  35.815  22.740  1.00 57.88           H  
ATOM   1758 HD23 LEU A 198      22.631  35.679  23.190  1.00 57.88           H  
ATOM   1759  N   LEU A 199      22.315  30.488  22.500  1.00 50.79           N  
ANISOU 1759  N   LEU A 199     7190   5693   6413   -415   -930   -448       N  
ATOM   1760  CA  LEU A 199      21.802  29.219  23.004  1.00 47.43           C  
ANISOU 1760  CA  LEU A 199     6877   5251   5894   -366   -904   -404       C  
ATOM   1761  C   LEU A 199      22.480  28.843  24.314  1.00 49.79           C  
ANISOU 1761  C   LEU A 199     7434   5536   5946   -498  -1125   -347       C  
ATOM   1762  O   LEU A 199      21.818  28.409  25.264  1.00 52.64           O  
ANISOU 1762  O   LEU A 199     8084   5820   6095   -564  -1030   -354       O  
ATOM   1763  CB  LEU A 199      22.003  28.117  21.963  1.00 52.96           C  
ANISOU 1763  CB  LEU A 199     7320   6027   6777   -187   -958   -319       C  
ATOM   1764  CG  LEU A 199      20.952  28.000  20.858  1.00 52.92           C  
ANISOU 1764  CG  LEU A 199     7166   6002   6938    -62   -752   -366       C  
ATOM   1765  CD1 LEU A 199      21.299  26.844  19.930  1.00 56.95           C  
ANISOU 1765  CD1 LEU A 199     7503   6564   7569    100   -841   -306       C  
ATOM   1766  CD2 LEU A 199      19.555  27.820  21.434  1.00 51.17           C  
ANISOU 1766  CD2 LEU A 199     7100   5674   6670   -105   -535   -420       C  
ATOM   1767  H   LEU A 199      22.716  30.441  21.741  1.00 61.30           H  
ATOM   1768  HA  LEU A 199      20.849  29.306  23.165  1.00 57.28           H  
ATOM   1769  HB2 LEU A 199      22.856  28.273  21.526  1.00 63.91           H  
ATOM   1770  HB3 LEU A 199      22.020  27.267  22.429  1.00 63.91           H  
ATOM   1771  HG  LEU A 199      20.947  28.822  20.344  1.00 63.86           H  
ATOM   1772 HD11 LEU A 199      20.631  26.790  19.229  1.00 68.69           H  
ATOM   1773 HD12 LEU A 199      22.173  27.002  19.542  1.00 68.69           H  
ATOM   1774 HD13 LEU A 199      21.308  26.020  20.441  1.00 68.69           H  
ATOM   1775 HD21 LEU A 199      18.961  27.512  20.732  1.00 61.77           H  
ATOM   1776 HD22 LEU A 199      19.591  27.166  22.149  1.00 61.77           H  
ATOM   1777 HD23 LEU A 199      19.245  28.672  21.780  1.00 61.77           H  
ATOM   1778  N   LYS A 200      23.804  29.006  24.385  1.00 53.63           N  
ANISOU 1778  N   LYS A 200     7819   6099   6458   -549  -1429   -275       N  
ATOM   1779  CA  LYS A 200      24.510  28.750  25.635  1.00 52.76           C  
ANISOU 1779  CA  LYS A 200     7960   5973   6113   -689  -1720   -209       C  
ATOM   1780  C   LYS A 200      23.964  29.624  26.757  1.00 56.97           C  
ANISOU 1780  C   LYS A 200     8921   6391   6332   -887  -1624   -338       C  
ATOM   1781  O   LYS A 200      23.897  29.193  27.915  1.00 58.70           O  
ANISOU 1781  O   LYS A 200     9503   6556   6244   -992  -1716   -307       O  
ATOM   1782  CB  LYS A 200      26.008  28.993  25.452  1.00 57.29           C  
ANISOU 1782  CB  LYS A 200     8280   6652   6835   -728  -2074   -118       C  
ATOM   1783  CG  LYS A 200      26.819  27.731  25.205  1.00 66.24           C  
ANISOU 1783  CG  LYS A 200     9176   7866   8126   -563  -2303     49       C  
ATOM   1784  CD  LYS A 200      28.285  28.052  24.960  1.00 71.04           C  
ANISOU 1784  CD  LYS A 200     9444   8595   8954   -591  -2610    140       C  
ATOM   1785  H   LYS A 200      24.305  29.258  23.733  1.00 64.71           H  
ATOM   1786  HA  LYS A 200      24.384  27.821  25.883  1.00 63.67           H  
ATOM   1787  HB2 LYS A 200      26.136  29.579  24.689  1.00 69.10           H  
ATOM   1788  HB3 LYS A 200      26.355  29.413  26.255  1.00 69.10           H  
ATOM   1789  HG2 LYS A 200      26.759  27.153  25.982  1.00 79.84           H  
ATOM   1790  HG3 LYS A 200      26.472  27.273  24.424  1.00 79.84           H  
ATOM   1791  HD2 LYS A 200      28.808  27.242  25.067  1.00 85.61           H  
ATOM   1792  HD3 LYS A 200      28.386  28.396  24.058  1.00 85.61           H  
ATOM   1793  N   LYS A 201      23.569  30.858  26.435  1.00 55.63           N  
ANISOU 1793  N   LYS A 201     8750   6165   6221   -933  -1431   -484       N  
ATOM   1794  CA  LYS A 201      22.992  31.732  27.450  1.00 54.59           C  
ANISOU 1794  CA  LYS A 201     9045   5894   5804  -1086  -1287   -646       C  
ATOM   1795  C   LYS A 201      21.641  31.207  27.919  1.00 52.29           C  
ANISOU 1795  C   LYS A 201     8971   5534   5363  -1026   -917   -698       C  
ATOM   1796  O   LYS A 201      21.357  31.199  29.122  1.00 54.78           O  
ANISOU 1796  O   LYS A 201     9720   5773   5321  -1154   -856   -753       O  
ATOM   1797  CB  LYS A 201      22.857  33.153  26.905  1.00 53.53           C  
ANISOU 1797  CB  LYS A 201     8842   5676   5823  -1113  -1158   -786       C  
ATOM   1798  H   LYS A 201      23.625  31.205  25.650  1.00 67.11           H  
ATOM   1799  HA  LYS A 201      23.587  31.761  28.215  1.00 65.87           H  
ATOM   1800  HB2 LYS A 201      22.061  33.207  26.354  1.00 64.60           H  
ATOM   1801  HB3 LYS A 201      22.789  33.771  27.649  1.00 64.60           H  
ATOM   1802  N   ILE A 202      20.796  30.762  26.986  1.00 52.79           N  
ANISOU 1802  N   ILE A 202     8745   5625   5687   -850   -668   -676       N  
ATOM   1803  CA  ILE A 202      19.499  30.208  27.365  1.00 55.48           C  
ANISOU 1803  CA  ILE A 202     9211   5910   5958   -811   -317   -701       C  
ATOM   1804  C   ILE A 202      19.683  29.021  28.301  1.00 56.96           C  
ANISOU 1804  C   ILE A 202     9658   6110   5877   -894   -433   -566       C  
ATOM   1805  O   ILE A 202      18.988  28.897  29.317  1.00 62.68           O  
ANISOU 1805  O   ILE A 202    10732   6763   6320   -992   -200   -602       O  
ATOM   1806  CB  ILE A 202      18.695  29.819  26.110  1.00 54.01           C  
ANISOU 1806  CB  ILE A 202     8626   5758   6136   -630   -140   -673       C  
ATOM   1807  CG1 ILE A 202      18.200  31.074  25.388  1.00 52.62           C  
ANISOU 1807  CG1 ILE A 202     8288   5528   6176   -553     35   -803       C  
ATOM   1808  CG2 ILE A 202      17.521  28.924  26.485  1.00 54.96           C  
ANISOU 1808  CG2 ILE A 202     8807   5841   6234   -622    143   -640       C  
ATOM   1809  CD1 ILE A 202      17.772  30.828  23.958  1.00 52.31           C  
ANISOU 1809  CD1 ILE A 202     7852   5540   6482   -386     58   -752       C  
ATOM   1810  H   ILE A 202      20.949  30.769  26.139  1.00 63.70           H  
ATOM   1811  HA  ILE A 202      19.000  30.891  27.840  1.00 66.93           H  
ATOM   1812  HB  ILE A 202      19.280  29.327  25.513  1.00 65.17           H  
ATOM   1813 HG12 ILE A 202      17.435  31.428  25.868  1.00 63.50           H  
ATOM   1814 HG13 ILE A 202      18.916  31.728  25.374  1.00 63.50           H  
ATOM   1815 HG21 ILE A 202      16.892  28.902  25.747  1.00 66.31           H  
ATOM   1816 HG22 ILE A 202      17.850  28.030  26.666  1.00 66.31           H  
ATOM   1817 HG23 ILE A 202      17.090  29.284  27.277  1.00 66.31           H  
ATOM   1818 HD11 ILE A 202      17.567  31.679  23.539  1.00 63.13           H  
ATOM   1819 HD12 ILE A 202      18.496  30.392  23.482  1.00 63.13           H  
ATOM   1820 HD13 ILE A 202      16.986  30.260  23.957  1.00 63.13           H  
ATOM   1821  N   ALA A 203      20.620  28.128  27.974  1.00 58.99           N  
ANISOU 1821  N   ALA A 203     9757   6442   6214   -848   -779   -402       N  
ATOM   1822  CA  ALA A 203      20.877  26.983  28.840  1.00 62.99           C  
ANISOU 1822  CA  ALA A 203    10520   6928   6484   -912   -948   -242       C  
ATOM   1823  C   ALA A 203      21.311  27.422  30.232  1.00 65.84           C  
ANISOU 1823  C   ALA A 203    11370   7243   6403  -1116  -1096   -263       C  
ATOM   1824  O   ALA A 203      20.991  26.753  31.221  1.00 68.63           O  
ANISOU 1824  O   ALA A 203    12102   7539   6436  -1216  -1052   -177       O  
ATOM   1825  CB  ALA A 203      21.940  26.081  28.215  1.00 59.16           C  
ANISOU 1825  CB  ALA A 203     9758   6512   6209   -788  -1323    -77       C  
ATOM   1826  H   ALA A 203      21.111  28.164  27.269  1.00 71.14           H  
ATOM   1827  HA  ALA A 203      20.059  26.469  28.928  1.00 75.94           H  
ATOM   1828  HB1 ALA A 203      22.099  25.326  28.803  1.00 71.35           H  
ATOM   1829  HB2 ALA A 203      21.623  25.769  27.354  1.00 71.35           H  
ATOM   1830  HB3 ALA A 203      22.759  26.589  28.102  1.00 71.35           H  
ATOM   1831  N   TRP A 204      22.036  28.538  30.330  1.00 63.14           N  
ANISOU 1831  N   TRP A 204    11060   6913   6019  -1201  -1282   -370       N  
ATOM   1832  CA  TRP A 204      22.479  29.014  31.637  1.00 65.45           C  
ANISOU 1832  CA  TRP A 204    11858   7145   5866  -1418  -1474   -415       C  
ATOM   1833  C   TRP A 204      21.299  29.470  32.486  1.00 63.77           C  
ANISOU 1833  C   TRP A 204    12090   6822   5318  -1507  -1013   -581       C  
ATOM   1834  O   TRP A 204      21.290  29.268  33.705  1.00 69.32           O  
ANISOU 1834  O   TRP A 204    13319   7469   5552  -1667  -1052   -563       O  
ATOM   1835  CB  TRP A 204      23.486  30.152  31.467  1.00 73.38           C  
ANISOU 1835  CB  TRP A 204    12770   8161   6949  -1514  -1781   -506       C  
ATOM   1836  H   TRP A 204      22.281  29.028  29.667  1.00 76.13           H  
ATOM   1837  HA  TRP A 204      22.922  28.287  32.101  1.00 78.90           H  
ATOM   1838  HB2 TRP A 204      23.022  30.936  31.135  1.00 88.41           H  
ATOM   1839  HB3 TRP A 204      23.891  30.346  32.327  1.00 88.41           H  
ATOM   1840  N   LEU A 205      20.293  30.086  31.861  1.00 64.82           N  
ANISOU 1840  N   LEU A 205    12026   6920   5683  -1396   -568   -738       N  
ATOM   1841  CA  LEU A 205      19.124  30.524  32.615  1.00 67.74           C  
ANISOU 1841  CA  LEU A 205    12749   7187   5804  -1440    -67   -905       C  
ATOM   1842  C   LEU A 205      18.266  29.344  33.049  1.00 69.54           C  
ANISOU 1842  C   LEU A 205    13087   7427   5910  -1442    216   -768       C  
ATOM   1843  O   LEU A 205      17.606  29.410  34.092  1.00 74.93           O  
ANISOU 1843  O   LEU A 205    14217   8042   6213  -1550    548   -838       O  
ATOM   1844  CB  LEU A 205      18.296  31.505  31.783  1.00 74.02           C  
ANISOU 1844  CB  LEU A 205    13242   7929   6953  -1290    299  -1089       C  
ATOM   1845  CG  LEU A 205      19.079  32.580  31.021  1.00 72.50           C  
ANISOU 1845  CG  LEU A 205    12828   7718   7002  -1267     36  -1174       C  
ATOM   1846  CD1 LEU A 205      18.133  33.545  30.320  1.00 74.18           C  
ANISOU 1846  CD1 LEU A 205    12823   7836   7524  -1113    413  -1340       C  
ATOM   1847  CD2 LEU A 205      20.024  33.336  31.947  1.00 71.76           C  
ANISOU 1847  CD2 LEU A 205    13176   7544   6544  -1480   -272  -1273       C  
ATOM   1848  H   LEU A 205      20.266  30.259  31.019  1.00 78.14           H  
ATOM   1849  HA  LEU A 205      19.423  30.989  33.412  1.00 81.65           H  
ATOM   1850  HB2 LEU A 205      17.797  30.996  31.125  1.00 89.18           H  
ATOM   1851  HB3 LEU A 205      17.685  31.966  32.379  1.00 89.18           H  
ATOM   1852  HG  LEU A 205      19.618  32.141  30.345  1.00 87.36           H  
ATOM   1853 HD11 LEU A 205      18.655  34.214  29.850  1.00 89.37           H  
ATOM   1854 HD12 LEU A 205      17.587  33.049  29.690  1.00 89.37           H  
ATOM   1855 HD13 LEU A 205      17.568  33.971  30.983  1.00 89.37           H  
ATOM   1856 HD21 LEU A 205      20.494  34.012  31.434  1.00 86.46           H  
ATOM   1857 HD22 LEU A 205      19.507  33.756  32.652  1.00 86.46           H  
ATOM   1858 HD23 LEU A 205      20.659  32.710  32.329  1.00 86.46           H  
ATOM   1859  N   LEU A 206      18.261  28.259  32.271  1.00 70.62           N  
ANISOU 1859  N   LEU A 206    12847   7634   6352  -1335    109   -575       N  
ATOM   1860  CA  LEU A 206      17.489  27.082  32.656  1.00 69.79           C  
ANISOU 1860  CA  LEU A 206    12845   7511   6162  -1370    340   -421       C  
ATOM   1861  C   LEU A 206      18.068  26.430  33.905  1.00 74.02           C  
ANISOU 1861  C   LEU A 206    13924   8013   6188  -1550    103   -267       C  
ATOM   1862  O   LEU A 206      17.322  26.043  34.813  1.00 84.61           O  
ANISOU 1862  O   LEU A 206    15643   9302   7204  -1674    434   -224       O  
ATOM   1863  CB  LEU A 206      17.447  26.084  31.500  1.00 67.87           C  
ANISOU 1863  CB  LEU A 206    12113   7312   6363  -1222    217   -268       C  
ATOM   1864  CG  LEU A 206      16.740  26.563  30.230  1.00 64.09           C  
ANISOU 1864  CG  LEU A 206    11127   6863   6363  -1054    438   -387       C  
ATOM   1865  CD1 LEU A 206      16.940  25.566  29.101  1.00 67.60           C  
ANISOU 1865  CD1 LEU A 206    11177   7343   7166   -924    220   -251       C  
ATOM   1866  CD2 LEU A 206      15.259  26.794  30.485  1.00 61.95           C  
ANISOU 1866  CD2 LEU A 206    10852   6543   6142  -1071    998   -482       C  
ATOM   1867  H   LEU A 206      18.689  28.182  31.529  1.00 85.10           H  
ATOM   1868  HA  LEU A 206      16.579  27.354  32.852  1.00 84.11           H  
ATOM   1869  HB2 LEU A 206      18.360  25.864  31.256  1.00 81.81           H  
ATOM   1870  HB3 LEU A 206      16.984  25.288  31.804  1.00 81.81           H  
ATOM   1871  HG  LEU A 206      17.128  27.410  29.959  1.00 77.27           H  
ATOM   1872 HD11 LEU A 206      16.522  25.912  28.297  1.00 81.48           H  
ATOM   1873 HD12 LEU A 206      17.891  25.443  28.953  1.00 81.48           H  
ATOM   1874 HD13 LEU A 206      16.532  24.722  29.350  1.00 81.48           H  
ATOM   1875 HD21 LEU A 206      14.820  26.989  29.643  1.00 74.69           H  
ATOM   1876 HD22 LEU A 206      14.878  25.993  30.879  1.00 74.69           H  
ATOM   1877 HD23 LEU A 206      15.156  27.542  31.094  1.00 74.69           H  
ATOM   1878  N   LYS A 207      19.395  26.302  33.973  1.00 80.96           N  
ANISOU 1878  N   LYS A 207    14845   8922   6993  -1572   -469   -166       N  
ATOM   1879  CA  LYS A 207      20.017  25.688  35.142  1.00 85.61           C  
ANISOU 1879  CA  LYS A 207    15952   9472   7105  -1736   -788      7       C  
ATOM   1880  C   LYS A 207      19.797  26.523  36.397  1.00 92.70           C  
ANISOU 1880  C   LYS A 207    17482  10310   7430  -1937   -617   -150       C  
ATOM   1881  O   LYS A 207      19.657  25.969  37.494  1.00 98.73           O  
ANISOU 1881  O   LYS A 207    18692  11014   7809  -2071   -582    -24       O  
ATOM   1882  CB  LYS A 207      21.513  25.489  34.895  1.00 86.32           C  
ANISOU 1882  CB  LYS A 207    15872   9611   7313  -1696  -1466    139       C  
ATOM   1883  CG  LYS A 207      21.840  24.283  34.027  1.00 89.55           C  
ANISOU 1883  CG  LYS A 207    15854  10041   8131  -1511  -1674    351       C  
ATOM   1884  CD  LYS A 207      23.013  24.559  33.097  1.00 91.30           C  
ANISOU 1884  CD  LYS A 207    15585  10356   8747  -1368  -2084    350       C  
ATOM   1885  CE  LYS A 207      24.296  24.809  33.873  1.00 94.42           C  
ANISOU 1885  CE  LYS A 207    16194  10770   8911  -1489  -2655    433       C  
ATOM   1886  NZ  LYS A 207      25.486  24.240  33.180  1.00 98.67           N  
ANISOU 1886  NZ  LYS A 207    16272  11375   9844  -1317  -3116    593       N  
ATOM   1887  H   LYS A 207      19.947  26.558  33.366  1.00 97.51           H  
ATOM   1888  HA  LYS A 207      19.616  24.817  35.287  1.00103.09           H  
ATOM   1889  HB2 LYS A 207      21.863  26.277  34.450  1.00103.94           H  
ATOM   1890  HB3 LYS A 207      21.956  25.366  35.750  1.00103.94           H  
ATOM   1891  HG2 LYS A 207      22.073  23.533  34.595  1.00107.82           H  
ATOM   1892  HG3 LYS A 207      21.068  24.061  33.484  1.00107.82           H  
ATOM   1893  HD2 LYS A 207      23.151  23.793  32.519  1.00109.91           H  
ATOM   1894  HD3 LYS A 207      22.821  25.347  32.564  1.00109.91           H  
ATOM   1895  HE2 LYS A 207      24.430  25.765  33.970  1.00113.66           H  
ATOM   1896  HE3 LYS A 207      24.227  24.393  34.747  1.00113.66           H  
ATOM   1897  HZ1 LYS A 207      26.221  24.404  33.653  1.00118.76           H  
ATOM   1898  HZ2 LYS A 207      25.392  23.360  33.086  1.00118.76           H  
ATOM   1899  HZ3 LYS A 207      25.574  24.609  32.374  1.00118.76           H  
ATOM   1900  N   LYS A 208      19.764  27.844  36.261  1.00 94.74           N  
ANISOU 1900  N   LYS A 208    17723  10558   7718  -1937   -493   -420       N  
ATOM   1901  CA  LYS A 208      19.564  28.725  37.406  1.00103.30           C  
ANISOU 1901  CA  LYS A 208    19224  11552   8475  -2055   -298   -575       C  
ATOM   1902  C   LYS A 208      18.141  28.600  37.941  1.00107.65           C  
ANISOU 1902  C   LYS A 208    19997  12051   8856  -2066    396   -647       C  
ATOM   1903  O   LYS A 208      17.279  29.425  37.636  1.00103.55           O  
ANISOU 1903  O   LYS A 208    19354  11501   8491  -1976    871   -872       O  
ATOM   1904  CB  LYS A 208      19.857  30.177  37.023  1.00107.28           C  
ANISOU 1904  CB  LYS A 208    19572  12024   9164  -2019   -330   -822       C  
ATOM   1905  H   LYS A 208      19.855  28.257  35.513  1.00114.05           H  
ATOM   1906  HA  LYS A 208      20.177  28.473  38.113  1.00124.32           H  
TER    1907      LYS A 208                                                      
HETATM 1908  O37 12P A 301      11.582  25.644  28.430  1.00 71.15           O  
HETATM 1909  C36 12P A 301      11.572  25.446  27.030  1.00 67.99           C  
HETATM 1910  C35 12P A 301      12.799  25.991  26.370  1.00 65.33           C  
HETATM 1911  O34 12P A 301      12.751  25.731  24.972  1.00 65.73           O  
HETATM 1912  C33 12P A 301      13.914  26.181  24.287  1.00 61.38           C  
HETATM 1913  C32 12P A 301      13.822  25.807  22.841  1.00 64.52           C  
HETATM 1914  O31 12P A 301      15.010  26.208  22.167  1.00 70.71           O  
HETATM 1915  C30 12P A 301      15.023  25.827  20.796  1.00 61.06           C  
HETATM 1916  C29 12P A 301      16.321  26.235  20.174  1.00 63.24           C  
HETATM 1917  O28 12P A 301      16.341  25.840  18.807  1.00 61.42           O  
HETATM 1918  O22 12P A 301      19.217  26.159  13.173  1.00 59.80           O  
HETATM 1919  C21 12P A 301      20.498  26.561  12.702  1.00 63.49           C  
HETATM 1920  C20 12P A 301      20.665  26.140  11.276  1.00 67.79           C  
HETATM 1921  O19 12P A 301      21.937  26.564  10.798  1.00 68.11           O  
HETATM 1922  C18 12P A 301      22.152  26.227   9.432  1.00 62.52           C  
HETATM 1923  C17 12P A 301      23.494  26.724   8.997  1.00 65.90           C  
HETATM 1924  O16 12P A 301      23.708  26.388   7.630  1.00 69.54           O  
HETATM 1925  H37 12P A 301      12.255  25.254  28.763  1.00 85.74           H  
HETATM 1926 H361 12P A 301      10.781  25.884  26.652  1.00 81.94           H  
HETATM 1927 H362 12P A 301      11.506  24.486  26.844  1.00 81.94           H  
HETATM 1928 H351 12P A 301      13.598  25.571  26.757  1.00 78.76           H  
HETATM 1929 H352 12P A 301      12.856  26.959  26.524  1.00 78.76           H  
HETATM 1930 H331 12P A 301      14.713  25.771  24.685  1.00 74.02           H  
HETATM 1931 H332 12P A 301      13.993  27.156  24.373  1.00 74.02           H  
HETATM 1932 H321 12P A 301      13.045  26.248  22.434  1.00 77.79           H  
HETATM 1933 H322 12P A 301      13.704  24.836  22.756  1.00 77.79           H  
HETATM 1934 H301 12P A 301      14.278  26.261  20.325  1.00 73.63           H  
HETATM 1935 H302 12P A 301      14.910  24.854  20.721  1.00 73.63           H  
HETATM 1936 H291 12P A 301      17.066  25.810  20.652  1.00 76.24           H  
HETATM 1937 H292 12P A 301      16.429  27.209  20.239  1.00 76.24           H  
HETATM 1938 H211 12P A 301      21.198  26.150  13.253  1.00 76.54           H  
HETATM 1939 H212 12P A 301      20.585  27.537  12.771  1.00 76.54           H  
HETATM 1940 H201 12P A 301      19.955  26.538  10.727  1.00 81.70           H  
HETATM 1941 H202 12P A 301      20.595  25.163  11.209  1.00 81.70           H  
HETATM 1942 H181 12P A 301      21.452  26.633   8.877  1.00 75.39           H  
HETATM 1943 H182 12P A 301      22.108  25.252   9.321  1.00 75.39           H  
HETATM 1944 H171 12P A 301      24.195  26.317   9.551  1.00 79.44           H  
HETATM 1945 H172 12P A 301      23.540  27.699   9.109  1.00 79.44           H  
HETATM 1946  O   HOH A 401      12.314  16.641   6.484  1.00 59.76           O  
HETATM 1947  O   HOH A 402       6.050  33.406  31.265  1.00101.24           O  
HETATM 1948  O   HOH A 403      13.227  40.798  21.369  1.00 65.79           O  
CONECT 1908 1909 1925                                                           
CONECT 1909 1908 1910 1926 1927                                                 
CONECT 1910 1909 1911 1928 1929                                                 
CONECT 1911 1910 1912                                                           
CONECT 1912 1911 1913 1930 1931                                                 
CONECT 1913 1912 1914 1932 1933                                                 
CONECT 1914 1913 1915                                                           
CONECT 1915 1914 1916 1934 1935                                                 
CONECT 1916 1915 1917 1936 1937                                                 
CONECT 1917 1916                                                                
CONECT 1918 1919                                                                
CONECT 1919 1918 1920 1938 1939                                                 
CONECT 1920 1919 1921 1940 1941                                                 
CONECT 1921 1920 1922                                                           
CONECT 1922 1921 1923 1942 1943                                                 
CONECT 1923 1922 1924 1944 1945                                                 
CONECT 1924 1923                                                                
CONECT 1925 1908                                                                
CONECT 1926 1909                                                                
CONECT 1927 1909                                                                
CONECT 1928 1910                                                                
CONECT 1929 1910                                                                
CONECT 1930 1912                                                                
CONECT 1931 1912                                                                
CONECT 1932 1913                                                                
CONECT 1933 1913                                                                
CONECT 1934 1915                                                                
CONECT 1935 1915                                                                
CONECT 1936 1916                                                                
CONECT 1937 1916                                                                
CONECT 1938 1919                                                                
CONECT 1939 1919                                                                
CONECT 1940 1920                                                                
CONECT 1941 1920                                                                
CONECT 1942 1922                                                                
CONECT 1943 1922                                                                
CONECT 1944 1923                                                                
CONECT 1945 1923                                                                
MASTER      384    0    1    6    0    0    0    6  972    1   38   18          
END                                                                             
