# Supplementary material for: Rationally seeded computational protein design of ɑ-helical barrels
Source: Nat Chem Biol. 2024 Jun 20;20(8):991–9. doi: 10.1038/s41589-024-01642-0 (PMC11288890; doi:10.1038/s41589-024-01642-0)
Supplement: Supplementary file 3 — PDB and .mtz files used for making figure panels b–d and j–m. [file 41589_2024_1642_MOESM3_ESM.zip › KIA_RP_RSPD_NatChemBiol_data_Figure2/scapCC6_LLIA_panels_e-h/AUC_panel_g/AUC_SV_scapCC6_LLIA_master.txt]

0	0.0161897
0.0267559	2.85156
0.0535117	0.408278
0.0802676	0.0642509
0.107023	0.0134085
0.133779	0.00387855
0.160535	0.00155224
0.187291	0.000841315
0.214047	0.000598533
0.240803	0.000538676
0.267559	0.000589165
0.294314	0.000750967
0.32107	0.00106915
0.347826	0.00163021
0.374582	0.00255251
0.401338	0.00397408
0.428094	0.00592812
0.45485	0.00820613
0.481605	0.0101844
0.508361	0.0111388
0.535117	0.0104763
0.561873	0.00842496
0.588629	0.00575652
0.615385	0.00332367
0.64214	0.0016347
0.668896	0.000687189
0.695652	0.000250798
0.722408	8.07586e-05
0.749164	2.34618e-05
0.77592	6.31675e-06
0.802676	1.59161e-06
0.829431	3.90831e-07
0.856187	9.61263e-08
0.882943	2.42608e-08
0.909699	6.46079e-09
0.936455	1.86802e-09
0.963211	6.00047e-10
0.989967	2.18186e-10
1.01672	9.28308e-11
1.04348	4.70933e-11
1.07023	2.8587e-11
1.09699	2.09392e-11
1.12375	1.87238e-11
1.1505	2.05133e-11
1.17726	2.77449e-11
1.20401	4.59025e-11
1.23077	9.22717e-11
1.25753	2.22917e-10
1.28428	6.42778e-10
1.31104	2.11513e-09
1.33779	8.13464e-09
1.36455	3.47109e-08
1.3913	1.64953e-07
1.41806	8.23901e-07
1.44482	4.26815e-06
1.47157	2.23961e-05
1.49833	0.000115938
1.52508	0.000572359
1.55184	0.00266693
1.5786	0.0111168
1.60535	0.0421267
1.63211	0.138252
1.65886	0.392264
1.68562	0.931102
1.71237	1.82637
1.73913	2.939
1.76589	3.8369
1.79264	4.01668
1.8194	3.36825
1.84615	2.25148
1.87291	1.20889
1.89967	0.527065
1.92642	0.18183
1.95318	0.0511579
1.97993	0.0117589
2.00669	0.00226739
2.03344	0.000358228
2.0602	4.78835e-05
2.08696	5.62003e-06
2.11371	5.56785e-07
2.14047	4.88572e-08
2.16722	4.07266e-09
2.19398	2.92744e-10
2.22074	1.90176e-11
2.24749	1.13862e-12
2.27425	6.4889e-14
2.301	8.53116e-15
2.32776	1.78795e-16
2.35452	8.9816e-18
2.38127	8.70633e-19
2.40803	3.3626e-13
2.43478	3.73749e-19
2.46154	3.73749e-19
2.48829	3.73751e-19
2.51505	3.73751e-19
2.54181	3.73751e-19
2.56856	3.73749e-19
2.59532	4.71185e-14
2.62207	1.69107e-13
2.64883	5.15854e-14
2.67559	2.03048e-13
2.70234	6.96236e-14
2.7291	3.18813e-13
2.75585	1.34562e-13
2.78261	4.96617e-14
2.80936	2.41055e-13
2.83612	1.06693e-13
2.86288	4.27392e-14
2.88963	2.18042e-13
2.91639	1.05012e-13
2.94314	4.5401e-14
2.9699	2.48912e-13
2.99666	1.28004e-13
3.02341	6.0797e-14
3.05017	3.61516e-13
3.07692	2.08216e-13
3.10368	1.14066e-13
3.13043	5.86367e-14
3.15719	3.69703e-13
3.18395	2.27845e-13
3.2107	1.35533e-13
3.23746	7.74277e-14
3.26421	4.2465e-14
3.29097	2.76371e-13
3.31773	1.76786e-13
3.34448	1.09843e-13
3.37124	6.6553e-14
3.39799	3.88267e-14
3.42475	2.63601e-13
3.4515	1.76528e-13
3.47826	1.16399e-13
3.50502	7.46983e-14
3.53177	4.68786e-14
3.55853	3.3747e-13
3.58528	2.40446e-13
3.61204	1.699e-13
3.6388	1.18348e-13
3.66555	8.13383e-14
3.69231	5.50746e-14
3.71906	3.7071e-13
3.74582	2.77892e-13
3.77258	2.06628e-13
3.79933	1.52532e-13
3.82609	1.11893e-13
3.85284	8.15222e-14
3.8796	5.88473e-14
3.90635	4.20463e-14
3.93311	3.1853e-13
3.95987	2.48699e-13
3.98662	1.93781e-13
4.01338	1.50222e-13
4.04013	1.16498e-13
4.06689	8.96797e-14
4.09365	6.92236e-14
4.1204	5.29559e-14
4.14716	4.06555e-14
4.17391	3.22331e-13
4.20067	2.6348e-13
4.22742	2.15997e-13
4.25418	1.77627e-13
4.28094	1.45248e-13
4.30769	1.19442e-13
4.33445	9.82122e-14
4.3612	8.09433e-14
4.38796	6.67256e-14
4.41472	5.54854e-14
4.44147	4.60141e-14
4.46823	3.83912e-14
4.49498	3.30255e-13
4.52174	2.88507e-13
4.54849	2.53468e-13
4.57525	2.23916e-13
4.60201	1.98219e-13
4.62876	1.76728e-13
4.65552	1.58986e-13
4.68227	1.43307e-13
4.70903	1.30058e-13
4.73579	1.18891e-13
4.76254	1.09766e-13
4.7893	1.01638e-13
4.81605	9.525e-14
4.84281	8.94166e-14
4.86957	8.48855e-14
4.89632	8.12508e-14
4.92308	7.82232e-14
4.94983	7.60181e-14
4.97659	7.45776e-14
5.00334	7.36779e-14
5.0301	7.33693e-14
5.05686	7.35275e-14
5.08361	7.40894e-14
5.11037	7.54082e-14
5.13712	7.71341e-14
5.16388	7.94604e-14
5.19064	8.23946e-14
5.21739	8.57161e-14
5.24415	9.01317e-14
5.2709	9.50256e-14
5.29766	1.00446e-13
5.32441	1.0697e-13
5.35117	1.14325e-13
5.37793	1.2272e-13
5.40468	1.31943e-13
5.43144	1.42547e-13
5.45819	1.5431e-13
5.48495	1.67289e-13
5.51171	1.82398e-13
5.53846	1.99226e-13
5.56522	2.17193e-13
5.59197	2.37435e-13
5.61873	2.60416e-13
5.64548	2.85618e-13
5.67224	3.13866e-13
5.699	3.44321e-13
5.72575	3.78707e-14
5.75251	4.26676e-14
5.77926	4.82846e-14
5.80602	5.45857e-14
5.83278	6.1541e-14
5.85953	6.94601e-14
5.88629	7.84816e-14
5.91304	8.85589e-14
5.9398	9.96329e-14
5.96656	1.12035e-13
5.99331	1.26118e-13
6.02007	1.41663e-13
6.04682	1.59082e-13
6.07358	1.78076e-13
6.10033	1.99216e-13
6.12709	2.22532e-13
6.15385	2.48417e-13
6.1806	2.77004e-13
6.20736	3.0837e-13
6.23411	3.4245e-13
6.26087	3.79942e-14
6.28763	4.36114e-14
6.31438	4.99338e-14
6.34114	5.70694e-14
6.36789	6.47721e-14
6.39465	7.35108e-14
6.4214	8.33479e-14
6.44816	9.39786e-14
6.47492	1.05841e-13
6.50167	1.18906e-13
6.52843	1.33034e-13
6.55518	1.48766e-13
6.58194	1.65651e-13
6.6087	1.84102e-13
6.63545	2.04284e-13
6.66221	2.25919e-13
6.68896	2.49389e-13
6.71572	2.74582e-13
6.74248	3.01979e-13
6.76923	3.30908e-13
6.79599	3.62092e-13
6.82274	3.95508e-14
6.8495	4.45724e-14
6.87625	5.01381e-14
6.90301	5.61665e-14
6.92977	6.27301e-14
6.95652	6.9862e-14
6.98328	7.75606e-14
7.01003	8.59821e-14
7.03679	9.49496e-14
7.06355	1.04741e-13
7.0903	1.1524e-13
7.11706	1.2649e-13
7.14381	1.38661e-13
7.17057	1.51615e-13
7.19732	1.65566e-13
7.22408	1.8038e-13
7.25084	1.96405e-13
7.27759	2.13453e-13
7.30435	2.31524e-13
7.3311	2.51115e-13
7.35786	2.72132e-13
7.38462	2.94173e-13
7.41137	3.17983e-13
7.43813	3.43426e-13
7.46488	3.70339e-13
7.49164	3.99202e-14
7.51839	4.44653e-14
7.54515	4.94073e-14
7.57191	5.48112e-14
7.59866	6.07777e-14
7.62542	6.72248e-14
7.65217	7.43018e-14
7.67893	8.21105e-14
7.70569	9.05912e-14
7.73244	9.98531e-14
7.7592	1.10004e-13
7.78595	1.20967e-13
7.81271	1.33075e-13
7.83946	1.46278e-13
7.86622	1.60522e-13
7.89298	1.76171e-13
7.91973	1.93278e-13
7.94649	2.11728e-13
7.97324	2.31875e-13
8	5.07607e-13
