# Supplementary material for: Rationally seeded computational protein design of ɑ-helical barrels
Source: Nat Chem Biol. 2024 Jun 20;20(8):991–9. doi: 10.1038/s41589-024-01642-0 (PMC11288890; doi:10.1038/s41589-024-01642-0)
Supplement: Supplementary file 3 — PDB and .mtz files used for making figure panels b–d and j–m. [file 41589_2024_1642_MOESM3_ESM.zip › KIA_RP_RSPD_NatChemBiol_data_Figure2/scapCC6_LLIA_panels_e-h/SAXS_panel_i/SAXS_FoXS_His_scapCC6_LLIA_master_unrelaxed_rank_004_alphafold2_ptm_model_1_seed_000_230713_scapCC6_LLIA_frame_508_denss_dmax_70_sx.fit]

# SAXS profile: number of points = 1947, q_min = 0.011413499712944, q_max = 0.265255987644196, delta_q = 0.000130443210653264
# offset = 0.00000000000000, scaling c = 4.17240549047143e-09, Chi^2 = 1.40102204880031
#  q       exp_intensity   error model_intensity
0.01141350 0.02572100      0.00191810 0.02130849     
0.01154390 0.02259000      0.00186760 0.02128642     
0.01167440 0.02301600      0.00183140 0.02126433     
0.01180480 0.02381500      0.00176230 0.02124225     
0.01193530 0.02212200      0.00174710 0.02122016     
0.01206570 0.02412400      0.00172320 0.02119783     
0.01219620 0.02060000      0.00165800 0.02117522     
0.01232660 0.02620000      0.00169750 0.02115263     
0.01245700 0.02321500      0.00164310 0.02113003     
0.01258750 0.02467800      0.00160640 0.02110742     
0.01271790 0.02485100      0.00157860 0.02108483     
0.01284840 0.02274500      0.00153700 0.02106222     
0.01297880 0.02229900      0.00151110 0.02103962     
0.01310930 0.02487100      0.00148280 0.02101946     
0.01323970 0.02337400      0.00147400 0.02099979     
0.01337010 0.02320900      0.00145560 0.02098012     
0.01350060 0.02534800      0.00145320 0.02096043     
0.01363100 0.02265400      0.00141120 0.02094076     
0.01376150 0.02343800      0.00141620 0.02092108     
0.01389190 0.02262400      0.00136360 0.02090140     
0.01402240 0.02373600      0.00137530 0.02088192     
0.01415280 0.02502100      0.00136610 0.02086340     
0.01428320 0.02376300      0.00134060 0.02084489     
0.01441370 0.02422400      0.00135370 0.02082636     
0.01454410 0.02305200      0.00132200 0.02080784     
0.01467460 0.02434500      0.00130920 0.02078931     
0.01480500 0.02080100      0.00127820 0.02077080     
0.01493550 0.02205300      0.00127920 0.02075227     
0.01506590 0.02430700      0.00128490 0.02073090     
0.01519630 0.02318100      0.00126820 0.02070674     
0.01532680 0.02334600      0.00125770 0.02068256     
0.01545720 0.02178900      0.00123490 0.02065840     
0.01558770 0.02406000      0.00123630 0.02063422     
0.01571810 0.02477800      0.00124180 0.02061006     
0.01584860 0.02440000      0.00121540 0.02058588     
0.01597900 0.02242200      0.00120660 0.02056171     
0.01610940 0.02107900      0.00118910 0.02053800     
0.01623990 0.02135100      0.00117540 0.02051435     
0.01637030 0.02337600      0.00118000 0.02049071     
0.01650080 0.02116800      0.00116070 0.02046706     
0.01663120 0.02174500      0.00115640 0.02044343     
0.01676170 0.02181800      0.00114800 0.02041978     
0.01689210 0.02470300      0.00115770 0.02039615     
0.01702260 0.02226700      0.00113230 0.02037234     
0.01715300 0.02021100      0.00111720 0.02034780     
0.01728340 0.02253500      0.00111700 0.02032326     
0.01741390 0.02375000      0.00112280 0.02029871     
0.01754430 0.02371400      0.00111890 0.02027417     
0.01767480 0.02319200      0.00109770 0.02024961     
0.01780520 0.02106800      0.00108890 0.02022508     
0.01793570 0.02214600      0.00108160 0.02020052     
0.01806610 0.02170100      0.00107630 0.02017507     
0.01819650 0.02185800      0.00107110 0.02014872     
0.01832700 0.02173700      0.00105640 0.02012235     
0.01845740 0.02050000      0.00104210 0.02009600     
0.01858790 0.02392900      0.00106710 0.02006963     
0.01871830 0.02180400      0.00104110 0.02004328     
0.01884880 0.02407700      0.00106200 0.02001691     
0.01897920 0.02416600      0.00104010 0.01999056     
0.01910960 0.02309400      0.00103460 0.01996267     
0.01924010 0.02169300      0.00102120 0.01993445     
0.01937050 0.02356500      0.00102770 0.01990626     
0.01950100 0.02141900      0.00100070 0.01987805     
0.01963140 0.02059200      0.00099440 0.01984986     
0.01976190 0.02103500      0.00098760 0.01982165     
0.01989230 0.02083200      0.00098572 0.01979346     
0.02002270 0.02136000      0.00098449 0.01976540     
0.02015320 0.02072000      0.00097872 0.01973800     
0.02028360 0.02061500      0.00096976 0.01971061     
0.02041410 0.01976100      0.00095108 0.01968320     
0.02054450 0.02168100      0.00096286 0.01965582     
0.02067500 0.02194500      0.00096136 0.01962841     
0.02080540 0.01963700      0.00094619 0.01960102     
0.02093580 0.02040200      0.00094683 0.01957364     
0.02106630 0.02128300      0.00094787 0.01954577     
0.02119670 0.02148500      0.00094274 0.01951747     
0.02132720 0.02159500      0.00094225 0.01948915     
0.02145760 0.02047500      0.00092713 0.01946086     
0.02158810 0.02367700      0.00095034 0.01943254     
0.02171850 0.02024800      0.00091310 0.01940424     
0.02184890 0.02187200      0.00093232 0.01937595     
0.02197940 0.02127200      0.00091855 0.01934763     
0.02210980 0.02146600      0.00091473 0.01931656     
0.02224030 0.01964600      0.00089581 0.01928496     
0.02237070 0.02107700      0.00091058 0.01925338     
0.02250120 0.02312200      0.00091227 0.01922177     
0.02263160 0.02025800      0.00089295 0.01919019     
0.02276210 0.02080700      0.00088842 0.01915858     
0.02289250 0.01864500      0.00087621 0.01912700     
0.02302290 0.02037400      0.00088327 0.01909538     
0.02315340 0.02074600      0.00088198 0.01906357     
0.02328380 0.01997300      0.00086793 0.01903179     
0.02341430 0.01980700      0.00086782 0.01899998     
0.02354470 0.01976000      0.00086306 0.01896819     
0.02367520 0.01975000      0.00086443 0.01893638     
0.02380560 0.01781000      0.00083667 0.01890460     
0.02393600 0.01942400      0.00086000 0.01887281     
0.02406650 0.02019400      0.00085518 0.01884170     
0.02419690 0.01909900      0.00084084 0.01881129     
0.02432740 0.01986700      0.00084344 0.01878086     
0.02445780 0.01974300      0.00084361 0.01875045     
0.02458830 0.01897900      0.00083147 0.01872002     
0.02471870 0.02017100      0.00083621 0.01868961     
0.02484910 0.01924200      0.00082563 0.01865921     
0.02497960 0.02026300      0.00083142 0.01862877     
0.02511000 0.02142400      0.00083751 0.01859685     
0.02524050 0.01861600      0.00081404 0.01856461     
0.02537090 0.01962200      0.00081705 0.01853239     
0.02550140 0.02021800      0.00081886 0.01850016     
0.02563180 0.01910600      0.00081443 0.01846794     
0.02576220 0.02065800      0.00081132 0.01843573     
0.02589270 0.02007200      0.00081350 0.01840349     
0.02602310 0.01946300      0.00080444 0.01837082     
0.02615360 0.02002700      0.00081013 0.01833601     
0.02628400 0.01738700      0.00077751 0.01830122     
0.02641450 0.01873900      0.00079237 0.01826640     
0.02654490 0.01925300      0.00079007 0.01823162     
0.02667540 0.01864900      0.00079102 0.01819680     
0.02680580 0.01971500      0.00078809 0.01816201     
0.02693620 0.01749000      0.00077189 0.01812722     
0.02706670 0.01984500      0.00078329 0.01809329     
0.02719710 0.01985800      0.00078716 0.01806023     
0.02732760 0.01787200      0.00076822 0.01802714     
0.02745800 0.01800300      0.00076612 0.01799408     
0.02758850 0.01725000      0.00075889 0.01796099     
0.02771890 0.01925100      0.00077370 0.01792793     
0.02784930 0.02002800      0.00076535 0.01789487     
0.02797980 0.01843400      0.00076225 0.01786178     
0.02811020 0.01765800      0.00075117 0.01782775     
0.02824070 0.01993500      0.00076614 0.01779351     
0.02837110 0.01890900      0.00075339 0.01775930     
0.02850160 0.01745600      0.00074762 0.01772507     
0.02863200 0.01902400      0.00074943 0.01769086     
0.02876240 0.01796200      0.00074753 0.01765665     
0.02889290 0.01761000      0.00074350 0.01762242     
0.02902330 0.01668700      0.00073021 0.01758867     
0.02915380 0.01797300      0.00073325 0.01755698     
0.02928420 0.01868600      0.00073965 0.01752533     
0.02941470 0.01674400      0.00072432 0.01749364     
0.02954510 0.01765800      0.00072923 0.01746199     
0.02967550 0.01828700      0.00073203 0.01743033     
0.02980600 0.01781200      0.00072591 0.01739865     
0.02993640 0.01624100      0.00071342 0.01736699     
0.03006690 0.01818000      0.00072027 0.01733250     
0.03019730 0.01699900      0.00071528 0.01729537     
0.03032780 0.01792100      0.00071788 0.01725822     
0.03045820 0.01767900      0.00071860 0.01722109     
0.03058860 0.01690200      0.00070847 0.01718396     
0.03071910 0.01711400      0.00070838 0.01714681     
0.03084950 0.01738400      0.00070665 0.01710968     
0.03098000 0.01777200      0.00071385 0.01707252     
0.03111040 0.01766300      0.00070188 0.01703691     
0.03124090 0.01770800      0.00070612 0.01700154     
0.03137130 0.01724600      0.00069980 0.01696620     
0.03150180 0.01678300      0.00069605 0.01693083     
0.03163220 0.01666900      0.00069103 0.01689549     
0.03176260 0.01724600      0.00069865 0.01686015     
0.03189310 0.01783900      0.00069294 0.01682478     
0.03202350 0.01683300      0.00069433 0.01678908     
0.03215400 0.01660900      0.00068385 0.01675172     
0.03228440 0.01693400      0.00068646 0.01671439     
0.03241490 0.01760500      0.00068809 0.01667703     
0.03254530 0.01587600      0.00067863 0.01663970     
0.03267570 0.01641100      0.00067623 0.01660237     
0.03280620 0.01550100      0.00066970 0.01656502     
0.03293660 0.01657100      0.00067217 0.01652769     
0.03306710 0.01670400      0.00067649 0.01649161     
0.03319750 0.01626800      0.00066520 0.01645677     
0.03332800 0.01665800      0.00067508 0.01642190     
0.03345840 0.01565800      0.00066152 0.01638706     
0.03358880 0.01695900      0.00066957 0.01635221     
0.03371930 0.01620500      0.00066278 0.01631735     
0.03384970 0.01509800      0.00065782 0.01628250     
0.03398020 0.01624300      0.00065991 0.01624764     
0.03411060 0.01600700      0.00066057 0.01620876     
0.03424110 0.01669600      0.00066202 0.01616913     
0.03437150 0.01637500      0.00066689 0.01612953     
0.03450190 0.01525700      0.00065921 0.01608993     
0.03463240 0.01662400      0.00068273 0.01605031     
0.03476280 0.01483900      0.00067416 0.01601071     
0.03489330 0.01712300      0.00068876 0.01597108     
0.03502370 0.01473000      0.00067703 0.01593229     
0.03515420 0.01473300      0.00068030 0.01589716     
0.03528460 0.01589600      0.00069024 0.01586206     
0.03541500 0.01633000      0.00069580 0.01582696     
0.03554550 0.01516600      0.00068800 0.01579182     
0.03567590 0.01612500      0.00069419 0.01575672     
0.03580640 0.01594500      0.00069756 0.01572159     
0.03593680 0.01502000      0.00068755 0.01568649     
0.03606730 0.01513700      0.00069500 0.01565065     
0.03619770 0.01533900      0.00069219 0.01561417     
0.03632810 0.01478200      0.00069461 0.01557769     
0.03645860 0.01581700      0.00069911 0.01554119     
0.03658900 0.01471200      0.00069295 0.01550471     
0.03671950 0.01542100      0.00070142 0.01546821     
0.03684990 0.01507400      0.00070415 0.01543173     
0.03698040 0.01470000      0.00069423 0.01539523     
0.03711080 0.01396500      0.00069741 0.01535930     
0.03724130 0.01466600      0.00069698 0.01532344     
0.03737170 0.01602100      0.00071280 0.01528762     
0.03750210 0.01488400      0.00070535 0.01525179     
0.03763260 0.01431200      0.00070308 0.01521593     
0.03776300 0.01609500      0.00070937 0.01518010     
0.03789350 0.01552600      0.00071363 0.01514425     
0.03802390 0.01566000      0.00070948 0.01510828     
0.03815440 0.01452800      0.00070952 0.01507166     
0.03828480 0.01450100      0.00070563 0.01503507     
0.03841520 0.01450100      0.00071026 0.01499847     
0.03854570 0.01370900      0.00070373 0.01496185     
0.03867610 0.01456100      0.00070817 0.01492526     
0.03880660 0.01356600      0.00070484 0.01488864     
0.03893700 0.01434800      0.00071143 0.01485205     
0.03906750 0.01455600      0.00071028 0.01481511     
0.03919790 0.01491100      0.00071882 0.01477791     
0.03932830 0.01353900      0.00070568 0.01474070     
0.03945880 0.01381800      0.00070711 0.01470347     
0.03958920 0.01377100      0.00069923 0.01466626     
0.03971970 0.01433000      0.00069490 0.01462903     
0.03985010 0.01438800      0.00069069 0.01459183     
0.03998060 0.01428800      0.00069145 0.01455459     
0.04011100 0.01545000      0.00069671 0.01451768     
0.04024140 0.01296200      0.00067847 0.01448082     
0.04037190 0.01459100      0.00068619 0.01444393     
0.04050230 0.01423900      0.00067961 0.01440707     
0.04063280 0.01455300      0.00068338 0.01437018     
0.04076320 0.01347100      0.00067057 0.01433332     
0.04089370 0.01259900      0.00066638 0.01429644     
0.04102410 0.01355000      0.00066804 0.01425982     
0.04115450 0.01312700      0.00066978 0.01422426     
0.04128500 0.01355800      0.00066665 0.01418867     
0.04141540 0.01209800      0.00065681 0.01415311     
0.04154590 0.01417000      0.00066639 0.01411752     
0.04167630 0.01261600      0.00066208 0.01408196     
0.04180680 0.01376000      0.00066221 0.01404637     
0.04193720 0.01423600      0.00066924 0.01401081     
0.04206770 0.01248400      0.00065038 0.01397479     
0.04219810 0.01249200      0.00065497 0.01393839     
0.04232850 0.01371100      0.00066087 0.01390200     
0.04245900 0.01200000      0.00065398 0.01386558     
0.04258940 0.01334300      0.00065150 0.01382918     
0.04271990 0.01339500      0.00065576 0.01379276     
0.04285030 0.01319100      0.00065042 0.01375637     
0.04298080 0.01227400      0.00064464 0.01371994     
0.04311120 0.01240000      0.00064093 0.01368381     
0.04324160 0.01191300      0.00064423 0.01364773     
0.04337210 0.01313300      0.00064842 0.01361162     
0.04350250 0.01291500      0.00064396 0.01357553     
0.04363300 0.01371900      0.00064863 0.01353942     
0.04376340 0.01252500      0.00064165 0.01350334     
0.04389390 0.01446300      0.00065089 0.01346723     
0.04402430 0.01303500      0.00064367 0.01343091     
0.04415470 0.01372700      0.00064497 0.01339361     
0.04428520 0.01333500      0.00064220 0.01335628     
0.04441560 0.01385400      0.00064800 0.01331898     
0.04454610 0.01262200      0.00063313 0.01328165     
0.04467650 0.01375300      0.00064191 0.01324435     
0.04480700 0.01240700      0.00063365 0.01320702     
0.04493740 0.01316800      0.00063929 0.01316971     
0.04506780 0.01312300      0.00063684 0.01313345     
0.04519830 0.01271700      0.00063256 0.01309811     
0.04532870 0.01172600      0.00062852 0.01306279     
0.04545920 0.01231000      0.00062882 0.01302745     
0.04558960 0.01154400      0.00062318 0.01299214     
0.04572010 0.01315700      0.00063358 0.01295680     
0.04585050 0.01248000      0.00062334 0.01292149     
0.04598090 0.01257500      0.00062924 0.01288617     
0.04611140 0.01251300      0.00062783 0.01285163     
0.04624180 0.01291300      0.00062939 0.01281724     
0.04637230 0.01240100      0.00062971 0.01278283     
0.04650270 0.01205500      0.00063330 0.01274845     
0.04663320 0.01135000      0.00063118 0.01271404     
0.04676360 0.01274200      0.00064327 0.01267965     
0.04689410 0.01340800      0.00065100 0.01264524     
0.04702450 0.01188900      0.00064585 0.01261073     
0.04715490 0.01221000      0.00064784 0.01257570     
0.04728540 0.01162700      0.00064583 0.01254064     
0.04741580 0.01178000      0.00064075 0.01250561     
0.04754630 0.01167800      0.00065112 0.01247055     
0.04767670 0.01291900      0.00065805 0.01243552     
0.04780720 0.01110700      0.00064962 0.01240046     
0.04793760 0.01144500      0.00064753 0.01236543     
0.04806800 0.01108400      0.00064803 0.01233004     
0.04819850 0.01238300      0.00065707 0.01229429     
0.04832890 0.01182900      0.00065510 0.01225857     
0.04845940 0.01077500      0.00065110 0.01222283     
0.04858980 0.01119800      0.00065073 0.01218711     
0.04872030 0.01153900      0.00065721 0.01215136     
0.04885070 0.01265200      0.00066384 0.01211564     
0.04898110 0.01084100      0.00065329 0.01207992     
0.04911160 0.01120100      0.00065754 0.01204629     
0.04924200 0.01095600      0.00065542 0.01201303     
0.04937250 0.01159300      0.00066217 0.01197975     
0.04950290 0.01119600      0.00065785 0.01194650     
0.04963340 0.01107900      0.00065755 0.01191322     
0.04976380 0.01109000      0.00065851 0.01187997     
0.04989420 0.01093700      0.00065816 0.01184672     
0.05002470 0.01092900      0.00065887 0.01181315     
0.05015510 0.01132700      0.00065886 0.01177838     
0.05028560 0.01085600      0.00065994 0.01174358     
0.05041600 0.01182000      0.00066400 0.01170880     
0.05054650 0.01014800      0.00065517 0.01167400     
0.05067690 0.01086300      0.00065872 0.01163923     
0.05080730 0.01159400      0.00066681 0.01160446     
0.05093780 0.01078700      0.00065815 0.01156966     
0.05106820 0.01155100      0.00066699 0.01153527     
0.05119870 0.01117000      0.00066294 0.01150121     
0.05132910 0.01002400      0.00065845 0.01146718     
0.05145960 0.01055000      0.00065974 0.01143312     
0.05159000 0.01019200      0.00065928 0.01139909     
0.05172050 0.01158300      0.00066738 0.01136503     
0.05185090 0.01058900      0.00066221 0.01133100     
0.05198130 0.01065800      0.00066056 0.01129697     
0.05211180 0.01103600      0.00066812 0.01126423     
0.05224220 0.01058300      0.00066239 0.01123175     
0.05237270 0.01110100      0.00067011 0.01119923     
0.05250310 0.01078200      0.00066587 0.01116675     
0.05263360 0.01171000      0.00067082 0.01113423     
0.05276400 0.01162800      0.00067258 0.01110175     
0.05289440 0.00991770      0.00066183 0.01106926     
0.05302490 0.01107600      0.00066741 0.01103679     
0.05315530 0.01178500      0.00067604 0.01100454     
0.05328580 0.01023700      0.00066167 0.01097226     
0.05341620 0.00979240      0.00066021 0.01094000     
0.05354670 0.01122900      0.00067337 0.01090772     
0.05367710 0.01047800      0.00066509 0.01087547     
0.05380750 0.01024600      0.00066297 0.01084322     
0.05393800 0.01019500      0.00066657 0.01081094     
0.05406840 0.00983020      0.00066100 0.01077762     
0.05419890 0.01031300      0.00066406 0.01074330     
0.05432930 0.01054900      0.00067118 0.01070901     
0.05445980 0.01101600      0.00067303 0.01067470     
0.05459020 0.00925980      0.00065953 0.01064041     
0.05472060 0.01102900      0.00067116 0.01060612     
0.05485110 0.01075600      0.00067173 0.01057180     
0.05498150 0.00995330      0.00066478 0.01053751     
0.05511200 0.01046500      0.00067241 0.01050598     
0.05524240 0.01045200      0.00066864 0.01047494     
0.05537290 0.00965640      0.00066488 0.01044387     
0.05550330 0.00978330      0.00066340 0.01041282     
0.05563370 0.01142300      0.00067506 0.01038178     
0.05576420 0.01018500      0.00066804 0.01035071     
0.05589460 0.00979370      0.00066852 0.01031966     
0.05602510 0.00996110      0.00066370 0.01028849     
0.05615550 0.00855760      0.00066144 0.01025690     
0.05628600 0.00973570      0.00066290 0.01022528     
0.05641640 0.00914850      0.00066241 0.01019370     
0.05654690 0.00966790      0.00066874 0.01016208     
0.05667730 0.01034300      0.00066947 0.01013049     
0.05680770 0.00895670      0.00066241 0.01009890     
0.05693820 0.00921680      0.00066267 0.01006729     
0.05706860 0.00946650      0.00066390 0.01003683     
0.05719910 0.00901140      0.00066599 0.01000735     
0.05732950 0.00966910      0.00066610 0.00997789     
0.05746000 0.00959720      0.00066533 0.00994842     
0.05759040 0.00946550      0.00066494 0.00991896     
0.05772080 0.00859510      0.00066233 0.00988951     
0.05785130 0.00996810      0.00066956 0.00986003     
0.05798170 0.01012600      0.00066771 0.00983058     
0.05811220 0.00883890      0.00065640 0.00980028     
0.05824260 0.00886250      0.00065714 0.00976986     
0.05837310 0.00943610      0.00066159 0.00973943     
0.05850350 0.01036100      0.00066484 0.00970901     
0.05863390 0.01003700      0.00066475 0.00967860     
0.05876440 0.00954830      0.00065592 0.00964816     
0.05889480 0.00948500      0.00065945 0.00961775     
0.05902530 0.00995280      0.00065899 0.00958743     
0.05915570 0.00932500      0.00065473 0.00955762     
0.05928620 0.00907260      0.00065283 0.00952779     
0.05941660 0.00836340      0.00064671 0.00949798     
0.05954700 0.00897610      0.00065027 0.00946816     
0.05967750 0.00872940      0.00064745 0.00943833     
0.05980790 0.00897960      0.00064494 0.00940852     
0.05993840 0.00878980      0.00065090 0.00937868     
0.06006880 0.00913340      0.00064497 0.00934922     
0.06019930 0.00802130      0.00064042 0.00932005     
0.06032970 0.00912200      0.00064348 0.00929090     
0.06046010 0.00866810      0.00064359 0.00926176     
0.06059060 0.00816500      0.00063435 0.00923259     
0.06072100 0.00857720      0.00063637 0.00920344     
0.06085150 0.00976040      0.00064606 0.00917427     
0.06098190 0.00773960      0.00063551 0.00914512     
0.06111240 0.00943360      0.00064038 0.00911661     
0.06124280 0.00931950      0.00064311 0.00908823     
0.06137320 0.00925270      0.00064222 0.00905984     
0.06150370 0.00880610      0.00063668 0.00903144     
0.06163410 0.00914950      0.00063904 0.00900305     
0.06176460 0.00872770      0.00063867 0.00897464     
0.06189500 0.00880270      0.00063430 0.00894626     
0.06202550 0.00996620      0.00064752 0.00891786     
0.06215590 0.00809540      0.00062815 0.00888953     
0.06228640 0.00834130      0.00063166 0.00886117     
0.06241680 0.00781580      0.00062888 0.00883283     
0.06254720 0.00892340      0.00063426 0.00880450     
0.06267770 0.00799630      0.00062958 0.00877614     
0.06280810 0.00816340      0.00062858 0.00874780     
0.06293860 0.00773890      0.00062645 0.00871944     
0.06306900 0.00792390      0.00062820 0.00869178     
0.06319950 0.00768110      0.00062362 0.00866470     
0.06332990 0.00868290      0.00062968 0.00863763     
0.06346030 0.00979880      0.00063994 0.00861057     
0.06359080 0.00693350      0.00061824 0.00858348     
0.06372120 0.00683770      0.00061795 0.00855642     
0.06385170 0.00770800      0.00062456 0.00852934     
0.06398210 0.00875790      0.00062845 0.00850227     
0.06411260 0.00892470      0.00063198 0.00847455     
0.06424300 0.00850350      0.00062590 0.00844674     
0.06437340 0.00837140      0.00062431 0.00841894     
0.06450390 0.00838590      0.00062758 0.00839111     
0.06463430 0.00699360      0.00061634 0.00836330     
0.06476480 0.00782230      0.00062514 0.00833547     
0.06489520 0.00760420      0.00061780 0.00830767     
0.06502570 0.00865960      0.00062833 0.00828043     
0.06515610 0.00714390      0.00061396 0.00825564     
0.06528650 0.00797460      0.00062055 0.00823084     
0.06541700 0.00691480      0.00061623 0.00820602     
0.06554740 0.00801650      0.00062064 0.00818123     
0.06567790 0.00719160      0.00061276 0.00815641     
0.06580830 0.00730340      0.00061777 0.00813161     
0.06593880 0.00766190      0.00061674 0.00810680     
0.06606920 0.00706180      0.00061409 0.00808064     
0.06619960 0.00857940      0.00062050 0.00805328     
0.06633010 0.00756230      0.00061441 0.00802591     
0.06646050 0.00644370      0.00060921 0.00799855     
0.06659100 0.00799340      0.00061850 0.00797117     
0.06672140 0.00659770      0.00060982 0.00794381     
0.06685190 0.00733580      0.00061084 0.00791644     
0.06698230 0.00811150      0.00061621 0.00788908     
0.06711280 0.00750320      0.00061636 0.00786353     
0.06724320 0.00686960      0.00060515 0.00783828     
0.06737360 0.00801760      0.00061746 0.00781304     
0.06750410 0.00717540      0.00061131 0.00778778     
0.06763450 0.00721170      0.00060758 0.00776253     
0.06776500 0.00657290      0.00060571 0.00773727     
0.06789540 0.00821400      0.00061789 0.00771203     
0.06802590 0.00761670      0.00060996 0.00768683     
0.06815630 0.00655890      0.00060569 0.00766192     
0.06828670 0.00621250      0.00059808 0.00763701     
0.06841720 0.00700300      0.00060490 0.00761208     
0.06854760 0.00685370      0.00060621 0.00758718     
0.06867810 0.00758040      0.00060562 0.00756225     
0.06880850 0.00700370      0.00060879 0.00753734     
0.06893900 0.00722360      0.00060382 0.00751241     
0.06906940 0.00692080      0.00059984 0.00748830     
0.06919980 0.00648580      0.00060385 0.00746489     
0.06933030 0.00711150      0.00060308 0.00744146     
0.06946070 0.00758040      0.00060567 0.00741805     
0.06959120 0.00812310      0.00061138 0.00739463     
0.06972160 0.00732250      0.00060275 0.00737122     
0.06985210 0.00708290      0.00060515 0.00734779     
0.06998250 0.00744130      0.00060232 0.00732438     
0.07011290 0.00732460      0.00060486 0.00729957     
0.07024340 0.00764190      0.00060911 0.00727451     
0.07037380 0.00659660      0.00059844 0.00724948     
0.07050430 0.00747730      0.00060147 0.00722442     
0.07063470 0.00662990      0.00060064 0.00719939     
0.07076520 0.00670440      0.00059465 0.00717434     
0.07089560 0.00671920      0.00059943 0.00714930     
0.07102600 0.00719800      0.00059820 0.00712470     
0.07115650 0.00716550      0.00059998 0.00710179     
0.07128690 0.00771300      0.00060523 0.00707890     
0.07141740 0.00593010      0.00058823 0.00705600     
0.07154780 0.00703840      0.00059542 0.00703311     
0.07167830 0.00622700      0.00059476 0.00701021     
0.07180870 0.00732700      0.00059732 0.00698732     
0.07193920 0.00791710      0.00060544 0.00696442     
0.07206960 0.00525630      0.00058229 0.00694160     
0.07220000 0.00639640      0.00059106 0.00691883     
0.07233050 0.00557530      0.00058820 0.00689605     
0.07246090 0.00697190      0.00059533 0.00687329     
0.07259140 0.00652300      0.00059279 0.00685051     
0.07272180 0.00760600      0.00059659 0.00682774     
0.07285230 0.00736440      0.00060076 0.00680496     
0.07298270 0.00752190      0.00059935 0.00678220     
0.07311310 0.00698800      0.00059330 0.00675952     
0.07324360 0.00747440      0.00059851 0.00673684     
0.07337400 0.00742680      0.00059748 0.00671417     
0.07350450 0.00664090      0.00058665 0.00669149     
0.07363490 0.00711240      0.00059445 0.00666882     
0.07376540 0.00588180      0.00058197 0.00664614     
0.07389580 0.00650600      0.00058955 0.00662347     
0.07402620 0.00646460      0.00059071 0.00660110     
0.07415670 0.00610270      0.00058265 0.00657986     
0.07428710 0.00727570      0.00059147 0.00655864     
0.07441760 0.00632070      0.00059042 0.00653741     
0.07454800 0.00661410      0.00058542 0.00651619     
0.07467850 0.00480860      0.00057657 0.00649495     
0.07480890 0.00612650      0.00058082 0.00647373     
0.07493930 0.00527730      0.00057665 0.00645251     
0.07506980 0.00611760      0.00058523 0.00643124     
0.07520020 0.00555040      0.00057621 0.00640996     
0.07533070 0.00590810      0.00058378 0.00638866     
0.07546110 0.00579470      0.00058420 0.00636738     
0.07559160 0.00645480      0.00058094 0.00634608     
0.07572200 0.00657730      0.00058539 0.00632480     
0.07585240 0.00641310      0.00057985 0.00630352     
0.07598290 0.00608550      0.00058287 0.00628223     
0.07611330 0.00672420      0.00058676 0.00626162     
0.07624380 0.00564710      0.00057386 0.00624109     
0.07637420 0.00602860      0.00057885 0.00622059     
0.07650470 0.00656020      0.00058435 0.00620007     
0.07663510 0.00617120      0.00057657 0.00617956     
0.07676560 0.00609550      0.00057876 0.00615904     
0.07689600 0.00431930      0.00056492 0.00613853     
0.07702640 0.00695720      0.00058212 0.00611800     
0.07715690 0.00556150      0.00057505 0.00609734     
0.07728730 0.00536240      0.00056997 0.00607669     
0.07741780 0.00431970      0.00056572 0.00605603     
0.07754820 0.00629330      0.00057934 0.00603539     
0.07767870 0.00657270      0.00057970 0.00601473     
0.07780910 0.00495190      0.00056883 0.00599408     
0.07793950 0.00542680      0.00057056 0.00597344     
0.07807000 0.00629080      0.00057830 0.00595329     
0.07820040 0.00676110      0.00058337 0.00593361     
0.07833090 0.00619360      0.00057353 0.00591391     
0.07846130 0.00589240      0.00057181 0.00589422     
0.07859180 0.00630450      0.00057522 0.00587452     
0.07872220 0.00663600      0.00057806 0.00585483     
0.07885260 0.00629600      0.00057292 0.00583515     
0.07898310 0.00680310      0.00057694 0.00581545     
0.07911350 0.00595370      0.00057147 0.00579586     
0.07924400 0.00651720      0.00057809 0.00577627     
0.07937440 0.00463560      0.00056179 0.00575670     
0.07950490 0.00520110      0.00056595 0.00573711     
0.07963530 0.00558790      0.00056613 0.00571754     
0.07976570 0.00601700      0.00057289 0.00569797     
0.07989620 0.00677470      0.00057612 0.00567839     
0.08002660 0.00551390      0.00056601 0.00565908     
0.08015710 0.00491040      0.00056235 0.00564079     
0.08028750 0.00573970      0.00057253 0.00562251     
0.08041800 0.00448360      0.00055745 0.00560422     
0.08054840 0.00633530      0.00057535 0.00558594     
0.08067880 0.00630440      0.00056776 0.00556766     
0.08080930 0.00553240      0.00056454 0.00554937     
0.08093970 0.00511740      0.00056348 0.00553110     
0.08107020 0.00539790      0.00056328 0.00551252     
0.08120060 0.00559870      0.00056531 0.00549371     
0.08133110 0.00432160      0.00055852 0.00547489     
0.08146150 0.00523510      0.00055806 0.00545608     
0.08159200 0.00596600      0.00056889 0.00543726     
0.08172240 0.00558920      0.00055962 0.00541845     
0.08185280 0.00505410      0.00056014 0.00539964     
0.08198330 0.00436200      0.00055688 0.00538082     
0.08211370 0.00535840      0.00055854 0.00536263     
0.08224420 0.00348040      0.00054894 0.00534451     
0.08237460 0.00515500      0.00055816 0.00532641     
0.08250510 0.00531690      0.00055988 0.00530830     
0.08263550 0.00479530      0.00055834 0.00529020     
0.08276590 0.00564530      0.00056164 0.00527210     
0.08289640 0.00489930      0.00055541 0.00525398     
0.08302680 0.00584630      0.00056524 0.00523609     
0.08315730 0.00656160      0.00056426 0.00521897     
0.08328770 0.00570520      0.00056279 0.00520186     
0.08341820 0.00517640      0.00055834 0.00518474     
0.08354860 0.00569800      0.00056060 0.00516763     
0.08367900 0.00460650      0.00055139 0.00515053     
0.08380950 0.00537780      0.00055323 0.00513341     
0.08393990 0.00512870      0.00055780 0.00511630     
0.08407040 0.00521200      0.00055836 0.00509903     
0.08420080 0.00518080      0.00055265 0.00508166     
0.08433130 0.00595730      0.00056249 0.00506427     
0.08446170 0.00375610      0.00054763 0.00504689     
0.08459210 0.00487660      0.00055016 0.00502952     
0.08472260 0.00466660      0.00055143 0.00501213     
0.08485300 0.00432490      0.00054786 0.00499475     
0.08498350 0.00536970      0.00055520 0.00497736     
0.08511390 0.00501970      0.00055465 0.00496043     
0.08524440 0.00531670      0.00055291 0.00494355     
0.08537480 0.00471710      0.00055029 0.00492669     
0.08550520 0.00488820      0.00055242 0.00490983     
0.08563570 0.00495440      0.00055187 0.00489295     
0.08576610 0.00501400      0.00055175 0.00487608     
0.08589660 0.00452680      0.00054481 0.00485921     
0.08602700 0.00499600      0.00054913 0.00484231     
0.08615750 0.00521870      0.00055090 0.00482529     
0.08628790 0.00441160      0.00054043 0.00480829     
0.08641840 0.00395030      0.00054450 0.00479127     
0.08654880 0.00361040      0.00053972 0.00477426     
0.08667920 0.00555890      0.00055109 0.00475725     
0.08680970 0.00531080      0.00055268 0.00474023     
0.08694010 0.00490770      0.00054584 0.00472322     
0.08707060 0.00560540      0.00055293 0.00470688     
0.08720100 0.00506520      0.00054777 0.00469111     
0.08733150 0.00503920      0.00054702 0.00467533     
0.08746190 0.00426820      0.00054330 0.00465956     
0.08759230 0.00494260      0.00054464 0.00464380     
0.08772280 0.00534740      0.00054921 0.00462802     
0.08785320 0.00440490      0.00054372 0.00461225     
0.08798370 0.00476320      0.00054241 0.00459647     
0.08811410 0.00467500      0.00054712 0.00458042     
0.08824460 0.00475710      0.00054209 0.00456431     
0.08837500 0.00421070      0.00053964 0.00454821     
0.08850540 0.00510650      0.00054854 0.00453211     
0.08863590 0.00435170      0.00053789 0.00451600     
0.08876630 0.00422590      0.00053901 0.00449990     
0.08889680 0.00460600      0.00054430 0.00448379     
0.08902720 0.00428710      0.00053491 0.00446775     
0.08915770 0.00473780      0.00054355 0.00445192     
0.08928810 0.00448580      0.00054048 0.00443611     
0.08941850 0.00439460      0.00053813 0.00442029     
0.08954900 0.00471590      0.00054304 0.00440446     
0.08967940 0.00439240      0.00053941 0.00438864     
0.08980990 0.00373940      0.00053234 0.00437281     
0.08994030 0.00421650      0.00053841 0.00435699     
0.09007080 0.00505150      0.00053806 0.00434147     
0.09020120 0.00371390      0.00053503 0.00432622     
0.09033160 0.00423840      0.00053661 0.00431098     
0.09046210 0.00494940      0.00053987 0.00429572     
0.09059250 0.00477280      0.00054072 0.00428048     
0.09072300 0.00340020      0.00052948 0.00426522     
0.09085340 0.00409090      0.00053623 0.00424997     
0.09098390 0.00430170      0.00053772 0.00423472     
0.09111430 0.00483460      0.00053706 0.00422005     
0.09124480 0.00425830      0.00053757 0.00420545     
0.09137520 0.00427080      0.00053247 0.00419087     
0.09150560 0.00408950      0.00053266 0.00417628     
0.09163610 0.00427720      0.00054629 0.00416169     
0.09176650 0.00419320      0.00054882 0.00414710     
0.09189700 0.00406800      0.00055395 0.00413250     
0.09202740 0.00436030      0.00055808 0.00411798     
0.09215790 0.00313830      0.00055236 0.00410370     
0.09228830 0.00298880      0.00055609 0.00408943     
0.09241870 0.00477690      0.00056890 0.00407516     
0.09254920 0.00339340      0.00056239 0.00406087     
0.09267960 0.00373210      0.00056742 0.00404660     
0.09281010 0.00347330      0.00056584 0.00403232     
0.09294050 0.00358680      0.00055770 0.00401804     
0.09307100 0.00360770      0.00055249 0.00400363     
0.09320140 0.00446630      0.00055540 0.00398911     
0.09333180 0.00398700      0.00055245 0.00397459     
0.09346230 0.00379630      0.00054804 0.00396007     
0.09359270 0.00341140      0.00054400 0.00394555     
0.09372320 0.00359490      0.00054700 0.00393102     
0.09385360 0.00435130      0.00054807 0.00391651     
0.09398410 0.00453010      0.00054910 0.00390198     
0.09411450 0.00383320      0.00053795 0.00388847     
0.09424490 0.00468690      0.00054730 0.00387511     
0.09437540 0.00387560      0.00054072 0.00386173     
0.09450580 0.00415540      0.00054260 0.00384837     
0.09463630 0.00386970      0.00054173 0.00383499     
0.09476670 0.00300670      0.00053635 0.00382163     
0.09489720 0.00409630      0.00053549 0.00380825     
0.09502760 0.00372860      0.00053880 0.00379482     
0.09515800 0.00428270      0.00053919 0.00378114     
0.09528850 0.00396600      0.00053488 0.00376746     
0.09541890 0.00360490      0.00053744 0.00375378     
0.09554940 0.00403100      0.00053514 0.00374009     
0.09567980 0.00406190      0.00053544 0.00372641     
0.09581030 0.00366570      0.00053339 0.00371272     
0.09594070 0.00382930      0.00053153 0.00369904     
0.09607120 0.00255300      0.00053132 0.00368570     
0.09620160 0.00399000      0.00053261 0.00367265     
0.09633200 0.00351000      0.00052797 0.00365960     
0.09646250 0.00369590      0.00053327 0.00364654     
0.09659290 0.00412050      0.00053050 0.00363349     
0.09672340 0.00284000      0.00052457 0.00362043     
0.09685380 0.00420370      0.00053373 0.00360738     
0.09698430 0.00430470      0.00053182 0.00359433     
0.09711470 0.00386650      0.00053059 0.00358129     
0.09724510 0.00315730      0.00052515 0.00356826     
0.09737560 0.00308930      0.00052365 0.00355521     
0.09750600 0.00361400      0.00053038 0.00354218     
0.09763650 0.00371880      0.00052864 0.00352914     
0.09776690 0.00360170      0.00052580 0.00351611     
0.09789740 0.00338460      0.00052377 0.00350306     
0.09802780 0.00345690      0.00052409 0.00349023     
0.09815820 0.00349960      0.00052239 0.00347814     
0.09828870 0.00355480      0.00052113 0.00346604     
0.09841910 0.00443560      0.00052466 0.00345396     
0.09854960 0.00323340      0.00051924 0.00344186     
0.09868000 0.00354470      0.00051616 0.00342977     
0.09881050 0.00398190      0.00052129 0.00341767     
0.09894090 0.00222970      0.00050597 0.00340558     
0.09907130 0.00301030      0.00051192 0.00339324     
0.09920180 0.00384930      0.00051880 0.00338068     
0.09933220 0.00324310      0.00050945 0.00336813     
0.09946270 0.00373820      0.00051725 0.00335557     
0.09959310 0.00269660      0.00050857 0.00334302     
0.09972360 0.00350280      0.00051193 0.00333047     
0.09985400 0.00344070      0.00051393 0.00331792     
0.09998440 0.00385390      0.00051447 0.00330537     
0.10011500 0.00241650      0.00050778 0.00329307     
0.10024500 0.00328550      0.00051449 0.00328087     
0.10037600 0.00353880      0.00051258 0.00326858     
0.10050600 0.00308140      0.00051291 0.00325638     
0.10063700 0.00226340      0.00050468 0.00324408     
0.10076700 0.00317480      0.00051197 0.00323188     
0.10089800 0.00360940      0.00051596 0.00321959     
0.10102800 0.00355340      0.00051298 0.00320762     
0.10115800 0.00373730      0.00051616 0.00319647     
0.10128900 0.00315410      0.00051560 0.00318524     
0.10141900 0.00401370      0.00051340 0.00317410     
0.10155000 0.00318030      0.00051077 0.00316287     
0.10168000 0.00320910      0.00051182 0.00315173     
0.10181100 0.00407060      0.00051562 0.00314050     
0.10194100 0.00326170      0.00051168 0.00312936     
0.10207200 0.00268170      0.00050432 0.00311778     
0.10220200 0.00255850      0.00050690 0.00310602     
0.10233200 0.00406820      0.00051529 0.00309426     
0.10246300 0.00268910      0.00050575 0.00308240     
0.10259300 0.00199090      0.00050268 0.00307064     
0.10272400 0.00284880      0.00050469 0.00305878     
0.10285400 0.00365800      0.00051292 0.00304702     
0.10298500 0.00391250      0.00051619 0.00303516     
0.10311500 0.00193280      0.00049769 0.00302459     
0.10324600 0.00402690      0.00051360 0.00301409     
0.10337600 0.00330300      0.00051229 0.00300367     
0.10350600 0.00345680      0.00050714 0.00299325     
0.10363700 0.00330380      0.00050903 0.00298275     
0.10376700 0.00287840      0.00050639 0.00297234     
0.10389800 0.00390860      0.00051334 0.00296184     
0.10402800 0.00254660      0.00050420 0.00295125     
0.10415900 0.00337650      0.00050524 0.00293995     
0.10428900 0.00367490      0.00050719 0.00292875     
0.10442000 0.00296540      0.00050708 0.00291745     
0.10455000 0.00351460      0.00050598 0.00290624     
0.10468000 0.00329640      0.00050404 0.00289504     
0.10481100 0.00307700      0.00050470 0.00288374     
0.10494100 0.00326360      0.00050617 0.00287254     
0.10507200 0.00208820      0.00049810 0.00286162     
0.10520200 0.00274220      0.00049808 0.00285108     
0.10533300 0.00202700      0.00049801 0.00284047     
0.10546300 0.00296120      0.00050364 0.00282994     
0.10559400 0.00433590      0.00051016 0.00281932     
0.10572400 0.00288540      0.00050132 0.00280879     
0.10585400 0.00386280      0.00050844 0.00279826     
0.10598500 0.00333490      0.00050249 0.00278764     
0.10611500 0.00349420      0.00050488 0.00277759     
0.10624600 0.00280200      0.00050065 0.00276752     
0.10637600 0.00360650      0.00050870 0.00275753     
0.10650700 0.00336590      0.00050417 0.00274747     
0.10663700 0.00307520      0.00049896 0.00273748     
0.10676800 0.00315950      0.00050289 0.00272741     
0.10689800 0.00242430      0.00049477 0.00271742     
0.10702800 0.00311740      0.00050028 0.00270737     
0.10715900 0.00253650      0.00049908 0.00269706     
0.10728900 0.00251470      0.00049234 0.00268682     
0.10742000 0.00275970      0.00049762 0.00267650     
0.10755000 0.00297370      0.00049763 0.00266626     
0.10768100 0.00285640      0.00049866 0.00265595     
0.10781100 0.00312970      0.00050141 0.00264571     
0.10794100 0.00278270      0.00049548 0.00263547     
0.10807200 0.00277100      0.00049808 0.00262534     
0.10820200 0.00261500      0.00049718 0.00261545     
0.10833300 0.00282680      0.00049719 0.00260548     
0.10846300 0.00244920      0.00050794 0.00259558     
0.10859400 0.00270080      0.00051013 0.00258561     
0.10872400 0.00256940      0.00051562 0.00257571     
0.10885500 0.00250070      0.00051772 0.00256574     
0.10898500 0.00315280      0.00052042 0.00255585     
0.10911500 0.00243480      0.00052424 0.00254666     
0.10924600 0.00250540      0.00052509 0.00253749     
0.10937600 0.00244570      0.00052234 0.00252839     
0.10950700 0.00289580      0.00053308 0.00251922     
0.10963700 0.00296390      0.00053359 0.00251012     
0.10976800 0.00338810      0.00053528 0.00250095     
0.10989800 0.00310080      0.00053882 0.00249186     
0.11002900 0.00283950      0.00053378 0.00248264     
0.11015900 0.00290020      0.00054077 0.00247334     
0.11028900 0.00244340      0.00053909 0.00246403     
0.11042000 0.00240710      0.00053934 0.00245465     
0.11055000 0.00326260      0.00054795 0.00244535     
0.11068100 0.00180140      0.00053738 0.00243597     
0.11081100 0.00204280      0.00054128 0.00242667     
0.11094200 0.00210450      0.00054371 0.00241729     
0.11107200 0.00254760      0.00054659 0.00240803     
0.11120300 0.00236270      0.00054729 0.00239872     
0.11133300 0.00267730      0.00055085 0.00238949     
0.11146300 0.00309670      0.00055474 0.00238026     
0.11159400 0.00144120      0.00054720 0.00237095     
0.11172400 0.00232420      0.00055359 0.00236172     
0.11185500 0.00327950      0.00056083 0.00235242     
0.11198500 0.00240440      0.00055671 0.00234318     
0.11211600 0.00250420      0.00055473 0.00233459     
0.11224600 0.00170260      0.00055115 0.00232615     
0.11237700 0.00246050      0.00055767 0.00231765     
0.11250700 0.00161690      0.00055315 0.00230921     
0.11263700 0.00131330      0.00055376 0.00230077     
0.11276800 0.00262190      0.00056211 0.00229227     
0.11289800 0.00235270      0.00056394 0.00228383     
0.11302900 0.00161140      0.00055904 0.00227525     
0.11315900 0.00254500      0.00056463 0.00226651     
0.11329000 0.00200840      0.00055743 0.00225770     
0.11342000 0.00180730      0.00054287 0.00224896     
0.11355100 0.00170970      0.00053836 0.00224015     
0.11368100 0.00163100      0.00053688 0.00223141     
0.11381100 0.00210400      0.00053417 0.00222267     
0.11394200 0.00235920      0.00054022 0.00221386     
0.11407200 0.00239810      0.00053548 0.00220561     
0.11420300 0.00194260      0.00052960 0.00219771     
0.11433300 0.00170640      0.00052773 0.00218987     
0.11446400 0.00235400      0.00052718 0.00218197     
0.11459400 0.00284940      0.00052838 0.00217413     
0.11472500 0.00271560      0.00053006 0.00216623     
0.11485500 0.00172580      0.00051766 0.00215838     
0.11498500 0.00218080      0.00052421 0.00215054     
0.11511600 0.00141860      0.00051722 0.00214212     
0.11524600 0.00124170      0.00051234 0.00213369     
0.11537700 0.00219520      0.00052036 0.00212520     
0.11550700 0.00216610      0.00051588 0.00211677     
0.11563800 0.00213140      0.00051870 0.00210828     
0.11576800 0.00190590      0.00051549 0.00209985     
0.11589900 0.00218810      0.00051284 0.00209136     
0.11602900 0.00145880      0.00051299 0.00208308     
0.11615900 0.00175620      0.00051190 0.00207532     
0.11629000 0.00241500      0.00051372 0.00206751     
0.11642000 0.00255520      0.00051629 0.00205975     
0.11655100 0.00154370      0.00050826 0.00205194     
0.11668100 0.00173960      0.00050830 0.00204418     
0.11681200 0.00299120      0.00051754 0.00203636     
0.11694200 0.00256170      0.00051143 0.00202861     
0.11707300 0.00130290      0.00050449 0.00202116     
0.11720300 0.00334580      0.00051444 0.00201407     
0.11733300 0.00070780      0.00049636 0.00200697     
0.11746400 0.00201850      0.00050773 0.00199982     
0.11759400 0.00110420      0.00049650 0.00199272     
0.11772500 0.00229430      0.00050639 0.00198557     
0.11785500 0.00185590      0.00050631 0.00197848     
0.11798600 0.00278160      0.00050623 0.00197133     
0.11811600 0.00254350      0.00050661 0.00196399     
0.11824700 0.00228940      0.00050405 0.00195658     
0.11837700 0.00173820      0.00049971 0.00194922     
0.11850700 0.00208060      0.00050015 0.00194186     
0.11863800 0.00239940      0.00050008 0.00193444     
0.11876800 0.00202620      0.00049897 0.00192708     
0.11889900 0.00236570      0.00050030 0.00191966     
0.11902900 0.00227640      0.00049710 0.00191232     
0.11916000 0.00128890      0.00049075 0.00190501     
0.11929000 0.00124060      0.00048785 0.00189776     
0.11942000 0.00185580      0.00049714 0.00189051     
0.11955100 0.00309010      0.00049956 0.00188320     
0.11968100 0.00227560      0.00049174 0.00187594     
0.11981200 0.00234780      0.00049416 0.00186863     
0.11994200 0.00280070      0.00049721 0.00186138     
0.12007300 0.00144840      0.00048413 0.00185430     
0.12020300 0.00169950      0.00048599 0.00184746     
0.12033400 0.00235960      0.00048987 0.00184057     
0.12046400 0.00130770      0.00048224 0.00183372     
0.12059400 0.00218880      0.00048925 0.00182688     
0.12072500 0.00196810      0.00048509 0.00181999     
0.12085500 0.00191980      0.00048629 0.00181315     
0.12098600 0.00169130      0.00048236 0.00180625     
0.12111600 0.00320580      0.00049180 0.00179947     
0.12124700 0.00140690      0.00048155 0.00179265     
0.12137700 0.00155340      0.00047828 0.00178588     
0.12150800 0.00127670      0.00047888 0.00177906     
0.12163800 0.00266250      0.00048505 0.00177229     
0.12176800 0.00166080      0.00047668 0.00176551     
0.12189900 0.00115410      0.00047522 0.00175869     
0.12202900 0.00227150      0.00048085 0.00175204     
0.12216000 0.00150100      0.00047794 0.00174577     
0.12229000 0.00201350      0.00048077 0.00173955     
0.12242100 0.00150890      0.00047271 0.00173328     
0.12255100 0.00126570      0.00047386 0.00172706     
0.12268200 0.00248160      0.00048110 0.00172079     
0.12281200 0.00172770      0.00047497 0.00171456     
0.12294200 0.00173850      0.00047603 0.00170834     
0.12307300 0.00206750      0.00047666 0.00170204     
0.12320300 0.00129260      0.00047119 0.00169578     
0.12333400 0.00099278      0.00046983 0.00168946     
0.12346400 0.00097609      0.00046891 0.00168319     
0.12359500 0.00099938      0.00046963 0.00167687     
0.12372500 0.00168720      0.00047319 0.00167060     
0.12385600 0.00203070      0.00047243 0.00166428     
0.12398600 0.00153260      0.00047408 0.00165801     
0.12411600 0.00165640      0.00047137 0.00165206     
0.12424700 0.00200350      0.00047427 0.00164610     
0.12437700 0.00121540      0.00047178 0.00164018     
0.12450800 0.00297200      0.00047828 0.00163422     
0.12463800 0.00211750      0.00047571 0.00162830     
0.12476900 0.00146940      0.00046940 0.00162234     
0.12489900 0.00079298      0.00046604 0.00161643     
0.12503000 0.00142590      0.00047028 0.00161053     
0.12515999 0.00232380      0.00047404 0.00160489     
0.12529001 0.00208780      0.00047283 0.00159926     
0.12542100 0.00188370      0.00047315 0.00159358     
0.12555100 0.00151220      0.00046722 0.00158794     
0.12568200 0.00118510      0.00046697 0.00158226     
0.12581199 0.00151320      0.00046738 0.00157662     
0.12594301 0.00173300      0.00046900 0.00157094     
0.12607300 0.00192630      0.00047207 0.00156523     
0.12620400 0.00134000      0.00046542 0.00155940     
0.12633400 0.00152410      0.00046758 0.00155362     
0.12646399 0.00091508      0.00046525 0.00154784     
0.12659501 0.00202290      0.00046782 0.00154202     
0.12672500 0.00159490      0.00046813 0.00153624     
0.12685600 0.00179140      0.00046759 0.00153042     
0.12698600 0.00156080      0.00046753 0.00152464     
0.12711699 0.00152220      0.00046728 0.00151926     
0.12724701 0.00116390      0.00046221 0.00151398     
0.12737800 0.00105820      0.00046668 0.00150866     
0.12750800 0.00203390      0.00046744 0.00150338     
0.12763800 0.00146950      0.00046410 0.00149810     
0.12776899 0.00082734      0.00046279 0.00149278     
0.12789901 0.00175100      0.00046486 0.00148750     
0.12803000 0.00176020      0.00046601 0.00148212     
0.12816000 0.00120890      0.00046191 0.00147655     
0.12829100 0.00252990      0.00046859 0.00147095     
0.12842099 0.00128040      0.00046279 0.00146539     
0.12855200 0.00176690      0.00046301 0.00145979     
0.12868200 0.00057111      0.00045843 0.00145423     
0.12881200 0.00117920      0.00046147 0.00144867     
0.12894300 0.00211340      0.00046547 0.00144306     
0.12907299 0.00149520      0.00046206 0.00143790     
0.12920401 0.00109930      0.00046159 0.00143302     
0.12933400 0.00100580      0.00045852 0.00142817     
0.12946500 0.00055698      0.00045697 0.00142329     
0.12959500 0.00076376      0.00045807 0.00141844     
0.12972599 0.00096994      0.00045842 0.00141355     
0.12985601 0.00117560      0.00046124 0.00140870     
0.12998600 0.00073143      0.00045364 0.00140386     
0.13011700 0.00095521      0.00045863 0.00139906     
0.13024700 0.00128910      0.00046118 0.00139431     
0.13037799 0.00168860      0.00046141 0.00138953     
0.13050801 0.00123890      0.00045721 0.00138478     
0.13063900 0.00175310      0.00046246 0.00138000     
0.13076900 0.00061931      0.00045346 0.00137525     
0.13089900 0.00105320      0.00045717 0.00137050     
0.13102999 0.00175510      0.00045945 0.00136568     
0.13116001 0.00090308      0.00045572 0.00136079     
0.13129100 0.00111550      0.00045627 0.00135586     
0.13142100 0.00055513      0.00045371 0.00135097     
0.13155200 0.00165990      0.00045978 0.00134604     
0.13168199 0.00115540      0.00045615 0.00134115     
0.13181300 0.00139240      0.00045697 0.00133622     
0.13194300 0.00097799      0.00045592 0.00133133     
0.13207300 0.00120080      0.00045618 0.00132659     
0.13220400 0.00171290      0.00045667 0.00132194     
0.13233399 0.00196710      0.00046048 0.00131732     
0.13246500 0.00195300      0.00045944 0.00131267     
0.13259500 0.00208070      0.00046081 0.00130805     
0.13272600 0.00195200      0.00045905 0.00130339     
0.13285600 0.00124160      0.00045481 0.00129877     
0.13298699 0.00108950      0.00045575 0.00129412     
0.13311701 0.00050066      0.00044919 0.00128967     
0.13324700 0.00090276      0.00045251 0.00128525     
0.13337800 0.00107080      0.00045206 0.00128079     
0.13350800 0.00156130      0.00045687 0.00127636     
0.13363899 0.00173350      0.00045661 0.00127190     
0.13376901 0.00125130      0.00045206 0.00126747     
0.13390000 0.00072632      0.00045072 0.00126301     
0.13403000 0.00215880      0.00045955 0.00125866     
0.13416100 0.00107290      0.00044882 0.00125451     
0.13429099 0.00151140      0.00045399 0.00125040     
0.13442101 0.00118370      0.00045073 0.00124628     
0.13455200 0.00070410      0.00044841 0.00124214     
0.13468200 0.00191140      0.00045845 0.00123802     
0.13481300 0.00010767      0.00044463 0.00123388     
0.13494299 0.00095302      0.00045211 0.00122976     
0.13507400 0.00129060      0.00045215 0.00122554     
0.13520400 0.00036769      0.00044306 0.00122130     
0.13533500 0.00150850      0.00045378 0.00121703     
0.13546500 0.00057621      0.00044519 0.00121279     
0.13559499 0.00060829      0.00044534 0.00120855     
0.13572600 0.00077860      0.00044868 0.00120428     
0.13585600 0.00136940      0.00044693 0.00120004     
0.13598700 0.00127210      0.00045174 0.00119577     
0.13611700 0.00157890      0.00045096 0.00119187     
0.13624801 0.00120560      0.00044853 0.00118798     
0.13637801 0.00094110      0.00044902 0.00118412     
0.13650900 0.00141110      0.00044957 0.00118023     
0.13663900 0.00022699      0.00044277 0.00117637     
0.13676900 0.00136760      0.00044987 0.00117251     
0.13689999 0.00127020      0.00044711 0.00116862     
0.13703001 0.00116860      0.00044794 0.00116478     
0.13716100 0.00180750      0.00045326 0.00116103     
0.13729100 0.00188340      0.00045139 0.00115729     
0.13742200 0.00089929      0.00044467 0.00115354     
0.13755199 0.00087224      0.00044426 0.00114980     
0.13768300 0.00047681      0.00044398 0.00114605     
0.13781300 0.00150600      0.00045159 0.00114231     
0.13794300 0.00146180      0.00044683 0.00113858     
0.13807400 0.00143810      0.00044850 0.00113484     
0.13820399 0.00063818      0.00044381 0.00113115     
0.13833500 0.00000602      0.00043662 0.00112742     
0.13846500 0.00114850      0.00044775 0.00112372     
0.13859600 0.00123270      0.00044592 0.00111999     
0.13872600 0.00067835      0.00044175 0.00111630     
0.13885701 0.00094357      0.00044536 0.00111257     
0.13898700 0.00164300      0.00044548 0.00110887     
0.13911700 0.00148600      0.00044564 0.00110544     
0.13924800 0.00118740      0.00044430 0.00110201     
0.13937800 0.00092730      0.00044260 0.00109861     
0.13950901 0.00141160      0.00044678 0.00109518     
0.13963901 0.00159630      0.00044664 0.00109178     
0.13977000 0.00130790      0.00044495 0.00108836     
0.13990000 0.00071648      0.00044141 0.00108495     
0.14003100 0.00063569      0.00044005 0.00108150     
0.14016099 0.00107940      0.00044445 0.00107798     
0.14029101 0.00135310      0.00044220 0.00107447     
0.14042200 0.00108450      0.00044172 0.00107092     
0.14055200 0.00134030      0.00044544 0.00106741     
0.14068300 0.00084730      0.00043926 0.00106386     
0.14081299 0.00123050      0.00044284 0.00106035     
0.14094400 0.00098102      0.00044128 0.00105680     
0.14107400 0.00127300      0.00044039 0.00105335     
0.14120500 0.00086852      0.00044212 0.00104991     
0.14133500 0.00111910      0.00044025 0.00104650     
0.14146499 0.00109800      0.00044165 0.00104310     
0.14159600 0.00160210      0.00044641 0.00103966     
0.14172600 0.00088703      0.00043785 0.00103625     
0.14185700 0.00063929      0.00043905 0.00103282     
0.14198700 0.00113990      0.00043952 0.00102941     
0.14211801 0.00125770      0.00044009 0.00102609     
0.14224800 0.00082695      0.00043956 0.00102281     
0.14237800 0.00036579      0.00043104 0.00101953     
0.14250900 0.00096469      0.00043817 0.00101622     
0.14263900 0.00083902      0.00043727 0.00101294     
0.14277001 0.00053677      0.00043340 0.00100964     
0.14290000 0.00119780      0.00043969 0.00100636     
0.14303100 0.00000413      0.00043052 0.00100310     
0.14316100 0.00087211      0.00043678 0.00100001     
0.14329199 0.00135230      0.00044033 0.00099691     
0.14342199 0.00078758      0.00043345 0.00099383     
0.14355201 0.00145780      0.00043756 0.00099074     
0.14368300 0.00064738      0.00043551 0.00098764     
0.14381300 0.00057706      0.00043144 0.00098455     
0.14394400 0.00058721      0.00043459 0.00098145     
0.14407399 -0.00015334     0.00042749 0.00097851     
0.14420500 0.00150480      0.00043685 0.00097565     
0.14433500 0.00079711      0.00043561 0.00097282     
0.14446600 0.00092402      0.00043387 0.00096996     
0.14459600 0.00092337      0.00043434 0.00096713     
0.14472599 0.00076044      0.00043520 0.00096429     
0.14485700 0.00131850      0.00043467 0.00096144     
0.14498700 0.00094069      0.00043600 0.00095860     
0.14511800 0.00070648      0.00043118 0.00095572     
0.14524800 0.00010556      0.00042963 0.00095287     
0.14537901 0.00159420      0.00043802 0.00094999     
0.14550900 0.00046815      0.00042965 0.00094713     
0.14564000 0.00073503      0.00043338 0.00094425     
0.14577000 0.00061042      0.00043017 0.00094139     
0.14590000 0.00065600      0.00043063 0.00093853     
0.14603101 0.00015571      0.00042863 0.00093565     
0.14616100 0.00075596      0.00043136 0.00093278     
0.14629200 0.00035380      0.00042923 0.00092988     
0.14642200 0.00052775      0.00043304 0.00092701     
0.14655299 0.00137070      0.00043431 0.00092411     
0.14668299 0.00119100      0.00043310 0.00092124     
0.14681400 0.00037995      0.00042906 0.00091834     
0.14694400 0.00132460      0.00043347 0.00091547     
0.14707400 0.00142200      0.00043581 0.00091268     
0.14720500 0.00051557      0.00042889 0.00090994     
0.14733499 0.00058297      0.00043101 0.00090723     
0.14746600 0.00096331      0.00043303 0.00090449     
0.14759600 0.00107760      0.00043196 0.00090177     
0.14772700 0.00044096      0.00042872 0.00089903     
0.14785700 0.00146460      0.00043331 0.00089631     
0.14798801 0.00037355      0.00042869 0.00089358     
0.14811800 0.00043612      0.00042914 0.00089093     
0.14824800 0.00063260      0.00043009 0.00088830     
0.14837900 0.00107260      0.00043299 0.00088564     
0.14850900 0.00065418      0.00043007 0.00088300     
0.14864001 0.00070851      0.00042655 0.00088035     
0.14877000 0.00024057      0.00042623 0.00087771     
0.14890100 0.00122340      0.00043014 0.00087505     
0.14903100 0.00015293      0.00042462 0.00087246     
0.14916199 0.00019993      0.00042727 0.00086998     
0.14929201 0.00103480      0.00042801 0.00086751     
0.14942200 0.00140050      0.00043136 0.00086505     
0.14955300 0.00051018      0.00042717 0.00086257     
0.14968300 0.00065446      0.00042655 0.00086011     
0.14981399 0.00079102      0.00042970 0.00085763     
0.14994401 0.00077304      0.00042545 0.00085517     
0.15007500 -0.00022703     0.00042128 0.00085268     
0.15020500 0.00036676      0.00042638 0.00085020     
0.15033600 0.00012777      0.00042259 0.00084771     
0.15046600 0.00090419      0.00042962 0.00084524     
0.15059599 0.00127990      0.00042988 0.00084276     
0.15072700 0.00088135      0.00042724 0.00084027     
0.15085700 0.00135700      0.00042983 0.00083779     
0.15098800 0.00089919      0.00042606 0.00083530     
0.15111800 0.00019158      0.00042508 0.00083279     
0.15124901 0.00070273      0.00042712 0.00083025     
0.15137900 0.00096341      0.00042666 0.00082774     
0.15151000 0.00034706      0.00042510 0.00082520     
0.15164000 0.00090031      0.00042479 0.00082269     
0.15177000 0.00107050      0.00042776 0.00082017     
0.15190101 0.00054841      0.00042575 0.00081764     
0.15203100 0.00061192      0.00042341 0.00081517     
0.15216200 0.00079662      0.00042674 0.00081285     
0.15229200 0.00106880      0.00042781 0.00081055     
0.15242299 0.00113110      0.00042745 0.00080824     
0.15255301 0.00064800      0.00042668 0.00080594     
0.15268400 0.00105460      0.00042674 0.00080362     
0.15281400 0.00076637      0.00042345 0.00080132     
0.15294400 -0.00057428     0.00041762 0.00079902     
0.15307499 0.00086386      0.00042483 0.00079677     
0.15320501 0.00085383      0.00042447 0.00079458     
0.15333600 0.00135880      0.00042765 0.00079238     
0.15346600 0.00009340      0.00041991 0.00079020     
0.15359700 0.00012422      0.00041942 0.00078800     
0.15372699 0.00080593      0.00042337 0.00078581     
0.15385801 0.00083380      0.00042240 0.00078361     
0.15398800 0.00031382      0.00042081 0.00078143     
0.15411800 0.00003570      0.00041951 0.00077932     
0.15424900 0.00080356      0.00042147 0.00077720     
0.15437900 -0.00008757     0.00041753 0.00077509     
0.15451001 0.00153590      0.00042634 0.00077297     
0.15464000 0.00047539      0.00042040 0.00077086     
0.15477100 0.00030360      0.00041937 0.00076874     
0.15490100 0.00035498      0.00041874 0.00076664     
0.15503100 0.00026239      0.00041853 0.00076452     
0.15516201 0.00149410      0.00042576 0.00076233     
0.15529200 0.00038084      0.00042048 0.00076015     
0.15542300 0.00014645      0.00041628 0.00075796     
0.15555300 0.00028969      0.00041763 0.00075578     
0.15568399 0.00059504      0.00041995 0.00075359     
0.15581401 0.00072813      0.00042137 0.00075142     
0.15594500 0.00011005      0.00041647 0.00074922     
0.15607500 -0.00021069     0.00041224 0.00074705     
0.15620500 0.00037018      0.00041670 0.00074487     
0.15633599 0.00057288      0.00041766 0.00074267     
0.15646601 0.00055832      0.00041712 0.00074050     
0.15659700 0.00043736      0.00041819 0.00073830     
0.15672700 0.00066250      0.00041709 0.00073612     
0.15685800 0.00027868      0.00041620 0.00073393     
0.15698799 0.00061971      0.00041757 0.00073175     
0.15711901 0.00102460      0.00042024 0.00072980     
0.15724900 0.00041815      0.00041805 0.00072789     
0.15737900 0.00041996      0.00041602 0.00072598     
0.15751000 0.00087184      0.00041743 0.00072406     
0.15764000 0.00013425      0.00041550 0.00072215     
0.15777101 0.00046230      0.00041698 0.00072022     
0.15790100 0.00029937      0.00041402 0.00071831     
0.15803200 0.00020290      0.00041456 0.00071635     
0.15816200 0.00047017      0.00041688 0.00071426     
0.15829299 0.00114660      0.00041891 0.00071216     
0.15842301 0.00115170      0.00042006 0.00071007     
0.15855300 0.00119620      0.00041869 0.00070798     
0.15868400 0.00021681      0.00041457 0.00070588     
0.15881400 0.00056860      0.00041756 0.00070379     
0.15894499 0.00091838      0.00041701 0.00070169     
0.15907501 0.00014943      0.00041302 0.00069973     
0.15920600 0.00040267      0.00041418 0.00069784     
0.15933600 0.00052766      0.00041471 0.00069598     
0.15946700 0.00083529      0.00041459 0.00069410     
0.15959699 0.00091779      0.00041719 0.00069223     
0.15972701 -0.00012360     0.00041042 0.00069036     
0.15985800 0.00038802      0.00041450 0.00068848     
0.15998800 0.00106750      0.00041565 0.00068662     
0.16011900 0.00001917      0.00041060 0.00068468     
0.16024899 0.00035402      0.00041181 0.00068276     
0.16038001 0.00023789      0.00041290 0.00068082     
0.16051000 0.00047153      0.00041324 0.00067890     
0.16064100 0.00082033      0.00041381 0.00067696     
0.16077100 0.00060159      0.00041374 0.00067503     
0.16090100 0.00096311      0.00041862 0.00067311     
0.16103201 0.00100060      0.00041480 0.00067118     
0.16116200 0.00081550      0.00041481 0.00066932     
0.16129300 0.00050277      0.00041186 0.00066744     
0.16142300 0.00050892      0.00041054 0.00066557     
0.16155399 0.00040066      0.00041147 0.00066369     
0.16168401 0.00002299      0.00040956 0.00066183     
0.16181500 0.00016271      0.00041105 0.00065995     
0.16194500 0.00064659      0.00041193 0.00065808     
0.16207500 0.00016297      0.00040809 0.00065630     
0.16220599 0.00078104      0.00041244 0.00065458     
0.16233601 0.00052834      0.00041040 0.00065286     
0.16246700 0.00108450      0.00041578 0.00065114     
0.16259700 0.00074318      0.00041167 0.00064943     
0.16272800 0.00016671      0.00040715 0.00064770     
0.16285799 0.00029633      0.00040982 0.00064599     
0.16298901 0.00024238      0.00040937 0.00064426     
0.16311900 0.00160710      0.00041560 0.00064249     
0.16324900 0.00038401      0.00041142 0.00064071     
0.16338000 0.00109050      0.00041280 0.00063892     
0.16350999 0.00059036      0.00041104 0.00063714     
0.16364101 0.00152710      0.00041532 0.00063535     
0.16377100 0.00034225      0.00040732 0.00063357     
0.16390200 0.00001408      0.00040835 0.00063178     
0.16403200 0.00069072      0.00041018 0.00063004     
0.16416299 0.00071667      0.00040928 0.00062840     
0.16429301 0.00087724      0.00041363 0.00062678     
0.16442300 0.00060955      0.00040740 0.00062516     
0.16455400 0.00022040      0.00040900 0.00062352     
0.16468400 0.00027207      0.00040847 0.00062190     
0.16481499 0.00071488      0.00040802 0.00062026     
0.16494501 0.00041755      0.00040893 0.00061864     
0.16507600 0.00117430      0.00041197 0.00061693     
0.16520600 -0.00017225     0.00040421 0.00061518     
0.16533700 0.00076339      0.00041091 0.00061342     
0.16546699 0.00054594      0.00040745 0.00061167     
0.16559701 0.00064577      0.00040971 0.00060992     
0.16572800 0.00074150      0.00040823 0.00060816     
0.16585800 0.00005210      0.00040455 0.00060641     
0.16598900 0.00056343      0.00040833 0.00060465     
0.16611899 0.00055961      0.00040787 0.00060304     
0.16625001 0.00068578      0.00040735 0.00060144     
0.16638000 0.00028685      0.00040602 0.00059985     
0.16651100 -0.00046613     0.00040028 0.00059824     
0.16664100 0.00102640      0.00040928 0.00059665     
0.16677099 0.00021770      0.00040415 0.00059506     
0.16690201 0.00079087      0.00040759 0.00059346     
0.16703200 0.00041840      0.00040696 0.00059183     
0.16716300 0.00038424      0.00040399 0.00059009     
0.16729300 0.00009165      0.00040434 0.00058835     
0.16742399 0.00017265      0.00040395 0.00058661     
0.16755401 0.00041862      0.00040311 0.00058488     
0.16768400 0.00015168      0.00040223 0.00058314     
0.16781500 0.00008925      0.00040111 0.00058140     
0.16794500 -0.00057646     0.00039818 0.00057966     
0.16807599 0.00004958      0.00040291 0.00057809     
0.16820601 -0.00016781     0.00039981 0.00057666     
0.16833700 0.00086207      0.00040674 0.00057522     
0.16846700 -0.00008447     0.00040108 0.00057378     
0.16859800 0.00059162      0.00040373 0.00057234     
0.16872799 0.00052135      0.00040514 0.00057091     
0.16885801 0.00026875      0.00040301 0.00056947     
0.16898900 0.00094543      0.00040692 0.00056803     
0.16911900 0.00009485      0.00040236 0.00056646     
0.16925000 0.00054359      0.00040301 0.00056488     
0.16937999 0.00096711      0.00040550 0.00056330     
0.16951101 0.00096042      0.00040636 0.00056171     
0.16964100 0.00074102      0.00040600 0.00056013     
0.16977200 0.00034900      0.00040158 0.00055854     
0.16990200 0.00084238      0.00040261 0.00055696     
0.17003199 0.00022404      0.00040152 0.00055539     
0.17016301 -0.00019103     0.00039804 0.00055383     
0.17029300 -0.00016063     0.00039731 0.00055228     
0.17042400 0.00058372      0.00040322 0.00055072     
0.17055400 0.00057366      0.00040230 0.00054918     
0.17068499 0.00026235      0.00040055 0.00054762     
0.17081501 0.00111180      0.00040525 0.00054607     
0.17094600 0.00022174      0.00039791 0.00054451     
0.17107600 -0.00031771     0.00039664 0.00054306     
0.17120600 0.00071527      0.00040469 0.00054168     
0.17133699 -0.00002122     0.00039828 0.00054029     
0.17146701 0.00016032      0.00039793 0.00053891     
0.17159800 -0.00021455     0.00039629 0.00053752     
0.17172800 0.00014596      0.00039789 0.00053614     
0.17185900 0.00053706      0.00040181 0.00053475     
0.17198899 -0.00005104     0.00039634 0.00053337     
0.17212000 0.00024692      0.00039972 0.00053195     
0.17225000 0.00003878      0.00039687 0.00053054     
0.17238000 0.00047866      0.00039931 0.00052914     
0.17251100 0.00007420      0.00039768 0.00052772     
0.17264099 -0.00017450     0.00039498 0.00052631     
0.17277201 0.00088738      0.00040222 0.00052489     
0.17290200 -0.00021308     0.00039705 0.00052348     
0.17303300 0.00054903      0.00039716 0.00052207     
0.17316300 0.00093916      0.00040181 0.00052066     
0.17329399 0.00004097      0.00039844 0.00051925     
0.17342401 0.00059334      0.00039896 0.00051784     
0.17355400 -0.00002782     0.00039547 0.00051644     
0.17368500 0.00082811      0.00039871 0.00051503     
0.17381500 0.00077585      0.00040137 0.00051362     
0.17394599 -0.00024097     0.00039477 0.00051221     
0.17407601 -0.00027171     0.00039447 0.00051081     
0.17420700 0.00003656      0.00039515 0.00050941     
0.17433700 0.00052666      0.00039808 0.00050802     
0.17446800 0.00008228      0.00039475 0.00050662     
0.17459799 0.00051420      0.00039938 0.00050523     
0.17472801 0.00072672      0.00039780 0.00050384     
0.17485900 0.00005640      0.00039658 0.00050244     
0.17498900 -0.00007229     0.00039437 0.00050105     
0.17512000 0.00016030      0.00039284 0.00049974     
0.17524999 0.00036275      0.00039505 0.00049845     
0.17538100 0.00039893      0.00039720 0.00049714     
0.17551100 0.00018165      0.00039573 0.00049585     
0.17564200 0.00064020      0.00039674 0.00049455     
0.17577200 0.00056468      0.00039610 0.00049325     
0.17590199 -0.00032408     0.00039278 0.00049196     
0.17603301 0.00003305      0.00039298 0.00049066     
0.17616300 0.00008466      0.00039261 0.00048938     
0.17629400 -0.00024779     0.00039323 0.00048810     
0.17642400 0.00021988      0.00039380 0.00048682     
0.17655499 0.00029087      0.00039529 0.00048554     
0.17668501 -0.00006423     0.00039234 0.00048426     
0.17681600 0.00023825      0.00039319 0.00048297     
0.17694600 0.00029733      0.00039443 0.00048170     
0.17707600 0.00101580      0.00039722 0.00048039     
0.17720699 0.00028709      0.00039246 0.00047906     
0.17733701 0.00013190      0.00039269 0.00047773     
0.17746800 0.00035071      0.00039278 0.00047640     
0.17759800 0.00057673      0.00039526 0.00047508     
0.17772900 0.00015026      0.00039404 0.00047374     
0.17785899 0.00028618      0.00039167 0.00047242     
0.17798901 0.00105300      0.00039607 0.00047109     
0.17812000 0.00055814      0.00039424 0.00046986     
0.17825000 -0.00013882     0.00038982 0.00046865     
0.17838100 -0.00049949     0.00038974 0.00046742     
0.17851099 -0.00031853     0.00038754 0.00046621     
0.17864200 0.00025125      0.00039227 0.00046499     
0.17877200 0.00003091      0.00039070 0.00046377     
0.17890300 0.00044628      0.00039319 0.00046255     
0.17903300 0.00054079      0.00039389 0.00046135     
0.17916299 -0.00026964     0.00038866 0.00046019     
0.17929401 0.00065584      0.00039329 0.00045903     
0.17942400 0.00059635      0.00039334 0.00045787     
0.17955500 0.00031238      0.00039083 0.00045670     
0.17968500 -0.00027845     0.00038922 0.00045554     
0.17981599 0.00112580      0.00039688 0.00045438     
0.17994601 -0.00018082     0.00038744 0.00045322     
0.18007700 0.00049918      0.00039471 0.00045202     
0.18020700 0.00029732      0.00038957 0.00045081     
0.18033700 0.00021613      0.00038994 0.00044960     
0.18046799 0.00002348      0.00039033 0.00044838     
0.18059801 -0.00072638     0.00038396 0.00044717     
0.18072900 0.00004586      0.00038780 0.00044595     
0.18085900 0.00002909      0.00038854 0.00044474     
0.18099000 0.00014183      0.00038833 0.00044352     
0.18111999 -0.00058190     0.00038790 0.00044248     
0.18125100 -0.00029750     0.00038603 0.00044146     
0.18138100 0.00006652      0.00038903 0.00044044     
0.18151100 0.00011729      0.00038967 0.00043942     
0.18164200 0.00095241      0.00039245 0.00043839     
0.18177199 0.00003966      0.00038875 0.00043737     
0.18190300 0.00074493      0.00039206 0.00043634     
0.18203300 -0.00029663     0.00038557 0.00043529     
0.18216400 -0.00030913     0.00039420 0.00043416     
0.18229400 0.00085721      0.00040034 0.00043304     
0.18242501 -0.00015669     0.00039965 0.00043191     
0.18255500 0.00066112      0.00040805 0.00043079     
0.18268500 0.00030513      0.00040652 0.00042966     
0.18281600 0.00014509      0.00040719 0.00042853     
0.18294600 0.00069692      0.00041044 0.00042741     
0.18307699 -0.00007891     0.00040847 0.00042636     
0.18320701 0.00101430      0.00041866 0.00042536     
0.18333800 0.00036542      0.00041223 0.00042436     
0.18346800 0.00009432      0.00041398 0.00042337     
0.18359900 0.00087732      0.00041890 0.00042237     
0.18372899 0.00122660      0.00042308 0.00042137     
0.18385901 0.00027185      0.00041848 0.00042038     
0.18399000 0.00071966      0.00042144 0.00041938     
0.18412000 0.00041948      0.00042288 0.00041833     
0.18425100 -0.00022233     0.00042082 0.00041726     
0.18438099 0.00019997      0.00042215 0.00041620     
0.18451200 -0.00010476     0.00042082 0.00041514     
0.18464200 0.00012563      0.00042420 0.00041408     
0.18477300 -0.00009376     0.00042428 0.00041301     
0.18490300 0.00027609      0.00042874 0.00041195     
0.18503299 0.00012238      0.00042401 0.00041092     
0.18516400 -0.00001282     0.00042972 0.00040995     
0.18529400 0.00010367      0.00042759 0.00040899     
0.18542500 -0.00012182     0.00042699 0.00040802     
0.18555500 0.00022766      0.00043276 0.00040705     
0.18568601 -0.00032168     0.00042870 0.00040608     
0.18581600 0.00035900      0.00043246 0.00040512     
0.18594700 0.00132360      0.00043975 0.00040415     
0.18607700 0.00034234      0.00043356 0.00040319     
0.18620700 -0.00019108     0.00043354 0.00040223     
0.18633801 0.00096383      0.00044243 0.00040127     
0.18646801 0.00125300      0.00044110 0.00040032     
0.18659900 0.00007652      0.00043653 0.00039935     
0.18672900 0.00120940      0.00044365 0.00039840     
0.18686000 0.00052802      0.00044103 0.00039743     
0.18698999 0.00025080      0.00043926 0.00039648     
0.18712100 -0.00041816     0.00042588 0.00039558     
0.18725100 -0.00022300     0.00042312 0.00039469     
0.18738100 0.00000402      0.00042163 0.00039380     
0.18751200 0.00033185      0.00042172 0.00039291     
0.18764199 -0.00058729     0.00041670 0.00039202     
0.18777300 0.00028738      0.00041829 0.00039112     
0.18790300 0.00013764      0.00041631 0.00039023     
0.18803400 0.00012594      0.00041555 0.00038934     
0.18816400 0.00064699      0.00041498 0.00038845     
0.18829501 0.00030127      0.00041502 0.00038756     
0.18842500 0.00079546      0.00041649 0.00038668     
0.18855500 0.00085587      0.00041359 0.00038579     
0.18868600 -0.00016078     0.00040838 0.00038490     
0.18881600 0.00018587      0.00040639 0.00038402     
0.18894701 -0.00001980     0.00040667 0.00038312     
0.18907700 0.00036084      0.00040729 0.00038229     
0.18920800 -0.00047322     0.00040171 0.00038149     
0.18933800 -0.00015027     0.00040189 0.00038069     
0.18946899 -0.00015500     0.00040206 0.00037988     
0.18959901 0.00062803      0.00040617 0.00037908     
0.18972901 -0.00054107     0.00039945 0.00037829     
0.18986000 -0.00041166     0.00039727 0.00037748     
0.18999000 0.00012568      0.00040156 0.00037668     
0.19012100 0.00110460      0.00040550 0.00037586     
0.19025099 0.00049086      0.00039930 0.00037504     
0.19038200 0.00021077      0.00039982 0.00037422     
0.19051200 0.00019492      0.00039873 0.00037341     
0.19064200 0.00029027      0.00039817 0.00037259     
0.19077300 -0.00006446     0.00039696 0.00037177     
0.19090299 -0.00035519     0.00039283 0.00037095     
0.19103400 -0.00001831     0.00039439 0.00037015     
0.19116400 -0.00022191     0.00039285 0.00036941     
0.19129500 0.00087634      0.00039783 0.00036867     
0.19142500 0.00041622      0.00039584 0.00036794     
0.19155601 0.00086540      0.00039391 0.00036720     
0.19168600 -0.00000916     0.00039106 0.00036646     
0.19181600 0.00044289      0.00039316 0.00036572     
0.19194700 0.00054258      0.00039222 0.00036498     
0.19207700 -0.00012648     0.00038993 0.00036426     
0.19220801 0.00041600      0.00039030 0.00036353     
0.19233800 0.00001429      0.00038925 0.00036281     
0.19246900 0.00061610      0.00039180 0.00036208     
0.19259900 -0.00101820     0.00038013 0.00036136     
0.19272999 0.00089421      0.00039279 0.00036064     
0.19286001 0.00031368      0.00038912 0.00035992     
0.19299001 0.00061245      0.00038828 0.00035920     
0.19312100 0.00068385      0.00038854 0.00035858     
0.19325100 0.00053564      0.00038918 0.00035798     
0.19338199 0.00004152      0.00038591 0.00035738     
0.19351199 0.00036775      0.00038944 0.00035678     
0.19364300 0.00046603      0.00038591 0.00035617     
0.19377300 0.00026119      0.00038756 0.00035557     
0.19390400 -0.00036388     0.00038429 0.00035496     
0.19403400 0.00052898      0.00038625 0.00035433     
0.19416399 0.00009342      0.00038614 0.00035361     
0.19429500 0.00014635      0.00038414 0.00035288     
0.19442500 -0.00003922     0.00038408 0.00035216     
0.19455600 0.00016667      0.00038545 0.00035144     
0.19468600 0.00011430      0.00038329 0.00035071     
0.19481701 0.00014005      0.00038533 0.00034999     
0.19494700 -0.00009455     0.00038377 0.00034927     
0.19507800 0.00052679      0.00038506 0.00034864     
0.19520800 0.00090012      0.00038826 0.00034809     
0.19533800 0.00015949      0.00038248 0.00034755     
0.19546901 -0.00042614     0.00038145 0.00034699     
0.19559900 0.00007583      0.00038466 0.00034645     
0.19573000 0.00031779      0.00038363 0.00034589     
0.19586000 -0.00019265     0.00038229 0.00034534     
0.19599099 0.00015203      0.00038318 0.00034479     
0.19612101 0.00002990      0.00038043 0.00034421     
0.19625200 -0.00018968     0.00038313 0.00034362     
0.19638200 0.00054162      0.00038356 0.00034303     
0.19651200 0.00005749      0.00038322 0.00034245     
0.19664299 0.00015208      0.00038172 0.00034186     
0.19677299 0.00029481      0.00038145 0.00034127     
0.19690400 0.00041700      0.00038347 0.00034068     
0.19703400 -0.00032144     0.00037840 0.00034011     
0.19716500 0.00005219      0.00038281 0.00033959     
0.19729500 0.00028903      0.00038210 0.00033908     
0.19742601 0.00006846      0.00038000 0.00033856     
0.19755600 0.00023926      0.00038262 0.00033804     
0.19768600 0.00015552      0.00038142 0.00033753     
0.19781700 -0.00027017     0.00037693 0.00033701     
0.19794700 0.00034034      0.00038258 0.00033649     
0.19807801 -0.00015286     0.00037722 0.00033598     
0.19820800 0.00058384      0.00038301 0.00033548     
0.19833900 0.00000219      0.00037915 0.00033498     
0.19846900 0.00025406      0.00037974 0.00033448     
0.19859999 0.00018712      0.00038007 0.00033398     
0.19873001 0.00051590      0.00038224 0.00033348     
0.19886000 0.00044193      0.00037968 0.00033299     
0.19899100 -0.00030910     0.00037791 0.00033249     
0.19912100 -0.00016045     0.00037670 0.00033203     
0.19925199 -0.00013434     0.00037806 0.00033157     
0.19938201 -0.00064080     0.00037429 0.00033112     
0.19951300 0.00074712      0.00038043 0.00033066     
0.19964300 -0.00007202     0.00037787 0.00033021     
0.19977400 0.00043924      0.00038059 0.00032975     
0.19990399 0.00063932      0.00038081 0.00032930     
0.20003401 0.00068190      0.00038259 0.00032885     
0.20016500 -0.00030869     0.00037388 0.00032842     
0.20029500 0.00059677      0.00038070 0.00032798     
0.20042600 -0.00018951     0.00037689 0.00032754     
0.20055600 0.00008223      0.00037674 0.00032711     
0.20068701 0.00012802      0.00037840 0.00032667     
0.20081700 0.00003409      0.00037546 0.00032624     
0.20094800 -0.00011737     0.00037457 0.00032580     
0.20107800 -0.00011823     0.00037666 0.00032544     
0.20120800 0.00044350      0.00037806 0.00032513     
0.20133901 0.00025555      0.00037772 0.00032481     
0.20146900 0.00020919      0.00037617 0.00032450     
0.20160000 -0.00050815     0.00037258 0.00032419     
0.20173000 -0.00013804     0.00037569 0.00032388     
0.20186099 -0.00015356     0.00037417 0.00032356     
0.20199101 -0.00023701     0.00037428 0.00032325     
0.20212200 0.00072763      0.00037954 0.00032289     
0.20225200 -0.00031390     0.00037288 0.00032254     
0.20238200 0.00118160      0.00038200 0.00032218     
0.20251299 0.00005495      0.00037422 0.00032182     
0.20264301 -0.00001832     0.00037419 0.00032146     
0.20277400 0.00014665      0.00037604 0.00032110     
0.20290400 0.00030618      0.00037562 0.00032075     
0.20303500 -0.00015454     0.00037248 0.00032039     
0.20316499 0.00003522      0.00037447 0.00032004     
0.20329501 0.00056633      0.00037553 0.00031969     
0.20342600 -0.00012689     0.00037375 0.00031934     
0.20355600 0.00045608      0.00037581 0.00031899     
0.20368700 0.00039958      0.00037406 0.00031864     
0.20381700 0.00018791      0.00037500 0.00031829     
0.20394801 -0.00060451     0.00036720 0.00031793     
0.20407800 0.00029179      0.00037561 0.00031766     
0.20420900 -0.00033446     0.00037187 0.00031744     
0.20433900 0.00006382      0.00037110 0.00031722     
0.20446900 0.00038878      0.00037432 0.00031701     
0.20460001 -0.00025268     0.00037043 0.00031679     
0.20473000 0.00043464      0.00037181 0.00031657     
0.20486100 -0.00024623     0.00036959 0.00031635     
0.20499100 0.00008671      0.00036962 0.00031613     
0.20512199 0.00061346      0.00037368 0.00031583     
0.20525201 0.00031930      0.00037300 0.00031553     
0.20538300 0.00077418      0.00037376 0.00031523     
0.20551300 0.00072571      0.00037461 0.00031492     
0.20564300 -0.00039047     0.00036739 0.00031462     
0.20577399 0.00010637      0.00037221 0.00031432     
0.20590401 -0.00027135     0.00036951 0.00031402     
0.20603500 0.00010157      0.00037038 0.00031375     
0.20616500 -0.00055007     0.00036685 0.00031359     
0.20629600 0.00064004      0.00037332 0.00031343     
0.20642599 -0.00016658     0.00036820 0.00031327     
0.20655701 0.00061400      0.00037448 0.00031310     
0.20668700 0.00053085      0.00037117 0.00031294     
0.20681700 0.00045072      0.00037159 0.00031278     
0.20694800 -0.00025524     0.00036885 0.00031262     
0.20707799 -0.00046242     0.00036567 0.00031245     
0.20720901 0.00052486      0.00037247 0.00031227     
0.20733900 -0.00048648     0.00036635 0.00031210     
0.20747000 0.00003974      0.00036817 0.00031193     
0.20760000 0.00020211      0.00037215 0.00031175     
0.20773099 0.00034140      0.00036818 0.00031158     
0.20786101 0.00048778      0.00037226 0.00031141     
0.20799100 -0.00004579     0.00036838 0.00031123     
0.20812200 -0.00008322     0.00036822 0.00031112     
0.20825200 0.00024960      0.00036929 0.00031102     
0.20838299 0.00051946      0.00037031 0.00031092     
0.20851301 0.00030724      0.00036892 0.00031081     
0.20864400 0.00061669      0.00037267 0.00031071     
0.20877400 -0.00001947     0.00036707 0.00031061     
0.20890500 -0.00060655     0.00036464 0.00031050     
0.20903499 0.00033368      0.00036746 0.00031040     
0.20916501 0.00025322      0.00036858 0.00031032     
0.20929600 0.00043031      0.00037124 0.00031023     
0.20942600 0.00089222      0.00037052 0.00031014     
0.20955700 0.00088834      0.00037308 0.00031005     
0.20968699 0.00025511      0.00036863 0.00030996     
0.20981801 -0.00033790     0.00036405 0.00030987     
0.20994800 -0.00038257     0.00036499 0.00030978     
0.21007900 0.00022469      0.00036776 0.00030971     
0.21020900 -0.00002296     0.00036619 0.00030966     
0.21033899 -0.00012264     0.00036688 0.00030960     
0.21047001 0.00039895      0.00036682 0.00030954     
0.21060000 0.00020254      0.00036776 0.00030949     
0.21073100 0.00054393      0.00036864 0.00030943     
0.21086100 0.00051654      0.00036958 0.00030937     
0.21099199 0.00024391      0.00036761 0.00030932     
0.21112201 -0.00064621     0.00036243 0.00030927     
0.21125300 -0.00033654     0.00036220 0.00030922     
0.21138300 -0.00054475     0.00036479 0.00030917     
0.21151300 -0.00010912     0.00036384 0.00030912     
0.21164399 0.00012012      0.00036716 0.00030907     
0.21177401 0.00039669      0.00036693 0.00030902     
0.21190500 -0.00130330     0.00035970 0.00030897     
0.21203500 -0.00013774     0.00036552 0.00030894     
0.21216600 0.00013775      0.00036484 0.00030897     
0.21229599 -0.00011515     0.00036418 0.00030900     
0.21242701 0.00036367      0.00036796 0.00030903     
0.21255700 0.00008829      0.00036289 0.00030906     
0.21268700 0.00010459      0.00036643 0.00030909     
0.21281800 -0.00023711     0.00036203 0.00030912     
0.21294799 0.00041935      0.00036657 0.00030915     
0.21307901 -0.00036832     0.00036241 0.00030919     
0.21320900 -0.00034732     0.00036145 0.00030924     
0.21334000 -0.00004091     0.00036335 0.00030928     
0.21347000 -0.00015351     0.00036541 0.00030932     
0.21360099 0.00015860      0.00036360 0.00030937     
0.21373101 0.00023001      0.00036487 0.00030941     
0.21386100 -0.00058686     0.00036001 0.00030945     
0.21399200 -0.00013911     0.00036170 0.00030950     
0.21412200 0.00018074      0.00036537 0.00030955     
0.21425299 0.00010862      0.00036223 0.00030961     
0.21438301 0.00028523      0.00036437 0.00030967     
0.21451400 -0.00034142     0.00036227 0.00030973     
0.21464400 0.00007560      0.00036207 0.00030979     
0.21477400 -0.00021617     0.00036108 0.00030985     
0.21490499 -0.00045908     0.00035984 0.00030991     
0.21503501 0.00000195      0.00036321 0.00030997     
0.21516600 0.00018859      0.00036407 0.00031006     
0.21529600 0.00096197      0.00036534 0.00031014     
0.21542700 0.00062927      0.00036521 0.00031023     
0.21555699 -0.00037517     0.00036021 0.00031031     
0.21568801 0.00063334      0.00036479 0.00031040     
0.21581800 0.00013354      0.00036248 0.00031048     
0.21594800 -0.00025945     0.00035935 0.00031057     
0.21607900 0.00043361      0.00036318 0.00031069     
0.21620899 -0.00007516     0.00036158 0.00031083     
0.21634001 -0.00044433     0.00035810 0.00031098     
0.21647000 -0.00018241     0.00036200 0.00031112     
0.21660100 0.00037515      0.00036277 0.00031127     
0.21673100 -0.00003519     0.00036028 0.00031142     
0.21686199 0.00035517      0.00036218 0.00031156     
0.21699201 -0.00034286     0.00035812 0.00031171     
0.21712200 0.00001012      0.00036115 0.00031184     
0.21725300 -0.00022872     0.00036155 0.00031198     
0.21738300 -0.00010338     0.00035856 0.00031211     
0.21751399 -0.00016218     0.00035866 0.00031225     
0.21764401 -0.00019682     0.00035925 0.00031238     
0.21777500 0.00022849      0.00036244 0.00031252     
0.21790500 0.00082680      0.00036528 0.00031265     
0.21803600 -0.00025960     0.00035762 0.00031280     
0.21816599 0.00008041      0.00036021 0.00031299     
0.21829601 -0.00035054     0.00035728 0.00031318     
0.21842700 -0.00004806     0.00035885 0.00031337     
0.21855700 0.00012541      0.00036114 0.00031356     
0.21868800 0.00044727      0.00036151 0.00031375     
0.21881799 0.00059459      0.00036237 0.00031394     
0.21894901 -0.00002314     0.00035866 0.00031413     
0.21907900 -0.00004366     0.00035695 0.00031433     
0.21921000 -0.00040404     0.00035816 0.00031455     
0.21934000 0.00027301      0.00035939 0.00031476     
0.21946999 0.00028249      0.00036068 0.00031497     
0.21960101 -0.00023786     0.00035682 0.00031519     
0.21973100 0.00080598      0.00036085 0.00031540     
0.21986200 -0.00056546     0.00035451 0.00031562     
0.21999200 -0.00016041     0.00035811 0.00031583     
0.22012299 -0.00028487     0.00035534 0.00031605     
0.22025301 0.00118380      0.00036515 0.00031628     
0.22038400 -0.00004623     0.00035632 0.00031650     
0.22051400 0.00002961      0.00035659 0.00031672     
0.22064400 0.00048530      0.00035943 0.00031695     
0.22077499 0.00044369      0.00035868 0.00031717     
0.22090501 0.00070899      0.00036187 0.00031739     
0.22103600 0.00054358      0.00035920 0.00031763     
0.22116600 0.00009204      0.00035605 0.00031788     
0.22129700 0.00042447      0.00035995 0.00031814     
0.22142699 -0.00009789     0.00035710 0.00031839     
0.22155800 0.00065551      0.00035950 0.00031865     
0.22168800 0.00038654      0.00035879 0.00031890     
0.22181800 0.00104000      0.00035943 0.00031915     
0.22194900 0.00029403      0.00035860 0.00031941     
0.22207899 0.00016018      0.00035631 0.00031969     
0.22221000 -0.00019263     0.00035494 0.00032000     
0.22234000 -0.00007591     0.00035640 0.00032031     
0.22247100 -0.00036645     0.00035314 0.00032062     
0.22260100 0.00024706      0.00035713 0.00032092     
0.22273199 0.00020552      0.00035757 0.00032123     
0.22286201 -0.00056741     0.00035221 0.00032154     
0.22299200 -0.00036822     0.00035612 0.00032184     
0.22312300 0.00046373      0.00035746 0.00032217     
0.22325300 0.00044955      0.00035789 0.00032250     
0.22338399 0.00032117      0.00035710 0.00032283     
0.22351401 0.00042257      0.00035675 0.00032316     
0.22364500 -0.00007023     0.00035525 0.00032350     
0.22377500 -0.00000334     0.00035526 0.00032382     
0.22390600 -0.00017179     0.00035189 0.00032416     
0.22403599 -0.00027813     0.00035365 0.00032448     
0.22416601 -0.00042862     0.00035132 0.00032478     
0.22429700 0.00034274      0.00035593 0.00032509     
0.22442700 0.00038932      0.00035698 0.00032540     
0.22455800 0.00055862      0.00035538 0.00032571     
0.22468799 -0.00011389     0.00035276 0.00032601     
0.22481900 0.00005558      0.00035314 0.00032632     
0.22494900 0.00017103      0.00035471 0.00032663     
0.22508000 -0.00028417     0.00035257 0.00032697     
0.22521000 0.00032539      0.00035447 0.00032733     
0.22533999 0.00026424      0.00035330 0.00032769     
0.22547100 0.00037786      0.00035626 0.00032805     
0.22560100 0.00042195      0.00035400 0.00032840     
0.22573200 -0.00019876     0.00035258 0.00032876     
0.22586200 -0.00027558     0.00035158 0.00032912     
0.22599301 0.00048931      0.00035591 0.00032948     
0.22612301 0.00014791      0.00035360 0.00032987     
0.22625300 -0.00029735     0.00034969 0.00033027     
0.22638400 0.00029013      0.00035285 0.00033066     
0.22651400 0.00022350      0.00035385 0.00033106     
0.22664499 -0.00035648     0.00034894 0.00033145     
0.22677501 0.00037944      0.00035383 0.00033185     
0.22690600 -0.00017171     0.00034910 0.00033224     
0.22703600 0.00058886      0.00035555 0.00033264     
0.22716700 0.00039286      0.00035414 0.00033305     
0.22729699 -0.00050215     0.00034859 0.00033345     
0.22742701 -0.00040614     0.00034905 0.00033385     
0.22755800 -0.00001162     0.00035268 0.00033426     
0.22768800 0.00080984      0.00035476 0.00033466     
0.22781900 0.00055110      0.00035481 0.00033507     
0.22794899 -0.00002864     0.00035168 0.00033547     
0.22808000 0.00071307      0.00035641 0.00033588     
0.22821000 0.00046850      0.00035350 0.00033630     
0.22834100 -0.00052135     0.00034741 0.00033672     
0.22847100 0.00045682      0.00035406 0.00033714     
0.22860099 0.00008347      0.00035132 0.00033755     
0.22873200 0.00061401      0.00035352 0.00033797     
0.22886200 0.00015120      0.00035211 0.00033839     
0.22899300 0.00019679      0.00035173 0.00033881     
0.22912300 0.00030792      0.00035156 0.00033925     
0.22925401 0.00017675      0.00035243 0.00033969     
0.22938401 0.00043427      0.00035120 0.00034013     
0.22951500 0.00053798      0.00035432 0.00034058     
0.22964500 0.00088900      0.00035230 0.00034102     
0.22977500 -0.00002545     0.00034908 0.00034146     
0.22990599 -0.00018688     0.00034961 0.00034190     
0.23003601 0.00019379      0.00035079 0.00034234     
0.23016700 0.00068042      0.00035380 0.00034281     
0.23029700 -0.00024582     0.00034984 0.00034326     
0.23042800 0.00027955      0.00034882 0.00034372     
0.23055799 0.00003006      0.00034838 0.00034418     
0.23068900 0.00061439      0.00035582 0.00034464     
0.23081900 -0.00021095     0.00035609 0.00034510     
0.23094900 0.00035104      0.00036257 0.00034556     
0.23108000 0.00032280      0.00036151 0.00034603     
0.23120999 -0.00008772     0.00036228 0.00034649     
0.23134100 -0.00027263     0.00036484 0.00034697     
0.23147100 -0.00005455     0.00036425 0.00034743     
0.23160200 -0.00011222     0.00036642 0.00034791     
0.23173200 0.00031546      0.00037007 0.00034837     
0.23186301 0.00051437      0.00037222 0.00034885     
0.23199300 0.00017957      0.00037152 0.00034931     
0.23212300 0.00005075      0.00037043 0.00034982     
0.23225400 0.00042987      0.00037774 0.00035034     
0.23238400 -0.00012927     0.00037205 0.00035085     
0.23251501 -0.00069682     0.00036938 0.00035136     
0.23264500 0.00026023      0.00037713 0.00035187     
0.23277600 -0.00023231     0.00037509 0.00035238     
0.23290600 0.00070622      0.00037984 0.00035289     
0.23303699 0.00003140      0.00038073 0.00035341     
0.23316699 0.00019101      0.00037906 0.00035391     
0.23329701 -0.00043453     0.00037754 0.00035442     
0.23342800 -0.00024253     0.00037751 0.00035493     
0.23355800 0.00004179      0.00037889 0.00035543     
0.23368900 0.00056770      0.00038289 0.00035594     
0.23381899 0.00009529      0.00037852 0.00035645     
0.23395000 -0.00061344     0.00037444 0.00035695     
0.23408000 0.00080487      0.00038433 0.00035746     
0.23421100 0.00020520      0.00037877 0.00035797     
0.23434100 -0.00028889     0.00037898 0.00035847     
0.23447099 0.00022048      0.00038043 0.00035898     
0.23460200 -0.00006425     0.00038115 0.00035949     
0.23473200 -0.00010640     0.00037942 0.00035999     
0.23486300 0.00017609      0.00038123 0.00036050     
0.23499300 0.00010030      0.00038104 0.00036101     
0.23512401 0.00055041      0.00038493 0.00036153     
0.23525400 0.00014774      0.00038210 0.00036205     
0.23538500 0.00048749      0.00038291 0.00036257     
0.23551500 0.00013879      0.00038118 0.00036309     
0.23564500 -0.00023029     0.00038076 0.00036361     
0.23577601 0.00052949      0.00038683 0.00036413     
0.23590600 0.00011765      0.00038166 0.00036465     
0.23603700 0.00013497      0.00038447 0.00036518     
0.23616700 0.00003919      0.00038151 0.00036573     
0.23629799 0.00032234      0.00038473 0.00036628     
0.23642799 -0.00029088     0.00038181 0.00036683     
0.23655900 0.00023100      0.00038382 0.00036738     
0.23668900 -0.00067059     0.00037946 0.00036792     
0.23681900 0.00058424      0.00038887 0.00036847     
0.23695000 0.00000629      0.00038025 0.00036902     
0.23707999 0.00009847      0.00038552 0.00036958     
0.23721100 0.00086709      0.00038656 0.00037015     
0.23734100 -0.00024205     0.00038446 0.00037071     
0.23747200 0.00037658      0.00038705 0.00037128     
0.23760200 -0.00019097     0.00038361 0.00037184     
0.23773301 0.00022209      0.00038751 0.00037241     
0.23786300 0.00007091      0.00038635 0.00037297     
0.23799300 0.00014296      0.00038473 0.00037353     
0.23812400 0.00063110      0.00039170 0.00037409     
0.23825400 0.00026378      0.00038506 0.00037463     
0.23838501 0.00013675      0.00038500 0.00037519     
0.23851500 0.00046008      0.00038867 0.00037573     
0.23864600 0.00037694      0.00038797 0.00037629     
0.23877600 0.00016043      0.00038930 0.00037683     
0.23890600 -0.00031159     0.00038305 0.00037738     
0.23903701 -0.00008151     0.00038656 0.00037795     
0.23916700 -0.00021184     0.00038554 0.00037853     
0.23929800 -0.00032590     0.00038540 0.00037911     
0.23942800 0.00042210      0.00039014 0.00037970     
0.23955899 0.00067374      0.00039285 0.00038028     
0.23968901 -0.00002312     0.00038425 0.00038087     
0.23982000 0.00004738      0.00038870 0.00038145     
0.23995000 0.00045025      0.00038880 0.00038204     
0.24008000 0.00024655      0.00038947 0.00038262     
0.24021100 0.00042999      0.00039149 0.00038322     
0.24034099 0.00023535      0.00038729 0.00038382     
0.24047200 -0.00072132     0.00038314 0.00038441     
0.24060200 0.00013309      0.00039029 0.00038501     
0.24073300 0.00015385      0.00038806 0.00038561     
0.24086300 0.00069075      0.00039447 0.00038620     
0.24099401 0.00027835      0.00038934 0.00038680     
0.24112400 0.00056685      0.00039229 0.00038738     
0.24125400 0.00063441      0.00039269 0.00038796     
0.24138500 0.00077967      0.00039214 0.00038854     
0.24151500 0.00078115      0.00039356 0.00038912     
0.24164601 -0.00025901     0.00038587 0.00038971     
0.24177600 0.00055150      0.00039193 0.00039029     
0.24190700 -0.00021220     0.00039004 0.00039087     
0.24203700 -0.00032024     0.00038744 0.00039146     
0.24216799 -0.00017952     0.00038925 0.00039204     
0.24229801 0.00010449      0.00039263 0.00039263     
0.24242800 0.00026581      0.00038920 0.00039321     
0.24255900 0.00050413      0.00039319 0.00039380     
0.24268900 -0.00009382     0.00038910 0.00039438     
0.24281999 -0.00076318     0.00038488 0.00039497     
0.24295001 -0.00066490     0.00038847 0.00039556     
0.24308100 0.00013657      0.00038980 0.00039615     
0.24321100 0.00056698      0.00039343 0.00039674     
0.24334200 0.00001384      0.00039214 0.00039734     
0.24347199 -0.00004495     0.00038760 0.00039793     
0.24360199 -0.00036412     0.00039134 0.00039852     
0.24373300 0.00027851      0.00039258 0.00039911     
0.24386300 -0.00064586     0.00038950 0.00039970     
0.24399400 0.00031421      0.00039335 0.00040030     
0.24412400 0.00079117      0.00039442 0.00040090     
0.24425501 -0.00022632     0.00039055 0.00040151     
0.24438500 -0.00029036     0.00039116 0.00040211     
0.24451600 0.00028300      0.00039436 0.00040272     
0.24464600 -0.00026011     0.00038990 0.00040333     
0.24477600 0.00056026      0.00039428 0.00040393     
0.24490701 0.00010768      0.00039342 0.00040454     
0.24503700 0.00057613      0.00039710 0.00040514     
0.24516800 -0.00014938     0.00038861 0.00040576     
0.24529800 -0.00020174     0.00039310 0.00040637     
0.24542899 0.00043960      0.00039505 0.00040698     
0.24555901 -0.00056903     0.00039029 0.00040759     
0.24569000 0.00026703      0.00039552 0.00040821     
0.24582000 0.00022454      0.00039337 0.00040882     
0.24595000 -0.00000493     0.00039326 0.00040943     
0.24608099 0.00020784      0.00039589 0.00041003     
0.24621101 0.00063477      0.00039400 0.00041062     
0.24634200 0.00013314      0.00039411 0.00041121     
0.24647200 0.00065569      0.00039577 0.00041179     
0.24660300 0.00057482      0.00039921 0.00041238     
0.24673299 0.00046549      0.00039461 0.00041297     
0.24686401 0.00027934      0.00039497 0.00041355     
0.24699400 -0.00023717     0.00039241 0.00041414     
0.24712400 0.00022832      0.00039652 0.00041474     
0.24725500 0.00001855      0.00039073 0.00041534     
0.24738500 -0.00004210     0.00039474 0.00041594     
0.24751601 0.00012603      0.00039386 0.00041654     
0.24764600 0.00061654      0.00039838 0.00041713     
0.24777700 -0.00044029     0.00039154 0.00041774     
0.24790700 0.00017401      0.00039324 0.00041833     
0.24803799 0.00078783      0.00039885 0.00041894     
0.24816801 -0.00042531     0.00039225 0.00041955     
0.24829800 0.00008743      0.00039364 0.00042015     
0.24842900 0.00025763      0.00039874 0.00042077     
0.24855900 0.00016595      0.00039505 0.00042138     
0.24868999 0.00005525      0.00039752 0.00042199     
0.24882001 -0.00009108     0.00039632 0.00042260     
0.24895100 0.00018919      0.00039293 0.00042321     
0.24908100 -0.00005335     0.00039539 0.00042381     
0.24921200 0.00042800      0.00039746 0.00042440     
0.24934199 0.00032206      0.00039714 0.00042500     
0.24947201 -0.00009600     0.00039582 0.00042559     
0.24960300 0.00048618      0.00039874 0.00042618     
0.24973300 -0.00000182     0.00039458 0.00042678     
0.24986400 0.00032324      0.00039895 0.00042737     
0.24999399 0.00075985      0.00039900 0.00042796     
0.25012499 0.00058082      0.00040106 0.00042856     
0.25025499 -0.00016806     0.00039226 0.00042916     
0.25038499 -0.00036170     0.00039283 0.00042976     
0.25051600 0.00081054      0.00040180 0.00043036     
0.25064600 -0.00039254     0.00039385 0.00043095     
0.25077701 -0.00015507     0.00039576 0.00043155     
0.25090700 0.00047094      0.00040186 0.00043215     
0.25103801 -0.00024794     0.00039244 0.00043275     
0.25116801 0.00062029      0.00040071 0.00043333     
0.25129899 0.00058367      0.00039912 0.00043392     
0.25142899 -0.00030364     0.00039550 0.00043450     
0.25155899 0.00029807      0.00039988 0.00043508     
0.25169000 -0.00046696     0.00039235 0.00043567     
0.25182000 0.00024467      0.00039661 0.00043625     
0.25195101 -0.00027624     0.00039434 0.00043684     
0.25208101 0.00044991      0.00039887 0.00043743     
0.25221199 0.00131070      0.00040574 0.00043802     
0.25234199 0.00013244      0.00039679 0.00043861     
0.25247300 -0.00020773     0.00039535 0.00043920     
0.25260299 -0.00004697     0.00039949 0.00043979     
0.25273299 -0.00022277     0.00039207 0.00044038     
0.25286400 0.00051010      0.00040288 0.00044097     
0.25299400 0.00013664      0.00039654 0.00044156     
0.25312501 0.00001312      0.00039855 0.00044215     
0.25325501 -0.00040811     0.00039396 0.00044274     
0.25338599 0.00014692      0.00039661 0.00044333     
0.25351599 -0.00042339     0.00039548 0.00044391     
0.25364700 -0.00026670     0.00039678 0.00044450     
0.25377700 0.00041442      0.00039942 0.00044509     
0.25390700 -0.00006580     0.00039850 0.00044568     
0.25403801 0.00033557      0.00039760 0.00044626     
0.25416800 0.00013260      0.00040074 0.00044684     
0.25429901 -0.00037375     0.00039665 0.00044742     
0.25442901 0.00045545      0.00040078 0.00044799     
0.25455999 0.00044418      0.00040093 0.00044857     
0.25468999 0.00068586      0.00040113 0.00044915     
0.25482100 0.00062263      0.00040157 0.00044973     
0.25495100 0.00023913      0.00039997 0.00045030     
0.25508100 0.00041448      0.00040038 0.00045085     
0.25521201 0.00063219      0.00040436 0.00045140     
0.25534201 0.00020416      0.00039946 0.00045194     
0.25547299 0.00010217      0.00039673 0.00045248     
0.25560299 0.00074679      0.00040164 0.00045302     
0.25573400 0.00003250      0.00040000 0.00045356     
0.25586399 0.00015879      0.00040891 0.00045410     
0.25599501 -0.00012325     0.00041201 0.00045464     
0.25612500 0.00069196      0.00041812 0.00045520     
0.25625500 0.00026540      0.00042017 0.00045576     
0.25638601 0.00041709      0.00042495 0.00045632     
0.25651601 0.00012228      0.00042218 0.00045688     
0.25664699 0.00024308      0.00042774 0.00045744     
0.25677699 -0.00016896     0.00042416 0.00045800     
0.25690800 0.00009817      0.00043031 0.00045857     
0.25703800 0.00011772      0.00043456 0.00045912     
0.25716901 0.00124200      0.00044268 0.00045967     
0.25729901 -0.00040531     0.00043429 0.00046021     
0.25742900 0.00039961      0.00044253 0.00046076     
0.25756001 -0.00008348     0.00043749 0.00046130     
0.25769001 0.00078822      0.00044998 0.00046185     
0.25782099 0.00004652      0.00044258 0.00046240     
0.25795099 -0.00007475     0.00044491 0.00046294     
0.25808200 0.00119900      0.00045844 0.00046348     
0.25821200 0.00100660      0.00045445 0.00046400     
0.25834301 0.00005849      0.00045193 0.00046454     
0.25847301 0.00045966      0.00045538 0.00046506     
0.25860301 0.00030156      0.00045826 0.00046559     
0.25873399 0.00016650      0.00045754 0.00046612     
0.25886399 0.00005507      0.00045932 0.00046665     
0.25899500 -0.00013426     0.00045928 0.00046718     
0.25912499 0.00010287      0.00046384 0.00046770     
0.25925601 0.00049454      0.00046632 0.00046822     
0.25938600 0.00000670      0.00046580 0.00046874     
0.25951701 0.00019577      0.00046833 0.00046926     
0.25964701 0.00014631      0.00047002 0.00046978     
0.25977701 -0.00033869     0.00046570 0.00047029     
0.25990799 0.00010377      0.00047389 0.00047082     
0.26003799 -0.00016863     0.00047007 0.00047133     
0.26016900 0.00050171      0.00048020 0.00047184     
0.26029900 0.00054485      0.00047487 0.00047235     
0.26043001 -0.00060043     0.00047094 0.00047286     
0.26056001 -0.00018997     0.00047555 0.00047336     
0.26069099 0.00009657      0.00047856 0.00047388     
0.26082101 0.00026986      0.00047574 0.00047438     
0.26095101 -0.00018969     0.00047868 0.00047489     
0.26108199 0.00067391      0.00048174 0.00047539     
0.26121199 0.00022668      0.00048028 0.00047589     
0.26134300 0.00043461      0.00048209 0.00047640     
0.26147300 0.00131290      0.00049084 0.00047690     
0.26160401 0.00076076      0.00048861 0.00047740     
0.26173401 0.00031934      0.00048465 0.00047790     
0.26186499 0.00025876      0.00048569 0.00047840     
0.26199499 0.00023736      0.00048725 0.00047890     
0.26212499 -0.00020068     0.00048134 0.00047937     
0.26225600 0.00047221      0.00048910 0.00047985     
0.26238599 0.00078490      0.00049268 0.00048032     
0.26251701 0.00050888      0.00048723 0.00048079     
0.26264700 0.00138940      0.00049661 0.00048126     
0.26277801 -0.00011274     0.00048672 0.00048174     
0.26290801 -0.00011052     0.00048897 0.00048221     
0.26303801 0.00032677      0.00049154 0.00048267     
0.26316899 -0.00003080     0.00049476 0.00048312     
0.26329899 -0.00020840     0.00048720 0.00048356     
0.26343000 -0.00017119     0.00049292 0.00048401     
0.26356000 -0.00027315     0.00049201 0.00048445     
0.26369101 0.00091802      0.00050339 0.00048490     
0.26382101 0.00019915      0.00049609 0.00048535     
0.26395199 0.00078066      0.00050086 0.00048580     
0.26408201 0.00055873      0.00049954 0.00048624     
0.26421201 0.00001526      0.00050116 0.00048668     
0.26434299 0.00047223      0.00049872 0.00048712     
0.26447299 0.00039445      0.00050227 0.00048757     
0.26460400 0.00068287      0.00050323 0.00048801     
0.26473400 -0.00034564     0.00049558 0.00048845     
0.26486501 -0.00081173     0.00049722 0.00048890     
0.26499501 -0.00015372     0.00049842 0.00048934     
0.26512599 -0.00011732     0.00050305 0.00048977     
0.26525599 0.00009834      0.00050712 0.00049020     
