# Supplementary material for: Rationally seeded computational protein design of ɑ-helical barrels
Source: Nat Chem Biol. 2024 Jun 20;20(8):991–9. doi: 10.1038/s41589-024-01642-0 (PMC11288890; doi:10.1038/s41589-024-01642-0)
Supplement: Supplementary file 3 — PDB and .mtz files used for making figure panels b–d and j–m. [file 41589_2024_1642_MOESM3_ESM.zip › KIA_RP_RSPD_NatChemBiol_data_Figure2/scapCC6_LLIA_panels_e-h/SAXS_panel_i/SAXS_scatter_scapCC6_LLIA_frame_508_denss_dmax_70_sx.out]

           ####      G N O M             Version 5.0 (r14885)      ####
                                               Thu Aug 24 09:56:14 2023

           ####      Configuration                                 ####

    System Type:                   arbitrary monodisperse (job = 0)
    Minimum characteristic size:         0.0000
    Maximum characteristic size:        91.3200
    rad56:                               0.0000
    Force 0.0 at r = rmin:                  yes
    Force 0.0 at r = rmax:                  yes
    Initial alpha:                       0.0000
    Initial random seed:    5036891416482055109
    Points in real space:                   256

    Input  1:                      /Users/Katherine/Library/CloudStorage/OneDrive-UniversityofBristol/Single_Chain_Assemblies/sc_apCCHex/Proteins/scapCC6_primary_data_manuscript/scapCC6_LLIA_master_raw_data/SAXS/SAXS_scatter_scapCC6_LLIA_frame_508_denss_dmax_70_sx.dat
    First data point used:                    1
    Last data point used:                  1712
    Scaling coefficient:             0.1000E+01
    Experimental setup:            point collimation


           ####      Results                                       ####

    Parameter    DISCRP  OSCILL  STABIL  SYSDEV  POSITV  VALCEN  SMOOTH
    Weight        1.000   3.000   3.000   3.000   1.000   1.000   1.000
    Sigma         0.300   0.600   0.120   0.120   0.120   0.120   0.600
    Ideal         0.700   1.100   0.000   1.000   1.000   0.950   0.000
    Current       0.493   1.413   0.035   0.969   1.000   0.833   4.018
               --------------------------------------------------------
    Estimate      0.622   0.762   0.919   0.936   1.000   0.385   0.000

    Angular range:                       0.0114 to       0.2346
    Reciprocal space Rg:             0.3121E+02
    Reciprocal space I(0):           0.2370E-01

    Real space range:                    0.0000 to      91.3200
    Real space Rg:                   0.3126E+02 +-   0.1653E+00
    Real space I(0):                 0.2370E-01 +-   0.1303E-03

    Highest ALPHA (theor):           0.2314E+03
    Current ALPHA:                   0.2718E+01

    Total Estimate:                      0.7583 (a GOOD solution)


           ####      Experimental Data and Fit                     ####

      S          J EXP       ERROR       J REG       I REG

   0.000000E+00                                                0.236993E-01
   0.407625E-03                                                0.236980E-01
   0.815250E-03                                                0.236941E-01
   0.122288E-02                                                0.236877E-01
   0.163050E-02                                                0.236788E-01
   0.203813E-02                                                0.236672E-01
   0.244575E-02                                                0.236531E-01
   0.285338E-02                                                0.236365E-01
   0.326100E-02                                                0.236174E-01
   0.366863E-02                                                0.235957E-01
   0.407625E-02                                                0.235714E-01
   0.448388E-02                                                0.235447E-01
   0.489150E-02                                                0.235154E-01
   0.529913E-02                                                0.234837E-01
   0.570675E-02                                                0.234495E-01
   0.611438E-02                                                0.234128E-01
   0.652200E-02                                                0.233736E-01
   0.692963E-02                                                0.233320E-01
   0.733725E-02                                                0.232880E-01
   0.774488E-02                                                0.232416E-01
   0.815250E-02                                                0.231928E-01
   0.856013E-02                                                0.231416E-01
   0.896775E-02                                                0.230881E-01
   0.937538E-02                                                0.230322E-01
   0.978300E-02                                                0.229740E-01
   0.101906E-01                                                0.229135E-01
   0.105983E-01                                                0.228508E-01
   0.110059E-01                                                0.227858E-01
   0.114135E-01   0.257210E-01   0.191810E-02   0.227186E-01   0.227186E-01
   0.115439E-01   0.225900E-01   0.186760E-02   0.226967E-01   0.226967E-01
   0.116744E-01   0.230160E-01   0.183140E-02   0.226745E-01   0.226745E-01
   0.118048E-01   0.238150E-01   0.176230E-02   0.226520E-01   0.226520E-01
   0.119353E-01   0.221220E-01   0.174710E-02   0.226294E-01   0.226294E-01
   0.120657E-01   0.241240E-01   0.172320E-02   0.226065E-01   0.226065E-01
   0.121962E-01   0.206000E-01   0.165800E-02   0.225835E-01   0.225835E-01
   0.123266E-01   0.262000E-01   0.169750E-02   0.225602E-01   0.225602E-01
   0.124570E-01   0.232150E-01   0.164310E-02   0.225367E-01   0.225367E-01
   0.125875E-01   0.246780E-01   0.160640E-02   0.225129E-01   0.225129E-01
   0.127179E-01   0.248510E-01   0.157860E-02   0.224890E-01   0.224890E-01
   0.128484E-01   0.227450E-01   0.153700E-02   0.224648E-01   0.224648E-01
   0.129788E-01   0.222990E-01   0.151110E-02   0.224404E-01   0.224404E-01
   0.131093E-01   0.248710E-01   0.148280E-02   0.224158E-01   0.224158E-01
   0.132397E-01   0.233740E-01   0.147400E-02   0.223910E-01   0.223910E-01
   0.133701E-01   0.232090E-01   0.145560E-02   0.223660E-01   0.223660E-01
   0.135006E-01   0.253480E-01   0.145320E-02   0.223407E-01   0.223407E-01
   0.136310E-01   0.226540E-01   0.141120E-02   0.223153E-01   0.223153E-01
   0.137615E-01   0.234380E-01   0.141620E-02   0.222896E-01   0.222896E-01
   0.138919E-01   0.226240E-01   0.136360E-02   0.222638E-01   0.222638E-01
   0.140224E-01   0.237360E-01   0.137530E-02   0.222377E-01   0.222377E-01
   0.141528E-01   0.250210E-01   0.136610E-02   0.222114E-01   0.222114E-01
   0.142832E-01   0.237630E-01   0.134060E-02   0.221849E-01   0.221849E-01
   0.144137E-01   0.242240E-01   0.135370E-02   0.221582E-01   0.221582E-01
   0.145441E-01   0.230520E-01   0.132200E-02   0.221314E-01   0.221314E-01
   0.146746E-01   0.243450E-01   0.130920E-02   0.221043E-01   0.221043E-01
   0.148050E-01   0.208010E-01   0.127820E-02   0.220770E-01   0.220770E-01
   0.149355E-01   0.220530E-01   0.127920E-02   0.220495E-01   0.220495E-01
   0.150659E-01   0.243070E-01   0.128490E-02   0.220218E-01   0.220218E-01
   0.151963E-01   0.231810E-01   0.126820E-02   0.219939E-01   0.219939E-01
   0.153268E-01   0.233460E-01   0.125770E-02   0.219658E-01   0.219658E-01
   0.154572E-01   0.217890E-01   0.123490E-02   0.219375E-01   0.219375E-01
   0.155877E-01   0.240600E-01   0.123630E-02   0.219090E-01   0.219090E-01
   0.157181E-01   0.247780E-01   0.124180E-02   0.218803E-01   0.218803E-01
   0.158486E-01   0.244000E-01   0.121540E-02   0.218515E-01   0.218515E-01
   0.159790E-01   0.224220E-01   0.120660E-02   0.218224E-01   0.218224E-01
   0.161094E-01   0.210790E-01   0.118910E-02   0.217932E-01   0.217932E-01
   0.162399E-01   0.213510E-01   0.117540E-02   0.217637E-01   0.217637E-01
   0.163703E-01   0.233760E-01   0.118000E-02   0.217341E-01   0.217341E-01
   0.165008E-01   0.211680E-01   0.116070E-02   0.217042E-01   0.217042E-01
   0.166312E-01   0.217450E-01   0.115640E-02   0.216743E-01   0.216743E-01
   0.167617E-01   0.218180E-01   0.114800E-02   0.216440E-01   0.216440E-01
   0.168921E-01   0.247030E-01   0.115770E-02   0.216137E-01   0.216137E-01
   0.170226E-01   0.222670E-01   0.113230E-02   0.215831E-01   0.215831E-01
   0.171530E-01   0.202110E-01   0.111720E-02   0.215524E-01   0.215524E-01
   0.172834E-01   0.225350E-01   0.111700E-02   0.215215E-01   0.215215E-01
   0.174139E-01   0.237500E-01   0.112280E-02   0.214903E-01   0.214903E-01
   0.175443E-01   0.237140E-01   0.111890E-02   0.214591E-01   0.214591E-01
   0.176748E-01   0.231920E-01   0.109770E-02   0.214276E-01   0.214276E-01
   0.178052E-01   0.210680E-01   0.108890E-02   0.213960E-01   0.213960E-01
   0.179357E-01   0.221460E-01   0.108160E-02   0.213641E-01   0.213641E-01
   0.180661E-01   0.217010E-01   0.107630E-02   0.213322E-01   0.213322E-01
   0.181965E-01   0.218580E-01   0.107110E-02   0.213000E-01   0.213000E-01
   0.183270E-01   0.217370E-01   0.105640E-02   0.212677E-01   0.212677E-01
   0.184574E-01   0.205000E-01   0.104210E-02   0.212352E-01   0.212352E-01
   0.185879E-01   0.239290E-01   0.106710E-02   0.212025E-01   0.212025E-01
   0.187183E-01   0.218040E-01   0.104110E-02   0.211697E-01   0.211697E-01
   0.188488E-01   0.240770E-01   0.106200E-02   0.211366E-01   0.211366E-01
   0.189792E-01   0.241660E-01   0.104010E-02   0.211035E-01   0.211035E-01
   0.191096E-01   0.230940E-01   0.103460E-02   0.210702E-01   0.210702E-01
   0.192401E-01   0.216930E-01   0.102120E-02   0.210366E-01   0.210366E-01
   0.193705E-01   0.235650E-01   0.102770E-02   0.210030E-01   0.210030E-01
   0.195010E-01   0.214190E-01   0.100070E-02   0.209691E-01   0.209691E-01
   0.196314E-01   0.205920E-01   0.994400E-03   0.209352E-01   0.209352E-01
   0.197619E-01   0.210350E-01   0.987600E-03   0.209010E-01   0.209010E-01
   0.198923E-01   0.208320E-01   0.985720E-03   0.208667E-01   0.208667E-01
   0.200227E-01   0.213600E-01   0.984490E-03   0.208323E-01   0.208323E-01
   0.201532E-01   0.207200E-01   0.978720E-03   0.207976E-01   0.207976E-01
   0.202836E-01   0.206150E-01   0.969760E-03   0.207629E-01   0.207629E-01
   0.204141E-01   0.197610E-01   0.951080E-03   0.207280E-01   0.207280E-01
   0.205445E-01   0.216810E-01   0.962860E-03   0.206929E-01   0.206929E-01
   0.206750E-01   0.219450E-01   0.961360E-03   0.206577E-01   0.206577E-01
   0.208054E-01   0.196370E-01   0.946190E-03   0.206223E-01   0.206223E-01
   0.209358E-01   0.204020E-01   0.946830E-03   0.205868E-01   0.205868E-01
   0.210663E-01   0.212830E-01   0.947870E-03   0.205511E-01   0.205511E-01
   0.211967E-01   0.214850E-01   0.942740E-03   0.205153E-01   0.205153E-01
   0.213272E-01   0.215950E-01   0.942250E-03   0.204794E-01   0.204794E-01
   0.214576E-01   0.204750E-01   0.927130E-03   0.204433E-01   0.204433E-01
   0.215881E-01   0.236770E-01   0.950340E-03   0.204070E-01   0.204070E-01
   0.217185E-01   0.202480E-01   0.913100E-03   0.203706E-01   0.203706E-01
   0.218489E-01   0.218720E-01   0.932320E-03   0.203341E-01   0.203341E-01
   0.219794E-01   0.212720E-01   0.918550E-03   0.202975E-01   0.202975E-01
   0.221098E-01   0.214660E-01   0.914730E-03   0.202607E-01   0.202607E-01
   0.222403E-01   0.196460E-01   0.895810E-03   0.202238E-01   0.202238E-01
   0.223707E-01   0.210770E-01   0.910580E-03   0.201867E-01   0.201867E-01
   0.225012E-01   0.231220E-01   0.912270E-03   0.201495E-01   0.201495E-01
   0.226316E-01   0.202580E-01   0.892950E-03   0.201122E-01   0.201122E-01
   0.227621E-01   0.208070E-01   0.888420E-03   0.200747E-01   0.200747E-01
   0.228925E-01   0.186450E-01   0.876210E-03   0.200372E-01   0.200372E-01
   0.230229E-01   0.203740E-01   0.883270E-03   0.199995E-01   0.199995E-01
   0.231534E-01   0.207460E-01   0.881980E-03   0.199616E-01   0.199616E-01
   0.232838E-01   0.199730E-01   0.867930E-03   0.199237E-01   0.199237E-01
   0.234143E-01   0.198070E-01   0.867820E-03   0.198856E-01   0.198856E-01
   0.235447E-01   0.197600E-01   0.863060E-03   0.198474E-01   0.198474E-01
   0.236752E-01   0.197500E-01   0.864430E-03   0.198090E-01   0.198090E-01
   0.238056E-01   0.178100E-01   0.836670E-03   0.197706E-01   0.197706E-01
   0.239360E-01   0.194240E-01   0.860000E-03   0.197321E-01   0.197321E-01
   0.240665E-01   0.201940E-01   0.855180E-03   0.196934E-01   0.196934E-01
   0.241969E-01   0.190990E-01   0.840840E-03   0.196546E-01   0.196546E-01
   0.243274E-01   0.198670E-01   0.843440E-03   0.196157E-01   0.196157E-01
   0.244578E-01   0.197430E-01   0.843610E-03   0.195767E-01   0.195767E-01
   0.245883E-01   0.189790E-01   0.831470E-03   0.195375E-01   0.195375E-01
   0.247187E-01   0.201710E-01   0.836210E-03   0.194983E-01   0.194983E-01
   0.248491E-01   0.192420E-01   0.825630E-03   0.194590E-01   0.194590E-01
   0.249796E-01   0.202630E-01   0.831420E-03   0.194195E-01   0.194195E-01
   0.251100E-01   0.214240E-01   0.837510E-03   0.193799E-01   0.193799E-01
   0.252405E-01   0.186160E-01   0.814040E-03   0.193402E-01   0.193402E-01
   0.253709E-01   0.196220E-01   0.817050E-03   0.193005E-01   0.193005E-01
   0.255014E-01   0.202180E-01   0.818860E-03   0.192606E-01   0.192606E-01
   0.256318E-01   0.191060E-01   0.814430E-03   0.192206E-01   0.192206E-01
   0.257622E-01   0.206580E-01   0.811320E-03   0.191806E-01   0.191806E-01
   0.258927E-01   0.200720E-01   0.813500E-03   0.191404E-01   0.191404E-01
   0.260231E-01   0.194630E-01   0.804440E-03   0.191001E-01   0.191001E-01
   0.261536E-01   0.200270E-01   0.810130E-03   0.190597E-01   0.190597E-01
   0.262840E-01   0.173870E-01   0.777510E-03   0.190193E-01   0.190193E-01
   0.264145E-01   0.187390E-01   0.792370E-03   0.189787E-01   0.189787E-01
   0.265449E-01   0.192530E-01   0.790070E-03   0.189381E-01   0.189381E-01
   0.266754E-01   0.186490E-01   0.791020E-03   0.188973E-01   0.188973E-01
   0.268058E-01   0.197150E-01   0.788090E-03   0.188565E-01   0.188565E-01
   0.269362E-01   0.174900E-01   0.771890E-03   0.188156E-01   0.188156E-01
   0.270667E-01   0.198450E-01   0.783290E-03   0.187746E-01   0.187746E-01
   0.271971E-01   0.198580E-01   0.787160E-03   0.187335E-01   0.187335E-01
   0.273276E-01   0.178720E-01   0.768220E-03   0.186924E-01   0.186924E-01
   0.274580E-01   0.180030E-01   0.766120E-03   0.186511E-01   0.186511E-01
   0.275885E-01   0.172500E-01   0.758890E-03   0.186098E-01   0.186098E-01
   0.277189E-01   0.192510E-01   0.773700E-03   0.185684E-01   0.185684E-01
   0.278493E-01   0.200280E-01   0.765350E-03   0.185269E-01   0.185269E-01
   0.279798E-01   0.184340E-01   0.762250E-03   0.184853E-01   0.184853E-01
   0.281102E-01   0.176580E-01   0.751170E-03   0.184437E-01   0.184437E-01
   0.282407E-01   0.199350E-01   0.766140E-03   0.184020E-01   0.184020E-01
   0.283711E-01   0.189090E-01   0.753390E-03   0.183602E-01   0.183602E-01
   0.285016E-01   0.174560E-01   0.747620E-03   0.183183E-01   0.183183E-01
   0.286320E-01   0.190240E-01   0.749430E-03   0.182764E-01   0.182764E-01
   0.287624E-01   0.179620E-01   0.747530E-03   0.182344E-01   0.182344E-01
   0.288929E-01   0.176100E-01   0.743500E-03   0.181924E-01   0.181924E-01
   0.290233E-01   0.166870E-01   0.730210E-03   0.181502E-01   0.181502E-01
   0.291538E-01   0.179730E-01   0.733250E-03   0.181080E-01   0.181080E-01
   0.292842E-01   0.186860E-01   0.739650E-03   0.180658E-01   0.180658E-01
   0.294147E-01   0.167440E-01   0.724320E-03   0.180234E-01   0.180234E-01
   0.295451E-01   0.176580E-01   0.729230E-03   0.179811E-01   0.179811E-01
   0.296755E-01   0.182870E-01   0.732030E-03   0.179386E-01   0.179386E-01
   0.298060E-01   0.178120E-01   0.725910E-03   0.178961E-01   0.178961E-01
   0.299364E-01   0.162410E-01   0.713420E-03   0.178536E-01   0.178536E-01
   0.300669E-01   0.181800E-01   0.720270E-03   0.178110E-01   0.178110E-01
   0.301973E-01   0.169990E-01   0.715280E-03   0.177683E-01   0.177683E-01
   0.303278E-01   0.179210E-01   0.717880E-03   0.177256E-01   0.177256E-01
   0.304582E-01   0.176790E-01   0.718600E-03   0.176828E-01   0.176828E-01
   0.305886E-01   0.169020E-01   0.708470E-03   0.176400E-01   0.176400E-01
   0.307191E-01   0.171140E-01   0.708380E-03   0.175971E-01   0.175971E-01
   0.308495E-01   0.173840E-01   0.706650E-03   0.175542E-01   0.175542E-01
   0.309800E-01   0.177720E-01   0.713850E-03   0.175112E-01   0.175112E-01
   0.311104E-01   0.176630E-01   0.701880E-03   0.174682E-01   0.174682E-01
   0.312409E-01   0.177080E-01   0.706120E-03   0.174251E-01   0.174251E-01
   0.313713E-01   0.172460E-01   0.699800E-03   0.173821E-01   0.173821E-01
   0.315018E-01   0.167830E-01   0.696050E-03   0.173389E-01   0.173389E-01
   0.316322E-01   0.166690E-01   0.691030E-03   0.172957E-01   0.172957E-01
   0.317626E-01   0.172460E-01   0.698650E-03   0.172525E-01   0.172525E-01
   0.318931E-01   0.178390E-01   0.692940E-03   0.172093E-01   0.172093E-01
   0.320235E-01   0.168330E-01   0.694330E-03   0.171660E-01   0.171660E-01
   0.321540E-01   0.166090E-01   0.683850E-03   0.171226E-01   0.171226E-01
   0.322844E-01   0.169340E-01   0.686460E-03   0.170793E-01   0.170793E-01
   0.324149E-01   0.176050E-01   0.688090E-03   0.170359E-01   0.170359E-01
   0.325453E-01   0.158760E-01   0.678630E-03   0.169925E-01   0.169925E-01
   0.326757E-01   0.164110E-01   0.676230E-03   0.169490E-01   0.169490E-01
   0.328062E-01   0.155010E-01   0.669700E-03   0.169055E-01   0.169055E-01
   0.329366E-01   0.165710E-01   0.672170E-03   0.168620E-01   0.168620E-01
   0.330671E-01   0.167040E-01   0.676490E-03   0.168185E-01   0.168185E-01
   0.331975E-01   0.162680E-01   0.665200E-03   0.167749E-01   0.167749E-01
   0.333280E-01   0.166580E-01   0.675080E-03   0.167313E-01   0.167313E-01
   0.334584E-01   0.156580E-01   0.661520E-03   0.166877E-01   0.166877E-01
   0.335888E-01   0.169590E-01   0.669570E-03   0.166441E-01   0.166441E-01
   0.337193E-01   0.162050E-01   0.662780E-03   0.166005E-01   0.166005E-01
   0.338497E-01   0.150980E-01   0.657820E-03   0.165568E-01   0.165568E-01
   0.339802E-01   0.162430E-01   0.659910E-03   0.165131E-01   0.165131E-01
   0.341106E-01   0.160070E-01   0.660570E-03   0.164694E-01   0.164694E-01
   0.342411E-01   0.166960E-01   0.662020E-03   0.164257E-01   0.164257E-01
   0.343715E-01   0.163750E-01   0.666890E-03   0.163820E-01   0.163820E-01
   0.345019E-01   0.152570E-01   0.659210E-03   0.163383E-01   0.163383E-01
   0.346324E-01   0.166240E-01   0.682730E-03   0.162945E-01   0.162945E-01
   0.347628E-01   0.148390E-01   0.674160E-03   0.162507E-01   0.162507E-01
   0.348933E-01   0.171230E-01   0.688760E-03   0.162070E-01   0.162070E-01
   0.350237E-01   0.147300E-01   0.677030E-03   0.161632E-01   0.161632E-01
   0.351542E-01   0.147330E-01   0.680300E-03   0.161194E-01   0.161194E-01
   0.352846E-01   0.158960E-01   0.690240E-03   0.160756E-01   0.160756E-01
   0.354150E-01   0.163300E-01   0.695800E-03   0.160318E-01   0.160318E-01
   0.355455E-01   0.151660E-01   0.688000E-03   0.159880E-01   0.159880E-01
   0.356759E-01   0.161250E-01   0.694190E-03   0.159442E-01   0.159442E-01
   0.358064E-01   0.159450E-01   0.697560E-03   0.159004E-01   0.159004E-01
   0.359368E-01   0.150200E-01   0.687550E-03   0.158567E-01   0.158567E-01
   0.360673E-01   0.151370E-01   0.695000E-03   0.158128E-01   0.158128E-01
   0.361977E-01   0.153390E-01   0.692190E-03   0.157691E-01   0.157691E-01
   0.363281E-01   0.147820E-01   0.694610E-03   0.157253E-01   0.157253E-01
   0.364586E-01   0.158170E-01   0.699110E-03   0.156815E-01   0.156815E-01
   0.365890E-01   0.147120E-01   0.692950E-03   0.156377E-01   0.156377E-01
   0.367195E-01   0.154210E-01   0.701420E-03   0.155939E-01   0.155939E-01
   0.368499E-01   0.150740E-01   0.704150E-03   0.155502E-01   0.155502E-01
   0.369804E-01   0.147000E-01   0.694230E-03   0.155064E-01   0.155064E-01
   0.371108E-01   0.139650E-01   0.697410E-03   0.154627E-01   0.154627E-01
   0.372413E-01   0.146660E-01   0.696980E-03   0.154190E-01   0.154190E-01
   0.373717E-01   0.160210E-01   0.712800E-03   0.153753E-01   0.153753E-01
   0.375021E-01   0.148840E-01   0.705350E-03   0.153316E-01   0.153316E-01
   0.376326E-01   0.143120E-01   0.703080E-03   0.152879E-01   0.152879E-01
   0.377630E-01   0.160950E-01   0.709370E-03   0.152442E-01   0.152442E-01
   0.378935E-01   0.155260E-01   0.713630E-03   0.152006E-01   0.152006E-01
   0.380239E-01   0.156600E-01   0.709480E-03   0.151570E-01   0.151570E-01
   0.381544E-01   0.145280E-01   0.709520E-03   0.151133E-01   0.151133E-01
   0.382848E-01   0.145010E-01   0.705630E-03   0.150698E-01   0.150698E-01
   0.384152E-01   0.145010E-01   0.710260E-03   0.150262E-01   0.150262E-01
   0.385457E-01   0.137090E-01   0.703730E-03   0.149827E-01   0.149827E-01
   0.386761E-01   0.145610E-01   0.708170E-03   0.149392E-01   0.149392E-01
   0.388066E-01   0.135660E-01   0.704840E-03   0.148957E-01   0.148957E-01
   0.389370E-01   0.143480E-01   0.711430E-03   0.148522E-01   0.148522E-01
   0.390675E-01   0.145560E-01   0.710280E-03   0.148088E-01   0.148088E-01
   0.391979E-01   0.149110E-01   0.718820E-03   0.147654E-01   0.147654E-01
   0.393283E-01   0.135390E-01   0.705680E-03   0.147220E-01   0.147220E-01
   0.394588E-01   0.138180E-01   0.707110E-03   0.146786E-01   0.146786E-01
   0.395892E-01   0.137710E-01   0.699230E-03   0.146353E-01   0.146353E-01
   0.397197E-01   0.143300E-01   0.694900E-03   0.145920E-01   0.145920E-01
   0.398501E-01   0.143880E-01   0.690690E-03   0.145488E-01   0.145488E-01
   0.399806E-01   0.142880E-01   0.691450E-03   0.145056E-01   0.145056E-01
   0.401110E-01   0.154500E-01   0.696710E-03   0.144624E-01   0.144624E-01
   0.402414E-01   0.129620E-01   0.678470E-03   0.144193E-01   0.144193E-01
   0.403719E-01   0.145910E-01   0.686190E-03   0.143762E-01   0.143762E-01
   0.405023E-01   0.142390E-01   0.679610E-03   0.143331E-01   0.143331E-01
   0.406328E-01   0.145530E-01   0.683380E-03   0.142901E-01   0.142901E-01
   0.407632E-01   0.134710E-01   0.670570E-03   0.142471E-01   0.142471E-01
   0.408937E-01   0.125990E-01   0.666380E-03   0.142042E-01   0.142042E-01
   0.410241E-01   0.135500E-01   0.668040E-03   0.141613E-01   0.141613E-01
   0.411545E-01   0.131270E-01   0.669780E-03   0.141184E-01   0.141184E-01
   0.412850E-01   0.135580E-01   0.666650E-03   0.140756E-01   0.140756E-01
   0.414154E-01   0.120980E-01   0.656810E-03   0.140329E-01   0.140329E-01
   0.415459E-01   0.141700E-01   0.666390E-03   0.139901E-01   0.139901E-01
   0.416763E-01   0.126160E-01   0.662080E-03   0.139475E-01   0.139475E-01
   0.418068E-01   0.137600E-01   0.662210E-03   0.139048E-01   0.139048E-01
   0.419372E-01   0.142360E-01   0.669240E-03   0.138623E-01   0.138623E-01
   0.420677E-01   0.124840E-01   0.650380E-03   0.138198E-01   0.138198E-01
   0.421981E-01   0.124920E-01   0.654970E-03   0.137773E-01   0.137773E-01
   0.423285E-01   0.137110E-01   0.660870E-03   0.137349E-01   0.137349E-01
   0.424590E-01   0.120000E-01   0.653980E-03   0.136925E-01   0.136925E-01
   0.425894E-01   0.133430E-01   0.651500E-03   0.136502E-01   0.136502E-01
   0.427199E-01   0.133950E-01   0.655760E-03   0.136080E-01   0.136080E-01
   0.428503E-01   0.131910E-01   0.650420E-03   0.135658E-01   0.135658E-01
   0.429808E-01   0.122740E-01   0.644640E-03   0.135236E-01   0.135236E-01
   0.431112E-01   0.124000E-01   0.640930E-03   0.134815E-01   0.134815E-01
   0.432416E-01   0.119130E-01   0.644230E-03   0.134395E-01   0.134395E-01
   0.433721E-01   0.131330E-01   0.648420E-03   0.133975E-01   0.133975E-01
   0.435025E-01   0.129150E-01   0.643960E-03   0.133557E-01   0.133557E-01
   0.436330E-01   0.137190E-01   0.648630E-03   0.133138E-01   0.133138E-01
   0.437634E-01   0.125250E-01   0.641650E-03   0.132720E-01   0.132720E-01
   0.438939E-01   0.144630E-01   0.650890E-03   0.132303E-01   0.132303E-01
   0.440243E-01   0.130350E-01   0.643670E-03   0.131886E-01   0.131886E-01
   0.441547E-01   0.137270E-01   0.644970E-03   0.131471E-01   0.131471E-01
   0.442852E-01   0.133350E-01   0.642200E-03   0.131055E-01   0.131055E-01
   0.444156E-01   0.138540E-01   0.648000E-03   0.130641E-01   0.130641E-01
   0.445461E-01   0.126220E-01   0.633130E-03   0.130227E-01   0.130227E-01
   0.446765E-01   0.137530E-01   0.641910E-03   0.129814E-01   0.129814E-01
   0.448070E-01   0.124070E-01   0.633650E-03   0.129401E-01   0.129401E-01
   0.449374E-01   0.131680E-01   0.639290E-03   0.128989E-01   0.128989E-01
   0.450678E-01   0.131230E-01   0.636840E-03   0.128578E-01   0.128578E-01
   0.451983E-01   0.127170E-01   0.632560E-03   0.128167E-01   0.128167E-01
   0.453287E-01   0.117260E-01   0.628520E-03   0.127758E-01   0.127758E-01
   0.454592E-01   0.123100E-01   0.628820E-03   0.127348E-01   0.127348E-01
   0.455896E-01   0.115440E-01   0.623180E-03   0.126940E-01   0.126940E-01
   0.457201E-01   0.131570E-01   0.633580E-03   0.126533E-01   0.126533E-01
   0.458505E-01   0.124800E-01   0.623340E-03   0.126126E-01   0.126126E-01
   0.459809E-01   0.125750E-01   0.629240E-03   0.125720E-01   0.125720E-01
   0.461114E-01   0.125130E-01   0.627830E-03   0.125314E-01   0.125314E-01
   0.462418E-01   0.129130E-01   0.629390E-03   0.124910E-01   0.124910E-01
   0.463723E-01   0.124010E-01   0.629710E-03   0.124506E-01   0.124506E-01
   0.465027E-01   0.120550E-01   0.633300E-03   0.124103E-01   0.124103E-01
   0.466332E-01   0.113500E-01   0.631180E-03   0.123701E-01   0.123701E-01
   0.467636E-01   0.127420E-01   0.643270E-03   0.123299E-01   0.123299E-01
   0.468941E-01   0.134080E-01   0.651000E-03   0.122899E-01   0.122899E-01
   0.470245E-01   0.118890E-01   0.645850E-03   0.122499E-01   0.122499E-01
   0.471549E-01   0.122100E-01   0.647840E-03   0.122100E-01   0.122100E-01
   0.472854E-01   0.116270E-01   0.645830E-03   0.121702E-01   0.121702E-01
   0.474158E-01   0.117800E-01   0.640750E-03   0.121304E-01   0.121304E-01
   0.475463E-01   0.116780E-01   0.651120E-03   0.120908E-01   0.120908E-01
   0.476767E-01   0.129190E-01   0.658050E-03   0.120512E-01   0.120512E-01
   0.478072E-01   0.111070E-01   0.649620E-03   0.120117E-01   0.120117E-01
   0.479376E-01   0.114450E-01   0.647530E-03   0.119723E-01   0.119723E-01
   0.480680E-01   0.110840E-01   0.648030E-03   0.119330E-01   0.119330E-01
   0.481985E-01   0.123830E-01   0.657070E-03   0.118938E-01   0.118938E-01
   0.483289E-01   0.118290E-01   0.655100E-03   0.118546E-01   0.118546E-01
   0.484594E-01   0.107750E-01   0.651100E-03   0.118156E-01   0.118156E-01
   0.485898E-01   0.111980E-01   0.650730E-03   0.117766E-01   0.117766E-01
   0.487203E-01   0.115390E-01   0.657210E-03   0.117377E-01   0.117377E-01
   0.488507E-01   0.126520E-01   0.663840E-03   0.116989E-01   0.116989E-01
   0.489811E-01   0.108410E-01   0.653290E-03   0.116602E-01   0.116602E-01
   0.491116E-01   0.112010E-01   0.657540E-03   0.116216E-01   0.116216E-01
   0.492420E-01   0.109560E-01   0.655420E-03   0.115831E-01   0.115831E-01
   0.493725E-01   0.115930E-01   0.662170E-03   0.115447E-01   0.115447E-01
   0.495029E-01   0.111960E-01   0.657850E-03   0.115063E-01   0.115063E-01
   0.496334E-01   0.110790E-01   0.657550E-03   0.114681E-01   0.114681E-01
   0.497638E-01   0.110900E-01   0.658510E-03   0.114299E-01   0.114299E-01
   0.498942E-01   0.109370E-01   0.658160E-03   0.113919E-01   0.113919E-01
   0.500247E-01   0.109290E-01   0.658870E-03   0.113539E-01   0.113539E-01
   0.501551E-01   0.113270E-01   0.658860E-03   0.113161E-01   0.113161E-01
   0.502856E-01   0.108560E-01   0.659940E-03   0.112783E-01   0.112783E-01
   0.504160E-01   0.118200E-01   0.664000E-03   0.112406E-01   0.112406E-01
   0.505465E-01   0.101480E-01   0.655170E-03   0.112030E-01   0.112030E-01
   0.506769E-01   0.108630E-01   0.658720E-03   0.111655E-01   0.111655E-01
   0.508073E-01   0.115940E-01   0.666810E-03   0.111282E-01   0.111282E-01
   0.509378E-01   0.107870E-01   0.658150E-03   0.110908E-01   0.110908E-01
   0.510682E-01   0.115510E-01   0.666990E-03   0.110537E-01   0.110537E-01
   0.511987E-01   0.111700E-01   0.662940E-03   0.110165E-01   0.110165E-01
   0.513291E-01   0.100240E-01   0.658450E-03   0.109796E-01   0.109796E-01
   0.514596E-01   0.105500E-01   0.659740E-03   0.109426E-01   0.109426E-01
   0.515900E-01   0.101920E-01   0.659280E-03   0.109058E-01   0.109058E-01
   0.517205E-01   0.115830E-01   0.667380E-03   0.108691E-01   0.108691E-01
   0.518509E-01   0.105890E-01   0.662210E-03   0.108325E-01   0.108325E-01
   0.519813E-01   0.106580E-01   0.660560E-03   0.107960E-01   0.107960E-01
   0.521118E-01   0.110360E-01   0.668120E-03   0.107596E-01   0.107596E-01
   0.522422E-01   0.105830E-01   0.662390E-03   0.107233E-01   0.107233E-01
   0.523727E-01   0.111010E-01   0.670110E-03   0.106871E-01   0.106871E-01
   0.525031E-01   0.107820E-01   0.665870E-03   0.106510E-01   0.106510E-01
   0.526336E-01   0.117100E-01   0.670820E-03   0.106150E-01   0.106150E-01
   0.527640E-01   0.116280E-01   0.672580E-03   0.105791E-01   0.105791E-01
   0.528944E-01   0.991770E-02   0.661830E-03   0.105434E-01   0.105434E-01
   0.530249E-01   0.110760E-01   0.667410E-03   0.105077E-01   0.105077E-01
   0.531553E-01   0.117850E-01   0.676040E-03   0.104721E-01   0.104721E-01
   0.532858E-01   0.102370E-01   0.661670E-03   0.104366E-01   0.104366E-01
   0.534162E-01   0.979240E-02   0.660210E-03   0.104012E-01   0.104012E-01
   0.535467E-01   0.112290E-01   0.673370E-03   0.103660E-01   0.103660E-01
   0.536771E-01   0.104780E-01   0.665090E-03   0.103308E-01   0.103308E-01
   0.538075E-01   0.102460E-01   0.662970E-03   0.102958E-01   0.102958E-01
   0.539380E-01   0.101950E-01   0.666570E-03   0.102608E-01   0.102608E-01
   0.540684E-01   0.983020E-02   0.661000E-03   0.102259E-01   0.102259E-01
   0.541989E-01   0.103130E-01   0.664060E-03   0.101912E-01   0.101912E-01
   0.543293E-01   0.105490E-01   0.671180E-03   0.101566E-01   0.101566E-01
   0.544598E-01   0.110160E-01   0.673030E-03   0.101220E-01   0.101220E-01
   0.545902E-01   0.925980E-02   0.659530E-03   0.100876E-01   0.100876E-01
   0.547206E-01   0.110290E-01   0.671160E-03   0.100533E-01   0.100533E-01
   0.548511E-01   0.107560E-01   0.671730E-03   0.100191E-01   0.100191E-01
   0.549815E-01   0.995330E-02   0.664780E-03   0.998498E-02   0.998498E-02
   0.551120E-01   0.104650E-01   0.672410E-03   0.995096E-02   0.995096E-02
   0.552424E-01   0.104520E-01   0.668640E-03   0.991709E-02   0.991709E-02
   0.553729E-01   0.965640E-02   0.664880E-03   0.988329E-02   0.988329E-02
   0.555033E-01   0.978330E-02   0.663400E-03   0.984963E-02   0.984963E-02
   0.556337E-01   0.114230E-01   0.675060E-03   0.981608E-02   0.981608E-02
   0.557642E-01   0.101850E-01   0.668040E-03   0.978261E-02   0.978261E-02
   0.558946E-01   0.979370E-02   0.668520E-03   0.974927E-02   0.974927E-02
   0.560251E-01   0.996110E-02   0.663700E-03   0.971602E-02   0.971602E-02
   0.561555E-01   0.855760E-02   0.661440E-03   0.968290E-02   0.968290E-02
   0.562860E-01   0.973570E-02   0.662900E-03   0.964987E-02   0.964987E-02
   0.564164E-01   0.914850E-02   0.662410E-03   0.961697E-02   0.961697E-02
   0.565469E-01   0.966790E-02   0.668740E-03   0.958415E-02   0.958415E-02
   0.566773E-01   0.103430E-01   0.669470E-03   0.955147E-02   0.955147E-02
   0.568077E-01   0.895670E-02   0.662410E-03   0.951890E-02   0.951890E-02
   0.569382E-01   0.921680E-02   0.662670E-03   0.948642E-02   0.948642E-02
   0.570686E-01   0.946650E-02   0.663900E-03   0.945407E-02   0.945407E-02
   0.571991E-01   0.901140E-02   0.665990E-03   0.942180E-02   0.942180E-02
   0.573295E-01   0.966910E-02   0.666100E-03   0.938967E-02   0.938967E-02
   0.574600E-01   0.959720E-02   0.665330E-03   0.935762E-02   0.935762E-02
   0.575904E-01   0.946550E-02   0.664940E-03   0.932571E-02   0.932571E-02
   0.577208E-01   0.859510E-02   0.662330E-03   0.929391E-02   0.929391E-02
   0.578513E-01   0.996810E-02   0.669560E-03   0.926220E-02   0.926220E-02
   0.579817E-01   0.101260E-01   0.667710E-03   0.923062E-02   0.923062E-02
   0.581122E-01   0.883890E-02   0.656400E-03   0.919913E-02   0.919913E-02
   0.582426E-01   0.886250E-02   0.657140E-03   0.916777E-02   0.916777E-02
   0.583731E-01   0.943610E-02   0.661590E-03   0.913650E-02   0.913650E-02
   0.585035E-01   0.103610E-01   0.664840E-03   0.910536E-02   0.910536E-02
   0.586339E-01   0.100370E-01   0.664750E-03   0.907434E-02   0.907434E-02
   0.587644E-01   0.954830E-02   0.655920E-03   0.904340E-02   0.904340E-02
   0.588948E-01   0.948500E-02   0.659450E-03   0.901259E-02   0.901259E-02
   0.590253E-01   0.995280E-02   0.658990E-03   0.898188E-02   0.898188E-02
   0.591557E-01   0.932500E-02   0.654730E-03   0.895130E-02   0.895130E-02
   0.592862E-01   0.907260E-02   0.652830E-03   0.892080E-02   0.892080E-02
   0.594166E-01   0.836340E-02   0.646710E-03   0.889044E-02   0.889044E-02
   0.595470E-01   0.897610E-02   0.650270E-03   0.886019E-02   0.886019E-02
   0.596775E-01   0.872940E-02   0.647450E-03   0.883003E-02   0.883003E-02
   0.598079E-01   0.897960E-02   0.644940E-03   0.880000E-02   0.880000E-02
   0.599384E-01   0.878980E-02   0.650900E-03   0.877006E-02   0.877006E-02
   0.600688E-01   0.913340E-02   0.644970E-03   0.874026E-02   0.874026E-02
   0.601993E-01   0.802130E-02   0.640420E-03   0.871054E-02   0.871054E-02
   0.603297E-01   0.912200E-02   0.643480E-03   0.868095E-02   0.868095E-02
   0.604601E-01   0.866810E-02   0.643590E-03   0.865148E-02   0.865148E-02
   0.605906E-01   0.816500E-02   0.634350E-03   0.862209E-02   0.862209E-02
   0.607210E-01   0.857720E-02   0.636370E-03   0.859284E-02   0.859284E-02
   0.608515E-01   0.976040E-02   0.646060E-03   0.856368E-02   0.856368E-02
   0.609819E-01   0.773960E-02   0.635510E-03   0.853464E-02   0.853464E-02
   0.611124E-01   0.943360E-02   0.640380E-03   0.850570E-02   0.850570E-02
   0.612428E-01   0.931950E-02   0.643110E-03   0.847689E-02   0.847689E-02
   0.613732E-01   0.925270E-02   0.642220E-03   0.844819E-02   0.844819E-02
   0.615037E-01   0.880610E-02   0.636680E-03   0.841958E-02   0.841958E-02
   0.616341E-01   0.914950E-02   0.639040E-03   0.839110E-02   0.839110E-02
   0.617646E-01   0.872770E-02   0.638670E-03   0.836270E-02   0.836270E-02
   0.618950E-01   0.880270E-02   0.634300E-03   0.833444E-02   0.833444E-02
   0.620255E-01   0.996620E-02   0.647520E-03   0.830627E-02   0.830627E-02
   0.621559E-01   0.809540E-02   0.628150E-03   0.827823E-02   0.827823E-02
   0.622864E-01   0.834130E-02   0.631660E-03   0.825027E-02   0.825027E-02
   0.624168E-01   0.781580E-02   0.628880E-03   0.822245E-02   0.822245E-02
   0.625472E-01   0.892340E-02   0.634260E-03   0.819474E-02   0.819474E-02
   0.626777E-01   0.799630E-02   0.629580E-03   0.816711E-02   0.816711E-02
   0.628081E-01   0.816340E-02   0.628580E-03   0.813962E-02   0.813962E-02
   0.629386E-01   0.773890E-02   0.626450E-03   0.811221E-02   0.811221E-02
   0.630690E-01   0.792390E-02   0.628200E-03   0.808493E-02   0.808493E-02
   0.631995E-01   0.768110E-02   0.623620E-03   0.805774E-02   0.805774E-02
   0.633299E-01   0.868290E-02   0.629680E-03   0.803068E-02   0.803068E-02
   0.634603E-01   0.979880E-02   0.639940E-03   0.800372E-02   0.800372E-02
   0.635908E-01   0.693350E-02   0.618240E-03   0.797686E-02   0.797686E-02
   0.637212E-01   0.683770E-02   0.617950E-03   0.795012E-02   0.795012E-02
   0.638517E-01   0.770800E-02   0.624560E-03   0.792347E-02   0.792347E-02
   0.639821E-01   0.875790E-02   0.628450E-03   0.789695E-02   0.789695E-02
   0.641126E-01   0.892470E-02   0.631980E-03   0.787051E-02   0.787051E-02
   0.642430E-01   0.850350E-02   0.625900E-03   0.784420E-02   0.784420E-02
   0.643734E-01   0.837140E-02   0.624310E-03   0.781800E-02   0.781800E-02
   0.645039E-01   0.838590E-02   0.627580E-03   0.779189E-02   0.779189E-02
   0.646343E-01   0.699360E-02   0.616340E-03   0.776590E-02   0.776590E-02
   0.647648E-01   0.782230E-02   0.625140E-03   0.773999E-02   0.773999E-02
   0.648952E-01   0.760420E-02   0.617800E-03   0.771422E-02   0.771422E-02
   0.650257E-01   0.865960E-02   0.628330E-03   0.768853E-02   0.768853E-02
   0.651561E-01   0.714390E-02   0.613960E-03   0.766296E-02   0.766296E-02
   0.652865E-01   0.797460E-02   0.620550E-03   0.763750E-02   0.763750E-02
   0.654170E-01   0.691480E-02   0.616230E-03   0.761213E-02   0.761213E-02
   0.655474E-01   0.801650E-02   0.620640E-03   0.758688E-02   0.758688E-02
   0.656779E-01   0.719160E-02   0.612760E-03   0.756171E-02   0.756171E-02
   0.658083E-01   0.730340E-02   0.617770E-03   0.753667E-02   0.753667E-02
   0.659388E-01   0.766190E-02   0.616740E-03   0.751171E-02   0.751171E-02
   0.660692E-01   0.706180E-02   0.614090E-03   0.748688E-02   0.748688E-02
   0.661996E-01   0.857940E-02   0.620500E-03   0.746215E-02   0.746215E-02
   0.663301E-01   0.756230E-02   0.614410E-03   0.743750E-02   0.743750E-02
   0.664605E-01   0.644370E-02   0.609210E-03   0.741298E-02   0.741298E-02
   0.665910E-01   0.799340E-02   0.618500E-03   0.738854E-02   0.738854E-02
   0.667214E-01   0.659770E-02   0.609820E-03   0.736422E-02   0.736422E-02
   0.668519E-01   0.733580E-02   0.610840E-03   0.733998E-02   0.733998E-02
   0.669823E-01   0.811150E-02   0.616210E-03   0.731587E-02   0.731587E-02
   0.671128E-01   0.750320E-02   0.616360E-03   0.729183E-02   0.729183E-02
   0.672432E-01   0.686960E-02   0.605150E-03   0.726792E-02   0.726792E-02
   0.673736E-01   0.801760E-02   0.617460E-03   0.724411E-02   0.724411E-02
   0.675041E-01   0.717540E-02   0.611310E-03   0.722038E-02   0.722038E-02
   0.676345E-01   0.721170E-02   0.607580E-03   0.719677E-02   0.719677E-02
   0.677650E-01   0.657290E-02   0.605710E-03   0.717324E-02   0.717324E-02
   0.678954E-01   0.821400E-02   0.617890E-03   0.714983E-02   0.714983E-02
   0.680259E-01   0.761670E-02   0.609960E-03   0.712650E-02   0.712650E-02
   0.681563E-01   0.655890E-02   0.605690E-03   0.710329E-02   0.710329E-02
   0.682867E-01   0.621250E-02   0.598080E-03   0.708017E-02   0.708017E-02
   0.684172E-01   0.700300E-02   0.604900E-03   0.705714E-02   0.705714E-02
   0.685476E-01   0.685370E-02   0.606210E-03   0.703422E-02   0.703422E-02
   0.686781E-01   0.758040E-02   0.605620E-03   0.701138E-02   0.701138E-02
   0.688085E-01   0.700370E-02   0.608790E-03   0.698866E-02   0.698866E-02
   0.689390E-01   0.722360E-02   0.603820E-03   0.696602E-02   0.696602E-02
   0.690694E-01   0.692080E-02   0.599840E-03   0.694349E-02   0.694349E-02
   0.691998E-01   0.648580E-02   0.603850E-03   0.692106E-02   0.692106E-02
   0.693303E-01   0.711150E-02   0.603080E-03   0.689871E-02   0.689871E-02
   0.694607E-01   0.758040E-02   0.605670E-03   0.687647E-02   0.687647E-02
   0.695912E-01   0.812310E-02   0.611380E-03   0.685430E-02   0.685430E-02
   0.697216E-01   0.732250E-02   0.602750E-03   0.683225E-02   0.683225E-02
   0.698521E-01   0.708290E-02   0.605150E-03   0.681028E-02   0.681028E-02
   0.699825E-01   0.744130E-02   0.602320E-03   0.678842E-02   0.678842E-02
   0.701129E-01   0.732460E-02   0.604860E-03   0.676665E-02   0.676665E-02
   0.702434E-01   0.764190E-02   0.609110E-03   0.674496E-02   0.674496E-02
   0.703738E-01   0.659660E-02   0.598440E-03   0.672338E-02   0.672338E-02
   0.705043E-01   0.747730E-02   0.601470E-03   0.670188E-02   0.670188E-02
   0.706347E-01   0.662990E-02   0.600640E-03   0.668048E-02   0.668048E-02
   0.707652E-01   0.670440E-02   0.594650E-03   0.665916E-02   0.665916E-02
   0.708956E-01   0.671920E-02   0.599430E-03   0.663795E-02   0.663795E-02
   0.710260E-01   0.719800E-02   0.598200E-03   0.661683E-02   0.661683E-02
   0.711565E-01   0.716550E-02   0.599980E-03   0.659578E-02   0.659578E-02
   0.712869E-01   0.771300E-02   0.605230E-03   0.657484E-02   0.657484E-02
   0.714174E-01   0.593010E-02   0.588230E-03   0.655398E-02   0.655398E-02
   0.715478E-01   0.703840E-02   0.595420E-03   0.653322E-02   0.653322E-02
   0.716783E-01   0.622700E-02   0.594760E-03   0.651253E-02   0.651253E-02
   0.718087E-01   0.732700E-02   0.597320E-03   0.649195E-02   0.649195E-02
   0.719392E-01   0.791710E-02   0.605440E-03   0.647144E-02   0.647144E-02
   0.720696E-01   0.525630E-02   0.582290E-03   0.645104E-02   0.645104E-02
   0.722000E-01   0.639640E-02   0.591060E-03   0.643072E-02   0.643072E-02
   0.723305E-01   0.557530E-02   0.588200E-03   0.641048E-02   0.641048E-02
   0.724609E-01   0.697190E-02   0.595330E-03   0.639034E-02   0.639034E-02
   0.725914E-01   0.652300E-02   0.592790E-03   0.637026E-02   0.637026E-02
   0.727218E-01   0.760600E-02   0.596590E-03   0.635029E-02   0.635029E-02
   0.728523E-01   0.736440E-02   0.600760E-03   0.633039E-02   0.633039E-02
   0.729827E-01   0.752190E-02   0.599350E-03   0.631059E-02   0.631059E-02
   0.731131E-01   0.698800E-02   0.593300E-03   0.629088E-02   0.629088E-02
   0.732436E-01   0.747440E-02   0.598510E-03   0.627124E-02   0.627124E-02
   0.733740E-01   0.742680E-02   0.597480E-03   0.625169E-02   0.625169E-02
   0.735045E-01   0.664090E-02   0.586650E-03   0.623221E-02   0.623221E-02
   0.736349E-01   0.711240E-02   0.594450E-03   0.621283E-02   0.621283E-02
   0.737654E-01   0.588180E-02   0.581970E-03   0.619352E-02   0.619352E-02
   0.738958E-01   0.650600E-02   0.589550E-03   0.617431E-02   0.617431E-02
   0.740262E-01   0.646460E-02   0.590710E-03   0.615517E-02   0.615517E-02
   0.741567E-01   0.610270E-02   0.582650E-03   0.613611E-02   0.613611E-02
   0.742871E-01   0.727570E-02   0.591470E-03   0.611714E-02   0.611714E-02
   0.744176E-01   0.632070E-02   0.590420E-03   0.609824E-02   0.609824E-02
   0.745480E-01   0.661410E-02   0.585420E-03   0.607943E-02   0.607943E-02
   0.746785E-01   0.480860E-02   0.576570E-03   0.606068E-02   0.606068E-02
   0.748089E-01   0.612650E-02   0.580820E-03   0.604203E-02   0.604203E-02
   0.749393E-01   0.527730E-02   0.576650E-03   0.602346E-02   0.602346E-02
   0.750698E-01   0.611760E-02   0.585230E-03   0.600495E-02   0.600495E-02
   0.752002E-01   0.555040E-02   0.576210E-03   0.598654E-02   0.598654E-02
   0.753307E-01   0.590810E-02   0.583780E-03   0.596819E-02   0.596819E-02
   0.754611E-01   0.579470E-02   0.584200E-03   0.594993E-02   0.594993E-02
   0.755916E-01   0.645480E-02   0.580940E-03   0.593173E-02   0.593173E-02
   0.757220E-01   0.657730E-02   0.585390E-03   0.591362E-02   0.591362E-02
   0.758524E-01   0.641310E-02   0.579850E-03   0.589559E-02   0.589559E-02
   0.759829E-01   0.608550E-02   0.582870E-03   0.587762E-02   0.587762E-02
   0.761133E-01   0.672420E-02   0.586760E-03   0.585974E-02   0.585974E-02
   0.762438E-01   0.564710E-02   0.573860E-03   0.584192E-02   0.584192E-02
   0.763742E-01   0.602860E-02   0.578850E-03   0.582419E-02   0.582419E-02
   0.765047E-01   0.656020E-02   0.584350E-03   0.580651E-02   0.580651E-02
   0.766351E-01   0.617120E-02   0.576570E-03   0.578893E-02   0.578893E-02
   0.767656E-01   0.609550E-02   0.578760E-03   0.577140E-02   0.577140E-02
   0.768960E-01   0.431930E-02   0.564920E-03   0.575396E-02   0.575396E-02
   0.770264E-01   0.695720E-02   0.582120E-03   0.573659E-02   0.573659E-02
   0.771569E-01   0.556150E-02   0.575050E-03   0.571928E-02   0.571928E-02
   0.772873E-01   0.536240E-02   0.569970E-03   0.570205E-02   0.570205E-02
   0.774178E-01   0.431970E-02   0.565720E-03   0.568488E-02   0.568488E-02
   0.775482E-01   0.629330E-02   0.579340E-03   0.566780E-02   0.566780E-02
   0.776787E-01   0.657270E-02   0.579700E-03   0.565077E-02   0.565077E-02
   0.778091E-01   0.495190E-02   0.568830E-03   0.563382E-02   0.563382E-02
   0.779395E-01   0.542680E-02   0.570560E-03   0.561694E-02   0.561694E-02
   0.780700E-01   0.629080E-02   0.578300E-03   0.560011E-02   0.560011E-02
   0.782004E-01   0.676110E-02   0.583370E-03   0.558337E-02   0.558337E-02
   0.783309E-01   0.619360E-02   0.573530E-03   0.556668E-02   0.556668E-02
   0.784613E-01   0.589240E-02   0.571810E-03   0.555007E-02   0.555007E-02
   0.785918E-01   0.630450E-02   0.575220E-03   0.553352E-02   0.553352E-02
   0.787222E-01   0.663600E-02   0.578060E-03   0.551704E-02   0.551704E-02
   0.788526E-01   0.629600E-02   0.572920E-03   0.550063E-02   0.550063E-02
   0.789831E-01   0.680310E-02   0.576940E-03   0.548427E-02   0.548427E-02
   0.791135E-01   0.595370E-02   0.571470E-03   0.546799E-02   0.546799E-02
   0.792440E-01   0.651720E-02   0.578090E-03   0.545176E-02   0.545176E-02
   0.793744E-01   0.463560E-02   0.561790E-03   0.543561E-02   0.543561E-02
   0.795049E-01   0.520110E-02   0.565950E-03   0.541950E-02   0.541950E-02
   0.796353E-01   0.558790E-02   0.566130E-03   0.540348E-02   0.540348E-02
   0.797657E-01   0.601700E-02   0.572890E-03   0.538751E-02   0.538751E-02
   0.798962E-01   0.677470E-02   0.576120E-03   0.537160E-02   0.537160E-02
   0.800266E-01   0.551390E-02   0.566010E-03   0.535576E-02   0.535576E-02
   0.801571E-01   0.491040E-02   0.562350E-03   0.533996E-02   0.533996E-02
   0.802875E-01   0.573970E-02   0.572530E-03   0.532424E-02   0.532424E-02
   0.804180E-01   0.448360E-02   0.557450E-03   0.530857E-02   0.530857E-02
   0.805484E-01   0.633530E-02   0.575350E-03   0.529297E-02   0.529297E-02
   0.806788E-01   0.630440E-02   0.567760E-03   0.527743E-02   0.527743E-02
   0.808093E-01   0.553240E-02   0.564540E-03   0.526194E-02   0.526194E-02
   0.809397E-01   0.511740E-02   0.563480E-03   0.524652E-02   0.524652E-02
   0.810702E-01   0.539790E-02   0.563280E-03   0.523114E-02   0.523114E-02
   0.812006E-01   0.559870E-02   0.565310E-03   0.521583E-02   0.521583E-02
   0.813311E-01   0.432160E-02   0.558520E-03   0.520057E-02   0.520057E-02
   0.814615E-01   0.523510E-02   0.558060E-03   0.518538E-02   0.518538E-02
   0.815920E-01   0.596600E-02   0.568890E-03   0.517023E-02   0.517023E-02
   0.817224E-01   0.558920E-02   0.559620E-03   0.515514E-02   0.515514E-02
   0.818528E-01   0.505410E-02   0.560140E-03   0.514012E-02   0.514012E-02
   0.819833E-01   0.436200E-02   0.556880E-03   0.512514E-02   0.512514E-02
   0.821137E-01   0.535840E-02   0.558540E-03   0.511022E-02   0.511022E-02
   0.822442E-01   0.348040E-02   0.548940E-03   0.509534E-02   0.509534E-02
   0.823746E-01   0.515500E-02   0.558160E-03   0.508054E-02   0.508054E-02
   0.825051E-01   0.531690E-02   0.559880E-03   0.506577E-02   0.506577E-02
   0.826355E-01   0.479530E-02   0.558340E-03   0.505107E-02   0.505107E-02
   0.827659E-01   0.564530E-02   0.561640E-03   0.503642E-02   0.503642E-02
   0.828964E-01   0.489930E-02   0.555410E-03   0.502181E-02   0.502181E-02
   0.830268E-01   0.584630E-02   0.565240E-03   0.500726E-02   0.500726E-02
   0.831573E-01   0.656160E-02   0.564260E-03   0.499275E-02   0.499275E-02
   0.832877E-01   0.570520E-02   0.562790E-03   0.497831E-02   0.497831E-02
   0.834182E-01   0.517640E-02   0.558340E-03   0.496390E-02   0.496390E-02
   0.835486E-01   0.569800E-02   0.560600E-03   0.494956E-02   0.494956E-02
   0.836790E-01   0.460650E-02   0.551390E-03   0.493526E-02   0.493526E-02
   0.838095E-01   0.537780E-02   0.553230E-03   0.492100E-02   0.492100E-02
   0.839399E-01   0.512870E-02   0.557800E-03   0.490680E-02   0.490680E-02
   0.840704E-01   0.521200E-02   0.558360E-03   0.489264E-02   0.489264E-02
   0.842008E-01   0.518080E-02   0.552650E-03   0.487854E-02   0.487854E-02
   0.843313E-01   0.595730E-02   0.562490E-03   0.486448E-02   0.486448E-02
   0.844617E-01   0.375610E-02   0.547630E-03   0.485047E-02   0.485047E-02
   0.845921E-01   0.487660E-02   0.550160E-03   0.483651E-02   0.483651E-02
   0.847226E-01   0.466660E-02   0.551430E-03   0.482258E-02   0.482258E-02
   0.848530E-01   0.432490E-02   0.547860E-03   0.480871E-02   0.480871E-02
   0.849835E-01   0.536970E-02   0.555200E-03   0.479488E-02   0.479488E-02
   0.851139E-01   0.501970E-02   0.554650E-03   0.478110E-02   0.478110E-02
   0.852444E-01   0.531670E-02   0.552910E-03   0.476736E-02   0.476736E-02
   0.853748E-01   0.471710E-02   0.550290E-03   0.475367E-02   0.475367E-02
   0.855052E-01   0.488820E-02   0.552420E-03   0.474002E-02   0.474002E-02
   0.856357E-01   0.495440E-02   0.551870E-03   0.472641E-02   0.472641E-02
   0.857661E-01   0.501400E-02   0.551750E-03   0.471285E-02   0.471285E-02
   0.858966E-01   0.452680E-02   0.544810E-03   0.469932E-02   0.469932E-02
   0.860270E-01   0.499600E-02   0.549130E-03   0.468585E-02   0.468585E-02
   0.861575E-01   0.521870E-02   0.550900E-03   0.467240E-02   0.467240E-02
   0.862879E-01   0.441160E-02   0.540430E-03   0.465901E-02   0.465901E-02
   0.864184E-01   0.395030E-02   0.544500E-03   0.464565E-02   0.464565E-02
   0.865488E-01   0.361040E-02   0.539720E-03   0.463234E-02   0.463234E-02
   0.866792E-01   0.555890E-02   0.551090E-03   0.461907E-02   0.461907E-02
   0.868097E-01   0.531080E-02   0.552680E-03   0.460583E-02   0.460583E-02
   0.869401E-01   0.490770E-02   0.545840E-03   0.459265E-02   0.459265E-02
   0.870706E-01   0.560540E-02   0.552930E-03   0.457948E-02   0.457948E-02
   0.872010E-01   0.506520E-02   0.547770E-03   0.456637E-02   0.456637E-02
   0.873315E-01   0.503920E-02   0.547020E-03   0.455329E-02   0.455329E-02
   0.874619E-01   0.426820E-02   0.543300E-03   0.454026E-02   0.454026E-02
   0.875923E-01   0.494260E-02   0.544640E-03   0.452726E-02   0.452726E-02
   0.877228E-01   0.534740E-02   0.549210E-03   0.451429E-02   0.451429E-02
   0.878532E-01   0.440490E-02   0.543720E-03   0.450137E-02   0.450137E-02
   0.879837E-01   0.476320E-02   0.542410E-03   0.448847E-02   0.448847E-02
   0.881141E-01   0.467500E-02   0.547120E-03   0.447562E-02   0.447562E-02
   0.882446E-01   0.475710E-02   0.542090E-03   0.446280E-02   0.446280E-02
   0.883750E-01   0.421070E-02   0.539640E-03   0.445002E-02   0.445002E-02
   0.885054E-01   0.510650E-02   0.548540E-03   0.443728E-02   0.443728E-02
   0.886359E-01   0.435170E-02   0.537890E-03   0.442456E-02   0.442456E-02
   0.887663E-01   0.422590E-02   0.539010E-03   0.441189E-02   0.441189E-02
   0.888968E-01   0.460600E-02   0.544300E-03   0.439924E-02   0.439924E-02
   0.890272E-01   0.428710E-02   0.534910E-03   0.438664E-02   0.438664E-02
   0.891577E-01   0.473780E-02   0.543550E-03   0.437406E-02   0.437406E-02
   0.892881E-01   0.448580E-02   0.540480E-03   0.436152E-02   0.436152E-02
   0.894185E-01   0.439460E-02   0.538130E-03   0.434901E-02   0.434901E-02
   0.895490E-01   0.471590E-02   0.543040E-03   0.433653E-02   0.433653E-02
   0.896794E-01   0.439240E-02   0.539410E-03   0.432409E-02   0.432409E-02
   0.898099E-01   0.373940E-02   0.532340E-03   0.431168E-02   0.431168E-02
   0.899403E-01   0.421650E-02   0.538410E-03   0.429930E-02   0.429930E-02
   0.900708E-01   0.505150E-02   0.538060E-03   0.428695E-02   0.428695E-02
   0.902012E-01   0.371390E-02   0.535030E-03   0.427463E-02   0.427463E-02
   0.903316E-01   0.423840E-02   0.536610E-03   0.426235E-02   0.426235E-02
   0.904621E-01   0.494940E-02   0.539870E-03   0.425009E-02   0.425009E-02
   0.905925E-01   0.477280E-02   0.540720E-03   0.423787E-02   0.423787E-02
   0.907230E-01   0.340020E-02   0.529480E-03   0.422566E-02   0.422566E-02
   0.908534E-01   0.409090E-02   0.536230E-03   0.421350E-02   0.421350E-02
   0.909839E-01   0.430170E-02   0.537720E-03   0.420136E-02   0.420136E-02
   0.911143E-01   0.483460E-02   0.537060E-03   0.418925E-02   0.418925E-02
   0.912448E-01   0.425830E-02   0.537570E-03   0.417717E-02   0.417717E-02
   0.913752E-01   0.427080E-02   0.532470E-03   0.416512E-02   0.416512E-02
   0.915056E-01   0.408950E-02   0.532660E-03   0.415310E-02   0.415310E-02
   0.916361E-01   0.427720E-02   0.546290E-03   0.414110E-02   0.414110E-02
   0.917665E-01   0.419320E-02   0.548820E-03   0.412914E-02   0.412914E-02
   0.918970E-01   0.406800E-02   0.553950E-03   0.411719E-02   0.411719E-02
   0.920274E-01   0.436030E-02   0.558080E-03   0.410528E-02   0.410528E-02
   0.921579E-01   0.313830E-02   0.552360E-03   0.409339E-02   0.409339E-02
   0.922883E-01   0.298880E-02   0.556090E-03   0.408153E-02   0.408153E-02
   0.924187E-01   0.477690E-02   0.568900E-03   0.406970E-02   0.406970E-02
   0.925492E-01   0.339340E-02   0.562390E-03   0.405789E-02   0.405789E-02
   0.926796E-01   0.373210E-02   0.567420E-03   0.404611E-02   0.404611E-02
   0.928101E-01   0.347330E-02   0.565840E-03   0.403434E-02   0.403434E-02
   0.929405E-01   0.358680E-02   0.557700E-03   0.402262E-02   0.402262E-02
   0.930710E-01   0.360770E-02   0.552490E-03   0.401090E-02   0.401090E-02
   0.932014E-01   0.446630E-02   0.555400E-03   0.399922E-02   0.399922E-02
   0.933318E-01   0.398700E-02   0.552450E-03   0.398757E-02   0.398757E-02
   0.934623E-01   0.379630E-02   0.548040E-03   0.397593E-02   0.397593E-02
   0.935927E-01   0.341140E-02   0.544000E-03   0.396432E-02   0.396432E-02
   0.937232E-01   0.359490E-02   0.547000E-03   0.395273E-02   0.395273E-02
   0.938536E-01   0.435130E-02   0.548070E-03   0.394117E-02   0.394117E-02
   0.939841E-01   0.453010E-02   0.549100E-03   0.392962E-02   0.392962E-02
   0.941145E-01   0.383320E-02   0.537950E-03   0.391811E-02   0.391811E-02
   0.942449E-01   0.468690E-02   0.547300E-03   0.390662E-02   0.390662E-02
   0.943754E-01   0.387560E-02   0.540720E-03   0.389514E-02   0.389514E-02
   0.945058E-01   0.415540E-02   0.542600E-03   0.388369E-02   0.388369E-02
   0.946363E-01   0.386970E-02   0.541730E-03   0.387226E-02   0.387226E-02
   0.947667E-01   0.300670E-02   0.536350E-03   0.386085E-02   0.386085E-02
   0.948972E-01   0.409630E-02   0.535490E-03   0.384946E-02   0.384946E-02
   0.950276E-01   0.372860E-02   0.538800E-03   0.383810E-02   0.383810E-02
   0.951580E-01   0.428270E-02   0.539190E-03   0.382676E-02   0.382676E-02
   0.952885E-01   0.396600E-02   0.534880E-03   0.381543E-02   0.381543E-02
   0.954189E-01   0.360490E-02   0.537440E-03   0.380414E-02   0.380414E-02
   0.955494E-01   0.403100E-02   0.535140E-03   0.379285E-02   0.379285E-02
   0.956798E-01   0.406190E-02   0.535440E-03   0.378160E-02   0.378160E-02
   0.958103E-01   0.366570E-02   0.533390E-03   0.377035E-02   0.377035E-02
   0.959407E-01   0.382930E-02   0.531530E-03   0.375913E-02   0.375913E-02
   0.960712E-01   0.255300E-02   0.531320E-03   0.374792E-02   0.374792E-02
   0.962016E-01   0.399000E-02   0.532610E-03   0.373675E-02   0.373675E-02
   0.963320E-01   0.351000E-02   0.527970E-03   0.372559E-02   0.372559E-02
   0.964625E-01   0.369590E-02   0.533270E-03   0.371444E-02   0.371444E-02
   0.965929E-01   0.412050E-02   0.530500E-03   0.370332E-02   0.370332E-02
   0.967234E-01   0.284000E-02   0.524570E-03   0.369221E-02   0.369221E-02
   0.968538E-01   0.420370E-02   0.533730E-03   0.368113E-02   0.368113E-02
   0.969843E-01   0.430470E-02   0.531820E-03   0.367005E-02   0.367005E-02
   0.971147E-01   0.386650E-02   0.530590E-03   0.365901E-02   0.365901E-02
   0.972451E-01   0.315730E-02   0.525150E-03   0.364798E-02   0.364798E-02
   0.973756E-01   0.308930E-02   0.523650E-03   0.363696E-02   0.363696E-02
   0.975060E-01   0.361400E-02   0.530380E-03   0.362597E-02   0.362597E-02
   0.976365E-01   0.371880E-02   0.528640E-03   0.361498E-02   0.361498E-02
   0.977669E-01   0.360170E-02   0.525800E-03   0.360403E-02   0.360403E-02
   0.978974E-01   0.338460E-02   0.523770E-03   0.359308E-02   0.359308E-02
   0.980278E-01   0.345690E-02   0.524090E-03   0.358215E-02   0.358215E-02
   0.981582E-01   0.349960E-02   0.522390E-03   0.357125E-02   0.357125E-02
   0.982887E-01   0.355480E-02   0.521130E-03   0.356035E-02   0.356035E-02
   0.984191E-01   0.443560E-02   0.524660E-03   0.354948E-02   0.354948E-02
   0.985496E-01   0.323340E-02   0.519240E-03   0.353861E-02   0.353861E-02
   0.986800E-01   0.354470E-02   0.516160E-03   0.352778E-02   0.352778E-02
   0.988105E-01   0.398190E-02   0.521290E-03   0.351694E-02   0.351694E-02
   0.989409E-01   0.222970E-02   0.505970E-03   0.350614E-02   0.350614E-02
   0.990713E-01   0.301030E-02   0.511920E-03   0.349535E-02   0.349535E-02
   0.992018E-01   0.384930E-02   0.518800E-03   0.348456E-02   0.348456E-02
   0.993322E-01   0.324310E-02   0.509450E-03   0.347380E-02   0.347380E-02
   0.994627E-01   0.373820E-02   0.517250E-03   0.346305E-02   0.346305E-02
   0.995931E-01   0.269660E-02   0.508570E-03   0.345233E-02   0.345233E-02
   0.997236E-01   0.350280E-02   0.511930E-03   0.344160E-02   0.344160E-02
   0.998540E-01   0.344070E-02   0.513930E-03   0.343091E-02   0.343091E-02
   0.999844E-01   0.385390E-02   0.514470E-03   0.342023E-02   0.342023E-02
   0.100115E+00   0.241650E-02   0.507780E-03   0.340954E-02   0.340954E-02
   0.100245E+00   0.328550E-02   0.514490E-03   0.339892E-02   0.339892E-02
   0.100376E+00   0.353880E-02   0.512580E-03   0.338824E-02   0.338824E-02
   0.100506E+00   0.308140E-02   0.512910E-03   0.337765E-02   0.337765E-02
   0.100637E+00   0.226340E-02   0.504680E-03   0.336699E-02   0.336699E-02
   0.100767E+00   0.317480E-02   0.511970E-03   0.335643E-02   0.335643E-02
   0.100898E+00   0.360940E-02   0.515960E-03   0.334581E-02   0.334581E-02
   0.101028E+00   0.355340E-02   0.512980E-03   0.333527E-02   0.333527E-02
   0.101158E+00   0.373730E-02   0.516160E-03   0.332476E-02   0.332476E-02
   0.101289E+00   0.315410E-02   0.515600E-03   0.331417E-02   0.331417E-02
   0.101419E+00   0.401370E-02   0.513400E-03   0.330369E-02   0.330369E-02
   0.101550E+00   0.318030E-02   0.510770E-03   0.329313E-02   0.329313E-02
   0.101680E+00   0.320910E-02   0.511820E-03   0.328267E-02   0.328267E-02
   0.101811E+00   0.407060E-02   0.515620E-03   0.327214E-02   0.327214E-02
   0.101941E+00   0.326170E-02   0.511680E-03   0.326171E-02   0.326171E-02
   0.102072E+00   0.268170E-02   0.504320E-03   0.325121E-02   0.325121E-02
   0.102202E+00   0.255850E-02   0.506900E-03   0.324081E-02   0.324081E-02
   0.102332E+00   0.406820E-02   0.515290E-03   0.323042E-02   0.323042E-02
   0.102463E+00   0.268910E-02   0.505750E-03   0.321996E-02   0.321996E-02
   0.102593E+00   0.199090E-02   0.502680E-03   0.320959E-02   0.320959E-02
   0.102724E+00   0.284880E-02   0.504690E-03   0.319916E-02   0.319916E-02
   0.102854E+00   0.365800E-02   0.512920E-03   0.318883E-02   0.318883E-02
   0.102985E+00   0.391250E-02   0.516190E-03   0.317842E-02   0.317842E-02
   0.103115E+00   0.193280E-02   0.497690E-03   0.316811E-02   0.316811E-02
   0.103246E+00   0.402690E-02   0.513600E-03   0.315773E-02   0.315773E-02
   0.103376E+00   0.330300E-02   0.512290E-03   0.314745E-02   0.314745E-02
   0.103506E+00   0.345680E-02   0.507140E-03   0.313718E-02   0.313718E-02
   0.103637E+00   0.330380E-02   0.509030E-03   0.312684E-02   0.312684E-02
   0.103767E+00   0.287840E-02   0.506390E-03   0.311660E-02   0.311660E-02
   0.103898E+00   0.390860E-02   0.513340E-03   0.310629E-02   0.310629E-02
   0.104028E+00   0.254660E-02   0.504200E-03   0.309607E-02   0.309607E-02
   0.104159E+00   0.337650E-02   0.505240E-03   0.308578E-02   0.308578E-02
   0.104289E+00   0.367490E-02   0.507190E-03   0.307559E-02   0.307559E-02
   0.104420E+00   0.296540E-02   0.507080E-03   0.306533E-02   0.306533E-02
   0.104550E+00   0.351460E-02   0.505980E-03   0.305517E-02   0.305517E-02
   0.104680E+00   0.329640E-02   0.504040E-03   0.304501E-02   0.304501E-02
   0.104811E+00   0.307700E-02   0.504700E-03   0.303479E-02   0.303479E-02
   0.104941E+00   0.326360E-02   0.506170E-03   0.302467E-02   0.302467E-02
   0.105072E+00   0.208820E-02   0.498100E-03   0.301447E-02   0.301447E-02
   0.105202E+00   0.274220E-02   0.498080E-03   0.300437E-02   0.300437E-02
   0.105333E+00   0.202700E-02   0.498010E-03   0.299420E-02   0.299420E-02
   0.105463E+00   0.296120E-02   0.503640E-03   0.298413E-02   0.298413E-02
   0.105594E+00   0.433590E-02   0.510160E-03   0.297398E-02   0.297398E-02
   0.105724E+00   0.288540E-02   0.501320E-03   0.296393E-02   0.296393E-02
   0.105854E+00   0.386280E-02   0.508440E-03   0.295389E-02   0.295389E-02
   0.105985E+00   0.333490E-02   0.502490E-03   0.294379E-02   0.294379E-02
   0.106115E+00   0.349420E-02   0.504880E-03   0.293378E-02   0.293378E-02
   0.106246E+00   0.280200E-02   0.500650E-03   0.292370E-02   0.292370E-02
   0.106376E+00   0.360650E-02   0.508700E-03   0.291371E-02   0.291371E-02
   0.106507E+00   0.336590E-02   0.504170E-03   0.290366E-02   0.290366E-02
   0.106637E+00   0.307520E-02   0.498960E-03   0.289370E-02   0.289370E-02
   0.106768E+00   0.315950E-02   0.502890E-03   0.288368E-02   0.288368E-02
   0.106898E+00   0.242430E-02   0.494770E-03   0.287374E-02   0.287374E-02
   0.107028E+00   0.311740E-02   0.500280E-03   0.286382E-02   0.286382E-02
   0.107159E+00   0.253650E-02   0.499080E-03   0.285383E-02   0.285383E-02
   0.107289E+00   0.251470E-02   0.492340E-03   0.284393E-02   0.284393E-02
   0.107420E+00   0.275970E-02   0.497620E-03   0.283397E-02   0.283397E-02
   0.107550E+00   0.297370E-02   0.497630E-03   0.282410E-02   0.282410E-02
   0.107681E+00   0.285640E-02   0.498660E-03   0.281417E-02   0.281417E-02
   0.107811E+00   0.312970E-02   0.501410E-03   0.280432E-02   0.280432E-02
   0.107941E+00   0.278270E-02   0.495480E-03   0.279449E-02   0.279449E-02
   0.108072E+00   0.277100E-02   0.498080E-03   0.278460E-02   0.278460E-02
   0.108202E+00   0.261500E-02   0.497180E-03   0.277479E-02   0.277479E-02
   0.108333E+00   0.282680E-02   0.497190E-03   0.276492E-02   0.276492E-02
   0.108463E+00   0.244920E-02   0.507940E-03   0.275514E-02   0.275514E-02
   0.108594E+00   0.270080E-02   0.510130E-03   0.274530E-02   0.274530E-02
   0.108724E+00   0.256940E-02   0.515620E-03   0.273555E-02   0.273555E-02
   0.108855E+00   0.250070E-02   0.517720E-03   0.272573E-02   0.272573E-02
   0.108985E+00   0.315280E-02   0.520420E-03   0.271600E-02   0.271600E-02
   0.109115E+00   0.243480E-02   0.524240E-03   0.270629E-02   0.270629E-02
   0.109246E+00   0.250540E-02   0.525090E-03   0.269651E-02   0.269651E-02
   0.109376E+00   0.244570E-02   0.522340E-03   0.268683E-02   0.268683E-02
   0.109507E+00   0.289580E-02   0.533080E-03   0.267708E-02   0.267708E-02
   0.109637E+00   0.296390E-02   0.533590E-03   0.266742E-02   0.266742E-02
   0.109768E+00   0.338810E-02   0.535280E-03   0.265770E-02   0.265770E-02
   0.109898E+00   0.310080E-02   0.538820E-03   0.264807E-02   0.264807E-02
   0.110029E+00   0.283950E-02   0.533780E-03   0.263837E-02   0.263837E-02
   0.110159E+00   0.290020E-02   0.540770E-03   0.262877E-02   0.262877E-02
   0.110289E+00   0.244340E-02   0.539090E-03   0.261918E-02   0.261918E-02
   0.110420E+00   0.240710E-02   0.539340E-03   0.260952E-02   0.260952E-02
   0.110550E+00   0.326260E-02   0.547950E-03   0.259996E-02   0.259996E-02
   0.110681E+00   0.180140E-02   0.537380E-03   0.259034E-02   0.259034E-02
   0.110811E+00   0.204280E-02   0.541280E-03   0.258080E-02   0.258080E-02
   0.110942E+00   0.210450E-02   0.543710E-03   0.257121E-02   0.257121E-02
   0.111072E+00   0.254760E-02   0.546590E-03   0.256170E-02   0.256170E-02
   0.111203E+00   0.236270E-02   0.547290E-03   0.255213E-02   0.255213E-02
   0.111333E+00   0.267730E-02   0.550850E-03   0.254265E-02   0.254265E-02
   0.111463E+00   0.309670E-02   0.554740E-03   0.253319E-02   0.253319E-02
   0.111594E+00   0.144120E-02   0.547200E-03   0.252367E-02   0.252367E-02
   0.111724E+00   0.232420E-02   0.553590E-03   0.251423E-02   0.251423E-02
   0.111855E+00   0.327950E-02   0.560830E-03   0.250474E-02   0.250474E-02
   0.111985E+00   0.240440E-02   0.556710E-03   0.249533E-02   0.249533E-02
   0.112116E+00   0.250420E-02   0.554730E-03   0.248586E-02   0.248586E-02
   0.112246E+00   0.170260E-02   0.551150E-03   0.247649E-02   0.247649E-02
   0.112377E+00   0.246050E-02   0.557670E-03   0.246705E-02   0.246705E-02
   0.112507E+00   0.161690E-02   0.553150E-03   0.245771E-02   0.245771E-02
   0.112637E+00   0.131330E-02   0.553760E-03   0.244837E-02   0.244837E-02
   0.112768E+00   0.262190E-02   0.562110E-03   0.243898E-02   0.243898E-02
   0.112898E+00   0.235270E-02   0.563940E-03   0.242968E-02   0.242968E-02
   0.113029E+00   0.161140E-02   0.559040E-03   0.242032E-02   0.242032E-02
   0.113159E+00   0.254500E-02   0.564630E-03   0.241105E-02   0.241105E-02
   0.113290E+00   0.200840E-02   0.557430E-03   0.240172E-02   0.240172E-02
   0.113420E+00   0.180730E-02   0.542870E-03   0.239248E-02   0.239248E-02
   0.113551E+00   0.170970E-02   0.538360E-03   0.238319E-02   0.238319E-02
   0.113681E+00   0.163100E-02   0.536880E-03   0.237398E-02   0.237398E-02
   0.113811E+00   0.210400E-02   0.534170E-03   0.236478E-02   0.236478E-02
   0.113942E+00   0.235920E-02   0.540220E-03   0.235553E-02   0.235553E-02
   0.114072E+00   0.239810E-02   0.535480E-03   0.234637E-02   0.234637E-02
   0.114203E+00   0.194260E-02   0.529600E-03   0.233715E-02   0.233715E-02
   0.114333E+00   0.170640E-02   0.527730E-03   0.232802E-02   0.232802E-02
   0.114464E+00   0.235400E-02   0.527180E-03   0.231884E-02   0.231884E-02
   0.114594E+00   0.284940E-02   0.528380E-03   0.230974E-02   0.230974E-02
   0.114725E+00   0.271560E-02   0.530060E-03   0.230059E-02   0.230059E-02
   0.114855E+00   0.172580E-02   0.517660E-03   0.229152E-02   0.229152E-02
   0.114985E+00   0.218080E-02   0.524210E-03   0.228248E-02   0.228248E-02
   0.115116E+00   0.141860E-02   0.517220E-03   0.227337E-02   0.227337E-02
   0.115246E+00   0.124170E-02   0.512340E-03   0.226436E-02   0.226436E-02
   0.115377E+00   0.219520E-02   0.520360E-03   0.225529E-02   0.225529E-02
   0.115507E+00   0.216610E-02   0.515880E-03   0.224631E-02   0.224631E-02
   0.115638E+00   0.213140E-02   0.518700E-03   0.223728E-02   0.223728E-02
   0.115768E+00   0.190590E-02   0.515490E-03   0.222833E-02   0.222833E-02
   0.115899E+00   0.218810E-02   0.512840E-03   0.221933E-02   0.221933E-02
   0.116029E+00   0.145880E-02   0.512990E-03   0.221042E-02   0.221042E-02
   0.116159E+00   0.175620E-02   0.511900E-03   0.220152E-02   0.220152E-02
   0.116290E+00   0.241500E-02   0.513720E-03   0.219257E-02   0.219257E-02
   0.116420E+00   0.255520E-02   0.516290E-03   0.218371E-02   0.218371E-02
   0.116551E+00   0.154370E-02   0.508260E-03   0.217480E-02   0.217480E-02
   0.116681E+00   0.173960E-02   0.508300E-03   0.216598E-02   0.216598E-02
   0.116812E+00   0.299120E-02   0.517540E-03   0.215710E-02   0.215710E-02
   0.116942E+00   0.256170E-02   0.511430E-03   0.214831E-02   0.214831E-02
   0.117073E+00   0.130290E-02   0.504490E-03   0.213947E-02   0.213947E-02
   0.117203E+00   0.334580E-02   0.514440E-03   0.213072E-02   0.213072E-02
   0.117333E+00   0.707800E-03   0.496360E-03   0.212199E-02   0.212199E-02
   0.117464E+00   0.201850E-02   0.507730E-03   0.211320E-02   0.211320E-02
   0.117594E+00   0.110420E-02   0.496500E-03   0.210450E-02   0.210450E-02
   0.117725E+00   0.229430E-02   0.506390E-03   0.209576E-02   0.209576E-02
   0.117855E+00   0.185590E-02   0.506310E-03   0.208710E-02   0.208710E-02
   0.117986E+00   0.278160E-02   0.506230E-03   0.207839E-02   0.207839E-02
   0.118116E+00   0.254350E-02   0.506610E-03   0.206976E-02   0.206976E-02
   0.118247E+00   0.228940E-02   0.504050E-03   0.206109E-02   0.206109E-02
   0.118377E+00   0.173820E-02   0.499710E-03   0.205251E-02   0.205251E-02
   0.118507E+00   0.208060E-02   0.500150E-03   0.204394E-02   0.204394E-02
   0.118638E+00   0.239940E-02   0.500080E-03   0.203533E-02   0.203533E-02
   0.118768E+00   0.202620E-02   0.498970E-03   0.202680E-02   0.202680E-02
   0.118899E+00   0.236570E-02   0.500300E-03   0.201823E-02   0.201823E-02
   0.119029E+00   0.227640E-02   0.497100E-03   0.200974E-02   0.200974E-02
   0.119160E+00   0.128890E-02   0.490750E-03   0.200120E-02   0.200120E-02
   0.119290E+00   0.124060E-02   0.487850E-03   0.199275E-02   0.199275E-02
   0.119420E+00   0.185580E-02   0.497140E-03   0.198433E-02   0.198433E-02
   0.119551E+00   0.309010E-02   0.499560E-03   0.197585E-02   0.197585E-02
   0.119681E+00   0.227560E-02   0.491740E-03   0.196746E-02   0.196746E-02
   0.119812E+00   0.234780E-02   0.494160E-03   0.195903E-02   0.195903E-02
   0.119942E+00   0.280070E-02   0.497210E-03   0.195068E-02   0.195068E-02
   0.120073E+00   0.144840E-02   0.484130E-03   0.194229E-02   0.194229E-02
   0.120203E+00   0.169950E-02   0.485990E-03   0.193398E-02   0.193398E-02
   0.120334E+00   0.235960E-02   0.489870E-03   0.192563E-02   0.192563E-02
   0.120464E+00   0.130770E-02   0.482240E-03   0.191736E-02   0.191736E-02
   0.120594E+00   0.218880E-02   0.489250E-03   0.190911E-02   0.190911E-02
   0.120725E+00   0.196810E-02   0.485090E-03   0.190083E-02   0.190083E-02
   0.120855E+00   0.191980E-02   0.486290E-03   0.189262E-02   0.189262E-02
   0.120986E+00   0.169130E-02   0.482360E-03   0.188437E-02   0.188437E-02
   0.121116E+00   0.320580E-02   0.491800E-03   0.187621E-02   0.187621E-02
   0.121247E+00   0.140690E-02   0.481550E-03   0.186801E-02   0.186801E-02
   0.121377E+00   0.155340E-02   0.478280E-03   0.185989E-02   0.185989E-02
   0.121508E+00   0.127670E-02   0.478880E-03   0.185173E-02   0.185173E-02
   0.121638E+00   0.266250E-02   0.485050E-03   0.184365E-02   0.184365E-02
   0.121768E+00   0.166080E-02   0.476680E-03   0.183560E-02   0.183560E-02
   0.121899E+00   0.115410E-02   0.475220E-03   0.182750E-02   0.182750E-02
   0.122029E+00   0.227150E-02   0.480850E-03   0.181949E-02   0.181949E-02
   0.122160E+00   0.150100E-02   0.477940E-03   0.181144E-02   0.181144E-02
   0.122290E+00   0.201350E-02   0.480770E-03   0.180347E-02   0.180347E-02
   0.122421E+00   0.150890E-02   0.472710E-03   0.179547E-02   0.179547E-02
   0.122551E+00   0.126570E-02   0.473860E-03   0.178754E-02   0.178754E-02
   0.122682E+00   0.248160E-02   0.481100E-03   0.177958E-02   0.177958E-02
   0.122812E+00   0.172770E-02   0.474970E-03   0.177170E-02   0.177170E-02
   0.122942E+00   0.173850E-02   0.476030E-03   0.176385E-02   0.176385E-02
   0.123073E+00   0.206750E-02   0.476660E-03   0.175595E-02   0.175595E-02
   0.123203E+00   0.129260E-02   0.471190E-03   0.174814E-02   0.174814E-02
   0.123334E+00   0.992780E-03   0.469830E-03   0.174030E-02   0.174030E-02
   0.123464E+00   0.976090E-03   0.468910E-03   0.173253E-02   0.173253E-02
   0.123595E+00   0.999380E-03   0.469630E-03   0.172473E-02   0.172473E-02
   0.123725E+00   0.168720E-02   0.473190E-03   0.171701E-02   0.171701E-02
   0.123856E+00   0.203070E-02   0.472430E-03   0.170926E-02   0.170926E-02
   0.123986E+00   0.153260E-02   0.474080E-03   0.170158E-02   0.170158E-02
   0.124116E+00   0.165640E-02   0.471370E-03   0.169393E-02   0.169393E-02
   0.124247E+00   0.200350E-02   0.474270E-03   0.168625E-02   0.168625E-02
   0.124377E+00   0.121540E-02   0.471780E-03   0.167865E-02   0.167865E-02
   0.124508E+00   0.297200E-02   0.478280E-03   0.167101E-02   0.167101E-02
   0.124638E+00   0.211750E-02   0.475710E-03   0.166345E-02   0.166345E-02
   0.124769E+00   0.146940E-02   0.469400E-03   0.165586E-02   0.165586E-02
   0.124899E+00   0.792980E-03   0.466040E-03   0.164836E-02   0.164836E-02
   0.125030E+00   0.142590E-02   0.470280E-03   0.164081E-02   0.164081E-02
   0.125160E+00   0.232380E-02   0.474040E-03   0.163335E-02   0.163335E-02
   0.125290E+00   0.208780E-02   0.472830E-03   0.162592E-02   0.162592E-02
   0.125421E+00   0.188370E-02   0.473150E-03   0.161845E-02   0.161845E-02
   0.125551E+00   0.151220E-02   0.467220E-03   0.161106E-02   0.161106E-02
   0.125682E+00   0.118510E-02   0.466970E-03   0.160364E-02   0.160364E-02
   0.125812E+00   0.151320E-02   0.467380E-03   0.159630E-02   0.159630E-02
   0.125943E+00   0.173300E-02   0.469000E-03   0.158893E-02   0.158893E-02
   0.126073E+00   0.192630E-02   0.472070E-03   0.158164E-02   0.158164E-02
   0.126204E+00   0.134000E-02   0.465420E-03   0.157432E-02   0.157432E-02
   0.126334E+00   0.152410E-02   0.467580E-03   0.156708E-02   0.156708E-02
   0.126464E+00   0.915080E-03   0.465250E-03   0.155987E-02   0.155987E-02
   0.126595E+00   0.202290E-02   0.467820E-03   0.155262E-02   0.155262E-02
   0.126725E+00   0.159490E-02   0.468130E-03   0.154545E-02   0.154545E-02
   0.126856E+00   0.179140E-02   0.467590E-03   0.153826E-02   0.153826E-02
   0.126986E+00   0.156080E-02   0.467530E-03   0.153114E-02   0.153114E-02
   0.127117E+00   0.152220E-02   0.467280E-03   0.152400E-02   0.152400E-02
   0.127247E+00   0.116390E-02   0.462210E-03   0.151693E-02   0.151693E-02
   0.127378E+00   0.105820E-02   0.466680E-03   0.150983E-02   0.150983E-02
   0.127508E+00   0.203390E-02   0.467440E-03   0.150282E-02   0.150282E-02
   0.127638E+00   0.146950E-02   0.464100E-03   0.149583E-02   0.149583E-02
   0.127769E+00   0.827340E-03   0.462790E-03   0.148881E-02   0.148881E-02
   0.127899E+00   0.175100E-02   0.464860E-03   0.148187E-02   0.148187E-02
   0.128030E+00   0.176020E-02   0.466010E-03   0.147491E-02   0.147491E-02
   0.128160E+00   0.120890E-02   0.461910E-03   0.146802E-02   0.146802E-02
   0.128291E+00   0.252990E-02   0.468590E-03   0.146110E-02   0.146110E-02
   0.128421E+00   0.128040E-02   0.462790E-03   0.145427E-02   0.145427E-02
   0.128552E+00   0.176690E-02   0.463010E-03   0.144740E-02   0.144740E-02
   0.128682E+00   0.571110E-03   0.458430E-03   0.144062E-02   0.144062E-02
   0.128812E+00   0.117920E-02   0.461470E-03   0.143386E-02   0.143386E-02
   0.128943E+00   0.211340E-02   0.465470E-03   0.142707E-02   0.142707E-02
   0.129073E+00   0.149520E-02   0.462060E-03   0.142037E-02   0.142037E-02
   0.129204E+00   0.109930E-02   0.461590E-03   0.141363E-02   0.141363E-02
   0.129334E+00   0.100580E-02   0.458520E-03   0.140698E-02   0.140698E-02
   0.129465E+00   0.556980E-03   0.456970E-03   0.140030E-02   0.140030E-02
   0.129595E+00   0.763760E-03   0.458070E-03   0.139370E-02   0.139370E-02
   0.129726E+00   0.969940E-03   0.458420E-03   0.138707E-02   0.138707E-02
   0.129856E+00   0.117560E-02   0.461240E-03   0.138052E-02   0.138052E-02
   0.129986E+00   0.731430E-03   0.453640E-03   0.137400E-02   0.137400E-02
   0.130117E+00   0.955210E-03   0.458630E-03   0.136745E-02   0.136745E-02
   0.130247E+00   0.128910E-02   0.461180E-03   0.136098E-02   0.136098E-02
   0.130378E+00   0.168860E-02   0.461410E-03   0.135449E-02   0.135449E-02
   0.130508E+00   0.123890E-02   0.457210E-03   0.134807E-02   0.134807E-02
   0.130639E+00   0.175310E-02   0.462460E-03   0.134163E-02   0.134163E-02
   0.130769E+00   0.619310E-03   0.453460E-03   0.133526E-02   0.133526E-02
   0.130899E+00   0.105320E-02   0.457170E-03   0.132893E-02   0.132893E-02
   0.131030E+00   0.175510E-02   0.459450E-03   0.132257E-02   0.132257E-02
   0.131160E+00   0.903080E-03   0.455720E-03   0.131628E-02   0.131628E-02
   0.131291E+00   0.111550E-02   0.456270E-03   0.130997E-02   0.130997E-02
   0.131421E+00   0.555130E-03   0.453710E-03   0.130374E-02   0.130374E-02
   0.131552E+00   0.165990E-02   0.459780E-03   0.129749E-02   0.129749E-02
   0.131682E+00   0.115540E-02   0.456150E-03   0.129132E-02   0.129132E-02
   0.131813E+00   0.139240E-02   0.456970E-03   0.128512E-02   0.128512E-02
   0.131943E+00   0.977990E-03   0.455920E-03   0.127899E-02   0.127899E-02
   0.132073E+00   0.120080E-02   0.456180E-03   0.127290E-02   0.127290E-02
   0.132204E+00   0.171290E-02   0.456670E-03   0.126678E-02   0.126678E-02
   0.132334E+00   0.196710E-02   0.460480E-03   0.126074E-02   0.126074E-02
   0.132465E+00   0.195300E-02   0.459440E-03   0.125467E-02   0.125467E-02
   0.132595E+00   0.208070E-02   0.460810E-03   0.124869E-02   0.124869E-02
   0.132726E+00   0.195200E-02   0.459050E-03   0.124268E-02   0.124268E-02
   0.132856E+00   0.124160E-02   0.454810E-03   0.123674E-02   0.123674E-02
   0.132987E+00   0.108950E-02   0.455750E-03   0.123079E-02   0.123079E-02
   0.133117E+00   0.500660E-03   0.449190E-03   0.122491E-02   0.122491E-02
   0.133247E+00   0.902760E-03   0.452510E-03   0.121906E-02   0.121906E-02
   0.133378E+00   0.107080E-02   0.452060E-03   0.121319E-02   0.121319E-02
   0.133508E+00   0.156130E-02   0.456870E-03   0.120739E-02   0.120739E-02
   0.133639E+00   0.173350E-02   0.456610E-03   0.120157E-02   0.120157E-02
   0.133769E+00   0.125130E-02   0.452060E-03   0.119582E-02   0.119582E-02
   0.133900E+00   0.726320E-03   0.450720E-03   0.119006E-02   0.119006E-02
   0.134030E+00   0.215880E-02   0.459550E-03   0.118437E-02   0.118437E-02
   0.134161E+00   0.107290E-02   0.448820E-03   0.117867E-02   0.117867E-02
   0.134291E+00   0.151140E-02   0.453990E-03   0.117303E-02   0.117303E-02
   0.134421E+00   0.118370E-02   0.450730E-03   0.116742E-02   0.116742E-02
   0.134552E+00   0.704100E-03   0.448410E-03   0.116180E-02   0.116180E-02
   0.134682E+00   0.191140E-02   0.458450E-03   0.115624E-02   0.115624E-02
   0.134813E+00   0.107670E-03   0.444630E-03   0.115067E-02   0.115067E-02
   0.134943E+00   0.953020E-03   0.452110E-03   0.114517E-02   0.114517E-02
   0.135074E+00   0.129060E-02   0.452150E-03   0.113965E-02   0.113965E-02
   0.135204E+00   0.367690E-03   0.443060E-03   0.113421E-02   0.113421E-02
   0.135335E+00   0.150850E-02   0.453780E-03   0.112875E-02   0.112875E-02
   0.135465E+00   0.576210E-03   0.445190E-03   0.112336E-02   0.112336E-02
   0.135595E+00   0.608290E-03   0.445340E-03   0.111799E-02   0.111799E-02
   0.135726E+00   0.778600E-03   0.448680E-03   0.111261E-02   0.111261E-02
   0.135856E+00   0.136940E-02   0.446930E-03   0.110730E-02   0.110730E-02
   0.135987E+00   0.127210E-02   0.451740E-03   0.110198E-02   0.110198E-02
   0.136117E+00   0.157890E-02   0.450960E-03   0.109672E-02   0.109672E-02
   0.136248E+00   0.120560E-02   0.448530E-03   0.109145E-02   0.109145E-02
   0.136378E+00   0.941100E-03   0.449020E-03   0.108625E-02   0.108625E-02
   0.136509E+00   0.141110E-02   0.449570E-03   0.108104E-02   0.108104E-02
   0.136639E+00   0.226990E-03   0.442770E-03   0.107589E-02   0.107589E-02
   0.136769E+00   0.136760E-02   0.449870E-03   0.107077E-02   0.107077E-02
   0.136900E+00   0.127020E-02   0.447110E-03   0.106564E-02   0.106564E-02
   0.137030E+00   0.116860E-02   0.447940E-03   0.106057E-02   0.106057E-02
   0.137161E+00   0.180750E-02   0.453260E-03   0.105549E-02   0.105549E-02
   0.137291E+00   0.188340E-02   0.451390E-03   0.105048E-02   0.105048E-02
   0.137422E+00   0.899290E-03   0.444670E-03   0.104546E-02   0.104546E-02
   0.137552E+00   0.872240E-03   0.444260E-03   0.104050E-02   0.104050E-02
   0.137683E+00   0.476810E-03   0.443980E-03   0.103553E-02   0.103553E-02
   0.137813E+00   0.150600E-02   0.451590E-03   0.103062E-02   0.103062E-02
   0.137943E+00   0.146180E-02   0.446830E-03   0.102574E-02   0.102574E-02
   0.138074E+00   0.143810E-02   0.448500E-03   0.102085E-02   0.102085E-02
   0.138204E+00   0.638180E-03   0.443810E-03   0.101603E-02   0.101603E-02
   0.138335E+00   0.601950E-05   0.436620E-03   0.101119E-02   0.101119E-02
   0.138465E+00   0.114850E-02   0.447750E-03   0.100642E-02   0.100642E-02
   0.138596E+00   0.123270E-02   0.445920E-03   0.100164E-02   0.100164E-02
   0.138726E+00   0.678350E-03   0.441750E-03   0.996923E-03   0.996923E-03
   0.138857E+00   0.943570E-03   0.445360E-03   0.992195E-03   0.992195E-03
   0.138987E+00   0.164300E-02   0.445480E-03   0.987530E-03   0.987530E-03
   0.139117E+00   0.148600E-02   0.445640E-03   0.982891E-03   0.982891E-03
   0.139248E+00   0.118740E-02   0.444300E-03   0.978243E-03   0.978243E-03
   0.139378E+00   0.927300E-03   0.442600E-03   0.973657E-03   0.973657E-03
   0.139509E+00   0.141160E-02   0.446780E-03   0.969062E-03   0.969062E-03
   0.139639E+00   0.159630E-02   0.446640E-03   0.964529E-03   0.964529E-03
   0.139770E+00   0.130790E-02   0.444950E-03   0.959987E-03   0.959987E-03
   0.139900E+00   0.716480E-03   0.441410E-03   0.955506E-03   0.955506E-03
   0.140031E+00   0.635690E-03   0.440050E-03   0.951017E-03   0.951017E-03
   0.140161E+00   0.107940E-02   0.444450E-03   0.946589E-03   0.946589E-03
   0.140291E+00   0.135310E-02   0.442200E-03   0.942186E-03   0.942186E-03
   0.140422E+00   0.108450E-02   0.441720E-03   0.937776E-03   0.937776E-03
   0.140552E+00   0.134030E-02   0.445440E-03   0.933425E-03   0.933425E-03
   0.140683E+00   0.847300E-03   0.439260E-03   0.929067E-03   0.929067E-03
   0.140813E+00   0.123050E-02   0.442840E-03   0.924768E-03   0.924768E-03
   0.140944E+00   0.981020E-03   0.441280E-03   0.920462E-03   0.920462E-03
   0.141074E+00   0.127300E-02   0.440390E-03   0.916214E-03   0.916214E-03
   0.141205E+00   0.868520E-03   0.442120E-03   0.911960E-03   0.911960E-03
   0.141335E+00   0.111910E-02   0.440250E-03   0.907764E-03   0.907764E-03
   0.141465E+00   0.109800E-02   0.441650E-03   0.903593E-03   0.903593E-03
   0.141596E+00   0.160210E-02   0.446410E-03   0.899416E-03   0.899416E-03
   0.141726E+00   0.887030E-03   0.437850E-03   0.895296E-03   0.895296E-03
   0.141857E+00   0.639290E-03   0.439050E-03   0.891170E-03   0.891170E-03
   0.141987E+00   0.113990E-02   0.439520E-03   0.887100E-03   0.887100E-03
   0.142118E+00   0.125770E-02   0.440090E-03   0.883025E-03   0.883025E-03
   0.142248E+00   0.826950E-03   0.439560E-03   0.879006E-03   0.879006E-03
   0.142378E+00   0.365790E-03   0.431040E-03   0.875012E-03   0.875012E-03
   0.142509E+00   0.964690E-03   0.438170E-03   0.871012E-03   0.871012E-03
   0.142639E+00   0.839020E-03   0.437270E-03   0.867068E-03   0.867068E-03
   0.142770E+00   0.536770E-03   0.433400E-03   0.863119E-03   0.863119E-03
   0.142900E+00   0.119780E-02   0.439690E-03   0.859224E-03   0.859224E-03
   0.143031E+00   0.413070E-05   0.430520E-03   0.855324E-03   0.855324E-03
   0.143161E+00   0.872110E-03   0.436780E-03   0.851479E-03   0.851479E-03
   0.143292E+00   0.135230E-02   0.440330E-03   0.847629E-03   0.847629E-03
   0.143422E+00   0.787580E-03   0.433450E-03   0.843832E-03   0.843832E-03
   0.143552E+00   0.145780E-02   0.437560E-03   0.840062E-03   0.840062E-03
   0.143683E+00   0.647380E-03   0.435510E-03   0.836286E-03   0.836286E-03
   0.143813E+00   0.577060E-03   0.431440E-03   0.832561E-03   0.832561E-03
   0.143944E+00   0.587210E-03   0.434590E-03   0.828833E-03   0.828833E-03
   0.144074E+00  -0.153340E-03   0.427490E-03   0.825158E-03   0.825158E-03
   0.144205E+00   0.150480E-02   0.436850E-03   0.821478E-03   0.821478E-03
   0.144335E+00   0.797110E-03   0.435610E-03   0.817851E-03   0.817851E-03
   0.144466E+00   0.924020E-03   0.433870E-03   0.814220E-03   0.814220E-03
   0.144596E+00   0.923370E-03   0.434340E-03   0.810640E-03   0.810640E-03
   0.144726E+00   0.760440E-03   0.435200E-03   0.807083E-03   0.807083E-03
   0.144857E+00   0.131850E-02   0.434670E-03   0.803523E-03   0.803523E-03
   0.144987E+00   0.940690E-03   0.436000E-03   0.800014E-03   0.800014E-03
   0.145118E+00   0.706480E-03   0.431180E-03   0.796501E-03   0.796501E-03
   0.145248E+00   0.105560E-03   0.429630E-03   0.793038E-03   0.793038E-03
   0.145379E+00   0.159420E-02   0.438020E-03   0.789572E-03   0.789572E-03
   0.145509E+00   0.468150E-03   0.429650E-03   0.786156E-03   0.786156E-03
   0.145640E+00   0.735030E-03   0.433380E-03   0.782736E-03   0.782736E-03
   0.145770E+00   0.610420E-03   0.430170E-03   0.779365E-03   0.779365E-03
   0.145900E+00   0.656000E-03   0.430630E-03   0.776017E-03   0.776017E-03
   0.146031E+00   0.155710E-03   0.428630E-03   0.772667E-03   0.772667E-03
   0.146161E+00   0.755960E-03   0.431360E-03   0.769364E-03   0.769364E-03
   0.146292E+00   0.353800E-03   0.429230E-03   0.766059E-03   0.766059E-03
   0.146422E+00   0.527750E-03   0.433040E-03   0.762801E-03   0.762801E-03
   0.146553E+00   0.137070E-02   0.434310E-03   0.759540E-03   0.759540E-03
   0.146683E+00   0.119100E-02   0.433100E-03   0.756327E-03   0.756327E-03
   0.146814E+00   0.379950E-03   0.429060E-03   0.753111E-03   0.753111E-03
   0.146944E+00   0.132460E-02   0.433470E-03   0.749942E-03   0.749942E-03
   0.147074E+00   0.142200E-02   0.435810E-03   0.746795E-03   0.746795E-03
   0.147205E+00   0.515570E-03   0.428890E-03   0.743645E-03   0.743645E-03
   0.147335E+00   0.582970E-03   0.431010E-03   0.740541E-03   0.740541E-03
   0.147466E+00   0.963310E-03   0.433030E-03   0.737435E-03   0.737435E-03
   0.147596E+00   0.107760E-02   0.431960E-03   0.734374E-03   0.734374E-03
   0.147727E+00   0.440960E-03   0.428720E-03   0.731311E-03   0.731311E-03
   0.147857E+00   0.146460E-02   0.433310E-03   0.728293E-03   0.728293E-03
   0.147988E+00   0.373550E-03   0.428690E-03   0.725273E-03   0.725273E-03
   0.148118E+00   0.436120E-03   0.429140E-03   0.722297E-03   0.722297E-03
   0.148248E+00   0.632600E-03   0.430090E-03   0.719342E-03   0.719342E-03
   0.148379E+00   0.107260E-02   0.432990E-03   0.716385E-03   0.716385E-03
   0.148509E+00   0.654180E-03   0.430070E-03   0.713471E-03   0.713471E-03
   0.148640E+00   0.708510E-03   0.426550E-03   0.710556E-03   0.710556E-03
   0.148770E+00   0.240570E-03   0.426230E-03   0.707683E-03   0.707683E-03
   0.148901E+00   0.122340E-02   0.430140E-03   0.704809E-03   0.704809E-03
   0.149031E+00   0.152930E-03   0.424620E-03   0.701977E-03   0.701977E-03
   0.149162E+00   0.199930E-03   0.427270E-03   0.699143E-03   0.699143E-03
   0.149292E+00   0.103480E-02   0.428010E-03   0.696352E-03   0.696352E-03
   0.149422E+00   0.140050E-02   0.431360E-03   0.693580E-03   0.693580E-03
   0.149553E+00   0.510180E-03   0.427170E-03   0.690807E-03   0.690807E-03
   0.149683E+00   0.654460E-03   0.426550E-03   0.688074E-03   0.688074E-03
   0.149814E+00   0.791020E-03   0.429700E-03   0.685340E-03   0.685340E-03
   0.149944E+00   0.773040E-03   0.425450E-03   0.682647E-03   0.682647E-03
   0.150075E+00  -0.227030E-03   0.421280E-03   0.679953E-03   0.679953E-03
   0.150205E+00   0.366760E-03   0.426380E-03   0.677298E-03   0.677298E-03
   0.150336E+00   0.127770E-03   0.422590E-03   0.674642E-03   0.674642E-03
   0.150466E+00   0.904190E-03   0.429620E-03   0.672025E-03   0.672025E-03
   0.150596E+00   0.127990E-02   0.429880E-03   0.669427E-03   0.669427E-03
   0.150727E+00   0.881350E-03   0.427240E-03   0.666828E-03   0.666828E-03
   0.150857E+00   0.135700E-02   0.429830E-03   0.664268E-03   0.664268E-03
   0.150988E+00   0.899190E-03   0.426060E-03   0.661706E-03   0.661706E-03
   0.151118E+00   0.191580E-03   0.425080E-03   0.659183E-03   0.659183E-03
   0.151249E+00   0.702730E-03   0.427120E-03   0.656658E-03   0.656658E-03
   0.151379E+00   0.963410E-03   0.426660E-03   0.654171E-03   0.654171E-03
   0.151510E+00   0.347060E-03   0.425100E-03   0.651683E-03   0.651683E-03
   0.151640E+00   0.900310E-03   0.424790E-03   0.649232E-03   0.649232E-03
   0.151770E+00   0.107050E-02   0.427760E-03   0.646798E-03   0.646798E-03
   0.151901E+00   0.548410E-03   0.425750E-03   0.644364E-03   0.644364E-03
   0.152031E+00   0.611920E-03   0.423410E-03   0.641966E-03   0.641966E-03
   0.152162E+00   0.796620E-03   0.426740E-03   0.639567E-03   0.639567E-03
   0.152292E+00   0.106880E-02   0.427810E-03   0.637203E-03   0.637203E-03
   0.152423E+00   0.113110E-02   0.427450E-03   0.634839E-03   0.634839E-03
   0.152553E+00   0.648000E-03   0.426680E-03   0.632509E-03   0.632509E-03
   0.152684E+00   0.105460E-02   0.426740E-03   0.630179E-03   0.630179E-03
   0.152814E+00   0.766370E-03   0.423450E-03   0.627884E-03   0.627884E-03
   0.152944E+00  -0.574280E-03   0.417620E-03   0.625605E-03   0.625605E-03
   0.153075E+00   0.863860E-03   0.424830E-03   0.623325E-03   0.623325E-03
   0.153205E+00   0.853830E-03   0.424470E-03   0.621079E-03   0.621079E-03
   0.153336E+00   0.135880E-02   0.427650E-03   0.618832E-03   0.618832E-03
   0.153466E+00   0.934040E-04   0.419910E-03   0.616619E-03   0.616619E-03
   0.153597E+00   0.124220E-03   0.419420E-03   0.614404E-03   0.614404E-03
   0.153727E+00   0.805930E-03   0.423370E-03   0.612223E-03   0.612223E-03
   0.153858E+00   0.833800E-03   0.422400E-03   0.610040E-03   0.610040E-03
   0.153988E+00   0.313820E-03   0.420810E-03   0.607890E-03   0.607890E-03
   0.154118E+00   0.357010E-04   0.419510E-03   0.605756E-03   0.605756E-03
   0.154249E+00   0.803560E-03   0.421470E-03   0.603621E-03   0.603621E-03
   0.154379E+00  -0.875750E-04   0.417530E-03   0.601517E-03   0.601517E-03
   0.154510E+00   0.153590E-02   0.426340E-03   0.599412E-03   0.599412E-03
   0.154640E+00   0.475390E-03   0.420400E-03   0.597339E-03   0.597339E-03
   0.154771E+00   0.303600E-03   0.419370E-03   0.595264E-03   0.595264E-03
   0.154901E+00   0.354980E-03   0.418740E-03   0.593220E-03   0.593220E-03
   0.155031E+00   0.262390E-03   0.418530E-03   0.591191E-03   0.591191E-03
   0.155162E+00   0.149410E-02   0.425760E-03   0.589161E-03   0.589161E-03
   0.155292E+00   0.380840E-03   0.420480E-03   0.587161E-03   0.587161E-03
   0.155423E+00   0.146450E-03   0.416280E-03   0.585159E-03   0.585159E-03
   0.155553E+00   0.289690E-03   0.417630E-03   0.583187E-03   0.583187E-03
   0.155684E+00   0.595040E-03   0.419950E-03   0.581215E-03   0.581215E-03
   0.155814E+00   0.728130E-03   0.421370E-03   0.579271E-03   0.579271E-03
   0.155945E+00   0.110050E-03   0.416470E-03   0.577326E-03   0.577326E-03
   0.156075E+00  -0.210690E-03   0.412240E-03   0.575410E-03   0.575410E-03
   0.156205E+00   0.370180E-03   0.416700E-03   0.573507E-03   0.573507E-03
   0.156336E+00   0.572880E-03   0.417660E-03   0.571603E-03   0.571603E-03
   0.156466E+00   0.558320E-03   0.417120E-03   0.569726E-03   0.569726E-03
   0.156597E+00   0.437360E-03   0.418190E-03   0.567849E-03   0.567849E-03
   0.156727E+00   0.662500E-03   0.417090E-03   0.565999E-03   0.565999E-03
   0.156858E+00   0.278680E-03   0.416200E-03   0.564148E-03   0.564148E-03
   0.156988E+00   0.619710E-03   0.417570E-03   0.562323E-03   0.562323E-03
   0.157119E+00   0.102460E-02   0.420240E-03   0.560498E-03   0.560498E-03
   0.157249E+00   0.418150E-03   0.418050E-03   0.558699E-03   0.558699E-03
   0.157379E+00   0.419960E-03   0.416020E-03   0.556912E-03   0.556912E-03
   0.157510E+00   0.871840E-03   0.417430E-03   0.555124E-03   0.555124E-03
   0.157640E+00   0.134250E-03   0.415500E-03   0.553361E-03   0.553361E-03
   0.157771E+00   0.462300E-03   0.416980E-03   0.551597E-03   0.551597E-03
   0.157901E+00   0.299370E-03   0.414020E-03   0.549859E-03   0.549859E-03
   0.158032E+00   0.202900E-03   0.414560E-03   0.548119E-03   0.548119E-03
   0.158162E+00   0.470170E-03   0.416880E-03   0.546404E-03   0.546404E-03
   0.158293E+00   0.114660E-02   0.418910E-03   0.544688E-03   0.544688E-03
   0.158423E+00   0.115170E-02   0.420060E-03   0.542996E-03   0.542996E-03
   0.158553E+00   0.119620E-02   0.418690E-03   0.541315E-03   0.541315E-03
   0.158684E+00   0.216810E-03   0.414570E-03   0.539632E-03   0.539632E-03
   0.158814E+00   0.568600E-03   0.417560E-03   0.537974E-03   0.537974E-03
   0.158945E+00   0.918380E-03   0.417010E-03   0.536313E-03   0.536313E-03
   0.159075E+00   0.149430E-03   0.413020E-03   0.534677E-03   0.534677E-03
   0.159206E+00   0.402670E-03   0.414180E-03   0.533038E-03   0.533038E-03
   0.159336E+00   0.527660E-03   0.414710E-03   0.531422E-03   0.531422E-03
   0.159467E+00   0.835290E-03   0.414590E-03   0.529805E-03   0.529805E-03
   0.159597E+00   0.917790E-03   0.417190E-03   0.528210E-03   0.528210E-03
   0.159727E+00  -0.123600E-03   0.410420E-03   0.526625E-03   0.526625E-03
   0.159858E+00   0.388020E-03   0.414500E-03   0.525039E-03   0.525039E-03
   0.159988E+00   0.106750E-02   0.415650E-03   0.523474E-03   0.523474E-03
   0.160119E+00   0.191740E-04   0.410600E-03   0.521907E-03   0.521907E-03
   0.160249E+00   0.354020E-03   0.411810E-03   0.520362E-03   0.520362E-03
   0.160380E+00   0.237890E-03   0.412900E-03   0.518815E-03   0.518815E-03
   0.160510E+00   0.471530E-03   0.413240E-03   0.517289E-03   0.517289E-03
   0.160641E+00   0.820330E-03   0.413810E-03   0.515760E-03   0.515760E-03
   0.160771E+00   0.601590E-03   0.413740E-03   0.514253E-03   0.514253E-03
   0.160901E+00   0.963110E-03   0.418620E-03   0.512755E-03   0.512755E-03
   0.161032E+00   0.100060E-02   0.414800E-03   0.511254E-03   0.511254E-03
   0.161162E+00   0.815500E-03   0.414810E-03   0.509774E-03   0.509774E-03
   0.161293E+00   0.502770E-03   0.411860E-03   0.508291E-03   0.508291E-03
   0.161423E+00   0.508920E-03   0.410540E-03   0.506828E-03   0.506828E-03
   0.161554E+00   0.400660E-03   0.411470E-03   0.505362E-03   0.505362E-03
   0.161684E+00   0.229880E-04   0.409560E-03   0.503916E-03   0.503916E-03
   0.161815E+00   0.162710E-03   0.411050E-03   0.502468E-03   0.502468E-03
   0.161945E+00   0.646590E-03   0.411930E-03   0.501038E-03   0.501038E-03
   0.162075E+00   0.162970E-03   0.408090E-03   0.499617E-03   0.499617E-03
   0.162206E+00   0.781040E-03   0.412440E-03   0.498193E-03   0.498193E-03
   0.162336E+00   0.528340E-03   0.410400E-03   0.496787E-03   0.496787E-03
   0.162467E+00   0.108450E-02   0.415780E-03   0.495379E-03   0.495379E-03
   0.162597E+00   0.743180E-03   0.411670E-03   0.493989E-03   0.493989E-03
   0.162728E+00   0.166710E-03   0.407150E-03   0.492596E-03   0.492596E-03
   0.162858E+00   0.296330E-03   0.409820E-03   0.491221E-03   0.491221E-03
   0.162989E+00   0.242380E-03   0.409370E-03   0.489843E-03   0.489843E-03
   0.163119E+00   0.160710E-02   0.415600E-03   0.488482E-03   0.488482E-03
   0.163249E+00   0.384010E-03   0.411420E-03   0.487129E-03   0.487129E-03
   0.163380E+00   0.109050E-02   0.412800E-03   0.485772E-03   0.485772E-03
   0.163510E+00   0.590360E-03   0.411040E-03   0.484433E-03   0.484433E-03
   0.163641E+00   0.152710E-02   0.415320E-03   0.483090E-03   0.483090E-03
   0.163771E+00   0.342250E-03   0.407320E-03   0.481764E-03   0.481764E-03
   0.163902E+00   0.140820E-04   0.408350E-03   0.480435E-03   0.480435E-03
   0.164032E+00   0.690720E-03   0.410180E-03   0.479122E-03   0.479122E-03
   0.164163E+00   0.716670E-03   0.409280E-03   0.477805E-03   0.477805E-03
   0.164293E+00   0.877240E-03   0.413630E-03   0.476505E-03   0.476505E-03
   0.164423E+00   0.609550E-03   0.407400E-03   0.475211E-03   0.475211E-03
   0.164554E+00   0.220400E-03   0.409000E-03   0.473913E-03   0.473913E-03
   0.164684E+00   0.272070E-03   0.408470E-03   0.472631E-03   0.472631E-03
   0.164815E+00   0.714880E-03   0.408020E-03   0.471345E-03   0.471345E-03
   0.164945E+00   0.417550E-03   0.408930E-03   0.470075E-03   0.470075E-03
   0.165076E+00   0.117430E-02   0.411970E-03   0.468801E-03   0.468801E-03
   0.165206E+00  -0.172250E-03   0.404210E-03   0.467542E-03   0.467542E-03
   0.165337E+00   0.763390E-03   0.410910E-03   0.466279E-03   0.466279E-03
   0.165467E+00   0.545940E-03   0.407450E-03   0.465031E-03   0.465031E-03
   0.165597E+00   0.645770E-03   0.409710E-03   0.463788E-03   0.463788E-03
   0.165728E+00   0.741500E-03   0.408230E-03   0.462541E-03   0.462541E-03
   0.165858E+00   0.521020E-04   0.404550E-03   0.461308E-03   0.461308E-03
   0.165989E+00   0.563430E-03   0.408330E-03   0.460071E-03   0.460071E-03
   0.166119E+00   0.559610E-03   0.407870E-03   0.458848E-03   0.458848E-03
   0.166250E+00   0.685780E-03   0.407350E-03   0.457621E-03   0.457621E-03
   0.166380E+00   0.286850E-03   0.406020E-03   0.456408E-03   0.456408E-03
   0.166511E+00  -0.466130E-03   0.400280E-03   0.455191E-03   0.455191E-03
   0.166641E+00   0.102640E-02   0.409280E-03   0.453987E-03   0.453987E-03
   0.166771E+00   0.217700E-03   0.404150E-03   0.452787E-03   0.452787E-03
   0.166902E+00   0.790870E-03   0.407590E-03   0.451583E-03   0.451583E-03
   0.167032E+00   0.418400E-03   0.406960E-03   0.450393E-03   0.450393E-03
   0.167163E+00   0.384240E-03   0.403990E-03   0.449197E-03   0.449197E-03
   0.167293E+00   0.916520E-04   0.404340E-03   0.448015E-03   0.448015E-03
   0.167424E+00   0.172650E-03   0.403950E-03   0.446828E-03   0.446828E-03
   0.167554E+00   0.418620E-03   0.403110E-03   0.445652E-03   0.445652E-03
   0.167684E+00   0.151680E-03   0.402230E-03   0.444482E-03   0.444482E-03
   0.167815E+00   0.892480E-04   0.401110E-03   0.443307E-03   0.443307E-03
   0.167945E+00  -0.576460E-03   0.398180E-03   0.442144E-03   0.442144E-03
   0.168076E+00   0.495770E-04   0.402910E-03   0.440975E-03   0.440975E-03
   0.168206E+00  -0.167810E-03   0.399810E-03   0.439820E-03   0.439820E-03
   0.168337E+00   0.862070E-03   0.406740E-03   0.438658E-03   0.438658E-03
   0.168467E+00  -0.844670E-04   0.401080E-03   0.437509E-03   0.437509E-03
   0.168598E+00   0.591620E-03   0.403730E-03   0.436355E-03   0.436355E-03
   0.168728E+00   0.521350E-03   0.405140E-03   0.435213E-03   0.435213E-03
   0.168858E+00   0.268750E-03   0.403010E-03   0.434073E-03   0.434073E-03
   0.168989E+00   0.945430E-03   0.406920E-03   0.432928E-03   0.432928E-03
   0.169119E+00   0.948470E-04   0.402360E-03   0.431795E-03   0.431795E-03
   0.169250E+00   0.543590E-03   0.403010E-03   0.430656E-03   0.430656E-03
   0.169380E+00   0.967110E-03   0.405500E-03   0.429529E-03   0.429529E-03
   0.169511E+00   0.960420E-03   0.406360E-03   0.428395E-03   0.428395E-03
   0.169641E+00   0.741020E-03   0.406000E-03   0.427273E-03   0.427273E-03
   0.169772E+00   0.349000E-03   0.401580E-03   0.426146E-03   0.426146E-03
   0.169902E+00   0.842380E-03   0.402610E-03   0.425029E-03   0.425029E-03
   0.170032E+00   0.224040E-03   0.401520E-03   0.423915E-03   0.423915E-03
   0.170163E+00  -0.191030E-03   0.398040E-03   0.422794E-03   0.422794E-03
   0.170293E+00  -0.160630E-03   0.397310E-03   0.421685E-03   0.421685E-03
   0.170424E+00   0.583720E-03   0.403220E-03   0.420569E-03   0.420569E-03
   0.170554E+00   0.573660E-03   0.402300E-03   0.419465E-03   0.419465E-03
   0.170685E+00   0.262350E-03   0.400550E-03   0.418353E-03   0.418353E-03
   0.170815E+00   0.111180E-02   0.405250E-03   0.417253E-03   0.417253E-03
   0.170946E+00   0.221740E-03   0.397910E-03   0.416146E-03   0.416146E-03
   0.171076E+00  -0.317710E-03   0.396640E-03   0.415049E-03   0.415049E-03
   0.171206E+00   0.715270E-03   0.404690E-03   0.413955E-03   0.413955E-03
   0.171337E+00  -0.212220E-04   0.398280E-03   0.412854E-03   0.412854E-03
   0.171467E+00   0.160320E-03   0.397930E-03   0.411763E-03   0.411763E-03
   0.171598E+00  -0.214550E-03   0.396290E-03   0.410665E-03   0.410665E-03
   0.171728E+00   0.145960E-03   0.397890E-03   0.409578E-03   0.409578E-03
   0.171859E+00   0.537060E-03   0.401810E-03   0.408484E-03   0.408484E-03
   0.171989E+00  -0.510420E-04   0.396340E-03   0.407399E-03   0.407399E-03
   0.172120E+00   0.246920E-03   0.399720E-03   0.406308E-03   0.406308E-03
   0.172250E+00   0.387750E-04   0.396870E-03   0.405227E-03   0.405227E-03
   0.172380E+00   0.478660E-03   0.399310E-03   0.404147E-03   0.404147E-03
   0.172511E+00   0.741960E-04   0.397680E-03   0.403061E-03   0.403061E-03
   0.172641E+00  -0.174500E-03   0.394980E-03   0.401983E-03   0.401983E-03
   0.172772E+00   0.887380E-03   0.402220E-03   0.400899E-03   0.400899E-03
   0.172902E+00  -0.213080E-03   0.397050E-03   0.399825E-03   0.399825E-03
   0.173033E+00   0.549030E-03   0.397160E-03   0.398743E-03   0.398743E-03
   0.173163E+00   0.939160E-03   0.401810E-03   0.397670E-03   0.397670E-03
   0.173294E+00   0.409680E-04   0.398440E-03   0.396591E-03   0.396591E-03
   0.173424E+00   0.593340E-03   0.398960E-03   0.395520E-03   0.395520E-03
   0.173554E+00  -0.278240E-04   0.395470E-03   0.394451E-03   0.394451E-03
   0.173685E+00   0.828110E-03   0.398710E-03   0.393375E-03   0.393375E-03
   0.173815E+00   0.775850E-03   0.401370E-03   0.392307E-03   0.392307E-03
   0.173946E+00  -0.240970E-03   0.394770E-03   0.391232E-03   0.391232E-03
   0.174076E+00  -0.271710E-03   0.394470E-03   0.390166E-03   0.390166E-03
   0.174207E+00   0.365580E-04   0.395150E-03   0.389093E-03   0.389093E-03
   0.174337E+00   0.526660E-03   0.398080E-03   0.388029E-03   0.388029E-03
   0.174468E+00   0.822800E-04   0.394750E-03   0.386957E-03   0.386957E-03
   0.174598E+00   0.514200E-03   0.399380E-03   0.385894E-03   0.385894E-03
   0.174728E+00   0.726720E-03   0.397800E-03   0.384831E-03   0.384831E-03
   0.174859E+00   0.564000E-04   0.396580E-03   0.383761E-03   0.383761E-03
   0.174989E+00  -0.722950E-04   0.394370E-03   0.382700E-03   0.382700E-03
   0.175120E+00   0.160300E-03   0.392840E-03   0.381631E-03   0.381631E-03
   0.175250E+00   0.362750E-03   0.395050E-03   0.380571E-03   0.380571E-03
   0.175381E+00   0.398930E-03   0.397200E-03   0.379503E-03   0.379503E-03
   0.175511E+00   0.181650E-03   0.395730E-03   0.378443E-03   0.378443E-03
   0.175642E+00   0.640200E-03   0.396740E-03   0.377376E-03   0.377376E-03
   0.175772E+00   0.564680E-03   0.396100E-03   0.376317E-03   0.376317E-03
   0.175902E+00  -0.324080E-03   0.392780E-03   0.375259E-03   0.375259E-03
   0.176033E+00   0.330490E-04   0.392980E-03   0.374193E-03   0.374193E-03
   0.176163E+00   0.846610E-04   0.392610E-03   0.373135E-03   0.373135E-03
   0.176294E+00  -0.247790E-03   0.393230E-03   0.372069E-03   0.372069E-03
   0.176424E+00   0.219880E-03   0.393800E-03   0.371011E-03   0.371011E-03
   0.176555E+00   0.290870E-03   0.395290E-03   0.369946E-03   0.369946E-03
   0.176685E+00  -0.642280E-04   0.392340E-03   0.368889E-03   0.368889E-03
   0.176816E+00   0.238250E-03   0.393190E-03   0.367824E-03   0.367824E-03
   0.176946E+00   0.297330E-03   0.394430E-03   0.366767E-03   0.366767E-03
   0.177076E+00   0.101580E-02   0.397220E-03   0.365710E-03   0.365710E-03
   0.177207E+00   0.287090E-03   0.392460E-03   0.364645E-03   0.364645E-03
   0.177337E+00   0.131900E-03   0.392690E-03   0.363588E-03   0.363588E-03
   0.177468E+00   0.350710E-03   0.392780E-03   0.362523E-03   0.362523E-03
   0.177598E+00   0.576730E-03   0.395260E-03   0.361466E-03   0.361466E-03
   0.177729E+00   0.150260E-03   0.394040E-03   0.360402E-03   0.360402E-03
   0.177859E+00   0.286180E-03   0.391670E-03   0.359345E-03   0.359345E-03
   0.177989E+00   0.105300E-02   0.396070E-03   0.358288E-03   0.358288E-03
   0.178120E+00   0.558140E-03   0.394240E-03   0.357223E-03   0.357223E-03
   0.178250E+00  -0.138820E-03   0.389820E-03   0.356166E-03   0.356166E-03
   0.178381E+00  -0.499490E-03   0.389740E-03   0.355101E-03   0.355101E-03
   0.178511E+00  -0.318530E-03   0.387540E-03   0.354044E-03   0.354044E-03
   0.178642E+00   0.251250E-03   0.392270E-03   0.352978E-03   0.352978E-03
   0.178772E+00   0.309090E-04   0.390700E-03   0.351921E-03   0.351921E-03
   0.178903E+00   0.446280E-03   0.393190E-03   0.350855E-03   0.350855E-03
   0.179033E+00   0.540790E-03   0.393890E-03   0.349797E-03   0.349797E-03
   0.179163E+00  -0.269640E-03   0.388660E-03   0.348739E-03   0.348739E-03
   0.179294E+00   0.655840E-03   0.393290E-03   0.347673E-03   0.347673E-03
   0.179424E+00   0.596350E-03   0.393340E-03   0.346616E-03   0.346616E-03
   0.179555E+00   0.312380E-03   0.390830E-03   0.345548E-03   0.345548E-03
   0.179685E+00  -0.278450E-03   0.389220E-03   0.344489E-03   0.344489E-03
   0.179816E+00   0.112580E-02   0.396880E-03   0.343423E-03   0.343423E-03
   0.179946E+00  -0.180820E-03   0.387440E-03   0.342364E-03   0.342364E-03
   0.180077E+00   0.499180E-03   0.394710E-03   0.341296E-03   0.341296E-03
   0.180207E+00   0.297320E-03   0.389570E-03   0.340237E-03   0.340237E-03
   0.180337E+00   0.216130E-03   0.389940E-03   0.339177E-03   0.339177E-03
   0.180468E+00   0.234760E-04   0.390330E-03   0.338109E-03   0.338109E-03
   0.180598E+00  -0.726380E-03   0.383960E-03   0.337049E-03   0.337049E-03
   0.180729E+00   0.458640E-04   0.387800E-03   0.335980E-03   0.335980E-03
   0.180859E+00   0.290900E-04   0.388540E-03   0.334920E-03   0.334920E-03
   0.180990E+00   0.141830E-03   0.388330E-03   0.333851E-03   0.333851E-03
   0.181120E+00  -0.581900E-03   0.387900E-03   0.332790E-03   0.332790E-03
   0.181251E+00  -0.297500E-03   0.386030E-03   0.331720E-03   0.331720E-03
   0.181381E+00   0.665150E-04   0.389030E-03   0.330659E-03   0.330659E-03
   0.181511E+00   0.117290E-03   0.389670E-03   0.329597E-03   0.329597E-03
   0.181642E+00   0.952410E-03   0.392450E-03   0.328527E-03   0.328527E-03
   0.181772E+00   0.396590E-04   0.388750E-03   0.327465E-03   0.327465E-03
   0.181903E+00   0.744930E-03   0.392060E-03   0.326395E-03   0.326395E-03
   0.182033E+00  -0.296630E-03   0.385570E-03   0.325332E-03   0.325332E-03
   0.182164E+00  -0.309130E-03   0.394200E-03   0.324262E-03   0.324262E-03
   0.182294E+00   0.857210E-03   0.400340E-03   0.323199E-03   0.323199E-03
   0.182425E+00  -0.156690E-03   0.399650E-03   0.322128E-03   0.322128E-03
   0.182555E+00   0.661120E-03   0.408050E-03   0.321065E-03   0.321065E-03
   0.182685E+00   0.305130E-03   0.406520E-03   0.320001E-03   0.320001E-03
   0.182816E+00   0.145090E-03   0.407190E-03   0.318930E-03   0.318930E-03
   0.182946E+00   0.696920E-03   0.410440E-03   0.317866E-03   0.317866E-03
   0.183077E+00  -0.789120E-04   0.408470E-03   0.316794E-03   0.316794E-03
   0.183207E+00   0.101430E-02   0.418660E-03   0.315731E-03   0.315731E-03
   0.183338E+00   0.365420E-03   0.412230E-03   0.314659E-03   0.314659E-03
   0.183468E+00   0.943160E-04   0.413980E-03   0.313595E-03   0.313595E-03
   0.183599E+00   0.877320E-03   0.418900E-03   0.312523E-03   0.312523E-03
   0.183729E+00   0.122660E-02   0.423080E-03   0.311459E-03   0.311459E-03
   0.183859E+00   0.271850E-03   0.418480E-03   0.310394E-03   0.310394E-03
   0.183990E+00   0.719660E-03   0.421440E-03   0.309322E-03   0.309322E-03
   0.184120E+00   0.419480E-03   0.422880E-03   0.308258E-03   0.308258E-03
   0.184251E+00  -0.222330E-03   0.420820E-03   0.307186E-03   0.307186E-03
   0.184381E+00   0.199970E-03   0.422150E-03   0.306122E-03   0.306122E-03
   0.184512E+00  -0.104760E-03   0.420820E-03   0.305050E-03   0.305050E-03
   0.184642E+00   0.125630E-03   0.424200E-03   0.303986E-03   0.303986E-03
   0.184773E+00  -0.937600E-04   0.424280E-03   0.302914E-03   0.302914E-03
   0.184903E+00   0.276090E-03   0.428740E-03   0.301850E-03   0.301850E-03
   0.185033E+00   0.122380E-03   0.424010E-03   0.300786E-03   0.300786E-03
   0.185164E+00  -0.128160E-04   0.429720E-03   0.299715E-03   0.299715E-03
   0.185294E+00   0.103670E-03   0.427590E-03   0.298651E-03   0.298651E-03
   0.185425E+00  -0.121820E-03   0.426990E-03   0.297580E-03   0.297580E-03
   0.185555E+00   0.227660E-03   0.432760E-03   0.296517E-03   0.296517E-03
   0.185686E+00  -0.321680E-03   0.428700E-03   0.295446E-03   0.295446E-03
   0.185816E+00   0.359000E-03   0.432460E-03   0.294384E-03   0.294384E-03
   0.185947E+00   0.132360E-02   0.439750E-03   0.293313E-03   0.293313E-03
   0.186077E+00   0.342340E-03   0.433560E-03   0.292251E-03   0.292251E-03
   0.186207E+00  -0.191080E-03   0.433540E-03   0.291190E-03   0.291190E-03
   0.186338E+00   0.963830E-03   0.442430E-03   0.290120E-03   0.290120E-03
   0.186468E+00   0.125300E-02   0.441100E-03   0.289060E-03   0.289060E-03
   0.186599E+00   0.765150E-04   0.436530E-03   0.287991E-03   0.287991E-03
   0.186729E+00   0.120940E-02   0.443650E-03   0.286931E-03   0.286931E-03
   0.186860E+00   0.528020E-03   0.441030E-03   0.285863E-03   0.285863E-03
   0.186990E+00   0.250800E-03   0.439260E-03   0.284804E-03   0.284804E-03
   0.187121E+00  -0.418160E-03   0.425880E-03   0.283737E-03   0.283737E-03
   0.187251E+00  -0.223000E-03   0.423120E-03   0.282679E-03   0.282679E-03
   0.187381E+00   0.401870E-05   0.421630E-03   0.281622E-03   0.281622E-03
   0.187512E+00   0.331850E-03   0.421720E-03   0.280557E-03   0.280557E-03
   0.187642E+00  -0.587290E-03   0.416700E-03   0.279500E-03   0.279500E-03
   0.187773E+00   0.287380E-03   0.418290E-03   0.278437E-03   0.278437E-03
   0.187903E+00   0.137640E-03   0.416310E-03   0.277382E-03   0.277382E-03
   0.188034E+00   0.125940E-03   0.415550E-03   0.276319E-03   0.276319E-03
   0.188164E+00   0.646990E-03   0.414980E-03   0.275266E-03   0.275266E-03
   0.188295E+00   0.301270E-03   0.415020E-03   0.274205E-03   0.274205E-03
   0.188425E+00   0.795460E-03   0.416490E-03   0.273153E-03   0.273153E-03
   0.188555E+00   0.855870E-03   0.413590E-03   0.272101E-03   0.272101E-03
   0.188686E+00  -0.160780E-03   0.408380E-03   0.271043E-03   0.271043E-03
   0.188816E+00   0.185870E-03   0.406390E-03   0.269993E-03   0.269993E-03
   0.188947E+00  -0.197990E-04   0.406670E-03   0.268937E-03   0.268937E-03
   0.189077E+00   0.360840E-03   0.407290E-03   0.267889E-03   0.267889E-03
   0.189208E+00  -0.473220E-03   0.401710E-03   0.266835E-03   0.266835E-03
   0.189338E+00  -0.150270E-03   0.401890E-03   0.265789E-03   0.265789E-03
   0.189469E+00  -0.155000E-03   0.402060E-03   0.264736E-03   0.264736E-03
   0.189599E+00   0.628030E-03   0.406170E-03   0.263693E-03   0.263693E-03
   0.189729E+00  -0.541070E-03   0.399450E-03   0.262650E-03   0.262650E-03
   0.189860E+00  -0.411660E-03   0.397270E-03   0.261601E-03   0.261601E-03
   0.189990E+00   0.125680E-03   0.401560E-03   0.260561E-03   0.260561E-03
   0.190121E+00   0.110460E-02   0.405500E-03   0.259514E-03   0.259514E-03
   0.190251E+00   0.490860E-03   0.399300E-03   0.258477E-03   0.258477E-03
   0.190382E+00   0.210770E-03   0.399820E-03   0.257433E-03   0.257433E-03
   0.190512E+00   0.194920E-03   0.398730E-03   0.256398E-03   0.256398E-03
   0.190642E+00   0.290270E-03   0.398170E-03   0.255364E-03   0.255364E-03
   0.190773E+00  -0.644650E-04   0.396960E-03   0.254324E-03   0.254324E-03
   0.190903E+00  -0.355190E-03   0.392830E-03   0.253293E-03   0.253293E-03
   0.191034E+00  -0.183110E-04   0.394390E-03   0.252256E-03   0.252256E-03
   0.191164E+00  -0.221910E-03   0.392850E-03   0.251228E-03   0.251228E-03
   0.191295E+00   0.876340E-03   0.397830E-03   0.250193E-03   0.250193E-03
   0.191425E+00   0.416220E-03   0.395840E-03   0.249169E-03   0.249169E-03
   0.191556E+00   0.865400E-03   0.393910E-03   0.248139E-03   0.248139E-03
   0.191686E+00  -0.915530E-05   0.391060E-03   0.247116E-03   0.247116E-03
   0.191816E+00   0.442890E-03   0.393160E-03   0.246097E-03   0.246097E-03
   0.191947E+00   0.542580E-03   0.392220E-03   0.245071E-03   0.245071E-03
   0.192077E+00  -0.126480E-03   0.389930E-03   0.244055E-03   0.244055E-03
   0.192208E+00   0.416000E-03   0.390300E-03   0.243032E-03   0.243032E-03
   0.192338E+00   0.142920E-04   0.389250E-03   0.242020E-03   0.242020E-03
   0.192469E+00   0.616100E-03   0.391800E-03   0.241001E-03   0.241001E-03
   0.192599E+00  -0.101820E-02   0.380130E-03   0.239992E-03   0.239992E-03
   0.192730E+00   0.894210E-03   0.392790E-03   0.238977E-03   0.238977E-03
   0.192860E+00   0.313680E-03   0.389120E-03   0.237972E-03   0.237972E-03
   0.192990E+00   0.612450E-03   0.388280E-03   0.236969E-03   0.236969E-03
   0.193121E+00   0.683850E-03   0.388540E-03   0.235960E-03   0.235960E-03
   0.193251E+00   0.535640E-03   0.389180E-03   0.234962E-03   0.234962E-03
   0.193382E+00   0.415250E-04   0.385910E-03   0.233957E-03   0.233957E-03
   0.193512E+00   0.367750E-03   0.389440E-03   0.232963E-03   0.232963E-03
   0.193643E+00   0.466030E-03   0.385910E-03   0.231963E-03   0.231963E-03
   0.193773E+00   0.261190E-03   0.387560E-03   0.230972E-03   0.230972E-03
   0.193904E+00  -0.363880E-03   0.384290E-03   0.229977E-03   0.229977E-03
   0.194034E+00   0.528980E-03   0.386250E-03   0.228991E-03   0.228991E-03
   0.194164E+00   0.934240E-04   0.386140E-03   0.228008E-03   0.228008E-03
   0.194295E+00   0.146350E-03   0.384140E-03   0.227020E-03   0.227020E-03
   0.194425E+00  -0.392210E-04   0.384080E-03   0.226042E-03   0.226042E-03
   0.194556E+00   0.166670E-03   0.385450E-03   0.225058E-03   0.225058E-03
   0.194686E+00   0.114300E-03   0.383290E-03   0.224085E-03   0.224085E-03
   0.194817E+00   0.140050E-03   0.385330E-03   0.223106E-03   0.223106E-03
   0.194947E+00  -0.945500E-04   0.383770E-03   0.222138E-03   0.222138E-03
   0.195078E+00   0.526790E-03   0.385060E-03   0.221165E-03   0.221165E-03
   0.195208E+00   0.900120E-03   0.388260E-03   0.220202E-03   0.220202E-03
   0.195338E+00   0.159490E-03   0.382480E-03   0.219242E-03   0.219242E-03
   0.195469E+00  -0.426140E-03   0.381450E-03   0.218277E-03   0.218277E-03
   0.195599E+00   0.758260E-04   0.384660E-03   0.217322E-03   0.217322E-03
   0.195730E+00   0.317790E-03   0.383630E-03   0.216363E-03   0.216363E-03
   0.195860E+00  -0.192650E-03   0.382290E-03   0.215414E-03   0.215414E-03
   0.195991E+00   0.152030E-03   0.383180E-03   0.214460E-03   0.214460E-03
   0.196121E+00   0.298990E-04   0.380430E-03   0.213517E-03   0.213517E-03
   0.196252E+00  -0.189680E-03   0.383130E-03   0.212569E-03   0.212569E-03
   0.196382E+00   0.541620E-03   0.383560E-03   0.211632E-03   0.211632E-03
   0.196512E+00   0.574930E-04   0.383220E-03   0.210697E-03   0.210697E-03
   0.196643E+00   0.152080E-03   0.381720E-03   0.209759E-03   0.209759E-03
   0.196773E+00   0.294810E-03   0.381450E-03   0.208831E-03   0.208831E-03
   0.196904E+00   0.417000E-03   0.383470E-03   0.207899E-03   0.207899E-03
   0.197034E+00  -0.321440E-03   0.378400E-03   0.206977E-03   0.206977E-03
   0.197165E+00   0.521910E-04   0.382810E-03   0.206051E-03   0.206051E-03
   0.197295E+00   0.289030E-03   0.382100E-03   0.205136E-03   0.205136E-03
   0.197426E+00   0.684630E-04   0.380000E-03   0.204217E-03   0.204217E-03
   0.197556E+00   0.239260E-03   0.382620E-03   0.203308E-03   0.203308E-03
   0.197686E+00   0.155520E-03   0.381420E-03   0.202402E-03   0.202402E-03
   0.197817E+00  -0.270170E-03   0.376930E-03   0.201493E-03   0.201493E-03
   0.197947E+00   0.340340E-03   0.382580E-03   0.200595E-03   0.200595E-03
   0.198078E+00  -0.152860E-03   0.377220E-03   0.199693E-03   0.199693E-03
   0.198208E+00   0.583840E-03   0.383010E-03   0.198801E-03   0.198801E-03
   0.198339E+00   0.219390E-05   0.379150E-03   0.197906E-03   0.197906E-03
   0.198469E+00   0.254060E-03   0.379740E-03   0.197022E-03   0.197022E-03
   0.198600E+00   0.187120E-03   0.380070E-03   0.196134E-03   0.196134E-03
   0.198730E+00   0.515900E-03   0.382240E-03   0.195257E-03   0.195257E-03
   0.198860E+00   0.441930E-03   0.379680E-03   0.194383E-03   0.194383E-03
   0.198991E+00  -0.309100E-03   0.377910E-03   0.193506E-03   0.193506E-03
   0.199121E+00  -0.160450E-03   0.376700E-03   0.192640E-03   0.192640E-03
   0.199252E+00  -0.134340E-03   0.378060E-03   0.191771E-03   0.191771E-03
   0.199382E+00  -0.640800E-03   0.374290E-03   0.190912E-03   0.190912E-03
   0.199513E+00   0.747120E-03   0.380430E-03   0.190051E-03   0.190051E-03
   0.199643E+00  -0.720210E-04   0.377870E-03   0.189200E-03   0.189200E-03
   0.199774E+00   0.439240E-03   0.380590E-03   0.188347E-03   0.188347E-03
   0.199904E+00   0.639320E-03   0.380810E-03   0.187504E-03   0.187504E-03
   0.200034E+00   0.681900E-03   0.382590E-03   0.186665E-03   0.186665E-03
   0.200165E+00  -0.308690E-03   0.373880E-03   0.185823E-03   0.185823E-03
   0.200295E+00   0.596770E-03   0.380700E-03   0.184992E-03   0.184992E-03
   0.200426E+00  -0.189510E-03   0.376890E-03   0.184159E-03   0.184159E-03
   0.200556E+00   0.822250E-04   0.376740E-03   0.183336E-03   0.183336E-03
   0.200687E+00   0.128020E-03   0.378400E-03   0.182510E-03   0.182510E-03
   0.200817E+00   0.340890E-04   0.375460E-03   0.181696E-03   0.181696E-03
   0.200948E+00  -0.117370E-03   0.374570E-03   0.180879E-03   0.180879E-03
   0.201078E+00  -0.118230E-03   0.376660E-03   0.180073E-03   0.180073E-03
   0.201208E+00   0.443500E-03   0.378060E-03   0.179271E-03   0.179271E-03
   0.201339E+00   0.255550E-03   0.377720E-03   0.178467E-03   0.178467E-03
   0.201469E+00   0.209190E-03   0.376170E-03   0.177673E-03   0.177673E-03
   0.201600E+00  -0.508150E-03   0.372580E-03   0.176878E-03   0.176878E-03
   0.201730E+00  -0.138040E-03   0.375690E-03   0.176093E-03   0.176093E-03
   0.201861E+00  -0.153560E-03   0.374170E-03   0.175307E-03   0.175307E-03
   0.201991E+00  -0.237010E-03   0.374280E-03   0.174531E-03   0.174531E-03
   0.202122E+00   0.727630E-03   0.379540E-03   0.173754E-03   0.173754E-03
   0.202252E+00  -0.313900E-03   0.372880E-03   0.172986E-03   0.172986E-03
   0.202382E+00   0.118160E-02   0.382000E-03   0.172224E-03   0.172224E-03
   0.202513E+00   0.549470E-04   0.374220E-03   0.171460E-03   0.171460E-03
   0.202643E+00  -0.183200E-04   0.374190E-03   0.170706E-03   0.170706E-03
   0.202774E+00   0.146650E-03   0.376040E-03   0.169951E-03   0.169951E-03
   0.202904E+00   0.306180E-03   0.375620E-03   0.169207E-03   0.169207E-03
   0.203035E+00  -0.154540E-03   0.372480E-03   0.168462E-03   0.168462E-03
   0.203165E+00   0.352230E-04   0.374470E-03   0.167726E-03   0.167726E-03
   0.203295E+00   0.566330E-03   0.375530E-03   0.166996E-03   0.166996E-03
   0.203426E+00  -0.126890E-03   0.373750E-03   0.166264E-03   0.166264E-03
   0.203556E+00   0.456080E-03   0.375810E-03   0.165545E-03   0.165545E-03
   0.203687E+00   0.399580E-03   0.374060E-03   0.164821E-03   0.164821E-03
   0.203817E+00   0.187910E-03   0.375000E-03   0.164110E-03   0.164110E-03
   0.203948E+00  -0.604510E-03   0.367200E-03   0.163397E-03   0.163397E-03
   0.204078E+00   0.291790E-03   0.375610E-03   0.162695E-03   0.162695E-03
   0.204209E+00  -0.334460E-03   0.371870E-03   0.161993E-03   0.161993E-03
   0.204339E+00   0.638250E-04   0.371100E-03   0.161300E-03   0.161300E-03
   0.204469E+00   0.388780E-03   0.374320E-03   0.160613E-03   0.160613E-03
   0.204600E+00  -0.252680E-03   0.370430E-03   0.159925E-03   0.159925E-03
   0.204730E+00   0.434640E-03   0.371810E-03   0.159247E-03   0.159247E-03
   0.204861E+00  -0.246230E-03   0.369590E-03   0.158569E-03   0.158569E-03
   0.204991E+00   0.867080E-04   0.369620E-03   0.157901E-03   0.157901E-03
   0.205122E+00   0.613460E-03   0.373680E-03   0.157233E-03   0.157233E-03
   0.205252E+00   0.319300E-03   0.373000E-03   0.156575E-03   0.156575E-03
   0.205383E+00   0.774180E-03   0.373760E-03   0.155917E-03   0.155917E-03
   0.205513E+00   0.725710E-03   0.374610E-03   0.155269E-03   0.155269E-03
   0.205643E+00  -0.390470E-03   0.367390E-03   0.154626E-03   0.154626E-03
   0.205774E+00   0.106370E-03   0.372210E-03   0.153983E-03   0.153983E-03
   0.205904E+00  -0.271350E-03   0.369510E-03   0.153350E-03   0.153350E-03
   0.206035E+00   0.101570E-03   0.370380E-03   0.152717E-03   0.152717E-03
   0.206165E+00  -0.550070E-03   0.366850E-03   0.152095E-03   0.152095E-03
   0.206296E+00   0.640040E-03   0.373320E-03   0.151472E-03   0.151472E-03
   0.206426E+00  -0.166580E-03   0.368200E-03   0.150860E-03   0.150860E-03
   0.206557E+00   0.614000E-03   0.374480E-03   0.150248E-03   0.150248E-03
   0.206687E+00   0.530850E-03   0.371170E-03   0.149645E-03   0.149645E-03
   0.206817E+00   0.450720E-03   0.371590E-03   0.149048E-03   0.149048E-03
   0.206948E+00  -0.255240E-03   0.368850E-03   0.148451E-03   0.148451E-03
   0.207078E+00  -0.462420E-03   0.365670E-03   0.147865E-03   0.147865E-03
   0.207209E+00   0.524860E-03   0.372470E-03   0.147279E-03   0.147279E-03
   0.207339E+00  -0.486480E-03   0.366350E-03   0.146702E-03   0.146702E-03
   0.207470E+00   0.397370E-04   0.368170E-03   0.146127E-03   0.146127E-03
   0.207600E+00   0.202110E-03   0.372150E-03   0.145560E-03   0.145560E-03
   0.207731E+00   0.341400E-03   0.368180E-03   0.144995E-03   0.144995E-03
   0.207861E+00   0.487780E-03   0.372260E-03   0.144440E-03   0.144440E-03
   0.207991E+00  -0.457870E-04   0.368380E-03   0.143889E-03   0.143889E-03
   0.208122E+00  -0.832230E-04   0.368220E-03   0.143340E-03   0.143340E-03
   0.208252E+00   0.249600E-03   0.369290E-03   0.142800E-03   0.142800E-03
   0.208383E+00   0.519460E-03   0.370310E-03   0.142262E-03   0.142262E-03
   0.208513E+00   0.307240E-03   0.368920E-03   0.141732E-03   0.141732E-03
   0.208644E+00   0.616690E-03   0.372670E-03   0.141204E-03   0.141204E-03
   0.208774E+00  -0.194690E-04   0.367070E-03   0.140686E-03   0.140686E-03
   0.208905E+00  -0.606550E-03   0.364640E-03   0.140168E-03   0.140168E-03
   0.209035E+00   0.333680E-03   0.367460E-03   0.139660E-03   0.139660E-03
   0.209165E+00   0.253220E-03   0.368580E-03   0.139157E-03   0.139157E-03
   0.209296E+00   0.430310E-03   0.371240E-03   0.138656E-03   0.138656E-03
   0.209426E+00   0.892220E-03   0.370520E-03   0.138163E-03   0.138163E-03
   0.209557E+00   0.888340E-03   0.373080E-03   0.137673E-03   0.137673E-03
   0.209687E+00   0.255110E-03   0.368630E-03   0.137191E-03   0.137191E-03
   0.209818E+00  -0.337900E-03   0.364050E-03   0.136711E-03   0.136711E-03
   0.209948E+00  -0.382570E-03   0.364990E-03   0.136240E-03   0.136240E-03
   0.210079E+00   0.224690E-03   0.367760E-03   0.135771E-03   0.135771E-03
   0.210209E+00  -0.229620E-04   0.366190E-03   0.135311E-03   0.135311E-03
   0.210339E+00  -0.122640E-03   0.366880E-03   0.134856E-03   0.134856E-03
   0.210470E+00   0.398950E-03   0.366820E-03   0.134403E-03   0.134403E-03
   0.210600E+00   0.202540E-03   0.367760E-03   0.133958E-03   0.133958E-03
   0.210731E+00   0.543930E-03   0.368640E-03   0.133516E-03   0.133516E-03
   0.210861E+00   0.516540E-03   0.369580E-03   0.133082E-03   0.133082E-03
   0.210992E+00   0.243910E-03   0.367610E-03   0.132650E-03   0.132650E-03
   0.211122E+00  -0.646210E-03   0.362430E-03   0.132227E-03   0.132227E-03
   0.211253E+00  -0.336540E-03   0.362200E-03   0.131806E-03   0.131806E-03
   0.211383E+00  -0.544750E-03   0.364790E-03   0.131394E-03   0.131394E-03
   0.211513E+00  -0.109120E-03   0.363840E-03   0.130986E-03   0.130986E-03
   0.211644E+00   0.120120E-03   0.367160E-03   0.130581E-03   0.130581E-03
   0.211774E+00   0.396690E-03   0.366930E-03   0.130185E-03   0.130185E-03
   0.211905E+00  -0.130330E-02   0.359700E-03   0.129790E-03   0.129790E-03
   0.212035E+00  -0.137740E-03   0.365520E-03   0.129404E-03   0.129404E-03
   0.212166E+00   0.137750E-03   0.364840E-03   0.129020E-03   0.129020E-03
   0.212296E+00  -0.115150E-03   0.364180E-03   0.128645E-03   0.128645E-03
   0.212427E+00   0.363670E-03   0.367960E-03   0.128272E-03   0.128272E-03
   0.212557E+00   0.882910E-04   0.362890E-03   0.127906E-03   0.127906E-03
   0.212687E+00   0.104590E-03   0.366430E-03   0.127547E-03   0.127547E-03
   0.212818E+00  -0.237110E-03   0.362030E-03   0.127189E-03   0.127189E-03
   0.212948E+00   0.419350E-03   0.366570E-03   0.126840E-03   0.126840E-03
   0.213079E+00  -0.368320E-03   0.362410E-03   0.126493E-03   0.126493E-03
   0.213209E+00  -0.347320E-03   0.361450E-03   0.126154E-03   0.126154E-03
   0.213340E+00  -0.409060E-04   0.363350E-03   0.125818E-03   0.125818E-03
   0.213470E+00  -0.153510E-03   0.365410E-03   0.125489E-03   0.125489E-03
   0.213601E+00   0.158600E-03   0.363600E-03   0.125163E-03   0.125163E-03
   0.213731E+00   0.230010E-03   0.364870E-03   0.124845E-03   0.124845E-03
   0.213861E+00  -0.586860E-03   0.360010E-03   0.124532E-03   0.124532E-03
   0.213992E+00  -0.139110E-03   0.361700E-03   0.124222E-03   0.124222E-03
   0.214122E+00   0.180740E-03   0.365370E-03   0.123919E-03   0.123919E-03
   0.214253E+00   0.108620E-03   0.362230E-03   0.123619E-03   0.123619E-03
   0.214383E+00   0.285230E-03   0.364370E-03   0.123326E-03   0.123326E-03
   0.214514E+00  -0.341420E-03   0.362270E-03   0.123036E-03   0.123036E-03
   0.214644E+00   0.756030E-04   0.362070E-03   0.122754E-03   0.122754E-03
   0.214774E+00  -0.216170E-03   0.361080E-03   0.122476E-03   0.122476E-03
   0.214905E+00  -0.459080E-03   0.359840E-03   0.122202E-03   0.122202E-03
   0.215035E+00   0.194670E-05   0.363210E-03   0.121935E-03   0.121935E-03
   0.215166E+00   0.188590E-03   0.364070E-03   0.121670E-03   0.121670E-03
   0.215296E+00   0.961970E-03   0.365340E-03   0.121414E-03   0.121414E-03
   0.215427E+00   0.629270E-03   0.365210E-03   0.121158E-03   0.121158E-03
   0.215557E+00  -0.375170E-03   0.360210E-03   0.120912E-03   0.120912E-03
   0.215688E+00   0.633340E-03   0.364790E-03   0.120666E-03   0.120666E-03
   0.215818E+00   0.133540E-03   0.362480E-03   0.120429E-03   0.120429E-03
   0.215948E+00  -0.259450E-03   0.359350E-03   0.120196E-03   0.120196E-03
   0.216079E+00   0.433610E-03   0.363180E-03   0.119967E-03   0.119967E-03
   0.216209E+00  -0.751620E-04   0.361580E-03   0.119744E-03   0.119744E-03
   0.216340E+00  -0.444330E-03   0.358100E-03   0.119524E-03   0.119524E-03
   0.216470E+00  -0.182410E-03   0.362000E-03   0.119310E-03   0.119310E-03
   0.216601E+00   0.375150E-03   0.362770E-03   0.119100E-03   0.119100E-03
   0.216731E+00  -0.351900E-04   0.360280E-03   0.118896E-03   0.118896E-03
   0.216862E+00   0.355170E-03   0.362180E-03   0.118696E-03   0.118696E-03
   0.216992E+00  -0.342860E-03   0.358120E-03   0.118502E-03   0.118502E-03
   0.217122E+00   0.101200E-04   0.361150E-03   0.118312E-03   0.118312E-03
   0.217253E+00  -0.228720E-03   0.361550E-03   0.118126E-03   0.118126E-03
   0.217383E+00  -0.103380E-03   0.358560E-03   0.117945E-03   0.117945E-03
   0.217514E+00  -0.162180E-03   0.358660E-03   0.117768E-03   0.117768E-03
   0.217644E+00  -0.196820E-03   0.359250E-03   0.117597E-03   0.117597E-03
   0.217775E+00   0.228490E-03   0.362440E-03   0.117430E-03   0.117430E-03
   0.217905E+00   0.826800E-03   0.365280E-03   0.117268E-03   0.117268E-03
   0.218036E+00  -0.259600E-03   0.357620E-03   0.117109E-03   0.117109E-03
   0.218166E+00   0.804130E-04   0.360210E-03   0.116957E-03   0.116957E-03
   0.218296E+00  -0.350540E-03   0.357280E-03   0.116808E-03   0.116808E-03
   0.218427E+00  -0.480550E-04   0.358850E-03   0.116663E-03   0.116663E-03
   0.218557E+00   0.125410E-03   0.361140E-03   0.116524E-03   0.116524E-03
   0.218688E+00   0.447270E-03   0.361510E-03   0.116388E-03   0.116388E-03
   0.218818E+00   0.594590E-03   0.362370E-03   0.116257E-03   0.116257E-03
   0.218949E+00  -0.231410E-04   0.358660E-03   0.116130E-03   0.116130E-03
   0.219079E+00  -0.436610E-04   0.356950E-03   0.116008E-03   0.116008E-03
   0.219210E+00  -0.404040E-03   0.358160E-03   0.115890E-03   0.115890E-03
   0.219340E+00   0.273010E-03   0.359390E-03   0.115776E-03   0.115776E-03
   0.219470E+00   0.282490E-03   0.360680E-03   0.115667E-03   0.115667E-03
   0.219601E+00  -0.237860E-03   0.356820E-03   0.115561E-03   0.115561E-03
   0.219731E+00   0.805980E-03   0.360850E-03   0.115461E-03   0.115461E-03
   0.219862E+00  -0.565460E-03   0.354510E-03   0.115363E-03   0.115363E-03
   0.219992E+00  -0.160410E-03   0.358110E-03   0.115271E-03   0.115271E-03
   0.220123E+00  -0.284870E-03   0.355340E-03   0.115182E-03   0.115182E-03
   0.220253E+00   0.118380E-02   0.365150E-03   0.115098E-03   0.115098E-03
   0.220384E+00  -0.462310E-04   0.356320E-03   0.115017E-03   0.115017E-03
   0.220514E+00   0.296130E-04   0.356590E-03   0.114940E-03   0.114940E-03
   0.220644E+00   0.485300E-03   0.359430E-03   0.114868E-03   0.114868E-03
   0.220775E+00   0.443690E-03   0.358680E-03   0.114799E-03   0.114799E-03
   0.220905E+00   0.708990E-03   0.361870E-03   0.114735E-03   0.114735E-03
   0.221036E+00   0.543580E-03   0.359200E-03   0.114674E-03   0.114674E-03
   0.221166E+00   0.920440E-04   0.356050E-03   0.114617E-03   0.114617E-03
   0.221297E+00   0.424470E-03   0.359950E-03   0.114564E-03   0.114564E-03
   0.221427E+00  -0.978870E-04   0.357100E-03   0.114515E-03   0.114515E-03
   0.221558E+00   0.655510E-03   0.359500E-03   0.114469E-03   0.114469E-03
   0.221688E+00   0.386540E-03   0.358790E-03   0.114427E-03   0.114427E-03
   0.221818E+00   0.104000E-02   0.359430E-03   0.114389E-03   0.114389E-03
   0.221949E+00   0.294030E-03   0.358600E-03   0.114354E-03   0.114354E-03
   0.222079E+00   0.160180E-03   0.356310E-03   0.114324E-03   0.114324E-03
   0.222210E+00  -0.192630E-03   0.354940E-03   0.114296E-03   0.114296E-03
   0.222340E+00  -0.759070E-04   0.356400E-03   0.114272E-03   0.114272E-03
   0.222471E+00  -0.366450E-03   0.353140E-03   0.114252E-03   0.114252E-03
   0.222601E+00   0.247060E-03   0.357130E-03   0.114235E-03   0.114235E-03
   0.222732E+00   0.205520E-03   0.357570E-03   0.114222E-03   0.114222E-03
   0.222862E+00  -0.567410E-03   0.352210E-03   0.114212E-03   0.114212E-03
   0.222992E+00  -0.368220E-03   0.356120E-03   0.114206E-03   0.114206E-03
   0.223123E+00   0.463730E-03   0.357460E-03   0.114202E-03   0.114202E-03
   0.223253E+00   0.449550E-03   0.357890E-03   0.114202E-03   0.114202E-03
   0.223384E+00   0.321170E-03   0.357100E-03   0.114206E-03   0.114206E-03
   0.223514E+00   0.422570E-03   0.356750E-03   0.114212E-03   0.114212E-03
   0.223645E+00  -0.702310E-04   0.355250E-03   0.114222E-03   0.114222E-03
   0.223775E+00  -0.333700E-05   0.355260E-03   0.114235E-03   0.114235E-03
   0.223906E+00  -0.171790E-03   0.351890E-03   0.114251E-03   0.114251E-03
   0.224036E+00  -0.278130E-03   0.353650E-03   0.114270E-03   0.114270E-03
   0.224166E+00  -0.428620E-03   0.351320E-03   0.114292E-03   0.114292E-03
   0.224297E+00   0.342740E-03   0.355930E-03   0.114317E-03   0.114317E-03
   0.224427E+00   0.389320E-03   0.356980E-03   0.114345E-03   0.114345E-03
   0.224558E+00   0.558620E-03   0.355380E-03   0.114376E-03   0.114376E-03
   0.224688E+00  -0.113890E-03   0.352760E-03   0.114410E-03   0.114410E-03
   0.224819E+00   0.555790E-04   0.353140E-03   0.114447E-03   0.114447E-03
   0.224949E+00   0.171030E-03   0.354710E-03   0.114486E-03   0.114486E-03
   0.225080E+00  -0.284170E-03   0.352570E-03   0.114529E-03   0.114529E-03
   0.225210E+00   0.325390E-03   0.354470E-03   0.114573E-03   0.114573E-03
   0.225340E+00   0.264240E-03   0.353300E-03   0.114621E-03   0.114621E-03
   0.225471E+00   0.377860E-03   0.356260E-03   0.114671E-03   0.114671E-03
   0.225601E+00   0.421950E-03   0.354000E-03   0.114724E-03   0.114724E-03
   0.225732E+00  -0.198760E-03   0.352580E-03   0.114780E-03   0.114780E-03
   0.225862E+00  -0.275580E-03   0.351580E-03   0.114838E-03   0.114838E-03
   0.225993E+00   0.489310E-03   0.355910E-03   0.114899E-03   0.114899E-03
   0.226123E+00   0.147910E-03   0.353600E-03   0.114961E-03   0.114961E-03
   0.226253E+00  -0.297350E-03   0.349690E-03   0.115027E-03   0.115027E-03
   0.226384E+00   0.290130E-03   0.352850E-03   0.115095E-03   0.115095E-03
   0.226514E+00   0.223500E-03   0.353850E-03   0.115164E-03   0.115164E-03
   0.226645E+00  -0.356480E-03   0.348940E-03   0.115237E-03   0.115237E-03
   0.226775E+00   0.379440E-03   0.353830E-03   0.115312E-03   0.115312E-03
   0.226906E+00  -0.171710E-03   0.349100E-03   0.115389E-03   0.115389E-03
   0.227036E+00   0.588860E-03   0.355550E-03   0.115467E-03   0.115467E-03
   0.227167E+00   0.392860E-03   0.354140E-03   0.115548E-03   0.115548E-03
   0.227297E+00  -0.502150E-03   0.348590E-03   0.115632E-03   0.115632E-03
   0.227427E+00  -0.406140E-03   0.349050E-03   0.115717E-03   0.115717E-03
   0.227558E+00  -0.116240E-04   0.352680E-03   0.115804E-03   0.115804E-03
   0.227688E+00   0.809840E-03   0.354760E-03   0.115894E-03   0.115894E-03
   0.227819E+00   0.551100E-03   0.354810E-03   0.115985E-03   0.115985E-03
   0.227949E+00  -0.286390E-04   0.351680E-03   0.116078E-03   0.116078E-03
   0.228080E+00   0.713070E-03   0.356410E-03   0.116173E-03   0.116173E-03
   0.228210E+00   0.468500E-03   0.353500E-03   0.116270E-03   0.116270E-03
   0.228341E+00  -0.521350E-03   0.347410E-03   0.116369E-03   0.116369E-03
   0.228471E+00   0.456820E-03   0.354060E-03   0.116468E-03   0.116468E-03
   0.228601E+00   0.834670E-04   0.351320E-03   0.116570E-03   0.116570E-03
   0.228732E+00   0.614010E-03   0.353520E-03   0.116674E-03   0.116674E-03
   0.228862E+00   0.151200E-03   0.352110E-03   0.116779E-03   0.116779E-03
   0.228993E+00   0.196790E-03   0.351730E-03   0.116886E-03   0.116886E-03
   0.229123E+00   0.307920E-03   0.351560E-03   0.116994E-03   0.116994E-03
   0.229254E+00   0.176750E-03   0.352430E-03   0.117104E-03   0.117104E-03
   0.229384E+00   0.434270E-03   0.351200E-03   0.117215E-03   0.117215E-03
   0.229515E+00   0.537980E-03   0.354320E-03   0.117328E-03   0.117328E-03
   0.229645E+00   0.889000E-03   0.352300E-03   0.117441E-03   0.117441E-03
   0.229775E+00  -0.254460E-04   0.349080E-03   0.117556E-03   0.117556E-03
   0.229906E+00  -0.186880E-03   0.349610E-03   0.117673E-03   0.117673E-03
   0.230036E+00   0.193790E-03   0.350790E-03   0.117790E-03   0.117790E-03
   0.230167E+00   0.680420E-03   0.353800E-03   0.117910E-03   0.117910E-03
   0.230297E+00  -0.245820E-03   0.349840E-03   0.118029E-03   0.118029E-03
   0.230428E+00   0.279550E-03   0.348820E-03   0.118151E-03   0.118151E-03
   0.230558E+00   0.300620E-04   0.348380E-03   0.118273E-03   0.118273E-03
   0.230689E+00   0.614390E-03   0.355820E-03   0.118396E-03   0.118396E-03
   0.230819E+00  -0.210950E-03   0.356090E-03   0.118520E-03   0.118520E-03
   0.230949E+00   0.351040E-03   0.362570E-03   0.118645E-03   0.118645E-03
   0.231080E+00   0.322800E-03   0.361510E-03   0.118772E-03   0.118772E-03
   0.231210E+00  -0.877200E-04   0.362280E-03   0.118898E-03   0.118898E-03
   0.231341E+00  -0.272630E-03   0.364840E-03   0.119027E-03   0.119027E-03
   0.231471E+00  -0.545550E-04   0.364250E-03   0.119155E-03   0.119155E-03
   0.231602E+00  -0.112220E-03   0.366420E-03   0.119285E-03   0.119285E-03
   0.231732E+00   0.315460E-03   0.370070E-03   0.119414E-03   0.119414E-03
   0.231863E+00   0.514370E-03   0.372220E-03   0.119546E-03   0.119546E-03
   0.231993E+00   0.179570E-03   0.371520E-03   0.119676E-03   0.119676E-03
   0.232123E+00   0.507510E-04   0.370430E-03   0.119808E-03   0.119808E-03
   0.232254E+00   0.429870E-03   0.377740E-03   0.119941E-03   0.119941E-03
   0.232384E+00  -0.129270E-03   0.372050E-03   0.120074E-03   0.120074E-03
   0.232515E+00  -0.696820E-03   0.369380E-03   0.120208E-03   0.120208E-03
   0.232645E+00   0.260230E-03   0.377130E-03   0.120341E-03   0.120341E-03
   0.232776E+00  -0.232310E-03   0.375090E-03   0.120476E-03   0.120476E-03
   0.232906E+00   0.706220E-03   0.379840E-03   0.120610E-03   0.120610E-03
   0.233037E+00   0.313970E-04   0.380730E-03   0.120746E-03   0.120746E-03
   0.233167E+00   0.191010E-03   0.379060E-03   0.120881E-03   0.120881E-03
   0.233297E+00  -0.434530E-03   0.377540E-03   0.121016E-03   0.121016E-03
   0.233428E+00  -0.242530E-03   0.377510E-03   0.121153E-03   0.121153E-03
   0.233558E+00   0.417880E-04   0.378890E-03   0.121288E-03   0.121288E-03
   0.233689E+00   0.567700E-03   0.382890E-03   0.121424E-03   0.121424E-03
   0.233819E+00   0.952940E-04   0.378520E-03   0.121560E-03   0.121560E-03
   0.233950E+00  -0.613440E-03   0.374440E-03   0.121697E-03   0.121697E-03
   0.234080E+00   0.804870E-03   0.384330E-03   0.121832E-03   0.121832E-03
   0.234211E+00   0.205200E-03   0.378770E-03   0.121969E-03   0.121969E-03
   0.234341E+00  -0.288890E-03   0.378980E-03   0.122105E-03   0.122105E-03
   0.234471E+00   0.220480E-03   0.380430E-03   0.122240E-03   0.122240E-03
   0.234602E+00  -0.642530E-04   0.381150E-03   0.122377E-03   0.122377E-03

           ####      Real Space Data                               ####

           Distance distribution  function of particle  


      R          P(R)      ERROR

  0.0000E+00  0.0000E+00  0.0000E+00
  0.3581E+00  0.2178E-06  0.2532E-07
  0.7162E+00  0.4707E-06  0.4830E-07
  0.1074E+01  0.7588E-06  0.6894E-07
  0.1432E+01  0.1082E-05  0.8729E-07
  0.1791E+01  0.1439E-05  0.1034E-06
  0.2149E+01  0.1831E-05  0.1173E-06
  0.2507E+01  0.2256E-05  0.1290E-06
  0.2865E+01  0.2714E-05  0.1387E-06
  0.3223E+01  0.3204E-05  0.1464E-06
  0.3581E+01  0.3726E-05  0.1522E-06
  0.3939E+01  0.4279E-05  0.1561E-06
  0.4297E+01  0.4862E-05  0.1585E-06
  0.4656E+01  0.5474E-05  0.1592E-06
  0.5014E+01  0.6114E-05  0.1586E-06
  0.5372E+01  0.6780E-05  0.1567E-06
  0.5730E+01  0.7472E-05  0.1537E-06
  0.6088E+01  0.8188E-05  0.1499E-06
  0.6446E+01  0.8927E-05  0.1454E-06
  0.6804E+01  0.9687E-05  0.1404E-06
  0.7162E+01  0.1047E-04  0.1354E-06
  0.7520E+01  0.1127E-04  0.1306E-06
  0.7879E+01  0.1208E-04  0.1262E-06
  0.8237E+01  0.1292E-04  0.1227E-06
  0.8595E+01  0.1376E-04  0.1204E-06
  0.8953E+01  0.1462E-04  0.1195E-06
  0.9311E+01  0.1549E-04  0.1202E-06
  0.9669E+01  0.1637E-04  0.1227E-06
  0.1003E+02  0.1725E-04  0.1267E-06
  0.1039E+02  0.1815E-04  0.1322E-06
  0.1074E+02  0.1904E-04  0.1390E-06
  0.1110E+02  0.1994E-04  0.1467E-06
  0.1146E+02  0.2084E-04  0.1551E-06
  0.1182E+02  0.2174E-04  0.1640E-06
  0.1218E+02  0.2263E-04  0.1730E-06
  0.1253E+02  0.2352E-04  0.1821E-06
  0.1289E+02  0.2440E-04  0.1910E-06
  0.1325E+02  0.2528E-04  0.1996E-06
  0.1361E+02  0.2615E-04  0.2077E-06
  0.1397E+02  0.2700E-04  0.2153E-06
  0.1432E+02  0.2785E-04  0.2222E-06
  0.1468E+02  0.2868E-04  0.2285E-06
  0.1504E+02  0.2949E-04  0.2340E-06
  0.1540E+02  0.3029E-04  0.2387E-06
  0.1576E+02  0.3107E-04  0.2426E-06
  0.1612E+02  0.3183E-04  0.2457E-06
  0.1647E+02  0.3257E-04  0.2479E-06
  0.1683E+02  0.3328E-04  0.2493E-06
  0.1719E+02  0.3398E-04  0.2500E-06
  0.1755E+02  0.3465E-04  0.2499E-06
  0.1791E+02  0.3529E-04  0.2491E-06
  0.1826E+02  0.3591E-04  0.2478E-06
  0.1862E+02  0.3650E-04  0.2459E-06
  0.1898E+02  0.3707E-04  0.2435E-06
  0.1934E+02  0.3761E-04  0.2409E-06
  0.1970E+02  0.3811E-04  0.2380E-06
  0.2005E+02  0.3859E-04  0.2350E-06
  0.2041E+02  0.3904E-04  0.2321E-06
  0.2077E+02  0.3946E-04  0.2294E-06
  0.2113E+02  0.3985E-04  0.2270E-06
  0.2149E+02  0.4020E-04  0.2250E-06
  0.2185E+02  0.4053E-04  0.2237E-06
  0.2220E+02  0.4082E-04  0.2230E-06
  0.2256E+02  0.4108E-04  0.2232E-06
  0.2292E+02  0.4132E-04  0.2242E-06
  0.2328E+02  0.4152E-04  0.2261E-06
  0.2364E+02  0.4169E-04  0.2288E-06
  0.2399E+02  0.4183E-04  0.2324E-06
  0.2435E+02  0.4194E-04  0.2369E-06
  0.2471E+02  0.4201E-04  0.2420E-06
  0.2507E+02  0.4206E-04  0.2477E-06
  0.2543E+02  0.4208E-04  0.2539E-06
  0.2578E+02  0.4208E-04  0.2606E-06
  0.2614E+02  0.4204E-04  0.2674E-06
  0.2650E+02  0.4198E-04  0.2744E-06
  0.2686E+02  0.4189E-04  0.2815E-06
  0.2722E+02  0.4177E-04  0.2884E-06
  0.2758E+02  0.4163E-04  0.2952E-06
  0.2793E+02  0.4147E-04  0.3018E-06
  0.2829E+02  0.4128E-04  0.3079E-06
  0.2865E+02  0.4107E-04  0.3137E-06
  0.2901E+02  0.4084E-04  0.3191E-06
  0.2937E+02  0.4059E-04  0.3239E-06
  0.2972E+02  0.4031E-04  0.3281E-06
  0.3008E+02  0.4003E-04  0.3319E-06
  0.3044E+02  0.3972E-04  0.3350E-06
  0.3080E+02  0.3939E-04  0.3376E-06
  0.3116E+02  0.3906E-04  0.3396E-06
  0.3151E+02  0.3870E-04  0.3410E-06
  0.3187E+02  0.3834E-04  0.3420E-06
  0.3223E+02  0.3796E-04  0.3424E-06
  0.3259E+02  0.3757E-04  0.3424E-06
  0.3295E+02  0.3717E-04  0.3421E-06
  0.3330E+02  0.3676E-04  0.3414E-06
  0.3366E+02  0.3635E-04  0.3404E-06
  0.3402E+02  0.3592E-04  0.3393E-06
  0.3438E+02  0.3549E-04  0.3381E-06
  0.3474E+02  0.3506E-04  0.3369E-06
  0.3510E+02  0.3462E-04  0.3358E-06
  0.3545E+02  0.3418E-04  0.3348E-06
  0.3581E+02  0.3373E-04  0.3340E-06
  0.3617E+02  0.3329E-04  0.3336E-06
  0.3653E+02  0.3284E-04  0.3335E-06
  0.3689E+02  0.3239E-04  0.3338E-06
  0.3724E+02  0.3195E-04  0.3346E-06
  0.3760E+02  0.3151E-04  0.3359E-06
  0.3796E+02  0.3106E-04  0.3378E-06
  0.3832E+02  0.3063E-04  0.3401E-06
  0.3868E+02  0.3019E-04  0.3430E-06
  0.3903E+02  0.2976E-04  0.3463E-06
  0.3939E+02  0.2934E-04  0.3501E-06
  0.3975E+02  0.2891E-04  0.3543E-06
  0.4011E+02  0.2850E-04  0.3588E-06
  0.4047E+02  0.2809E-04  0.3636E-06
  0.4083E+02  0.2769E-04  0.3686E-06
  0.4118E+02  0.2730E-04  0.3738E-06
  0.4154E+02  0.2691E-04  0.3790E-06
  0.4190E+02  0.2653E-04  0.3842E-06
  0.4226E+02  0.2615E-04  0.3893E-06
  0.4262E+02  0.2579E-04  0.3942E-06
  0.4297E+02  0.2543E-04  0.3990E-06
  0.4333E+02  0.2508E-04  0.4035E-06
  0.4369E+02  0.2474E-04  0.4077E-06
  0.4405E+02  0.2441E-04  0.4115E-06
  0.4441E+02  0.2409E-04  0.4150E-06
  0.4476E+02  0.2377E-04  0.4180E-06
  0.4512E+02  0.2347E-04  0.4206E-06
  0.4548E+02  0.2317E-04  0.4227E-06
  0.4584E+02  0.2288E-04  0.4244E-06
  0.4620E+02  0.2259E-04  0.4256E-06
  0.4656E+02  0.2232E-04  0.4264E-06
  0.4691E+02  0.2205E-04  0.4267E-06
  0.4727E+02  0.2179E-04  0.4266E-06
  0.4763E+02  0.2154E-04  0.4261E-06
  0.4799E+02  0.2129E-04  0.4253E-06
  0.4835E+02  0.2106E-04  0.4242E-06
  0.4870E+02  0.2083E-04  0.4228E-06
  0.4906E+02  0.2060E-04  0.4212E-06
  0.4942E+02  0.2038E-04  0.4194E-06
  0.4978E+02  0.2017E-04  0.4174E-06
  0.5014E+02  0.1996E-04  0.4155E-06
  0.5049E+02  0.1976E-04  0.4135E-06
  0.5085E+02  0.1957E-04  0.4116E-06
  0.5121E+02  0.1938E-04  0.4097E-06
  0.5157E+02  0.1919E-04  0.4081E-06
  0.5193E+02  0.1901E-04  0.4066E-06
  0.5229E+02  0.1883E-04  0.4054E-06
  0.5264E+02  0.1866E-04  0.4045E-06
  0.5300E+02  0.1849E-04  0.4039E-06
  0.5336E+02  0.1833E-04  0.4037E-06
  0.5372E+02  0.1817E-04  0.4038E-06
  0.5408E+02  0.1801E-04  0.4044E-06
  0.5443E+02  0.1785E-04  0.4053E-06
  0.5479E+02  0.1770E-04  0.4066E-06
  0.5515E+02  0.1755E-04  0.4082E-06
  0.5551E+02  0.1741E-04  0.4102E-06
  0.5587E+02  0.1726E-04  0.4126E-06
  0.5622E+02  0.1712E-04  0.4152E-06
  0.5658E+02  0.1698E-04  0.4181E-06
  0.5694E+02  0.1685E-04  0.4212E-06
  0.5730E+02  0.1671E-04  0.4246E-06
  0.5766E+02  0.1658E-04  0.4281E-06
  0.5802E+02  0.1645E-04  0.4317E-06
  0.5837E+02  0.1632E-04  0.4353E-06
  0.5873E+02  0.1619E-04  0.4391E-06
  0.5909E+02  0.1607E-04  0.4428E-06
  0.5945E+02  0.1595E-04  0.4466E-06
  0.5981E+02  0.1583E-04  0.4502E-06
  0.6016E+02  0.1571E-04  0.4538E-06
  0.6052E+02  0.1559E-04  0.4574E-06
  0.6088E+02  0.1548E-04  0.4607E-06
  0.6124E+02  0.1537E-04  0.4640E-06
  0.6160E+02  0.1526E-04  0.4671E-06
  0.6195E+02  0.1515E-04  0.4701E-06
  0.6231E+02  0.1504E-04  0.4729E-06
  0.6267E+02  0.1494E-04  0.4755E-06
  0.6303E+02  0.1484E-04  0.4779E-06
  0.6339E+02  0.1474E-04  0.4802E-06
  0.6374E+02  0.1464E-04  0.4823E-06
  0.6410E+02  0.1455E-04  0.4842E-06
  0.6446E+02  0.1446E-04  0.4860E-06
  0.6482E+02  0.1437E-04  0.4876E-06
  0.6518E+02  0.1428E-04  0.4890E-06
  0.6554E+02  0.1420E-04  0.4903E-06
  0.6589E+02  0.1412E-04  0.4915E-06
  0.6625E+02  0.1404E-04  0.4925E-06
  0.6661E+02  0.1397E-04  0.4934E-06
  0.6697E+02  0.1390E-04  0.4941E-06
  0.6733E+02  0.1383E-04  0.4948E-06
  0.6768E+02  0.1376E-04  0.4954E-06
  0.6804E+02  0.1370E-04  0.4959E-06
  0.6840E+02  0.1364E-04  0.4963E-06
  0.6876E+02  0.1358E-04  0.4966E-06
  0.6912E+02  0.1352E-04  0.4969E-06
  0.6947E+02  0.1347E-04  0.4972E-06
  0.6983E+02  0.1342E-04  0.4974E-06
  0.7019E+02  0.1337E-04  0.4976E-06
  0.7055E+02  0.1332E-04  0.4978E-06
  0.7091E+02  0.1328E-04  0.4980E-06
  0.7127E+02  0.1323E-04  0.4982E-06
  0.7162E+02  0.1319E-04  0.4985E-06
  0.7198E+02  0.1315E-04  0.4989E-06
  0.7234E+02  0.1311E-04  0.4993E-06
  0.7270E+02  0.1307E-04  0.4998E-06
  0.7306E+02  0.1303E-04  0.5004E-06
  0.7341E+02  0.1299E-04  0.5011E-06
  0.7377E+02  0.1295E-04  0.5020E-06
  0.7413E+02  0.1291E-04  0.5030E-06
  0.7449E+02  0.1286E-04  0.5041E-06
  0.7485E+02  0.1282E-04  0.5054E-06
  0.7520E+02  0.1277E-04  0.5069E-06
  0.7556E+02  0.1272E-04  0.5085E-06
  0.7592E+02  0.1267E-04  0.5103E-06
  0.7628E+02  0.1262E-04  0.5122E-06
  0.7664E+02  0.1256E-04  0.5142E-06
  0.7700E+02  0.1250E-04  0.5163E-06
  0.7735E+02  0.1243E-04  0.5186E-06
  0.7771E+02  0.1236E-04  0.5208E-06
  0.7807E+02  0.1228E-04  0.5231E-06
  0.7843E+02  0.1219E-04  0.5254E-06
  0.7879E+02  0.1210E-04  0.5275E-06
  0.7914E+02  0.1200E-04  0.5296E-06
  0.7950E+02  0.1189E-04  0.5315E-06
  0.7986E+02  0.1177E-04  0.5331E-06
  0.8022E+02  0.1165E-04  0.5344E-06
  0.8058E+02  0.1151E-04  0.5353E-06
  0.8093E+02  0.1136E-04  0.5358E-06
  0.8129E+02  0.1120E-04  0.5357E-06
  0.8165E+02  0.1104E-04  0.5350E-06
  0.8201E+02  0.1085E-04  0.5336E-06
  0.8237E+02  0.1066E-04  0.5315E-06
  0.8273E+02  0.1045E-04  0.5285E-06
  0.8308E+02  0.1023E-04  0.5246E-06
  0.8344E+02  0.9991E-05  0.5196E-06
  0.8380E+02  0.9739E-05  0.5136E-06
  0.8416E+02  0.9471E-05  0.5064E-06
  0.8452E+02  0.9187E-05  0.4979E-06
  0.8487E+02  0.8885E-05  0.4880E-06
  0.8523E+02  0.8567E-05  0.4767E-06
  0.8559E+02  0.8230E-05  0.4640E-06
  0.8595E+02  0.7875E-05  0.4496E-06
  0.8631E+02  0.7500E-05  0.4336E-06
  0.8666E+02  0.7106E-05  0.4158E-06
  0.8702E+02  0.6692E-05  0.3963E-06
  0.8738E+02  0.6258E-05  0.3749E-06
  0.8774E+02  0.5802E-05  0.3516E-06
  0.8810E+02  0.5325E-05  0.3262E-06
  0.8846E+02  0.4827E-05  0.2989E-06
  0.8881E+02  0.4305E-05  0.2694E-06
  0.8917E+02  0.3761E-05  0.2378E-06
  0.8953E+02  0.3194E-05  0.2039E-06
  0.8989E+02  0.2604E-05  0.1678E-06
  0.9025E+02  0.1990E-05  0.1294E-06
  0.9060E+02  0.1351E-05  0.8867E-07
  0.9096E+02  0.6879E-06  0.4554E-07
  0.9132E+02  0.0000E+00  0.0000E+00
