# Supplementary material for: Rationally seeded computational protein design of ɑ-helical barrels
Source: Nat Chem Biol. 2024 Jun 20;20(8):991–9. doi: 10.1038/s41589-024-01642-0 (PMC11288890; doi:10.1038/s41589-024-01642-0)
Supplement: Supplementary file 3 — PDB and .mtz files used for making figure panels b–d and j–m. [file 41589_2024_1642_MOESM3_ESM.zip › KIA_RP_RSPD_NatChemBiol_data_Figure2/scapCC6_LLIA_panels_e-h/SAXS_panel_i/His_scapCC6_LLIA_master_unrelaxed_rank_004_alphafold2_ptm_model_1_seed_000.pdb]

MODEL     1                                                                     
ATOM      1  N   MET A   1      28.953  -8.344 -69.500  1.00 69.25           N  
ATOM      2  CA  MET A   1      29.531  -7.098 -69.062  1.00 69.25           C  
ATOM      3  C   MET A   1      28.531  -6.332 -68.188  1.00 69.25           C  
ATOM      4  CB  MET A   1      29.984  -6.223 -70.188  1.00 69.25           C  
ATOM      5  O   MET A   1      27.453  -5.938 -68.688  1.00 69.25           O  
ATOM      6  CG  MET A   1      31.172  -6.793 -71.000  1.00 69.25           C  
ATOM      7  SD  MET A   1      31.766  -5.656 -72.312  1.00 69.25           S  
ATOM      8  CE  MET A   1      33.344  -6.465 -72.688  1.00 69.25           C  
ATOM      9  N   GLY A   2      28.250  -6.934 -66.875  1.00 59.88           N  
ATOM     10  CA  GLY A   2      27.531  -6.879 -65.562  1.00 59.88           C  
ATOM     11  C   GLY A   2      27.391  -5.473 -65.062  1.00 59.88           C  
ATOM     12  O   GLY A   2      28.359  -4.703 -65.062  1.00 59.88           O  
ATOM     13  N   SER A   3      26.156  -4.812 -65.000  1.00 62.28           N  
ATOM     14  CA  SER A   3      25.297  -3.924 -64.250  1.00 62.28           C  
ATOM     15  C   SER A   3      25.250  -4.332 -62.750  1.00 62.28           C  
ATOM     16  CB  SER A   3      23.891  -3.916 -64.812  1.00 62.28           C  
ATOM     17  O   SER A   3      25.031  -5.504 -62.438  1.00 62.28           O  
ATOM     18  OG  SER A   3      23.922  -3.994 -66.188  1.00 62.28           O  
ATOM     19  N   SER A   4      26.016  -3.719 -61.844  1.00 68.94           N  
ATOM     20  CA  SER A   4      25.969  -3.789 -60.406  1.00 68.94           C  
ATOM     21  C   SER A   4      24.844  -2.924 -59.844  1.00 68.94           C  
ATOM     22  CB  SER A   4      27.312  -3.355 -59.812  1.00 68.94           C  
ATOM     23  O   SER A   4      24.688  -1.767 -60.219  1.00 68.94           O  
ATOM     24  OG  SER A   4      28.391  -4.004 -60.438  1.00 68.94           O  
ATOM     25  N   HIS A   5      23.703  -3.477 -59.406  1.00 60.78           N  
ATOM     26  CA  HIS A   5      22.562  -3.506 -58.500  1.00 60.78           C  
ATOM     27  C   HIS A   5      23.031  -3.551 -57.031  1.00 60.78           C  
ATOM     28  CB  HIS A   5      21.672  -4.707 -58.781  1.00 60.78           C  
ATOM     29  O   HIS A   5      23.797  -4.445 -56.656  1.00 60.78           O  
ATOM     30  CG  HIS A   5      20.594  -4.418 -59.781  1.00 60.78           C  
ATOM     31  CD2 HIS A   5      19.266  -4.223 -59.625  1.00 60.78           C  
ATOM     32  ND1 HIS A   5      20.844  -4.297 -61.156  1.00 60.78           N  
ATOM     33  CE1 HIS A   5      19.703  -4.043 -61.781  1.00 60.78           C  
ATOM     34  NE2 HIS A   5      18.734  -3.994 -60.875  1.00 60.78           N  
ATOM     35  N   HIS A   6      23.250  -2.434 -56.312  1.00 61.41           N  
ATOM     36  CA  HIS A   6      23.328  -2.033 -54.906  1.00 61.41           C  
ATOM     37  C   HIS A   6      22.125  -2.527 -54.125  1.00 61.41           C  
ATOM     38  CB  HIS A   6      23.453  -0.512 -54.812  1.00 61.41           C  
ATOM     39  O   HIS A   6      20.984  -2.215 -54.469  1.00 61.41           O  
ATOM     40  CG  HIS A   6      24.812   0.014 -55.156  1.00 61.41           C  
ATOM     41  CD2 HIS A   6      25.203   0.877 -56.125  1.00 61.41           C  
ATOM     42  ND1 HIS A   6      25.938  -0.352 -54.469  1.00 61.41           N  
ATOM     43  CE1 HIS A   6      26.984   0.266 -55.000  1.00 61.41           C  
ATOM     44  NE2 HIS A   6      26.562   1.018 -56.000  1.00 61.41           N  
ATOM     45  N   HIS A   7      22.062  -3.762 -53.625  1.00 59.16           N  
ATOM     46  CA  HIS A   7      21.344  -4.391 -52.531  1.00 59.16           C  
ATOM     47  C   HIS A   7      21.656  -3.715 -51.188  1.00 59.16           C  
ATOM     48  CB  HIS A   7      21.672  -5.883 -52.438  1.00 59.16           C  
ATOM     49  O   HIS A   7      22.828  -3.436 -50.906  1.00 59.16           O  
ATOM     50  CG  HIS A   7      21.000  -6.707 -53.500  1.00 59.16           C  
ATOM     51  CD2 HIS A   7      21.469  -7.332 -54.594  1.00 59.16           C  
ATOM     52  ND1 HIS A   7      19.641  -6.961 -53.469  1.00 59.16           N  
ATOM     53  CE1 HIS A   7      19.312  -7.711 -54.500  1.00 59.16           C  
ATOM     54  NE2 HIS A   7      20.406  -7.949 -55.219  1.00 59.16           N  
ATOM     55  N   HIS A   8      20.859  -2.840 -50.625  1.00 50.81           N  
ATOM     56  CA  HIS A   8      20.312  -2.436 -49.344  1.00 50.81           C  
ATOM     57  C   HIS A   8      20.578  -3.488 -48.281  1.00 50.81           C  
ATOM     58  CB  HIS A   8      18.797  -2.176 -49.469  1.00 50.81           C  
ATOM     59  O   HIS A   8      20.141  -4.637 -48.406  1.00 50.81           O  
ATOM     60  CG  HIS A   8      18.469  -0.775 -49.875  1.00 50.81           C  
ATOM     61  CD2 HIS A   8      17.906  -0.287 -51.000  1.00 50.81           C  
ATOM     62  ND1 HIS A   8      18.703   0.312 -49.062  1.00 50.81           N  
ATOM     63  CE1 HIS A   8      18.312   1.411 -49.656  1.00 50.81           C  
ATOM     64  NE2 HIS A   8      17.828   1.076 -50.844  1.00 50.81           N  
ATOM     65  N   HIS A   9      21.719  -3.521 -47.594  1.00 47.53           N  
ATOM     66  CA  HIS A   9      21.984  -4.188 -46.344  1.00 47.53           C  
ATOM     67  C   HIS A   9      21.469  -3.365 -45.156  1.00 47.53           C  
ATOM     68  CB  HIS A   9      23.484  -4.449 -46.188  1.00 47.53           C  
ATOM     69  O   HIS A   9      21.906  -2.227 -44.969  1.00 47.53           O  
ATOM     70  CG  HIS A   9      23.812  -5.836 -45.719  1.00 47.53           C  
ATOM     71  CD2 HIS A   9      24.344  -6.887 -46.375  1.00 47.53           C  
ATOM     72  ND1 HIS A   9      23.578  -6.262 -44.438  1.00 47.53           N  
ATOM     73  CE1 HIS A   9      23.953  -7.523 -44.312  1.00 47.53           C  
ATOM     74  NE2 HIS A   9      24.438  -7.926 -45.469  1.00 47.53           N  
ATOM     75  N   HIS A  10      20.250  -3.518 -44.750  1.00 45.69           N  
ATOM     76  CA  HIS A  10      19.594  -3.309 -43.438  1.00 45.69           C  
ATOM     77  C   HIS A  10      20.266  -4.133 -42.344  1.00 45.69           C  
ATOM     78  CB  HIS A  10      18.109  -3.660 -43.531  1.00 45.69           C  
ATOM     79  O   HIS A  10      20.391  -5.352 -42.469  1.00 45.69           O  
ATOM     80  CG  HIS A  10      17.250  -2.521 -44.000  1.00 45.69           C  
ATOM     81  CD2 HIS A  10      16.656  -2.273 -45.188  1.00 45.69           C  
ATOM     82  ND1 HIS A  10      16.922  -1.470 -43.156  1.00 45.69           N  
ATOM     83  CE1 HIS A  10      16.156  -0.621 -43.844  1.00 45.69           C  
ATOM     84  NE2 HIS A  10      15.984  -1.085 -45.062  1.00 45.69           N  
ATOM     85  N   SER A  11      21.453  -3.822 -41.844  1.00 47.25           N  
ATOM     86  CA  SER A  11      22.109  -4.105 -40.562  1.00 47.25           C  
ATOM     87  C   SER A  11      21.078  -4.207 -39.438  1.00 47.25           C  
ATOM     88  CB  SER A  11      23.141  -3.027 -40.219  1.00 47.25           C  
ATOM     89  O   SER A  11      20.391  -3.232 -39.125  1.00 47.25           O  
ATOM     90  OG  SER A  11      24.266  -3.594 -39.594  1.00 47.25           O  
ATOM     91  N   SER A  12      20.266  -5.234 -39.281  1.00 46.38           N  
ATOM     92  CA  SER A  12      19.656  -5.754 -38.062  1.00 46.38           C  
ATOM     93  C   SER A  12      20.703  -6.027 -36.969  1.00 46.38           C  
ATOM     94  CB  SER A  12      18.875  -7.031 -38.344  1.00 46.38           C  
ATOM     95  O   SER A  12      21.562  -6.895 -37.156  1.00 46.38           O  
ATOM     96  OG  SER A  12      18.156  -6.914 -39.562  1.00 46.38           O  
ATOM     97  N   GLY A  13      21.453  -5.074 -36.500  1.00 44.06           N  
ATOM     98  CA  GLY A  13      22.188  -4.988 -35.250  1.00 44.06           C  
ATOM     99  C   GLY A  13      21.562  -5.793 -34.125  1.00 44.06           C  
ATOM    100  O   GLY A  13      20.344  -5.773 -33.938  1.00 44.06           O  
ATOM    101  N   LEU A  14      21.750  -7.211 -33.969  1.00 42.03           N  
ATOM    102  CA  LEU A  14      21.828  -8.148 -32.875  1.00 42.03           C  
ATOM    103  C   LEU A  14      21.578  -7.434 -31.547  1.00 42.03           C  
ATOM    104  CB  LEU A  14      23.188  -8.836 -32.844  1.00 42.03           C  
ATOM    105  O   LEU A  14      22.328  -6.535 -31.156  1.00 42.03           O  
ATOM    106  CG  LEU A  14      23.188 -10.367 -32.906  1.00 42.03           C  
ATOM    107  CD1 LEU A  14      23.734 -10.836 -34.250  1.00 42.03           C  
ATOM    108  CD2 LEU A  14      23.984 -10.961 -31.750  1.00 42.03           C  
ATOM    109  N   VAL A  15      20.375  -7.066 -31.156  1.00 46.88           N  
ATOM    110  CA  VAL A  15      19.953  -6.730 -29.797  1.00 46.88           C  
ATOM    111  C   VAL A  15      20.297  -7.883 -28.859  1.00 46.88           C  
ATOM    112  CB  VAL A  15      18.453  -6.422 -29.734  1.00 46.88           C  
ATOM    113  O   VAL A  15      19.969  -9.039 -29.125  1.00 46.88           O  
ATOM    114  CG1 VAL A  15      18.047  -5.969 -28.328  1.00 46.88           C  
ATOM    115  CG2 VAL A  15      18.078  -5.363 -30.766  1.00 46.88           C  
ATOM    116  N   PRO A  16      21.281  -7.867 -28.031  1.00 52.97           N  
ATOM    117  CA  PRO A  16      21.750  -8.844 -27.047  1.00 52.97           C  
ATOM    118  C   PRO A  16      20.594  -9.609 -26.391  1.00 52.97           C  
ATOM    119  CB  PRO A  16      22.500  -7.992 -26.016  1.00 52.97           C  
ATOM    120  O   PRO A  16      19.547  -9.031 -26.125  1.00 52.97           O  
ATOM    121  CG  PRO A  16      22.359  -6.590 -26.516  1.00 52.97           C  
ATOM    122  CD  PRO A  16      21.469  -6.598 -27.719  1.00 52.97           C  
ATOM    123  N   ARG A  17      20.234 -10.883 -26.688  1.00 55.28           N  
ATOM    124  CA  ARG A  17      19.359 -11.891 -26.094  1.00 55.28           C  
ATOM    125  C   ARG A  17      19.109 -11.594 -24.609  1.00 55.28           C  
ATOM    126  CB  ARG A  17      19.953 -13.289 -26.250  1.00 55.28           C  
ATOM    127  O   ARG A  17      18.016 -11.836 -24.094  1.00 55.28           O  
ATOM    128  CG  ARG A  17      19.625 -13.945 -27.594  1.00 55.28           C  
ATOM    129  CD  ARG A  17      20.047 -15.406 -27.625  1.00 55.28           C  
ATOM    130  NE  ARG A  17      19.297 -16.156 -28.609  1.00 55.28           N  
ATOM    131  NH1 ARG A  17      20.344 -18.172 -28.172  1.00 55.28           N  
ATOM    132  NH2 ARG A  17      18.703 -18.047 -29.781  1.00 55.28           N  
ATOM    133  CZ  ARG A  17      19.453 -17.469 -28.844  1.00 55.28           C  
ATOM    134  N   GLY A  18      19.812 -10.797 -23.891  1.00 52.03           N  
ATOM    135  CA  GLY A  18      19.719 -10.383 -22.500  1.00 52.03           C  
ATOM    136  C   GLY A  18      18.766  -9.211 -22.281  1.00 52.03           C  
ATOM    137  O   GLY A  18      18.125  -9.117 -21.250  1.00 52.03           O  
ATOM    138  N   SER A  19      18.484  -8.320 -23.312  1.00 55.72           N  
ATOM    139  CA  SER A  19      17.625  -7.137 -23.328  1.00 55.72           C  
ATOM    140  C   SER A  19      16.188  -7.508 -23.672  1.00 55.72           C  
ATOM    141  CB  SER A  19      18.141  -6.113 -24.344  1.00 55.72           C  
ATOM    142  O   SER A  19      15.250  -6.906 -23.141  1.00 55.72           O  
ATOM    143  OG  SER A  19      17.391  -4.918 -24.281  1.00 55.72           O  
ATOM    144  N   HIS A  20      15.781  -8.750 -24.297  1.00 59.16           N  
ATOM    145  CA  HIS A  20      14.469  -9.289 -24.609  1.00 59.16           C  
ATOM    146  C   HIS A  20      13.883 -10.039 -23.422  1.00 59.16           C  
ATOM    147  CB  HIS A  20      14.539 -10.219 -25.828  1.00 59.16           C  
ATOM    148  O   HIS A  20      12.672  -9.969 -23.172  1.00 59.16           O  
ATOM    149  CG  HIS A  20      13.234 -10.375 -26.547  1.00 59.16           C  
ATOM    150  CD2 HIS A  20      12.750  -9.742 -27.641  1.00 59.16           C  
ATOM    151  ND1 HIS A  20      12.266 -11.258 -26.141  1.00 59.16           N  
ATOM    152  CE1 HIS A  20      11.227 -11.172 -26.969  1.00 59.16           C  
ATOM    153  NE2 HIS A  20      11.500 -10.266 -27.875  1.00 59.16           N  
ATOM    154  N   MET A  21      14.711 -10.562 -22.609  1.00 62.69           N  
ATOM    155  CA  MET A  21      14.312 -11.266 -21.391  1.00 62.69           C  
ATOM    156  C   MET A  21      13.984 -10.281 -20.266  1.00 62.69           C  
ATOM    157  CB  MET A  21      15.414 -12.227 -20.938  1.00 62.69           C  
ATOM    158  O   MET A  21      13.016 -10.461 -19.547  1.00 62.69           O  
ATOM    159  CG  MET A  21      14.992 -13.148 -19.812  1.00 62.69           C  
ATOM    160  SD  MET A  21      16.344 -14.266 -19.281  1.00 62.69           S  
ATOM    161  CE  MET A  21      15.422 -15.820 -19.078  1.00 62.69           C  
ATOM    162  N   HIS A  22      14.570  -9.078 -20.078  1.00 72.00           N  
ATOM    163  CA  HIS A  22      14.312  -8.055 -19.078  1.00 72.00           C  
ATOM    164  C   HIS A  22      13.055  -7.254 -19.422  1.00 72.00           C  
ATOM    165  CB  HIS A  22      15.508  -7.117 -18.938  1.00 72.00           C  
ATOM    166  O   HIS A  22      12.258  -6.938 -18.531  1.00 72.00           O  
ATOM    167  CG  HIS A  22      16.688  -7.738 -18.250  1.00 72.00           C  
ATOM    168  CD2 HIS A  22      16.766  -8.484 -17.125  1.00 72.00           C  
ATOM    169  ND1 HIS A  22      17.969  -7.613 -18.719  1.00 72.00           N  
ATOM    170  CE1 HIS A  22      18.797  -8.258 -17.922  1.00 72.00           C  
ATOM    171  NE2 HIS A  22      18.078  -8.805 -16.938  1.00 72.00           N  
ATOM    172  N   MET A  23      12.805  -7.121 -20.859  1.00 74.75           N  
ATOM    173  CA  MET A  23      11.617  -6.422 -21.344  1.00 74.75           C  
ATOM    174  C   MET A  23      10.359  -7.223 -21.031  1.00 74.75           C  
ATOM    175  CB  MET A  23      11.719  -6.156 -22.844  1.00 74.75           C  
ATOM    176  O   MET A  23       9.352  -6.660 -20.594  1.00 74.75           O  
ATOM    177  CG  MET A  23      12.703  -5.059 -23.203  1.00 74.75           C  
ATOM    178  SD  MET A  23      12.758  -4.727 -25.016  1.00 74.75           S  
ATOM    179  CE  MET A  23      11.461  -3.465 -25.141  1.00 74.75           C  
ATOM    180  N   GLY A  24      10.383  -8.602 -21.188  1.00 85.25           N  
ATOM    181  CA  GLY A  24       9.273  -9.477 -20.859  1.00 85.25           C  
ATOM    182  C   GLY A  24       9.008  -9.578 -19.375  1.00 85.25           C  
ATOM    183  O   GLY A  24       7.855  -9.641 -18.938  1.00 85.25           O  
ATOM    184  N   LEU A  25      10.117  -9.523 -18.594  1.00 92.25           N  
ATOM    185  CA  LEU A  25      10.016  -9.617 -17.141  1.00 92.25           C  
ATOM    186  C   LEU A  25       9.469  -8.320 -16.547  1.00 92.25           C  
ATOM    187  CB  LEU A  25      11.375  -9.938 -16.516  1.00 92.25           C  
ATOM    188  O   LEU A  25       8.625  -8.352 -15.641  1.00 92.25           O  
ATOM    189  CG  LEU A  25      11.953 -11.320 -16.828  1.00 92.25           C  
ATOM    190  CD1 LEU A  25      13.359 -11.453 -16.250  1.00 92.25           C  
ATOM    191  CD2 LEU A  25      11.039 -12.414 -16.297  1.00 92.25           C  
ATOM    192  N   LEU A  26       9.922  -7.148 -17.047  1.00 91.75           N  
ATOM    193  CA  LEU A  26       9.445  -5.844 -16.609  1.00 91.75           C  
ATOM    194  C   LEU A  26       7.984  -5.637 -16.984  1.00 91.75           C  
ATOM    195  CB  LEU A  26      10.305  -4.727 -17.203  1.00 91.75           C  
ATOM    196  O   LEU A  26       7.219  -5.047 -16.219  1.00 91.75           O  
ATOM    197  CG  LEU A  26      11.703  -4.543 -16.609  1.00 91.75           C  
ATOM    198  CD1 LEU A  26      12.477  -3.486 -17.391  1.00 91.75           C  
ATOM    199  CD2 LEU A  26      11.602  -4.164 -15.133  1.00 91.75           C  
ATOM    200  N   GLU A  27       7.535  -6.094 -18.156  1.00 92.75           N  
ATOM    201  CA  GLU A  27       6.133  -6.082 -18.562  1.00 92.75           C  
ATOM    202  C   GLU A  27       5.281  -6.934 -17.625  1.00 92.75           C  
ATOM    203  CB  GLU A  27       5.980  -6.570 -20.000  1.00 92.75           C  
ATOM    204  O   GLU A  27       4.172  -6.547 -17.266  1.00 92.75           O  
ATOM    205  CG  GLU A  27       6.418  -5.555 -21.047  1.00 92.75           C  
ATOM    206  CD  GLU A  27       6.246  -6.047 -22.469  1.00 92.75           C  
ATOM    207  OE1 GLU A  27       6.641  -5.328 -23.422  1.00 92.75           O  
ATOM    208  OE2 GLU A  27       5.711  -7.164 -22.656  1.00 92.75           O  
ATOM    209  N   GLU A  28       5.770  -8.109 -17.344  1.00 94.94           N  
ATOM    210  CA  GLU A  28       5.098  -8.977 -16.391  1.00 94.94           C  
ATOM    211  C   GLU A  28       4.965  -8.305 -15.031  1.00 94.94           C  
ATOM    212  CB  GLU A  28       5.855 -10.305 -16.250  1.00 94.94           C  
ATOM    213  O   GLU A  28       3.924  -8.414 -14.375  1.00 94.94           O  
ATOM    214  CG  GLU A  28       5.121 -11.344 -15.414  1.00 94.94           C  
ATOM    215  CD  GLU A  28       5.809 -12.695 -15.406  1.00 94.94           C  
ATOM    216  OE1 GLU A  28       5.406 -13.578 -14.609  1.00 94.94           O  
ATOM    217  OE2 GLU A  28       6.754 -12.883 -16.203  1.00 94.94           O  
ATOM    218  N   ILE A  29       6.039  -7.613 -14.547  1.00 96.69           N  
ATOM    219  CA  ILE A  29       5.992  -6.875 -13.289  1.00 96.69           C  
ATOM    220  C   ILE A  29       4.930  -5.781 -13.375  1.00 96.69           C  
ATOM    221  CB  ILE A  29       7.367  -6.262 -12.938  1.00 96.69           C  
ATOM    222  O   ILE A  29       4.145  -5.602 -12.438  1.00 96.69           O  
ATOM    223  CG1 ILE A  29       8.375  -7.367 -12.602  1.00 96.69           C  
ATOM    224  CG2 ILE A  29       7.238  -5.270 -11.781  1.00 96.69           C  
ATOM    225  CD1 ILE A  29       9.789  -6.863 -12.344  1.00 96.69           C  
ATOM    226  N   ALA A  30       4.867  -5.055 -14.516  1.00 95.88           N  
ATOM    227  CA  ALA A  30       3.867  -4.012 -14.734  1.00 95.88           C  
ATOM    228  C   ALA A  30       2.455  -4.586 -14.664  1.00 95.88           C  
ATOM    229  CB  ALA A  30       4.094  -3.324 -16.078  1.00 95.88           C  
ATOM    230  O   ALA A  30       1.564  -3.988 -14.055  1.00 95.88           O  
ATOM    231  N   GLN A  31       2.191  -5.746 -15.336  1.00 97.06           N  
ATOM    232  CA  GLN A  31       0.894  -6.410 -15.312  1.00 97.06           C  
ATOM    233  C   GLN A  31       0.500  -6.805 -13.891  1.00 97.06           C  
ATOM    234  CB  GLN A  31       0.908  -7.645 -16.219  1.00 97.06           C  
ATOM    235  O   GLN A  31      -0.660  -6.660 -13.500  1.00 97.06           O  
ATOM    236  CG  GLN A  31       0.929  -7.316 -17.703  1.00 97.06           C  
ATOM    237  CD  GLN A  31       1.122  -8.547 -18.578  1.00 97.06           C  
ATOM    238  NE2 GLN A  31       1.198  -8.344 -19.891  1.00 97.06           N  
ATOM    239  OE1 GLN A  31       1.203  -9.672 -18.062  1.00 97.06           O  
ATOM    240  N   LEU A  32       1.444  -7.418 -13.180  1.00 98.00           N  
ATOM    241  CA  LEU A  32       1.193  -7.816 -11.805  1.00 98.00           C  
ATOM    242  C   LEU A  32       0.829  -6.605 -10.945  1.00 98.00           C  
ATOM    243  CB  LEU A  32       2.420  -8.516 -11.219  1.00 98.00           C  
ATOM    244  O   LEU A  32      -0.063  -6.688 -10.102  1.00 98.00           O  
ATOM    245  CG  LEU A  32       2.748  -9.898 -11.789  1.00 98.00           C  
ATOM    246  CD1 LEU A  32       4.078 -10.398 -11.242  1.00 98.00           C  
ATOM    247  CD2 LEU A  32       1.630 -10.891 -11.484  1.00 98.00           C  
ATOM    248  N   LEU A  33       1.526  -5.469 -11.125  1.00 97.69           N  
ATOM    249  CA  LEU A  33       1.224  -4.230 -10.406  1.00 97.69           C  
ATOM    250  C   LEU A  33      -0.194  -3.760 -10.719  1.00 97.69           C  
ATOM    251  CB  LEU A  33       2.230  -3.141 -10.781  1.00 97.69           C  
ATOM    252  O   LEU A  33      -0.891  -3.258  -9.836  1.00 97.69           O  
ATOM    253  CG  LEU A  33       3.631  -3.277 -10.180  1.00 97.69           C  
ATOM    254  CD1 LEU A  33       4.539  -2.164 -10.695  1.00 97.69           C  
ATOM    255  CD2 LEU A  33       3.566  -3.258  -8.656  1.00 97.69           C  
ATOM    256  N   GLU A  34      -0.608  -3.824 -11.953  1.00 97.62           N  
ATOM    257  CA  GLU A  34      -1.978  -3.484 -12.328  1.00 97.62           C  
ATOM    258  C   GLU A  34      -2.984  -4.375 -11.602  1.00 97.62           C  
ATOM    259  CB  GLU A  34      -2.164  -3.602 -13.836  1.00 97.62           C  
ATOM    260  O   GLU A  34      -4.039  -3.906 -11.172  1.00 97.62           O  
ATOM    261  CG  GLU A  34      -1.480  -2.494 -14.633  1.00 97.62           C  
ATOM    262  CD  GLU A  34      -1.642  -2.645 -16.141  1.00 97.62           C  
ATOM    263  OE1 GLU A  34      -1.049  -1.843 -16.891  1.00 97.62           O  
ATOM    264  OE2 GLU A  34      -2.365  -3.572 -16.562  1.00 97.62           O  
ATOM    265  N   GLU A  35      -2.703  -5.688 -11.570  1.00 98.00           N  
ATOM    266  CA  GLU A  35      -3.561  -6.617 -10.844  1.00 98.00           C  
ATOM    267  C   GLU A  35      -3.674  -6.227  -9.375  1.00 98.00           C  
ATOM    268  CB  GLU A  35      -3.031  -8.047 -10.969  1.00 98.00           C  
ATOM    269  O   GLU A  35      -4.754  -6.297  -8.789  1.00 98.00           O  
ATOM    270  CG  GLU A  35      -3.906  -9.094 -10.281  1.00 98.00           C  
ATOM    271  CD  GLU A  35      -5.301  -9.188 -10.883  1.00 98.00           C  
ATOM    272  OE1 GLU A  35      -6.211  -9.727 -10.219  1.00 98.00           O  
ATOM    273  OE2 GLU A  35      -5.484  -8.719 -12.031  1.00 98.00           O  
ATOM    274  N   ILE A  36      -2.525  -5.875  -8.711  1.00 98.00           N  
ATOM    275  CA  ILE A  36      -2.533  -5.418  -7.328  1.00 98.00           C  
ATOM    276  C   ILE A  36      -3.434  -4.195  -7.191  1.00 98.00           C  
ATOM    277  CB  ILE A  36      -1.106  -5.094  -6.828  1.00 98.00           C  
ATOM    278  O   ILE A  36      -4.219  -4.094  -6.246  1.00 98.00           O  
ATOM    279  CG1 ILE A  36      -0.281  -6.379  -6.699  1.00 98.00           C  
ATOM    280  CG2 ILE A  36      -1.157  -4.340  -5.500  1.00 98.00           C  
ATOM    281  CD1 ILE A  36       1.174  -6.145  -6.320  1.00 98.00           C  
ATOM    282  N   ALA A  37      -3.338  -3.252  -8.164  1.00 97.44           N  
ATOM    283  CA  ALA A  37      -4.176  -2.057  -8.172  1.00 97.44           C  
ATOM    284  C   ALA A  37      -5.656  -2.428  -8.219  1.00 97.44           C  
ATOM    285  CB  ALA A  37      -3.816  -1.158  -9.352  1.00 97.44           C  
ATOM    286  O   ALA A  37      -6.477  -1.836  -7.508  1.00 97.44           O  
ATOM    287  N   LYS A  38      -6.070  -3.381  -9.078  1.00 98.06           N  
ATOM    288  CA  LYS A  38      -7.445  -3.855  -9.195  1.00 98.06           C  
ATOM    289  C   LYS A  38      -7.934  -4.434  -7.867  1.00 98.06           C  
ATOM    290  CB  LYS A  38      -7.566  -4.906 -10.297  1.00 98.06           C  
ATOM    291  O   LYS A  38      -9.062  -4.156  -7.441  1.00 98.06           O  
ATOM    292  CG  LYS A  38      -7.480  -4.336 -11.703  1.00 98.06           C  
ATOM    293  CD  LYS A  38      -7.621  -5.426 -12.758  1.00 98.06           C  
ATOM    294  CE  LYS A  38      -7.422  -4.875 -14.164  1.00 98.06           C  
ATOM    295  NZ  LYS A  38      -7.598  -5.930 -15.203  1.00 98.06           N  
ATOM    296  N   LEU A  39      -7.141  -5.262  -7.246  1.00 98.25           N  
ATOM    297  CA  LEU A  39      -7.484  -5.875  -5.969  1.00 98.25           C  
ATOM    298  C   LEU A  39      -7.668  -4.812  -4.891  1.00 98.25           C  
ATOM    299  CB  LEU A  39      -6.402  -6.867  -5.539  1.00 98.25           C  
ATOM    300  O   LEU A  39      -8.570  -4.914  -4.059  1.00 98.25           O  
ATOM    301  CG  LEU A  39      -6.266  -8.133  -6.395  1.00 98.25           C  
ATOM    302  CD1 LEU A  39      -5.070  -8.953  -5.930  1.00 98.25           C  
ATOM    303  CD2 LEU A  39      -7.547  -8.953  -6.340  1.00 98.25           C  
ATOM    304  N   LEU A  40      -6.766  -3.803  -4.848  1.00 97.88           N  
ATOM    305  CA  LEU A  40      -6.871  -2.703  -3.896  1.00 97.88           C  
ATOM    306  C   LEU A  40      -8.203  -1.971  -4.062  1.00 97.88           C  
ATOM    307  CB  LEU A  40      -5.711  -1.723  -4.078  1.00 97.88           C  
ATOM    308  O   LEU A  40      -8.812  -1.560  -3.074  1.00 97.88           O  
ATOM    309  CG  LEU A  40      -4.352  -2.180  -3.551  1.00 97.88           C  
ATOM    310  CD1 LEU A  40      -3.283  -1.133  -3.855  1.00 97.88           C  
ATOM    311  CD2 LEU A  40      -4.422  -2.457  -2.053  1.00 97.88           C  
ATOM    312  N   LYS A  41      -8.633  -1.686  -5.289  1.00 97.44           N  
ATOM    313  CA  LYS A  41      -9.930  -1.056  -5.555  1.00 97.44           C  
ATOM    314  C   LYS A  41     -11.070  -1.888  -4.980  1.00 97.44           C  
ATOM    315  CB  LYS A  41     -10.125  -0.849  -7.055  1.00 97.44           C  
ATOM    316  O   LYS A  41     -12.047  -1.339  -4.461  1.00 97.44           O  
ATOM    317  CG  LYS A  41      -9.312   0.300  -7.637  1.00 97.44           C  
ATOM    318  CD  LYS A  41      -9.641   0.527  -9.109  1.00 97.44           C  
ATOM    319  CE  LYS A  41      -8.852   1.697  -9.680  1.00 97.44           C  
ATOM    320  NZ  LYS A  41      -9.125   1.890 -11.133  1.00 97.44           N  
ATOM    321  N   LYS A  42     -10.953  -3.199  -5.207  1.00 97.56           N  
ATOM    322  CA  LYS A  42     -11.953  -4.098  -4.633  1.00 97.56           C  
ATOM    323  C   LYS A  42     -11.992  -3.975  -3.111  1.00 97.56           C  
ATOM    324  CB  LYS A  42     -11.664  -5.543  -5.035  1.00 97.56           C  
ATOM    325  O   LYS A  42     -13.070  -3.967  -2.514  1.00 97.56           O  
ATOM    326  CG  LYS A  42     -12.766  -6.523  -4.648  1.00 97.56           C  
ATOM    327  CD  LYS A  42     -12.516  -7.902  -5.242  1.00 97.56           C  
ATOM    328  CE  LYS A  42     -13.625  -8.883  -4.867  1.00 97.56           C  
ATOM    329  NZ  LYS A  42     -13.383 -10.242  -5.441  1.00 97.56           N  
ATOM    330  N   ILE A  43     -10.789  -3.949  -2.391  1.00 97.75           N  
ATOM    331  CA  ILE A  43     -10.719  -3.758  -0.946  1.00 97.75           C  
ATOM    332  C   ILE A  43     -11.398  -2.447  -0.563  1.00 97.75           C  
ATOM    333  CB  ILE A  43      -9.250  -3.766  -0.451  1.00 97.75           C  
ATOM    334  O   ILE A  43     -12.156  -2.395   0.411  1.00 97.75           O  
ATOM    335  CG1 ILE A  43      -8.648  -5.172  -0.583  1.00 97.75           C  
ATOM    336  CG2 ILE A  43      -9.172  -3.270   0.996  1.00 97.75           C  
ATOM    337  CD1 ILE A  43      -7.180  -5.250  -0.208  1.00 97.75           C  
ATOM    338  N   ALA A  44     -11.094  -1.356  -1.315  1.00 97.12           N  
ATOM    339  CA  ALA A  44     -11.727  -0.059  -1.087  1.00 97.12           C  
ATOM    340  C   ALA A  44     -13.242  -0.170  -1.153  1.00 97.12           C  
ATOM    341  CB  ALA A  44     -11.227   0.963  -2.104  1.00 97.12           C  
ATOM    342  O   ALA A  44     -13.953   0.405  -0.323  1.00 97.12           O  
ATOM    343  N   TRP A  45     -13.688  -0.857  -2.137  1.00 96.69           N  
ATOM    344  CA  TRP A  45     -15.109  -1.087  -2.326  1.00 96.69           C  
ATOM    345  C   TRP A  45     -15.711  -1.811  -1.126  1.00 96.69           C  
ATOM    346  CB  TRP A  45     -15.359  -1.895  -3.604  1.00 96.69           C  
ATOM    347  O   TRP A  45     -16.781  -1.429  -0.630  1.00 96.69           O  
ATOM    348  CG  TRP A  45     -16.797  -2.244  -3.832  1.00 96.69           C  
ATOM    349  CD1 TRP A  45     -17.797  -1.407  -4.262  1.00 96.69           C  
ATOM    350  CD2 TRP A  45     -17.406  -3.523  -3.635  1.00 96.69           C  
ATOM    351  CE2 TRP A  45     -18.781  -3.389  -3.967  1.00 96.69           C  
ATOM    352  CE3 TRP A  45     -16.938  -4.770  -3.211  1.00 96.69           C  
ATOM    353  NE1 TRP A  45     -18.984  -2.090  -4.348  1.00 96.69           N  
ATOM    354  CH2 TRP A  45     -19.188  -5.668  -3.471  1.00 96.69           C  
ATOM    355  CZ2 TRP A  45     -19.672  -4.457  -3.889  1.00 96.69           C  
ATOM    356  CZ3 TRP A  45     -17.828  -5.832  -3.133  1.00 96.69           C  
ATOM    357  N   LEU A  46     -15.133  -2.867  -0.682  1.00 97.00           N  
ATOM    358  CA  LEU A  46     -15.586  -3.635   0.472  1.00 97.00           C  
ATOM    359  C   LEU A  46     -15.641  -2.760   1.719  1.00 97.00           C  
ATOM    360  CB  LEU A  46     -14.664  -4.832   0.717  1.00 97.00           C  
ATOM    361  O   LEU A  46     -16.562  -2.879   2.523  1.00 97.00           O  
ATOM    362  CG  LEU A  46     -14.727  -5.961  -0.314  1.00 97.00           C  
ATOM    363  CD1 LEU A  46     -13.633  -6.992  -0.040  1.00 97.00           C  
ATOM    364  CD2 LEU A  46     -16.109  -6.613  -0.306  1.00 97.00           C  
ATOM    365  N   LEU A  47     -14.648  -1.933   1.910  1.00 95.94           N  
ATOM    366  CA  LEU A  47     -14.625  -1.008   3.037  1.00 95.94           C  
ATOM    367  C   LEU A  47     -15.820  -0.062   2.990  1.00 95.94           C  
ATOM    368  CB  LEU A  47     -13.320  -0.202   3.043  1.00 95.94           C  
ATOM    369  O   LEU A  47     -16.391   0.270   4.027  1.00 95.94           O  
ATOM    370  CG  LEU A  47     -12.070  -0.945   3.504  1.00 95.94           C  
ATOM    371  CD1 LEU A  47     -10.836  -0.061   3.338  1.00 95.94           C  
ATOM    372  CD2 LEU A  47     -12.211  -1.396   4.953  1.00 95.94           C  
ATOM    373  N   LYS A  48     -16.156   0.458   1.802  1.00 94.69           N  
ATOM    374  CA  LYS A  48     -17.344   1.309   1.630  1.00 94.69           C  
ATOM    375  C   LYS A  48     -18.609   0.575   2.039  1.00 94.69           C  
ATOM    376  CB  LYS A  48     -17.453   1.785   0.181  1.00 94.69           C  
ATOM    377  O   LYS A  48     -19.516   1.167   2.641  1.00 94.69           O  
ATOM    378  CG  LYS A  48     -16.422   2.842  -0.203  1.00 94.69           C  
ATOM    379  CD  LYS A  48     -16.578   3.271  -1.656  1.00 94.69           C  
ATOM    380  CE  LYS A  48     -15.508   4.270  -2.064  1.00 94.69           C  
ATOM    381  NZ  LYS A  48     -15.633   4.664  -3.500  1.00 94.69           N  
ATOM    382  N   LYS A  49     -18.672  -0.736   1.651  1.00 94.44           N  
ATOM    383  CA  LYS A  49     -19.812  -1.562   2.037  1.00 94.44           C  
ATOM    384  C   LYS A  49     -19.906  -1.699   3.553  1.00 94.44           C  
ATOM    385  CB  LYS A  49     -19.719  -2.945   1.391  1.00 94.44           C  
ATOM    386  O   LYS A  49     -21.016  -1.731   4.113  1.00 94.44           O  
ATOM    387  CG  LYS A  49     -20.031  -2.955  -0.099  1.00 94.44           C  
ATOM    388  CD  LYS A  49     -20.078  -4.375  -0.651  1.00 94.44           C  
ATOM    389  CE  LYS A  49     -20.469  -4.391  -2.123  1.00 94.44           C  
ATOM    390  NZ  LYS A  49     -20.453  -5.777  -2.682  1.00 94.44           N  
ATOM    391  N   ILE A  50     -18.719  -1.830   4.227  1.00 92.81           N  
ATOM    392  CA  ILE A  50     -18.672  -1.874   5.684  1.00 92.81           C  
ATOM    393  C   ILE A  50     -19.203  -0.564   6.258  1.00 92.81           C  
ATOM    394  CB  ILE A  50     -17.234  -2.137   6.199  1.00 92.81           C  
ATOM    395  O   ILE A  50     -19.984  -0.571   7.211  1.00 92.81           O  
ATOM    396  CG1 ILE A  50     -16.781  -3.543   5.797  1.00 92.81           C  
ATOM    397  CG2 ILE A  50     -17.172  -1.949   7.715  1.00 92.81           C  
ATOM    398  CD1 ILE A  50     -15.328  -3.846   6.156  1.00 92.81           C  
ATOM    399  N   ALA A  51     -18.812   0.527   5.664  1.00 90.38           N  
ATOM    400  CA  ALA A  51     -19.234   1.854   6.094  1.00 90.38           C  
ATOM    401  C   ALA A  51     -20.750   2.023   5.930  1.00 90.38           C  
ATOM    402  CB  ALA A  51     -18.500   2.936   5.312  1.00 90.38           C  
ATOM    403  O   ALA A  51     -21.391   2.721   6.719  1.00 90.38           O  
ATOM    404  N   GLN A  52     -21.375   1.354   4.965  1.00 91.06           N  
ATOM    405  CA  GLN A  52     -22.781   1.458   4.621  1.00 91.06           C  
ATOM    406  C   GLN A  52     -23.625   0.458   5.418  1.00 91.06           C  
ATOM    407  CB  GLN A  52     -22.984   1.239   3.123  1.00 91.06           C  
ATOM    408  O   GLN A  52     -24.844   0.560   5.461  1.00 91.06           O  
ATOM    409  CG  GLN A  52     -22.344   2.311   2.250  1.00 91.06           C  
ATOM    410  CD  GLN A  52     -22.328   1.936   0.781  1.00 91.06           C  
ATOM    411  NE2 GLN A  52     -21.875   2.859  -0.060  1.00 91.06           N  
ATOM    412  OE1 GLN A  52     -22.719   0.826   0.404  1.00 91.06           O  
ATOM    413  N   GLY A  53     -22.969  -0.433   6.094  1.00 89.19           N  
ATOM    414  CA  GLY A  53     -23.656  -1.474   6.848  1.00 89.19           C  
ATOM    415  C   GLY A  53     -24.453  -2.416   5.973  1.00 89.19           C  
ATOM    416  O   GLY A  53     -25.516  -2.902   6.383  1.00 89.19           O  
ATOM    417  N   ALA A  54     -24.078  -2.629   4.703  1.00 81.69           N  
ATOM    418  CA  ALA A  54     -24.828  -3.330   3.656  1.00 81.69           C  
ATOM    419  C   ALA A  54     -24.641  -4.840   3.771  1.00 81.69           C  
ATOM    420  CB  ALA A  54     -24.375  -2.848   2.277  1.00 81.69           C  
ATOM    421  O   ALA A  54     -25.531  -5.609   3.418  1.00 81.69           O  
ATOM    422  N   GLN A  55     -23.656  -5.438   4.500  1.00 88.88           N  
ATOM    423  CA  GLN A  55     -23.328  -6.848   4.688  1.00 88.88           C  
ATOM    424  C   GLN A  55     -22.703  -7.090   6.059  1.00 88.88           C  
ATOM    425  CB  GLN A  55     -22.375  -7.324   3.588  1.00 88.88           C  
ATOM    426  O   GLN A  55     -22.250  -6.156   6.715  1.00 88.88           O  
ATOM    427  CG  GLN A  55     -22.969  -7.266   2.189  1.00 88.88           C  
ATOM    428  CD  GLN A  55     -21.984  -7.691   1.114  1.00 88.88           C  
ATOM    429  NE2 GLN A  55     -22.500  -8.281   0.039  1.00 88.88           N  
ATOM    430  OE1 GLN A  55     -20.781  -7.492   1.248  1.00 88.88           O  
ATOM    431  N   PRO A  56     -22.797  -8.344   6.539  1.00 91.31           N  
ATOM    432  CA  PRO A  56     -22.156  -8.664   7.812  1.00 91.31           C  
ATOM    433  C   PRO A  56     -20.672  -8.320   7.824  1.00 91.31           C  
ATOM    434  CB  PRO A  56     -22.375 -10.172   7.945  1.00 91.31           C  
ATOM    435  O   PRO A  56     -19.953  -8.664   6.887  1.00 91.31           O  
ATOM    436  CG  PRO A  56     -23.531 -10.477   7.059  1.00 91.31           C  
ATOM    437  CD  PRO A  56     -23.516  -9.516   5.906  1.00 91.31           C  
ATOM    438  N   LEU A  57     -20.250  -7.566   8.820  1.00 90.75           N  
ATOM    439  CA  LEU A  57     -18.906  -7.059   9.000  1.00 90.75           C  
ATOM    440  C   LEU A  57     -17.875  -8.188   8.906  1.00 90.75           C  
ATOM    441  CB  LEU A  57     -18.766  -6.344  10.344  1.00 90.75           C  
ATOM    442  O   LEU A  57     -16.844  -8.047   8.242  1.00 90.75           O  
ATOM    443  CG  LEU A  57     -17.391  -5.766  10.672  1.00 90.75           C  
ATOM    444  CD1 LEU A  57     -17.047  -4.633   9.711  1.00 90.75           C  
ATOM    445  CD2 LEU A  57     -17.344  -5.277  12.117  1.00 90.75           C  
ATOM    446  N   GLU A  58     -18.203  -9.320   9.500  1.00 93.44           N  
ATOM    447  CA  GLU A  58     -17.297 -10.469   9.547  1.00 93.44           C  
ATOM    448  C   GLU A  58     -16.984 -10.969   8.141  1.00 93.44           C  
ATOM    449  CB  GLU A  58     -17.922 -11.594  10.383  1.00 93.44           C  
ATOM    450  O   GLU A  58     -15.828 -11.289   7.840  1.00 93.44           O  
ATOM    451  CG  GLU A  58     -18.094 -11.242  11.852  1.00 93.44           C  
ATOM    452  CD  GLU A  58     -19.406 -10.555  12.148  1.00 93.44           C  
ATOM    453  OE1 GLU A  58     -19.672 -10.234  13.328  1.00 93.44           O  
ATOM    454  OE2 GLU A  58     -20.188 -10.328  11.188  1.00 93.44           O  
ATOM    455  N   MET A  59     -18.031 -11.141   7.324  1.00 94.56           N  
ATOM    456  CA  MET A  59     -17.859 -11.633   5.957  1.00 94.56           C  
ATOM    457  C   MET A  59     -17.000 -10.672   5.137  1.00 94.56           C  
ATOM    458  CB  MET A  59     -19.219 -11.820   5.285  1.00 94.56           C  
ATOM    459  O   MET A  59     -16.125 -11.102   4.387  1.00 94.56           O  
ATOM    460  CG  MET A  59     -19.969 -13.062   5.754  1.00 94.56           C  
ATOM    461  SD  MET A  59     -21.547 -13.320   4.844  1.00 94.56           S  
ATOM    462  CE  MET A  59     -20.891 -13.766   3.207  1.00 94.56           C  
ATOM    463  N   LEU A  60     -17.234  -9.391   5.199  1.00 96.44           N  
ATOM    464  CA  LEU A  60     -16.500  -8.375   4.453  1.00 96.44           C  
ATOM    465  C   LEU A  60     -15.039  -8.328   4.879  1.00 96.44           C  
ATOM    466  CB  LEU A  60     -17.141  -6.996   4.660  1.00 96.44           C  
ATOM    467  O   LEU A  60     -14.148  -8.234   4.031  1.00 96.44           O  
ATOM    468  CG  LEU A  60     -18.562  -6.816   4.090  1.00 96.44           C  
ATOM    469  CD1 LEU A  60     -19.125  -5.469   4.520  1.00 96.44           C  
ATOM    470  CD2 LEU A  60     -18.547  -6.941   2.572  1.00 96.44           C  
ATOM    471  N   LEU A  61     -14.773  -8.430   6.203  1.00 95.94           N  
ATOM    472  CA  LEU A  61     -13.414  -8.422   6.730  1.00 95.94           C  
ATOM    473  C   LEU A  61     -12.648  -9.664   6.281  1.00 95.94           C  
ATOM    474  CB  LEU A  61     -13.438  -8.344   8.258  1.00 95.94           C  
ATOM    475  O   LEU A  61     -11.453  -9.586   5.988  1.00 95.94           O  
ATOM    476  CG  LEU A  61     -13.867  -7.012   8.867  1.00 95.94           C  
ATOM    477  CD1 LEU A  61     -13.867  -7.098  10.391  1.00 95.94           C  
ATOM    478  CD2 LEU A  61     -12.961  -5.887   8.391  1.00 95.94           C  
ATOM    479  N   GLU A  62     -13.320 -10.812   6.258  1.00 96.12           N  
ATOM    480  CA  GLU A  62     -12.711 -12.039   5.750  1.00 96.12           C  
ATOM    481  C   GLU A  62     -12.320 -11.891   4.285  1.00 96.12           C  
ATOM    482  CB  GLU A  62     -13.664 -13.219   5.926  1.00 96.12           C  
ATOM    483  O   GLU A  62     -11.242 -12.336   3.879  1.00 96.12           O  
ATOM    484  CG  GLU A  62     -13.047 -14.570   5.578  1.00 96.12           C  
ATOM    485  CD  GLU A  62     -12.000 -15.023   6.582  1.00 96.12           C  
ATOM    486  OE1 GLU A  62     -11.234 -15.969   6.273  1.00 96.12           O  
ATOM    487  OE2 GLU A  62     -11.945 -14.438   7.684  1.00 96.12           O  
ATOM    488  N   GLU A  63     -13.203 -11.383   3.523  1.00 97.19           N  
ATOM    489  CA  GLU A  63     -12.914 -11.148   2.111  1.00 97.19           C  
ATOM    490  C   GLU A  63     -11.734 -10.203   1.939  1.00 97.19           C  
ATOM    491  CB  GLU A  63     -14.148 -10.594   1.396  1.00 97.19           C  
ATOM    492  O   GLU A  63     -10.883 -10.414   1.074  1.00 97.19           O  
ATOM    493  CG  GLU A  63     -13.992 -10.492  -0.113  1.00 97.19           C  
ATOM    494  CD  GLU A  63     -15.289 -10.164  -0.832  1.00 97.19           C  
ATOM    495  OE1 GLU A  63     -15.289 -10.078  -2.080  1.00 97.19           O  
ATOM    496  OE2 GLU A  63     -16.312  -9.992  -0.140  1.00 97.19           O  
ATOM    497  N   ILE A  64     -11.711  -9.094   2.709  1.00 97.69           N  
ATOM    498  CA  ILE A  64     -10.586  -8.164   2.668  1.00 97.69           C  
ATOM    499  C   ILE A  64      -9.289  -8.891   3.004  1.00 97.69           C  
ATOM    500  CB  ILE A  64     -10.805  -6.980   3.643  1.00 97.69           C  
ATOM    501  O   ILE A  64      -8.273  -8.703   2.332  1.00 97.69           O  
ATOM    502  CG1 ILE A  64     -11.953  -6.090   3.156  1.00 97.69           C  
ATOM    503  CG2 ILE A  64      -9.516  -6.172   3.803  1.00 97.69           C  
ATOM    504  CD1 ILE A  64     -12.312  -4.965   4.117  1.00 97.69           C  
ATOM    505  N   ALA A  65      -9.328  -9.734   4.062  1.00 97.38           N  
ATOM    506  CA  ALA A  65      -8.164 -10.523   4.453  1.00 97.38           C  
ATOM    507  C   ALA A  65      -7.691 -11.406   3.305  1.00 97.38           C  
ATOM    508  CB  ALA A  65      -8.492 -11.375   5.680  1.00 97.38           C  
ATOM    509  O   ALA A  65      -6.488 -11.516   3.055  1.00 97.38           O  
ATOM    510  N   ARG A  66      -8.586 -12.102   2.602  1.00 97.94           N  
ATOM    511  CA  ARG A  66      -8.258 -12.961   1.470  1.00 97.94           C  
ATOM    512  C   ARG A  66      -7.590 -12.172   0.354  1.00 97.94           C  
ATOM    513  CB  ARG A  66      -9.516 -13.656   0.939  1.00 97.94           C  
ATOM    514  O   ARG A  66      -6.613 -12.625  -0.244  1.00 97.94           O  
ATOM    515  CG  ARG A  66      -9.242 -14.633  -0.193  1.00 97.94           C  
ATOM    516  CD  ARG A  66     -10.531 -15.258  -0.720  1.00 97.94           C  
ATOM    517  NE  ARG A  66     -11.375 -14.266  -1.376  1.00 97.94           N  
ATOM    518  NH1 ARG A  66     -11.477 -15.375  -3.396  1.00 97.94           N  
ATOM    519  NH2 ARG A  66     -12.570 -13.383  -3.129  1.00 97.94           N  
ATOM    520  CZ  ARG A  66     -11.805 -14.344  -2.633  1.00 97.94           C  
ATOM    521  N   LEU A  67      -8.203 -11.039  -0.017  1.00 98.31           N  
ATOM    522  CA  LEU A  67      -7.648 -10.172  -1.052  1.00 98.31           C  
ATOM    523  C   LEU A  67      -6.238  -9.719  -0.688  1.00 98.31           C  
ATOM    524  CB  LEU A  67      -8.555  -8.953  -1.266  1.00 98.31           C  
ATOM    525  O   LEU A  67      -5.359  -9.664  -1.550  1.00 98.31           O  
ATOM    526  CG  LEU A  67      -9.922  -9.227  -1.882  1.00 98.31           C  
ATOM    527  CD1 LEU A  67     -10.773  -7.957  -1.867  1.00 98.31           C  
ATOM    528  CD2 LEU A  67      -9.773  -9.758  -3.303  1.00 98.31           C  
ATOM    529  N   LEU A  68      -6.043  -9.359   0.615  1.00 98.06           N  
ATOM    530  CA  LEU A  68      -4.715  -8.961   1.078  1.00 98.06           C  
ATOM    531  C   LEU A  68      -3.713 -10.094   0.888  1.00 98.06           C  
ATOM    532  CB  LEU A  68      -4.766  -8.547   2.553  1.00 98.06           C  
ATOM    533  O   LEU A  68      -2.557  -9.852   0.535  1.00 98.06           O  
ATOM    534  CG  LEU A  68      -5.402  -7.195   2.857  1.00 98.06           C  
ATOM    535  CD1 LEU A  68      -5.477  -6.969   4.363  1.00 98.06           C  
ATOM    536  CD2 LEU A  68      -4.625  -6.070   2.180  1.00 98.06           C  
ATOM    537  N   GLU A  69      -4.074 -11.297   1.175  1.00 97.88           N  
ATOM    538  CA  GLU A  69      -3.221 -12.453   0.939  1.00 97.88           C  
ATOM    539  C   GLU A  69      -2.865 -12.586  -0.539  1.00 97.88           C  
ATOM    540  CB  GLU A  69      -3.900 -13.734   1.434  1.00 97.88           C  
ATOM    541  O   GLU A  69      -1.732 -12.930  -0.881  1.00 97.88           O  
ATOM    542  CG  GLU A  69      -3.949 -13.859   2.949  1.00 97.88           C  
ATOM    543  CD  GLU A  69      -4.641 -15.125   3.426  1.00 97.88           C  
ATOM    544  OE1 GLU A  69      -4.832 -15.289   4.652  1.00 97.88           O  
ATOM    545  OE2 GLU A  69      -5.000 -15.961   2.564  1.00 97.88           O  
ATOM    546  N   GLU A  70      -3.863 -12.438  -1.396  1.00 98.06           N  
ATOM    547  CA  GLU A  70      -3.617 -12.453  -2.834  1.00 98.06           C  
ATOM    548  C   GLU A  70      -2.602 -11.391  -3.238  1.00 98.06           C  
ATOM    549  CB  GLU A  70      -4.926 -12.258  -3.605  1.00 98.06           C  
ATOM    550  O   GLU A  70      -1.713 -11.648  -4.051  1.00 98.06           O  
ATOM    551  CG  GLU A  70      -4.781 -12.430  -5.113  1.00 98.06           C  
ATOM    552  CD  GLU A  70      -6.113 -12.414  -5.844  1.00 98.06           C  
ATOM    553  OE1 GLU A  70      -6.121 -12.539  -7.090  1.00 98.06           O  
ATOM    554  OE2 GLU A  70      -7.160 -12.289  -5.168  1.00 98.06           O  
ATOM    555  N   ILE A  71      -2.760 -10.156  -2.730  1.00 98.12           N  
ATOM    556  CA  ILE A  71      -1.807  -9.086  -3.002  1.00 98.12           C  
ATOM    557  C   ILE A  71      -0.411  -9.508  -2.551  1.00 98.12           C  
ATOM    558  CB  ILE A  71      -2.221  -7.773  -2.303  1.00 98.12           C  
ATOM    559  O   ILE A  71       0.572  -9.289  -3.262  1.00 98.12           O  
ATOM    560  CG1 ILE A  71      -3.484  -7.195  -2.951  1.00 98.12           C  
ATOM    561  CG2 ILE A  71      -1.074  -6.758  -2.342  1.00 98.12           C  
ATOM    562  CD1 ILE A  71      -4.043  -5.973  -2.242  1.00 98.12           C  
ATOM    563  N   ALA A  72      -0.338 -10.094  -1.314  1.00 97.94           N  
ATOM    564  CA  ALA A  72       0.932 -10.594  -0.797  1.00 97.94           C  
ATOM    565  C   ALA A  72       1.570 -11.578  -1.771  1.00 97.94           C  
ATOM    566  CB  ALA A  72       0.729 -11.250   0.565  1.00 97.94           C  
ATOM    567  O   ALA A  72       2.779 -11.531  -2.014  1.00 97.94           O  
ATOM    568  N   TRP A  73       0.783 -12.469  -2.270  1.00 98.12           N  
ATOM    569  CA  TRP A  73       1.259 -13.469  -3.219  1.00 98.12           C  
ATOM    570  C   TRP A  73       1.813 -12.805  -4.477  1.00 98.12           C  
ATOM    571  CB  TRP A  73       0.133 -14.438  -3.592  1.00 98.12           C  
ATOM    572  O   TRP A  73       2.881 -13.188  -4.965  1.00 98.12           O  
ATOM    573  CG  TRP A  73       0.528 -15.469  -4.602  1.00 98.12           C  
ATOM    574  CD1 TRP A  73       1.275 -16.594  -4.383  1.00 98.12           C  
ATOM    575  CD2 TRP A  73       0.199 -15.477  -5.996  1.00 98.12           C  
ATOM    576  CE2 TRP A  73       0.780 -16.625  -6.562  1.00 98.12           C  
ATOM    577  CE3 TRP A  73      -0.533 -14.609  -6.820  1.00 98.12           C  
ATOM    578  NE1 TRP A  73       1.431 -17.297  -5.559  1.00 98.12           N  
ATOM    579  CH2 TRP A  73      -0.069 -16.078  -8.703  1.00 98.12           C  
ATOM    580  CZ2 TRP A  73       0.651 -16.938  -7.918  1.00 98.12           C  
ATOM    581  CZ3 TRP A  73      -0.659 -14.922  -8.172  1.00 98.12           C  
ATOM    582  N   LEU A  74       1.083 -11.891  -5.062  1.00 98.19           N  
ATOM    583  CA  LEU A  74       1.502 -11.164  -6.258  1.00 98.19           C  
ATOM    584  C   LEU A  74       2.814 -10.430  -6.016  1.00 98.19           C  
ATOM    585  CB  LEU A  74       0.419 -10.172  -6.691  1.00 98.19           C  
ATOM    586  O   LEU A  74       3.678 -10.383  -6.895  1.00 98.19           O  
ATOM    587  CG  LEU A  74      -0.882 -10.781  -7.223  1.00 98.19           C  
ATOM    588  CD1 LEU A  74      -1.916  -9.688  -7.469  1.00 98.19           C  
ATOM    589  CD2 LEU A  74      -0.622 -11.570  -8.500  1.00 98.19           C  
ATOM    590  N   LEU A  75       2.961  -9.836  -4.832  1.00 97.88           N  
ATOM    591  CA  LEU A  75       4.191  -9.141  -4.461  1.00 97.88           C  
ATOM    592  C   LEU A  75       5.375 -10.102  -4.465  1.00 97.88           C  
ATOM    593  CB  LEU A  75       4.047  -8.492  -3.084  1.00 97.88           C  
ATOM    594  O   LEU A  75       6.480  -9.727  -4.871  1.00 97.88           O  
ATOM    595  CG  LEU A  75       3.189  -7.227  -3.016  1.00 97.88           C  
ATOM    596  CD1 LEU A  75       3.053  -6.758  -1.571  1.00 97.88           C  
ATOM    597  CD2 LEU A  75       3.785  -6.129  -3.889  1.00 97.88           C  
ATOM    598  N   LYS A  76       5.195 -11.297  -3.945  1.00 97.44           N  
ATOM    599  CA  LYS A  76       6.242 -12.312  -3.963  1.00 97.44           C  
ATOM    600  C   LYS A  76       6.668 -12.641  -5.391  1.00 97.44           C  
ATOM    601  CB  LYS A  76       5.773 -13.578  -3.252  1.00 97.44           C  
ATOM    602  O   LYS A  76       7.855 -12.828  -5.664  1.00 97.44           O  
ATOM    603  CG  LYS A  76       5.754 -13.469  -1.734  1.00 97.44           C  
ATOM    604  CD  LYS A  76       5.379 -14.789  -1.081  1.00 97.44           C  
ATOM    605  CE  LYS A  76       5.371 -14.688   0.438  1.00 97.44           C  
ATOM    606  NZ  LYS A  76       4.988 -15.977   1.082  1.00 97.44           N  
ATOM    607  N   LYS A  77       5.656 -12.797  -6.266  1.00 97.44           N  
ATOM    608  CA  LYS A  77       5.945 -13.047  -7.672  1.00 97.44           C  
ATOM    609  C   LYS A  77       6.773 -11.922  -8.273  1.00 97.44           C  
ATOM    610  CB  LYS A  77       4.648 -13.227  -8.461  1.00 97.44           C  
ATOM    611  O   LYS A  77       7.703 -12.164  -9.047  1.00 97.44           O  
ATOM    612  CG  LYS A  77       3.947 -14.555  -8.219  1.00 97.44           C  
ATOM    613  CD  LYS A  77       2.725 -14.711  -9.109  1.00 97.44           C  
ATOM    614  CE  LYS A  77       1.991 -16.016  -8.828  1.00 97.44           C  
ATOM    615  NZ  LYS A  77       0.769 -16.156  -9.680  1.00 97.44           N  
ATOM    616  N   ILE A  78       6.410 -10.625  -7.961  1.00 97.50           N  
ATOM    617  CA  ILE A  78       7.188  -9.477  -8.414  1.00 97.50           C  
ATOM    618  C   ILE A  78       8.617  -9.594  -7.895  1.00 97.50           C  
ATOM    619  CB  ILE A  78       6.555  -8.148  -7.945  1.00 97.50           C  
ATOM    620  O   ILE A  78       9.578  -9.344  -8.633  1.00 97.50           O  
ATOM    621  CG1 ILE A  78       5.219  -7.914  -8.664  1.00 97.50           C  
ATOM    622  CG2 ILE A  78       7.516  -6.980  -8.180  1.00 97.50           C  
ATOM    623  CD1 ILE A  78       4.465  -6.684  -8.180  1.00 97.50           C  
ATOM    624  N   ALA A  79       8.828  -9.961  -6.605  1.00 97.56           N  
ATOM    625  CA  ALA A  79      10.148 -10.141  -6.004  1.00 97.56           C  
ATOM    626  C   ALA A  79      10.961 -11.188  -6.770  1.00 97.56           C  
ATOM    627  CB  ALA A  79      10.008 -10.547  -4.539  1.00 97.56           C  
ATOM    628  O   ALA A  79      12.156 -11.000  -7.004  1.00 97.56           O  
ATOM    629  N   GLN A  80      10.352 -12.328  -7.164  1.00 97.56           N  
ATOM    630  CA  GLN A  80      11.008 -13.398  -7.906  1.00 97.56           C  
ATOM    631  C   GLN A  80      11.484 -12.914  -9.273  1.00 97.56           C  
ATOM    632  CB  GLN A  80      10.070 -14.594  -8.070  1.00 97.56           C  
ATOM    633  O   GLN A  80      12.586 -13.250  -9.711  1.00 97.56           O  
ATOM    634  CG  GLN A  80       9.781 -15.336  -6.773  1.00 97.56           C  
ATOM    635  CD  GLN A  80       8.688 -16.375  -6.918  1.00 97.56           C  
ATOM    636  NE2 GLN A  80       8.609 -17.297  -5.961  1.00 97.56           N  
ATOM    637  OE1 GLN A  80       7.918 -16.359  -7.887  1.00 97.56           O  
ATOM    638  N   LEU A  81      10.602 -12.172  -9.922  1.00 96.69           N  
ATOM    639  CA  LEU A  81      10.938 -11.625 -11.234  1.00 96.69           C  
ATOM    640  C   LEU A  81      12.102 -10.648 -11.133  1.00 96.69           C  
ATOM    641  CB  LEU A  81       9.719 -10.930 -11.844  1.00 96.69           C  
ATOM    642  O   LEU A  81      12.984 -10.641 -11.992  1.00 96.69           O  
ATOM    643  CG  LEU A  81       8.547 -11.828 -12.250  1.00 96.69           C  
ATOM    644  CD1 LEU A  81       7.355 -10.984 -12.672  1.00 96.69           C  
ATOM    645  CD2 LEU A  81       8.961 -12.781 -13.359  1.00 96.69           C  
ATOM    646  N   LEU A  82      12.055  -9.828 -10.094  1.00 96.00           N  
ATOM    647  CA  LEU A  82      13.141  -8.883  -9.867  1.00 96.00           C  
ATOM    648  C   LEU A  82      14.461  -9.625  -9.656  1.00 96.00           C  
ATOM    649  CB  LEU A  82      12.844  -8.000  -8.656  1.00 96.00           C  
ATOM    650  O   LEU A  82      15.516  -9.164 -10.109  1.00 96.00           O  
ATOM    651  CG  LEU A  82      11.820  -6.883  -8.867  1.00 96.00           C  
ATOM    652  CD1 LEU A  82      11.555  -6.152  -7.555  1.00 96.00           C  
ATOM    653  CD2 LEU A  82      12.305  -5.914  -9.938  1.00 96.00           C  
ATOM    654  N   LYS A  83      14.461 -10.719  -8.891  1.00 95.81           N  
ATOM    655  CA  LYS A  83      15.641 -11.531  -8.656  1.00 95.81           C  
ATOM    656  C   LYS A  83      16.188 -12.086  -9.969  1.00 95.81           C  
ATOM    657  CB  LYS A  83      15.328 -12.680  -7.695  1.00 95.81           C  
ATOM    658  O   LYS A  83      17.406 -12.164 -10.148  1.00 95.81           O  
ATOM    659  CG  LYS A  83      15.141 -12.242  -6.250  1.00 95.81           C  
ATOM    660  CD  LYS A  83      14.828 -13.430  -5.344  1.00 95.81           C  
ATOM    661  CE  LYS A  83      14.617 -12.984  -3.900  1.00 95.81           C  
ATOM    662  NZ  LYS A  83      14.258 -14.141  -3.016  1.00 95.81           N  
ATOM    663  N   LYS A  84      15.211 -12.523 -10.828  1.00 94.56           N  
ATOM    664  CA  LYS A  84      15.625 -13.008 -12.148  1.00 94.56           C  
ATOM    665  C   LYS A  84      16.328 -11.906 -12.938  1.00 94.56           C  
ATOM    666  CB  LYS A  84      14.414 -13.523 -12.930  1.00 94.56           C  
ATOM    667  O   LYS A  84      17.328 -12.164 -13.602  1.00 94.56           O  
ATOM    668  CG  LYS A  84      13.852 -14.836 -12.406  1.00 94.56           C  
ATOM    669  CD  LYS A  84      12.680 -15.320 -13.250  1.00 94.56           C  
ATOM    670  CE  LYS A  84      12.070 -16.594 -12.688  1.00 94.56           C  
ATOM    671  NZ  LYS A  84      10.891 -17.047 -13.477  1.00 94.56           N  
ATOM    672  N   ILE A  85      15.781 -10.625 -12.875  1.00 91.50           N  
ATOM    673  CA  ILE A  85      16.391  -9.477 -13.539  1.00 91.50           C  
ATOM    674  C   ILE A  85      17.766  -9.203 -12.930  1.00 91.50           C  
ATOM    675  CB  ILE A  85      15.500  -8.227 -13.438  1.00 91.50           C  
ATOM    676  O   ILE A  85      18.719  -8.906 -13.648  1.00 91.50           O  
ATOM    677  CG1 ILE A  85      14.188  -8.445 -14.203  1.00 91.50           C  
ATOM    678  CG2 ILE A  85      16.234  -6.988 -13.961  1.00 91.50           C  
ATOM    679  CD1 ILE A  85      13.172  -7.316 -14.031  1.00 91.50           C  
ATOM    680  N   ALA A  86      17.875  -9.305 -11.609  1.00 92.12           N  
ATOM    681  CA  ALA A  86      19.125  -9.078 -10.891  1.00 92.12           C  
ATOM    682  C   ALA A  86      20.219 -10.023 -11.367  1.00 92.12           C  
ATOM    683  CB  ALA A  86      18.922  -9.234  -9.383  1.00 92.12           C  
ATOM    684  O   ALA A  86      21.391  -9.641 -11.484  1.00 92.12           O  
ATOM    685  N   LYS A  87      19.891 -11.305 -11.672  1.00 90.94           N  
ATOM    686  CA  LYS A  87      20.859 -12.336 -12.062  1.00 90.94           C  
ATOM    687  C   LYS A  87      21.328 -12.141 -13.500  1.00 90.94           C  
ATOM    688  CB  LYS A  87      20.234 -13.727 -11.898  1.00 90.94           C  
ATOM    689  O   LYS A  87      22.438 -12.555 -13.859  1.00 90.94           O  
ATOM    690  CG  LYS A  87      20.047 -14.156 -10.453  1.00 90.94           C  
ATOM    691  CD  LYS A  87      19.438 -15.547 -10.359  1.00 90.94           C  
ATOM    692  CE  LYS A  87      19.203 -15.961  -8.914  1.00 90.94           C  
ATOM    693  NZ  LYS A  87      18.547 -17.297  -8.820  1.00 90.94           N  
ATOM    694  N   THR A  88      20.469 -11.461 -14.297  1.00 87.50           N  
ATOM    695  CA  THR A  88      20.750 -11.352 -15.727  1.00 87.50           C  
ATOM    696  C   THR A  88      21.344  -9.984 -16.062  1.00 87.50           C  
ATOM    697  CB  THR A  88      19.484 -11.586 -16.562  1.00 87.50           C  
ATOM    698  O   THR A  88      21.797  -9.750 -17.188  1.00 87.50           O  
ATOM    699  CG2 THR A  88      18.953 -13.000 -16.375  1.00 87.50           C  
ATOM    700  OG1 THR A  88      18.469 -10.648 -16.172  1.00 87.50           O  
ATOM    701  N   THR A  89      21.391  -9.016 -15.062  1.00 85.88           N  
ATOM    702  CA  THR A  89      21.938  -7.684 -15.281  1.00 85.88           C  
ATOM    703  C   THR A  89      23.469  -7.730 -15.250  1.00 85.88           C  
ATOM    704  CB  THR A  89      21.438  -6.680 -14.234  1.00 85.88           C  
ATOM    705  O   THR A  89      24.062  -8.461 -14.453  1.00 85.88           O  
ATOM    706  CG2 THR A  89      22.016  -5.293 -14.477  1.00 85.88           C  
ATOM    707  OG1 THR A  89      20.016  -6.602 -14.305  1.00 85.88           O  
ATOM    708  N   GLU A  90      24.141  -7.012 -16.047  1.00 82.69           N  
ATOM    709  CA  GLU A  90      25.578  -7.027 -16.281  1.00 82.69           C  
ATOM    710  C   GLU A  90      26.328  -6.223 -15.219  1.00 82.69           C  
ATOM    711  CB  GLU A  90      25.906  -6.477 -17.672  1.00 82.69           C  
ATOM    712  O   GLU A  90      27.469  -6.535 -14.883  1.00 82.69           O  
ATOM    713  CG  GLU A  90      25.453  -7.383 -18.812  1.00 82.69           C  
ATOM    714  CD  GLU A  90      25.812  -6.840 -20.188  1.00 82.69           C  
ATOM    715  OE1 GLU A  90      25.562  -7.535 -21.203  1.00 82.69           O  
ATOM    716  OE2 GLU A  90      26.344  -5.711 -20.250  1.00 82.69           O  
ATOM    717  N   THR A  91      25.625  -5.375 -14.594  1.00 87.38           N  
ATOM    718  CA  THR A  91      26.219  -4.578 -13.531  1.00 87.38           C  
ATOM    719  C   THR A  91      25.938  -5.207 -12.164  1.00 87.38           C  
ATOM    720  CB  THR A  91      25.688  -3.135 -13.547  1.00 87.38           C  
ATOM    721  O   THR A  91      24.781  -5.332 -11.750  1.00 87.38           O  
ATOM    722  CG2 THR A  91      26.562  -2.215 -12.695  1.00 87.38           C  
ATOM    723  OG1 THR A  91      25.672  -2.652 -14.898  1.00 87.38           O  
ATOM    724  N   LYS A  92      27.062  -5.719 -11.422  1.00 88.62           N  
ATOM    725  CA  LYS A  92      26.953  -6.332 -10.102  1.00 88.62           C  
ATOM    726  C   LYS A  92      26.281  -5.391  -9.109  1.00 88.62           C  
ATOM    727  CB  LYS A  92      28.344  -6.730  -9.578  1.00 88.62           C  
ATOM    728  O   LYS A  92      25.453  -5.820  -8.305  1.00 88.62           O  
ATOM    729  CG  LYS A  92      28.297  -7.570  -8.312  1.00 88.62           C  
ATOM    730  CD  LYS A  92      29.703  -8.016  -7.891  1.00 88.62           C  
ATOM    731  CE  LYS A  92      29.672  -8.828  -6.609  1.00 88.62           C  
ATOM    732  NZ  LYS A  92      31.031  -9.250  -6.180  1.00 88.62           N  
ATOM    733  N   LYS A  93      26.625  -4.141  -9.234  1.00 90.12           N  
ATOM    734  CA  LYS A  93      26.062  -3.123  -8.352  1.00 90.12           C  
ATOM    735  C   LYS A  93      24.562  -2.986  -8.555  1.00 90.12           C  
ATOM    736  CB  LYS A  93      26.750  -1.774  -8.578  1.00 90.12           C  
ATOM    737  O   LYS A  93      23.797  -2.949  -7.582  1.00 90.12           O  
ATOM    738  CG  LYS A  93      26.375  -0.704  -7.570  1.00 90.12           C  
ATOM    739  CD  LYS A  93      27.172   0.576  -7.781  1.00 90.12           C  
ATOM    740  CE  LYS A  93      26.781   1.652  -6.777  1.00 90.12           C  
ATOM    741  NZ  LYS A  93      27.547   2.914  -6.988  1.00 90.12           N  
ATOM    742  N   GLN A  94      23.969  -2.924  -9.742  1.00 89.12           N  
ATOM    743  CA  GLN A  94      22.547  -2.857 -10.078  1.00 89.12           C  
ATOM    744  C   GLN A  94      21.828  -4.145  -9.688  1.00 89.12           C  
ATOM    745  CB  GLN A  94      22.359  -2.588 -11.570  1.00 89.12           C  
ATOM    746  O   GLN A  94      20.719  -4.102  -9.164  1.00 89.12           O  
ATOM    747  CG  GLN A  94      22.719  -1.165 -11.992  1.00 89.12           C  
ATOM    748  CD  GLN A  94      22.516  -0.924 -13.477  1.00 89.12           C  
ATOM    749  NE2 GLN A  94      22.344   0.338 -13.852  1.00 89.12           N  
ATOM    750  OE1 GLN A  94      22.531  -1.864 -14.273  1.00 89.12           O  
ATOM    751  N   GLY A  95      22.516  -5.305  -9.945  1.00 92.75           N  
ATOM    752  CA  GLY A  95      21.969  -6.590  -9.539  1.00 92.75           C  
ATOM    753  C   GLY A  95      21.781  -6.711  -8.039  1.00 92.75           C  
ATOM    754  O   GLY A  95      20.766  -7.227  -7.574  1.00 92.75           O  
ATOM    755  N   ASP A  96      22.734  -6.223  -7.207  1.00 95.19           N  
ATOM    756  CA  ASP A  96      22.656  -6.250  -5.750  1.00 95.19           C  
ATOM    757  C   ASP A  96      21.500  -5.367  -5.250  1.00 95.19           C  
ATOM    758  CB  ASP A  96      23.969  -5.801  -5.129  1.00 95.19           C  
ATOM    759  O   ASP A  96      20.781  -5.746  -4.324  1.00 95.19           O  
ATOM    760  CG  ASP A  96      25.078  -6.820  -5.301  1.00 95.19           C  
ATOM    761  OD1 ASP A  96      24.797  -7.988  -5.637  1.00 95.19           O  
ATOM    762  OD2 ASP A  96      26.266  -6.453  -5.098  1.00 95.19           O  
ATOM    763  N   LEU A  97      21.438  -4.199  -5.824  1.00 96.44           N  
ATOM    764  CA  LEU A  97      20.391  -3.264  -5.457  1.00 96.44           C  
ATOM    765  C   LEU A  97      19.016  -3.850  -5.762  1.00 96.44           C  
ATOM    766  CB  LEU A  97      20.562  -1.936  -6.195  1.00 96.44           C  
ATOM    767  O   LEU A  97      18.094  -3.734  -4.953  1.00 96.44           O  
ATOM    768  CG  LEU A  97      21.781  -1.093  -5.789  1.00 96.44           C  
ATOM    769  CD1 LEU A  97      21.953   0.084  -6.746  1.00 96.44           C  
ATOM    770  CD2 LEU A  97      21.641  -0.606  -4.352  1.00 96.44           C  
ATOM    771  N   LEU A  98      18.859  -4.496  -6.934  1.00 95.75           N  
ATOM    772  CA  LEU A  98      17.609  -5.137  -7.328  1.00 95.75           C  
ATOM    773  C   LEU A  98      17.266  -6.297  -6.395  1.00 95.75           C  
ATOM    774  CB  LEU A  98      17.688  -5.641  -8.773  1.00 95.75           C  
ATOM    775  O   LEU A  98      16.109  -6.508  -6.055  1.00 95.75           O  
ATOM    776  CG  LEU A  98      17.641  -4.574  -9.867  1.00 95.75           C  
ATOM    777  CD1 LEU A  98      17.953  -5.191 -11.227  1.00 95.75           C  
ATOM    778  CD2 LEU A  98      16.266  -3.904  -9.891  1.00 95.75           C  
ATOM    779  N   GLU A  99      18.234  -7.102  -5.992  1.00 97.06           N  
ATOM    780  CA  GLU A  99      18.031  -8.172  -5.020  1.00 97.06           C  
ATOM    781  C   GLU A  99      17.547  -7.621  -3.684  1.00 97.06           C  
ATOM    782  CB  GLU A  99      19.344  -8.953  -4.816  1.00 97.06           C  
ATOM    783  O   GLU A  99      16.672  -8.211  -3.047  1.00 97.06           O  
ATOM    784  CG  GLU A  99      19.172 -10.234  -4.004  1.00 97.06           C  
ATOM    785  CD  GLU A  99      20.391 -11.133  -4.039  1.00 97.06           C  
ATOM    786  OE1 GLU A  99      20.359 -12.219  -3.416  1.00 97.06           O  
ATOM    787  OE2 GLU A  99      21.391 -10.758  -4.699  1.00 97.06           O  
ATOM    788  N   GLU A 100      18.172  -6.594  -3.248  1.00 97.56           N  
ATOM    789  CA  GLU A 100      17.750  -5.938  -2.016  1.00 97.56           C  
ATOM    790  C   GLU A 100      16.297  -5.465  -2.115  1.00 97.56           C  
ATOM    791  CB  GLU A 100      18.656  -4.754  -1.688  1.00 97.56           C  
ATOM    792  O   GLU A 100      15.531  -5.590  -1.158  1.00 97.56           O  
ATOM    793  CG  GLU A 100      18.406  -4.137  -0.322  1.00 97.56           C  
ATOM    794  CD  GLU A 100      19.406  -3.062   0.050  1.00 97.56           C  
ATOM    795  OE1 GLU A 100      19.297  -2.477   1.150  1.00 97.56           O  
ATOM    796  OE2 GLU A 100      20.328  -2.805  -0.765  1.00 97.56           O  
ATOM    797  N   ILE A 101      15.891  -4.848  -3.250  1.00 97.81           N  
ATOM    798  CA  ILE A 101      14.508  -4.438  -3.482  1.00 97.81           C  
ATOM    799  C   ILE A 101      13.586  -5.652  -3.406  1.00 97.81           C  
ATOM    800  CB  ILE A 101      14.352  -3.729  -4.844  1.00 97.81           C  
ATOM    801  O   ILE A 101      12.523  -5.598  -2.789  1.00 97.81           O  
ATOM    802  CG1 ILE A 101      15.062  -2.369  -4.828  1.00 97.81           C  
ATOM    803  CG2 ILE A 101      12.875  -3.568  -5.203  1.00 97.81           C  
ATOM    804  CD1 ILE A 101      15.039  -1.642  -6.164  1.00 97.81           C  
ATOM    805  N   ALA A 102      14.039  -6.793  -4.023  1.00 97.69           N  
ATOM    806  CA  ALA A 102      13.266  -8.031  -3.990  1.00 97.69           C  
ATOM    807  C   ALA A 102      13.055  -8.508  -2.555  1.00 97.69           C  
ATOM    808  CB  ALA A 102      13.961  -9.117  -4.809  1.00 97.69           C  
ATOM    809  O   ALA A 102      11.953  -8.930  -2.188  1.00 97.69           O  
ATOM    810  N   LYS A 103      14.070  -8.516  -1.704  1.00 98.12           N  
ATOM    811  CA  LYS A 103      13.984  -8.922  -0.304  1.00 98.12           C  
ATOM    812  C   LYS A 103      13.008  -8.039   0.463  1.00 98.12           C  
ATOM    813  CB  LYS A 103      15.359  -8.875   0.358  1.00 98.12           C  
ATOM    814  O   LYS A 103      12.227  -8.531   1.285  1.00 98.12           O  
ATOM    815  CG  LYS A 103      16.297  -9.984  -0.087  1.00 98.12           C  
ATOM    816  CD  LYS A 103      17.656  -9.883   0.605  1.00 98.12           C  
ATOM    817  CE  LYS A 103      18.625 -10.945   0.102  1.00 98.12           C  
ATOM    818  NZ  LYS A 103      19.969 -10.820   0.746  1.00 98.12           N  
ATOM    819  N   LEU A 104      13.109  -6.742   0.253  1.00 98.38           N  
ATOM    820  CA  LEU A 104      12.211  -5.801   0.904  1.00 98.38           C  
ATOM    821  C   LEU A 104      10.766  -6.070   0.502  1.00 98.38           C  
ATOM    822  CB  LEU A 104      12.594  -4.359   0.551  1.00 98.38           C  
ATOM    823  O   LEU A 104       9.859  -5.996   1.338  1.00 98.38           O  
ATOM    824  CG  LEU A 104      13.914  -3.850   1.128  1.00 98.38           C  
ATOM    825  CD1 LEU A 104      14.250  -2.479   0.549  1.00 98.38           C  
ATOM    826  CD2 LEU A 104      13.844  -3.791   2.650  1.00 98.38           C  
ATOM    827  N   LEU A 105      10.523  -6.359  -0.806  1.00 98.00           N  
ATOM    828  CA  LEU A 105       9.188  -6.699  -1.283  1.00 98.00           C  
ATOM    829  C   LEU A 105       8.672  -7.957  -0.597  1.00 98.00           C  
ATOM    830  CB  LEU A 105       9.195  -6.895  -2.801  1.00 98.00           C  
ATOM    831  O   LEU A 105       7.480  -8.047  -0.282  1.00 98.00           O  
ATOM    832  CG  LEU A 105       9.297  -5.629  -3.650  1.00 98.00           C  
ATOM    833  CD1 LEU A 105       9.383  -5.988  -5.133  1.00 98.00           C  
ATOM    834  CD2 LEU A 105       8.109  -4.707  -3.383  1.00 98.00           C  
ATOM    835  N   GLU A 106       9.492  -8.969  -0.444  1.00 98.19           N  
ATOM    836  CA  GLU A 106       9.125 -10.180   0.293  1.00 98.19           C  
ATOM    837  C   GLU A 106       8.727  -9.844   1.728  1.00 98.19           C  
ATOM    838  CB  GLU A 106      10.281 -11.180   0.286  1.00 98.19           C  
ATOM    839  O   GLU A 106       7.777 -10.422   2.262  1.00 98.19           O  
ATOM    840  CG  GLU A 106      10.508 -11.844  -1.064  1.00 98.19           C  
ATOM    841  CD  GLU A 106      11.703 -12.789  -1.074  1.00 98.19           C  
ATOM    842  OE1 GLU A 106      11.992 -13.391  -2.133  1.00 98.19           O  
ATOM    843  OE2 GLU A 106      12.352 -12.930  -0.015  1.00 98.19           O  
ATOM    844  N   GLU A 107       9.516  -9.008   2.369  1.00 98.25           N  
ATOM    845  CA  GLU A 107       9.188  -8.562   3.721  1.00 98.25           C  
ATOM    846  C   GLU A 107       7.824  -7.883   3.758  1.00 98.25           C  
ATOM    847  CB  GLU A 107      10.266  -7.617   4.254  1.00 98.25           C  
ATOM    848  O   GLU A 107       7.035  -8.102   4.680  1.00 98.25           O  
ATOM    849  CG  GLU A 107      10.070  -7.215   5.707  1.00 98.25           C  
ATOM    850  CD  GLU A 107      11.234  -6.418   6.273  1.00 98.25           C  
ATOM    851  OE1 GLU A 107      11.180  -6.023   7.461  1.00 98.25           O  
ATOM    852  OE2 GLU A 107      12.203  -6.180   5.520  1.00 98.25           O  
ATOM    853  N   ILE A 108       7.531  -6.977   2.818  1.00 98.19           N  
ATOM    854  CA  ILE A 108       6.227  -6.328   2.721  1.00 98.19           C  
ATOM    855  C   ILE A 108       5.133  -7.387   2.580  1.00 98.19           C  
ATOM    856  CB  ILE A 108       6.172  -5.340   1.535  1.00 98.19           C  
ATOM    857  O   ILE A 108       4.082  -7.293   3.219  1.00 98.19           O  
ATOM    858  CG1 ILE A 108       7.059  -4.121   1.815  1.00 98.19           C  
ATOM    859  CG2 ILE A 108       4.730  -4.914   1.250  1.00 98.19           C  
ATOM    860  CD1 ILE A 108       7.152  -3.143   0.653  1.00 98.19           C  
ATOM    861  N   ALA A 109       5.375  -8.375   1.685  1.00 98.00           N  
ATOM    862  CA  ALA A 109       4.434  -9.484   1.512  1.00 98.00           C  
ATOM    863  C   ALA A 109       4.145 -10.164   2.844  1.00 98.00           C  
ATOM    864  CB  ALA A 109       4.977 -10.492   0.503  1.00 98.00           C  
ATOM    865  O   ALA A 109       2.988 -10.469   3.156  1.00 98.00           O  
ATOM    866  N   TYR A 110       5.164 -10.469   3.592  1.00 98.06           N  
ATOM    867  CA  TYR A 110       5.027 -11.102   4.898  1.00 98.06           C  
ATOM    868  C   TYR A 110       4.172 -10.250   5.832  1.00 98.06           C  
ATOM    869  CB  TYR A 110       6.402 -11.344   5.527  1.00 98.06           C  
ATOM    870  O   TYR A 110       3.285 -10.766   6.516  1.00 98.06           O  
ATOM    871  CG  TYR A 110       6.344 -11.844   6.949  1.00 98.06           C  
ATOM    872  CD1 TYR A 110       6.605 -10.992   8.023  1.00 98.06           C  
ATOM    873  CD2 TYR A 110       6.023 -13.164   7.227  1.00 98.06           C  
ATOM    874  CE1 TYR A 110       6.551 -11.445   9.336  1.00 98.06           C  
ATOM    875  CE2 TYR A 110       5.969 -13.633   8.539  1.00 98.06           C  
ATOM    876  OH  TYR A 110       6.180 -13.227  10.875  1.00 98.06           O  
ATOM    877  CZ  TYR A 110       6.230 -12.773   9.578  1.00 98.06           C  
ATOM    878  N   LEU A 111       4.438  -8.984   5.953  1.00 98.38           N  
ATOM    879  CA  LEU A 111       3.693  -8.055   6.797  1.00 98.38           C  
ATOM    880  C   LEU A 111       2.225  -8.008   6.387  1.00 98.38           C  
ATOM    881  CB  LEU A 111       4.305  -6.652   6.719  1.00 98.38           C  
ATOM    882  O   LEU A 111       1.340  -7.938   7.238  1.00 98.38           O  
ATOM    883  CG  LEU A 111       5.695  -6.488   7.328  1.00 98.38           C  
ATOM    884  CD1 LEU A 111       6.219  -5.078   7.074  1.00 98.38           C  
ATOM    885  CD2 LEU A 111       5.668  -6.789   8.820  1.00 98.38           C  
ATOM    886  N   LEU A 112       1.963  -8.000   5.074  1.00 98.12           N  
ATOM    887  CA  LEU A 112       0.594  -8.008   4.566  1.00 98.12           C  
ATOM    888  C   LEU A 112      -0.152  -9.250   5.039  1.00 98.12           C  
ATOM    889  CB  LEU A 112       0.587  -7.945   3.039  1.00 98.12           C  
ATOM    890  O   LEU A 112      -1.338  -9.180   5.371  1.00 98.12           O  
ATOM    891  CG  LEU A 112       0.896  -6.582   2.414  1.00 98.12           C  
ATOM    892  CD1 LEU A 112       0.936  -6.691   0.894  1.00 98.12           C  
ATOM    893  CD2 LEU A 112      -0.132  -5.547   2.855  1.00 98.12           C  
ATOM    894  N   LYS A 113       0.494 -10.406   4.988  1.00 97.81           N  
ATOM    895  CA  LYS A 113      -0.100 -11.641   5.492  1.00 97.81           C  
ATOM    896  C   LYS A 113      -0.461 -11.516   6.969  1.00 97.81           C  
ATOM    897  CB  LYS A 113       0.852 -12.820   5.285  1.00 97.81           C  
ATOM    898  O   LYS A 113      -1.503 -12.008   7.402  1.00 97.81           O  
ATOM    899  CG  LYS A 113       0.928 -13.305   3.844  1.00 97.81           C  
ATOM    900  CD  LYS A 113       1.806 -14.547   3.719  1.00 97.81           C  
ATOM    901  CE  LYS A 113       1.870 -15.039   2.281  1.00 97.81           C  
ATOM    902  NZ  LYS A 113       2.758 -16.234   2.148  1.00 97.81           N  
ATOM    903  N   LYS A 114       0.486 -10.945   7.730  1.00 97.94           N  
ATOM    904  CA  LYS A 114       0.215 -10.703   9.141  1.00 97.94           C  
ATOM    905  C   LYS A 114      -1.014  -9.820   9.328  1.00 97.94           C  
ATOM    906  CB  LYS A 114       1.427 -10.062   9.820  1.00 97.94           C  
ATOM    907  O   LYS A 114      -1.837 -10.062  10.211  1.00 97.94           O  
ATOM    908  CG  LYS A 114       1.369 -10.086  11.344  1.00 97.94           C  
ATOM    909  CD  LYS A 114       2.658  -9.562  11.961  1.00 97.94           C  
ATOM    910  CE  LYS A 114       2.590  -9.555  13.484  1.00 97.94           C  
ATOM    911  NZ  LYS A 114       3.848  -9.023  14.094  1.00 97.94           N  
ATOM    912  N   ILE A 115      -1.150  -8.688   8.547  1.00 97.94           N  
ATOM    913  CA  ILE A 115      -2.328  -7.828   8.586  1.00 97.94           C  
ATOM    914  C   ILE A 115      -3.578  -8.648   8.281  1.00 97.94           C  
ATOM    915  CB  ILE A 115      -2.201  -6.656   7.582  1.00 97.94           C  
ATOM    916  O   ILE A 115      -4.598  -8.508   8.961  1.00 97.94           O  
ATOM    917  CG1 ILE A 115      -1.122  -5.672   8.047  1.00 97.94           C  
ATOM    918  CG2 ILE A 115      -3.549  -5.949   7.406  1.00 97.94           C  
ATOM    919  CD1 ILE A 115      -0.847  -4.543   7.059  1.00 97.94           C  
ATOM    920  N   ALA A 116      -3.527  -9.484   7.234  1.00 97.56           N  
ATOM    921  CA  ALA A 116      -4.645 -10.352   6.867  1.00 97.56           C  
ATOM    922  C   ALA A 116      -5.062 -11.234   8.039  1.00 97.56           C  
ATOM    923  CB  ALA A 116      -4.277 -11.211   5.660  1.00 97.56           C  
ATOM    924  O   ALA A 116      -6.254 -11.398   8.305  1.00 97.56           O  
ATOM    925  N   ARG A 117      -4.094 -11.828   8.742  1.00 97.62           N  
ATOM    926  CA  ARG A 117      -4.355 -12.688   9.898  1.00 97.62           C  
ATOM    927  C   ARG A 117      -5.062 -11.914  11.008  1.00 97.62           C  
ATOM    928  CB  ARG A 117      -3.051 -13.289  10.430  1.00 97.62           C  
ATOM    929  O   ARG A 117      -5.996 -12.422  11.625  1.00 97.62           O  
ATOM    930  CG  ARG A 117      -2.447 -14.344   9.523  1.00 97.62           C  
ATOM    931  CD  ARG A 117      -1.151 -14.906  10.094  1.00 97.62           C  
ATOM    932  NE  ARG A 117      -0.487 -15.797   9.148  1.00 97.62           N  
ATOM    933  NH1 ARG A 117       1.467 -15.977  10.367  1.00 97.62           N  
ATOM    934  NH2 ARG A 117       1.250 -17.094   8.375  1.00 97.62           N  
ATOM    935  CZ  ARG A 117       0.742 -16.281   9.297  1.00 97.62           C  
ATOM    936  N   LEU A 118      -4.586 -10.773  11.297  1.00 97.50           N  
ATOM    937  CA  LEU A 118      -5.180  -9.914  12.312  1.00 97.50           C  
ATOM    938  C   LEU A 118      -6.617  -9.555  11.953  1.00 97.50           C  
ATOM    939  CB  LEU A 118      -4.352  -8.641  12.484  1.00 97.50           C  
ATOM    940  O   LEU A 118      -7.492  -9.531  12.820  1.00 97.50           O  
ATOM    941  CG  LEU A 118      -2.969  -8.805  13.117  1.00 97.50           C  
ATOM    942  CD1 LEU A 118      -2.201  -7.492  13.070  1.00 97.50           C  
ATOM    943  CD2 LEU A 118      -3.092  -9.312  14.555  1.00 97.50           C  
ATOM    944  N   LEU A 119      -6.844  -9.227  10.711  1.00 96.50           N  
ATOM    945  CA  LEU A 119      -8.188  -8.922  10.234  1.00 96.50           C  
ATOM    946  C   LEU A 119      -9.125 -10.109  10.453  1.00 96.50           C  
ATOM    947  CB  LEU A 119      -8.164  -8.539   8.750  1.00 96.50           C  
ATOM    948  O   LEU A 119     -10.289  -9.930  10.812  1.00 96.50           O  
ATOM    949  CG  LEU A 119      -7.664  -7.133   8.422  1.00 96.50           C  
ATOM    950  CD1 LEU A 119      -7.602  -6.930   6.914  1.00 96.50           C  
ATOM    951  CD2 LEU A 119      -8.562  -6.082   9.070  1.00 96.50           C  
ATOM    952  N   LYS A 120      -8.648 -11.312  10.148  1.00 95.81           N  
ATOM    953  CA  LYS A 120      -9.414 -12.531  10.367  1.00 95.81           C  
ATOM    954  C   LYS A 120      -9.789 -12.680  11.844  1.00 95.81           C  
ATOM    955  CB  LYS A 120      -8.633 -13.750   9.898  1.00 95.81           C  
ATOM    956  O   LYS A 120     -10.898 -13.109  12.164  1.00 95.81           O  
ATOM    957  CG  LYS A 120      -8.570 -13.906   8.383  1.00 95.81           C  
ATOM    958  CD  LYS A 120      -7.816 -15.164   7.977  1.00 95.81           C  
ATOM    959  CE  LYS A 120      -7.734 -15.297   6.461  1.00 95.81           C  
ATOM    960  NZ  LYS A 120      -6.965 -16.516   6.059  1.00 95.81           N  
ATOM    961  N   LYS A 121      -8.766 -12.398  12.711  1.00 96.00           N  
ATOM    962  CA  LYS A 121      -9.031 -12.438  14.141  1.00 96.00           C  
ATOM    963  C   LYS A 121     -10.156 -11.477  14.523  1.00 96.00           C  
ATOM    964  CB  LYS A 121      -7.766 -12.094  14.930  1.00 96.00           C  
ATOM    965  O   LYS A 121     -11.008 -11.805  15.352  1.00 96.00           O  
ATOM    966  CG  LYS A 121      -6.738 -13.219  14.969  1.00 96.00           C  
ATOM    967  CD  LYS A 121      -5.543 -12.852  15.836  1.00 96.00           C  
ATOM    968  CE  LYS A 121      -4.516 -13.977  15.875  1.00 96.00           C  
ATOM    969  NZ  LYS A 121      -3.320 -13.609  16.688  1.00 96.00           N  
ATOM    970  N   ILE A 122     -10.172 -10.234  13.906  1.00 94.31           N  
ATOM    971  CA  ILE A 122     -11.234  -9.258  14.141  1.00 94.31           C  
ATOM    972  C   ILE A 122     -12.562  -9.805  13.641  1.00 94.31           C  
ATOM    973  CB  ILE A 122     -10.914  -7.906  13.461  1.00 94.31           C  
ATOM    974  O   ILE A 122     -13.586  -9.695  14.320  1.00 94.31           O  
ATOM    975  CG1 ILE A 122      -9.680  -7.266  14.102  1.00 94.31           C  
ATOM    976  CG2 ILE A 122     -12.117  -6.969  13.531  1.00 94.31           C  
ATOM    977  CD1 ILE A 122      -9.219  -5.984  13.414  1.00 94.31           C  
ATOM    978  N   ALA A 123     -12.586 -10.406  12.484  1.00 92.56           N  
ATOM    979  CA  ALA A 123     -13.789 -10.969  11.867  1.00 92.56           C  
ATOM    980  C   ALA A 123     -14.359 -12.102  12.711  1.00 92.56           C  
ATOM    981  CB  ALA A 123     -13.477 -11.469  10.453  1.00 92.56           C  
ATOM    982  O   ALA A 123     -15.578 -12.258  12.797  1.00 92.56           O  
ATOM    983  N   GLN A 124     -13.555 -12.852  13.383  1.00 93.56           N  
ATOM    984  CA  GLN A 124     -13.938 -14.031  14.156  1.00 93.56           C  
ATOM    985  C   GLN A 124     -14.289 -13.656  15.586  1.00 93.56           C  
ATOM    986  CB  GLN A 124     -12.812 -15.062  14.141  1.00 93.56           C  
ATOM    987  O   GLN A 124     -14.828 -14.477  16.328  1.00 93.56           O  
ATOM    988  CG  GLN A 124     -12.531 -15.656  12.766  1.00 93.56           C  
ATOM    989  CD  GLN A 124     -11.258 -16.484  12.734  1.00 93.56           C  
ATOM    990  NE2 GLN A 124     -11.094 -17.266  11.680  1.00 93.56           N  
ATOM    991  OE1 GLN A 124     -10.438 -16.422  13.656  1.00 93.56           O  
ATOM    992  N   GLY A 125     -14.039 -12.352  15.891  1.00 90.81           N  
ATOM    993  CA  GLY A 125     -14.328 -11.859  17.234  1.00 90.81           C  
ATOM    994  C   GLY A 125     -13.305 -12.305  18.266  1.00 90.81           C  
ATOM    995  O   GLY A 125     -13.617 -12.414  19.453  1.00 90.81           O  
ATOM    996  N   TYR A 126     -12.086 -12.695  17.797  1.00 88.38           N  
ATOM    997  CA  TYR A 126     -11.016 -13.125  18.688  1.00 88.38           C  
ATOM    998  C   TYR A 126     -10.117 -11.961  19.062  1.00 88.38           C  
ATOM    999  CB  TYR A 126     -10.188 -14.242  18.031  1.00 88.38           C  
ATOM   1000  O   TYR A 126      -9.602 -11.258  18.188  1.00 88.38           O  
ATOM   1001  CG  TYR A 126     -10.930 -15.547  17.891  1.00 88.38           C  
ATOM   1002  CD1 TYR A 126     -11.422 -16.219  19.016  1.00 88.38           C  
ATOM   1003  CD2 TYR A 126     -11.141 -16.109  16.641  1.00 88.38           C  
ATOM   1004  CE1 TYR A 126     -12.102 -17.422  18.891  1.00 88.38           C  
ATOM   1005  CE2 TYR A 126     -11.820 -17.328  16.516  1.00 88.38           C  
ATOM   1006  OH  TYR A 126     -12.977 -19.156  17.516  1.00 88.38           O  
ATOM   1007  CZ  TYR A 126     -12.297 -17.969  17.641  1.00 88.38           C  
ATOM   1008  N   GLY A 127      -9.945 -11.672  20.328  1.00 88.81           N  
ATOM   1009  CA  GLY A 127      -9.055 -10.609  20.797  1.00 88.81           C  
ATOM   1010  C   GLY A 127      -9.742  -9.258  20.875  1.00 88.81           C  
ATOM   1011  O   GLY A 127     -10.922  -9.133  20.547  1.00 88.81           O  
ATOM   1012  N   ASP A 128      -9.070  -8.289  21.500  1.00 91.56           N  
ATOM   1013  CA  ASP A 128      -9.516  -6.898  21.625  1.00 91.56           C  
ATOM   1014  C   ASP A 128      -9.359  -6.156  20.297  1.00 91.56           C  
ATOM   1015  CB  ASP A 128      -8.734  -6.180  22.719  1.00 91.56           C  
ATOM   1016  O   ASP A 128      -8.250  -5.984  19.797  1.00 91.56           O  
ATOM   1017  CG  ASP A 128      -9.227  -4.770  22.984  1.00 91.56           C  
ATOM   1018  OD1 ASP A 128     -10.422  -4.590  23.297  1.00 91.56           O  
ATOM   1019  OD2 ASP A 128      -8.414  -3.824  22.859  1.00 91.56           O  
ATOM   1020  N   LYS A 129     -10.438  -5.793  19.641  1.00 89.50           N  
ATOM   1021  CA  LYS A 129     -10.508  -5.168  18.312  1.00 89.50           C  
ATOM   1022  C   LYS A 129      -9.664  -3.895  18.266  1.00 89.50           C  
ATOM   1023  CB  LYS A 129     -11.953  -4.855  17.953  1.00 89.50           C  
ATOM   1024  O   LYS A 129      -8.969  -3.639  17.281  1.00 89.50           O  
ATOM   1025  CG  LYS A 129     -12.789  -6.086  17.625  1.00 89.50           C  
ATOM   1026  CD  LYS A 129     -14.195  -5.707  17.188  1.00 89.50           C  
ATOM   1027  CE  LYS A 129     -15.070  -6.938  16.969  1.00 89.50           C  
ATOM   1028  NZ  LYS A 129     -16.453  -6.566  16.578  1.00 89.50           N  
ATOM   1029  N   ARG A 130      -9.617  -3.170  19.375  1.00 91.75           N  
ATOM   1030  CA  ARG A 130      -8.820  -1.949  19.438  1.00 91.75           C  
ATOM   1031  C   ARG A 130      -7.332  -2.260  19.344  1.00 91.75           C  
ATOM   1032  CB  ARG A 130      -9.109  -1.195  20.750  1.00 91.75           C  
ATOM   1033  O   ARG A 130      -6.602  -1.580  18.609  1.00 91.75           O  
ATOM   1034  CG  ARG A 130     -10.492  -0.571  20.797  1.00 91.75           C  
ATOM   1035  CD  ARG A 130     -10.719   0.189  22.094  1.00 91.75           C  
ATOM   1036  NE  ARG A 130     -12.062   0.744  22.172  1.00 91.75           N  
ATOM   1037  NH1 ARG A 130     -11.773   1.697  24.266  1.00 91.75           N  
ATOM   1038  NH2 ARG A 130     -13.781   1.906  23.172  1.00 91.75           N  
ATOM   1039  CZ  ARG A 130     -12.539   1.448  23.203  1.00 91.75           C  
ATOM   1040  N   THR A 131      -6.922  -3.207  20.094  1.00 94.75           N  
ATOM   1041  CA  THR A 131      -5.527  -3.633  20.062  1.00 94.75           C  
ATOM   1042  C   THR A 131      -5.145  -4.160  18.688  1.00 94.75           C  
ATOM   1043  CB  THR A 131      -5.254  -4.715  21.125  1.00 94.75           C  
ATOM   1044  O   THR A 131      -4.066  -3.852  18.172  1.00 94.75           O  
ATOM   1045  CG2 THR A 131      -3.797  -5.168  21.094  1.00 94.75           C  
ATOM   1046  OG1 THR A 131      -5.547  -4.188  22.422  1.00 94.75           O  
ATOM   1047  N   LEU A 132      -5.953  -4.969  18.172  1.00 96.38           N  
ATOM   1048  CA  LEU A 132      -5.699  -5.566  16.859  1.00 96.38           C  
ATOM   1049  C   LEU A 132      -5.621  -4.492  15.773  1.00 96.38           C  
ATOM   1050  CB  LEU A 132      -6.797  -6.578  16.516  1.00 96.38           C  
ATOM   1051  O   LEU A 132      -4.754  -4.551  14.898  1.00 96.38           O  
ATOM   1052  CG  LEU A 132      -6.840  -7.848  17.359  1.00 96.38           C  
ATOM   1053  CD1 LEU A 132      -8.062  -8.680  17.000  1.00 96.38           C  
ATOM   1054  CD2 LEU A 132      -5.562  -8.656  17.188  1.00 96.38           C  
ATOM   1055  N   LEU A 133      -6.547  -3.523  15.828  1.00 95.31           N  
ATOM   1056  CA  LEU A 133      -6.543  -2.410  14.883  1.00 95.31           C  
ATOM   1057  C   LEU A 133      -5.273  -1.575  15.039  1.00 95.31           C  
ATOM   1058  CB  LEU A 133      -7.777  -1.528  15.086  1.00 95.31           C  
ATOM   1059  O   LEU A 133      -4.711  -1.106  14.047  1.00 95.31           O  
ATOM   1060  CG  LEU A 133      -9.102  -2.082  14.555  1.00 95.31           C  
ATOM   1061  CD1 LEU A 133     -10.258  -1.179  14.969  1.00 95.31           C  
ATOM   1062  CD2 LEU A 133      -9.047  -2.229  13.039  1.00 95.31           C  
ATOM   1063  N   GLU A 134      -4.805  -1.356  16.203  1.00 96.44           N  
ATOM   1064  CA  GLU A 134      -3.545  -0.668  16.469  1.00 96.44           C  
ATOM   1065  C   GLU A 134      -2.365  -1.440  15.883  1.00 96.44           C  
ATOM   1066  CB  GLU A 134      -3.346  -0.459  17.969  1.00 96.44           C  
ATOM   1067  O   GLU A 134      -1.444  -0.846  15.320  1.00 96.44           O  
ATOM   1068  CG  GLU A 134      -4.188   0.665  18.547  1.00 96.44           C  
ATOM   1069  CD  GLU A 134      -3.889   0.944  20.016  1.00 96.44           C  
ATOM   1070  OE1 GLU A 134      -4.531   1.844  20.609  1.00 96.44           O  
ATOM   1071  OE2 GLU A 134      -3.006   0.259  20.578  1.00 96.44           O  
ATOM   1072  N   GLU A 135      -2.359  -2.654  16.109  1.00 97.31           N  
ATOM   1073  CA  GLU A 135      -1.322  -3.512  15.539  1.00 97.31           C  
ATOM   1074  C   GLU A 135      -1.311  -3.432  14.016  1.00 97.31           C  
ATOM   1075  CB  GLU A 135      -1.521  -4.961  15.984  1.00 97.31           C  
ATOM   1076  O   GLU A 135      -0.244  -3.383  13.398  1.00 97.31           O  
ATOM   1077  CG  GLU A 135      -1.142  -5.211  17.438  1.00 97.31           C  
ATOM   1078  CD  GLU A 135      -1.257  -6.672  17.844  1.00 97.31           C  
ATOM   1079  OE1 GLU A 135      -1.175  -6.973  19.062  1.00 97.31           O  
ATOM   1080  OE2 GLU A 135      -1.429  -7.523  16.938  1.00 97.31           O  
ATOM   1081  N   ILE A 136      -2.490  -3.484  13.383  1.00 97.81           N  
ATOM   1082  CA  ILE A 136      -2.598  -3.344  11.938  1.00 97.81           C  
ATOM   1083  C   ILE A 136      -2.016  -2.000  11.508  1.00 97.81           C  
ATOM   1084  CB  ILE A 136      -4.062  -3.469  11.469  1.00 97.81           C  
ATOM   1085  O   ILE A 136      -1.264  -1.928  10.531  1.00 97.81           O  
ATOM   1086  CG1 ILE A 136      -4.562  -4.906  11.656  1.00 97.81           C  
ATOM   1087  CG2 ILE A 136      -4.199  -3.027  10.008  1.00 97.81           C  
ATOM   1088  CD1 ILE A 136      -6.043  -5.094  11.344  1.00 97.81           C  
ATOM   1089  N   ALA A 137      -2.377  -0.943  12.258  1.00 97.00           N  
ATOM   1090  CA  ALA A 137      -1.855   0.390  11.969  1.00 97.00           C  
ATOM   1091  C   ALA A 137      -0.331   0.407  12.023  1.00 97.00           C  
ATOM   1092  CB  ALA A 137      -2.434   1.411  12.945  1.00 97.00           C  
ATOM   1093  O   ALA A 137       0.322   1.007  11.172  1.00 97.00           O  
ATOM   1094  N   GLN A 138       0.270  -0.183  13.031  1.00 98.12           N  
ATOM   1095  CA  GLN A 138       1.719  -0.259  13.188  1.00 98.12           C  
ATOM   1096  C   GLN A 138       2.357  -0.991  12.008  1.00 98.12           C  
ATOM   1097  CB  GLN A 138       2.086  -0.953  14.500  1.00 98.12           C  
ATOM   1098  O   GLN A 138       3.408  -0.578  11.508  1.00 98.12           O  
ATOM   1099  CG  GLN A 138       3.582  -0.979  14.781  1.00 98.12           C  
ATOM   1100  CD  GLN A 138       4.129   0.383  15.164  1.00 98.12           C  
ATOM   1101  NE2 GLN A 138       5.445   0.543  15.062  1.00 98.12           N  
ATOM   1102  OE1 GLN A 138       3.379   1.283  15.555  1.00 98.12           O  
ATOM   1103  N   LEU A 139       1.803  -2.135  11.648  1.00 98.31           N  
ATOM   1104  CA  LEU A 139       2.307  -2.912  10.516  1.00 98.31           C  
ATOM   1105  C   LEU A 139       2.264  -2.096   9.234  1.00 98.31           C  
ATOM   1106  CB  LEU A 139       1.494  -4.199  10.352  1.00 98.31           C  
ATOM   1107  O   LEU A 139       3.189  -2.160   8.422  1.00 98.31           O  
ATOM   1108  CG  LEU A 139       1.654  -5.254  11.445  1.00 98.31           C  
ATOM   1109  CD1 LEU A 139       0.643  -6.379  11.258  1.00 98.31           C  
ATOM   1110  CD2 LEU A 139       3.078  -5.801  11.461  1.00 98.31           C  
ATOM   1111  N   LEU A 140       1.147  -1.356   9.023  1.00 98.06           N  
ATOM   1112  CA  LEU A 140       1.028  -0.487   7.855  1.00 98.06           C  
ATOM   1113  C   LEU A 140       2.135   0.562   7.844  1.00 98.06           C  
ATOM   1114  CB  LEU A 140      -0.340   0.198   7.836  1.00 98.06           C  
ATOM   1115  O   LEU A 140       2.664   0.900   6.785  1.00 98.06           O  
ATOM   1116  CG  LEU A 140      -1.530  -0.674   7.434  1.00 98.06           C  
ATOM   1117  CD1 LEU A 140      -2.832   0.105   7.578  1.00 98.06           C  
ATOM   1118  CD2 LEU A 140      -1.361  -1.182   6.004  1.00 98.06           C  
ATOM   1119  N   GLU A 141       2.471   1.132   8.953  1.00 98.00           N  
ATOM   1120  CA  GLU A 141       3.580   2.072   9.070  1.00 98.00           C  
ATOM   1121  C   GLU A 141       4.902   1.419   8.672  1.00 98.00           C  
ATOM   1122  CB  GLU A 141       3.674   2.627  10.492  1.00 98.00           C  
ATOM   1123  O   GLU A 141       5.738   2.045   8.016  1.00 98.00           O  
ATOM   1124  CG  GLU A 141       2.568   3.613  10.844  1.00 98.00           C  
ATOM   1125  CD  GLU A 141       2.627   4.094  12.281  1.00 98.00           C  
ATOM   1126  OE1 GLU A 141       1.742   4.875  12.695  1.00 98.00           O  
ATOM   1127  OE2 GLU A 141       3.568   3.689  13.000  1.00 98.00           O  
ATOM   1128  N   GLU A 142       5.098   0.214   9.180  1.00 98.25           N  
ATOM   1129  CA  GLU A 142       6.297  -0.529   8.805  1.00 98.25           C  
ATOM   1130  C   GLU A 142       6.367  -0.731   7.293  1.00 98.25           C  
ATOM   1131  CB  GLU A 142       6.336  -1.883   9.516  1.00 98.25           C  
ATOM   1132  O   GLU A 142       7.441  -0.609   6.695  1.00 98.25           O  
ATOM   1133  CG  GLU A 142       7.625  -2.658   9.297  1.00 98.25           C  
ATOM   1134  CD  GLU A 142       7.730  -3.910  10.156  1.00 98.25           C  
ATOM   1135  OE1 GLU A 142       8.766  -4.605  10.086  1.00 98.25           O  
ATOM   1136  OE2 GLU A 142       6.762  -4.199  10.891  1.00 98.25           O  
ATOM   1137  N   ILE A 143       5.246  -1.104   6.656  1.00 98.19           N  
ATOM   1138  CA  ILE A 143       5.199  -1.253   5.207  1.00 98.19           C  
ATOM   1139  C   ILE A 143       5.586   0.065   4.539  1.00 98.19           C  
ATOM   1140  CB  ILE A 143       3.799  -1.702   4.730  1.00 98.19           C  
ATOM   1141  O   ILE A 143       6.352   0.076   3.570  1.00 98.19           O  
ATOM   1142  CG1 ILE A 143       3.525  -3.146   5.164  1.00 98.19           C  
ATOM   1143  CG2 ILE A 143       3.670  -1.552   3.213  1.00 98.19           C  
ATOM   1144  CD1 ILE A 143       2.121  -3.635   4.840  1.00 98.19           C  
ATOM   1145  N   ALA A 144       5.043   1.178   5.051  1.00 97.88           N  
ATOM   1146  CA  ALA A 144       5.375   2.504   4.531  1.00 97.88           C  
ATOM   1147  C   ALA A 144       6.879   2.762   4.605  1.00 97.88           C  
ATOM   1148  CB  ALA A 144       4.613   3.580   5.305  1.00 97.88           C  
ATOM   1149  O   ALA A 144       7.469   3.297   3.664  1.00 97.88           O  
ATOM   1150  N   ARG A 145       7.508   2.436   5.699  1.00 98.25           N  
ATOM   1151  CA  ARG A 145       8.945   2.594   5.887  1.00 98.25           C  
ATOM   1152  C   ARG A 145       9.727   1.787   4.855  1.00 98.25           C  
ATOM   1153  CB  ARG A 145       9.359   2.168   7.301  1.00 98.25           C  
ATOM   1154  O   ARG A 145      10.695   2.285   4.270  1.00 98.25           O  
ATOM   1155  CG  ARG A 145      10.828   2.373   7.602  1.00 98.25           C  
ATOM   1156  CD  ARG A 145      11.188   1.927   9.016  1.00 98.25           C  
ATOM   1157  NE  ARG A 145      11.078   0.479   9.164  1.00 98.25           N  
ATOM   1158  NH1 ARG A 145      13.344   0.079   8.984  1.00 98.25           N  
ATOM   1159  NH2 ARG A 145      11.891  -1.665   9.297  1.00 98.25           N  
ATOM   1160  CZ  ARG A 145      12.102  -0.366   9.148  1.00 98.25           C  
ATOM   1161  N   LEU A 146       9.398   0.523   4.691  1.00 98.31           N  
ATOM   1162  CA  LEU A 146      10.047  -0.355   3.723  1.00 98.31           C  
ATOM   1163  C   LEU A 146       9.906   0.201   2.311  1.00 98.31           C  
ATOM   1164  CB  LEU A 146       9.445  -1.762   3.791  1.00 98.31           C  
ATOM   1165  O   LEU A 146      10.844   0.120   1.512  1.00 98.31           O  
ATOM   1166  CG  LEU A 146       9.711  -2.551   5.074  1.00 98.31           C  
ATOM   1167  CD1 LEU A 146       8.945  -3.869   5.051  1.00 98.31           C  
ATOM   1168  CD2 LEU A 146      11.203  -2.797   5.250  1.00 98.31           C  
ATOM   1169  N   LEU A 147       8.703   0.711   1.990  1.00 98.00           N  
ATOM   1170  CA  LEU A 147       8.477   1.316   0.683  1.00 98.00           C  
ATOM   1171  C   LEU A 147       9.438   2.479   0.448  1.00 98.00           C  
ATOM   1172  CB  LEU A 147       7.031   1.801   0.561  1.00 98.00           C  
ATOM   1173  O   LEU A 147       9.930   2.670  -0.668  1.00 98.00           O  
ATOM   1174  CG  LEU A 147       5.969   0.720   0.357  1.00 98.00           C  
ATOM   1175  CD1 LEU A 147       4.578   1.340   0.346  1.00 98.00           C  
ATOM   1176  CD2 LEU A 147       6.230  -0.049  -0.934  1.00 98.00           C  
ATOM   1177  N   LYS A 148       9.672   3.344   1.434  1.00 97.62           N  
ATOM   1178  CA  LYS A 148      10.625   4.445   1.324  1.00 97.62           C  
ATOM   1179  C   LYS A 148      12.031   3.934   1.041  1.00 97.62           C  
ATOM   1180  CB  LYS A 148      10.617   5.289   2.602  1.00 97.62           C  
ATOM   1181  O   LYS A 148      12.781   4.543   0.274  1.00 97.62           O  
ATOM   1182  CG  LYS A 148       9.398   6.180   2.752  1.00 97.62           C  
ATOM   1183  CD  LYS A 148       9.500   7.070   3.982  1.00 97.62           C  
ATOM   1184  CE  LYS A 148       8.289   7.977   4.129  1.00 97.62           C  
ATOM   1185  NZ  LYS A 148       8.367   8.820   5.355  1.00 97.62           N  
ATOM   1186  N   LYS A 149      12.391   2.852   1.760  1.00 98.00           N  
ATOM   1187  CA  LYS A 149      13.688   2.225   1.503  1.00 98.00           C  
ATOM   1188  C   LYS A 149      13.789   1.761   0.054  1.00 98.00           C  
ATOM   1189  CB  LYS A 149      13.906   1.045   2.449  1.00 98.00           C  
ATOM   1190  O   LYS A 149      14.836   1.919  -0.578  1.00 98.00           O  
ATOM   1191  CG  LYS A 149      14.203   1.450   3.885  1.00 98.00           C  
ATOM   1192  CD  LYS A 149      14.492   0.237   4.762  1.00 98.00           C  
ATOM   1193  CE  LYS A 149      14.688   0.631   6.219  1.00 98.00           C  
ATOM   1194  NZ  LYS A 149      14.930  -0.559   7.086  1.00 98.00           N  
ATOM   1195  N   ILE A 150      12.711   1.106  -0.480  1.00 97.94           N  
ATOM   1196  CA  ILE A 150      12.680   0.688  -1.878  1.00 97.94           C  
ATOM   1197  C   ILE A 150      12.875   1.902  -2.783  1.00 97.94           C  
ATOM   1198  CB  ILE A 150      11.359  -0.035  -2.225  1.00 97.94           C  
ATOM   1199  O   ILE A 150      13.625   1.846  -3.756  1.00 97.94           O  
ATOM   1200  CG1 ILE A 150      11.289  -1.393  -1.516  1.00 97.94           C  
ATOM   1201  CG2 ILE A 150      11.219  -0.201  -3.740  1.00 97.94           C  
ATOM   1202  CD1 ILE A 150       9.977  -2.129  -1.712  1.00 97.94           C  
ATOM   1203  N   ALA A 151      12.172   2.982  -2.518  1.00 97.56           N  
ATOM   1204  CA  ALA A 151      12.297   4.227  -3.273  1.00 97.56           C  
ATOM   1205  C   ALA A 151      13.750   4.711  -3.299  1.00 97.56           C  
ATOM   1206  CB  ALA A 151      11.391   5.301  -2.682  1.00 97.56           C  
ATOM   1207  O   ALA A 151      14.250   5.125  -4.344  1.00 97.56           O  
ATOM   1208  N   TYR A 152      14.367   4.684  -2.188  1.00 97.50           N  
ATOM   1209  CA  TYR A 152      15.758   5.098  -2.066  1.00 97.50           C  
ATOM   1210  C   TYR A 152      16.656   4.242  -2.943  1.00 97.50           C  
ATOM   1211  CB  TYR A 152      16.219   5.016  -0.606  1.00 97.50           C  
ATOM   1212  O   TYR A 152      17.516   4.762  -3.656  1.00 97.50           O  
ATOM   1213  CG  TYR A 152      17.688   5.293  -0.417  1.00 97.50           C  
ATOM   1214  CD1 TYR A 152      18.578   4.258  -0.159  1.00 97.50           C  
ATOM   1215  CD2 TYR A 152      18.188   6.590  -0.494  1.00 97.50           C  
ATOM   1216  CE1 TYR A 152      19.938   4.508   0.018  1.00 97.50           C  
ATOM   1217  CE2 TYR A 152      19.547   6.852  -0.319  1.00 97.50           C  
ATOM   1218  OH  TYR A 152      21.750   6.059   0.111  1.00 97.50           O  
ATOM   1219  CZ  TYR A 152      20.406   5.805  -0.064  1.00 97.50           C  
ATOM   1220  N   LEU A 153      16.531   2.959  -2.842  1.00 97.38           N  
ATOM   1221  CA  LEU A 153      17.312   2.023  -3.641  1.00 97.38           C  
ATOM   1222  C   LEU A 153      17.094   2.264  -5.129  1.00 97.38           C  
ATOM   1223  CB  LEU A 153      16.953   0.580  -3.285  1.00 97.38           C  
ATOM   1224  O   LEU A 153      18.031   2.180  -5.922  1.00 97.38           O  
ATOM   1225  CG  LEU A 153      17.359   0.104  -1.888  1.00 97.38           C  
ATOM   1226  CD1 LEU A 153      16.797  -1.290  -1.620  1.00 97.38           C  
ATOM   1227  CD2 LEU A 153      18.875   0.118  -1.737  1.00 97.38           C  
ATOM   1228  N   LEU A 154      15.844   2.496  -5.473  1.00 96.25           N  
ATOM   1229  CA  LEU A 154      15.523   2.795  -6.863  1.00 96.25           C  
ATOM   1230  C   LEU A 154      16.266   4.043  -7.336  1.00 96.25           C  
ATOM   1231  CB  LEU A 154      14.016   2.984  -7.035  1.00 96.25           C  
ATOM   1232  O   LEU A 154      16.703   4.109  -8.484  1.00 96.25           O  
ATOM   1233  CG  LEU A 154      13.180   1.707  -7.137  1.00 96.25           C  
ATOM   1234  CD1 LEU A 154      11.695   2.049  -7.191  1.00 96.25           C  
ATOM   1235  CD2 LEU A 154      13.594   0.891  -8.352  1.00 96.25           C  
ATOM   1236  N   LYS A 155      16.344   5.098  -6.504  1.00 96.31           N  
ATOM   1237  CA  LYS A 155      17.078   6.316  -6.820  1.00 96.31           C  
ATOM   1238  C   LYS A 155      18.547   6.012  -7.070  1.00 96.31           C  
ATOM   1239  CB  LYS A 155      16.938   7.336  -5.688  1.00 96.31           C  
ATOM   1240  O   LYS A 155      19.172   6.605  -7.949  1.00 96.31           O  
ATOM   1241  CG  LYS A 155      15.570   7.992  -5.613  1.00 96.31           C  
ATOM   1242  CD  LYS A 155      15.492   8.992  -4.469  1.00 96.31           C  
ATOM   1243  CE  LYS A 155      14.102   9.609  -4.352  1.00 96.31           C  
ATOM   1244  NZ  LYS A 155      14.008  10.555  -3.201  1.00 96.31           N  
ATOM   1245  N   LYS A 156      19.125   5.059  -6.219  1.00 96.12           N  
ATOM   1246  CA  LYS A 156      20.500   4.621  -6.406  1.00 96.12           C  
ATOM   1247  C   LYS A 156      20.688   3.932  -7.758  1.00 96.12           C  
ATOM   1248  CB  LYS A 156      20.922   3.682  -5.277  1.00 96.12           C  
ATOM   1249  O   LYS A 156      21.688   4.125  -8.430  1.00 96.12           O  
ATOM   1250  CG  LYS A 156      21.156   4.379  -3.945  1.00 96.12           C  
ATOM   1251  CD  LYS A 156      21.703   3.420  -2.900  1.00 96.12           C  
ATOM   1252  CE  LYS A 156      21.969   4.125  -1.574  1.00 96.12           C  
ATOM   1253  NZ  LYS A 156      22.516   3.188  -0.547  1.00 96.12           N  
ATOM   1254  N   ILE A 157      19.688   3.121  -8.156  1.00 93.38           N  
ATOM   1255  CA  ILE A 157      19.719   2.463  -9.461  1.00 93.38           C  
ATOM   1256  C   ILE A 157      19.641   3.512 -10.570  1.00 93.38           C  
ATOM   1257  CB  ILE A 157      18.562   1.446  -9.602  1.00 93.38           C  
ATOM   1258  O   ILE A 157      20.312   3.398 -11.586  1.00 93.38           O  
ATOM   1259  CG1 ILE A 157      18.750   0.286  -8.617  1.00 93.38           C  
ATOM   1260  CG2 ILE A 157      18.469   0.932 -11.039  1.00 93.38           C  
ATOM   1261  CD1 ILE A 157      17.594  -0.701  -8.594  1.00 93.38           C  
ATOM   1262  N   ALA A 158      18.859   4.516 -10.383  1.00 92.81           N  
ATOM   1263  CA  ALA A 158      18.688   5.602 -11.344  1.00 92.81           C  
ATOM   1264  C   ALA A 158      20.000   6.305 -11.617  1.00 92.81           C  
ATOM   1265  CB  ALA A 158      17.641   6.605 -10.836  1.00 92.81           C  
ATOM   1266  O   ALA A 158      20.266   6.727 -12.750  1.00 92.81           O  
ATOM   1267  N   LYS A 159      20.922   6.457 -10.648  1.00 92.81           N  
ATOM   1268  CA  LYS A 159      22.203   7.141 -10.766  1.00 92.81           C  
ATOM   1269  C   LYS A 159      23.172   6.352 -11.648  1.00 92.81           C  
ATOM   1270  CB  LYS A 159      22.812   7.371  -9.391  1.00 92.81           C  
ATOM   1271  O   LYS A 159      24.062   6.926 -12.273  1.00 92.81           O  
ATOM   1272  CG  LYS A 159      22.109   8.430  -8.562  1.00 92.81           C  
ATOM   1273  CD  LYS A 159      22.781   8.641  -7.211  1.00 92.81           C  
ATOM   1274  CE  LYS A 159      22.047   9.664  -6.363  1.00 92.81           C  
ATOM   1275  NZ  LYS A 159      22.656   9.805  -5.008  1.00 92.81           N  
ATOM   1276  N   VAL A 160      22.859   5.078 -11.719  1.00 89.56           N  
ATOM   1277  CA  VAL A 160      23.797   4.230 -12.438  1.00 89.56           C  
ATOM   1278  C   VAL A 160      23.188   3.801 -13.773  1.00 89.56           C  
ATOM   1279  CB  VAL A 160      24.188   2.986 -11.609  1.00 89.56           C  
ATOM   1280  O   VAL A 160      23.812   3.059 -14.539  1.00 89.56           O  
ATOM   1281  CG1 VAL A 160      24.938   3.398 -10.344  1.00 89.56           C  
ATOM   1282  CG2 VAL A 160      22.953   2.166 -11.258  1.00 89.56           C  
ATOM   1283  N   ALA A 161      21.953   4.180 -14.102  1.00 87.31           N  
ATOM   1284  CA  ALA A 161      21.297   3.852 -15.359  1.00 87.31           C  
ATOM   1285  C   ALA A 161      21.953   4.594 -16.531  1.00 87.31           C  
ATOM   1286  CB  ALA A 161      19.812   4.184 -15.289  1.00 87.31           C  
ATOM   1287  O   ALA A 161      22.328   5.758 -16.391  1.00 87.31           O  
ATOM   1288  N   PRO A 162      22.188   3.977 -17.703  1.00 81.44           N  
ATOM   1289  CA  PRO A 162      22.953   4.473 -18.844  1.00 81.44           C  
ATOM   1290  C   PRO A 162      22.219   5.547 -19.641  1.00 81.44           C  
ATOM   1291  CB  PRO A 162      23.172   3.215 -19.688  1.00 81.44           C  
ATOM   1292  O   PRO A 162      22.844   6.402 -20.266  1.00 81.44           O  
ATOM   1293  CG  PRO A 162      22.078   2.281 -19.266  1.00 81.44           C  
ATOM   1294  CD  PRO A 162      21.719   2.578 -17.844  1.00 81.44           C  
ATOM   1295  N   THR A 163      20.906   5.629 -19.484  1.00 88.62           N  
ATOM   1296  CA  THR A 163      20.172   6.613 -20.266  1.00 88.62           C  
ATOM   1297  C   THR A 163      19.453   7.598 -19.359  1.00 88.62           C  
ATOM   1298  CB  THR A 163      19.172   5.938 -21.203  1.00 88.62           C  
ATOM   1299  O   THR A 163      19.047   7.238 -18.250  1.00 88.62           O  
ATOM   1300  CG2 THR A 163      19.844   4.910 -22.109  1.00 88.62           C  
ATOM   1301  OG1 THR A 163      18.156   5.285 -20.422  1.00 88.62           O  
ATOM   1302  N   GLN A 164      19.469   8.984 -19.750  1.00 90.19           N  
ATOM   1303  CA  GLN A 164      18.750  10.047 -19.047  1.00 90.19           C  
ATOM   1304  C   GLN A 164      17.266   9.727 -18.938  1.00 90.19           C  
ATOM   1305  CB  GLN A 164      18.953  11.383 -19.766  1.00 90.19           C  
ATOM   1306  O   GLN A 164      16.641  10.023 -17.906  1.00 90.19           O  
ATOM   1307  CG  GLN A 164      18.453  12.586 -18.984  1.00 90.19           C  
ATOM   1308  CD  GLN A 164      18.797  13.906 -19.641  1.00 90.19           C  
ATOM   1309  NE2 GLN A 164      18.625  15.000 -18.906  1.00 90.19           N  
ATOM   1310  OE1 GLN A 164      19.203  13.945 -20.812  1.00 90.19           O  
ATOM   1311  N   ARG A 165      16.766   9.125 -19.969  1.00 90.31           N  
ATOM   1312  CA  ARG A 165      15.352   8.719 -19.969  1.00 90.31           C  
ATOM   1313  C   ARG A 165      15.062   7.723 -18.859  1.00 90.31           C  
ATOM   1314  CB  ARG A 165      14.977   8.117 -21.328  1.00 90.31           C  
ATOM   1315  O   ARG A 165      14.078   7.875 -18.125  1.00 90.31           O  
ATOM   1316  CG  ARG A 165      13.523   7.691 -21.422  1.00 90.31           C  
ATOM   1317  CD  ARG A 165      13.188   7.148 -22.812  1.00 90.31           C  
ATOM   1318  NE  ARG A 165      11.812   6.652 -22.875  1.00 90.31           N  
ATOM   1319  NH1 ARG A 165      11.922   6.043 -25.109  1.00 90.31           N  
ATOM   1320  NH2 ARG A 165       9.992   5.719 -23.922  1.00 90.31           N  
ATOM   1321  CZ  ARG A 165      11.250   6.141 -23.969  1.00 90.31           C  
ATOM   1322  N   HIS A 166      15.828   6.602 -18.703  1.00 90.00           N  
ATOM   1323  CA  HIS A 166      15.664   5.590 -17.672  1.00 90.00           C  
ATOM   1324  C   HIS A 166      15.891   6.176 -16.281  1.00 90.00           C  
ATOM   1325  CB  HIS A 166      16.625   4.422 -17.906  1.00 90.00           C  
ATOM   1326  O   HIS A 166      15.188   5.824 -15.336  1.00 90.00           O  
ATOM   1327  CG  HIS A 166      16.234   3.547 -19.062  1.00 90.00           C  
ATOM   1328  CD2 HIS A 166      15.102   3.492 -19.797  1.00 90.00           C  
ATOM   1329  ND1 HIS A 166      17.078   2.580 -19.578  1.00 90.00           N  
ATOM   1330  CE1 HIS A 166      16.469   1.969 -20.578  1.00 90.00           C  
ATOM   1331  NE2 HIS A 166      15.266   2.504 -20.734  1.00 90.00           N  
ATOM   1332  N   ARG A 167      16.844   7.109 -16.172  1.00 93.19           N  
ATOM   1333  CA  ARG A 167      17.078   7.797 -14.914  1.00 93.19           C  
ATOM   1334  C   ARG A 167      15.852   8.570 -14.461  1.00 93.19           C  
ATOM   1335  CB  ARG A 167      18.281   8.750 -15.039  1.00 93.19           C  
ATOM   1336  O   ARG A 167      15.445   8.477 -13.297  1.00 93.19           O  
ATOM   1337  CG  ARG A 167      19.625   8.039 -15.117  1.00 93.19           C  
ATOM   1338  CD  ARG A 167      20.781   9.031 -15.125  1.00 93.19           C  
ATOM   1339  NE  ARG A 167      21.906   8.531 -15.906  1.00 93.19           N  
ATOM   1340  NH1 ARG A 167      23.188  10.445 -15.672  1.00 93.19           N  
ATOM   1341  NH2 ARG A 167      23.984   8.664 -16.875  1.00 93.19           N  
ATOM   1342  CZ  ARG A 167      23.031   9.219 -16.156  1.00 93.19           C  
ATOM   1343  N   TYR A 168      15.289   9.320 -15.438  1.00 94.81           N  
ATOM   1344  CA  TYR A 168      14.094  10.102 -15.125  1.00 94.81           C  
ATOM   1345  C   TYR A 168      12.938   9.188 -14.727  1.00 94.81           C  
ATOM   1346  CB  TYR A 168      13.688  10.953 -16.328  1.00 94.81           C  
ATOM   1347  O   TYR A 168      12.250   9.453 -13.734  1.00 94.81           O  
ATOM   1348  CG  TYR A 168      12.328  11.594 -16.188  1.00 94.81           C  
ATOM   1349  CD1 TYR A 168      11.203  11.031 -16.797  1.00 94.81           C  
ATOM   1350  CD2 TYR A 168      12.156  12.758 -15.453  1.00 94.81           C  
ATOM   1351  CE1 TYR A 168       9.953  11.617 -16.672  1.00 94.81           C  
ATOM   1352  CE2 TYR A 168      10.906  13.352 -15.320  1.00 94.81           C  
ATOM   1353  OH  TYR A 168       8.570  13.359 -15.805  1.00 94.81           O  
ATOM   1354  CZ  TYR A 168       9.812  12.781 -15.930  1.00 94.81           C  
ATOM   1355  N   LEU A 169      12.680   8.164 -15.484  1.00 95.69           N  
ATOM   1356  CA  LEU A 169      11.570   7.246 -15.250  1.00 95.69           C  
ATOM   1357  C   LEU A 169      11.711   6.562 -13.898  1.00 95.69           C  
ATOM   1358  CB  LEU A 169      11.508   6.195 -16.359  1.00 95.69           C  
ATOM   1359  O   LEU A 169      10.734   6.457 -13.148  1.00 95.69           O  
ATOM   1360  CG  LEU A 169      11.117   6.699 -17.750  1.00 95.69           C  
ATOM   1361  CD1 LEU A 169      11.266   5.586 -18.781  1.00 95.69           C  
ATOM   1362  CD2 LEU A 169       9.688   7.234 -17.734  1.00 95.69           C  
ATOM   1363  N   LEU A 170      12.906   6.082 -13.547  1.00 95.38           N  
ATOM   1364  CA  LEU A 170      13.172   5.430 -12.266  1.00 95.38           C  
ATOM   1365  C   LEU A 170      13.008   6.410 -11.109  1.00 95.38           C  
ATOM   1366  CB  LEU A 170      14.586   4.840 -12.250  1.00 95.38           C  
ATOM   1367  O   LEU A 170      12.492   6.047 -10.055  1.00 95.38           O  
ATOM   1368  CG  LEU A 170      14.805   3.576 -13.086  1.00 95.38           C  
ATOM   1369  CD1 LEU A 170      16.297   3.248 -13.172  1.00 95.38           C  
ATOM   1370  CD2 LEU A 170      14.031   2.404 -12.492  1.00 95.38           C  
ATOM   1371  N   GLU A 171      13.406   7.641 -11.258  1.00 96.81           N  
ATOM   1372  CA  GLU A 171      13.203   8.672 -10.242  1.00 96.81           C  
ATOM   1373  C   GLU A 171      11.719   8.953 -10.039  1.00 96.81           C  
ATOM   1374  CB  GLU A 171      13.930   9.961 -10.633  1.00 96.81           C  
ATOM   1375  O   GLU A 171      11.266   9.133  -8.906  1.00 96.81           O  
ATOM   1376  CG  GLU A 171      15.438   9.891 -10.461  1.00 96.81           C  
ATOM   1377  CD  GLU A 171      16.141  11.188 -10.820  1.00 96.81           C  
ATOM   1378  OE1 GLU A 171      17.391  11.234 -10.758  1.00 96.81           O  
ATOM   1379  OE2 GLU A 171      15.445  12.164 -11.180  1.00 96.81           O  
ATOM   1380  N   GLU A 172      11.008   9.078 -11.117  1.00 97.56           N  
ATOM   1381  CA  GLU A 172       9.562   9.273 -11.031  1.00 97.56           C  
ATOM   1382  C   GLU A 172       8.891   8.125 -10.289  1.00 97.56           C  
ATOM   1383  CB  GLU A 172       8.953   9.430 -12.422  1.00 97.56           C  
ATOM   1384  O   GLU A 172       7.992   8.344  -9.469  1.00 97.56           O  
ATOM   1385  CG  GLU A 172       7.465   9.734 -12.414  1.00 97.56           C  
ATOM   1386  CD  GLU A 172       7.129  11.055 -11.750  1.00 97.56           C  
ATOM   1387  OE1 GLU A 172       5.957  11.258 -11.359  1.00 97.56           O  
ATOM   1388  OE2 GLU A 172       8.039  11.906 -11.625  1.00 97.56           O  
ATOM   1389  N   ILE A 173       9.305   6.863 -10.586  1.00 97.62           N  
ATOM   1390  CA  ILE A 173       8.766   5.695  -9.898  1.00 97.62           C  
ATOM   1391  C   ILE A 173       9.062   5.801  -8.406  1.00 97.62           C  
ATOM   1392  CB  ILE A 173       9.352   4.383 -10.469  1.00 97.62           C  
ATOM   1393  O   ILE A 173       8.195   5.535  -7.570  1.00 97.62           O  
ATOM   1394  CG1 ILE A 173       8.844   4.145 -11.891  1.00 97.62           C  
ATOM   1395  CG2 ILE A 173       9.016   3.199  -9.562  1.00 97.62           C  
ATOM   1396  CD1 ILE A 173       9.469   2.941 -12.586  1.00 97.62           C  
ATOM   1397  N   ALA A 174      10.312   6.207  -8.070  1.00 97.56           N  
ATOM   1398  CA  ALA A 174      10.703   6.379  -6.672  1.00 97.56           C  
ATOM   1399  C   ALA A 174       9.820   7.418  -5.980  1.00 97.56           C  
ATOM   1400  CB  ALA A 174      12.172   6.781  -6.570  1.00 97.56           C  
ATOM   1401  O   ALA A 174       9.391   7.215  -4.844  1.00 97.56           O  
ATOM   1402  N   LYS A 175       9.547   8.570  -6.613  1.00 98.00           N  
ATOM   1403  CA  LYS A 175       8.688   9.617  -6.074  1.00 98.00           C  
ATOM   1404  C   LYS A 175       7.277   9.102  -5.820  1.00 98.00           C  
ATOM   1405  CB  LYS A 175       8.641  10.812  -7.023  1.00 98.00           C  
ATOM   1406  O   LYS A 175       6.676   9.398  -4.785  1.00 98.00           O  
ATOM   1407  CG  LYS A 175       9.922  11.641  -7.047  1.00 98.00           C  
ATOM   1408  CD  LYS A 175       9.820  12.805  -8.023  1.00 98.00           C  
ATOM   1409  CE  LYS A 175      11.141  13.547  -8.148  1.00 98.00           C  
ATOM   1410  NZ  LYS A 175      11.031  14.727  -9.062  1.00 98.00           N  
ATOM   1411  N   LEU A 176       6.730   8.398  -6.801  1.00 98.31           N  
ATOM   1412  CA  LEU A 176       5.395   7.828  -6.672  1.00 98.31           C  
ATOM   1413  C   LEU A 176       5.332   6.859  -5.496  1.00 98.31           C  
ATOM   1414  CB  LEU A 176       4.996   7.109  -7.965  1.00 98.31           C  
ATOM   1415  O   LEU A 176       4.344   6.836  -4.758  1.00 98.31           O  
ATOM   1416  CG  LEU A 176       4.754   7.996  -9.188  1.00 98.31           C  
ATOM   1417  CD1 LEU A 176       4.539   7.141 -10.430  1.00 98.31           C  
ATOM   1418  CD2 LEU A 176       3.562   8.922  -8.953  1.00 98.31           C  
ATOM   1419  N   LEU A 177       6.383   6.012  -5.305  1.00 97.94           N  
ATOM   1420  CA  LEU A 177       6.461   5.090  -4.180  1.00 97.94           C  
ATOM   1421  C   LEU A 177       6.457   5.844  -2.855  1.00 97.94           C  
ATOM   1422  CB  LEU A 177       7.719   4.223  -4.285  1.00 97.94           C  
ATOM   1423  O   LEU A 177       5.852   5.395  -1.881  1.00 97.94           O  
ATOM   1424  CG  LEU A 177       7.684   3.102  -5.324  1.00 97.94           C  
ATOM   1425  CD1 LEU A 177       9.031   2.387  -5.379  1.00 97.94           C  
ATOM   1426  CD2 LEU A 177       6.562   2.115  -5.016  1.00 97.94           C  
ATOM   1427  N   GLU A 178       7.180   6.910  -2.773  1.00 98.12           N  
ATOM   1428  CA  GLU A 178       7.168   7.758  -1.584  1.00 98.12           C  
ATOM   1429  C   GLU A 178       5.766   8.281  -1.295  1.00 98.12           C  
ATOM   1430  CB  GLU A 178       8.148   8.922  -1.744  1.00 98.12           C  
ATOM   1431  O   GLU A 178       5.348   8.352  -0.137  1.00 98.12           O  
ATOM   1432  CG  GLU A 178       9.609   8.516  -1.654  1.00 98.12           C  
ATOM   1433  CD  GLU A 178      10.570   9.680  -1.869  1.00 98.12           C  
ATOM   1434  OE1 GLU A 178      11.797   9.453  -1.856  1.00 98.12           O  
ATOM   1435  OE2 GLU A 178      10.086  10.820  -2.049  1.00 98.12           O  
ATOM   1436  N   GLU A 179       5.098   8.781  -2.342  1.00 98.12           N  
ATOM   1437  CA  GLU A 179       3.717   9.234  -2.199  1.00 98.12           C  
ATOM   1438  C   GLU A 179       2.826   8.125  -1.651  1.00 98.12           C  
ATOM   1439  CB  GLU A 179       3.172   9.727  -3.541  1.00 98.12           C  
ATOM   1440  O   GLU A 179       1.978   8.367  -0.790  1.00 98.12           O  
ATOM   1441  CG  GLU A 179       1.796  10.367  -3.447  1.00 98.12           C  
ATOM   1442  CD  GLU A 179       1.328  10.984  -4.758  1.00 98.12           C  
ATOM   1443  OE1 GLU A 179       0.137  11.352  -4.863  1.00 98.12           O  
ATOM   1444  OE2 GLU A 179       2.160  11.094  -5.684  1.00 98.12           O  
ATOM   1445  N   ILE A 180       2.945   6.883  -2.170  1.00 98.12           N  
ATOM   1446  CA  ILE A 180       2.188   5.738  -1.678  1.00 98.12           C  
ATOM   1447  C   ILE A 180       2.486   5.520  -0.196  1.00 98.12           C  
ATOM   1448  CB  ILE A 180       2.512   4.461  -2.482  1.00 98.12           C  
ATOM   1449  O   ILE A 180       1.576   5.270   0.597  1.00 98.12           O  
ATOM   1450  CG1 ILE A 180       1.943   4.566  -3.902  1.00 98.12           C  
ATOM   1451  CG2 ILE A 180       1.971   3.219  -1.767  1.00 98.12           C  
ATOM   1452  CD1 ILE A 180       2.309   3.395  -4.805  1.00 98.12           C  
ATOM   1453  N   ALA A 181       3.789   5.605   0.210  1.00 97.88           N  
ATOM   1454  CA  ALA A 181       4.195   5.453   1.604  1.00 97.88           C  
ATOM   1455  C   ALA A 181       3.484   6.469   2.496  1.00 97.88           C  
ATOM   1456  CB  ALA A 181       5.707   5.602   1.738  1.00 97.88           C  
ATOM   1457  O   ALA A 181       3.025   6.129   3.590  1.00 97.88           O  
ATOM   1458  N   GLN A 182       3.402   7.730   2.074  1.00 98.38           N  
ATOM   1459  CA  GLN A 182       2.727   8.789   2.818  1.00 98.38           C  
ATOM   1460  C   GLN A 182       1.241   8.484   2.986  1.00 98.38           C  
ATOM   1461  CB  GLN A 182       2.906  10.141   2.117  1.00 98.38           C  
ATOM   1462  O   GLN A 182       0.673   8.711   4.059  1.00 98.38           O  
ATOM   1463  CG  GLN A 182       2.287  11.312   2.869  1.00 98.38           C  
ATOM   1464  CD  GLN A 182       2.957  11.570   4.203  1.00 98.38           C  
ATOM   1465  NE2 GLN A 182       2.197  12.109   5.152  1.00 98.38           N  
ATOM   1466  OE1 GLN A 182       4.145  11.289   4.383  1.00 98.38           O  
ATOM   1467  N   LEU A 183       0.586   8.094   1.908  1.00 98.31           N  
ATOM   1468  CA  LEU A 183      -0.827   7.734   1.952  1.00 98.31           C  
ATOM   1469  C   LEU A 183      -1.065   6.594   2.936  1.00 98.31           C  
ATOM   1470  CB  LEU A 183      -1.320   7.336   0.559  1.00 98.31           C  
ATOM   1471  O   LEU A 183      -2.055   6.602   3.672  1.00 98.31           O  
ATOM   1472  CG  LEU A 183      -1.383   8.453  -0.485  1.00 98.31           C  
ATOM   1473  CD1 LEU A 183      -1.757   7.879  -1.849  1.00 98.31           C  
ATOM   1474  CD2 LEU A 183      -2.377   9.523  -0.060  1.00 98.31           C  
ATOM   1475  N   LEU A 184      -0.168   5.566   2.920  1.00 97.94           N  
ATOM   1476  CA  LEU A 184      -0.260   4.449   3.854  1.00 97.94           C  
ATOM   1477  C   LEU A 184      -0.171   4.938   5.297  1.00 97.94           C  
ATOM   1478  CB  LEU A 184       0.848   3.428   3.578  1.00 97.94           C  
ATOM   1479  O   LEU A 184      -0.864   4.418   6.176  1.00 97.94           O  
ATOM   1480  CG  LEU A 184       0.659   2.537   2.350  1.00 97.94           C  
ATOM   1481  CD1 LEU A 184       1.875   1.637   2.156  1.00 97.94           C  
ATOM   1482  CD2 LEU A 184      -0.612   1.705   2.482  1.00 97.94           C  
ATOM   1483  N   LYS A 185       0.732   5.852   5.586  1.00 97.50           N  
ATOM   1484  CA  LYS A 185       0.846   6.438   6.918  1.00 97.50           C  
ATOM   1485  C   LYS A 185      -0.462   7.102   7.340  1.00 97.50           C  
ATOM   1486  CB  LYS A 185       1.987   7.453   6.961  1.00 97.50           C  
ATOM   1487  O   LYS A 185      -0.865   7.012   8.500  1.00 97.50           O  
ATOM   1488  CG  LYS A 185       3.373   6.828   7.000  1.00 97.50           C  
ATOM   1489  CD  LYS A 185       4.461   7.887   7.141  1.00 97.50           C  
ATOM   1490  CE  LYS A 185       5.848   7.258   7.195  1.00 97.50           C  
ATOM   1491  NZ  LYS A 185       6.922   8.297   7.285  1.00 97.50           N  
ATOM   1492  N   LYS A 186      -1.012   7.852   6.387  1.00 97.44           N  
ATOM   1493  CA  LYS A 186      -2.303   8.484   6.656  1.00 97.44           C  
ATOM   1494  C   LYS A 186      -3.361   7.438   7.000  1.00 97.44           C  
ATOM   1495  CB  LYS A 186      -2.756   9.312   5.457  1.00 97.44           C  
ATOM   1496  O   LYS A 186      -4.160   7.633   7.918  1.00 97.44           O  
ATOM   1497  CG  LYS A 186      -3.990  10.164   5.723  1.00 97.44           C  
ATOM   1498  CD  LYS A 186      -4.285  11.102   4.559  1.00 97.44           C  
ATOM   1499  CE  LYS A 186      -5.516  11.953   4.828  1.00 97.44           C  
ATOM   1500  NZ  LYS A 186      -5.816  12.867   3.686  1.00 97.44           N  
ATOM   1501  N   ILE A 187      -3.459   6.293   6.223  1.00 97.62           N  
ATOM   1502  CA  ILE A 187      -4.375   5.199   6.512  1.00 97.62           C  
ATOM   1503  C   ILE A 187      -4.121   4.672   7.922  1.00 97.62           C  
ATOM   1504  CB  ILE A 187      -4.238   4.055   5.480  1.00 97.62           C  
ATOM   1505  O   ILE A 187      -5.062   4.426   8.680  1.00 97.62           O  
ATOM   1506  CG1 ILE A 187      -4.758   4.508   4.109  1.00 97.62           C  
ATOM   1507  CG2 ILE A 187      -4.973   2.801   5.961  1.00 97.62           C  
ATOM   1508  CD1 ILE A 187      -4.559   3.480   3.004  1.00 97.62           C  
ATOM   1509  N   ALA A 188      -2.838   4.422   8.289  1.00 97.00           N  
ATOM   1510  CA  ALA A 188      -2.461   3.955   9.617  1.00 97.00           C  
ATOM   1511  C   ALA A 188      -2.984   4.895  10.695  1.00 97.00           C  
ATOM   1512  CB  ALA A 188      -0.943   3.822   9.727  1.00 97.00           C  
ATOM   1513  O   ALA A 188      -3.498   4.445  11.727  1.00 97.00           O  
ATOM   1514  N   TRP A 189      -2.807   6.129  10.477  1.00 96.00           N  
ATOM   1515  CA  TRP A 189      -3.271   7.160  11.398  1.00 96.00           C  
ATOM   1516  C   TRP A 189      -4.781   7.066  11.602  1.00 96.00           C  
ATOM   1517  CB  TRP A 189      -2.896   8.555  10.883  1.00 96.00           C  
ATOM   1518  O   TRP A 189      -5.262   7.117  12.734  1.00 96.00           O  
ATOM   1519  CG  TRP A 189      -3.408   9.672  11.734  1.00 96.00           C  
ATOM   1520  CD1 TRP A 189      -2.934  10.062  12.953  1.00 96.00           C  
ATOM   1521  CD2 TRP A 189      -4.496  10.555  11.430  1.00 96.00           C  
ATOM   1522  CE2 TRP A 189      -4.625  11.453  12.508  1.00 96.00           C  
ATOM   1523  CE3 TRP A 189      -5.375  10.664  10.344  1.00 96.00           C  
ATOM   1524  NE1 TRP A 189      -3.662  11.133  13.430  1.00 96.00           N  
ATOM   1525  CH2 TRP A 189      -6.449  12.539  11.461  1.00 96.00           C  
ATOM   1526  CZ2 TRP A 189      -5.602  12.453  12.539  1.00 96.00           C  
ATOM   1527  CZ3 TRP A 189      -6.344  11.664  10.375  1.00 96.00           C  
ATOM   1528  N   LEU A 190      -5.539   7.027  10.531  1.00 96.00           N  
ATOM   1529  CA  LEU A 190      -6.992   6.914  10.570  1.00 96.00           C  
ATOM   1530  C   LEU A 190      -7.418   5.668  11.336  1.00 96.00           C  
ATOM   1531  CB  LEU A 190      -7.566   6.879   9.156  1.00 96.00           C  
ATOM   1532  O   LEU A 190      -8.383   5.703  12.102  1.00 96.00           O  
ATOM   1533  CG  LEU A 190      -7.465   8.180   8.344  1.00 96.00           C  
ATOM   1534  CD1 LEU A 190      -7.914   7.945   6.910  1.00 96.00           C  
ATOM   1535  CD2 LEU A 190      -8.289   9.281   9.000  1.00 96.00           C  
ATOM   1536  N   LEU A 191      -6.742   4.555  11.094  1.00 95.38           N  
ATOM   1537  CA  LEU A 191      -7.027   3.312  11.805  1.00 95.38           C  
ATOM   1538  C   LEU A 191      -6.828   3.486  13.305  1.00 95.38           C  
ATOM   1539  CB  LEU A 191      -6.129   2.184  11.289  1.00 95.38           C  
ATOM   1540  O   LEU A 191      -7.594   2.936  14.102  1.00 95.38           O  
ATOM   1541  CG  LEU A 191      -6.516   1.577   9.938  1.00 95.38           C  
ATOM   1542  CD1 LEU A 191      -5.496   0.523   9.516  1.00 95.38           C  
ATOM   1543  CD2 LEU A 191      -7.918   0.977  10.000  1.00 95.38           C  
ATOM   1544  N   LYS A 192      -5.754   4.145  13.719  1.00 94.44           N  
ATOM   1545  CA  LYS A 192      -5.496   4.430  15.133  1.00 94.44           C  
ATOM   1546  C   LYS A 192      -6.633   5.242  15.742  1.00 94.44           C  
ATOM   1547  CB  LYS A 192      -4.172   5.172  15.297  1.00 94.44           C  
ATOM   1548  O   LYS A 192      -7.012   5.020  16.891  1.00 94.44           O  
ATOM   1549  CG  LYS A 192      -2.941   4.297  15.102  1.00 94.44           C  
ATOM   1550  CD  LYS A 192      -1.656   5.094  15.281  1.00 94.44           C  
ATOM   1551  CE  LYS A 192      -0.425   4.227  15.062  1.00 94.44           C  
ATOM   1552  NZ  LYS A 192       0.838   5.012  15.188  1.00 94.44           N  
ATOM   1553  N   LYS A 193      -7.117   6.242  14.922  1.00 92.38           N  
ATOM   1554  CA  LYS A 193      -8.258   7.039  15.359  1.00 92.38           C  
ATOM   1555  C   LYS A 193      -9.477   6.152  15.617  1.00 92.38           C  
ATOM   1556  CB  LYS A 193      -8.602   8.109  14.328  1.00 92.38           C  
ATOM   1557  O   LYS A 193     -10.211   6.363  16.578  1.00 92.38           O  
ATOM   1558  CG  LYS A 193      -7.648   9.297  14.336  1.00 92.38           C  
ATOM   1559  CD  LYS A 193      -8.125  10.406  13.406  1.00 92.38           C  
ATOM   1560  CE  LYS A 193      -7.211  11.617  13.461  1.00 92.38           C  
ATOM   1561  NZ  LYS A 193      -7.652  12.695  12.516  1.00 92.38           N  
ATOM   1562  N   ILE A 194      -9.711   5.188  14.727  1.00 91.69           N  
ATOM   1563  CA  ILE A 194     -10.805   4.234  14.875  1.00 91.69           C  
ATOM   1564  C   ILE A 194     -10.578   3.381  16.125  1.00 91.69           C  
ATOM   1565  CB  ILE A 194     -10.938   3.332  13.625  1.00 91.69           C  
ATOM   1566  O   ILE A 194     -11.516   3.123  16.875  1.00 91.69           O  
ATOM   1567  CG1 ILE A 194     -11.352   4.164  12.406  1.00 91.69           C  
ATOM   1568  CG2 ILE A 194     -11.938   2.201  13.883  1.00 91.69           C  
ATOM   1569  CD1 ILE A 194     -11.344   3.391  11.102  1.00 91.69           C  
ATOM   1570  N   ALA A 195      -9.344   2.916  16.375  1.00 90.50           N  
ATOM   1571  CA  ALA A 195      -8.969   2.076  17.516  1.00 90.50           C  
ATOM   1572  C   ALA A 195      -9.156   2.824  18.828  1.00 90.50           C  
ATOM   1573  CB  ALA A 195      -7.527   1.597  17.375  1.00 90.50           C  
ATOM   1574  O   ALA A 195      -9.492   2.223  19.859  1.00 90.50           O  
ATOM   1575  N   ARG A 196      -8.984   4.055  18.938  1.00 88.06           N  
ATOM   1576  CA  ARG A 196      -9.000   4.883  20.141  1.00 88.06           C  
ATOM   1577  C   ARG A 196     -10.422   5.293  20.500  1.00 88.06           C  
ATOM   1578  CB  ARG A 196      -8.133   6.125  19.953  1.00 88.06           C  
ATOM   1579  O   ARG A 196     -10.680   5.754  21.609  1.00 88.06           O  
ATOM   1580  CG  ARG A 196      -6.648   5.824  19.812  1.00 88.06           C  
ATOM   1581  CD  ARG A 196      -5.832   7.086  19.562  1.00 88.06           C  
ATOM   1582  NE  ARG A 196      -4.422   6.785  19.344  1.00 88.06           N  
ATOM   1583  NH1 ARG A 196      -3.805   8.969  18.922  1.00 88.06           N  
ATOM   1584  NH2 ARG A 196      -2.236   7.301  18.859  1.00 88.06           N  
ATOM   1585  CZ  ARG A 196      -3.492   7.688  19.047  1.00 88.06           C  
ATOM   1586  N   GLY A 197     -11.453   4.867  19.750  1.00 68.50           N  
ATOM   1587  CA  GLY A 197     -12.867   4.812  20.109  1.00 68.50           C  
ATOM   1588  C   GLY A 197     -13.375   6.102  20.719  1.00 68.50           C  
ATOM   1589  O   GLY A 197     -14.398   6.105  21.406  1.00 68.50           O  
ATOM   1590  N   THR A 198     -13.211   7.266  20.125  1.00 61.62           N  
ATOM   1591  CA  THR A 198     -13.961   8.469  20.469  1.00 61.62           C  
ATOM   1592  C   THR A 198     -14.812   8.922  19.281  1.00 61.62           C  
ATOM   1593  CB  THR A 198     -13.023   9.617  20.891  1.00 61.62           C  
ATOM   1594  O   THR A 198     -15.352  10.031  19.281  1.00 61.62           O  
ATOM   1595  CG2 THR A 198     -12.727   9.562  22.375  1.00 61.62           C  
ATOM   1596  OG1 THR A 198     -11.789   9.508  20.156  1.00 61.62           O  
ATOM   1597  N   ASN A 199     -15.336   7.887  18.469  1.00 64.75           N  
ATOM   1598  CA  ASN A 199     -15.961   8.414  17.266  1.00 64.75           C  
ATOM   1599  C   ASN A 199     -17.391   7.918  17.109  1.00 64.75           C  
ATOM   1600  CB  ASN A 199     -15.133   8.039  16.031  1.00 64.75           C  
ATOM   1601  O   ASN A 199     -17.719   6.809  17.531  1.00 64.75           O  
ATOM   1602  CG  ASN A 199     -13.734   8.617  16.062  1.00 64.75           C  
ATOM   1603  ND2 ASN A 199     -12.750   7.824  15.656  1.00 64.75           N  
ATOM   1604  OD1 ASN A 199     -13.539   9.773  16.453  1.00 64.75           O  
ATOM   1605  N   SER A 200     -18.438   8.820  17.156  1.00 73.31           N  
ATOM   1606  CA  SER A 200     -19.828   8.547  16.797  1.00 73.31           C  
ATOM   1607  C   SER A 200     -19.906   7.656  15.555  1.00 73.31           C  
ATOM   1608  CB  SER A 200     -20.594   9.852  16.547  1.00 73.31           C  
ATOM   1609  O   SER A 200     -18.906   7.461  14.859  1.00 73.31           O  
ATOM   1610  OG  SER A 200     -20.094  10.508  15.391  1.00 73.31           O  
ATOM   1611  N   ASP A 201     -20.828   6.711  15.438  1.00 70.06           N  
ATOM   1612  CA  ASP A 201     -21.141   5.879  14.289  1.00 70.06           C  
ATOM   1613  C   ASP A 201     -20.984   6.660  12.984  1.00 70.06           C  
ATOM   1614  CB  ASP A 201     -22.562   5.328  14.398  1.00 70.06           C  
ATOM   1615  O   ASP A 201     -20.484   6.125  11.992  1.00 70.06           O  
ATOM   1616  CG  ASP A 201     -22.672   4.160  15.367  1.00 70.06           C  
ATOM   1617  OD1 ASP A 201     -21.625   3.613  15.781  1.00 70.06           O  
ATOM   1618  OD2 ASP A 201     -23.812   3.787  15.711  1.00 70.06           O  
ATOM   1619  N   SER A 202     -21.266   8.000  12.984  1.00 69.44           N  
ATOM   1620  CA  SER A 202     -21.094   8.898  11.852  1.00 69.44           C  
ATOM   1621  C   SER A 202     -19.625   9.219  11.625  1.00 69.44           C  
ATOM   1622  CB  SER A 202     -21.875  10.188  12.047  1.00 69.44           C  
ATOM   1623  O   SER A 202     -19.156   9.297  10.484  1.00 69.44           O  
ATOM   1624  OG  SER A 202     -21.656  11.086  10.977  1.00 69.44           O  
ATOM   1625  N   ASP A 203     -18.781   9.164  12.609  1.00 84.31           N  
ATOM   1626  CA  ASP A 203     -17.344   9.391  12.586  1.00 84.31           C  
ATOM   1627  C   ASP A 203     -16.594   8.164  12.070  1.00 84.31           C  
ATOM   1628  CB  ASP A 203     -16.828   9.773  13.977  1.00 84.31           C  
ATOM   1629  O   ASP A 203     -15.641   8.281  11.297  1.00 84.31           O  
ATOM   1630  CG  ASP A 203     -17.188  11.195  14.367  1.00 84.31           C  
ATOM   1631  OD1 ASP A 203     -17.578  11.992  13.492  1.00 84.31           O  
ATOM   1632  OD2 ASP A 203     -17.094  11.516  15.570  1.00 84.31           O  
ATOM   1633  N   LEU A 204     -17.062   7.020  12.453  1.00 87.00           N  
ATOM   1634  CA  LEU A 204     -16.484   5.762  11.984  1.00 87.00           C  
ATOM   1635  C   LEU A 204     -16.734   5.570  10.492  1.00 87.00           C  
ATOM   1636  CB  LEU A 204     -17.078   4.582  12.766  1.00 87.00           C  
ATOM   1637  O   LEU A 204     -15.820   5.203   9.750  1.00 87.00           O  
ATOM   1638  CG  LEU A 204     -16.547   3.197  12.398  1.00 87.00           C  
ATOM   1639  CD1 LEU A 204     -15.062   3.092  12.703  1.00 87.00           C  
ATOM   1640  CD2 LEU A 204     -17.328   2.113  13.133  1.00 87.00           C  
ATOM   1641  N   LYS A 205     -18.000   5.785  10.039  1.00 88.75           N  
ATOM   1642  CA  LYS A 205     -18.359   5.711   8.617  1.00 88.75           C  
ATOM   1643  C   LYS A 205     -17.484   6.645   7.789  1.00 88.75           C  
ATOM   1644  CB  LYS A 205     -19.828   6.051   8.414  1.00 88.75           C  
ATOM   1645  O   LYS A 205     -16.969   6.246   6.742  1.00 88.75           O  
ATOM   1646  CG  LYS A 205     -20.328   5.832   6.992  1.00 88.75           C  
ATOM   1647  CD  LYS A 205     -21.812   6.148   6.859  1.00 88.75           C  
ATOM   1648  CE  LYS A 205     -22.281   6.020   5.418  1.00 88.75           C  
ATOM   1649  NZ  LYS A 205     -23.734   6.371   5.277  1.00 88.75           N  
ATOM   1650  N   SER A 206     -17.344   7.867   8.164  1.00 91.88           N  
ATOM   1651  CA  SER A 206     -16.531   8.852   7.453  1.00 91.88           C  
ATOM   1652  C   SER A 206     -15.070   8.438   7.410  1.00 91.88           C  
ATOM   1653  CB  SER A 206     -16.672  10.227   8.109  1.00 91.88           C  
ATOM   1654  O   SER A 206     -14.406   8.602   6.387  1.00 91.88           O  
ATOM   1655  OG  SER A 206     -16.188  10.195   9.445  1.00 91.88           O  
ATOM   1656  N   LEU A 207     -14.570   7.949   8.516  1.00 94.31           N  
ATOM   1657  CA  LEU A 207     -13.188   7.496   8.594  1.00 94.31           C  
ATOM   1658  C   LEU A 207     -12.953   6.320   7.652  1.00 94.31           C  
ATOM   1659  CB  LEU A 207     -12.836   7.098  10.031  1.00 94.31           C  
ATOM   1660  O   LEU A 207     -11.938   6.277   6.949  1.00 94.31           O  
ATOM   1661  CG  LEU A 207     -12.734   8.242  11.047  1.00 94.31           C  
ATOM   1662  CD1 LEU A 207     -12.586   7.680  12.453  1.00 94.31           C  
ATOM   1663  CD2 LEU A 207     -11.562   9.156  10.703  1.00 94.31           C  
ATOM   1664  N   LEU A 208     -13.867   5.340   7.652  1.00 94.12           N  
ATOM   1665  CA  LEU A 208     -13.773   4.184   6.766  1.00 94.12           C  
ATOM   1666  C   LEU A 208     -13.852   4.609   5.305  1.00 94.12           C  
ATOM   1667  CB  LEU A 208     -14.875   3.176   7.078  1.00 94.12           C  
ATOM   1668  O   LEU A 208     -13.148   4.066   4.453  1.00 94.12           O  
ATOM   1669  CG  LEU A 208     -14.727   2.387   8.383  1.00 94.12           C  
ATOM   1670  CD1 LEU A 208     -15.953   1.512   8.617  1.00 94.12           C  
ATOM   1671  CD2 LEU A 208     -13.461   1.543   8.352  1.00 94.12           C  
ATOM   1672  N   GLU A 209     -14.719   5.539   4.965  1.00 95.12           N  
ATOM   1673  CA  GLU A 209     -14.805   6.082   3.613  1.00 95.12           C  
ATOM   1674  C   GLU A 209     -13.508   6.766   3.203  1.00 95.12           C  
ATOM   1675  CB  GLU A 209     -15.977   7.066   3.506  1.00 95.12           C  
ATOM   1676  O   GLU A 209     -13.062   6.637   2.059  1.00 95.12           O  
ATOM   1677  CG  GLU A 209     -17.344   6.398   3.490  1.00 95.12           C  
ATOM   1678  CD  GLU A 209     -18.484   7.391   3.379  1.00 95.12           C  
ATOM   1679  OE1 GLU A 209     -19.672   6.957   3.342  1.00 95.12           O  
ATOM   1680  OE2 GLU A 209     -18.219   8.609   3.326  1.00 95.12           O  
ATOM   1681  N   GLU A 210     -13.008   7.551   4.082  1.00 96.25           N  
ATOM   1682  CA  GLU A 210     -11.727   8.195   3.826  1.00 96.25           C  
ATOM   1683  C   GLU A 210     -10.633   7.164   3.555  1.00 96.25           C  
ATOM   1684  CB  GLU A 210     -11.328   9.086   5.008  1.00 96.25           C  
ATOM   1685  O   GLU A 210      -9.820   7.340   2.648  1.00 96.25           O  
ATOM   1686  CG  GLU A 210     -10.062   9.891   4.766  1.00 96.25           C  
ATOM   1687  CD  GLU A 210      -9.773  10.906   5.867  1.00 96.25           C  
ATOM   1688  OE1 GLU A 210      -8.773  11.648   5.762  1.00 96.25           O  
ATOM   1689  OE2 GLU A 210     -10.555  10.945   6.844  1.00 96.25           O  
ATOM   1690  N   ILE A 211     -10.555   6.090   4.367  1.00 97.31           N  
ATOM   1691  CA  ILE A 211      -9.594   5.020   4.145  1.00 97.31           C  
ATOM   1692  C   ILE A 211      -9.797   4.414   2.758  1.00 97.31           C  
ATOM   1693  CB  ILE A 211      -9.703   3.924   5.227  1.00 97.31           C  
ATOM   1694  O   ILE A 211      -8.836   4.176   2.027  1.00 97.31           O  
ATOM   1695  CG1 ILE A 211      -9.250   4.465   6.586  1.00 97.31           C  
ATOM   1696  CG2 ILE A 211      -8.898   2.684   4.832  1.00 97.31           C  
ATOM   1697  CD1 ILE A 211      -9.438   3.486   7.738  1.00 97.31           C  
ATOM   1698  N   ALA A 212     -11.055   4.152   2.410  1.00 96.94           N  
ATOM   1699  CA  ALA A 212     -11.383   3.615   1.092  1.00 96.94           C  
ATOM   1700  C   ALA A 212     -10.867   4.531  -0.016  1.00 96.94           C  
ATOM   1701  CB  ALA A 212     -12.891   3.418   0.958  1.00 96.94           C  
ATOM   1702  O   ALA A 212     -10.289   4.062  -1.000  1.00 96.94           O  
ATOM   1703  N   TYR A 213     -11.133   5.801   0.106  1.00 97.38           N  
ATOM   1704  CA  TYR A 213     -10.664   6.781  -0.868  1.00 97.38           C  
ATOM   1705  C   TYR A 213      -9.148   6.730  -1.008  1.00 97.38           C  
ATOM   1706  CB  TYR A 213     -11.109   8.188  -0.465  1.00 97.38           C  
ATOM   1707  O   TYR A 213      -8.617   6.754  -2.123  1.00 97.38           O  
ATOM   1708  CG  TYR A 213     -10.469   9.281  -1.291  1.00 97.38           C  
ATOM   1709  CD1 TYR A 213      -9.383  10.000  -0.809  1.00 97.38           C  
ATOM   1710  CD2 TYR A 213     -10.961   9.602  -2.553  1.00 97.38           C  
ATOM   1711  CE1 TYR A 213      -8.797  11.016  -1.565  1.00 97.38           C  
ATOM   1712  CE2 TYR A 213     -10.383  10.609  -3.318  1.00 97.38           C  
ATOM   1713  OH  TYR A 213      -8.727  12.305  -3.570  1.00 97.38           O  
ATOM   1714  CZ  TYR A 213      -9.305  11.305  -2.816  1.00 97.38           C  
ATOM   1715  N   LEU A 214      -8.406   6.812   0.099  1.00 98.19           N  
ATOM   1716  CA  LEU A 214      -6.949   6.766   0.103  1.00 98.19           C  
ATOM   1717  C   LEU A 214      -6.445   5.508  -0.595  1.00 98.19           C  
ATOM   1718  CB  LEU A 214      -6.414   6.816   1.537  1.00 98.19           C  
ATOM   1719  O   LEU A 214      -5.461   5.559  -1.338  1.00 98.19           O  
ATOM   1720  CG  LEU A 214      -6.609   8.141   2.285  1.00 98.19           C  
ATOM   1721  CD1 LEU A 214      -6.207   7.980   3.748  1.00 98.19           C  
ATOM   1722  CD2 LEU A 214      -5.805   9.250   1.620  1.00 98.19           C  
ATOM   1723  N   LEU A 215      -7.105   4.359  -0.327  1.00 97.88           N  
ATOM   1724  CA  LEU A 215      -6.738   3.111  -0.990  1.00 97.88           C  
ATOM   1725  C   LEU A 215      -6.910   3.230  -2.500  1.00 97.88           C  
ATOM   1726  CB  LEU A 215      -7.590   1.954  -0.459  1.00 97.88           C  
ATOM   1727  O   LEU A 215      -6.094   2.705  -3.264  1.00 97.88           O  
ATOM   1728  CG  LEU A 215      -7.223   1.425   0.928  1.00 97.88           C  
ATOM   1729  CD1 LEU A 215      -8.219   0.355   1.367  1.00 97.88           C  
ATOM   1730  CD2 LEU A 215      -5.801   0.873   0.931  1.00 97.88           C  
ATOM   1731  N   GLU A 216      -7.945   3.830  -2.980  1.00 97.69           N  
ATOM   1732  CA  GLU A 216      -8.148   4.074  -4.406  1.00 97.69           C  
ATOM   1733  C   GLU A 216      -7.027   4.934  -4.984  1.00 97.69           C  
ATOM   1734  CB  GLU A 216      -9.508   4.750  -4.645  1.00 97.69           C  
ATOM   1735  O   GLU A 216      -6.574   4.695  -6.105  1.00 97.69           O  
ATOM   1736  CG  GLU A 216     -10.695   3.818  -4.465  1.00 97.69           C  
ATOM   1737  CD  GLU A 216     -12.031   4.504  -4.695  1.00 97.69           C  
ATOM   1738  OE1 GLU A 216     -13.086   3.852  -4.520  1.00 97.69           O  
ATOM   1739  OE2 GLU A 216     -12.023   5.703  -5.055  1.00 97.69           O  
ATOM   1740  N   GLU A 217      -6.664   6.008  -4.246  1.00 98.06           N  
ATOM   1741  CA  GLU A 217      -5.547   6.848  -4.672  1.00 98.06           C  
ATOM   1742  C   GLU A 217      -4.266   6.031  -4.812  1.00 98.06           C  
ATOM   1743  CB  GLU A 217      -5.336   7.996  -3.684  1.00 98.06           C  
ATOM   1744  O   GLU A 217      -3.494   6.234  -5.754  1.00 98.06           O  
ATOM   1745  CG  GLU A 217      -6.406   9.078  -3.756  1.00 98.06           C  
ATOM   1746  CD  GLU A 217      -6.504   9.734  -5.125  1.00 98.06           C  
ATOM   1747  OE1 GLU A 217      -7.629   9.836  -5.664  1.00 98.06           O  
ATOM   1748  OE2 GLU A 217      -5.449  10.141  -5.656  1.00 98.06           O  
ATOM   1749  N   ILE A 218      -3.980   5.137  -3.830  1.00 98.06           N  
ATOM   1750  CA  ILE A 218      -2.822   4.250  -3.908  1.00 98.06           C  
ATOM   1751  C   ILE A 218      -2.902   3.406  -5.176  1.00 98.06           C  
ATOM   1752  CB  ILE A 218      -2.723   3.342  -2.662  1.00 98.06           C  
ATOM   1753  O   ILE A 218      -1.905   3.240  -5.883  1.00 98.06           O  
ATOM   1754  CG1 ILE A 218      -2.361   4.168  -1.424  1.00 98.06           C  
ATOM   1755  CG2 ILE A 218      -1.700   2.223  -2.893  1.00 98.06           C  
ATOM   1756  CD1 ILE A 218      -2.365   3.375  -0.125  1.00 98.06           C  
ATOM   1757  N   ALA A 219      -4.105   2.826  -5.449  1.00 97.62           N  
ATOM   1758  CA  ALA A 219      -4.320   2.025  -6.652  1.00 97.62           C  
ATOM   1759  C   ALA A 219      -3.990   2.824  -7.910  1.00 97.62           C  
ATOM   1760  CB  ALA A 219      -5.758   1.521  -6.707  1.00 97.62           C  
ATOM   1761  O   ALA A 219      -3.361   2.307  -8.836  1.00 97.62           O  
ATOM   1762  N   LYS A 220      -4.430   4.102  -8.047  1.00 97.94           N  
ATOM   1763  CA  LYS A 220      -4.152   4.984  -9.180  1.00 97.94           C  
ATOM   1764  C   LYS A 220      -2.650   5.195  -9.352  1.00 97.94           C  
ATOM   1765  CB  LYS A 220      -4.852   6.328  -8.992  1.00 97.94           C  
ATOM   1766  O   LYS A 220      -2.139   5.160 -10.477  1.00 97.94           O  
ATOM   1767  CG  LYS A 220      -6.363   6.270  -9.172  1.00 97.94           C  
ATOM   1768  CD  LYS A 220      -7.004   7.637  -8.977  1.00 97.94           C  
ATOM   1769  CE  LYS A 220      -8.523   7.559  -9.031  1.00 97.94           C  
ATOM   1770  NZ  LYS A 220      -9.156   8.883  -8.766  1.00 97.94           N  
ATOM   1771  N   LEU A 221      -1.957   5.469  -8.289  1.00 98.19           N  
ATOM   1772  CA  LEU A 221      -0.514   5.680  -8.312  1.00 98.19           C  
ATOM   1773  C   LEU A 221       0.210   4.422  -8.773  1.00 98.19           C  
ATOM   1774  CB  LEU A 221      -0.008   6.090  -6.926  1.00 98.19           C  
ATOM   1775  O   LEU A 221       1.188   4.504  -9.523  1.00 98.19           O  
ATOM   1776  CG  LEU A 221      -0.457   7.461  -6.418  1.00 98.19           C  
ATOM   1777  CD1 LEU A 221      -0.004   7.668  -4.977  1.00 98.19           C  
ATOM   1778  CD2 LEU A 221       0.084   8.570  -7.316  1.00 98.19           C  
ATOM   1779  N   LEU A 222      -0.237   3.230  -8.266  1.00 97.62           N  
ATOM   1780  CA  LEU A 222       0.342   1.958  -8.680  1.00 97.62           C  
ATOM   1781  C   LEU A 222       0.228   1.782 -10.195  1.00 97.62           C  
ATOM   1782  CB  LEU A 222      -0.348   0.793  -7.969  1.00 97.62           C  
ATOM   1783  O   LEU A 222       1.148   1.269 -10.836  1.00 97.62           O  
ATOM   1784  CG  LEU A 222       0.019   0.588  -6.496  1.00 97.62           C  
ATOM   1785  CD1 LEU A 222      -0.790  -0.561  -5.906  1.00 97.62           C  
ATOM   1786  CD2 LEU A 222       1.515   0.326  -6.352  1.00 97.62           C  
ATOM   1787  N   LYS A 223      -0.928   2.121 -10.805  1.00 97.19           N  
ATOM   1788  CA  LYS A 223      -1.124   2.047 -12.250  1.00 97.19           C  
ATOM   1789  C   LYS A 223      -0.128   2.938 -12.984  1.00 97.19           C  
ATOM   1790  CB  LYS A 223      -2.555   2.443 -12.617  1.00 97.19           C  
ATOM   1791  O   LYS A 223       0.378   2.568 -14.047  1.00 97.19           O  
ATOM   1792  CG  LYS A 223      -3.596   1.385 -12.281  1.00 97.19           C  
ATOM   1793  CD  LYS A 223      -4.980   1.792 -12.766  1.00 97.19           C  
ATOM   1794  CE  LYS A 223      -6.023   0.737 -12.422  1.00 97.19           C  
ATOM   1795  NZ  LYS A 223      -7.395   1.153 -12.852  1.00 97.19           N  
ATOM   1796  N   LYS A 224       0.024   4.164 -12.438  1.00 97.62           N  
ATOM   1797  CA  LYS A 224       1.020   5.066 -13.008  1.00 97.62           C  
ATOM   1798  C   LYS A 224       2.408   4.438 -12.992  1.00 97.62           C  
ATOM   1799  CB  LYS A 224       1.036   6.398 -12.258  1.00 97.62           C  
ATOM   1800  O   LYS A 224       3.162   4.547 -13.961  1.00 97.62           O  
ATOM   1801  CG  LYS A 224      -0.169   7.285 -12.539  1.00 97.62           C  
ATOM   1802  CD  LYS A 224      -0.059   8.625 -11.820  1.00 97.62           C  
ATOM   1803  CE  LYS A 224      -1.319   9.461 -12.000  1.00 97.62           C  
ATOM   1804  NZ  LYS A 224      -1.233  10.750 -11.266  1.00 97.62           N  
ATOM   1805  N   ILE A 225       2.830   3.801 -11.844  1.00 97.44           N  
ATOM   1806  CA  ILE A 225       4.109   3.104 -11.742  1.00 97.44           C  
ATOM   1807  C   ILE A 225       4.188   2.016 -12.812  1.00 97.44           C  
ATOM   1808  CB  ILE A 225       4.309   2.492 -10.336  1.00 97.44           C  
ATOM   1809  O   ILE A 225       5.215   1.859 -13.469  1.00 97.44           O  
ATOM   1810  CG1 ILE A 225       4.512   3.600  -9.297  1.00 97.44           C  
ATOM   1811  CG2 ILE A 225       5.488   1.517 -10.336  1.00 97.44           C  
ATOM   1812  CD1 ILE A 225       4.602   3.092  -7.863  1.00 97.44           C  
ATOM   1813  N   ALA A 226       3.107   1.208 -12.953  1.00 96.50           N  
ATOM   1814  CA  ALA A 226       3.043   0.156 -13.969  1.00 96.50           C  
ATOM   1815  C   ALA A 226       3.299   0.719 -15.359  1.00 96.50           C  
ATOM   1816  CB  ALA A 226       1.688  -0.545 -13.922  1.00 96.50           C  
ATOM   1817  O   ALA A 226       4.031   0.122 -16.156  1.00 96.50           O  
ATOM   1818  N   ARG A 227       2.688   1.870 -15.695  1.00 96.44           N  
ATOM   1819  CA  ARG A 227       2.852   2.518 -17.000  1.00 96.44           C  
ATOM   1820  C   ARG A 227       4.305   2.932 -17.219  1.00 96.44           C  
ATOM   1821  CB  ARG A 227       1.936   3.736 -17.109  1.00 96.44           C  
ATOM   1822  O   ARG A 227       4.844   2.756 -18.312  1.00 96.44           O  
ATOM   1823  CG  ARG A 227       0.459   3.389 -17.219  1.00 96.44           C  
ATOM   1824  CD  ARG A 227      -0.406   4.637 -17.344  1.00 96.44           C  
ATOM   1825  NE  ARG A 227      -1.827   4.305 -17.391  1.00 96.44           N  
ATOM   1826  NH1 ARG A 227      -2.553   6.496 -17.328  1.00 96.44           N  
ATOM   1827  NH2 ARG A 227      -4.074   4.781 -17.422  1.00 96.44           N  
ATOM   1828  CZ  ARG A 227      -2.814   5.195 -17.375  1.00 96.44           C  
ATOM   1829  N   LEU A 228       4.887   3.566 -16.234  1.00 96.25           N  
ATOM   1830  CA  LEU A 228       6.277   4.000 -16.312  1.00 96.25           C  
ATOM   1831  C   LEU A 228       7.207   2.811 -16.516  1.00 96.25           C  
ATOM   1832  CB  LEU A 228       6.668   4.750 -15.031  1.00 96.25           C  
ATOM   1833  O   LEU A 228       8.180   2.902 -17.281  1.00 96.25           O  
ATOM   1834  CG  LEU A 228       6.016   6.117 -14.820  1.00 96.25           C  
ATOM   1835  CD1 LEU A 228       6.375   6.668 -13.445  1.00 96.25           C  
ATOM   1836  CD2 LEU A 228       6.441   7.086 -15.914  1.00 96.25           C  
ATOM   1837  N   LEU A 229       6.914   1.724 -15.797  1.00 94.12           N  
ATOM   1838  CA  LEU A 229       7.699   0.504 -15.945  1.00 94.12           C  
ATOM   1839  C   LEU A 229       7.625  -0.016 -17.375  1.00 94.12           C  
ATOM   1840  CB  LEU A 229       7.211  -0.573 -14.969  1.00 94.12           C  
ATOM   1841  O   LEU A 229       8.617  -0.513 -17.906  1.00 94.12           O  
ATOM   1842  CG  LEU A 229       7.648  -0.418 -13.516  1.00 94.12           C  
ATOM   1843  CD1 LEU A 229       7.016  -1.506 -12.656  1.00 94.12           C  
ATOM   1844  CD2 LEU A 229       9.172  -0.460 -13.406  1.00 94.12           C  
ATOM   1845  N   LYS A 230       6.453   0.014 -17.984  1.00 92.75           N  
ATOM   1846  CA  LYS A 230       6.270  -0.391 -19.375  1.00 92.75           C  
ATOM   1847  C   LYS A 230       7.121   0.458 -20.312  1.00 92.75           C  
ATOM   1848  CB  LYS A 230       4.793  -0.293 -19.781  1.00 92.75           C  
ATOM   1849  O   LYS A 230       7.672  -0.052 -21.297  1.00 92.75           O  
ATOM   1850  CG  LYS A 230       3.920  -1.390 -19.188  1.00 92.75           C  
ATOM   1851  CD  LYS A 230       2.475  -1.263 -19.656  1.00 92.75           C  
ATOM   1852  CE  LYS A 230       1.589  -2.330 -19.016  1.00 92.75           C  
ATOM   1853  NZ  LYS A 230       0.168  -2.203 -19.469  1.00 92.75           N  
ATOM   1854  N   LYS A 231       7.164   1.792 -20.031  1.00 92.12           N  
ATOM   1855  CA  LYS A 231       7.984   2.707 -20.812  1.00 92.12           C  
ATOM   1856  C   LYS A 231       9.461   2.340 -20.719  1.00 92.12           C  
ATOM   1857  CB  LYS A 231       7.773   4.148 -20.359  1.00 92.12           C  
ATOM   1858  O   LYS A 231      10.195   2.449 -21.703  1.00 92.12           O  
ATOM   1859  CG  LYS A 231       6.418   4.730 -20.734  1.00 92.12           C  
ATOM   1860  CD  LYS A 231       6.273   6.168 -20.266  1.00 92.12           C  
ATOM   1861  CE  LYS A 231       4.887   6.723 -20.562  1.00 92.12           C  
ATOM   1862  NZ  LYS A 231       4.715   8.109 -20.047  1.00 92.12           N  
ATOM   1863  N   ILE A 232       9.898   1.865 -19.547  1.00 89.56           N  
ATOM   1864  CA  ILE A 232      11.273   1.411 -19.344  1.00 89.56           C  
ATOM   1865  C   ILE A 232      11.508   0.137 -20.156  1.00 89.56           C  
ATOM   1866  CB  ILE A 232      11.578   1.165 -17.859  1.00 89.56           C  
ATOM   1867  O   ILE A 232      12.562  -0.023 -20.766  1.00 89.56           O  
ATOM   1868  CG1 ILE A 232      11.523   2.484 -17.078  1.00 89.56           C  
ATOM   1869  CG2 ILE A 232      12.938   0.482 -17.688  1.00 89.56           C  
ATOM   1870  CD1 ILE A 232      11.703   2.322 -15.570  1.00 89.56           C  
ATOM   1871  N   ALA A 233      10.531  -0.755 -20.203  1.00 85.56           N  
ATOM   1872  CA  ALA A 233      10.609  -2.023 -20.922  1.00 85.56           C  
ATOM   1873  C   ALA A 233      10.672  -1.796 -22.438  1.00 85.56           C  
ATOM   1874  CB  ALA A 233       9.414  -2.910 -20.578  1.00 85.56           C  
ATOM   1875  O   ALA A 233      11.281  -2.584 -23.156  1.00 85.56           O  
ATOM   1876  N   GLN A 234      10.086  -0.719 -23.016  1.00 79.31           N  
ATOM   1877  CA  GLN A 234       9.953  -0.394 -24.422  1.00 79.31           C  
ATOM   1878  C   GLN A 234      11.203   0.308 -24.953  1.00 79.31           C  
ATOM   1879  CB  GLN A 234       8.719   0.480 -24.672  1.00 79.31           C  
ATOM   1880  O   GLN A 234      11.461   0.323 -26.156  1.00 79.31           O  
ATOM   1881  CG  GLN A 234       7.402  -0.229 -24.391  1.00 79.31           C  
ATOM   1882  CD  GLN A 234       6.211   0.707 -24.453  1.00 79.31           C  
ATOM   1883  NE2 GLN A 234       5.008   0.143 -24.391  1.00 79.31           N  
ATOM   1884  OE1 GLN A 234       6.367   1.928 -24.547  1.00 79.31           O  
ATOM   1885  N   GLY A 235      12.117   0.750 -24.094  1.00 66.06           N  
ATOM   1886  CA  GLY A 235      13.336   1.492 -24.391  1.00 66.06           C  
ATOM   1887  C   GLY A 235      14.602   0.700 -24.109  1.00 66.06           C  
ATOM   1888  O   GLY A 235      15.656   0.987 -24.672  1.00 66.06           O  
TER    1889      GLY A 235                                                      
ENDMDL                                                                          
END                                                                             
