# Supplementary material for: Rationally seeded computational protein design of ɑ-helical barrels
Source: Nat Chem Biol. 2024 Jun 20;20(8):991–9. doi: 10.1038/s41589-024-01642-0 (PMC11288890; doi:10.1038/s41589-024-01642-0)
Supplement: Supplementary file 3 — PDB and .mtz files used for making figure panels b–d and j–m. [file 41589_2024_1642_MOESM3_ESM.zip › KIA_RP_RSPD_NatChemBiol_data_Figure2/scapCC6_LLIA_panels_e-h/SAXS_panel_i/SAXS_scatter_scapCC6_LLIA_frame_508_denss_dmax_70_sx.dat]

REMARK 265 
REMARK 265 EXPERIMENT TYPE : X-RAY SOLUTION SCATTERING
REMARK 265 DATA ACQUISITION
REMARK 265
REMARK 265       DATA REDUCTION SOFTWARE : SCATTER (v )
REMARK 265               SOFTWARE AUTHOR : RP RAMBO
REMARK 265        DATA ANALYSIS SOFTWARE : SCATTER (v )
REMARK 265               SOFTWARE AUTHOR : RP RAMBO
REMARK 265
REMARK 265 EXPERIMENTAL INFO
REMARK 265  INFORMATION CAN BE ADDED BY DUPLICATING THE NOTE LINE BELOW
REMARK 265
REMARK 265  NOTE :  
REMARK 265
REMARK 265 EXPERIMENTAL DETAILS
REMARK 265 BUFFER COMPOSITION 
REMARK 265          TEMPERATURE (KELVIN) : 298
REMARK 265                            PH : X.X
REMARK 265                 SAMPLE BUFFER : XXX mM HEPES
REMARK 265                 SAMPLE BUFFER : XXX mM KCl
REMARK 265                 SAMPLE BUFFER : X mM TCEP
REMARK 265                 SAMPLE BUFFER : X mM KNitrate
REMARK 265
REMARK 265  DATASET MAY CONTAIN FEWER POINTS THAN ORIGINAL DATA : 230713_scapCC6_LLIA_frame_508 
REMARK 265  REFINEMENT OR MANUAL TRIMMING OF SCATTERING CURVE MAY PRODUCE FEWER DATA. 
REMARK 265  
REMARK 265 SAXS DERIVED PARAMETERS
REMARK 265
REMARK 265  RECI REFERS TO RECIPROCAL SPACE VALUES DERIVED FROM GUINIER ANALYSIS
REMARK 265  REAL REFERS TO REAL SPACE VALUES DERIVED FROM P(R)-DISTRIBUTION
REMARK 265                     REAL I(0) : 3.192E-02 
REMARK 265         REAL I(0) ERROR (+/-) : 0.000E+00 
REMARK 265                     RECI I(0) : 2.501E-02 
REMARK 265         RECI I(0) ERROR (+/-) : 1.667E-04 
REMARK 265            PERCENT DIFFERENCE : 24.300 
REMARK 265                       REAL Rg : 2.673E+01 (Angstroms)
REMARK 265           REAL Rg ERROR (+/-) : 0.000E+00 (Angstroms)
REMARK 265                       RECI Rg : 3.372E+01 (Angstroms)
REMARK 265           RECI Rg ERROR (+/-) : 1.240E+00 
REMARK 265            PERCENT DIFFERENCE : 14.860 
REMARK 265                        VOLUME : 0 (Angstroms^3) 
REMARK 265          POROD EXPONENT (P_E) : 0.000 
REMARK 265                      REAL <r> : 33.588 (Angstroms)
REMARK 265                          DMAX : 70.0 (Angstroms) 
REMARK 265   RESOLUTION LIMIT       QMAX : 2.652560E-01 (Angstroms^-1) 
REMARK 265   RESOLUTION LIMIT (d-SPACING): 23.7 (Angstroms) 
REMARK 265   RESOLUTION LIMIT  BIN WIDTH : 11.8 (Angstroms) 
REMARK 265    COLUMNS : q, I_OBS(q), error, I_CALC(q)
REMARK 265          q : defined in inverse Angstroms
1.14135E-02	2.57210E-02	1.91810E-03	7.02117E-03
1.15439E-02	2.25900E-02	1.86760E-03	7.27240E-03
1.16744E-02	2.30160E-02	1.83140E-03	7.51728E-03
1.18048E-02	2.38150E-02	1.76230E-03	7.75601E-03
1.19353E-02	2.21220E-02	1.74710E-03	7.98880E-03
1.20657E-02	2.41240E-02	1.72320E-03	8.21584E-03
1.21962E-02	2.06000E-02	1.65800E-03	8.43728E-03
1.23266E-02	2.62000E-02	1.69750E-03	8.65331E-03
1.24570E-02	2.32150E-02	1.64310E-03	8.86409E-03
1.25875E-02	2.46780E-02	1.60640E-03	9.06979E-03
1.27179E-02	2.48510E-02	1.57860E-03	9.27053E-03
1.28484E-02	2.27450E-02	1.53700E-03	9.46648E-03
1.29788E-02	2.22990E-02	1.51110E-03	9.65776E-03
1.31093E-02	2.48710E-02	1.48280E-03	9.84452E-03
1.32397E-02	2.33740E-02	1.47400E-03	1.00269E-02
1.33701E-02	2.32090E-02	1.45560E-03	1.02050E-02
1.35006E-02	2.53480E-02	1.45320E-03	1.03789E-02
1.36310E-02	2.26540E-02	1.41120E-03	1.05488E-02
1.37615E-02	2.34380E-02	1.41620E-03	1.07147E-02
1.38919E-02	2.26240E-02	1.36360E-03	1.08768E-02
1.40224E-02	2.37360E-02	1.37530E-03	1.10352E-02
1.41528E-02	2.50210E-02	1.36610E-03	1.11900E-02
1.42832E-02	2.37630E-02	1.34060E-03	1.13412E-02
1.44137E-02	2.42240E-02	1.35370E-03	1.14889E-02
1.45441E-02	2.30520E-02	1.32200E-03	1.16333E-02
1.46746E-02	2.43450E-02	1.30920E-03	1.17745E-02
1.48050E-02	2.08010E-02	1.27820E-03	1.19124E-02
1.49355E-02	2.20530E-02	1.27920E-03	1.20472E-02
1.50659E-02	2.43070E-02	1.28490E-03	1.21790E-02
1.51963E-02	2.31810E-02	1.26820E-03	1.23078E-02
1.53268E-02	2.33460E-02	1.25770E-03	1.24337E-02
1.54572E-02	2.17890E-02	1.23490E-03	1.25568E-02
1.55877E-02	2.40600E-02	1.23630E-03	1.26772E-02
1.57181E-02	2.47780E-02	1.24180E-03	1.27948E-02
1.58486E-02	2.44000E-02	1.21540E-03	1.29098E-02
1.59790E-02	2.24220E-02	1.20660E-03	1.30222E-02
1.61094E-02	2.10790E-02	1.18910E-03	1.31321E-02
1.62399E-02	2.13510E-02	1.17540E-03	1.32396E-02
1.63703E-02	2.33760E-02	1.18000E-03	1.33446E-02
1.65008E-02	2.11680E-02	1.16070E-03	1.34473E-02
1.66312E-02	2.17450E-02	1.15640E-03	1.35477E-02
1.67617E-02	2.18180E-02	1.14800E-03	1.36459E-02
1.68921E-02	2.47030E-02	1.15770E-03	1.37418E-02
1.70226E-02	2.22670E-02	1.13230E-03	1.38356E-02
1.71530E-02	2.02110E-02	1.11720E-03	1.39273E-02
1.72834E-02	2.25350E-02	1.11700E-03	1.40169E-02
1.74139E-02	2.37500E-02	1.12280E-03	1.41044E-02
1.75443E-02	2.37140E-02	1.11890E-03	1.41900E-02
1.76748E-02	2.31920E-02	1.09770E-03	1.42737E-02
1.78052E-02	2.10680E-02	1.08890E-03	1.43554E-02
1.79357E-02	2.21460E-02	1.08160E-03	1.44353E-02
1.80661E-02	2.17010E-02	1.07630E-03	1.45134E-02
1.81965E-02	2.18580E-02	1.07110E-03	1.45896E-02
1.83270E-02	2.17370E-02	1.05640E-03	1.46641E-02
1.84574E-02	2.05000E-02	1.04210E-03	1.47369E-02
1.85879E-02	2.39290E-02	1.06710E-03	1.48080E-02
1.87183E-02	2.18040E-02	1.04110E-03	1.48774E-02
1.88488E-02	2.40770E-02	1.06200E-03	1.49452E-02
1.89792E-02	2.41660E-02	1.04010E-03	1.50114E-02
1.91096E-02	2.30940E-02	1.03460E-03	1.50760E-02
1.92401E-02	2.16930E-02	1.02120E-03	1.51391E-02
1.93705E-02	2.35650E-02	1.02770E-03	1.52007E-02
1.95010E-02	2.14190E-02	1.00070E-03	1.52608E-02
1.96314E-02	2.05920E-02	9.94400E-04	1.53194E-02
1.97619E-02	2.10350E-02	9.87600E-04	1.53766E-02
1.98923E-02	2.08320E-02	9.85720E-04	1.54324E-02
2.00227E-02	2.13600E-02	9.84490E-04	1.54868E-02
2.01532E-02	2.07200E-02	9.78720E-04	1.55399E-02
2.02836E-02	2.06150E-02	9.69760E-04	1.55916E-02
2.04141E-02	1.97610E-02	9.51080E-04	1.56420E-02
2.05445E-02	2.16810E-02	9.62860E-04	1.56912E-02
2.06750E-02	2.19450E-02	9.61360E-04	1.57390E-02
2.08054E-02	1.96370E-02	9.46190E-04	1.57856E-02
2.09358E-02	2.04020E-02	9.46830E-04	1.58310E-02
2.10663E-02	2.12830E-02	9.47870E-04	1.58752E-02
2.11967E-02	2.14850E-02	9.42740E-04	1.59182E-02
2.13272E-02	2.15950E-02	9.42250E-04	1.59601E-02
2.14576E-02	2.04750E-02	9.27130E-04	1.60007E-02
2.15881E-02	2.36770E-02	9.50340E-04	1.60403E-02
2.17185E-02	2.02480E-02	9.13100E-04	1.60788E-02
2.18489E-02	2.18720E-02	9.32320E-04	1.61161E-02
2.19794E-02	2.12720E-02	9.18550E-04	1.61524E-02
2.21098E-02	2.14660E-02	9.14730E-04	1.61876E-02
2.22403E-02	1.96460E-02	8.95810E-04	1.62218E-02
2.23707E-02	2.10770E-02	9.10580E-04	1.62550E-02
2.25012E-02	2.31220E-02	9.12270E-04	1.62871E-02
2.26316E-02	2.02580E-02	8.92950E-04	1.63183E-02
2.27621E-02	2.08070E-02	8.88420E-04	1.63485E-02
2.28925E-02	1.86450E-02	8.76210E-04	1.63777E-02
2.30229E-02	2.03740E-02	8.83270E-04	1.64059E-02
2.31534E-02	2.07460E-02	8.81980E-04	1.64333E-02
2.32838E-02	1.99730E-02	8.67930E-04	1.64597E-02
2.34143E-02	1.98070E-02	8.67820E-04	1.64852E-02
2.35447E-02	1.97600E-02	8.63060E-04	1.65098E-02
2.36752E-02	1.97500E-02	8.64430E-04	1.65335E-02
2.38056E-02	1.78100E-02	8.36670E-04	1.65564E-02
2.39360E-02	1.94240E-02	8.60000E-04	1.65784E-02
2.40665E-02	2.01940E-02	8.55180E-04	1.65995E-02
2.41969E-02	1.90990E-02	8.40840E-04	1.66199E-02
2.43274E-02	1.98670E-02	8.43440E-04	1.66394E-02
2.44578E-02	1.97430E-02	8.43610E-04	1.66581E-02
2.45883E-02	1.89790E-02	8.31470E-04	1.66760E-02
2.47187E-02	2.01710E-02	8.36210E-04	1.66931E-02
2.48491E-02	1.92420E-02	8.25630E-04	1.67094E-02
2.49796E-02	2.02630E-02	8.31420E-04	1.67250E-02
2.51100E-02	2.14240E-02	8.37510E-04	1.67398E-02
2.52405E-02	1.86160E-02	8.14040E-04	1.67539E-02
2.53709E-02	1.96220E-02	8.17050E-04	1.67673E-02
2.55014E-02	2.02180E-02	8.18860E-04	1.67799E-02
2.56318E-02	1.91060E-02	8.14430E-04	1.67918E-02
2.57622E-02	2.06580E-02	8.11320E-04	1.68030E-02
2.58927E-02	2.00720E-02	8.13500E-04	1.68136E-02
2.60231E-02	1.94630E-02	8.04440E-04	1.68234E-02
2.61536E-02	2.00270E-02	8.10130E-04	1.68326E-02
2.62840E-02	1.73870E-02	7.77510E-04	1.68411E-02
2.64145E-02	1.87390E-02	7.92370E-04	1.68489E-02
2.65449E-02	1.92530E-02	7.90070E-04	1.68561E-02
2.66754E-02	1.86490E-02	7.91020E-04	1.68626E-02
2.68058E-02	1.97150E-02	7.88090E-04	1.68685E-02
2.69362E-02	1.74900E-02	7.71890E-04	1.68738E-02
2.70667E-02	1.98450E-02	7.83290E-04	1.68785E-02
2.71971E-02	1.98580E-02	7.87160E-04	1.68826E-02
2.73276E-02	1.78720E-02	7.68220E-04	1.68861E-02
2.74580E-02	1.80030E-02	7.66120E-04	1.68889E-02
2.75885E-02	1.72500E-02	7.58890E-04	1.68912E-02
2.77189E-02	1.92510E-02	7.73700E-04	1.68930E-02
2.78493E-02	2.00280E-02	7.65350E-04	1.68941E-02
2.79798E-02	1.84340E-02	7.62250E-04	1.68947E-02
2.81102E-02	1.76580E-02	7.51170E-04	1.68947E-02
2.82407E-02	1.99350E-02	7.66140E-04	1.68942E-02
2.83711E-02	1.89090E-02	7.53390E-04	1.68932E-02
2.85016E-02	1.74560E-02	7.47620E-04	1.68916E-02
2.86320E-02	1.90240E-02	7.49430E-04	1.68895E-02
2.87624E-02	1.79620E-02	7.47530E-04	1.68868E-02
2.88929E-02	1.76100E-02	7.43500E-04	1.68837E-02
2.90233E-02	1.66870E-02	7.30210E-04	1.68800E-02
2.91538E-02	1.79730E-02	7.33250E-04	1.68758E-02
2.92842E-02	1.86860E-02	7.39650E-04	1.68712E-02
2.94147E-02	1.67440E-02	7.24320E-04	1.68660E-02
2.95451E-02	1.76580E-02	7.29230E-04	1.68604E-02
2.96755E-02	1.82870E-02	7.32030E-04	1.68543E-02
2.98060E-02	1.78120E-02	7.25910E-04	1.68477E-02
2.99364E-02	1.62410E-02	7.13420E-04	1.68407E-02
3.00669E-02	1.81800E-02	7.20270E-04	1.68332E-02
3.01973E-02	1.69990E-02	7.15280E-04	1.68252E-02
3.03278E-02	1.79210E-02	7.17880E-04	1.68168E-02
3.04582E-02	1.76790E-02	7.18600E-04	1.68079E-02
3.05886E-02	1.69020E-02	7.08470E-04	1.67987E-02
3.07191E-02	1.71140E-02	7.08380E-04	1.67889E-02
3.08495E-02	1.73840E-02	7.06650E-04	1.67788E-02
3.09800E-02	1.77720E-02	7.13850E-04	1.67682E-02
3.11104E-02	1.76630E-02	7.01880E-04	1.67572E-02
3.12409E-02	1.77080E-02	7.06120E-04	1.67458E-02
3.13713E-02	1.72460E-02	6.99800E-04	1.67340E-02
3.15018E-02	1.67830E-02	6.96050E-04	1.67218E-02
3.16322E-02	1.66690E-02	6.91030E-04	1.67092E-02
3.17626E-02	1.72460E-02	6.98650E-04	1.66962E-02
3.18931E-02	1.78390E-02	6.92940E-04	1.66828E-02
3.20235E-02	1.68330E-02	6.94330E-04	1.66690E-02
3.21540E-02	1.66090E-02	6.83850E-04	1.66549E-02
3.22844E-02	1.69340E-02	6.86460E-04	1.66404E-02
3.24149E-02	1.76050E-02	6.88090E-04	1.66255E-02
3.25453E-02	1.58760E-02	6.78630E-04	1.66102E-02
3.26757E-02	1.64110E-02	6.76230E-04	1.65946E-02
3.28062E-02	1.55010E-02	6.69700E-04	1.65786E-02
3.29366E-02	1.65710E-02	6.72170E-04	1.65623E-02
3.30671E-02	1.67040E-02	6.76490E-04	1.65456E-02
3.31975E-02	1.62680E-02	6.65200E-04	1.65286E-02
3.33280E-02	1.66580E-02	6.75080E-04	1.65113E-02
3.34584E-02	1.56580E-02	6.61520E-04	1.64936E-02
3.35888E-02	1.69590E-02	6.69570E-04	1.64756E-02
3.37193E-02	1.62050E-02	6.62780E-04	1.64572E-02
3.38497E-02	1.50980E-02	6.57820E-04	1.64386E-02
3.39802E-02	1.62430E-02	6.59910E-04	1.64196E-02
3.41106E-02	1.60070E-02	6.60570E-04	1.64003E-02
3.42411E-02	1.66960E-02	6.62020E-04	1.63806E-02
3.43715E-02	1.63750E-02	6.66890E-04	1.63607E-02
3.45019E-02	1.52570E-02	6.59210E-04	1.63405E-02
3.46324E-02	1.66240E-02	6.82730E-04	1.63200E-02
3.47628E-02	1.48390E-02	6.74160E-04	1.62992E-02
3.48933E-02	1.71230E-02	6.88760E-04	1.62780E-02
3.50237E-02	1.47300E-02	6.77030E-04	1.62566E-02
3.51542E-02	1.47330E-02	6.80300E-04	1.62350E-02
3.52846E-02	1.58960E-02	6.90240E-04	1.62130E-02
3.54150E-02	1.63300E-02	6.95800E-04	1.61907E-02
3.55455E-02	1.51660E-02	6.88000E-04	1.61682E-02
3.56759E-02	1.61250E-02	6.94190E-04	1.61454E-02
3.58064E-02	1.59450E-02	6.97560E-04	1.61224E-02
3.59368E-02	1.50200E-02	6.87550E-04	1.60990E-02
3.60673E-02	1.51370E-02	6.95000E-04	1.60754E-02
3.61977E-02	1.53390E-02	6.92190E-04	1.60516E-02
3.63281E-02	1.47820E-02	6.94610E-04	1.60275E-02
3.64586E-02	1.58170E-02	6.99110E-04	1.60031E-02
3.65890E-02	1.47120E-02	6.92950E-04	1.59785E-02
3.67195E-02	1.54210E-02	7.01420E-04	1.59537E-02
3.68499E-02	1.50740E-02	7.04150E-04	1.59286E-02
3.69804E-02	1.47000E-02	6.94230E-04	1.59033E-02
3.71108E-02	1.39650E-02	6.97410E-04	1.58777E-02
3.72413E-02	1.46660E-02	6.96980E-04	1.58519E-02
3.73717E-02	1.60210E-02	7.12800E-04	1.58259E-02
3.75021E-02	1.48840E-02	7.05350E-04	1.57996E-02
3.76326E-02	1.43120E-02	7.03080E-04	1.57732E-02
3.77630E-02	1.60950E-02	7.09370E-04	1.57465E-02
3.78935E-02	1.55260E-02	7.13630E-04	1.57196E-02
3.80239E-02	1.56600E-02	7.09480E-04	1.56924E-02
3.81544E-02	1.45280E-02	7.09520E-04	1.56651E-02
3.82848E-02	1.45010E-02	7.05630E-04	1.56375E-02
3.84152E-02	1.45010E-02	7.10260E-04	1.56098E-02
3.85457E-02	1.37090E-02	7.03730E-04	1.55818E-02
3.86761E-02	1.45610E-02	7.08170E-04	1.55536E-02
3.88066E-02	1.35660E-02	7.04840E-04	1.55253E-02
3.89370E-02	1.43480E-02	7.11430E-04	1.54967E-02
3.90675E-02	1.45560E-02	7.10280E-04	1.54680E-02
3.91979E-02	1.49110E-02	7.18820E-04	1.54390E-02
3.93283E-02	1.35390E-02	7.05680E-04	1.54099E-02
3.94588E-02	1.38180E-02	7.07110E-04	1.53806E-02
3.95892E-02	1.37710E-02	6.99230E-04	1.53511E-02
3.97197E-02	1.43300E-02	6.94900E-04	1.53214E-02
3.98501E-02	1.43880E-02	6.90690E-04	1.52916E-02
3.99806E-02	1.42880E-02	6.91450E-04	1.52615E-02
4.01110E-02	1.54500E-02	6.96710E-04	1.52313E-02
4.02414E-02	1.29620E-02	6.78470E-04	1.52010E-02
4.03719E-02	1.45910E-02	6.86190E-04	1.51704E-02
4.05023E-02	1.42390E-02	6.79610E-04	1.51397E-02
4.06328E-02	1.45530E-02	6.83380E-04	1.51088E-02
4.07632E-02	1.34710E-02	6.70570E-04	1.50778E-02
4.08937E-02	1.25990E-02	6.66380E-04	1.50466E-02
4.10241E-02	1.35500E-02	6.68040E-04	1.50153E-02
4.11545E-02	1.31270E-02	6.69780E-04	1.49838E-02
4.12850E-02	1.35580E-02	6.66650E-04	1.49522E-02
4.14154E-02	1.20980E-02	6.56810E-04	1.49204E-02
4.15459E-02	1.41700E-02	6.66390E-04	1.48884E-02
4.16763E-02	1.26160E-02	6.62080E-04	1.48564E-02
4.18068E-02	1.37600E-02	6.62210E-04	1.48242E-02
4.19372E-02	1.42360E-02	6.69240E-04	1.47918E-02
4.20677E-02	1.24840E-02	6.50380E-04	1.47593E-02
4.21981E-02	1.24920E-02	6.54970E-04	1.47267E-02
4.23285E-02	1.37110E-02	6.60870E-04	1.46939E-02
4.24590E-02	1.20000E-02	6.53980E-04	1.46610E-02
4.25894E-02	1.33430E-02	6.51500E-04	1.46280E-02
4.27199E-02	1.33950E-02	6.55760E-04	1.45948E-02
4.28503E-02	1.31910E-02	6.50420E-04	1.45616E-02
4.29808E-02	1.22740E-02	6.44640E-04	1.45282E-02
4.31112E-02	1.24000E-02	6.40930E-04	1.44947E-02
4.32416E-02	1.19130E-02	6.44230E-04	1.44610E-02
4.33721E-02	1.31330E-02	6.48420E-04	1.44273E-02
4.35025E-02	1.29150E-02	6.43960E-04	1.43934E-02
4.36330E-02	1.37190E-02	6.48630E-04	1.43595E-02
4.37634E-02	1.25250E-02	6.41650E-04	1.43254E-02
4.38939E-02	1.44630E-02	6.50890E-04	1.42912E-02
4.40243E-02	1.30350E-02	6.43670E-04	1.42569E-02
4.41547E-02	1.37270E-02	6.44970E-04	1.42225E-02
4.42852E-02	1.33350E-02	6.42200E-04	1.41880E-02
4.44156E-02	1.38540E-02	6.48000E-04	1.41534E-02
4.45461E-02	1.26220E-02	6.33130E-04	1.41187E-02
4.46765E-02	1.37530E-02	6.41910E-04	1.40840E-02
4.48070E-02	1.24070E-02	6.33650E-04	1.40491E-02
4.49374E-02	1.31680E-02	6.39290E-04	1.40141E-02
4.50678E-02	1.31230E-02	6.36840E-04	1.39790E-02
4.51983E-02	1.27170E-02	6.32560E-04	1.39439E-02
4.53287E-02	1.17260E-02	6.28520E-04	1.39087E-02
4.54592E-02	1.23100E-02	6.28820E-04	1.38733E-02
4.55896E-02	1.15440E-02	6.23180E-04	1.38379E-02
4.57201E-02	1.31570E-02	6.33580E-04	1.38024E-02
4.58505E-02	1.24800E-02	6.23340E-04	1.37669E-02
4.59809E-02	1.25750E-02	6.29240E-04	1.37312E-02
4.61114E-02	1.25130E-02	6.27830E-04	1.36955E-02
4.62418E-02	1.29130E-02	6.29390E-04	1.36597E-02
4.63723E-02	1.24010E-02	6.29710E-04	1.36239E-02
4.65027E-02	1.20550E-02	6.33300E-04	1.35880E-02
4.66332E-02	1.13500E-02	6.31180E-04	1.35520E-02
4.67636E-02	1.27420E-02	6.43270E-04	1.35159E-02
4.68941E-02	1.34080E-02	6.51000E-04	1.34798E-02
4.70245E-02	1.18890E-02	6.45850E-04	1.34436E-02
4.71549E-02	1.22100E-02	6.47840E-04	1.34073E-02
4.72854E-02	1.16270E-02	6.45830E-04	1.33710E-02
4.74158E-02	1.17800E-02	6.40750E-04	1.33346E-02
4.75463E-02	1.16780E-02	6.51120E-04	1.32982E-02
4.76767E-02	1.29190E-02	6.58050E-04	1.32617E-02
4.78072E-02	1.11070E-02	6.49620E-04	1.32252E-02
4.79376E-02	1.14450E-02	6.47530E-04	1.31886E-02
4.80680E-02	1.10840E-02	6.48030E-04	1.31520E-02
4.81985E-02	1.23830E-02	6.57070E-04	1.31153E-02
4.83289E-02	1.18290E-02	6.55100E-04	1.30786E-02
4.84594E-02	1.07750E-02	6.51100E-04	1.30418E-02
4.85898E-02	1.11980E-02	6.50730E-04	1.30050E-02
4.87203E-02	1.15390E-02	6.57210E-04	1.29681E-02
4.88507E-02	1.26520E-02	6.63840E-04	1.29312E-02
4.89811E-02	1.08410E-02	6.53290E-04	1.28943E-02
4.91116E-02	1.12010E-02	6.57540E-04	1.28573E-02
4.92420E-02	1.09560E-02	6.55420E-04	1.28203E-02
4.93725E-02	1.15930E-02	6.62170E-04	1.27832E-02
4.95029E-02	1.11960E-02	6.57850E-04	1.27461E-02
4.96334E-02	1.10790E-02	6.57550E-04	1.27090E-02
4.97638E-02	1.10900E-02	6.58510E-04	1.26719E-02
4.98942E-02	1.09370E-02	6.58160E-04	1.26347E-02
5.00247E-02	1.09290E-02	6.58870E-04	1.25975E-02
5.01551E-02	1.13270E-02	6.58860E-04	1.25603E-02
5.02856E-02	1.08560E-02	6.59940E-04	1.25230E-02
5.04160E-02	1.18200E-02	6.64000E-04	1.24858E-02
5.05465E-02	1.01480E-02	6.55170E-04	1.24485E-02
5.06769E-02	1.08630E-02	6.58720E-04	1.24112E-02
5.08073E-02	1.15940E-02	6.66810E-04	1.23738E-02
5.09378E-02	1.07870E-02	6.58150E-04	1.23365E-02
5.10682E-02	1.15510E-02	6.66990E-04	1.22991E-02
5.11987E-02	1.11700E-02	6.62940E-04	1.22617E-02
5.13291E-02	1.00240E-02	6.58450E-04	1.22243E-02
5.14596E-02	1.05500E-02	6.59740E-04	1.21869E-02
5.15900E-02	1.01920E-02	6.59280E-04	1.21495E-02
5.17205E-02	1.15830E-02	6.67380E-04	1.21121E-02
5.18509E-02	1.05890E-02	6.62210E-04	1.20747E-02
5.19813E-02	1.06580E-02	6.60560E-04	1.20372E-02
5.21118E-02	1.10360E-02	6.68120E-04	1.19998E-02
5.22422E-02	1.05830E-02	6.62390E-04	1.19623E-02
5.23727E-02	1.11010E-02	6.70110E-04	1.19249E-02
5.25031E-02	1.07820E-02	6.65870E-04	1.18874E-02
5.26336E-02	1.17100E-02	6.70820E-04	1.18500E-02
5.27640E-02	1.16280E-02	6.72580E-04	1.18125E-02
5.28944E-02	9.91770E-03	6.61830E-04	1.17751E-02
5.30249E-02	1.10760E-02	6.67410E-04	1.17376E-02
5.31553E-02	1.17850E-02	6.76040E-04	1.17002E-02
5.32858E-02	1.02370E-02	6.61670E-04	1.16628E-02
5.34162E-02	9.79240E-03	6.60210E-04	1.16253E-02
5.35467E-02	1.12290E-02	6.73370E-04	1.15879E-02
5.36771E-02	1.04780E-02	6.65090E-04	1.15505E-02
5.38075E-02	1.02460E-02	6.62970E-04	1.15131E-02
5.39380E-02	1.01950E-02	6.66570E-04	1.14757E-02
5.40684E-02	9.83020E-03	6.61000E-04	1.14383E-02
5.41989E-02	1.03130E-02	6.64060E-04	1.14010E-02
5.43293E-02	1.05490E-02	6.71180E-04	1.13636E-02
5.44598E-02	1.10160E-02	6.73030E-04	1.13263E-02
5.45902E-02	9.25980E-03	6.59530E-04	1.12890E-02
5.47206E-02	1.10290E-02	6.71160E-04	1.12517E-02
5.48511E-02	1.07560E-02	6.71730E-04	1.12144E-02
5.49815E-02	9.95330E-03	6.64780E-04	1.11771E-02
5.51120E-02	1.04650E-02	6.72410E-04	1.11399E-02
5.52424E-02	1.04520E-02	6.68640E-04	1.11027E-02
5.53729E-02	9.65640E-03	6.64880E-04	1.10655E-02
5.55033E-02	9.78330E-03	6.63400E-04	1.10283E-02
5.56337E-02	1.14230E-02	6.75060E-04	1.09912E-02
5.57642E-02	1.01850E-02	6.68040E-04	1.09541E-02
5.58946E-02	9.79370E-03	6.68520E-04	1.09170E-02
5.60251E-02	9.96110E-03	6.63700E-04	1.08800E-02
5.61555E-02	8.55760E-03	6.61440E-04	1.08429E-02
5.62860E-02	9.73570E-03	6.62900E-04	1.08060E-02
5.64164E-02	9.14850E-03	6.62410E-04	1.07690E-02
5.65469E-02	9.66790E-03	6.68740E-04	1.07321E-02
5.66773E-02	1.03430E-02	6.69470E-04	1.06952E-02
5.68077E-02	8.95670E-03	6.62410E-04	1.06583E-02
5.69382E-02	9.21680E-03	6.62670E-04	1.06215E-02
5.70686E-02	9.46650E-03	6.63900E-04	1.05847E-02
5.71991E-02	9.01140E-03	6.65990E-04	1.05480E-02
5.73295E-02	9.66910E-03	6.66100E-04	1.05113E-02
5.74600E-02	9.59720E-03	6.65330E-04	1.04746E-02
5.75904E-02	9.46550E-03	6.64940E-04	1.04380E-02
5.77208E-02	8.59510E-03	6.62330E-04	1.04014E-02
5.78513E-02	9.96810E-03	6.69560E-04	1.03649E-02
5.79817E-02	1.01260E-02	6.67710E-04	1.03284E-02
5.81122E-02	8.83890E-03	6.56400E-04	1.02919E-02
5.82426E-02	8.86250E-03	6.57140E-04	1.02555E-02
5.83731E-02	9.43610E-03	6.61590E-04	1.02192E-02
5.85035E-02	1.03610E-02	6.64840E-04	1.01828E-02
5.86339E-02	1.00370E-02	6.64750E-04	1.01466E-02
5.87644E-02	9.54830E-03	6.55920E-04	1.01104E-02
5.88948E-02	9.48500E-03	6.59450E-04	1.00742E-02
5.90253E-02	9.95280E-03	6.58990E-04	1.00381E-02
5.91557E-02	9.32500E-03	6.54730E-04	1.00020E-02
5.92862E-02	9.07260E-03	6.52830E-04	9.96599E-03
5.94166E-02	8.36340E-03	6.46710E-04	9.93003E-03
5.95470E-02	8.97610E-03	6.50270E-04	9.89413E-03
5.96775E-02	8.72940E-03	6.47450E-04	9.85827E-03
5.98079E-02	8.97960E-03	6.44940E-04	9.82248E-03
5.99384E-02	8.78980E-03	6.50900E-04	9.78674E-03
6.00688E-02	9.13340E-03	6.44970E-04	9.75106E-03
6.01993E-02	8.02130E-03	6.40420E-04	9.71543E-03
6.03297E-02	9.12200E-03	6.43480E-04	9.67986E-03
6.04601E-02	8.66810E-03	6.43590E-04	9.64436E-03
6.05906E-02	8.16500E-03	6.34350E-04	9.60891E-03
6.07210E-02	8.57720E-03	6.36370E-04	9.57352E-03
6.08515E-02	9.76040E-03	6.46060E-04	9.53820E-03
6.09819E-02	7.73960E-03	6.35510E-04	9.50293E-03
6.11124E-02	9.43360E-03	6.40380E-04	9.46774E-03
6.12428E-02	9.31950E-03	6.43110E-04	9.43260E-03
6.13732E-02	9.25270E-03	6.42220E-04	9.39753E-03
6.15037E-02	8.80610E-03	6.36680E-04	9.36252E-03
6.16341E-02	9.14950E-03	6.39040E-04	9.32758E-03
6.17646E-02	8.72770E-03	6.38670E-04	9.29271E-03
6.18950E-02	8.80270E-03	6.34300E-04	9.25790E-03
6.20255E-02	9.96620E-03	6.47520E-04	9.22316E-03
6.21559E-02	8.09540E-03	6.28150E-04	9.18849E-03
6.22864E-02	8.34130E-03	6.31660E-04	9.15389E-03
6.24168E-02	7.81580E-03	6.28880E-04	9.11936E-03
6.25472E-02	8.92340E-03	6.34260E-04	9.08490E-03
6.26777E-02	7.99630E-03	6.29580E-04	9.05051E-03
6.28081E-02	8.16340E-03	6.28580E-04	9.01619E-03
6.29386E-02	7.73890E-03	6.26450E-04	8.98194E-03
6.30690E-02	7.92390E-03	6.28200E-04	8.94777E-03
6.31995E-02	7.68110E-03	6.23620E-04	8.91367E-03
6.33299E-02	8.68290E-03	6.29680E-04	8.87965E-03
6.34603E-02	9.79880E-03	6.39940E-04	8.84570E-03
6.35908E-02	6.93350E-03	6.18240E-04	8.81182E-03
6.37212E-02	6.83770E-03	6.17950E-04	8.77802E-03
6.38517E-02	7.70800E-03	6.24560E-04	8.74430E-03
6.39821E-02	8.75790E-03	6.28450E-04	8.71066E-03
6.41126E-02	8.92470E-03	6.31980E-04	8.67709E-03
6.42430E-02	8.50350E-03	6.25900E-04	8.64360E-03
6.43734E-02	8.37140E-03	6.24310E-04	8.61019E-03
6.45039E-02	8.38590E-03	6.27580E-04	8.57686E-03
6.46343E-02	6.99360E-03	6.16340E-04	8.54361E-03
6.47648E-02	7.82230E-03	6.25140E-04	8.51044E-03
6.48952E-02	7.60420E-03	6.17800E-04	8.47735E-03
6.50257E-02	8.65960E-03	6.28330E-04	8.44434E-03
6.51561E-02	7.14390E-03	6.13960E-04	8.41141E-03
6.52865E-02	7.97460E-03	6.20550E-04	8.37857E-03
6.54170E-02	6.91480E-03	6.16230E-04	8.34581E-03
6.55474E-02	8.01650E-03	6.20640E-04	8.31313E-03
6.56779E-02	7.19160E-03	6.12760E-04	8.28054E-03
6.58083E-02	7.30340E-03	6.17770E-04	8.24803E-03
6.59388E-02	7.66190E-03	6.16740E-04	8.21560E-03
6.60692E-02	7.06180E-03	6.14090E-04	8.18326E-03
6.61996E-02	8.57940E-03	6.20500E-04	8.15101E-03
6.63301E-02	7.56230E-03	6.14410E-04	8.11884E-03
6.64605E-02	6.44370E-03	6.09210E-04	8.08676E-03
6.65910E-02	7.99340E-03	6.18500E-04	8.05477E-03
6.67214E-02	6.59770E-03	6.09820E-04	8.02287E-03
6.68519E-02	7.33580E-03	6.10840E-04	7.99105E-03
6.69823E-02	8.11150E-03	6.16210E-04	7.95932E-03
6.71128E-02	7.50320E-03	6.16360E-04	7.92768E-03
6.72432E-02	6.86960E-03	6.05150E-04	7.89613E-03
6.73736E-02	8.01760E-03	6.17460E-04	7.86466E-03
6.75041E-02	7.17540E-03	6.11310E-04	7.83329E-03
6.76345E-02	7.21170E-03	6.07580E-04	7.80201E-03
6.77650E-02	6.57290E-03	6.05710E-04	7.77082E-03
6.78954E-02	8.21400E-03	6.17890E-04	7.73972E-03
6.80259E-02	7.61670E-03	6.09960E-04	7.70871E-03
6.81563E-02	6.55890E-03	6.05690E-04	7.67780E-03
6.82867E-02	6.21250E-03	5.98080E-04	7.64697E-03
6.84172E-02	7.00300E-03	6.04900E-04	7.61624E-03
6.85476E-02	6.85370E-03	6.06210E-04	7.58560E-03
6.86781E-02	7.58040E-03	6.05620E-04	7.55506E-03
6.88085E-02	7.00370E-03	6.08790E-04	7.52461E-03
6.89390E-02	7.22360E-03	6.03820E-04	7.49425E-03
6.90694E-02	6.92080E-03	5.99840E-04	7.46398E-03
6.91998E-02	6.48580E-03	6.03850E-04	7.43382E-03
6.93303E-02	7.11150E-03	6.03080E-04	7.40374E-03
6.94607E-02	7.58040E-03	6.05670E-04	7.37376E-03
6.95912E-02	8.12310E-03	6.11380E-04	7.34388E-03
6.97216E-02	7.32250E-03	6.02750E-04	7.31409E-03
6.98521E-02	7.08290E-03	6.05150E-04	7.28440E-03
6.99825E-02	7.44130E-03	6.02320E-04	7.25480E-03
7.01129E-02	7.32460E-03	6.04860E-04	7.22530E-03
7.02434E-02	7.64190E-03	6.09110E-04	7.19590E-03
7.03738E-02	6.59660E-03	5.98440E-04	7.16660E-03
7.05043E-02	7.47730E-03	6.01470E-04	7.13739E-03
7.06347E-02	6.62990E-03	6.00640E-04	7.10828E-03
7.07652E-02	6.70440E-03	5.94650E-04	7.07926E-03
7.08956E-02	6.71920E-03	5.99430E-04	7.05035E-03
7.10260E-02	7.19800E-03	5.98200E-04	7.02153E-03
7.11565E-02	7.16550E-03	5.99980E-04	6.99281E-03
7.12869E-02	7.71300E-03	6.05230E-04	6.96420E-03
7.14174E-02	5.93010E-03	5.88230E-04	6.93568E-03
7.15478E-02	7.03840E-03	5.95420E-04	6.90725E-03
7.16783E-02	6.22700E-03	5.94760E-04	6.87893E-03
7.18087E-02	7.32700E-03	5.97320E-04	6.85071E-03
7.19392E-02	7.91710E-03	6.05440E-04	6.82259E-03
7.20696E-02	5.25630E-03	5.82290E-04	6.79456E-03
7.22000E-02	6.39640E-03	5.91060E-04	6.76664E-03
7.23305E-02	5.57530E-03	5.88200E-04	6.73882E-03
7.24609E-02	6.97190E-03	5.95330E-04	6.71110E-03
7.25914E-02	6.52300E-03	5.92790E-04	6.68348E-03
7.27218E-02	7.60600E-03	5.96590E-04	6.65596E-03
7.28523E-02	7.36440E-03	6.00760E-04	6.62854E-03
7.29827E-02	7.52190E-03	5.99350E-04	6.60122E-03
7.31131E-02	6.98800E-03	5.93300E-04	6.57400E-03
7.32436E-02	7.47440E-03	5.98510E-04	6.54688E-03
7.33740E-02	7.42680E-03	5.97480E-04	6.51987E-03
7.35045E-02	6.64090E-03	5.86650E-04	6.49296E-03
7.36349E-02	7.11240E-03	5.94450E-04	6.46614E-03
7.37654E-02	5.88180E-03	5.81970E-04	6.43943E-03
7.38958E-02	6.50600E-03	5.89550E-04	6.41283E-03
7.40262E-02	6.46460E-03	5.90710E-04	6.38632E-03
7.41567E-02	6.10270E-03	5.82650E-04	6.35992E-03
7.42871E-02	7.27570E-03	5.91470E-04	6.33362E-03
7.44176E-02	6.32070E-03	5.90420E-04	6.30742E-03
7.45480E-02	6.61410E-03	5.85420E-04	6.28132E-03
7.46785E-02	4.80860E-03	5.76570E-04	6.25533E-03
7.48089E-02	6.12650E-03	5.80820E-04	6.22943E-03
7.49393E-02	5.27730E-03	5.76650E-04	6.20365E-03
7.50698E-02	6.11760E-03	5.85230E-04	6.17796E-03
7.52002E-02	5.55040E-03	5.76210E-04	6.15238E-03
7.53307E-02	5.90810E-03	5.83780E-04	6.12689E-03
7.54611E-02	5.79470E-03	5.84200E-04	6.10152E-03
7.55916E-02	6.45480E-03	5.80940E-04	6.07624E-03
7.57220E-02	6.57730E-03	5.85390E-04	6.05107E-03
7.58524E-02	6.41310E-03	5.79850E-04	6.02600E-03
7.59829E-02	6.08550E-03	5.82870E-04	6.00103E-03
7.61133E-02	6.72420E-03	5.86760E-04	5.97617E-03
7.62438E-02	5.64710E-03	5.73860E-04	5.95141E-03
7.63742E-02	6.02860E-03	5.78850E-04	5.92675E-03
7.65047E-02	6.56020E-03	5.84350E-04	5.90220E-03
7.66351E-02	6.17120E-03	5.76570E-04	5.87775E-03
7.67656E-02	6.09550E-03	5.78760E-04	5.85340E-03
7.68960E-02	4.31930E-03	5.64920E-04	5.82916E-03
7.70264E-02	6.95720E-03	5.82120E-04	5.80501E-03
7.71569E-02	5.56150E-03	5.75050E-04	5.78098E-03
7.72873E-02	5.36240E-03	5.69970E-04	5.75704E-03
7.74178E-02	4.31970E-03	5.65720E-04	5.73321E-03
7.75482E-02	6.29330E-03	5.79340E-04	5.70948E-03
7.76787E-02	6.57270E-03	5.79700E-04	5.68585E-03
7.78091E-02	4.95190E-03	5.68830E-04	5.66233E-03
7.79395E-02	5.42680E-03	5.70560E-04	5.63891E-03
7.80700E-02	6.29080E-03	5.78300E-04	5.61559E-03
7.82004E-02	6.76110E-03	5.83370E-04	5.59237E-03
7.83309E-02	6.19360E-03	5.73530E-04	5.56926E-03
7.84613E-02	5.89240E-03	5.71810E-04	5.54625E-03
7.85918E-02	6.30450E-03	5.75220E-04	5.52334E-03
7.87222E-02	6.63600E-03	5.78060E-04	5.50054E-03
7.88526E-02	6.29600E-03	5.72920E-04	5.47783E-03
7.89831E-02	6.80310E-03	5.76940E-04	5.45523E-03
7.91135E-02	5.95370E-03	5.71470E-04	5.43274E-03
7.92440E-02	6.51720E-03	5.78090E-04	5.41034E-03
7.93744E-02	4.63560E-03	5.61790E-04	5.38805E-03
7.95049E-02	5.20110E-03	5.65950E-04	5.36586E-03
7.96353E-02	5.58790E-03	5.66130E-04	5.34377E-03
7.97657E-02	6.01700E-03	5.72890E-04	5.32178E-03
7.98962E-02	6.77470E-03	5.76120E-04	5.29990E-03
8.00266E-02	5.51390E-03	5.66010E-04	5.27811E-03
8.01571E-02	4.91040E-03	5.62350E-04	5.25643E-03
8.02875E-02	5.73970E-03	5.72530E-04	5.23485E-03
8.04180E-02	4.48360E-03	5.57450E-04	5.21337E-03
8.05484E-02	6.33530E-03	5.75350E-04	5.19199E-03
8.06788E-02	6.30440E-03	5.67760E-04	5.17071E-03
8.08093E-02	5.53240E-03	5.64540E-04	5.14954E-03
8.09397E-02	5.11740E-03	5.63480E-04	5.12846E-03
8.10702E-02	5.39790E-03	5.63280E-04	5.10749E-03
8.12006E-02	5.59870E-03	5.65310E-04	5.08661E-03
8.13311E-02	4.32160E-03	5.58520E-04	5.06584E-03
8.14615E-02	5.23510E-03	5.58060E-04	5.04516E-03
8.15920E-02	5.96600E-03	5.68890E-04	5.02459E-03
8.17224E-02	5.58920E-03	5.59620E-04	5.00412E-03
8.18528E-02	5.05410E-03	5.60140E-04	4.98374E-03
8.19833E-02	4.36200E-03	5.56880E-04	4.96347E-03
8.21137E-02	5.35840E-03	5.58540E-04	4.94329E-03
8.22442E-02	3.48040E-03	5.48940E-04	4.92322E-03
8.23746E-02	5.15500E-03	5.58160E-04	4.90324E-03
8.25051E-02	5.31690E-03	5.59880E-04	4.88336E-03
8.26355E-02	4.79530E-03	5.58340E-04	4.86358E-03
8.27659E-02	5.64530E-03	5.61640E-04	4.84390E-03
8.28964E-02	4.89930E-03	5.55410E-04	4.82432E-03
8.30268E-02	5.84630E-03	5.65240E-04	4.80483E-03
8.31573E-02	6.56160E-03	5.64260E-04	4.78545E-03
8.32877E-02	5.70520E-03	5.62790E-04	4.76616E-03
8.34182E-02	5.17640E-03	5.58340E-04	4.74697E-03
8.35486E-02	5.69800E-03	5.60600E-04	4.72788E-03
8.36790E-02	4.60650E-03	5.51390E-04	4.70888E-03
8.38095E-02	5.37780E-03	5.53230E-04	4.68998E-03
8.39399E-02	5.12870E-03	5.57800E-04	4.67118E-03
8.40704E-02	5.21200E-03	5.58360E-04	4.65247E-03
8.42008E-02	5.18080E-03	5.52650E-04	4.63386E-03
8.43313E-02	5.95730E-03	5.62490E-04	4.61535E-03
8.44617E-02	3.75610E-03	5.47630E-04	4.59693E-03
8.45921E-02	4.87660E-03	5.50160E-04	4.57860E-03
8.47226E-02	4.66660E-03	5.51430E-04	4.56038E-03
8.48530E-02	4.32490E-03	5.47860E-04	4.54225E-03
8.49835E-02	5.36970E-03	5.55200E-04	4.52421E-03
8.51139E-02	5.01970E-03	5.54650E-04	4.50627E-03
8.52444E-02	5.31670E-03	5.52910E-04	4.48842E-03
8.53748E-02	4.71710E-03	5.50290E-04	4.47066E-03
8.55052E-02	4.88820E-03	5.52420E-04	4.45300E-03
8.56357E-02	4.95440E-03	5.51870E-04	4.43544E-03
8.57661E-02	5.01400E-03	5.51750E-04	4.41796E-03
8.58966E-02	4.52680E-03	5.44810E-04	4.40058E-03
8.60270E-02	4.99600E-03	5.49130E-04	4.38329E-03
8.61575E-02	5.21870E-03	5.50900E-04	4.36610E-03
8.62879E-02	4.41160E-03	5.40430E-04	4.34900E-03
8.64184E-02	3.95030E-03	5.44500E-04	4.33199E-03
8.65488E-02	3.61040E-03	5.39720E-04	4.31507E-03
8.66792E-02	5.55890E-03	5.51090E-04	4.29824E-03
8.68097E-02	5.31080E-03	5.52680E-04	4.28151E-03
8.69401E-02	4.90770E-03	5.45840E-04	4.26486E-03
8.70706E-02	5.60540E-03	5.52930E-04	4.24831E-03
8.72010E-02	5.06520E-03	5.47770E-04	4.23184E-03
8.73315E-02	5.03920E-03	5.47020E-04	4.21547E-03
8.74619E-02	4.26820E-03	5.43300E-04	4.19918E-03
8.75923E-02	4.94260E-03	5.44640E-04	4.18299E-03
8.77228E-02	5.34740E-03	5.49210E-04	4.16688E-03
8.78532E-02	4.40490E-03	5.43720E-04	4.15087E-03
8.79837E-02	4.76320E-03	5.42410E-04	4.13494E-03
8.81141E-02	4.67500E-03	5.47120E-04	4.11910E-03
8.82446E-02	4.75710E-03	5.42090E-04	4.10335E-03
8.83750E-02	4.21070E-03	5.39640E-04	4.08768E-03
8.85054E-02	5.10650E-03	5.48540E-04	4.07211E-03
8.86359E-02	4.35170E-03	5.37890E-04	4.05662E-03
8.87663E-02	4.22590E-03	5.39010E-04	4.04121E-03
8.88968E-02	4.60600E-03	5.44300E-04	4.02590E-03
8.90272E-02	4.28710E-03	5.34910E-04	4.01067E-03
8.91577E-02	4.73780E-03	5.43550E-04	3.99552E-03
8.92881E-02	4.48580E-03	5.40480E-04	3.98046E-03
8.94185E-02	4.39460E-03	5.38130E-04	3.96549E-03
8.95490E-02	4.71590E-03	5.43040E-04	3.95060E-03
8.96794E-02	4.39240E-03	5.39410E-04	3.93580E-03
8.98099E-02	3.73940E-03	5.32340E-04	3.92108E-03
8.99403E-02	4.21650E-03	5.38410E-04	3.90644E-03
9.00708E-02	5.05150E-03	5.38060E-04	3.89189E-03
9.02012E-02	3.71390E-03	5.35030E-04	3.87742E-03
9.03316E-02	4.23840E-03	5.36610E-04	3.86303E-03
9.04621E-02	4.94940E-03	5.39870E-04	3.84873E-03
9.05925E-02	4.77280E-03	5.40720E-04	3.83450E-03
9.07230E-02	3.40020E-03	5.29480E-04	3.82036E-03
9.08534E-02	4.09090E-03	5.36230E-04	3.80630E-03
9.09839E-02	4.30170E-03	5.37720E-04	3.79233E-03
9.11143E-02	4.83460E-03	5.37060E-04	3.77843E-03
9.12448E-02	4.25830E-03	5.37570E-04	3.76461E-03
9.13752E-02	4.27080E-03	5.32470E-04	3.75088E-03
9.15056E-02	4.08950E-03	5.32660E-04	3.73722E-03
9.16361E-02	4.27720E-03	5.46290E-04	3.72364E-03
9.17665E-02	4.19320E-03	5.48820E-04	3.71014E-03
9.18970E-02	4.06800E-03	5.53950E-04	3.69672E-03
9.20274E-02	4.36030E-03	5.58080E-04	3.68338E-03
9.21579E-02	3.13830E-03	5.52360E-04	3.67012E-03
9.22883E-02	2.98880E-03	5.56090E-04	3.65693E-03
9.24187E-02	4.77690E-03	5.68900E-04	3.64382E-03
9.25492E-02	3.39340E-03	5.62390E-04	3.63079E-03
9.26796E-02	3.73210E-03	5.67420E-04	3.61783E-03
9.28101E-02	3.47330E-03	5.65840E-04	3.60495E-03
9.29405E-02	3.58680E-03	5.57700E-04	3.59215E-03
9.30710E-02	3.60770E-03	5.52490E-04	3.57942E-03
9.32014E-02	4.46630E-03	5.55400E-04	3.56677E-03
9.33318E-02	3.98700E-03	5.52450E-04	3.55419E-03
9.34623E-02	3.79630E-03	5.48040E-04	3.54168E-03
9.35927E-02	3.41140E-03	5.44000E-04	3.52925E-03
9.37232E-02	3.59490E-03	5.47000E-04	3.51689E-03
9.38536E-02	4.35130E-03	5.48070E-04	3.50461E-03
9.39841E-02	4.53010E-03	5.49100E-04	3.49240E-03
9.41145E-02	3.83320E-03	5.37950E-04	3.48026E-03
9.42449E-02	4.68690E-03	5.47300E-04	3.46819E-03
9.43754E-02	3.87560E-03	5.40720E-04	3.45620E-03
9.45058E-02	4.15540E-03	5.42600E-04	3.44427E-03
9.46363E-02	3.86970E-03	5.41730E-04	3.43242E-03
9.47667E-02	3.00670E-03	5.36350E-04	3.42064E-03
9.48972E-02	4.09630E-03	5.35490E-04	3.40892E-03
9.50276E-02	3.72860E-03	5.38800E-04	3.39728E-03
9.51580E-02	4.28270E-03	5.39190E-04	3.38571E-03
9.52885E-02	3.96600E-03	5.34880E-04	3.37420E-03
9.54189E-02	3.60490E-03	5.37440E-04	3.36276E-03
9.55494E-02	4.03100E-03	5.35140E-04	3.35140E-03
9.56798E-02	4.06190E-03	5.35440E-04	3.34009E-03
9.58103E-02	3.66570E-03	5.33390E-04	3.32886E-03
9.59407E-02	3.82930E-03	5.31530E-04	3.31770E-03
9.60712E-02	2.55300E-03	5.31320E-04	3.30660E-03
9.62016E-02	3.99000E-03	5.32610E-04	3.29556E-03
9.63320E-02	3.51000E-03	5.27970E-04	3.28459E-03
9.64625E-02	3.69590E-03	5.33270E-04	3.27369E-03
9.65929E-02	4.12050E-03	5.30500E-04	3.26286E-03
9.67234E-02	2.84000E-03	5.24570E-04	3.25208E-03
9.68538E-02	4.20370E-03	5.33730E-04	3.24137E-03
9.69843E-02	4.30470E-03	5.31820E-04	3.23073E-03
9.71147E-02	3.86650E-03	5.30590E-04	3.22015E-03
9.72451E-02	3.15730E-03	5.25150E-04	3.20963E-03
9.73756E-02	3.08930E-03	5.23650E-04	3.19917E-03
9.75060E-02	3.61400E-03	5.30380E-04	3.18878E-03
9.76365E-02	3.71880E-03	5.28640E-04	3.17845E-03
9.77669E-02	3.60170E-03	5.25800E-04	3.16818E-03
9.78974E-02	3.38460E-03	5.23770E-04	3.15797E-03
9.80278E-02	3.45690E-03	5.24090E-04	3.14782E-03
9.81582E-02	3.49960E-03	5.22390E-04	3.13774E-03
9.82887E-02	3.55480E-03	5.21130E-04	3.12771E-03
9.84191E-02	4.43560E-03	5.24660E-04	3.11774E-03
9.85496E-02	3.23340E-03	5.19240E-04	3.10783E-03
9.86800E-02	3.54470E-03	5.16160E-04	3.09798E-03
9.88105E-02	3.98190E-03	5.21290E-04	3.08819E-03
9.89409E-02	2.22970E-03	5.05970E-04	3.07845E-03
9.90713E-02	3.01030E-03	5.11920E-04	3.06877E-03
9.92018E-02	3.84930E-03	5.18800E-04	3.05915E-03
9.93322E-02	3.24310E-03	5.09450E-04	3.04959E-03
9.94627E-02	3.73820E-03	5.17250E-04	3.04008E-03
9.95931E-02	2.69660E-03	5.08570E-04	3.03063E-03
9.97236E-02	3.50280E-03	5.11930E-04	3.02124E-03
9.98540E-02	3.44070E-03	5.13930E-04	3.01190E-03
9.99844E-02	3.85390E-03	5.14470E-04	3.00261E-03
1.00115E-01	2.41650E-03	5.07780E-04	2.99338E-03
1.00245E-01	3.28550E-03	5.14490E-04	2.98420E-03
1.00376E-01	3.53880E-03	5.12580E-04	2.97508E-03
1.00506E-01	3.08140E-03	5.12910E-04	2.96601E-03
1.00637E-01	2.26340E-03	5.04680E-04	2.95699E-03
1.00767E-01	3.17480E-03	5.11970E-04	2.94802E-03
1.00898E-01	3.60940E-03	5.15960E-04	2.93911E-03
1.01028E-01	3.55340E-03	5.12980E-04	2.93025E-03
1.01158E-01	3.73730E-03	5.16160E-04	2.92143E-03
1.01289E-01	3.15410E-03	5.15600E-04	2.91267E-03
1.01419E-01	4.01370E-03	5.13400E-04	2.90396E-03
1.01550E-01	3.18030E-03	5.10770E-04	2.89530E-03
1.01680E-01	3.20910E-03	5.11820E-04	2.88669E-03
1.01811E-01	4.07060E-03	5.15620E-04	2.87813E-03
1.01941E-01	3.26170E-03	5.11680E-04	2.86962E-03
1.02072E-01	2.68170E-03	5.04320E-04	2.86115E-03
1.02202E-01	2.55850E-03	5.06900E-04	2.85273E-03
1.02332E-01	4.06820E-03	5.15290E-04	2.84436E-03
1.02463E-01	2.68910E-03	5.05750E-04	2.83604E-03
1.02593E-01	1.99090E-03	5.02680E-04	2.82777E-03
1.02724E-01	2.84880E-03	5.04690E-04	2.81954E-03
1.02854E-01	3.65800E-03	5.12920E-04	2.81136E-03
1.02985E-01	3.91250E-03	5.16190E-04	2.80322E-03
1.03115E-01	1.93280E-03	4.97690E-04	2.79513E-03
1.03246E-01	4.02690E-03	5.13600E-04	2.78708E-03
1.03376E-01	3.30300E-03	5.12290E-04	2.77908E-03
1.03506E-01	3.45680E-03	5.07140E-04	2.77112E-03
1.03637E-01	3.30380E-03	5.09030E-04	2.76320E-03
1.03767E-01	2.87840E-03	5.06390E-04	2.75533E-03
1.03898E-01	3.90860E-03	5.13340E-04	2.74750E-03
1.04028E-01	2.54660E-03	5.04200E-04	2.73972E-03
1.04159E-01	3.37650E-03	5.05240E-04	2.73197E-03
1.04289E-01	3.67490E-03	5.07190E-04	2.72427E-03
1.04420E-01	2.96540E-03	5.07080E-04	2.71661E-03
1.04550E-01	3.51460E-03	5.05980E-04	2.70899E-03
1.04680E-01	3.29640E-03	5.04040E-04	2.70141E-03
1.04811E-01	3.07700E-03	5.04700E-04	2.69387E-03
1.04941E-01	3.26360E-03	5.06170E-04	2.68637E-03
1.05072E-01	2.08820E-03	4.98100E-04	2.67891E-03
1.05202E-01	2.74220E-03	4.98080E-04	2.67149E-03
1.05333E-01	2.02700E-03	4.98010E-04	2.66411E-03
1.05463E-01	2.96120E-03	5.03640E-04	2.65676E-03
1.05594E-01	4.33590E-03	5.10160E-04	2.64946E-03
1.05724E-01	2.88540E-03	5.01320E-04	2.64219E-03
1.05854E-01	3.86280E-03	5.08440E-04	2.63496E-03
1.05985E-01	3.33490E-03	5.02490E-04	2.62776E-03
1.06115E-01	3.49420E-03	5.04880E-04	2.62061E-03
1.06246E-01	2.80200E-03	5.00650E-04	2.61348E-03
1.06376E-01	3.60650E-03	5.08700E-04	2.60640E-03
1.06507E-01	3.36590E-03	5.04170E-04	2.59935E-03
1.06637E-01	3.07520E-03	4.98960E-04	2.59233E-03
1.06768E-01	3.15950E-03	5.02890E-04	2.58535E-03
1.06898E-01	2.42430E-03	4.94770E-04	2.57840E-03
1.07028E-01	3.11740E-03	5.00280E-04	2.57149E-03
1.07159E-01	2.53650E-03	4.99080E-04	2.56461E-03
1.07289E-01	2.51470E-03	4.92340E-04	2.55777E-03
1.07420E-01	2.75970E-03	4.97620E-04	2.55095E-03
1.07550E-01	2.97370E-03	4.97630E-04	2.54417E-03
1.07681E-01	2.85640E-03	4.98660E-04	2.53742E-03
1.07811E-01	3.12970E-03	5.01410E-04	2.53071E-03
1.07941E-01	2.78270E-03	4.95480E-04	2.52402E-03
1.08072E-01	2.77100E-03	4.98080E-04	2.51737E-03
1.08202E-01	2.61500E-03	4.97180E-04	2.51075E-03
1.08333E-01	2.82680E-03	4.97190E-04	2.50415E-03
1.08463E-01	2.44920E-03	5.07940E-04	2.49759E-03
1.08594E-01	2.70080E-03	5.10130E-04	2.49106E-03
1.08724E-01	2.56940E-03	5.15620E-04	2.48455E-03
1.08855E-01	2.50070E-03	5.17720E-04	2.47808E-03
1.08985E-01	3.15280E-03	5.20420E-04	2.47163E-03
1.09115E-01	2.43480E-03	5.24240E-04	2.46521E-03
1.09246E-01	2.50540E-03	5.25090E-04	2.45882E-03
1.09376E-01	2.44570E-03	5.22340E-04	2.45246E-03
1.09507E-01	2.89580E-03	5.33080E-04	2.44613E-03
1.09637E-01	2.96390E-03	5.33590E-04	2.43982E-03
1.09768E-01	3.38810E-03	5.35280E-04	2.43353E-03
1.09898E-01	3.10080E-03	5.38820E-04	2.42728E-03
1.10029E-01	2.83950E-03	5.33780E-04	2.42105E-03
1.10159E-01	2.90020E-03	5.40770E-04	2.41485E-03
1.10289E-01	2.44340E-03	5.39090E-04	2.40867E-03
1.10420E-01	2.40710E-03	5.39340E-04	2.40251E-03
1.10550E-01	3.26260E-03	5.47950E-04	2.39639E-03
1.10681E-01	1.80140E-03	5.37380E-04	2.39028E-03
1.10811E-01	2.04280E-03	5.41280E-04	2.38420E-03
1.10942E-01	2.10450E-03	5.43710E-04	2.37814E-03
1.11072E-01	2.54760E-03	5.46590E-04	2.37211E-03
1.11203E-01	2.36270E-03	5.47290E-04	2.36610E-03
1.11333E-01	2.67730E-03	5.50850E-04	2.36011E-03
1.11463E-01	3.09670E-03	5.54740E-04	2.35415E-03
1.11594E-01	1.44120E-03	5.47200E-04	2.34820E-03
1.11724E-01	2.32420E-03	5.53590E-04	2.34228E-03
1.11855E-01	3.27950E-03	5.60830E-04	2.33638E-03
1.11985E-01	2.40440E-03	5.56710E-04	2.33050E-03
1.12116E-01	2.50420E-03	5.54730E-04	2.32465E-03
1.12246E-01	1.70260E-03	5.51150E-04	2.31881E-03
1.12377E-01	2.46050E-03	5.57670E-04	2.31299E-03
1.12507E-01	1.61690E-03	5.53150E-04	2.30719E-03
1.12637E-01	1.31330E-03	5.53760E-04	2.30142E-03
1.12768E-01	2.62190E-03	5.62110E-04	2.29566E-03
1.12898E-01	2.35270E-03	5.63940E-04	2.28992E-03
1.13029E-01	1.61140E-03	5.59040E-04	2.28420E-03
1.13159E-01	2.54500E-03	5.64630E-04	2.27850E-03
1.13290E-01	2.00840E-03	5.57430E-04	2.27281E-03
1.13420E-01	1.80730E-03	5.42870E-04	2.26715E-03
1.13551E-01	1.70970E-03	5.38360E-04	2.26150E-03
1.13681E-01	1.63100E-03	5.36880E-04	2.25587E-03
1.13811E-01	2.10400E-03	5.34170E-04	2.25026E-03
1.13942E-01	2.35920E-03	5.40220E-04	2.24466E-03
1.14072E-01	2.39810E-03	5.35480E-04	2.23908E-03
1.14203E-01	1.94260E-03	5.29600E-04	2.23351E-03
1.14333E-01	1.70640E-03	5.27730E-04	2.22797E-03
1.14464E-01	2.35400E-03	5.27180E-04	2.22243E-03
1.14594E-01	2.84940E-03	5.28380E-04	2.21692E-03
1.14725E-01	2.71560E-03	5.30060E-04	2.21142E-03
1.14855E-01	1.72580E-03	5.17660E-04	2.20593E-03
1.14985E-01	2.18080E-03	5.24210E-04	2.20046E-03
1.15116E-01	1.41860E-03	5.17220E-04	2.19500E-03
1.15246E-01	1.24170E-03	5.12340E-04	2.18955E-03
1.15377E-01	2.19520E-03	5.20360E-04	2.18412E-03
1.15507E-01	2.16610E-03	5.15880E-04	2.17871E-03
1.15638E-01	2.13140E-03	5.18700E-04	2.17330E-03
1.15768E-01	1.90590E-03	5.15490E-04	2.16791E-03
1.15899E-01	2.18810E-03	5.12840E-04	2.16254E-03
1.16029E-01	1.45880E-03	5.12990E-04	2.15717E-03
1.16159E-01	1.75620E-03	5.11900E-04	2.15182E-03
1.16290E-01	2.41500E-03	5.13720E-04	2.14648E-03
1.16420E-01	2.55520E-03	5.16290E-04	2.14115E-03
1.16551E-01	1.54370E-03	5.08260E-04	2.13583E-03
1.16681E-01	1.73960E-03	5.08300E-04	2.13053E-03
1.16812E-01	2.99120E-03	5.17540E-04	2.12523E-03
1.16942E-01	2.56170E-03	5.11430E-04	2.11995E-03
1.17073E-01	1.30290E-03	5.04490E-04	2.11467E-03
1.17203E-01	3.34580E-03	5.14440E-04	2.10941E-03
1.17333E-01	7.07800E-04	4.96360E-04	2.10416E-03
1.17464E-01	2.01850E-03	5.07730E-04	2.09891E-03
1.17594E-01	1.10420E-03	4.96500E-04	2.09368E-03
1.17725E-01	2.29430E-03	5.06390E-04	2.08846E-03
1.17855E-01	1.85590E-03	5.06310E-04	2.08324E-03
1.17986E-01	2.78160E-03	5.06230E-04	2.07804E-03
1.18116E-01	2.54350E-03	5.06610E-04	2.07284E-03
1.18247E-01	2.28940E-03	5.04050E-04	2.06765E-03
1.18377E-01	1.73820E-03	4.99710E-04	2.06247E-03
1.18507E-01	2.08060E-03	5.00150E-04	2.05730E-03
1.18638E-01	2.39940E-03	5.00080E-04	2.05214E-03
1.18768E-01	2.02620E-03	4.98970E-04	2.04698E-03
1.18899E-01	2.36570E-03	5.00300E-04	2.04184E-03
1.19029E-01	2.27640E-03	4.97100E-04	2.03669E-03
1.19160E-01	1.28890E-03	4.90750E-04	2.03156E-03
1.19290E-01	1.24060E-03	4.87850E-04	2.02643E-03
1.19420E-01	1.85580E-03	4.97140E-04	2.02131E-03
1.19551E-01	3.09010E-03	4.99560E-04	2.01620E-03
1.19681E-01	2.27560E-03	4.91740E-04	2.01109E-03
1.19812E-01	2.34780E-03	4.94160E-04	2.00599E-03
1.19942E-01	2.80070E-03	4.97210E-04	2.00090E-03
1.20073E-01	1.44840E-03	4.84130E-04	1.99581E-03
1.20203E-01	1.69950E-03	4.85990E-04	1.99073E-03
1.20334E-01	2.35960E-03	4.89870E-04	1.98565E-03
1.20464E-01	1.30770E-03	4.82240E-04	1.98057E-03
1.20594E-01	2.18880E-03	4.89250E-04	1.97551E-03
1.20725E-01	1.96810E-03	4.85090E-04	1.97044E-03
1.20855E-01	1.91980E-03	4.86290E-04	1.96539E-03
1.20986E-01	1.69130E-03	4.82360E-04	1.96033E-03
1.21116E-01	3.20580E-03	4.91800E-04	1.95528E-03
1.21247E-01	1.40690E-03	4.81550E-04	1.95024E-03
1.21377E-01	1.55340E-03	4.78280E-04	1.94520E-03
1.21508E-01	1.27670E-03	4.78880E-04	1.94016E-03
1.21638E-01	2.66250E-03	4.85050E-04	1.93513E-03
1.21768E-01	1.66080E-03	4.76680E-04	1.93010E-03
1.21899E-01	1.15410E-03	4.75220E-04	1.92507E-03
1.22029E-01	2.27150E-03	4.80850E-04	1.92005E-03
1.22160E-01	1.50100E-03	4.77940E-04	1.91503E-03
1.22290E-01	2.01350E-03	4.80770E-04	1.91001E-03
1.22421E-01	1.50890E-03	4.72710E-04	1.90499E-03
1.22551E-01	1.26570E-03	4.73860E-04	1.89998E-03
1.22682E-01	2.48160E-03	4.81100E-04	1.89497E-03
1.22812E-01	1.72770E-03	4.74970E-04	1.88997E-03
1.22942E-01	1.73850E-03	4.76030E-04	1.88496E-03
1.23073E-01	2.06750E-03	4.76660E-04	1.87996E-03
1.23203E-01	1.29260E-03	4.71190E-04	1.87496E-03
1.23334E-01	9.92780E-04	4.69830E-04	1.86996E-03
1.23464E-01	9.76090E-04	4.68910E-04	1.86496E-03
1.23595E-01	9.99380E-04	4.69630E-04	1.85997E-03
1.23725E-01	1.68720E-03	4.73190E-04	1.85497E-03
1.23856E-01	2.03070E-03	4.72430E-04	1.84998E-03
1.23986E-01	1.53260E-03	4.74080E-04	1.84499E-03
1.24116E-01	1.65640E-03	4.71370E-04	1.83999E-03
1.24247E-01	2.00350E-03	4.74270E-04	1.83500E-03
1.24377E-01	1.21540E-03	4.71780E-04	1.83002E-03
1.24508E-01	2.97200E-03	4.78280E-04	1.82503E-03
1.24638E-01	2.11750E-03	4.75710E-04	1.82004E-03
1.24769E-01	1.46940E-03	4.69400E-04	1.81505E-03
1.24899E-01	7.92980E-04	4.66040E-04	1.81006E-03
1.25030E-01	1.42590E-03	4.70280E-04	1.80508E-03
1.25160E-01	2.32380E-03	4.74040E-04	1.80009E-03
1.25290E-01	2.08780E-03	4.72830E-04	1.79510E-03
1.25421E-01	1.88370E-03	4.73150E-04	1.79011E-03
1.25551E-01	1.51220E-03	4.67220E-04	1.78513E-03
1.25682E-01	1.18510E-03	4.66970E-04	1.78014E-03
1.25812E-01	1.51320E-03	4.67380E-04	1.77515E-03
1.25943E-01	1.73300E-03	4.69000E-04	1.77016E-03
1.26073E-01	1.92630E-03	4.72070E-04	1.76517E-03
1.26204E-01	1.34000E-03	4.65420E-04	1.76018E-03
1.26334E-01	1.52410E-03	4.67580E-04	1.75519E-03
1.26464E-01	9.15080E-04	4.65250E-04	1.75020E-03
1.26595E-01	2.02290E-03	4.67820E-04	1.74521E-03
1.26725E-01	1.59490E-03	4.68130E-04	1.74022E-03
1.26856E-01	1.79140E-03	4.67590E-04	1.73522E-03
1.26986E-01	1.56080E-03	4.67530E-04	1.73023E-03
1.27117E-01	1.52220E-03	4.67280E-04	1.72523E-03
1.27247E-01	1.16390E-03	4.62210E-04	1.72023E-03
1.27378E-01	1.05820E-03	4.66680E-04	1.71523E-03
1.27508E-01	2.03390E-03	4.67440E-04	1.71023E-03
1.27638E-01	1.46950E-03	4.64100E-04	1.70523E-03
1.27769E-01	8.27340E-04	4.62790E-04	1.70022E-03
1.27899E-01	1.75100E-03	4.64860E-04	1.69522E-03
1.28030E-01	1.76020E-03	4.66010E-04	1.69021E-03
1.28160E-01	1.20890E-03	4.61910E-04	1.68520E-03
1.28291E-01	2.52990E-03	4.68590E-04	1.68019E-03
1.28421E-01	1.28040E-03	4.62790E-04	1.67518E-03
1.28552E-01	1.76690E-03	4.63010E-04	1.67016E-03
1.28682E-01	5.71110E-04	4.58430E-04	1.66515E-03
1.28812E-01	1.17920E-03	4.61470E-04	1.66013E-03
1.28943E-01	2.11340E-03	4.65470E-04	1.65511E-03
1.29073E-01	1.49520E-03	4.62060E-04	1.65008E-03
1.29204E-01	1.09930E-03	4.61590E-04	1.64506E-03
1.29334E-01	1.00580E-03	4.58520E-04	1.64003E-03
1.29465E-01	5.56980E-04	4.56970E-04	1.63500E-03
1.29595E-01	7.63760E-04	4.58070E-04	1.62997E-03
1.29726E-01	9.69940E-04	4.58420E-04	1.62493E-03
1.29856E-01	1.17560E-03	4.61240E-04	1.61990E-03
1.29986E-01	7.31430E-04	4.53640E-04	1.61486E-03
1.30117E-01	9.55210E-04	4.58630E-04	1.60981E-03
1.30247E-01	1.28910E-03	4.61180E-04	1.60477E-03
1.30378E-01	1.68860E-03	4.61410E-04	1.59972E-03
1.30508E-01	1.23890E-03	4.57210E-04	1.59467E-03
1.30639E-01	1.75310E-03	4.62460E-04	1.58962E-03
1.30769E-01	6.19310E-04	4.53460E-04	1.58457E-03
1.30899E-01	1.05320E-03	4.57170E-04	1.57951E-03
1.31030E-01	1.75510E-03	4.59450E-04	1.57445E-03
1.31160E-01	9.03080E-04	4.55720E-04	1.56939E-03
1.31291E-01	1.11550E-03	4.56270E-04	1.56432E-03
1.31421E-01	5.55130E-04	4.53710E-04	1.55925E-03
1.31552E-01	1.65990E-03	4.59780E-04	1.55418E-03
1.31682E-01	1.15540E-03	4.56150E-04	1.54911E-03
1.31813E-01	1.39240E-03	4.56970E-04	1.54403E-03
1.31943E-01	9.77990E-04	4.55920E-04	1.53895E-03
1.32073E-01	1.20080E-03	4.56180E-04	1.53387E-03
1.32204E-01	1.71290E-03	4.56670E-04	1.52879E-03
1.32334E-01	1.96710E-03	4.60480E-04	1.52370E-03
1.32465E-01	1.95300E-03	4.59440E-04	1.51861E-03
1.32595E-01	2.08070E-03	4.60810E-04	1.51352E-03
1.32726E-01	1.95200E-03	4.59050E-04	1.50842E-03
1.32856E-01	1.24160E-03	4.54810E-04	1.50332E-03
1.32987E-01	1.08950E-03	4.55750E-04	1.49822E-03
1.33117E-01	5.00660E-04	4.49190E-04	1.49312E-03
1.33247E-01	9.02760E-04	4.52510E-04	1.48801E-03
1.33378E-01	1.07080E-03	4.52060E-04	1.48290E-03
1.33508E-01	1.56130E-03	4.56870E-04	1.47779E-03
1.33639E-01	1.73350E-03	4.56610E-04	1.47268E-03
1.33769E-01	1.25130E-03	4.52060E-04	1.46756E-03
1.33900E-01	7.26320E-04	4.50720E-04	1.46244E-03
1.34030E-01	2.15880E-03	4.59550E-04	1.45732E-03
1.34161E-01	1.07290E-03	4.48820E-04	1.45219E-03
1.34291E-01	1.51140E-03	4.53990E-04	1.44707E-03
1.34421E-01	1.18370E-03	4.50730E-04	1.44194E-03
1.34552E-01	7.04100E-04	4.48410E-04	1.43680E-03
1.34682E-01	1.91140E-03	4.58450E-04	1.43167E-03
1.34813E-01	1.07670E-04	4.44630E-04	1.42653E-03
1.34943E-01	9.53020E-04	4.52110E-04	1.42139E-03
1.35074E-01	1.29060E-03	4.52150E-04	1.41625E-03
1.35204E-01	3.67690E-04	4.43060E-04	1.41110E-03
1.35335E-01	1.50850E-03	4.53780E-04	1.40596E-03
1.35465E-01	5.76210E-04	4.45190E-04	1.40081E-03
1.35595E-01	6.08290E-04	4.45340E-04	1.39566E-03
1.35726E-01	7.78600E-04	4.48680E-04	1.39050E-03
1.35856E-01	1.36940E-03	4.46930E-04	1.38534E-03
1.35987E-01	1.27210E-03	4.51740E-04	1.38019E-03
1.36117E-01	1.57890E-03	4.50960E-04	1.37503E-03
1.36248E-01	1.20560E-03	4.48530E-04	1.36986E-03
1.36378E-01	9.41100E-04	4.49020E-04	1.36470E-03
1.36509E-01	1.41110E-03	4.49570E-04	1.35953E-03
1.36639E-01	2.26990E-04	4.42770E-04	1.35436E-03
1.36769E-01	1.36760E-03	4.49870E-04	1.34919E-03
1.36900E-01	1.27020E-03	4.47110E-04	1.34402E-03
1.37030E-01	1.16860E-03	4.47940E-04	1.33884E-03
1.37161E-01	1.80750E-03	4.53260E-04	1.33367E-03
1.37291E-01	1.88340E-03	4.51390E-04	1.32849E-03
1.37422E-01	8.99290E-04	4.44670E-04	1.32331E-03
1.37552E-01	8.72240E-04	4.44260E-04	1.31813E-03
1.37683E-01	4.76810E-04	4.43980E-04	1.31295E-03
1.37813E-01	1.50600E-03	4.51590E-04	1.30776E-03
1.37943E-01	1.46180E-03	4.46830E-04	1.30258E-03
1.38074E-01	1.43810E-03	4.48500E-04	1.29739E-03
1.38204E-01	6.38180E-04	4.43810E-04	1.29220E-03
1.38335E-01	6.01950E-06	4.36620E-04	1.28701E-03
1.38465E-01	1.14850E-03	4.47750E-04	1.28182E-03
1.38596E-01	1.23270E-03	4.45920E-04	1.27663E-03
1.38726E-01	6.78350E-04	4.41750E-04	1.27144E-03
1.38857E-01	9.43570E-04	4.45360E-04	1.26624E-03
1.38987E-01	1.64300E-03	4.45480E-04	1.26105E-03
1.39117E-01	1.48600E-03	4.45640E-04	1.25585E-03
1.39248E-01	1.18740E-03	4.44300E-04	1.25066E-03
1.39378E-01	9.27300E-04	4.42600E-04	1.24546E-03
1.39509E-01	1.41160E-03	4.46780E-04	1.24026E-03
1.39639E-01	1.59630E-03	4.46640E-04	1.23507E-03
1.39770E-01	1.30790E-03	4.44950E-04	1.22987E-03
1.39900E-01	7.16480E-04	4.41410E-04	1.22467E-03
1.40031E-01	6.35690E-04	4.40050E-04	1.21947E-03
1.40161E-01	1.07940E-03	4.44450E-04	1.21427E-03
1.40291E-01	1.35310E-03	4.42200E-04	1.20907E-03
1.40422E-01	1.08450E-03	4.41720E-04	1.20387E-03
1.40552E-01	1.34030E-03	4.45440E-04	1.19867E-03
1.40683E-01	8.47300E-04	4.39260E-04	1.19347E-03
1.40813E-01	1.23050E-03	4.42840E-04	1.18827E-03
1.40944E-01	9.81020E-04	4.41280E-04	1.18307E-03
1.41074E-01	1.27300E-03	4.40390E-04	1.17788E-03
1.41205E-01	8.68520E-04	4.42120E-04	1.17268E-03
1.41335E-01	1.11910E-03	4.40250E-04	1.16748E-03
1.41465E-01	1.09800E-03	4.41650E-04	1.16228E-03
1.41596E-01	1.60210E-03	4.46410E-04	1.15709E-03
1.41726E-01	8.87030E-04	4.37850E-04	1.15189E-03
1.41857E-01	6.39290E-04	4.39050E-04	1.14670E-03
1.41987E-01	1.13990E-03	4.39520E-04	1.14150E-03
1.42118E-01	1.25770E-03	4.40090E-04	1.13631E-03
1.42248E-01	8.26950E-04	4.39560E-04	1.13112E-03
1.42378E-01	3.65790E-04	4.31040E-04	1.12593E-03
1.42509E-01	9.64690E-04	4.38170E-04	1.12074E-03
1.42639E-01	8.39020E-04	4.37270E-04	1.11555E-03
1.42770E-01	5.36770E-04	4.33400E-04	1.11037E-03
1.42900E-01	1.19780E-03	4.39690E-04	1.10518E-03
1.43031E-01	4.13070E-06	4.30520E-04	1.10000E-03
1.43161E-01	8.72110E-04	4.36780E-04	1.09482E-03
1.43292E-01	1.35230E-03	4.40330E-04	1.08964E-03
1.43422E-01	7.87580E-04	4.33450E-04	1.08447E-03
1.43552E-01	1.45780E-03	4.37560E-04	1.07929E-03
1.43683E-01	6.47380E-04	4.35510E-04	1.07412E-03
1.43813E-01	5.77060E-04	4.31440E-04	1.06895E-03
1.43944E-01	5.87210E-04	4.34590E-04	1.06378E-03
1.44074E-01	-1.53340E-04	4.27490E-04	1.05862E-03
1.44205E-01	1.50480E-03	4.36850E-04	1.05346E-03
1.44335E-01	7.97110E-04	4.35610E-04	1.04830E-03
1.44466E-01	9.24020E-04	4.33870E-04	1.04314E-03
1.44596E-01	9.23370E-04	4.34340E-04	1.03799E-03
1.44726E-01	7.60440E-04	4.35200E-04	1.03284E-03
1.44857E-01	1.31850E-03	4.34670E-04	1.02769E-03
1.44987E-01	9.40690E-04	4.36000E-04	1.02255E-03
1.45118E-01	7.06480E-04	4.31180E-04	1.01741E-03
1.45248E-01	1.05560E-04	4.29630E-04	1.01227E-03
1.45379E-01	1.59420E-03	4.38020E-04	1.00713E-03
1.45509E-01	4.68150E-04	4.29650E-04	1.00201E-03
1.45640E-01	7.35030E-04	4.33380E-04	9.96879E-04
1.45770E-01	6.10420E-04	4.30170E-04	9.91758E-04
1.45900E-01	6.56000E-04	4.30630E-04	9.86640E-04
1.46031E-01	1.55710E-04	4.28630E-04	9.81526E-04
1.46161E-01	7.55960E-04	4.31360E-04	9.76417E-04
1.46292E-01	3.53800E-04	4.29230E-04	9.71312E-04
1.46422E-01	5.27750E-04	4.33040E-04	9.66211E-04
1.46553E-01	1.37070E-03	4.34310E-04	9.61116E-04
1.46683E-01	1.19100E-03	4.33100E-04	9.56024E-04
1.46814E-01	3.79950E-04	4.29060E-04	9.50938E-04
1.46944E-01	1.32460E-03	4.33470E-04	9.45857E-04
1.47074E-01	1.42200E-03	4.35810E-04	9.40781E-04
1.47205E-01	5.15570E-04	4.28890E-04	9.35710E-04
1.47335E-01	5.82970E-04	4.31010E-04	9.30644E-04
1.47466E-01	9.63310E-04	4.33030E-04	9.25584E-04
1.47596E-01	1.07760E-03	4.31960E-04	9.20529E-04
1.47727E-01	4.40960E-04	4.28720E-04	9.15480E-04
1.47857E-01	1.46460E-03	4.33310E-04	9.10437E-04
1.47988E-01	3.73550E-04	4.28690E-04	9.05400E-04
1.48118E-01	4.36120E-04	4.29140E-04	9.00368E-04
1.48248E-01	6.32600E-04	4.30090E-04	8.95343E-04
1.48379E-01	1.07260E-03	4.32990E-04	8.90324E-04
1.48509E-01	6.54180E-04	4.30070E-04	8.85311E-04
1.48640E-01	7.08510E-04	4.26550E-04	8.80305E-04
1.48770E-01	2.40570E-04	4.26230E-04	8.75305E-04
1.48901E-01	1.22340E-03	4.30140E-04	8.70313E-04
1.49031E-01	1.52930E-04	4.24620E-04	8.65327E-04
1.49162E-01	1.99930E-04	4.27270E-04	8.60347E-04
1.49292E-01	1.03480E-03	4.28010E-04	8.55375E-04
1.49422E-01	1.40050E-03	4.31360E-04	8.50411E-04
1.49553E-01	5.10180E-04	4.27170E-04	8.45453E-04
1.49683E-01	6.54460E-04	4.26550E-04	8.40503E-04
1.49814E-01	7.91020E-04	4.29700E-04	8.35560E-04
1.49944E-01	7.73040E-04	4.25450E-04	8.30625E-04
1.50075E-01	-2.27030E-04	4.21280E-04	8.25698E-04
1.50205E-01	3.66760E-04	4.26380E-04	8.20779E-04
1.50336E-01	1.27770E-04	4.22590E-04	8.15867E-04
1.50466E-01	9.04190E-04	4.29620E-04	8.10964E-04
1.50596E-01	1.27990E-03	4.29880E-04	8.06069E-04
1.50727E-01	8.81350E-04	4.27240E-04	8.01183E-04
1.50857E-01	1.35700E-03	4.29830E-04	7.96305E-04
1.50988E-01	8.99190E-04	4.26060E-04	7.91435E-04
1.51118E-01	1.91580E-04	4.25080E-04	7.86574E-04
1.51249E-01	7.02730E-04	4.27120E-04	7.81722E-04
1.51379E-01	9.63410E-04	4.26660E-04	7.76880E-04
1.51510E-01	3.47060E-04	4.25100E-04	7.72046E-04
1.51640E-01	9.00310E-04	4.24790E-04	7.67221E-04
1.51770E-01	1.07050E-03	4.27760E-04	7.62406E-04
1.51901E-01	5.48410E-04	4.25750E-04	7.57600E-04
1.52031E-01	6.11920E-04	4.23410E-04	7.52803E-04
1.52162E-01	7.96620E-04	4.26740E-04	7.48017E-04
1.52292E-01	1.06880E-03	4.27810E-04	7.43240E-04
1.52423E-01	1.13110E-03	4.27450E-04	7.38473E-04
1.52553E-01	6.48000E-04	4.26680E-04	7.33716E-04
1.52684E-01	1.05460E-03	4.26740E-04	7.28969E-04
1.52814E-01	7.66370E-04	4.23450E-04	7.24233E-04
1.52944E-01	-5.74280E-04	4.17620E-04	7.19506E-04
1.53075E-01	8.63860E-04	4.24830E-04	7.14791E-04
1.53205E-01	8.53830E-04	4.24470E-04	7.10086E-04
1.53336E-01	1.35880E-03	4.27650E-04	7.05391E-04
1.53466E-01	9.34040E-05	4.19910E-04	7.00708E-04
1.53597E-01	1.24220E-04	4.19420E-04	6.96035E-04
1.53727E-01	8.05930E-04	4.23370E-04	6.91374E-04
1.53858E-01	8.33800E-04	4.22400E-04	6.86723E-04
1.53988E-01	3.13820E-04	4.20810E-04	6.82084E-04
1.54118E-01	3.57010E-05	4.19510E-04	6.77457E-04
1.54249E-01	8.03560E-04	4.21470E-04	6.72841E-04
1.54379E-01	-8.75750E-05	4.17530E-04	6.68236E-04
1.54510E-01	1.53590E-03	4.26340E-04	6.63644E-04
1.54640E-01	4.75390E-04	4.20400E-04	6.59063E-04
1.54771E-01	3.03600E-04	4.19370E-04	6.54494E-04
1.54901E-01	3.54980E-04	4.18740E-04	6.49937E-04
1.55031E-01	2.62390E-04	4.18530E-04	6.45393E-04
1.55162E-01	1.49410E-03	4.25760E-04	6.40860E-04
1.55292E-01	3.80840E-04	4.20480E-04	6.36341E-04
1.55423E-01	1.46450E-04	4.16280E-04	6.31834E-04
1.55553E-01	2.89690E-04	4.17630E-04	6.27339E-04
1.55684E-01	5.95040E-04	4.19950E-04	6.22857E-04
1.55814E-01	7.28130E-04	4.21370E-04	6.18388E-04
1.55945E-01	1.10050E-04	4.16470E-04	6.13932E-04
1.56075E-01	-2.10690E-04	4.12240E-04	6.09489E-04
1.56205E-01	3.70180E-04	4.16700E-04	6.05060E-04
1.56336E-01	5.72880E-04	4.17660E-04	6.00643E-04
1.56466E-01	5.58320E-04	4.17120E-04	5.96241E-04
1.56597E-01	4.37360E-04	4.18190E-04	5.91851E-04
1.56727E-01	6.62500E-04	4.17090E-04	5.87475E-04
1.56858E-01	2.78680E-04	4.16200E-04	5.83113E-04
1.56988E-01	6.19710E-04	4.17570E-04	5.78765E-04
1.57119E-01	1.02460E-03	4.20240E-04	5.74431E-04
1.57249E-01	4.18150E-04	4.18050E-04	5.70111E-04
1.57379E-01	4.19960E-04	4.16020E-04	5.65805E-04
1.57510E-01	8.71840E-04	4.17430E-04	5.61513E-04
1.57640E-01	1.34250E-04	4.15500E-04	5.57235E-04
1.57771E-01	4.62300E-04	4.16980E-04	5.52972E-04
1.57901E-01	2.99370E-04	4.14020E-04	5.48724E-04
1.58032E-01	2.02900E-04	4.14560E-04	5.44490E-04
1.58162E-01	4.70170E-04	4.16880E-04	5.40271E-04
1.58293E-01	1.14660E-03	4.18910E-04	5.36067E-04
1.58423E-01	1.15170E-03	4.20060E-04	5.31877E-04
1.58553E-01	1.19620E-03	4.18690E-04	5.27703E-04
1.58684E-01	2.16810E-04	4.14570E-04	5.23545E-04
1.58814E-01	5.68600E-04	4.17560E-04	5.19401E-04
1.58945E-01	9.18380E-04	4.17010E-04	5.15272E-04
1.59075E-01	1.49430E-04	4.13020E-04	5.11159E-04
1.59206E-01	4.02670E-04	4.14180E-04	5.07062E-04
1.59336E-01	5.27660E-04	4.14710E-04	5.02980E-04
1.59467E-01	8.35290E-04	4.14590E-04	4.98914E-04
1.59597E-01	9.17790E-04	4.17190E-04	4.94864E-04
1.59727E-01	-1.23600E-04	4.10420E-04	4.90830E-04
1.59858E-01	3.88020E-04	4.14500E-04	4.86811E-04
1.59988E-01	1.06750E-03	4.15650E-04	4.82809E-04
1.60119E-01	1.91740E-05	4.10600E-04	4.78823E-04
1.60249E-01	3.54020E-04	4.11810E-04	4.74853E-04
1.60380E-01	2.37890E-04	4.12900E-04	4.70900E-04
1.60510E-01	4.71530E-04	4.13240E-04	4.66963E-04
1.60641E-01	8.20330E-04	4.13810E-04	4.63043E-04
1.60771E-01	6.01590E-04	4.13740E-04	4.59139E-04
1.60901E-01	9.63110E-04	4.18620E-04	4.55252E-04
1.61032E-01	1.00060E-03	4.14800E-04	4.51382E-04
1.61162E-01	8.15500E-04	4.14810E-04	4.47528E-04
1.61293E-01	5.02770E-04	4.11860E-04	4.43692E-04
1.61423E-01	5.08920E-04	4.10540E-04	4.39873E-04
1.61554E-01	4.00660E-04	4.11470E-04	4.36070E-04
1.61684E-01	2.29880E-05	4.09560E-04	4.32285E-04
1.61815E-01	1.62710E-04	4.11050E-04	4.28518E-04
1.61945E-01	6.46590E-04	4.11930E-04	4.24767E-04
1.62075E-01	1.62970E-04	4.08090E-04	4.21034E-04
1.62206E-01	7.81040E-04	4.12440E-04	4.17319E-04
1.62336E-01	5.28340E-04	4.10400E-04	4.13621E-04
1.62467E-01	1.08450E-03	4.15780E-04	4.09941E-04
1.62597E-01	7.43180E-04	4.11670E-04	4.06279E-04
1.62728E-01	1.66710E-04	4.07150E-04	4.02634E-04
1.62858E-01	2.96330E-04	4.09820E-04	3.99008E-04
1.62989E-01	2.42380E-04	4.09370E-04	3.95399E-04
1.63119E-01	1.60710E-03	4.15600E-04	3.91809E-04
1.63249E-01	3.84010E-04	4.11420E-04	3.88236E-04
1.63380E-01	1.09050E-03	4.12800E-04	3.84682E-04
1.63510E-01	5.90360E-04	4.11040E-04	3.81146E-04
1.63641E-01	1.52710E-03	4.15320E-04	3.77628E-04
1.63771E-01	3.42250E-04	4.07320E-04	3.74129E-04
1.63902E-01	1.40820E-05	4.08350E-04	3.70648E-04
1.64032E-01	6.90720E-04	4.10180E-04	3.67186E-04
1.64163E-01	7.16670E-04	4.09280E-04	3.63742E-04
1.64293E-01	8.77240E-04	4.13630E-04	3.60317E-04
1.64423E-01	6.09550E-04	4.07400E-04	3.56910E-04
1.64554E-01	2.20400E-04	4.09000E-04	3.53523E-04
1.64684E-01	2.72070E-04	4.08470E-04	3.50154E-04
1.64815E-01	7.14880E-04	4.08020E-04	3.46804E-04
1.64945E-01	4.17550E-04	4.08930E-04	3.43473E-04
1.65076E-01	1.17430E-03	4.11970E-04	3.40162E-04
1.65206E-01	-1.72250E-04	4.04210E-04	3.36869E-04
1.65337E-01	7.63390E-04	4.10910E-04	3.33595E-04
1.65467E-01	5.45940E-04	4.07450E-04	3.30341E-04
1.65597E-01	6.45770E-04	4.09710E-04	3.27105E-04
1.65728E-01	7.41500E-04	4.08230E-04	3.23889E-04
1.65858E-01	5.21020E-05	4.04550E-04	3.20693E-04
1.65989E-01	5.63430E-04	4.08330E-04	3.17516E-04
1.66119E-01	5.59610E-04	4.07870E-04	3.14358E-04
1.66250E-01	6.85780E-04	4.07350E-04	3.11220E-04
1.66380E-01	2.86850E-04	4.06020E-04	3.08101E-04
1.66511E-01	-4.66130E-04	4.00280E-04	3.05002E-04
1.66641E-01	1.02640E-03	4.09280E-04	3.01922E-04
1.66771E-01	2.17700E-04	4.04150E-04	2.98863E-04
1.66902E-01	7.90870E-04	4.07590E-04	2.95822E-04
1.67032E-01	4.18400E-04	4.06960E-04	2.92802E-04
1.67163E-01	3.84240E-04	4.03990E-04	2.89802E-04
1.67293E-01	9.16520E-05	4.04340E-04	2.86821E-04
1.67424E-01	1.72650E-04	4.03950E-04	2.83860E-04
1.67554E-01	4.18620E-04	4.03110E-04	2.80920E-04
1.67684E-01	1.51680E-04	4.02230E-04	2.77999E-04
1.67815E-01	8.92480E-05	4.01110E-04	2.75098E-04
1.67945E-01	-5.76460E-04	3.98180E-04	2.72217E-04
1.68076E-01	4.95770E-05	4.02910E-04	2.69356E-04
1.68206E-01	-1.67810E-04	3.99810E-04	2.66516E-04
1.68337E-01	8.62070E-04	4.06740E-04	2.63695E-04
1.68467E-01	-8.44670E-05	4.01080E-04	2.60895E-04
1.68598E-01	5.91620E-04	4.03730E-04	2.58115E-04
1.68728E-01	5.21350E-04	4.05140E-04	2.55355E-04
1.68858E-01	2.68750E-04	4.03010E-04	2.52616E-04
1.68989E-01	9.45430E-04	4.06920E-04	2.49897E-04
1.69119E-01	9.48470E-05	4.02360E-04	2.47198E-04
1.69250E-01	5.43590E-04	4.03010E-04	2.44519E-04
1.69380E-01	9.67110E-04	4.05500E-04	2.41861E-04
1.69511E-01	9.60420E-04	4.06360E-04	2.39223E-04
1.69641E-01	7.41020E-04	4.06000E-04	2.36606E-04
1.69772E-01	3.49000E-04	4.01580E-04	2.34009E-04
1.69902E-01	8.42380E-04	4.02610E-04	2.31433E-04
1.70032E-01	2.24040E-04	4.01520E-04	2.28877E-04
1.70163E-01	-1.91030E-04	3.98040E-04	2.26342E-04
1.70293E-01	-1.60630E-04	3.97310E-04	2.23827E-04
1.70424E-01	5.83720E-04	4.03220E-04	2.21332E-04
1.70554E-01	5.73660E-04	4.02300E-04	2.18859E-04
1.70685E-01	2.62350E-04	4.00550E-04	2.16405E-04
1.70815E-01	1.11180E-03	4.05250E-04	2.13973E-04
1.70946E-01	2.21740E-04	3.97910E-04	2.11561E-04
1.71076E-01	-3.17710E-04	3.96640E-04	2.09169E-04
1.71206E-01	7.15270E-04	4.04690E-04	2.06799E-04
1.71337E-01	-2.12220E-05	3.98280E-04	2.04448E-04
1.71467E-01	1.60320E-04	3.97930E-04	2.02119E-04
1.71598E-01	-2.14550E-04	3.96290E-04	1.99810E-04
1.71728E-01	1.45960E-04	3.97890E-04	1.97522E-04
1.71859E-01	5.37060E-04	4.01810E-04	1.95254E-04
1.71989E-01	-5.10420E-05	3.96340E-04	1.93007E-04
1.72120E-01	2.46920E-04	3.99720E-04	1.90781E-04
1.72250E-01	3.87750E-05	3.96870E-04	1.88576E-04
1.72380E-01	4.78660E-04	3.99310E-04	1.86391E-04
1.72511E-01	7.41960E-05	3.97680E-04	1.84226E-04
1.72641E-01	-1.74500E-04	3.94980E-04	1.82083E-04
1.72772E-01	8.87380E-04	4.02220E-04	1.79960E-04
1.72902E-01	-2.13080E-04	3.97050E-04	1.77858E-04
1.73033E-01	5.49030E-04	3.97160E-04	1.75776E-04
1.73163E-01	9.39160E-04	4.01810E-04	1.73715E-04
1.73294E-01	4.09680E-05	3.98440E-04	1.71675E-04
1.73424E-01	5.93340E-04	3.98960E-04	1.69655E-04
1.73554E-01	-2.78240E-05	3.95470E-04	1.67656E-04
1.73685E-01	8.28110E-04	3.98710E-04	1.65678E-04
1.73815E-01	7.75850E-04	4.01370E-04	1.63720E-04
1.73946E-01	-2.40970E-04	3.94770E-04	1.61783E-04
1.74076E-01	-2.71710E-04	3.94470E-04	1.59866E-04
1.74207E-01	3.65580E-05	3.95150E-04	1.57970E-04
1.74337E-01	5.26660E-04	3.98080E-04	1.56095E-04
1.74468E-01	8.22800E-05	3.94750E-04	1.54240E-04
1.74598E-01	5.14200E-04	3.99380E-04	1.52405E-04
1.74728E-01	7.26720E-04	3.97800E-04	1.50592E-04
1.74859E-01	5.64000E-05	3.96580E-04	1.48798E-04
1.74989E-01	-7.22950E-05	3.94370E-04	1.47025E-04
1.75120E-01	1.60300E-04	3.92840E-04	1.45273E-04
1.75250E-01	3.62750E-04	3.95050E-04	1.43541E-04
1.75381E-01	3.98930E-04	3.97200E-04	1.41829E-04
1.75511E-01	1.81650E-04	3.95730E-04	1.40137E-04
1.75642E-01	6.40200E-04	3.96740E-04	1.38467E-04
1.75772E-01	5.64680E-04	3.96100E-04	1.36816E-04
1.75902E-01	-3.24080E-04	3.92780E-04	1.35186E-04
1.76033E-01	3.30490E-05	3.92980E-04	1.33575E-04
1.76163E-01	8.46610E-05	3.92610E-04	1.31986E-04
1.76294E-01	-2.47790E-04	3.93230E-04	1.30416E-04
1.76424E-01	2.19880E-04	3.93800E-04	1.28867E-04
1.76555E-01	2.90870E-04	3.95290E-04	1.27337E-04
1.76685E-01	-6.42280E-05	3.92340E-04	1.25828E-04
1.76816E-01	2.38250E-04	3.93190E-04	1.24339E-04
1.76946E-01	2.97330E-04	3.94430E-04	1.22870E-04
1.77076E-01	1.01580E-03	3.97220E-04	1.21421E-04
1.77207E-01	2.87090E-04	3.92460E-04	1.19992E-04
1.77337E-01	1.31900E-04	3.92690E-04	1.18583E-04
1.77468E-01	3.50710E-04	3.92780E-04	1.17194E-04
1.77598E-01	5.76730E-04	3.95260E-04	1.15824E-04
1.77729E-01	1.50260E-04	3.94040E-04	1.14475E-04
1.77859E-01	2.86180E-04	3.91670E-04	1.13145E-04
1.77989E-01	1.05300E-03	3.96070E-04	1.11835E-04
1.78120E-01	5.58140E-04	3.94240E-04	1.10544E-04
1.78250E-01	-1.38820E-04	3.89820E-04	1.09274E-04
1.78381E-01	-4.99490E-04	3.89740E-04	1.08023E-04
1.78511E-01	-3.18530E-04	3.87540E-04	1.06791E-04
1.78642E-01	2.51250E-04	3.92270E-04	1.05579E-04
1.78772E-01	3.09090E-05	3.90700E-04	1.04387E-04
1.78903E-01	4.46280E-04	3.93190E-04	1.03213E-04
1.79033E-01	5.40790E-04	3.93890E-04	1.02060E-04
1.79163E-01	-2.69640E-04	3.88660E-04	1.00925E-04
1.79294E-01	6.55840E-04	3.93290E-04	9.98098E-05
1.79424E-01	5.96350E-04	3.93340E-04	9.87137E-05
1.79555E-01	3.12380E-04	3.90830E-04	9.76368E-05
1.79685E-01	-2.78450E-04	3.89220E-04	9.65790E-05
1.79816E-01	1.12580E-03	3.96880E-04	9.55402E-05
1.79946E-01	-1.80820E-04	3.87440E-04	9.45204E-05
1.80077E-01	4.99180E-04	3.94710E-04	9.35196E-05
1.80207E-01	2.97320E-04	3.89570E-04	9.25375E-05
1.80337E-01	2.16130E-04	3.89940E-04	9.15744E-05
1.80468E-01	2.34760E-05	3.90330E-04	9.06299E-05
1.80598E-01	-7.26380E-04	3.83960E-04	8.97041E-05
1.80729E-01	4.58640E-05	3.87800E-04	8.87970E-05
1.80859E-01	2.90900E-05	3.88540E-04	8.79084E-05
1.80990E-01	1.41830E-04	3.88330E-04	8.70383E-05
1.81120E-01	-5.81900E-04	3.87900E-04	8.61867E-05
1.81251E-01	-2.97500E-04	3.86030E-04	8.53534E-05
1.81381E-01	6.65150E-05	3.89030E-04	8.45384E-05
1.81511E-01	1.17290E-04	3.89670E-04	8.37417E-05
1.81642E-01	9.52410E-04	3.92450E-04	8.29631E-05
1.81772E-01	3.96590E-05	3.88750E-04	8.22026E-05
1.81903E-01	7.44930E-04	3.92060E-04	8.14601E-05
1.82033E-01	-2.96630E-04	3.85570E-04	8.07357E-05
1.82164E-01	-3.09130E-04	3.94200E-04	8.00290E-05
1.82294E-01	8.57210E-04	4.00340E-04	7.93403E-05
1.82425E-01	-1.56690E-04	3.99650E-04	7.86692E-05
1.82555E-01	6.61120E-04	4.08050E-04	7.80158E-05
1.82685E-01	3.05130E-04	4.06520E-04	7.73801E-05
1.82816E-01	1.45090E-04	4.07190E-04	7.67618E-05
1.82946E-01	6.96920E-04	4.10440E-04	7.61610E-05
1.83077E-01	-7.89120E-05	4.08470E-04	7.55776E-05
1.83207E-01	1.01430E-03	4.18660E-04	7.50114E-05
1.83338E-01	3.65420E-04	4.12230E-04	7.44625E-05
1.83468E-01	9.43160E-05	4.13980E-04	7.39307E-05
1.83599E-01	8.77320E-04	4.18900E-04	7.34159E-05
1.83729E-01	1.22660E-03	4.23080E-04	7.29182E-05
1.83859E-01	2.71850E-04	4.18480E-04	7.24373E-05
1.83990E-01	7.19660E-04	4.21440E-04	7.19733E-05
1.84120E-01	4.19480E-04	4.22880E-04	7.15259E-05
1.84251E-01	-2.22330E-04	4.20820E-04	7.10952E-05
1.84381E-01	1.99970E-04	4.22150E-04	7.06811E-05
1.84512E-01	-1.04760E-04	4.20820E-04	7.02835E-05
1.84642E-01	1.25630E-04	4.24200E-04	6.99023E-05
1.84773E-01	-9.37600E-05	4.24280E-04	6.95374E-05
1.84903E-01	2.76090E-04	4.28740E-04	6.91887E-05
1.85033E-01	1.22380E-04	4.24010E-04	6.88561E-05
1.85164E-01	-1.28160E-05	4.29720E-04	6.85396E-05
1.85294E-01	1.03670E-04	4.27590E-04	6.82390E-05
1.85425E-01	-1.21820E-04	4.26990E-04	6.79543E-05
1.85555E-01	2.27660E-04	4.32760E-04	6.76854E-05
1.85686E-01	-3.21680E-04	4.28700E-04	6.74322E-05
1.85816E-01	3.59000E-04	4.32460E-04	6.71946E-05
1.85947E-01	1.32360E-03	4.39750E-04	6.69725E-05
1.86077E-01	3.42340E-04	4.33560E-04	6.67658E-05
1.86207E-01	-1.91080E-04	4.33540E-04	6.65744E-05
1.86338E-01	9.63830E-04	4.42430E-04	6.63983E-05
1.86468E-01	1.25300E-03	4.41100E-04	6.62373E-05
1.86599E-01	7.65150E-05	4.36530E-04	6.60913E-05
1.86729E-01	1.20940E-03	4.43650E-04	6.59603E-05
1.86860E-01	5.28020E-04	4.41030E-04	6.58441E-05
1.86990E-01	2.50800E-04	4.39260E-04	6.57427E-05
1.87121E-01	-4.18160E-04	4.25880E-04	6.56559E-05
1.87251E-01	-2.23000E-04	4.23120E-04	6.55837E-05
1.87381E-01	4.01870E-06	4.21630E-04	6.55260E-05
1.87512E-01	3.31850E-04	4.21720E-04	6.54826E-05
1.87642E-01	-5.87290E-04	4.16700E-04	6.54535E-05
1.87773E-01	2.87380E-04	4.18290E-04	6.54386E-05
1.87903E-01	1.37640E-04	4.16310E-04	6.54377E-05
1.88034E-01	1.25940E-04	4.15550E-04	6.54508E-05
1.88164E-01	6.46990E-04	4.14980E-04	6.54777E-05
1.88295E-01	3.01270E-04	4.15020E-04	6.55184E-05
1.88425E-01	7.95460E-04	4.16490E-04	6.55728E-05
1.88555E-01	8.55870E-04	4.13590E-04	6.56407E-05
1.88686E-01	-1.60780E-04	4.08380E-04	6.57220E-05
1.88816E-01	1.85870E-04	4.06390E-04	6.58168E-05
1.88947E-01	-1.97990E-05	4.06670E-04	6.59247E-05
1.89077E-01	3.60840E-04	4.07290E-04	6.60458E-05
1.89208E-01	-4.73220E-04	4.01710E-04	6.61800E-05
1.89338E-01	-1.50270E-04	4.01890E-04	6.63270E-05
1.89469E-01	-1.55000E-04	4.02060E-04	6.64870E-05
1.89599E-01	6.28030E-04	4.06170E-04	6.66596E-05
1.89729E-01	-5.41070E-04	3.99450E-04	6.68448E-05
1.89860E-01	-4.11660E-04	3.97270E-04	6.70425E-05
1.89990E-01	1.25680E-04	4.01560E-04	6.72527E-05
1.90121E-01	1.10460E-03	4.05500E-04	6.74751E-05
1.90251E-01	4.90860E-04	3.99300E-04	6.77097E-05
1.90382E-01	2.10770E-04	3.99820E-04	6.79564E-05
1.90512E-01	1.94920E-04	3.98730E-04	6.82151E-05
1.90642E-01	2.90270E-04	3.98170E-04	6.84856E-05
1.90773E-01	-6.44650E-05	3.96960E-04	6.87678E-05
1.90903E-01	-3.55190E-04	3.92830E-04	6.90617E-05
1.91034E-01	-1.83110E-05	3.94390E-04	6.93672E-05
1.91164E-01	-2.21910E-04	3.92850E-04	6.96840E-05
1.91295E-01	8.76340E-04	3.97830E-04	7.00121E-05
1.91425E-01	4.16220E-04	3.95840E-04	7.03515E-05
1.91556E-01	8.65400E-04	3.93910E-04	7.07019E-05
1.91686E-01	-9.15530E-06	3.91060E-04	7.10633E-05
1.91816E-01	4.42890E-04	3.93160E-04	7.14356E-05
1.91947E-01	5.42580E-04	3.92220E-04	7.18186E-05
1.92077E-01	-1.26480E-04	3.89930E-04	7.22122E-05
1.92208E-01	4.16000E-04	3.90300E-04	7.26164E-05
1.92338E-01	1.42920E-05	3.89250E-04	7.30310E-05
1.92469E-01	6.16100E-04	3.91800E-04	7.34559E-05
1.92599E-01	-1.01820E-03	3.80130E-04	7.38909E-05
1.92730E-01	8.94210E-04	3.92790E-04	7.43361E-05
1.92860E-01	3.13680E-04	3.89120E-04	7.47911E-05
1.92990E-01	6.12450E-04	3.88280E-04	7.52560E-05
1.93121E-01	6.83850E-04	3.88540E-04	7.57307E-05
1.93251E-01	5.35640E-04	3.89180E-04	7.62150E-05
1.93382E-01	4.15250E-05	3.85910E-04	7.67087E-05
1.93512E-01	3.67750E-04	3.89440E-04	7.72119E-05
1.93643E-01	4.66030E-04	3.85910E-04	7.77243E-05
1.93773E-01	2.61190E-04	3.87560E-04	7.82459E-05
1.93904E-01	-3.63880E-04	3.84290E-04	7.87765E-05
1.94034E-01	5.28980E-04	3.86250E-04	7.93160E-05
1.94164E-01	9.34240E-05	3.86140E-04	7.98643E-05
1.94295E-01	1.46350E-04	3.84140E-04	8.04214E-05
1.94425E-01	-3.92210E-05	3.84080E-04	8.09870E-05
1.94556E-01	1.66670E-04	3.85450E-04	8.15610E-05
1.94686E-01	1.14300E-04	3.83290E-04	8.21435E-05
1.94817E-01	1.40050E-04	3.85330E-04	8.27341E-05
1.94947E-01	-9.45500E-05	3.83770E-04	8.33328E-05
1.95078E-01	5.26790E-04	3.85060E-04	8.39396E-05
1.95208E-01	9.00120E-04	3.88260E-04	8.45542E-05
1.95338E-01	1.59490E-04	3.82480E-04	8.51765E-05
1.95469E-01	-4.26140E-04	3.81450E-04	8.58066E-05
1.95599E-01	7.58260E-05	3.84660E-04	8.64441E-05
1.95730E-01	3.17790E-04	3.83630E-04	8.70891E-05
1.95860E-01	-1.92650E-04	3.82290E-04	8.77413E-05
1.95991E-01	1.52030E-04	3.83180E-04	8.84007E-05
1.96121E-01	2.98990E-05	3.80430E-04	8.90672E-05
1.96252E-01	-1.89680E-04	3.83130E-04	8.97407E-05
1.96382E-01	5.41620E-04	3.83560E-04	9.04209E-05
1.96512E-01	5.74930E-05	3.83220E-04	9.11079E-05
1.96643E-01	1.52080E-04	3.81720E-04	9.18014E-05
1.96773E-01	2.94810E-04	3.81450E-04	9.25015E-05
1.96904E-01	4.17000E-04	3.83470E-04	9.32079E-05
1.97034E-01	-3.21440E-04	3.78400E-04	9.39205E-05
1.97165E-01	5.21910E-05	3.82810E-04	9.46393E-05
1.97295E-01	2.89030E-04	3.82100E-04	9.53641E-05
1.97426E-01	6.84630E-05	3.80000E-04	9.60948E-05
1.97556E-01	2.39260E-04	3.82620E-04	9.68312E-05
1.97686E-01	1.55520E-04	3.81420E-04	9.75733E-05
1.97817E-01	-2.70170E-04	3.76930E-04	9.83210E-05
1.97947E-01	3.40340E-04	3.82580E-04	9.90741E-05
1.98078E-01	-1.52860E-04	3.77220E-04	9.98325E-05
1.98208E-01	5.83840E-04	3.83010E-04	1.00596E-04
1.98339E-01	2.19390E-06	3.79150E-04	1.01365E-04
1.98469E-01	2.54060E-04	3.79740E-04	1.02138E-04
1.98600E-01	1.87120E-04	3.80070E-04	1.02917E-04
1.98730E-01	5.15900E-04	3.82240E-04	1.03700E-04
1.98860E-01	4.41930E-04	3.79680E-04	1.04488E-04
1.98991E-01	-3.09100E-04	3.77910E-04	1.05280E-04
1.99121E-01	-1.60450E-04	3.76700E-04	1.06077E-04
1.99252E-01	-1.34340E-04	3.78060E-04	1.06878E-04
1.99382E-01	-6.40800E-04	3.74290E-04	1.07683E-04
1.99513E-01	7.47120E-04	3.80430E-04	1.08492E-04
1.99643E-01	-7.20210E-05	3.77870E-04	1.09306E-04
1.99774E-01	4.39240E-04	3.80590E-04	1.10122E-04
1.99904E-01	6.39320E-04	3.80810E-04	1.10943E-04
2.00034E-01	6.81900E-04	3.82590E-04	1.11767E-04
2.00165E-01	-3.08690E-04	3.73880E-04	1.12595E-04
2.00295E-01	5.96770E-04	3.80700E-04	1.13426E-04
2.00426E-01	-1.89510E-04	3.76890E-04	1.14261E-04
2.00556E-01	8.22250E-05	3.76740E-04	1.15098E-04
2.00687E-01	1.28020E-04	3.78400E-04	1.15938E-04
2.00817E-01	3.40890E-05	3.75460E-04	1.16782E-04
2.00948E-01	-1.17370E-04	3.74570E-04	1.17628E-04
2.01078E-01	-1.18230E-04	3.76660E-04	1.18477E-04
2.01208E-01	4.43500E-04	3.78060E-04	1.19328E-04
2.01339E-01	2.55550E-04	3.77720E-04	1.20182E-04
2.01469E-01	2.09190E-04	3.76170E-04	1.21038E-04
2.01600E-01	-5.08150E-04	3.72580E-04	1.21897E-04
2.01730E-01	-1.38040E-04	3.75690E-04	1.22758E-04
2.01861E-01	-1.53560E-04	3.74170E-04	1.23620E-04
2.01991E-01	-2.37010E-04	3.74280E-04	1.24485E-04
2.02122E-01	7.27630E-04	3.79540E-04	1.25351E-04
2.02252E-01	-3.13900E-04	3.72880E-04	1.26219E-04
2.02382E-01	1.18160E-03	3.82000E-04	1.27089E-04
2.02513E-01	5.49470E-05	3.74220E-04	1.27960E-04
2.02643E-01	-1.83200E-05	3.74190E-04	1.28832E-04
2.02774E-01	1.46650E-04	3.76040E-04	1.29706E-04
2.02904E-01	3.06180E-04	3.75620E-04	1.30581E-04
2.03035E-01	-1.54540E-04	3.72480E-04	1.31457E-04
2.03165E-01	3.52230E-05	3.74470E-04	1.32334E-04
2.03295E-01	5.66330E-04	3.75530E-04	1.33212E-04
2.03426E-01	-1.26890E-04	3.73750E-04	1.34090E-04
2.03556E-01	4.56080E-04	3.75810E-04	1.34969E-04
2.03687E-01	3.99580E-04	3.74060E-04	1.35849E-04
2.03817E-01	1.87910E-04	3.75000E-04	1.36729E-04
2.03948E-01	-6.04510E-04	3.67200E-04	1.37609E-04
2.04078E-01	2.91790E-04	3.75610E-04	1.38490E-04
2.04209E-01	-3.34460E-04	3.71870E-04	1.39370E-04
2.04339E-01	6.38250E-05	3.71100E-04	1.40251E-04
2.04469E-01	3.88780E-04	3.74320E-04	1.41131E-04
2.04600E-01	-2.52680E-04	3.70430E-04	1.42011E-04
2.04730E-01	4.34640E-04	3.71810E-04	1.42891E-04
2.04861E-01	-2.46230E-04	3.69590E-04	1.43771E-04
2.04991E-01	8.67080E-05	3.69620E-04	1.44650E-04
2.05122E-01	6.13460E-04	3.73680E-04	1.45529E-04
2.05252E-01	3.19300E-04	3.73000E-04	1.46406E-04
2.05383E-01	7.74180E-04	3.73760E-04	1.47283E-04
2.05513E-01	7.25710E-04	3.74610E-04	1.48159E-04
2.05643E-01	-3.90470E-04	3.67390E-04	1.49034E-04
2.05774E-01	1.06370E-04	3.72210E-04	1.49908E-04
2.05904E-01	-2.71350E-04	3.69510E-04	1.50781E-04
2.06035E-01	1.01570E-04	3.70380E-04	1.51652E-04
2.06165E-01	-5.50070E-04	3.66850E-04	1.52522E-04
2.06296E-01	6.40040E-04	3.73320E-04	1.53391E-04
2.06426E-01	-1.66580E-04	3.68200E-04	1.54258E-04
2.06557E-01	6.14000E-04	3.74480E-04	1.55123E-04
2.06687E-01	5.30850E-04	3.71170E-04	1.55986E-04
2.06817E-01	4.50720E-04	3.71590E-04	1.56848E-04
2.06948E-01	-2.55240E-04	3.68850E-04	1.57707E-04
2.07078E-01	-4.62420E-04	3.65670E-04	1.58565E-04
2.07209E-01	5.24860E-04	3.72470E-04	1.59420E-04
2.07339E-01	-4.86480E-04	3.66350E-04	1.60274E-04
2.07470E-01	3.97370E-05	3.68170E-04	1.61124E-04
2.07600E-01	2.02110E-04	3.72150E-04	1.61973E-04
2.07731E-01	3.41400E-04	3.68180E-04	1.62819E-04
2.07861E-01	4.87780E-04	3.72260E-04	1.63662E-04
2.07991E-01	-4.57870E-05	3.68380E-04	1.64503E-04
2.08122E-01	-8.32230E-05	3.68220E-04	1.65341E-04
2.08252E-01	2.49600E-04	3.69290E-04	1.66176E-04
2.08383E-01	5.19460E-04	3.70310E-04	1.67008E-04
2.08513E-01	3.07240E-04	3.68920E-04	1.67837E-04
2.08644E-01	6.16690E-04	3.72670E-04	1.68663E-04
2.08774E-01	-1.94690E-05	3.67070E-04	1.69485E-04
2.08905E-01	-6.06550E-04	3.64640E-04	1.70305E-04
2.09035E-01	3.33680E-04	3.67460E-04	1.71121E-04
2.09165E-01	2.53220E-04	3.68580E-04	1.71934E-04
2.09296E-01	4.30310E-04	3.71240E-04	1.72743E-04
2.09426E-01	8.92220E-04	3.70520E-04	1.73548E-04
2.09557E-01	8.88340E-04	3.73080E-04	1.74350E-04
2.09687E-01	2.55110E-04	3.68630E-04	1.75148E-04
2.09818E-01	-3.37900E-04	3.64050E-04	1.75942E-04
2.09948E-01	-3.82570E-04	3.64990E-04	1.76732E-04
2.10079E-01	2.24690E-04	3.67760E-04	1.77518E-04
2.10209E-01	-2.29620E-05	3.66190E-04	1.78300E-04
2.10339E-01	-1.22640E-04	3.66880E-04	1.79078E-04
2.10470E-01	3.98950E-04	3.66820E-04	1.79852E-04
2.10600E-01	2.02540E-04	3.67760E-04	1.80621E-04
2.10731E-01	5.43930E-04	3.68640E-04	1.81386E-04
2.10861E-01	5.16540E-04	3.69580E-04	1.82146E-04
2.10992E-01	2.43910E-04	3.67610E-04	1.82902E-04
2.11122E-01	-6.46210E-04	3.62430E-04	1.83653E-04
2.11253E-01	-3.36540E-04	3.62200E-04	1.84400E-04
2.11383E-01	-5.44750E-04	3.64790E-04	1.85141E-04
2.11513E-01	-1.09120E-04	3.63840E-04	1.85878E-04
2.11644E-01	1.20120E-04	3.67160E-04	1.86610E-04
2.11774E-01	3.96690E-04	3.66930E-04	1.87337E-04
2.11905E-01	-1.30330E-03	3.59700E-04	1.88059E-04
2.12035E-01	-1.37740E-04	3.65520E-04	1.88776E-04
2.12166E-01	1.37750E-04	3.64840E-04	1.89488E-04
2.12296E-01	-1.15150E-04	3.64180E-04	1.90194E-04
2.12427E-01	3.63670E-04	3.67960E-04	1.90896E-04
2.12557E-01	8.82910E-05	3.62890E-04	1.91591E-04
2.12687E-01	1.04590E-04	3.66430E-04	1.92282E-04
2.12818E-01	-2.37110E-04	3.62030E-04	1.92966E-04
2.12948E-01	4.19350E-04	3.66570E-04	1.93646E-04
2.13079E-01	-3.68320E-04	3.62410E-04	1.94319E-04
2.13209E-01	-3.47320E-04	3.61450E-04	1.94987E-04
2.13340E-01	-4.09060E-05	3.63350E-04	1.95649E-04
2.13470E-01	-1.53510E-04	3.65410E-04	1.96305E-04
2.13601E-01	1.58600E-04	3.63600E-04	1.96956E-04
2.13731E-01	2.30010E-04	3.64870E-04	1.97600E-04
2.13861E-01	-5.86860E-04	3.60010E-04	1.98239E-04
2.13992E-01	-1.39110E-04	3.61700E-04	1.98871E-04
2.14122E-01	1.80740E-04	3.65370E-04	1.99498E-04
2.14253E-01	1.08620E-04	3.62230E-04	2.00118E-04
2.14383E-01	2.85230E-04	3.64370E-04	2.00732E-04
2.14514E-01	-3.41420E-04	3.62270E-04	2.01340E-04
2.14644E-01	7.56030E-05	3.62070E-04	2.01941E-04
2.14774E-01	-2.16170E-04	3.61080E-04	2.02536E-04
2.14905E-01	-4.59080E-04	3.59840E-04	2.03124E-04
2.15035E-01	1.94670E-06	3.63210E-04	2.03706E-04
2.15166E-01	1.88590E-04	3.64070E-04	2.04282E-04
2.15296E-01	9.61970E-04	3.65340E-04	2.04851E-04
2.15427E-01	6.29270E-04	3.65210E-04	2.05413E-04
2.15557E-01	-3.75170E-04	3.60210E-04	2.05969E-04
2.15688E-01	6.33340E-04	3.64790E-04	2.06518E-04
2.15818E-01	1.33540E-04	3.62480E-04	2.07060E-04
2.15948E-01	-2.59450E-04	3.59350E-04	2.07595E-04
2.16079E-01	4.33610E-04	3.63180E-04	2.08124E-04
2.16209E-01	-7.51620E-05	3.61580E-04	2.08645E-04
2.16340E-01	-4.44330E-04	3.58100E-04	2.09160E-04
2.16470E-01	-1.82410E-04	3.62000E-04	2.09668E-04
2.16601E-01	3.75150E-04	3.62770E-04	2.10168E-04
2.16731E-01	-3.51900E-05	3.60280E-04	2.10662E-04
2.16862E-01	3.55170E-04	3.62180E-04	2.11148E-04
2.16992E-01	-3.42860E-04	3.58120E-04	2.11627E-04
2.17122E-01	1.01200E-05	3.61150E-04	2.12099E-04
2.17253E-01	-2.28720E-04	3.61550E-04	2.12564E-04
2.17383E-01	-1.03380E-04	3.58560E-04	2.13022E-04
2.17514E-01	-1.62180E-04	3.58660E-04	2.13472E-04
2.17644E-01	-1.96820E-04	3.59250E-04	2.13915E-04
2.17775E-01	2.28490E-04	3.62440E-04	2.14350E-04
2.17905E-01	8.26800E-04	3.65280E-04	2.14778E-04
2.18036E-01	-2.59600E-04	3.57620E-04	2.15199E-04
2.18166E-01	8.04130E-05	3.60210E-04	2.15612E-04
2.18296E-01	-3.50540E-04	3.57280E-04	2.16018E-04
2.18427E-01	-4.80550E-05	3.58850E-04	2.16416E-04
2.18557E-01	1.25410E-04	3.61140E-04	2.16806E-04
2.18688E-01	4.47270E-04	3.61510E-04	2.17189E-04
2.18818E-01	5.94590E-04	3.62370E-04	2.17565E-04
2.18949E-01	-2.31410E-05	3.58660E-04	2.17932E-04
2.19079E-01	-4.36610E-05	3.56950E-04	2.18292E-04
2.19210E-01	-4.04040E-04	3.58160E-04	2.18645E-04
2.19340E-01	2.73010E-04	3.59390E-04	2.18989E-04
2.19470E-01	2.82490E-04	3.60680E-04	2.19326E-04
2.19601E-01	-2.37860E-04	3.56820E-04	2.19655E-04
2.19731E-01	8.05980E-04	3.60850E-04	2.19976E-04
2.19862E-01	-5.65460E-04	3.54510E-04	2.20290E-04
2.19992E-01	-1.60410E-04	3.58110E-04	2.20595E-04
2.20123E-01	-2.84870E-04	3.55340E-04	2.20893E-04
2.20253E-01	1.18380E-03	3.65150E-04	2.21183E-04
2.20384E-01	-4.62310E-05	3.56320E-04	2.21465E-04
2.20514E-01	2.96130E-05	3.56590E-04	2.21739E-04
2.20644E-01	4.85300E-04	3.59430E-04	2.22005E-04
2.20775E-01	4.43690E-04	3.58680E-04	2.22263E-04
2.20905E-01	7.08990E-04	3.61870E-04	2.22513E-04
2.21036E-01	5.43580E-04	3.59200E-04	2.22755E-04
2.21166E-01	9.20440E-05	3.56050E-04	2.22989E-04
2.21297E-01	4.24470E-04	3.59950E-04	2.23215E-04
2.21427E-01	-9.78870E-05	3.57100E-04	2.23434E-04
2.21558E-01	6.55510E-04	3.59500E-04	2.23644E-04
2.21688E-01	3.86540E-04	3.58790E-04	2.23846E-04
2.21818E-01	1.04000E-03	3.59430E-04	2.24040E-04
2.21949E-01	2.94030E-04	3.58600E-04	2.24225E-04
2.22079E-01	1.60180E-04	3.56310E-04	2.24403E-04
2.22210E-01	-1.92630E-04	3.54940E-04	2.24573E-04
2.22340E-01	-7.59070E-05	3.56400E-04	2.24735E-04
2.22471E-01	-3.66450E-04	3.53140E-04	2.24888E-04
2.22601E-01	2.47060E-04	3.57130E-04	2.25033E-04
2.22732E-01	2.05520E-04	3.57570E-04	2.25171E-04
2.22862E-01	-5.67410E-04	3.52210E-04	2.25300E-04
2.22992E-01	-3.68220E-04	3.56120E-04	2.25421E-04
2.23123E-01	4.63730E-04	3.57460E-04	2.25534E-04
2.23253E-01	4.49550E-04	3.57890E-04	2.25639E-04
2.23384E-01	3.21170E-04	3.57100E-04	2.25736E-04
2.23514E-01	4.22570E-04	3.56750E-04	2.25824E-04
2.23645E-01	-7.02310E-05	3.55250E-04	2.25905E-04
2.23775E-01	-3.33700E-06	3.55260E-04	2.25977E-04
2.23906E-01	-1.71790E-04	3.51890E-04	2.26041E-04
2.24036E-01	-2.78130E-04	3.53650E-04	2.26097E-04
2.24166E-01	-4.28620E-04	3.51320E-04	2.26145E-04
2.24297E-01	3.42740E-04	3.55930E-04	2.26185E-04
2.24427E-01	3.89320E-04	3.56980E-04	2.26217E-04
2.24558E-01	5.58620E-04	3.55380E-04	2.26241E-04
2.24688E-01	-1.13890E-04	3.52760E-04	2.26256E-04
2.24819E-01	5.55790E-05	3.53140E-04	2.26264E-04
2.24949E-01	1.71030E-04	3.54710E-04	2.26263E-04
2.25080E-01	-2.84170E-04	3.52570E-04	2.26254E-04
2.25210E-01	3.25390E-04	3.54470E-04	2.26238E-04
2.25340E-01	2.64240E-04	3.53300E-04	2.26213E-04
2.25471E-01	3.77860E-04	3.56260E-04	2.26180E-04
2.25601E-01	4.21950E-04	3.54000E-04	2.26139E-04
2.25732E-01	-1.98760E-04	3.52580E-04	2.26090E-04
2.25862E-01	-2.75580E-04	3.51580E-04	2.26034E-04
2.25993E-01	4.89310E-04	3.55910E-04	2.25969E-04
2.26123E-01	1.47910E-04	3.53600E-04	2.25896E-04
2.26253E-01	-2.97350E-04	3.49690E-04	2.25815E-04
2.26384E-01	2.90130E-04	3.52850E-04	2.25727E-04
2.26514E-01	2.23500E-04	3.53850E-04	2.25630E-04
2.26645E-01	-3.56480E-04	3.48940E-04	2.25525E-04
2.26775E-01	3.79440E-04	3.53830E-04	2.25413E-04
2.26906E-01	-1.71710E-04	3.49100E-04	2.25293E-04
2.27036E-01	5.88860E-04	3.55550E-04	2.25165E-04
2.27167E-01	3.92860E-04	3.54140E-04	2.25029E-04
2.27297E-01	-5.02150E-04	3.48590E-04	2.24885E-04
2.27427E-01	-4.06140E-04	3.49050E-04	2.24733E-04
2.27558E-01	-1.16240E-05	3.52680E-04	2.24574E-04
2.27688E-01	8.09840E-04	3.54760E-04	2.24407E-04
2.27819E-01	5.51100E-04	3.54810E-04	2.24232E-04
2.27949E-01	-2.86390E-05	3.51680E-04	2.24049E-04
2.28080E-01	7.13070E-04	3.56410E-04	2.23859E-04
2.28210E-01	4.68500E-04	3.53500E-04	2.23661E-04
2.28341E-01	-5.21350E-04	3.47410E-04	2.23456E-04
2.28471E-01	4.56820E-04	3.54060E-04	2.23243E-04
2.28601E-01	8.34670E-05	3.51320E-04	2.23022E-04
2.28732E-01	6.14010E-04	3.53520E-04	2.22794E-04
2.28862E-01	1.51200E-04	3.52110E-04	2.22558E-04
2.28993E-01	1.96790E-04	3.51730E-04	2.22315E-04
2.29123E-01	3.07920E-04	3.51560E-04	2.22065E-04
2.29254E-01	1.76750E-04	3.52430E-04	2.21807E-04
2.29384E-01	4.34270E-04	3.51200E-04	2.21541E-04
2.29515E-01	5.37980E-04	3.54320E-04	2.21268E-04
2.29645E-01	8.89000E-04	3.52300E-04	2.20988E-04
2.29775E-01	-2.54460E-05	3.49080E-04	2.20701E-04
2.29906E-01	-1.86880E-04	3.49610E-04	2.20406E-04
2.30036E-01	1.93790E-04	3.50790E-04	2.20104E-04
2.30167E-01	6.80420E-04	3.53800E-04	2.19795E-04
2.30297E-01	-2.45820E-04	3.49840E-04	2.19479E-04
2.30428E-01	2.79550E-04	3.48820E-04	2.19155E-04
2.30558E-01	3.00620E-05	3.48380E-04	2.18825E-04
2.30689E-01	6.14390E-04	3.55820E-04	2.18487E-04
2.30819E-01	-2.10950E-04	3.56090E-04	2.18143E-04
2.30949E-01	3.51040E-04	3.62570E-04	2.17791E-04
2.31080E-01	3.22800E-04	3.61510E-04	2.17433E-04
2.31210E-01	-8.77200E-05	3.62280E-04	2.17067E-04
2.31341E-01	-2.72630E-04	3.64840E-04	2.16695E-04
2.31471E-01	-5.45550E-05	3.64250E-04	2.16316E-04
2.31602E-01	-1.12220E-04	3.66420E-04	2.15930E-04
2.31732E-01	3.15460E-04	3.70070E-04	2.15538E-04
2.31863E-01	5.14370E-04	3.72220E-04	2.15139E-04
2.31993E-01	1.79570E-04	3.71520E-04	2.14733E-04
2.32123E-01	5.07510E-05	3.70430E-04	2.14320E-04
2.32254E-01	4.29870E-04	3.77740E-04	2.13901E-04
2.32384E-01	-1.29270E-04	3.72050E-04	2.13476E-04
2.32515E-01	-6.96820E-04	3.69380E-04	2.13044E-04
2.32645E-01	2.60230E-04	3.77130E-04	2.12605E-04
2.32776E-01	-2.32310E-04	3.75090E-04	2.12160E-04
2.32906E-01	7.06220E-04	3.79840E-04	2.11709E-04
2.33037E-01	3.13970E-05	3.80730E-04	2.11251E-04
2.33167E-01	1.91010E-04	3.79060E-04	2.10788E-04
2.33297E-01	-4.34530E-04	3.77540E-04	2.10318E-04
2.33428E-01	-2.42530E-04	3.77510E-04	2.09842E-04
2.33558E-01	4.17880E-05	3.78890E-04	2.09359E-04
2.33689E-01	5.67700E-04	3.82890E-04	2.08871E-04
2.33819E-01	9.52940E-05	3.78520E-04	2.08377E-04
2.33950E-01	-6.13440E-04	3.74440E-04	2.07877E-04
2.34080E-01	8.04870E-04	3.84330E-04	2.07371E-04
2.34211E-01	2.05200E-04	3.78770E-04	2.06859E-04
2.34341E-01	-2.88890E-04	3.78980E-04	2.06341E-04
2.34471E-01	2.20480E-04	3.80430E-04	2.05817E-04
2.34602E-01	-6.42530E-05	3.81150E-04	2.05288E-04
2.34732E-01	-1.06400E-04	3.79420E-04	2.04753E-04
2.34863E-01	1.76090E-04	3.81230E-04	2.04213E-04
2.34993E-01	1.00300E-04	3.81040E-04	2.03667E-04
2.35124E-01	5.50410E-04	3.84930E-04	2.03115E-04
2.35254E-01	1.47740E-04	3.82100E-04	2.02558E-04
2.35385E-01	4.87490E-04	3.82910E-04	2.01996E-04
2.35515E-01	1.38790E-04	3.81180E-04	2.01428E-04
2.35645E-01	-2.30290E-04	3.80760E-04	2.00855E-04
2.35776E-01	5.29490E-04	3.86830E-04	2.00277E-04
2.35906E-01	1.17650E-04	3.81660E-04	1.99694E-04
2.36037E-01	1.34970E-04	3.84470E-04	1.99106E-04
2.36167E-01	3.91920E-05	3.81510E-04	1.98512E-04
2.36298E-01	3.22340E-04	3.84730E-04	1.97914E-04
2.36428E-01	-2.90880E-04	3.81810E-04	1.97311E-04
2.36559E-01	2.31000E-04	3.83820E-04	1.96702E-04
2.36689E-01	-6.70590E-04	3.79460E-04	1.96089E-04
2.36819E-01	5.84240E-04	3.88870E-04	1.95472E-04
2.36950E-01	6.28830E-06	3.80250E-04	1.94849E-04
2.37080E-01	9.84740E-05	3.85520E-04	1.94222E-04
2.37211E-01	8.67090E-04	3.86560E-04	1.93590E-04
2.37341E-01	-2.42050E-04	3.84460E-04	1.92954E-04
2.37472E-01	3.76580E-04	3.87050E-04	1.92313E-04
2.37602E-01	-1.90970E-04	3.83610E-04	1.91668E-04
2.37733E-01	2.22090E-04	3.87510E-04	1.91019E-04
2.37863E-01	7.09120E-05	3.86350E-04	1.90365E-04
2.37993E-01	1.42960E-04	3.84730E-04	1.89707E-04
2.38124E-01	6.31100E-04	3.91700E-04	1.89045E-04
2.38254E-01	2.63780E-04	3.85060E-04	1.88379E-04
2.38385E-01	1.36750E-04	3.85000E-04	1.87709E-04
2.38515E-01	4.60080E-04	3.88670E-04	1.87035E-04
2.38646E-01	3.76940E-04	3.87970E-04	1.86357E-04
2.38776E-01	1.60430E-04	3.89300E-04	1.85675E-04
2.38906E-01	-3.11590E-04	3.83050E-04	1.84989E-04
2.39037E-01	-8.15090E-05	3.86560E-04	1.84300E-04
2.39167E-01	-2.11840E-04	3.85540E-04	1.83607E-04
2.39298E-01	-3.25900E-04	3.85400E-04	1.82910E-04
2.39428E-01	4.22100E-04	3.90140E-04	1.82210E-04
2.39559E-01	6.73740E-04	3.92850E-04	1.81506E-04
2.39689E-01	-2.31220E-05	3.84250E-04	1.80799E-04
2.39820E-01	4.73840E-05	3.88700E-04	1.80089E-04
2.39950E-01	4.50250E-04	3.88800E-04	1.79375E-04
2.40080E-01	2.46550E-04	3.89470E-04	1.78658E-04
2.40211E-01	4.29990E-04	3.91490E-04	1.77938E-04
2.40341E-01	2.35350E-04	3.87290E-04	1.77215E-04
2.40472E-01	-7.21320E-04	3.83140E-04	1.76489E-04
2.40602E-01	1.33090E-04	3.90290E-04	1.75760E-04
2.40733E-01	1.53850E-04	3.88060E-04	1.75028E-04
2.40863E-01	6.90750E-04	3.94470E-04	1.74294E-04
2.40994E-01	2.78350E-04	3.89340E-04	1.73556E-04
2.41124E-01	5.66850E-04	3.92290E-04	1.72816E-04
2.41254E-01	6.34410E-04	3.92690E-04	1.72073E-04
2.41385E-01	7.79670E-04	3.92140E-04	1.71328E-04
2.41515E-01	7.81150E-04	3.93560E-04	1.70580E-04
2.41646E-01	-2.59010E-04	3.85870E-04	1.69830E-04
2.41776E-01	5.51500E-04	3.91930E-04	1.69077E-04
2.41907E-01	-2.12200E-04	3.90040E-04	1.68323E-04
2.42037E-01	-3.20240E-04	3.87440E-04	1.67565E-04
2.42168E-01	-1.79520E-04	3.89250E-04	1.66806E-04
2.42298E-01	1.04490E-04	3.92630E-04	1.66045E-04
2.42428E-01	2.65810E-04	3.89200E-04	1.65282E-04
2.42559E-01	5.04130E-04	3.93190E-04	1.64516E-04
2.42689E-01	-9.38180E-05	3.89100E-04	1.63749E-04
2.42820E-01	-7.63180E-04	3.84880E-04	1.62980E-04
2.42950E-01	-6.64900E-04	3.88470E-04	1.62210E-04
2.43081E-01	1.36570E-04	3.89800E-04	1.61437E-04
2.43211E-01	5.66980E-04	3.93430E-04	1.60663E-04
2.43342E-01	1.38390E-05	3.92140E-04	1.59888E-04
2.43472E-01	-4.49540E-05	3.87600E-04	1.59111E-04
2.43602E-01	-3.64120E-04	3.91340E-04	1.58333E-04
2.43733E-01	2.78510E-04	3.92580E-04	1.57553E-04
2.43863E-01	-6.45860E-04	3.89500E-04	1.56772E-04
2.43994E-01	3.14210E-04	3.93350E-04	1.55990E-04
2.44124E-01	7.91170E-04	3.94420E-04	1.55206E-04
2.44255E-01	-2.26320E-04	3.90550E-04	1.54422E-04
2.44385E-01	-2.90360E-04	3.91160E-04	1.53636E-04
2.44516E-01	2.83000E-04	3.94360E-04	1.52850E-04
2.44646E-01	-2.60110E-04	3.89900E-04	1.52063E-04
2.44776E-01	5.60260E-04	3.94280E-04	1.51275E-04
2.44907E-01	1.07680E-04	3.93420E-04	1.50486E-04
2.45037E-01	5.76130E-04	3.97100E-04	1.49697E-04
2.45168E-01	-1.49380E-04	3.88610E-04	1.48907E-04
2.45298E-01	-2.01740E-04	3.93100E-04	1.48116E-04
2.45429E-01	4.39600E-04	3.95050E-04	1.47325E-04
2.45559E-01	-5.69030E-04	3.90290E-04	1.46534E-04
2.45690E-01	2.67030E-04	3.95520E-04	1.45742E-04
2.45820E-01	2.24540E-04	3.93370E-04	1.44950E-04
2.45950E-01	-4.92940E-06	3.93260E-04	1.44158E-04
2.46081E-01	2.07840E-04	3.95890E-04	1.43366E-04
2.46211E-01	6.34770E-04	3.94000E-04	1.42573E-04
2.46342E-01	1.33140E-04	3.94110E-04	1.41781E-04
2.46472E-01	6.55690E-04	3.95770E-04	1.40989E-04
2.46603E-01	5.74820E-04	3.99210E-04	1.40197E-04
2.46733E-01	4.65490E-04	3.94610E-04	1.39405E-04
2.46864E-01	2.79340E-04	3.94970E-04	1.38613E-04
2.46994E-01	-2.37170E-04	3.92410E-04	1.37822E-04
2.47124E-01	2.28320E-04	3.96520E-04	1.37031E-04
2.47255E-01	1.85530E-05	3.90730E-04	1.36241E-04
2.47385E-01	-4.21030E-05	3.94740E-04	1.35451E-04
2.47516E-01	1.26030E-04	3.93860E-04	1.34662E-04
2.47646E-01	6.16540E-04	3.98380E-04	1.33873E-04
2.47777E-01	-4.40290E-04	3.91540E-04	1.33085E-04
2.47907E-01	1.74010E-04	3.93240E-04	1.32298E-04
2.48038E-01	7.87830E-04	3.98850E-04	1.31512E-04
2.48168E-01	-4.25310E-04	3.92250E-04	1.30727E-04
2.48298E-01	8.74310E-05	3.93640E-04	1.29942E-04
2.48429E-01	2.57630E-04	3.98740E-04	1.29159E-04
2.48559E-01	1.65950E-04	3.95050E-04	1.28377E-04
2.48690E-01	5.52480E-05	3.97520E-04	1.27596E-04
2.48820E-01	-9.10810E-05	3.96320E-04	1.26817E-04
2.48951E-01	1.89190E-04	3.92930E-04	1.26038E-04
2.49081E-01	-5.33500E-05	3.95390E-04	1.25261E-04
2.49212E-01	4.28000E-04	3.97460E-04	1.24486E-04
2.49342E-01	3.22060E-04	3.97140E-04	1.23712E-04
2.49472E-01	-9.60030E-05	3.95820E-04	1.22940E-04
2.49603E-01	4.86180E-04	3.98740E-04	1.22169E-04
2.49733E-01	-1.82220E-06	3.94580E-04	1.21400E-04
2.49864E-01	3.23240E-04	3.98950E-04	1.20632E-04
2.49994E-01	7.59850E-04	3.99000E-04	1.19867E-04
2.50125E-01	5.80820E-04	4.01060E-04	1.19103E-04
2.50255E-01	-1.68060E-04	3.92260E-04	1.18342E-04
2.50385E-01	-3.61700E-04	3.92830E-04	1.17582E-04
2.50516E-01	8.10540E-04	4.01800E-04	1.16824E-04
2.50646E-01	-3.92540E-04	3.93850E-04	1.16069E-04
2.50777E-01	-1.55070E-04	3.95760E-04	1.15316E-04
2.50907E-01	4.70940E-04	4.01860E-04	1.14565E-04
2.51038E-01	-2.47940E-04	3.92440E-04	1.13816E-04
2.51168E-01	6.20290E-04	4.00710E-04	1.13069E-04
2.51299E-01	5.83670E-04	3.99120E-04	1.12326E-04
2.51429E-01	-3.03640E-04	3.95500E-04	1.11584E-04
2.51559E-01	2.98070E-04	3.99880E-04	1.10845E-04
2.51690E-01	-4.66960E-04	3.92350E-04	1.10109E-04
2.51820E-01	2.44670E-04	3.96610E-04	1.09375E-04
2.51951E-01	-2.76240E-04	3.94340E-04	1.08644E-04
2.52081E-01	4.49910E-04	3.98870E-04	1.07916E-04
2.52212E-01	1.31070E-03	4.05740E-04	1.07191E-04
2.52342E-01	1.32440E-04	3.96790E-04	1.06468E-04
2.52473E-01	-2.07730E-04	3.95350E-04	1.05749E-04
2.52603E-01	-4.69710E-05	3.99490E-04	1.05032E-04
2.52733E-01	-2.22770E-04	3.92070E-04	1.04319E-04
2.52864E-01	5.10100E-04	4.02880E-04	1.03609E-04
2.52994E-01	1.36640E-04	3.96540E-04	1.02902E-04
2.53125E-01	1.31200E-05	3.98550E-04	1.02198E-04
2.53255E-01	-4.08110E-04	3.93960E-04	1.01497E-04
2.53386E-01	1.46920E-04	3.96610E-04	1.00800E-04
2.53516E-01	-4.23390E-04	3.95480E-04	1.00106E-04
2.53647E-01	-2.66700E-04	3.96780E-04	9.94153E-05
2.53777E-01	4.14420E-04	3.99420E-04	9.87283E-05
2.53907E-01	-6.58010E-05	3.98500E-04	9.80449E-05
2.54038E-01	3.35570E-04	3.97600E-04	9.73650E-05
2.54168E-01	1.32600E-04	4.00740E-04	9.66888E-05
2.54299E-01	-3.73750E-04	3.96650E-04	9.60164E-05
2.54429E-01	4.55450E-04	4.00780E-04	9.53476E-05
2.54560E-01	4.44180E-04	4.00930E-04	9.46826E-05
2.54690E-01	6.85860E-04	4.01130E-04	9.40216E-05
2.54821E-01	6.22630E-04	4.01570E-04	9.33643E-05
2.54951E-01	2.39130E-04	3.99970E-04	9.27111E-05
2.55081E-01	4.14480E-04	4.00380E-04	9.20619E-05
2.55212E-01	6.32190E-04	4.04360E-04	9.14167E-05
2.55342E-01	2.04160E-04	3.99460E-04	9.07756E-05
2.55473E-01	1.02170E-04	3.96730E-04	9.01387E-05
2.55603E-01	7.46790E-04	4.01640E-04	8.95059E-05
2.55734E-01	3.24950E-05	4.00000E-04	8.88774E-05
2.55864E-01	1.58790E-04	4.08910E-04	8.82532E-05
2.55995E-01	-1.23250E-04	4.12010E-04	8.76332E-05
2.56125E-01	6.91960E-04	4.18120E-04	8.70177E-05
2.56255E-01	2.65400E-04	4.20170E-04	8.64066E-05
2.56386E-01	4.17090E-04	4.24950E-04	8.57999E-05
2.56516E-01	1.22280E-04	4.22180E-04	8.51978E-05
2.56647E-01	2.43080E-04	4.27740E-04	8.46003E-05
2.56777E-01	-1.68960E-04	4.24160E-04	8.40073E-05
2.56908E-01	9.81680E-05	4.30310E-04	8.34190E-05
2.57038E-01	1.17720E-04	4.34560E-04	8.28353E-05
2.57169E-01	1.24200E-03	4.42680E-04	8.22564E-05
2.57299E-01	-4.05310E-04	4.34290E-04	8.16822E-05
2.57429E-01	3.99610E-04	4.42530E-04	8.11129E-05
2.57560E-01	-8.34760E-05	4.37490E-04	8.05484E-05
2.57690E-01	7.88220E-04	4.49980E-04	7.99888E-05
2.57821E-01	4.65170E-05	4.42580E-04	7.94341E-05
2.57951E-01	-7.47530E-05	4.44910E-04	7.88843E-05
2.58082E-01	1.19900E-03	4.58440E-04	7.83396E-05
2.58212E-01	1.00660E-03	4.54450E-04	7.78000E-05
2.58343E-01	5.84920E-05	4.51930E-04	7.72654E-05
2.58473E-01	4.59660E-04	4.55380E-04	7.67359E-05
2.58603E-01	3.01560E-04	4.58260E-04	7.62116E-05
2.58734E-01	1.66500E-04	4.57540E-04	7.56925E-05
2.58864E-01	5.50690E-05	4.59320E-04	7.51786E-05
2.58995E-01	-1.34260E-04	4.59280E-04	7.46699E-05
2.59125E-01	1.02870E-04	4.63840E-04	7.41666E-05
2.59256E-01	4.94540E-04	4.66320E-04	7.36686E-05
2.59386E-01	6.70010E-06	4.65800E-04	7.31759E-05
2.59517E-01	1.95770E-04	4.68330E-04	7.26887E-05
2.59647E-01	1.46310E-04	4.70020E-04	7.22069E-05
2.59777E-01	-3.38690E-04	4.65700E-04	7.17305E-05
2.59908E-01	1.03770E-04	4.73890E-04	7.12597E-05
2.60038E-01	-1.68630E-04	4.70070E-04	7.07943E-05
2.60169E-01	5.01710E-04	4.80200E-04	7.03345E-05
2.60299E-01	5.44850E-04	4.74870E-04	6.98803E-05
2.60430E-01	-6.00430E-04	4.70940E-04	6.94317E-05
2.60560E-01	-1.89970E-04	4.75550E-04	6.89888E-05
2.60691E-01	9.65730E-05	4.78560E-04	6.85515E-05
2.60821E-01	2.69860E-04	4.75740E-04	6.81199E-05
2.60951E-01	-1.89690E-04	4.78680E-04	6.76941E-05
2.61082E-01	6.73910E-04	4.81740E-04	6.72740E-05
2.61212E-01	2.26680E-04	4.80280E-04	6.68597E-05
2.61343E-01	4.34610E-04	4.82090E-04	6.64512E-05
2.61473E-01	1.31290E-03	4.90840E-04	6.60485E-05
2.61604E-01	7.60760E-04	4.88610E-04	6.56516E-05
2.61734E-01	3.19340E-04	4.84650E-04	6.52607E-05
2.61865E-01	2.58760E-04	4.85690E-04	6.48757E-05
2.61995E-01	2.37360E-04	4.87250E-04	6.44965E-05
2.62125E-01	-2.00680E-04	4.81340E-04	6.41234E-05
2.62256E-01	4.72210E-04	4.89100E-04	6.37562E-05
2.62386E-01	7.84900E-04	4.92680E-04	6.33949E-05
2.62517E-01	5.08880E-04	4.87230E-04	6.30397E-05
2.62647E-01	1.38940E-03	4.96610E-04	6.26906E-05
2.62778E-01	-1.12740E-04	4.86720E-04	6.23475E-05
2.62908E-01	-1.10520E-04	4.88970E-04	6.20104E-05
2.63038E-01	3.26770E-04	4.91540E-04	6.16794E-05
2.63169E-01	-3.08020E-05	4.94760E-04	6.13546E-05
2.63299E-01	-2.08400E-04	4.87200E-04	6.10359E-05
2.63430E-01	-1.71190E-04	4.92920E-04	6.07233E-05
2.63560E-01	-2.73150E-04	4.92010E-04	6.04169E-05
2.63691E-01	9.18020E-04	5.03390E-04	6.01166E-05
2.63821E-01	1.99150E-04	4.96090E-04	5.98225E-05
2.63952E-01	7.80660E-04	5.00860E-04	5.95347E-05
2.64082E-01	5.58730E-04	4.99540E-04	5.92530E-05
2.64212E-01	1.52570E-05	5.01160E-04	5.89776E-05
2.64343E-01	4.72230E-04	4.98720E-04	5.87084E-05
2.64473E-01	3.94450E-04	5.02270E-04	5.84455E-05
2.64604E-01	6.82870E-04	5.03230E-04	5.81888E-05
2.64734E-01	-3.45640E-04	4.95580E-04	5.79385E-05
2.64865E-01	-8.11730E-04	4.97220E-04	5.76944E-05
2.64995E-01	-1.53720E-04	4.98420E-04	5.74566E-05
2.65126E-01	-1.17320E-04	5.03050E-04	5.72251E-05
2.65256E-01	9.83400E-05	5.07120E-04	5.70000E-05
