# Supplementary material for: Rationally seeded computational protein design of ɑ-helical barrels
Source: Nat Chem Biol. 2024 Jun 20;20(8):991–9. doi: 10.1038/s41589-024-01642-0 (PMC11288890; doi:10.1038/s41589-024-01642-0)
Supplement: Supplementary file 3 — PDB and .mtz files used for making figure panels b–d and j–m. [file 41589_2024_1642_MOESM3_ESM.zip › KIA_RP_RSPD_NatChemBiol_data_Figure2/scapCC6_LLIA_panels_e-h/DPH_panel_h/scapCC6_LLIA_master_DPH_raw2.xlsx]

## Sheet: Sheet1
rep1	rep2	rep3	rep4
0	0	0	0
521	345	-356	1530
1704	3833	1695	1695
3231	3931	3931	3231
5468	5526	4247	4247
20482	30618	33091	32550
40530	56475	54962	55395
67750	91696	87813	92741
95033	115990	114996	114975
127476	127476	119722	119722
