# Supplementary material for: Rationally seeded computational protein design of ɑ-helical barrels
Source: Nat Chem Biol. 2024 Jun 20;20(8):991–9. doi: 10.1038/s41589-024-01642-0 (PMC11288890; doi:10.1038/s41589-024-01642-0)
Supplement: Supplementary file 3 — PDB and .mtz files used for making figure panels b–d and j–m. [file 41589_2024_1642_MOESM3_ESM.zip › KIA_RP_RSPD_NatChemBiol_data_Figure2/scapCC6_LLIA_panels_e-h/DPH_panel_h/DPH_1_scapCC6_LLIA_master.xlsx]

## Sheet: End point
User: USER
Path: C:\Program Files (x86)\BMG\CLARIOstar\User\Data\
Test ID: 3106
Test Name: Will DPH 455nm shake
Date: 18/02/2023
Time: 18:23:52
ID1: 230218_scapCC6_LLIA_master_DPH_1uM
Fluorescence (FI)
Well Row	Well Col	Content	Raw Data (350-15/455-8)
A	1	Sample X1	7527	0		0	0	0	0
A	2	Sample X2	10084	2557		2557	2665	2754	3292
A	3	Sample X3	13957	6430		6430	5707	6347	6425
A	4	Sample X4	15666	8139		8139	8718	8463	9342
A	5	Sample X5	17627	10100		10100	9889	9679	10753
A	6	Sample X6	37565	30038		30038	26730	26009	29552
A	7	Sample X7	50886	43359		43359	36046	42358	44605
A	8	Sample X8	61232	53705		53705	58508	53214	52376
A	9	Sample X9	70784	63257		63257	62569	62643	59246
A	10	Sample X10	76460	68933		68933	60446	58609	67141
B	1	Sample X11	7973	0
B	2	Sample X12	10638	2665
B	3	Sample X13	13680	5707
B	4	Sample X14	16691	8718
B	5	Sample X15	17862	9889
B	6	Sample X16	34703	26730
B	7	Sample X17	44019	36046
B	8	Sample X18	66481	58508
B	9	Sample X19	70542	62569
B	10	Sample X20	68419	60446
C	1	Sample X21	7969	0
C	2	Sample X22	10723	2754
C	3	Sample X23	14316	6347
C	4	Sample X24	16432	8463
C	5	Sample X25	17648	9679
C	6	Sample X26	33978	26009
C	7	Sample X27	50327	42358
C	8	Sample X28	61183	53214
C	9	Sample X29	70612	62643
C	10	Sample X30	66578	58609
D	1	Sample X31	7838	0
D	2	Sample X32	11130	3292
D	3	Sample X33	14263	6425
D	4	Sample X34	17180	9342
D	5	Sample X35	18591	10753
D	6	Sample X36	37390	29552
D	7	Sample X37	52443	44605
D	8	Sample X38	60214	52376
D	9	Sample X39	67084	59246
D	10	Sample X40	74979	67141
