# Supplementary material for: Rationally seeded computational protein design of ɑ-helical barrels
Source: Nat Chem Biol. 2024 Jun 20;20(8):991–9. doi: 10.1038/s41589-024-01642-0 (PMC11288890; doi:10.1038/s41589-024-01642-0)
Supplement: Supplementary file 3 — PDB and .mtz files used for making figure panels b–d and j–m. [file 41589_2024_1642_MOESM3_ESM.zip › KIA_RP_RSPD_NatChemBiol_data_Figure2/scapCC6_LLIA_panels_e-h/DPH_panel_h/DPH_2_scapCC6_LLIA_master.xlsx]

## Sheet: End point
User: USER
Path: C:\Program Files (x86)\BMG\CLARIOstar\User\Data\
Test ID: 3328
Test Name: Will DPH 455nm shake
Date: 16/04/2023
Time: 11:41:38
ID1: 230416_scapCC6_SLLA_master
Fluorescence (FI)
Well Row	Well Col	Content	Raw Data (350-15/455-8)
A	1	Sample X1	3565	0		0	0	0	0
A	2	Sample X2	4086	521		521	345	-356	1530
A	3	Sample X3	5269	1704		1704	3833	1695	5269
A	4	Sample X4	6796	3231		3231	6177	3931	5988
A	5	Sample X5	9033	5468		5468	5526	4247	-587
A	6	Sample X6	24047	20482		20482	30618	33091	32550
A	7	Sample X7	44095	40530		40530	56475	54962	55395
A	8	Sample X8	71315	67750		67750	91696	87813	92741
A	9	Sample X9	98598	95033		95033	115990	114996	114975
A	10	Sample X10	78624	75059		75059	127476	119722	16239
B	1	Sample X11	3909	0
B	2	Sample X12	4254	345
B	3	Sample X13	7742	3833
B	4	Sample X14	10086	6177
B	5	Sample X15	9435	5526
B	6	Sample X16	34527	30618
B	7	Sample X17	60384	56475
B	8	Sample X18	95605	91696
B	9	Sample X19	119899	115990
B	10	Sample X20	131385	127476
C	1	Sample X21	4292	0
C	2	Sample X22	3936	-356
C	3	Sample X23	5987	1695
C	4	Sample X24	8223	3931
C	5	Sample X25	8539	4247
C	6	Sample X26	37383	33091
C	7	Sample X27	59254	54962
C	8	Sample X28	92105	87813
C	9	Sample X29	119288	114996
C	10	Sample X30	124014	119722
D	1	Sample X31	3767	0
D	2	Sample X32	5297	1530
D	3	Sample X33	9036	5269
D	4	Sample X34	9755	5988
D	5	Sample X35	3180	-587
D	6	Sample X36	36317	32550
D	7	Sample X37	59162	55395
D	8	Sample X38	96508	92741
D	9	Sample X39	118742	114975
D	10	Sample X40	20006	16239
