# Supplementary material for: Rationally seeded computational protein design of ɑ-helical barrels
Source: Nat Chem Biol. 2024 Jun 20;20(8):991–9. doi: 10.1038/s41589-024-01642-0 (PMC11288890; doi:10.1038/s41589-024-01642-0)
Supplement: Supplementary file 3 — PDB and .mtz files used for making figure panels b–d and j–m. [file 41589_2024_1642_MOESM3_ESM.zip › KIA_RP_RSPD_NatChemBiol_data_Figure2/scapCC6_LLIA_panels_e-h/CD_panel_e-f/CD_scapCC6_LLIA_master_10uM_SEC_pH74_1mm_5to95.txt]

TITLE	
DATA TYPE	
ORIGIN	JASCO
OWNER	
DATE	23/04/11
TIME	19:21:49
SPECTROMETER/DATA SYSTEM	JASCO Corp., J-810, Rev. 1.00
RESOLUTION	
DELTAX	1
XUNITS	Temperature [C]
YUNITS	CD[mdeg]
Y2UNITS	HT[V]
FIRSTX	5.0000
LASTX	95.0000
NPOINTS	91
FIRSTY	-50.75020
MAXY	-41.05540
MINY	-51.19120
XYDATA
5.0000	-50.7502	412.725
6.0000	-51.1912	412.762
7.0000	-50.9724	412.794
8.0000	-50.7356	412.778
9.0000	-49.8136	412.864
10.0000	-49.5769	412.837
11.0000	-50.0609	412.894
12.0000	-49.5491	412.877
13.0000	-50.3037	412.838
14.0000	-50.1086	412.901
15.0000	-50.0011	412.825
16.0000	-49.9881	412.858
17.0000	-49.5572	412.871
18.0000	-50.0621	412.811
19.0000	-48.9609	412.75
20.0000	-49.3655	412.751
21.0000	-48.7213	412.68
22.0000	-48.7991	412.6
23.0000	-48.7124	412.558
24.0000	-48.2569	412.477
25.0000	-48.3572	412.335
26.0000	-47.6853	412.241
27.0000	-47.1902	412.157
28.0000	-47.8524	412.093
29.0000	-47.2831	412.092
30.0000	-47.4559	412.152
31.0000	-47.038	412.197
32.0000	-47.8028	412.281
33.0000	-47.6327	412.382
34.0000	-47.464	412.48
35.0000	-47.8778	412.405
36.0000	-46.0916	412.294
37.0000	-46.7962	412.197
38.0000	-46.2136	412.237
39.0000	-46.5486	412.244
40.0000	-46.6593	412.183
41.0000	-45.9414	412.23
42.0000	-45.3847	412.213
43.0000	-46.1253	412.105
44.0000	-46.4687	412.161
45.0000	-45.6854	412.128
46.0000	-45.5875	412.084
47.0000	-45.3796	412.074
48.0000	-45.259	412.094
49.0000	-46.063	412.042
50.0000	-45.7242	412.063
51.0000	-43.8214	412.098
52.0000	-45.7863	412.079
53.0000	-45.5904	412.008
54.0000	-45.0008	411.95
55.0000	-43.8499	412.052
56.0000	-44.1096	412.032
57.0000	-43.945	412.03
58.0000	-44.0665	411.997
59.0000	-43.4509	411.932
60.0000	-44.1631	411.953
61.0000	-44.0755	411.974
62.0000	-43.7396	411.909
63.0000	-44.006	411.926
64.0000	-43.8304	411.943
65.0000	-43.2244	412.048
66.0000	-43.2432	412.013
67.0000	-43.0712	411.999
68.0000	-42.7536	412.057
69.0000	-44.6128	412.007
70.0000	-42.6438	412.08
71.0000	-42.6523	412.124
72.0000	-43.2893	412.111
73.0000	-42.5624	412.207
74.0000	-44.5302	412.243
75.0000	-43.4249	412.251
76.0000	-43.1043	412.239
77.0000	-42.9908	412.298
78.0000	-43.4158	412.339
79.0000	-43.581	412.405
80.0000	-42.9283	412.429
81.0000	-42.3356	412.497
82.0000	-42.0831	412.674
83.0000	-43.4438	412.719
84.0000	-42.7011	412.834
85.0000	-43.3208	412.884
86.0000	-43.058	412.939
87.0000	-42.2758	413.028
88.0000	-43.4071	413.015
89.0000	-42.5471	413.078
90.0000	-42.7734	413.213
91.0000	-42.3877	413.055
92.0000	-41.3441	412.856
93.0000	-41.0554	413.033
94.0000	-41.8349	413.037
95.0000	-42.662	413.205
