# Supplementary material for: Rationally seeded computational protein design of ɑ-helical barrels
Source: Nat Chem Biol. 2024 Jun 20;20(8):991–9. doi: 10.1038/s41589-024-01642-0 (PMC11288890; doi:10.1038/s41589-024-01642-0)
Supplement: Supplementary file 3 — PDB and .mtz files used for making figure panels b–d and j–m. [file 41589_2024_1642_MOESM3_ESM.zip › KIA_RP_RSPD_NatChemBiol_data_Figure2/scapCC6_LLIA_panels_e-h/CD_panel_e-f/CD_scapCC6_LLIA_master_10uM_SEC_pH74_1mm_95to5.txt]

TITLE	
DATA TYPE	
ORIGIN	JASCO
OWNER	
DATE	23/04/11
TIME	20:52:41
SPECTROMETER/DATA SYSTEM	JASCO Corp., J-810, Rev. 1.00
RESOLUTION	
DELTAX	-1
XUNITS	Temperature [C]
YUNITS	CD[mdeg]
Y2UNITS	HT[V]
FIRSTX	95.0000
LASTX	5.0000
NPOINTS	91
FIRSTY	-42.14090
MAXY	-41.90060
MINY	-53.19460
XYDATA
95.0000	-42.1409	413.25
94.0000	-41.9315	413.341
93.0000	-41.9006	413.337
92.0000	-42.8306	413.34
91.0000	-42.7355	413.337
90.0000	-42.4789	413.369
89.0000	-42.7342	413.369
88.0000	-42.8506	413.444
87.0000	-43.3299	413.437
86.0000	-43.5054	413.485
85.0000	-43.3057	413.62
84.0000	-43.6858	413.817
83.0000	-43.6647	413.857
82.0000	-44.2008	413.885
81.0000	-43.8066	413.873
80.0000	-43.5871	413.896
79.0000	-45.0119	413.934
78.0000	-44.2018	413.973
77.0000	-44.8723	413.941
76.0000	-44.1792	413.916
75.0000	-43.6066	413.895
74.0000	-44.7073	413.734
73.0000	-44.9123	413.724
72.0000	-44.6304	413.752
71.0000	-45.8228	413.675
70.0000	-45.377	413.766
69.0000	-45.7168	413.756
68.0000	-45.3754	413.787
67.0000	-45.9436	413.697
66.0000	-45.6473	413.723
65.0000	-45.7495	413.678
64.0000	-45.7877	413.699
63.0000	-45.8567	413.733
62.0000	-46.2194	413.756
61.0000	-47.1195	413.767
60.0000	-47.259	413.8
59.0000	-45.7662	413.83
58.0000	-45.9452	413.859
57.0000	-47.2143	413.859
56.0000	-47.05	413.889
55.0000	-46.6496	413.868
54.0000	-46.6608	413.786
53.0000	-47.3078	413.878
52.0000	-46.6593	413.889
51.0000	-48.2747	413.912
50.0000	-47.424	413.843
49.0000	-47.8282	413.885
48.0000	-47.2057	413.875
47.0000	-47.3738	413.913
46.0000	-47.5563	413.943
45.0000	-48.1432	413.931
44.0000	-48.7411	413.956
43.0000	-48.5399	413.976
42.0000	-49.4853	414.023
41.0000	-48.6802	413.977
40.0000	-49.3355	413.994
39.0000	-48.7155	413.99
38.0000	-48.8465	413.996
37.0000	-49.3206	413.984
36.0000	-49.3081	413.991
35.0000	-48.8492	414.011
34.0000	-50.8938	414.083
33.0000	-50.3636	414.021
32.0000	-50.1373	414.078
31.0000	-50.4026	414.143
30.0000	-50.2032	414.118
29.0000	-50.4493	414.097
28.0000	-49.9998	414.121
27.0000	-50.2063	414.119
26.0000	-50.4587	414.118
25.0000	-50.3474	414.189
24.0000	-50.8302	414.168
23.0000	-50.6369	414.237
22.0000	-51.1324	414.153
21.0000	-51.0677	414.228
20.0000	-51.1094	414.212
19.0000	-51.7102	414.215
18.0000	-51.5933	414.309
17.0000	-51.2645	414.243
16.0000	-51.7453	414.278
15.0000	-52.7943	414.208
14.0000	-51.5756	414.238
13.0000	-52.2288	414.309
12.0000	-52.1867	414.346
11.0000	-51.6464	414.318
10.0000	-52.3769	414.303
9.0000	-51.8833	414.3
8.0000	-53.1946	414.309
7.0000	-53.1679	414.326
6.0000	-53.1528	414.308
5.0000	-52.3841	414.298
