# Supplementary material for: Rationally seeded computational protein design of ɑ-helical barrels
Source: Nat Chem Biol. 2024 Jun 20;20(8):991–9. doi: 10.1038/s41589-024-01642-0 (PMC11288890; doi:10.1038/s41589-024-01642-0)
Supplement: Supplementary file 3 — PDB and .mtz files used for making figure panels b–d and j–m. [file 41589_2024_1642_MOESM3_ESM.zip › KIA_RP_RSPD_NatChemBiol_data_Figure2/scapCC6_LLIA_panels_e-h/CD_panel_e-f/CD_scapCC6_LLIA_master_10uM_SEC_pH74_1mm_5deg_PM.txt]

TITLE	
DATA TYPE	
ORIGIN	JASCO
OWNER	
DATE	23/04/12
TIME	07:26:06
SPECTROMETER/DATA SYSTEM	JASCO Corp., J-810, Rev. 1.00
RESOLUTION	
DELTAX	-1
XUNITS	NANOMETERS
YUNITS	CD[mdeg]
Y2UNITS	HT[V]
FIRSTX	260.0000
LASTX	190.0000
NPOINTS	71
FIRSTY	0.33398
MAXY	80.72534
MINY	-52.49008
XYDATA
260.0000	0.333981	311.654
259.0000	0.300264	313.09
258.0000	0.253928	314.54
257.0000	0.241373	315.963
256.0000	0.273525	317.386
255.0000	0.360189	318.816
254.0000	0.427084	320.26
253.0000	0.374164	321.696
252.0000	0.347413	323.065
251.0000	0.325169	324.381
250.0000	0.378313	325.684
249.0000	0.363038	327.006
248.0000	0.249484	328.39
247.0000	0.0120235	329.835
246.0000	-0.244875	331.34
245.0000	-0.518197	332.89
244.0000	-0.970778	334.486
243.0000	-1.57493	336.177
242.0000	-2.35147	337.983
241.0000	-3.43825	339.882
240.0000	-4.72288	341.869
239.0000	-6.32014	343.954
238.0000	-8.05935	346.233
237.0000	-10.2368	348.713
236.0000	-12.8303	351.395
235.0000	-15.8948	354.29
234.0000	-19.376	357.478
233.0000	-23.1216	360.996
232.0000	-27.1357	364.806
231.0000	-31.1509	368.89
230.0000	-35.1124	373.301
229.0000	-38.8523	378.088
228.0000	-42.3351	383.219
227.0000	-45.2637	388.514
226.0000	-47.8107	393.817
225.0000	-49.7276	399.055
224.0000	-51.2828	404.201
223.0000	-52.1647	409.263
222.0000	-52.4901	414.234
221.0000	-52.2971	419.186
220.0000	-51.9331	424.165
219.0000	-51.1742	429.238
218.0000	-50.3253	434.424
217.0000	-49.3262	439.77
216.0000	-48.3238	445.283
215.0000	-47.4491	451.111
214.0000	-47.022	457.379
213.0000	-47.0278	464.24
212.0000	-47.6409	471.915
211.0000	-48.8109	480.571
210.0000	-50.3421	490.346
209.0000	-51.7374	501.298
208.0000	-52.2482	513.338
207.0000	-51.1419	526.327
206.0000	-47.6795	540.214
205.0000	-41.5025	555.231
204.0000	-33.0368	571.792
203.0000	-23.2364	590.591
202.0000	-11.2075	612.536
201.0000	1.85569	638.865
200.0000	16.4689	671.098
199.0000	33.4223	711.125
198.0000	51.352	760.237
197.0000	67.4431	818.559
196.0000	80.7253	882.238
195.0000	72.7274	937.968
194.0000	44.6585	971.21
193.0000	16.9593	990.082
192.0000	-0.868541	995.831
191.0000	-1.43589	1003.24
190.0000	-5.35858	1007.3
