# Supplementary material for: Rationally seeded computational protein design of ɑ-helical barrels
Source: Nat Chem Biol. 2024 Jun 20;20(8):991–9. doi: 10.1038/s41589-024-01642-0 (PMC11288890; doi:10.1038/s41589-024-01642-0)
Supplement: Supplementary file 3 — PDB and .mtz files used for making figure panels b–d and j–m. [file 41589_2024_1642_MOESM3_ESM.zip › KIA_RP_RSPD_NatChemBiol_data_Figure2/scapCC6_LLIA_panels_e-h/CD_panel_e-f/CD_scapCC6_LLIA_master_10uM_SEC_pH74_1mm_5deg.txt]

TITLE	
DATA TYPE	
ORIGIN	JASCO
OWNER	
DATE	23/04/11
TIME	17:44:50
SPECTROMETER/DATA SYSTEM	JASCO Corp., J-810, Rev. 1.00
RESOLUTION	
DELTAX	-1
XUNITS	NANOMETERS
YUNITS	CD[mdeg]
Y2UNITS	HT[V]
FIRSTX	260.0000
LASTX	190.0000
NPOINTS	71
FIRSTY	0.33389
MAXY	75.28172
MINY	-49.09449
XYDATA
260.0000	0.333889	310.964
259.0000	0.329929	312.392
258.0000	0.295111	313.828
257.0000	0.377208	315.235
256.0000	0.364657	316.654
255.0000	0.358644	318.081
254.0000	0.341282	319.517
253.0000	0.372269	320.943
252.0000	0.411848	322.298
251.0000	0.342749	323.615
250.0000	0.235987	324.924
249.0000	0.136829	326.252
248.0000	0.0801765	327.645
247.0000	0.0607819	329.091
246.0000	-0.121019	330.588
245.0000	-0.433117	332.125
244.0000	-0.935348	333.725
243.0000	-1.48926	335.42
242.0000	-2.23415	337.214
241.0000	-3.17284	339.095
240.0000	-4.45993	341.05
239.0000	-5.96783	343.134
238.0000	-7.80334	345.403
237.0000	-9.94895	347.872
236.0000	-12.3397	350.532
235.0000	-15.1481	353.4
234.0000	-18.2676	356.549
233.0000	-21.6981	360.028
232.0000	-25.3654	363.783
231.0000	-29.0455	367.813
230.0000	-32.835	372.151
229.0000	-36.3436	376.864
228.0000	-39.5475	381.908
227.0000	-42.5003	387.113
226.0000	-44.8647	392.341
225.0000	-46.8344	397.499
224.0000	-48.1209	402.558
223.0000	-48.7496	407.533
222.0000	-48.8482	412.422
221.0000	-48.6271	417.297
220.0000	-48.156	422.204
219.0000	-47.5839	427.197
218.0000	-46.6765	432.286
217.0000	-45.719	437.537
216.0000	-44.8124	442.954
215.0000	-44.1815	448.68
214.0000	-43.8549	454.824
213.0000	-44.1931	461.546
212.0000	-45.0661	469.071
211.0000	-46.2769	477.561
210.0000	-47.8635	487.144
209.0000	-48.7898	497.853
208.0000	-49.0945	509.6
207.0000	-47.3214	522.286
206.0000	-43.7844	535.873
205.0000	-38.2113	550.617
204.0000	-30.5748	566.91
203.0000	-21.4584	585.446
202.0000	-11.4086	607.112
201.0000	0.982589	633.178
200.0000	15.5998	665.213
199.0000	33.0981	705.266
198.0000	51.485	754.8
197.0000	69.8147	813.994
196.0000	75.2817	878.889
195.0000	69.0058	932.529
194.0000	42.5461	960.945
193.0000	16.6862	982.068
192.0000	2.76151	988.952
191.0000	0.746453	1005.69
190.0000	5.02718	1007.37
