# Supplementary material for: Rationally seeded computational protein design of ɑ-helical barrels
Source: Nat Chem Biol. 2024 Jun 20;20(8):991–9. doi: 10.1038/s41589-024-01642-0 (PMC11288890; doi:10.1038/s41589-024-01642-0)
Supplement: Supplementary file 3 — PDB and .mtz files used for making figure panels b–d and j–m. [file 41589_2024_1642_MOESM3_ESM.zip › KIA_RP_RSPD_NatChemBiol_data_Figure2/scapCC6_LLIA_panels_e-h/CD_panel_e-f/CD_scapCC6_LLIA_master_1xSEC_pH74_1mm_5deg.txt]

TITLE	
DATA TYPE	
ORIGIN	JASCO
OWNER	
DATE	23/04/11
TIME	17:33:37
SPECTROMETER/DATA SYSTEM	JASCO Corp., J-810, Rev. 1.00
RESOLUTION	
DELTAX	-1
XUNITS	NANOMETERS
YUNITS	CD[mdeg]
Y2UNITS	HT[V]
FIRSTX	260.0000
LASTX	190.0000
NPOINTS	71
FIRSTY	0.58001
MAXY	9.32867
MINY	-10.75110
XYDATA
260.0000	0.580008	309.549
259.0000	0.474758	311.028
258.0000	0.437333	312.527
257.0000	0.407301	313.974
256.0000	0.474042	315.43
255.0000	0.53108	316.886
254.0000	0.492964	318.364
253.0000	0.422831	319.821
252.0000	0.443142	321.21
251.0000	0.450422	322.545
250.0000	0.51678	323.851
249.0000	0.540225	325.175
248.0000	0.492644	326.551
247.0000	0.462414	327.967
246.0000	0.436859	329.412
245.0000	0.422981	330.881
244.0000	0.423739	332.38
243.0000	0.483209	333.956
242.0000	0.633358	335.594
241.0000	0.709679	337.28
240.0000	0.753134	338.978
239.0000	0.642292	340.721
238.0000	0.553196	342.559
237.0000	0.573972	344.474
236.0000	0.628587	346.455
235.0000	0.63979	348.479
234.0000	0.715957	350.579
233.0000	0.645342	352.758
232.0000	0.676757	354.955
231.0000	0.688071	357.138
230.0000	0.767388	359.352
229.0000	0.832304	361.679
228.0000	0.750112	364.156
227.0000	0.673764	366.73
226.0000	0.703583	369.385
225.0000	0.744011	372.105
224.0000	0.826089	374.919
223.0000	0.792578	377.839
222.0000	0.764643	380.868
221.0000	0.763688	384.03
220.0000	0.790966	387.35
219.0000	0.867986	390.832
218.0000	1.1029	394.477
217.0000	1.29896	398.274
216.0000	1.45525	402.177
215.0000	1.24073	406.234
214.0000	1.06623	410.459
213.0000	1.09116	414.89
212.0000	0.947124	419.593
211.0000	1.02046	424.538
210.0000	0.638902	429.737
209.0000	0.562142	435.19
208.0000	0.701251	440.93
207.0000	0.865125	447.008
206.0000	1.24687	453.455
205.0000	1.20749	460.405
204.0000	0.946839	468.031
203.0000	0.748883	476.662
202.0000	0.863366	486.779
201.0000	1.31086	499.099
200.0000	1.51353	514.717
199.0000	1.41634	535.558
198.0000	1.24422	564.391
197.0000	1.32907	605.643
196.0000	2.62143	665.475
195.0000	5.15959	748.758
194.0000	9.32867	844.996
193.0000	4.79605	923.656
192.0000	-0.111876	965.878
191.0000	-10.7511	968.491
190.0000	-8.63975	970.469
