# Supplementary material for: Rationally seeded computational protein design of ɑ-helical barrels
Source: Nat Chem Biol. 2024 Jun 20;20(8):991–9. doi: 10.1038/s41589-024-01642-0 (PMC11288890; doi:10.1038/s41589-024-01642-0)
Supplement: Supplementary file 3 — PDB and .mtz files used for making figure panels b–d and j–m. [file 41589_2024_1642_MOESM3_ESM.zip › KIA_RP_RSPD_NatChemBiol_data_Figure2/LLIA_peptide_panels_e-h/binding_panel_h/DPH_LLIA.xlsx]

## Sheet: End point
User: USER
Path: C:\Program Files (x86)\BMG\CLARIOstar\User\Data\
Test ID: 3313
Test Name: Will DPH 455nm shake
Date: 06/04/2023
Time: 18:11:12
ID1: 230409_LLIA_DPH
Fluorescence (FI)
Well Row	Well Col	Content	Raw Data (350-15/455-8)
A	1	Sample X1	11471	0		0	0	0	0
A	2	Sample X2	15861	4390		4390	4262	5219	5908
A	3	Sample X3	24651	13180		13180	12465	12876	12705
A	4	Sample X4	40772	29301		29301	31190	32801	33919
A	5	Sample X5	33453	21982		21982	71048	72391	51909
A	6	Sample X6	100057	88586		88586	89878	91705	93270
A	7	Sample X7	110329	98858		98858	98825	100657	102357
A	8	Sample X8	117976	106505		106505	104922	105952	107962
A	9	Sample X9	103527	92056		92056	113057	114273	109933
A	10	Sample X10	127597	116126		116126	115256	115560	118332
B	1	Sample X11	11433	0
B	2	Sample X12	15695	4262
B	3	Sample X13	23898	12465
B	4	Sample X14	42623	31190
B	5	Sample X15	82481	71048
B	6	Sample X16	101311	89878
B	7	Sample X17	110258	98825
B	8	Sample X18	116355	104922
B	9	Sample X19	124490	113057
B	10	Sample X20	126689	115256
C	1	Sample X21	11426	0
C	2	Sample X22	16645	5219
C	3	Sample X23	24302	12876
C	4	Sample X24	44227	32801
C	5	Sample X25	83817	72391
C	6	Sample X26	103131	91705
C	7	Sample X27	112083	100657
C	8	Sample X28	117378	105952
C	9	Sample X29	125699	114273
C	10	Sample X30	126986	115560
D	1	Sample X31	9944	0
D	2	Sample X32	15852	5908
D	3	Sample X33	22649	12705
D	4	Sample X34	43863	33919
D	5	Sample X35	61853	51909
D	6	Sample X36	103214	93270
D	7	Sample X37	112301	102357
D	8	Sample X38	117906	107962
D	9	Sample X39	119877	109933
D	10	Sample X40	128276	118332
