# Supplementary material for: Rationally seeded computational protein design of ɑ-helical barrels
Source: Nat Chem Biol. 2024 Jun 20;20(8):991–9. doi: 10.1038/s41589-024-01642-0 (PMC11288890; doi:10.1038/s41589-024-01642-0)
Supplement: Supplementary file 3 — PDB and .mtz files used for making figure panels b–d and j–m. [file 41589_2024_1642_MOESM3_ESM.zip › KIA_RP_RSPD_NatChemBiol_data_Figure2/LLIA_peptide_panels_e-h/binding_panel_h/LLIA_DPH_raw.xlsx]

## Sheet: Sheet1
Rep1	Rep2	Rep3	Rep4
0	0	0	0
4390	4262	5219	5908
13180	12465	12876	12705
29301	31190	32801	33919
51909	71048	72391	51909
88586	89878	91705	93270
98858	98825	100657	102357
106505	104922	105952	107962
113057	113057	114273	109933
116126	115256	115560	118332
