# Supplementary material for: Rationally seeded computational protein design of ɑ-helical barrels
Source: Nat Chem Biol. 2024 Jun 20;20(8):991–9. doi: 10.1038/s41589-024-01642-0 (PMC11288890; doi:10.1038/s41589-024-01642-0)
Supplement: Supplementary file 3 — PDB and .mtz files used for making figure panels b–d and j–m. [file 41589_2024_1642_MOESM3_ESM.zip › KIA_RP_RSPD_NatChemBiol_data_Figure2/LLIA_peptide_panels_e-h/AUC_panel_g/AUC_SV_LLIA.txt]

0	0.0165499
0.0267559	1.07373
0.0535117	0.163211
0.0802676	0.0377344
0.107023	0.0131207
0.133779	0.00660878
0.160535	0.00460264
0.187291	0.0042148
0.214047	0.00482058
0.240803	0.00654443
0.267559	0.00999171
0.294314	0.0164746
0.32107	0.0280416
0.347826	0.0474802
0.374582	0.0771486
0.401338	0.116797
0.428094	0.162558
0.45485	0.203231
0.481605	0.22601
0.508361	0.221903
0.535117	0.192189
0.561873	0.147879
0.588629	0.101712
0.615385	0.0633375
0.64214	0.0363885
0.668896	0.019577
0.695652	0.0100562
0.722408	0.00504724
0.749164	0.00252412
0.77592	0.00129356
0.802676	0.000684389
0.829431	0.000385921
0.856187	0.000233649
0.882943	0.000154185
0.909699	0.000112516
0.936455	9.14855e-05
0.963211	8.28047e-05
0.989967	8.43629e-05
1.01672	9.76687e-05
1.04348	0.000124272
1.07023	0.000175108
1.09699	0.000270399
1.12375	0.000454055
1.1505	0.000823918
1.17726	0.00155278
1.20401	0.00308212
1.23077	0.00627019
1.25753	0.0128958
1.28428	0.0262053
1.31104	0.0521812
1.33779	0.10031
1.36455	0.184235
1.3913	0.319794
1.41806	0.520531
1.44482	0.78214
1.47157	1.11611
1.49833	1.4244
1.52508	1.71852
1.55184	1.90006
1.5786	1.94319
1.60535	1.84876
1.63211	1.64536
1.65886	1.36833
1.68562	1.08718
1.71237	0.822269
1.73913	0.612024
1.76589	0.430306
1.79264	0.306481
1.8194	0.211091
1.84615	0.147842
1.87291	0.106826
1.89967	0.0776781
1.92642	0.0562087
1.95318	0.0426581
1.97993	0.0332951
2.00669	0.0270716
2.03344	0.0227854
2.0602	0.0197322
2.08696	0.0182167
2.11371	0.0169069
2.14047	0.0168266
2.16722	0.0167865
2.19398	0.0175958
2.22074	0.0184411
2.24749	0.0201692
2.27425	0.0221351
2.301	0.0247804
2.32776	0.0278541
2.35452	0.0317032
2.38127	0.035706
2.40803	0.0402755
2.43478	0.0450724
2.46154	0.0485095
2.48829	0.0530449
2.51505	0.0573977
2.54181	0.0608965
2.56856	0.0633296
2.59532	0.0645157
2.62207	0.0659282
2.64883	0.0651837
2.67559	0.0623586
2.70234	0.0589396
2.7291	0.0563499
2.75585	0.0509807
2.78261	0.0472711
2.80936	0.0423471
2.83612	0.0378005
2.86288	0.0336198
2.88963	0.0293326
2.91639	0.0258297
2.94314	0.0226852
2.9699	0.0196753
2.99666	0.0171361
3.02341	0.0150283
3.05017	0.0131766
3.07692	0.0115014
3.10368	0.0101225
3.13043	0.00893947
3.15719	0.00804296
3.18395	0.00720356
3.2107	0.00649961
3.23746	0.00589088
3.26421	0.00540169
3.29097	0.00496451
3.31773	0.00462372
3.34448	0.00433088
3.37124	0.00410466
3.39799	0.00386536
3.42475	0.00368888
3.4515	0.00356415
3.47826	0.00341315
3.50502	0.00333085
3.53177	0.00324295
3.55853	0.00317493
3.58528	0.00313283
3.61204	0.00306985
3.6388	0.00302615
3.66555	0.00302523
3.69231	0.00298786
3.71906	0.00300122
3.74582	0.00296724
3.77258	0.00296938
3.79933	0.00296646
3.82609	0.00295003
3.85284	0.00295254
3.8796	0.002942
3.90635	0.00294371
3.93311	0.00292626
3.95987	0.00291793
3.98662	0.00288492
4.01338	0.00288458
4.04013	0.00285458
4.06689	0.00282308
4.09365	0.00280542
4.1204	0.00275744
4.14716	0.0027442
4.17391	0.00270355
4.20067	0.00267632
4.22742	0.00260921
4.25418	0.00257785
4.28094	0.00254027
4.30769	0.00248012
4.33445	0.00245124
4.3612	0.00239128
4.38796	0.00234993
4.41472	0.00230334
4.44147	0.00225314
4.46823	0.00221811
4.49498	0.00216417
4.52174	0.00215014
4.54849	0.00210082
4.57525	0.00206098
4.60201	0.00202881
4.62876	0.00200495
4.65552	0.00198541
4.68227	0.00194724
4.70903	0.00193535
4.73579	0.00191149
4.76254	0.00190543
4.7893	0.00188693
4.81605	0.00188459
4.84281	0.00188135
4.86957	0.00187232
4.89632	0.00188419
4.92308	0.00188826
4.94983	0.00189171
4.97659	0.001913
5.00334	0.00192687
5.0301	0.00194765
5.05686	0.00196756
5.08361	0.00198554
5.11037	0.00201713
5.13712	0.0020465
5.16388	0.0020643
5.19064	0.0021034
5.21739	0.00213549
5.24415	0.00216237
5.2709	0.00219403
5.29766	0.00222488
5.32441	0.00226711
5.35117	0.00228224
5.37793	0.00231312
5.40468	0.00233854
5.43144	0.0023517
5.45819	0.00236823
5.48495	0.00237714
5.51171	0.0023956
5.53846	0.00238566
5.56522	0.0023856
5.59197	0.00236636
5.61873	0.00234793
5.64548	0.00232124
5.67224	0.00228317
5.699	0.00225458
5.72575	0.00217983
5.75251	0.00213572
5.77926	0.00208578
5.80602	0.00200624
5.83278	0.00194161
5.85953	0.00186211
5.88629	0.00178858
5.91304	0.00169887
5.9398	0.00161399
5.96656	0.00153106
5.99331	0.00144123
6.02007	0.00135262
6.04682	0.00126795
6.07358	0.00118815
6.10033	0.00109815
6.12709	0.00101481
6.15385	0.000941076
6.1806	0.000864687
6.20736	0.000796087
6.23411	0.000726475
6.26087	0.000662876
6.28763	0.000604469
6.31438	0.000549432
6.34114	0.000496138
6.36789	0.00045098
6.39465	0.0004079
6.4214	0.000367163
6.44816	0.000331667
6.47492	0.000298822
6.50167	0.00026979
6.52843	0.000241466
6.55518	0.000217238
6.58194	0.00019612
6.6087	0.000177102
6.63545	0.000159332
6.66221	0.000143415
6.68896	0.000130157
6.71572	0.000118156
6.74248	0.00010752
6.76923	9.79488e-05
6.79599	8.9873e-05
6.82274	8.25758e-05
6.8495	7.62713e-05
6.87625	7.09577e-05
6.90301	6.61527e-05
6.92977	6.21176e-05
6.95652	5.86958e-05
6.98328	5.57932e-05
7.01003	5.34293e-05
7.03679	5.17314e-05
7.06355	5.03864e-05
7.0903	4.95455e-05
7.11706	4.92041e-05
7.14381	4.92264e-05
7.17057	4.97507e-05
7.19732	5.11078e-05
7.22408	5.29705e-05
7.25084	5.5399e-05
7.27759	5.85849e-05
7.30435	6.29005e-05
7.3311	6.83585e-05
7.35786	7.52047e-05
7.38462	8.39285e-05
7.41137	9.50012e-05
7.43813	0.00010892
7.46488	0.000126745
7.49164	0.000150035
7.51839	0.000179646
7.54515	0.000218159
7.57191	0.000270339
7.59866	0.00033934
7.62542	0.000431396
7.65217	0.000560412
7.67893	0.000736789
7.70569	0.000983648
7.73244	0.00133448
7.7592	0.00184359
7.78595	0.00258335
7.81271	0.00368076
7.83946	0.00531229
7.86622	0.00779715
7.89298	0.0116679
7.91973	0.0176663
7.94649	0.027164
7.97324	0.0426675
8	0.135144
