# Supplementary material for: Rationally seeded computational protein design of ɑ-helical barrels
Source: Nat Chem Biol. 2024 Jun 20;20(8):991–9. doi: 10.1038/s41589-024-01642-0 (PMC11288890; doi:10.1038/s41589-024-01642-0)
Supplement: Supplementary file 3 — PDB and .mtz files used for making figure panels b–d and j–m. [file 41589_2024_1642_MOESM3_ESM.zip › KIA_RP_RSPD_NatChemBiol_data_Figure2/LLIA_peptide_panels_e-h/CD_panel_e-f/CD_LLIA_greg_barmag_50uM_pH74_1mm_5deg.txt]

TITLE	
DATA TYPE	
ORIGIN	JASCO
OWNER	
DATE	23/04/16
TIME	14:55:02
SPECTROMETER/DATA SYSTEM	JASCO Corp., J-810, Rev. 1.00
RESOLUTION	
DELTAX	-1
XUNITS	NANOMETERS
YUNITS	CD[mdeg]
Y2UNITS	HT[V]
FIRSTX	260.0000
LASTX	190.0000
NPOINTS	71
FIRSTY	1.36321
MAXY	98.43269
MINY	-48.58354
XYDATA
260.0000	1.36321	326.211
259.0000	1.35039	327.513
258.0000	1.30815	328.818
257.0000	1.34812	330.088
256.0000	1.3775	331.345
255.0000	1.39271	332.599
254.0000	1.47342	333.857
253.0000	1.5093	335.098
252.0000	1.52703	336.344
251.0000	1.40703	337.583
250.0000	1.2179	338.84
249.0000	0.995975	340.096
248.0000	0.890791	341.406
247.0000	0.751713	342.764
246.0000	0.686431	344.206
245.0000	0.451878	345.707
244.0000	0.0700767	347.271
243.0000	-0.575441	348.936
242.0000	-1.37817	350.683
241.0000	-2.32484	352.547
240.0000	-3.5041	354.55
239.0000	-4.98559	356.692
238.0000	-6.76745	358.987
237.0000	-8.86161	361.429
236.0000	-11.2401	364.039
235.0000	-14.178	366.861
234.0000	-17.5507	369.907
233.0000	-21.1713	373.248
232.0000	-25.126	376.889
231.0000	-29.0402	380.813
230.0000	-32.7551	385.149
229.0000	-36.2074	389.748
228.0000	-39.3515	394.584
227.0000	-42.2415	399.342
226.0000	-44.61	403.842
225.0000	-46.4619	408.021
224.0000	-47.6763	411.863
223.0000	-48.3827	415.416
222.0000	-48.5835	418.699
221.0000	-48.3693	421.723
220.0000	-48.0424	424.525
219.0000	-47.3294	427.154
218.0000	-46.5263	429.64
217.0000	-45.5076	432.073
216.0000	-44.5186	434.509
215.0000	-43.7464	437.074
214.0000	-43.4565	439.909
213.0000	-43.5491	443.158
212.0000	-44.1005	446.938
211.0000	-44.7832	451.32
210.0000	-45.58	456.343
209.0000	-45.9606	461.951
208.0000	-45.133	467.955
207.0000	-42.1376	474.225
206.0000	-37.0284	480.775
205.0000	-29.5598	487.841
204.0000	-20.5158	495.767
203.0000	-10.2037	505.187
202.0000	1.66465	516.838
201.0000	15.2492	531.965
200.0000	30.8618	552.336
199.0000	48.6666	580.925
198.0000	66.4949	622.305
197.0000	83.0461	682.616
196.0000	98.4327	765.784
195.0000	97.3102	860.42
194.0000	82.4451	940.798
193.0000	61.5415	990.969
192.0000	34.1253	1009.79
191.0000	19.3241	1014.3
190.0000	3.41182	1016.14
