# Supplementary material for: Rationally seeded computational protein design of ɑ-helical barrels
Source: Nat Chem Biol. 2024 Jun 20;20(8):991–9. doi: 10.1038/s41589-024-01642-0 (PMC11288890; doi:10.1038/s41589-024-01642-0)
Supplement: Supplementary file 3 — PDB and .mtz files used for making figure panels b–d and j–m. [file 41589_2024_1642_MOESM3_ESM.zip › KIA_RP_RSPD_NatChemBiol_data_Figure2/LLIA_peptide_panels_e-h/CD_panel_e-f/CD_LLIA_1xPBS_pH74_1mm_5deg.txt]

TITLE	
DATA TYPE	
ORIGIN	JASCO
OWNER	
DATE	23/04/16
TIME	14:47:54
SPECTROMETER/DATA SYSTEM	JASCO Corp., J-810, Rev. 1.00
RESOLUTION	
DELTAX	-1
XUNITS	NANOMETERS
YUNITS	CD[mdeg]
Y2UNITS	HT[V]
FIRSTX	260.0000
LASTX	190.0000
NPOINTS	71
FIRSTY	1.50434
MAXY	7.29304
MINY	-18.23116
XYDATA
260.0000	1.50434	323.722
259.0000	1.58743	325.087
258.0000	1.5657	326.439
257.0000	1.66626	327.761
256.0000	1.64076	329.074
255.0000	1.62321	330.376
254.0000	1.60228	331.66
253.0000	1.48994	332.924
252.0000	1.53358	334.183
251.0000	1.55096	335.441
250.0000	1.60927	336.699
249.0000	1.65867	337.94
248.0000	1.62708	339.222
247.0000	1.59837	340.55
246.0000	1.51154	341.934
245.0000	1.47232	343.35
244.0000	1.44831	344.779
243.0000	1.48091	346.273
242.0000	1.48972	347.825
241.0000	1.45863	349.444
240.0000	1.36058	351.153
239.0000	1.3976	352.932
238.0000	1.33681	354.779
237.0000	1.3647	356.682
236.0000	1.33135	358.625
235.0000	1.43042	360.629
234.0000	1.47756	362.643
233.0000	1.56507	364.659
232.0000	1.41681	366.639
231.0000	1.43831	368.549
230.0000	1.44037	370.5
229.0000	1.40309	372.466
228.0000	1.41802	374.512
227.0000	1.3033	376.54
226.0000	1.29991	378.56
225.0000	1.45809	380.598
224.0000	1.56951	382.655
223.0000	1.65712	384.73
222.0000	1.58235	386.827
221.0000	1.63086	388.941
220.0000	1.8199	391.085
219.0000	1.84981	393.243
218.0000	1.68748	395.416
217.0000	1.45868	397.585
216.0000	1.40222	399.781
215.0000	1.37249	402.028
214.0000	1.59145	404.373
213.0000	1.74412	406.816
212.0000	1.94682	409.334
211.0000	1.91651	411.892
210.0000	1.88791	414.514
209.0000	1.99624	417.234
208.0000	1.9375	420.045
207.0000	1.84698	422.972
206.0000	1.7727	426.064
205.0000	1.67494	429.473
204.0000	1.96643	433.428
203.0000	1.84737	438.335
202.0000	2.11925	444.739
201.0000	2.39375	453.511
200.0000	2.76865	465.98
199.0000	2.75532	484.558
198.0000	2.3766	513.161
197.0000	1.68502	558.059
196.0000	1.99838	628.641
195.0000	5.84825	731.963
194.0000	5.25639	848.287
193.0000	7.29304	943.361
192.0000	-8.35118	998.647
191.0000	-17.2482	1015.77
190.0000	-18.2312	1020.46
