# Supplementary material for: Rationally seeded computational protein design of ɑ-helical barrels
Source: Nat Chem Biol. 2024 Jun 20;20(8):991–9. doi: 10.1038/s41589-024-01642-0 (PMC11288890; doi:10.1038/s41589-024-01642-0)
Supplement: Supplementary file 3 — PDB and .mtz files used for making figure panels b–d and j–m. [file 41589_2024_1642_MOESM3_ESM.zip › KIA_RP_RSPD_NatChemBiol_data_Figure2/LLIA_peptide_panels_e-h/CD_panel_e-f/CD_LLIA_greg_barmag_50uM_pH74_1mm_5deg_PM.txt]

TITLE	
DATA TYPE	
ORIGIN	JASCO
OWNER	
DATE	23/04/16
TIME	18:31:15
SPECTROMETER/DATA SYSTEM	JASCO Corp., J-810, Rev. 1.00
RESOLUTION	
DELTAX	-1
XUNITS	NANOMETERS
YUNITS	CD[mdeg]
Y2UNITS	HT[V]
FIRSTX	260.0000
LASTX	190.0000
NPOINTS	71
FIRSTY	1.32650
MAXY	79.86945
MINY	-38.04649
XYDATA
260.0000	1.3265	324.612
259.0000	1.28736	325.912
258.0000	1.29003	327.199
257.0000	1.18864	328.454
256.0000	1.18131	329.691
255.0000	1.15259	330.934
254.0000	1.21133	332.161
253.0000	1.20409	333.389
252.0000	1.26545	334.608
251.0000	1.29022	335.826
250.0000	1.38843	337.039
249.0000	1.45387	338.259
248.0000	1.42695	339.531
247.0000	1.17731	340.87
246.0000	0.969846	342.278
245.0000	0.769316	343.727
244.0000	0.555053	345.223
243.0000	0.0771309	346.794
242.0000	-0.521249	348.462
241.0000	-1.29778	350.226
240.0000	-2.20609	352.112
239.0000	-3.35065	354.121
238.0000	-4.81903	356.249
237.0000	-6.55167	358.492
236.0000	-8.66246	360.876
235.0000	-10.9411	363.419
234.0000	-13.4872	366.16
233.0000	-16.2882	369.105
232.0000	-19.2475	372.25
231.0000	-22.372	375.593
230.0000	-25.4121	379.263
229.0000	-28.2663	383.191
228.0000	-30.8543	387.32
227.0000	-32.9042	391.411
226.0000	-34.7649	395.327
225.0000	-36.1134	399.018
224.0000	-37.1848	402.448
223.0000	-37.8814	405.629
222.0000	-38.0465	408.598
221.0000	-37.9366	411.381
220.0000	-37.5274	414.012
219.0000	-36.958	416.502
218.0000	-36.4206	418.862
217.0000	-35.6052	421.167
216.0000	-34.954	423.481
215.0000	-34.3587	425.915
214.0000	-33.9393	428.58
213.0000	-34.1011	431.556
212.0000	-34.8093	434.901
211.0000	-35.5312	438.715
210.0000	-36.4605	443.014
209.0000	-36.9981	447.787
208.0000	-36.6073	452.868
207.0000	-34.6579	458.176
206.0000	-30.9066	463.688
205.0000	-25.5012	469.588
204.0000	-18.7447	476.207
203.0000	-10.3331	484.051
202.0000	-0.707846	493.787
201.0000	10.7843	506.476
200.0000	23.4995	523.652
199.0000	38.0141	547.954
198.0000	52.8521	583.56
197.0000	67.1221	636.802
196.0000	78.1946	715.855
195.0000	79.8694	820.766
194.0000	61.0118	922.341
193.0000	40.2308	993.657
192.0000	7.96998	1024.43
191.0000	-0.469192	1027.96
190.0000	-13.1509	1027.9
