# Supplementary material for: Rationally seeded computational protein design of ɑ-helical barrels
Source: Nat Chem Biol. 2024 Jun 20;20(8):991–9. doi: 10.1038/s41589-024-01642-0 (PMC11288890; doi:10.1038/s41589-024-01642-0)
Supplement: Supplementary file 3 — PDB and .mtz files used for making figure panels b–d and j–m. [file 41589_2024_1642_MOESM3_ESM.zip › KIA_RP_RSPD_NatChemBiol_data_Figure2/LLIA_peptide_panels_e-h/CD_panel_e-f/CD_LLIA_greg_barmag_50uM_pH74_1mm_95to5.txt]

TITLE	
DATA TYPE	
ORIGIN	JASCO
OWNER	
DATE	23/04/16
TIME	18:03:14
SPECTROMETER/DATA SYSTEM	JASCO Corp., J-810, Rev. 1.00
RESOLUTION	
DELTAX	-1
XUNITS	Temperature [C]
YUNITS	CD[mdeg]
Y2UNITS	HT[V]
FIRSTX	95.0000
LASTX	5.0000
NPOINTS	91
FIRSTY	-29.01050
MAXY	-29.01050
MINY	-37.48120
XYDATA
95.0000	-29.0105	407.98
94.0000	-29.4664	408.343
93.0000	-29.024	409.371
92.0000	-29.0149	407.947
91.0000	-29.2434	408.771
90.0000	-29.4793	410.133
89.0000	-29.6124	408.59
88.0000	-29.6032	407.895
87.0000	-29.7623	409.331
86.0000	-29.7733	408.138
85.0000	-30.1558	412.863
84.0000	-29.7114	409.266
83.0000	-30.2352	408.75
82.0000	-30.1636	409.145
81.0000	-30.2785	408.008
80.0000	-30.3433	407.789
79.0000	-30.5662	407.774
78.0000	-30.5108	409.078
77.0000	-30.5045	407.777
76.0000	-30.647	407.804
75.0000	-30.7452	411.495
74.0000	-30.6942	407.741
73.0000	-30.9494	409.037
72.0000	-30.9811	407.805
71.0000	-31.1302	409.581
70.0000	-30.7507	407.718
69.0000	-31.0422	407.752
68.0000	-31.3037	407.757
67.0000	-31.2964	409.705
66.0000	-31.5497	407.736
65.0000	-31.5436	407.781
64.0000	-31.5591	407.804
63.0000	-31.5602	407.765
62.0000	-31.478	407.785
61.0000	-31.8449	407.876
60.0000	-31.9845	407.966
59.0000	-32.0641	407.844
58.0000	-32.1834	407.791
57.0000	-32.0071	407.83
56.0000	-32.0649	407.773
55.0000	-32.2058	407.813
54.0000	-32.5241	407.855
53.0000	-32.4742	407.891
52.0000	-32.6129	407.955
51.0000	-32.549	407.955
50.0000	-32.6503	407.907
49.0000	-32.8035	407.931
48.0000	-32.9155	407.89
47.0000	-32.7926	407.855
46.0000	-33.1966	407.801
45.0000	-32.8541	407.801
44.0000	-32.9497	407.714
43.0000	-33.0422	407.631
42.0000	-32.8533	407.598
41.0000	-33.1615	407.562
40.0000	-33.0363	407.632
39.0000	-33.2906	407.663
38.0000	-33.7506	407.812
37.0000	-33.7858	407.902
36.0000	-33.6561	407.891
35.0000	-33.9321	407.931
34.0000	-33.897	407.972
33.0000	-34.3107	407.975
32.0000	-34.3145	408.004
31.0000	-34.4876	408.029
30.0000	-34.5562	408.052
29.0000	-34.7326	408.083
28.0000	-34.8409	408.15
27.0000	-35.0911	408.135
26.0000	-35.1663	408.183
25.0000	-35.3056	408.186
24.0000	-35.3025	408.155
23.0000	-35.1976	408.154
22.0000	-35.3418	408.2
21.0000	-35.5588	408.206
20.0000	-35.7638	408.182
19.0000	-35.7942	408.159
18.0000	-35.7546	408.143
17.0000	-35.8619	408.183
16.0000	-36.0216	408.195
15.0000	-36.3794	408.163
14.0000	-36.368	408.156
13.0000	-36.5458	408.159
12.0000	-36.5521	408.187
11.0000	-36.4621	408.183
10.0000	-36.7827	408.233
9.0000	-36.7488	408.238
8.0000	-37.1842	408.272
7.0000	-37.0318	408.214
6.0000	-37.3862	408.276
5.0000	-37.4812	408.24
