# Supplementary material for: Rationally seeded computational protein design of ɑ-helical barrels
Source: Nat Chem Biol. 2024 Jun 20;20(8):991–9. doi: 10.1038/s41589-024-01642-0 (PMC11288890; doi:10.1038/s41589-024-01642-0)
Supplement: Supplementary file 3 — PDB and .mtz files used for making figure panels b–d and j–m. [file 41589_2024_1642_MOESM3_ESM.zip › KIA_RP_RSPD_NatChemBiol_data_Figure2/LLIA_peptide_panels_e-h/CD_panel_e-f/CD_LLIA_greg_barmag_50uM_pH74_1mm_5to95.txt]

TITLE	
DATA TYPE	
ORIGIN	JASCO
OWNER	
DATE	23/04/16
TIME	16:32:26
SPECTROMETER/DATA SYSTEM	JASCO Corp., J-810, Rev. 1.00
RESOLUTION	
DELTAX	1
XUNITS	Temperature [C]
YUNITS	CD[mdeg]
Y2UNITS	HT[V]
FIRSTX	5.0000
LASTX	95.0000
NPOINTS	91
FIRSTY	-48.34000
MAXY	-29.19690
MINY	-48.46240
XYDATA
5.0000	-48.34	418.136
6.0000	-48.4624	418.078
7.0000	-48.0406	418.035
8.0000	-48.2377	417.987
9.0000	-48.2668	417.96
10.0000	-47.9748	417.997
11.0000	-48.0129	418.002
12.0000	-48.1377	418.017
13.0000	-48.0412	418.054
14.0000	-47.9943	418.106
15.0000	-48.0013	418.131
16.0000	-48.2164	418.186
17.0000	-47.9043	418.207
18.0000	-47.8814	418.175
19.0000	-48.0396	418.18
20.0000	-47.6093	418.14
21.0000	-47.4395	418.036
22.0000	-47.4117	417.969
23.0000	-47.0701	417.911
24.0000	-46.989	417.771
25.0000	-46.3609	417.641
26.0000	-46.0154	417.461
27.0000	-45.8119	417.241
28.0000	-45.3055	417.053
29.0000	-44.9957	416.92
30.0000	-44.9523	416.945
31.0000	-44.7876	416.968
32.0000	-44.8452	416.925
33.0000	-44.7668	416.858
34.0000	-44.6139	416.783
35.0000	-44.2443	416.715
36.0000	-43.7312	416.686
37.0000	-43.7408	416.697
38.0000	-43.5602	416.52
39.0000	-43.1201	416.451
40.0000	-42.4402	416.294
41.0000	-42.3198	416.117
42.0000	-41.8542	416.057
43.0000	-41.595	415.929
44.0000	-40.7626	415.785
45.0000	-40.4114	415.526
46.0000	-40.3729	415.457
47.0000	-39.777	415.444
48.0000	-39.1549	415.445
49.0000	-38.9892	414.883
50.0000	-38.7296	414.925
51.0000	-37.9236	414.131
52.0000	-37.659	414.198
53.0000	-37.3921	414.406
54.0000	-36.7731	413.523
55.0000	-36.4854	413.958
56.0000	-36.1286	412.853
57.0000	-35.8884	413.261
58.0000	-35.3383	412.375
59.0000	-35.7383	413.887
60.0000	-35.1411	412.195
61.0000	-34.5414	411.37
62.0000	-34.7872	413.534
63.0000	-34.2532	411.185
64.0000	-34.697	414.085
65.0000	-34.3023	412.908
66.0000	-33.7894	411.71
67.0000	-33.8221	412.185
68.0000	-33.7226	411.618
69.0000	-33.222	410.448
70.0000	-33.1836	410.683
71.0000	-33.0701	410.718
72.0000	-32.8293	410.133
73.0000	-32.6132	410.286
74.0000	-32.5484	409.818
75.0000	-32.2329	410.132
76.0000	-32.2177	409.485
77.0000	-32.4391	412.077
78.0000	-31.8986	409.897
79.0000	-32.0901	410.809
80.0000	-31.6906	410.188
81.0000	-31.5307	408.955
82.0000	-31.3417	409.949
83.0000	-31.0005	409.017
84.0000	-31.0715	408.512
85.0000	-30.7661	409.938
86.0000	-30.8526	410.912
87.0000	-30.8855	409.134
88.0000	-30.6854	410.044
89.0000	-30.4688	410.263
90.0000	-30.3945	409.973
91.0000	-29.6148	409.794
92.0000	-29.8366	409.741
93.0000	-29.451	408.011
94.0000	-29.5384	409.761
95.0000	-29.1969	409.256
