# Supplementary material for: Rationally seeded computational protein design of ɑ-helical barrels
Source: Nat Chem Biol. 2024 Jun 20;20(8):991–9. doi: 10.1038/s41589-024-01642-0 (PMC11288890; doi:10.1038/s41589-024-01642-0)
Supplement: Supplementary file 3 — PDB and .mtz files used for making figure panels b–d and j–m. [file 41589_2024_1642_MOESM3_ESM.zip › KIA_RP_RSPD_NatChemBiol_data_Figure2/scapCC6_LLIA_panels_e-h/AUC_panel_g/SV_raw/00087.RA1]

scapCC6_LLIA_master
R 1 20.0 50000 0036867 7.1390E11 281 1 
   5.8000   5.93100E-001    0.00000E+000
   5.8040   9.50300E-001    0.00000E+000
   5.8060   8.13400E-001    0.00000E+000
   5.8070   9.89900E-001    0.00000E+000
   5.8080   9.64600E-001    0.00000E+000
   5.8090   1.20120E+000    0.00000E+000
   5.8120   1.03000E+000    0.00000E+000
   5.8130   8.53400E-001    0.00000E+000
   5.8140   1.09480E+000    0.00000E+000
   5.8150   9.31700E-001    0.00000E+000
   5.8160   1.19120E+000    0.00000E+000
   5.8170   9.51700E-001    0.00000E+000
   5.8180   9.02700E-001    0.00000E+000
   5.8190   1.04700E+000    0.00000E+000
   5.8200   1.26690E+000    0.00000E+000
   5.8210   9.69300E-001    0.00000E+000
   5.8230   9.64800E-001    0.00000E+000
   5.8240   9.51000E-001    0.00000E+000
   5.8260   1.15910E+000    0.00000E+000
   5.8270   1.03790E+000    0.00000E+000
   5.8280   1.12910E+000    0.00000E+000
   5.8290   1.29590E+000    0.00000E+000
   5.8320   1.28930E+000    0.00000E+000
   5.8340   1.55570E+000    0.00000E+000
   5.8350   1.55230E+000    0.00000E+000
   5.8370   1.66120E+000    0.00000E+000
   5.8380   1.72060E+000    0.00000E+000
   5.8390   1.65210E+000    0.00000E+000
   5.8420   1.64270E+000    0.00000E+000
   5.8440   1.69420E+000    0.00000E+000
   5.8460   1.63660E+000    0.00000E+000
   5.8480   1.51690E+000    0.00000E+000
   5.8490   1.46230E+000    0.00000E+000
   5.8510   1.38050E+000    0.00000E+000
   5.8530   1.29000E+000    0.00000E+000
   5.8560   1.01550E+000    0.00000E+000
   5.8570   7.43500E-001    0.00000E+000
   5.8600   8.09600E-001    0.00000E+000
   5.8610   4.78300E-001    0.00000E+000
   5.8620   4.16600E-001    0.00000E+000
   5.8650   4.17000E-001    0.00000E+000
   5.8670   3.44100E-001    0.00000E+000
   5.8690   3.31300E-001    0.00000E+000
   5.8700   3.25300E-001    0.00000E+000
   5.8710   2.57400E-001    0.00000E+000
   5.8740   2.53300E-001    0.00000E+000
   5.8760   1.93400E-001    0.00000E+000
   5.8770   1.74200E-001    0.00000E+000
   5.8790   1.73200E-001    0.00000E+000
   5.8810   1.10000E-001    0.00000E+000
   5.8830   1.41900E-001    0.00000E+000
   5.8860   1.08700E-001    0.00000E+000
   5.8880   1.01800E-001    0.00000E+000
   5.8910   1.11800E-001    0.00000E+000
   5.8940   7.02000E-002    0.00000E+000
   5.8950   9.07000E-002    0.00000E+000
   5.8970   3.88000E-002    0.00000E+000
   5.8990   2.35000E-002    0.00000E+000
   5.9020   1.35000E-002    0.00000E+000
   5.9050   3.82000E-002    0.00000E+000
   5.9080   3.77000E-002    0.00000E+000
   5.9090   2.79000E-002    0.00000E+000
   5.9100   2.97000E-002    0.00000E+000
   5.9140   2.47000E-002    0.00000E+000
   5.9150   9.30000E-003    0.00000E+000
   5.9170   2.37000E-002    0.00000E+000
   5.9210   1.63000E-002    0.00000E+000
   5.9230   2.12000E-002    0.00000E+000
   5.9250   9.40000E-003    0.00000E+000
   5.9260   2.07000E-002    0.00000E+000
   5.9280   1.52000E-002    0.00000E+000
   5.9310   2.20000E-003    0.00000E+000
   5.9330   1.49000E-002    0.00000E+000
   5.9350   5.00000E-004    0.00000E+000
   5.9370   7.60000E-003    0.00000E+000
   5.9400   4.20000E-003    0.00000E+000
   5.9410   1.34000E-002    0.00000E+000
   5.9440   2.10000E-003    0.00000E+000
   5.9480   5.60000E-003    0.00000E+000
   5.9490   3.40000E-003    0.00000E+000
   5.9510  -2.10000E-003    0.00000E+000
   5.9540   3.70000E-003    0.00000E+000
   5.9550   1.15000E-002    0.00000E+000
   5.9570   7.50000E-003    0.00000E+000
   5.9580  -2.80000E-003    0.00000E+000
   5.9600   4.00000E-003    0.00000E+000
   5.9620   1.00000E-004    0.00000E+000
   5.9650  -1.60000E-003    0.00000E+000
   5.9660  -2.60000E-003    0.00000E+000
   5.9690  -2.50000E-003    0.00000E+000
   5.9700   1.00000E-003    0.00000E+000
   5.9720   8.90000E-003    0.00000E+000
   5.9740   1.81000E-002    0.00000E+000
   5.9760   2.18000E-002    0.00000E+000
   5.9780   5.70000E-003    0.00000E+000
   5.9810   2.34000E-002    0.00000E+000
   5.9820   1.63000E-002    0.00000E+000
   5.9840   5.40000E-003    0.00000E+000
   5.9860   3.71000E-002    0.00000E+000
   5.9880   2.38000E-002    0.00000E+000
   5.9890   2.40600E-001    0.00000E+000
   5.9910  -1.91200E-001    0.00000E+000
   5.9950  -8.03000E-001    0.00000E+000
   5.9960  -4.51900E-001    0.00000E+000
   5.9980  -7.29000E-002    0.00000E+000
   6.0000   7.14000E-002    0.00000E+000
   6.0010  -4.58000E-002    0.00000E+000
   6.0020  -2.68000E-002    0.00000E+000
   6.0030  -5.16000E-002    0.00000E+000
   6.0060  -2.28000E-002    0.00000E+000
   6.0100  -3.98000E-002    0.00000E+000
   6.0130  -2.03000E-002    0.00000E+000
   6.0150  -4.19000E-002    0.00000E+000
   6.0160  -2.47000E-002    0.00000E+000
   6.0170  -2.31000E-002    0.00000E+000
   6.0190  -5.24000E-002    0.00000E+000
   6.0210  -5.20000E-002    0.00000E+000
   6.0230  -3.94000E-002    0.00000E+000
   6.0260  -4.69000E-002    0.00000E+000
   6.0290  -3.92000E-002    0.00000E+000
   6.0320  -4.42000E-002    0.00000E+000
   6.0340  -1.92000E-002    0.00000E+000
   6.0370  -2.05300E-001    0.00000E+000
   6.0390   7.82100E-001    0.00000E+000
   6.0440  -2.19000E-002    0.00000E+000
   6.0470  -5.00000E-003    0.00000E+000
   6.0500   6.27000E-002    0.00000E+000
   6.0510   2.71000E-002    0.00000E+000
   6.0530   3.13000E-002    0.00000E+000
   6.0550   2.89000E-002    0.00000E+000
   6.0590   3.46000E-002    0.00000E+000
   6.0600   4.03000E-002    0.00000E+000
   6.0620   3.04000E-002    0.00000E+000
   6.0650   2.77000E-002    0.00000E+000
   6.0670   3.28000E-002    0.00000E+000
   6.0690   4.56000E-002    0.00000E+000
   6.0700   3.92000E-002    0.00000E+000
   6.0750   2.99000E-002    0.00000E+000
   6.0760   4.03000E-002    0.00000E+000
   6.0800   3.21000E-002    0.00000E+000
   6.0810   3.28000E-002    0.00000E+000
   6.0840   3.38000E-002    0.00000E+000
   6.0860   3.51000E-002    0.00000E+000
   6.0870   4.31000E-002    0.00000E+000
   6.0890   3.12000E-002    0.00000E+000
   6.0930   3.37000E-002    0.00000E+000
   6.0950   3.16000E-002    0.00000E+000
   6.0980   3.56000E-002    0.00000E+000
   6.1000   3.04000E-002    0.00000E+000
   6.1070   3.47000E-002    0.00000E+000
   6.1110   2.79000E-002    0.00000E+000
   6.1160   4.33000E-002    0.00000E+000
   6.1180   3.34000E-002    0.00000E+000
   6.1210   2.43000E-002    0.00000E+000
   6.1250   4.52000E-002    0.00000E+000
   6.1280   2.75000E-002    0.00000E+000
   6.1290   3.50000E-002    0.00000E+000
   6.1300   2.87000E-002    0.00000E+000
   6.1340   3.17000E-002    0.00000E+000
   6.1390   2.45000E-002    0.00000E+000
   6.1410   4.31000E-002    0.00000E+000
   6.1450   3.96000E-002    0.00000E+000
   6.1470   4.21000E-002    0.00000E+000
   6.1520   3.82000E-002    0.00000E+000
   6.1540   4.37000E-002    0.00000E+000
   6.1570   3.73000E-002    0.00000E+000
   6.1580   2.82000E-002    0.00000E+000
   6.1610   2.42000E-002    0.00000E+000
   6.1620   2.29000E-002    0.00000E+000
   6.1640   1.79000E-002    0.00000E+000
   6.1680   3.86000E-002    0.00000E+000
   6.1710   3.96000E-002    0.00000E+000
   6.1740   3.80000E-002    0.00000E+000
   6.1750   4.37000E-002    0.00000E+000
   6.1770   3.20000E-002    0.00000E+000
   6.1790   2.02000E-002    0.00000E+000
   6.1830   4.11000E-002    0.00000E+000
   6.1870   3.96000E-002    0.00000E+000
   6.1880   3.97000E-002    0.00000E+000
   6.1920   1.51000E-002    0.00000E+000
   6.1950   3.52000E-002    0.00000E+000
   6.1960   3.48000E-002    0.00000E+000
   6.1990   3.99000E-002    0.00000E+000
   6.2020   5.44000E-002    0.00000E+000
   6.2040   3.12000E-002    0.00000E+000
   6.2050   3.50000E-002    0.00000E+000
   6.2090   4.03000E-002    0.00000E+000
   6.2120   5.02000E-002    0.00000E+000
   6.2170   4.28000E-002    0.00000E+000
   6.2190   2.73000E-002    0.00000E+000
   6.2200   3.00000E-002    0.00000E+000
   6.2240   3.13000E-002    0.00000E+000
   6.2250   2.63000E-002    0.00000E+000
   6.2290   3.03000E-002    0.00000E+000
   6.2310   3.58000E-002    0.00000E+000
   6.2320   4.91000E-002    0.00000E+000
   6.2340   3.92000E-002    0.00000E+000
   6.2370   3.93000E-002    0.00000E+000
   6.2410   4.24000E-002    0.00000E+000
   6.2450   4.56000E-002    0.00000E+000
   6.2460   3.50000E-002    0.00000E+000
   6.2480   3.88000E-002    0.00000E+000
   6.2500   3.04000E-002    0.00000E+000
   6.2520   3.75000E-002    0.00000E+000
   6.2570   4.16000E-002    0.00000E+000
   6.2580   3.08000E-002    0.00000E+000
   6.2600   4.79000E-002    0.00000E+000
   6.2620   3.41000E-002    0.00000E+000
   6.2670   4.68000E-002    0.00000E+000
   6.2700   3.82000E-002    0.00000E+000
   6.2720   3.27000E-002    0.00000E+000
   6.2730   3.68000E-002    0.00000E+000
   6.2780   3.11000E-002    0.00000E+000
   6.2810   3.88000E-002    0.00000E+000
   6.2840   4.74000E-002    0.00000E+000
   6.2880   3.71000E-002    0.00000E+000
   6.2910   3.76000E-002    0.00000E+000
   6.2940   4.11000E-002    0.00000E+000
   6.2960   3.02000E-002    0.00000E+000
   6.2990   6.07000E-002    0.00000E+000
   6.3020   4.63000E-002    0.00000E+000
   6.3060   4.12000E-002    0.00000E+000
   6.3110   3.14000E-002    0.00000E+000
   6.3130   4.54000E-002    0.00000E+000
   6.3140   4.61000E-002    0.00000E+000
   6.3180   5.17000E-002    0.00000E+000
   6.3220   3.92000E-002    0.00000E+000
   6.3240   3.60000E-002    0.00000E+000
   6.3300   3.64000E-002    0.00000E+000
   6.3380   4.50000E-002    0.00000E+000
   6.3420   4.57000E-002    0.00000E+000
   6.3450   4.01000E-002    0.00000E+000
   6.3540   4.76000E-002    0.00000E+000
   6.3550   4.63000E-002    0.00000E+000
   6.3580   4.20000E-002    0.00000E+000
   6.3620   4.37000E-002    0.00000E+000
   6.3660   4.64000E-002    0.00000E+000
   6.3680   4.66000E-002    0.00000E+000
   6.3710   5.07000E-002    0.00000E+000
   6.3740   4.82000E-002    0.00000E+000
   6.3770   4.68000E-002    0.00000E+000
   6.3820   5.18000E-002    0.00000E+000
   6.3860   4.97000E-002    0.00000E+000
   6.3880   5.57000E-002    0.00000E+000
   6.3920   4.08000E-002    0.00000E+000
   6.3950   4.33000E-002    0.00000E+000
   6.3990   5.10000E-002    0.00000E+000
   6.4010   4.61000E-002    0.00000E+000
   6.4020   4.68000E-002    0.00000E+000
   6.4060   5.23000E-002    0.00000E+000
   6.4080   4.90000E-002    0.00000E+000
   6.4120   5.84000E-002    0.00000E+000
   6.4170   3.63000E-002    0.00000E+000
   6.4190   4.40000E-002    0.00000E+000
   6.4200   4.22000E-002    0.00000E+000
   6.4240   4.73000E-002    0.00000E+000
   6.4250   4.49000E-002    0.00000E+000
   6.4280   5.89000E-002    0.00000E+000
   6.4310   4.39000E-002    0.00000E+000
   6.4330   4.67000E-002    0.00000E+000
   6.4360   5.10000E-002    0.00000E+000
   6.4390   4.23000E-002    0.00000E+000
   6.4420   4.14000E-002    0.00000E+000
   6.4450   5.12000E-002    0.00000E+000
   6.4470   4.92000E-002    0.00000E+000
   6.4490   5.37000E-002    0.00000E+000
   6.4510   4.54000E-002    0.00000E+000
   6.4540   6.12000E-002    0.00000E+000
   6.4560   5.76000E-002    0.00000E+000
   6.4580   3.84000E-002    0.00000E+000
   6.4600   6.25000E-002    0.00000E+000
   6.4630   5.19000E-002    0.00000E+000
   6.4650   6.69000E-002    0.00000E+000
   6.4700   5.20000E-002    0.00000E+000
   6.4710   6.04000E-002    0.00000E+000
   6.4740   5.70000E-002    0.00000E+000
   6.4760   6.34000E-002    0.00000E+000
   6.4790   5.62000E-002    0.00000E+000
   6.4800   5.69000E-002    0.00000E+000
   6.4850   5.34000E-002    0.00000E+000
   6.4860   6.50000E-002    0.00000E+000
   6.4890   6.41000E-002    0.00000E+000
   6.4920   6.14000E-002    0.00000E+000
   6.4930   5.54000E-002    0.00000E+000
   6.4960   5.58000E-002    0.00000E+000
   6.4990   5.90000E-002    0.00000E+000
   6.5020   5.44000E-002    0.00000E+000
   6.5060   5.77000E-002    0.00000E+000
   6.5090   5.40000E-002    0.00000E+000
   6.5100   5.76000E-002    0.00000E+000
   6.5140   7.25000E-002    0.00000E+000
   6.5170   6.16000E-002    0.00000E+000
   6.5190   4.99000E-002    0.00000E+000
   6.5200   5.56000E-002    0.00000E+000
   6.5240   6.16000E-002    0.00000E+000
   6.5260   5.61000E-002    0.00000E+000
   6.5290   5.95000E-002    0.00000E+000
   6.5310   6.57000E-002    0.00000E+000
   6.5330   6.09000E-002    0.00000E+000
   6.5380   5.33000E-002    0.00000E+000
   6.5400   5.83000E-002    0.00000E+000
   6.5420   7.20000E-002    0.00000E+000
   6.5440   6.01000E-002    0.00000E+000
   6.5460   6.65000E-002    0.00000E+000
   6.5490   6.77000E-002    0.00000E+000
   6.5510   6.07000E-002    0.00000E+000
   6.5540   7.41000E-002    0.00000E+000
   6.5560   6.83000E-002    0.00000E+000
   6.5580   4.96000E-002    0.00000E+000
   6.5620   6.31000E-002    0.00000E+000
   6.5630   5.91000E-002    0.00000E+000
   6.5660   8.21000E-002    0.00000E+000
   6.5670   5.80000E-002    0.00000E+000
   6.5710   6.90000E-002    0.00000E+000
   6.5740   7.34000E-002    0.00000E+000
   6.5760   7.36000E-002    0.00000E+000
   6.5780   7.47000E-002    0.00000E+000
   6.5810   7.29000E-002    0.00000E+000
   6.5850   6.55000E-002    0.00000E+000
   6.5870   7.65000E-002    0.00000E+000
   6.5900   8.07000E-002    0.00000E+000
   6.5930   7.30000E-002    0.00000E+000
   6.5960   6.24000E-002    0.00000E+000
   6.5990   7.61000E-002    0.00000E+000
   6.6010   7.12000E-002    0.00000E+000
   6.6030   6.78000E-002    0.00000E+000
   6.6060   6.50000E-002    0.00000E+000
   6.6080   8.61000E-002    0.00000E+000
   6.6110   8.36000E-002    0.00000E+000
   6.6130   8.42000E-002    0.00000E+000
   6.6150   8.04000E-002    0.00000E+000
   6.6170   8.10000E-002    0.00000E+000
   6.6210   8.02000E-002    0.00000E+000
   6.6230   9.18000E-002    0.00000E+000
   6.6260   8.11000E-002    0.00000E+000
   6.6270   8.73000E-002    0.00000E+000
   6.6300   7.83000E-002    0.00000E+000
   6.6320   8.57000E-002    0.00000E+000
   6.6330   8.23000E-002    0.00000E+000
   6.6390   8.55000E-002    0.00000E+000
   6.6400   8.29000E-002    0.00000E+000
   6.6440   9.13000E-002    0.00000E+000
   6.6450   9.77000E-002    0.00000E+000
   6.6480   8.78000E-002    0.00000E+000
   6.6490   8.64000E-002    0.00000E+000
   6.6520   8.23000E-002    0.00000E+000
   6.6550   8.96000E-002    0.00000E+000
   6.6570   9.18000E-002    0.00000E+000
   6.6590   8.90000E-002    0.00000E+000
   6.6620   1.06600E-001    0.00000E+000
   6.6640   9.01000E-002    0.00000E+000
   6.6660   8.51000E-002    0.00000E+000
   6.6680   9.48000E-002    0.00000E+000
   6.6700   9.97000E-002    0.00000E+000
   6.6720   1.07300E-001    0.00000E+000
   6.6760   9.31000E-002    0.00000E+000
   6.6800   1.01300E-001    0.00000E+000
   6.6820   9.11000E-002    0.00000E+000
   6.6850   9.43000E-002    0.00000E+000
   6.6860   9.74000E-002    0.00000E+000
   6.6870   1.09400E-001    0.00000E+000
   6.6910   9.63000E-002    0.00000E+000
   6.6920   1.04300E-001    0.00000E+000
   6.6950   1.00700E-001    0.00000E+000
   6.6980   1.07500E-001    0.00000E+000
   6.7010   1.09400E-001    0.00000E+000
   6.7030   9.84000E-002    0.00000E+000
   6.7070   1.07800E-001    0.00000E+000
   6.7080   1.17100E-001    0.00000E+000
   6.7110   1.21400E-001    0.00000E+000
   6.7140   1.24600E-001    0.00000E+000
   6.7150   1.10400E-001    0.00000E+000
   6.7200   1.19100E-001    0.00000E+000
   6.7230   1.07900E-001    0.00000E+000
   6.7260   1.08400E-001    0.00000E+000
   6.7270   1.11400E-001    0.00000E+000
   6.7300   1.16500E-001    0.00000E+000
   6.7310   1.26200E-001    0.00000E+000
   6.7340   1.37800E-001    0.00000E+000
   6.7350   1.32000E-001    0.00000E+000
   6.7390   1.21800E-001    0.00000E+000
   6.7440   1.34600E-001    0.00000E+000
   6.7460   1.32900E-001    0.00000E+000
   6.7490   1.29900E-001    0.00000E+000
   6.7500   1.22700E-001    0.00000E+000
   6.7530   1.30900E-001    0.00000E+000
   6.7550   1.31400E-001    0.00000E+000
   6.7570   1.43600E-001    0.00000E+000
   6.7610   1.27700E-001    0.00000E+000
   6.7620   1.30700E-001    0.00000E+000
   6.7660   1.51800E-001    0.00000E+000
   6.7680   1.45800E-001    0.00000E+000
   6.7710   1.31900E-001    0.00000E+000
   6.7730   1.46800E-001    0.00000E+000
   6.7770   1.53100E-001    0.00000E+000
   6.7800   1.44900E-001    0.00000E+000
   6.7820   1.46800E-001    0.00000E+000
   6.7860   1.40600E-001    0.00000E+000
   6.7880   1.45100E-001    0.00000E+000
   6.7910   1.40500E-001    0.00000E+000
   6.7950   1.52500E-001    0.00000E+000
   6.7980   1.63100E-001    0.00000E+000
   6.8000   1.62200E-001    0.00000E+000
   6.8030   1.61100E-001    0.00000E+000
   6.8060   1.65200E-001    0.00000E+000
   6.8070   1.65400E-001    0.00000E+000
   6.8140   1.56300E-001    0.00000E+000
   6.8160   1.68500E-001    0.00000E+000
   6.8170   1.71200E-001    0.00000E+000
   6.8200   1.58300E-001    0.00000E+000
   6.8230   1.70700E-001    0.00000E+000
   6.8260   1.70500E-001    0.00000E+000
   6.8300   1.70600E-001    0.00000E+000
   6.8320   1.79500E-001    0.00000E+000
   6.8350   1.81400E-001    0.00000E+000
   6.8370   1.77200E-001    0.00000E+000
   6.8390   1.86000E-001    0.00000E+000
   6.8430   1.69100E-001    0.00000E+000
   6.8460   1.65400E-001    0.00000E+000
   6.8490   1.71400E-001    0.00000E+000
   6.8500   1.91400E-001    0.00000E+000
   6.8540   1.90200E-001    0.00000E+000
   6.8550   1.98000E-001    0.00000E+000
   6.8600   2.02800E-001    0.00000E+000
   6.8630   1.94000E-001    0.00000E+000
   6.8640   1.94000E-001    0.00000E+000
   6.8660   1.94500E-001    0.00000E+000
   6.8710   1.94500E-001    0.00000E+000
   6.8730   2.07800E-001    0.00000E+000
   6.8750   1.95100E-001    0.00000E+000
   6.8790   2.09700E-001    0.00000E+000
   6.8820   2.13500E-001    0.00000E+000
   6.8840   2.29300E-001    0.00000E+000
   6.8880   2.27000E-001    0.00000E+000
   6.8920   2.29300E-001    0.00000E+000
   6.8940   2.13600E-001    0.00000E+000
   6.8970   2.30300E-001    0.00000E+000
   6.8980   2.15900E-001    0.00000E+000
   6.9010   2.11200E-001    0.00000E+000
   6.9040   2.29300E-001    0.00000E+000
   6.9070   2.36200E-001    0.00000E+000
   6.9100   2.44100E-001    0.00000E+000
   6.9110   2.45600E-001    0.00000E+000
   6.9140   2.37700E-001    0.00000E+000
   6.9200   2.37900E-001    0.00000E+000
   6.9230   2.30600E-001    0.00000E+000
   6.9250   2.27200E-001    0.00000E+000
   6.9290   2.44300E-001    0.00000E+000
   6.9320   2.74300E-001    0.00000E+000
   6.9340   2.42500E-001    0.00000E+000
   6.9370   2.52600E-001    0.00000E+000
   6.9400   2.58900E-001    0.00000E+000
   6.9410   2.56200E-001    0.00000E+000
   6.9470   2.65900E-001    0.00000E+000
   6.9490   2.60600E-001    0.00000E+000
   6.9520   2.51100E-001    0.00000E+000
   6.9550   2.70000E-001    0.00000E+000
   6.9580   2.77300E-001    0.00000E+000
   6.9610   2.72500E-001    0.00000E+000
   6.9630   2.64900E-001    0.00000E+000
   6.9660   2.69900E-001    0.00000E+000
   6.9680   2.68700E-001    0.00000E+000
   6.9700   2.81500E-001    0.00000E+000
   6.9740   3.03200E-001    0.00000E+000
   6.9780   2.81300E-001    0.00000E+000
   6.9810   2.94000E-001    0.00000E+000
   6.9830   2.97800E-001    0.00000E+000
   6.9870   2.94200E-001    0.00000E+000
   6.9900   3.23300E-001    0.00000E+000
   6.9920   2.95900E-001    0.00000E+000
   6.9950   3.09100E-001    0.00000E+000
   6.9970   3.18100E-001    0.00000E+000
   7.0010   3.13300E-001    0.00000E+000
   7.0020   3.08000E-001    0.00000E+000
   7.0070   3.39800E-001    0.00000E+000
   7.0090   3.48000E-001    0.00000E+000
   7.0110   3.41300E-001    0.00000E+000
   7.0150   3.40800E-001    0.00000E+000
   7.0180   3.43700E-001    0.00000E+000
   7.0200   3.56100E-001    0.00000E+000
   7.0230   3.58700E-001    0.00000E+000
   7.0260   3.70500E-001    0.00000E+000
   7.0290   3.80100E-001    0.00000E+000
   7.0310   3.83800E-001    0.00000E+000
   7.0330   3.82600E-001    0.00000E+000
   7.0360   3.85900E-001    0.00000E+000
   7.0380   4.06700E-001    0.00000E+000
   7.0420   4.20500E-001    0.00000E+000
   7.0450   4.22600E-001    0.00000E+000
   7.0470   4.38400E-001    0.00000E+000
   7.0500   4.17400E-001    0.00000E+000
   7.0540   4.55500E-001    0.00000E+000
   7.0570   4.51800E-001    0.00000E+000
   7.0590   4.85200E-001    0.00000E+000
   7.0620   4.99400E-001    0.00000E+000
   7.0670   5.21200E-001    0.00000E+000
   7.0690   5.11800E-001    0.00000E+000
   7.0710   5.64400E-001    0.00000E+000
   7.0720   5.76300E-001    0.00000E+000
   7.0760   5.76700E-001    0.00000E+000
   7.0790   6.39100E-001    0.00000E+000
   7.0810   6.77100E-001    0.00000E+000
   7.0850   7.20700E-001    0.00000E+000
   7.0890   7.35700E-001    0.00000E+000
   7.0900   7.44400E-001    0.00000E+000
   7.0940   8.46200E-001    0.00000E+000
   7.0990   8.99500E-001    0.00000E+000
   7.1000   9.04300E-001    0.00000E+000
   7.1030   1.02120E+000    0.00000E+000
   7.1060   1.05910E+000    0.00000E+000
   7.1100   1.10540E+000    0.00000E+000
   7.1130   1.22720E+000    0.00000E+000
   7.1150   1.30330E+000    0.00000E+000
   7.1170   1.45060E+000    0.00000E+000
   7.1200   1.55960E+000    0.00000E+000
   7.1240   1.86130E+000    0.00000E+000
   7.1280   2.37740E+000    0.00000E+000
   7.1310   2.30680E+000    0.00000E+000
   7.1330   2.39840E+000    0.00000E+000
   7.1350   2.51190E+000    0.00000E+000
   7.1400   2.58140E+000    0.00000E+000
   7.1420   2.41170E+000    0.00000E+000
   7.1450   2.58320E+000    0.00000E+000
   7.1470   2.80140E+000    0.00000E+000
   7.1510   2.29250E+000    0.00000E+000
   7.1540   2.59540E+000    0.00000E+000
   7.1580   2.11800E+000    0.00000E+000
   7.1600   1.78970E+000    0.00000E+000
   7.1630   1.38730E+000    0.00000E+000
   7.1660   1.42200E+000    0.00000E+000
   7.1670   1.45990E+000    0.00000E+000
   7.1710   1.31800E+000    0.00000E+000
   7.1730   1.14630E+000    0.00000E+000
   7.1760   1.35560E+000    0.00000E+000
   7.1790   9.30600E-001    0.00000E+000
   7.1820   7.77600E-001    0.00000E+000
   7.1860   1.26800E-001    0.00000E+000
   7.1870   1.00000E+000    0.00000E+000
   7.1900   1.00000E+000    0.00000E+000
   7.1930   1.00000E+000    0.00000E+000
   7.1970   1.00000E+000    0.00000E+000
   7.1990   1.00000E+000    0.00000E+000
   7.2010   1.00000E+000    0.00000E+000
   7.2040   1.00000E+000    0.00000E+000
   7.2060   1.00000E+000    0.00000E+000
   7.2120   1.00000E+000    0.00000E+000
   7.2150   1.00000E+000    0.00000E+000
   7.2160   1.00000E+000    0.00000E+000
   7.2200   1.00000E+000    0.00000E+000
   7.2220   1.00000E+000    0.00000E+000
   7.2260   1.00000E+000    0.00000E+000
   7.2270   1.00000E+000    0.00000E+000
   7.2300   1.00000E+000    0.00000E+000
   7.2330   1.00000E+000    0.00000E+000
   7.2360   1.00000E+000    0.00000E+000
   7.2390   1.00000E+000    0.00000E+000
   7.2420   1.00000E+000    0.00000E+000
   7.2460   1.00000E+000    0.00000E+000
   7.2480   1.00000E+000    0.00000E+000
   7.2500   1.00000E+000    0.00000E+000
   7.2530   1.00000E+000    0.00000E+000
   7.2550   1.00000E+000    0.00000E+000
   7.2600   1.00000E+000    0.00000E+000
   7.2620   1.00000E+000    0.00000E+000
   7.2640   1.00000E+000    0.00000E+000
   7.2670   1.00000E+000    0.00000E+000
   7.2700   1.00000E+000    0.00000E+000
   7.2740   1.00000E+000    0.00000E+000
   7.2760   1.00000E+000    0.00000E+000
   7.2790   1.00000E+000    0.00000E+000
   7.2820   1.00000E+000    0.00000E+000
   7.2870   1.00000E+000    0.00000E+000
   7.2890   1.00000E+000    0.00000E+000
   7.2920   1.00000E+000    0.00000E+000
   7.2940   1.00000E+000    0.00000E+000
   7.2970   1.00000E+000    0.00000E+000
   7.3000   1.00000E+000    0.00000E+000
