# Supplementary material for: Rationally seeded computational protein design of ɑ-helical barrels
Source: Nat Chem Biol. 2024 Jun 20;20(8):991–9. doi: 10.1038/s41589-024-01642-0 (PMC11288890; doi:10.1038/s41589-024-01642-0)
Supplement: Supplementary file 3 — PDB and .mtz files used for making figure panels b–d and j–m. [file 41589_2024_1642_MOESM3_ESM.zip › KIA_RP_RSPD_NatChemBiol_data_Figure2/scapCC6_LLIA_panels_e-h/AUC_panel_g/SV_raw/00093.RA1]

scapCC6_LLIA_master
R 1 20.0 50000 0038664 7.6320E11 281 1 
   5.7990   3.81600E-001    0.00000E+000
   5.8030   7.65300E-001    0.00000E+000
   5.8040   6.88400E-001    0.00000E+000
   5.8050   8.38800E-001    0.00000E+000
   5.8060   8.82700E-001    0.00000E+000
   5.8080   8.03900E-001    0.00000E+000
   5.8090   7.18500E-001    0.00000E+000
   5.8110   1.01030E+000    0.00000E+000
   5.8120   1.00890E+000    0.00000E+000
   5.8140   9.90100E-001    0.00000E+000
   5.8150   9.18700E-001    0.00000E+000
   5.8160   1.07260E+000    0.00000E+000
   5.8170   1.01110E+000    0.00000E+000
   5.8190   9.88100E-001    0.00000E+000
   5.8200   9.54800E-001    0.00000E+000
   5.8220   1.06210E+000    0.00000E+000
   5.8230   1.01250E+000    0.00000E+000
   5.8260   1.13970E+000    0.00000E+000
   5.8280   1.11660E+000    0.00000E+000
   5.8290   1.33290E+000    0.00000E+000
   5.8310   1.41970E+000    0.00000E+000
   5.8320   1.49200E+000    0.00000E+000
   5.8330   1.59690E+000    0.00000E+000
   5.8350   1.70240E+000    0.00000E+000
   5.8380   1.59010E+000    0.00000E+000
   5.8390   1.73380E+000    0.00000E+000
   5.8400   1.72700E+000    0.00000E+000
   5.8440   1.68970E+000    0.00000E+000
   5.8460   1.59050E+000    0.00000E+000
   5.8470   1.63020E+000    0.00000E+000
   5.8490   1.47780E+000    0.00000E+000
   5.8520   1.33840E+000    0.00000E+000
   5.8530   9.02100E-001    0.00000E+000
   5.8540   1.23490E+000    0.00000E+000
   5.8580   6.40100E-001    0.00000E+000
   5.8610   4.47700E-001    0.00000E+000
   5.8620   4.24400E-001    0.00000E+000
   5.8640   4.31900E-001    0.00000E+000
   5.8650   3.73200E-001    0.00000E+000
   5.8670   3.42600E-001    0.00000E+000
   5.8690   4.00200E-001    0.00000E+000
   5.8700   3.21000E-001    0.00000E+000
   5.8710   2.87100E-001    0.00000E+000
   5.8720   2.95100E-001    0.00000E+000
   5.8750   2.27800E-001    0.00000E+000
   5.8760   1.73800E-001    0.00000E+000
   5.8780   1.44600E-001    0.00000E+000
   5.8810   1.33700E-001    0.00000E+000
   5.8830   1.28600E-001    0.00000E+000
   5.8850   1.26500E-001    0.00000E+000
   5.8870   1.19800E-001    0.00000E+000
   5.8880   1.02500E-001    0.00000E+000
   5.8900   1.07300E-001    0.00000E+000
   5.8910   2.48000E-002    0.00000E+000
   5.8920   3.38000E-002    0.00000E+000
   5.8950   6.63000E-002    0.00000E+000
   5.8960   2.71000E-002    0.00000E+000
   5.8990   1.73000E-002    0.00000E+000
   5.9020   5.48000E-002    0.00000E+000
   5.9040   3.53000E-002    0.00000E+000
   5.9050   2.84000E-002    0.00000E+000
   5.9080   2.08000E-002    0.00000E+000
   5.9100   2.90000E-002    0.00000E+000
   5.9120   2.69000E-002    0.00000E+000
   5.9140   1.56000E-002    0.00000E+000
   5.9150   6.30000E-003    0.00000E+000
   5.9170   1.24000E-002    0.00000E+000
   5.9180   5.90000E-003    0.00000E+000
   5.9200   2.10000E-002    0.00000E+000
   5.9220   7.60000E-003    0.00000E+000
   5.9230   6.20000E-003    0.00000E+000
   5.9240   6.00000E-004    0.00000E+000
   5.9270   2.75000E-002    0.00000E+000
   5.9280   2.02000E-002    0.00000E+000
   5.9300   2.25000E-002    0.00000E+000
   5.9310   1.11000E-002    0.00000E+000
   5.9350   7.60000E-003    0.00000E+000
   5.9370   8.70000E-003    0.00000E+000
   5.9390   2.00000E-003    0.00000E+000
   5.9400   4.00000E-003    0.00000E+000
   5.9410   2.07000E-002    0.00000E+000
   5.9430  -9.00000E-004    0.00000E+000
   5.9460   7.40000E-003    0.00000E+000
   5.9480   1.08000E-002    0.00000E+000
   5.9510   1.85000E-002    0.00000E+000
   5.9520   7.20000E-003    0.00000E+000
   5.9530  -2.60000E-003    0.00000E+000
   5.9550   1.90000E-003    0.00000E+000
   5.9560   1.46000E-002    0.00000E+000
   5.9570   1.29000E-002    0.00000E+000
   5.9600  -1.40000E-003    0.00000E+000
   5.9610   9.90000E-003    0.00000E+000
   5.9650   5.60000E-003    0.00000E+000
   5.9690   5.00000E-004    0.00000E+000
   5.9700  -3.20000E-003    0.00000E+000
   5.9720   1.40000E-003    0.00000E+000
   5.9740   1.90000E-002    0.00000E+000
   5.9760   2.00000E-002    0.00000E+000
   5.9780   1.36000E-002    0.00000E+000
   5.9820   1.16000E-002    0.00000E+000
   5.9850   1.21000E-002    0.00000E+000
   5.9870   1.75000E-002    0.00000E+000
   5.9890   1.50000E-003    0.00000E+000
   5.9910   7.14000E-002    0.00000E+000
   5.9920  -4.88900E-001    0.00000E+000
   5.9960  -6.40800E-001    0.00000E+000
   6.0000  -2.71300E-001    0.00000E+000
   6.0010  -2.24000E-002    0.00000E+000
   6.0030  -3.00000E-002    0.00000E+000
   6.0050  -4.33000E-002    0.00000E+000
   6.0090  -2.92000E-002    0.00000E+000
   6.0100  -2.69000E-002    0.00000E+000
   6.0130  -3.36000E-002    0.00000E+000
   6.0160  -4.17000E-002    0.00000E+000
   6.0170  -2.07000E-002    0.00000E+000
   6.0200  -4.83000E-002    0.00000E+000
   6.0220  -4.73000E-002    0.00000E+000
   6.0230  -5.44000E-002    0.00000E+000
   6.0260  -4.17000E-002    0.00000E+000
   6.0280  -4.77000E-002    0.00000E+000
   6.0320  -3.35000E-002    0.00000E+000
   6.0340  -4.05000E-002    0.00000E+000
   6.0360  -3.99000E-002    0.00000E+000
   6.0380  -1.30500E-001    0.00000E+000
   6.0390   5.13000E-001    0.00000E+000
   6.0440   5.27000E-001    0.00000E+000
   6.0460  -5.94000E-002    0.00000E+000
   6.0500   2.67000E-002    0.00000E+000
   6.0510   1.49000E-002    0.00000E+000
   6.0530   3.38000E-002    0.00000E+000
   6.0550   3.97000E-002    0.00000E+000
   6.0590   3.16000E-002    0.00000E+000
   6.0620   3.01000E-002    0.00000E+000
   6.0630   2.69000E-002    0.00000E+000
   6.0660   3.02000E-002    0.00000E+000
   6.0690   3.05000E-002    0.00000E+000
   6.0710   3.06000E-002    0.00000E+000
   6.0720   4.07000E-002    0.00000E+000
   6.0780   3.05000E-002    0.00000E+000
   6.0790   4.10000E-002    0.00000E+000
   6.0810   3.41000E-002    0.00000E+000
   6.0820   2.60000E-002    0.00000E+000
   6.0870   3.27000E-002    0.00000E+000
   6.0890   4.11000E-002    0.00000E+000
   6.0900   2.94000E-002    0.00000E+000
   6.0950   3.24000E-002    0.00000E+000
   6.0960   2.47000E-002    0.00000E+000
   6.1000   2.53000E-002    0.00000E+000
   6.1020   2.56000E-002    0.00000E+000
   6.1050   2.92000E-002    0.00000E+000
   6.1110   1.92000E-002    0.00000E+000
   6.1130   3.43000E-002    0.00000E+000
   6.1150   4.01000E-002    0.00000E+000
   6.1180   1.88000E-002    0.00000E+000
   6.1190   2.04000E-002    0.00000E+000
   6.1230   2.35000E-002    0.00000E+000
   6.1250   3.66000E-002    0.00000E+000
   6.1280   3.29000E-002    0.00000E+000
   6.1300   1.60000E-002    0.00000E+000
   6.1320   3.29000E-002    0.00000E+000
   6.1360   3.47000E-002    0.00000E+000
   6.1370   2.89000E-002    0.00000E+000
   6.1390   3.81000E-002    0.00000E+000
   6.1410   3.83000E-002    0.00000E+000
   6.1450   2.70000E-002    0.00000E+000
   6.1480   3.70000E-002    0.00000E+000
   6.1490   5.37000E-002    0.00000E+000
   6.1500   3.08000E-002    0.00000E+000
   6.1540   3.49000E-002    0.00000E+000
   6.1570   4.52000E-002    0.00000E+000
   6.1600   2.60000E-002    0.00000E+000
   6.1640   1.37000E-002    0.00000E+000
   6.1700   4.76000E-002    0.00000E+000
   6.1730   1.90000E-002    0.00000E+000
   6.1750   3.17000E-002    0.00000E+000
   6.1770   3.58000E-002    0.00000E+000
   6.1790   3.86000E-002    0.00000E+000
   6.1800   2.59000E-002    0.00000E+000
   6.1820   2.46000E-002    0.00000E+000
   6.1850   3.90000E-002    0.00000E+000
   6.1880   4.24000E-002    0.00000E+000
   6.1910   4.55000E-002    0.00000E+000
   6.1920   2.86000E-002    0.00000E+000
   6.1940   3.19000E-002    0.00000E+000
   6.1970   2.87000E-002    0.00000E+000
   6.2000   3.19000E-002    0.00000E+000
   6.2020   4.75000E-002    0.00000E+000
   6.2040   3.82000E-002    0.00000E+000
   6.2050   2.71000E-002    0.00000E+000
   6.2090   4.48000E-002    0.00000E+000
   6.2110   3.86000E-002    0.00000E+000
   6.2140   4.22000E-002    0.00000E+000
   6.2150   3.39000E-002    0.00000E+000
   6.2180   3.10000E-002    0.00000E+000
   6.2210   2.54000E-002    0.00000E+000
   6.2240   2.97000E-002    0.00000E+000
   6.2270   3.61000E-002    0.00000E+000
   6.2290   3.34000E-002    0.00000E+000
   6.2310   3.01000E-002    0.00000E+000
   6.2320   3.98000E-002    0.00000E+000
   6.2340   4.00000E-002    0.00000E+000
   6.2360   3.84000E-002    0.00000E+000
   6.2390   2.59000E-002    0.00000E+000
   6.2410   3.81000E-002    0.00000E+000
   6.2440   3.74000E-002    0.00000E+000
   6.2460   4.77000E-002    0.00000E+000
   6.2490   3.78000E-002    0.00000E+000
   6.2500   4.58000E-002    0.00000E+000
   6.2530   3.52000E-002    0.00000E+000
   6.2560   2.85000E-002    0.00000E+000
   6.2580   3.57000E-002    0.00000E+000
   6.2610   3.74000E-002    0.00000E+000
   6.2630   3.89000E-002    0.00000E+000
   6.2660   3.42000E-002    0.00000E+000
   6.2680   5.34000E-002    0.00000E+000
   6.2700   3.54000E-002    0.00000E+000
   6.2730   4.04000E-002    0.00000E+000
   6.2750   3.47000E-002    0.00000E+000
   6.2770   4.34000E-002    0.00000E+000
   6.2790   3.76000E-002    0.00000E+000
   6.2830   4.32000E-002    0.00000E+000
   6.2860   3.43000E-002    0.00000E+000
   6.2880   4.21000E-002    0.00000E+000
   6.2890   4.76000E-002    0.00000E+000
   6.2930   4.07000E-002    0.00000E+000
   6.2950   3.79000E-002    0.00000E+000
   6.2980   3.94000E-002    0.00000E+000
   6.3020   4.22000E-002    0.00000E+000
   6.3080   4.30000E-002    0.00000E+000
   6.3110   3.64000E-002    0.00000E+000
   6.3150   3.09000E-002    0.00000E+000
   6.3160   3.94000E-002    0.00000E+000
   6.3180   5.88000E-002    0.00000E+000
   6.3220   4.01000E-002    0.00000E+000
   6.3250   4.42000E-002    0.00000E+000
   6.3270   3.10000E-002    0.00000E+000
   6.3290   2.82000E-002    0.00000E+000
   6.3320   4.06000E-002    0.00000E+000
   6.3350   5.47000E-002    0.00000E+000
   6.3380   3.39000E-002    0.00000E+000
   6.3400   4.34000E-002    0.00000E+000
   6.3430   4.25000E-002    0.00000E+000
   6.3450   4.50000E-002    0.00000E+000
   6.3540   4.76000E-002    0.00000E+000
   6.3580   3.71000E-002    0.00000E+000
   6.3590   3.66000E-002    0.00000E+000
   6.3620   3.78000E-002    0.00000E+000
   6.3630   4.43000E-002    0.00000E+000
   6.3670   3.76000E-002    0.00000E+000
   6.3720   3.95000E-002    0.00000E+000
   6.3760   4.43000E-002    0.00000E+000
   6.3770   4.37000E-002    0.00000E+000
   6.3810   4.57000E-002    0.00000E+000
   6.3830   4.84000E-002    0.00000E+000
   6.3850   4.97000E-002    0.00000E+000
   6.3870   5.13000E-002    0.00000E+000
   6.3890   4.82000E-002    0.00000E+000
   6.3930   3.94000E-002    0.00000E+000
   6.3950   4.67000E-002    0.00000E+000
   6.3970   3.96000E-002    0.00000E+000
   6.4010   4.84000E-002    0.00000E+000
   6.4040   3.69000E-002    0.00000E+000
   6.4060   5.02000E-002    0.00000E+000
   6.4100   4.27000E-002    0.00000E+000
   6.4120   5.02000E-002    0.00000E+000
   6.4140   4.71000E-002    0.00000E+000
   6.4170   4.58000E-002    0.00000E+000
   6.4200   4.54000E-002    0.00000E+000
   6.4220   4.05000E-002    0.00000E+000
   6.4240   5.45000E-002    0.00000E+000
   6.4260   4.57000E-002    0.00000E+000
   6.4300   5.27000E-002    0.00000E+000
   6.4340   4.85000E-002    0.00000E+000
   6.4350   5.79000E-002    0.00000E+000
   6.4370   4.19000E-002    0.00000E+000
   6.4400   4.67000E-002    0.00000E+000
   6.4440   6.45000E-002    0.00000E+000
   6.4480   4.51000E-002    0.00000E+000
   6.4500   5.41000E-002    0.00000E+000
   6.4520   5.48000E-002    0.00000E+000
   6.4550   5.05000E-002    0.00000E+000
   6.4570   6.04000E-002    0.00000E+000
   6.4600   2.83000E-002    0.00000E+000
   6.4620   5.75000E-002    0.00000E+000
   6.4650   4.99000E-002    0.00000E+000
   6.4680   6.01000E-002    0.00000E+000
   6.4700   5.14000E-002    0.00000E+000
   6.4730   4.38000E-002    0.00000E+000
   6.4740   5.23000E-002    0.00000E+000
   6.4780   5.25000E-002    0.00000E+000
   6.4790   5.36000E-002    0.00000E+000
   6.4830   5.81000E-002    0.00000E+000
   6.4860   5.94000E-002    0.00000E+000
   6.4890   6.35000E-002    0.00000E+000
   6.4920   5.13000E-002    0.00000E+000
   6.4940   6.02000E-002    0.00000E+000
   6.4960   5.37000E-002    0.00000E+000
   6.4980   5.14000E-002    0.00000E+000
   6.5010   5.98000E-002    0.00000E+000
   6.5030   5.20000E-002    0.00000E+000
   6.5060   4.66000E-002    0.00000E+000
   6.5080   5.48000E-002    0.00000E+000
   6.5110   5.26000E-002    0.00000E+000
   6.5130   4.77000E-002    0.00000E+000
   6.5150   6.14000E-002    0.00000E+000
   6.5180   5.26000E-002    0.00000E+000
   6.5200   6.79000E-002    0.00000E+000
   6.5230   5.32000E-002    0.00000E+000
   6.5250   4.86000E-002    0.00000E+000
   6.5280   6.35000E-002    0.00000E+000
   6.5310   6.58000E-002    0.00000E+000
   6.5330   6.54000E-002    0.00000E+000
   6.5370   5.28000E-002    0.00000E+000
   6.5390   5.05000E-002    0.00000E+000
   6.5410   6.81000E-002    0.00000E+000
   6.5440   6.40000E-002    0.00000E+000
   6.5460   4.92000E-002    0.00000E+000
   6.5470   6.62000E-002    0.00000E+000
   6.5500   5.32000E-002    0.00000E+000
   6.5530   6.11000E-002    0.00000E+000
   6.5560   5.66000E-002    0.00000E+000
   6.5600   4.96000E-002    0.00000E+000
   6.5610   5.76000E-002    0.00000E+000
   6.5650   5.49000E-002    0.00000E+000
   6.5670   5.77000E-002    0.00000E+000
   6.5690   6.12000E-002    0.00000E+000
   6.5720   7.20000E-002    0.00000E+000
   6.5740   6.43000E-002    0.00000E+000
   6.5780   6.83000E-002    0.00000E+000
   6.5810   5.26000E-002    0.00000E+000
   6.5830   5.61000E-002    0.00000E+000
   6.5870   6.11000E-002    0.00000E+000
   6.5890   6.74000E-002    0.00000E+000
   6.5920   7.55000E-002    0.00000E+000
   6.5940   5.55000E-002    0.00000E+000
   6.5980   6.13000E-002    0.00000E+000
   6.6020   7.50000E-002    0.00000E+000
   6.6050   6.72000E-002    0.00000E+000
   6.6080   7.37000E-002    0.00000E+000
   6.6100   8.13000E-002    0.00000E+000
   6.6130   6.58000E-002    0.00000E+000
   6.6140   5.46000E-002    0.00000E+000
   6.6160   7.50000E-002    0.00000E+000
   6.6190   7.82000E-002    0.00000E+000
   6.6240   7.70000E-002    0.00000E+000
   6.6270   7.38000E-002    0.00000E+000
   6.6280   6.56000E-002    0.00000E+000
   6.6300   6.82000E-002    0.00000E+000
   6.6320   7.31000E-002    0.00000E+000
   6.6360   7.52000E-002    0.00000E+000
   6.6380   9.27000E-002    0.00000E+000
   6.6410   7.27000E-002    0.00000E+000
   6.6430   7.64000E-002    0.00000E+000
   6.6460   8.62000E-002    0.00000E+000
   6.6480   8.24000E-002    0.00000E+000
   6.6510   7.92000E-002    0.00000E+000
   6.6550   7.20000E-002    0.00000E+000
   6.6570   8.95000E-002    0.00000E+000
   6.6600   7.90000E-002    0.00000E+000
   6.6620   7.68000E-002    0.00000E+000
   6.6640   7.84000E-002    0.00000E+000
   6.6670   8.48000E-002    0.00000E+000
   6.6680   8.03000E-002    0.00000E+000
   6.6700   7.27000E-002    0.00000E+000
   6.6730   8.42000E-002    0.00000E+000
   6.6760   8.55000E-002    0.00000E+000
   6.6780   8.22000E-002    0.00000E+000
   6.6830   8.44000E-002    0.00000E+000
   6.6850   9.24000E-002    0.00000E+000
   6.6870   8.84000E-002    0.00000E+000
   6.6890   9.90000E-002    0.00000E+000
   6.6910   8.85000E-002    0.00000E+000
   6.6950   1.05000E-001    0.00000E+000
   6.6970   8.70000E-002    0.00000E+000
   6.6990   8.91000E-002    0.00000E+000
   6.7020   9.63000E-002    0.00000E+000
   6.7050   9.67000E-002    0.00000E+000
   6.7070   9.73000E-002    0.00000E+000
   6.7090   1.07000E-001    0.00000E+000
   6.7120   9.21000E-002    0.00000E+000
   6.7140   8.94000E-002    0.00000E+000
   6.7170   9.75000E-002    0.00000E+000
   6.7210   1.08000E-001    0.00000E+000
   6.7230   9.03000E-002    0.00000E+000
   6.7270   9.20000E-002    0.00000E+000
   6.7280   1.06000E-001    0.00000E+000
   6.7300   1.08600E-001    0.00000E+000
   6.7340   1.09800E-001    0.00000E+000
   6.7360   9.62000E-002    0.00000E+000
   6.7390   1.08500E-001    0.00000E+000
   6.7440   1.02000E-001    0.00000E+000
   6.7460   1.10200E-001    0.00000E+000
   6.7490   1.11600E-001    0.00000E+000
   6.7500   1.11700E-001    0.00000E+000
   6.7530   1.09300E-001    0.00000E+000
   6.7550   1.08000E-001    0.00000E+000
   6.7580   1.08600E-001    0.00000E+000
   6.7620   1.11900E-001    0.00000E+000
   6.7650   1.18100E-001    0.00000E+000
   6.7660   1.11100E-001    0.00000E+000
   6.7690   1.12500E-001    0.00000E+000
   6.7720   1.13000E-001    0.00000E+000
   6.7770   1.13200E-001    0.00000E+000
   6.7780   1.41200E-001    0.00000E+000
   6.7800   1.31600E-001    0.00000E+000
   6.7830   1.21300E-001    0.00000E+000
   6.7870   1.31700E-001    0.00000E+000
   6.7900   1.27600E-001    0.00000E+000
   6.7910   1.20700E-001    0.00000E+000
   6.7950   1.17200E-001    0.00000E+000
   6.7960   1.31400E-001    0.00000E+000
   6.7990   1.39900E-001    0.00000E+000
   6.8020   1.29500E-001    0.00000E+000
   6.8050   1.42400E-001    0.00000E+000
   6.8070   1.21300E-001    0.00000E+000
   6.8100   1.30800E-001    0.00000E+000
   6.8140   1.31400E-001    0.00000E+000
   6.8160   1.45100E-001    0.00000E+000
   6.8200   1.48600E-001    0.00000E+000
   6.8230   1.31900E-001    0.00000E+000
   6.8260   1.42200E-001    0.00000E+000
   6.8290   1.46100E-001    0.00000E+000
   6.8320   1.44400E-001    0.00000E+000
   6.8360   1.57000E-001    0.00000E+000
   6.8410   1.48400E-001    0.00000E+000
   6.8430   1.44000E-001    0.00000E+000
   6.8460   1.26000E-001    0.00000E+000
   6.8490   1.38600E-001    0.00000E+000
   6.8530   1.59300E-001    0.00000E+000
   6.8540   1.56300E-001    0.00000E+000
   6.8570   1.61900E-001    0.00000E+000
   6.8600   1.68400E-001    0.00000E+000
   6.8620   1.68000E-001    0.00000E+000
   6.8660   1.60300E-001    0.00000E+000
   6.8670   1.54200E-001    0.00000E+000
   6.8710   1.67500E-001    0.00000E+000
   6.8730   1.67800E-001    0.00000E+000
   6.8770   1.73100E-001    0.00000E+000
   6.8810   1.74500E-001    0.00000E+000
   6.8820   1.78100E-001    0.00000E+000
   6.8850   1.81100E-001    0.00000E+000
   6.8880   1.93700E-001    0.00000E+000
   6.8900   1.72500E-001    0.00000E+000
   6.8930   1.80800E-001    0.00000E+000
   6.8960   1.83600E-001    0.00000E+000
   6.8980   1.75800E-001    0.00000E+000
   6.9000   1.84700E-001    0.00000E+000
   6.9020   2.02900E-001    0.00000E+000
   6.9070   1.89900E-001    0.00000E+000
   6.9090   2.03400E-001    0.00000E+000
   6.9110   1.95600E-001    0.00000E+000
   6.9150   1.93900E-001    0.00000E+000
   6.9160   2.16400E-001    0.00000E+000
   6.9190   1.89500E-001    0.00000E+000
   6.9210   2.13000E-001    0.00000E+000
   6.9230   1.91000E-001    0.00000E+000
   6.9290   2.05500E-001    0.00000E+000
   6.9300   2.01500E-001    0.00000E+000
   6.9330   2.17600E-001    0.00000E+000
   6.9360   2.09300E-001    0.00000E+000
   6.9370   2.03500E-001    0.00000E+000
   6.9410   2.31000E-001    0.00000E+000
   6.9460   2.26600E-001    0.00000E+000
   6.9490   2.42400E-001    0.00000E+000
   6.9510   2.25000E-001    0.00000E+000
   6.9560   2.29600E-001    0.00000E+000
   6.9580   2.14600E-001    0.00000E+000
   6.9610   2.35100E-001    0.00000E+000
   6.9620   2.41600E-001    0.00000E+000
   6.9650   2.39200E-001    0.00000E+000
   6.9670   2.32200E-001    0.00000E+000
   6.9680   2.47100E-001    0.00000E+000
   6.9740   2.45300E-001    0.00000E+000
   6.9780   2.64100E-001    0.00000E+000
   6.9790   2.59600E-001    0.00000E+000
   6.9840   2.47200E-001    0.00000E+000
   6.9860   2.46700E-001    0.00000E+000
   6.9890   2.66100E-001    0.00000E+000
   6.9920   2.68900E-001    0.00000E+000
   6.9930   2.84000E-001    0.00000E+000
   6.9970   2.66400E-001    0.00000E+000
   7.0000   2.68100E-001    0.00000E+000
   7.0020   2.69500E-001    0.00000E+000
   7.0060   2.92800E-001    0.00000E+000
   7.0080   2.97700E-001    0.00000E+000
   7.0110   2.88700E-001    0.00000E+000
   7.0130   3.09000E-001    0.00000E+000
   7.0150   3.07100E-001    0.00000E+000
   7.0180   2.99200E-001    0.00000E+000
   7.0230   3.14000E-001    0.00000E+000
   7.0260   3.26300E-001    0.00000E+000
   7.0280   3.30200E-001    0.00000E+000
   7.0310   3.41000E-001    0.00000E+000
   7.0320   3.27000E-001    0.00000E+000
   7.0360   3.54900E-001    0.00000E+000
   7.0390   3.57000E-001    0.00000E+000
   7.0410   3.68100E-001    0.00000E+000
   7.0430   3.71000E-001    0.00000E+000
   7.0460   3.67100E-001    0.00000E+000
   7.0510   3.85800E-001    0.00000E+000
   7.0530   4.11400E-001    0.00000E+000
   7.0550   4.16000E-001    0.00000E+000
   7.0580   4.39300E-001    0.00000E+000
   7.0600   4.24100E-001    0.00000E+000
   7.0640   4.63300E-001    0.00000E+000
   7.0660   4.86800E-001    0.00000E+000
   7.0690   4.94000E-001    0.00000E+000
   7.0720   5.26400E-001    0.00000E+000
   7.0760   5.56500E-001    0.00000E+000
   7.0780   5.74200E-001    0.00000E+000
   7.0800   6.03100E-001    0.00000E+000
   7.0810   6.58300E-001    0.00000E+000
   7.0840   6.68900E-001    0.00000E+000
   7.0880   6.96000E-001    0.00000E+000
   7.0900   7.01900E-001    0.00000E+000
   7.0920   7.93200E-001    0.00000E+000
   7.0970   8.35800E-001    0.00000E+000
   7.1000   8.73800E-001    0.00000E+000
   7.1030   9.43400E-001    0.00000E+000
   7.1060   1.02260E+000    0.00000E+000
   7.1100   1.13500E+000    0.00000E+000
   7.1130   1.27200E+000    0.00000E+000
   7.1150   1.37180E+000    0.00000E+000
   7.1190   1.44820E+000    0.00000E+000
   7.1230   1.58570E+000    0.00000E+000
   7.1250   2.10950E+000    0.00000E+000
   7.1290   2.26810E+000    0.00000E+000
   7.1320   2.38880E+000    0.00000E+000
   7.1350   2.50610E+000    0.00000E+000
   7.1380   2.51360E+000    0.00000E+000
   7.1420   2.62000E+000    0.00000E+000
   7.1450   2.47700E+000    0.00000E+000
   7.1460   2.75000E+000    0.00000E+000
   7.1490   2.68920E+000    0.00000E+000
   7.1530   2.69590E+000    0.00000E+000
   7.1560   2.62450E+000    0.00000E+000
   7.1580   2.09730E+000    0.00000E+000
   7.1630   1.85310E+000    0.00000E+000
   7.1660   1.76390E+000    0.00000E+000
   7.1690   1.48460E+000    0.00000E+000
   7.1710   1.18030E+000    0.00000E+000
   7.1740   1.25980E+000    0.00000E+000
   7.1770   1.09880E+000    0.00000E+000
   7.1790   5.60500E-001    0.00000E+000
   7.1840   4.14500E-001    0.00000E+000
   7.1870  -9.99000E-002    0.00000E+000
   7.1880  -8.70600E-001    0.00000E+000
   7.1930   1.00000E+000    0.00000E+000
   7.1940   1.00000E+000    0.00000E+000
   7.1970   1.00000E+000    0.00000E+000
   7.2000   1.00000E+000    0.00000E+000
   7.2030   1.00000E+000    0.00000E+000
   7.2060   1.00000E+000    0.00000E+000
   7.2080   1.00000E+000    0.00000E+000
   7.2120   1.00000E+000    0.00000E+000
   7.2150   1.00000E+000    0.00000E+000
   7.2170   1.00000E+000    0.00000E+000
   7.2200   1.00000E+000    0.00000E+000
   7.2230   1.00000E+000    0.00000E+000
   7.2250   1.00000E+000    0.00000E+000
   7.2300   1.00000E+000    0.00000E+000
   7.2310   1.00000E+000    0.00000E+000
   7.2340   1.00000E+000    0.00000E+000
   7.2390   1.00000E+000    0.00000E+000
   7.2410   1.00000E+000    0.00000E+000
   7.2440   1.00000E+000    0.00000E+000
   7.2460   1.00000E+000    0.00000E+000
   7.2500   1.00000E+000    0.00000E+000
   7.2530   1.00000E+000    0.00000E+000
   7.2550   1.00000E+000    0.00000E+000
   7.2570   1.00000E+000    0.00000E+000
   7.2610   1.00000E+000    0.00000E+000
   7.2640   1.00000E+000    0.00000E+000
   7.2670   1.00000E+000    0.00000E+000
   7.2700   1.00000E+000    0.00000E+000
   7.2730   1.00000E+000    0.00000E+000
   7.2760   1.00000E+000    0.00000E+000
   7.2780   1.00000E+000    0.00000E+000
   7.2800   1.00000E+000    0.00000E+000
   7.2830   1.00000E+000    0.00000E+000
   7.2860   1.00000E+000    0.00000E+000
   7.2900   1.00000E+000    0.00000E+000
   7.2920   1.00000E+000    0.00000E+000
   7.2960   1.00000E+000    0.00000E+000
   7.2980   1.00000E+000    0.00000E+000
   7.3010   1.00000E+000    0.00000E+000
