# Supplementary material for: Rationally seeded computational protein design of ɑ-helical barrels
Source: Nat Chem Biol. 2024 Jun 20;20(8):991–9. doi: 10.1038/s41589-024-01642-0 (PMC11288890; doi:10.1038/s41589-024-01642-0)
Supplement: Supplementary file 3 — PDB and .mtz files used for making figure panels b–d and j–m. [file 41589_2024_1642_MOESM3_ESM.zip › KIA_RP_RSPD_NatChemBiol_data_Figure2/scapCC6_LLIA_panels_e-h/AUC_panel_g/SV_raw/00078.RA1]

scapCC6_LLIA_master
R 1 20.0 50000 0034169 6.3990E11 281 1 
   5.8010   7.45200E-001    0.00000E+000
   5.8030   5.65800E-001    0.00000E+000
   5.8040   7.92800E-001    0.00000E+000
   5.8060   9.70700E-001    0.00000E+000
   5.8070   9.67300E-001    0.00000E+000
   5.8080   7.56000E-001    0.00000E+000
   5.8100   9.22500E-001    0.00000E+000
   5.8120   1.14720E+000    0.00000E+000
   5.8130   1.17880E+000    0.00000E+000
   5.8140   9.09500E-001    0.00000E+000
   5.8150   9.05000E-001    0.00000E+000
   5.8160   9.92500E-001    0.00000E+000
   5.8170   9.10200E-001    0.00000E+000
   5.8180   9.71300E-001    0.00000E+000
   5.8190   1.03610E+000    0.00000E+000
   5.8200   1.05890E+000    0.00000E+000
   5.8230   1.07640E+000    0.00000E+000
   5.8240   1.09490E+000    0.00000E+000
   5.8260   1.21350E+000    0.00000E+000
   5.8280   1.10170E+000    0.00000E+000
   5.8290   1.15010E+000    0.00000E+000
   5.8300   1.29660E+000    0.00000E+000
   5.8320   1.57200E+000    0.00000E+000
   5.8350   1.47540E+000    0.00000E+000
   5.8370   1.69550E+000    0.00000E+000
   5.8390   1.70770E+000    0.00000E+000
   5.8400   1.61230E+000    0.00000E+000
   5.8440   1.77500E+000    0.00000E+000
   5.8470   1.52940E+000    0.00000E+000
   5.8490   1.49130E+000    0.00000E+000
   5.8510   1.41030E+000    0.00000E+000
   5.8530   1.16690E+000    0.00000E+000
   5.8560   6.44600E-001    0.00000E+000
   5.8580   6.06500E-001    0.00000E+000
   5.8600   5.69900E-001    0.00000E+000
   5.8620   5.09900E-001    0.00000E+000
   5.8640   4.70800E-001    0.00000E+000
   5.8670   3.37400E-001    0.00000E+000
   5.8710   3.33800E-001    0.00000E+000
   5.8740   2.25700E-001    0.00000E+000
   5.8760   2.05700E-001    0.00000E+000
   5.8780   1.76100E-001    0.00000E+000
   5.8810   1.28200E-001    0.00000E+000
   5.8820   1.35300E-001    0.00000E+000
   5.8840   1.05600E-001    0.00000E+000
   5.8870   1.26400E-001    0.00000E+000
   5.8900   9.00000E-002    0.00000E+000
   5.8910   9.32000E-002    0.00000E+000
   5.8920   8.11000E-002    0.00000E+000
   5.8930   4.68000E-002    0.00000E+000
   5.8950   6.06000E-002    0.00000E+000
   5.8970   3.16000E-002    0.00000E+000
   5.8990   3.90000E-002    0.00000E+000
   5.9020   9.30000E-003    0.00000E+000
   5.9040   2.99000E-002    0.00000E+000
   5.9050   2.34000E-002    0.00000E+000
   5.9080   2.34000E-002    0.00000E+000
   5.9090   2.30000E-002    0.00000E+000
   5.9100   2.99000E-002    0.00000E+000
   5.9130   4.40000E-002    0.00000E+000
   5.9150   7.50000E-003    0.00000E+000
   5.9160   5.00000E-004    0.00000E+000
   5.9190   2.79000E-002    0.00000E+000
   5.9210   9.30000E-003    0.00000E+000
   5.9230   7.20000E-003    0.00000E+000
   5.9240   1.38000E-002    0.00000E+000
   5.9260   1.44000E-002    0.00000E+000
   5.9280   1.06000E-002    0.00000E+000
   5.9290   1.31000E-002    0.00000E+000
   5.9310   6.00000E-003    0.00000E+000
   5.9350   5.80000E-003    0.00000E+000
   5.9360   4.80000E-003    0.00000E+000
   5.9370   7.40000E-003    0.00000E+000
   5.9390   1.67000E-002    0.00000E+000
   5.9410  -6.00000E-004    0.00000E+000
   5.9440  -2.00000E-003    0.00000E+000
   5.9460   5.60000E-003    0.00000E+000
   5.9490   2.22000E-002    0.00000E+000
   5.9510   1.50000E-003    0.00000E+000
   5.9540   2.40000E-003    0.00000E+000
   5.9550   7.90000E-003    0.00000E+000
   5.9580   2.40000E-003    0.00000E+000
   5.9590  -9.80000E-003    0.00000E+000
   5.9620  -2.89000E-002    0.00000E+000
   5.9630   6.40000E-003    0.00000E+000
   5.9650  -1.03000E-002    0.00000E+000
   5.9680  -0.00000E+000    0.00000E+000
   5.9710  -1.70000E-003    0.00000E+000
   5.9720   8.00000E-004    0.00000E+000
   5.9740   1.71000E-002    0.00000E+000
   5.9760   1.44000E-002    0.00000E+000
   5.9780   5.90000E-003    0.00000E+000
   5.9800   1.27000E-002    0.00000E+000
   5.9840   2.05000E-002    0.00000E+000
   5.9870  -1.14000E-002    0.00000E+000
   5.9880   1.59700E-001    0.00000E+000
   5.9900  -7.54400E-001    0.00000E+000
   5.9940  -4.24100E-001    0.00000E+000
   6.0000  -2.31000E-002    0.00000E+000
   6.0010  -4.09000E-002    0.00000E+000
   6.0020  -4.09000E-002    0.00000E+000
   6.0030  -5.09000E-002    0.00000E+000
   6.0060  -4.34000E-002    0.00000E+000
   6.0080  -3.19000E-002    0.00000E+000
   6.0100  -1.98000E-002    0.00000E+000
   6.0140  -3.97000E-002    0.00000E+000
   6.0150  -2.66000E-002    0.00000E+000
   6.0170  -1.59000E-002    0.00000E+000
   6.0190  -4.01000E-002    0.00000E+000
   6.0210  -5.02000E-002    0.00000E+000
   6.0230  -4.84000E-002    0.00000E+000
   6.0250  -4.17000E-002    0.00000E+000
   6.0280  -3.54000E-002    0.00000E+000
   6.0320  -5.11000E-002    0.00000E+000
   6.0340  -5.56000E-002    0.00000E+000
   6.0360  -1.33600E-001    0.00000E+000
   6.0380  -1.19400E-001    0.00000E+000
   6.0400   3.07600E-001    0.00000E+000
   6.0460  -3.38000E-002    0.00000E+000
   6.0490   5.81000E-002    0.00000E+000
   6.0500   1.94000E-002    0.00000E+000
   6.0520   2.97000E-002    0.00000E+000
   6.0550   3.39000E-002    0.00000E+000
   6.0590   2.48000E-002    0.00000E+000
   6.0610   3.63000E-002    0.00000E+000
   6.0620   4.54000E-002    0.00000E+000
   6.0630   3.68000E-002    0.00000E+000
   6.0670   4.19000E-002    0.00000E+000
   6.0690   4.12000E-002    0.00000E+000
   6.0720   3.40000E-002    0.00000E+000
   6.0730   3.80000E-002    0.00000E+000
   6.0750   1.79000E-002    0.00000E+000
   6.0790   2.42000E-002    0.00000E+000
   6.0830   3.78000E-002    0.00000E+000
   6.0880   3.55000E-002    0.00000E+000
   6.0890   2.57000E-002    0.00000E+000
   6.0930   3.21000E-002    0.00000E+000
   6.0940   3.64000E-002    0.00000E+000
   6.0960   4.07000E-002    0.00000E+000
   6.1000   1.88000E-002    0.00000E+000
   6.1020   2.41000E-002    0.00000E+000
   6.1070   2.75000E-002    0.00000E+000
   6.1090   3.22000E-002    0.00000E+000
   6.1130   4.87000E-002    0.00000E+000
   6.1160   2.27000E-002    0.00000E+000
   6.1180   2.64000E-002    0.00000E+000
   6.1240   3.66000E-002    0.00000E+000
   6.1250   3.21000E-002    0.00000E+000
   6.1280   2.65000E-002    0.00000E+000
   6.1290   2.41000E-002    0.00000E+000
   6.1320   4.74000E-002    0.00000E+000
   6.1390   3.59000E-002    0.00000E+000
   6.1400   4.08000E-002    0.00000E+000
   6.1430   4.01000E-002    0.00000E+000
   6.1460   1.92000E-002    0.00000E+000
   6.1480   3.42000E-002    0.00000E+000
   6.1540   4.33000E-002    0.00000E+000
   6.1550   3.95000E-002    0.00000E+000
   6.1560   4.70000E-002    0.00000E+000
   6.1590   3.26000E-002    0.00000E+000
   6.1610   1.75000E-002    0.00000E+000
   6.1620   2.42000E-002    0.00000E+000
   6.1650   2.64000E-002    0.00000E+000
   6.1690   3.87000E-002    0.00000E+000
   6.1710   1.64000E-002    0.00000E+000
   6.1730   3.81000E-002    0.00000E+000
   6.1770   2.70000E-002    0.00000E+000
   6.1820   3.20000E-002    0.00000E+000
   6.1840   4.74000E-002    0.00000E+000
   6.1890   4.85000E-002    0.00000E+000
   6.1910   3.16000E-002    0.00000E+000
   6.1920   3.90000E-002    0.00000E+000
   6.1950   3.29000E-002    0.00000E+000
   6.1960   2.93000E-002    0.00000E+000
   6.1980   3.33000E-002    0.00000E+000
   6.2000   5.98000E-002    0.00000E+000
   6.2030   3.45000E-002    0.00000E+000
   6.2050   4.19000E-002    0.00000E+000
   6.2090   3.93000E-002    0.00000E+000
   6.2100   3.74000E-002    0.00000E+000
   6.2130   5.15000E-002    0.00000E+000
   6.2150   4.54000E-002    0.00000E+000
   6.2180   3.33000E-002    0.00000E+000
   6.2210   3.01000E-002    0.00000E+000
   6.2230   4.10000E-002    0.00000E+000
   6.2260   3.81000E-002    0.00000E+000
   6.2290   3.28000E-002    0.00000E+000
   6.2310   2.76000E-002    0.00000E+000
   6.2320   4.80000E-002    0.00000E+000
   6.2340   5.21000E-002    0.00000E+000
   6.2370   3.25000E-002    0.00000E+000
   6.2390   3.80000E-002    0.00000E+000
   6.2440   3.38000E-002    0.00000E+000
   6.2450   3.25000E-002    0.00000E+000
   6.2480   4.55000E-002    0.00000E+000
   6.2510   4.70000E-002    0.00000E+000
   6.2530   3.33000E-002    0.00000E+000
   6.2560   3.77000E-002    0.00000E+000
   6.2570   2.93000E-002    0.00000E+000
   6.2630   3.59000E-002    0.00000E+000
   6.2650   3.64000E-002    0.00000E+000
   6.2680   4.02000E-002    0.00000E+000
   6.2700   5.45000E-002    0.00000E+000
   6.2720   3.75000E-002    0.00000E+000
   6.2740   4.55000E-002    0.00000E+000
   6.2760   4.60000E-002    0.00000E+000
   6.2770   4.56000E-002    0.00000E+000
   6.2790   3.06000E-002    0.00000E+000
   6.2820   4.35000E-002    0.00000E+000
   6.2860   3.26000E-002    0.00000E+000
   6.2890   3.55000E-002    0.00000E+000
   6.2910   5.86000E-002    0.00000E+000
   6.2930   4.68000E-002    0.00000E+000
   6.2950   3.42000E-002    0.00000E+000
   6.2960   4.19000E-002    0.00000E+000
   6.2970   3.93000E-002    0.00000E+000
   6.2990   4.20000E-002    0.00000E+000
   6.3020   4.73000E-002    0.00000E+000
   6.3070   4.28000E-002    0.00000E+000
   6.3120   4.61000E-002    0.00000E+000
   6.3130   5.07000E-002    0.00000E+000
   6.3170   3.83000E-002    0.00000E+000
   6.3180   4.80000E-002    0.00000E+000
   6.3190   4.92000E-002    0.00000E+000
   6.3220   4.79000E-002    0.00000E+000
   6.3270   2.77000E-002    0.00000E+000
   6.3290   2.79000E-002    0.00000E+000
   6.3330   4.14000E-002    0.00000E+000
   6.3350   5.09000E-002    0.00000E+000
   6.3380   4.17000E-002    0.00000E+000
   6.3440   3.66000E-002    0.00000E+000
   6.3480   4.64000E-002    0.00000E+000
   6.3540   4.36000E-002    0.00000E+000
   6.3580   4.14000E-002    0.00000E+000
   6.3590   5.04000E-002    0.00000E+000
   6.3610   4.35000E-002    0.00000E+000
   6.3630   5.53000E-002    0.00000E+000
   6.3640   4.49000E-002    0.00000E+000
   6.3670   4.27000E-002    0.00000E+000
   6.3700   3.90000E-002    0.00000E+000
   6.3760   4.77000E-002    0.00000E+000
   6.3770   6.17000E-002    0.00000E+000
   6.3830   5.59000E-002    0.00000E+000
   6.3880   4.98000E-002    0.00000E+000
   6.3910   4.50000E-002    0.00000E+000
   6.3940   4.88000E-002    0.00000E+000
   6.3990   5.66000E-002    0.00000E+000
   6.4010   5.68000E-002    0.00000E+000
   6.4030   6.34000E-002    0.00000E+000
   6.4040   5.23000E-002    0.00000E+000
   6.4050   6.48000E-002    0.00000E+000
   6.4110   5.91000E-002    0.00000E+000
   6.4120   5.12000E-002    0.00000E+000
   6.4150   5.68000E-002    0.00000E+000
   6.4190   4.66000E-002    0.00000E+000
   6.4200   4.44000E-002    0.00000E+000
   6.4260   4.26000E-002    0.00000E+000
   6.4280   5.41000E-002    0.00000E+000
   6.4300   4.43000E-002    0.00000E+000
   6.4330   5.51000E-002    0.00000E+000
   6.4380   6.06000E-002    0.00000E+000
   6.4400   5.97000E-002    0.00000E+000
   6.4440   8.31000E-002    0.00000E+000
   6.4470   5.65000E-002    0.00000E+000
   6.4480   7.00000E-002    0.00000E+000
   6.4510   6.55000E-002    0.00000E+000
   6.4530   6.63000E-002    0.00000E+000
   6.4550   5.81000E-002    0.00000E+000
   6.4570   7.30000E-002    0.00000E+000
   6.4610   5.17000E-002    0.00000E+000
   6.4640   5.44000E-002    0.00000E+000
   6.4690   6.54000E-002    0.00000E+000
   6.4700   5.04000E-002    0.00000E+000
   6.4720   5.20000E-002    0.00000E+000
   6.4740   6.60000E-002    0.00000E+000
   6.4780   5.51000E-002    0.00000E+000
   6.4800   7.18000E-002    0.00000E+000
   6.4830   6.36000E-002    0.00000E+000
   6.4850   7.22000E-002    0.00000E+000
   6.4870   6.74000E-002    0.00000E+000
   6.4900   6.90000E-002    0.00000E+000
   6.4940   7.34000E-002    0.00000E+000
   6.4980   7.20000E-002    0.00000E+000
   6.5000   7.06000E-002    0.00000E+000
   6.5010   6.77000E-002    0.00000E+000
   6.5060   6.52000E-002    0.00000E+000
   6.5080   7.84000E-002    0.00000E+000
   6.5120   7.87000E-002    0.00000E+000
   6.5130   8.17000E-002    0.00000E+000
   6.5170   8.46000E-002    0.00000E+000
   6.5200   7.98000E-002    0.00000E+000
   6.5210   6.70000E-002    0.00000E+000
   6.5240   7.66000E-002    0.00000E+000
   6.5260   6.35000E-002    0.00000E+000
   6.5280   8.01000E-002    0.00000E+000
   6.5300   7.07000E-002    0.00000E+000
   6.5330   7.05000E-002    0.00000E+000
   6.5350   7.43000E-002    0.00000E+000
   6.5380   7.34000E-002    0.00000E+000
   6.5430   7.75000E-002    0.00000E+000
   6.5440   8.27000E-002    0.00000E+000
   6.5470   7.96000E-002    0.00000E+000
   6.5490   8.34000E-002    0.00000E+000
   6.5520   9.20000E-002    0.00000E+000
   6.5540   9.10000E-002    0.00000E+000
   6.5560   8.14000E-002    0.00000E+000
   6.5600   7.58000E-002    0.00000E+000
   6.5620   7.54000E-002    0.00000E+000
   6.5640   8.54000E-002    0.00000E+000
   6.5670   8.50000E-002    0.00000E+000
   6.5690   8.26000E-002    0.00000E+000
   6.5720   9.30000E-002    0.00000E+000
   6.5740   8.47000E-002    0.00000E+000
   6.5760   1.03600E-001    0.00000E+000
   6.5800   9.12000E-002    0.00000E+000
   6.5820   9.40000E-002    0.00000E+000
   6.5830   7.43000E-002    0.00000E+000
   6.5860   9.37000E-002    0.00000E+000
   6.5880   9.71000E-002    0.00000E+000
   6.5910   1.00600E-001    0.00000E+000
   6.5940   8.03000E-002    0.00000E+000
   6.5970   9.40000E-002    0.00000E+000
   6.6000   9.66000E-002    0.00000E+000
   6.6020   9.53000E-002    0.00000E+000
   6.6060   8.63000E-002    0.00000E+000
   6.6080   8.65000E-002    0.00000E+000
   6.6100   1.09600E-001    0.00000E+000
   6.6120   9.80000E-002    0.00000E+000
   6.6150   9.50000E-002    0.00000E+000
   6.6170   1.04900E-001    0.00000E+000
   6.6190   1.03000E-001    0.00000E+000
   6.6230   1.16500E-001    0.00000E+000
   6.6250   9.82000E-002    0.00000E+000
   6.6270   1.10700E-001    0.00000E+000
   6.6290   1.01800E-001    0.00000E+000
   6.6320   1.11400E-001    0.00000E+000
   6.6360   1.13100E-001    0.00000E+000
   6.6390   1.12300E-001    0.00000E+000
   6.6410   1.09000E-001    0.00000E+000
   6.6430   1.14500E-001    0.00000E+000
   6.6460   1.26600E-001    0.00000E+000
   6.6480   1.26900E-001    0.00000E+000
   6.6500   1.27100E-001    0.00000E+000
   6.6530   1.17200E-001    0.00000E+000
   6.6570   1.17900E-001    0.00000E+000
   6.6600   1.19700E-001    0.00000E+000
   6.6610   1.09900E-001    0.00000E+000
   6.6640   1.23400E-001    0.00000E+000
   6.6670   1.19500E-001    0.00000E+000
   6.6680   1.15900E-001    0.00000E+000
   6.6700   1.20600E-001    0.00000E+000
   6.6730   1.31000E-001    0.00000E+000
   6.6760   1.33300E-001    0.00000E+000
   6.6800   1.33600E-001    0.00000E+000
   6.6820   1.32000E-001    0.00000E+000
   6.6850   1.27100E-001    0.00000E+000
   6.6870   1.28600E-001    0.00000E+000
   6.6900   1.32900E-001    0.00000E+000
   6.6910   1.44800E-001    0.00000E+000
   6.6950   1.37300E-001    0.00000E+000
   6.6980   1.44000E-001    0.00000E+000
   6.7000   1.44800E-001    0.00000E+000
   6.7030   1.47800E-001    0.00000E+000
   6.7050   1.53300E-001    0.00000E+000
   6.7090   1.47800E-001    0.00000E+000
   6.7100   1.48800E-001    0.00000E+000
   6.7120   1.53500E-001    0.00000E+000
   6.7140   1.52900E-001    0.00000E+000
   6.7180   1.55100E-001    0.00000E+000
   6.7210   1.58000E-001    0.00000E+000
   6.7230   1.63800E-001    0.00000E+000
   6.7260   1.46900E-001    0.00000E+000
   6.7280   1.62500E-001    0.00000E+000
   6.7310   1.66300E-001    0.00000E+000
   6.7340   1.71600E-001    0.00000E+000
   6.7370   1.70500E-001    0.00000E+000
   6.7400   1.54000E-001    0.00000E+000
   6.7430   1.58400E-001    0.00000E+000
   6.7440   1.77900E-001    0.00000E+000
   6.7490   1.73700E-001    0.00000E+000
   6.7510   1.82200E-001    0.00000E+000
   6.7530   1.74100E-001    0.00000E+000
   6.7570   1.72200E-001    0.00000E+000
   6.7590   1.71600E-001    0.00000E+000
   6.7620   1.85300E-001    0.00000E+000
   6.7650   1.94300E-001    0.00000E+000
   6.7670   1.86600E-001    0.00000E+000
   6.7690   1.83400E-001    0.00000E+000
   6.7720   1.86400E-001    0.00000E+000
   6.7770   1.86600E-001    0.00000E+000
   6.7780   2.09400E-001    0.00000E+000
   6.7800   2.06600E-001    0.00000E+000
   6.7860   2.00700E-001    0.00000E+000
   6.7890   1.88800E-001    0.00000E+000
   6.7910   1.96100E-001    0.00000E+000
   6.7950   2.06100E-001    0.00000E+000
   6.7980   2.00600E-001    0.00000E+000
   6.7990   2.04500E-001    0.00000E+000
   6.8010   2.08500E-001    0.00000E+000
   6.8040   2.13200E-001    0.00000E+000
   6.8050   2.16900E-001    0.00000E+000
   6.8080   2.29400E-001    0.00000E+000
   6.8110   2.21300E-001    0.00000E+000
   6.8140   2.17700E-001    0.00000E+000
   6.8160   2.29300E-001    0.00000E+000
   6.8170   2.22200E-001    0.00000E+000
   6.8210   2.20000E-001    0.00000E+000
   6.8230   2.13900E-001    0.00000E+000
   6.8260   2.19400E-001    0.00000E+000
   6.8290   2.32500E-001    0.00000E+000
   6.8320   2.26700E-001    0.00000E+000
   6.8360   2.37800E-001    0.00000E+000
   6.8380   2.45000E-001    0.00000E+000
   6.8410   2.32000E-001    0.00000E+000
   6.8430   2.43400E-001    0.00000E+000
   6.8460   2.09800E-001    0.00000E+000
   6.8480   2.22800E-001    0.00000E+000
   6.8520   2.44200E-001    0.00000E+000
   6.8540   2.52700E-001    0.00000E+000
   6.8570   2.57800E-001    0.00000E+000
   6.8590   2.61900E-001    0.00000E+000
   6.8620   2.57300E-001    0.00000E+000
   6.8640   2.72000E-001    0.00000E+000
   6.8660   2.52800E-001    0.00000E+000
   6.8710   2.54600E-001    0.00000E+000
   6.8730   2.67500E-001    0.00000E+000
   6.8750   2.80300E-001    0.00000E+000
   6.8780   2.75300E-001    0.00000E+000
   6.8820   2.69200E-001    0.00000E+000
   6.8850   2.77100E-001    0.00000E+000
   6.8870   2.87700E-001    0.00000E+000
   6.8900   2.80700E-001    0.00000E+000
   6.8920   2.84900E-001    0.00000E+000
   6.8940   2.80600E-001    0.00000E+000
   6.8970   2.89900E-001    0.00000E+000
   6.8990   2.88300E-001    0.00000E+000
   6.9010   2.96400E-001    0.00000E+000
   6.9050   2.90400E-001    0.00000E+000
   6.9090   3.09200E-001    0.00000E+000
   6.9110   3.08700E-001    0.00000E+000
   6.9140   2.93200E-001    0.00000E+000
   6.9160   3.10600E-001    0.00000E+000
   6.9190   3.17400E-001    0.00000E+000
   6.9200   3.13500E-001    0.00000E+000
   6.9230   3.09000E-001    0.00000E+000
   6.9270   3.06800E-001    0.00000E+000
   6.9310   3.00500E-001    0.00000E+000
   6.9330   3.29100E-001    0.00000E+000
   6.9340   3.21500E-001    0.00000E+000
   6.9380   3.11800E-001    0.00000E+000
   6.9410   3.31000E-001    0.00000E+000
   6.9430   3.51100E-001    0.00000E+000
   6.9470   3.44500E-001    0.00000E+000
   6.9490   3.29800E-001    0.00000E+000
   6.9530   3.55100E-001    0.00000E+000
   6.9560   3.55800E-001    0.00000E+000
   6.9580   3.46100E-001    0.00000E+000
   6.9610   3.55600E-001    0.00000E+000
   6.9620   3.35600E-001    0.00000E+000
   6.9660   3.53000E-001    0.00000E+000
   6.9700   3.62600E-001    0.00000E+000
   6.9750   3.72800E-001    0.00000E+000
   6.9790   3.52600E-001    0.00000E+000
   6.9800   3.74800E-001    0.00000E+000
   6.9830   3.64200E-001    0.00000E+000
   6.9860   3.72800E-001    0.00000E+000
   6.9890   3.81300E-001    0.00000E+000
   6.9910   3.79800E-001    0.00000E+000
   6.9940   3.89700E-001    0.00000E+000
   6.9980   3.84500E-001    0.00000E+000
   6.9990   3.93200E-001    0.00000E+000
   7.0020   3.91200E-001    0.00000E+000
   7.0070   3.92100E-001    0.00000E+000
   7.0090   4.01800E-001    0.00000E+000
   7.0110   3.97400E-001    0.00000E+000
   7.0150   4.07600E-001    0.00000E+000
   7.0170   4.22100E-001    0.00000E+000
   7.0200   4.09400E-001    0.00000E+000
   7.0220   4.32000E-001    0.00000E+000
   7.0260   4.24000E-001    0.00000E+000
   7.0280   4.34300E-001    0.00000E+000
   7.0320   4.37700E-001    0.00000E+000
   7.0340   4.53100E-001    0.00000E+000
   7.0370   4.66300E-001    0.00000E+000
   7.0400   4.50500E-001    0.00000E+000
   7.0420   4.63200E-001    0.00000E+000
   7.0450   4.69600E-001    0.00000E+000
   7.0490   4.79400E-001    0.00000E+000
   7.0510   4.93800E-001    0.00000E+000
   7.0540   5.29600E-001    0.00000E+000
   7.0570   5.15900E-001    0.00000E+000
   7.0600   5.30400E-001    0.00000E+000
   7.0610   5.57200E-001    0.00000E+000
   7.0650   5.65600E-001    0.00000E+000
   7.0670   5.74800E-001    0.00000E+000
   7.0690   5.88400E-001    0.00000E+000
   7.0730   6.15500E-001    0.00000E+000
   7.0760   6.30200E-001    0.00000E+000
   7.0780   6.59500E-001    0.00000E+000
   7.0810   7.03600E-001    0.00000E+000
   7.0830   7.30700E-001    0.00000E+000
   7.0860   7.51400E-001    0.00000E+000
   7.0880   7.99600E-001    0.00000E+000
   7.0920   8.17000E-001    0.00000E+000
   7.0940   8.57100E-001    0.00000E+000
   7.0970   9.39200E-001    0.00000E+000
   7.1010   9.74100E-001    0.00000E+000
   7.1030   9.98400E-001    0.00000E+000
   7.1060   1.07830E+000    0.00000E+000
   7.1100   1.16010E+000    0.00000E+000
   7.1130   1.25890E+000    0.00000E+000
   7.1170   1.36380E+000    0.00000E+000
   7.1190   1.46360E+000    0.00000E+000
   7.1220   1.56250E+000    0.00000E+000
   7.1260   1.79170E+000    0.00000E+000
   7.1290   2.19750E+000    0.00000E+000
   7.1310   2.59280E+000    0.00000E+000
   7.1340   2.42390E+000    0.00000E+000
   7.1380   2.54190E+000    0.00000E+000
   7.1400   2.61730E+000    0.00000E+000
   7.1450   2.46520E+000    0.00000E+000
   7.1470   2.65490E+000    0.00000E+000
   7.1490   2.57960E+000    0.00000E+000
   7.1530   2.72400E+000    0.00000E+000
   7.1560   2.62330E+000    0.00000E+000
   7.1580   2.13220E+000    0.00000E+000
   7.1620   1.79340E+000    0.00000E+000
   7.1650   1.80090E+000    0.00000E+000
   7.1670   1.67490E+000    0.00000E+000
   7.1700   1.68390E+000    0.00000E+000
   7.1740   1.33330E+000    0.00000E+000
   7.1760   1.11860E+000    0.00000E+000
   7.1790   1.07570E+000    0.00000E+000
   7.1830   1.03470E+000    0.00000E+000
   7.1860  -2.70000E-003    0.00000E+000
   7.1870   1.00000E+000    0.00000E+000
   7.1920   1.00000E+000    0.00000E+000
   7.1940   1.00000E+000    0.00000E+000
   7.1970   1.00000E+000    0.00000E+000
   7.2010   1.00000E+000    0.00000E+000
   7.2020   1.00000E+000    0.00000E+000
   7.2050   1.00000E+000    0.00000E+000
   7.2100   1.00000E+000    0.00000E+000
   7.2120   1.00000E+000    0.00000E+000
   7.2150   1.00000E+000    0.00000E+000
   7.2180   1.00000E+000    0.00000E+000
   7.2210   1.00000E+000    0.00000E+000
   7.2250   1.00000E+000    0.00000E+000
   7.2260   1.00000E+000    0.00000E+000
   7.2280   1.00000E+000    0.00000E+000
   7.2320   1.00000E+000    0.00000E+000
   7.2350   1.00000E+000    0.00000E+000
   7.2390   1.00000E+000    0.00000E+000
   7.2420   1.00000E+000    0.00000E+000
   7.2440   1.00000E+000    0.00000E+000
   7.2470   1.00000E+000    0.00000E+000
   7.2500   1.00000E+000    0.00000E+000
   7.2530   1.00000E+000    0.00000E+000
   7.2560   1.00000E+000    0.00000E+000
   7.2600   1.00000E+000    0.00000E+000
   7.2620   1.00000E+000    0.00000E+000
   7.2650   1.00000E+000    0.00000E+000
   7.2670   1.00000E+000    0.00000E+000
   7.2700   1.00000E+000    0.00000E+000
   7.2740   1.00000E+000    0.00000E+000
   7.2770   1.00000E+000    0.00000E+000
   7.2800   1.00000E+000    0.00000E+000
   7.2820   1.00000E+000    0.00000E+000
   7.2840   1.00000E+000    0.00000E+000
   7.2870   1.00000E+000    0.00000E+000
   7.2920   1.00000E+000    0.00000E+000
   7.2940   1.00000E+000    0.00000E+000
   7.2970   1.00000E+000    0.00000E+000
   7.3000   1.00000E+000    0.00000E+000
