# Supplementary material for: Rationally seeded computational protein design of ɑ-helical barrels
Source: Nat Chem Biol. 2024 Jun 20;20(8):991–9. doi: 10.1038/s41589-024-01642-0 (PMC11288890; doi:10.1038/s41589-024-01642-0)
Supplement: Supplementary file 3 — PDB and .mtz files used for making figure panels b–d and j–m. [file 41589_2024_1642_MOESM3_ESM.zip › KIA_RP_RSPD_NatChemBiol_data_Figure2/scapCC6_LLIA_panels_e-h/AUC_panel_g/SV_raw/00044.RA1]

scapCC6_LLIA_master
R 1 20.0 50000 0023984 3.6060E11 281 1 
   5.8010   4.81900E-001    0.00000E+000
   5.8020   5.50700E-001    0.00000E+000
   5.8030   5.56100E-001    0.00000E+000
   5.8040   3.16700E-001    0.00000E+000
   5.8050   7.07000E-001    0.00000E+000
   5.8060   7.17100E-001    0.00000E+000
   5.8070   3.69800E-001    0.00000E+000
   5.8080   7.49300E-001    0.00000E+000
   5.8090   9.77900E-001    0.00000E+000
   5.8100   1.14200E+000    0.00000E+000
   5.8110   9.07000E-001    0.00000E+000
   5.8120   9.90900E-001    0.00000E+000
   5.8130   9.67300E-001    0.00000E+000
   5.8140   1.06990E+000    0.00000E+000
   5.8150   9.34100E-001    0.00000E+000
   5.8170   1.05560E+000    0.00000E+000
   5.8190   1.12390E+000    0.00000E+000
   5.8200   9.07500E-001    0.00000E+000
   5.8210   1.13710E+000    0.00000E+000
   5.8230   8.59600E-001    0.00000E+000
   5.8240   1.00320E+000    0.00000E+000
   5.8260   1.08420E+000    0.00000E+000
   5.8270   1.37970E+000    0.00000E+000
   5.8280   1.20700E+000    0.00000E+000
   5.8290   1.24000E+000    0.00000E+000
   5.8300   1.56540E+000    0.00000E+000
   5.8310   1.34440E+000    0.00000E+000
   5.8330   1.49950E+000    0.00000E+000
   5.8350   1.72060E+000    0.00000E+000
   5.8370   1.72020E+000    0.00000E+000
   5.8380   1.64870E+000    0.00000E+000
   5.8390   1.71610E+000    0.00000E+000
   5.8400   1.73570E+000    0.00000E+000
   5.8420   1.66290E+000    0.00000E+000
   5.8440   1.61920E+000    0.00000E+000
   5.8460   1.48870E+000    0.00000E+000
   5.8470   1.61610E+000    0.00000E+000
   5.8480   1.59040E+000    0.00000E+000
   5.8490   1.46770E+000    0.00000E+000
   5.8500   1.43480E+000    0.00000E+000
   5.8510   1.40300E+000    0.00000E+000
   5.8530   1.30020E+000    0.00000E+000
   5.8540   1.07460E+000    0.00000E+000
   5.8560   1.04460E+000    0.00000E+000
   5.8600   4.74200E-001    0.00000E+000
   5.8620   5.16200E-001    0.00000E+000
   5.8630   4.96400E-001    0.00000E+000
   5.8640   4.16600E-001    0.00000E+000
   5.8670   4.47700E-001    0.00000E+000
   5.8690   2.99000E-001    0.00000E+000
   5.8710   2.85900E-001    0.00000E+000
   5.8730   2.97200E-001    0.00000E+000
   5.8740   2.78300E-001    0.00000E+000
   5.8760   2.68300E-001    0.00000E+000
   5.8790   1.86300E-001    0.00000E+000
   5.8810   1.46300E-001    0.00000E+000
   5.8830   1.38000E-001    0.00000E+000
   5.8840   1.32500E-001    0.00000E+000
   5.8870   1.53100E-001    0.00000E+000
   5.8880   1.00500E-001    0.00000E+000
   5.8890   1.14800E-001    0.00000E+000
   5.8900   6.54000E-002    0.00000E+000
   5.8920   7.33000E-002    0.00000E+000
   5.8940   9.04000E-002    0.00000E+000
   5.8950   3.73000E-002    0.00000E+000
   5.8970   4.34000E-002    0.00000E+000
   5.8990   2.27000E-002    0.00000E+000
   5.9010   3.76000E-002    0.00000E+000
   5.9040   4.05000E-002    0.00000E+000
   5.9070   2.70000E-002    0.00000E+000
   5.9080   4.58000E-002    0.00000E+000
   5.9100   4.10000E-003    0.00000E+000
   5.9120   3.36000E-002    0.00000E+000
   5.9140   5.77000E-002    0.00000E+000
   5.9150   6.30000E-003    0.00000E+000
   5.9160   1.14000E-002    0.00000E+000
   5.9190   2.43000E-002    0.00000E+000
   5.9210   1.13000E-002    0.00000E+000
   5.9230  -9.00000E-004    0.00000E+000
   5.9240   7.60000E-003    0.00000E+000
   5.9260   1.74000E-002    0.00000E+000
   5.9280   2.12000E-002    0.00000E+000
   5.9310   9.30000E-003    0.00000E+000
   5.9330  -6.20000E-003    0.00000E+000
   5.9350   1.59000E-002    0.00000E+000
   5.9360   1.01000E-002    0.00000E+000
   5.9380  -4.00000E-003    0.00000E+000
   5.9390   4.80000E-003    0.00000E+000
   5.9400   3.10000E-003    0.00000E+000
   5.9430   7.00000E-004    0.00000E+000
   5.9440   1.82000E-002    0.00000E+000
   5.9460   1.23000E-002    0.00000E+000
   5.9470   1.29000E-002    0.00000E+000
   5.9490   8.90000E-003    0.00000E+000
   5.9520   7.90000E-003    0.00000E+000
   5.9550   9.80000E-003    0.00000E+000
   5.9570  -8.40000E-003    0.00000E+000
   5.9590   4.90000E-003    0.00000E+000
   5.9610   1.80000E-003    0.00000E+000
   5.9630  -1.01000E-002    0.00000E+000
   5.9650   4.60000E-003    0.00000E+000
   5.9660   6.10000E-003    0.00000E+000
   5.9700  -6.10000E-003    0.00000E+000
   5.9720   1.65000E-002    0.00000E+000
   5.9730   1.53000E-002    0.00000E+000
   5.9740   1.30000E-002    0.00000E+000
   5.9760   2.26000E-002    0.00000E+000
   5.9800  -1.08000E-002    0.00000E+000
   5.9820   1.27200E-001    0.00000E+000
   5.9830   1.60500E-001    0.00000E+000
   5.9850  -3.56400E-001    0.00000E+000
   5.9870  -6.74500E-001    0.00000E+000
   5.9880  -3.73600E-001    0.00000E+000
   5.9910   6.00000E-002    0.00000E+000
   5.9940  -1.52000E-002    0.00000E+000
   5.9950  -1.87000E-002    0.00000E+000
   5.9970  -3.48000E-002    0.00000E+000
   6.0000  -2.92000E-002    0.00000E+000
   6.0010  -2.16000E-002    0.00000E+000
   6.0040  -4.51000E-002    0.00000E+000
   6.0060  -3.69000E-002    0.00000E+000
   6.0080  -4.56000E-002    0.00000E+000
   6.0100  -4.38000E-002    0.00000E+000
   6.0130  -3.63000E-002    0.00000E+000
   6.0140  -4.59000E-002    0.00000E+000
   6.0170  -2.53000E-002    0.00000E+000
   6.0210  -5.11000E-002    0.00000E+000
   6.0230  -3.97000E-002    0.00000E+000
   6.0250  -4.95000E-002    0.00000E+000
   6.0260  -3.57000E-002    0.00000E+000
   6.0290  -3.92000E-002    0.00000E+000
   6.0320  -4.20000E-002    0.00000E+000
   6.0350  -4.75000E-002    0.00000E+000
   6.0370  -1.71100E-001    0.00000E+000
   6.0390  -8.70000E-003    0.00000E+000
   6.0420   4.65600E-001    0.00000E+000
   6.0480  -4.47000E-002    0.00000E+000
   6.0500   3.37000E-002    0.00000E+000
   6.0520   3.60000E-002    0.00000E+000
   6.0540   2.73000E-002    0.00000E+000
   6.0560   3.18000E-002    0.00000E+000
   6.0610   4.01000E-002    0.00000E+000
   6.0650   4.35000E-002    0.00000E+000
   6.0660   4.48000E-002    0.00000E+000
   6.0690   3.09000E-002    0.00000E+000
   6.0730   4.70000E-002    0.00000E+000
   6.0780   3.31000E-002    0.00000E+000
   6.0830   4.72000E-002    0.00000E+000
   6.0850   4.05000E-002    0.00000E+000
   6.0870   2.54000E-002    0.00000E+000
   6.0900   5.05000E-002    0.00000E+000
   6.0910   2.48000E-002    0.00000E+000
   6.0960   4.80000E-002    0.00000E+000
   6.0970   4.71000E-002    0.00000E+000
   6.1000   4.52000E-002    0.00000E+000
   6.1020   3.49000E-002    0.00000E+000
   6.1050   4.09000E-002    0.00000E+000
   6.1070   3.75000E-002    0.00000E+000
   6.1090   3.28000E-002    0.00000E+000
   6.1140   5.35000E-002    0.00000E+000
   6.1170   3.23000E-002    0.00000E+000
   6.1180   2.72000E-002    0.00000E+000
   6.1190   4.34000E-002    0.00000E+000
   6.1210   3.14000E-002    0.00000E+000
   6.1270   4.60000E-002    0.00000E+000
   6.1350   3.57000E-002    0.00000E+000
   6.1360   4.20000E-002    0.00000E+000
   6.1370   4.14000E-002    0.00000E+000
   6.1390   5.17000E-002    0.00000E+000
   6.1400   5.60000E-002    0.00000E+000
   6.1410   4.85000E-002    0.00000E+000
   6.1430   3.58000E-002    0.00000E+000
   6.1480   4.49000E-002    0.00000E+000
   6.1500   4.06000E-002    0.00000E+000
   6.1530   6.47000E-002    0.00000E+000
   6.1560   4.61000E-002    0.00000E+000
   6.1590   4.49000E-002    0.00000E+000
   6.1610   3.38000E-002    0.00000E+000
   6.1630   3.13000E-002    0.00000E+000
   6.1650   3.14000E-002    0.00000E+000
   6.1680   5.39000E-002    0.00000E+000
   6.1700   4.21000E-002    0.00000E+000
   6.1710   4.26000E-002    0.00000E+000
   6.1730   4.63000E-002    0.00000E+000
   6.1760   4.63000E-002    0.00000E+000
   6.1780   4.53000E-002    0.00000E+000
   6.1800   4.87000E-002    0.00000E+000
   6.1830   5.77000E-002    0.00000E+000
   6.1840   5.89000E-002    0.00000E+000
   6.1890   6.17000E-002    0.00000E+000
   6.1910   5.79000E-002    0.00000E+000
   6.1920   4.30000E-002    0.00000E+000
   6.1950   4.68000E-002    0.00000E+000
   6.1960   4.92000E-002    0.00000E+000
   6.1980   6.12000E-002    0.00000E+000
   6.2000   6.84000E-002    0.00000E+000
   6.2010   6.20000E-002    0.00000E+000
   6.2060   5.82000E-002    0.00000E+000
   6.2070   5.73000E-002    0.00000E+000
   6.2110   6.75000E-002    0.00000E+000
   6.2120   6.33000E-002    0.00000E+000
   6.2140   6.75000E-002    0.00000E+000
   6.2160   6.15000E-002    0.00000E+000
   6.2210   6.47000E-002    0.00000E+000
   6.2240   6.61000E-002    0.00000E+000
   6.2270   6.46000E-002    0.00000E+000
   6.2290   6.21000E-002    0.00000E+000
   6.2310   5.30000E-002    0.00000E+000
   6.2320   7.41000E-002    0.00000E+000
   6.2380   6.17000E-002    0.00000E+000
   6.2400   6.91000E-002    0.00000E+000
   6.2420   8.47000E-002    0.00000E+000
   6.2440   6.51000E-002    0.00000E+000
   6.2490   6.40000E-002    0.00000E+000
   6.2500   7.56000E-002    0.00000E+000
   6.2530   7.80000E-002    0.00000E+000
   6.2570   7.74000E-002    0.00000E+000
   6.2630   7.21000E-002    0.00000E+000
   6.2650   6.76000E-002    0.00000E+000
   6.2690   7.33000E-002    0.00000E+000
   6.2730   8.04000E-002    0.00000E+000
   6.2740   7.29000E-002    0.00000E+000
   6.2750   7.24000E-002    0.00000E+000
   6.2780   8.82000E-002    0.00000E+000
   6.2810   8.11000E-002    0.00000E+000
   6.2840   8.05000E-002    0.00000E+000
   6.2860   9.10000E-002    0.00000E+000
   6.2930   8.01000E-002    0.00000E+000
   6.2980   8.92000E-002    0.00000E+000
   6.3010   1.01600E-001    0.00000E+000
   6.3040   9.52000E-002    0.00000E+000
   6.3070   1.00000E-001    0.00000E+000
   6.3080   9.27000E-002    0.00000E+000
   6.3130   9.49000E-002    0.00000E+000
   6.3140   1.05000E-001    0.00000E+000
   6.3180   1.03900E-001    0.00000E+000
   6.3200   1.13900E-001    0.00000E+000
   6.3220   1.11700E-001    0.00000E+000
   6.3250   9.45000E-002    0.00000E+000
   6.3290   9.73000E-002    0.00000E+000
   6.3310   1.14800E-001    0.00000E+000
   6.3340   1.15100E-001    0.00000E+000
   6.3380   1.05900E-001    0.00000E+000
   6.3420   1.20900E-001    0.00000E+000
   6.3430   1.33600E-001    0.00000E+000
   6.3470   1.28900E-001    0.00000E+000
   6.3540   1.28000E-001    0.00000E+000
   6.3560   1.23900E-001    0.00000E+000
   6.3590   1.29400E-001    0.00000E+000
   6.3610   1.37400E-001    0.00000E+000
   6.3630   1.38000E-001    0.00000E+000
   6.3640   1.32300E-001    0.00000E+000
   6.3670   1.52500E-001    0.00000E+000
   6.3700   1.43200E-001    0.00000E+000
   6.3710   1.40500E-001    0.00000E+000
   6.3740   1.38100E-001    0.00000E+000
   6.3760   1.44300E-001    0.00000E+000
   6.3820   1.39600E-001    0.00000E+000
   6.3850   1.63900E-001    0.00000E+000
   6.3920   1.55600E-001    0.00000E+000
   6.3970   1.73700E-001    0.00000E+000
   6.4010   1.59300E-001    0.00000E+000
   6.4020   1.73600E-001    0.00000E+000
   6.4050   1.79500E-001    0.00000E+000
   6.4060   1.76900E-001    0.00000E+000
   6.4080   1.73900E-001    0.00000E+000
   6.4130   1.90000E-001    0.00000E+000
   6.4150   1.90700E-001    0.00000E+000
   6.4190   1.75000E-001    0.00000E+000
   6.4220   1.93800E-001    0.00000E+000
   6.4240   1.88100E-001    0.00000E+000
   6.4280   1.96800E-001    0.00000E+000
   6.4300   2.00200E-001    0.00000E+000
   6.4320   1.96300E-001    0.00000E+000
   6.4350   1.92900E-001    0.00000E+000
   6.4360   2.04900E-001    0.00000E+000
   6.4400   2.04300E-001    0.00000E+000
   6.4420   2.09500E-001    0.00000E+000
   6.4440   2.11000E-001    0.00000E+000
   6.4470   2.21700E-001    0.00000E+000
   6.4490   2.17800E-001    0.00000E+000
   6.4520   2.27100E-001    0.00000E+000
   6.4550   2.25000E-001    0.00000E+000
   6.4560   2.41200E-001    0.00000E+000
   6.4590   2.42900E-001    0.00000E+000
   6.4630   2.32800E-001    0.00000E+000
   6.4660   2.39700E-001    0.00000E+000
   6.4690   2.41600E-001    0.00000E+000
   6.4710   2.38600E-001    0.00000E+000
   6.4730   2.33000E-001    0.00000E+000
   6.4740   2.47800E-001    0.00000E+000
   6.4780   2.48600E-001    0.00000E+000
   6.4810   2.36900E-001    0.00000E+000
   6.4850   2.64600E-001    0.00000E+000
   6.4860   2.47100E-001    0.00000E+000
   6.4900   2.81400E-001    0.00000E+000
   6.4920   2.66900E-001    0.00000E+000
   6.4940   2.64600E-001    0.00000E+000
   6.4960   2.69200E-001    0.00000E+000
   6.4990   2.68600E-001    0.00000E+000
   6.5030   2.80900E-001    0.00000E+000
   6.5040   2.81500E-001    0.00000E+000
   6.5070   2.90500E-001    0.00000E+000
   6.5100   2.88100E-001    0.00000E+000
   6.5120   2.91800E-001    0.00000E+000
   6.5150   2.97500E-001    0.00000E+000
   6.5160   3.01000E-001    0.00000E+000
   6.5190   2.99400E-001    0.00000E+000
   6.5210   3.01200E-001    0.00000E+000
   6.5240   3.09700E-001    0.00000E+000
   6.5280   3.14200E-001    0.00000E+000
   6.5300   3.03800E-001    0.00000E+000
   6.5330   3.10800E-001    0.00000E+000
   6.5360   3.04200E-001    0.00000E+000
   6.5400   3.13200E-001    0.00000E+000
   6.5420   3.29800E-001    0.00000E+000
   6.5450   3.21400E-001    0.00000E+000
   6.5460   3.24000E-001    0.00000E+000
   6.5490   3.28800E-001    0.00000E+000
   6.5510   3.43100E-001    0.00000E+000
   6.5540   3.36600E-001    0.00000E+000
   6.5560   3.21200E-001    0.00000E+000
   6.5590   3.21400E-001    0.00000E+000
   6.5620   3.42400E-001    0.00000E+000
   6.5650   3.45800E-001    0.00000E+000
   6.5690   3.30000E-001    0.00000E+000
   6.5730   3.58300E-001    0.00000E+000
   6.5750   3.58000E-001    0.00000E+000
   6.5780   3.54600E-001    0.00000E+000
   6.5800   3.66800E-001    0.00000E+000
   6.5820   3.71900E-001    0.00000E+000
   6.5830   3.64400E-001    0.00000E+000
   6.5860   3.60000E-001    0.00000E+000
   6.5890   3.66600E-001    0.00000E+000
   6.5910   3.76800E-001    0.00000E+000
   6.5940   3.73000E-001    0.00000E+000
   6.5970   3.78900E-001    0.00000E+000
   6.5990   3.94300E-001    0.00000E+000
   6.6010   3.79600E-001    0.00000E+000
   6.6050   3.80600E-001    0.00000E+000
   6.6080   4.13900E-001    0.00000E+000
   6.6100   4.06300E-001    0.00000E+000
   6.6130   3.91900E-001    0.00000E+000
   6.6140   3.94600E-001    0.00000E+000
   6.6170   4.04400E-001    0.00000E+000
   6.6200   4.00200E-001    0.00000E+000
   6.6240   4.13500E-001    0.00000E+000
   6.6270   4.07700E-001    0.00000E+000
   6.6300   4.20600E-001    0.00000E+000
   6.6310   4.18400E-001    0.00000E+000
   6.6350   4.38700E-001    0.00000E+000
   6.6390   4.19300E-001    0.00000E+000
   6.6420   4.21700E-001    0.00000E+000
   6.6450   4.31400E-001    0.00000E+000
   6.6460   4.21600E-001    0.00000E+000
   6.6500   4.34900E-001    0.00000E+000
   6.6510   4.17800E-001    0.00000E+000
   6.6550   4.40700E-001    0.00000E+000
   6.6570   4.36600E-001    0.00000E+000
   6.6590   4.35000E-001    0.00000E+000
   6.6640   4.37800E-001    0.00000E+000
   6.6660   4.42100E-001    0.00000E+000
   6.6680   4.35100E-001    0.00000E+000
   6.6690   4.58700E-001    0.00000E+000
   6.6720   4.62900E-001    0.00000E+000
   6.6730   4.59200E-001    0.00000E+000
   6.6780   4.38900E-001    0.00000E+000
   6.6820   4.56800E-001    0.00000E+000
   6.6840   4.51400E-001    0.00000E+000
   6.6870   4.66100E-001    0.00000E+000
   6.6880   4.69300E-001    0.00000E+000
   6.6910   4.57100E-001    0.00000E+000
   6.6930   4.70800E-001    0.00000E+000
   6.6950   4.55800E-001    0.00000E+000
   6.7000   4.88700E-001    0.00000E+000
   6.7030   4.75800E-001    0.00000E+000
   6.7050   4.71300E-001    0.00000E+000
   6.7070   4.73400E-001    0.00000E+000
   6.7100   4.73300E-001    0.00000E+000
   6.7120   4.84200E-001    0.00000E+000
   6.7150   4.81100E-001    0.00000E+000
   6.7180   4.76900E-001    0.00000E+000
   6.7210   4.75700E-001    0.00000E+000
   6.7230   4.66300E-001    0.00000E+000
   6.7240   4.74800E-001    0.00000E+000
   6.7280   4.89900E-001    0.00000E+000
   6.7300   4.98500E-001    0.00000E+000
   6.7320   4.87400E-001    0.00000E+000
   6.7370   4.88400E-001    0.00000E+000
   6.7400   4.80600E-001    0.00000E+000
   6.7430   5.07800E-001    0.00000E+000
   6.7440   5.05500E-001    0.00000E+000
   6.7480   4.89500E-001    0.00000E+000
   6.7500   4.91700E-001    0.00000E+000
   6.7550   4.99600E-001    0.00000E+000
   6.7580   5.00900E-001    0.00000E+000
   6.7610   5.20200E-001    0.00000E+000
   6.7650   5.16600E-001    0.00000E+000
   6.7680   5.07500E-001    0.00000E+000
   6.7690   5.16400E-001    0.00000E+000
   6.7730   4.99000E-001    0.00000E+000
   6.7770   5.00400E-001    0.00000E+000
   6.7790   5.20700E-001    0.00000E+000
   6.7810   5.08400E-001    0.00000E+000
   6.7840   5.01300E-001    0.00000E+000
   6.7880   5.02200E-001    0.00000E+000
   6.7900   5.10700E-001    0.00000E+000
   6.7950   5.35400E-001    0.00000E+000
   6.7970   5.05100E-001    0.00000E+000
   6.8000   5.21400E-001    0.00000E+000
   6.8010   5.12400E-001    0.00000E+000
   6.8040   5.23900E-001    0.00000E+000
   6.8070   5.32300E-001    0.00000E+000
   6.8080   5.15300E-001    0.00000E+000
   6.8120   5.16700E-001    0.00000E+000
   6.8140   5.25500E-001    0.00000E+000
   6.8160   5.41200E-001    0.00000E+000
   6.8210   5.15200E-001    0.00000E+000
   6.8230   5.19200E-001    0.00000E+000
   6.8250   5.50900E-001    0.00000E+000
   6.8270   5.36300E-001    0.00000E+000
   6.8300   5.48600E-001    0.00000E+000
   6.8350   5.35200E-001    0.00000E+000
   6.8370   5.46700E-001    0.00000E+000
   6.8390   5.28600E-001    0.00000E+000
   6.8420   5.25200E-001    0.00000E+000
   6.8450   5.31200E-001    0.00000E+000
   6.8480   5.29400E-001    0.00000E+000
   6.8500   5.55100E-001    0.00000E+000
   6.8540   5.23300E-001    0.00000E+000
   6.8550   5.42100E-001    0.00000E+000
   6.8590   5.62100E-001    0.00000E+000
   6.8620   5.43200E-001    0.00000E+000
   6.8640   5.57000E-001    0.00000E+000
   6.8670   5.31000E-001    0.00000E+000
   6.8700   5.26900E-001    0.00000E+000
   6.8720   5.48000E-001    0.00000E+000
   6.8750   5.45900E-001    0.00000E+000
   6.8790   5.50900E-001    0.00000E+000
   6.8810   5.57100E-001    0.00000E+000
   6.8830   5.43100E-001    0.00000E+000
   6.8860   5.61300E-001    0.00000E+000
   6.8890   5.52500E-001    0.00000E+000
   6.8910   5.34000E-001    0.00000E+000
   6.8940   5.44700E-001    0.00000E+000
   6.8970   5.53600E-001    0.00000E+000
   6.9000   5.41200E-001    0.00000E+000
   6.9040   5.57000E-001    0.00000E+000
   6.9050   5.51700E-001    0.00000E+000
   6.9090   5.42600E-001    0.00000E+000
   6.9120   5.57300E-001    0.00000E+000
   6.9150   5.62200E-001    0.00000E+000
   6.9160   5.45100E-001    0.00000E+000
   6.9220   5.65000E-001    0.00000E+000
   6.9230   5.37800E-001    0.00000E+000
   6.9250   5.54700E-001    0.00000E+000
   6.9280   5.33600E-001    0.00000E+000
   6.9310   5.63900E-001    0.00000E+000
   6.9320   5.56600E-001    0.00000E+000
   6.9340   5.46600E-001    0.00000E+000
   6.9380   5.41000E-001    0.00000E+000
   6.9410   5.75800E-001    0.00000E+000
   6.9430   5.61700E-001    0.00000E+000
   6.9490   5.61400E-001    0.00000E+000
   6.9530   5.70500E-001    0.00000E+000
   6.9560   5.64800E-001    0.00000E+000
   6.9580   5.65800E-001    0.00000E+000
   6.9610   5.67000E-001    0.00000E+000
   6.9620   5.65300E-001    0.00000E+000
   6.9660   5.68100E-001    0.00000E+000
   6.9680   5.65700E-001    0.00000E+000
   6.9700   5.74600E-001    0.00000E+000
   6.9750   5.62100E-001    0.00000E+000
   6.9780   5.72100E-001    0.00000E+000
   6.9790   5.60100E-001    0.00000E+000
   6.9840   5.63900E-001    0.00000E+000
   6.9870   5.66400E-001    0.00000E+000
   6.9880   5.82800E-001    0.00000E+000
   6.9910   5.75900E-001    0.00000E+000
   6.9940   5.62600E-001    0.00000E+000
   6.9970   5.74900E-001    0.00000E+000
   7.0000   5.68500E-001    0.00000E+000
   7.0020   5.71300E-001    0.00000E+000
   7.0050   5.72800E-001    0.00000E+000
   7.0080   5.86100E-001    0.00000E+000
   7.0110   5.69900E-001    0.00000E+000
   7.0140   5.84400E-001    0.00000E+000
   7.0170   5.90900E-001    0.00000E+000
   7.0190   5.84700E-001    0.00000E+000
   7.0210   5.63100E-001    0.00000E+000
   7.0240   6.17400E-001    0.00000E+000
   7.0260   5.85100E-001    0.00000E+000
   7.0300   5.89500E-001    0.00000E+000
   7.0320   6.02900E-001    0.00000E+000
   7.0350   6.10000E-001    0.00000E+000
   7.0380   6.20800E-001    0.00000E+000
   7.0410   5.98300E-001    0.00000E+000
   7.0440   5.95800E-001    0.00000E+000
   7.0470   6.08900E-001    0.00000E+000
   7.0500   6.33700E-001    0.00000E+000
   7.0530   6.31100E-001    0.00000E+000
   7.0540   6.48500E-001    0.00000E+000
   7.0580   6.33500E-001    0.00000E+000
   7.0600   6.57400E-001    0.00000E+000
   7.0640   6.60100E-001    0.00000E+000
   7.0680   6.86900E-001    0.00000E+000
   7.0700   6.83600E-001    0.00000E+000
   7.0730   6.90100E-001    0.00000E+000
   7.0760   7.21200E-001    0.00000E+000
   7.0780   7.25800E-001    0.00000E+000
   7.0810   7.58400E-001    0.00000E+000
   7.0830   7.82200E-001    0.00000E+000
   7.0860   7.80400E-001    0.00000E+000
   7.0900   8.22800E-001    0.00000E+000
   7.0930   8.27600E-001    0.00000E+000
   7.0950   8.90300E-001    0.00000E+000
   7.1000   9.23300E-001    0.00000E+000
   7.1030   9.40400E-001    0.00000E+000
   7.1050   9.77500E-001    0.00000E+000
   7.1080   1.03040E+000    0.00000E+000
   7.1100   1.06830E+000    0.00000E+000
   7.1120   1.12840E+000    0.00000E+000
   7.1150   1.20390E+000    0.00000E+000
   7.1200   1.24150E+000    0.00000E+000
   7.1220   1.33100E+000    0.00000E+000
   7.1260   1.44890E+000    0.00000E+000
   7.1290   1.57340E+000    0.00000E+000
   7.1320   1.60730E+000    0.00000E+000
   7.1350   1.89800E+000    0.00000E+000
   7.1380   2.17990E+000    0.00000E+000
   7.1400   2.41810E+000    0.00000E+000
   7.1440   2.56370E+000    0.00000E+000
   7.1460   2.70480E+000    0.00000E+000
   7.1490   2.54790E+000    0.00000E+000
   7.1520   2.87560E+000    0.00000E+000
   7.1540   2.55180E+000    0.00000E+000
   7.1580   2.23190E+000    0.00000E+000
   7.1610   1.93870E+000    0.00000E+000
   7.1630   1.33970E+000    0.00000E+000
   7.1680   1.52500E+000    0.00000E+000
   7.1700   1.40790E+000    0.00000E+000
   7.1720   1.54490E+000    0.00000E+000
   7.1770   1.20110E+000    0.00000E+000
   7.1800   5.08700E-001    0.00000E+000
   7.1810   1.00000E+000    0.00000E+000
   7.1830  -7.42100E-001    0.00000E+000
   7.1860   1.00000E+000    0.00000E+000
   7.1880   1.00000E+000    0.00000E+000
   7.1920   1.00000E+000    0.00000E+000
   7.1940   1.00000E+000    0.00000E+000
   7.1970   1.00000E+000    0.00000E+000
   7.1990   1.00000E+000    0.00000E+000
   7.2010   1.00000E+000    0.00000E+000
   7.2040   1.00000E+000    0.00000E+000
   7.2060   1.00000E+000    0.00000E+000
   7.2110   1.00000E+000    0.00000E+000
   7.2140   1.00000E+000    0.00000E+000
   7.2150   1.00000E+000    0.00000E+000
   7.2180   1.00000E+000    0.00000E+000
   7.2230   1.00000E+000    0.00000E+000
   7.2250   1.00000E+000    0.00000E+000
   7.2270   1.00000E+000    0.00000E+000
   7.2290   1.00000E+000    0.00000E+000
   7.2320   1.00000E+000    0.00000E+000
   7.2350   1.00000E+000    0.00000E+000
   7.2390   1.00000E+000    0.00000E+000
   7.2420   1.00000E+000    0.00000E+000
   7.2460   1.00000E+000    0.00000E+000
   7.2480   1.00000E+000    0.00000E+000
   7.2510   1.00000E+000    0.00000E+000
   7.2530   1.00000E+000    0.00000E+000
   7.2550   1.00000E+000    0.00000E+000
   7.2580   1.00000E+000    0.00000E+000
   7.2620   1.00000E+000    0.00000E+000
   7.2660   1.00000E+000    0.00000E+000
   7.2680   1.00000E+000    0.00000E+000
   7.2720   1.00000E+000    0.00000E+000
   7.2760   1.00000E+000    0.00000E+000
   7.2780   1.00000E+000    0.00000E+000
   7.2810   1.00000E+000    0.00000E+000
   7.2830   1.00000E+000    0.00000E+000
   7.2870   1.00000E+000    0.00000E+000
   7.2900   1.00000E+000    0.00000E+000
   7.2920   1.00000E+000    0.00000E+000
   7.2960   1.00000E+000    0.00000E+000
   7.2980   1.00000E+000    0.00000E+000
   7.3010   1.00000E+000    0.00000E+000
