# Supplementary material for: Rationally seeded computational protein design of ɑ-helical barrels
Source: Nat Chem Biol. 2024 Jun 20;20(8):991–9. doi: 10.1038/s41589-024-01642-0 (PMC11288890; doi:10.1038/s41589-024-01642-0)
Supplement: Supplementary file 3 — PDB and .mtz files used for making figure panels b–d and j–m. [file 41589_2024_1642_MOESM3_ESM.zip › KIA_RP_RSPD_NatChemBiol_data_Figure2/scapCC6_LLIA_panels_e-h/AUC_panel_g/SV_raw/00050.RA1]

scapCC6_LLIA_master
R 1 20.0 50000 0025783 4.0990E11 281 1 
   5.8000   8.67200E-001    0.00000E+000
   5.8030   8.82000E-001    0.00000E+000
   5.8040   3.54900E-001    0.00000E+000
   5.8060   8.74600E-001    0.00000E+000
   5.8070   8.90300E-001    0.00000E+000
   5.8080   5.30900E-001    0.00000E+000
   5.8110   1.10990E+000    0.00000E+000
   5.8130   1.15890E+000    0.00000E+000
   5.8140   1.14160E+000    0.00000E+000
   5.8150   1.02320E+000    0.00000E+000
   5.8170   1.03640E+000    0.00000E+000
   5.8180   1.11730E+000    0.00000E+000
   5.8200   9.80900E-001    0.00000E+000
   5.8230   1.02280E+000    0.00000E+000
   5.8260   1.09300E+000    0.00000E+000
   5.8290   1.29740E+000    0.00000E+000
   5.8300   1.49830E+000    0.00000E+000
   5.8320   1.50800E+000    0.00000E+000
   5.8340   1.49670E+000    0.00000E+000
   5.8350   1.67610E+000    0.00000E+000
   5.8370   1.58370E+000    0.00000E+000
   5.8380   1.58970E+000    0.00000E+000
   5.8390   1.83460E+000    0.00000E+000
   5.8440   1.71740E+000    0.00000E+000
   5.8450   1.57800E+000    0.00000E+000
   5.8460   1.63150E+000    0.00000E+000
   5.8470   1.47830E+000    0.00000E+000
   5.8490   1.42020E+000    0.00000E+000
   5.8530   1.06230E+000    0.00000E+000
   5.8560   8.45800E-001    0.00000E+000
   5.8570   8.57000E-001    0.00000E+000
   5.8580   6.99200E-001    0.00000E+000
   5.8590   6.26000E-001    0.00000E+000
   5.8610   5.12700E-001    0.00000E+000
   5.8620   5.08500E-001    0.00000E+000
   5.8640   4.55100E-001    0.00000E+000
   5.8650   3.42500E-001    0.00000E+000
   5.8680   3.59800E-001    0.00000E+000
   5.8690   2.62800E-001    0.00000E+000
   5.8710   3.32600E-001    0.00000E+000
   5.8720   2.66500E-001    0.00000E+000
   5.8740   2.41300E-001    0.00000E+000
   5.8760   1.75600E-001    0.00000E+000
   5.8770   1.80600E-001    0.00000E+000
   5.8810   1.33900E-001    0.00000E+000
   5.8840   1.28500E-001    0.00000E+000
   5.8870   1.11000E-001    0.00000E+000
   5.8900   9.04000E-002    0.00000E+000
   5.8940   6.35000E-002    0.00000E+000
   5.8960   5.23000E-002    0.00000E+000
   5.8970   4.59000E-002    0.00000E+000
   5.8990   4.88000E-002    0.00000E+000
   5.9010   3.10000E-002    0.00000E+000
   5.9030   1.65000E-002    0.00000E+000
   5.9040   3.38000E-002    0.00000E+000
   5.9080   2.11000E-002    0.00000E+000
   5.9100   2.13000E-002    0.00000E+000
   5.9110   2.79000E-002    0.00000E+000
   5.9130   3.98000E-002    0.00000E+000
   5.9150  -3.00000E-004    0.00000E+000
   5.9170   2.00000E-002    0.00000E+000
   5.9210   1.51000E-002    0.00000E+000
   5.9230   4.00000E-003    0.00000E+000
   5.9240   1.49000E-002    0.00000E+000
   5.9260   2.15000E-002    0.00000E+000
   5.9280   1.46000E-002    0.00000E+000
   5.9300   1.53000E-002    0.00000E+000
   5.9330   1.55000E-002    0.00000E+000
   5.9350   1.11000E-002    0.00000E+000
   5.9370   4.20000E-003    0.00000E+000
   5.9390   3.00000E-004    0.00000E+000
   5.9410   1.39000E-002    0.00000E+000
   5.9430   1.20000E-003    0.00000E+000
   5.9450   4.40000E-003    0.00000E+000
   5.9460   1.92000E-002    0.00000E+000
   5.9490   9.00000E-003    0.00000E+000
   5.9500  -1.20000E-003    0.00000E+000
   5.9530   1.11000E-002    0.00000E+000
   5.9550  -1.31000E-002    0.00000E+000
   5.9570   6.80000E-003    0.00000E+000
   5.9600  -8.60000E-003    0.00000E+000
   5.9650  -1.20000E-003    0.00000E+000
   5.9660  -5.20000E-003    0.00000E+000
   5.9690   7.90000E-003    0.00000E+000
   5.9700   2.30000E-003    0.00000E+000
   5.9710   1.77000E-002    0.00000E+000
   5.9730   1.20000E-002    0.00000E+000
   5.9750   1.65000E-002    0.00000E+000
   5.9770   8.50000E-003    0.00000E+000
   5.9800   1.80000E-002    0.00000E+000
   5.9810   3.22000E-002    0.00000E+000
   5.9830   3.22000E-002    0.00000E+000
   5.9870  -2.48500E-001    0.00000E+000
   5.9890  -7.60600E-001    0.00000E+000
   5.9910   3.47000E-002    0.00000E+000
   5.9940   1.50000E-003    0.00000E+000
   5.9950  -3.63000E-002    0.00000E+000
   6.0000  -4.60000E-002    0.00000E+000
   6.0010  -2.54000E-002    0.00000E+000
   6.0020  -3.75000E-002    0.00000E+000
   6.0030  -4.40000E-002    0.00000E+000
   6.0040  -5.16000E-002    0.00000E+000
   6.0070  -3.14000E-002    0.00000E+000
   6.0100  -3.82000E-002    0.00000E+000
   6.0140  -4.52000E-002    0.00000E+000
   6.0160  -2.80000E-002    0.00000E+000
   6.0180  -3.30000E-002    0.00000E+000
   6.0200  -3.77000E-002    0.00000E+000
   6.0220  -5.00000E-002    0.00000E+000
   6.0240  -5.22000E-002    0.00000E+000
   6.0260  -3.84000E-002    0.00000E+000
   6.0280  -4.75000E-002    0.00000E+000
   6.0290  -3.96000E-002    0.00000E+000
   6.0300  -4.37000E-002    0.00000E+000
   6.0340  -5.42000E-002    0.00000E+000
   6.0350  -2.55000E-002    0.00000E+000
   6.0370  -2.75400E-001    0.00000E+000
   6.0390   7.96400E-001    0.00000E+000
   6.0440   5.03600E-001    0.00000E+000
   6.0480  -6.67000E-002    0.00000E+000
   6.0500   6.72000E-002    0.00000E+000
   6.0510   2.89000E-002    0.00000E+000
   6.0550   3.97000E-002    0.00000E+000
   6.0570   3.64000E-002    0.00000E+000
   6.0590   2.81000E-002    0.00000E+000
   6.0620   4.09000E-002    0.00000E+000
   6.0640   4.58000E-002    0.00000E+000
   6.0680   4.39000E-002    0.00000E+000
   6.0690   2.58000E-002    0.00000E+000
   6.0730   4.24000E-002    0.00000E+000
   6.0780   3.85000E-002    0.00000E+000
   6.0800   4.23000E-002    0.00000E+000
   6.0820   3.24000E-002    0.00000E+000
   6.0840   3.44000E-002    0.00000E+000
   6.0880   2.94000E-002    0.00000E+000
   6.0890   3.73000E-002    0.00000E+000
   6.0910   3.58000E-002    0.00000E+000
   6.0930   3.64000E-002    0.00000E+000
   6.0980   4.49000E-002    0.00000E+000
   6.1020   3.01000E-002    0.00000E+000
   6.1030   3.06000E-002    0.00000E+000
   6.1040   3.61000E-002    0.00000E+000
   6.1050   3.16000E-002    0.00000E+000
   6.1090   3.50000E-002    0.00000E+000
   6.1110   3.76000E-002    0.00000E+000
   6.1150   2.72000E-002    0.00000E+000
   6.1180   2.36000E-002    0.00000E+000
   6.1200   4.30000E-002    0.00000E+000
   6.1250   3.11000E-002    0.00000E+000
   6.1260   3.95000E-002    0.00000E+000
   6.1280   3.03000E-002    0.00000E+000
   6.1320   2.82000E-002    0.00000E+000
   6.1340   2.99000E-002    0.00000E+000
   6.1390   4.37000E-002    0.00000E+000
   6.1410   4.15000E-002    0.00000E+000
   6.1430   4.24000E-002    0.00000E+000
   6.1460   4.20000E-002    0.00000E+000
   6.1490   4.78000E-002    0.00000E+000
   6.1500   4.60000E-002    0.00000E+000
   6.1540   4.64000E-002    0.00000E+000
   6.1550   5.15000E-002    0.00000E+000
   6.1580   4.08000E-002    0.00000E+000
   6.1610   4.02000E-002    0.00000E+000
   6.1630   3.06000E-002    0.00000E+000
   6.1670   3.25000E-002    0.00000E+000
   6.1700   3.82000E-002    0.00000E+000
   6.1720   2.95000E-002    0.00000E+000
   6.1730   5.25000E-002    0.00000E+000
   6.1750   4.86000E-002    0.00000E+000
   6.1790   4.89000E-002    0.00000E+000
   6.1820   5.23000E-002    0.00000E+000
   6.1850   5.48000E-002    0.00000E+000
   6.1870   5.53000E-002    0.00000E+000
   6.1900   5.19000E-002    0.00000E+000
   6.1910   5.23000E-002    0.00000E+000
   6.1960   5.03000E-002    0.00000E+000
   6.1990   5.63000E-002    0.00000E+000
   6.2020   5.61000E-002    0.00000E+000
   6.2090   5.56000E-002    0.00000E+000
   6.2100   5.36000E-002    0.00000E+000
   6.2130   7.28000E-002    0.00000E+000
   6.2160   4.77000E-002    0.00000E+000
   6.2180   6.09000E-002    0.00000E+000
   6.2200   4.94000E-002    0.00000E+000
   6.2230   4.86000E-002    0.00000E+000
   6.2250   4.53000E-002    0.00000E+000
   6.2270   4.89000E-002    0.00000E+000
   6.2290   5.83000E-002    0.00000E+000
   6.2310   4.82000E-002    0.00000E+000
   6.2330   5.84000E-002    0.00000E+000
   6.2360   6.31000E-002    0.00000E+000
   6.2390   5.56000E-002    0.00000E+000
   6.2430   5.59000E-002    0.00000E+000
   6.2460   6.78000E-002    0.00000E+000
   6.2480   5.85000E-002    0.00000E+000
   6.2500   6.22000E-002    0.00000E+000
   6.2510   5.72000E-002    0.00000E+000
   6.2560   4.41000E-002    0.00000E+000
   6.2570   6.33000E-002    0.00000E+000
   6.2600   6.20000E-002    0.00000E+000
   6.2640   6.55000E-002    0.00000E+000
   6.2660   5.97000E-002    0.00000E+000
   6.2680   6.48000E-002    0.00000E+000
   6.2700   6.33000E-002    0.00000E+000
   6.2730   7.52000E-002    0.00000E+000
   6.2770   6.20000E-002    0.00000E+000
   6.2840   6.37000E-002    0.00000E+000
   6.2860   6.35000E-002    0.00000E+000
   6.2910   6.99000E-002    0.00000E+000
   6.2930   6.73000E-002    0.00000E+000
   6.2950   7.21000E-002    0.00000E+000
   6.2970   6.14000E-002    0.00000E+000
   6.2990   8.02000E-002    0.00000E+000
   6.3030   8.73000E-002    0.00000E+000
   6.3040   6.78000E-002    0.00000E+000
   6.3080   7.01000E-002    0.00000E+000
   6.3110   7.36000E-002    0.00000E+000
   6.3130   7.83000E-002    0.00000E+000
   6.3180   8.67000E-002    0.00000E+000
   6.3190   7.87000E-002    0.00000E+000
   6.3240   7.99000E-002    0.00000E+000
   6.3250   7.79000E-002    0.00000E+000
   6.3290   7.07000E-002    0.00000E+000
   6.3300   6.75000E-002    0.00000E+000
   6.3330   8.66000E-002    0.00000E+000
   6.3380   7.78000E-002    0.00000E+000
   6.3400   9.75000E-002    0.00000E+000
   6.3440   7.82000E-002    0.00000E+000
   6.3450   9.46000E-002    0.00000E+000
   6.3490   9.46000E-002    0.00000E+000
   6.3540   9.99000E-002    0.00000E+000
   6.3560   9.55000E-002    0.00000E+000
   6.3580   1.01900E-001    0.00000E+000
   6.3610   9.57000E-002    0.00000E+000
   6.3630   1.06600E-001    0.00000E+000
   6.3640   9.94000E-002    0.00000E+000
   6.3670   9.65000E-002    0.00000E+000
   6.3720   1.01100E-001    0.00000E+000
   6.3740   9.74000E-002    0.00000E+000
   6.3790   1.07400E-001    0.00000E+000
   6.3820   1.06100E-001    0.00000E+000
   6.3830   1.09600E-001    0.00000E+000
   6.3860   1.14200E-001    0.00000E+000
   6.3870   1.13900E-001    0.00000E+000
   6.3920   1.11400E-001    0.00000E+000
   6.3930   1.17000E-001    0.00000E+000
   6.3960   1.19500E-001    0.00000E+000
   6.3970   1.30000E-001    0.00000E+000
   6.4020   1.21000E-001    0.00000E+000
   6.4030   1.26200E-001    0.00000E+000
   6.4050   1.24200E-001    0.00000E+000
   6.4080   1.26100E-001    0.00000E+000
   6.4110   1.38000E-001    0.00000E+000
   6.4130   1.29300E-001    0.00000E+000
   6.4140   1.34600E-001    0.00000E+000
   6.4190   1.38700E-001    0.00000E+000
   6.4200   1.26400E-001    0.00000E+000
   6.4230   1.46400E-001    0.00000E+000
   6.4240   1.43700E-001    0.00000E+000
   6.4290   1.42100E-001    0.00000E+000
   6.4300   1.52200E-001    0.00000E+000
   6.4330   1.48500E-001    0.00000E+000
   6.4380   1.45000E-001    0.00000E+000
   6.4400   1.57800E-001    0.00000E+000
   6.4430   1.53500E-001    0.00000E+000
   6.4450   1.59400E-001    0.00000E+000
   6.4470   1.52100E-001    0.00000E+000
   6.4510   1.61900E-001    0.00000E+000
   6.4540   1.73500E-001    0.00000E+000
   6.4560   1.72900E-001    0.00000E+000
   6.4580   1.67600E-001    0.00000E+000
   6.4600   1.80200E-001    0.00000E+000
   6.4630   1.61700E-001    0.00000E+000
   6.4680   1.82000E-001    0.00000E+000
   6.4700   1.60600E-001    0.00000E+000
   6.4730   1.83600E-001    0.00000E+000
   6.4750   1.78000E-001    0.00000E+000
   6.4780   1.83000E-001    0.00000E+000
   6.4810   1.85500E-001    0.00000E+000
   6.4830   1.91800E-001    0.00000E+000
   6.4860   2.00800E-001    0.00000E+000
   6.4880   1.98500E-001    0.00000E+000
   6.4910   2.07300E-001    0.00000E+000
   6.4930   2.10300E-001    0.00000E+000
   6.4950   2.01700E-001    0.00000E+000
   6.4970   2.18900E-001    0.00000E+000
   6.5010   2.04900E-001    0.00000E+000
   6.5030   1.98300E-001    0.00000E+000
   6.5060   2.10600E-001    0.00000E+000
   6.5080   2.16800E-001    0.00000E+000
   6.5100   2.10900E-001    0.00000E+000
   6.5120   2.15800E-001    0.00000E+000
   6.5150   2.17600E-001    0.00000E+000
   6.5170   2.04600E-001    0.00000E+000
   6.5200   2.25300E-001    0.00000E+000
   6.5220   2.29600E-001    0.00000E+000
   6.5260   2.21800E-001    0.00000E+000
   6.5290   2.32500E-001    0.00000E+000
   6.5310   2.33100E-001    0.00000E+000
   6.5330   2.35200E-001    0.00000E+000
   6.5380   2.25200E-001    0.00000E+000
   6.5390   2.51300E-001    0.00000E+000
   6.5410   2.43100E-001    0.00000E+000
   6.5440   2.38900E-001    0.00000E+000
   6.5480   2.64100E-001    0.00000E+000
   6.5510   2.39600E-001    0.00000E+000
   6.5530   2.63200E-001    0.00000E+000
   6.5570   2.44900E-001    0.00000E+000
   6.5580   2.38100E-001    0.00000E+000
   6.5630   2.70600E-001    0.00000E+000
   6.5640   2.76800E-001    0.00000E+000
   6.5670   2.61900E-001    0.00000E+000
   6.5690   2.81600E-001    0.00000E+000
   6.5730   2.79300E-001    0.00000E+000
   6.5740   2.91400E-001    0.00000E+000
   6.5770   3.09700E-001    0.00000E+000
   6.5800   2.91600E-001    0.00000E+000
   6.5810   2.91000E-001    0.00000E+000
   6.5830   2.75000E-001    0.00000E+000
   6.5870   2.89900E-001    0.00000E+000
   6.5890   2.88200E-001    0.00000E+000
   6.5920   3.11000E-001    0.00000E+000
   6.5940   2.87300E-001    0.00000E+000
   6.5980   2.99300E-001    0.00000E+000
   6.5990   2.96600E-001    0.00000E+000
   6.6020   2.90700E-001    0.00000E+000
   6.6070   3.14000E-001    0.00000E+000
   6.6080   3.13700E-001    0.00000E+000
   6.6100   3.24200E-001    0.00000E+000
   6.6120   3.11000E-001    0.00000E+000
   6.6150   3.01200E-001    0.00000E+000
   6.6170   3.20800E-001    0.00000E+000
   6.6190   3.21500E-001    0.00000E+000
   6.6230   3.30600E-001    0.00000E+000
   6.6260   3.31200E-001    0.00000E+000
   6.6280   3.31100E-001    0.00000E+000
   6.6300   3.20500E-001    0.00000E+000
   6.6320   3.33900E-001    0.00000E+000
   6.6330   3.46800E-001    0.00000E+000
   6.6370   3.40500E-001    0.00000E+000
   6.6410   3.40800E-001    0.00000E+000
   6.6430   3.54600E-001    0.00000E+000
   6.6460   3.51900E-001    0.00000E+000
   6.6480   3.65100E-001    0.00000E+000
   6.6510   3.52700E-001    0.00000E+000
   6.6540   3.66400E-001    0.00000E+000
   6.6560   3.67900E-001    0.00000E+000
   6.6590   3.65400E-001    0.00000E+000
   6.6620   3.74400E-001    0.00000E+000
   6.6660   3.72100E-001    0.00000E+000
   6.6680   3.80900E-001    0.00000E+000
   6.6690   3.75900E-001    0.00000E+000
   6.6720   3.68500E-001    0.00000E+000
   6.6730   3.82600E-001    0.00000E+000
   6.6770   3.83100E-001    0.00000E+000
   6.6800   3.93200E-001    0.00000E+000
   6.6820   3.90500E-001    0.00000E+000
   6.6850   4.05200E-001    0.00000E+000
   6.6870   3.81200E-001    0.00000E+000
   6.6910   4.05600E-001    0.00000E+000
   6.6920   3.91100E-001    0.00000E+000
   6.6940   3.97300E-001    0.00000E+000
   6.6960   4.03500E-001    0.00000E+000
   6.7000   4.07400E-001    0.00000E+000
   6.7020   4.00100E-001    0.00000E+000
   6.7070   4.00600E-001    0.00000E+000
   6.7090   4.31100E-001    0.00000E+000
   6.7100   4.21700E-001    0.00000E+000
   6.7140   4.16900E-001    0.00000E+000
   6.7150   4.29600E-001    0.00000E+000
   6.7190   4.25400E-001    0.00000E+000
   6.7210   4.32800E-001    0.00000E+000
   6.7240   4.07500E-001    0.00000E+000
   6.7270   4.25100E-001    0.00000E+000
   6.7280   4.31700E-001    0.00000E+000
   6.7310   4.35200E-001    0.00000E+000
   6.7340   4.28200E-001    0.00000E+000
   6.7370   4.20800E-001    0.00000E+000
   6.7410   4.29900E-001    0.00000E+000
   6.7440   4.57300E-001    0.00000E+000
   6.7480   4.34200E-001    0.00000E+000
   6.7490   4.31500E-001    0.00000E+000
   6.7520   4.60000E-001    0.00000E+000
   6.7550   4.48300E-001    0.00000E+000
   6.7580   4.42100E-001    0.00000E+000
   6.7610   4.45700E-001    0.00000E+000
   6.7620   4.59600E-001    0.00000E+000
   6.7650   4.61300E-001    0.00000E+000
   6.7680   4.51400E-001    0.00000E+000
   6.7690   4.63000E-001    0.00000E+000
   6.7720   4.58100E-001    0.00000E+000
   6.7770   4.45700E-001    0.00000E+000
   6.7780   4.79900E-001    0.00000E+000
   6.7810   4.76700E-001    0.00000E+000
   6.7840   4.61000E-001    0.00000E+000
   6.7880   4.60400E-001    0.00000E+000
   6.7900   4.62200E-001    0.00000E+000
   6.7930   4.76000E-001    0.00000E+000
   6.7950   4.78100E-001    0.00000E+000
   6.7980   4.67800E-001    0.00000E+000
   6.8010   4.66300E-001    0.00000E+000
   6.8040   4.79400E-001    0.00000E+000
   6.8070   5.00600E-001    0.00000E+000
   6.8090   4.75200E-001    0.00000E+000
   6.8120   4.80100E-001    0.00000E+000
   6.8140   4.77400E-001    0.00000E+000
   6.8160   4.91100E-001    0.00000E+000
   6.8170   4.70100E-001    0.00000E+000
   6.8210   4.89500E-001    0.00000E+000
   6.8230   4.74800E-001    0.00000E+000
   6.8270   5.09100E-001    0.00000E+000
   6.8290   5.03300E-001    0.00000E+000
   6.8330   5.09300E-001    0.00000E+000
   6.8370   5.07500E-001    0.00000E+000
   6.8380   4.85500E-001    0.00000E+000
   6.8410   5.05500E-001    0.00000E+000
   6.8430   4.97700E-001    0.00000E+000
   6.8460   4.67800E-001    0.00000E+000
   6.8490   4.78500E-001    0.00000E+000
   6.8520   4.99200E-001    0.00000E+000
   6.8540   5.07000E-001    0.00000E+000
   6.8550   5.18300E-001    0.00000E+000
   6.8600   5.19400E-001    0.00000E+000
   6.8610   5.09900E-001    0.00000E+000
   6.8640   5.28900E-001    0.00000E+000
   6.8660   5.07200E-001    0.00000E+000
   6.8700   5.04600E-001    0.00000E+000
   6.8730   5.24800E-001    0.00000E+000
   6.8780   5.15000E-001    0.00000E+000
   6.8800   5.15800E-001    0.00000E+000
   6.8820   5.23700E-001    0.00000E+000
   6.8860   5.16600E-001    0.00000E+000
   6.8890   5.25300E-001    0.00000E+000
   6.8930   5.21900E-001    0.00000E+000
   6.8950   5.28500E-001    0.00000E+000
   6.8980   5.39200E-001    0.00000E+000
   6.9000   5.30200E-001    0.00000E+000
   6.9040   5.18300E-001    0.00000E+000
   6.9070   5.23700E-001    0.00000E+000
   6.9100   5.33900E-001    0.00000E+000
   6.9140   5.46200E-001    0.00000E+000
   6.9150   5.47100E-001    0.00000E+000
   6.9180   5.40400E-001    0.00000E+000
   6.9190   5.26200E-001    0.00000E+000
   6.9230   5.27000E-001    0.00000E+000
   6.9270   5.42200E-001    0.00000E+000
   6.9280   5.35200E-001    0.00000E+000
   6.9310   5.52100E-001    0.00000E+000
   6.9340   5.35300E-001    0.00000E+000
   6.9360   5.27100E-001    0.00000E+000
   6.9390   5.45900E-001    0.00000E+000
   6.9420   5.55700E-001    0.00000E+000
   6.9470   5.28500E-001    0.00000E+000
   6.9500   5.29900E-001    0.00000E+000
   6.9520   5.51200E-001    0.00000E+000
   6.9550   5.50900E-001    0.00000E+000
   6.9570   5.50100E-001    0.00000E+000
   6.9610   5.54800E-001    0.00000E+000
   6.9620   5.39400E-001    0.00000E+000
   6.9650   5.56200E-001    0.00000E+000
   6.9660   5.39200E-001    0.00000E+000
   6.9700   5.52200E-001    0.00000E+000
   6.9710   5.59500E-001    0.00000E+000
   6.9750   5.61600E-001    0.00000E+000
   6.9790   5.54200E-001    0.00000E+000
   6.9820   5.50800E-001    0.00000E+000
   6.9840   5.58300E-001    0.00000E+000
   6.9870   5.50400E-001    0.00000E+000
   6.9890   5.62700E-001    0.00000E+000
   6.9930   5.39300E-001    0.00000E+000
   6.9980   5.44700E-001    0.00000E+000
   7.0000   5.61400E-001    0.00000E+000
   7.0030   5.52200E-001    0.00000E+000
   7.0070   5.80900E-001    0.00000E+000
   7.0090   5.75400E-001    0.00000E+000
   7.0110   5.68700E-001    0.00000E+000
   7.0140   5.75300E-001    0.00000E+000
   7.0160   5.61600E-001    0.00000E+000
   7.0200   5.69700E-001    0.00000E+000
   7.0230   5.85800E-001    0.00000E+000
   7.0260   5.62700E-001    0.00000E+000
   7.0290   5.71700E-001    0.00000E+000
   7.0310   5.91000E-001    0.00000E+000
   7.0320   5.84400E-001    0.00000E+000
   7.0350   5.93000E-001    0.00000E+000
   7.0390   5.95500E-001    0.00000E+000
   7.0410   5.96600E-001    0.00000E+000
   7.0420   6.18300E-001    0.00000E+000
   7.0470   6.15000E-001    0.00000E+000
   7.0500   6.20500E-001    0.00000E+000
   7.0520   6.36200E-001    0.00000E+000
   7.0540   6.04600E-001    0.00000E+000
   7.0570   6.11200E-001    0.00000E+000
   7.0590   6.22400E-001    0.00000E+000
   7.0640   6.67900E-001    0.00000E+000
   7.0650   6.63700E-001    0.00000E+000
   7.0690   6.47300E-001    0.00000E+000
   7.0710   6.88600E-001    0.00000E+000
   7.0720   7.13800E-001    0.00000E+000
   7.0780   7.17900E-001    0.00000E+000
   7.0810   7.46500E-001    0.00000E+000
   7.0830   7.61600E-001    0.00000E+000
   7.0850   7.77300E-001    0.00000E+000
   7.0870   8.06800E-001    0.00000E+000
   7.0890   8.19200E-001    0.00000E+000
   7.0930   8.70100E-001    0.00000E+000
   7.0950   8.85700E-001    0.00000E+000
   7.0990   9.21700E-001    0.00000E+000
   7.1010   9.50900E-001    0.00000E+000
   7.1030   9.86100E-001    0.00000E+000
   7.1070   1.05690E+000    0.00000E+000
   7.1100   1.09840E+000    0.00000E+000
   7.1120   1.11680E+000    0.00000E+000
   7.1150   1.18820E+000    0.00000E+000
   7.1190   1.22310E+000    0.00000E+000
   7.1200   1.38910E+000    0.00000E+000
   7.1240   1.47590E+000    0.00000E+000
   7.1280   1.60590E+000    0.00000E+000
   7.1290   1.62670E+000    0.00000E+000
   7.1330   1.81980E+000    0.00000E+000
   7.1350   2.39200E+000    0.00000E+000
   7.1400   2.48830E+000    0.00000E+000
   7.1420   2.50850E+000    0.00000E+000
   7.1450   2.65120E+000    0.00000E+000
   7.1470   2.41860E+000    0.00000E+000
   7.1490   2.60150E+000    0.00000E+000
   7.1530   2.55380E+000    0.00000E+000
   7.1560   2.65760E+000    0.00000E+000
   7.1580   2.02240E+000    0.00000E+000
   7.1610   1.90800E+000    0.00000E+000
   7.1630   1.55790E+000    0.00000E+000
   7.1670   1.42360E+000    0.00000E+000
   7.1690   1.41230E+000    0.00000E+000
   7.1720   1.26740E+000    0.00000E+000
   7.1750   1.00960E+000    0.00000E+000
   7.1780   1.07740E+000    0.00000E+000
   7.1810   7.17400E-001    0.00000E+000
   7.1840   7.46200E-001    0.00000E+000
   7.1860   1.00000E+000    0.00000E+000
   7.1880  -7.39400E-001    0.00000E+000
   7.1910   1.00000E+000    0.00000E+000
   7.1930   1.00000E+000    0.00000E+000
   7.1970   1.00000E+000    0.00000E+000
   7.1990   1.00000E+000    0.00000E+000
   7.2010   1.00000E+000    0.00000E+000
   7.2050   1.00000E+000    0.00000E+000
   7.2080   1.00000E+000    0.00000E+000
   7.2110   1.00000E+000    0.00000E+000
   7.2140   1.00000E+000    0.00000E+000
   7.2150   1.00000E+000    0.00000E+000
   7.2200   1.00000E+000    0.00000E+000
   7.2230   1.00000E+000    0.00000E+000
   7.2250   1.00000E+000    0.00000E+000
   7.2280   1.00000E+000    0.00000E+000
   7.2300   1.00000E+000    0.00000E+000
   7.2340   1.00000E+000    0.00000E+000
   7.2370   1.00000E+000    0.00000E+000
   7.2390   1.00000E+000    0.00000E+000
   7.2420   1.00000E+000    0.00000E+000
   7.2460   1.00000E+000    0.00000E+000
   7.2480   1.00000E+000    0.00000E+000
   7.2510   1.00000E+000    0.00000E+000
   7.2530   1.00000E+000    0.00000E+000
   7.2550   1.00000E+000    0.00000E+000
   7.2590   1.00000E+000    0.00000E+000
   7.2620   1.00000E+000    0.00000E+000
   7.2660   1.00000E+000    0.00000E+000
   7.2690   1.00000E+000    0.00000E+000
   7.2720   1.00000E+000    0.00000E+000
   7.2760   1.00000E+000    0.00000E+000
   7.2780   1.00000E+000    0.00000E+000
   7.2800   1.00000E+000    0.00000E+000
   7.2830   1.00000E+000    0.00000E+000
   7.2870   1.00000E+000    0.00000E+000
   7.2890   1.00000E+000    0.00000E+000
   7.2920   1.00000E+000    0.00000E+000
   7.2960   1.00000E+000    0.00000E+000
   7.2970   1.00000E+000    0.00000E+000
   7.3000   1.00000E+000    0.00000E+000
