# Supplementary material for: Rationally seeded computational protein design of ɑ-helical barrels
Source: Nat Chem Biol. 2024 Jun 20;20(8):991–9. doi: 10.1038/s41589-024-01642-0 (PMC11288890; doi:10.1038/s41589-024-01642-0)
Supplement: Supplementary file 3 — PDB and .mtz files used for making figure panels b–d and j–m. [file 41589_2024_1642_MOESM3_ESM.zip › KIA_RP_RSPD_NatChemBiol_data_Figure2/scapCC6_LLIA_panels_e-h/AUC_panel_g/SV_raw/00118.RA1]

scapCC6_LLIA_master
R 1 20.0 50000 0046153 9.6850E11 281 1 
   5.8000   6.16500E-001    0.00000E+000
   5.8030   3.94500E-001    0.00000E+000
   5.8040   8.55900E-001    0.00000E+000
   5.8060   8.78700E-001    0.00000E+000
   5.8080   1.07260E+000    0.00000E+000
   5.8090   1.00980E+000    0.00000E+000
   5.8100   9.31100E-001    0.00000E+000
   5.8110   1.01580E+000    0.00000E+000
   5.8120   8.73300E-001    0.00000E+000
   5.8130   8.93000E-001    0.00000E+000
   5.8150   8.90200E-001    0.00000E+000
   5.8170   7.96600E-001    0.00000E+000
   5.8180   1.02630E+000    0.00000E+000
   5.8200   1.12560E+000    0.00000E+000
   5.8220   1.16070E+000    0.00000E+000
   5.8230   1.04010E+000    0.00000E+000
   5.8240   1.05160E+000    0.00000E+000
   5.8250   1.07990E+000    0.00000E+000
   5.8260   1.16050E+000    0.00000E+000
   5.8270   1.00420E+000    0.00000E+000
   5.8280   1.29230E+000    0.00000E+000
   5.8290   1.22660E+000    0.00000E+000
   5.8310   1.49330E+000    0.00000E+000
   5.8330   1.55300E+000    0.00000E+000
   5.8350   1.77530E+000    0.00000E+000
   5.8360   1.58750E+000    0.00000E+000
   5.8380   1.66720E+000    0.00000E+000
   5.8400   1.62590E+000    0.00000E+000
   5.8410   1.62890E+000    0.00000E+000
   5.8420   1.62540E+000    0.00000E+000
   5.8440   1.59570E+000    0.00000E+000
   5.8460   1.49400E+000    0.00000E+000
   5.8470   1.61680E+000    0.00000E+000
   5.8490   1.52000E+000    0.00000E+000
   5.8500   1.36420E+000    0.00000E+000
   5.8520   1.13180E+000    0.00000E+000
   5.8540   7.71600E-001    0.00000E+000
   5.8560   3.67700E-001    0.00000E+000
   5.8600   4.32100E-001    0.00000E+000
   5.8620   4.96900E-001    0.00000E+000
   5.8630   3.59600E-001    0.00000E+000
   5.8670   2.92200E-001    0.00000E+000
   5.8680   2.87000E-001    0.00000E+000
   5.8690   2.74200E-001    0.00000E+000
   5.8710   2.79500E-001    0.00000E+000
   5.8720   3.36200E-001    0.00000E+000
   5.8740   2.25900E-001    0.00000E+000
   5.8750   2.37900E-001    0.00000E+000
   5.8770   1.86400E-001    0.00000E+000
   5.8780   1.59000E-001    0.00000E+000
   5.8800   1.45700E-001    0.00000E+000
   5.8830   9.85000E-002    0.00000E+000
   5.8840   9.95000E-002    0.00000E+000
   5.8860   7.46000E-002    0.00000E+000
   5.8870   1.04100E-001    0.00000E+000
   5.8900   6.12000E-002    0.00000E+000
   5.8920   3.04000E-002    0.00000E+000
   5.8940   7.26000E-002    0.00000E+000
   5.8960   4.99000E-002    0.00000E+000
   5.8970   3.98000E-002    0.00000E+000
   5.8980   2.31000E-002    0.00000E+000
   5.9010   2.53000E-002    0.00000E+000
   5.9020   5.04000E-002    0.00000E+000
   5.9030   2.57000E-002    0.00000E+000
   5.9050   2.51000E-002    0.00000E+000
   5.9080   1.79000E-002    0.00000E+000
   5.9100   2.70000E-002    0.00000E+000
   5.9120   1.04000E-002    0.00000E+000
   5.9140   8.90000E-003    0.00000E+000
   5.9160   1.46000E-002    0.00000E+000
   5.9180   1.96000E-002    0.00000E+000
   5.9190   3.90000E-003    0.00000E+000
   5.9210   4.30000E-003    0.00000E+000
   5.9240   4.40000E-003    0.00000E+000
   5.9260   2.60000E-003    0.00000E+000
   5.9290   9.20000E-003    0.00000E+000
   5.9310   6.00000E-003    0.00000E+000
   5.9330   2.00000E-004    0.00000E+000
   5.9350  -1.10000E-003    0.00000E+000
   5.9380   8.80000E-003    0.00000E+000
   5.9400   1.29000E-002    0.00000E+000
   5.9420   8.30000E-003    0.00000E+000
   5.9440   2.00000E-003    0.00000E+000
   5.9460   1.11000E-002    0.00000E+000
   5.9490   1.57000E-002    0.00000E+000
   5.9520  -2.20000E-003    0.00000E+000
   5.9540   9.00000E-003    0.00000E+000
   5.9560   8.40000E-003    0.00000E+000
   5.9590   3.60000E-003    0.00000E+000
   5.9610  -5.80000E-003    0.00000E+000
   5.9630  -4.10000E-003    0.00000E+000
   5.9650  -3.00000E-003    0.00000E+000
   5.9700  -8.90000E-003    0.00000E+000
   5.9730   4.10000E-003    0.00000E+000
   5.9740  -1.30000E-003    0.00000E+000
   5.9760   1.72000E-002    0.00000E+000
   5.9770   1.63000E-002    0.00000E+000
   5.9800   7.50000E-003    0.00000E+000
   5.9820   1.39000E-002    0.00000E+000
   5.9840   1.60000E-002    0.00000E+000
   5.9850   1.52000E-002    0.00000E+000
   5.9870   6.90000E-003    0.00000E+000
   5.9890   1.32000E-002    0.00000E+000
   5.9910  -1.33000E-002    0.00000E+000
   5.9930   1.72100E-001    0.00000E+000
   5.9970  -1.34800E-001    0.00000E+000
   5.9980  -7.82400E-001    0.00000E+000
   6.0000  -3.93100E-001    0.00000E+000
   6.0020  -1.06500E-001    0.00000E+000
   6.0050   1.20000E-002    0.00000E+000
   6.0060  -4.30000E-002    0.00000E+000
   6.0090  -4.21000E-002    0.00000E+000
   6.0110  -2.60000E-002    0.00000E+000
   6.0140  -3.50000E-002    0.00000E+000
   6.0150  -2.75000E-002    0.00000E+000
   6.0170  -1.21000E-002    0.00000E+000
   6.0190  -4.99000E-002    0.00000E+000
   6.0210  -5.24000E-002    0.00000E+000
   6.0240  -6.03000E-002    0.00000E+000
   6.0260  -5.00000E-002    0.00000E+000
   6.0290  -3.93000E-002    0.00000E+000
   6.0310  -3.56000E-002    0.00000E+000
   6.0340  -6.69000E-002    0.00000E+000
   6.0350  -3.21000E-002    0.00000E+000
   6.0370  -2.84900E-001    0.00000E+000
   6.0420   7.19400E-001    0.00000E+000
   6.0440   2.30800E-001    0.00000E+000
   6.0480  -6.78000E-002    0.00000E+000
   6.0510   6.27000E-002    0.00000E+000
   6.0540   1.89000E-002    0.00000E+000
   6.0570   4.76000E-002    0.00000E+000
   6.0600   1.82000E-002    0.00000E+000
   6.0620   3.06000E-002    0.00000E+000
   6.0640   2.77000E-002    0.00000E+000
   6.0690   2.93000E-002    0.00000E+000
   6.0720   2.62000E-002    0.00000E+000
   6.0730   3.18000E-002    0.00000E+000
   6.0760   3.41000E-002    0.00000E+000
   6.0790   3.24000E-002    0.00000E+000
   6.0820   3.17000E-002    0.00000E+000
   6.0870   3.50000E-002    0.00000E+000
   6.0880   2.63000E-002    0.00000E+000
   6.0910   3.41000E-002    0.00000E+000
   6.0940   3.32000E-002    0.00000E+000
   6.0960   3.55000E-002    0.00000E+000
   6.0980   2.87000E-002    0.00000E+000
   6.1010   3.06000E-002    0.00000E+000
   6.1020   3.52000E-002    0.00000E+000
   6.1050   2.38000E-002    0.00000E+000
   6.1070   3.19000E-002    0.00000E+000
   6.1090   3.00000E-002    0.00000E+000
   6.1120   3.14000E-002    0.00000E+000
   6.1140   2.31000E-002    0.00000E+000
   6.1160   1.78000E-002    0.00000E+000
   6.1210   2.10000E-002    0.00000E+000
   6.1220   1.20000E-002    0.00000E+000
   6.1280   3.46000E-002    0.00000E+000
   6.1300   3.34000E-002    0.00000E+000
   6.1310   3.17000E-002    0.00000E+000
   6.1340   2.05000E-002    0.00000E+000
   6.1360   3.80000E-002    0.00000E+000
   6.1390   2.01000E-002    0.00000E+000
   6.1400   3.41000E-002    0.00000E+000
   6.1450   3.15000E-002    0.00000E+000
   6.1490   2.76000E-002    0.00000E+000
   6.1500   2.82000E-002    0.00000E+000
   6.1520   3.60000E-002    0.00000E+000
   6.1540   3.16000E-002    0.00000E+000
   6.1580   3.40000E-002    0.00000E+000
   6.1600   2.99000E-002    0.00000E+000
   6.1610   2.24000E-002    0.00000E+000
   6.1630   1.43000E-002    0.00000E+000
   6.1660   2.06000E-002    0.00000E+000
   6.1690   3.53000E-002    0.00000E+000
   6.1710   2.70000E-002    0.00000E+000
   6.1730   3.39000E-002    0.00000E+000
   6.1750   2.94000E-002    0.00000E+000
   6.1770   3.67000E-002    0.00000E+000
   6.1790   3.09000E-002    0.00000E+000
   6.1830   3.15000E-002    0.00000E+000
   6.1840   3.50000E-002    0.00000E+000
   6.1880   3.26000E-002    0.00000E+000
   6.1900   2.91000E-002    0.00000E+000
   6.1930   2.93000E-002    0.00000E+000
   6.1940   2.19000E-002    0.00000E+000
   6.1970   2.42000E-002    0.00000E+000
   6.1990   3.38000E-002    0.00000E+000
   6.2020   4.73000E-002    0.00000E+000
   6.2040   3.58000E-002    0.00000E+000
   6.2070   3.52000E-002    0.00000E+000
   6.2090   3.49000E-002    0.00000E+000
   6.2110   3.92000E-002    0.00000E+000
   6.2140   3.79000E-002    0.00000E+000
   6.2170   2.13000E-002    0.00000E+000
   6.2200   2.81000E-002    0.00000E+000
   6.2220   3.03000E-002    0.00000E+000
   6.2250   3.44000E-002    0.00000E+000
   6.2260   3.25000E-002    0.00000E+000
   6.2290   2.23000E-002    0.00000E+000
   6.2300   3.86000E-002    0.00000E+000
   6.2330   3.75000E-002    0.00000E+000
   6.2370   4.22000E-002    0.00000E+000
   6.2420   4.50000E-002    0.00000E+000
   6.2430   3.16000E-002    0.00000E+000
   6.2470   3.88000E-002    0.00000E+000
   6.2480   2.97000E-002    0.00000E+000
   6.2500   3.61000E-002    0.00000E+000
   6.2520   3.99000E-002    0.00000E+000
   6.2540   3.30000E-002    0.00000E+000
   6.2570   3.12000E-002    0.00000E+000
   6.2590   3.27000E-002    0.00000E+000
   6.2640   1.51000E-002    0.00000E+000
   6.2660   3.77000E-002    0.00000E+000
   6.2680   4.42000E-002    0.00000E+000
   6.2730   4.11000E-002    0.00000E+000
   6.2740   3.37000E-002    0.00000E+000
   6.2780   3.67000E-002    0.00000E+000
   6.2810   4.24000E-002    0.00000E+000
   6.2840   2.88000E-002    0.00000E+000
   6.2860   3.20000E-002    0.00000E+000
   6.2900   3.66000E-002    0.00000E+000
   6.2910   2.78000E-002    0.00000E+000
   6.2950   4.52000E-002    0.00000E+000
   6.3000   4.24000E-002    0.00000E+000
   6.3040   5.16000E-002    0.00000E+000
   6.3070   3.19000E-002    0.00000E+000
   6.3130   3.57000E-002    0.00000E+000
   6.3150   4.27000E-002    0.00000E+000
   6.3180   3.65000E-002    0.00000E+000
   6.3210   3.90000E-002    0.00000E+000
   6.3240   3.57000E-002    0.00000E+000
   6.3290   1.56000E-002    0.00000E+000
   6.3310   9.40000E-003    0.00000E+000
   6.3330   2.60000E-002    0.00000E+000
   6.3360   2.25000E-002    0.00000E+000
   6.3400   3.91000E-002    0.00000E+000
   6.3420   4.29000E-002    0.00000E+000
   6.3460   3.03000E-002    0.00000E+000
   6.3510   4.20000E-002    0.00000E+000
   6.3540   3.77000E-002    0.00000E+000
   6.3560   4.13000E-002    0.00000E+000
   6.3590   4.73000E-002    0.00000E+000
   6.3620   3.77000E-002    0.00000E+000
   6.3660   4.06000E-002    0.00000E+000
   6.3680   3.47000E-002    0.00000E+000
   6.3720   3.05000E-002    0.00000E+000
   6.3760   4.65000E-002    0.00000E+000
   6.3790   3.34000E-002    0.00000E+000
   6.3810   4.90000E-002    0.00000E+000
   6.3830   3.84000E-002    0.00000E+000
   6.3850   4.37000E-002    0.00000E+000
   6.3860   4.15000E-002    0.00000E+000
   6.3880   3.67000E-002    0.00000E+000
   6.3910   3.33000E-002    0.00000E+000
   6.3930   4.92000E-002    0.00000E+000
   6.3970   4.14000E-002    0.00000E+000
   6.4010   3.86000E-002    0.00000E+000
   6.4030   3.89000E-002    0.00000E+000
   6.4040   4.34000E-002    0.00000E+000
   6.4110   4.23000E-002    0.00000E+000
   6.4120   4.16000E-002    0.00000E+000
   6.4140   3.58000E-002    0.00000E+000
   6.4160   4.80000E-002    0.00000E+000
   6.4200   3.59000E-002    0.00000E+000
   6.4240   5.12000E-002    0.00000E+000
   6.4270   4.94000E-002    0.00000E+000
   6.4310   4.54000E-002    0.00000E+000
   6.4350   3.70000E-002    0.00000E+000
   6.4380   4.13000E-002    0.00000E+000
   6.4400   3.91000E-002    0.00000E+000
   6.4430   4.81000E-002    0.00000E+000
   6.4440   3.77000E-002    0.00000E+000
   6.4460   4.19000E-002    0.00000E+000
   6.4480   4.62000E-002    0.00000E+000
   6.4490   5.11000E-002    0.00000E+000
   6.4530   4.59000E-002    0.00000E+000
   6.4540   5.58000E-002    0.00000E+000
   6.4580   4.77000E-002    0.00000E+000
   6.4600   4.38000E-002    0.00000E+000
   6.4620   4.11000E-002    0.00000E+000
   6.4650   5.13000E-002    0.00000E+000
   6.4680   5.34000E-002    0.00000E+000
   6.4700   4.39000E-002    0.00000E+000
   6.4720   4.92000E-002    0.00000E+000
   6.4750   3.93000E-002    0.00000E+000
   6.4770   4.59000E-002    0.00000E+000
   6.4790   4.80000E-002    0.00000E+000
   6.4810   4.63000E-002    0.00000E+000
   6.4850   4.78000E-002    0.00000E+000
   6.4870   5.16000E-002    0.00000E+000
   6.4910   4.54000E-002    0.00000E+000
   6.4930   3.97000E-002    0.00000E+000
   6.4950   4.88000E-002    0.00000E+000
   6.4970   3.98000E-002    0.00000E+000
   6.5000   4.69000E-002    0.00000E+000
   6.5040   4.54000E-002    0.00000E+000
   6.5060   4.79000E-002    0.00000E+000
   6.5100   4.89000E-002    0.00000E+000
   6.5150   5.55000E-002    0.00000E+000
   6.5170   5.28000E-002    0.00000E+000
   6.5200   3.99000E-002    0.00000E+000
   6.5220   4.52000E-002    0.00000E+000
   6.5240   4.58000E-002    0.00000E+000
   6.5280   4.60000E-002    0.00000E+000
   6.5290   3.95000E-002    0.00000E+000
   6.5310   4.97000E-002    0.00000E+000
   6.5330   5.19000E-002    0.00000E+000
   6.5380   4.81000E-002    0.00000E+000
   6.5400   4.92000E-002    0.00000E+000
   6.5420   4.86000E-002    0.00000E+000
   6.5460   4.83000E-002    0.00000E+000
   6.5480   4.50000E-002    0.00000E+000
   6.5500   4.98000E-002    0.00000E+000
   6.5520   5.65000E-002    0.00000E+000
   6.5550   4.64000E-002    0.00000E+000
   6.5570   2.47000E-002    0.00000E+000
   6.5600   5.41000E-002    0.00000E+000
   6.5640   4.37000E-002    0.00000E+000
   6.5670   5.86000E-002    0.00000E+000
   6.5690   5.15000E-002    0.00000E+000
   6.5720   5.87000E-002    0.00000E+000
   6.5740   4.86000E-002    0.00000E+000
   6.5750   6.47000E-002    0.00000E+000
   6.5770   5.47000E-002    0.00000E+000
   6.5790   5.67000E-002    0.00000E+000
   6.5810   5.11000E-002    0.00000E+000
   6.5850   6.44000E-002    0.00000E+000
   6.5870   4.70000E-002    0.00000E+000
   6.5900   5.55000E-002    0.00000E+000
   6.5920   4.12000E-002    0.00000E+000
   6.5960   4.67000E-002    0.00000E+000
   6.5990   5.37000E-002    0.00000E+000
   6.6010   5.98000E-002    0.00000E+000
   6.6050   5.54000E-002    0.00000E+000
   6.6070   5.04000E-002    0.00000E+000
   6.6110   6.25000E-002    0.00000E+000
   6.6130   6.08000E-002    0.00000E+000
   6.6150   5.72000E-002    0.00000E+000
   6.6170   4.79000E-002    0.00000E+000
   6.6200   5.34000E-002    0.00000E+000
   6.6240   5.86000E-002    0.00000E+000
   6.6270   5.18000E-002    0.00000E+000
   6.6280   4.61000E-002    0.00000E+000
   6.6300   6.12000E-002    0.00000E+000
   6.6310   6.35000E-002    0.00000E+000
   6.6360   5.79000E-002    0.00000E+000
   6.6380   6.53000E-002    0.00000E+000
   6.6390   5.67000E-002    0.00000E+000
   6.6430   6.21000E-002    0.00000E+000
   6.6460   5.58000E-002    0.00000E+000
   6.6480   7.28000E-002    0.00000E+000
   6.6510   5.71000E-002    0.00000E+000
   6.6530   6.02000E-002    0.00000E+000
   6.6570   6.68000E-002    0.00000E+000
   6.6590   6.06000E-002    0.00000E+000
   6.6640   6.70000E-002    0.00000E+000
   6.6650   7.06000E-002    0.00000E+000
   6.6690   6.04000E-002    0.00000E+000
   6.6700   5.78000E-002    0.00000E+000
   6.6720   5.66000E-002    0.00000E+000
   6.6750   6.43000E-002    0.00000E+000
   6.6780   6.07000E-002    0.00000E+000
   6.6820   6.42000E-002    0.00000E+000
   6.6850   6.02000E-002    0.00000E+000
   6.6860   6.93000E-002    0.00000E+000
   6.6890   5.38000E-002    0.00000E+000
   6.6910   6.53000E-002    0.00000E+000
   6.6930   6.57000E-002    0.00000E+000
   6.6960   6.56000E-002    0.00000E+000
   6.7000   7.63000E-002    0.00000E+000
   6.7020   6.61000E-002    0.00000E+000
   6.7040   6.25000E-002    0.00000E+000
   6.7070   6.96000E-002    0.00000E+000
   6.7080   7.08000E-002    0.00000E+000
   6.7120   6.92000E-002    0.00000E+000
   6.7150   8.39000E-002    0.00000E+000
   6.7160   8.11000E-002    0.00000E+000
   6.7190   7.40000E-002    0.00000E+000
   6.7230   7.36000E-002    0.00000E+000
   6.7260   6.30000E-002    0.00000E+000
   6.7280   6.77000E-002    0.00000E+000
   6.7310   8.16000E-002    0.00000E+000
   6.7330   8.03000E-002    0.00000E+000
   6.7360   7.31000E-002    0.00000E+000
   6.7390   7.59000E-002    0.00000E+000
   6.7430   7.22000E-002    0.00000E+000
   6.7460   8.19000E-002    0.00000E+000
   6.7480   6.39000E-002    0.00000E+000
   6.7500   6.98000E-002    0.00000E+000
   6.7530   7.57000E-002    0.00000E+000
   6.7550   8.33000E-002    0.00000E+000
   6.7590   7.28000E-002    0.00000E+000
   6.7610   7.32000E-002    0.00000E+000
   6.7640   7.70000E-002    0.00000E+000
   6.7660   8.62000E-002    0.00000E+000
   6.7690   8.14000E-002    0.00000E+000
   6.7720   7.16000E-002    0.00000E+000
   6.7750   7.07000E-002    0.00000E+000
   6.7770   8.15000E-002    0.00000E+000
   6.7800   8.81000E-002    0.00000E+000
   6.7820   8.70000E-002    0.00000E+000
   6.7870   8.10000E-002    0.00000E+000
   6.7890   6.54000E-002    0.00000E+000
   6.7910   6.85000E-002    0.00000E+000
   6.7940   7.15000E-002    0.00000E+000
   6.7960   8.55000E-002    0.00000E+000
   6.7990   1.00900E-001    0.00000E+000
   6.8020   8.73000E-002    0.00000E+000
   6.8040   8.45000E-002    0.00000E+000
   6.8070   8.07000E-002    0.00000E+000
   6.8090   9.02000E-002    0.00000E+000
   6.8130   8.46000E-002    0.00000E+000
   6.8150   8.15000E-002    0.00000E+000
   6.8170   1.09300E-001    0.00000E+000
   6.8210   9.03000E-002    0.00000E+000
   6.8230   7.74000E-002    0.00000E+000
   6.8250   8.81000E-002    0.00000E+000
   6.8270   8.61000E-002    0.00000E+000
   6.8300   9.80000E-002    0.00000E+000
   6.8340   9.03000E-002    0.00000E+000
   6.8370   9.05000E-002    0.00000E+000
   6.8390   8.60000E-002    0.00000E+000
   6.8420   8.88000E-002    0.00000E+000
   6.8430   8.93000E-002    0.00000E+000
   6.8470   7.02000E-002    0.00000E+000
   6.8500   7.28000E-002    0.00000E+000
   6.8530   9.15000E-002    0.00000E+000
   6.8540   9.10000E-002    0.00000E+000
   6.8560   1.03100E-001    0.00000E+000
   6.8590   9.56000E-002    0.00000E+000
   6.8610   8.93000E-002    0.00000E+000
   6.8660   1.01200E-001    0.00000E+000
   6.8680   8.91000E-002    0.00000E+000
   6.8710   1.01200E-001    0.00000E+000
   6.8730   9.99000E-002    0.00000E+000
   6.8750   1.08600E-001    0.00000E+000
   6.8810   1.07700E-001    0.00000E+000
   6.8820   1.03600E-001    0.00000E+000
   6.8850   1.11600E-001    0.00000E+000
   6.8890   1.08900E-001    0.00000E+000
   6.8910   1.24100E-001    0.00000E+000
   6.8940   9.47000E-002    0.00000E+000
   6.8950   1.05100E-001    0.00000E+000
   6.8980   1.11200E-001    0.00000E+000
   6.9010   1.18100E-001    0.00000E+000
   6.9040   1.25200E-001    0.00000E+000
   6.9080   1.23500E-001    0.00000E+000
   6.9090   1.17200E-001    0.00000E+000
   6.9110   1.25700E-001    0.00000E+000
   6.9160   1.23600E-001    0.00000E+000
   6.9190   1.32100E-001    0.00000E+000
   6.9220   1.15100E-001    0.00000E+000
   6.9230   1.12200E-001    0.00000E+000
   6.9270   1.19700E-001    0.00000E+000
   6.9310   1.39200E-001    0.00000E+000
   6.9320   1.26900E-001    0.00000E+000
   6.9360   1.18700E-001    0.00000E+000
   6.9370   1.42700E-001    0.00000E+000
   6.9410   1.38700E-001    0.00000E+000
   6.9430   1.40400E-001    0.00000E+000
   6.9490   1.26300E-001    0.00000E+000
   6.9510   1.49000E-001    0.00000E+000
   6.9520   1.44600E-001    0.00000E+000
   6.9570   1.32600E-001    0.00000E+000
   6.9590   1.49300E-001    0.00000E+000
   6.9620   1.40500E-001    0.00000E+000
   6.9650   1.42100E-001    0.00000E+000
   6.9660   1.51900E-001    0.00000E+000
   6.9700   1.56200E-001    0.00000E+000
   6.9750   1.50200E-001    0.00000E+000
   6.9780   1.66200E-001    0.00000E+000
   6.9810   1.51300E-001    0.00000E+000
   6.9830   1.57000E-001    0.00000E+000
   6.9840   1.47100E-001    0.00000E+000
   6.9880   1.73800E-001    0.00000E+000
   6.9920   1.71500E-001    0.00000E+000
   6.9930   1.80400E-001    0.00000E+000
   6.9970   1.74700E-001    0.00000E+000
   6.9990   1.71000E-001    0.00000E+000
   7.0030   1.83900E-001    0.00000E+000
   7.0060   1.86500E-001    0.00000E+000
   7.0090   2.07500E-001    0.00000E+000
   7.0120   1.95200E-001    0.00000E+000
   7.0140   1.98100E-001    0.00000E+000
   7.0180   2.12800E-001    0.00000E+000
   7.0200   1.96900E-001    0.00000E+000
   7.0220   2.29100E-001    0.00000E+000
   7.0250   2.30100E-001    0.00000E+000
   7.0300   2.14800E-001    0.00000E+000
   7.0320   2.19400E-001    0.00000E+000
   7.0350   2.41600E-001    0.00000E+000
   7.0370   2.58000E-001    0.00000E+000
   7.0380   2.59600E-001    0.00000E+000
   7.0430   2.61100E-001    0.00000E+000
   7.0440   2.76000E-001    0.00000E+000
   7.0470   2.75200E-001    0.00000E+000
   7.0500   2.99500E-001    0.00000E+000
   7.0520   2.94800E-001    0.00000E+000
   7.0560   3.23900E-001    0.00000E+000
   7.0600   3.64600E-001    0.00000E+000
   7.0620   3.55600E-001    0.00000E+000
   7.0650   3.80700E-001    0.00000E+000
   7.0670   3.79100E-001    0.00000E+000
   7.0690   4.12700E-001    0.00000E+000
   7.0700   4.28400E-001    0.00000E+000
   7.0760   4.84400E-001    0.00000E+000
   7.0790   4.95900E-001    0.00000E+000
   7.0810   5.32400E-001    0.00000E+000
   7.0830   5.61900E-001    0.00000E+000
   7.0870   5.95800E-001    0.00000E+000
   7.0900   6.23900E-001    0.00000E+000
   7.0920   6.58600E-001    0.00000E+000
   7.0950   7.35600E-001    0.00000E+000
   7.0990   7.91600E-001    0.00000E+000
   7.1010   8.19800E-001    0.00000E+000
   7.1050   9.23600E-001    0.00000E+000
   7.1070   9.66100E-001    0.00000E+000
   7.1100   1.10340E+000    0.00000E+000
   7.1150   1.14170E+000    0.00000E+000
   7.1170   1.31210E+000    0.00000E+000
   7.1190   1.42130E+000    0.00000E+000
   7.1220   1.51090E+000    0.00000E+000
   7.1240   1.92790E+000    0.00000E+000
   7.1280   2.22310E+000    0.00000E+000
   7.1330   2.31700E+000    0.00000E+000
   7.1350   2.24770E+000    0.00000E+000
   7.1380   2.51380E+000    0.00000E+000
   7.1400   2.58160E+000    0.00000E+000
   7.1440   2.77640E+000    0.00000E+000
   7.1460   2.55320E+000    0.00000E+000
   7.1490   2.58050E+000    0.00000E+000
   7.1520   2.71690E+000    0.00000E+000
   7.1540   2.84030E+000    0.00000E+000
   7.1580   2.21140E+000    0.00000E+000
   7.1610   2.09620E+000    0.00000E+000
   7.1630   1.70690E+000    0.00000E+000
   7.1650   1.62540E+000    0.00000E+000
   7.1690   1.43120E+000    0.00000E+000
   7.1710   1.52330E+000    0.00000E+000
   7.1740   1.26830E+000    0.00000E+000
   7.1760   8.83500E-001    0.00000E+000
   7.1800   1.27550E+000    0.00000E+000
   7.1830   8.48000E-001    0.00000E+000
   7.1860   3.46600E-001    0.00000E+000
   7.1900   1.00000E+000    0.00000E+000
   7.1930   1.00000E+000    0.00000E+000
   7.1950   1.00000E+000    0.00000E+000
   7.1990   1.00000E+000    0.00000E+000
   7.2020   1.00000E+000    0.00000E+000
   7.2030   1.00000E+000    0.00000E+000
   7.2060   1.00000E+000    0.00000E+000
   7.2120   1.00000E+000    0.00000E+000
   7.2140   1.00000E+000    0.00000E+000
   7.2180   1.00000E+000    0.00000E+000
   7.2190   1.00000E+000    0.00000E+000
   7.2230   1.00000E+000    0.00000E+000
   7.2260   1.00000E+000    0.00000E+000
   7.2280   1.00000E+000    0.00000E+000
   7.2300   1.00000E+000    0.00000E+000
   7.2340   1.00000E+000    0.00000E+000
   7.2360   1.00000E+000    0.00000E+000
   7.2390   1.00000E+000    0.00000E+000
   7.2420   1.00000E+000    0.00000E+000
   7.2460   1.00000E+000    0.00000E+000
   7.2480   1.00000E+000    0.00000E+000
   7.2510   1.00000E+000    0.00000E+000
   7.2530   1.00000E+000    0.00000E+000
   7.2570   1.00000E+000    0.00000E+000
   7.2600   1.00000E+000    0.00000E+000
   7.2620   1.00000E+000    0.00000E+000
   7.2650   1.00000E+000    0.00000E+000
   7.2670   1.00000E+000    0.00000E+000
   7.2700   1.00000E+000    0.00000E+000
   7.2740   1.00000E+000    0.00000E+000
   7.2760   1.00000E+000    0.00000E+000
   7.2800   1.00000E+000    0.00000E+000
   7.2820   1.00000E+000    0.00000E+000
   7.2860   1.00000E+000    0.00000E+000
   7.2890   1.00000E+000    0.00000E+000
   7.2920   1.00000E+000    0.00000E+000
   7.2940   1.00000E+000    0.00000E+000
   7.2970   1.00000E+000    0.00000E+000
   7.3000   1.00000E+000    0.00000E+000
