# Supplementary material for: Rationally seeded computational protein design of ɑ-helical barrels
Source: Nat Chem Biol. 2024 Jun 20;20(8):991–9. doi: 10.1038/s41589-024-01642-0 (PMC11288890; doi:10.1038/s41589-024-01642-0)
Supplement: Supplementary file 3 — PDB and .mtz files used for making figure panels b–d and j–m. [file 41589_2024_1642_MOESM3_ESM.zip › KIA_RP_RSPD_NatChemBiol_data_Figure2/scapCC6_LLIA_panels_e-h/AUC_panel_g/SV_raw/00119.RA1]

scapCC6_LLIA_master
R 1 20.0 50000 0046453 9.7680E11 281 1 
   5.8010   7.76100E-001    0.00000E+000
   5.8020   1.00040E+000    0.00000E+000
   5.8030   6.19500E-001    0.00000E+000
   5.8040   5.28700E-001    0.00000E+000
   5.8060   1.09170E+000    0.00000E+000
   5.8080   9.30600E-001    0.00000E+000
   5.8100   1.09700E+000    0.00000E+000
   5.8110   1.04160E+000    0.00000E+000
   5.8120   1.03380E+000    0.00000E+000
   5.8130   1.03200E+000    0.00000E+000
   5.8150   9.94900E-001    0.00000E+000
   5.8170   9.71000E-001    0.00000E+000
   5.8190   9.86800E-001    0.00000E+000
   5.8200   9.37300E-001    0.00000E+000
   5.8220   1.00270E+000    0.00000E+000
   5.8240   1.03450E+000    0.00000E+000
   5.8250   1.03410E+000    0.00000E+000
   5.8260   1.24720E+000    0.00000E+000
   5.8280   1.19790E+000    0.00000E+000
   5.8290   1.30670E+000    0.00000E+000
   5.8310   1.46250E+000    0.00000E+000
   5.8330   1.42090E+000    0.00000E+000
   5.8350   1.62340E+000    0.00000E+000
   5.8360   1.59020E+000    0.00000E+000
   5.8380   1.60290E+000    0.00000E+000
   5.8390   1.60050E+000    0.00000E+000
   5.8410   1.73390E+000    0.00000E+000
   5.8420   1.59880E+000    0.00000E+000
   5.8430   1.67280E+000    0.00000E+000
   5.8440   1.57010E+000    0.00000E+000
   5.8450   1.65150E+000    0.00000E+000
   5.8470   1.60360E+000    0.00000E+000
   5.8490   1.57140E+000    0.00000E+000
   5.8510   1.29770E+000    0.00000E+000
   5.8540   8.88900E-001    0.00000E+000
   5.8580   6.56700E-001    0.00000E+000
   5.8590   7.02500E-001    0.00000E+000
   5.8610   3.95300E-001    0.00000E+000
   5.8620   3.39000E-001    0.00000E+000
   5.8630   2.99300E-001    0.00000E+000
   5.8650   3.50000E-001    0.00000E+000
   5.8660   2.42800E-001    0.00000E+000
   5.8680   2.60600E-001    0.00000E+000
   5.8690   2.46500E-001    0.00000E+000
   5.8720   2.13400E-001    0.00000E+000
   5.8740   2.37600E-001    0.00000E+000
   5.8750   1.86400E-001    0.00000E+000
   5.8780   1.51900E-001    0.00000E+000
   5.8800   1.46000E-001    0.00000E+000
   5.8810   1.51100E-001    0.00000E+000
   5.8830   1.88800E-001    0.00000E+000
   5.8840   9.87000E-002    0.00000E+000
   5.8860   8.93000E-002    0.00000E+000
   5.8880   7.71000E-002    0.00000E+000
   5.8910   3.20000E-002    0.00000E+000
   5.8920   4.95000E-002    0.00000E+000
   5.8940   2.10000E-002    0.00000E+000
   5.8960   4.03000E-002    0.00000E+000
   5.8970   2.42000E-002    0.00000E+000
   5.8980   3.53000E-002    0.00000E+000
   5.8990   2.03000E-002    0.00000E+000
   5.9010   4.34000E-002    0.00000E+000
   5.9020  -0.00000E+000    0.00000E+000
   5.9030   1.71000E-002    0.00000E+000
   5.9050   1.54000E-002    0.00000E+000
   5.9080   5.10000E-003    0.00000E+000
   5.9100   1.53000E-002    0.00000E+000
   5.9130   1.36000E-002    0.00000E+000
   5.9140   2.90000E-003    0.00000E+000
   5.9160   1.40000E-002    0.00000E+000
   5.9190   6.00000E-004    0.00000E+000
   5.9220   1.39000E-002    0.00000E+000
   5.9230   8.00000E-003    0.00000E+000
   5.9260   2.75000E-002    0.00000E+000
   5.9310   1.54000E-002    0.00000E+000
   5.9330   1.25000E-002    0.00000E+000
   5.9350  -0.00000E+000    0.00000E+000
   5.9370  -9.00000E-004    0.00000E+000
   5.9390   1.61000E-002    0.00000E+000
   5.9400   5.70000E-003    0.00000E+000
   5.9420   7.10000E-003    0.00000E+000
   5.9440   5.20000E-003    0.00000E+000
   5.9470  -9.00000E-004    0.00000E+000
   5.9480   1.40000E-002    0.00000E+000
   5.9500  -2.70000E-003    0.00000E+000
   5.9510  -2.30000E-003    0.00000E+000
   5.9550   1.25000E-002    0.00000E+000
   5.9570   6.90000E-003    0.00000E+000
   5.9580   6.60000E-003    0.00000E+000
   5.9600  -1.70000E-003    0.00000E+000
   5.9610   3.00000E-003    0.00000E+000
   5.9630  -4.60000E-003    0.00000E+000
   5.9650  -3.20000E-003    0.00000E+000
   5.9660   1.20000E-003    0.00000E+000
   5.9690  -6.00000E-003    0.00000E+000
   5.9700   2.70000E-003    0.00000E+000
   5.9720   1.01000E-002    0.00000E+000
   5.9740   1.10000E-002    0.00000E+000
   5.9750   1.20000E-003    0.00000E+000
   5.9780   8.50000E-003    0.00000E+000
   5.9800   9.20000E-003    0.00000E+000
   5.9820   2.32000E-002    0.00000E+000
   5.9850   1.11000E-002    0.00000E+000
   5.9870   2.46000E-002    0.00000E+000
   5.9880   5.70000E-003    0.00000E+000
   5.9890   7.10000E-003    0.00000E+000
   5.9920   1.11500E-001    0.00000E+000
   5.9940   2.12500E-001    0.00000E+000
   5.9980  -4.19900E-001    0.00000E+000
   6.0010  -3.55400E-001    0.00000E+000
   6.0030   3.48000E-002    0.00000E+000
   6.0040  -3.92000E-002    0.00000E+000
   6.0070  -2.36000E-002    0.00000E+000
   6.0100  -4.02000E-002    0.00000E+000
   6.0140  -3.69000E-002    0.00000E+000
   6.0170  -1.39000E-002    0.00000E+000
   6.0190  -2.01000E-002    0.00000E+000
   6.0210  -5.29000E-002    0.00000E+000
   6.0230  -4.54000E-002    0.00000E+000
   6.0250  -5.45000E-002    0.00000E+000
   6.0270  -4.10000E-002    0.00000E+000
   6.0290  -4.49000E-002    0.00000E+000
   6.0310  -4.28000E-002    0.00000E+000
   6.0340  -5.16000E-002    0.00000E+000
   6.0350  -1.16800E-001    0.00000E+000
   6.0370  -2.68700E-001    0.00000E+000
   6.0400   8.00100E-001    0.00000E+000
   6.0450   2.07100E-001    0.00000E+000
   6.0470  -1.10000E-003    0.00000E+000
   6.0490   4.43000E-002    0.00000E+000
   6.0510   1.03000E-002    0.00000E+000
   6.0540   1.62000E-002    0.00000E+000
   6.0550   2.63000E-002    0.00000E+000
   6.0590   2.41000E-002    0.00000E+000
   6.0610   4.01000E-002    0.00000E+000
   6.0630   2.86000E-002    0.00000E+000
   6.0660   3.63000E-002    0.00000E+000
   6.0700   3.45000E-002    0.00000E+000
   6.0710   3.79000E-002    0.00000E+000
   6.0770   2.93000E-002    0.00000E+000
   6.0780   3.38000E-002    0.00000E+000
   6.0790   4.25000E-002    0.00000E+000
   6.0800   3.25000E-002    0.00000E+000
   6.0820   3.40000E-002    0.00000E+000
   6.0860   3.39000E-002    0.00000E+000
   6.0870   3.34000E-002    0.00000E+000
   6.0900   3.06000E-002    0.00000E+000
   6.0940   3.26000E-002    0.00000E+000
   6.0960   2.64000E-002    0.00000E+000
   6.0980   3.04000E-002    0.00000E+000
   6.1000   2.85000E-002    0.00000E+000
   6.1010   2.30000E-002    0.00000E+000
   6.1050   2.40000E-002    0.00000E+000
   6.1080   2.66000E-002    0.00000E+000
   6.1140   3.46000E-002    0.00000E+000
   6.1150   2.81000E-002    0.00000E+000
   6.1160   2.74000E-002    0.00000E+000
   6.1180   3.31000E-002    0.00000E+000
   6.1210   1.97000E-002    0.00000E+000
   6.1250   3.33000E-002    0.00000E+000
   6.1280   1.78000E-002    0.00000E+000
   6.1290   1.44000E-002    0.00000E+000
   6.1320   3.24000E-002    0.00000E+000
   6.1340   2.39000E-002    0.00000E+000
   6.1360   3.04000E-002    0.00000E+000
   6.1390   2.74000E-002    0.00000E+000
   6.1440   4.63000E-002    0.00000E+000
   6.1470   2.92000E-002    0.00000E+000
   6.1500   2.39000E-002    0.00000E+000
   6.1520   3.26000E-002    0.00000E+000
   6.1560   3.22000E-002    0.00000E+000
   6.1570   2.53000E-002    0.00000E+000
   6.1610   2.45000E-002    0.00000E+000
   6.1620   2.55000E-002    0.00000E+000
   6.1650   2.04000E-002    0.00000E+000
   6.1680   2.75000E-002    0.00000E+000
   6.1710   2.79000E-002    0.00000E+000
   6.1720   1.41000E-002    0.00000E+000
   6.1750   2.76000E-002    0.00000E+000
   6.1770   3.23000E-002    0.00000E+000
   6.1790   3.41000E-002    0.00000E+000
   6.1820   2.68000E-002    0.00000E+000
   6.1850   3.83000E-002    0.00000E+000
   6.1880   3.85000E-002    0.00000E+000
   6.1930   3.49000E-002    0.00000E+000
   6.1950   3.46000E-002    0.00000E+000
   6.1970   3.99000E-002    0.00000E+000
   6.2000   4.93000E-002    0.00000E+000
   6.2010   4.35000E-002    0.00000E+000
   6.2040   3.06000E-002    0.00000E+000
   6.2050   3.55000E-002    0.00000E+000
   6.2090   3.45000E-002    0.00000E+000
   6.2100   3.01000E-002    0.00000E+000
   6.2130   3.61000E-002    0.00000E+000
   6.2160   2.74000E-002    0.00000E+000
   6.2180   3.03000E-002    0.00000E+000
   6.2220   3.19000E-002    0.00000E+000
   6.2250   3.39000E-002    0.00000E+000
   6.2270   3.05000E-002    0.00000E+000
   6.2280   3.06000E-002    0.00000E+000
   6.2300   2.75000E-002    0.00000E+000
   6.2310   2.71000E-002    0.00000E+000
   6.2340   4.38000E-002    0.00000E+000
   6.2380   3.83000E-002    0.00000E+000
   6.2410   3.33000E-002    0.00000E+000
   6.2440   4.04000E-002    0.00000E+000
   6.2470   3.65000E-002    0.00000E+000
   6.2480   3.05000E-002    0.00000E+000
   6.2500   3.93000E-002    0.00000E+000
   6.2530   2.95000E-002    0.00000E+000
   6.2550   3.50000E-002    0.00000E+000
   6.2580   3.53000E-002    0.00000E+000
   6.2610   3.07000E-002    0.00000E+000
   6.2640   3.45000E-002    0.00000E+000
   6.2650   3.48000E-002    0.00000E+000
   6.2660   4.13000E-002    0.00000E+000
   6.2700   3.54000E-002    0.00000E+000
   6.2730   3.27000E-002    0.00000E+000
   6.2770   3.69000E-002    0.00000E+000
   6.2810   4.84000E-002    0.00000E+000
   6.2860   3.70000E-002    0.00000E+000
   6.2880   4.02000E-002    0.00000E+000
   6.2930   3.25000E-002    0.00000E+000
   6.2960   3.85000E-002    0.00000E+000
   6.2990   3.46000E-002    0.00000E+000
   6.3010   3.77000E-002    0.00000E+000
   6.3090   4.38000E-002    0.00000E+000
   6.3120   3.53000E-002    0.00000E+000
   6.3140   3.96000E-002    0.00000E+000
   6.3160   4.21000E-002    0.00000E+000
   6.3210   4.15000E-002    0.00000E+000
   6.3240   3.23000E-002    0.00000E+000
   6.3250   2.40000E-002    0.00000E+000
   6.3310   1.40000E-002    0.00000E+000
   6.3360   3.79000E-002    0.00000E+000
   6.3370   3.87000E-002    0.00000E+000
   6.3430   3.66000E-002    0.00000E+000
   6.3440   3.85000E-002    0.00000E+000
   6.3450   5.14000E-002    0.00000E+000
   6.3470   4.56000E-002    0.00000E+000
   6.3560   3.34000E-002    0.00000E+000
   6.3630   4.80000E-002    0.00000E+000
   6.3650   2.91000E-002    0.00000E+000
   6.3670   4.94000E-002    0.00000E+000
   6.3710   4.15000E-002    0.00000E+000
   6.3760   3.89000E-002    0.00000E+000
   6.3830   4.17000E-002    0.00000E+000
   6.3850   4.75000E-002    0.00000E+000
   6.3860   3.97000E-002    0.00000E+000
   6.3910   4.10000E-002    0.00000E+000
   6.3920   4.54000E-002    0.00000E+000
   6.3950   4.54000E-002    0.00000E+000
   6.3990   3.87000E-002    0.00000E+000
   6.4010   3.77000E-002    0.00000E+000
   6.4030   3.03000E-002    0.00000E+000
   6.4060   5.09000E-002    0.00000E+000
   6.4100   3.62000E-002    0.00000E+000
   6.4130   4.28000E-002    0.00000E+000
   6.4160   5.40000E-002    0.00000E+000
   6.4200   3.60000E-002    0.00000E+000
   6.4220   4.43000E-002    0.00000E+000
   6.4240   4.31000E-002    0.00000E+000
   6.4250   5.54000E-002    0.00000E+000
   6.4310   3.98000E-002    0.00000E+000
   6.4320   4.62000E-002    0.00000E+000
   6.4350   3.49000E-002    0.00000E+000
   6.4380   5.20000E-002    0.00000E+000
   6.4410   5.32000E-002    0.00000E+000
   6.4450   4.93000E-002    0.00000E+000
   6.4460   3.81000E-002    0.00000E+000
   6.4490   4.49000E-002    0.00000E+000
   6.4510   4.41000E-002    0.00000E+000
   6.4540   4.15000E-002    0.00000E+000
   6.4560   5.81000E-002    0.00000E+000
   6.4580   4.32000E-002    0.00000E+000
   6.4610   5.10000E-002    0.00000E+000
   6.4630   4.53000E-002    0.00000E+000
   6.4670   5.18000E-002    0.00000E+000
   6.4690   3.94000E-002    0.00000E+000
   6.4700   4.91000E-002    0.00000E+000
   6.4740   4.64000E-002    0.00000E+000
   6.4760   4.86000E-002    0.00000E+000
   6.4790   4.64000E-002    0.00000E+000
   6.4810   4.92000E-002    0.00000E+000
   6.4840   5.35000E-002    0.00000E+000
   6.4870   4.42000E-002    0.00000E+000
   6.4900   4.76000E-002    0.00000E+000
   6.4920   5.41000E-002    0.00000E+000
   6.4940   3.79000E-002    0.00000E+000
   6.4960   3.93000E-002    0.00000E+000
   6.4990   5.53000E-002    0.00000E+000
   6.5010   3.95000E-002    0.00000E+000
   6.5050   5.11000E-002    0.00000E+000
   6.5070   4.42000E-002    0.00000E+000
   6.5090   4.63000E-002    0.00000E+000
   6.5110   4.80000E-002    0.00000E+000
   6.5130   4.97000E-002    0.00000E+000
   6.5170   4.83000E-002    0.00000E+000
   6.5190   5.42000E-002    0.00000E+000
   6.5210   4.89000E-002    0.00000E+000
   6.5220   4.79000E-002    0.00000E+000
   6.5260   4.57000E-002    0.00000E+000
   6.5290   4.42000E-002    0.00000E+000
   6.5310   4.35000E-002    0.00000E+000
   6.5340   5.09000E-002    0.00000E+000
   6.5370   3.79000E-002    0.00000E+000
   6.5390   4.30000E-002    0.00000E+000
   6.5420   6.64000E-002    0.00000E+000
   6.5440   4.11000E-002    0.00000E+000
   6.5470   5.46000E-002    0.00000E+000
   6.5490   4.78000E-002    0.00000E+000
   6.5510   4.10000E-002    0.00000E+000
   6.5540   6.02000E-002    0.00000E+000
   6.5580   3.40000E-002    0.00000E+000
   6.5610   4.94000E-002    0.00000E+000
   6.5630   4.79000E-002    0.00000E+000
   6.5660   5.05000E-002    0.00000E+000
   6.5680   4.13000E-002    0.00000E+000
   6.5720   4.65000E-002    0.00000E+000
   6.5740   5.07000E-002    0.00000E+000
   6.5760   5.68000E-002    0.00000E+000
   6.5780   4.36000E-002    0.00000E+000
   6.5800   5.17000E-002    0.00000E+000
   6.5820   3.68000E-002    0.00000E+000
   6.5850   3.70000E-002    0.00000E+000
   6.5880   4.87000E-002    0.00000E+000
   6.5900   6.20000E-002    0.00000E+000
   6.5920   4.92000E-002    0.00000E+000
   6.5950   4.73000E-002    0.00000E+000
   6.6010   4.88000E-002    0.00000E+000
   6.6030   5.03000E-002    0.00000E+000
   6.6060   4.21000E-002    0.00000E+000
   6.6080   5.34000E-002    0.00000E+000
   6.6090   6.28000E-002    0.00000E+000
   6.6120   5.27000E-002    0.00000E+000
   6.6140   3.99000E-002    0.00000E+000
   6.6170   4.67000E-002    0.00000E+000
   6.6190   6.62000E-002    0.00000E+000
   6.6210   6.96000E-002    0.00000E+000
   6.6270   6.41000E-002    0.00000E+000
   6.6280   5.36000E-002    0.00000E+000
   6.6300   5.61000E-002    0.00000E+000
   6.6330   4.64000E-002    0.00000E+000
   6.6350   6.99000E-002    0.00000E+000
   6.6390   5.49000E-002    0.00000E+000
   6.6400   5.35000E-002    0.00000E+000
   6.6450   4.97000E-002    0.00000E+000
   6.6460   5.86000E-002    0.00000E+000
   6.6480   6.01000E-002    0.00000E+000
   6.6500   6.05000E-002    0.00000E+000
   6.6530   5.61000E-002    0.00000E+000
   6.6570   6.06000E-002    0.00000E+000
   6.6600   5.72000E-002    0.00000E+000
   6.6610   6.10000E-002    0.00000E+000
   6.6650   6.27000E-002    0.00000E+000
   6.6670   6.82000E-002    0.00000E+000
   6.6680   5.70000E-002    0.00000E+000
   6.6700   5.66000E-002    0.00000E+000
   6.6730   6.19000E-002    0.00000E+000
   6.6750   7.04000E-002    0.00000E+000
   6.6790   6.15000E-002    0.00000E+000
   6.6830   6.54000E-002    0.00000E+000
   6.6850   5.57000E-002    0.00000E+000
   6.6870   6.26000E-002    0.00000E+000
   6.6890   7.51000E-002    0.00000E+000
   6.6920   7.62000E-002    0.00000E+000
   6.6930   5.90000E-002    0.00000E+000
   6.6980   6.94000E-002    0.00000E+000
   6.7010   7.02000E-002    0.00000E+000
   6.7030   7.56000E-002    0.00000E+000
   6.7060   4.83000E-002    0.00000E+000
   6.7090   6.61000E-002    0.00000E+000
   6.7100   8.03000E-002    0.00000E+000
   6.7140   7.14000E-002    0.00000E+000
   6.7170   7.17000E-002    0.00000E+000
   6.7190   6.14000E-002    0.00000E+000
   6.7210   5.64000E-002    0.00000E+000
   6.7260   5.81000E-002    0.00000E+000
   6.7290   6.65000E-002    0.00000E+000
   6.7310   6.87000E-002    0.00000E+000
   6.7340   7.22000E-002    0.00000E+000
   6.7370   6.03000E-002    0.00000E+000
   6.7400   6.94000E-002    0.00000E+000
   6.7440   8.05000E-002    0.00000E+000
   6.7460   7.30000E-002    0.00000E+000
   6.7490   7.04000E-002    0.00000E+000
   6.7520   6.57000E-002    0.00000E+000
   6.7530   7.21000E-002    0.00000E+000
   6.7580   7.27000E-002    0.00000E+000
   6.7600   6.78000E-002    0.00000E+000
   6.7610   9.23000E-002    0.00000E+000
   6.7660   9.04000E-002    0.00000E+000
   6.7690   8.08000E-002    0.00000E+000
   6.7720   7.81000E-002    0.00000E+000
   6.7730   7.28000E-002    0.00000E+000
   6.7770   7.31000E-002    0.00000E+000
   6.7800   8.46000E-002    0.00000E+000
   6.7810   9.47000E-002    0.00000E+000
   6.7860   7.63000E-002    0.00000E+000
   6.7900   7.91000E-002    0.00000E+000
   6.7910   9.19000E-002    0.00000E+000
   6.7950   7.41000E-002    0.00000E+000
   6.7960   7.37000E-002    0.00000E+000
   6.8000   8.87000E-002    0.00000E+000
   6.8020   8.15000E-002    0.00000E+000
   6.8050   9.14000E-002    0.00000E+000
   6.8080   7.98000E-002    0.00000E+000
   6.8100   9.37000E-002    0.00000E+000
   6.8140   9.44000E-002    0.00000E+000
   6.8160   8.96000E-002    0.00000E+000
   6.8210   8.31000E-002    0.00000E+000
   6.8220   7.49000E-002    0.00000E+000
   6.8270   8.61000E-002    0.00000E+000
   6.8300   9.98000E-002    0.00000E+000
   6.8320   1.00100E-001    0.00000E+000
   6.8360   9.57000E-002    0.00000E+000
   6.8380   9.20000E-002    0.00000E+000
   6.8410   9.69000E-002    0.00000E+000
   6.8430   1.01800E-001    0.00000E+000
   6.8460   8.06000E-002    0.00000E+000
   6.8500   8.66000E-002    0.00000E+000
   6.8530   9.07000E-002    0.00000E+000
   6.8560   9.70000E-002    0.00000E+000
   6.8590   1.16200E-001    0.00000E+000
   6.8620   8.74000E-002    0.00000E+000
   6.8640   1.08200E-001    0.00000E+000
   6.8660   1.06000E-001    0.00000E+000
   6.8700   9.39000E-002    0.00000E+000
   6.8730   9.78000E-002    0.00000E+000
   6.8750   1.03900E-001    0.00000E+000
   6.8800   1.02500E-001    0.00000E+000
   6.8820   9.83000E-002    0.00000E+000
   6.8840   1.02400E-001    0.00000E+000
   6.8870   1.07700E-001    0.00000E+000
   6.8900   1.18600E-001    0.00000E+000
   6.8930   1.12400E-001    0.00000E+000
   6.8940   1.11000E-001    0.00000E+000
   6.8950   1.18800E-001    0.00000E+000
   6.8980   1.13100E-001    0.00000E+000
   6.9020   9.93000E-002    0.00000E+000
   6.9060   1.31600E-001    0.00000E+000
   6.9080   1.12400E-001    0.00000E+000
   6.9100   1.20800E-001    0.00000E+000
   6.9130   1.28500E-001    0.00000E+000
   6.9160   1.17600E-001    0.00000E+000
   6.9190   1.16800E-001    0.00000E+000
   6.9210   1.24800E-001    0.00000E+000
   6.9230   1.13100E-001    0.00000E+000
   6.9260   1.16500E-001    0.00000E+000
   6.9280   1.33100E-001    0.00000E+000
   6.9320   1.44700E-001    0.00000E+000
   6.9330   1.24300E-001    0.00000E+000
   6.9370   1.26100E-001    0.00000E+000
   6.9390   1.40600E-001    0.00000E+000
   6.9420   1.52300E-001    0.00000E+000
   6.9470   1.55800E-001    0.00000E+000
   6.9490   1.23400E-001    0.00000E+000
   6.9520   1.47600E-001    0.00000E+000
   6.9540   1.38000E-001    0.00000E+000
   6.9560   1.49600E-001    0.00000E+000
   6.9600   1.47100E-001    0.00000E+000
   6.9620   1.63000E-001    0.00000E+000
   6.9650   1.37600E-001    0.00000E+000
   6.9660   1.45700E-001    0.00000E+000
   6.9680   1.46700E-001    0.00000E+000
   6.9710   1.45600E-001    0.00000E+000
   6.9750   1.59200E-001    0.00000E+000
   6.9780   1.47800E-001    0.00000E+000
   6.9830   1.56500E-001    0.00000E+000
   6.9870   1.63100E-001    0.00000E+000
   6.9900   1.75000E-001    0.00000E+000
   6.9930   1.69800E-001    0.00000E+000
   6.9950   1.74100E-001    0.00000E+000
   6.9990   1.83900E-001    0.00000E+000
   7.0020   1.91900E-001    0.00000E+000
   7.0050   1.89800E-001    0.00000E+000
   7.0090   1.91400E-001    0.00000E+000
   7.0110   1.79100E-001    0.00000E+000
   7.0130   1.95200E-001    0.00000E+000
   7.0150   1.97800E-001    0.00000E+000
   7.0190   1.92400E-001    0.00000E+000
   7.0220   2.20900E-001    0.00000E+000
   7.0230   1.98700E-001    0.00000E+000
   7.0260   2.34100E-001    0.00000E+000
   7.0300   2.34800E-001    0.00000E+000
   7.0310   2.28100E-001    0.00000E+000
   7.0340   2.29600E-001    0.00000E+000
   7.0360   2.63600E-001    0.00000E+000
   7.0390   2.59000E-001    0.00000E+000
   7.0420   2.87100E-001    0.00000E+000
   7.0430   2.89600E-001    0.00000E+000
   7.0480   2.81300E-001    0.00000E+000
   7.0520   3.03600E-001    0.00000E+000
   7.0530   3.11000E-001    0.00000E+000
   7.0570   3.24700E-001    0.00000E+000
   7.0600   3.40300E-001    0.00000E+000
   7.0620   3.48600E-001    0.00000E+000
   7.0670   3.76800E-001    0.00000E+000
   7.0690   4.10300E-001    0.00000E+000
   7.0710   4.25500E-001    0.00000E+000
   7.0740   4.55000E-001    0.00000E+000
   7.0760   4.78900E-001    0.00000E+000
   7.0810   5.22000E-001    0.00000E+000
   7.0850   5.59100E-001    0.00000E+000
   7.0880   5.95200E-001    0.00000E+000
   7.0900   6.81300E-001    0.00000E+000
   7.0950   7.42400E-001    0.00000E+000
   7.0990   7.92600E-001    0.00000E+000
   7.1010   8.76600E-001    0.00000E+000
   7.1030   9.06900E-001    0.00000E+000
   7.1070   9.84400E-001    0.00000E+000
   7.1080   1.08660E+000    0.00000E+000
   7.1130   1.12680E+000    0.00000E+000
   7.1150   1.23310E+000    0.00000E+000
   7.1170   1.32740E+000    0.00000E+000
   7.1190   1.48480E+000    0.00000E+000
   7.1240   1.72170E+000    0.00000E+000
   7.1260   2.23970E+000    0.00000E+000
   7.1300   2.27310E+000    0.00000E+000
   7.1330   2.27940E+000    0.00000E+000
   7.1360   2.43450E+000    0.00000E+000
   7.1380   2.45710E+000    0.00000E+000
   7.1420   2.54780E+000    0.00000E+000
   7.1440   2.41560E+000    0.00000E+000
   7.1470   2.50580E+000    0.00000E+000
   7.1490   2.74240E+000    0.00000E+000
   7.1520   2.52030E+000    0.00000E+000
   7.1560   2.44830E+000    0.00000E+000
   7.1580   2.36550E+000    0.00000E+000
   7.1600   1.66240E+000    0.00000E+000
   7.1630   1.54910E+000    0.00000E+000
   7.1650   1.55140E+000    0.00000E+000
   7.1690   1.43930E+000    0.00000E+000
   7.1720   1.11330E+000    0.00000E+000
   7.1740   9.24200E-001    0.00000E+000
   7.1760   1.21850E+000    0.00000E+000
   7.1800   1.06210E+000    0.00000E+000
   7.1810   7.96500E-001    0.00000E+000
   7.1850   7.63500E-001    0.00000E+000
   7.1880   5.18100E-001    0.00000E+000
   7.1900   1.00000E+000    0.00000E+000
   7.1940   1.00000E+000    0.00000E+000
   7.1970   1.00000E+000    0.00000E+000
   7.1990   1.00000E+000    0.00000E+000
   7.2020   1.00000E+000    0.00000E+000
   7.2040   1.00000E+000    0.00000E+000
   7.2080   1.00000E+000    0.00000E+000
   7.2110   1.00000E+000    0.00000E+000
   7.2150   1.00000E+000    0.00000E+000
   7.2170   1.00000E+000    0.00000E+000
   7.2190   1.00000E+000    0.00000E+000
   7.2230   1.00000E+000    0.00000E+000
   7.2250   1.00000E+000    0.00000E+000
   7.2290   1.00000E+000    0.00000E+000
   7.2310   1.00000E+000    0.00000E+000
   7.2340   1.00000E+000    0.00000E+000
   7.2370   1.00000E+000    0.00000E+000
   7.2410   1.00000E+000    0.00000E+000
   7.2420   1.00000E+000    0.00000E+000
   7.2460   1.00000E+000    0.00000E+000
   7.2480   1.00000E+000    0.00000E+000
   7.2510   1.00000E+000    0.00000E+000
   7.2540   1.00000E+000    0.00000E+000
   7.2570   1.00000E+000    0.00000E+000
   7.2600   1.00000E+000    0.00000E+000
   7.2620   1.00000E+000    0.00000E+000
   7.2640   1.00000E+000    0.00000E+000
   7.2680   1.00000E+000    0.00000E+000
   7.2710   1.00000E+000    0.00000E+000
   7.2740   1.00000E+000    0.00000E+000
   7.2780   1.00000E+000    0.00000E+000
   7.2800   1.00000E+000    0.00000E+000
   7.2820   1.00000E+000    0.00000E+000
   7.2870   1.00000E+000    0.00000E+000
   7.2890   1.00000E+000    0.00000E+000
   7.2920   1.00000E+000    0.00000E+000
   7.2960   1.00000E+000    0.00000E+000
   7.2980   1.00000E+000    0.00000E+000
   7.3010   1.00000E+000    0.00000E+000
