# Supplementary material for: Rationally seeded computational protein design of ɑ-helical barrels
Source: Nat Chem Biol. 2024 Jun 20;20(8):991–9. doi: 10.1038/s41589-024-01642-0 (PMC11288890; doi:10.1038/s41589-024-01642-0)
Supplement: Supplementary file 3 — PDB and .mtz files used for making figure panels b–d and j–m. [file 41589_2024_1642_MOESM3_ESM.zip › KIA_RP_RSPD_NatChemBiol_data_Figure2/scapCC6_LLIA_panels_e-h/AUC_panel_g/SV_raw/00051.RA1]

scapCC6_LLIA_master
R 1 20.0 50000 0026079 4.1810E11 281 1 
   5.7990  -9.79000E-002    0.00000E+000
   5.8040  -9.42700E-001    0.00000E+000
   5.8050   5.94500E-001    0.00000E+000
   5.8060   6.06400E-001    0.00000E+000
   5.8070   7.07300E-001    0.00000E+000
   5.8080   5.53700E-001    0.00000E+000
   5.8090   1.01640E+000    0.00000E+000
   5.8100   8.89500E-001    0.00000E+000
   5.8110   8.72000E-001    0.00000E+000
   5.8130   7.33800E-001    0.00000E+000
   5.8140   9.66300E-001    0.00000E+000
   5.8160   9.32500E-001    0.00000E+000
   5.8170   8.66400E-001    0.00000E+000
   5.8190   1.13220E+000    0.00000E+000
   5.8200   1.13150E+000    0.00000E+000
   5.8220   9.59200E-001    0.00000E+000
   5.8230   9.42300E-001    0.00000E+000
   5.8250   1.17470E+000    0.00000E+000
   5.8270   1.18960E+000    0.00000E+000
   5.8280   1.21830E+000    0.00000E+000
   5.8290   1.16870E+000    0.00000E+000
   5.8320   1.47490E+000    0.00000E+000
   5.8330   1.42040E+000    0.00000E+000
   5.8360   1.60420E+000    0.00000E+000
   5.8370   1.64920E+000    0.00000E+000
   5.8380   1.64610E+000    0.00000E+000
   5.8390   1.69540E+000    0.00000E+000
   5.8420   1.47820E+000    0.00000E+000
   5.8440   1.73250E+000    0.00000E+000
   5.8460   1.52920E+000    0.00000E+000
   5.8470   1.58110E+000    0.00000E+000
   5.8480   1.50170E+000    0.00000E+000
   5.8510   1.28810E+000    0.00000E+000
   5.8540   5.87100E-001    0.00000E+000
   5.8580   5.46000E-001    0.00000E+000
   5.8590   4.88100E-001    0.00000E+000
   5.8610   6.11700E-001    0.00000E+000
   5.8640   3.11200E-001    0.00000E+000
   5.8650   4.26800E-001    0.00000E+000
   5.8680   3.57900E-001    0.00000E+000
   5.8690   2.98400E-001    0.00000E+000
   5.8720   2.88200E-001    0.00000E+000
   5.8740   2.37300E-001    0.00000E+000
   5.8760   1.81100E-001    0.00000E+000
   5.8790   1.65200E-001    0.00000E+000
   5.8800   1.44900E-001    0.00000E+000
   5.8810   1.53400E-001    0.00000E+000
   5.8830   1.41800E-001    0.00000E+000
   5.8860   5.94000E-002    0.00000E+000
   5.8870   1.15100E-001    0.00000E+000
   5.8900   1.01600E-001    0.00000E+000
   5.8920   7.60000E-002    0.00000E+000
   5.8940   1.08500E-001    0.00000E+000
   5.8950   3.10000E-002    0.00000E+000
   5.8970   2.23000E-002    0.00000E+000
   5.8990   2.65000E-002    0.00000E+000
   5.9010   2.50000E-002    0.00000E+000
   5.9040   2.73000E-002    0.00000E+000
   5.9060   1.00000E-002    0.00000E+000
   5.9080   1.49000E-002    0.00000E+000
   5.9100   5.30000E-003    0.00000E+000
   5.9120   1.05000E-002    0.00000E+000
   5.9130   1.93000E-002    0.00000E+000
   5.9150   7.70000E-003    0.00000E+000
   5.9160   1.17000E-002    0.00000E+000
   5.9190   5.20000E-003    0.00000E+000
   5.9210   6.70000E-003    0.00000E+000
   5.9230  -7.00000E-003    0.00000E+000
   5.9240   1.72000E-002    0.00000E+000
   5.9260   1.15000E-002    0.00000E+000
   5.9280   1.23000E-002    0.00000E+000
   5.9310   8.10000E-003    0.00000E+000
   5.9320   3.00000E-003    0.00000E+000
   5.9330   4.00000E-004    0.00000E+000
   5.9360  -1.00000E-004    0.00000E+000
   5.9380   1.70000E-003    0.00000E+000
   5.9400   9.60000E-003    0.00000E+000
   5.9430   3.80000E-003    0.00000E+000
   5.9440   3.60000E-003    0.00000E+000
   5.9470   1.13000E-002    0.00000E+000
   5.9490   6.00000E-003    0.00000E+000
   5.9510   9.60000E-003    0.00000E+000
   5.9520   3.00000E-004    0.00000E+000
   5.9550   1.70000E-002    0.00000E+000
   5.9570  -6.00000E-004    0.00000E+000
   5.9610  -1.10000E-002    0.00000E+000
   5.9620  -1.20000E-002    0.00000E+000
   5.9650   5.00000E-003    0.00000E+000
   5.9680   9.90000E-003    0.00000E+000
   5.9690   1.60000E-003    0.00000E+000
   5.9710   2.20000E-003    0.00000E+000
   5.9730   1.29000E-002    0.00000E+000
   5.9740   1.00000E-002    0.00000E+000
   5.9760   9.00000E-003    0.00000E+000
   5.9800   2.43000E-002    0.00000E+000
   5.9820   7.80000E-003    0.00000E+000
   5.9850   2.30100E-001    0.00000E+000
   5.9870  -1.04900E-001    0.00000E+000
   5.9890  -7.88800E-001    0.00000E+000
   5.9920  -1.94000E-002    0.00000E+000
   5.9950   5.60000E-002    0.00000E+000
   5.9980  -2.47000E-002    0.00000E+000
   6.0000  -5.47000E-002    0.00000E+000
   6.0020  -2.51000E-002    0.00000E+000
   6.0030  -4.42000E-002    0.00000E+000
   6.0040  -5.12000E-002    0.00000E+000
   6.0080  -3.81000E-002    0.00000E+000
   6.0100  -3.93000E-002    0.00000E+000
   6.0120  -2.70000E-002    0.00000E+000
   6.0140  -3.79000E-002    0.00000E+000
   6.0160  -4.51000E-002    0.00000E+000
   6.0170  -1.60000E-002    0.00000E+000
   6.0190  -4.34000E-002    0.00000E+000
   6.0210  -4.83000E-002    0.00000E+000
   6.0230  -5.37000E-002    0.00000E+000
   6.0260  -4.42000E-002    0.00000E+000
   6.0280  -4.93000E-002    0.00000E+000
   6.0290  -2.97000E-002    0.00000E+000
   6.0330  -4.75000E-002    0.00000E+000
   6.0350  -1.83000E-002    0.00000E+000
   6.0370  -2.67000E-001    0.00000E+000
   6.0410  -1.25000E-002    0.00000E+000
   6.0420   6.34200E-001    0.00000E+000
   6.0460  -9.00000E-004    0.00000E+000
   6.0500   4.72000E-002    0.00000E+000
   6.0510   2.43000E-002    0.00000E+000
   6.0540   2.78000E-002    0.00000E+000
   6.0570   4.28000E-002    0.00000E+000
   6.0620   3.16000E-002    0.00000E+000
   6.0640   4.00000E-002    0.00000E+000
   6.0680   4.45000E-002    0.00000E+000
   6.0690   3.78000E-002    0.00000E+000
   6.0720   3.97000E-002    0.00000E+000
   6.0770   3.09000E-002    0.00000E+000
   6.0790   2.73000E-002    0.00000E+000
   6.0810   3.91000E-002    0.00000E+000
   6.0820   3.54000E-002    0.00000E+000
   6.0850   3.36000E-002    0.00000E+000
   6.0870   2.76000E-002    0.00000E+000
   6.0890   4.36000E-002    0.00000E+000
   6.0920   4.40000E-002    0.00000E+000
   6.0930   5.13000E-002    0.00000E+000
   6.0980   3.80000E-002    0.00000E+000
   6.1040   4.30000E-002    0.00000E+000
   6.1050   4.19000E-002    0.00000E+000
   6.1080   4.39000E-002    0.00000E+000
   6.1100   4.08000E-002    0.00000E+000
   6.1130   4.89000E-002    0.00000E+000
   6.1180   2.70000E-002    0.00000E+000
   6.1190   3.86000E-002    0.00000E+000
   6.1210   2.70000E-002    0.00000E+000
   6.1270   3.00000E-002    0.00000E+000
   6.1280   4.44000E-002    0.00000E+000
   6.1340   4.09000E-002    0.00000E+000
   6.1350   4.48000E-002    0.00000E+000
   6.1380   4.87000E-002    0.00000E+000
   6.1410   4.89000E-002    0.00000E+000
   6.1440   5.04000E-002    0.00000E+000
   6.1460   4.77000E-002    0.00000E+000
   6.1490   4.86000E-002    0.00000E+000
   6.1520   4.29000E-002    0.00000E+000
   6.1550   4.91000E-002    0.00000E+000
   6.1580   4.76000E-002    0.00000E+000
   6.1610   2.70000E-002    0.00000E+000
   6.1620   3.61000E-002    0.00000E+000
   6.1640   2.43000E-002    0.00000E+000
   6.1680   4.41000E-002    0.00000E+000
   6.1690   3.66000E-002    0.00000E+000
   6.1710   4.29000E-002    0.00000E+000
   6.1750   3.92000E-002    0.00000E+000
   6.1780   3.91000E-002    0.00000E+000
   6.1820   4.54000E-002    0.00000E+000
   6.1860   5.66000E-002    0.00000E+000
   6.1870   5.53000E-002    0.00000E+000
   6.1890   5.33000E-002    0.00000E+000
   6.1910   4.51000E-002    0.00000E+000
   6.1930   4.87000E-002    0.00000E+000
   6.1970   4.22000E-002    0.00000E+000
   6.1980   5.54000E-002    0.00000E+000
   6.1990   6.51000E-002    0.00000E+000
   6.2020   4.91000E-002    0.00000E+000
   6.2030   4.72000E-002    0.00000E+000
   6.2060   5.59000E-002    0.00000E+000
   6.2070   4.96000E-002    0.00000E+000
   6.2100   5.91000E-002    0.00000E+000
   6.2140   4.67000E-002    0.00000E+000
   6.2160   5.32000E-002    0.00000E+000
   6.2210   4.82000E-002    0.00000E+000
   6.2230   4.97000E-002    0.00000E+000
   6.2270   5.11000E-002    0.00000E+000
   6.2290   4.60000E-002    0.00000E+000
   6.2310   6.10000E-002    0.00000E+000
   6.2340   6.74000E-002    0.00000E+000
   6.2370   4.97000E-002    0.00000E+000
   6.2410   5.63000E-002    0.00000E+000
   6.2430   6.61000E-002    0.00000E+000
   6.2460   5.47000E-002    0.00000E+000
   6.2470   4.84000E-002    0.00000E+000
   6.2510   6.86000E-002    0.00000E+000
   6.2530   6.07000E-002    0.00000E+000
   6.2560   5.14000E-002    0.00000E+000
   6.2570   5.94000E-002    0.00000E+000
   6.2610   4.95000E-002    0.00000E+000
   6.2630   6.55000E-002    0.00000E+000
   6.2660   5.07000E-002    0.00000E+000
   6.2700   7.08000E-002    0.00000E+000
   6.2750   5.66000E-002    0.00000E+000
   6.2770   5.82000E-002    0.00000E+000
   6.2790   6.78000E-002    0.00000E+000
   6.2810   6.63000E-002    0.00000E+000
   6.2830   6.02000E-002    0.00000E+000
   6.2880   7.13000E-002    0.00000E+000
   6.2930   5.74000E-002    0.00000E+000
   6.2950   7.31000E-002    0.00000E+000
   6.2970   6.73000E-002    0.00000E+000
   6.3030   7.14000E-002    0.00000E+000
   6.3040   7.27000E-002    0.00000E+000
   6.3060   7.24000E-002    0.00000E+000
   6.3130   7.73000E-002    0.00000E+000
   6.3150   8.64000E-002    0.00000E+000
   6.3160   6.74000E-002    0.00000E+000
   6.3200   7.77000E-002    0.00000E+000
   6.3270   6.28000E-002    0.00000E+000
   6.3280   6.27000E-002    0.00000E+000
   6.3310   7.54000E-002    0.00000E+000
   6.3330   6.99000E-002    0.00000E+000
   6.3370   7.95000E-002    0.00000E+000
   6.3380   7.82000E-002    0.00000E+000
   6.3430   8.46000E-002    0.00000E+000
   6.3470   8.63000E-002    0.00000E+000
   6.3540   9.25000E-002    0.00000E+000
   6.3570   9.47000E-002    0.00000E+000
   6.3600   8.41000E-002    0.00000E+000
   6.3630   1.03300E-001    0.00000E+000
   6.3670   1.09700E-001    0.00000E+000
   6.3720   1.02600E-001    0.00000E+000
   6.3740   9.58000E-002    0.00000E+000
   6.3770   9.96000E-002    0.00000E+000
   6.3820   9.88000E-002    0.00000E+000
   6.3830   1.04800E-001    0.00000E+000
   6.3860   1.11200E-001    0.00000E+000
   6.3870   1.17900E-001    0.00000E+000
   6.3880   1.01300E-001    0.00000E+000
   6.3910   1.12500E-001    0.00000E+000
   6.3950   1.09200E-001    0.00000E+000
   6.3990   1.09300E-001    0.00000E+000
   6.4020   1.12100E-001    0.00000E+000
   6.4040   1.07900E-001    0.00000E+000
   6.4060   1.27600E-001    0.00000E+000
   6.4080   1.25800E-001    0.00000E+000
   6.4120   1.22100E-001    0.00000E+000
   6.4140   1.33100E-001    0.00000E+000
   6.4170   1.27500E-001    0.00000E+000
   6.4190   1.24900E-001    0.00000E+000
   6.4220   1.35800E-001    0.00000E+000
   6.4240   1.30300E-001    0.00000E+000
   6.4280   1.40100E-001    0.00000E+000
   6.4300   1.35400E-001    0.00000E+000
   6.4320   1.35900E-001    0.00000E+000
   6.4350   1.35700E-001    0.00000E+000
   6.4360   1.42800E-001    0.00000E+000
   6.4410   1.37400E-001    0.00000E+000
   6.4440   1.47300E-001    0.00000E+000
   6.4450   1.46100E-001    0.00000E+000
   6.4470   1.49700E-001    0.00000E+000
   6.4510   1.46700E-001    0.00000E+000
   6.4530   1.62300E-001    0.00000E+000
   6.4550   1.59200E-001    0.00000E+000
   6.4580   1.62900E-001    0.00000E+000
   6.4600   1.53600E-001    0.00000E+000
   6.4630   1.76300E-001    0.00000E+000
   6.4670   1.79200E-001    0.00000E+000
   6.4690   1.73700E-001    0.00000E+000
   6.4720   1.59900E-001    0.00000E+000
   6.4740   1.70700E-001    0.00000E+000
   6.4760   1.82400E-001    0.00000E+000
   6.4800   1.79600E-001    0.00000E+000
   6.4810   1.76300E-001    0.00000E+000
   6.4830   1.76400E-001    0.00000E+000
   6.4870   1.84700E-001    0.00000E+000
   6.4890   1.90800E-001    0.00000E+000
   6.4920   1.96800E-001    0.00000E+000
   6.4940   1.91500E-001    0.00000E+000
   6.4950   1.96500E-001    0.00000E+000
   6.4990   1.97600E-001    0.00000E+000
   6.5030   1.96100E-001    0.00000E+000
   6.5070   2.08600E-001    0.00000E+000
   6.5100   2.13000E-001    0.00000E+000
   6.5120   2.04400E-001    0.00000E+000
   6.5140   2.10700E-001    0.00000E+000
   6.5170   2.08400E-001    0.00000E+000
   6.5190   2.10000E-001    0.00000E+000
   6.5210   2.19000E-001    0.00000E+000
   6.5260   2.34200E-001    0.00000E+000
   6.5280   2.19600E-001    0.00000E+000
   6.5310   2.27400E-001    0.00000E+000
   6.5320   2.28500E-001    0.00000E+000
   6.5350   2.28900E-001    0.00000E+000
   6.5380   2.25300E-001    0.00000E+000
   6.5420   2.43000E-001    0.00000E+000
   6.5440   2.28800E-001    0.00000E+000
   6.5490   2.58300E-001    0.00000E+000
   6.5510   2.40100E-001    0.00000E+000
   6.5530   2.47100E-001    0.00000E+000
   6.5550   2.49900E-001    0.00000E+000
   6.5580   2.32700E-001    0.00000E+000
   6.5620   2.57200E-001    0.00000E+000
   6.5640   2.61700E-001    0.00000E+000
   6.5670   2.56800E-001    0.00000E+000
   6.5680   2.59800E-001    0.00000E+000
   6.5720   2.52800E-001    0.00000E+000
   6.5740   2.77600E-001    0.00000E+000
   6.5760   2.77400E-001    0.00000E+000
   6.5790   2.65700E-001    0.00000E+000
   6.5810   2.71500E-001    0.00000E+000
   6.5830   2.62600E-001    0.00000E+000
   6.5850   2.79500E-001    0.00000E+000
   6.5890   2.82200E-001    0.00000E+000
   6.5910   2.88200E-001    0.00000E+000
   6.5940   2.69500E-001    0.00000E+000
   6.5980   2.97600E-001    0.00000E+000
   6.5990   2.82900E-001    0.00000E+000
   6.6010   2.85100E-001    0.00000E+000
   6.6050   2.87900E-001    0.00000E+000
   6.6080   2.83200E-001    0.00000E+000
   6.6090   3.08700E-001    0.00000E+000
   6.6120   3.06900E-001    0.00000E+000
   6.6140   3.02000E-001    0.00000E+000
   6.6170   3.10600E-001    0.00000E+000
   6.6190   3.18400E-001    0.00000E+000
   6.6230   3.20700E-001    0.00000E+000
   6.6270   3.27800E-001    0.00000E+000
   6.6290   3.21600E-001    0.00000E+000
   6.6300   3.23900E-001    0.00000E+000
   6.6330   3.15600E-001    0.00000E+000
   6.6370   3.37900E-001    0.00000E+000
   6.6390   3.20400E-001    0.00000E+000
   6.6410   3.38100E-001    0.00000E+000
   6.6440   3.40500E-001    0.00000E+000
   6.6480   3.47000E-001    0.00000E+000
   6.6520   3.41700E-001    0.00000E+000
   6.6550   3.56500E-001    0.00000E+000
   6.6570   3.51100E-001    0.00000E+000
   6.6590   3.52200E-001    0.00000E+000
   6.6620   3.61700E-001    0.00000E+000
   6.6660   3.66400E-001    0.00000E+000
   6.6670   3.62300E-001    0.00000E+000
   6.6700   3.43400E-001    0.00000E+000
   6.6740   3.74100E-001    0.00000E+000
   6.6770   3.68600E-001    0.00000E+000
   6.6800   3.77800E-001    0.00000E+000
   6.6840   3.83600E-001    0.00000E+000
   6.6870   3.66900E-001    0.00000E+000
   6.6900   3.71700E-001    0.00000E+000
   6.6920   3.77700E-001    0.00000E+000
   6.6950   3.88400E-001    0.00000E+000
   6.6980   3.94500E-001    0.00000E+000
   6.7010   3.97400E-001    0.00000E+000
   6.7030   3.94300E-001    0.00000E+000
   6.7050   3.99100E-001    0.00000E+000
   6.7090   4.00400E-001    0.00000E+000
   6.7100   4.01100E-001    0.00000E+000
   6.7140   4.21300E-001    0.00000E+000
   6.7160   4.26700E-001    0.00000E+000
   6.7180   4.10800E-001    0.00000E+000
   6.7210   4.18400E-001    0.00000E+000
   6.7230   4.02800E-001    0.00000E+000
   6.7270   4.13300E-001    0.00000E+000
   6.7290   4.21600E-001    0.00000E+000
   6.7300   4.22900E-001    0.00000E+000
   6.7320   4.20400E-001    0.00000E+000
   6.7350   4.24900E-001    0.00000E+000
   6.7390   4.22200E-001    0.00000E+000
   6.7410   4.30900E-001    0.00000E+000
   6.7450   4.39900E-001    0.00000E+000
   6.7480   4.19300E-001    0.00000E+000
   6.7500   4.20200E-001    0.00000E+000
   6.7530   4.31500E-001    0.00000E+000
   6.7560   4.38400E-001    0.00000E+000
   6.7600   4.47400E-001    0.00000E+000
   6.7610   4.40700E-001    0.00000E+000
   6.7640   4.40500E-001    0.00000E+000
   6.7670   4.54700E-001    0.00000E+000
   6.7690   4.47700E-001    0.00000E+000
   6.7710   4.53100E-001    0.00000E+000
   6.7760   4.58600E-001    0.00000E+000
   6.7780   4.56900E-001    0.00000E+000
   6.7810   4.54000E-001    0.00000E+000
   6.7830   4.70400E-001    0.00000E+000
   6.7860   4.63300E-001    0.00000E+000
   6.7890   4.70700E-001    0.00000E+000
   6.7920   4.64600E-001    0.00000E+000
   6.7950   4.66000E-001    0.00000E+000
   6.7980   4.59000E-001    0.00000E+000
   6.8000   4.74300E-001    0.00000E+000
   6.8040   4.71200E-001    0.00000E+000
   6.8060   4.63800E-001    0.00000E+000
   6.8070   4.76400E-001    0.00000E+000
   6.8100   4.71700E-001    0.00000E+000
   6.8140   4.81000E-001    0.00000E+000
   6.8160   4.73500E-001    0.00000E+000
   6.8180   4.85900E-001    0.00000E+000
   6.8210   4.80200E-001    0.00000E+000
   6.8230   4.74000E-001    0.00000E+000
   6.8270   4.86600E-001    0.00000E+000
   6.8290   4.74700E-001    0.00000E+000
   6.8320   5.04300E-001    0.00000E+000
   6.8340   5.08100E-001    0.00000E+000
   6.8370   4.82100E-001    0.00000E+000
   6.8390   4.85900E-001    0.00000E+000
   6.8430   4.84600E-001    0.00000E+000
   6.8450   4.77700E-001    0.00000E+000
   6.8460   4.74100E-001    0.00000E+000
   6.8520   5.05200E-001    0.00000E+000
   6.8540   4.96100E-001    0.00000E+000
   6.8550   5.16100E-001    0.00000E+000
   6.8590   5.07300E-001    0.00000E+000
   6.8610   5.05900E-001    0.00000E+000
   6.8640   5.04400E-001    0.00000E+000
   6.8660   5.02500E-001    0.00000E+000
   6.8680   5.00700E-001    0.00000E+000
   6.8720   4.81900E-001    0.00000E+000
   6.8740   5.15800E-001    0.00000E+000
   6.8790   5.18900E-001    0.00000E+000
   6.8810   4.98800E-001    0.00000E+000
   6.8850   5.14100E-001    0.00000E+000
   6.8890   5.21300E-001    0.00000E+000
   6.8910   5.14900E-001    0.00000E+000
   6.8940   5.08800E-001    0.00000E+000
   6.8970   5.27900E-001    0.00000E+000
   6.9000   5.11700E-001    0.00000E+000
   6.9040   5.25300E-001    0.00000E+000
   6.9080   5.20600E-001    0.00000E+000
   6.9100   5.41400E-001    0.00000E+000
   6.9150   5.21000E-001    0.00000E+000
   6.9160   5.18100E-001    0.00000E+000
   6.9180   5.32700E-001    0.00000E+000
   6.9210   5.26900E-001    0.00000E+000
   6.9230   5.19000E-001    0.00000E+000
   6.9270   5.14000E-001    0.00000E+000
   6.9300   5.25600E-001    0.00000E+000
   6.9310   5.46000E-001    0.00000E+000
   6.9360   5.34500E-001    0.00000E+000
   6.9380   5.23600E-001    0.00000E+000
   6.9410   5.53400E-001    0.00000E+000
   6.9430   5.35900E-001    0.00000E+000
   6.9490   5.33800E-001    0.00000E+000
   6.9540   5.41900E-001    0.00000E+000
   6.9550   5.43200E-001    0.00000E+000
   6.9590   5.43100E-001    0.00000E+000
   6.9610   5.21900E-001    0.00000E+000
   6.9630   5.23400E-001    0.00000E+000
   6.9660   5.37900E-001    0.00000E+000
   6.9700   5.49700E-001    0.00000E+000
   6.9720   5.35600E-001    0.00000E+000
   6.9760   5.56300E-001    0.00000E+000
   6.9780   5.57000E-001    0.00000E+000
   6.9820   5.46200E-001    0.00000E+000
   6.9840   5.48100E-001    0.00000E+000
   6.9870   5.57800E-001    0.00000E+000
   6.9900   5.60800E-001    0.00000E+000
   6.9930   5.36400E-001    0.00000E+000
   6.9960   5.50000E-001    0.00000E+000
   6.9990   5.44800E-001    0.00000E+000
   7.0020   5.68900E-001    0.00000E+000
   7.0040   5.61000E-001    0.00000E+000
   7.0070   5.69900E-001    0.00000E+000
   7.0110   5.58800E-001    0.00000E+000
   7.0130   5.60000E-001    0.00000E+000
   7.0160   5.75500E-001    0.00000E+000
   7.0180   5.86500E-001    0.00000E+000
   7.0200   5.49600E-001    0.00000E+000
   7.0240   5.97500E-001    0.00000E+000
   7.0260   5.75500E-001    0.00000E+000
   7.0300   5.76400E-001    0.00000E+000
   7.0330   5.91800E-001    0.00000E+000
   7.0360   5.97600E-001    0.00000E+000
   7.0390   5.91900E-001    0.00000E+000
   7.0410   5.95400E-001    0.00000E+000
   7.0430   6.05900E-001    0.00000E+000
   7.0470   6.06300E-001    0.00000E+000
   7.0490   5.99000E-001    0.00000E+000
   7.0510   5.99700E-001    0.00000E+000
   7.0530   6.33700E-001    0.00000E+000
   7.0560   6.31600E-001    0.00000E+000
   7.0600   6.31600E-001    0.00000E+000
   7.0630   6.53500E-001    0.00000E+000
   7.0670   6.56900E-001    0.00000E+000
   7.0690   6.66100E-001    0.00000E+000
   7.0700   6.70800E-001    0.00000E+000
   7.0730   7.06300E-001    0.00000E+000
   7.0760   7.08200E-001    0.00000E+000
   7.0800   7.42600E-001    0.00000E+000
   7.0810   7.90600E-001    0.00000E+000
   7.0840   8.00900E-001    0.00000E+000
   7.0880   7.91500E-001    0.00000E+000
   7.0930   8.82400E-001    0.00000E+000
   7.0950   8.75000E-001    0.00000E+000
   7.0990   9.19200E-001    0.00000E+000
   7.1010   9.54300E-001    0.00000E+000
   7.1040   1.01350E+000    0.00000E+000
   7.1080   1.06840E+000    0.00000E+000
   7.1100   1.10090E+000    0.00000E+000
   7.1130   1.16120E+000    0.00000E+000
   7.1170   1.25240E+000    0.00000E+000
   7.1190   1.31890E+000    0.00000E+000
   7.1220   1.43660E+000    0.00000E+000
   7.1260   1.49710E+000    0.00000E+000
   7.1280   1.59100E+000    0.00000E+000
   7.1310   1.72710E+000    0.00000E+000
   7.1330   2.17400E+000    0.00000E+000
   7.1370   2.36570E+000    0.00000E+000
   7.1400   2.72900E+000    0.00000E+000
   7.1440   2.62860E+000    0.00000E+000
   7.1460   2.85810E+000    0.00000E+000
   7.1490   2.78310E+000    0.00000E+000
   7.1520   2.77390E+000    0.00000E+000
   7.1550   2.55520E+000    0.00000E+000
   7.1580   2.17760E+000    0.00000E+000
   7.1610   2.48890E+000    0.00000E+000
   7.1630   1.60210E+000    0.00000E+000
   7.1670   1.61970E+000    0.00000E+000
   7.1690   1.59830E+000    0.00000E+000
   7.1720   1.02580E+000    0.00000E+000
   7.1740   1.08910E+000    0.00000E+000
   7.1770   8.18800E-001    0.00000E+000
   7.1800   7.67300E-001    0.00000E+000
   7.1830   1.00000E+000    0.00000E+000
   7.1860   1.00000E+000    0.00000E+000
   7.1880   1.00000E+000    0.00000E+000
   7.1920   1.00000E+000    0.00000E+000
   7.1940   1.00000E+000    0.00000E+000
   7.1960   1.00000E+000    0.00000E+000
   7.1990   1.00000E+000    0.00000E+000
   7.2010   1.00000E+000    0.00000E+000
   7.2050   1.00000E+000    0.00000E+000
   7.2080   1.00000E+000    0.00000E+000
   7.2110   1.00000E+000    0.00000E+000
   7.2140   1.00000E+000    0.00000E+000
   7.2160   1.00000E+000    0.00000E+000
   7.2200   1.00000E+000    0.00000E+000
   7.2230   1.00000E+000    0.00000E+000
   7.2260   1.00000E+000    0.00000E+000
   7.2290   1.00000E+000    0.00000E+000
   7.2310   1.00000E+000    0.00000E+000
   7.2330   1.00000E+000    0.00000E+000
   7.2370   1.00000E+000    0.00000E+000
   7.2390   1.00000E+000    0.00000E+000
   7.2430   1.00000E+000    0.00000E+000
   7.2450   1.00000E+000    0.00000E+000
   7.2460   1.00000E+000    0.00000E+000
   7.2510   1.00000E+000    0.00000E+000
   7.2530   1.00000E+000    0.00000E+000
   7.2550   1.00000E+000    0.00000E+000
   7.2570   1.00000E+000    0.00000E+000
   7.2620   1.00000E+000    0.00000E+000
   7.2640   1.00000E+000    0.00000E+000
   7.2670   1.00000E+000    0.00000E+000
   7.2690   1.00000E+000    0.00000E+000
   7.2740   1.00000E+000    0.00000E+000
   7.2760   1.00000E+000    0.00000E+000
   7.2780   1.00000E+000    0.00000E+000
   7.2810   1.00000E+000    0.00000E+000
   7.2830   1.00000E+000    0.00000E+000
   7.2870   1.00000E+000    0.00000E+000
   7.2900   1.00000E+000    0.00000E+000
   7.2940   1.00000E+000    0.00000E+000
   7.2970   1.00000E+000    0.00000E+000
   7.3000   1.00000E+000    0.00000E+000
