# Supplementary material for: Rationally seeded computational protein design of ɑ-helical barrels
Source: Nat Chem Biol. 2024 Jun 20;20(8):991–9. doi: 10.1038/s41589-024-01642-0 (PMC11288890; doi:10.1038/s41589-024-01642-0)
Supplement: Supplementary file 3 — PDB and .mtz files used for making figure panels b–d and j–m. [file 41589_2024_1642_MOESM3_ESM.zip › KIA_RP_RSPD_NatChemBiol_data_Figure2/scapCC6_LLIA_panels_e-h/AUC_panel_g/SV_raw/00045.RA1]

scapCC6_LLIA_master
R 1 20.0 50000 0024285 3.6890E11 281 1 
   5.8000   8.16100E-001    0.00000E+000
   5.8060   6.93800E-001    0.00000E+000
   5.8070   9.31600E-001    0.00000E+000
   5.8080   1.03050E+000    0.00000E+000
   5.8090   1.10350E+000    0.00000E+000
   5.8110   9.69800E-001    0.00000E+000
   5.8120   1.34810E+000    0.00000E+000
   5.8130   8.14600E-001    0.00000E+000
   5.8150   1.14260E+000    0.00000E+000
   5.8160   9.43100E-001    0.00000E+000
   5.8180   1.08270E+000    0.00000E+000
   5.8190   8.50100E-001    0.00000E+000
   5.8230   9.97200E-001    0.00000E+000
   5.8260   9.77500E-001    0.00000E+000
   5.8280   9.93800E-001    0.00000E+000
   5.8300   1.30120E+000    0.00000E+000
   5.8330   1.42170E+000    0.00000E+000
   5.8350   1.63300E+000    0.00000E+000
   5.8370   1.61400E+000    0.00000E+000
   5.8380   1.63390E+000    0.00000E+000
   5.8400   1.68340E+000    0.00000E+000
   5.8440   1.62370E+000    0.00000E+000
   5.8460   1.55160E+000    0.00000E+000
   5.8470   1.56090E+000    0.00000E+000
   5.8490   1.55280E+000    0.00000E+000
   5.8500   1.48580E+000    0.00000E+000
   5.8510   1.32230E+000    0.00000E+000
   5.8540   1.19330E+000    0.00000E+000
   5.8570   9.22100E-001    0.00000E+000
   5.8580   5.86300E-001    0.00000E+000
   5.8610   4.10900E-001    0.00000E+000
   5.8620   4.76100E-001    0.00000E+000
   5.8630   4.59700E-001    0.00000E+000
   5.8670   3.54000E-001    0.00000E+000
   5.8690   3.11300E-001    0.00000E+000
   5.8710   2.49000E-001    0.00000E+000
   5.8740   3.34200E-001    0.00000E+000
   5.8760   1.85000E-001    0.00000E+000
   5.8790   1.68200E-001    0.00000E+000
   5.8800   1.71300E-001    0.00000E+000
   5.8810   1.57400E-001    0.00000E+000
   5.8850   1.45800E-001    0.00000E+000
   5.8870   1.38200E-001    0.00000E+000
   5.8900   9.28000E-002    0.00000E+000
   5.8920   6.99000E-002    0.00000E+000
   5.8940   8.50000E-002    0.00000E+000
   5.8970   4.71000E-002    0.00000E+000
   5.8980   5.66000E-002    0.00000E+000
   5.8990   4.52000E-002    0.00000E+000
   5.9010   3.68000E-002    0.00000E+000
   5.9020   1.84000E-002    0.00000E+000
   5.9040   3.10000E-002    0.00000E+000
   5.9070   2.34000E-002    0.00000E+000
   5.9100   2.95000E-002    0.00000E+000
   5.9120   1.94000E-002    0.00000E+000
   5.9130   2.51000E-002    0.00000E+000
   5.9140   1.54000E-002    0.00000E+000
   5.9160   5.05000E-002    0.00000E+000
   5.9180   2.02000E-002    0.00000E+000
   5.9210   3.30000E-003    0.00000E+000
   5.9220   2.32000E-002    0.00000E+000
   5.9230  -3.50000E-003    0.00000E+000
   5.9240   1.41000E-002    0.00000E+000
   5.9280   1.46000E-002    0.00000E+000
   5.9290   2.16000E-002    0.00000E+000
   5.9320  -1.20000E-003    0.00000E+000
   5.9350   1.80000E-003    0.00000E+000
   5.9370   1.36000E-002    0.00000E+000
   5.9390  -2.00000E-003    0.00000E+000
   5.9420   9.30000E-003    0.00000E+000
   5.9440  -9.00000E-004    0.00000E+000
   5.9460   1.03000E-002    0.00000E+000
   5.9480   1.19000E-002    0.00000E+000
   5.9490   2.10000E-003    0.00000E+000
   5.9510   2.01000E-002    0.00000E+000
   5.9540   4.80000E-003    0.00000E+000
   5.9550   6.60000E-003    0.00000E+000
   5.9570   1.70000E-003    0.00000E+000
   5.9600   1.20000E-002    0.00000E+000
   5.9610   7.00000E-004    0.00000E+000
   5.9630  -1.09000E-002    0.00000E+000
   5.9650   1.00000E-003    0.00000E+000
   5.9690   1.15000E-002    0.00000E+000
   5.9710  -3.00000E-003    0.00000E+000
   5.9750   1.13000E-002    0.00000E+000
   5.9760   1.98000E-002    0.00000E+000
   5.9780   3.14000E-002    0.00000E+000
   5.9800   2.46000E-002    0.00000E+000
   5.9820  -1.00000E-002    0.00000E+000
   5.9830   1.67200E-001    0.00000E+000
   5.9860   2.10000E-002    0.00000E+000
   5.9870  -6.34600E-001    0.00000E+000
   5.9890  -5.07600E-001    0.00000E+000
   5.9930   4.84000E-002    0.00000E+000
   5.9960  -4.71000E-002    0.00000E+000
   5.9980  -3.74000E-002    0.00000E+000
   6.0000  -4.55000E-002    0.00000E+000
   6.0010  -3.25000E-002    0.00000E+000
   6.0030  -5.01000E-002    0.00000E+000
   6.0050  -2.42000E-002    0.00000E+000
   6.0080  -2.91000E-002    0.00000E+000
   6.0110  -3.52000E-002    0.00000E+000
   6.0120  -3.02000E-002    0.00000E+000
   6.0140  -4.91000E-002    0.00000E+000
   6.0160  -3.01000E-002    0.00000E+000
   6.0190  -2.75000E-002    0.00000E+000
   6.0200  -5.12000E-002    0.00000E+000
   6.0230  -5.85000E-002    0.00000E+000
   6.0260  -4.25000E-002    0.00000E+000
   6.0280  -3.66000E-002    0.00000E+000
   6.0300  -3.72000E-002    0.00000E+000
   6.0320  -3.74000E-002    0.00000E+000
   6.0350  -2.43000E-002    0.00000E+000
   6.0370  -3.75000E-002    0.00000E+000
   6.0380  -7.70000E-002    0.00000E+000
   6.0400   2.84500E-001    0.00000E+000
   6.0470  -5.11000E-002    0.00000E+000
   6.0500   6.27000E-002    0.00000E+000
   6.0520   2.54000E-002    0.00000E+000
   6.0530   3.22000E-002    0.00000E+000
   6.0570   3.44000E-002    0.00000E+000
   6.0590   3.29000E-002    0.00000E+000
   6.0620   3.50000E-002    0.00000E+000
   6.0640   4.64000E-002    0.00000E+000
   6.0660   4.19000E-002    0.00000E+000
   6.0680   4.83000E-002    0.00000E+000
   6.0710   3.70000E-002    0.00000E+000
   6.0730   3.77000E-002    0.00000E+000
   6.0760   3.52000E-002    0.00000E+000
   6.0780   3.59000E-002    0.00000E+000
   6.0790   4.08000E-002    0.00000E+000
   6.0810   5.67000E-002    0.00000E+000
   6.0840   3.63000E-002    0.00000E+000
   6.0880   5.62000E-002    0.00000E+000
   6.0900   4.76000E-002    0.00000E+000
   6.0940   4.06000E-002    0.00000E+000
   6.0950   4.21000E-002    0.00000E+000
   6.1000   4.15000E-002    0.00000E+000
   6.1030   2.44000E-002    0.00000E+000
   6.1050   2.61000E-002    0.00000E+000
   6.1060   4.27000E-002    0.00000E+000
   6.1090   3.62000E-002    0.00000E+000
   6.1120   4.89000E-002    0.00000E+000
   6.1180   4.11000E-002    0.00000E+000
   6.1190   4.06000E-002    0.00000E+000
   6.1220   2.09000E-002    0.00000E+000
   6.1250   4.38000E-002    0.00000E+000
   6.1280   4.58000E-002    0.00000E+000
   6.1290   4.45000E-002    0.00000E+000
   6.1320   3.54000E-002    0.00000E+000
   6.1380   2.80000E-002    0.00000E+000
   6.1390   4.34000E-002    0.00000E+000
   6.1410   4.79000E-002    0.00000E+000
   6.1460   4.91000E-002    0.00000E+000
   6.1480   3.63000E-002    0.00000E+000
   6.1520   4.07000E-002    0.00000E+000
   6.1550   4.87000E-002    0.00000E+000
   6.1580   4.88000E-002    0.00000E+000
   6.1590   4.65000E-002    0.00000E+000
   6.1610   4.05000E-002    0.00000E+000
   6.1620   3.00000E-002    0.00000E+000
   6.1670   3.09000E-002    0.00000E+000
   6.1690   4.57000E-002    0.00000E+000
   6.1700   4.67000E-002    0.00000E+000
   6.1730   3.71000E-002    0.00000E+000
   6.1750   5.33000E-002    0.00000E+000
   6.1770   4.96000E-002    0.00000E+000
   6.1820   6.72000E-002    0.00000E+000
   6.1850   5.56000E-002    0.00000E+000
   6.1870   6.21000E-002    0.00000E+000
   6.1900   6.36000E-002    0.00000E+000
   6.1910   3.77000E-002    0.00000E+000
   6.1950   4.25000E-002    0.00000E+000
   6.1970   4.07000E-002    0.00000E+000
   6.1990   5.08000E-002    0.00000E+000
   6.2010   6.74000E-002    0.00000E+000
   6.2030   7.04000E-002    0.00000E+000
   6.2040   5.33000E-002    0.00000E+000
   6.2090   5.52000E-002    0.00000E+000
   6.2130   6.68000E-002    0.00000E+000
   6.2160   6.45000E-002    0.00000E+000
   6.2170   5.56000E-002    0.00000E+000
   6.2200   6.02000E-002    0.00000E+000
   6.2230   5.87000E-002    0.00000E+000
   6.2270   5.29000E-002    0.00000E+000
   6.2290   5.45000E-002    0.00000E+000
   6.2320   6.09000E-002    0.00000E+000
   6.2360   6.96000E-002    0.00000E+000
   6.2380   6.33000E-002    0.00000E+000
   6.2420   6.49000E-002    0.00000E+000
   6.2440   6.03000E-002    0.00000E+000
   6.2470   6.93000E-002    0.00000E+000
   6.2480   7.47000E-002    0.00000E+000
   6.2520   7.51000E-002    0.00000E+000
   6.2530   7.08000E-002    0.00000E+000
   6.2560   7.43000E-002    0.00000E+000
   6.2590   6.82000E-002    0.00000E+000
   6.2610   7.02000E-002    0.00000E+000
   6.2640   7.02000E-002    0.00000E+000
   6.2660   5.62000E-002    0.00000E+000
   6.2670   8.59000E-002    0.00000E+000
   6.2690   8.20000E-002    0.00000E+000
   6.2730   6.21000E-002    0.00000E+000
   6.2750   7.50000E-002    0.00000E+000
   6.2770   8.05000E-002    0.00000E+000
   6.2780   8.06000E-002    0.00000E+000
   6.2820   8.17000E-002    0.00000E+000
   6.2840   8.30000E-002    0.00000E+000
   6.2880   8.01000E-002    0.00000E+000
   6.2930   7.42000E-002    0.00000E+000
   6.2950   8.68000E-002    0.00000E+000
   6.2960   1.02300E-001    0.00000E+000
   6.3000   9.80000E-002    0.00000E+000
   6.3040   9.47000E-002    0.00000E+000
   6.3100   9.62000E-002    0.00000E+000
   6.3150   9.12000E-002    0.00000E+000
   6.3180   1.13200E-001    0.00000E+000
   6.3210   9.73000E-002    0.00000E+000
   6.3250   9.87000E-002    0.00000E+000
   6.3290   8.78000E-002    0.00000E+000
   6.3320   1.05400E-001    0.00000E+000
   6.3340   1.06200E-001    0.00000E+000
   6.3380   9.87000E-002    0.00000E+000
   6.3400   1.19000E-001    0.00000E+000
   6.3430   1.19600E-001    0.00000E+000
   6.3450   1.07600E-001    0.00000E+000
   6.3470   1.32300E-001    0.00000E+000
   6.3550   1.27100E-001    0.00000E+000
   6.3580   1.18900E-001    0.00000E+000
   6.3610   1.25100E-001    0.00000E+000
   6.3640   1.27800E-001    0.00000E+000
   6.3680   1.32500E-001    0.00000E+000
   6.3700   1.33000E-001    0.00000E+000
   6.3740   1.31500E-001    0.00000E+000
   6.3750   1.34400E-001    0.00000E+000
   6.3760   1.45500E-001    0.00000E+000
   6.3810   1.49600E-001    0.00000E+000
   6.3830   1.38400E-001    0.00000E+000
   6.3870   1.40900E-001    0.00000E+000
   6.3900   1.45200E-001    0.00000E+000
   6.3950   1.54000E-001    0.00000E+000
   6.3960   1.63300E-001    0.00000E+000
   6.3970   1.59400E-001    0.00000E+000
   6.4020   1.61800E-001    0.00000E+000
   6.4040   1.69400E-001    0.00000E+000
   6.4080   1.68300E-001    0.00000E+000
   6.4090   1.65300E-001    0.00000E+000
   6.4110   1.62800E-001    0.00000E+000
   6.4130   1.62700E-001    0.00000E+000
   6.4150   1.73300E-001    0.00000E+000
   6.4190   1.70100E-001    0.00000E+000
   6.4200   1.85700E-001    0.00000E+000
   6.4230   1.85300E-001    0.00000E+000
   6.4250   1.71800E-001    0.00000E+000
   6.4270   1.80100E-001    0.00000E+000
   6.4290   1.92100E-001    0.00000E+000
   6.4330   1.82400E-001    0.00000E+000
   6.4360   1.99200E-001    0.00000E+000
   6.4390   2.01700E-001    0.00000E+000
   6.4420   2.03700E-001    0.00000E+000
   6.4450   2.07400E-001    0.00000E+000
   6.4470   2.06300E-001    0.00000E+000
   6.4490   2.12200E-001    0.00000E+000
   6.4530   2.10600E-001    0.00000E+000
   6.4550   2.13500E-001    0.00000E+000
   6.4570   2.20400E-001    0.00000E+000
   6.4600   2.14700E-001    0.00000E+000
   6.4620   2.15100E-001    0.00000E+000
   6.4640   2.25500E-001    0.00000E+000
   6.4660   2.14900E-001    0.00000E+000
   6.4700   2.29000E-001    0.00000E+000
   6.4710   2.16100E-001    0.00000E+000
   6.4740   2.27300E-001    0.00000E+000
   6.4760   2.55400E-001    0.00000E+000
   6.4800   2.45700E-001    0.00000E+000
   6.4830   2.31000E-001    0.00000E+000
   6.4850   2.37600E-001    0.00000E+000
   6.4880   2.46700E-001    0.00000E+000
   6.4910   2.61100E-001    0.00000E+000
   6.4930   2.64200E-001    0.00000E+000
   6.4950   2.57300E-001    0.00000E+000
   6.4970   2.48300E-001    0.00000E+000
   6.5010   2.59300E-001    0.00000E+000
   6.5030   2.70200E-001    0.00000E+000
   6.5050   2.71000E-001    0.00000E+000
   6.5070   2.61200E-001    0.00000E+000
   6.5100   2.72000E-001    0.00000E+000
   6.5130   2.70900E-001    0.00000E+000
   6.5150   2.73300E-001    0.00000E+000
   6.5170   2.79900E-001    0.00000E+000
   6.5210   2.87600E-001    0.00000E+000
   6.5220   2.78400E-001    0.00000E+000
   6.5250   2.97000E-001    0.00000E+000
   6.5280   2.89200E-001    0.00000E+000
   6.5290   2.90100E-001    0.00000E+000
   6.5320   3.03800E-001    0.00000E+000
   6.5350   3.06800E-001    0.00000E+000
   6.5380   3.02500E-001    0.00000E+000
   6.5410   3.00000E-001    0.00000E+000
   6.5440   3.11600E-001    0.00000E+000
   6.5450   3.14200E-001    0.00000E+000
   6.5470   3.07300E-001    0.00000E+000
   6.5500   3.19500E-001    0.00000E+000
   6.5520   3.21100E-001    0.00000E+000
   6.5540   3.17100E-001    0.00000E+000
   6.5570   3.10100E-001    0.00000E+000
   6.5590   3.15900E-001    0.00000E+000
   6.5640   3.30800E-001    0.00000E+000
   6.5660   3.23700E-001    0.00000E+000
   6.5690   3.41000E-001    0.00000E+000
   6.5710   3.39500E-001    0.00000E+000
   6.5740   3.39600E-001    0.00000E+000
   6.5760   3.59400E-001    0.00000E+000
   6.5780   3.60700E-001    0.00000E+000
   6.5810   3.41500E-001    0.00000E+000
   6.5830   3.40300E-001    0.00000E+000
   6.5850   3.49900E-001    0.00000E+000
   6.5870   3.56700E-001    0.00000E+000
   6.5910   3.68500E-001    0.00000E+000
   6.5940   3.75500E-001    0.00000E+000
   6.5970   3.48300E-001    0.00000E+000
   6.5990   3.74600E-001    0.00000E+000
   6.6010   3.67900E-001    0.00000E+000
   6.6040   3.70100E-001    0.00000E+000
   6.6070   3.67200E-001    0.00000E+000
   6.6090   3.85400E-001    0.00000E+000
   6.6110   3.80300E-001    0.00000E+000
   6.6140   3.94400E-001    0.00000E+000
   6.6170   3.88000E-001    0.00000E+000
   6.6190   3.93000E-001    0.00000E+000
   6.6230   4.03600E-001    0.00000E+000
   6.6240   3.95600E-001    0.00000E+000
   6.6270   4.08000E-001    0.00000E+000
   6.6280   3.97500E-001    0.00000E+000
   6.6300   4.01400E-001    0.00000E+000
   6.6330   4.19500E-001    0.00000E+000
   6.6370   3.91100E-001    0.00000E+000
   6.6390   4.16600E-001    0.00000E+000
   6.6410   4.10000E-001    0.00000E+000
   6.6450   4.01600E-001    0.00000E+000
   6.6460   4.04900E-001    0.00000E+000
   6.6500   4.15400E-001    0.00000E+000
   6.6510   4.11500E-001    0.00000E+000
   6.6550   4.14200E-001    0.00000E+000
   6.6570   4.22900E-001    0.00000E+000
   6.6600   4.29100E-001    0.00000E+000
   6.6620   4.36000E-001    0.00000E+000
   6.6660   4.40000E-001    0.00000E+000
   6.6670   4.29600E-001    0.00000E+000
   6.6700   4.42900E-001    0.00000E+000
   6.6720   4.25700E-001    0.00000E+000
   6.6750   4.52400E-001    0.00000E+000
   6.6780   4.34500E-001    0.00000E+000
   6.6820   4.54000E-001    0.00000E+000
   6.6850   4.54200E-001    0.00000E+000
   6.6860   4.58600E-001    0.00000E+000
   6.6890   4.50600E-001    0.00000E+000
   6.6910   4.48600E-001    0.00000E+000
   6.6940   4.58700E-001    0.00000E+000
   6.6980   4.67100E-001    0.00000E+000
   6.7010   4.70200E-001    0.00000E+000
   6.7050   4.64700E-001    0.00000E+000
   6.7070   4.57900E-001    0.00000E+000
   6.7090   4.85100E-001    0.00000E+000
   6.7110   4.78800E-001    0.00000E+000
   6.7140   4.77800E-001    0.00000E+000
   6.7160   4.71000E-001    0.00000E+000
   6.7200   4.81400E-001    0.00000E+000
   6.7230   4.84600E-001    0.00000E+000
   6.7250   4.71700E-001    0.00000E+000
   6.7270   4.80000E-001    0.00000E+000
   6.7290   4.88800E-001    0.00000E+000
   6.7320   4.85000E-001    0.00000E+000
   6.7340   4.92300E-001    0.00000E+000
   6.7390   4.83400E-001    0.00000E+000
   6.7420   4.97200E-001    0.00000E+000
   6.7450   4.95700E-001    0.00000E+000
   6.7460   5.03000E-001    0.00000E+000
   6.7500   5.01300E-001    0.00000E+000
   6.7520   4.88000E-001    0.00000E+000
   6.7540   5.07100E-001    0.00000E+000
   6.7580   4.96600E-001    0.00000E+000
   6.7590   4.84300E-001    0.00000E+000
   6.7620   4.98300E-001    0.00000E+000
   6.7640   5.09100E-001    0.00000E+000
   6.7690   5.08000E-001    0.00000E+000
   6.7710   5.10900E-001    0.00000E+000
   6.7750   4.89200E-001    0.00000E+000
   6.7780   5.11600E-001    0.00000E+000
   6.7810   5.10800E-001    0.00000E+000
   6.7830   5.08300E-001    0.00000E+000
   6.7860   5.10700E-001    0.00000E+000
   6.7890   5.09000E-001    0.00000E+000
   6.7920   5.13000E-001    0.00000E+000
   6.7970   5.24700E-001    0.00000E+000
   6.7980   5.22400E-001    0.00000E+000
   6.8000   5.17200E-001    0.00000E+000
   6.8030   5.03600E-001    0.00000E+000
   6.8050   5.04100E-001    0.00000E+000
   6.8090   5.17900E-001    0.00000E+000
   6.8110   5.09800E-001    0.00000E+000
   6.8140   5.08900E-001    0.00000E+000
   6.8160   5.17200E-001    0.00000E+000
   6.8180   5.31600E-001    0.00000E+000
   6.8210   5.14600E-001    0.00000E+000
   6.8230   5.17000E-001    0.00000E+000
   6.8250   5.16500E-001    0.00000E+000
   6.8280   5.17500E-001    0.00000E+000
   6.8310   5.30800E-001    0.00000E+000
   6.8350   5.41600E-001    0.00000E+000
   6.8370   5.29400E-001    0.00000E+000
   6.8390   5.38100E-001    0.00000E+000
   6.8430   5.26100E-001    0.00000E+000
   6.8460   5.03000E-001    0.00000E+000
   6.8480   5.01300E-001    0.00000E+000
   6.8510   5.16400E-001    0.00000E+000
   6.8540   5.21300E-001    0.00000E+000
   6.8550   5.21300E-001    0.00000E+000
   6.8590   5.26000E-001    0.00000E+000
   6.8610   5.38600E-001    0.00000E+000
   6.8640   5.34900E-001    0.00000E+000
   6.8670   5.20000E-001    0.00000E+000
   6.8700   5.25900E-001    0.00000E+000
   6.8720   5.41300E-001    0.00000E+000
   6.8740   5.49700E-001    0.00000E+000
   6.8770   5.28400E-001    0.00000E+000
   6.8810   5.41300E-001    0.00000E+000
   6.8820   5.56900E-001    0.00000E+000
   6.8870   5.61200E-001    0.00000E+000
   6.8890   5.57200E-001    0.00000E+000
   6.8910   5.55000E-001    0.00000E+000
   6.8950   5.35700E-001    0.00000E+000
   6.8970   5.59300E-001    0.00000E+000
   6.8980   5.45300E-001    0.00000E+000
   6.9010   5.48300E-001    0.00000E+000
   6.9040   5.62400E-001    0.00000E+000
   6.9090   5.51200E-001    0.00000E+000
   6.9110   5.44900E-001    0.00000E+000
   6.9120   5.52200E-001    0.00000E+000
   6.9160   5.45600E-001    0.00000E+000
   6.9190   5.43600E-001    0.00000E+000
   6.9200   5.40700E-001    0.00000E+000
   6.9240   5.29100E-001    0.00000E+000
   6.9270   5.53600E-001    0.00000E+000
   6.9300   5.53600E-001    0.00000E+000
   6.9320   5.54300E-001    0.00000E+000
   6.9340   5.27900E-001    0.00000E+000
   6.9380   5.68700E-001    0.00000E+000
   6.9390   5.61200E-001    0.00000E+000
   6.9420   5.52600E-001    0.00000E+000
   6.9480   5.66800E-001    0.00000E+000
   6.9500   5.53100E-001    0.00000E+000
   6.9520   5.61600E-001    0.00000E+000
   6.9540   5.60300E-001    0.00000E+000
   6.9580   5.64500E-001    0.00000E+000
   6.9610   5.70400E-001    0.00000E+000
   6.9620   5.46800E-001    0.00000E+000
   6.9660   5.67000E-001    0.00000E+000
   6.9700   5.66600E-001    0.00000E+000
   6.9720   5.66800E-001    0.00000E+000
   6.9770   5.71300E-001    0.00000E+000
   6.9800   5.64700E-001    0.00000E+000
   6.9830   5.54500E-001    0.00000E+000
   6.9840   5.57400E-001    0.00000E+000
   6.9880   5.72700E-001    0.00000E+000
   6.9910   5.68400E-001    0.00000E+000
   6.9930   5.70700E-001    0.00000E+000
   6.9950   5.81900E-001    0.00000E+000
   6.9990   5.64900E-001    0.00000E+000
   7.0020   5.77500E-001    0.00000E+000
   7.0060   5.74700E-001    0.00000E+000
   7.0080   5.76100E-001    0.00000E+000
   7.0110   5.68300E-001    0.00000E+000
   7.0130   5.71600E-001    0.00000E+000
   7.0150   5.95900E-001    0.00000E+000
   7.0180   5.79800E-001    0.00000E+000
   7.0200   5.93600E-001    0.00000E+000
   7.0230   5.80200E-001    0.00000E+000
   7.0260   5.94600E-001    0.00000E+000
   7.0300   5.77300E-001    0.00000E+000
   7.0320   5.84500E-001    0.00000E+000
   7.0340   6.04700E-001    0.00000E+000
   7.0370   6.17200E-001    0.00000E+000
   7.0400   5.98900E-001    0.00000E+000
   7.0420   6.10500E-001    0.00000E+000
   7.0450   6.14900E-001    0.00000E+000
   7.0470   6.21200E-001    0.00000E+000
   7.0510   6.23200E-001    0.00000E+000
   7.0540   6.22300E-001    0.00000E+000
   7.0570   6.25700E-001    0.00000E+000
   7.0600   6.54200E-001    0.00000E+000
   7.0630   6.47500E-001    0.00000E+000
   7.0650   6.59200E-001    0.00000E+000
   7.0680   6.58700E-001    0.00000E+000
   7.0700   6.90400E-001    0.00000E+000
   7.0720   6.69300E-001    0.00000E+000
   7.0760   7.06200E-001    0.00000E+000
   7.0790   6.99000E-001    0.00000E+000
   7.0800   7.44600E-001    0.00000E+000
   7.0840   7.71700E-001    0.00000E+000
   7.0870   7.89900E-001    0.00000E+000
   7.0900   8.27800E-001    0.00000E+000
   7.0920   8.45700E-001    0.00000E+000
   7.0940   9.00400E-001    0.00000E+000
   7.0990   9.13200E-001    0.00000E+000
   7.1010   9.31500E-001    0.00000E+000
   7.1030   9.53800E-001    0.00000E+000
   7.1060   1.01020E+000    0.00000E+000
   7.1080   1.09090E+000    0.00000E+000
   7.1120   1.08300E+000    0.00000E+000
   7.1150   1.17130E+000    0.00000E+000
   7.1170   1.22410E+000    0.00000E+000
   7.1200   1.26590E+000    0.00000E+000
   7.1240   1.38090E+000    0.00000E+000
   7.1260   1.47220E+000    0.00000E+000
   7.1300   1.53450E+000    0.00000E+000
   7.1330   1.70130E+000    0.00000E+000
   7.1350   2.12550E+000    0.00000E+000
   7.1400   2.30210E+000    0.00000E+000
   7.1420   2.48850E+000    0.00000E+000
   7.1450   2.60260E+000    0.00000E+000
   7.1470   2.55050E+000    0.00000E+000
   7.1510   2.56750E+000    0.00000E+000
   7.1540   2.54440E+000    0.00000E+000
   7.1560   2.60150E+000    0.00000E+000
   7.1600   2.02700E+000    0.00000E+000
   7.1620   1.64840E+000    0.00000E+000
   7.1650   1.66610E+000    0.00000E+000
   7.1670   1.59640E+000    0.00000E+000
   7.1700   1.11910E+000    0.00000E+000
   7.1740   1.16720E+000    0.00000E+000
   7.1760   1.15440E+000    0.00000E+000
   7.1780   1.17750E+000    0.00000E+000
   7.1810   9.27800E-001    0.00000E+000
   7.1840   9.95600E-001    0.00000E+000
   7.1870   1.00000E+000    0.00000E+000
   7.1900   1.00000E+000    0.00000E+000
   7.1930   1.00000E+000    0.00000E+000
   7.1970   1.00000E+000    0.00000E+000
   7.1990   1.00000E+000    0.00000E+000
   7.2010   1.00000E+000    0.00000E+000
   7.2030   1.00000E+000    0.00000E+000
   7.2050   1.00000E+000    0.00000E+000
   7.2090   1.00000E+000    0.00000E+000
   7.2140   1.00000E+000    0.00000E+000
   7.2150   1.00000E+000    0.00000E+000
   7.2180   1.00000E+000    0.00000E+000
   7.2210   1.00000E+000    0.00000E+000
   7.2240   1.00000E+000    0.00000E+000
   7.2270   1.00000E+000    0.00000E+000
   7.2280   1.00000E+000    0.00000E+000
   7.2300   1.00000E+000    0.00000E+000
   7.2340   1.00000E+000    0.00000E+000
   7.2370   1.00000E+000    0.00000E+000
   7.2400   1.00000E+000    0.00000E+000
   7.2430   1.00000E+000    0.00000E+000
   7.2460   1.00000E+000    0.00000E+000
   7.2480   1.00000E+000    0.00000E+000
   7.2520   1.00000E+000    0.00000E+000
   7.2540   1.00000E+000    0.00000E+000
   7.2570   1.00000E+000    0.00000E+000
   7.2580   1.00000E+000    0.00000E+000
   7.2620   1.00000E+000    0.00000E+000
   7.2650   1.00000E+000    0.00000E+000
   7.2670   1.00000E+000    0.00000E+000
   7.2710   1.00000E+000    0.00000E+000
   7.2740   1.00000E+000    0.00000E+000
   7.2760   1.00000E+000    0.00000E+000
   7.2780   1.00000E+000    0.00000E+000
   7.2820   1.00000E+000    0.00000E+000
   7.2840   1.00000E+000    0.00000E+000
   7.2870   1.00000E+000    0.00000E+000
   7.2920   1.00000E+000    0.00000E+000
   7.2940   1.00000E+000    0.00000E+000
   7.2970   1.00000E+000    0.00000E+000
   7.2980   1.00000E+000    0.00000E+000
   7.3010   1.00000E+000    0.00000E+000
