# Supplementary material for: Rationally seeded computational protein design of ɑ-helical barrels
Source: Nat Chem Biol. 2024 Jun 20;20(8):991–9. doi: 10.1038/s41589-024-01642-0 (PMC11288890; doi:10.1038/s41589-024-01642-0)
Supplement: Supplementary file 3 — PDB and .mtz files used for making figure panels b–d and j–m. [file 41589_2024_1642_MOESM3_ESM.zip › KIA_RP_RSPD_NatChemBiol_data_Figure2/scapCC6_LLIA_panels_e-h/AUC_panel_g/SV_raw/00079.RA1]

scapCC6_LLIA_master
R 1 20.0 50000 0034471 6.4810E11 281 1 
   5.8000   6.82300E-001    0.00000E+000
   5.8050   1.27320E+000    0.00000E+000
   5.8060   9.93600E-001    0.00000E+000
   5.8070   1.04000E+000    0.00000E+000
   5.8080   9.57900E-001    0.00000E+000
   5.8090   1.05600E+000    0.00000E+000
   5.8110   6.72600E-001    0.00000E+000
   5.8120   1.20380E+000    0.00000E+000
   5.8130   8.12000E-001    0.00000E+000
   5.8140   1.02480E+000    0.00000E+000
   5.8150   1.14590E+000    0.00000E+000
   5.8170   1.04890E+000    0.00000E+000
   5.8190   1.10600E+000    0.00000E+000
   5.8200   9.99800E-001    0.00000E+000
   5.8210   1.03600E+000    0.00000E+000
   5.8220   1.01900E+000    0.00000E+000
   5.8240   1.09220E+000    0.00000E+000
   5.8260   1.05980E+000    0.00000E+000
   5.8270   1.08030E+000    0.00000E+000
   5.8280   1.26410E+000    0.00000E+000
   5.8300   1.24780E+000    0.00000E+000
   5.8320   1.54630E+000    0.00000E+000
   5.8350   1.66050E+000    0.00000E+000
   5.8370   1.62180E+000    0.00000E+000
   5.8380   1.56250E+000    0.00000E+000
   5.8390   1.57550E+000    0.00000E+000
   5.8420   1.63680E+000    0.00000E+000
   5.8440   1.69170E+000    0.00000E+000
   5.8460   1.58430E+000    0.00000E+000
   5.8470   1.49400E+000    0.00000E+000
   5.8490   1.50040E+000    0.00000E+000
   5.8500   1.47140E+000    0.00000E+000
   5.8510   1.31540E+000    0.00000E+000
   5.8540   1.31420E+000    0.00000E+000
   5.8560   7.37300E-001    0.00000E+000
   5.8580   6.71300E-001    0.00000E+000
   5.8600   6.60500E-001    0.00000E+000
   5.8620   3.94600E-001    0.00000E+000
   5.8640   4.14700E-001    0.00000E+000
   5.8670   4.11500E-001    0.00000E+000
   5.8690   3.81400E-001    0.00000E+000
   5.8720   2.33300E-001    0.00000E+000
   5.8740   2.33600E-001    0.00000E+000
   5.8760   2.80100E-001    0.00000E+000
   5.8770   1.71100E-001    0.00000E+000
   5.8790   2.09200E-001    0.00000E+000
   5.8810   1.38500E-001    0.00000E+000
   5.8830   1.14700E-001    0.00000E+000
   5.8870   7.42000E-002    0.00000E+000
   5.8880   8.51000E-002    0.00000E+000
   5.8910   7.59000E-002    0.00000E+000
   5.8930   9.50000E-002    0.00000E+000
   5.8940   2.35000E-002    0.00000E+000
   5.8970   2.94000E-002    0.00000E+000
   5.8990   4.46000E-002    0.00000E+000
   5.9010   1.96000E-002    0.00000E+000
   5.9030   7.70000E-003    0.00000E+000
   5.9060   9.60000E-003    0.00000E+000
   5.9070   8.50000E-003    0.00000E+000
   5.9080   4.10000E-003    0.00000E+000
   5.9090   7.86000E-002    0.00000E+000
   5.9140   2.53000E-002    0.00000E+000
   5.9170   1.54000E-002    0.00000E+000
   5.9190   1.30000E-003    0.00000E+000
   5.9210   8.40000E-003    0.00000E+000
   5.9220   2.60000E-003    0.00000E+000
   5.9240   6.90000E-003    0.00000E+000
   5.9250   2.02000E-002    0.00000E+000
   5.9280   8.30000E-003    0.00000E+000
   5.9300   3.00000E-004    0.00000E+000
   5.9320   1.89000E-002    0.00000E+000
   5.9340   3.40000E-003    0.00000E+000
   5.9370  -6.50000E-003    0.00000E+000
   5.9380   4.00000E-003    0.00000E+000
   5.9410   4.60000E-003    0.00000E+000
   5.9440   2.50000E-003    0.00000E+000
   5.9450  -2.40000E-003    0.00000E+000
   5.9460   1.67000E-002    0.00000E+000
   5.9490   3.50000E-003    0.00000E+000
   5.9510  -7.30000E-003    0.00000E+000
   5.9520  -1.20000E-003    0.00000E+000
   5.9540   6.50000E-003    0.00000E+000
   5.9550   1.17000E-002    0.00000E+000
   5.9570   1.37000E-002    0.00000E+000
   5.9590   5.00000E-003    0.00000E+000
   5.9610  -5.80000E-003    0.00000E+000
   5.9640  -3.50000E-003    0.00000E+000
   5.9650   5.20000E-003    0.00000E+000
   5.9680   2.50000E-003    0.00000E+000
   5.9690   6.00000E-004    0.00000E+000
   5.9710   1.30000E-003    0.00000E+000
   5.9730   1.13000E-002    0.00000E+000
   5.9750   1.41000E-002    0.00000E+000
   5.9760   1.14000E-002    0.00000E+000
   5.9790   1.58000E-002    0.00000E+000
   5.9810   8.10000E-003    0.00000E+000
   5.9830   9.30000E-003    0.00000E+000
   5.9850   2.60000E-002    0.00000E+000
   5.9870   4.49000E-002    0.00000E+000
   5.9880   2.32100E-001    0.00000E+000
   5.9890  -5.93600E-001    0.00000E+000
   5.9940  -5.41200E-001    0.00000E+000
   5.9950  -1.32400E-001    0.00000E+000
   6.0000   1.26000E-002    0.00000E+000
   6.0010  -4.28000E-002    0.00000E+000
   6.0030  -2.88000E-002    0.00000E+000
   6.0040  -5.05000E-002    0.00000E+000
   6.0050  -3.19000E-002    0.00000E+000
   6.0100  -3.70000E-002    0.00000E+000
   6.0120  -1.74000E-002    0.00000E+000
   6.0160  -4.35000E-002    0.00000E+000
   6.0190  -3.35000E-002    0.00000E+000
   6.0200  -4.68000E-002    0.00000E+000
   6.0230  -4.42000E-002    0.00000E+000
   6.0250  -5.67000E-002    0.00000E+000
   6.0260  -5.18000E-002    0.00000E+000
   6.0300  -4.37000E-002    0.00000E+000
   6.0320  -2.71000E-002    0.00000E+000
   6.0340  -7.06000E-002    0.00000E+000
   6.0360  -1.55000E-002    0.00000E+000
   6.0380  -2.17700E-001    0.00000E+000
   6.0410   6.32300E-001    0.00000E+000
   6.0440  -4.97000E-002    0.00000E+000
   6.0500   2.80000E-003    0.00000E+000
   6.0520   3.34000E-002    0.00000E+000
   6.0570   2.18000E-002    0.00000E+000
   6.0590   3.09000E-002    0.00000E+000
   6.0610   3.19000E-002    0.00000E+000
   6.0630   3.77000E-002    0.00000E+000
   6.0660   3.97000E-002    0.00000E+000
   6.0690   3.35000E-002    0.00000E+000
   6.0710   3.50000E-002    0.00000E+000
   6.0760   3.01000E-002    0.00000E+000
   6.0780   3.33000E-002    0.00000E+000
   6.0800   3.30000E-002    0.00000E+000
   6.0820   3.86000E-002    0.00000E+000
   6.0840   3.61000E-002    0.00000E+000
   6.0890   3.61000E-002    0.00000E+000
   6.0900   3.60000E-002    0.00000E+000
   6.0930   3.33000E-002    0.00000E+000
   6.0960   2.36000E-002    0.00000E+000
   6.1010   3.95000E-002    0.00000E+000
   6.1030   3.49000E-002    0.00000E+000
   6.1040   2.45000E-002    0.00000E+000
   6.1050   3.46000E-002    0.00000E+000
   6.1100   3.10000E-002    0.00000E+000
   6.1110   3.63000E-002    0.00000E+000
   6.1160   1.91000E-002    0.00000E+000
   6.1190   2.52000E-002    0.00000E+000
   6.1220   2.05000E-002    0.00000E+000
   6.1230   3.56000E-002    0.00000E+000
   6.1300   3.70000E-002    0.00000E+000
   6.1320   3.66000E-002    0.00000E+000
   6.1350   3.36000E-002    0.00000E+000
   6.1380   3.82000E-002    0.00000E+000
   6.1430   4.07000E-002    0.00000E+000
   6.1450   4.17000E-002    0.00000E+000
   6.1480   4.30000E-002    0.00000E+000
   6.1520   3.72000E-002    0.00000E+000
   6.1540   3.68000E-002    0.00000E+000
   6.1580   3.80000E-002    0.00000E+000
   6.1590   3.21000E-002    0.00000E+000
   6.1610   3.71000E-002    0.00000E+000
   6.1620   2.38000E-002    0.00000E+000
   6.1650   1.40000E-002    0.00000E+000
   6.1660   3.73000E-002    0.00000E+000
   6.1710   2.54000E-002    0.00000E+000
   6.1730   8.10000E-003    0.00000E+000
   6.1740   2.02000E-002    0.00000E+000
   6.1750   3.43000E-002    0.00000E+000
   6.1780   3.09000E-002    0.00000E+000
   6.1820   3.99000E-002    0.00000E+000
   6.1840   4.45000E-002    0.00000E+000
   6.1880   3.50000E-002    0.00000E+000
   6.1900   4.47000E-002    0.00000E+000
   6.1930   2.39000E-002    0.00000E+000
   6.1960   3.74000E-002    0.00000E+000
   6.1990   3.61000E-002    0.00000E+000
   6.2020   5.35000E-002    0.00000E+000
   6.2040   3.05000E-002    0.00000E+000
   6.2070   4.15000E-002    0.00000E+000
   6.2090   3.24000E-002    0.00000E+000
   6.2140   3.41000E-002    0.00000E+000
   6.2160   3.94000E-002    0.00000E+000
   6.2190   4.61000E-002    0.00000E+000
   6.2210   4.30000E-002    0.00000E+000
   6.2230   5.04000E-002    0.00000E+000
   6.2270   2.96000E-002    0.00000E+000
   6.2280   2.32000E-002    0.00000E+000
   6.2310   2.91000E-002    0.00000E+000
   6.2320   4.19000E-002    0.00000E+000
   6.2340   4.44000E-002    0.00000E+000
   6.2360   3.36000E-002    0.00000E+000
   6.2410   3.27000E-002    0.00000E+000
   6.2440   4.22000E-002    0.00000E+000
   6.2470   3.72000E-002    0.00000E+000
   6.2480   4.15000E-002    0.00000E+000
   6.2510   4.55000E-002    0.00000E+000
   6.2540   4.12000E-002    0.00000E+000
   6.2560   4.23000E-002    0.00000E+000
   6.2570   4.06000E-002    0.00000E+000
   6.2600   3.06000E-002    0.00000E+000
   6.2640   3.70000E-002    0.00000E+000
   6.2660   3.91000E-002    0.00000E+000
   6.2690   4.78000E-002    0.00000E+000
   6.2720   4.64000E-002    0.00000E+000
   6.2770   4.51000E-002    0.00000E+000
   6.2790   3.71000E-002    0.00000E+000
   6.2820   4.65000E-002    0.00000E+000
   6.2890   3.84000E-002    0.00000E+000
   6.2910   3.90000E-002    0.00000E+000
   6.2950   4.49000E-002    0.00000E+000
   6.2960   4.96000E-002    0.00000E+000
   6.3000   4.13000E-002    0.00000E+000
   6.3060   3.91000E-002    0.00000E+000
   6.3080   3.36000E-002    0.00000E+000
   6.3110   3.38000E-002    0.00000E+000
   6.3130   5.03000E-002    0.00000E+000
   6.3170   5.34000E-002    0.00000E+000
   6.3200   4.93000E-002    0.00000E+000
   6.3220   5.01000E-002    0.00000E+000
   6.3270   3.70000E-002    0.00000E+000
   6.3290   3.02000E-002    0.00000E+000
   6.3350   4.08000E-002    0.00000E+000
   6.3380   4.87000E-002    0.00000E+000
   6.3390   5.11000E-002    0.00000E+000
   6.3400   3.40000E-002    0.00000E+000
   6.3450   4.81000E-002    0.00000E+000
   6.3480   5.92000E-002    0.00000E+000
   6.3520   5.51000E-002    0.00000E+000
   6.3570   5.96000E-002    0.00000E+000
   6.3600   5.19000E-002    0.00000E+000
   6.3640   4.28000E-002    0.00000E+000
   6.3670   5.35000E-002    0.00000E+000
   6.3680   4.37000E-002    0.00000E+000
   6.3720   5.46000E-002    0.00000E+000
   6.3730   4.25000E-002    0.00000E+000
   6.3780   5.27000E-002    0.00000E+000
   6.3810   5.28000E-002    0.00000E+000
   6.3840   5.08000E-002    0.00000E+000
   6.3860   5.51000E-002    0.00000E+000
   6.3890   4.88000E-002    0.00000E+000
   6.3950   5.00000E-002    0.00000E+000
   6.3960   5.76000E-002    0.00000E+000
   6.4030   4.77000E-002    0.00000E+000
   6.4040   3.97000E-002    0.00000E+000
   6.4060   6.01000E-002    0.00000E+000
   6.4090   5.44000E-002    0.00000E+000
   6.4110   4.36000E-002    0.00000E+000
   6.4140   5.88000E-002    0.00000E+000
   6.4160   5.96000E-002    0.00000E+000
   6.4190   4.56000E-002    0.00000E+000
   6.4210   4.96000E-002    0.00000E+000
   6.4240   4.58000E-002    0.00000E+000
   6.4260   6.47000E-002    0.00000E+000
   6.4280   5.13000E-002    0.00000E+000
   6.4310   6.23000E-002    0.00000E+000
   6.4330   5.94000E-002    0.00000E+000
   6.4350   5.72000E-002    0.00000E+000
   6.4380   5.28000E-002    0.00000E+000
   6.4410   5.57000E-002    0.00000E+000
   6.4430   5.36000E-002    0.00000E+000
   6.4450   6.29000E-002    0.00000E+000
   6.4470   5.71000E-002    0.00000E+000
   6.4510   6.50000E-002    0.00000E+000
   6.4530   7.09000E-002    0.00000E+000
   6.4540   5.22000E-002    0.00000E+000
   6.4560   6.99000E-002    0.00000E+000
   6.4580   6.67000E-002    0.00000E+000
   6.4600   6.04000E-002    0.00000E+000
   6.4620   6.61000E-002    0.00000E+000
   6.4650   4.98000E-002    0.00000E+000
   6.4690   5.34000E-002    0.00000E+000
   6.4700   6.84000E-002    0.00000E+000
   6.4730   5.68000E-002    0.00000E+000
   6.4750   6.78000E-002    0.00000E+000
   6.4780   6.16000E-002    0.00000E+000
   6.4800   6.56000E-002    0.00000E+000
   6.4850   5.90000E-002    0.00000E+000
   6.4860   7.01000E-002    0.00000E+000
   6.4900   6.63000E-002    0.00000E+000
   6.4910   6.61000E-002    0.00000E+000
   6.4940   6.96000E-002    0.00000E+000
   6.4970   5.30000E-002    0.00000E+000
   6.4990   7.00000E-002    0.00000E+000
   6.5040   5.73000E-002    0.00000E+000
   6.5080   7.26000E-002    0.00000E+000
   6.5090   7.70000E-002    0.00000E+000
   6.5120   6.84000E-002    0.00000E+000
   6.5140   7.14000E-002    0.00000E+000
   6.5170   7.37000E-002    0.00000E+000
   6.5200   6.86000E-002    0.00000E+000
   6.5210   6.55000E-002    0.00000E+000
   6.5240   7.89000E-002    0.00000E+000
   6.5260   7.49000E-002    0.00000E+000
   6.5280   7.41000E-002    0.00000E+000
   6.5290   7.65000E-002    0.00000E+000
   6.5330   7.38000E-002    0.00000E+000
   6.5370   6.72000E-002    0.00000E+000
   6.5410   8.88000E-002    0.00000E+000
   6.5430   6.56000E-002    0.00000E+000
   6.5450   8.88000E-002    0.00000E+000
   6.5470   7.86000E-002    0.00000E+000
   6.5490   7.87000E-002    0.00000E+000
   6.5510   7.99000E-002    0.00000E+000
   6.5530   8.44000E-002    0.00000E+000
   6.5560   7.31000E-002    0.00000E+000
   6.5590   5.97000E-002    0.00000E+000
   6.5620   8.54000E-002    0.00000E+000
   6.5640   7.97000E-002    0.00000E+000
   6.5670   8.25000E-002    0.00000E+000
   6.5700   9.01000E-002    0.00000E+000
   6.5730   7.99000E-002    0.00000E+000
   6.5750   7.79000E-002    0.00000E+000
   6.5780   8.70000E-002    0.00000E+000
   6.5800   8.56000E-002    0.00000E+000
   6.5830   8.49000E-002    0.00000E+000
   6.5850   8.13000E-002    0.00000E+000
   6.5890   9.46000E-002    0.00000E+000
   6.5920   8.57000E-002    0.00000E+000
   6.5940   8.05000E-002    0.00000E+000
   6.5970   8.77000E-002    0.00000E+000
   6.5990   9.41000E-002    0.00000E+000
   6.6030   9.92000E-002    0.00000E+000
   6.6040   9.15000E-002    0.00000E+000
   6.6080   9.45000E-002    0.00000E+000
   6.6090   9.45000E-002    0.00000E+000
   6.6120   1.03000E-001    0.00000E+000
   6.6140   8.40000E-002    0.00000E+000
   6.6170   1.03600E-001    0.00000E+000
   6.6190   1.11600E-001    0.00000E+000
   6.6220   1.10200E-001    0.00000E+000
   6.6250   1.17500E-001    0.00000E+000
   6.6270   9.98000E-002    0.00000E+000
   6.6280   1.04300E-001    0.00000E+000
   6.6310   1.09300E-001    0.00000E+000
   6.6340   9.82000E-002    0.00000E+000
   6.6360   1.19300E-001    0.00000E+000
   6.6410   1.22800E-001    0.00000E+000
   6.6430   1.12900E-001    0.00000E+000
   6.6440   1.07500E-001    0.00000E+000
   6.6460   1.12000E-001    0.00000E+000
   6.6480   1.17800E-001    0.00000E+000
   6.6510   1.07600E-001    0.00000E+000
   6.6550   1.16400E-001    0.00000E+000
   6.6570   1.21300E-001    0.00000E+000
   6.6600   1.21700E-001    0.00000E+000
   6.6630   1.21000E-001    0.00000E+000
   6.6660   1.21700E-001    0.00000E+000
   6.6670   1.26100E-001    0.00000E+000
   6.6700   1.32400E-001    0.00000E+000
   6.6730   1.24200E-001    0.00000E+000
   6.6750   1.22000E-001    0.00000E+000
   6.6780   1.22100E-001    0.00000E+000
   6.6800   1.30600E-001    0.00000E+000
   6.6840   1.26400E-001    0.00000E+000
   6.6850   1.19500E-001    0.00000E+000
   6.6870   1.37900E-001    0.00000E+000
   6.6910   1.41600E-001    0.00000E+000
   6.6920   1.28500E-001    0.00000E+000
   6.6950   1.36500E-001    0.00000E+000
   6.6980   1.38800E-001    0.00000E+000
   6.7010   1.34000E-001    0.00000E+000
   6.7030   1.41000E-001    0.00000E+000
   6.7070   1.37900E-001    0.00000E+000
   6.7080   1.51700E-001    0.00000E+000
   6.7100   1.43700E-001    0.00000E+000
   6.7140   1.47000E-001    0.00000E+000
   6.7160   1.65800E-001    0.00000E+000
   6.7190   1.50200E-001    0.00000E+000
   6.7210   1.65300E-001    0.00000E+000
   6.7230   1.36300E-001    0.00000E+000
   6.7270   1.44300E-001    0.00000E+000
   6.7280   1.50300E-001    0.00000E+000
   6.7320   1.62500E-001    0.00000E+000
   6.7330   1.64400E-001    0.00000E+000
   6.7360   1.59700E-001    0.00000E+000
   6.7390   1.58100E-001    0.00000E+000
   6.7440   1.66800E-001    0.00000E+000
   6.7460   1.78900E-001    0.00000E+000
   6.7480   1.62400E-001    0.00000E+000
   6.7490   1.63500E-001    0.00000E+000
   6.7510   1.65800E-001    0.00000E+000
   6.7550   1.73000E-001    0.00000E+000
   6.7570   1.70900E-001    0.00000E+000
   6.7600   1.73500E-001    0.00000E+000
   6.7620   1.76300E-001    0.00000E+000
   6.7650   1.87500E-001    0.00000E+000
   6.7680   1.78300E-001    0.00000E+000
   6.7700   1.77100E-001    0.00000E+000
   6.7740   1.84600E-001    0.00000E+000
   6.7770   1.95700E-001    0.00000E+000
   6.7780   1.98500E-001    0.00000E+000
   6.7820   2.00300E-001    0.00000E+000
   6.7860   1.89800E-001    0.00000E+000
   6.7890   1.86000E-001    0.00000E+000
   6.7910   1.82500E-001    0.00000E+000
   6.7930   2.12500E-001    0.00000E+000
   6.7970   1.99700E-001    0.00000E+000
   6.8000   2.12900E-001    0.00000E+000
   6.8020   2.00400E-001    0.00000E+000
   6.8050   2.14500E-001    0.00000E+000
   6.8070   2.07600E-001    0.00000E+000
   6.8120   2.11600E-001    0.00000E+000
   6.8140   2.20400E-001    0.00000E+000
   6.8160   2.18000E-001    0.00000E+000
   6.8180   2.14900E-001    0.00000E+000
   6.8200   2.14200E-001    0.00000E+000
   6.8240   2.13600E-001    0.00000E+000
   6.8260   2.22300E-001    0.00000E+000
   6.8290   2.11200E-001    0.00000E+000
   6.8320   2.37900E-001    0.00000E+000
   6.8340   2.28300E-001    0.00000E+000
   6.8370   2.36400E-001    0.00000E+000
   6.8390   2.38800E-001    0.00000E+000
   6.8420   2.35800E-001    0.00000E+000
   6.8460   2.15100E-001    0.00000E+000
   6.8480   2.29300E-001    0.00000E+000
   6.8510   2.27300E-001    0.00000E+000
   6.8530   2.48700E-001    0.00000E+000
   6.8550   2.45900E-001    0.00000E+000
   6.8600   2.50100E-001    0.00000E+000
   6.8620   2.46500E-001    0.00000E+000
   6.8640   2.46400E-001    0.00000E+000
   6.8660   2.41800E-001    0.00000E+000
   6.8720   2.49100E-001    0.00000E+000
   6.8730   2.64700E-001    0.00000E+000
   6.8750   2.65500E-001    0.00000E+000
   6.8770   2.59400E-001    0.00000E+000
   6.8810   2.73600E-001    0.00000E+000
   6.8820   2.60900E-001    0.00000E+000
   6.8870   2.87400E-001    0.00000E+000
   6.8890   2.93700E-001    0.00000E+000
   6.8910   2.85200E-001    0.00000E+000
   6.8950   2.63100E-001    0.00000E+000
   6.8970   2.73100E-001    0.00000E+000
   6.8980   2.66900E-001    0.00000E+000
   6.9010   2.73600E-001    0.00000E+000
   6.9030   3.02600E-001    0.00000E+000
   6.9080   2.76400E-001    0.00000E+000
   6.9110   2.95300E-001    0.00000E+000
   6.9120   2.98400E-001    0.00000E+000
   6.9160   3.04800E-001    0.00000E+000
   6.9180   2.89500E-001    0.00000E+000
   6.9210   3.05900E-001    0.00000E+000
   6.9230   2.98200E-001    0.00000E+000
   6.9260   2.88100E-001    0.00000E+000
   6.9290   3.10800E-001    0.00000E+000
   6.9320   3.22700E-001    0.00000E+000
   6.9340   3.14300E-001    0.00000E+000
   6.9390   3.05200E-001    0.00000E+000
   6.9410   3.17700E-001    0.00000E+000
   6.9440   3.37300E-001    0.00000E+000
   6.9500   3.24200E-001    0.00000E+000
   6.9510   3.17100E-001    0.00000E+000
   6.9550   3.44300E-001    0.00000E+000
   6.9570   3.31300E-001    0.00000E+000
   6.9610   3.40700E-001    0.00000E+000
   6.9650   3.43200E-001    0.00000E+000
   6.9680   3.33900E-001    0.00000E+000
   6.9710   3.50700E-001    0.00000E+000
   6.9740   3.63900E-001    0.00000E+000
   6.9800   3.63700E-001    0.00000E+000
   6.9830   3.52400E-001    0.00000E+000
   6.9840   3.53800E-001    0.00000E+000
   6.9870   3.61100E-001    0.00000E+000
   6.9900   3.78700E-001    0.00000E+000
   6.9910   3.57400E-001    0.00000E+000
   6.9960   3.71500E-001    0.00000E+000
   6.9990   3.81600E-001    0.00000E+000
   7.0010   3.90300E-001    0.00000E+000
   7.0040   3.82600E-001    0.00000E+000
   7.0060   3.79400E-001    0.00000E+000
   7.0100   3.94400E-001    0.00000E+000
   7.0110   3.95100E-001    0.00000E+000
   7.0150   4.03400E-001    0.00000E+000
   7.0170   3.98400E-001    0.00000E+000
   7.0190   3.94800E-001    0.00000E+000
   7.0210   4.04300E-001    0.00000E+000
   7.0240   4.27100E-001    0.00000E+000
   7.0260   4.36000E-001    0.00000E+000
   7.0300   4.23300E-001    0.00000E+000
   7.0320   4.28100E-001    0.00000E+000
   7.0360   4.36600E-001    0.00000E+000
   7.0390   4.54000E-001    0.00000E+000
   7.0410   4.52000E-001    0.00000E+000
   7.0450   4.68100E-001    0.00000E+000
   7.0480   4.88200E-001    0.00000E+000
   7.0510   4.94100E-001    0.00000E+000
   7.0520   5.10900E-001    0.00000E+000
   7.0570   5.27300E-001    0.00000E+000
   7.0590   5.23800E-001    0.00000E+000
   7.0620   5.28000E-001    0.00000E+000
   7.0650   5.58500E-001    0.00000E+000
   7.0670   5.65200E-001    0.00000E+000
   7.0700   6.01900E-001    0.00000E+000
   7.0730   6.17700E-001    0.00000E+000
   7.0760   6.52500E-001    0.00000E+000
   7.0790   6.87500E-001    0.00000E+000
   7.0800   7.20200E-001    0.00000E+000
   7.0840   7.23300E-001    0.00000E+000
   7.0870   7.49900E-001    0.00000E+000
   7.0890   7.68000E-001    0.00000E+000
   7.0930   8.10800E-001    0.00000E+000
   7.0940   8.90800E-001    0.00000E+000
   7.0990   9.31700E-001    0.00000E+000
   7.1010   9.66500E-001    0.00000E+000
   7.1030   9.88100E-001    0.00000E+000
   7.1060   1.09940E+000    0.00000E+000
   7.1100   1.17450E+000    0.00000E+000
   7.1130   1.21780E+000    0.00000E+000
   7.1150   1.28180E+000    0.00000E+000
   7.1170   1.29950E+000    0.00000E+000
   7.1190   1.51600E+000    0.00000E+000
   7.1240   1.64660E+000    0.00000E+000
   7.1260   1.90200E+000    0.00000E+000
   7.1300   2.34440E+000    0.00000E+000
   7.1330   2.32860E+000    0.00000E+000
   7.1380   2.43130E+000    0.00000E+000
   7.1400   2.58840E+000    0.00000E+000
   7.1420   2.42840E+000    0.00000E+000
   7.1450   2.81020E+000    0.00000E+000
   7.1470   2.69990E+000    0.00000E+000
   7.1510   2.69120E+000    0.00000E+000
   7.1540   2.62210E+000    0.00000E+000
   7.1560   2.25640E+000    0.00000E+000
   7.1580   1.94890E+000    0.00000E+000
   7.1630   1.47960E+000    0.00000E+000
   7.1650   1.31570E+000    0.00000E+000
   7.1680   1.61450E+000    0.00000E+000
   7.1720   1.26790E+000    0.00000E+000
   7.1730   1.26590E+000    0.00000E+000
   7.1770   1.32460E+000    0.00000E+000
   7.1790   1.07520E+000    0.00000E+000
   7.1810   5.37600E-001    0.00000E+000
   7.1840   8.28800E-001    0.00000E+000
   7.1870  -8.82000E-001    0.00000E+000
   7.1890  -4.83600E-001    0.00000E+000
   7.1930   1.00000E+000    0.00000E+000
   7.1960   1.00000E+000    0.00000E+000
   7.1990   1.00000E+000    0.00000E+000
   7.2010   1.00000E+000    0.00000E+000
   7.2020   1.00000E+000    0.00000E+000
   7.2060   1.00000E+000    0.00000E+000
   7.2110   1.00000E+000    0.00000E+000
   7.2130   1.00000E+000    0.00000E+000
   7.2160   1.00000E+000    0.00000E+000
   7.2190   1.00000E+000    0.00000E+000
   7.2210   1.00000E+000    0.00000E+000
   7.2250   1.00000E+000    0.00000E+000
   7.2270   1.00000E+000    0.00000E+000
   7.2300   1.00000E+000    0.00000E+000
   7.2330   1.00000E+000    0.00000E+000
   7.2350   1.00000E+000    0.00000E+000
   7.2390   1.00000E+000    0.00000E+000
   7.2410   1.00000E+000    0.00000E+000
   7.2450   1.00000E+000    0.00000E+000
   7.2480   1.00000E+000    0.00000E+000
   7.2500   1.00000E+000    0.00000E+000
   7.2530   1.00000E+000    0.00000E+000
   7.2550   1.00000E+000    0.00000E+000
   7.2570   1.00000E+000    0.00000E+000
   7.2620   1.00000E+000    0.00000E+000
   7.2640   1.00000E+000    0.00000E+000
   7.2670   1.00000E+000    0.00000E+000
   7.2710   1.00000E+000    0.00000E+000
   7.2740   1.00000E+000    0.00000E+000
   7.2760   1.00000E+000    0.00000E+000
   7.2780   1.00000E+000    0.00000E+000
   7.2820   1.00000E+000    0.00000E+000
   7.2830   1.00000E+000    0.00000E+000
   7.2870   1.00000E+000    0.00000E+000
   7.2900   1.00000E+000    0.00000E+000
   7.2930   1.00000E+000    0.00000E+000
   7.2960   1.00000E+000    0.00000E+000
   7.2990   1.00000E+000    0.00000E+000
   7.3010   1.00000E+000    0.00000E+000
