# Supplementary material for: Rationally seeded computational protein design of ɑ-helical barrels
Source: Nat Chem Biol. 2024 Jun 20;20(8):991–9. doi: 10.1038/s41589-024-01642-0 (PMC11288890; doi:10.1038/s41589-024-01642-0)
Supplement: Supplementary file 3 — PDB and .mtz files used for making figure panels b–d and j–m. [file 41589_2024_1642_MOESM3_ESM.zip › KIA_RP_RSPD_NatChemBiol_data_Figure2/scapCC6_LLIA_panels_e-h/AUC_panel_g/SV_raw/00092.RA1]

scapCC6_LLIA_master
R 1 20.0 50000 0038366 7.5500E11 281 1 
   5.7990   5.69300E-001    0.00000E+000
   5.8040   7.45300E-001    0.00000E+000
   5.8060   9.08500E-001    0.00000E+000
   5.8100   8.40800E-001    0.00000E+000
   5.8120   9.97500E-001    0.00000E+000
   5.8140   1.01930E+000    0.00000E+000
   5.8160   1.00410E+000    0.00000E+000
   5.8170   9.75300E-001    0.00000E+000
   5.8190   8.61900E-001    0.00000E+000
   5.8200   9.31800E-001    0.00000E+000
   5.8230   1.00900E+000    0.00000E+000
   5.8240   1.04130E+000    0.00000E+000
   5.8250   1.26880E+000    0.00000E+000
   5.8260   1.08700E+000    0.00000E+000
   5.8280   1.18770E+000    0.00000E+000
   5.8290   1.35410E+000    0.00000E+000
   5.8320   1.45790E+000    0.00000E+000
   5.8350   1.47390E+000    0.00000E+000
   5.8370   1.64770E+000    0.00000E+000
   5.8380   1.76170E+000    0.00000E+000
   5.8390   1.70950E+000    0.00000E+000
   5.8410   1.67920E+000    0.00000E+000
   5.8420   1.70270E+000    0.00000E+000
   5.8440   1.68420E+000    0.00000E+000
   5.8460   1.57600E+000    0.00000E+000
   5.8480   1.55150E+000    0.00000E+000
   5.8490   1.51690E+000    0.00000E+000
   5.8530   1.02110E+000    0.00000E+000
   5.8550   6.91700E-001    0.00000E+000
   5.8580   6.65700E-001    0.00000E+000
   5.8600   4.45300E-001    0.00000E+000
   5.8610   4.56000E-001    0.00000E+000
   5.8630   3.61800E-001    0.00000E+000
   5.8650   4.26100E-001    0.00000E+000
   5.8670   3.28600E-001    0.00000E+000
   5.8690   2.39000E-001    0.00000E+000
   5.8700   2.23600E-001    0.00000E+000
   5.8720   2.56900E-001    0.00000E+000
   5.8740   2.51900E-001    0.00000E+000
   5.8750   1.57600E-001    0.00000E+000
   5.8760   2.38200E-001    0.00000E+000
   5.8780   1.84200E-001    0.00000E+000
   5.8800   1.85100E-001    0.00000E+000
   5.8810   1.37700E-001    0.00000E+000
   5.8850   9.63000E-002    0.00000E+000
   5.8870   3.48000E-002    0.00000E+000
   5.8880   5.35000E-002    0.00000E+000
   5.8890   8.13000E-002    0.00000E+000
   5.8910   4.94000E-002    0.00000E+000
   5.8920   5.29000E-002    0.00000E+000
   5.8950   6.82000E-002    0.00000E+000
   5.8970   7.19000E-002    0.00000E+000
   5.8980   2.28000E-002    0.00000E+000
   5.8990   3.35000E-002    0.00000E+000
   5.9020   1.80000E-002    0.00000E+000
   5.9040   1.26000E-002    0.00000E+000
   5.9060   1.78000E-002    0.00000E+000
   5.9080   9.30000E-003    0.00000E+000
   5.9100   3.06000E-002    0.00000E+000
   5.9110   2.31000E-002    0.00000E+000
   5.9130   2.13000E-002    0.00000E+000
   5.9140  -2.90000E-003    0.00000E+000
   5.9160   0.00000E+000    0.00000E+000
   5.9170   1.05000E-002    0.00000E+000
   5.9200   3.10000E-003    0.00000E+000
   5.9210   6.80000E-003    0.00000E+000
   5.9240   1.08000E-002    0.00000E+000
   5.9260   4.60000E-003    0.00000E+000
   5.9280   1.16000E-002    0.00000E+000
   5.9310   1.35000E-002    0.00000E+000
   5.9330   1.05000E-002    0.00000E+000
   5.9360   7.60000E-003    0.00000E+000
   5.9380   2.74000E-002    0.00000E+000
   5.9400   1.37000E-002    0.00000E+000
   5.9420   7.70000E-003    0.00000E+000
   5.9440   4.50000E-003    0.00000E+000
   5.9460   1.01000E-002    0.00000E+000
   5.9490   7.70000E-003    0.00000E+000
   5.9530   9.90000E-003    0.00000E+000
   5.9550   1.34000E-002    0.00000E+000
   5.9560   2.04000E-002    0.00000E+000
   5.9580   5.30000E-003    0.00000E+000
   5.9600   1.40000E-003    0.00000E+000
   5.9620  -9.50000E-003    0.00000E+000
   5.9650   4.00000E-003    0.00000E+000
   5.9700  -7.50000E-003    0.00000E+000
   5.9720   0.00000E+000    0.00000E+000
   5.9740   1.39000E-002    0.00000E+000
   5.9760   1.32000E-002    0.00000E+000
   5.9770   1.54000E-002    0.00000E+000
   5.9790   1.65000E-002    0.00000E+000
   5.9810   2.76000E-002    0.00000E+000
   5.9830   1.03000E-002    0.00000E+000
   5.9860   4.20000E-002    0.00000E+000
   5.9870   1.53000E-002    0.00000E+000
   5.9880   2.30100E-001    0.00000E+000
   5.9900   1.05400E-001    0.00000E+000
   5.9940  -8.16100E-001    0.00000E+000
   5.9970  -5.99200E-001    0.00000E+000
   5.9980  -4.71000E-002    0.00000E+000
   6.0000   6.11000E-002    0.00000E+000
   6.0020  -3.35000E-002    0.00000E+000
   6.0030  -3.33000E-002    0.00000E+000
   6.0060  -2.12000E-002    0.00000E+000
   6.0080  -3.95000E-002    0.00000E+000
   6.0120  -2.09000E-002    0.00000E+000
   6.0140  -3.53000E-002    0.00000E+000
   6.0150  -3.02000E-002    0.00000E+000
   6.0170  -2.48000E-002    0.00000E+000
   6.0190  -5.04000E-002    0.00000E+000
   6.0210  -4.68000E-002    0.00000E+000
   6.0230  -4.66000E-002    0.00000E+000
   6.0270  -5.32000E-002    0.00000E+000
   6.0280  -5.08000E-002    0.00000E+000
   6.0300  -3.52000E-002    0.00000E+000
   6.0330  -6.56000E-002    0.00000E+000
   6.0350  -4.89000E-002    0.00000E+000
   6.0360  -2.22500E-001    0.00000E+000
   6.0390   7.50000E-001    0.00000E+000
   6.0450   1.87700E-001    0.00000E+000
   6.0480   5.30000E-003    0.00000E+000
   6.0500   4.84000E-002    0.00000E+000
   6.0520   1.96000E-002    0.00000E+000
   6.0550   3.18000E-002    0.00000E+000
   6.0560   3.69000E-002    0.00000E+000
   6.0600   2.33000E-002    0.00000E+000
   6.0610   4.10000E-002    0.00000E+000
   6.0640   3.78000E-002    0.00000E+000
   6.0670   3.39000E-002    0.00000E+000
   6.0710   1.16000E-002    0.00000E+000
   6.0750   2.79000E-002    0.00000E+000
   6.0780   2.01000E-002    0.00000E+000
   6.0810   3.23000E-002    0.00000E+000
   6.0820   3.47000E-002    0.00000E+000
   6.0850   4.21000E-002    0.00000E+000
   6.0860   4.00000E-002    0.00000E+000
   6.0890   3.25000E-002    0.00000E+000
   6.0930   2.38000E-002    0.00000E+000
   6.0960   3.23000E-002    0.00000E+000
   6.0980   2.94000E-002    0.00000E+000
   6.1020   2.49000E-002    0.00000E+000
   6.1070   3.52000E-002    0.00000E+000
   6.1090   2.90000E-002    0.00000E+000
   6.1140   3.12000E-002    0.00000E+000
   6.1160   2.01000E-002    0.00000E+000
   6.1180   2.52000E-002    0.00000E+000
   6.1230   2.94000E-002    0.00000E+000
   6.1250   3.11000E-002    0.00000E+000
   6.1280   3.75000E-002    0.00000E+000
   6.1310   2.82000E-002    0.00000E+000
   6.1320   2.27000E-002    0.00000E+000
   6.1330   3.74000E-002    0.00000E+000
   6.1340   2.83000E-002    0.00000E+000
   6.1370   3.51000E-002    0.00000E+000
   6.1390   4.24000E-002    0.00000E+000
   6.1420   4.68000E-002    0.00000E+000
   6.1470   3.55000E-002    0.00000E+000
   6.1490   4.53000E-002    0.00000E+000
   6.1520   4.49000E-002    0.00000E+000
   6.1540   4.10000E-002    0.00000E+000
   6.1560   3.66000E-002    0.00000E+000
   6.1590   2.58000E-002    0.00000E+000
   6.1610   2.34000E-002    0.00000E+000
   6.1620   1.61000E-002    0.00000E+000
   6.1660   3.13000E-002    0.00000E+000
   6.1680   3.76000E-002    0.00000E+000
   6.1700   1.87000E-002    0.00000E+000
   6.1730   3.56000E-002    0.00000E+000
   6.1760   4.17000E-002    0.00000E+000
   6.1780   2.60000E-002    0.00000E+000
   6.1800   3.52000E-002    0.00000E+000
   6.1820   4.22000E-002    0.00000E+000
   6.1850   2.73000E-002    0.00000E+000
   6.1870   4.14000E-002    0.00000E+000
   6.1910   4.44000E-002    0.00000E+000
   6.1930   3.52000E-002    0.00000E+000
   6.1960   2.59000E-002    0.00000E+000
   6.1980   4.06000E-002    0.00000E+000
   6.1990   4.58000E-002    0.00000E+000
   6.2030   4.61000E-002    0.00000E+000
   6.2040   2.65000E-002    0.00000E+000
   6.2070   4.66000E-002    0.00000E+000
   6.2080   3.44000E-002    0.00000E+000
   6.2110   4.47000E-002    0.00000E+000
   6.2140   4.24000E-002    0.00000E+000
   6.2170   4.04000E-002    0.00000E+000
   6.2190   3.70000E-002    0.00000E+000
   6.2210   2.97000E-002    0.00000E+000
   6.2230   4.49000E-002    0.00000E+000
   6.2260   2.74000E-002    0.00000E+000
   6.2280   3.46000E-002    0.00000E+000
   6.2300   2.43000E-002    0.00000E+000
   6.2320   3.98000E-002    0.00000E+000
   6.2390   2.51000E-002    0.00000E+000
   6.2450   4.48000E-002    0.00000E+000
   6.2470   4.09000E-002    0.00000E+000
   6.2480   3.17000E-002    0.00000E+000
   6.2510   3.20000E-002    0.00000E+000
   6.2540   4.66000E-002    0.00000E+000
   6.2600   4.01000E-002    0.00000E+000
   6.2650   3.27000E-002    0.00000E+000
   6.2720   5.42000E-002    0.00000E+000
   6.2750   4.98000E-002    0.00000E+000
   6.2790   4.75000E-002    0.00000E+000
   6.2810   2.99000E-002    0.00000E+000
   6.2820   3.98000E-002    0.00000E+000
   6.2860   4.51000E-002    0.00000E+000
   6.2900   3.86000E-002    0.00000E+000
   6.2950   5.00000E-002    0.00000E+000
   6.2960   3.92000E-002    0.00000E+000
   6.2990   4.45000E-002    0.00000E+000
   6.3040   4.03000E-002    0.00000E+000
   6.3120   3.32000E-002    0.00000E+000
   6.3130   4.69000E-002    0.00000E+000
   6.3140   4.68000E-002    0.00000E+000
   6.3150   4.95000E-002    0.00000E+000
   6.3160   4.89000E-002    0.00000E+000
   6.3170   4.67000E-002    0.00000E+000
   6.3210   5.28000E-002    0.00000E+000
   6.3250   3.90000E-002    0.00000E+000
   6.3290   2.36000E-002    0.00000E+000
   6.3320   3.29000E-002    0.00000E+000
   6.3340   4.97000E-002    0.00000E+000
   6.3360   3.89000E-002    0.00000E+000
   6.3370   4.45000E-002    0.00000E+000
   6.3410   2.93000E-002    0.00000E+000
   6.3450   4.67000E-002    0.00000E+000
   6.3510   5.39000E-002    0.00000E+000
   6.3520   4.50000E-002    0.00000E+000
   6.3560   4.65000E-002    0.00000E+000
   6.3620   3.76000E-002    0.00000E+000
   6.3670   5.06000E-002    0.00000E+000
   6.3680   4.15000E-002    0.00000E+000
   6.3720   4.16000E-002    0.00000E+000
   6.3740   3.83000E-002    0.00000E+000
   6.3800   4.88000E-002    0.00000E+000
   6.3820   4.82000E-002    0.00000E+000
   6.3860   4.46000E-002    0.00000E+000
   6.3890   4.11000E-002    0.00000E+000
   6.3920   4.80000E-002    0.00000E+000
   6.3930   4.67000E-002    0.00000E+000
   6.3990   5.12000E-002    0.00000E+000
   6.4010   5.10000E-002    0.00000E+000
   6.4040   5.05000E-002    0.00000E+000
   6.4060   4.24000E-002    0.00000E+000
   6.4110   5.54000E-002    0.00000E+000
   6.4140   4.21000E-002    0.00000E+000
   6.4160   5.57000E-002    0.00000E+000
   6.4190   4.95000E-002    0.00000E+000
   6.4200   4.74000E-002    0.00000E+000
   6.4260   5.81000E-002    0.00000E+000
   6.4300   4.29000E-002    0.00000E+000
   6.4310   4.91000E-002    0.00000E+000
   6.4330   5.27000E-002    0.00000E+000
   6.4380   3.95000E-002    0.00000E+000
   6.4400   4.55000E-002    0.00000E+000
   6.4420   4.78000E-002    0.00000E+000
   6.4460   5.70000E-002    0.00000E+000
   6.4470   5.43000E-002    0.00000E+000
   6.4490   6.62000E-002    0.00000E+000
   6.4510   5.92000E-002    0.00000E+000
   6.4540   4.79000E-002    0.00000E+000
   6.4570   6.30000E-002    0.00000E+000
   6.4580   4.68000E-002    0.00000E+000
   6.4610   4.26000E-002    0.00000E+000
   6.4690   5.15000E-002    0.00000E+000
   6.4720   3.96000E-002    0.00000E+000
   6.4740   6.21000E-002    0.00000E+000
   6.4770   4.34000E-002    0.00000E+000
   6.4790   4.47000E-002    0.00000E+000
   6.4810   4.64000E-002    0.00000E+000
   6.4840   6.39000E-002    0.00000E+000
   6.4870   5.88000E-002    0.00000E+000
   6.4900   4.80000E-002    0.00000E+000
   6.4920   5.54000E-002    0.00000E+000
   6.4930   4.84000E-002    0.00000E+000
   6.4940   4.68000E-002    0.00000E+000
   6.4980   6.86000E-002    0.00000E+000
   6.4990   5.32000E-002    0.00000E+000
   6.5030   5.47000E-002    0.00000E+000
   6.5060   5.13000E-002    0.00000E+000
   6.5080   5.41000E-002    0.00000E+000
   6.5100   5.04000E-002    0.00000E+000
   6.5150   5.72000E-002    0.00000E+000
   6.5170   5.40000E-002    0.00000E+000
   6.5200   5.63000E-002    0.00000E+000
   6.5220   4.77000E-002    0.00000E+000
   6.5240   5.21000E-002    0.00000E+000
   6.5260   6.21000E-002    0.00000E+000
   6.5280   5.96000E-002    0.00000E+000
   6.5310   5.71000E-002    0.00000E+000
   6.5330   6.31000E-002    0.00000E+000
   6.5370   6.11000E-002    0.00000E+000
   6.5390   7.05000E-002    0.00000E+000
   6.5420   7.34000E-002    0.00000E+000
   6.5440   5.66000E-002    0.00000E+000
   6.5460   6.22000E-002    0.00000E+000
   6.5500   6.82000E-002    0.00000E+000
   6.5510   5.64000E-002    0.00000E+000
   6.5550   6.37000E-002    0.00000E+000
   6.5580   5.27000E-002    0.00000E+000
   6.5620   6.64000E-002    0.00000E+000
   6.5650   6.97000E-002    0.00000E+000
   6.5660   6.35000E-002    0.00000E+000
   6.5700   7.79000E-002    0.00000E+000
   6.5710   6.91000E-002    0.00000E+000
   6.5740   5.72000E-002    0.00000E+000
   6.5770   6.34000E-002    0.00000E+000
   6.5800   5.88000E-002    0.00000E+000
   6.5810   6.66000E-002    0.00000E+000
   6.5830   6.38000E-002    0.00000E+000
   6.5870   7.68000E-002    0.00000E+000
   6.5890   7.31000E-002    0.00000E+000
   6.5910   6.83000E-002    0.00000E+000
   6.5940   5.80000E-002    0.00000E+000
   6.5980   7.59000E-002    0.00000E+000
   6.5990   7.17000E-002    0.00000E+000
   6.6030   6.77000E-002    0.00000E+000
   6.6070   7.04000E-002    0.00000E+000
   6.6080   8.31000E-002    0.00000E+000
   6.6100   7.22000E-002    0.00000E+000
   6.6120   6.40000E-002    0.00000E+000
   6.6150   7.40000E-002    0.00000E+000
   6.6170   7.51000E-002    0.00000E+000
   6.6190   7.96000E-002    0.00000E+000
   6.6230   7.50000E-002    0.00000E+000
   6.6260   7.34000E-002    0.00000E+000
   6.6280   6.05000E-002    0.00000E+000
   6.6290   7.86000E-002    0.00000E+000
   6.6330   7.18000E-002    0.00000E+000
   6.6370   8.04000E-002    0.00000E+000
   6.6400   7.23000E-002    0.00000E+000
   6.6420   7.50000E-002    0.00000E+000
   6.6440   8.51000E-002    0.00000E+000
   6.6470   8.43000E-002    0.00000E+000
   6.6500   7.68000E-002    0.00000E+000
   6.6510   7.93000E-002    0.00000E+000
   6.6560   8.08000E-002    0.00000E+000
   6.6570   8.69000E-002    0.00000E+000
   6.6600   7.89000E-002    0.00000E+000
   6.6630   8.50000E-002    0.00000E+000
   6.6660   8.29000E-002    0.00000E+000
   6.6670   8.09000E-002    0.00000E+000
   6.6690   7.37000E-002    0.00000E+000
   6.6730   7.76000E-002    0.00000E+000
   6.6740   8.71000E-002    0.00000E+000
   6.6780   7.60000E-002    0.00000E+000
   6.6820   9.28000E-002    0.00000E+000
   6.6840   9.22000E-002    0.00000E+000
   6.6850   8.30000E-002    0.00000E+000
   6.6870   8.32000E-002    0.00000E+000
   6.6900   8.09000E-002    0.00000E+000
   6.6910   8.69000E-002    0.00000E+000
   6.6960   8.94000E-002    0.00000E+000
   6.6970   9.32000E-002    0.00000E+000
   6.7010   9.05000E-002    0.00000E+000
   6.7030   9.46000E-002    0.00000E+000
   6.7060   9.53000E-002    0.00000E+000
   6.7090   1.02800E-001    0.00000E+000
   6.7110   9.57000E-002    0.00000E+000
   6.7130   1.05500E-001    0.00000E+000
   6.7150   1.02000E-001    0.00000E+000
   6.7180   1.08300E-001    0.00000E+000
   6.7200   1.04400E-001    0.00000E+000
   6.7220   9.45000E-002    0.00000E+000
   6.7270   8.75000E-002    0.00000E+000
   6.7280   1.06800E-001    0.00000E+000
   6.7300   1.09500E-001    0.00000E+000
   6.7320   1.09800E-001    0.00000E+000
   6.7350   1.00400E-001    0.00000E+000
   6.7390   1.15800E-001    0.00000E+000
   6.7410   1.04500E-001    0.00000E+000
   6.7440   1.34300E-001    0.00000E+000
   6.7460   1.24500E-001    0.00000E+000
   6.7490   1.05700E-001    0.00000E+000
   6.7510   1.05700E-001    0.00000E+000
   6.7530   1.15700E-001    0.00000E+000
   6.7550   1.09500E-001    0.00000E+000
   6.7590   1.24000E-001    0.00000E+000
   6.7610   1.11100E-001    0.00000E+000
   6.7640   1.21100E-001    0.00000E+000
   6.7680   1.12100E-001    0.00000E+000
   6.7690   1.19500E-001    0.00000E+000
   6.7730   1.28000E-001    0.00000E+000
   6.7760   1.22500E-001    0.00000E+000
   6.7780   1.34800E-001    0.00000E+000
   6.7800   1.22700E-001    0.00000E+000
   6.7850   1.23500E-001    0.00000E+000
   6.7870   1.13200E-001    0.00000E+000
   6.7910   1.17300E-001    0.00000E+000
   6.7950   1.35800E-001    0.00000E+000
   6.7980   1.37500E-001    0.00000E+000
   6.8000   1.24100E-001    0.00000E+000
   6.8050   1.37600E-001    0.00000E+000
   6.8070   1.37800E-001    0.00000E+000
   6.8090   1.47100E-001    0.00000E+000
   6.8120   1.35300E-001    0.00000E+000
   6.8140   1.21300E-001    0.00000E+000
   6.8150   1.39200E-001    0.00000E+000
   6.8180   1.42000E-001    0.00000E+000
   6.8200   1.43300E-001    0.00000E+000
   6.8230   1.43100E-001    0.00000E+000
   6.8260   1.43700E-001    0.00000E+000
   6.8290   1.57700E-001    0.00000E+000
   6.8320   1.47300E-001    0.00000E+000
   6.8360   1.49000E-001    0.00000E+000
   6.8380   1.52800E-001    0.00000E+000
   6.8390   1.58700E-001    0.00000E+000
   6.8430   1.37400E-001    0.00000E+000
   6.8460   1.44700E-001    0.00000E+000
   6.8490   1.52800E-001    0.00000E+000
   6.8540   1.64400E-001    0.00000E+000
   6.8560   1.73900E-001    0.00000E+000
   6.8590   1.76400E-001    0.00000E+000
   6.8620   1.67400E-001    0.00000E+000
   6.8640   1.66800E-001    0.00000E+000
   6.8660   1.65500E-001    0.00000E+000
   6.8700   1.51900E-001    0.00000E+000
   6.8720   1.73800E-001    0.00000E+000
   6.8750   1.84800E-001    0.00000E+000
   6.8780   1.81300E-001    0.00000E+000
   6.8810   1.75700E-001    0.00000E+000
   6.8820   1.78200E-001    0.00000E+000
   6.8860   2.01200E-001    0.00000E+000
   6.8890   1.75300E-001    0.00000E+000
   6.8920   1.86300E-001    0.00000E+000
   6.8940   1.85200E-001    0.00000E+000
   6.8970   1.95700E-001    0.00000E+000
   6.9000   1.87300E-001    0.00000E+000
   6.9020   1.84800E-001    0.00000E+000
   6.9040   2.07400E-001    0.00000E+000
   6.9090   1.87400E-001    0.00000E+000
   6.9100   2.09300E-001    0.00000E+000
   6.9140   1.98000E-001    0.00000E+000
   6.9160   2.01600E-001    0.00000E+000
   6.9190   2.08200E-001    0.00000E+000
   6.9210   1.95400E-001    0.00000E+000
   6.9230   2.02700E-001    0.00000E+000
   6.9270   2.23200E-001    0.00000E+000
   6.9310   2.13700E-001    0.00000E+000
   6.9320   2.23800E-001    0.00000E+000
   6.9380   2.15200E-001    0.00000E+000
   6.9400   2.22500E-001    0.00000E+000
   6.9410   2.36200E-001    0.00000E+000
   6.9430   2.19900E-001    0.00000E+000
   6.9470   2.15100E-001    0.00000E+000
   6.9490   2.36700E-001    0.00000E+000
   6.9530   2.39000E-001    0.00000E+000
   6.9560   2.44400E-001    0.00000E+000
   6.9580   2.40700E-001    0.00000E+000
   6.9610   2.46400E-001    0.00000E+000
   6.9630   2.15600E-001    0.00000E+000
   6.9650   2.53900E-001    0.00000E+000
   6.9660   2.40500E-001    0.00000E+000
   6.9690   2.47500E-001    0.00000E+000
   6.9710   2.58900E-001    0.00000E+000
   6.9770   2.59400E-001    0.00000E+000
   6.9790   2.74000E-001    0.00000E+000
   6.9830   2.63600E-001    0.00000E+000
   6.9870   2.83900E-001    0.00000E+000
   6.9900   2.82200E-001    0.00000E+000
   6.9930   2.71700E-001    0.00000E+000
   6.9950   2.88600E-001    0.00000E+000
   6.9990   2.82800E-001    0.00000E+000
   7.0030   2.92400E-001    0.00000E+000
   7.0050   2.97300E-001    0.00000E+000
   7.0090   2.87400E-001    0.00000E+000
   7.0110   3.09100E-001    0.00000E+000
   7.0140   3.08700E-001    0.00000E+000
   7.0180   3.14600E-001    0.00000E+000
   7.0190   2.96700E-001    0.00000E+000
   7.0240   3.20000E-001    0.00000E+000
   7.0260   3.26800E-001    0.00000E+000
   7.0290   3.08000E-001    0.00000E+000
   7.0320   3.38500E-001    0.00000E+000
   7.0340   3.59100E-001    0.00000E+000
   7.0360   3.68800E-001    0.00000E+000
   7.0400   3.77600E-001    0.00000E+000
   7.0430   3.73300E-001    0.00000E+000
   7.0450   3.87300E-001    0.00000E+000
   7.0480   3.97700E-001    0.00000E+000
   7.0500   4.08500E-001    0.00000E+000
   7.0530   4.39200E-001    0.00000E+000
   7.0560   4.39400E-001    0.00000E+000
   7.0580   4.28500E-001    0.00000E+000
   7.0610   4.73700E-001    0.00000E+000
   7.0650   4.85600E-001    0.00000E+000
   7.0690   5.09000E-001    0.00000E+000
   7.0710   5.28300E-001    0.00000E+000
   7.0720   5.48500E-001    0.00000E+000
   7.0760   5.73700E-001    0.00000E+000
   7.0790   6.04100E-001    0.00000E+000
   7.0810   6.48100E-001    0.00000E+000
   7.0840   6.64500E-001    0.00000E+000
   7.0880   7.10200E-001    0.00000E+000
   7.0890   7.08900E-001    0.00000E+000
   7.0940   8.12400E-001    0.00000E+000
   7.0960   8.45200E-001    0.00000E+000
   7.0990   8.95800E-001    0.00000E+000
   7.1030   9.71700E-001    0.00000E+000
   7.1050   1.03330E+000    0.00000E+000
   7.1070   1.07620E+000    0.00000E+000
   7.1120   1.25300E+000    0.00000E+000
   7.1150   1.28940E+000    0.00000E+000
   7.1170   1.37510E+000    0.00000E+000
   7.1210   1.59580E+000    0.00000E+000
   7.1240   1.80720E+000    0.00000E+000
   7.1260   2.24020E+000    0.00000E+000
   7.1310   2.18360E+000    0.00000E+000
   7.1330   2.31510E+000    0.00000E+000
   7.1360   2.50310E+000    0.00000E+000
   7.1400   2.52420E+000    0.00000E+000
   7.1420   2.61260E+000    0.00000E+000
   7.1450   2.68590E+000    0.00000E+000
   7.1470   2.56150E+000    0.00000E+000
   7.1500   2.60260E+000    0.00000E+000
   7.1540   2.50900E+000    0.00000E+000
   7.1560   2.09690E+000    0.00000E+000
   7.1590   1.88180E+000    0.00000E+000
   7.1630   1.73220E+000    0.00000E+000
   7.1650   1.65670E+000    0.00000E+000
   7.1680   1.37660E+000    0.00000E+000
   7.1710   1.12030E+000    0.00000E+000
   7.1740   1.27220E+000    0.00000E+000
   7.1770   8.99300E-001    0.00000E+000
   7.1810   6.16300E-001    0.00000E+000
   7.1840   1.31600E-001    0.00000E+000
   7.1860  -7.63500E-001    0.00000E+000
   7.1870   1.00000E+000    0.00000E+000
   7.1920   1.00000E+000    0.00000E+000
   7.1940   1.00000E+000    0.00000E+000
   7.1970   1.00000E+000    0.00000E+000
   7.1990   1.00000E+000    0.00000E+000
   7.2030   1.00000E+000    0.00000E+000
   7.2050   1.00000E+000    0.00000E+000
   7.2090   1.00000E+000    0.00000E+000
   7.2140   1.00000E+000    0.00000E+000
   7.2150   1.00000E+000    0.00000E+000
   7.2180   1.00000E+000    0.00000E+000
   7.2220   1.00000E+000    0.00000E+000
   7.2250   1.00000E+000    0.00000E+000
   7.2270   1.00000E+000    0.00000E+000
   7.2300   1.00000E+000    0.00000E+000
   7.2330   1.00000E+000    0.00000E+000
   7.2370   1.00000E+000    0.00000E+000
   7.2390   1.00000E+000    0.00000E+000
   7.2410   1.00000E+000    0.00000E+000
   7.2440   1.00000E+000    0.00000E+000
   7.2470   1.00000E+000    0.00000E+000
   7.2500   1.00000E+000    0.00000E+000
   7.2530   1.00000E+000    0.00000E+000
   7.2550   1.00000E+000    0.00000E+000
   7.2570   1.00000E+000    0.00000E+000
   7.2600   1.00000E+000    0.00000E+000
   7.2640   1.00000E+000    0.00000E+000
   7.2670   1.00000E+000    0.00000E+000
   7.2690   1.00000E+000    0.00000E+000
   7.2730   1.00000E+000    0.00000E+000
   7.2760   1.00000E+000    0.00000E+000
   7.2780   1.00000E+000    0.00000E+000
   7.2810   1.00000E+000    0.00000E+000
   7.2830   1.00000E+000    0.00000E+000
   7.2870   1.00000E+000    0.00000E+000
   7.2920   1.00000E+000    0.00000E+000
   7.2940   1.00000E+000    0.00000E+000
   7.2970   1.00000E+000    0.00000E+000
   7.2990   1.00000E+000    0.00000E+000
   7.3020   1.00000E+000    0.00000E+000
