# Supplementary material for: Rationally seeded computational protein design of ɑ-helical barrels
Source: Nat Chem Biol. 2024 Jun 20;20(8):991–9. doi: 10.1038/s41589-024-01642-0 (PMC11288890; doi:10.1038/s41589-024-01642-0)
Supplement: Supplementary file 3 — PDB and .mtz files used for making figure panels b–d and j–m. [file 41589_2024_1642_MOESM3_ESM.zip › KIA_RP_RSPD_NatChemBiol_data_Figure2/scapCC6_LLIA_panels_e-h/AUC_panel_g/SV_raw/00086.RA1]

scapCC6_LLIA_master
R 1 20.0 50000 0036566 7.0560E11 281 1 
   5.8000   8.20000E-001    0.00000E+000
   5.8030   9.60500E-001    0.00000E+000
   5.8060   5.40300E-001    0.00000E+000
   5.8070   8.20300E-001    0.00000E+000
   5.8080   7.29700E-001    0.00000E+000
   5.8100   9.56000E-001    0.00000E+000
   5.8110   9.02100E-001    0.00000E+000
   5.8130   1.04280E+000    0.00000E+000
   5.8160   1.13900E+000    0.00000E+000
   5.8170   9.18400E-001    0.00000E+000
   5.8180   1.11630E+000    0.00000E+000
   5.8190   1.00010E+000    0.00000E+000
   5.8200   1.08460E+000    0.00000E+000
   5.8220   1.02920E+000    0.00000E+000
   5.8230   1.03240E+000    0.00000E+000
   5.8240   1.17060E+000    0.00000E+000
   5.8260   1.20220E+000    0.00000E+000
   5.8270   1.24470E+000    0.00000E+000
   5.8280   1.07610E+000    0.00000E+000
   5.8290   1.25920E+000    0.00000E+000
   5.8310   1.28880E+000    0.00000E+000
   5.8320   1.44750E+000    0.00000E+000
   5.8330   1.48720E+000    0.00000E+000
   5.8350   1.60080E+000    0.00000E+000
   5.8360   1.60230E+000    0.00000E+000
   5.8370   1.56360E+000    0.00000E+000
   5.8380   1.60460E+000    0.00000E+000
   5.8400   1.64520E+000    0.00000E+000
   5.8420   1.63610E+000    0.00000E+000
   5.8440   1.65120E+000    0.00000E+000
   5.8450   1.68770E+000    0.00000E+000
   5.8460   1.62110E+000    0.00000E+000
   5.8480   1.54240E+000    0.00000E+000
   5.8490   1.48990E+000    0.00000E+000
   5.8500   1.41150E+000    0.00000E+000
   5.8520   1.36420E+000    0.00000E+000
   5.8540   9.87100E-001    0.00000E+000
   5.8560   8.95800E-001    0.00000E+000
   5.8580   7.41700E-001    0.00000E+000
   5.8590   6.36800E-001    0.00000E+000
   5.8620   4.79100E-001    0.00000E+000
   5.8630   4.39400E-001    0.00000E+000
   5.8640   4.25000E-001    0.00000E+000
   5.8660   3.73600E-001    0.00000E+000
   5.8690   3.22200E-001    0.00000E+000
   5.8710   3.14900E-001    0.00000E+000
   5.8720   2.83900E-001    0.00000E+000
   5.8740   2.58200E-001    0.00000E+000
   5.8770   2.00300E-001    0.00000E+000
   5.8780   2.04900E-001    0.00000E+000
   5.8800   1.70700E-001    0.00000E+000
   5.8810   1.55600E-001    0.00000E+000
   5.8830   1.58000E-001    0.00000E+000
   5.8860   1.01400E-001    0.00000E+000
   5.8880   1.12800E-001    0.00000E+000
   5.8900   1.05800E-001    0.00000E+000
   5.8910   9.17000E-002    0.00000E+000
   5.8920   3.53000E-002    0.00000E+000
   5.8950   3.36000E-002    0.00000E+000
   5.8970   3.30000E-002    0.00000E+000
   5.8990   5.20000E-002    0.00000E+000
   5.9000   4.18000E-002    0.00000E+000
   5.9010   1.14000E-002    0.00000E+000
   5.9030   4.61000E-002    0.00000E+000
   5.9040   3.03000E-002    0.00000E+000
   5.9070   1.48000E-002    0.00000E+000
   5.9080   1.92000E-002    0.00000E+000
   5.9110   1.96000E-002    0.00000E+000
   5.9130   2.37000E-002    0.00000E+000
   5.9170   1.10000E-002    0.00000E+000
   5.9180   1.71000E-002    0.00000E+000
   5.9210   5.40000E-003    0.00000E+000
   5.9220   3.90000E-003    0.00000E+000
   5.9230   2.70000E-003    0.00000E+000
   5.9240   1.11000E-002    0.00000E+000
   5.9260   1.84000E-002    0.00000E+000
   5.9300   1.40000E-002    0.00000E+000
   5.9320   6.10000E-003    0.00000E+000
   5.9350   3.90000E-003    0.00000E+000
   5.9370   5.70000E-003    0.00000E+000
   5.9380   8.60000E-003    0.00000E+000
   5.9400   9.10000E-003    0.00000E+000
   5.9410   1.22000E-002    0.00000E+000
   5.9440  -1.70000E-003    0.00000E+000
   5.9460   1.60000E-003    0.00000E+000
   5.9480   9.50000E-003    0.00000E+000
   5.9490   7.00000E-004    0.00000E+000
   5.9520   1.30000E-003    0.00000E+000
   5.9530   9.60000E-003    0.00000E+000
   5.9550   1.02000E-002    0.00000E+000
   5.9580   2.00000E-002    0.00000E+000
   5.9600   4.80000E-003    0.00000E+000
   5.9610  -1.17000E-002    0.00000E+000
   5.9640  -1.12000E-002    0.00000E+000
   5.9670  -1.15000E-002    0.00000E+000
   5.9690   9.00000E-004    0.00000E+000
   5.9710   3.10000E-003    0.00000E+000
   5.9740   2.09000E-002    0.00000E+000
   5.9760   2.45000E-002    0.00000E+000
   5.9770   8.00000E-003    0.00000E+000
   5.9800   1.35000E-002    0.00000E+000
   5.9820   2.32000E-002    0.00000E+000
   5.9830   2.00000E-002    0.00000E+000
   5.9870   1.87000E-002    0.00000E+000
   5.9890   2.41800E-001    0.00000E+000
   5.9900   6.76000E-002    0.00000E+000
   5.9920  -8.15200E-001    0.00000E+000
   5.9950  -6.35900E-001    0.00000E+000
   5.9980  -7.74000E-002    0.00000E+000
   6.0000   5.87000E-002    0.00000E+000
   6.0010  -4.79000E-002    0.00000E+000
   6.0020  -3.26000E-002    0.00000E+000
   6.0070  -3.31000E-002    0.00000E+000
   6.0080  -4.36000E-002    0.00000E+000
   6.0120  -3.22000E-002    0.00000E+000
   6.0140  -3.42000E-002    0.00000E+000
   6.0160  -3.77000E-002    0.00000E+000
   6.0170  -2.06000E-002    0.00000E+000
   6.0200  -4.10000E-002    0.00000E+000
   6.0230  -4.92000E-002    0.00000E+000
   6.0240  -6.85000E-002    0.00000E+000
   6.0260  -5.15000E-002    0.00000E+000
   6.0280  -6.22000E-002    0.00000E+000
   6.0300  -4.38000E-002    0.00000E+000
   6.0330  -3.22000E-002    0.00000E+000
   6.0340  -5.89000E-002    0.00000E+000
   6.0350  -2.99000E-002    0.00000E+000
   6.0370  -2.58400E-001    0.00000E+000
   6.0410   7.36800E-001    0.00000E+000
   6.0450   1.92500E-001    0.00000E+000
   6.0470  -4.91000E-002    0.00000E+000
   6.0500   5.67000E-002    0.00000E+000
   6.0520   2.10000E-002    0.00000E+000
   6.0540   3.30000E-002    0.00000E+000
   6.0570   3.55000E-002    0.00000E+000
   6.0590   2.71000E-002    0.00000E+000
   6.0630   3.46000E-002    0.00000E+000
   6.0660   3.48000E-002    0.00000E+000
   6.0690   2.54000E-002    0.00000E+000
   6.0700   3.75000E-002    0.00000E+000
   6.0710   3.27000E-002    0.00000E+000
   6.0750   2.85000E-002    0.00000E+000
   6.0780   3.52000E-002    0.00000E+000
   6.0810   3.20000E-002    0.00000E+000
   6.0840   2.15000E-002    0.00000E+000
   6.0880   4.60000E-002    0.00000E+000
   6.0890   3.03000E-002    0.00000E+000
   6.0910   3.01000E-002    0.00000E+000
   6.0930   2.77000E-002    0.00000E+000
   6.0950   2.12000E-002    0.00000E+000
   6.0960   2.92000E-002    0.00000E+000
   6.1030   2.60000E-002    0.00000E+000
   6.1050   3.18000E-002    0.00000E+000
   6.1100   2.35000E-002    0.00000E+000
   6.1140   3.42000E-002    0.00000E+000
   6.1170   3.23000E-002    0.00000E+000
   6.1200   3.01000E-002    0.00000E+000
   6.1230   3.26000E-002    0.00000E+000
   6.1280   3.42000E-002    0.00000E+000
   6.1300   2.61000E-002    0.00000E+000
   6.1340   1.46000E-002    0.00000E+000
   6.1390   2.71000E-002    0.00000E+000
   6.1420   4.07000E-002    0.00000E+000
   6.1440   4.83000E-002    0.00000E+000
   6.1460   3.46000E-002    0.00000E+000
   6.1490   3.70000E-002    0.00000E+000
   6.1530   3.75000E-002    0.00000E+000
   6.1570   3.53000E-002    0.00000E+000
   6.1590   3.13000E-002    0.00000E+000
   6.1600   3.09000E-002    0.00000E+000
   6.1610   2.44000E-002    0.00000E+000
   6.1660   7.50000E-003    0.00000E+000
   6.1680   4.44000E-002    0.00000E+000
   6.1700   2.72000E-002    0.00000E+000
   6.1730   2.63000E-002    0.00000E+000
   6.1760   3.57000E-002    0.00000E+000
   6.1780   4.12000E-002    0.00000E+000
   6.1810   3.04000E-002    0.00000E+000
   6.1830   4.95000E-002    0.00000E+000
   6.1870   4.58000E-002    0.00000E+000
   6.1880   2.99000E-002    0.00000E+000
   6.1890   3.68000E-002    0.00000E+000
   6.1930   2.13000E-002    0.00000E+000
   6.1960   3.22000E-002    0.00000E+000
   6.1980   3.16000E-002    0.00000E+000
   6.2030   5.26000E-002    0.00000E+000
   6.2040   1.54000E-002    0.00000E+000
   6.2050   4.51000E-002    0.00000E+000
   6.2090   2.79000E-002    0.00000E+000
   6.2110   4.45000E-002    0.00000E+000
   6.2140   4.09000E-002    0.00000E+000
   6.2160   4.06000E-002    0.00000E+000
   6.2170   3.52000E-002    0.00000E+000
   6.2210   3.74000E-002    0.00000E+000
   6.2230   3.55000E-002    0.00000E+000
   6.2250   2.86000E-002    0.00000E+000
   6.2290   3.23000E-002    0.00000E+000
   6.2310   2.88000E-002    0.00000E+000
   6.2320   4.92000E-002    0.00000E+000
   6.2340   4.67000E-002    0.00000E+000
   6.2370   4.14000E-002    0.00000E+000
   6.2410   3.21000E-002    0.00000E+000
   6.2430   3.24000E-002    0.00000E+000
   6.2470   3.95000E-002    0.00000E+000
   6.2480   3.45000E-002    0.00000E+000
   6.2500   3.71000E-002    0.00000E+000
   6.2520   3.52000E-002    0.00000E+000
   6.2560   4.73000E-002    0.00000E+000
   6.2600   3.92000E-002    0.00000E+000
   6.2630   3.90000E-002    0.00000E+000
   6.2650   3.18000E-002    0.00000E+000
   6.2660   4.61000E-002    0.00000E+000
   6.2700   4.11000E-002    0.00000E+000
   6.2720   3.15000E-002    0.00000E+000
   6.2740   4.62000E-002    0.00000E+000
   6.2750   3.87000E-002    0.00000E+000
   6.2770   2.51000E-002    0.00000E+000
   6.2840   4.87000E-002    0.00000E+000
   6.2860   3.53000E-002    0.00000E+000
   6.2880   4.20000E-002    0.00000E+000
   6.2930   3.40000E-002    0.00000E+000
   6.2950   3.68000E-002    0.00000E+000
   6.2970   4.73000E-002    0.00000E+000
   6.2990   4.34000E-002    0.00000E+000
   6.3030   3.77000E-002    0.00000E+000
   6.3060   5.06000E-002    0.00000E+000
   6.3090   3.89000E-002    0.00000E+000
   6.3130   3.25000E-002    0.00000E+000
   6.3150   3.38000E-002    0.00000E+000
   6.3170   4.61000E-002    0.00000E+000
   6.3220   4.85000E-002    0.00000E+000
   6.3250   3.53000E-002    0.00000E+000
   6.3270   3.08000E-002    0.00000E+000
   6.3310   2.41000E-002    0.00000E+000
   6.3340   3.01000E-002    0.00000E+000
   6.3380   3.28000E-002    0.00000E+000
   6.3390   3.79000E-002    0.00000E+000
   6.3400   3.99000E-002    0.00000E+000
   6.3450   4.68000E-002    0.00000E+000
   6.3460   5.07000E-002    0.00000E+000
   6.3500   4.57000E-002    0.00000E+000
   6.3560   4.80000E-002    0.00000E+000
   6.3580   4.13000E-002    0.00000E+000
   6.3630   3.84000E-002    0.00000E+000
   6.3670   4.98000E-002    0.00000E+000
   6.3680   5.07000E-002    0.00000E+000
   6.3730   4.05000E-002    0.00000E+000
   6.3760   3.57000E-002    0.00000E+000
   6.3790   5.15000E-002    0.00000E+000
   6.3820   4.73000E-002    0.00000E+000
   6.3860   4.82000E-002    0.00000E+000
   6.3880   6.01000E-002    0.00000E+000
   6.3900   4.18000E-002    0.00000E+000
   6.3920   4.75000E-002    0.00000E+000
   6.3950   5.59000E-002    0.00000E+000
   6.3990   6.00000E-002    0.00000E+000
   6.4010   4.20000E-002    0.00000E+000
   6.4030   5.24000E-002    0.00000E+000
   6.4060   5.32000E-002    0.00000E+000
   6.4080   4.62000E-002    0.00000E+000
   6.4110   4.85000E-002    0.00000E+000
   6.4130   3.97000E-002    0.00000E+000
   6.4170   5.38000E-002    0.00000E+000
   6.4180   4.89000E-002    0.00000E+000
   6.4220   4.90000E-002    0.00000E+000
   6.4230   3.35000E-002    0.00000E+000
   6.4270   5.47000E-002    0.00000E+000
   6.4280   5.34000E-002    0.00000E+000
   6.4320   4.66000E-002    0.00000E+000
   6.4330   6.09000E-002    0.00000E+000
   6.4370   5.49000E-002    0.00000E+000
   6.4420   5.27000E-002    0.00000E+000
   6.4440   6.23000E-002    0.00000E+000
   6.4460   4.66000E-002    0.00000E+000
   6.4490   5.77000E-002    0.00000E+000
   6.4500   5.81000E-002    0.00000E+000
   6.4510   6.27000E-002    0.00000E+000
   6.4540   5.62000E-002    0.00000E+000
   6.4560   6.21000E-002    0.00000E+000
   6.4590   4.96000E-002    0.00000E+000
   6.4620   5.21000E-002    0.00000E+000
   6.4670   5.84000E-002    0.00000E+000
   6.4690   5.35000E-002    0.00000E+000
   6.4710   4.70000E-002    0.00000E+000
   6.4730   5.19000E-002    0.00000E+000
   6.4770   6.12000E-002    0.00000E+000
   6.4790   5.59000E-002    0.00000E+000
   6.4820   5.69000E-002    0.00000E+000
   6.4850   7.75000E-002    0.00000E+000
   6.4870   6.67000E-002    0.00000E+000
   6.4900   6.01000E-002    0.00000E+000
   6.4910   5.77000E-002    0.00000E+000
   6.4940   4.39000E-002    0.00000E+000
   6.4970   6.22000E-002    0.00000E+000
   6.5010   6.93000E-002    0.00000E+000
   6.5030   6.79000E-002    0.00000E+000
   6.5060   5.36000E-002    0.00000E+000
   6.5100   6.07000E-002    0.00000E+000
   6.5120   6.22000E-002    0.00000E+000
   6.5130   6.11000E-002    0.00000E+000
   6.5160   6.54000E-002    0.00000E+000
   6.5190   5.73000E-002    0.00000E+000
   6.5220   7.46000E-002    0.00000E+000
   6.5230   5.52000E-002    0.00000E+000
   6.5260   6.41000E-002    0.00000E+000
   6.5290   6.53000E-002    0.00000E+000
   6.5310   5.99000E-002    0.00000E+000
   6.5330   5.72000E-002    0.00000E+000
   6.5350   6.79000E-002    0.00000E+000
   6.5400   6.32000E-002    0.00000E+000
   6.5410   6.84000E-002    0.00000E+000
   6.5440   7.21000E-002    0.00000E+000
   6.5450   6.33000E-002    0.00000E+000
   6.5480   6.22000E-002    0.00000E+000
   6.5500   6.43000E-002    0.00000E+000
   6.5530   7.21000E-002    0.00000E+000
   6.5560   7.48000E-002    0.00000E+000
   6.5580   5.74000E-002    0.00000E+000
   6.5620   6.97000E-002    0.00000E+000
   6.5640   7.37000E-002    0.00000E+000
   6.5670   6.98000E-002    0.00000E+000
   6.5690   7.88000E-002    0.00000E+000
   6.5720   8.36000E-002    0.00000E+000
   6.5760   7.40000E-002    0.00000E+000
   6.5780   7.13000E-002    0.00000E+000
   6.5800   8.05000E-002    0.00000E+000
   6.5830   8.09000E-002    0.00000E+000
   6.5870   7.24000E-002    0.00000E+000
   6.5890   7.74000E-002    0.00000E+000
   6.5920   8.32000E-002    0.00000E+000
   6.5940   8.41000E-002    0.00000E+000
   6.5970   8.15000E-002    0.00000E+000
   6.5990   7.12000E-002    0.00000E+000
   6.6020   7.55000E-002    0.00000E+000
   6.6040   6.82000E-002    0.00000E+000
   6.6080   8.19000E-002    0.00000E+000
   6.6100   8.29000E-002    0.00000E+000
   6.6120   8.96000E-002    0.00000E+000
   6.6150   6.65000E-002    0.00000E+000
   6.6170   8.53000E-002    0.00000E+000
   6.6190   8.83000E-002    0.00000E+000
   6.6240   8.77000E-002    0.00000E+000
   6.6270   8.46000E-002    0.00000E+000
   6.6290   8.49000E-002    0.00000E+000
   6.6310   8.14000E-002    0.00000E+000
   6.6330   8.27000E-002    0.00000E+000
   6.6360   8.95000E-002    0.00000E+000
   6.6390   9.23000E-002    0.00000E+000
   6.6430   8.59000E-002    0.00000E+000
   6.6440   8.06000E-002    0.00000E+000
   6.6480   8.86000E-002    0.00000E+000
   6.6510   9.82000E-002    0.00000E+000
   6.6550   9.36000E-002    0.00000E+000
   6.6570   9.00000E-002    0.00000E+000
   6.6600   8.52000E-002    0.00000E+000
   6.6620   9.85000E-002    0.00000E+000
   6.6650   9.45000E-002    0.00000E+000
   6.6660   9.33000E-002    0.00000E+000
   6.6680   8.81000E-002    0.00000E+000
   6.6700   1.02300E-001    0.00000E+000
   6.6740   1.05200E-001    0.00000E+000
   6.6770   1.04700E-001    0.00000E+000
   6.6800   9.95000E-002    0.00000E+000
   6.6830   9.70000E-002    0.00000E+000
   6.6850   1.11100E-001    0.00000E+000
   6.6870   9.44000E-002    0.00000E+000
   6.6890   1.03200E-001    0.00000E+000
   6.6920   9.10000E-002    0.00000E+000
   6.6940   1.11100E-001    0.00000E+000
   6.6970   1.07100E-001    0.00000E+000
   6.7000   1.20700E-001    0.00000E+000
   6.7030   1.04600E-001    0.00000E+000
   6.7050   1.08200E-001    0.00000E+000
   6.7080   1.06400E-001    0.00000E+000
   6.7100   1.22900E-001    0.00000E+000
   6.7120   1.11200E-001    0.00000E+000
   6.7150   1.19100E-001    0.00000E+000
   6.7180   1.14700E-001    0.00000E+000
   6.7190   1.25200E-001    0.00000E+000
   6.7230   1.10800E-001    0.00000E+000
   6.7270   1.07200E-001    0.00000E+000
   6.7280   1.27900E-001    0.00000E+000
   6.7310   1.25700E-001    0.00000E+000
   6.7350   1.24500E-001    0.00000E+000
   6.7370   1.35000E-001    0.00000E+000
   6.7390   1.28400E-001    0.00000E+000
   6.7410   1.33900E-001    0.00000E+000
   6.7460   1.38800E-001    0.00000E+000
   6.7490   1.41900E-001    0.00000E+000
   6.7510   1.22100E-001    0.00000E+000
   6.7530   1.26800E-001    0.00000E+000
   6.7550   1.43000E-001    0.00000E+000
   6.7580   1.42400E-001    0.00000E+000
   6.7600   1.40400E-001    0.00000E+000
   6.7650   1.45000E-001    0.00000E+000
   6.7680   1.40200E-001    0.00000E+000
   6.7690   1.38700E-001    0.00000E+000
   6.7720   1.43900E-001    0.00000E+000
   6.7730   1.46100E-001    0.00000E+000
   6.7780   1.57000E-001    0.00000E+000
   6.7810   1.59600E-001    0.00000E+000
   6.7830   1.58900E-001    0.00000E+000
   6.7870   1.52200E-001    0.00000E+000
   6.7890   1.35500E-001    0.00000E+000
   6.7920   1.42100E-001    0.00000E+000
   6.7950   1.69700E-001    0.00000E+000
   6.7980   1.60800E-001    0.00000E+000
   6.8000   1.69800E-001    0.00000E+000
   6.8020   1.58600E-001    0.00000E+000
   6.8050   1.60800E-001    0.00000E+000
   6.8070   1.56600E-001    0.00000E+000
   6.8110   1.74000E-001    0.00000E+000
   6.8140   1.76500E-001    0.00000E+000
   6.8160   1.81300E-001    0.00000E+000
   6.8170   1.65000E-001    0.00000E+000
   6.8230   1.77300E-001    0.00000E+000
   6.8250   1.61100E-001    0.00000E+000
   6.8280   1.71100E-001    0.00000E+000
   6.8300   1.82600E-001    0.00000E+000
   6.8340   1.80000E-001    0.00000E+000
   6.8360   1.90200E-001    0.00000E+000
   6.8390   1.82600E-001    0.00000E+000
   6.8430   1.85300E-001    0.00000E+000
   6.8460   1.71700E-001    0.00000E+000
   6.8480   1.67200E-001    0.00000E+000
   6.8510   1.75900E-001    0.00000E+000
   6.8540   1.90800E-001    0.00000E+000
   6.8550   1.87200E-001    0.00000E+000
   6.8610   2.06600E-001    0.00000E+000
   6.8630   2.01600E-001    0.00000E+000
   6.8660   1.97900E-001    0.00000E+000
   6.8690   1.99400E-001    0.00000E+000
   6.8710   1.93200E-001    0.00000E+000
   6.8750   2.14700E-001    0.00000E+000
   6.8770   2.14600E-001    0.00000E+000
   6.8800   2.15800E-001    0.00000E+000
   6.8820   2.15000E-001    0.00000E+000
   6.8850   2.32900E-001    0.00000E+000
   6.8890   2.22300E-001    0.00000E+000
   6.8920   2.27900E-001    0.00000E+000
   6.8940   2.19700E-001    0.00000E+000
   6.8960   2.31700E-001    0.00000E+000
   6.9000   2.24900E-001    0.00000E+000
   6.9010   2.24100E-001    0.00000E+000
   6.9040   2.44200E-001    0.00000E+000
   6.9080   2.50000E-001    0.00000E+000
   6.9100   2.35500E-001    0.00000E+000
   6.9130   2.35700E-001    0.00000E+000
   6.9160   2.35700E-001    0.00000E+000
   6.9180   2.47000E-001    0.00000E+000
   6.9190   2.46000E-001    0.00000E+000
   6.9220   2.24500E-001    0.00000E+000
   6.9260   2.42900E-001    0.00000E+000
   6.9290   2.45800E-001    0.00000E+000
   6.9320   2.54800E-001    0.00000E+000
   6.9340   2.45400E-001    0.00000E+000
   6.9360   2.54600E-001    0.00000E+000
   6.9400   2.77100E-001    0.00000E+000
   6.9410   2.59800E-001    0.00000E+000
   6.9460   2.83900E-001    0.00000E+000
   6.9490   2.65000E-001    0.00000E+000
   6.9510   2.82000E-001    0.00000E+000
   6.9560   2.78400E-001    0.00000E+000
   6.9590   2.76400E-001    0.00000E+000
   6.9610   2.83000E-001    0.00000E+000
   6.9650   2.79500E-001    0.00000E+000
   6.9670   2.79700E-001    0.00000E+000
   6.9700   2.93700E-001    0.00000E+000
   6.9730   2.96700E-001    0.00000E+000
   6.9770   3.08900E-001    0.00000E+000
   6.9810   2.93400E-001    0.00000E+000
   6.9860   2.97900E-001    0.00000E+000
   6.9880   3.13200E-001    0.00000E+000
   6.9900   3.12200E-001    0.00000E+000
   6.9940   3.21600E-001    0.00000E+000
   6.9960   3.22000E-001    0.00000E+000
   7.0000   3.22300E-001    0.00000E+000
   7.0020   3.31200E-001    0.00000E+000
   7.0050   3.29100E-001    0.00000E+000
   7.0090   3.41500E-001    0.00000E+000
   7.0120   3.40900E-001    0.00000E+000
   7.0150   3.53300E-001    0.00000E+000
   7.0180   3.66900E-001    0.00000E+000
   7.0220   3.51400E-001    0.00000E+000
   7.0240   3.72200E-001    0.00000E+000
   7.0270   3.70400E-001    0.00000E+000
   7.0300   3.79100E-001    0.00000E+000
   7.0320   3.79900E-001    0.00000E+000
   7.0350   3.87300E-001    0.00000E+000
   7.0370   4.06900E-001    0.00000E+000
   7.0410   3.91600E-001    0.00000E+000
   7.0430   4.16800E-001    0.00000E+000
   7.0460   4.21500E-001    0.00000E+000
   7.0500   4.48800E-001    0.00000E+000
   7.0520   4.33300E-001    0.00000E+000
   7.0540   4.74600E-001    0.00000E+000
   7.0570   4.66500E-001    0.00000E+000
   7.0600   4.87900E-001    0.00000E+000
   7.0620   5.03100E-001    0.00000E+000
   7.0650   5.16900E-001    0.00000E+000
   7.0670   5.21300E-001    0.00000E+000
   7.0700   5.44800E-001    0.00000E+000
   7.0720   5.74000E-001    0.00000E+000
   7.0760   5.89000E-001    0.00000E+000
   7.0790   6.26900E-001    0.00000E+000
   7.0810   6.60200E-001    0.00000E+000
   7.0830   6.91200E-001    0.00000E+000
   7.0860   6.93700E-001    0.00000E+000
   7.0880   7.27700E-001    0.00000E+000
   7.0920   7.74400E-001    0.00000E+000
   7.0950   8.39200E-001    0.00000E+000
   7.0970   8.71100E-001    0.00000E+000
   7.1010   9.32800E-001    0.00000E+000
   7.1030   9.82100E-001    0.00000E+000
   7.1060   1.02400E+000    0.00000E+000
   7.1080   1.11920E+000    0.00000E+000
   7.1130   1.22450E+000    0.00000E+000
   7.1150   1.31750E+000    0.00000E+000
   7.1190   1.47900E+000    0.00000E+000
   7.1200   1.57290E+000    0.00000E+000
   7.1240   1.77120E+000    0.00000E+000
   7.1280   2.12720E+000    0.00000E+000
   7.1310   2.35090E+000    0.00000E+000
   7.1340   2.41780E+000    0.00000E+000
   7.1360   2.40480E+000    0.00000E+000
   7.1390   2.30290E+000    0.00000E+000
   7.1420   2.70780E+000    0.00000E+000
   7.1450   2.51050E+000    0.00000E+000
   7.1470   2.78180E+000    0.00000E+000
   7.1490   2.80490E+000    0.00000E+000
   7.1540   2.81880E+000    0.00000E+000
   7.1560   2.38760E+000    0.00000E+000
   7.1590   2.02840E+000    0.00000E+000
   7.1630   1.42420E+000    0.00000E+000
   7.1660   1.50160E+000    0.00000E+000
   7.1670   1.40110E+000    0.00000E+000
   7.1700   1.19280E+000    0.00000E+000
   7.1730   1.35430E+000    0.00000E+000
   7.1750   1.24640E+000    0.00000E+000
   7.1790   1.10650E+000    0.00000E+000
   7.1810   1.14180E+000    0.00000E+000
   7.1840   3.98000E-002    0.00000E+000
   7.1870   1.00000E+000    0.00000E+000
   7.1900   1.00000E+000    0.00000E+000
   7.1920   1.00000E+000    0.00000E+000
   7.1940   1.00000E+000    0.00000E+000
   7.1970   1.00000E+000    0.00000E+000
   7.2000   1.00000E+000    0.00000E+000
   7.2020   1.00000E+000    0.00000E+000
   7.2050   1.00000E+000    0.00000E+000
   7.2110   1.00000E+000    0.00000E+000
   7.2140   1.00000E+000    0.00000E+000
   7.2150   1.00000E+000    0.00000E+000
   7.2180   1.00000E+000    0.00000E+000
   7.2220   1.00000E+000    0.00000E+000
   7.2250   1.00000E+000    0.00000E+000
   7.2270   1.00000E+000    0.00000E+000
   7.2300   1.00000E+000    0.00000E+000
   7.2320   1.00000E+000    0.00000E+000
   7.2350   1.00000E+000    0.00000E+000
   7.2390   1.00000E+000    0.00000E+000
   7.2410   1.00000E+000    0.00000E+000
   7.2460   1.00000E+000    0.00000E+000
   7.2480   1.00000E+000    0.00000E+000
   7.2510   1.00000E+000    0.00000E+000
   7.2550   1.00000E+000    0.00000E+000
   7.2570   1.00000E+000    0.00000E+000
   7.2600   1.00000E+000    0.00000E+000
   7.2620   1.00000E+000    0.00000E+000
   7.2640   1.00000E+000    0.00000E+000
   7.2680   1.00000E+000    0.00000E+000
   7.2710   1.00000E+000    0.00000E+000
   7.2730   1.00000E+000    0.00000E+000
   7.2780   1.00000E+000    0.00000E+000
   7.2800   1.00000E+000    0.00000E+000
   7.2820   1.00000E+000    0.00000E+000
   7.2850   1.00000E+000    0.00000E+000
   7.2890   1.00000E+000    0.00000E+000
   7.2920   1.00000E+000    0.00000E+000
   7.2940   1.00000E+000    0.00000E+000
   7.2980   1.00000E+000    0.00000E+000
   7.3000   1.00000E+000    0.00000E+000
