# Supplementary material for: Rationally seeded computational protein design of ɑ-helical barrels
Source: Nat Chem Biol. 2024 Jun 20;20(8):991–9. doi: 10.1038/s41589-024-01642-0 (PMC11288890; doi:10.1038/s41589-024-01642-0)
Supplement: Supplementary file 3 — PDB and .mtz files used for making figure panels b–d and j–m. [file 41589_2024_1642_MOESM3_ESM.zip › KIA_RP_RSPD_NatChemBiol_data_Figure2/scapCC6_LLIA_panels_e-h/AUC_panel_g/SV_raw/00090.RA1]

scapCC6_LLIA_master
R 1 20.0 50000 0037767 7.3850E11 281 1 
   5.8010   5.67300E-001    0.00000E+000
   5.8040   1.04710E+000    0.00000E+000
   5.8060   9.42800E-001    0.00000E+000
   5.8080   9.00900E-001    0.00000E+000
   5.8090   9.21100E-001    0.00000E+000
   5.8110   7.37900E-001    0.00000E+000
   5.8120   1.06260E+000    0.00000E+000
   5.8140   1.00350E+000    0.00000E+000
   5.8160   1.28780E+000    0.00000E+000
   5.8170   8.84200E-001    0.00000E+000
   5.8190   1.12070E+000    0.00000E+000
   5.8220   9.17000E-001    0.00000E+000
   5.8240   1.09100E+000    0.00000E+000
   5.8260   1.05950E+000    0.00000E+000
   5.8270   1.21780E+000    0.00000E+000
   5.8290   1.29150E+000    0.00000E+000
   5.8300   1.38610E+000    0.00000E+000
   5.8320   1.55040E+000    0.00000E+000
   5.8330   1.63820E+000    0.00000E+000
   5.8350   1.61860E+000    0.00000E+000
   5.8360   1.68840E+000    0.00000E+000
   5.8370   1.67570E+000    0.00000E+000
   5.8390   1.67440E+000    0.00000E+000
   5.8420   1.62840E+000    0.00000E+000
   5.8440   1.51160E+000    0.00000E+000
   5.8460   1.61870E+000    0.00000E+000
   5.8470   1.60210E+000    0.00000E+000
   5.8490   1.40900E+000    0.00000E+000
   5.8510   1.51240E+000    0.00000E+000
   5.8520   1.30600E+000    0.00000E+000
   5.8540   9.80700E-001    0.00000E+000
   5.8560   8.74900E-001    0.00000E+000
   5.8590   6.03800E-001    0.00000E+000
   5.8610   5.95200E-001    0.00000E+000
   5.8620   6.14900E-001    0.00000E+000
   5.8630   3.66100E-001    0.00000E+000
   5.8650   3.89900E-001    0.00000E+000
   5.8670   3.35900E-001    0.00000E+000
   5.8700   3.21200E-001    0.00000E+000
   5.8730   2.77600E-001    0.00000E+000
   5.8740   2.17100E-001    0.00000E+000
   5.8770   2.40200E-001    0.00000E+000
   5.8790   1.42800E-001    0.00000E+000
   5.8810   1.64400E-001    0.00000E+000
   5.8820   1.13500E-001    0.00000E+000
   5.8850   9.48000E-002    0.00000E+000
   5.8860   1.02900E-001    0.00000E+000
   5.8880   8.53000E-002    0.00000E+000
   5.8900   9.76000E-002    0.00000E+000
   5.8930   5.07000E-002    0.00000E+000
   5.8960   2.54000E-002    0.00000E+000
   5.8990   3.85000E-002    0.00000E+000
   5.9010   6.27000E-002    0.00000E+000
   5.9030   1.75000E-002    0.00000E+000
   5.9050   1.25000E-002    0.00000E+000
   5.9070  -2.50000E-003    0.00000E+000
   5.9100   3.50000E-002    0.00000E+000
   5.9110   2.85000E-002    0.00000E+000
   5.9140   2.80000E-003    0.00000E+000
   5.9150  -1.50000E-003    0.00000E+000
   5.9160   1.91000E-002    0.00000E+000
   5.9190  -6.40000E-003    0.00000E+000
   5.9210  -3.90000E-003    0.00000E+000
   5.9220   8.40000E-003    0.00000E+000
   5.9240   5.40000E-003    0.00000E+000
   5.9260   6.50000E-003    0.00000E+000
   5.9280   9.30000E-003    0.00000E+000
   5.9310   1.10000E-002    0.00000E+000
   5.9330   1.53000E-002    0.00000E+000
   5.9360   1.59000E-002    0.00000E+000
   5.9380  -4.30000E-003    0.00000E+000
   5.9420   9.80000E-003    0.00000E+000
   5.9460   1.68000E-002    0.00000E+000
   5.9480   6.60000E-003    0.00000E+000
   5.9490   2.39000E-002    0.00000E+000
   5.9510  -2.10000E-003    0.00000E+000
   5.9550  -2.70000E-003    0.00000E+000
   5.9570   1.25000E-002    0.00000E+000
   5.9590   8.70000E-003    0.00000E+000
   5.9610  -3.10000E-003    0.00000E+000
   5.9630  -9.70000E-003    0.00000E+000
   5.9650   1.30000E-003    0.00000E+000
   5.9670   9.40000E-003    0.00000E+000
   5.9690   1.02000E-002    0.00000E+000
   5.9710   6.00000E-004    0.00000E+000
   5.9730   4.30000E-003    0.00000E+000
   5.9740   1.22000E-002    0.00000E+000
   5.9760   1.25000E-002    0.00000E+000
   5.9780   1.92000E-002    0.00000E+000
   5.9800   1.48000E-002    0.00000E+000
   5.9820   1.54000E-002    0.00000E+000
   5.9830   1.24000E-002    0.00000E+000
   5.9860   2.49000E-002    0.00000E+000
   5.9880   1.58000E-002    0.00000E+000
   5.9890   2.42400E-001    0.00000E+000
   5.9920  -3.73000E-002    0.00000E+000
   5.9950  -7.79600E-001    0.00000E+000
   5.9960  -4.12000E-001    0.00000E+000
   5.9980   4.70000E-002    0.00000E+000
   6.0020  -1.00000E-003    0.00000E+000
   6.0030  -3.25000E-002    0.00000E+000
   6.0050  -2.95000E-002    0.00000E+000
   6.0080  -3.85000E-002    0.00000E+000
   6.0090  -4.38000E-002    0.00000E+000
   6.0100  -1.87000E-002    0.00000E+000
   6.0130  -4.72000E-002    0.00000E+000
   6.0160  -2.68000E-002    0.00000E+000
   6.0180  -2.53000E-002    0.00000E+000
   6.0190  -2.90000E-002    0.00000E+000
   6.0210  -4.05000E-002    0.00000E+000
   6.0240  -4.25000E-002    0.00000E+000
   6.0260  -5.11000E-002    0.00000E+000
   6.0270  -3.87000E-002    0.00000E+000
   6.0280  -3.57000E-002    0.00000E+000
   6.0330  -6.09000E-002    0.00000E+000
   6.0350  -9.00000E-003    0.00000E+000
   6.0370  -2.26100E-001    0.00000E+000
   6.0380   7.46700E-001    0.00000E+000
   6.0430  -1.94000E-002    0.00000E+000
   6.0470  -7.06000E-002    0.00000E+000
   6.0500   2.94000E-002    0.00000E+000
   6.0510   2.50000E-002    0.00000E+000
   6.0530   2.38000E-002    0.00000E+000
   6.0540   2.21000E-002    0.00000E+000
   6.0600   3.31000E-002    0.00000E+000
   6.0660   3.65000E-002    0.00000E+000
   6.0690   3.35000E-002    0.00000E+000
   6.0700   3.38000E-002    0.00000E+000
   6.0770   2.18000E-002    0.00000E+000
   6.0780   2.65000E-002    0.00000E+000
   6.0820   3.95000E-002    0.00000E+000
   6.0870   2.73000E-002    0.00000E+000
   6.0880   3.72000E-002    0.00000E+000
   6.0890   3.27000E-002    0.00000E+000
   6.0930   3.35000E-002    0.00000E+000
   6.0970   4.48000E-002    0.00000E+000
   6.0990   3.38000E-002    0.00000E+000
   6.1000   2.26000E-002    0.00000E+000
   6.1020   3.81000E-002    0.00000E+000
   6.1050   2.68000E-002    0.00000E+000
   6.1070   3.23000E-002    0.00000E+000
   6.1120   1.43000E-002    0.00000E+000
   6.1160   2.70000E-002    0.00000E+000
   6.1180   2.03000E-002    0.00000E+000
   6.1240   3.15000E-002    0.00000E+000
   6.1250   2.99000E-002    0.00000E+000
   6.1270   3.61000E-002    0.00000E+000
   6.1310   2.54000E-002    0.00000E+000
   6.1340   3.71000E-002    0.00000E+000
   6.1370   3.87000E-002    0.00000E+000
   6.1400   3.25000E-002    0.00000E+000
   6.1410   3.14000E-002    0.00000E+000
   6.1450   3.42000E-002    0.00000E+000
   6.1470   2.14000E-002    0.00000E+000
   6.1480   3.21000E-002    0.00000E+000
   6.1500   4.96000E-002    0.00000E+000
   6.1520   4.23000E-002    0.00000E+000
   6.1540   3.22000E-002    0.00000E+000
   6.1570   3.39000E-002    0.00000E+000
   6.1580   4.32000E-002    0.00000E+000
   6.1600   2.51000E-002    0.00000E+000
   6.1630   2.52000E-002    0.00000E+000
   6.1680   4.70000E-002    0.00000E+000
   6.1700   3.36000E-002    0.00000E+000
   6.1720   2.39000E-002    0.00000E+000
   6.1730   2.45000E-002    0.00000E+000
   6.1750   3.37000E-002    0.00000E+000
   6.1760   4.70000E-002    0.00000E+000
   6.1780   2.64000E-002    0.00000E+000
   6.1820   4.39000E-002    0.00000E+000
   6.1830   4.16000E-002    0.00000E+000
   6.1860   3.78000E-002    0.00000E+000
   6.1880   3.98000E-002    0.00000E+000
   6.1910   2.83000E-002    0.00000E+000
   6.1950   2.91000E-002    0.00000E+000
   6.1960   3.17000E-002    0.00000E+000
   6.1980   3.38000E-002    0.00000E+000
   6.2020   4.46000E-002    0.00000E+000
   6.2030   4.59000E-002    0.00000E+000
   6.2050   3.32000E-002    0.00000E+000
   6.2090   4.24000E-002    0.00000E+000
   6.2110   5.55000E-002    0.00000E+000
   6.2160   3.32000E-002    0.00000E+000
   6.2180   4.29000E-002    0.00000E+000
   6.2220   3.11000E-002    0.00000E+000
   6.2230   4.20000E-002    0.00000E+000
   6.2250   3.70000E-002    0.00000E+000
   6.2280   2.00000E-002    0.00000E+000
   6.2310   3.10000E-002    0.00000E+000
   6.2320   4.32000E-002    0.00000E+000
   6.2360   3.53000E-002    0.00000E+000
   6.2410   3.79000E-002    0.00000E+000
   6.2420   4.20000E-002    0.00000E+000
   6.2470   4.80000E-002    0.00000E+000
   6.2480   3.33000E-002    0.00000E+000
   6.2500   4.06000E-002    0.00000E+000
   6.2520   4.25000E-002    0.00000E+000
   6.2540   4.57000E-002    0.00000E+000
   6.2570   2.87000E-002    0.00000E+000
   6.2590   3.92000E-002    0.00000E+000
   6.2650   2.93000E-002    0.00000E+000
   6.2680   3.86000E-002    0.00000E+000
   6.2700   4.09000E-002    0.00000E+000
   6.2720   3.72000E-002    0.00000E+000
   6.2740   3.03000E-002    0.00000E+000
   6.2750   3.42000E-002    0.00000E+000
   6.2760   3.68000E-002    0.00000E+000
   6.2810   3.93000E-002    0.00000E+000
   6.2840   4.55000E-002    0.00000E+000
   6.2860   3.19000E-002    0.00000E+000
   6.2900   4.08000E-002    0.00000E+000
   6.2910   4.91000E-002    0.00000E+000
   6.2950   2.79000E-002    0.00000E+000
   6.2990   4.57000E-002    0.00000E+000
   6.3000   5.35000E-002    0.00000E+000
   6.3040   4.81000E-002    0.00000E+000
   6.3070   2.99000E-002    0.00000E+000
   6.3100   4.40000E-002    0.00000E+000
   6.3150   4.76000E-002    0.00000E+000
   6.3180   4.92000E-002    0.00000E+000
   6.3190   3.64000E-002    0.00000E+000
   6.3220   4.02000E-002    0.00000E+000
   6.3290   2.78000E-002    0.00000E+000
   6.3330   4.44000E-002    0.00000E+000
   6.3340   3.54000E-002    0.00000E+000
   6.3380   4.19000E-002    0.00000E+000
   6.3400   3.65000E-002    0.00000E+000
   6.3450   4.36000E-002    0.00000E+000
   6.3470   3.69000E-002    0.00000E+000
   6.3490   4.95000E-002    0.00000E+000
   6.3560   4.16000E-002    0.00000E+000
   6.3570   4.36000E-002    0.00000E+000
   6.3580   4.27000E-002    0.00000E+000
   6.3620   3.80000E-002    0.00000E+000
   6.3650   4.73000E-002    0.00000E+000
   6.3660   4.28000E-002    0.00000E+000
   6.3690   4.42000E-002    0.00000E+000
   6.3720   3.76000E-002    0.00000E+000
   6.3750   3.50000E-002    0.00000E+000
   6.3770   4.21000E-002    0.00000E+000
   6.3820   3.12000E-002    0.00000E+000
   6.3840   4.90000E-002    0.00000E+000
   6.3850   4.48000E-002    0.00000E+000
   6.3890   4.50000E-002    0.00000E+000
   6.3910   3.84000E-002    0.00000E+000
   6.3950   4.36000E-002    0.00000E+000
   6.3980   5.06000E-002    0.00000E+000
   6.4020   4.58000E-002    0.00000E+000
   6.4050   4.59000E-002    0.00000E+000
   6.4120   5.13000E-002    0.00000E+000
   6.4130   3.77000E-002    0.00000E+000
   6.4150   5.14000E-002    0.00000E+000
   6.4170   4.80000E-002    0.00000E+000
   6.4200   4.04000E-002    0.00000E+000
   6.4230   4.37000E-002    0.00000E+000
   6.4260   3.93000E-002    0.00000E+000
   6.4280   5.21000E-002    0.00000E+000
   6.4290   4.96000E-002    0.00000E+000
   6.4330   5.34000E-002    0.00000E+000
   6.4390   4.99000E-002    0.00000E+000
   6.4400   4.49000E-002    0.00000E+000
   6.4430   4.57000E-002    0.00000E+000
   6.4460   4.66000E-002    0.00000E+000
   6.4470   5.05000E-002    0.00000E+000
   6.4510   5.31000E-002    0.00000E+000
   6.4520   6.69000E-002    0.00000E+000
   6.4540   6.78000E-002    0.00000E+000
   6.4560   5.85000E-002    0.00000E+000
   6.4600   4.32000E-002    0.00000E+000
   6.4610   5.72000E-002    0.00000E+000
   6.4640   4.40000E-002    0.00000E+000
   6.4670   6.01000E-002    0.00000E+000
   6.4690   3.90000E-002    0.00000E+000
   6.4720   3.77000E-002    0.00000E+000
   6.4740   5.43000E-002    0.00000E+000
   6.4780   5.76000E-002    0.00000E+000
   6.4800   6.05000E-002    0.00000E+000
   6.4830   4.89000E-002    0.00000E+000
   6.4850   5.64000E-002    0.00000E+000
   6.4880   5.93000E-002    0.00000E+000
   6.4900   5.23000E-002    0.00000E+000
   6.4920   6.33000E-002    0.00000E+000
   6.4940   5.49000E-002    0.00000E+000
   6.4970   4.73000E-002    0.00000E+000
   6.4990   6.57000E-002    0.00000E+000
   6.5030   5.64000E-002    0.00000E+000
   6.5060   4.60000E-002    0.00000E+000
   6.5080   6.87000E-002    0.00000E+000
   6.5110   6.48000E-002    0.00000E+000
   6.5130   5.70000E-002    0.00000E+000
   6.5160   5.75000E-002    0.00000E+000
   6.5190   6.20000E-002    0.00000E+000
   6.5220   5.89000E-002    0.00000E+000
   6.5240   5.62000E-002    0.00000E+000
   6.5280   6.54000E-002    0.00000E+000
   6.5290   5.47000E-002    0.00000E+000
   6.5320   6.48000E-002    0.00000E+000
   6.5360   5.68000E-002    0.00000E+000
   6.5380   6.64000E-002    0.00000E+000
   6.5410   6.58000E-002    0.00000E+000
   6.5440   6.07000E-002    0.00000E+000
   6.5450   5.35000E-002    0.00000E+000
   6.5470   5.91000E-002    0.00000E+000
   6.5510   6.41000E-002    0.00000E+000
   6.5520   6.71000E-002    0.00000E+000
   6.5550   6.93000E-002    0.00000E+000
   6.5560   3.50000E-002    0.00000E+000
   6.5600   5.43000E-002    0.00000E+000
   6.5640   6.14000E-002    0.00000E+000
   6.5660   7.11000E-002    0.00000E+000
   6.5670   6.70000E-002    0.00000E+000
   6.5710   6.07000E-002    0.00000E+000
   6.5740   7.49000E-002    0.00000E+000
   6.5760   6.76000E-002    0.00000E+000
   6.5790   6.06000E-002    0.00000E+000
   6.5810   5.61000E-002    0.00000E+000
   6.5830   5.70000E-002    0.00000E+000
   6.5850   6.45000E-002    0.00000E+000
   6.5870   7.22000E-002    0.00000E+000
   6.5900   6.51000E-002    0.00000E+000
   6.5930   5.58000E-002    0.00000E+000
   6.5960   6.03000E-002    0.00000E+000
   6.5990   6.10000E-002    0.00000E+000
   6.6020   6.75000E-002    0.00000E+000
   6.6050   6.15000E-002    0.00000E+000
   6.6080   7.17000E-002    0.00000E+000
   6.6110   8.44000E-002    0.00000E+000
   6.6120   7.81000E-002    0.00000E+000
   6.6140   6.91000E-002    0.00000E+000
   6.6170   8.44000E-002    0.00000E+000
   6.6190   8.67000E-002    0.00000E+000
   6.6240   8.30000E-002    0.00000E+000
   6.6270   7.73000E-002    0.00000E+000
   6.6280   6.89000E-002    0.00000E+000
   6.6300   8.71000E-002    0.00000E+000
   6.6320   8.63000E-002    0.00000E+000
   6.6360   8.12000E-002    0.00000E+000
   6.6390   8.24000E-002    0.00000E+000
   6.6430   9.03000E-002    0.00000E+000
   6.6460   8.41000E-002    0.00000E+000
   6.6480   8.46000E-002    0.00000E+000
   6.6500   7.70000E-002    0.00000E+000
   6.6520   8.17000E-002    0.00000E+000
   6.6540   8.60000E-002    0.00000E+000
   6.6570   9.00000E-002    0.00000E+000
   6.6620   8.83000E-002    0.00000E+000
   6.6640   8.64000E-002    0.00000E+000
   6.6670   7.48000E-002    0.00000E+000
   6.6680   7.76000E-002    0.00000E+000
   6.6700   9.68000E-002    0.00000E+000
   6.6740   9.59000E-002    0.00000E+000
   6.6770   9.31000E-002    0.00000E+000
   6.6800   8.18000E-002    0.00000E+000
   6.6820   9.22000E-002    0.00000E+000
   6.6850   8.80000E-002    0.00000E+000
   6.6870   1.00800E-001    0.00000E+000
   6.6890   9.15000E-002    0.00000E+000
   6.6920   9.48000E-002    0.00000E+000
   6.6940   9.31000E-002    0.00000E+000
   6.6980   1.09500E-001    0.00000E+000
   6.7000   1.11900E-001    0.00000E+000
   6.7030   9.40000E-002    0.00000E+000
   6.7050   9.44000E-002    0.00000E+000
   6.7070   9.47000E-002    0.00000E+000
   6.7100   1.01800E-001    0.00000E+000
   6.7120   1.00200E-001    0.00000E+000
   6.7150   1.06700E-001    0.00000E+000
   6.7180   1.05200E-001    0.00000E+000
   6.7220   1.02200E-001    0.00000E+000
   6.7250   9.07000E-002    0.00000E+000
   6.7270   9.93000E-002    0.00000E+000
   6.7300   1.09600E-001    0.00000E+000
   6.7320   1.15600E-001    0.00000E+000
   6.7340   1.09500E-001    0.00000E+000
   6.7360   1.19300E-001    0.00000E+000
   6.7400   1.04000E-001    0.00000E+000
   6.7440   1.10100E-001    0.00000E+000
   6.7460   1.15500E-001    0.00000E+000
   6.7490   1.19100E-001    0.00000E+000
   6.7510   1.13600E-001    0.00000E+000
   6.7530   1.21400E-001    0.00000E+000
   6.7550   1.23400E-001    0.00000E+000
   6.7580   1.16200E-001    0.00000E+000
   6.7620   1.17000E-001    0.00000E+000
   6.7640   1.26300E-001    0.00000E+000
   6.7670   1.25800E-001    0.00000E+000
   6.7690   1.35500E-001    0.00000E+000
   6.7710   1.27200E-001    0.00000E+000
   6.7750   1.29500E-001    0.00000E+000
   6.7770   1.27500E-001    0.00000E+000
   6.7810   1.50900E-001    0.00000E+000
   6.7820   1.47300E-001    0.00000E+000
   6.7860   1.32000E-001    0.00000E+000
   6.7890   1.19100E-001    0.00000E+000
   6.7910   1.41300E-001    0.00000E+000
   6.7950   1.44900E-001    0.00000E+000
   6.7970   1.46300E-001    0.00000E+000
   6.8000   1.47500E-001    0.00000E+000
   6.8020   1.32900E-001    0.00000E+000
   6.8060   1.60700E-001    0.00000E+000
   6.8080   1.49800E-001    0.00000E+000
   6.8110   1.38300E-001    0.00000E+000
   6.8140   1.47400E-001    0.00000E+000
   6.8160   1.62600E-001    0.00000E+000
   6.8190   1.62900E-001    0.00000E+000
   6.8200   1.49500E-001    0.00000E+000
   6.8230   1.49900E-001    0.00000E+000
   6.8260   1.63600E-001    0.00000E+000
   6.8300   1.46000E-001    0.00000E+000
   6.8320   1.68100E-001    0.00000E+000
   6.8350   1.67700E-001    0.00000E+000
   6.8360   1.72000E-001    0.00000E+000
   6.8390   1.61300E-001    0.00000E+000
   6.8420   1.60600E-001    0.00000E+000
   6.8440   1.47200E-001    0.00000E+000
   6.8480   1.41800E-001    0.00000E+000
   6.8500   1.55300E-001    0.00000E+000
   6.8530   1.74600E-001    0.00000E+000
   6.8550   1.80200E-001    0.00000E+000
   6.8570   1.91900E-001    0.00000E+000
   6.8620   1.78000E-001    0.00000E+000
   6.8640   1.88600E-001    0.00000E+000
   6.8670   1.77200E-001    0.00000E+000
   6.8680   1.78600E-001    0.00000E+000
   6.8710   1.75100E-001    0.00000E+000
   6.8750   2.05300E-001    0.00000E+000
   6.8760   1.90200E-001    0.00000E+000
   6.8810   2.04800E-001    0.00000E+000
   6.8840   1.87400E-001    0.00000E+000
   6.8880   1.90000E-001    0.00000E+000
   6.8900   2.03700E-001    0.00000E+000
   6.8940   1.97300E-001    0.00000E+000
   6.8960   1.97100E-001    0.00000E+000
   6.8980   1.92000E-001    0.00000E+000
   6.9020   2.00800E-001    0.00000E+000
   6.9040   2.09400E-001    0.00000E+000
   6.9090   2.25000E-001    0.00000E+000
   6.9120   2.14400E-001    0.00000E+000
   6.9130   2.22200E-001    0.00000E+000
   6.9160   2.11000E-001    0.00000E+000
   6.9200   2.14300E-001    0.00000E+000
   6.9220   2.21300E-001    0.00000E+000
   6.9230   2.16000E-001    0.00000E+000
   6.9260   2.18200E-001    0.00000E+000
   6.9290   2.31000E-001    0.00000E+000
   6.9320   2.41000E-001    0.00000E+000
   6.9360   2.25000E-001    0.00000E+000
   6.9380   2.31200E-001    0.00000E+000
   6.9390   2.39000E-001    0.00000E+000
   6.9420   2.32600E-001    0.00000E+000
   6.9460   2.34300E-001    0.00000E+000
   6.9490   2.46700E-001    0.00000E+000
   6.9530   2.45400E-001    0.00000E+000
   6.9560   2.42400E-001    0.00000E+000
   6.9580   2.66600E-001    0.00000E+000
   6.9610   2.54100E-001    0.00000E+000
   6.9620   2.62600E-001    0.00000E+000
   6.9650   2.52600E-001    0.00000E+000
   6.9660   2.47200E-001    0.00000E+000
   6.9680   2.56300E-001    0.00000E+000
   6.9720   2.70100E-001    0.00000E+000
   6.9750   2.71600E-001    0.00000E+000
   6.9790   2.72600E-001    0.00000E+000
   6.9830   2.60200E-001    0.00000E+000
   6.9840   2.65600E-001    0.00000E+000
   6.9890   2.93800E-001    0.00000E+000
   6.9910   2.95500E-001    0.00000E+000
   6.9930   2.73900E-001    0.00000E+000
   6.9950   2.95100E-001    0.00000E+000
   6.9980   2.77800E-001    0.00000E+000
   7.0010   2.94300E-001    0.00000E+000
   7.0040   2.88400E-001    0.00000E+000
   7.0060   3.02900E-001    0.00000E+000
   7.0100   3.09500E-001    0.00000E+000
   7.0120   3.15300E-001    0.00000E+000
   7.0160   3.31900E-001    0.00000E+000
   7.0190   3.16700E-001    0.00000E+000
   7.0210   3.15300E-001    0.00000E+000
   7.0250   3.43700E-001    0.00000E+000
   7.0270   3.60100E-001    0.00000E+000
   7.0310   3.58600E-001    0.00000E+000
   7.0320   3.40800E-001    0.00000E+000
   7.0340   3.69500E-001    0.00000E+000
   7.0360   3.74100E-001    0.00000E+000
   7.0400   3.73400E-001    0.00000E+000
   7.0420   3.80800E-001    0.00000E+000
   7.0440   4.03900E-001    0.00000E+000
   7.0480   4.17300E-001    0.00000E+000
   7.0510   3.98000E-001    0.00000E+000
   7.0540   4.42300E-001    0.00000E+000
   7.0550   4.37600E-001    0.00000E+000
   7.0600   4.47300E-001    0.00000E+000
   7.0610   4.69700E-001    0.00000E+000
   7.0650   5.00100E-001    0.00000E+000
   7.0680   4.92400E-001    0.00000E+000
   7.0710   5.25300E-001    0.00000E+000
   7.0730   5.55200E-001    0.00000E+000
   7.0760   5.86500E-001    0.00000E+000
   7.0800   6.13500E-001    0.00000E+000
   7.0820   6.39600E-001    0.00000E+000
   7.0840   6.69400E-001    0.00000E+000
   7.0880   6.77100E-001    0.00000E+000
   7.0890   7.24800E-001    0.00000E+000
   7.0940   8.23000E-001    0.00000E+000
   7.0970   8.36200E-001    0.00000E+000
   7.0990   8.90000E-001    0.00000E+000
   7.1030   9.30000E-001    0.00000E+000
   7.1060   1.02240E+000    0.00000E+000
   7.1070   1.08960E+000    0.00000E+000
   7.1110   1.15340E+000    0.00000E+000
   7.1140   1.25180E+000    0.00000E+000
   7.1170   1.30070E+000    0.00000E+000
   7.1200   1.48210E+000    0.00000E+000
   7.1220   1.55520E+000    0.00000E+000
   7.1240   2.16510E+000    0.00000E+000
   7.1290   2.21290E+000    0.00000E+000
   7.1320   2.41980E+000    0.00000E+000
   7.1360   2.52950E+000    0.00000E+000
   7.1380   2.54350E+000    0.00000E+000
   7.1420   2.52270E+000    0.00000E+000
   7.1450   2.38440E+000    0.00000E+000
   7.1460   2.69120E+000    0.00000E+000
   7.1490   2.70940E+000    0.00000E+000
   7.1530   2.48070E+000    0.00000E+000
   7.1560   2.55460E+000    0.00000E+000
   7.1580   2.26410E+000    0.00000E+000
   7.1620   1.70420E+000    0.00000E+000
   7.1650   1.44910E+000    0.00000E+000
   7.1670   1.52480E+000    0.00000E+000
   7.1710   1.07110E+000    0.00000E+000
   7.1720   1.48910E+000    0.00000E+000
   7.1760   9.90300E-001    0.00000E+000
   7.1790   1.24770E+000    0.00000E+000
   7.1810   8.93200E-001    0.00000E+000
   7.1840   2.24900E-001    0.00000E+000
   7.1860   1.00000E+000    0.00000E+000
   7.1890   1.00000E+000    0.00000E+000
   7.1920   1.00000E+000    0.00000E+000
   7.1940   1.00000E+000    0.00000E+000
   7.1990   1.00000E+000    0.00000E+000
   7.2000   1.00000E+000    0.00000E+000
   7.2020   1.00000E+000    0.00000E+000
   7.2060   1.00000E+000    0.00000E+000
   7.2100   1.00000E+000    0.00000E+000
   7.2140   1.00000E+000    0.00000E+000
   7.2150   1.00000E+000    0.00000E+000
   7.2180   1.00000E+000    0.00000E+000
   7.2220   1.00000E+000    0.00000E+000
   7.2250   1.00000E+000    0.00000E+000
   7.2260   1.00000E+000    0.00000E+000
   7.2300   1.00000E+000    0.00000E+000
   7.2320   1.00000E+000    0.00000E+000
   7.2350   1.00000E+000    0.00000E+000
   7.2390   1.00000E+000    0.00000E+000
   7.2410   1.00000E+000    0.00000E+000
   7.2440   1.00000E+000    0.00000E+000
   7.2460   1.00000E+000    0.00000E+000
   7.2480   1.00000E+000    0.00000E+000
   7.2520   1.00000E+000    0.00000E+000
   7.2550   1.00000E+000    0.00000E+000
   7.2570   1.00000E+000    0.00000E+000
   7.2620   1.00000E+000    0.00000E+000
   7.2640   1.00000E+000    0.00000E+000
   7.2670   1.00000E+000    0.00000E+000
   7.2690   1.00000E+000    0.00000E+000
   7.2730   1.00000E+000    0.00000E+000
   7.2760   1.00000E+000    0.00000E+000
   7.2780   1.00000E+000    0.00000E+000
   7.2810   1.00000E+000    0.00000E+000
   7.2830   1.00000E+000    0.00000E+000
   7.2850   1.00000E+000    0.00000E+000
   7.2890   1.00000E+000    0.00000E+000
   7.2920   1.00000E+000    0.00000E+000
   7.2940   1.00000E+000    0.00000E+000
   7.2980   1.00000E+000    0.00000E+000
   7.3000   1.00000E+000    0.00000E+000
