# Supplementary material for: Rationally seeded computational protein design of ɑ-helical barrels
Source: Nat Chem Biol. 2024 Jun 20;20(8):991–9. doi: 10.1038/s41589-024-01642-0 (PMC11288890; doi:10.1038/s41589-024-01642-0)
Supplement: Supplementary file 3 — PDB and .mtz files used for making figure panels b–d and j–m. [file 41589_2024_1642_MOESM3_ESM.zip › KIA_RP_RSPD_NatChemBiol_data_Figure2/scapCC6_LLIA_panels_e-h/AUC_panel_g/SV_raw/00084.RA1]

scapCC6_LLIA_master
R 1 20.1 50000 0035968 6.8920E11 281 1 
   5.7990   6.55600E-001    0.00000E+000
   5.8020   6.19700E-001    0.00000E+000
   5.8030   5.90800E-001    0.00000E+000
   5.8040   5.99500E-001    0.00000E+000
   5.8050   9.98100E-001    0.00000E+000
   5.8070   9.03100E-001    0.00000E+000
   5.8080   7.64700E-001    0.00000E+000
   5.8090   8.50700E-001    0.00000E+000
   5.8100   1.47030E+000    0.00000E+000
   5.8110   9.23400E-001    0.00000E+000
   5.8120   9.69700E-001    0.00000E+000
   5.8130   8.29900E-001    0.00000E+000
   5.8140   1.10790E+000    0.00000E+000
   5.8150   1.13560E+000    0.00000E+000
   5.8160   9.72700E-001    0.00000E+000
   5.8180   1.11800E+000    0.00000E+000
   5.8200   1.00380E+000    0.00000E+000
   5.8230   9.63700E-001    0.00000E+000
   5.8240   9.25800E-001    0.00000E+000
   5.8260   9.90700E-001    0.00000E+000
   5.8280   1.07850E+000    0.00000E+000
   5.8290   1.25920E+000    0.00000E+000
   5.8310   1.37950E+000    0.00000E+000
   5.8320   1.48190E+000    0.00000E+000
   5.8340   1.66160E+000    0.00000E+000
   5.8350   1.86790E+000    0.00000E+000
   5.8370   1.57280E+000    0.00000E+000
   5.8380   1.60950E+000    0.00000E+000
   5.8390   1.64640E+000    0.00000E+000
   5.8420   1.68710E+000    0.00000E+000
   5.8430   1.65130E+000    0.00000E+000
   5.8440   1.65220E+000    0.00000E+000
   5.8450   1.61050E+000    0.00000E+000
   5.8480   1.55690E+000    0.00000E+000
   5.8490   1.55470E+000    0.00000E+000
   5.8510   1.39860E+000    0.00000E+000
   5.8530   1.13140E+000    0.00000E+000
   5.8560   7.26300E-001    0.00000E+000
   5.8580   6.93500E-001    0.00000E+000
   5.8610   4.50200E-001    0.00000E+000
   5.8640   3.89100E-001    0.00000E+000
   5.8650   3.94500E-001    0.00000E+000
   5.8670   3.20200E-001    0.00000E+000
   5.8690   3.16900E-001    0.00000E+000
   5.8710   3.18000E-001    0.00000E+000
   5.8720   2.33500E-001    0.00000E+000
   5.8740   2.84100E-001    0.00000E+000
   5.8750   2.07300E-001    0.00000E+000
   5.8770   1.59100E-001    0.00000E+000
   5.8780   1.91000E-001    0.00000E+000
   5.8810   1.50700E-001    0.00000E+000
   5.8820   1.68300E-001    0.00000E+000
   5.8860   1.39000E-001    0.00000E+000
   5.8870   7.79000E-002    0.00000E+000
   5.8880   9.02000E-002    0.00000E+000
   5.8900   7.32000E-002    0.00000E+000
   5.8940   4.53000E-002    0.00000E+000
   5.8970   3.78000E-002    0.00000E+000
   5.8990   4.40000E-002    0.00000E+000
   5.9000   3.31000E-002    0.00000E+000
   5.9010   3.20000E-003    0.00000E+000
   5.9050   4.78000E-002    0.00000E+000
   5.9060   3.48000E-002    0.00000E+000
   5.9100   2.30000E-002    0.00000E+000
   5.9120   4.70000E-002    0.00000E+000
   5.9130   1.67000E-002    0.00000E+000
   5.9140   6.20000E-003    0.00000E+000
   5.9170   1.07000E-002    0.00000E+000
   5.9210   3.00000E-003    0.00000E+000
   5.9230   3.00000E-003    0.00000E+000
   5.9240   1.05000E-002    0.00000E+000
   5.9270   1.98000E-002    0.00000E+000
   5.9290  -2.90000E-003    0.00000E+000
   5.9310   1.11000E-002    0.00000E+000
   5.9330   6.70000E-003    0.00000E+000
   5.9370   2.80000E-003    0.00000E+000
   5.9400   4.10000E-003    0.00000E+000
   5.9410   4.60000E-003    0.00000E+000
   5.9430   1.02000E-002    0.00000E+000
   5.9450   2.10000E-003    0.00000E+000
   5.9470   1.36000E-002    0.00000E+000
   5.9490   1.08000E-002    0.00000E+000
   5.9510  -5.80000E-003    0.00000E+000
   5.9530   6.00000E-003    0.00000E+000
   5.9550   4.60000E-003    0.00000E+000
   5.9580  -1.38000E-002    0.00000E+000
   5.9600  -5.60000E-003    0.00000E+000
   5.9640  -1.60000E-002    0.00000E+000
   5.9680  -2.60000E-003    0.00000E+000
   5.9690  -5.20000E-003    0.00000E+000
   5.9710  -7.00000E-004    0.00000E+000
   5.9740   1.34000E-002    0.00000E+000
   5.9760   2.03000E-002    0.00000E+000
   5.9780   1.17000E-002    0.00000E+000
   5.9820   3.15000E-002    0.00000E+000
   5.9860   1.92000E-002    0.00000E+000
   5.9870   1.74000E-002    0.00000E+000
   5.9890   2.20400E-001    0.00000E+000
   5.9900  -6.24000E-001    0.00000E+000
   5.9930  -6.82500E-001    0.00000E+000
   5.9980  -7.61000E-002    0.00000E+000
   6.0010  -5.33000E-002    0.00000E+000
   6.0040  -4.91000E-002    0.00000E+000
   6.0050  -3.10000E-002    0.00000E+000
   6.0080  -4.40000E-002    0.00000E+000
   6.0090  -3.86000E-002    0.00000E+000
   6.0130  -4.43000E-002    0.00000E+000
   6.0150  -5.36000E-002    0.00000E+000
   6.0170  -1.70000E-002    0.00000E+000
   6.0210  -4.32000E-002    0.00000E+000
   6.0260  -4.86000E-002    0.00000E+000
   6.0280  -4.83000E-002    0.00000E+000
   6.0290  -3.98000E-002    0.00000E+000
   6.0320  -3.43000E-002    0.00000E+000
   6.0340  -5.24000E-002    0.00000E+000
   6.0360  -3.19000E-002    0.00000E+000
   6.0390  -4.09000E-002    0.00000E+000
   6.0410   6.84700E-001    0.00000E+000
   6.0440   2.92100E-001    0.00000E+000
   6.0470  -4.40000E-002    0.00000E+000
   6.0500   5.74000E-002    0.00000E+000
   6.0520   2.61000E-002    0.00000E+000
   6.0540   2.85000E-002    0.00000E+000
   6.0570   2.10000E-002    0.00000E+000
   6.0590   3.26000E-002    0.00000E+000
   6.0620   2.04000E-002    0.00000E+000
   6.0630   4.11000E-002    0.00000E+000
   6.0670   4.32000E-002    0.00000E+000
   6.0690   4.01000E-002    0.00000E+000
   6.0710   2.90000E-002    0.00000E+000
   6.0750   2.50000E-002    0.00000E+000
   6.0770   2.54000E-002    0.00000E+000
   6.0780   3.85000E-002    0.00000E+000
   6.0820   3.68000E-002    0.00000E+000
   6.0860   3.16000E-002    0.00000E+000
   6.0870   2.96000E-002    0.00000E+000
   6.0880   3.53000E-002    0.00000E+000
   6.0920   3.79000E-002    0.00000E+000
   6.0930   3.19000E-002    0.00000E+000
   6.0990   3.54000E-002    0.00000E+000
   6.1020   3.45000E-002    0.00000E+000
   6.1040   3.82000E-002    0.00000E+000
   6.1070   3.13000E-002    0.00000E+000
   6.1090   3.37000E-002    0.00000E+000
   6.1100   2.62000E-002    0.00000E+000
   6.1130   2.96000E-002    0.00000E+000
   6.1140   1.49000E-002    0.00000E+000
   6.1170   2.59000E-002    0.00000E+000
   6.1190   3.52000E-002    0.00000E+000
   6.1240   3.92000E-002    0.00000E+000
   6.1280   3.32000E-002    0.00000E+000
   6.1310   3.01000E-002    0.00000E+000
   6.1320   2.67000E-002    0.00000E+000
   6.1330   3.09000E-002    0.00000E+000
   6.1390   3.47000E-002    0.00000E+000
   6.1420   4.40000E-002    0.00000E+000
   6.1430   3.71000E-002    0.00000E+000
   6.1460   2.99000E-002    0.00000E+000
   6.1470   1.77000E-002    0.00000E+000
   6.1500   3.28000E-002    0.00000E+000
   6.1520   4.93000E-002    0.00000E+000
   6.1540   4.09000E-002    0.00000E+000
   6.1550   4.71000E-002    0.00000E+000
   6.1590   2.38000E-002    0.00000E+000
   6.1610   2.56000E-002    0.00000E+000
   6.1640   5.70000E-003    0.00000E+000
   6.1660   3.00000E-002    0.00000E+000
   6.1690   4.08000E-002    0.00000E+000
   6.1710   2.30000E-002    0.00000E+000
   6.1750   3.59000E-002    0.00000E+000
   6.1770   4.55000E-002    0.00000E+000
   6.1780   2.79000E-002    0.00000E+000
   6.1820   4.20000E-002    0.00000E+000
   6.1850   3.26000E-002    0.00000E+000
   6.1880   3.96000E-002    0.00000E+000
   6.1920   2.66000E-002    0.00000E+000
   6.1960   3.02000E-002    0.00000E+000
   6.1990   3.57000E-002    0.00000E+000
   6.2000   4.12000E-002    0.00000E+000
   6.2010   4.47000E-002    0.00000E+000
   6.2030   4.63000E-002    0.00000E+000
   6.2040   4.49000E-002    0.00000E+000
   6.2050   3.46000E-002    0.00000E+000
   6.2080   3.37000E-002    0.00000E+000
   6.2100   4.87000E-002    0.00000E+000
   6.2130   4.42000E-002    0.00000E+000
   6.2150   3.26000E-002    0.00000E+000
   6.2170   3.57000E-002    0.00000E+000
   6.2200   3.61000E-002    0.00000E+000
   6.2240   3.92000E-002    0.00000E+000
   6.2270   4.41000E-002    0.00000E+000
   6.2290   2.71000E-002    0.00000E+000
   6.2310   4.83000E-002    0.00000E+000
   6.2340   5.32000E-002    0.00000E+000
   6.2360   5.07000E-002    0.00000E+000
   6.2390   4.24000E-002    0.00000E+000
   6.2410   3.36000E-002    0.00000E+000
   6.2440   4.50000E-002    0.00000E+000
   6.2450   3.77000E-002    0.00000E+000
   6.2500   4.44000E-002    0.00000E+000
   6.2530   4.06000E-002    0.00000E+000
   6.2560   2.55000E-002    0.00000E+000
   6.2570   4.33000E-002    0.00000E+000
   6.2580   4.43000E-002    0.00000E+000
   6.2620   4.81000E-002    0.00000E+000
   6.2650   3.71000E-002    0.00000E+000
   6.2680   4.34000E-002    0.00000E+000
   6.2710   3.87000E-002    0.00000E+000
   6.2730   4.81000E-002    0.00000E+000
   6.2750   3.87000E-002    0.00000E+000
   6.2770   3.72000E-002    0.00000E+000
   6.2830   4.49000E-002    0.00000E+000
   6.2840   3.65000E-002    0.00000E+000
   6.2890   5.46000E-002    0.00000E+000
   6.2930   3.42000E-002    0.00000E+000
   6.2940   4.53000E-002    0.00000E+000
   6.2970   3.73000E-002    0.00000E+000
   6.2990   3.93000E-002    0.00000E+000
   6.3000   4.41000E-002    0.00000E+000
   6.3030   3.12000E-002    0.00000E+000
   6.3060   3.40000E-002    0.00000E+000
   6.3130   3.21000E-002    0.00000E+000
   6.3150   3.78000E-002    0.00000E+000
   6.3160   3.97000E-002    0.00000E+000
   6.3180   3.86000E-002    0.00000E+000
   6.3190   4.67000E-002    0.00000E+000
   6.3290   3.05000E-002    0.00000E+000
   6.3300   3.73000E-002    0.00000E+000
   6.3330   4.61000E-002    0.00000E+000
   6.3340   4.26000E-002    0.00000E+000
   6.3370   5.06000E-002    0.00000E+000
   6.3400   3.85000E-002    0.00000E+000
   6.3430   5.49000E-002    0.00000E+000
   6.3460   4.67000E-002    0.00000E+000
   6.3500   3.97000E-002    0.00000E+000
   6.3550   4.13000E-002    0.00000E+000
   6.3580   4.71000E-002    0.00000E+000
   6.3630   3.59000E-002    0.00000E+000
   6.3650   4.68000E-002    0.00000E+000
   6.3670   4.92000E-002    0.00000E+000
   6.3680   5.30000E-002    0.00000E+000
   6.3700   3.83000E-002    0.00000E+000
   6.3740   4.71000E-002    0.00000E+000
   6.3770   4.21000E-002    0.00000E+000
   6.3820   4.80000E-002    0.00000E+000
   6.3830   5.19000E-002    0.00000E+000
   6.3860   5.38000E-002    0.00000E+000
   6.3890   5.34000E-002    0.00000E+000
   6.3930   3.98000E-002    0.00000E+000
   6.3970   5.64000E-002    0.00000E+000
   6.3990   5.67000E-002    0.00000E+000
   6.4010   3.69000E-002    0.00000E+000
   6.4020   5.16000E-002    0.00000E+000
   6.4050   4.33000E-002    0.00000E+000
   6.4080   6.24000E-002    0.00000E+000
   6.4120   5.03000E-002    0.00000E+000
   6.4140   4.75000E-002    0.00000E+000
   6.4160   5.75000E-002    0.00000E+000
   6.4190   5.90000E-002    0.00000E+000
   6.4210   5.54000E-002    0.00000E+000
   6.4240   5.70000E-002    0.00000E+000
   6.4270   5.93000E-002    0.00000E+000
   6.4280   5.50000E-002    0.00000E+000
   6.4310   4.77000E-002    0.00000E+000
   6.4340   7.04000E-002    0.00000E+000
   6.4380   5.07000E-002    0.00000E+000
   6.4410   5.29000E-002    0.00000E+000
   6.4440   4.35000E-002    0.00000E+000
   6.4470   6.16000E-002    0.00000E+000
   6.4490   5.49000E-002    0.00000E+000
   6.4510   6.58000E-002    0.00000E+000
   6.4550   6.01000E-002    0.00000E+000
   6.4570   7.43000E-002    0.00000E+000
   6.4590   5.34000E-002    0.00000E+000
   6.4600   6.07000E-002    0.00000E+000
   6.4640   4.52000E-002    0.00000E+000
   6.4680   6.55000E-002    0.00000E+000
   6.4700   5.29000E-002    0.00000E+000
   6.4720   5.23000E-002    0.00000E+000
   6.4740   5.03000E-002    0.00000E+000
   6.4760   6.70000E-002    0.00000E+000
   6.4790   5.96000E-002    0.00000E+000
   6.4820   5.86000E-002    0.00000E+000
   6.4850   6.86000E-002    0.00000E+000
   6.4870   5.76000E-002    0.00000E+000
   6.4890   6.34000E-002    0.00000E+000
   6.4910   6.30000E-002    0.00000E+000
   6.4930   5.22000E-002    0.00000E+000
   6.4980   6.53000E-002    0.00000E+000
   6.5000   5.29000E-002    0.00000E+000
   6.5040   6.28000E-002    0.00000E+000
   6.5050   6.36000E-002    0.00000E+000
   6.5090   7.30000E-002    0.00000E+000
   6.5120   6.61000E-002    0.00000E+000
   6.5130   6.49000E-002    0.00000E+000
   6.5160   5.72000E-002    0.00000E+000
   6.5180   5.90000E-002    0.00000E+000
   6.5210   7.00000E-002    0.00000E+000
   6.5230   5.09000E-002    0.00000E+000
   6.5260   7.32000E-002    0.00000E+000
   6.5280   7.34000E-002    0.00000E+000
   6.5300   7.63000E-002    0.00000E+000
   6.5330   6.29000E-002    0.00000E+000
   6.5370   6.40000E-002    0.00000E+000
   6.5400   6.35000E-002    0.00000E+000
   6.5430   6.43000E-002    0.00000E+000
   6.5440   6.88000E-002    0.00000E+000
   6.5460   6.64000E-002    0.00000E+000
   6.5490   6.56000E-002    0.00000E+000
   6.5510   6.79000E-002    0.00000E+000
   6.5540   7.31000E-002    0.00000E+000
   6.5560   7.65000E-002    0.00000E+000
   6.5600   6.10000E-002    0.00000E+000
   6.5620   7.12000E-002    0.00000E+000
   6.5670   7.62000E-002    0.00000E+000
   6.5700   7.66000E-002    0.00000E+000
   6.5730   8.03000E-002    0.00000E+000
   6.5750   9.48000E-002    0.00000E+000
   6.5780   7.86000E-002    0.00000E+000
   6.5800   7.80000E-002    0.00000E+000
   6.5830   6.84000E-002    0.00000E+000
   6.5850   8.25000E-002    0.00000E+000
   6.5880   7.72000E-002    0.00000E+000
   6.5900   8.21000E-002    0.00000E+000
   6.5940   6.97000E-002    0.00000E+000
   6.5960   8.31000E-002    0.00000E+000
   6.5990   7.40000E-002    0.00000E+000
   6.6010   7.13000E-002    0.00000E+000
   6.6040   7.85000E-002    0.00000E+000
   6.6080   8.84000E-002    0.00000E+000
   6.6090   9.05000E-002    0.00000E+000
   6.6120   7.40000E-002    0.00000E+000
   6.6130   8.26000E-002    0.00000E+000
   6.6150   9.03000E-002    0.00000E+000
   6.6190   9.75000E-002    0.00000E+000
   6.6220   9.17000E-002    0.00000E+000
   6.6240   8.87000E-002    0.00000E+000
   6.6270   8.49000E-002    0.00000E+000
   6.6290   9.49000E-002    0.00000E+000
   6.6300   8.54000E-002    0.00000E+000
   6.6330   9.01000E-002    0.00000E+000
   6.6370   9.63000E-002    0.00000E+000
   6.6400   9.07000E-002    0.00000E+000
   6.6420   8.56000E-002    0.00000E+000
   6.6440   1.00100E-001    0.00000E+000
   6.6480   1.02900E-001    0.00000E+000
   6.6490   1.02200E-001    0.00000E+000
   6.6510   9.58000E-002    0.00000E+000
   6.6540   9.61000E-002    0.00000E+000
   6.6570   1.04000E-001    0.00000E+000
   6.6610   1.00000E-001    0.00000E+000
   6.6640   1.00600E-001    0.00000E+000
   6.6660   9.35000E-002    0.00000E+000
   6.6680   9.70000E-002    0.00000E+000
   6.6700   9.54000E-002    0.00000E+000
   6.6730   1.04300E-001    0.00000E+000
   6.6750   1.09800E-001    0.00000E+000
   6.6800   1.03700E-001    0.00000E+000
   6.6830   1.11500E-001    0.00000E+000
   6.6840   1.03300E-001    0.00000E+000
   6.6870   1.11500E-001    0.00000E+000
   6.6890   1.13800E-001    0.00000E+000
   6.6920   1.04800E-001    0.00000E+000
   6.6940   1.01400E-001    0.00000E+000
   6.6980   1.04500E-001    0.00000E+000
   6.7000   1.28500E-001    0.00000E+000
   6.7020   1.11300E-001    0.00000E+000
   6.7050   1.15600E-001    0.00000E+000
   6.7070   1.26200E-001    0.00000E+000
   6.7090   1.11600E-001    0.00000E+000
   6.7120   1.29700E-001    0.00000E+000
   6.7140   1.25900E-001    0.00000E+000
   6.7170   1.28300E-001    0.00000E+000
   6.7200   1.29600E-001    0.00000E+000
   6.7240   1.29000E-001    0.00000E+000
   6.7250   1.13900E-001    0.00000E+000
   6.7280   1.38400E-001    0.00000E+000
   6.7300   1.30600E-001    0.00000E+000
   6.7320   1.41300E-001    0.00000E+000
   6.7370   1.39900E-001    0.00000E+000
   6.7390   1.40200E-001    0.00000E+000
   6.7420   1.29000E-001    0.00000E+000
   6.7460   1.51700E-001    0.00000E+000
   6.7490   1.34900E-001    0.00000E+000
   6.7500   1.31300E-001    0.00000E+000
   6.7520   1.50900E-001    0.00000E+000
   6.7560   1.48700E-001    0.00000E+000
   6.7580   1.40300E-001    0.00000E+000
   6.7600   1.55200E-001    0.00000E+000
   6.7630   1.54500E-001    0.00000E+000
   6.7660   1.65300E-001    0.00000E+000
   6.7670   1.43200E-001    0.00000E+000
   6.7690   1.51800E-001    0.00000E+000
   6.7730   1.54400E-001    0.00000E+000
   6.7760   1.54500E-001    0.00000E+000
   6.7780   1.69000E-001    0.00000E+000
   6.7830   1.58400E-001    0.00000E+000
   6.7860   1.57700E-001    0.00000E+000
   6.7880   1.59900E-001    0.00000E+000
   6.7910   1.63600E-001    0.00000E+000
   6.7930   1.65300E-001    0.00000E+000
   6.7970   1.65300E-001    0.00000E+000
   6.7990   1.81000E-001    0.00000E+000
   6.8020   1.73700E-001    0.00000E+000
   6.8050   1.74300E-001    0.00000E+000
   6.8080   1.82900E-001    0.00000E+000
   6.8100   1.62900E-001    0.00000E+000
   6.8140   1.82500E-001    0.00000E+000
   6.8160   1.83500E-001    0.00000E+000
   6.8210   1.76900E-001    0.00000E+000
   6.8220   1.63200E-001    0.00000E+000
   6.8250   1.88000E-001    0.00000E+000
   6.8290   1.86600E-001    0.00000E+000
   6.8320   2.02100E-001    0.00000E+000
   6.8350   2.01300E-001    0.00000E+000
   6.8370   1.86400E-001    0.00000E+000
   6.8390   1.93200E-001    0.00000E+000
   6.8430   1.95000E-001    0.00000E+000
   6.8460   1.76800E-001    0.00000E+000
   6.8470   1.89200E-001    0.00000E+000
   6.8540   2.10500E-001    0.00000E+000
   6.8560   2.17500E-001    0.00000E+000
   6.8600   2.25800E-001    0.00000E+000
   6.8620   2.07200E-001    0.00000E+000
   6.8640   2.15900E-001    0.00000E+000
   6.8680   2.14700E-001    0.00000E+000
   6.8710   2.11500E-001    0.00000E+000
   6.8730   2.27200E-001    0.00000E+000
   6.8750   2.33100E-001    0.00000E+000
   6.8780   2.15600E-001    0.00000E+000
   6.8820   2.33500E-001    0.00000E+000
   6.8830   2.24400E-001    0.00000E+000
   6.8880   2.53800E-001    0.00000E+000
   6.8890   2.33100E-001    0.00000E+000
   6.8920   2.39100E-001    0.00000E+000
   6.8940   2.40700E-001    0.00000E+000
   6.8970   2.47200E-001    0.00000E+000
   6.8990   2.41600E-001    0.00000E+000
   6.9040   2.56600E-001    0.00000E+000
   6.9090   2.54900E-001    0.00000E+000
   6.9100   2.46300E-001    0.00000E+000
   6.9120   2.61100E-001    0.00000E+000
   6.9160   2.54500E-001    0.00000E+000
   6.9190   2.49800E-001    0.00000E+000
   6.9200   2.68200E-001    0.00000E+000
   6.9220   2.55800E-001    0.00000E+000
   6.9250   2.63800E-001    0.00000E+000
   6.9280   2.63200E-001    0.00000E+000
   6.9320   2.87000E-001    0.00000E+000
   6.9340   2.80400E-001    0.00000E+000
   6.9380   2.70100E-001    0.00000E+000
   6.9400   2.89000E-001    0.00000E+000
   6.9420   2.82700E-001    0.00000E+000
   6.9450   2.71700E-001    0.00000E+000
   6.9480   2.73700E-001    0.00000E+000
   6.9510   2.91800E-001    0.00000E+000
   6.9530   2.93100E-001    0.00000E+000
   6.9580   2.81100E-001    0.00000E+000
   6.9610   2.97100E-001    0.00000E+000
   6.9620   2.93800E-001    0.00000E+000
   6.9650   3.03800E-001    0.00000E+000
   6.9660   2.95100E-001    0.00000E+000
   6.9690   3.02000E-001    0.00000E+000
   6.9740   3.27900E-001    0.00000E+000
   6.9780   3.21900E-001    0.00000E+000
   6.9800   3.18600E-001    0.00000E+000
   6.9840   3.18200E-001    0.00000E+000
   6.9850   3.17800E-001    0.00000E+000
   6.9890   3.39900E-001    0.00000E+000
   6.9910   3.39200E-001    0.00000E+000
   6.9960   3.32200E-001    0.00000E+000
   6.9990   3.28000E-001    0.00000E+000
   7.0010   3.31100E-001    0.00000E+000
   7.0050   3.45200E-001    0.00000E+000
   7.0080   3.65500E-001    0.00000E+000
   7.0090   3.60300E-001    0.00000E+000
   7.0130   3.66300E-001    0.00000E+000
   7.0150   3.68900E-001    0.00000E+000
   7.0180   3.63000E-001    0.00000E+000
   7.0200   3.67700E-001    0.00000E+000
   7.0230   3.87100E-001    0.00000E+000
   7.0250   3.82200E-001    0.00000E+000
   7.0280   3.93400E-001    0.00000E+000
   7.0300   3.67400E-001    0.00000E+000
   7.0340   4.05000E-001    0.00000E+000
   7.0350   4.12500E-001    0.00000E+000
   7.0390   4.37400E-001    0.00000E+000
   7.0420   4.24900E-001    0.00000E+000
   7.0430   4.35700E-001    0.00000E+000
   7.0490   4.52000E-001    0.00000E+000
   7.0500   4.67000E-001    0.00000E+000
   7.0530   4.67600E-001    0.00000E+000
   7.0560   4.83300E-001    0.00000E+000
   7.0590   4.91700E-001    0.00000E+000
   7.0610   5.04400E-001    0.00000E+000
   7.0650   5.18400E-001    0.00000E+000
   7.0670   5.40100E-001    0.00000E+000
   7.0700   5.58500E-001    0.00000E+000
   7.0720   5.86000E-001    0.00000E+000
   7.0760   5.93500E-001    0.00000E+000
   7.0790   6.35700E-001    0.00000E+000
   7.0810   6.74100E-001    0.00000E+000
   7.0830   7.08800E-001    0.00000E+000
   7.0860   7.32000E-001    0.00000E+000
   7.0880   7.52600E-001    0.00000E+000
   7.0920   7.88600E-001    0.00000E+000
   7.0940   8.73000E-001    0.00000E+000
   7.0990   9.32700E-001    0.00000E+000
   7.1020   9.78000E-001    0.00000E+000
   7.1040   1.02290E+000    0.00000E+000
   7.1060   1.08430E+000    0.00000E+000
   7.1090   1.10160E+000    0.00000E+000
   7.1120   1.21650E+000    0.00000E+000
   7.1140   1.26240E+000    0.00000E+000
   7.1170   1.36870E+000    0.00000E+000
   7.1200   1.55260E+000    0.00000E+000
   7.1240   1.62880E+000    0.00000E+000
   7.1260   2.10970E+000    0.00000E+000
   7.1310   2.41150E+000    0.00000E+000
   7.1330   2.47840E+000    0.00000E+000
   7.1370   2.62850E+000    0.00000E+000
   7.1400   2.61920E+000    0.00000E+000
   7.1420   2.73530E+000    0.00000E+000
   7.1450   2.67780E+000    0.00000E+000
   7.1480   2.73940E+000    0.00000E+000
   7.1510   2.54330E+000    0.00000E+000
   7.1540   2.66810E+000    0.00000E+000
   7.1560   2.63210E+000    0.00000E+000
   7.1590   1.90840E+000    0.00000E+000
   7.1630   1.42190E+000    0.00000E+000
   7.1650   1.49870E+000    0.00000E+000
   7.1680   1.44090E+000    0.00000E+000
   7.1700   1.47250E+000    0.00000E+000
   7.1720   1.31510E+000    0.00000E+000
   7.1760   1.44120E+000    0.00000E+000
   7.1780   1.39530E+000    0.00000E+000
   7.1810   7.40700E-001    0.00000E+000
   7.1830   8.60300E-001    0.00000E+000
   7.1860   7.17400E-001    0.00000E+000
   7.1880   1.00000E+000    0.00000E+000
   7.1920   1.00000E+000    0.00000E+000
   7.1940   1.00000E+000    0.00000E+000
   7.1990   1.00000E+000    0.00000E+000
   7.2010   1.00000E+000    0.00000E+000
   7.2020   1.00000E+000    0.00000E+000
   7.2060   1.00000E+000    0.00000E+000
   7.2080   1.00000E+000    0.00000E+000
   7.2130   1.00000E+000    0.00000E+000
   7.2150   1.00000E+000    0.00000E+000
   7.2170   1.00000E+000    0.00000E+000
   7.2210   1.00000E+000    0.00000E+000
   7.2230   1.00000E+000    0.00000E+000
   7.2260   1.00000E+000    0.00000E+000
   7.2280   1.00000E+000    0.00000E+000
   7.2290   1.00000E+000    0.00000E+000
   7.2330   1.00000E+000    0.00000E+000
   7.2370   1.00000E+000    0.00000E+000
   7.2390   1.00000E+000    0.00000E+000
   7.2420   1.00000E+000    0.00000E+000
   7.2450   1.00000E+000    0.00000E+000
   7.2470   1.00000E+000    0.00000E+000
   7.2500   1.00000E+000    0.00000E+000
   7.2530   1.00000E+000    0.00000E+000
   7.2570   1.00000E+000    0.00000E+000
   7.2600   1.00000E+000    0.00000E+000
   7.2620   1.00000E+000    0.00000E+000
   7.2640   1.00000E+000    0.00000E+000
   7.2680   1.00000E+000    0.00000E+000
   7.2710   1.00000E+000    0.00000E+000
   7.2740   1.00000E+000    0.00000E+000
   7.2760   1.00000E+000    0.00000E+000
   7.2780   1.00000E+000    0.00000E+000
   7.2820   1.00000E+000    0.00000E+000
   7.2840   1.00000E+000    0.00000E+000
   7.2870   1.00000E+000    0.00000E+000
   7.2920   1.00000E+000    0.00000E+000
   7.2930   1.00000E+000    0.00000E+000
   7.2950   1.00000E+000    0.00000E+000
   7.2990   1.00000E+000    0.00000E+000
   7.3010   1.00000E+000    0.00000E+000
