# Supplementary material for: Rationally seeded computational protein design of ɑ-helical barrels
Source: Nat Chem Biol. 2024 Jun 20;20(8):991–9. doi: 10.1038/s41589-024-01642-0 (PMC11288890; doi:10.1038/s41589-024-01642-0)
Supplement: Supplementary file 3 — PDB and .mtz files used for making figure panels b–d and j–m. [file 41589_2024_1642_MOESM3_ESM.zip › KIA_RP_RSPD_NatChemBiol_data_Figure2/scapCC6_LLIA_panels_e-h/AUC_panel_g/SV_raw/00053.RA1]

scapCC6_LLIA_master
R 1 20.1 50000 0026682 4.3460E11 281 1 
   5.7980   1.22080E+000    0.00000E+000
   5.8030   8.18600E-001    0.00000E+000
   5.8040   6.69700E-001    0.00000E+000
   5.8050   7.05000E-001    0.00000E+000
   5.8060   7.69100E-001    0.00000E+000
   5.8070   8.20200E-001    0.00000E+000
   5.8080   8.67500E-001    0.00000E+000
   5.8110   9.52700E-001    0.00000E+000
   5.8120   7.94200E-001    0.00000E+000
   5.8130   9.58900E-001    0.00000E+000
   5.8140   8.86100E-001    0.00000E+000
   5.8170   9.05600E-001    0.00000E+000
   5.8180   1.06810E+000    0.00000E+000
   5.8190   1.05970E+000    0.00000E+000
   5.8200   1.14810E+000    0.00000E+000
   5.8220   9.64300E-001    0.00000E+000
   5.8230   9.89700E-001    0.00000E+000
   5.8250   1.29720E+000    0.00000E+000
   5.8260   1.11760E+000    0.00000E+000
   5.8280   1.13220E+000    0.00000E+000
   5.8290   1.34730E+000    0.00000E+000
   5.8300   1.59380E+000    0.00000E+000
   5.8310   1.50840E+000    0.00000E+000
   5.8320   1.47150E+000    0.00000E+000
   5.8330   1.50480E+000    0.00000E+000
   5.8350   1.51910E+000    0.00000E+000
   5.8370   1.83600E+000    0.00000E+000
   5.8380   1.62850E+000    0.00000E+000
   5.8400   1.57810E+000    0.00000E+000
   5.8420   1.66160E+000    0.00000E+000
   5.8440   1.61080E+000    0.00000E+000
   5.8460   1.63680E+000    0.00000E+000
   5.8470   1.55330E+000    0.00000E+000
   5.8480   1.47690E+000    0.00000E+000
   5.8490   1.47660E+000    0.00000E+000
   5.8510   1.45380E+000    0.00000E+000
   5.8530   9.88900E-001    0.00000E+000
   5.8560   9.51500E-001    0.00000E+000
   5.8580   7.17600E-001    0.00000E+000
   5.8600   4.67000E-001    0.00000E+000
   5.8620   4.99200E-001    0.00000E+000
   5.8650   4.54800E-001    0.00000E+000
   5.8670   3.17800E-001    0.00000E+000
   5.8690   3.96900E-001    0.00000E+000
   5.8710   3.10100E-001    0.00000E+000
   5.8740   2.63800E-001    0.00000E+000
   5.8770   2.22100E-001    0.00000E+000
   5.8780   1.71200E-001    0.00000E+000
   5.8810   1.55500E-001    0.00000E+000
   5.8850   1.20700E-001    0.00000E+000
   5.8860   1.00600E-001    0.00000E+000
   5.8880   8.71000E-002    0.00000E+000
   5.8900   7.98000E-002    0.00000E+000
   5.8920   3.56000E-002    0.00000E+000
   5.8960   1.08800E-001    0.00000E+000
   5.8970   3.32000E-002    0.00000E+000
   5.8990   2.72000E-002    0.00000E+000
   5.9030   1.95000E-002    0.00000E+000
   5.9040   1.56000E-002    0.00000E+000
   5.9080   7.10000E-003    0.00000E+000
   5.9090   1.36000E-002    0.00000E+000
   5.9100   2.25000E-002    0.00000E+000
   5.9130   2.07000E-002    0.00000E+000
   5.9150   2.60000E-003    0.00000E+000
   5.9170   2.39000E-002    0.00000E+000
   5.9190   3.87000E-002    0.00000E+000
   5.9210   6.00000E-004    0.00000E+000
   5.9220   9.90000E-003    0.00000E+000
   5.9230   4.00000E-004    0.00000E+000
   5.9240   8.00000E-003    0.00000E+000
   5.9280   1.20000E-003    0.00000E+000
   5.9290   4.90000E-003    0.00000E+000
   5.9320   1.91000E-002    0.00000E+000
   5.9370   1.44000E-002    0.00000E+000
   5.9390   6.10000E-003    0.00000E+000
   5.9400   8.00000E-003    0.00000E+000
   5.9450   1.40000E-003    0.00000E+000
   5.9460   1.24000E-002    0.00000E+000
   5.9500   5.70000E-003    0.00000E+000
   5.9510   1.32000E-002    0.00000E+000
   5.9530   1.34000E-002    0.00000E+000
   5.9550   2.60000E-003    0.00000E+000
   5.9570   4.00000E-004    0.00000E+000
   5.9600   1.03000E-002    0.00000E+000
   5.9620  -1.04000E-002    0.00000E+000
   5.9650   7.30000E-003    0.00000E+000
   5.9670   1.46000E-002    0.00000E+000
   5.9700   9.00000E-004    0.00000E+000
   5.9710   3.40000E-003    0.00000E+000
   5.9730   1.11000E-002    0.00000E+000
   5.9750   1.60000E-002    0.00000E+000
   5.9780   2.53000E-002    0.00000E+000
   5.9790   7.00000E-003    0.00000E+000
   5.9810   1.43000E-002    0.00000E+000
   5.9840   4.02000E-002    0.00000E+000
   5.9850   1.85400E-001    0.00000E+000
   5.9870  -4.41900E-001    0.00000E+000
   5.9890  -5.84500E-001    0.00000E+000
   5.9940   4.68000E-002    0.00000E+000
   5.9960  -5.98000E-002    0.00000E+000
   5.9980  -3.76000E-002    0.00000E+000
   6.0010  -3.86000E-002    0.00000E+000
   6.0030  -2.73000E-002    0.00000E+000
   6.0050  -4.25000E-002    0.00000E+000
   6.0080  -4.43000E-002    0.00000E+000
   6.0100  -3.83000E-002    0.00000E+000
   6.0120  -3.80000E-002    0.00000E+000
   6.0150  -3.37000E-002    0.00000E+000
   6.0160  -1.99000E-002    0.00000E+000
   6.0180  -2.20000E-002    0.00000E+000
   6.0210  -5.69000E-002    0.00000E+000
   6.0230  -4.87000E-002    0.00000E+000
   6.0250  -4.12000E-002    0.00000E+000
   6.0280  -4.51000E-002    0.00000E+000
   6.0290  -4.94000E-002    0.00000E+000
   6.0320  -3.15000E-002    0.00000E+000
   6.0340  -5.52000E-002    0.00000E+000
   6.0360  -2.55000E-002    0.00000E+000
   6.0370  -1.83600E-001    0.00000E+000
   6.0410   4.84300E-001    0.00000E+000
   6.0470  -5.09000E-002    0.00000E+000
   6.0510   5.39000E-002    0.00000E+000
   6.0520   6.80000E-003    0.00000E+000
   6.0540   3.37000E-002    0.00000E+000
   6.0560   3.08000E-002    0.00000E+000
   6.0620   1.99000E-002    0.00000E+000
   6.0660   3.73000E-002    0.00000E+000
   6.0690   3.56000E-002    0.00000E+000
   6.0710   4.36000E-002    0.00000E+000
   6.0730   3.91000E-002    0.00000E+000
   6.0750   3.78000E-002    0.00000E+000
   6.0800   3.30000E-002    0.00000E+000
   6.0820   4.16000E-002    0.00000E+000
   6.0850   3.31000E-002    0.00000E+000
   6.0880   3.53000E-002    0.00000E+000
   6.0890   4.43000E-002    0.00000E+000
   6.0910   3.27000E-002    0.00000E+000
   6.0930   4.13000E-002    0.00000E+000
   6.0960   3.41000E-002    0.00000E+000
   6.1010   4.09000E-002    0.00000E+000
   6.1040   3.19000E-002    0.00000E+000
   6.1060   3.33000E-002    0.00000E+000
   6.1070   4.48000E-002    0.00000E+000
   6.1090   4.56000E-002    0.00000E+000
   6.1130   3.98000E-002    0.00000E+000
   6.1160   3.14000E-002    0.00000E+000
   6.1180   3.36000E-002    0.00000E+000
   6.1190   4.35000E-002    0.00000E+000
   6.1210   2.79000E-002    0.00000E+000
   6.1260   3.04000E-002    0.00000E+000
   6.1280   3.59000E-002    0.00000E+000
   6.1300   3.57000E-002    0.00000E+000
   6.1340   3.91000E-002    0.00000E+000
   6.1360   4.50000E-002    0.00000E+000
   6.1390   3.18000E-002    0.00000E+000
   6.1410   3.67000E-002    0.00000E+000
   6.1450   3.91000E-002    0.00000E+000
   6.1490   4.53000E-002    0.00000E+000
   6.1500   5.07000E-002    0.00000E+000
   6.1510   4.77000E-002    0.00000E+000
   6.1540   5.31000E-002    0.00000E+000
   6.1560   4.49000E-002    0.00000E+000
   6.1580   2.68000E-002    0.00000E+000
   6.1610   2.40000E-002    0.00000E+000
   6.1630   3.06000E-002    0.00000E+000
   6.1650   2.94000E-002    0.00000E+000
   6.1690   5.01000E-002    0.00000E+000
   6.1700   4.12000E-002    0.00000E+000
   6.1730   3.21000E-002    0.00000E+000
   6.1770   3.99000E-002    0.00000E+000
   6.1790   4.08000E-002    0.00000E+000
   6.1820   5.30000E-002    0.00000E+000
   6.1850   5.16000E-002    0.00000E+000
   6.1880   4.17000E-002    0.00000E+000
   6.1890   5.14000E-002    0.00000E+000
   6.1910   3.67000E-002    0.00000E+000
   6.1960   3.75000E-002    0.00000E+000
   6.1990   5.09000E-002    0.00000E+000
   6.2020   4.52000E-002    0.00000E+000
   6.2050   4.79000E-002    0.00000E+000
   6.2080   4.74000E-002    0.00000E+000
   6.2110   4.60000E-002    0.00000E+000
   6.2130   4.92000E-002    0.00000E+000
   6.2150   5.15000E-002    0.00000E+000
   6.2160   3.54000E-002    0.00000E+000
   6.2200   5.10000E-002    0.00000E+000
   6.2230   5.62000E-002    0.00000E+000
   6.2270   4.39000E-002    0.00000E+000
   6.2290   6.24000E-002    0.00000E+000
   6.2310   4.48000E-002    0.00000E+000
   6.2320   5.88000E-002    0.00000E+000
   6.2380   5.74000E-002    0.00000E+000
   6.2410   4.90000E-002    0.00000E+000
   6.2430   5.11000E-002    0.00000E+000
   6.2460   5.41000E-002    0.00000E+000
   6.2470   5.21000E-002    0.00000E+000
   6.2480   5.56000E-002    0.00000E+000
   6.2500   6.60000E-002    0.00000E+000
   6.2540   6.10000E-002    0.00000E+000
   6.2560   5.14000E-002    0.00000E+000
   6.2580   6.11000E-002    0.00000E+000
   6.2630   6.02000E-002    0.00000E+000
   6.2640   4.36000E-002    0.00000E+000
   6.2650   5.43000E-002    0.00000E+000
   6.2680   6.51000E-002    0.00000E+000
   6.2700   5.29000E-002    0.00000E+000
   6.2760   5.45000E-002    0.00000E+000
   6.2780   6.58000E-002    0.00000E+000
   6.2790   6.19000E-002    0.00000E+000
   6.2820   5.74000E-002    0.00000E+000
   6.2840   6.66000E-002    0.00000E+000
   6.2870   5.30000E-002    0.00000E+000
   6.2900   6.94000E-002    0.00000E+000
   6.2950   5.97000E-002    0.00000E+000
   6.2980   6.60000E-002    0.00000E+000
   6.2990   6.44000E-002    0.00000E+000
   6.3000   7.68000E-002    0.00000E+000
   6.3050   7.17000E-002    0.00000E+000
   6.3060   5.55000E-002    0.00000E+000
   6.3110   5.99000E-002    0.00000E+000
   6.3140   8.10000E-002    0.00000E+000
   6.3180   7.49000E-002    0.00000E+000
   6.3220   7.34000E-002    0.00000E+000
   6.3290   5.95000E-002    0.00000E+000
   6.3320   6.19000E-002    0.00000E+000
   6.3380   7.57000E-002    0.00000E+000
   6.3400   7.07000E-002    0.00000E+000
   6.3430   7.09000E-002    0.00000E+000
   6.3460   8.16000E-002    0.00000E+000
   6.3470   7.94000E-002    0.00000E+000
   6.3510   9.41000E-002    0.00000E+000
   6.3570   8.10000E-002    0.00000E+000
   6.3590   8.55000E-002    0.00000E+000
   6.3640   9.16000E-002    0.00000E+000
   6.3670   9.46000E-002    0.00000E+000
   6.3730   9.82000E-002    0.00000E+000
   6.3740   8.62000E-002    0.00000E+000
   6.3750   1.00800E-001    0.00000E+000
   6.3760   9.56000E-002    0.00000E+000
   6.3820   8.97000E-002    0.00000E+000
   6.3830   1.21100E-001    0.00000E+000
   6.3860   1.04200E-001    0.00000E+000
   6.3880   1.03700E-001    0.00000E+000
   6.3910   9.69000E-002    0.00000E+000
   6.3940   9.69000E-002    0.00000E+000
   6.3960   1.18000E-001    0.00000E+000
   6.3970   9.62000E-002    0.00000E+000
   6.4020   1.06900E-001    0.00000E+000
   6.4030   1.14100E-001    0.00000E+000
   6.4040   1.10400E-001    0.00000E+000
   6.4080   1.21300E-001    0.00000E+000
   6.4120   1.13300E-001    0.00000E+000
   6.4140   1.24600E-001    0.00000E+000
   6.4160   1.24000E-001    0.00000E+000
   6.4190   1.19400E-001    0.00000E+000
   6.4220   1.21700E-001    0.00000E+000
   6.4260   1.20600E-001    0.00000E+000
   6.4290   1.25600E-001    0.00000E+000
   6.4310   1.17300E-001    0.00000E+000
   6.4330   1.34900E-001    0.00000E+000
   6.4350   1.29400E-001    0.00000E+000
   6.4380   1.27300E-001    0.00000E+000
   6.4420   1.31200E-001    0.00000E+000
   6.4440   1.34700E-001    0.00000E+000
   6.4450   1.47200E-001    0.00000E+000
   6.4480   1.41200E-001    0.00000E+000
   6.4500   1.45400E-001    0.00000E+000
   6.4540   1.44700E-001    0.00000E+000
   6.4550   1.43500E-001    0.00000E+000
   6.4570   1.55200E-001    0.00000E+000
   6.4580   1.32600E-001    0.00000E+000
   6.4600   1.51400E-001    0.00000E+000
   6.4630   1.47600E-001    0.00000E+000
   6.4670   1.45300E-001    0.00000E+000
   6.4700   1.39800E-001    0.00000E+000
   6.4720   1.38400E-001    0.00000E+000
   6.4750   1.58200E-001    0.00000E+000
   6.4780   1.49600E-001    0.00000E+000
   6.4790   1.61700E-001    0.00000E+000
   6.4830   1.53000E-001    0.00000E+000
   6.4870   1.73800E-001    0.00000E+000
   6.4910   1.74200E-001    0.00000E+000
   6.4920   1.73500E-001    0.00000E+000
   6.4940   1.70900E-001    0.00000E+000
   6.4960   1.69600E-001    0.00000E+000
   6.5010   1.84700E-001    0.00000E+000
   6.5030   1.72700E-001    0.00000E+000
   6.5080   1.94400E-001    0.00000E+000
   6.5110   1.82600E-001    0.00000E+000
   6.5130   1.93400E-001    0.00000E+000
   6.5150   1.92400E-001    0.00000E+000
   6.5170   1.98800E-001    0.00000E+000
   6.5220   1.92700E-001    0.00000E+000
   6.5260   1.88800E-001    0.00000E+000
   6.5280   2.03000E-001    0.00000E+000
   6.5300   2.01500E-001    0.00000E+000
   6.5330   2.00800E-001    0.00000E+000
   6.5380   1.96400E-001    0.00000E+000
   6.5400   2.20400E-001    0.00000E+000
   6.5420   2.11000E-001    0.00000E+000
   6.5440   2.06200E-001    0.00000E+000
   6.5470   2.18200E-001    0.00000E+000
   6.5490   2.17700E-001    0.00000E+000
   6.5510   2.26700E-001    0.00000E+000
   6.5550   2.21700E-001    0.00000E+000
   6.5590   2.10200E-001    0.00000E+000
   6.5600   2.23400E-001    0.00000E+000
   6.5660   2.26900E-001    0.00000E+000
   6.5710   2.46600E-001    0.00000E+000
   6.5740   2.48200E-001    0.00000E+000
   6.5750   2.44800E-001    0.00000E+000
   6.5780   2.53000E-001    0.00000E+000
   6.5810   2.55400E-001    0.00000E+000
   6.5820   2.37800E-001    0.00000E+000
   6.5850   2.48600E-001    0.00000E+000
   6.5870   2.61000E-001    0.00000E+000
   6.5910   2.63900E-001    0.00000E+000
   6.5930   2.68700E-001    0.00000E+000
   6.5960   2.57700E-001    0.00000E+000
   6.5990   2.63500E-001    0.00000E+000
   6.6020   2.72800E-001    0.00000E+000
   6.6040   2.70500E-001    0.00000E+000
   6.6070   2.67900E-001    0.00000E+000
   6.6080   2.77100E-001    0.00000E+000
   6.6110   2.81400E-001    0.00000E+000
   6.6130   2.74600E-001    0.00000E+000
   6.6150   2.83200E-001    0.00000E+000
   6.6190   2.84000E-001    0.00000E+000
   6.6210   2.88800E-001    0.00000E+000
   6.6240   2.92900E-001    0.00000E+000
   6.6270   2.92000E-001    0.00000E+000
   6.6300   2.95700E-001    0.00000E+000
   6.6330   2.96200E-001    0.00000E+000
   6.6370   3.19200E-001    0.00000E+000
   6.6410   3.12200E-001    0.00000E+000
   6.6430   3.03700E-001    0.00000E+000
   6.6450   3.15300E-001    0.00000E+000
   6.6480   3.19500E-001    0.00000E+000
   6.6500   3.13600E-001    0.00000E+000
   6.6510   3.23700E-001    0.00000E+000
   6.6550   3.36600E-001    0.00000E+000
   6.6570   3.30900E-001    0.00000E+000
   6.6590   3.21000E-001    0.00000E+000
   6.6620   3.31900E-001    0.00000E+000
   6.6660   3.40200E-001    0.00000E+000
   6.6680   3.33400E-001    0.00000E+000
   6.6690   3.30900E-001    0.00000E+000
   6.6720   3.45300E-001    0.00000E+000
   6.6750   3.46000E-001    0.00000E+000
   6.6760   3.33800E-001    0.00000E+000
   6.6810   3.42600E-001    0.00000E+000
   6.6840   3.57000E-001    0.00000E+000
   6.6850   3.73300E-001    0.00000E+000
   6.6870   3.49200E-001    0.00000E+000
   6.6920   3.49000E-001    0.00000E+000
   6.6940   3.72200E-001    0.00000E+000
   6.6980   3.79700E-001    0.00000E+000
   6.7000   3.76400E-001    0.00000E+000
   6.7030   3.75900E-001    0.00000E+000
   6.7050   3.63800E-001    0.00000E+000
   6.7090   3.92100E-001    0.00000E+000
   6.7120   3.95200E-001    0.00000E+000
   6.7140   3.87200E-001    0.00000E+000
   6.7160   3.90200E-001    0.00000E+000
   6.7180   3.92200E-001    0.00000E+000
   6.7220   3.84700E-001    0.00000E+000
   6.7260   3.82800E-001    0.00000E+000
   6.7270   3.98700E-001    0.00000E+000
   6.7300   3.96200E-001    0.00000E+000
   6.7320   3.82700E-001    0.00000E+000
   6.7350   4.03400E-001    0.00000E+000
   6.7370   4.08200E-001    0.00000E+000
   6.7400   4.09200E-001    0.00000E+000
   6.7420   4.16000E-001    0.00000E+000
   6.7460   4.22400E-001    0.00000E+000
   6.7490   4.08500E-001    0.00000E+000
   6.7500   4.14500E-001    0.00000E+000
   6.7520   4.15600E-001    0.00000E+000
   6.7570   4.19200E-001    0.00000E+000
   6.7590   4.22300E-001    0.00000E+000
   6.7620   4.24700E-001    0.00000E+000
   6.7640   4.39800E-001    0.00000E+000
   6.7680   4.33300E-001    0.00000E+000
   6.7700   4.31900E-001    0.00000E+000
   6.7720   4.32500E-001    0.00000E+000
   6.7770   4.33400E-001    0.00000E+000
   6.7780   4.50000E-001    0.00000E+000
   6.7810   4.35400E-001    0.00000E+000
   6.7820   4.50700E-001    0.00000E+000
   6.7860   4.30800E-001    0.00000E+000
   6.7890   4.68000E-001    0.00000E+000
   6.7910   4.49500E-001    0.00000E+000
   6.7950   4.53100E-001    0.00000E+000
   6.7960   4.29500E-001    0.00000E+000
   6.8000   4.47800E-001    0.00000E+000
   6.8020   4.51900E-001    0.00000E+000
   6.8050   4.60700E-001    0.00000E+000
   6.8080   4.48400E-001    0.00000E+000
   6.8110   4.59400E-001    0.00000E+000
   6.8140   4.55200E-001    0.00000E+000
   6.8160   4.53500E-001    0.00000E+000
   6.8180   4.63200E-001    0.00000E+000
   6.8210   4.63600E-001    0.00000E+000
   6.8230   4.57500E-001    0.00000E+000
   6.8270   4.71300E-001    0.00000E+000
   6.8280   4.68600E-001    0.00000E+000
   6.8320   4.82900E-001    0.00000E+000
   6.8360   4.75500E-001    0.00000E+000
   6.8380   4.74900E-001    0.00000E+000
   6.8410   4.77100E-001    0.00000E+000
   6.8430   4.71700E-001    0.00000E+000
   6.8460   4.74300E-001    0.00000E+000
   6.8480   4.60600E-001    0.00000E+000
   6.8500   4.94800E-001    0.00000E+000
   6.8540   4.72200E-001    0.00000E+000
   6.8570   5.04400E-001    0.00000E+000
   6.8610   4.81100E-001    0.00000E+000
   6.8620   4.96400E-001    0.00000E+000
   6.8640   4.76200E-001    0.00000E+000
   6.8680   4.73800E-001    0.00000E+000
   6.8710   4.93000E-001    0.00000E+000
   6.8730   4.99500E-001    0.00000E+000
   6.8780   4.96300E-001    0.00000E+000
   6.8790   4.95900E-001    0.00000E+000
   6.8810   5.05700E-001    0.00000E+000
   6.8840   5.04900E-001    0.00000E+000
   6.8880   5.18300E-001    0.00000E+000
   6.8910   4.98500E-001    0.00000E+000
   6.8930   5.02400E-001    0.00000E+000
   6.8960   5.13900E-001    0.00000E+000
   6.8980   5.06200E-001    0.00000E+000
   6.9000   5.24000E-001    0.00000E+000
   6.9040   4.87600E-001    0.00000E+000
   6.9080   5.11200E-001    0.00000E+000
   6.9110   5.15600E-001    0.00000E+000
   6.9140   5.13900E-001    0.00000E+000
   6.9180   5.01100E-001    0.00000E+000
   6.9190   5.24100E-001    0.00000E+000
   6.9220   5.13600E-001    0.00000E+000
   6.9250   5.12700E-001    0.00000E+000
   6.9280   5.23700E-001    0.00000E+000
   6.9320   5.25100E-001    0.00000E+000
   6.9350   5.15400E-001    0.00000E+000
   6.9380   5.17600E-001    0.00000E+000
   6.9430   5.24900E-001    0.00000E+000
   6.9450   5.24000E-001    0.00000E+000
   6.9480   5.05600E-001    0.00000E+000
   6.9520   5.63600E-001    0.00000E+000
   6.9530   5.25600E-001    0.00000E+000
   6.9570   5.25300E-001    0.00000E+000
   6.9590   5.23400E-001    0.00000E+000
   6.9610   5.30900E-001    0.00000E+000
   6.9660   5.25000E-001    0.00000E+000
   6.9680   5.40000E-001    0.00000E+000
   6.9720   5.48700E-001    0.00000E+000
   6.9760   5.33900E-001    0.00000E+000
   6.9790   5.31000E-001    0.00000E+000
   6.9830   5.32100E-001    0.00000E+000
   6.9850   5.30000E-001    0.00000E+000
   6.9880   5.57000E-001    0.00000E+000
   6.9900   5.53000E-001    0.00000E+000
   6.9930   5.53900E-001    0.00000E+000
   6.9950   5.32100E-001    0.00000E+000
   6.9980   5.38200E-001    0.00000E+000
   7.0010   5.59300E-001    0.00000E+000
   7.0040   5.41300E-001    0.00000E+000
   7.0080   5.52700E-001    0.00000E+000
   7.0110   5.47400E-001    0.00000E+000
   7.0120   5.54200E-001    0.00000E+000
   7.0140   5.61400E-001    0.00000E+000
   7.0180   5.70200E-001    0.00000E+000
   7.0210   5.62200E-001    0.00000E+000
   7.0250   5.69700E-001    0.00000E+000
   7.0270   5.70000E-001    0.00000E+000
   7.0300   5.61800E-001    0.00000E+000
   7.0320   5.72600E-001    0.00000E+000
   7.0330   5.84700E-001    0.00000E+000
   7.0370   5.87600E-001    0.00000E+000
   7.0400   6.06000E-001    0.00000E+000
   7.0420   5.88400E-001    0.00000E+000
   7.0460   6.21300E-001    0.00000E+000
   7.0490   6.10100E-001    0.00000E+000
   7.0520   6.07300E-001    0.00000E+000
   7.0540   6.16800E-001    0.00000E+000
   7.0570   6.29400E-001    0.00000E+000
   7.0600   6.56100E-001    0.00000E+000
   7.0630   6.52500E-001    0.00000E+000
   7.0660   6.51700E-001    0.00000E+000
   7.0690   6.73000E-001    0.00000E+000
   7.0710   7.06600E-001    0.00000E+000
   7.0730   6.96500E-001    0.00000E+000
   7.0760   7.15900E-001    0.00000E+000
   7.0790   7.37800E-001    0.00000E+000
   7.0810   7.38800E-001    0.00000E+000
   7.0830   7.81100E-001    0.00000E+000
   7.0880   8.12200E-001    0.00000E+000
   7.0900   8.48500E-001    0.00000E+000
   7.0930   8.91400E-001    0.00000E+000
   7.0950   9.09900E-001    0.00000E+000
   7.0990   9.55800E-001    0.00000E+000
   7.1030   9.99500E-001    0.00000E+000
   7.1040   1.02980E+000    0.00000E+000
   7.1060   1.02180E+000    0.00000E+000
   7.1070   1.10400E+000    0.00000E+000
   7.1120   1.15670E+000    0.00000E+000
   7.1150   1.23760E+000    0.00000E+000
   7.1190   1.35240E+000    0.00000E+000
   7.1200   1.43850E+000    0.00000E+000
   7.1260   1.50950E+000    0.00000E+000
   7.1280   1.68890E+000    0.00000E+000
   7.1310   1.84140E+000    0.00000E+000
   7.1340   2.34730E+000    0.00000E+000
   7.1370   2.44590E+000    0.00000E+000
   7.1400   2.80490E+000    0.00000E+000
   7.1440   2.60180E+000    0.00000E+000
   7.1460   2.74820E+000    0.00000E+000
   7.1490   2.55900E+000    0.00000E+000
   7.1510   2.63250E+000    0.00000E+000
   7.1540   2.52660E+000    0.00000E+000
   7.1560   2.07810E+000    0.00000E+000
   7.1600   1.76740E+000    0.00000E+000
   7.1620   1.86450E+000    0.00000E+000
   7.1650   1.75350E+000    0.00000E+000
   7.1680   1.29650E+000    0.00000E+000
   7.1710   1.64090E+000    0.00000E+000
   7.1740   1.47250E+000    0.00000E+000
   7.1760   1.31690E+000    0.00000E+000
   7.1800   1.19410E+000    0.00000E+000
   7.1830   6.52400E-001    0.00000E+000
   7.1850   7.32100E-001    0.00000E+000
   7.1880   1.00000E+000    0.00000E+000
   7.1900   1.00000E+000    0.00000E+000
   7.1940   1.00000E+000    0.00000E+000
   7.1960   1.00000E+000    0.00000E+000
   7.1970   1.00000E+000    0.00000E+000
   7.2000   1.00000E+000    0.00000E+000
   7.2030   1.00000E+000    0.00000E+000
   7.2060   1.00000E+000    0.00000E+000
   7.2120   1.00000E+000    0.00000E+000
   7.2140   1.00000E+000    0.00000E+000
   7.2160   1.00000E+000    0.00000E+000
   7.2180   1.00000E+000    0.00000E+000
   7.2230   1.00000E+000    0.00000E+000
   7.2250   1.00000E+000    0.00000E+000
   7.2260   1.00000E+000    0.00000E+000
   7.2300   1.00000E+000    0.00000E+000
   7.2310   1.00000E+000    0.00000E+000
   7.2360   1.00000E+000    0.00000E+000
   7.2390   1.00000E+000    0.00000E+000
   7.2410   1.00000E+000    0.00000E+000
   7.2430   1.00000E+000    0.00000E+000
   7.2480   1.00000E+000    0.00000E+000
   7.2500   1.00000E+000    0.00000E+000
   7.2530   1.00000E+000    0.00000E+000
   7.2560   1.00000E+000    0.00000E+000
   7.2580   1.00000E+000    0.00000E+000
   7.2620   1.00000E+000    0.00000E+000
   7.2660   1.00000E+000    0.00000E+000
   7.2670   1.00000E+000    0.00000E+000
   7.2710   1.00000E+000    0.00000E+000
   7.2760   1.00000E+000    0.00000E+000
   7.2780   1.00000E+000    0.00000E+000
   7.2800   1.00000E+000    0.00000E+000
   7.2830   1.00000E+000    0.00000E+000
   7.2870   1.00000E+000    0.00000E+000
   7.2890   1.00000E+000    0.00000E+000
   7.2940   1.00000E+000    0.00000E+000
   7.2950   1.00000E+000    0.00000E+000
   7.2980   1.00000E+000    0.00000E+000
   7.3010   1.00000E+000    0.00000E+000
