# Supplementary material for: Rationally seeded computational protein design of ɑ-helical barrels
Source: Nat Chem Biol. 2024 Jun 20;20(8):991–9. doi: 10.1038/s41589-024-01642-0 (PMC11288890; doi:10.1038/s41589-024-01642-0)
Supplement: Supplementary file 3 — PDB and .mtz files used for making figure panels b–d and j–m. [file 41589_2024_1642_MOESM3_ESM.zip › KIA_RP_RSPD_NatChemBiol_data_Figure2/scapCC6_LLIA_panels_e-h/AUC_panel_g/SV_raw/00047.RA1]

scapCC6_LLIA_master
R 1 20.0 50000 0024884 3.8530E11 281 1 
   5.8010   4.88700E-001    0.00000E+000
   5.8060   1.03100E+000    0.00000E+000
   5.8080   5.54400E-001    0.00000E+000
   5.8090   9.49400E-001    0.00000E+000
   5.8120   9.20500E-001    0.00000E+000
   5.8130   9.36300E-001    0.00000E+000
   5.8140   8.05500E-001    0.00000E+000
   5.8150   8.06700E-001    0.00000E+000
   5.8170   1.18750E+000    0.00000E+000
   5.8190   1.25390E+000    0.00000E+000
   5.8200   1.03110E+000    0.00000E+000
   5.8220   1.15880E+000    0.00000E+000
   5.8230   1.16490E+000    0.00000E+000
   5.8240   1.21150E+000    0.00000E+000
   5.8260   1.17510E+000    0.00000E+000
   5.8280   1.11900E+000    0.00000E+000
   5.8290   1.37170E+000    0.00000E+000
   5.8310   1.45500E+000    0.00000E+000
   5.8320   1.59940E+000    0.00000E+000
   5.8340   1.52500E+000    0.00000E+000
   5.8360   1.63370E+000    0.00000E+000
   5.8370   1.51140E+000    0.00000E+000
   5.8380   1.64730E+000    0.00000E+000
   5.8400   1.68720E+000    0.00000E+000
   5.8420   1.57400E+000    0.00000E+000
   5.8440   1.74330E+000    0.00000E+000
   5.8460   1.57940E+000    0.00000E+000
   5.8470   1.52720E+000    0.00000E+000
   5.8480   1.42260E+000    0.00000E+000
   5.8510   1.29830E+000    0.00000E+000
   5.8530   1.18900E+000    0.00000E+000
   5.8560   1.06840E+000    0.00000E+000
   5.8580   8.16800E-001    0.00000E+000
   5.8590   4.96800E-001    0.00000E+000
   5.8610   4.29600E-001    0.00000E+000
   5.8630   4.30100E-001    0.00000E+000
   5.8660   3.03300E-001    0.00000E+000
   5.8670   3.38200E-001    0.00000E+000
   5.8700   2.54100E-001    0.00000E+000
   5.8710   2.60800E-001    0.00000E+000
   5.8750   2.21300E-001    0.00000E+000
   5.8780   1.91500E-001    0.00000E+000
   5.8820   1.55700E-001    0.00000E+000
   5.8840   1.09200E-001    0.00000E+000
   5.8850   1.44200E-001    0.00000E+000
   5.8870   9.01000E-002    0.00000E+000
   5.8880   1.31500E-001    0.00000E+000
   5.8910   9.73000E-002    0.00000E+000
   5.8920   4.51000E-002    0.00000E+000
   5.8940   4.13000E-002    0.00000E+000
   5.8960   4.13000E-002    0.00000E+000
   5.8980   4.08000E-002    0.00000E+000
   5.9000   2.83000E-002    0.00000E+000
   5.9010   2.46000E-002    0.00000E+000
   5.9020   2.93000E-002    0.00000E+000
   5.9040   1.65000E-002    0.00000E+000
   5.9070   3.11000E-002    0.00000E+000
   5.9080   2.26000E-002    0.00000E+000
   5.9100   1.49000E-002    0.00000E+000
   5.9130   6.40000E-003    0.00000E+000
   5.9140   2.13000E-002    0.00000E+000
   5.9150   1.74000E-002    0.00000E+000
   5.9170   1.87000E-002    0.00000E+000
   5.9190   4.67000E-002    0.00000E+000
   5.9210   9.20000E-003    0.00000E+000
   5.9230   1.18000E-002    0.00000E+000
   5.9240   2.40000E-003    0.00000E+000
   5.9260   1.40000E-003    0.00000E+000
   5.9280   8.10000E-003    0.00000E+000
   5.9310   8.50000E-003    0.00000E+000
   5.9320   7.20000E-003    0.00000E+000
   5.9350   5.50000E-003    0.00000E+000
   5.9370   1.18000E-002    0.00000E+000
   5.9390   6.30000E-003    0.00000E+000
   5.9400   1.17000E-002    0.00000E+000
   5.9440   9.20000E-003    0.00000E+000
   5.9460   8.50000E-003    0.00000E+000
   5.9490   5.50000E-003    0.00000E+000
   5.9530   1.00000E-004    0.00000E+000
   5.9550   1.07000E-002    0.00000E+000
   5.9570  -4.60000E-003    0.00000E+000
   5.9580  -1.00000E-003    0.00000E+000
   5.9600  -1.10000E-003    0.00000E+000
   5.9640  -3.70000E-003    0.00000E+000
   5.9650   1.04000E-002    0.00000E+000
   5.9670   7.00000E-003    0.00000E+000
   5.9700  -2.70000E-003    0.00000E+000
   5.9710   1.00000E-004    0.00000E+000
   5.9740   2.24000E-002    0.00000E+000
   5.9750   1.42000E-002    0.00000E+000
   5.9770   1.56000E-002    0.00000E+000
   5.9800   3.42000E-002    0.00000E+000
   5.9820   9.54000E-002    0.00000E+000
   5.9830   2.48900E-001    0.00000E+000
   5.9850  -4.99200E-001    0.00000E+000
   5.9880  -7.81600E-001    0.00000E+000
   5.9890  -5.47000E-002    0.00000E+000
   5.9920  -2.13000E-002    0.00000E+000
   5.9960  -4.09000E-002    0.00000E+000
   5.9970  -5.15000E-002    0.00000E+000
   5.9980  -3.87000E-002    0.00000E+000
   6.0010  -3.21000E-002    0.00000E+000
   6.0040  -5.13000E-002    0.00000E+000
   6.0070  -3.99000E-002    0.00000E+000
   6.0080  -3.59000E-002    0.00000E+000
   6.0100  -3.86000E-002    0.00000E+000
   6.0140  -4.04000E-002    0.00000E+000
   6.0170  -2.74000E-002    0.00000E+000
   6.0200  -4.52000E-002    0.00000E+000
   6.0210  -4.80000E-002    0.00000E+000
   6.0220  -3.76000E-002    0.00000E+000
   6.0250  -3.69000E-002    0.00000E+000
   6.0270  -6.39000E-002    0.00000E+000
   6.0300  -4.25000E-002    0.00000E+000
   6.0320  -3.17000E-002    0.00000E+000
   6.0350  -5.24000E-002    0.00000E+000
   6.0360  -5.71000E-002    0.00000E+000
   6.0390  -2.75600E-001    0.00000E+000
   6.0400   6.54800E-001    0.00000E+000
   6.0460  -5.14000E-002    0.00000E+000
   6.0500   5.62000E-002    0.00000E+000
   6.0510   2.49000E-002    0.00000E+000
   6.0530   3.32000E-002    0.00000E+000
   6.0540   3.20000E-002    0.00000E+000
   6.0570   4.15000E-002    0.00000E+000
   6.0600   3.09000E-002    0.00000E+000
   6.0640   3.27000E-002    0.00000E+000
   6.0650   3.78000E-002    0.00000E+000
   6.0690   4.88000E-002    0.00000E+000
   6.0710   3.78000E-002    0.00000E+000
   6.0730   4.56000E-002    0.00000E+000
   6.0770   4.24000E-002    0.00000E+000
   6.0780   4.17000E-002    0.00000E+000
   6.0820   4.56000E-002    0.00000E+000
   6.0850   4.27000E-002    0.00000E+000
   6.0880   3.58000E-002    0.00000E+000
   6.0890   2.98000E-002    0.00000E+000
   6.0910   3.08000E-002    0.00000E+000
   6.0940   3.37000E-002    0.00000E+000
   6.0980   3.89000E-002    0.00000E+000
   6.1020   3.10000E-002    0.00000E+000
   6.1030   3.76000E-002    0.00000E+000
   6.1050   3.97000E-002    0.00000E+000
   6.1070   3.15000E-002    0.00000E+000
   6.1100   3.26000E-002    0.00000E+000
   6.1120   4.59000E-002    0.00000E+000
   6.1170   2.75000E-002    0.00000E+000
   6.1190   5.24000E-002    0.00000E+000
   6.1230   3.64000E-002    0.00000E+000
   6.1270   5.96000E-002    0.00000E+000
   6.1280   4.80000E-002    0.00000E+000
   6.1300   3.89000E-002    0.00000E+000
   6.1340   4.67000E-002    0.00000E+000
   6.1350   4.63000E-002    0.00000E+000
   6.1360   3.40000E-002    0.00000E+000
   6.1410   3.40000E-002    0.00000E+000
   6.1440   5.56000E-002    0.00000E+000
   6.1480   4.54000E-002    0.00000E+000
   6.1500   4.47000E-002    0.00000E+000
   6.1520   4.87000E-002    0.00000E+000
   6.1550   5.72000E-002    0.00000E+000
   6.1570   4.94000E-002    0.00000E+000
   6.1600   3.40000E-002    0.00000E+000
   6.1610   3.20000E-002    0.00000E+000
   6.1620   3.12000E-002    0.00000E+000
   6.1640   3.31000E-002    0.00000E+000
   6.1680   4.17000E-002    0.00000E+000
   6.1690   5.89000E-002    0.00000E+000
   6.1710   4.31000E-002    0.00000E+000
   6.1740   2.43000E-002    0.00000E+000
   6.1760   5.50000E-002    0.00000E+000
   6.1770   4.44000E-002    0.00000E+000
   6.1800   4.81000E-002    0.00000E+000
   6.1810   4.95000E-002    0.00000E+000
   6.1830   5.70000E-002    0.00000E+000
   6.1860   5.48000E-002    0.00000E+000
   6.1910   4.43000E-002    0.00000E+000
   6.1960   3.65000E-002    0.00000E+000
   6.1980   5.60000E-002    0.00000E+000
   6.2000   6.31000E-002    0.00000E+000
   6.2030   6.65000E-002    0.00000E+000
   6.2040   6.15000E-002    0.00000E+000
   6.2070   5.04000E-002    0.00000E+000
   6.2090   5.67000E-002    0.00000E+000
   6.2130   5.89000E-002    0.00000E+000
   6.2160   6.00000E-002    0.00000E+000
   6.2180   5.62000E-002    0.00000E+000
   6.2200   5.81000E-002    0.00000E+000
   6.2220   5.42000E-002    0.00000E+000
   6.2250   5.51000E-002    0.00000E+000
   6.2270   6.56000E-002    0.00000E+000
   6.2290   6.17000E-002    0.00000E+000
   6.2310   5.14000E-002    0.00000E+000
   6.2320   6.85000E-002    0.00000E+000
   6.2360   5.84000E-002    0.00000E+000
   6.2400   5.60000E-002    0.00000E+000
   6.2450   6.43000E-002    0.00000E+000
   6.2470   7.19000E-002    0.00000E+000
   6.2490   6.14000E-002    0.00000E+000
   6.2510   6.94000E-002    0.00000E+000
   6.2530   5.65000E-002    0.00000E+000
   6.2550   7.72000E-002    0.00000E+000
   6.2600   6.25000E-002    0.00000E+000
   6.2610   5.70000E-002    0.00000E+000
   6.2620   6.27000E-002    0.00000E+000
   6.2650   5.99000E-002    0.00000E+000
   6.2680   6.80000E-002    0.00000E+000
   6.2720   7.84000E-002    0.00000E+000
   6.2750   6.56000E-002    0.00000E+000
   6.2770   5.38000E-002    0.00000E+000
   6.2830   7.72000E-002    0.00000E+000
   6.2870   6.30000E-002    0.00000E+000
   6.2880   7.19000E-002    0.00000E+000
   6.2910   8.77000E-002    0.00000E+000
   6.2940   7.24000E-002    0.00000E+000
   6.2960   7.10000E-002    0.00000E+000
   6.2980   7.56000E-002    0.00000E+000
   6.3020   8.70000E-002    0.00000E+000
   6.3040   8.50000E-002    0.00000E+000
   6.3080   8.66000E-002    0.00000E+000
   6.3130   8.52000E-002    0.00000E+000
   6.3160   7.59000E-002    0.00000E+000
   6.3210   9.54000E-002    0.00000E+000
   6.3280   8.34000E-002    0.00000E+000
   6.3320   8.52000E-002    0.00000E+000
   6.3330   9.56000E-002    0.00000E+000
   6.3380   9.23000E-002    0.00000E+000
   6.3390   8.98000E-002    0.00000E+000
   6.3430   1.04400E-001    0.00000E+000
   6.3440   1.12000E-001    0.00000E+000
   6.3470   1.19300E-001    0.00000E+000
   6.3540   1.10200E-001    0.00000E+000
   6.3560   1.04100E-001    0.00000E+000
   6.3570   1.12300E-001    0.00000E+000
   6.3630   1.10700E-001    0.00000E+000
   6.3670   1.15300E-001    0.00000E+000
   6.3680   1.14900E-001    0.00000E+000
   6.3720   1.21400E-001    0.00000E+000
   6.3760   1.26300E-001    0.00000E+000
   6.3780   1.31500E-001    0.00000E+000
   6.3830   1.20600E-001    0.00000E+000
   6.3850   1.22200E-001    0.00000E+000
   6.3860   1.27700E-001    0.00000E+000
   6.3880   1.24800E-001    0.00000E+000
   6.3930   1.36800E-001    0.00000E+000
   6.3940   1.34300E-001    0.00000E+000
   6.3970   1.47100E-001    0.00000E+000
   6.3990   1.56200E-001    0.00000E+000
   6.4010   1.42100E-001    0.00000E+000
   6.4040   1.53700E-001    0.00000E+000
   6.4060   1.44600E-001    0.00000E+000
   6.4080   1.41500E-001    0.00000E+000
   6.4110   1.43500E-001    0.00000E+000
   6.4130   1.53000E-001    0.00000E+000
   6.4150   1.55700E-001    0.00000E+000
   6.4200   1.37800E-001    0.00000E+000
   6.4220   1.56600E-001    0.00000E+000
   6.4260   1.68800E-001    0.00000E+000
   6.4280   1.63900E-001    0.00000E+000
   6.4300   1.66400E-001    0.00000E+000
   6.4310   1.83700E-001    0.00000E+000
   6.4350   1.66000E-001    0.00000E+000
   6.4390   1.72200E-001    0.00000E+000
   6.4420   1.78400E-001    0.00000E+000
   6.4440   1.68200E-001    0.00000E+000
   6.4460   1.78600E-001    0.00000E+000
   6.4470   1.85500E-001    0.00000E+000
   6.4490   1.88400E-001    0.00000E+000
   6.4510   1.85000E-001    0.00000E+000
   6.4540   1.91000E-001    0.00000E+000
   6.4560   2.13400E-001    0.00000E+000
   6.4580   1.84700E-001    0.00000E+000
   6.4610   1.93300E-001    0.00000E+000
   6.4630   2.03300E-001    0.00000E+000
   6.4650   2.12600E-001    0.00000E+000
   6.4680   1.94900E-001    0.00000E+000
   6.4700   2.05500E-001    0.00000E+000
   6.4720   2.19500E-001    0.00000E+000
   6.4760   2.14500E-001    0.00000E+000
   6.4780   2.19400E-001    0.00000E+000
   6.4810   2.08600E-001    0.00000E+000
   6.4830   2.22900E-001    0.00000E+000
   6.4870   2.32700E-001    0.00000E+000
   6.4880   2.30000E-001    0.00000E+000
   6.4910   2.22400E-001    0.00000E+000
   6.4940   2.26600E-001    0.00000E+000
   6.5000   2.27200E-001    0.00000E+000
   6.5020   2.27900E-001    0.00000E+000
   6.5060   2.55100E-001    0.00000E+000
   6.5090   2.50800E-001    0.00000E+000
   6.5120   2.54700E-001    0.00000E+000
   6.5130   2.56000E-001    0.00000E+000
   6.5150   2.59900E-001    0.00000E+000
   6.5170   2.50400E-001    0.00000E+000
   6.5210   2.53100E-001    0.00000E+000
   6.5240   2.64200E-001    0.00000E+000
   6.5270   2.57100E-001    0.00000E+000
   6.5290   2.76000E-001    0.00000E+000
   6.5310   2.79400E-001    0.00000E+000
   6.5330   2.76300E-001    0.00000E+000
   6.5360   2.74200E-001    0.00000E+000
   6.5380   2.75200E-001    0.00000E+000
   6.5420   2.80400E-001    0.00000E+000
   6.5440   2.78700E-001    0.00000E+000
   6.5470   2.77200E-001    0.00000E+000
   6.5490   2.92500E-001    0.00000E+000
   6.5510   2.88100E-001    0.00000E+000
   6.5520   3.08700E-001    0.00000E+000
   6.5550   3.01700E-001    0.00000E+000
   6.5580   2.74000E-001    0.00000E+000
   6.5610   2.95200E-001    0.00000E+000
   6.5640   3.24100E-001    0.00000E+000
   6.5690   3.10900E-001    0.00000E+000
   6.5710   3.02000E-001    0.00000E+000
   6.5740   3.30200E-001    0.00000E+000
   6.5760   3.18700E-001    0.00000E+000
   6.5800   3.12300E-001    0.00000E+000
   6.5810   3.24500E-001    0.00000E+000
   6.5830   3.16600E-001    0.00000E+000
   6.5870   3.35600E-001    0.00000E+000
   6.5890   3.34800E-001    0.00000E+000
   6.5920   3.44300E-001    0.00000E+000
   6.5960   3.27700E-001    0.00000E+000
   6.5980   3.52700E-001    0.00000E+000
   6.6000   3.32200E-001    0.00000E+000
   6.6010   3.48000E-001    0.00000E+000
   6.6070   3.40500E-001    0.00000E+000
   6.6080   3.54800E-001    0.00000E+000
   6.6110   3.69100E-001    0.00000E+000
   6.6130   3.41000E-001    0.00000E+000
   6.6150   3.45500E-001    0.00000E+000
   6.6180   3.66400E-001    0.00000E+000
   6.6210   3.74400E-001    0.00000E+000
   6.6240   3.81900E-001    0.00000E+000
   6.6270   3.84000E-001    0.00000E+000
   6.6290   3.64300E-001    0.00000E+000
   6.6300   3.79600E-001    0.00000E+000
   6.6330   3.76400E-001    0.00000E+000
   6.6350   3.70400E-001    0.00000E+000
   6.6370   3.92600E-001    0.00000E+000
   6.6420   3.71500E-001    0.00000E+000
   6.6440   3.87400E-001    0.00000E+000
   6.6480   3.91700E-001    0.00000E+000
   6.6500   4.08000E-001    0.00000E+000
   6.6520   3.88800E-001    0.00000E+000
   6.6550   4.10100E-001    0.00000E+000
   6.6570   4.00500E-001    0.00000E+000
   6.6590   4.02800E-001    0.00000E+000
   6.6620   4.08600E-001    0.00000E+000
   6.6660   4.16200E-001    0.00000E+000
   6.6670   4.15300E-001    0.00000E+000
   6.6690   4.07600E-001    0.00000E+000
   6.6720   4.20100E-001    0.00000E+000
   6.6730   4.38400E-001    0.00000E+000
   6.6770   4.19500E-001    0.00000E+000
   6.6830   4.21600E-001    0.00000E+000
   6.6840   4.35700E-001    0.00000E+000
   6.6850   4.12100E-001    0.00000E+000
   6.6870   4.22000E-001    0.00000E+000
   6.6910   4.40200E-001    0.00000E+000
   6.6920   4.30500E-001    0.00000E+000
   6.6940   4.55000E-001    0.00000E+000
   6.6960   4.39800E-001    0.00000E+000
   6.7000   4.40400E-001    0.00000E+000
   6.7040   4.40800E-001    0.00000E+000
   6.7050   4.47400E-001    0.00000E+000
   6.7090   4.60700E-001    0.00000E+000
   6.7120   4.49000E-001    0.00000E+000
   6.7140   4.52000E-001    0.00000E+000
   6.7180   4.52000E-001    0.00000E+000
   6.7210   4.68700E-001    0.00000E+000
   6.7250   4.52800E-001    0.00000E+000
   6.7280   4.58000E-001    0.00000E+000
   6.7310   4.74200E-001    0.00000E+000
   6.7330   4.61000E-001    0.00000E+000
   6.7350   4.79200E-001    0.00000E+000
   6.7390   4.76400E-001    0.00000E+000
   6.7410   4.58300E-001    0.00000E+000
   6.7460   4.84100E-001    0.00000E+000
   6.7480   4.72600E-001    0.00000E+000
   6.7500   4.75500E-001    0.00000E+000
   6.7510   4.76900E-001    0.00000E+000
   6.7550   4.86800E-001    0.00000E+000
   6.7580   4.93600E-001    0.00000E+000
   6.7600   4.75900E-001    0.00000E+000
   6.7620   4.77200E-001    0.00000E+000
   6.7640   4.82500E-001    0.00000E+000
   6.7680   4.89400E-001    0.00000E+000
   6.7700   4.70500E-001    0.00000E+000
   6.7720   4.96000E-001    0.00000E+000
   6.7780   4.86400E-001    0.00000E+000
   6.7800   4.80600E-001    0.00000E+000
   6.7820   5.00300E-001    0.00000E+000
   6.7860   4.85500E-001    0.00000E+000
   6.7880   4.98100E-001    0.00000E+000
   6.7910   4.90900E-001    0.00000E+000
   6.7930   4.97900E-001    0.00000E+000
   6.7960   5.01400E-001    0.00000E+000
   6.7990   5.01500E-001    0.00000E+000
   6.8000   4.79500E-001    0.00000E+000
   6.8040   5.15000E-001    0.00000E+000
   6.8050   4.94200E-001    0.00000E+000
   6.8090   5.29800E-001    0.00000E+000
   6.8120   5.15500E-001    0.00000E+000
   6.8160   4.99200E-001    0.00000E+000
   6.8180   5.12800E-001    0.00000E+000
   6.8210   5.02100E-001    0.00000E+000
   6.8230   5.12200E-001    0.00000E+000
   6.8270   5.01500E-001    0.00000E+000
   6.8290   5.19800E-001    0.00000E+000
   6.8310   5.16700E-001    0.00000E+000
   6.8360   5.28200E-001    0.00000E+000
   6.8370   4.97700E-001    0.00000E+000
   6.8410   5.20600E-001    0.00000E+000
   6.8420   5.09500E-001    0.00000E+000
   6.8450   5.11000E-001    0.00000E+000
   6.8500   4.90700E-001    0.00000E+000
   6.8520   5.25700E-001    0.00000E+000
   6.8540   5.17700E-001    0.00000E+000
   6.8570   5.36600E-001    0.00000E+000
   6.8590   5.32200E-001    0.00000E+000
   6.8620   5.21200E-001    0.00000E+000
   6.8630   5.36600E-001    0.00000E+000
   6.8660   5.19100E-001    0.00000E+000
   6.8700   5.24500E-001    0.00000E+000
   6.8730   5.17800E-001    0.00000E+000
   6.8750   5.22000E-001    0.00000E+000
   6.8770   5.34100E-001    0.00000E+000
   6.8810   5.26600E-001    0.00000E+000
   6.8820   5.27300E-001    0.00000E+000
   6.8860   5.38000E-001    0.00000E+000
   6.8880   5.41200E-001    0.00000E+000
   6.8920   5.37700E-001    0.00000E+000
   6.8940   5.42600E-001    0.00000E+000
   6.8970   5.37800E-001    0.00000E+000
   6.9000   5.31800E-001    0.00000E+000
   6.9020   5.37000E-001    0.00000E+000
   6.9040   5.44900E-001    0.00000E+000
   6.9090   5.30700E-001    0.00000E+000
   6.9100   5.45600E-001    0.00000E+000
   6.9130   5.40000E-001    0.00000E+000
   6.9160   5.41900E-001    0.00000E+000
   6.9180   5.55400E-001    0.00000E+000
   6.9210   5.40000E-001    0.00000E+000
   6.9230   5.27500E-001    0.00000E+000
   6.9260   5.42200E-001    0.00000E+000
   6.9280   5.43200E-001    0.00000E+000
   6.9310   5.47100E-001    0.00000E+000
   6.9340   5.21000E-001    0.00000E+000
   6.9380   5.44500E-001    0.00000E+000
   6.9400   5.59300E-001    0.00000E+000
   6.9450   5.61000E-001    0.00000E+000
   6.9490   5.50800E-001    0.00000E+000
   6.9530   5.52700E-001    0.00000E+000
   6.9560   5.35500E-001    0.00000E+000
   6.9580   5.60600E-001    0.00000E+000
   6.9610   5.64300E-001    0.00000E+000
   6.9660   5.55000E-001    0.00000E+000
   6.9680   5.43000E-001    0.00000E+000
   6.9720   5.69500E-001    0.00000E+000
   6.9750   5.82300E-001    0.00000E+000
   6.9800   5.53600E-001    0.00000E+000
   6.9830   5.78300E-001    0.00000E+000
   6.9840   5.60900E-001    0.00000E+000
   6.9890   5.59900E-001    0.00000E+000
   6.9920   5.74400E-001    0.00000E+000
   6.9930   5.53800E-001    0.00000E+000
   6.9950   5.67200E-001    0.00000E+000
   6.9980   5.75700E-001    0.00000E+000
   7.0010   5.71300E-001    0.00000E+000
   7.0040   5.66400E-001    0.00000E+000
   7.0060   5.66400E-001    0.00000E+000
   7.0100   5.83500E-001    0.00000E+000
   7.0110   5.65800E-001    0.00000E+000
   7.0130   5.73200E-001    0.00000E+000
   7.0170   5.95900E-001    0.00000E+000
   7.0180   5.74300E-001    0.00000E+000
   7.0230   5.90800E-001    0.00000E+000
   7.0250   5.71300E-001    0.00000E+000
   7.0270   5.99500E-001    0.00000E+000
   7.0300   5.97300E-001    0.00000E+000
   7.0320   5.91600E-001    0.00000E+000
   7.0350   5.97900E-001    0.00000E+000
   7.0380   5.87800E-001    0.00000E+000
   7.0410   5.95800E-001    0.00000E+000
   7.0450   6.02000E-001    0.00000E+000
   7.0470   6.05100E-001    0.00000E+000
   7.0500   6.18000E-001    0.00000E+000
   7.0520   6.44300E-001    0.00000E+000
   7.0550   6.27300E-001    0.00000E+000
   7.0590   6.19900E-001    0.00000E+000
   7.0610   6.67000E-001    0.00000E+000
   7.0640   6.56100E-001    0.00000E+000
   7.0670   6.64000E-001    0.00000E+000
   7.0690   6.64300E-001    0.00000E+000
   7.0720   6.96000E-001    0.00000E+000
   7.0740   7.16900E-001    0.00000E+000
   7.0770   7.01200E-001    0.00000E+000
   7.0810   7.60000E-001    0.00000E+000
   7.0830   7.71700E-001    0.00000E+000
   7.0860   7.96600E-001    0.00000E+000
   7.0900   8.19800E-001    0.00000E+000
   7.0920   8.58700E-001    0.00000E+000
   7.0940   8.56700E-001    0.00000E+000
   7.0960   9.37200E-001    0.00000E+000
   7.1010   9.37100E-001    0.00000E+000
   7.1030   9.83100E-001    0.00000E+000
   7.1050   1.02340E+000    0.00000E+000
   7.1080   1.04120E+000    0.00000E+000
   7.1100   1.09010E+000    0.00000E+000
   7.1150   1.16130E+000    0.00000E+000
   7.1160   1.19060E+000    0.00000E+000
   7.1200   1.27600E+000    0.00000E+000
   7.1220   1.38220E+000    0.00000E+000
   7.1250   1.43860E+000    0.00000E+000
   7.1290   1.58660E+000    0.00000E+000
   7.1310   1.79310E+000    0.00000E+000
   7.1340   2.14470E+000    0.00000E+000
   7.1370   2.34690E+000    0.00000E+000
   7.1420   2.46170E+000    0.00000E+000
   7.1440   2.61480E+000    0.00000E+000
   7.1470   2.59810E+000    0.00000E+000
   7.1490   2.68230E+000    0.00000E+000
   7.1530   2.41450E+000    0.00000E+000
   7.1560   2.42090E+000    0.00000E+000
   7.1580   2.04210E+000    0.00000E+000
   7.1620   1.83340E+000    0.00000E+000
   7.1650   1.53870E+000    0.00000E+000
   7.1670   1.27320E+000    0.00000E+000
   7.1700   1.53200E+000    0.00000E+000
   7.1740   1.14500E+000    0.00000E+000
   7.1760   1.07890E+000    0.00000E+000
   7.1780   1.06750E+000    0.00000E+000
   7.1810   1.25360E+000    0.00000E+000
   7.1830   7.23600E-001    0.00000E+000
   7.1870  -1.41900E-001    0.00000E+000
   7.1900   1.00000E+000    0.00000E+000
   7.1930   1.00000E+000    0.00000E+000
   7.1950   1.00000E+000    0.00000E+000
   7.1970   1.00000E+000    0.00000E+000
   7.1990   1.00000E+000    0.00000E+000
   7.2010   1.00000E+000    0.00000E+000
   7.2060   1.00000E+000    0.00000E+000
   7.2100   1.00000E+000    0.00000E+000
   7.2130   1.00000E+000    0.00000E+000
   7.2150   1.00000E+000    0.00000E+000
   7.2170   1.00000E+000    0.00000E+000
   7.2190   1.00000E+000    0.00000E+000
   7.2230   1.00000E+000    0.00000E+000
   7.2250   1.00000E+000    0.00000E+000
   7.2280   1.00000E+000    0.00000E+000
   7.2300   1.00000E+000    0.00000E+000
   7.2340   1.00000E+000    0.00000E+000
   7.2370   1.00000E+000    0.00000E+000
   7.2410   1.00000E+000    0.00000E+000
   7.2430   1.00000E+000    0.00000E+000
   7.2460   1.00000E+000    0.00000E+000
   7.2480   1.00000E+000    0.00000E+000
   7.2510   1.00000E+000    0.00000E+000
   7.2550   1.00000E+000    0.00000E+000
   7.2570   1.00000E+000    0.00000E+000
   7.2580   1.00000E+000    0.00000E+000
   7.2620   1.00000E+000    0.00000E+000
   7.2660   1.00000E+000    0.00000E+000
   7.2670   1.00000E+000    0.00000E+000
   7.2720   1.00000E+000    0.00000E+000
   7.2750   1.00000E+000    0.00000E+000
   7.2780   1.00000E+000    0.00000E+000
   7.2800   1.00000E+000    0.00000E+000
   7.2830   1.00000E+000    0.00000E+000
   7.2850   1.00000E+000    0.00000E+000
   7.2890   1.00000E+000    0.00000E+000
   7.2920   1.00000E+000    0.00000E+000
   7.2940   1.00000E+000    0.00000E+000
   7.2980   1.00000E+000    0.00000E+000
   7.3010   1.00000E+000    0.00000E+000
