# Supplementary material for: Rationally seeded computational protein design of ɑ-helical barrels
Source: Nat Chem Biol. 2024 Jun 20;20(8):991–9. doi: 10.1038/s41589-024-01642-0 (PMC11288890; doi:10.1038/s41589-024-01642-0)
Supplement: Supplementary file 3 — PDB and .mtz files used for making figure panels b–d and j–m. [file 41589_2024_1642_MOESM3_ESM.zip › KIA_RP_RSPD_NatChemBiol_data_Figure2/scapCC6_LLIA_panels_e-h/AUC_panel_g/SV_raw/00046.RA1]

scapCC6_LLIA_master
R 1 20.0 50000 0024582 3.7700E11 281 1 
   5.7990   1.00000E+000    0.00000E+000
   5.8020   6.00600E-001    0.00000E+000
   5.8030   5.36900E-001    0.00000E+000
   5.8050   2.90500E-001    0.00000E+000
   5.8060   1.34600E-001    0.00000E+000
   5.8070   8.19300E-001    0.00000E+000
   5.8100   8.34400E-001    0.00000E+000
   5.8110   1.09070E+000    0.00000E+000
   5.8120   9.75800E-001    0.00000E+000
   5.8150   1.01210E+000    0.00000E+000
   5.8160   1.01900E+000    0.00000E+000
   5.8170   1.20670E+000    0.00000E+000
   5.8190   9.87100E-001    0.00000E+000
   5.8200   1.00650E+000    0.00000E+000
   5.8220   1.04310E+000    0.00000E+000
   5.8230   1.13230E+000    0.00000E+000
   5.8260   1.01550E+000    0.00000E+000
   5.8270   1.17820E+000    0.00000E+000
   5.8280   1.15970E+000    0.00000E+000
   5.8290   1.30690E+000    0.00000E+000
   5.8300   1.38270E+000    0.00000E+000
   5.8320   1.54570E+000    0.00000E+000
   5.8340   1.54380E+000    0.00000E+000
   5.8350   1.61460E+000    0.00000E+000
   5.8360   1.62450E+000    0.00000E+000
   5.8370   1.67020E+000    0.00000E+000
   5.8380   1.54790E+000    0.00000E+000
   5.8390   1.69770E+000    0.00000E+000
   5.8420   1.71670E+000    0.00000E+000
   5.8440   1.59920E+000    0.00000E+000
   5.8460   1.49960E+000    0.00000E+000
   5.8470   1.54180E+000    0.00000E+000
   5.8480   1.50480E+000    0.00000E+000
   5.8510   1.50840E+000    0.00000E+000
   5.8540   9.66300E-001    0.00000E+000
   5.8560   8.18900E-001    0.00000E+000
   5.8580   7.51900E-001    0.00000E+000
   5.8600   6.82000E-001    0.00000E+000
   5.8610   4.32200E-001    0.00000E+000
   5.8620   3.88900E-001    0.00000E+000
   5.8640   5.35900E-001    0.00000E+000
   5.8660   3.51500E-001    0.00000E+000
   5.8670   3.62000E-001    0.00000E+000
   5.8690   3.04700E-001    0.00000E+000
   5.8700   2.95100E-001    0.00000E+000
   5.8720   2.41100E-001    0.00000E+000
   5.8740   2.08500E-001    0.00000E+000
   5.8760   2.23000E-001    0.00000E+000
   5.8780   1.80900E-001    0.00000E+000
   5.8790   1.69600E-001    0.00000E+000
   5.8810   1.43200E-001    0.00000E+000
   5.8830   1.28900E-001    0.00000E+000
   5.8850   1.28200E-001    0.00000E+000
   5.8870   1.40100E-001    0.00000E+000
   5.8880   9.32000E-002    0.00000E+000
   5.8910   1.00800E-001    0.00000E+000
   5.8920   9.31000E-002    0.00000E+000
   5.8930   6.02000E-002    0.00000E+000
   5.8940   1.13300E-001    0.00000E+000
   5.8960   4.17000E-002    0.00000E+000
   5.8970   7.41000E-002    0.00000E+000
   5.8990   3.35000E-002    0.00000E+000
   5.9020   4.64000E-002    0.00000E+000
   5.9040   7.80000E-003    0.00000E+000
   5.9060   5.32000E-002    0.00000E+000
   5.9080   2.07000E-002    0.00000E+000
   5.9100   5.00000E-002    0.00000E+000
   5.9110   2.74000E-002    0.00000E+000
   5.9120   1.95000E-002    0.00000E+000
   5.9160   0.00000E+000    0.00000E+000
   5.9190   4.80000E-003    0.00000E+000
   5.9200   1.20000E-002    0.00000E+000
   5.9210   9.90000E-003    0.00000E+000
   5.9220   1.09000E-002    0.00000E+000
   5.9240   3.60000E-003    0.00000E+000
   5.9260   1.77000E-002    0.00000E+000
   5.9280   1.53000E-002    0.00000E+000
   5.9290   8.60000E-003    0.00000E+000
   5.9310   4.20000E-003    0.00000E+000
   5.9320   1.54000E-002    0.00000E+000
   5.9350   2.03000E-002    0.00000E+000
   5.9370   3.70000E-003    0.00000E+000
   5.9390   3.21000E-002    0.00000E+000
   5.9420   1.14000E-002    0.00000E+000
   5.9440   1.33000E-002    0.00000E+000
   5.9460   1.00000E-002    0.00000E+000
   5.9480   5.60000E-003    0.00000E+000
   5.9510   5.20000E-003    0.00000E+000
   5.9540   1.24000E-002    0.00000E+000
   5.9550   7.20000E-003    0.00000E+000
   5.9570   4.80000E-003    0.00000E+000
   5.9590  -2.50000E-003    0.00000E+000
   5.9610  -1.60000E-003    0.00000E+000
   5.9620   3.30000E-003    0.00000E+000
   5.9650   2.90000E-003    0.00000E+000
   5.9680   1.97000E-002    0.00000E+000
   5.9700   5.50000E-003    0.00000E+000
   5.9710   1.03000E-002    0.00000E+000
   5.9740   8.00000E-003    0.00000E+000
   5.9760   5.60000E-003    0.00000E+000
   5.9790   2.20000E-002    0.00000E+000
   5.9820   2.53000E-002    0.00000E+000
   5.9850  -7.17000E-002    0.00000E+000
   5.9870  -7.64600E-001    0.00000E+000
   5.9890  -5.49300E-001    0.00000E+000
   5.9910   4.78000E-002    0.00000E+000
   5.9930  -2.93000E-002    0.00000E+000
   5.9960  -3.21000E-002    0.00000E+000
   6.0000  -3.48000E-002    0.00000E+000
   6.0010  -3.18000E-002    0.00000E+000
   6.0030  -6.37000E-002    0.00000E+000
   6.0070  -2.90000E-002    0.00000E+000
   6.0090  -4.96000E-002    0.00000E+000
   6.0120  -1.52000E-002    0.00000E+000
   6.0130  -3.76000E-002    0.00000E+000
   6.0140  -4.36000E-002    0.00000E+000
   6.0160  -2.33000E-002    0.00000E+000
   6.0200  -3.50000E-002    0.00000E+000
   6.0210  -4.04000E-002    0.00000E+000
   6.0220  -4.85000E-002    0.00000E+000
   6.0230  -5.37000E-002    0.00000E+000
   6.0280  -3.92000E-002    0.00000E+000
   6.0300  -4.12000E-002    0.00000E+000
   6.0320  -6.46000E-002    0.00000E+000
   6.0350  -1.08000E-002    0.00000E+000
   6.0360  -2.71600E-001    0.00000E+000
   6.0390   7.72700E-001    0.00000E+000
   6.0460  -1.32000E-002    0.00000E+000
   6.0480   2.40000E-003    0.00000E+000
   6.0500   4.44000E-002    0.00000E+000
   6.0530   2.88000E-002    0.00000E+000
   6.0560   3.33000E-002    0.00000E+000
   6.0610   4.02000E-002    0.00000E+000
   6.0640   3.67000E-002    0.00000E+000
   6.0680   4.82000E-002    0.00000E+000
   6.0690   4.02000E-002    0.00000E+000
   6.0710   3.12000E-002    0.00000E+000
   6.0730   3.88000E-002    0.00000E+000
   6.0780   2.67000E-002    0.00000E+000
   6.0800   3.99000E-002    0.00000E+000
   6.0810   4.07000E-002    0.00000E+000
   6.0840   4.25000E-002    0.00000E+000
   6.0860   4.53000E-002    0.00000E+000
   6.0890   3.79000E-002    0.00000E+000
   6.0900   2.69000E-002    0.00000E+000
   6.0930   2.45000E-002    0.00000E+000
   6.0970   3.71000E-002    0.00000E+000
   6.0980   3.41000E-002    0.00000E+000
   6.1000   2.56000E-002    0.00000E+000
   6.1030   4.58000E-002    0.00000E+000
   6.1050   3.45000E-002    0.00000E+000
   6.1080   3.27000E-002    0.00000E+000
   6.1110   3.26000E-002    0.00000E+000
   6.1120   2.38000E-002    0.00000E+000
   6.1140   5.61000E-002    0.00000E+000
   6.1170   2.75000E-002    0.00000E+000
   6.1190   2.44000E-002    0.00000E+000
   6.1210   3.67000E-002    0.00000E+000
   6.1270   3.92000E-002    0.00000E+000
   6.1300   3.27000E-002    0.00000E+000
   6.1340   3.94000E-002    0.00000E+000
   6.1360   4.41000E-002    0.00000E+000
   6.1390   4.18000E-002    0.00000E+000
   6.1410   5.61000E-002    0.00000E+000
   6.1490   3.69000E-002    0.00000E+000
   6.1500   4.68000E-002    0.00000E+000
   6.1530   4.68000E-002    0.00000E+000
   6.1550   5.51000E-002    0.00000E+000
   6.1580   4.32000E-002    0.00000E+000
   6.1600   4.80000E-002    0.00000E+000
   6.1640   3.45000E-002    0.00000E+000
   6.1670   4.04000E-002    0.00000E+000
   6.1690   5.63000E-002    0.00000E+000
   6.1710   3.46000E-002    0.00000E+000
   6.1730   5.18000E-002    0.00000E+000
   6.1750   4.63000E-002    0.00000E+000
   6.1760   5.42000E-002    0.00000E+000
   6.1790   4.79000E-002    0.00000E+000
   6.1830   5.51000E-002    0.00000E+000
   6.1840   6.18000E-002    0.00000E+000
   6.1890   5.61000E-002    0.00000E+000
   6.1900   5.67000E-002    0.00000E+000
   6.1920   4.25000E-002    0.00000E+000
   6.1960   4.55000E-002    0.00000E+000
   6.1970   6.05000E-002    0.00000E+000
   6.1980   6.34000E-002    0.00000E+000
   6.2010   5.97000E-002    0.00000E+000
   6.2040   4.12000E-002    0.00000E+000
   6.2070   5.43000E-002    0.00000E+000
   6.2090   5.76000E-002    0.00000E+000
   6.2120   5.18000E-002    0.00000E+000
   6.2140   5.98000E-002    0.00000E+000
   6.2170   5.67000E-002    0.00000E+000
   6.2220   4.91000E-002    0.00000E+000
   6.2230   5.69000E-002    0.00000E+000
   6.2260   5.52000E-002    0.00000E+000
   6.2300   5.54000E-002    0.00000E+000
   6.2310   5.07000E-002    0.00000E+000
   6.2320   7.12000E-002    0.00000E+000
   6.2340   6.41000E-002    0.00000E+000
   6.2380   5.92000E-002    0.00000E+000
   6.2410   6.36000E-002    0.00000E+000
   6.2430   6.94000E-002    0.00000E+000
   6.2470   6.14000E-002    0.00000E+000
   6.2480   7.21000E-002    0.00000E+000
   6.2490   6.42000E-002    0.00000E+000
   6.2520   6.41000E-002    0.00000E+000
   6.2570   7.72000E-002    0.00000E+000
   6.2600   6.69000E-002    0.00000E+000
   6.2610   7.32000E-002    0.00000E+000
   6.2650   7.29000E-002    0.00000E+000
   6.2690   7.33000E-002    0.00000E+000
   6.2710   7.83000E-002    0.00000E+000
   6.2730   8.05000E-002    0.00000E+000
   6.2760   7.04000E-002    0.00000E+000
   6.2810   8.09000E-002    0.00000E+000
   6.2870   7.85000E-002    0.00000E+000
   6.2880   7.48000E-002    0.00000E+000
   6.2920   8.30000E-002    0.00000E+000
   6.2930   8.90000E-002    0.00000E+000
   6.2950   8.01000E-002    0.00000E+000
   6.2980   7.87000E-002    0.00000E+000
   6.3040   9.67000E-002    0.00000E+000
   6.3060   8.08000E-002    0.00000E+000
   6.3090   8.98000E-002    0.00000E+000
   6.3150   8.72000E-002    0.00000E+000
   6.3160   9.89000E-002    0.00000E+000
   6.3200   9.97000E-002    0.00000E+000
   6.3230   8.55000E-002    0.00000E+000
   6.3250   7.72000E-002    0.00000E+000
   6.3290   9.00000E-002    0.00000E+000
   6.3330   1.00200E-001    0.00000E+000
   6.3380   1.06600E-001    0.00000E+000
   6.3390   1.01900E-001    0.00000E+000
   6.3430   1.00300E-001    0.00000E+000
   6.3470   1.09700E-001    0.00000E+000
   6.3550   1.08800E-001    0.00000E+000
   6.3560   1.13200E-001    0.00000E+000
   6.3580   1.24900E-001    0.00000E+000
   6.3630   1.24100E-001    0.00000E+000
   6.3660   1.16200E-001    0.00000E+000
   6.3670   1.26200E-001    0.00000E+000
   6.3680   1.26300E-001    0.00000E+000
   6.3720   1.33600E-001    0.00000E+000
   6.3740   1.23300E-001    0.00000E+000
   6.3780   1.34700E-001    0.00000E+000
   6.3820   1.43300E-001    0.00000E+000
   6.3830   1.34900E-001    0.00000E+000
   6.3850   1.25500E-001    0.00000E+000
   6.3880   1.44100E-001    0.00000E+000
   6.3920   1.33700E-001    0.00000E+000
   6.3950   1.58800E-001    0.00000E+000
   6.3990   1.53000E-001    0.00000E+000
   6.4010   1.54000E-001    0.00000E+000
   6.4040   1.44200E-001    0.00000E+000
   6.4060   1.57300E-001    0.00000E+000
   6.4080   1.59600E-001    0.00000E+000
   6.4120   1.57600E-001    0.00000E+000
   6.4140   1.69800E-001    0.00000E+000
   6.4170   1.65100E-001    0.00000E+000
   6.4190   1.57600E-001    0.00000E+000
   6.4210   1.70800E-001    0.00000E+000
   6.4240   1.76000E-001    0.00000E+000
   6.4260   1.76100E-001    0.00000E+000
   6.4310   1.78900E-001    0.00000E+000
   6.4330   1.83300E-001    0.00000E+000
   6.4360   1.87100E-001    0.00000E+000
   6.4400   1.85600E-001    0.00000E+000
   6.4430   1.92500E-001    0.00000E+000
   6.4450   1.93900E-001    0.00000E+000
   6.4470   1.92200E-001    0.00000E+000
   6.4490   2.04900E-001    0.00000E+000
   6.4530   1.98600E-001    0.00000E+000
   6.4550   1.93700E-001    0.00000E+000
   6.4570   2.23700E-001    0.00000E+000
   6.4580   2.04500E-001    0.00000E+000
   6.4610   2.17300E-001    0.00000E+000
   6.4630   2.12500E-001    0.00000E+000
   6.4650   2.15400E-001    0.00000E+000
   6.4690   2.14500E-001    0.00000E+000
   6.4710   2.04400E-001    0.00000E+000
   6.4740   2.15700E-001    0.00000E+000
   6.4750   2.34000E-001    0.00000E+000
   6.4780   2.24300E-001    0.00000E+000
   6.4790   2.21900E-001    0.00000E+000
   6.4810   2.37800E-001    0.00000E+000
   6.4850   2.39700E-001    0.00000E+000
   6.4870   2.24500E-001    0.00000E+000
   6.4920   2.42800E-001    0.00000E+000
   6.4950   2.42800E-001    0.00000E+000
   6.4970   2.45900E-001    0.00000E+000
   6.5010   2.54500E-001    0.00000E+000
   6.5030   2.59500E-001    0.00000E+000
   6.5060   2.64600E-001    0.00000E+000
   6.5100   2.61500E-001    0.00000E+000
   6.5120   2.70700E-001    0.00000E+000
   6.5130   2.58200E-001    0.00000E+000
   6.5150   2.63600E-001    0.00000E+000
   6.5200   2.62100E-001    0.00000E+000
   6.5210   2.65000E-001    0.00000E+000
   6.5250   2.63100E-001    0.00000E+000
   6.5270   2.75800E-001    0.00000E+000
   6.5280   2.77000E-001    0.00000E+000
   6.5310   2.92100E-001    0.00000E+000
   6.5330   2.80500E-001    0.00000E+000
   6.5380   2.92000E-001    0.00000E+000
   6.5400   2.78300E-001    0.00000E+000
   6.5410   2.96300E-001    0.00000E+000
   6.5440   3.06200E-001    0.00000E+000
   6.5490   3.01700E-001    0.00000E+000
   6.5510   3.13000E-001    0.00000E+000
   6.5550   3.20600E-001    0.00000E+000
   6.5570   3.04400E-001    0.00000E+000
   6.5600   2.95700E-001    0.00000E+000
   6.5640   3.25100E-001    0.00000E+000
   6.5670   3.13500E-001    0.00000E+000
   6.5680   3.30600E-001    0.00000E+000
   6.5720   3.25400E-001    0.00000E+000
   6.5730   3.33000E-001    0.00000E+000
   6.5760   3.32400E-001    0.00000E+000
   6.5780   3.36100E-001    0.00000E+000
   6.5810   3.22800E-001    0.00000E+000
   6.5830   3.16700E-001    0.00000E+000
   6.5850   3.42700E-001    0.00000E+000
   6.5890   3.53600E-001    0.00000E+000
   6.5920   3.48800E-001    0.00000E+000
   6.5960   3.53400E-001    0.00000E+000
   6.5970   3.49800E-001    0.00000E+000
   6.6000   3.54900E-001    0.00000E+000
   6.6020   3.54300E-001    0.00000E+000
   6.6060   3.62000E-001    0.00000E+000
   6.6080   3.65500E-001    0.00000E+000
   6.6110   3.74200E-001    0.00000E+000
   6.6130   3.50900E-001    0.00000E+000
   6.6150   3.63600E-001    0.00000E+000
   6.6170   3.76900E-001    0.00000E+000
   6.6200   3.77500E-001    0.00000E+000
   6.6230   3.81400E-001    0.00000E+000
   6.6260   3.88800E-001    0.00000E+000
   6.6270   3.88700E-001    0.00000E+000
   6.6290   3.82500E-001    0.00000E+000
   6.6310   3.97200E-001    0.00000E+000
   6.6350   4.04700E-001    0.00000E+000
   6.6370   3.99900E-001    0.00000E+000
   6.6410   3.83100E-001    0.00000E+000
   6.6430   3.83800E-001    0.00000E+000
   6.6450   4.01600E-001    0.00000E+000
   6.6480   4.09500E-001    0.00000E+000
   6.6500   4.07800E-001    0.00000E+000
   6.6520   4.12600E-001    0.00000E+000
   6.6550   4.14200E-001    0.00000E+000
   6.6590   4.05800E-001    0.00000E+000
   6.6610   4.10700E-001    0.00000E+000
   6.6640   4.23100E-001    0.00000E+000
   6.6660   4.19300E-001    0.00000E+000
   6.6680   4.21000E-001    0.00000E+000
   6.6700   4.34400E-001    0.00000E+000
   6.6730   4.19200E-001    0.00000E+000
   6.6770   4.22900E-001    0.00000E+000
   6.6800   4.33100E-001    0.00000E+000
   6.6820   4.40800E-001    0.00000E+000
   6.6850   4.41500E-001    0.00000E+000
   6.6870   4.32400E-001    0.00000E+000
   6.6900   4.31200E-001    0.00000E+000
   6.6920   4.51600E-001    0.00000E+000
   6.6950   4.54500E-001    0.00000E+000
   6.7000   4.69000E-001    0.00000E+000
   6.7030   4.55700E-001    0.00000E+000
   6.7050   4.50000E-001    0.00000E+000
   6.7070   4.61700E-001    0.00000E+000
   6.7100   4.53200E-001    0.00000E+000
   6.7110   4.46000E-001    0.00000E+000
   6.7140   4.82700E-001    0.00000E+000
   6.7170   4.71600E-001    0.00000E+000
   6.7190   4.80000E-001    0.00000E+000
   6.7230   4.61200E-001    0.00000E+000
   6.7250   4.54000E-001    0.00000E+000
   6.7270   4.77800E-001    0.00000E+000
   6.7290   4.77600E-001    0.00000E+000
   6.7320   4.72100E-001    0.00000E+000
   6.7340   4.82100E-001    0.00000E+000
   6.7370   4.69100E-001    0.00000E+000
   6.7420   4.83700E-001    0.00000E+000
   6.7450   4.89300E-001    0.00000E+000
   6.7460   4.82600E-001    0.00000E+000
   6.7490   4.91200E-001    0.00000E+000
   6.7520   4.82200E-001    0.00000E+000
   6.7550   4.94700E-001    0.00000E+000
   6.7570   4.92900E-001    0.00000E+000
   6.7600   4.79000E-001    0.00000E+000
   6.7630   4.86600E-001    0.00000E+000
   6.7660   4.94200E-001    0.00000E+000
   6.7690   4.83200E-001    0.00000E+000
   6.7710   4.97900E-001    0.00000E+000
   6.7750   4.97200E-001    0.00000E+000
   6.7780   4.95700E-001    0.00000E+000
   6.7810   5.08400E-001    0.00000E+000
   6.7820   5.17500E-001    0.00000E+000
   6.7870   4.93100E-001    0.00000E+000
   6.7890   4.97900E-001    0.00000E+000
   6.7930   5.13800E-001    0.00000E+000
   6.7950   5.23200E-001    0.00000E+000
   6.7980   5.07000E-001    0.00000E+000
   6.8000   5.11900E-001    0.00000E+000
   6.8030   5.09200E-001    0.00000E+000
   6.8060   5.10700E-001    0.00000E+000
   6.8080   5.03600E-001    0.00000E+000
   6.8110   5.20700E-001    0.00000E+000
   6.8140   5.01000E-001    0.00000E+000
   6.8160   5.11600E-001    0.00000E+000
   6.8200   5.08600E-001    0.00000E+000
   6.8230   5.23800E-001    0.00000E+000
   6.8250   5.06300E-001    0.00000E+000
   6.8290   5.14400E-001    0.00000E+000
   6.8320   5.33100E-001    0.00000E+000
   6.8350   5.28900E-001    0.00000E+000
   6.8370   5.34600E-001    0.00000E+000
   6.8390   5.16900E-001    0.00000E+000
   6.8410   5.21800E-001    0.00000E+000
   6.8440   4.94100E-001    0.00000E+000
   6.8470   5.12600E-001    0.00000E+000
   6.8500   4.95700E-001    0.00000E+000
   6.8530   5.20000E-001    0.00000E+000
   6.8550   5.30200E-001    0.00000E+000
   6.8570   5.23200E-001    0.00000E+000
   6.8600   5.41200E-001    0.00000E+000
   6.8620   5.32700E-001    0.00000E+000
   6.8650   5.30300E-001    0.00000E+000
   6.8690   5.18400E-001    0.00000E+000
   6.8700   5.44600E-001    0.00000E+000
   6.8730   5.12100E-001    0.00000E+000
   6.8770   5.35100E-001    0.00000E+000
   6.8810   5.45100E-001    0.00000E+000
   6.8820   5.33300E-001    0.00000E+000
   6.8860   5.39500E-001    0.00000E+000
   6.8890   5.50000E-001    0.00000E+000
   6.8920   5.34800E-001    0.00000E+000
   6.8940   5.29900E-001    0.00000E+000
   6.8960   5.51700E-001    0.00000E+000
   6.8980   5.51100E-001    0.00000E+000
   6.9010   5.56900E-001    0.00000E+000
   6.9040   5.41400E-001    0.00000E+000
   6.9070   5.35300E-001    0.00000E+000
   6.9100   5.21900E-001    0.00000E+000
   6.9150   5.56100E-001    0.00000E+000
   6.9200   5.41500E-001    0.00000E+000
   6.9210   5.52800E-001    0.00000E+000
   6.9230   5.36800E-001    0.00000E+000
   6.9270   5.45800E-001    0.00000E+000
   6.9280   5.37200E-001    0.00000E+000
   6.9330   5.59300E-001    0.00000E+000
   6.9350   5.47200E-001    0.00000E+000
   6.9400   5.60200E-001    0.00000E+000
   6.9420   5.59900E-001    0.00000E+000
   6.9450   5.44300E-001    0.00000E+000
   6.9470   5.44000E-001    0.00000E+000
   6.9520   5.67700E-001    0.00000E+000
   6.9540   5.69500E-001    0.00000E+000
   6.9560   5.72300E-001    0.00000E+000
   6.9590   5.56700E-001    0.00000E+000
   6.9620   5.74900E-001    0.00000E+000
   6.9660   5.59200E-001    0.00000E+000
   6.9710   5.53600E-001    0.00000E+000
   6.9750   5.74500E-001    0.00000E+000
   6.9790   5.59000E-001    0.00000E+000
   6.9830   5.49100E-001    0.00000E+000
   6.9860   5.57300E-001    0.00000E+000
   6.9880   5.73600E-001    0.00000E+000
   6.9920   5.84600E-001    0.00000E+000
   6.9940   5.75500E-001    0.00000E+000
   6.9970   5.76400E-001    0.00000E+000
   7.0000   5.61000E-001    0.00000E+000
   7.0020   5.65200E-001    0.00000E+000
   7.0050   5.66900E-001    0.00000E+000
   7.0090   5.65900E-001    0.00000E+000
   7.0110   5.79900E-001    0.00000E+000
   7.0150   5.80200E-001    0.00000E+000
   7.0170   5.97900E-001    0.00000E+000
   7.0190   5.89900E-001    0.00000E+000
   7.0230   5.96700E-001    0.00000E+000
   7.0250   5.79400E-001    0.00000E+000
   7.0280   6.00300E-001    0.00000E+000
   7.0310   5.99400E-001    0.00000E+000
   7.0320   5.73800E-001    0.00000E+000
   7.0360   5.81900E-001    0.00000E+000
   7.0390   6.01900E-001    0.00000E+000
   7.0410   6.19300E-001    0.00000E+000
   7.0430   6.01800E-001    0.00000E+000
   7.0470   6.11700E-001    0.00000E+000
   7.0500   6.22400E-001    0.00000E+000
   7.0520   6.28800E-001    0.00000E+000
   7.0540   6.10300E-001    0.00000E+000
   7.0580   6.29900E-001    0.00000E+000
   7.0610   6.43800E-001    0.00000E+000
   7.0640   6.41500E-001    0.00000E+000
   7.0670   6.52100E-001    0.00000E+000
   7.0700   6.83600E-001    0.00000E+000
   7.0720   6.96100E-001    0.00000E+000
   7.0750   7.04300E-001    0.00000E+000
   7.0770   7.02300E-001    0.00000E+000
   7.0810   7.22400E-001    0.00000E+000
   7.0820   7.57100E-001    0.00000E+000
   7.0850   7.65500E-001    0.00000E+000
   7.0880   8.12500E-001    0.00000E+000
   7.0900   8.27900E-001    0.00000E+000
   7.0940   8.58500E-001    0.00000E+000
   7.0970   9.15800E-001    0.00000E+000
   7.1010   9.61500E-001    0.00000E+000
   7.1040   9.69900E-001    0.00000E+000
   7.1060   1.02160E+000    0.00000E+000
   7.1080   1.05490E+000    0.00000E+000
   7.1110   1.06960E+000    0.00000E+000
   7.1140   1.18370E+000    0.00000E+000
   7.1170   1.28150E+000    0.00000E+000
   7.1200   1.29910E+000    0.00000E+000
   7.1230   1.42370E+000    0.00000E+000
   7.1290   1.59160E+000    0.00000E+000
   7.1310   1.67670E+000    0.00000E+000
   7.1330   1.83650E+000    0.00000E+000
   7.1370   2.13520E+000    0.00000E+000
   7.1400   2.45270E+000    0.00000E+000
   7.1440   2.61780E+000    0.00000E+000
   7.1460   2.54670E+000    0.00000E+000
   7.1490   2.58120E+000    0.00000E+000
   7.1520   2.67250E+000    0.00000E+000
   7.1550   2.84100E+000    0.00000E+000
   7.1580   2.29250E+000    0.00000E+000
   7.1610   1.56870E+000    0.00000E+000
   7.1630   1.48040E+000    0.00000E+000
   7.1670   1.46170E+000    0.00000E+000
   7.1690   1.38000E+000    0.00000E+000
   7.1720   1.09160E+000    0.00000E+000
   7.1750   9.66800E-001    0.00000E+000
   7.1790   7.00300E-001    0.00000E+000
   7.1810  -1.41000E-002    0.00000E+000
   7.1830   1.00000E+000    0.00000E+000
   7.1870   1.00000E+000    0.00000E+000
   7.1880   1.00000E+000    0.00000E+000
   7.1930   1.00000E+000    0.00000E+000
   7.1940   1.00000E+000    0.00000E+000
   7.1960   1.00000E+000    0.00000E+000
   7.1990   1.00000E+000    0.00000E+000
   7.2010   1.00000E+000    0.00000E+000
   7.2060   1.00000E+000    0.00000E+000
   7.2080   1.00000E+000    0.00000E+000
   7.2110   1.00000E+000    0.00000E+000
   7.2150   1.00000E+000    0.00000E+000
   7.2170   1.00000E+000    0.00000E+000
   7.2200   1.00000E+000    0.00000E+000
   7.2230   1.00000E+000    0.00000E+000
   7.2260   1.00000E+000    0.00000E+000
   7.2310   1.00000E+000    0.00000E+000
   7.2340   1.00000E+000    0.00000E+000
   7.2370   1.00000E+000    0.00000E+000
   7.2400   1.00000E+000    0.00000E+000
   7.2420   1.00000E+000    0.00000E+000
   7.2460   1.00000E+000    0.00000E+000
   7.2480   1.00000E+000    0.00000E+000
   7.2510   1.00000E+000    0.00000E+000
   7.2540   1.00000E+000    0.00000E+000
   7.2570   1.00000E+000    0.00000E+000
   7.2590   1.00000E+000    0.00000E+000
   7.2640   1.00000E+000    0.00000E+000
   7.2660   1.00000E+000    0.00000E+000
   7.2690   1.00000E+000    0.00000E+000
   7.2730   1.00000E+000    0.00000E+000
   7.2760   1.00000E+000    0.00000E+000
   7.2780   1.00000E+000    0.00000E+000
   7.2800   1.00000E+000    0.00000E+000
   7.2850   1.00000E+000    0.00000E+000
   7.2870   1.00000E+000    0.00000E+000
   7.2920   1.00000E+000    0.00000E+000
   7.2940   1.00000E+000    0.00000E+000
   7.2950   1.00000E+000    0.00000E+000
   7.2990   1.00000E+000    0.00000E+000
   7.3010   1.00000E+000    0.00000E+000
