# Supplementary material for: Rationally seeded computational protein design of ɑ-helical barrels
Source: Nat Chem Biol. 2024 Jun 20;20(8):991–9. doi: 10.1038/s41589-024-01642-0 (PMC11288890; doi:10.1038/s41589-024-01642-0)
Supplement: Supplementary file 3 — PDB and .mtz files used for making figure panels b–d and j–m. [file 41589_2024_1642_MOESM3_ESM.zip › KIA_RP_RSPD_NatChemBiol_data_Figure2/scapCC6_LLIA_panels_e-h/AUC_panel_g/SV_raw/00052.RA1]

scapCC6_LLIA_master
R 1 20.0 50000 0026379 4.2630E11 281 1 
   5.7980   9.21100E-001    0.00000E+000
   5.8040   6.37800E-001    0.00000E+000
   5.8060   6.97400E-001    0.00000E+000
   5.8070   7.06700E-001    0.00000E+000
   5.8080   9.95400E-001    0.00000E+000
   5.8100   1.12240E+000    0.00000E+000
   5.8110   1.19400E+000    0.00000E+000
   5.8120   1.05380E+000    0.00000E+000
   5.8140   7.51100E-001    0.00000E+000
   5.8150   8.56300E-001    0.00000E+000
   5.8160   1.17730E+000    0.00000E+000
   5.8170   1.06310E+000    0.00000E+000
   5.8180   1.00110E+000    0.00000E+000
   5.8190   1.05380E+000    0.00000E+000
   5.8200   8.72700E-001    0.00000E+000
   5.8210   1.00750E+000    0.00000E+000
   5.8230   1.00550E+000    0.00000E+000
   5.8250   1.04310E+000    0.00000E+000
   5.8260   1.06330E+000    0.00000E+000
   5.8270   1.14050E+000    0.00000E+000
   5.8290   1.28510E+000    0.00000E+000
   5.8310   1.44630E+000    0.00000E+000
   5.8330   1.39780E+000    0.00000E+000
   5.8350   1.60650E+000    0.00000E+000
   5.8360   1.57880E+000    0.00000E+000
   5.8370   1.69850E+000    0.00000E+000
   5.8380   1.65830E+000    0.00000E+000
   5.8390   1.61950E+000    0.00000E+000
   5.8400   1.73050E+000    0.00000E+000
   5.8420   1.69630E+000    0.00000E+000
   5.8440   1.64480E+000    0.00000E+000
   5.8460   1.67640E+000    0.00000E+000
   5.8470   1.63730E+000    0.00000E+000
   5.8500   1.46510E+000    0.00000E+000
   5.8510   1.21860E+000    0.00000E+000
   5.8570   7.17000E-001    0.00000E+000
   5.8580   6.56100E-001    0.00000E+000
   5.8600   4.66600E-001    0.00000E+000
   5.8640   3.64000E-001    0.00000E+000
   5.8670   3.74400E-001    0.00000E+000
   5.8690   2.87100E-001    0.00000E+000
   5.8710   2.94600E-001    0.00000E+000
   5.8720   2.58500E-001    0.00000E+000
   5.8740   2.28900E-001    0.00000E+000
   5.8760   2.07200E-001    0.00000E+000
   5.8770   1.76600E-001    0.00000E+000
   5.8810   1.17900E-001    0.00000E+000
   5.8830   1.49300E-001    0.00000E+000
   5.8860   1.19100E-001    0.00000E+000
   5.8870   1.09900E-001    0.00000E+000
   5.8880   1.32100E-001    0.00000E+000
   5.8900   6.76000E-002    0.00000E+000
   5.8910   6.84000E-002    0.00000E+000
   5.8930   7.61000E-002    0.00000E+000
   5.8950   7.95000E-002    0.00000E+000
   5.8960   7.43000E-002    0.00000E+000
   5.8990   1.85000E-002    0.00000E+000
   5.9010   3.08000E-002    0.00000E+000
   5.9030   1.25000E-002    0.00000E+000
   5.9050   1.55000E-002    0.00000E+000
   5.9080   2.28000E-002    0.00000E+000
   5.9090   1.33000E-002    0.00000E+000
   5.9120   2.46000E-002    0.00000E+000
   5.9140   1.20000E-002    0.00000E+000
   5.9170  -3.60000E-003    0.00000E+000
   5.9190   2.32000E-002    0.00000E+000
   5.9210   1.08000E-002    0.00000E+000
   5.9240   3.40000E-003    0.00000E+000
   5.9250   1.70000E-002    0.00000E+000
   5.9270   1.37000E-002    0.00000E+000
   5.9300   6.30000E-003    0.00000E+000
   5.9310   1.19000E-002    0.00000E+000
   5.9340   5.40000E-003    0.00000E+000
   5.9370   1.19000E-002    0.00000E+000
   5.9410   1.29000E-002    0.00000E+000
   5.9430   2.50000E-003    0.00000E+000
   5.9450   1.38000E-002    0.00000E+000
   5.9480   8.40000E-003    0.00000E+000
   5.9490  -5.10000E-003    0.00000E+000
   5.9530   6.80000E-003    0.00000E+000
   5.9550   1.03000E-002    0.00000E+000
   5.9570  -0.00000E+000    0.00000E+000
   5.9600   4.70000E-003    0.00000E+000
   5.9620   7.00000E-003    0.00000E+000
   5.9650  -1.28000E-002    0.00000E+000
   5.9670   1.43000E-002    0.00000E+000
   5.9700  -5.80000E-003    0.00000E+000
   5.9720  -5.10000E-003    0.00000E+000
   5.9740   3.00000E-003    0.00000E+000
   5.9750   1.87000E-002    0.00000E+000
   5.9780   6.60000E-003    0.00000E+000
   5.9800   2.00000E-002    0.00000E+000
   5.9820  -5.10000E-003    0.00000E+000
   5.9840   1.38900E-001    0.00000E+000
   5.9860   1.09900E-001    0.00000E+000
   5.9880  -5.47900E-001    0.00000E+000
   5.9900  -4.80000E-002    0.00000E+000
   5.9940  -1.51000E-002    0.00000E+000
   5.9960  -4.21000E-002    0.00000E+000
   5.9990  -3.44000E-002    0.00000E+000
   6.0010  -2.51000E-002    0.00000E+000
   6.0030  -4.84000E-002    0.00000E+000
   6.0060  -3.71000E-002    0.00000E+000
   6.0090  -4.17000E-002    0.00000E+000
   6.0140  -3.65000E-002    0.00000E+000
   6.0160  -3.42000E-002    0.00000E+000
   6.0170  -1.11000E-002    0.00000E+000
   6.0190  -4.60000E-002    0.00000E+000
   6.0220  -4.64000E-002    0.00000E+000
   6.0260  -4.29000E-002    0.00000E+000
   6.0280  -5.58000E-002    0.00000E+000
   6.0290  -4.12000E-002    0.00000E+000
   6.0320  -4.09000E-002    0.00000E+000
   6.0340  -7.39000E-002    0.00000E+000
   6.0350  -9.10000E-003    0.00000E+000
   6.0370  -2.71200E-001    0.00000E+000
   6.0390   6.56200E-001    0.00000E+000
   6.0460  -6.93000E-002    0.00000E+000
   6.0510   5.65000E-002    0.00000E+000
   6.0530   2.67000E-002    0.00000E+000
   6.0540   3.58000E-002    0.00000E+000
   6.0570   3.35000E-002    0.00000E+000
   6.0600   2.36000E-002    0.00000E+000
   6.0640   3.05000E-002    0.00000E+000
   6.0660   3.09000E-002    0.00000E+000
   6.0690   2.92000E-002    0.00000E+000
   6.0710   4.25000E-002    0.00000E+000
   6.0770   3.57000E-002    0.00000E+000
   6.0780   5.77000E-002    0.00000E+000
   6.0800   4.26000E-002    0.00000E+000
   6.0820   3.98000E-002    0.00000E+000
   6.0840   3.82000E-002    0.00000E+000
   6.0860   3.55000E-002    0.00000E+000
   6.0880   2.78000E-002    0.00000E+000
   6.0890   3.17000E-002    0.00000E+000
   6.0910   3.31000E-002    0.00000E+000
   6.0960   3.64000E-002    0.00000E+000
   6.1000   2.98000E-002    0.00000E+000
   6.1030   3.80000E-002    0.00000E+000
   6.1050   3.12000E-002    0.00000E+000
   6.1090   3.34000E-002    0.00000E+000
   6.1140   3.40000E-002    0.00000E+000
   6.1160   2.87000E-002    0.00000E+000
   6.1190   3.12000E-002    0.00000E+000
   6.1210   3.57000E-002    0.00000E+000
   6.1220   2.46000E-002    0.00000E+000
   6.1250   3.83000E-002    0.00000E+000
   6.1270   3.53000E-002    0.00000E+000
   6.1290   2.66000E-002    0.00000E+000
   6.1340   3.75000E-002    0.00000E+000
   6.1360   4.52000E-002    0.00000E+000
   6.1390   4.27000E-002    0.00000E+000
   6.1410   4.53000E-002    0.00000E+000
   6.1420   4.58000E-002    0.00000E+000
   6.1480   3.28000E-002    0.00000E+000
   6.1500   4.01000E-002    0.00000E+000
   6.1540   5.47000E-002    0.00000E+000
   6.1570   4.52000E-002    0.00000E+000
   6.1580   2.91000E-002    0.00000E+000
   6.1610   3.23000E-002    0.00000E+000
   6.1620   3.05000E-002    0.00000E+000
   6.1680   3.06000E-002    0.00000E+000
   6.1690   4.63000E-002    0.00000E+000
   6.1700   2.85000E-002    0.00000E+000
   6.1740   5.06000E-002    0.00000E+000
   6.1750   4.75000E-002    0.00000E+000
   6.1780   3.74000E-002    0.00000E+000
   6.1820   4.87000E-002    0.00000E+000
   6.1840   5.40000E-002    0.00000E+000
   6.1880   4.83000E-002    0.00000E+000
   6.1890   5.56000E-002    0.00000E+000
   6.1910   5.03000E-002    0.00000E+000
   6.1950   3.03000E-002    0.00000E+000
   6.1960   3.69000E-002    0.00000E+000
   6.1990   5.08000E-002    0.00000E+000
   6.2000   6.50000E-002    0.00000E+000
   6.2030   5.54000E-002    0.00000E+000
   6.2060   5.02000E-002    0.00000E+000
   6.2090   4.19000E-002    0.00000E+000
   6.2110   4.37000E-002    0.00000E+000
   6.2140   5.42000E-002    0.00000E+000
   6.2150   5.16000E-002    0.00000E+000
   6.2180   5.27000E-002    0.00000E+000
   6.2200   4.60000E-002    0.00000E+000
   6.2230   5.78000E-002    0.00000E+000
   6.2270   5.36000E-002    0.00000E+000
   6.2290   4.52000E-002    0.00000E+000
   6.2310   5.23000E-002    0.00000E+000
   6.2340   6.10000E-002    0.00000E+000
   6.2350   4.52000E-002    0.00000E+000
   6.2400   5.60000E-002    0.00000E+000
   6.2450   5.92000E-002    0.00000E+000
   6.2460   6.30000E-002    0.00000E+000
   6.2490   6.34000E-002    0.00000E+000
   6.2510   6.78000E-002    0.00000E+000
   6.2560   5.99000E-002    0.00000E+000
   6.2580   5.82000E-002    0.00000E+000
   6.2600   5.62000E-002    0.00000E+000
   6.2630   5.02000E-002    0.00000E+000
   6.2650   4.74000E-002    0.00000E+000
   6.2690   6.34000E-002    0.00000E+000
   6.2720   7.81000E-002    0.00000E+000
   6.2750   5.81000E-002    0.00000E+000
   6.2770   5.62000E-002    0.00000E+000
   6.2810   6.05000E-002    0.00000E+000
   6.2820   5.51000E-002    0.00000E+000
   6.2860   5.46000E-002    0.00000E+000
   6.2910   6.42000E-002    0.00000E+000
   6.2950   7.09000E-002    0.00000E+000
   6.2990   6.77000E-002    0.00000E+000
   6.3030   6.38000E-002    0.00000E+000
   6.3040   6.26000E-002    0.00000E+000
   6.3110   6.77000E-002    0.00000E+000
   6.3150   6.69000E-002    0.00000E+000
   6.3180   7.85000E-002    0.00000E+000
   6.3210   8.05000E-002    0.00000E+000
   6.3250   8.40000E-002    0.00000E+000
   6.3280   6.78000E-002    0.00000E+000
   6.3300   4.81000E-002    0.00000E+000
   6.3310   6.80000E-002    0.00000E+000
   6.3330   7.71000E-002    0.00000E+000
   6.3380   7.91000E-002    0.00000E+000
   6.3390   6.65000E-002    0.00000E+000
   6.3400   7.23000E-002    0.00000E+000
   6.3450   8.79000E-002    0.00000E+000
   6.3490   9.64000E-002    0.00000E+000
   6.3530   1.01800E-001    0.00000E+000
   6.3570   8.45000E-002    0.00000E+000
   6.3590   8.94000E-002    0.00000E+000
   6.3630   8.88000E-002    0.00000E+000
   6.3640   9.36000E-002    0.00000E+000
   6.3670   8.16000E-002    0.00000E+000
   6.3710   9.19000E-002    0.00000E+000
   6.3730   8.98000E-002    0.00000E+000
   6.3750   9.47000E-002    0.00000E+000
   6.3760   9.44000E-002    0.00000E+000
   6.3810   1.00400E-001    0.00000E+000
   6.3830   9.99000E-002    0.00000E+000
   6.3860   1.17800E-001    0.00000E+000
   6.3870   1.04600E-001    0.00000E+000
   6.3890   9.27000E-002    0.00000E+000
   6.3930   9.98000E-002    0.00000E+000
   6.3960   9.89000E-002    0.00000E+000
   6.3980   1.09100E-001    0.00000E+000
   6.4020   1.12900E-001    0.00000E+000
   6.4030   1.21200E-001    0.00000E+000
   6.4060   1.20900E-001    0.00000E+000
   6.4090   1.09700E-001    0.00000E+000
   6.4110   1.13100E-001    0.00000E+000
   6.4130   1.22600E-001    0.00000E+000
   6.4140   1.29700E-001    0.00000E+000
   6.4190   1.16400E-001    0.00000E+000
   6.4220   1.19000E-001    0.00000E+000
   6.4250   1.26100E-001    0.00000E+000
   6.4270   1.25500E-001    0.00000E+000
   6.4280   1.29900E-001    0.00000E+000
   6.4310   1.30200E-001    0.00000E+000
   6.4340   1.22900E-001    0.00000E+000
   6.4360   1.40400E-001    0.00000E+000
   6.4380   1.50000E-001    0.00000E+000
   6.4430   1.47300E-001    0.00000E+000
   6.4450   1.38300E-001    0.00000E+000
   6.4470   1.36100E-001    0.00000E+000
   6.4490   1.63800E-001    0.00000E+000
   6.4530   1.57500E-001    0.00000E+000
   6.4540   1.45100E-001    0.00000E+000
   6.4570   1.65300E-001    0.00000E+000
   6.4590   1.42000E-001    0.00000E+000
   6.4620   1.55100E-001    0.00000E+000
   6.4640   1.63100E-001    0.00000E+000
   6.4660   1.53800E-001    0.00000E+000
   6.4700   1.63200E-001    0.00000E+000
   6.4720   1.49700E-001    0.00000E+000
   6.4740   1.63400E-001    0.00000E+000
   6.4760   1.71700E-001    0.00000E+000
   6.4800   1.67300E-001    0.00000E+000
   6.4820   1.75300E-001    0.00000E+000
   6.4850   1.79500E-001    0.00000E+000
   6.4890   1.71900E-001    0.00000E+000
   6.4900   1.83900E-001    0.00000E+000
   6.4930   1.90200E-001    0.00000E+000
   6.4960   1.92300E-001    0.00000E+000
   6.4970   1.75800E-001    0.00000E+000
   6.5000   1.86200E-001    0.00000E+000
   6.5020   1.85000E-001    0.00000E+000
   6.5040   1.83900E-001    0.00000E+000
   6.5060   2.00000E-001    0.00000E+000
   6.5100   2.07400E-001    0.00000E+000
   6.5120   2.01100E-001    0.00000E+000
   6.5150   1.99000E-001    0.00000E+000
   6.5170   2.13000E-001    0.00000E+000
   6.5190   1.98900E-001    0.00000E+000
   6.5220   2.00800E-001    0.00000E+000
   6.5240   2.09300E-001    0.00000E+000
   6.5290   2.15100E-001    0.00000E+000
   6.5300   2.10300E-001    0.00000E+000
   6.5320   2.11100E-001    0.00000E+000
   6.5370   2.06600E-001    0.00000E+000
   6.5390   2.05700E-001    0.00000E+000
   6.5420   2.23900E-001    0.00000E+000
   6.5440   2.21800E-001    0.00000E+000
   6.5450   2.26400E-001    0.00000E+000
   6.5470   2.36500E-001    0.00000E+000
   6.5510   2.27700E-001    0.00000E+000
   6.5540   2.37700E-001    0.00000E+000
   6.5560   2.34100E-001    0.00000E+000
   6.5600   2.27400E-001    0.00000E+000
   6.5640   2.35500E-001    0.00000E+000
   6.5660   2.43200E-001    0.00000E+000
   6.5670   2.47200E-001    0.00000E+000
   6.5720   2.57600E-001    0.00000E+000
   6.5740   2.53400E-001    0.00000E+000
   6.5760   2.56900E-001    0.00000E+000
   6.5780   2.61500E-001    0.00000E+000
   6.5810   2.75200E-001    0.00000E+000
   6.5830   2.51100E-001    0.00000E+000
   6.5870   2.66500E-001    0.00000E+000
   6.5880   2.64000E-001    0.00000E+000
   6.5920   2.65900E-001    0.00000E+000
   6.5940   2.73500E-001    0.00000E+000
   6.5970   2.70000E-001    0.00000E+000
   6.5990   2.73000E-001    0.00000E+000
   6.6000   2.82000E-001    0.00000E+000
   6.6040   2.87200E-001    0.00000E+000
   6.6070   2.85700E-001    0.00000E+000
   6.6080   2.91500E-001    0.00000E+000
   6.6110   2.95100E-001    0.00000E+000
   6.6140   2.86500E-001    0.00000E+000
   6.6170   3.07600E-001    0.00000E+000
   6.6200   3.10400E-001    0.00000E+000
   6.6230   3.05700E-001    0.00000E+000
   6.6250   3.05200E-001    0.00000E+000
   6.6270   3.10100E-001    0.00000E+000
   6.6290   3.09300E-001    0.00000E+000
   6.6310   3.15300E-001    0.00000E+000
   6.6340   3.06800E-001    0.00000E+000
   6.6370   3.22800E-001    0.00000E+000
   6.6410   3.11600E-001    0.00000E+000
   6.6440   3.16600E-001    0.00000E+000
   6.6450   3.22800E-001    0.00000E+000
   6.6480   3.33000E-001    0.00000E+000
   6.6500   3.49900E-001    0.00000E+000
   6.6530   3.36400E-001    0.00000E+000
   6.6550   3.41900E-001    0.00000E+000
   6.6580   3.33600E-001    0.00000E+000
   6.6600   3.32000E-001    0.00000E+000
   6.6640   3.46000E-001    0.00000E+000
   6.6670   3.53100E-001    0.00000E+000
   6.6680   3.56800E-001    0.00000E+000
   6.6700   3.52700E-001    0.00000E+000
   6.6710   3.53300E-001    0.00000E+000
   6.6750   3.67300E-001    0.00000E+000
   6.6780   3.47900E-001    0.00000E+000
   6.6820   3.62900E-001    0.00000E+000
   6.6840   3.71500E-001    0.00000E+000
   6.6850   3.65300E-001    0.00000E+000
   6.6870   3.66600E-001    0.00000E+000
   6.6910   3.70400E-001    0.00000E+000
   6.6920   3.68500E-001    0.00000E+000
   6.6940   3.68400E-001    0.00000E+000
   6.6970   3.73300E-001    0.00000E+000
   6.7000   3.83800E-001    0.00000E+000
   6.7020   3.77300E-001    0.00000E+000
   6.7060   3.97200E-001    0.00000E+000
   6.7090   3.89900E-001    0.00000E+000
   6.7100   3.96500E-001    0.00000E+000
   6.7120   4.01000E-001    0.00000E+000
   6.7160   3.92400E-001    0.00000E+000
   6.7180   4.01000E-001    0.00000E+000
   6.7210   3.98300E-001    0.00000E+000
   6.7240   4.05900E-001    0.00000E+000
   6.7250   3.83500E-001    0.00000E+000
   6.7290   4.17500E-001    0.00000E+000
   6.7310   4.03300E-001    0.00000E+000
   6.7320   4.22700E-001    0.00000E+000
   6.7350   4.01100E-001    0.00000E+000
   6.7390   4.07300E-001    0.00000E+000
   6.7430   4.12600E-001    0.00000E+000
   6.7460   4.41800E-001    0.00000E+000
   6.7490   4.09300E-001    0.00000E+000
   6.7500   4.24800E-001    0.00000E+000
   6.7520   4.22800E-001    0.00000E+000
   6.7550   4.31700E-001    0.00000E+000
   6.7580   4.39100E-001    0.00000E+000
   6.7610   4.31200E-001    0.00000E+000
   6.7630   4.48000E-001    0.00000E+000
   6.7670   4.48300E-001    0.00000E+000
   6.7690   4.47300E-001    0.00000E+000
   6.7730   4.47700E-001    0.00000E+000
   6.7760   4.46200E-001    0.00000E+000
   6.7780   4.50400E-001    0.00000E+000
   6.7810   4.38400E-001    0.00000E+000
   6.7850   4.60700E-001    0.00000E+000
   6.7880   4.43900E-001    0.00000E+000
   6.7890   4.49800E-001    0.00000E+000
   6.7930   4.71400E-001    0.00000E+000
   6.7950   4.50100E-001    0.00000E+000
   6.8000   4.67600E-001    0.00000E+000
   6.8020   4.55900E-001    0.00000E+000
   6.8040   4.60800E-001    0.00000E+000
   6.8070   4.61900E-001    0.00000E+000
   6.8080   4.64900E-001    0.00000E+000
   6.8120   4.68000E-001    0.00000E+000
   6.8140   4.72500E-001    0.00000E+000
   6.8160   4.73600E-001    0.00000E+000
   6.8200   4.57700E-001    0.00000E+000
   6.8210   4.69600E-001    0.00000E+000
   6.8230   4.75900E-001    0.00000E+000
   6.8270   4.71000E-001    0.00000E+000
   6.8290   4.84600E-001    0.00000E+000
   6.8340   4.89800E-001    0.00000E+000
   6.8360   4.63800E-001    0.00000E+000
   6.8380   4.86700E-001    0.00000E+000
   6.8410   4.89300E-001    0.00000E+000
   6.8430   4.71900E-001    0.00000E+000
   6.8460   4.49100E-001    0.00000E+000
   6.8480   4.73700E-001    0.00000E+000
   6.8510   4.75700E-001    0.00000E+000
   6.8540   4.91800E-001    0.00000E+000
   6.8550   4.96500E-001    0.00000E+000
   6.8600   5.02700E-001    0.00000E+000
   6.8620   4.95600E-001    0.00000E+000
   6.8640   5.01200E-001    0.00000E+000
   6.8680   4.87500E-001    0.00000E+000
   6.8690   4.92800E-001    0.00000E+000
   6.8730   4.95900E-001    0.00000E+000
   6.8750   5.14600E-001    0.00000E+000
   6.8780   5.07300E-001    0.00000E+000
   6.8810   5.06700E-001    0.00000E+000
   6.8820   4.94400E-001    0.00000E+000
   6.8880   5.09300E-001    0.00000E+000
   6.8890   5.05100E-001    0.00000E+000
   6.8910   5.09300E-001    0.00000E+000
   6.8940   5.00200E-001    0.00000E+000
   6.8970   5.02700E-001    0.00000E+000
   6.9000   5.19200E-001    0.00000E+000
   6.9020   5.24200E-001    0.00000E+000
   6.9050   5.16000E-001    0.00000E+000
   6.9080   5.13100E-001    0.00000E+000
   6.9110   5.31900E-001    0.00000E+000
   6.9130   5.18500E-001    0.00000E+000
   6.9170   5.27600E-001    0.00000E+000
   6.9180   5.26800E-001    0.00000E+000
   6.9220   5.18100E-001    0.00000E+000
   6.9250   5.09900E-001    0.00000E+000
   6.9270   5.34100E-001    0.00000E+000
   6.9310   5.25700E-001    0.00000E+000
   6.9330   5.34600E-001    0.00000E+000
   6.9380   5.30200E-001    0.00000E+000
   6.9410   5.42000E-001    0.00000E+000
   6.9440   5.30400E-001    0.00000E+000
   6.9480   5.33800E-001    0.00000E+000
   6.9490   5.31200E-001    0.00000E+000
   6.9540   5.22000E-001    0.00000E+000
   6.9570   5.00400E-001    0.00000E+000
   6.9610   5.52700E-001    0.00000E+000
   6.9620   5.30300E-001    0.00000E+000
   6.9650   5.35400E-001    0.00000E+000
   6.9670   5.49300E-001    0.00000E+000
   6.9700   5.38700E-001    0.00000E+000
   6.9750   5.39700E-001    0.00000E+000
   6.9780   5.37900E-001    0.00000E+000
   6.9830   5.49000E-001    0.00000E+000
   6.9840   5.31500E-001    0.00000E+000
   6.9870   5.46200E-001    0.00000E+000
   6.9890   5.44200E-001    0.00000E+000
   6.9920   5.28000E-001    0.00000E+000
   6.9930   5.53900E-001    0.00000E+000
   6.9960   5.66000E-001    0.00000E+000
   6.9990   5.47000E-001    0.00000E+000
   7.0010   5.52200E-001    0.00000E+000
   7.0060   5.55700E-001    0.00000E+000
   7.0090   5.65500E-001    0.00000E+000
   7.0110   5.66400E-001    0.00000E+000
   7.0150   5.51200E-001    0.00000E+000
   7.0170   5.76700E-001    0.00000E+000
   7.0200   5.51400E-001    0.00000E+000
   7.0220   5.76300E-001    0.00000E+000
   7.0250   5.73100E-001    0.00000E+000
   7.0280   5.83600E-001    0.00000E+000
   7.0300   5.84100E-001    0.00000E+000
   7.0320   5.84500E-001    0.00000E+000
   7.0350   5.96100E-001    0.00000E+000
   7.0390   5.99000E-001    0.00000E+000
   7.0420   5.92600E-001    0.00000E+000
   7.0430   6.03700E-001    0.00000E+000
   7.0470   5.94300E-001    0.00000E+000
   7.0490   5.99100E-001    0.00000E+000
   7.0520   6.28900E-001    0.00000E+000
   7.0550   6.39100E-001    0.00000E+000
   7.0580   6.39100E-001    0.00000E+000
   7.0600   6.50700E-001    0.00000E+000
   7.0640   6.44900E-001    0.00000E+000
   7.0670   6.58000E-001    0.00000E+000
   7.0690   6.70800E-001    0.00000E+000
   7.0710   6.97300E-001    0.00000E+000
   7.0730   7.14400E-001    0.00000E+000
   7.0760   7.33600E-001    0.00000E+000
   7.0810   7.49400E-001    0.00000E+000
   7.0820   7.62800E-001    0.00000E+000
   7.0850   7.80000E-001    0.00000E+000
   7.0880   8.01800E-001    0.00000E+000
   7.0900   8.52700E-001    0.00000E+000
   7.0930   8.88400E-001    0.00000E+000
   7.0950   9.33000E-001    0.00000E+000
   7.1000   9.39400E-001    0.00000E+000
   7.1030   1.00720E+000    0.00000E+000
   7.1060   1.06320E+000    0.00000E+000
   7.1100   1.10810E+000    0.00000E+000
   7.1120   1.14230E+000    0.00000E+000
   7.1150   1.22450E+000    0.00000E+000
   7.1170   1.29120E+000    0.00000E+000
   7.1200   1.35830E+000    0.00000E+000
   7.1230   1.45100E+000    0.00000E+000
   7.1260   1.58190E+000    0.00000E+000
   7.1310   1.68510E+000    0.00000E+000
   7.1330   1.98040E+000    0.00000E+000
   7.1360   2.24030E+000    0.00000E+000
   7.1390   2.49590E+000    0.00000E+000
   7.1420   2.43990E+000    0.00000E+000
   7.1460   2.61320E+000    0.00000E+000
   7.1490   2.64850E+000    0.00000E+000
   7.1520   2.74520E+000    0.00000E+000
   7.1560   2.59970E+000    0.00000E+000
   7.1580   2.36280E+000    0.00000E+000
   7.1600   2.20900E+000    0.00000E+000
   7.1630   1.59280E+000    0.00000E+000
   7.1650   1.32850E+000    0.00000E+000
   7.1690   1.68670E+000    0.00000E+000
   7.1720   1.52530E+000    0.00000E+000
   7.1740   1.60380E+000    0.00000E+000
   7.1770   1.27100E+000    0.00000E+000
   7.1810   8.14100E-001    0.00000E+000
   7.1840   5.55400E-001    0.00000E+000
   7.1870   3.98900E-001    0.00000E+000
   7.1880   1.00000E+000    0.00000E+000
   7.1920   1.00000E+000    0.00000E+000
   7.1940   1.00000E+000    0.00000E+000
   7.1960   1.00000E+000    0.00000E+000
   7.1990   1.00000E+000    0.00000E+000
   7.2010   1.00000E+000    0.00000E+000
   7.2050   1.00000E+000    0.00000E+000
   7.2090   1.00000E+000    0.00000E+000
   7.2130   1.00000E+000    0.00000E+000
   7.2150   1.00000E+000    0.00000E+000
   7.2180   1.00000E+000    0.00000E+000
   7.2210   1.00000E+000    0.00000E+000
   7.2250   1.00000E+000    0.00000E+000
   7.2260   1.00000E+000    0.00000E+000
   7.2280   1.00000E+000    0.00000E+000
   7.2310   1.00000E+000    0.00000E+000
   7.2350   1.00000E+000    0.00000E+000
   7.2390   1.00000E+000    0.00000E+000
   7.2410   1.00000E+000    0.00000E+000
   7.2450   1.00000E+000    0.00000E+000
   7.2460   1.00000E+000    0.00000E+000
   7.2500   1.00000E+000    0.00000E+000
   7.2520   1.00000E+000    0.00000E+000
   7.2560   1.00000E+000    0.00000E+000
   7.2570   1.00000E+000    0.00000E+000
   7.2620   1.00000E+000    0.00000E+000
   7.2650   1.00000E+000    0.00000E+000
   7.2670   1.00000E+000    0.00000E+000
   7.2690   1.00000E+000    0.00000E+000
   7.2730   1.00000E+000    0.00000E+000
   7.2760   1.00000E+000    0.00000E+000
   7.2780   1.00000E+000    0.00000E+000
   7.2810   1.00000E+000    0.00000E+000
   7.2840   1.00000E+000    0.00000E+000
   7.2870   1.00000E+000    0.00000E+000
   7.2920   1.00000E+000    0.00000E+000
   7.2940   1.00000E+000    0.00000E+000
   7.2960   1.00000E+000    0.00000E+000
   7.2980   1.00000E+000    0.00000E+000
   7.3000   1.00000E+000    0.00000E+000
