# Supplementary material for: Rationally seeded computational protein design of ɑ-helical barrels
Source: Nat Chem Biol. 2024 Jun 20;20(8):991–9. doi: 10.1038/s41589-024-01642-0 (PMC11288890; doi:10.1038/s41589-024-01642-0)
Supplement: Supplementary file 3 — PDB and .mtz files used for making figure panels b–d and j–m. [file 41589_2024_1642_MOESM3_ESM.zip › KIA_RP_RSPD_NatChemBiol_data_Figure2/scapCC6_LLIA_panels_e-h/AUC_panel_g/SV_raw/00085.RA1]

scapCC6_LLIA_master
R 1 20.0 50000 0036268 6.9740E11 282 1 
   5.8000   8.78600E-001    0.00000E+000
   5.8040   9.24300E-001    0.00000E+000
   5.8060   5.93600E-001    0.00000E+000
   5.8070   1.13390E+000    0.00000E+000
   5.8080   7.94500E-001    0.00000E+000
   5.8100   9.61700E-001    0.00000E+000
   5.8120   1.00350E+000    0.00000E+000
   5.8130   8.84900E-001    0.00000E+000
   5.8140   1.06520E+000    0.00000E+000
   5.8160   1.01970E+000    0.00000E+000
   5.8170   9.45300E-001    0.00000E+000
   5.8190   1.08820E+000    0.00000E+000
   5.8200   9.62900E-001    0.00000E+000
   5.8230   9.27900E-001    0.00000E+000
   5.8240   9.40800E-001    0.00000E+000
   5.8250   1.04350E+000    0.00000E+000
   5.8260   1.14360E+000    0.00000E+000
   5.8280   1.19420E+000    0.00000E+000
   5.8290   1.25450E+000    0.00000E+000
   5.8300   1.33040E+000    0.00000E+000
   5.8320   1.41890E+000    0.00000E+000
   5.8330   1.51820E+000    0.00000E+000
   5.8350   1.63950E+000    0.00000E+000
   5.8360   1.68140E+000    0.00000E+000
   5.8370   1.70760E+000    0.00000E+000
   5.8390   1.67160E+000    0.00000E+000
   5.8400   1.62860E+000    0.00000E+000
   5.8420   1.63390E+000    0.00000E+000
   5.8440   1.72070E+000    0.00000E+000
   5.8460   1.58640E+000    0.00000E+000
   5.8480   1.50630E+000    0.00000E+000
   5.8500   1.49730E+000    0.00000E+000
   5.8510   1.46510E+000    0.00000E+000
   5.8530   9.62900E-001    0.00000E+000
   5.8580   9.81600E-001    0.00000E+000
   5.8610   6.04000E-001    0.00000E+000
   5.8620   5.08600E-001    0.00000E+000
   5.8650   3.65000E-001    0.00000E+000
   5.8670   3.64700E-001    0.00000E+000
   5.8690   3.00800E-001    0.00000E+000
   5.8710   2.57900E-001    0.00000E+000
   5.8720   2.01600E-001    0.00000E+000
   5.8740   2.15800E-001    0.00000E+000
   5.8780   1.83700E-001    0.00000E+000
   5.8810   1.78400E-001    0.00000E+000
   5.8830   1.34800E-001    0.00000E+000
   5.8840   1.02300E-001    0.00000E+000
   5.8870   1.02300E-001    0.00000E+000
   5.8880   4.80000E-002    0.00000E+000
   5.8910   9.11000E-002    0.00000E+000
   5.8920   6.89000E-002    0.00000E+000
   5.8940   5.75000E-002    0.00000E+000
   5.8970   2.81000E-002    0.00000E+000
   5.8990   3.32000E-002    0.00000E+000
   5.9010   4.20000E-003    0.00000E+000
   5.9030   1.56000E-002    0.00000E+000
   5.9040   1.95000E-002    0.00000E+000
   5.9070   2.25000E-002    0.00000E+000
   5.9090   2.09000E-002    0.00000E+000
   5.9120   1.13000E-002    0.00000E+000
   5.9130   4.36000E-002    0.00000E+000
   5.9160   1.18000E-002    0.00000E+000
   5.9190   2.57000E-002    0.00000E+000
   5.9210  -3.00000E-003    0.00000E+000
   5.9230   5.60000E-003    0.00000E+000
   5.9250   1.14000E-002    0.00000E+000
   5.9260   3.30000E-002    0.00000E+000
   5.9300   1.20000E-002    0.00000E+000
   5.9310   1.10000E-002    0.00000E+000
   5.9330   1.10000E-002    0.00000E+000
   5.9350   1.28000E-002    0.00000E+000
   5.9370   5.40000E-003    0.00000E+000
   5.9400   3.60000E-003    0.00000E+000
   5.9410   2.90000E-003    0.00000E+000
   5.9420   4.20000E-003    0.00000E+000
   5.9450   4.10000E-003    0.00000E+000
   5.9470   1.15000E-002    0.00000E+000
   5.9490   1.80000E-003    0.00000E+000
   5.9520   4.80000E-003    0.00000E+000
   5.9550   9.40000E-003    0.00000E+000
   5.9560   2.14000E-002    0.00000E+000
   5.9580  -5.30000E-003    0.00000E+000
   5.9600  -9.10000E-003    0.00000E+000
   5.9620  -1.50000E-003    0.00000E+000
   5.9650   3.50000E-003    0.00000E+000
   5.9660  -1.40000E-003    0.00000E+000
   5.9690   9.10000E-003    0.00000E+000
   5.9700  -3.60000E-003    0.00000E+000
   5.9720  -2.10000E-003    0.00000E+000
   5.9730   1.56000E-002    0.00000E+000
   5.9760   1.25000E-002    0.00000E+000
   5.9800   1.50000E-002    0.00000E+000
   5.9810   2.43000E-002    0.00000E+000
   5.9820   1.04000E-002    0.00000E+000
   5.9850   3.22000E-002    0.00000E+000
   5.9880   6.10000E-003    0.00000E+000
   5.9910  -1.21300E-001    0.00000E+000
   5.9950  -7.61200E-001    0.00000E+000
   5.9960  -1.79400E-001    0.00000E+000
   5.9990   3.35000E-002    0.00000E+000
   6.0010  -5.24000E-002    0.00000E+000
   6.0020  -3.00000E-002    0.00000E+000
   6.0030  -4.35000E-002    0.00000E+000
   6.0050  -3.35000E-002    0.00000E+000
   6.0100  -3.48000E-002    0.00000E+000
   6.0140  -3.85000E-002    0.00000E+000
   6.0150  -2.78000E-002    0.00000E+000
   6.0170  -8.10000E-003    0.00000E+000
   6.0200  -3.76000E-002    0.00000E+000
   6.0210  -5.35000E-002    0.00000E+000
   6.0230  -6.01000E-002    0.00000E+000
   6.0250  -4.05000E-002    0.00000E+000
   6.0270  -4.04000E-002    0.00000E+000
   6.0300  -4.60000E-002    0.00000E+000
   6.0320  -3.75000E-002    0.00000E+000
   6.0340  -5.74000E-002    0.00000E+000
   6.0360  -6.75000E-002    0.00000E+000
   6.0380  -1.46000E-001    0.00000E+000
   6.0410   5.18000E-001    0.00000E+000
   6.0460  -5.96000E-002    0.00000E+000
   6.0480  -2.11000E-002    0.00000E+000
   6.0500   1.82000E-002    0.00000E+000
   6.0520   2.71000E-002    0.00000E+000
   6.0540   4.02000E-002    0.00000E+000
   6.0570   3.44000E-002    0.00000E+000
   6.0620   4.11000E-002    0.00000E+000
   6.0650   3.27000E-002    0.00000E+000
   6.0680   4.74000E-002    0.00000E+000
   6.0690   3.42000E-002    0.00000E+000
   6.0700   2.81000E-002    0.00000E+000
   6.0720   1.85000E-002    0.00000E+000
   6.0770   2.31000E-002    0.00000E+000
   6.0780   3.49000E-002    0.00000E+000
   6.0810   1.83000E-002    0.00000E+000
   6.0820   3.44000E-002    0.00000E+000
   6.0850   3.62000E-002    0.00000E+000
   6.0880   4.86000E-002    0.00000E+000
   6.0890   4.01000E-002    0.00000E+000
   6.0930   2.84000E-002    0.00000E+000
   6.0950   2.72000E-002    0.00000E+000
   6.0980   3.23000E-002    0.00000E+000
   6.1010   2.46000E-002    0.00000E+000
   6.1020   2.11000E-002    0.00000E+000
   6.1050   3.45000E-002    0.00000E+000
   6.1120   3.54000E-002    0.00000E+000
   6.1180   1.91000E-002    0.00000E+000
   6.1190   3.20000E-002    0.00000E+000
   6.1230   3.10000E-002    0.00000E+000
   6.1260   4.67000E-002    0.00000E+000
   6.1280   2.26000E-002    0.00000E+000
   6.1300   3.87000E-002    0.00000E+000
   6.1320   2.88000E-002    0.00000E+000
   6.1370   3.25000E-002    0.00000E+000
   6.1390   3.11000E-002    0.00000E+000
   6.1410   3.81000E-002    0.00000E+000
   6.1420   3.41000E-002    0.00000E+000
   6.1450   3.50000E-002    0.00000E+000
   6.1480   3.45000E-002    0.00000E+000
   6.1510   4.51000E-002    0.00000E+000
   6.1520   2.87000E-002    0.00000E+000
   6.1550   4.00000E-002    0.00000E+000
   6.1570   3.00000E-002    0.00000E+000
   6.1610   3.37000E-002    0.00000E+000
   6.1630   1.91000E-002    0.00000E+000
   6.1670   1.75000E-002    0.00000E+000
   6.1680   4.07000E-002    0.00000E+000
   6.1700   3.11000E-002    0.00000E+000
   6.1730   4.08000E-002    0.00000E+000
   6.1750   4.24000E-002    0.00000E+000
   6.1780   4.01000E-002    0.00000E+000
   6.1800   4.30000E-002    0.00000E+000
   6.1850   3.58000E-002    0.00000E+000
   6.1880   4.41000E-002    0.00000E+000
   6.1910   3.22000E-002    0.00000E+000
   6.1920   3.55000E-002    0.00000E+000
   6.1960   3.34000E-002    0.00000E+000
   6.1980   3.37000E-002    0.00000E+000
   6.1990   4.83000E-002    0.00000E+000
   6.2030   5.59000E-002    0.00000E+000
   6.2040   4.30000E-002    0.00000E+000
   6.2060   2.98000E-002    0.00000E+000
   6.2070   4.02000E-002    0.00000E+000
   6.2100   2.50000E-002    0.00000E+000
   6.2110   4.03000E-002    0.00000E+000
   6.2140   2.96000E-002    0.00000E+000
   6.2160   4.39000E-002    0.00000E+000
   6.2180   3.76000E-002    0.00000E+000
   6.2210   4.23000E-002    0.00000E+000
   6.2230   3.78000E-002    0.00000E+000
   6.2270   3.29000E-002    0.00000E+000
   6.2290   5.29000E-002    0.00000E+000
   6.2310   3.49000E-002    0.00000E+000
   6.2320   4.54000E-002    0.00000E+000
   6.2340   5.09000E-002    0.00000E+000
   6.2380   3.09000E-002    0.00000E+000
   6.2400   4.06000E-002    0.00000E+000
   6.2440   4.95000E-002    0.00000E+000
   6.2470   3.78000E-002    0.00000E+000
   6.2490   4.05000E-002    0.00000E+000
   6.2500   3.94000E-002    0.00000E+000
   6.2530   3.95000E-002    0.00000E+000
   6.2580   3.52000E-002    0.00000E+000
   6.2610   3.18000E-002    0.00000E+000
   6.2630   3.24000E-002    0.00000E+000
   6.2650   4.23000E-002    0.00000E+000
   6.2670   4.30000E-002    0.00000E+000
   6.2700   4.61000E-002    0.00000E+000
   6.2720   3.35000E-002    0.00000E+000
   6.2750   4.26000E-002    0.00000E+000
   6.2760   4.07000E-002    0.00000E+000
   6.2790   3.63000E-002    0.00000E+000
   6.2850   5.20000E-002    0.00000E+000
   6.2890   3.79000E-002    0.00000E+000
   6.2900   3.88000E-002    0.00000E+000
   6.2910   3.93000E-002    0.00000E+000
   6.2950   3.74000E-002    0.00000E+000
   6.2970   2.97000E-002    0.00000E+000
   6.2990   5.18000E-002    0.00000E+000
   6.3040   3.81000E-002    0.00000E+000
   6.3090   3.03000E-002    0.00000E+000
   6.3130   3.90000E-002    0.00000E+000
   6.3150   3.75000E-002    0.00000E+000
   6.3160   4.25000E-002    0.00000E+000
   6.3180   3.63000E-002    0.00000E+000
   6.3200   3.01000E-002    0.00000E+000
   6.3240   3.76000E-002    0.00000E+000
   6.3280   3.01000E-002    0.00000E+000
   6.3290   4.37000E-002    0.00000E+000
   6.3310   4.13000E-002    0.00000E+000
   6.3330   4.17000E-002    0.00000E+000
   6.3370   4.43000E-002    0.00000E+000
   6.3390   5.21000E-002    0.00000E+000
   6.3400   3.79000E-002    0.00000E+000
   6.3450   4.37000E-002    0.00000E+000
   6.3520   4.84000E-002    0.00000E+000
   6.3540   4.97000E-002    0.00000E+000
   6.3560   4.36000E-002    0.00000E+000
   6.3570   4.54000E-002    0.00000E+000
   6.3610   3.32000E-002    0.00000E+000
   6.3630   5.33000E-002    0.00000E+000
   6.3650   4.29000E-002    0.00000E+000
   6.3670   4.98000E-002    0.00000E+000
   6.3690   4.83000E-002    0.00000E+000
   6.3720   5.25000E-002    0.00000E+000
   6.3770   5.97000E-002    0.00000E+000
   6.3820   5.08000E-002    0.00000E+000
   6.3830   3.93000E-002    0.00000E+000
   6.3880   5.24000E-002    0.00000E+000
   6.3900   4.38000E-002    0.00000E+000
   6.3920   3.93000E-002    0.00000E+000
   6.3960   5.76000E-002    0.00000E+000
   6.3990   5.01000E-002    0.00000E+000
   6.4020   3.95000E-002    0.00000E+000
   6.4030   4.23000E-002    0.00000E+000
   6.4050   5.78000E-002    0.00000E+000
   6.4080   5.87000E-002    0.00000E+000
   6.4110   4.51000E-002    0.00000E+000
   6.4140   6.12000E-002    0.00000E+000
   6.4160   5.26000E-002    0.00000E+000
   6.4190   4.55000E-002    0.00000E+000
   6.4200   4.37000E-002    0.00000E+000
   6.4220   5.94000E-002    0.00000E+000
   6.4240   5.10000E-002    0.00000E+000
   6.4280   5.70000E-002    0.00000E+000
   6.4300   5.03000E-002    0.00000E+000
   6.4330   5.02000E-002    0.00000E+000
   6.4340   6.02000E-002    0.00000E+000
   6.4380   4.75000E-002    0.00000E+000
   6.4400   5.22000E-002    0.00000E+000
   6.4430   4.97000E-002    0.00000E+000
   6.4470   3.84000E-002    0.00000E+000
   6.4480   4.84000E-002    0.00000E+000
   6.4510   6.76000E-002    0.00000E+000
   6.4520   6.00000E-002    0.00000E+000
   6.4540   5.94000E-002    0.00000E+000
   6.4570   5.76000E-002    0.00000E+000
   6.4600   5.83000E-002    0.00000E+000
   6.4630   5.70000E-002    0.00000E+000
   6.4650   7.05000E-002    0.00000E+000
   6.4690   6.05000E-002    0.00000E+000
   6.4710   4.29000E-002    0.00000E+000
   6.4730   5.18000E-002    0.00000E+000
   6.4760   6.68000E-002    0.00000E+000
   6.4790   6.00000E-002    0.00000E+000
   6.4800   5.46000E-002    0.00000E+000
   6.4840   5.04000E-002    0.00000E+000
   6.4880   6.18000E-002    0.00000E+000
   6.4920   5.71000E-002    0.00000E+000
   6.4950   4.77000E-002    0.00000E+000
   6.4970   5.24000E-002    0.00000E+000
   6.5010   7.05000E-002    0.00000E+000
   6.5020   6.39000E-002    0.00000E+000
   6.5050   5.78000E-002    0.00000E+000
   6.5080   6.51000E-002    0.00000E+000
   6.5100   6.53000E-002    0.00000E+000
   6.5130   5.71000E-002    0.00000E+000
   6.5140   5.91000E-002    0.00000E+000
   6.5170   4.97000E-002    0.00000E+000
   6.5190   5.84000E-002    0.00000E+000
   6.5220   7.09000E-002    0.00000E+000
   6.5240   5.98000E-002    0.00000E+000
   6.5270   7.23000E-002    0.00000E+000
   6.5300   6.68000E-002    0.00000E+000
   6.5320   8.00000E-002    0.00000E+000
   6.5360   6.96000E-002    0.00000E+000
   6.5400   6.99000E-002    0.00000E+000
   6.5410   7.97000E-002    0.00000E+000
   6.5440   6.71000E-002    0.00000E+000
   6.5450   6.58000E-002    0.00000E+000
   6.5480   6.30000E-002    0.00000E+000
   6.5510   6.27000E-002    0.00000E+000
   6.5520   7.45000E-002    0.00000E+000
   6.5550   6.81000E-002    0.00000E+000
   6.5580   6.09000E-002    0.00000E+000
   6.5610   6.03000E-002    0.00000E+000
   6.5650   6.53000E-002    0.00000E+000
   6.5670   6.80000E-002    0.00000E+000
   6.5690   6.39000E-002    0.00000E+000
   6.5730   6.26000E-002    0.00000E+000
   6.5750   7.67000E-002    0.00000E+000
   6.5780   6.30000E-002    0.00000E+000
   6.5800   6.90000E-002    0.00000E+000
   6.5810   6.97000E-002    0.00000E+000
   6.5840   7.02000E-002    0.00000E+000
   6.5870   6.70000E-002    0.00000E+000
   6.5900   7.78000E-002    0.00000E+000
   6.5920   7.04000E-002    0.00000E+000
   6.5940   6.93000E-002    0.00000E+000
   6.5970   6.62000E-002    0.00000E+000
   6.6000   8.63000E-002    0.00000E+000
   6.6020   7.20000E-002    0.00000E+000
   6.6050   7.51000E-002    0.00000E+000
   6.6080   8.20000E-002    0.00000E+000
   6.6100   8.23000E-002    0.00000E+000
   6.6130   8.09000E-002    0.00000E+000
   6.6150   6.71000E-002    0.00000E+000
   6.6170   8.79000E-002    0.00000E+000
   6.6200   9.04000E-002    0.00000E+000
   6.6230   9.86000E-002    0.00000E+000
   6.6270   8.99000E-002    0.00000E+000
   6.6310   9.61000E-002    0.00000E+000
   6.6360   8.65000E-002    0.00000E+000
   6.6380   9.32000E-002    0.00000E+000
   6.6400   8.58000E-002    0.00000E+000
   6.6450   8.67000E-002    0.00000E+000
   6.6460   9.73000E-002    0.00000E+000
   6.6480   9.36000E-002    0.00000E+000
   6.6500   9.83000E-002    0.00000E+000
   6.6550   1.00300E-001    0.00000E+000
   6.6570   9.47000E-002    0.00000E+000
   6.6590   9.02000E-002    0.00000E+000
   6.6620   8.57000E-002    0.00000E+000
   6.6640   1.01500E-001    0.00000E+000
   6.6670   1.08400E-001    0.00000E+000
   6.6690   9.84000E-002    0.00000E+000
   6.6700   8.85000E-002    0.00000E+000
   6.6730   1.01900E-001    0.00000E+000
   6.6760   1.10400E-001    0.00000E+000
   6.6800   9.80000E-002    0.00000E+000
   6.6830   1.10100E-001    0.00000E+000
   6.6850   1.03700E-001    0.00000E+000
   6.6870   1.17800E-001    0.00000E+000
   6.6890   1.11600E-001    0.00000E+000
   6.6920   1.05400E-001    0.00000E+000
   6.6940   1.16400E-001    0.00000E+000
   6.6980   9.93000E-002    0.00000E+000
   6.7000   1.31600E-001    0.00000E+000
   6.7030   1.12800E-001    0.00000E+000
   6.7050   1.09800E-001    0.00000E+000
   6.7070   1.22300E-001    0.00000E+000
   6.7100   1.17600E-001    0.00000E+000
   6.7120   1.16100E-001    0.00000E+000
   6.7140   1.12900E-001    0.00000E+000
   6.7180   1.23500E-001    0.00000E+000
   6.7210   1.35300E-001    0.00000E+000
   6.7250   1.12400E-001    0.00000E+000
   6.7280   1.29100E-001    0.00000E+000
   6.7300   1.29500E-001    0.00000E+000
   6.7340   1.37200E-001    0.00000E+000
   6.7350   1.39400E-001    0.00000E+000
   6.7390   1.35700E-001    0.00000E+000
   6.7430   1.40300E-001    0.00000E+000
   6.7440   1.27800E-001    0.00000E+000
   6.7480   1.29000E-001    0.00000E+000
   6.7500   1.17900E-001    0.00000E+000
   6.7520   1.41800E-001    0.00000E+000
   6.7550   1.34700E-001    0.00000E+000
   6.7580   1.46800E-001    0.00000E+000
   6.7610   1.52500E-001    0.00000E+000
   6.7630   1.42500E-001    0.00000E+000
   6.7660   1.62500E-001    0.00000E+000
   6.7680   1.45400E-001    0.00000E+000
   6.7710   1.58200E-001    0.00000E+000
   6.7740   1.46100E-001    0.00000E+000
   6.7750   1.57100E-001    0.00000E+000
   6.7780   1.74200E-001    0.00000E+000
   6.7800   1.58500E-001    0.00000E+000
   6.7840   1.50800E-001    0.00000E+000
   6.7870   1.50700E-001    0.00000E+000
   6.7900   1.57900E-001    0.00000E+000
   6.7930   1.65100E-001    0.00000E+000
   6.7950   1.67200E-001    0.00000E+000
   6.7970   1.57100E-001    0.00000E+000
   6.8000   1.68500E-001    0.00000E+000
   6.8040   1.50900E-001    0.00000E+000
   6.8060   1.80600E-001    0.00000E+000
   6.8090   1.65000E-001    0.00000E+000
   6.8120   1.72500E-001    0.00000E+000
   6.8140   1.75500E-001    0.00000E+000
   6.8160   1.66600E-001    0.00000E+000
   6.8170   1.85100E-001    0.00000E+000
   6.8210   1.76400E-001    0.00000E+000
   6.8230   1.72600E-001    0.00000E+000
   6.8270   1.81400E-001    0.00000E+000
   6.8290   1.89200E-001    0.00000E+000
   6.8320   1.97900E-001    0.00000E+000
   6.8360   2.02400E-001    0.00000E+000
   6.8380   1.87600E-001    0.00000E+000
   6.8420   1.79100E-001    0.00000E+000
   6.8450   1.88200E-001    0.00000E+000
   6.8480   1.82100E-001    0.00000E+000
   6.8500   1.83000E-001    0.00000E+000
   6.8530   2.02200E-001    0.00000E+000
   6.8540   2.04600E-001    0.00000E+000
   6.8580   2.05100E-001    0.00000E+000
   6.8610   2.17700E-001    0.00000E+000
   6.8640   2.07300E-001    0.00000E+000
   6.8660   2.18100E-001    0.00000E+000
   6.8690   2.01500E-001    0.00000E+000
   6.8720   2.15100E-001    0.00000E+000
   6.8750   2.30600E-001    0.00000E+000
   6.8770   2.17000E-001    0.00000E+000
   6.8800   2.18800E-001    0.00000E+000
   6.8830   2.16800E-001    0.00000E+000
   6.8870   2.27900E-001    0.00000E+000
   6.8890   2.39800E-001    0.00000E+000
   6.8910   2.42300E-001    0.00000E+000
   6.8940   2.31400E-001    0.00000E+000
   6.8970   2.32500E-001    0.00000E+000
   6.9000   2.36300E-001    0.00000E+000
   6.9010   2.35000E-001    0.00000E+000
   6.9040   2.47500E-001    0.00000E+000
   6.9080   2.39800E-001    0.00000E+000
   6.9100   2.47000E-001    0.00000E+000
   6.9150   2.58300E-001    0.00000E+000
   6.9160   2.51100E-001    0.00000E+000
   6.9180   2.61600E-001    0.00000E+000
   6.9220   2.47900E-001    0.00000E+000
   6.9260   2.52900E-001    0.00000E+000
   6.9280   2.68900E-001    0.00000E+000
   6.9330   2.83800E-001    0.00000E+000
   6.9340   2.58900E-001    0.00000E+000
   6.9360   2.66100E-001    0.00000E+000
   6.9400   2.75600E-001    0.00000E+000
   6.9410   2.72700E-001    0.00000E+000
   6.9470   2.88300E-001    0.00000E+000
   6.9480   2.68000E-001    0.00000E+000
   6.9510   2.89400E-001    0.00000E+000
   6.9540   2.85600E-001    0.00000E+000
   6.9560   2.91100E-001    0.00000E+000
   6.9590   2.80800E-001    0.00000E+000
   6.9620   2.93100E-001    0.00000E+000
   6.9650   2.98800E-001    0.00000E+000
   6.9660   2.76000E-001    0.00000E+000
   6.9700   2.98500E-001    0.00000E+000
   6.9720   3.15300E-001    0.00000E+000
   6.9770   3.13100E-001    0.00000E+000
   6.9800   3.03600E-001    0.00000E+000
   6.9830   3.06000E-001    0.00000E+000
   6.9840   3.07000E-001    0.00000E+000
   6.9860   3.15900E-001    0.00000E+000
   6.9900   3.37300E-001    0.00000E+000
   6.9930   3.37600E-001    0.00000E+000
   6.9970   3.32800E-001    0.00000E+000
   6.9990   3.31700E-001    0.00000E+000
   7.0010   3.29700E-001    0.00000E+000
   7.0040   3.31900E-001    0.00000E+000
   7.0090   3.36100E-001    0.00000E+000
   7.0130   3.31600E-001    0.00000E+000
   7.0150   3.58300E-001    0.00000E+000
   7.0170   3.58100E-001    0.00000E+000
   7.0210   3.43100E-001    0.00000E+000
   7.0240   3.79800E-001    0.00000E+000
   7.0260   3.78600E-001    0.00000E+000
   7.0290   3.87300E-001    0.00000E+000
   7.0300   3.79800E-001    0.00000E+000
   7.0350   4.05000E-001    0.00000E+000
   7.0360   4.07600E-001    0.00000E+000
   7.0380   4.12700E-001    0.00000E+000
   7.0430   4.32300E-001    0.00000E+000
   7.0450   4.23800E-001    0.00000E+000
   7.0480   4.38800E-001    0.00000E+000
   7.0510   4.60500E-001    0.00000E+000
   7.0540   4.75200E-001    0.00000E+000
   7.0580   4.83600E-001    0.00000E+000
   7.0600   4.96300E-001    0.00000E+000
   7.0630   5.11600E-001    0.00000E+000
   7.0670   5.24000E-001    0.00000E+000
   7.0690   5.60200E-001    0.00000E+000
   7.0720   5.94300E-001    0.00000E+000
   7.0760   6.17600E-001    0.00000E+000
   7.0780   6.19200E-001    0.00000E+000
   7.0810   6.62800E-001    0.00000E+000
   7.0830   6.94900E-001    0.00000E+000
   7.0850   7.29100E-001    0.00000E+000
   7.0880   7.38900E-001    0.00000E+000
   7.0910   7.98500E-001    0.00000E+000
   7.0940   8.50400E-001    0.00000E+000
   7.0960   8.85800E-001    0.00000E+000
   7.0990   9.11100E-001    0.00000E+000
   7.1020   9.56900E-001    0.00000E+000
   7.1060   1.02110E+000    0.00000E+000
   7.1070   1.10670E+000    0.00000E+000
   7.1100   1.14060E+000    0.00000E+000
   7.1130   1.27050E+000    0.00000E+000
   7.1150   1.31500E+000    0.00000E+000
   7.1190   1.48660E+000    0.00000E+000
   7.1230   1.63800E+000    0.00000E+000
   7.1260   2.20130E+000    0.00000E+000
   7.1290   2.45940E+000    0.00000E+000
   7.1330   2.27390E+000    0.00000E+000
   7.1350   2.53850E+000    0.00000E+000
   7.1380   2.35680E+000    0.00000E+000
   7.1400   2.73030E+000    0.00000E+000
   7.1440   2.75730E+000    0.00000E+000
   7.1460   2.65760E+000    0.00000E+000
   7.1490   2.71190E+000    0.00000E+000
   7.1510   2.86610E+000    0.00000E+000
   7.1550   2.49190E+000    0.00000E+000
   7.1580   2.20280E+000    0.00000E+000
   7.1600   1.79450E+000    0.00000E+000
   7.1630   1.41920E+000    0.00000E+000
   7.1650   1.38040E+000    0.00000E+000
   7.1670   1.38890E+000    0.00000E+000
   7.1720   1.55300E+000    0.00000E+000
   7.1740   1.43260E+000    0.00000E+000
   7.1760   1.56500E+000    0.00000E+000
   7.1800   9.36100E-001    0.00000E+000
   7.1820   9.21700E-001    0.00000E+000
   7.1860   7.70400E-001    0.00000E+000
   7.1870   4.99700E-001    0.00000E+000
   7.1900   1.00000E+000    0.00000E+000
   7.1940   1.00000E+000    0.00000E+000
   7.1950   1.00000E+000    0.00000E+000
   7.1990   1.00000E+000    0.00000E+000
   7.2010   1.00000E+000    0.00000E+000
   7.2040   1.00000E+000    0.00000E+000
   7.2090   1.00000E+000    0.00000E+000
   7.2130   1.00000E+000    0.00000E+000
   7.2140   1.00000E+000    0.00000E+000
   7.2170   1.00000E+000    0.00000E+000
   7.2210   1.00000E+000    0.00000E+000
   7.2220   1.00000E+000    0.00000E+000
   7.2250   1.00000E+000    0.00000E+000
   7.2280   1.00000E+000    0.00000E+000
   7.2300   1.00000E+000    0.00000E+000
   7.2340   1.00000E+000    0.00000E+000
   7.2380   1.00000E+000    0.00000E+000
   7.2410   1.00000E+000    0.00000E+000
   7.2440   1.00000E+000    0.00000E+000
   7.2460   1.00000E+000    0.00000E+000
   7.2480   1.00000E+000    0.00000E+000
   7.2510   1.00000E+000    0.00000E+000
   7.2540   1.00000E+000    0.00000E+000
   7.2570   1.00000E+000    0.00000E+000
   7.2600   1.00000E+000    0.00000E+000
   7.2620   1.00000E+000    0.00000E+000
   7.2670   1.00000E+000    0.00000E+000
   7.2680   1.00000E+000    0.00000E+000
   7.2710   1.00000E+000    0.00000E+000
   7.2760   1.00000E+000    0.00000E+000
   7.2780   1.00000E+000    0.00000E+000
   7.2810   1.00000E+000    0.00000E+000
   7.2820   1.00000E+000    0.00000E+000
   7.2860   1.00000E+000    0.00000E+000
   7.2890   1.00000E+000    0.00000E+000
   7.2930   1.00000E+000    0.00000E+000
   7.2960   1.00000E+000    0.00000E+000
   7.2990   1.00000E+000    0.00000E+000
   7.3020   1.00000E+000    0.00000E+000
