# Supplementary material for: Rationally seeded computational protein design of ɑ-helical barrels
Source: Nat Chem Biol. 2024 Jun 20;20(8):991–9. doi: 10.1038/s41589-024-01642-0 (PMC11288890; doi:10.1038/s41589-024-01642-0)
Supplement: Supplementary file 3 — PDB and .mtz files used for making figure panels b–d and j–m. [file 41589_2024_1642_MOESM3_ESM.zip › KIA_RP_RSPD_NatChemBiol_data_Figure2/scapCC6_LLIA_panels_e-h/AUC_panel_g/SV_raw/00091.RA1]

scapCC6_LLIA_master
R 1 20.0 50000 0038067 7.4680E11 281 1 
   5.8010   6.83000E-001    0.00000E+000
   5.8050   7.56100E-001    0.00000E+000
   5.8070   9.84300E-001    0.00000E+000
   5.8100   8.92700E-001    0.00000E+000
   5.8120   8.53900E-001    0.00000E+000
   5.8130   9.24600E-001    0.00000E+000
   5.8140   8.29200E-001    0.00000E+000
   5.8150   1.05740E+000    0.00000E+000
   5.8160   1.22810E+000    0.00000E+000
   5.8180   1.15400E+000    0.00000E+000
   5.8190   1.06450E+000    0.00000E+000
   5.8230   1.02150E+000    0.00000E+000
   5.8260   9.77200E-001    0.00000E+000
   5.8270   1.16960E+000    0.00000E+000
   5.8280   1.13680E+000    0.00000E+000
   5.8290   1.24940E+000    0.00000E+000
   5.8310   1.41650E+000    0.00000E+000
   5.8330   1.51210E+000    0.00000E+000
   5.8340   1.65580E+000    0.00000E+000
   5.8350   1.63590E+000    0.00000E+000
   5.8370   1.65140E+000    0.00000E+000
   5.8380   1.64950E+000    0.00000E+000
   5.8400   1.69740E+000    0.00000E+000
   5.8420   1.54670E+000    0.00000E+000
   5.8440   1.57610E+000    0.00000E+000
   5.8460   1.58240E+000    0.00000E+000
   5.8470   1.60900E+000    0.00000E+000
   5.8490   1.45320E+000    0.00000E+000
   5.8500   1.47420E+000    0.00000E+000
   5.8510   1.24780E+000    0.00000E+000
   5.8540   8.86100E-001    0.00000E+000
   5.8560   8.67500E-001    0.00000E+000
   5.8590   4.81600E-001    0.00000E+000
   5.8600   5.25300E-001    0.00000E+000
   5.8620   6.34100E-001    0.00000E+000
   5.8630   4.64200E-001    0.00000E+000
   5.8640   4.04600E-001    0.00000E+000
   5.8650   3.87800E-001    0.00000E+000
   5.8680   3.90400E-001    0.00000E+000
   5.8700   3.12100E-001    0.00000E+000
   5.8730   2.64000E-001    0.00000E+000
   5.8750   2.43500E-001    0.00000E+000
   5.8770   2.05400E-001    0.00000E+000
   5.8800   9.98000E-002    0.00000E+000
   5.8810   1.61700E-001    0.00000E+000
   5.8830   1.48000E-001    0.00000E+000
   5.8850   1.43900E-001    0.00000E+000
   5.8860   7.61000E-002    0.00000E+000
   5.8870   5.99000E-002    0.00000E+000
   5.8900   9.07000E-002    0.00000E+000
   5.8930   5.08000E-002    0.00000E+000
   5.8940   6.92000E-002    0.00000E+000
   5.8960   4.74000E-002    0.00000E+000
   5.8980   5.41000E-002    0.00000E+000
   5.9000   3.16000E-002    0.00000E+000
   5.9020   7.10000E-003    0.00000E+000
   5.9050   2.59000E-002    0.00000E+000
   5.9060   2.77000E-002    0.00000E+000
   5.9080   2.04000E-002    0.00000E+000
   5.9100   3.26000E-002    0.00000E+000
   5.9120   3.67000E-002    0.00000E+000
   5.9140   9.70000E-003    0.00000E+000
   5.9160  -2.90000E-003    0.00000E+000
   5.9170   1.15000E-002    0.00000E+000
   5.9190   2.13000E-002    0.00000E+000
   5.9210   1.70000E-003    0.00000E+000
   5.9240   1.19000E-002    0.00000E+000
   5.9260   1.87000E-002    0.00000E+000
   5.9280   2.54000E-002    0.00000E+000
   5.9310  -0.00000E+000    0.00000E+000
   5.9320   9.90000E-003    0.00000E+000
   5.9350   8.50000E-003    0.00000E+000
   5.9380  -7.20000E-003    0.00000E+000
   5.9390   5.00000E-003    0.00000E+000
   5.9400   8.30000E-003    0.00000E+000
   5.9430  -6.20000E-003    0.00000E+000
   5.9440  -6.00000E-004    0.00000E+000
   5.9470   8.40000E-003    0.00000E+000
   5.9480   1.26000E-002    0.00000E+000
   5.9510  -1.49000E-002    0.00000E+000
   5.9550   1.01000E-002    0.00000E+000
   5.9560   7.70000E-003    0.00000E+000
   5.9590   5.40000E-003    0.00000E+000
   5.9610   9.10000E-003    0.00000E+000
   5.9630  -5.90000E-003    0.00000E+000
   5.9650   1.14000E-002    0.00000E+000
   5.9680  -2.80000E-003    0.00000E+000
   5.9700  -2.90000E-003    0.00000E+000
   5.9720   3.30000E-003    0.00000E+000
   5.9730   6.40000E-003    0.00000E+000
   5.9750   1.92000E-002    0.00000E+000
   5.9760   1.57000E-002    0.00000E+000
   5.9800   1.85000E-002    0.00000E+000
   5.9810   2.90000E-003    0.00000E+000
   5.9820   7.20000E-003    0.00000E+000
   5.9850   1.43000E-002    0.00000E+000
   5.9880   6.90000E-003    0.00000E+000
   5.9890   4.54000E-002    0.00000E+000
   5.9920  -6.04900E-001    0.00000E+000
   5.9960  -5.30300E-001    0.00000E+000
   5.9980  -1.80000E-001    0.00000E+000
   5.9990   5.76000E-002    0.00000E+000
   6.0000  -2.06000E-002    0.00000E+000
   6.0040  -3.60000E-002    0.00000E+000
   6.0050  -4.53000E-002    0.00000E+000
   6.0080  -3.07000E-002    0.00000E+000
   6.0100  -3.91000E-002    0.00000E+000
   6.0120  -3.37000E-002    0.00000E+000
   6.0150  -3.10000E-002    0.00000E+000
   6.0180  -1.98000E-002    0.00000E+000
   6.0190  -3.75000E-002    0.00000E+000
   6.0210  -4.26000E-002    0.00000E+000
   6.0230  -4.51000E-002    0.00000E+000
   6.0250  -4.66000E-002    0.00000E+000
   6.0280  -4.43000E-002    0.00000E+000
   6.0310  -2.95000E-002    0.00000E+000
   6.0320  -4.68000E-002    0.00000E+000
   6.0350  -3.29000E-002    0.00000E+000
   6.0360  -2.72600E-001    0.00000E+000
   6.0390   7.76900E-001    0.00000E+000
   6.0440   2.54000E-002    0.00000E+000
   6.0470  -2.15000E-002    0.00000E+000
   6.0490   3.63000E-002    0.00000E+000
   6.0520   1.77000E-002    0.00000E+000
   6.0530   4.56000E-002    0.00000E+000
   6.0550   1.64000E-002    0.00000E+000
   6.0570   3.21000E-002    0.00000E+000
   6.0590   3.99000E-002    0.00000E+000
   6.0610   3.67000E-002    0.00000E+000
   6.0640   4.46000E-002    0.00000E+000
   6.0670   3.87000E-002    0.00000E+000
   6.0690   3.58000E-002    0.00000E+000
   6.0710   2.84000E-002    0.00000E+000
   6.0750   2.72000E-002    0.00000E+000
   6.0800   3.49000E-002    0.00000E+000
   6.0820   3.45000E-002    0.00000E+000
   6.0850   3.61000E-002    0.00000E+000
   6.0860   3.70000E-002    0.00000E+000
   6.0870   3.67000E-002    0.00000E+000
   6.0890   2.82000E-002    0.00000E+000
   6.0940   3.97000E-002    0.00000E+000
   6.0970   1.89000E-002    0.00000E+000
   6.0980   2.56000E-002    0.00000E+000
   6.1020   2.32000E-002    0.00000E+000
   6.1070   4.77000E-002    0.00000E+000
   6.1100   2.45000E-002    0.00000E+000
   6.1130   3.52000E-002    0.00000E+000
   6.1140   2.97000E-002    0.00000E+000
   6.1160   1.83000E-002    0.00000E+000
   6.1190   2.73000E-002    0.00000E+000
   6.1230   2.94000E-002    0.00000E+000
   6.1280   3.25000E-002    0.00000E+000
   6.1290   3.28000E-002    0.00000E+000
   6.1300   3.17000E-002    0.00000E+000
   6.1330   2.88000E-002    0.00000E+000
   6.1340   3.44000E-002    0.00000E+000
   6.1390   4.79000E-002    0.00000E+000
   6.1410   3.98000E-002    0.00000E+000
   6.1470   3.08000E-002    0.00000E+000
   6.1490   3.52000E-002    0.00000E+000
   6.1530   2.87000E-002    0.00000E+000
   6.1550   3.71000E-002    0.00000E+000
   6.1570   3.16000E-002    0.00000E+000
   6.1580   2.81000E-002    0.00000E+000
   6.1600   3.14000E-002    0.00000E+000
   6.1640   2.15000E-002    0.00000E+000
   6.1660   4.71000E-002    0.00000E+000
   6.1690   4.34000E-002    0.00000E+000
   6.1700   1.45000E-002    0.00000E+000
   6.1710   3.25000E-002    0.00000E+000
   6.1740   4.47000E-002    0.00000E+000
   6.1770   3.20000E-002    0.00000E+000
   6.1790   3.18000E-002    0.00000E+000
   6.1820   4.11000E-002    0.00000E+000
   6.1860   4.05000E-002    0.00000E+000
   6.1880   4.35000E-002    0.00000E+000
   6.1950   3.23000E-002    0.00000E+000
   6.1960   2.19000E-002    0.00000E+000
   6.1980   2.95000E-002    0.00000E+000
   6.2020   4.50000E-002    0.00000E+000
   6.2050   2.57000E-002    0.00000E+000
   6.2070   3.55000E-002    0.00000E+000
   6.2100   4.58000E-002    0.00000E+000
   6.2130   4.12000E-002    0.00000E+000
   6.2150   4.42000E-002    0.00000E+000
   6.2160   3.14000E-002    0.00000E+000
   6.2200   3.38000E-002    0.00000E+000
   6.2210   3.41000E-002    0.00000E+000
   6.2240   3.63000E-002    0.00000E+000
   6.2260   3.45000E-002    0.00000E+000
   6.2290   4.01000E-002    0.00000E+000
   6.2310   2.57000E-002    0.00000E+000
   6.2320   4.47000E-002    0.00000E+000
   6.2350   2.96000E-002    0.00000E+000
   6.2380   3.11000E-002    0.00000E+000
   6.2410   3.08000E-002    0.00000E+000
   6.2450   3.98000E-002    0.00000E+000
   6.2470   3.81000E-002    0.00000E+000
   6.2480   4.05000E-002    0.00000E+000
   6.2520   3.94000E-002    0.00000E+000
   6.2570   4.27000E-002    0.00000E+000
   6.2590   3.32000E-002    0.00000E+000
   6.2630   3.57000E-002    0.00000E+000
   6.2660   4.94000E-002    0.00000E+000
   6.2710   3.43000E-002    0.00000E+000
   6.2720   4.55000E-002    0.00000E+000
   6.2730   3.21000E-002    0.00000E+000
   6.2790   3.63000E-002    0.00000E+000
   6.2820   3.89000E-002    0.00000E+000
   6.2830   4.16000E-002    0.00000E+000
   6.2870   3.68000E-002    0.00000E+000
   6.2940   4.49000E-002    0.00000E+000
   6.2960   4.64000E-002    0.00000E+000
   6.2970   3.93000E-002    0.00000E+000
   6.3000   5.04000E-002    0.00000E+000
   6.3040   3.65000E-002    0.00000E+000
   6.3090   3.86000E-002    0.00000E+000
   6.3140   5.10000E-002    0.00000E+000
   6.3170   3.93000E-002    0.00000E+000
   6.3190   4.45000E-002    0.00000E+000
   6.3260   3.41000E-002    0.00000E+000
   6.3270   3.07000E-002    0.00000E+000
   6.3290   2.27000E-002    0.00000E+000
   6.3310   2.82000E-002    0.00000E+000
   6.3330   4.82000E-002    0.00000E+000
   6.3370   3.90000E-002    0.00000E+000
   6.3380   3.66000E-002    0.00000E+000
   6.3450   4.87000E-002    0.00000E+000
   6.3470   5.06000E-002    0.00000E+000
   6.3550   4.43000E-002    0.00000E+000
   6.3570   4.61000E-002    0.00000E+000
   6.3590   3.67000E-002    0.00000E+000
   6.3630   4.68000E-002    0.00000E+000
   6.3660   3.88000E-002    0.00000E+000
   6.3680   5.21000E-002    0.00000E+000
   6.3690   4.01000E-002    0.00000E+000
   6.3700   5.29000E-002    0.00000E+000
   6.3720   3.61000E-002    0.00000E+000
   6.3770   3.64000E-002    0.00000E+000
   6.3820   5.13000E-002    0.00000E+000
   6.3870   4.50000E-002    0.00000E+000
   6.3880   4.18000E-002    0.00000E+000
   6.3900   4.44000E-002    0.00000E+000
   6.3950   4.14000E-002    0.00000E+000
   6.4010   4.03000E-002    0.00000E+000
   6.4040   4.19000E-002    0.00000E+000
   6.4050   4.89000E-002    0.00000E+000
   6.4090   4.60000E-002    0.00000E+000
   6.4130   3.59000E-002    0.00000E+000
   6.4140   3.69000E-002    0.00000E+000
   6.4190   5.11000E-002    0.00000E+000
   6.4200   4.50000E-002    0.00000E+000
   6.4240   5.63000E-002    0.00000E+000
   6.4280   3.31000E-002    0.00000E+000
   6.4310   6.06000E-002    0.00000E+000
   6.4350   4.09000E-002    0.00000E+000
   6.4370   5.42000E-002    0.00000E+000
   6.4400   5.71000E-002    0.00000E+000
   6.4420   3.52000E-002    0.00000E+000
   6.4440   4.47000E-002    0.00000E+000
   6.4460   5.00000E-002    0.00000E+000
   6.4480   5.76000E-002    0.00000E+000
   6.4490   6.67000E-002    0.00000E+000
   6.4540   5.57000E-002    0.00000E+000
   6.4560   5.94000E-002    0.00000E+000
   6.4580   3.74000E-002    0.00000E+000
   6.4610   5.69000E-002    0.00000E+000
   6.4640   4.01000E-002    0.00000E+000
   6.4680   6.21000E-002    0.00000E+000
   6.4700   4.61000E-002    0.00000E+000
   6.4730   4.38000E-002    0.00000E+000
   6.4740   6.79000E-002    0.00000E+000
   6.4780   5.39000E-002    0.00000E+000
   6.4800   5.78000E-002    0.00000E+000
   6.4830   4.25000E-002    0.00000E+000
   6.4850   5.82000E-002    0.00000E+000
   6.4880   5.28000E-002    0.00000E+000
   6.4900   5.36000E-002    0.00000E+000
   6.4920   5.58000E-002    0.00000E+000
   6.4960   5.33000E-002    0.00000E+000
   6.4970   5.80000E-002    0.00000E+000
   6.4990   5.57000E-002    0.00000E+000
   6.5030   5.84000E-002    0.00000E+000
   6.5040   5.09000E-002    0.00000E+000
   6.5070   5.87000E-002    0.00000E+000
   6.5110   6.10000E-002    0.00000E+000
   6.5120   5.75000E-002    0.00000E+000
   6.5150   5.79000E-002    0.00000E+000
   6.5190   4.68000E-002    0.00000E+000
   6.5220   7.25000E-002    0.00000E+000
   6.5230   5.09000E-002    0.00000E+000
   6.5270   5.27000E-002    0.00000E+000
   6.5290   5.67000E-002    0.00000E+000
   6.5310   5.88000E-002    0.00000E+000
   6.5320   5.91000E-002    0.00000E+000
   6.5360   5.06000E-002    0.00000E+000
   6.5390   5.52000E-002    0.00000E+000
   6.5420   6.88000E-002    0.00000E+000
   6.5440   5.52000E-002    0.00000E+000
   6.5470   5.94000E-002    0.00000E+000
   6.5500   6.17000E-002    0.00000E+000
   6.5510   7.37000E-002    0.00000E+000
   6.5560   7.97000E-002    0.00000E+000
   6.5570   6.29000E-002    0.00000E+000
   6.5610   5.08000E-002    0.00000E+000
   6.5650   5.92000E-002    0.00000E+000
   6.5670   4.71000E-002    0.00000E+000
   6.5690   6.01000E-002    0.00000E+000
   6.5720   6.13000E-002    0.00000E+000
   6.5740   6.84000E-002    0.00000E+000
   6.5760   6.36000E-002    0.00000E+000
   6.5780   7.06000E-002    0.00000E+000
   6.5810   7.30000E-002    0.00000E+000
   6.5830   5.63000E-002    0.00000E+000
   6.5850   7.47000E-002    0.00000E+000
   6.5880   6.47000E-002    0.00000E+000
   6.5920   6.19000E-002    0.00000E+000
   6.5940   6.87000E-002    0.00000E+000
   6.5970   6.61000E-002    0.00000E+000
   6.5990   8.06000E-002    0.00000E+000
   6.6020   7.49000E-002    0.00000E+000
   6.6040   7.01000E-002    0.00000E+000
   6.6080   6.86000E-002    0.00000E+000
   6.6110   7.34000E-002    0.00000E+000
   6.6120   7.46000E-002    0.00000E+000
   6.6150   6.40000E-002    0.00000E+000
   6.6170   7.08000E-002    0.00000E+000
   6.6190   6.54000E-002    0.00000E+000
   6.6230   7.72000E-002    0.00000E+000
   6.6240   8.73000E-002    0.00000E+000
   6.6280   7.11000E-002    0.00000E+000
   6.6300   7.48000E-002    0.00000E+000
   6.6310   7.04000E-002    0.00000E+000
   6.6330   8.22000E-002    0.00000E+000
   6.6380   8.82000E-002    0.00000E+000
   6.6410   6.09000E-002    0.00000E+000
   6.6440   9.11000E-002    0.00000E+000
   6.6460   8.90000E-002    0.00000E+000
   6.6480   8.57000E-002    0.00000E+000
   6.6500   7.17000E-002    0.00000E+000
   6.6530   8.87000E-002    0.00000E+000
   6.6570   9.22000E-002    0.00000E+000
   6.6580   8.15000E-002    0.00000E+000
   6.6620   8.96000E-002    0.00000E+000
   6.6640   8.68000E-002    0.00000E+000
   6.6660   8.00000E-002    0.00000E+000
   6.6680   8.82000E-002    0.00000E+000
   6.6700   9.21000E-002    0.00000E+000
   6.6730   9.64000E-002    0.00000E+000
   6.6770   8.75000E-002    0.00000E+000
   6.6800   7.93000E-002    0.00000E+000
   6.6820   9.28000E-002    0.00000E+000
   6.6850   9.55000E-002    0.00000E+000
   6.6870   8.79000E-002    0.00000E+000
   6.6890   9.75000E-002    0.00000E+000
   6.6910   8.51000E-002    0.00000E+000
   6.6930   9.69000E-002    0.00000E+000
   6.6970   1.00700E-001    0.00000E+000
   6.7000   9.95000E-002    0.00000E+000
   6.7010   9.17000E-002    0.00000E+000
   6.7050   8.38000E-002    0.00000E+000
   6.7070   1.04500E-001    0.00000E+000
   6.7100   1.12500E-001    0.00000E+000
   6.7110   1.04000E-001    0.00000E+000
   6.7150   1.12500E-001    0.00000E+000
   6.7160   9.58000E-002    0.00000E+000
   6.7220   1.07300E-001    0.00000E+000
   6.7260   9.37000E-002    0.00000E+000
   6.7280   1.04200E-001    0.00000E+000
   6.7290   1.25000E-001    0.00000E+000
   6.7310   1.12900E-001    0.00000E+000
   6.7340   1.26200E-001    0.00000E+000
   6.7370   1.10400E-001    0.00000E+000
   6.7410   1.18000E-001    0.00000E+000
   6.7440   1.15200E-001    0.00000E+000
   6.7470   1.18300E-001    0.00000E+000
   6.7500   9.37000E-002    0.00000E+000
   6.7530   9.84000E-002    0.00000E+000
   6.7550   1.15700E-001    0.00000E+000
   6.7580   1.29000E-001    0.00000E+000
   6.7590   1.17700E-001    0.00000E+000
   6.7620   1.17100E-001    0.00000E+000
   6.7660   1.32700E-001    0.00000E+000
   6.7680   1.22800E-001    0.00000E+000
   6.7690   1.16300E-001    0.00000E+000
   6.7750   1.33200E-001    0.00000E+000
   6.7770   1.30300E-001    0.00000E+000
   6.7800   1.25000E-001    0.00000E+000
   6.7820   1.17900E-001    0.00000E+000
   6.7860   1.22200E-001    0.00000E+000
   6.7880   1.27700E-001    0.00000E+000
   6.7910   1.36400E-001    0.00000E+000
   6.7950   1.37900E-001    0.00000E+000
   6.7980   1.30600E-001    0.00000E+000
   6.7990   1.55000E-001    0.00000E+000
   6.8020   1.31200E-001    0.00000E+000
   6.8050   1.47200E-001    0.00000E+000
   6.8070   1.47000E-001    0.00000E+000
   6.8100   1.40300E-001    0.00000E+000
   6.8140   1.45700E-001    0.00000E+000
   6.8160   1.43500E-001    0.00000E+000
   6.8170   1.59500E-001    0.00000E+000
   6.8220   1.42200E-001    0.00000E+000
   6.8250   1.48000E-001    0.00000E+000
   6.8280   1.44500E-001    0.00000E+000
   6.8300   1.58300E-001    0.00000E+000
   6.8340   1.56600E-001    0.00000E+000
   6.8370   1.56200E-001    0.00000E+000
   6.8390   1.51600E-001    0.00000E+000
   6.8410   1.57800E-001    0.00000E+000
   6.8460   1.48600E-001    0.00000E+000
   6.8470   1.48400E-001    0.00000E+000
   6.8510   1.65200E-001    0.00000E+000
   6.8530   1.67200E-001    0.00000E+000
   6.8550   1.68300E-001    0.00000E+000
   6.8570   1.67400E-001    0.00000E+000
   6.8590   1.60800E-001    0.00000E+000
   6.8640   1.88400E-001    0.00000E+000
   6.8660   1.70500E-001    0.00000E+000
   6.8690   1.63300E-001    0.00000E+000
   6.8720   1.83400E-001    0.00000E+000
   6.8730   1.75400E-001    0.00000E+000
   6.8760   1.87900E-001    0.00000E+000
   6.8810   1.91900E-001    0.00000E+000
   6.8820   1.85100E-001    0.00000E+000
   6.8860   1.83200E-001    0.00000E+000
   6.8880   2.00300E-001    0.00000E+000
   6.8910   2.02200E-001    0.00000E+000
   6.8930   1.98100E-001    0.00000E+000
   6.8950   1.92000E-001    0.00000E+000
   6.8980   1.90700E-001    0.00000E+000
   6.9010   1.98600E-001    0.00000E+000
   6.9030   1.94700E-001    0.00000E+000
   6.9090   2.00400E-001    0.00000E+000
   6.9110   2.20900E-001    0.00000E+000
   6.9130   2.10300E-001    0.00000E+000
   6.9160   2.01400E-001    0.00000E+000
   6.9200   2.18600E-001    0.00000E+000
   6.9210   2.07200E-001    0.00000E+000
   6.9240   2.07600E-001    0.00000E+000
   6.9270   2.11200E-001    0.00000E+000
   6.9290   2.17200E-001    0.00000E+000
   6.9340   2.30300E-001    0.00000E+000
   6.9350   2.27600E-001    0.00000E+000
   6.9380   2.14200E-001    0.00000E+000
   6.9400   2.35700E-001    0.00000E+000
   6.9430   2.27900E-001    0.00000E+000
   6.9470   2.31000E-001    0.00000E+000
   6.9500   2.33700E-001    0.00000E+000
   6.9520   2.30000E-001    0.00000E+000
   6.9550   2.44300E-001    0.00000E+000
   6.9570   2.51000E-001    0.00000E+000
   6.9590   2.59100E-001    0.00000E+000
   6.9630   2.48500E-001    0.00000E+000
   6.9660   2.42100E-001    0.00000E+000
   6.9680   2.65100E-001    0.00000E+000
   6.9730   2.63300E-001    0.00000E+000
   6.9750   2.80000E-001    0.00000E+000
   6.9780   2.67800E-001    0.00000E+000
   6.9800   2.61400E-001    0.00000E+000
   6.9830   2.61400E-001    0.00000E+000
   6.9870   2.70100E-001    0.00000E+000
   6.9880   2.85700E-001    0.00000E+000
   6.9900   2.94700E-001    0.00000E+000
   6.9950   2.80400E-001    0.00000E+000
   6.9970   2.92100E-001    0.00000E+000
   7.0000   2.82800E-001    0.00000E+000
   7.0020   2.90000E-001    0.00000E+000
   7.0050   2.86500E-001    0.00000E+000
   7.0090   3.16400E-001    0.00000E+000
   7.0110   3.07600E-001    0.00000E+000
   7.0130   3.12700E-001    0.00000E+000
   7.0160   3.24500E-001    0.00000E+000
   7.0190   2.85900E-001    0.00000E+000
   7.0230   3.19100E-001    0.00000E+000
   7.0260   3.26200E-001    0.00000E+000
   7.0280   3.54200E-001    0.00000E+000
   7.0310   3.57500E-001    0.00000E+000
   7.0330   3.41900E-001    0.00000E+000
   7.0360   3.58100E-001    0.00000E+000
   7.0390   3.82900E-001    0.00000E+000
   7.0410   3.59800E-001    0.00000E+000
   7.0430   3.88400E-001    0.00000E+000
   7.0480   4.10200E-001    0.00000E+000
   7.0490   3.93700E-001    0.00000E+000
   7.0520   4.17300E-001    0.00000E+000
   7.0550   4.32800E-001    0.00000E+000
   7.0580   4.43400E-001    0.00000E+000
   7.0610   4.74700E-001    0.00000E+000
   7.0650   4.69200E-001    0.00000E+000
   7.0670   4.94500E-001    0.00000E+000
   7.0700   5.25900E-001    0.00000E+000
   7.0720   5.47700E-001    0.00000E+000
   7.0760   5.64500E-001    0.00000E+000
   7.0790   6.05000E-001    0.00000E+000
   7.0800   6.32600E-001    0.00000E+000
   7.0830   6.65800E-001    0.00000E+000
   7.0860   6.78500E-001    0.00000E+000
   7.0880   7.24000E-001    0.00000E+000
   7.0920   7.36700E-001    0.00000E+000
   7.0940   7.98300E-001    0.00000E+000
   7.0970   8.62600E-001    0.00000E+000
   7.1010   9.09900E-001    0.00000E+000
   7.1030   9.50400E-001    0.00000E+000
   7.1060   1.00230E+000    0.00000E+000
   7.1080   1.10230E+000    0.00000E+000
   7.1120   1.17900E+000    0.00000E+000
   7.1150   1.28830E+000    0.00000E+000
   7.1170   1.43590E+000    0.00000E+000
   7.1210   1.49920E+000    0.00000E+000
   7.1240   1.72270E+000    0.00000E+000
   7.1280   2.14950E+000    0.00000E+000
   7.1310   2.31970E+000    0.00000E+000
   7.1340   2.42910E+000    0.00000E+000
   7.1370   2.61600E+000    0.00000E+000
   7.1380   2.41670E+000    0.00000E+000
   7.1420   2.46340E+000    0.00000E+000
   7.1450   2.53110E+000    0.00000E+000
   7.1470   2.80030E+000    0.00000E+000
   7.1500   2.56430E+000    0.00000E+000
   7.1530   2.52400E+000    0.00000E+000
   7.1560   2.35560E+000    0.00000E+000
   7.1590   1.82410E+000    0.00000E+000
   7.1610   2.08800E+000    0.00000E+000
   7.1630   1.44410E+000    0.00000E+000
   7.1650   1.43550E+000    0.00000E+000
   7.1680   1.47560E+000    0.00000E+000
   7.1710   1.67860E+000    0.00000E+000
   7.1730   9.11900E-001    0.00000E+000
   7.1760   9.11300E-001    0.00000E+000
   7.1790   1.01500E+000    0.00000E+000
   7.1810   5.90100E-001    0.00000E+000
   7.1850   6.70100E-001    0.00000E+000
   7.1870   1.00000E+000    0.00000E+000
   7.1900   1.00000E+000    0.00000E+000
   7.1940   1.00000E+000    0.00000E+000
   7.1970   1.00000E+000    0.00000E+000
   7.1990   1.00000E+000    0.00000E+000
   7.2010   1.00000E+000    0.00000E+000
   7.2030   1.00000E+000    0.00000E+000
   7.2060   1.00000E+000    0.00000E+000
   7.2100   1.00000E+000    0.00000E+000
   7.2130   1.00000E+000    0.00000E+000
   7.2150   1.00000E+000    0.00000E+000
   7.2190   1.00000E+000    0.00000E+000
   7.2220   1.00000E+000    0.00000E+000
   7.2250   1.00000E+000    0.00000E+000
   7.2270   1.00000E+000    0.00000E+000
   7.2300   1.00000E+000    0.00000E+000
   7.2320   1.00000E+000    0.00000E+000
   7.2350   1.00000E+000    0.00000E+000
   7.2390   1.00000E+000    0.00000E+000
   7.2420   1.00000E+000    0.00000E+000
   7.2440   1.00000E+000    0.00000E+000
   7.2470   1.00000E+000    0.00000E+000
   7.2500   1.00000E+000    0.00000E+000
   7.2530   1.00000E+000    0.00000E+000
   7.2550   1.00000E+000    0.00000E+000
   7.2580   1.00000E+000    0.00000E+000
   7.2620   1.00000E+000    0.00000E+000
   7.2640   1.00000E+000    0.00000E+000
   7.2670   1.00000E+000    0.00000E+000
   7.2710   1.00000E+000    0.00000E+000
   7.2740   1.00000E+000    0.00000E+000
   7.2760   1.00000E+000    0.00000E+000
   7.2790   1.00000E+000    0.00000E+000
   7.2820   1.00000E+000    0.00000E+000
   7.2840   1.00000E+000    0.00000E+000
   7.2870   1.00000E+000    0.00000E+000
   7.2890   1.00000E+000    0.00000E+000
   7.2940   1.00000E+000    0.00000E+000
   7.2960   1.00000E+000    0.00000E+000
   7.2980   1.00000E+000    0.00000E+000
   7.3000   1.00000E+000    0.00000E+000
