# Supplementary material for: Rationally seeded computational protein design of ɑ-helical barrels
Source: Nat Chem Biol. 2024 Jun 20;20(8):991–9. doi: 10.1038/s41589-024-01642-0 (PMC11288890; doi:10.1038/s41589-024-01642-0)
Supplement: Supplementary file 3 — PDB and .mtz files used for making figure panels b–d and j–m. [file 41589_2024_1642_MOESM3_ESM.zip › KIA_RP_RSPD_NatChemBiol_data_Figure2/scapCC6_LLIA_panels_e-h/AUC_panel_g/SV_raw/00095.RA1]

scapCC6_LLIA_master
R 1 20.0 50000 0039265 7.7960E11 281 1 
   5.8000   9.14900E-001    0.00000E+000
   5.8070   7.64000E-001    0.00000E+000
   5.8090   7.84200E-001    0.00000E+000
   5.8120   9.77200E-001    0.00000E+000
   5.8140   7.36300E-001    0.00000E+000
   5.8160   1.37890E+000    0.00000E+000
   5.8170   9.92300E-001    0.00000E+000
   5.8190   9.71600E-001    0.00000E+000
   5.8210   1.06200E+000    0.00000E+000
   5.8230   9.13900E-001    0.00000E+000
   5.8240   1.06530E+000    0.00000E+000
   5.8250   9.71400E-001    0.00000E+000
   5.8260   1.15170E+000    0.00000E+000
   5.8280   1.15550E+000    0.00000E+000
   5.8300   1.33190E+000    0.00000E+000
   5.8320   1.53450E+000    0.00000E+000
   5.8330   1.62220E+000    0.00000E+000
   5.8350   1.55990E+000    0.00000E+000
   5.8360   1.49030E+000    0.00000E+000
   5.8380   1.55720E+000    0.00000E+000
   5.8410   1.71240E+000    0.00000E+000
   5.8440   1.59440E+000    0.00000E+000
   5.8450   1.56670E+000    0.00000E+000
   5.8470   1.57530E+000    0.00000E+000
   5.8490   1.44640E+000    0.00000E+000
   5.8500   1.46490E+000    0.00000E+000
   5.8530   7.86500E-001    0.00000E+000
   5.8540   9.29300E-001    0.00000E+000
   5.8580   6.18100E-001    0.00000E+000
   5.8590   4.91000E-001    0.00000E+000
   5.8610   4.32000E-001    0.00000E+000
   5.8620   3.71300E-001    0.00000E+000
   5.8650   3.15200E-001    0.00000E+000
   5.8660   3.00300E-001    0.00000E+000
   5.8680   2.64400E-001    0.00000E+000
   5.8690   2.32000E-001    0.00000E+000
   5.8720   2.50700E-001    0.00000E+000
   5.8730   1.87500E-001    0.00000E+000
   5.8750   1.87700E-001    0.00000E+000
   5.8770   1.67600E-001    0.00000E+000
   5.8800   1.44700E-001    0.00000E+000
   5.8810   1.02200E-001    0.00000E+000
   5.8830   9.87000E-002    0.00000E+000
   5.8850   1.48800E-001    0.00000E+000
   5.8860   1.10100E-001    0.00000E+000
   5.8890   7.79000E-002    0.00000E+000
   5.8910   3.03000E-002    0.00000E+000
   5.8940   1.01300E-001    0.00000E+000
   5.8960   3.29000E-002    0.00000E+000
   5.8970   2.04000E-002    0.00000E+000
   5.8990   1.97000E-002    0.00000E+000
   5.9010   3.30000E-002    0.00000E+000
   5.9030   3.79000E-002    0.00000E+000
   5.9050   1.13000E-002    0.00000E+000
   5.9080   3.71000E-002    0.00000E+000
   5.9100   1.18000E-002    0.00000E+000
   5.9110   2.27000E-002    0.00000E+000
   5.9140   1.52000E-002    0.00000E+000
   5.9160   4.00000E-004    0.00000E+000
   5.9190   2.00000E-003    0.00000E+000
   5.9210   1.20000E-002    0.00000E+000
   5.9220   4.70000E-003    0.00000E+000
   5.9240   2.52000E-002    0.00000E+000
   5.9260   2.56000E-002    0.00000E+000
   5.9280   1.38000E-002    0.00000E+000
   5.9310   2.90000E-003    0.00000E+000
   5.9340   6.70000E-003    0.00000E+000
   5.9350   3.00000E-003    0.00000E+000
   5.9370   1.20000E-002    0.00000E+000
   5.9390   8.70000E-003    0.00000E+000
   5.9420   1.01000E-002    0.00000E+000
   5.9440  -5.30000E-003    0.00000E+000
   5.9470   7.80000E-003    0.00000E+000
   5.9490   1.89000E-002    0.00000E+000
   5.9510   5.90000E-003    0.00000E+000
   5.9530   1.16000E-002    0.00000E+000
   5.9550   7.70000E-003    0.00000E+000
   5.9570   1.25000E-002    0.00000E+000
   5.9590  -3.10000E-003    0.00000E+000
   5.9600   1.25000E-002    0.00000E+000
   5.9640  -2.42000E-002    0.00000E+000
   5.9650  -3.20000E-003    0.00000E+000
   5.9670  -9.20000E-003    0.00000E+000
   5.9700   6.90000E-003    0.00000E+000
   5.9720  -1.20000E-003    0.00000E+000
   5.9740   1.46000E-002    0.00000E+000
   5.9760   7.80000E-003    0.00000E+000
   5.9800   1.20000E-002    0.00000E+000
   5.9820   1.55000E-002    0.00000E+000
   5.9830   3.50000E-003    0.00000E+000
   5.9860   2.89000E-002    0.00000E+000
   5.9880   4.40000E-003    0.00000E+000
   5.9890   2.50800E-001    0.00000E+000
   5.9910  -3.09000E-002    0.00000E+000
   5.9950  -7.75500E-001    0.00000E+000
   5.9980  -2.84000E-002    0.00000E+000
   6.0000   6.93000E-002    0.00000E+000
   6.0020  -6.91000E-002    0.00000E+000
   6.0030  -3.30000E-002    0.00000E+000
   6.0050  -3.17000E-002    0.00000E+000
   6.0080  -2.50000E-002    0.00000E+000
   6.0100  -3.87000E-002    0.00000E+000
   6.0130  -3.19000E-002    0.00000E+000
   6.0150  -4.71000E-002    0.00000E+000
   6.0170  -2.80000E-002    0.00000E+000
   6.0190  -5.19000E-002    0.00000E+000
   6.0210  -5.93000E-002    0.00000E+000
   6.0230  -4.58000E-002    0.00000E+000
   6.0260  -5.67000E-002    0.00000E+000
   6.0290  -5.16000E-002    0.00000E+000
   6.0310  -4.93000E-002    0.00000E+000
   6.0340  -5.43000E-002    0.00000E+000
   6.0360  -2.12000E-002    0.00000E+000
   6.0380  -2.73800E-001    0.00000E+000
   6.0390   7.69600E-001    0.00000E+000
   6.0450   2.22600E-001    0.00000E+000
   6.0480  -4.65000E-002    0.00000E+000
   6.0510   5.64000E-002    0.00000E+000
   6.0520   2.16000E-002    0.00000E+000
   6.0530   2.33000E-002    0.00000E+000
   6.0570   3.33000E-002    0.00000E+000
   6.0620   2.53000E-002    0.00000E+000
   6.0640   3.39000E-002    0.00000E+000
   6.0660   3.83000E-002    0.00000E+000
   6.0680   3.57000E-002    0.00000E+000
   6.0700   1.22000E-002    0.00000E+000
   6.0730   3.20000E-002    0.00000E+000
   6.0750   3.59000E-002    0.00000E+000
   6.0770   3.54000E-002    0.00000E+000
   6.0810   4.42000E-002    0.00000E+000
   6.0840   2.38000E-002    0.00000E+000
   6.0870   2.95000E-002    0.00000E+000
   6.0890   3.69000E-002    0.00000E+000
   6.0910   2.23000E-002    0.00000E+000
   6.0960   3.66000E-002    0.00000E+000
   6.0980   3.27000E-002    0.00000E+000
   6.1030   4.81000E-002    0.00000E+000
   6.1050   3.14000E-002    0.00000E+000
   6.1090   2.92000E-002    0.00000E+000
   6.1120   3.18000E-002    0.00000E+000
   6.1130   2.84000E-002    0.00000E+000
   6.1160   3.16000E-002    0.00000E+000
   6.1190   2.77000E-002    0.00000E+000
   6.1210   2.16000E-002    0.00000E+000
   6.1260   4.24000E-002    0.00000E+000
   6.1290   4.53000E-002    0.00000E+000
   6.1310   3.70000E-002    0.00000E+000
   6.1330   3.03000E-002    0.00000E+000
   6.1370   2.97000E-002    0.00000E+000
   6.1410   3.29000E-002    0.00000E+000
   6.1420   3.76000E-002    0.00000E+000
   6.1460   4.09000E-002    0.00000E+000
   6.1500   3.51000E-002    0.00000E+000
   6.1530   4.14000E-002    0.00000E+000
   6.1540   4.61000E-002    0.00000E+000
   6.1550   4.18000E-002    0.00000E+000
   6.1580   2.47000E-002    0.00000E+000
   6.1600   2.04000E-002    0.00000E+000
   6.1610   1.91000E-002    0.00000E+000
   6.1650   1.83000E-002    0.00000E+000
   6.1680   4.57000E-002    0.00000E+000
   6.1690   4.27000E-002    0.00000E+000
   6.1720   2.39000E-002    0.00000E+000
   6.1740   3.07000E-002    0.00000E+000
   6.1770   3.47000E-002    0.00000E+000
   6.1780   4.73000E-002    0.00000E+000
   6.1830   2.00000E-002    0.00000E+000
   6.1840   4.45000E-002    0.00000E+000
   6.1860   4.18000E-002    0.00000E+000
   6.1890   3.73000E-002    0.00000E+000
   6.1910   3.13000E-002    0.00000E+000
   6.1940   2.34000E-002    0.00000E+000
   6.1970   3.52000E-002    0.00000E+000
   6.1980   2.71000E-002    0.00000E+000
   6.2000   4.10000E-002    0.00000E+000
   6.2020   5.15000E-002    0.00000E+000
   6.2040   3.69000E-002    0.00000E+000
   6.2070   3.34000E-002    0.00000E+000
   6.2090   2.13000E-002    0.00000E+000
   6.2110   3.71000E-002    0.00000E+000
   6.2130   3.53000E-002    0.00000E+000
   6.2160   3.29000E-002    0.00000E+000
   6.2170   4.18000E-002    0.00000E+000
   6.2210   2.50000E-002    0.00000E+000
   6.2230   4.12000E-002    0.00000E+000
   6.2270   3.79000E-002    0.00000E+000
   6.2290   3.46000E-002    0.00000E+000
   6.2310   3.80000E-002    0.00000E+000
   6.2340   4.21000E-002    0.00000E+000
   6.2360   4.12000E-002    0.00000E+000
   6.2410   5.06000E-002    0.00000E+000
   6.2430   3.98000E-002    0.00000E+000
   6.2470   5.10000E-002    0.00000E+000
   6.2480   3.96000E-002    0.00000E+000
   6.2500   3.91000E-002    0.00000E+000
   6.2520   3.83000E-002    0.00000E+000
   6.2560   2.76000E-002    0.00000E+000
   6.2570   4.02000E-002    0.00000E+000
   6.2610   4.10000E-002    0.00000E+000
   6.2640   3.41000E-002    0.00000E+000
   6.2680   3.45000E-002    0.00000E+000
   6.2690   4.20000E-002    0.00000E+000
   6.2720   3.62000E-002    0.00000E+000
   6.2760   3.92000E-002    0.00000E+000
   6.2810   3.87000E-002    0.00000E+000
   6.2820   4.18000E-002    0.00000E+000
   6.2860   3.65000E-002    0.00000E+000
   6.2880   3.80000E-002    0.00000E+000
   6.2900   4.64000E-002    0.00000E+000
   6.2930   3.38000E-002    0.00000E+000
   6.2950   3.80000E-002    0.00000E+000
   6.2970   3.92000E-002    0.00000E+000
   6.3000   3.33000E-002    0.00000E+000
   6.3040   4.63000E-002    0.00000E+000
   6.3090   3.41000E-002    0.00000E+000
   6.3110   2.96000E-002    0.00000E+000
   6.3150   3.52000E-002    0.00000E+000
   6.3170   4.64000E-002    0.00000E+000
   6.3180   3.01000E-002    0.00000E+000
   6.3210   4.21000E-002    0.00000E+000
   6.3290   3.43000E-002    0.00000E+000
   6.3310   3.37000E-002    0.00000E+000
   6.3380   3.53000E-002    0.00000E+000
   6.3400   2.85000E-002    0.00000E+000
   6.3450   4.67000E-002    0.00000E+000
   6.3460   4.22000E-002    0.00000E+000
   6.3490   5.24000E-002    0.00000E+000
   6.3540   4.63000E-002    0.00000E+000
   6.3560   4.75000E-002    0.00000E+000
   6.3580   3.85000E-002    0.00000E+000
   6.3640   4.83000E-002    0.00000E+000
   6.3670   5.53000E-002    0.00000E+000
   6.3690   5.65000E-002    0.00000E+000
   6.3720   3.73000E-002    0.00000E+000
   6.3760   4.00000E-002    0.00000E+000
   6.3780   4.87000E-002    0.00000E+000
   6.3830   4.19000E-002    0.00000E+000
   6.3860   5.49000E-002    0.00000E+000
   6.3920   4.21000E-002    0.00000E+000
   6.3960   3.95000E-002    0.00000E+000
   6.4000   4.43000E-002    0.00000E+000
   6.4010   5.32000E-002    0.00000E+000
   6.4040   5.12000E-002    0.00000E+000
   6.4050   4.64000E-002    0.00000E+000
   6.4080   4.58000E-002    0.00000E+000
   6.4100   4.03000E-002    0.00000E+000
   6.4140   4.44000E-002    0.00000E+000
   6.4160   5.40000E-002    0.00000E+000
   6.4180   5.41000E-002    0.00000E+000
   6.4200   3.73000E-002    0.00000E+000
   6.4220   4.47000E-002    0.00000E+000
   6.4240   4.69000E-002    0.00000E+000
   6.4260   4.43000E-002    0.00000E+000
   6.4290   4.77000E-002    0.00000E+000
   6.4310   5.32000E-002    0.00000E+000
   6.4350   4.69000E-002    0.00000E+000
   6.4360   4.52000E-002    0.00000E+000
   6.4390   4.04000E-002    0.00000E+000
   6.4400   5.98000E-002    0.00000E+000
   6.4440   5.50000E-002    0.00000E+000
   6.4460   4.59000E-002    0.00000E+000
   6.4470   4.63000E-002    0.00000E+000
   6.4500   5.16000E-002    0.00000E+000
   6.4520   6.94000E-002    0.00000E+000
   6.4540   6.47000E-002    0.00000E+000
   6.4570   5.40000E-002    0.00000E+000
   6.4600   5.00000E-002    0.00000E+000
   6.4610   4.84000E-002    0.00000E+000
   6.4650   5.64000E-002    0.00000E+000
   6.4670   5.59000E-002    0.00000E+000
   6.4690   5.04000E-002    0.00000E+000
   6.4720   4.48000E-002    0.00000E+000
   6.4750   4.46000E-002    0.00000E+000
   6.4770   5.02000E-002    0.00000E+000
   6.4790   4.82000E-002    0.00000E+000
   6.4820   5.27000E-002    0.00000E+000
   6.4850   6.10000E-002    0.00000E+000
   6.4870   5.78000E-002    0.00000E+000
   6.4920   4.62000E-002    0.00000E+000
   6.4940   4.49000E-002    0.00000E+000
   6.4970   5.14000E-002    0.00000E+000
   6.4980   6.11000E-002    0.00000E+000
   6.5030   4.06000E-002    0.00000E+000
   6.5060   5.65000E-002    0.00000E+000
   6.5080   6.42000E-002    0.00000E+000
   6.5120   5.03000E-002    0.00000E+000
   6.5140   5.41000E-002    0.00000E+000
   6.5150   5.14000E-002    0.00000E+000
   6.5190   5.12000E-002    0.00000E+000
   6.5210   6.30000E-002    0.00000E+000
   6.5240   5.01000E-002    0.00000E+000
   6.5260   5.76000E-002    0.00000E+000
   6.5290   5.05000E-002    0.00000E+000
   6.5310   6.36000E-002    0.00000E+000
   6.5330   6.10000E-002    0.00000E+000
   6.5370   4.67000E-002    0.00000E+000
   6.5400   5.81000E-002    0.00000E+000
   6.5430   6.66000E-002    0.00000E+000
   6.5450   5.65000E-002    0.00000E+000
   6.5460   4.87000E-002    0.00000E+000
   6.5490   5.74000E-002    0.00000E+000
   6.5510   5.52000E-002    0.00000E+000
   6.5530   6.06000E-002    0.00000E+000
   6.5550   5.43000E-002    0.00000E+000
   6.5590   4.02000E-002    0.00000E+000
   6.5610   5.28000E-002    0.00000E+000
   6.5640   7.44000E-002    0.00000E+000
   6.5660   6.71000E-002    0.00000E+000
   6.5690   6.09000E-002    0.00000E+000
   6.5720   6.04000E-002    0.00000E+000
   6.5740   7.55000E-002    0.00000E+000
   6.5780   6.30000E-002    0.00000E+000
   6.5790   5.07000E-002    0.00000E+000
   6.5810   6.18000E-002    0.00000E+000
   6.5830   6.45000E-002    0.00000E+000
   6.5870   5.70000E-002    0.00000E+000
   6.5890   7.28000E-002    0.00000E+000
   6.5930   5.62000E-002    0.00000E+000
   6.5960   4.96000E-002    0.00000E+000
   6.5990   6.90000E-002    0.00000E+000
   6.6010   5.87000E-002    0.00000E+000
   6.6030   5.74000E-002    0.00000E+000
   6.6070   6.25000E-002    0.00000E+000
   6.6080   6.42000E-002    0.00000E+000
   6.6110   7.77000E-002    0.00000E+000
   6.6140   6.42000E-002    0.00000E+000
   6.6150   6.50000E-002    0.00000E+000
   6.6190   7.34000E-002    0.00000E+000
   6.6210   7.50000E-002    0.00000E+000
   6.6250   7.32000E-002    0.00000E+000
   6.6270   6.96000E-002    0.00000E+000
   6.6290   7.33000E-002    0.00000E+000
   6.6320   6.39000E-002    0.00000E+000
   6.6360   7.82000E-002    0.00000E+000
   6.6390   6.98000E-002    0.00000E+000
   6.6420   5.69000E-002    0.00000E+000
   6.6440   7.68000E-002    0.00000E+000
   6.6480   7.93000E-002    0.00000E+000
   6.6500   8.14000E-002    0.00000E+000
   6.6510   6.96000E-002    0.00000E+000
   6.6540   6.91000E-002    0.00000E+000
   6.6570   7.80000E-002    0.00000E+000
   6.6620   7.31000E-002    0.00000E+000
   6.6650   8.62000E-002    0.00000E+000
   6.6660   8.39000E-002    0.00000E+000
   6.6680   8.14000E-002    0.00000E+000
   6.6700   7.57000E-002    0.00000E+000
   6.6720   8.30000E-002    0.00000E+000
   6.6760   8.16000E-002    0.00000E+000
   6.6780   6.48000E-002    0.00000E+000
   6.6820   7.87000E-002    0.00000E+000
   6.6840   8.79000E-002    0.00000E+000
   6.6860   7.63000E-002    0.00000E+000
   6.6870   7.78000E-002    0.00000E+000
   6.6910   8.01000E-002    0.00000E+000
   6.6940   8.10000E-002    0.00000E+000
   6.6970   8.56000E-002    0.00000E+000
   6.7010   9.37000E-002    0.00000E+000
   6.7020   8.87000E-002    0.00000E+000
   6.7040   9.12000E-002    0.00000E+000
   6.7070   9.30000E-002    0.00000E+000
   6.7100   9.47000E-002    0.00000E+000
   6.7120   9.40000E-002    0.00000E+000
   6.7140   9.62000E-002    0.00000E+000
   6.7180   9.05000E-002    0.00000E+000
   6.7200   9.62000E-002    0.00000E+000
   6.7230   8.78000E-002    0.00000E+000
   6.7240   8.49000E-002    0.00000E+000
   6.7280   9.29000E-002    0.00000E+000
   6.7300   9.23000E-002    0.00000E+000
   6.7320   1.05600E-001    0.00000E+000
   6.7350   1.05000E-001    0.00000E+000
   6.7390   8.80000E-002    0.00000E+000
   6.7400   9.74000E-002    0.00000E+000
   6.7440   1.02700E-001    0.00000E+000
   6.7470   9.91000E-002    0.00000E+000
   6.7490   9.93000E-002    0.00000E+000
   6.7500   9.27000E-002    0.00000E+000
   6.7530   7.85000E-002    0.00000E+000
   6.7540   9.57000E-002    0.00000E+000
   6.7580   1.08900E-001    0.00000E+000
   6.7600   1.14300E-001    0.00000E+000
   6.7640   1.19500E-001    0.00000E+000
   6.7660   1.12300E-001    0.00000E+000
   6.7690   1.18900E-001    0.00000E+000
   6.7710   1.16600E-001    0.00000E+000
   6.7730   1.13700E-001    0.00000E+000
   6.7770   1.35600E-001    0.00000E+000
   6.7800   1.16800E-001    0.00000E+000
   6.7820   1.15400E-001    0.00000E+000
   6.7860   1.17600E-001    0.00000E+000
   6.7890   1.13000E-001    0.00000E+000
   6.7900   1.10200E-001    0.00000E+000
   6.7930   1.17900E-001    0.00000E+000
   6.7960   1.25100E-001    0.00000E+000
   6.7990   1.30000E-001    0.00000E+000
   6.8020   1.34500E-001    0.00000E+000
   6.8050   1.18400E-001    0.00000E+000
   6.8070   1.27100E-001    0.00000E+000
   6.8090   1.20800E-001    0.00000E+000
   6.8120   1.35300E-001    0.00000E+000
   6.8140   1.31200E-001    0.00000E+000
   6.8160   1.27900E-001    0.00000E+000
   6.8170   1.37100E-001    0.00000E+000
   6.8220   1.20000E-001    0.00000E+000
   6.8250   1.27400E-001    0.00000E+000
   6.8270   1.38400E-001    0.00000E+000
   6.8310   1.44700E-001    0.00000E+000
   6.8340   1.47900E-001    0.00000E+000
   6.8360   1.51100E-001    0.00000E+000
   6.8380   1.39100E-001    0.00000E+000
   6.8430   1.37500E-001    0.00000E+000
   6.8460   1.17900E-001    0.00000E+000
   6.8500   1.30200E-001    0.00000E+000
   6.8530   1.43700E-001    0.00000E+000
   6.8540   1.54100E-001    0.00000E+000
   6.8570   1.63000E-001    0.00000E+000
   6.8610   1.36900E-001    0.00000E+000
   6.8640   1.56300E-001    0.00000E+000
   6.8660   1.64300E-001    0.00000E+000
   6.8690   1.41500E-001    0.00000E+000
   6.8710   1.62600E-001    0.00000E+000
   6.8750   1.71400E-001    0.00000E+000
   6.8770   1.59000E-001    0.00000E+000
   6.8810   1.64400E-001    0.00000E+000
   6.8820   1.64500E-001    0.00000E+000
   6.8860   1.74800E-001    0.00000E+000
   6.8890   1.79400E-001    0.00000E+000
   6.8920   1.85100E-001    0.00000E+000
   6.8940   1.64200E-001    0.00000E+000
   6.8970   1.71400E-001    0.00000E+000
   6.8980   1.74500E-001    0.00000E+000
   6.9010   1.81100E-001    0.00000E+000
   6.9040   1.90800E-001    0.00000E+000
   6.9090   1.91200E-001    0.00000E+000
   6.9100   1.77300E-001    0.00000E+000
   6.9160   1.97200E-001    0.00000E+000
   6.9190   1.91500E-001    0.00000E+000
   6.9200   1.93900E-001    0.00000E+000
   6.9230   1.73300E-001    0.00000E+000
   6.9290   1.82700E-001    0.00000E+000
   6.9300   2.08800E-001    0.00000E+000
   6.9330   2.03000E-001    0.00000E+000
   6.9350   1.98600E-001    0.00000E+000
   6.9380   1.94300E-001    0.00000E+000
   6.9400   2.10100E-001    0.00000E+000
   6.9410   2.09000E-001    0.00000E+000
   6.9450   2.13500E-001    0.00000E+000
   6.9490   2.10900E-001    0.00000E+000
   6.9520   2.20000E-001    0.00000E+000
   6.9530   2.22500E-001    0.00000E+000
   6.9580   2.26300E-001    0.00000E+000
   6.9610   2.17700E-001    0.00000E+000
   6.9630   2.21700E-001    0.00000E+000
   6.9650   2.35200E-001    0.00000E+000
   6.9670   2.20900E-001    0.00000E+000
   6.9700   2.23400E-001    0.00000E+000
   6.9740   2.48000E-001    0.00000E+000
   6.9790   2.35200E-001    0.00000E+000
   6.9810   2.41100E-001    0.00000E+000
   6.9830   2.42800E-001    0.00000E+000
   6.9850   2.34900E-001    0.00000E+000
   6.9880   2.48400E-001    0.00000E+000
   6.9900   2.64600E-001    0.00000E+000
   6.9940   2.49600E-001    0.00000E+000
   6.9960   2.61500E-001    0.00000E+000
   6.9990   2.72400E-001    0.00000E+000
   7.0010   2.58800E-001    0.00000E+000
   7.0020   2.65800E-001    0.00000E+000
   7.0080   2.74100E-001    0.00000E+000
   7.0100   2.78700E-001    0.00000E+000
   7.0120   2.88500E-001    0.00000E+000
   7.0150   2.82300E-001    0.00000E+000
   7.0170   2.91500E-001    0.00000E+000
   7.0200   2.77700E-001    0.00000E+000
   7.0220   3.11100E-001    0.00000E+000
   7.0250   3.10500E-001    0.00000E+000
   7.0280   3.18300E-001    0.00000E+000
   7.0300   3.15900E-001    0.00000E+000
   7.0330   3.25500E-001    0.00000E+000
   7.0360   3.42000E-001    0.00000E+000
   7.0370   3.39400E-001    0.00000E+000
   7.0420   3.46500E-001    0.00000E+000
   7.0430   3.53500E-001    0.00000E+000
   7.0460   3.64400E-001    0.00000E+000
   7.0490   3.85900E-001    0.00000E+000
   7.0520   4.01400E-001    0.00000E+000
   7.0540   4.03100E-001    0.00000E+000
   7.0580   4.19000E-001    0.00000E+000
   7.0600   4.26100E-001    0.00000E+000
   7.0640   4.50400E-001    0.00000E+000
   7.0660   4.59400E-001    0.00000E+000
   7.0690   4.79900E-001    0.00000E+000
   7.0730   5.17500E-001    0.00000E+000
   7.0740   5.33000E-001    0.00000E+000
   7.0780   5.72100E-001    0.00000E+000
   7.0810   5.99500E-001    0.00000E+000
   7.0850   6.53400E-001    0.00000E+000
   7.0880   6.72200E-001    0.00000E+000
   7.0900   7.06100E-001    0.00000E+000
   7.0940   7.90500E-001    0.00000E+000
   7.0960   8.26700E-001    0.00000E+000
   7.1010   8.89400E-001    0.00000E+000
   7.1030   9.45400E-001    0.00000E+000
   7.1060   1.01210E+000    0.00000E+000
   7.1070   1.05250E+000    0.00000E+000
   7.1100   1.17900E+000    0.00000E+000
   7.1130   1.22900E+000    0.00000E+000
   7.1160   1.30120E+000    0.00000E+000
   7.1190   1.50940E+000    0.00000E+000
   7.1210   1.55470E+000    0.00000E+000
   7.1250   1.86940E+000    0.00000E+000
   7.1290   2.34860E+000    0.00000E+000
   7.1310   2.39120E+000    0.00000E+000
   7.1350   2.55380E+000    0.00000E+000
   7.1380   2.52290E+000    0.00000E+000
   7.1420   2.44690E+000    0.00000E+000
   7.1450   2.67850E+000    0.00000E+000
   7.1460   2.67610E+000    0.00000E+000
   7.1490   2.53930E+000    0.00000E+000
   7.1530   2.67210E+000    0.00000E+000
   7.1550   2.52570E+000    0.00000E+000
   7.1570   2.32190E+000    0.00000E+000
   7.1600   1.60600E+000    0.00000E+000
   7.1630   1.56080E+000    0.00000E+000
   7.1650   1.26890E+000    0.00000E+000
   7.1690   1.20650E+000    0.00000E+000
   7.1710   1.51220E+000    0.00000E+000
   7.1740   1.43680E+000    0.00000E+000
   7.1760   1.10930E+000    0.00000E+000
   7.1790   1.15560E+000    0.00000E+000
   7.1820   6.58300E-001    0.00000E+000
   7.1860   1.00000E+000    0.00000E+000
   7.1880   1.00000E+000    0.00000E+000
   7.1920   1.00000E+000    0.00000E+000
   7.1940   1.00000E+000    0.00000E+000
   7.1970   1.00000E+000    0.00000E+000
   7.2000   1.00000E+000    0.00000E+000
   7.2030   1.00000E+000    0.00000E+000
   7.2050   1.00000E+000    0.00000E+000
   7.2080   1.00000E+000    0.00000E+000
   7.2120   1.00000E+000    0.00000E+000
   7.2140   1.00000E+000    0.00000E+000
   7.2150   1.00000E+000    0.00000E+000
   7.2190   1.00000E+000    0.00000E+000
   7.2230   1.00000E+000    0.00000E+000
   7.2250   1.00000E+000    0.00000E+000
   7.2270   1.00000E+000    0.00000E+000
   7.2310   1.00000E+000    0.00000E+000
   7.2330   1.00000E+000    0.00000E+000
   7.2370   1.00000E+000    0.00000E+000
   7.2400   1.00000E+000    0.00000E+000
   7.2430   1.00000E+000    0.00000E+000
   7.2460   1.00000E+000    0.00000E+000
   7.2490   1.00000E+000    0.00000E+000
   7.2520   1.00000E+000    0.00000E+000
   7.2540   1.00000E+000    0.00000E+000
   7.2570   1.00000E+000    0.00000E+000
   7.2590   1.00000E+000    0.00000E+000
   7.2620   1.00000E+000    0.00000E+000
   7.2650   1.00000E+000    0.00000E+000
   7.2690   1.00000E+000    0.00000E+000
   7.2710   1.00000E+000    0.00000E+000
   7.2740   1.00000E+000    0.00000E+000
   7.2780   1.00000E+000    0.00000E+000
   7.2800   1.00000E+000    0.00000E+000
   7.2810   1.00000E+000    0.00000E+000
   7.2850   1.00000E+000    0.00000E+000
   7.2870   1.00000E+000    0.00000E+000
   7.2910   1.00000E+000    0.00000E+000
   7.2940   1.00000E+000    0.00000E+000
   7.2970   1.00000E+000    0.00000E+000
   7.2990   1.00000E+000    0.00000E+000
   7.3020   1.00000E+000    0.00000E+000
