# Supplementary material for: Rationally seeded computational protein design of ɑ-helical barrels
Source: Nat Chem Biol. 2024 Jun 20;20(8):991–9. doi: 10.1038/s41589-024-01642-0 (PMC11288890; doi:10.1038/s41589-024-01642-0)
Supplement: Supplementary file 3 — PDB and .mtz files used for making figure panels b–d and j–m. [file 41589_2024_1642_MOESM3_ESM.zip › KIA_RP_RSPD_NatChemBiol_data_Figure2/scapCC6_LLIA_panels_e-h/AUC_panel_g/SV_raw/00081.RA1]

scapCC6_LLIA_master
R 1 20.0 50000 0035068 6.6450E11 281 1 
   5.8000   2.48000E-001    0.00000E+000
   5.8030   8.06000E-001    0.00000E+000
   5.8040   1.00410E+000    0.00000E+000
   5.8050   7.58000E-001    0.00000E+000
   5.8060   1.10180E+000    0.00000E+000
   5.8070   5.30400E-001    0.00000E+000
   5.8090   1.08410E+000    0.00000E+000
   5.8100   7.74500E-001    0.00000E+000
   5.8110   1.26220E+000    0.00000E+000
   5.8120   1.25120E+000    0.00000E+000
   5.8140   1.24890E+000    0.00000E+000
   5.8150   9.01700E-001    0.00000E+000
   5.8160   9.48000E-001    0.00000E+000
   5.8170   9.67900E-001    0.00000E+000
   5.8190   1.00940E+000    0.00000E+000
   5.8200   1.10660E+000    0.00000E+000
   5.8220   1.05310E+000    0.00000E+000
   5.8230   1.16620E+000    0.00000E+000
   5.8240   1.06720E+000    0.00000E+000
   5.8260   1.03120E+000    0.00000E+000
   5.8280   1.38390E+000    0.00000E+000
   5.8290   1.20930E+000    0.00000E+000
   5.8300   1.33610E+000    0.00000E+000
   5.8320   1.44950E+000    0.00000E+000
   5.8340   1.51300E+000    0.00000E+000
   5.8350   1.54700E+000    0.00000E+000
   5.8370   1.67250E+000    0.00000E+000
   5.8380   1.69810E+000    0.00000E+000
   5.8390   1.66650E+000    0.00000E+000
   5.8420   1.67780E+000    0.00000E+000
   5.8440   1.69350E+000    0.00000E+000
   5.8460   1.53790E+000    0.00000E+000
   5.8480   1.49530E+000    0.00000E+000
   5.8490   1.46860E+000    0.00000E+000
   5.8510   1.22250E+000    0.00000E+000
   5.8550   9.78500E-001    0.00000E+000
   5.8580   6.26800E-001    0.00000E+000
   5.8600   4.60100E-001    0.00000E+000
   5.8620   4.47000E-001    0.00000E+000
   5.8640   4.91500E-001    0.00000E+000
   5.8650   3.83900E-001    0.00000E+000
   5.8690   2.85200E-001    0.00000E+000
   5.8700   2.72300E-001    0.00000E+000
   5.8720   2.44800E-001    0.00000E+000
   5.8740   2.74600E-001    0.00000E+000
   5.8770   2.58700E-001    0.00000E+000
   5.8780   1.62400E-001    0.00000E+000
   5.8790   1.64100E-001    0.00000E+000
   5.8810   1.36600E-001    0.00000E+000
   5.8830   1.31200E-001    0.00000E+000
   5.8870   8.63000E-002    0.00000E+000
   5.8890   7.89000E-002    0.00000E+000
   5.8900   5.72000E-002    0.00000E+000
   5.8930   4.40000E-002    0.00000E+000
   5.8960   8.60000E-003    0.00000E+000
   5.8970   2.70000E-002    0.00000E+000
   5.8990   2.00000E-002    0.00000E+000
   5.9010   8.10000E-003    0.00000E+000
   5.9020   1.14000E-002    0.00000E+000
   5.9040   1.64000E-002    0.00000E+000
   5.9080   2.44000E-002    0.00000E+000
   5.9100   7.50000E-003    0.00000E+000
   5.9120   2.69000E-002    0.00000E+000
   5.9140   1.90000E-003    0.00000E+000
   5.9160   1.05000E-002    0.00000E+000
   5.9190   3.00000E-004    0.00000E+000
   5.9210   1.30000E-003    0.00000E+000
   5.9220  -4.00000E-003    0.00000E+000
   5.9240   1.00000E-004    0.00000E+000
   5.9250   1.26000E-002    0.00000E+000
   5.9280   1.44000E-002    0.00000E+000
   5.9300   4.30000E-003    0.00000E+000
   5.9320   8.50000E-003    0.00000E+000
   5.9370   4.80000E-003    0.00000E+000
   5.9380   8.00000E-004    0.00000E+000
   5.9400   2.10000E-003    0.00000E+000
   5.9430   4.10000E-003    0.00000E+000
   5.9460   9.80000E-003    0.00000E+000
   5.9490   1.71000E-002    0.00000E+000
   5.9510   1.03000E-002    0.00000E+000
   5.9540  -3.30000E-003    0.00000E+000
   5.9550   2.00000E-003    0.00000E+000
   5.9570   1.79000E-002    0.00000E+000
   5.9600   8.40000E-003    0.00000E+000
   5.9610   2.00000E-004    0.00000E+000
   5.9630  -6.60000E-003    0.00000E+000
   5.9650   2.00000E-003    0.00000E+000
   5.9670  -9.00000E-004    0.00000E+000
   5.9690  -8.00000E-004    0.00000E+000
   5.9720   7.20000E-003    0.00000E+000
   5.9730   3.00000E-004    0.00000E+000
   5.9760   1.21000E-002    0.00000E+000
   5.9790   8.80000E-003    0.00000E+000
   5.9810   3.50000E-003    0.00000E+000
   5.9820   1.29000E-002    0.00000E+000
   5.9850   2.68000E-002    0.00000E+000
   5.9870   1.70300E-001    0.00000E+000
   5.9890   2.04500E-001    0.00000E+000
   5.9900  -6.31700E-001    0.00000E+000
   5.9920  -7.79700E-001    0.00000E+000
   5.9950  -2.30400E-001    0.00000E+000
   5.9980   2.94000E-002    0.00000E+000
   6.0000  -4.66000E-002    0.00000E+000
   6.0020  -1.34000E-002    0.00000E+000
   6.0030  -3.73000E-002    0.00000E+000
   6.0050  -5.51000E-002    0.00000E+000
   6.0080  -3.90000E-002    0.00000E+000
   6.0100  -4.11000E-002    0.00000E+000
   6.0130  -3.24000E-002    0.00000E+000
   6.0160  -4.64000E-002    0.00000E+000
   6.0180  -2.99000E-002    0.00000E+000
   6.0190  -5.61000E-002    0.00000E+000
   6.0200  -4.96000E-002    0.00000E+000
   6.0230  -5.62000E-002    0.00000E+000
   6.0250  -4.93000E-002    0.00000E+000
   6.0280  -4.33000E-002    0.00000E+000
   6.0300  -3.18000E-002    0.00000E+000
   6.0340  -6.14000E-002    0.00000E+000
   6.0380  -2.69400E-001    0.00000E+000
   6.0450  -6.70000E-003    0.00000E+000
   6.0480  -1.35000E-002    0.00000E+000
   6.0510   2.91000E-002    0.00000E+000
   6.0520   2.29000E-002    0.00000E+000
   6.0540   2.94000E-002    0.00000E+000
   6.0560   3.14000E-002    0.00000E+000
   6.0590   1.77000E-002    0.00000E+000
   6.0600   1.99000E-002    0.00000E+000
   6.0620   2.37000E-002    0.00000E+000
   6.0670   3.39000E-002    0.00000E+000
   6.0700   2.88000E-002    0.00000E+000
   6.0710   2.72000E-002    0.00000E+000
   6.0770   2.18000E-002    0.00000E+000
   6.0790   3.41000E-002    0.00000E+000
   6.0800   4.09000E-002    0.00000E+000
   6.0820   4.07000E-002    0.00000E+000
   6.0850   3.49000E-002    0.00000E+000
   6.0870   4.31000E-002    0.00000E+000
   6.0880   2.07000E-002    0.00000E+000
   6.0920   3.20000E-002    0.00000E+000
   6.0930   4.40000E-002    0.00000E+000
   6.0960   3.35000E-002    0.00000E+000
   6.0980   2.39000E-002    0.00000E+000
   6.1020   4.41000E-002    0.00000E+000
   6.1060   3.99000E-002    0.00000E+000
   6.1070   3.94000E-002    0.00000E+000
   6.1130   2.58000E-002    0.00000E+000
   6.1140   2.38000E-002    0.00000E+000
   6.1170   1.84000E-002    0.00000E+000
   6.1180   2.69000E-002    0.00000E+000
   6.1190   2.88000E-002    0.00000E+000
   6.1250   3.33000E-002    0.00000E+000
   6.1280   3.89000E-002    0.00000E+000
   6.1300   2.02000E-002    0.00000E+000
   6.1320   3.37000E-002    0.00000E+000
   6.1340   2.36000E-002    0.00000E+000
   6.1370   3.36000E-002    0.00000E+000
   6.1430   4.80000E-002    0.00000E+000
   6.1450   3.77000E-002    0.00000E+000
   6.1460   3.94000E-002    0.00000E+000
   6.1480   3.83000E-002    0.00000E+000
   6.1490   3.39000E-002    0.00000E+000
   6.1520   3.70000E-002    0.00000E+000
   6.1540   3.86000E-002    0.00000E+000
   6.1550   3.89000E-002    0.00000E+000
   6.1590   3.44000E-002    0.00000E+000
   6.1600   3.16000E-002    0.00000E+000
   6.1620   1.78000E-002    0.00000E+000
   6.1640   2.29000E-002    0.00000E+000
   6.1690   3.49000E-002    0.00000E+000
   6.1710   3.11000E-002    0.00000E+000
   6.1730   3.63000E-002    0.00000E+000
   6.1770   4.30000E-002    0.00000E+000
   6.1780   3.63000E-002    0.00000E+000
   6.1800   3.53000E-002    0.00000E+000
   6.1830   5.32000E-002    0.00000E+000
   6.1860   3.67000E-002    0.00000E+000
   6.1870   3.85000E-002    0.00000E+000
   6.1890   4.22000E-002    0.00000E+000
   6.1930   3.02000E-002    0.00000E+000
   6.1980   2.65000E-002    0.00000E+000
   6.1990   5.01000E-002    0.00000E+000
   6.2030   5.49000E-002    0.00000E+000
   6.2040   3.19000E-002    0.00000E+000
   6.2060   3.86000E-002    0.00000E+000
   6.2100   4.37000E-002    0.00000E+000
   6.2130   4.08000E-002    0.00000E+000
   6.2140   3.62000E-002    0.00000E+000
   6.2160   4.76000E-002    0.00000E+000
   6.2170   3.13000E-002    0.00000E+000
   6.2200   3.35000E-002    0.00000E+000
   6.2230   3.71000E-002    0.00000E+000
   6.2270   3.41000E-002    0.00000E+000
   6.2310   3.25000E-002    0.00000E+000
   6.2320   5.96000E-002    0.00000E+000
   6.2340   4.71000E-002    0.00000E+000
   6.2370   3.35000E-002    0.00000E+000
   6.2420   4.19000E-002    0.00000E+000
   6.2440   4.71000E-002    0.00000E+000
   6.2480   4.58000E-002    0.00000E+000
   6.2510   4.55000E-002    0.00000E+000
   6.2560   4.30000E-002    0.00000E+000
   6.2570   3.98000E-002    0.00000E+000
   6.2610   3.78000E-002    0.00000E+000
   6.2630   4.35000E-002    0.00000E+000
   6.2640   2.83000E-002    0.00000E+000
   6.2650   4.87000E-002    0.00000E+000
   6.2680   5.05000E-002    0.00000E+000
   6.2700   4.05000E-002    0.00000E+000
   6.2720   4.37000E-002    0.00000E+000
   6.2750   4.81000E-002    0.00000E+000
   6.2840   4.85000E-002    0.00000E+000
   6.2870   3.61000E-002    0.00000E+000
   6.2880   4.04000E-002    0.00000E+000
   6.2920   3.87000E-002    0.00000E+000
   6.2950   4.36000E-002    0.00000E+000
   6.2960   3.91000E-002    0.00000E+000
   6.2970   4.26000E-002    0.00000E+000
   6.3010   5.31000E-002    0.00000E+000
   6.3030   5.25000E-002    0.00000E+000
   6.3110   3.34000E-002    0.00000E+000
   6.3150   5.95000E-002    0.00000E+000
   6.3170   4.56000E-002    0.00000E+000
   6.3200   4.30000E-002    0.00000E+000
   6.3270   5.48000E-002    0.00000E+000
   6.3280   3.04000E-002    0.00000E+000
   6.3320   3.01000E-002    0.00000E+000
   6.3340   3.58000E-002    0.00000E+000
   6.3380   4.52000E-002    0.00000E+000
   6.3400   4.78000E-002    0.00000E+000
   6.3440   4.32000E-002    0.00000E+000
   6.3450   4.70000E-002    0.00000E+000
   6.3500   5.20000E-002    0.00000E+000
   6.3560   4.79000E-002    0.00000E+000
   6.3580   5.77000E-002    0.00000E+000
   6.3600   5.51000E-002    0.00000E+000
   6.3640   5.18000E-002    0.00000E+000
   6.3650   5.26000E-002    0.00000E+000
   6.3670   5.29000E-002    0.00000E+000
   6.3740   4.16000E-002    0.00000E+000
   6.3760   4.98000E-002    0.00000E+000
   6.3820   4.57000E-002    0.00000E+000
   6.3840   5.12000E-002    0.00000E+000
   6.3870   5.09000E-002    0.00000E+000
   6.3920   4.42000E-002    0.00000E+000
   6.3940   5.20000E-002    0.00000E+000
   6.3990   5.47000E-002    0.00000E+000
   6.4020   5.16000E-002    0.00000E+000
   6.4040   4.53000E-002    0.00000E+000
   6.4060   4.71000E-002    0.00000E+000
   6.4080   4.54000E-002    0.00000E+000
   6.4120   5.82000E-002    0.00000E+000
   6.4130   5.02000E-002    0.00000E+000
   6.4160   6.39000E-002    0.00000E+000
   6.4170   4.78000E-002    0.00000E+000
   6.4200   5.21000E-002    0.00000E+000
   6.4240   4.78000E-002    0.00000E+000
   6.4280   5.29000E-002    0.00000E+000
   6.4310   5.45000E-002    0.00000E+000
   6.4330   5.57000E-002    0.00000E+000
   6.4360   5.30000E-002    0.00000E+000
   6.4390   4.91000E-002    0.00000E+000
   6.4430   5.71000E-002    0.00000E+000
   6.4440   5.79000E-002    0.00000E+000
   6.4470   5.41000E-002    0.00000E+000
   6.4490   6.52000E-002    0.00000E+000
   6.4500   5.95000E-002    0.00000E+000
   6.4540   6.31000E-002    0.00000E+000
   6.4560   7.38000E-002    0.00000E+000
   6.4580   6.32000E-002    0.00000E+000
   6.4600   4.83000E-002    0.00000E+000
   6.4630   6.09000E-002    0.00000E+000
   6.4680   6.70000E-002    0.00000E+000
   6.4700   6.79000E-002    0.00000E+000
   6.4730   5.55000E-002    0.00000E+000
   6.4740   6.16000E-002    0.00000E+000
   6.4770   5.52000E-002    0.00000E+000
   6.4790   6.80000E-002    0.00000E+000
   6.4810   6.14000E-002    0.00000E+000
   6.4870   5.44000E-002    0.00000E+000
   6.4890   7.36000E-002    0.00000E+000
   6.4920   5.38000E-002    0.00000E+000
   6.4930   6.22000E-002    0.00000E+000
   6.4960   5.25000E-002    0.00000E+000
   6.4990   7.89000E-002    0.00000E+000
   6.5020   5.64000E-002    0.00000E+000
   6.5060   6.43000E-002    0.00000E+000
   6.5080   6.66000E-002    0.00000E+000
   6.5100   6.57000E-002    0.00000E+000
   6.5130   6.81000E-002    0.00000E+000
   6.5140   7.54000E-002    0.00000E+000
   6.5170   7.68000E-002    0.00000E+000
   6.5190   6.92000E-002    0.00000E+000
   6.5210   6.66000E-002    0.00000E+000
   6.5250   7.89000E-002    0.00000E+000
   6.5260   7.73000E-002    0.00000E+000
   6.5280   6.42000E-002    0.00000E+000
   6.5310   7.43000E-002    0.00000E+000
   6.5330   7.92000E-002    0.00000E+000
   6.5370   6.83000E-002    0.00000E+000
   6.5390   6.33000E-002    0.00000E+000
   6.5420   7.11000E-002    0.00000E+000
   6.5440   6.45000E-002    0.00000E+000
   6.5470   6.66000E-002    0.00000E+000
   6.5510   8.24000E-002    0.00000E+000
   6.5530   8.26000E-002    0.00000E+000
   6.5560   9.68000E-002    0.00000E+000
   6.5590   5.41000E-002    0.00000E+000
   6.5620   7.28000E-002    0.00000E+000
   6.5650   8.35000E-002    0.00000E+000
   6.5670   6.79000E-002    0.00000E+000
   6.5690   8.08000E-002    0.00000E+000
   6.5710   7.98000E-002    0.00000E+000
   6.5740   8.85000E-002    0.00000E+000
   6.5770   8.86000E-002    0.00000E+000
   6.5800   7.97000E-002    0.00000E+000
   6.5820   7.76000E-002    0.00000E+000
   6.5830   7.16000E-002    0.00000E+000
   6.5870   8.47000E-002    0.00000E+000
   6.5890   9.76000E-002    0.00000E+000
   6.5920   8.26000E-002    0.00000E+000
   6.5950   9.12000E-002    0.00000E+000
   6.5980   8.49000E-002    0.00000E+000
   6.6010   9.25000E-002    0.00000E+000
   6.6020   8.80000E-002    0.00000E+000
   6.6060   8.89000E-002    0.00000E+000
   6.6090   9.34000E-002    0.00000E+000
   6.6110   1.00400E-001    0.00000E+000
   6.6140   8.18000E-002    0.00000E+000
   6.6160   9.41000E-002    0.00000E+000
   6.6190   1.01900E-001    0.00000E+000
   6.6220   9.77000E-002    0.00000E+000
   6.6260   1.03300E-001    0.00000E+000
   6.6270   8.97000E-002    0.00000E+000
   6.6280   9.77000E-002    0.00000E+000
   6.6320   8.56000E-002    0.00000E+000
   6.6330   9.98000E-002    0.00000E+000
   6.6370   1.01300E-001    0.00000E+000
   6.6390   1.03200E-001    0.00000E+000
   6.6430   9.81000E-002    0.00000E+000
   6.6460   1.13500E-001    0.00000E+000
   6.6480   1.17400E-001    0.00000E+000
   6.6500   1.11300E-001    0.00000E+000
   6.6510   1.12200E-001    0.00000E+000
   6.6550   1.11000E-001    0.00000E+000
   6.6570   1.02600E-001    0.00000E+000
   6.6590   1.08100E-001    0.00000E+000
   6.6620   1.08500E-001    0.00000E+000
   6.6660   1.23400E-001    0.00000E+000
   6.6680   1.31900E-001    0.00000E+000
   6.6720   1.22100E-001    0.00000E+000
   6.6730   1.24500E-001    0.00000E+000
   6.6760   1.06200E-001    0.00000E+000
   6.6800   1.14600E-001    0.00000E+000
   6.6820   1.31400E-001    0.00000E+000
   6.6840   1.06100E-001    0.00000E+000
   6.6870   1.16500E-001    0.00000E+000
   6.6890   1.17200E-001    0.00000E+000
   6.6910   1.34000E-001    0.00000E+000
   6.6940   1.18900E-001    0.00000E+000
   6.6970   1.31600E-001    0.00000E+000
   6.7000   1.35800E-001    0.00000E+000
   6.7020   1.34600E-001    0.00000E+000
   6.7050   1.26100E-001    0.00000E+000
   6.7080   1.31800E-001    0.00000E+000
   6.7090   1.38000E-001    0.00000E+000
   6.7120   1.32300E-001    0.00000E+000
   6.7160   1.44500E-001    0.00000E+000
   6.7190   1.42800E-001    0.00000E+000
   6.7210   1.34300E-001    0.00000E+000
   6.7240   1.40000E-001    0.00000E+000
   6.7260   1.37800E-001    0.00000E+000
   6.7280   1.52800E-001    0.00000E+000
   6.7300   1.48700E-001    0.00000E+000
   6.7320   1.38000E-001    0.00000E+000
   6.7370   1.49300E-001    0.00000E+000
   6.7390   1.39800E-001    0.00000E+000
   6.7410   1.61800E-001    0.00000E+000
   6.7440   1.59100E-001    0.00000E+000
   6.7480   1.58100E-001    0.00000E+000
   6.7500   1.57000E-001    0.00000E+000
   6.7530   1.48200E-001    0.00000E+000
   6.7550   1.58800E-001    0.00000E+000
   6.7570   1.54500E-001    0.00000E+000
   6.7590   1.63100E-001    0.00000E+000
   6.7620   1.68200E-001    0.00000E+000
   6.7650   1.72100E-001    0.00000E+000
   6.7680   1.64300E-001    0.00000E+000
   6.7700   1.68300E-001    0.00000E+000
   6.7750   1.78700E-001    0.00000E+000
   6.7770   1.68500E-001    0.00000E+000
   6.7780   1.90100E-001    0.00000E+000
   6.7800   1.78300E-001    0.00000E+000
   6.7840   1.87800E-001    0.00000E+000
   6.7880   1.83900E-001    0.00000E+000
   6.7900   1.72500E-001    0.00000E+000
   6.7920   1.88300E-001    0.00000E+000
   6.7960   1.82400E-001    0.00000E+000
   6.7980   1.93500E-001    0.00000E+000
   6.8010   1.80200E-001    0.00000E+000
   6.8040   1.87500E-001    0.00000E+000
   6.8060   2.04000E-001    0.00000E+000
   6.8080   1.99100E-001    0.00000E+000
   6.8110   2.10400E-001    0.00000E+000
   6.8140   1.99200E-001    0.00000E+000
   6.8160   1.90800E-001    0.00000E+000
   6.8200   1.96500E-001    0.00000E+000
   6.8230   1.99200E-001    0.00000E+000
   6.8270   1.97400E-001    0.00000E+000
   6.8290   2.20100E-001    0.00000E+000
   6.8320   2.25200E-001    0.00000E+000
   6.8350   2.15300E-001    0.00000E+000
   6.8380   2.04900E-001    0.00000E+000
   6.8410   2.19000E-001    0.00000E+000
   6.8430   2.17300E-001    0.00000E+000
   6.8460   2.02400E-001    0.00000E+000
   6.8480   1.99900E-001    0.00000E+000
   6.8510   2.20000E-001    0.00000E+000
   6.8540   2.36300E-001    0.00000E+000
   6.8560   2.34500E-001    0.00000E+000
   6.8600   2.40200E-001    0.00000E+000
   6.8610   2.36800E-001    0.00000E+000
   6.8640   2.33100E-001    0.00000E+000
   6.8660   2.36100E-001    0.00000E+000
   6.8710   2.38400E-001    0.00000E+000
   6.8730   2.38400E-001    0.00000E+000
   6.8760   2.56900E-001    0.00000E+000
   6.8800   2.41900E-001    0.00000E+000
   6.8810   2.47900E-001    0.00000E+000
   6.8840   2.51500E-001    0.00000E+000
   6.8860   2.52500E-001    0.00000E+000
   6.8900   2.65000E-001    0.00000E+000
   6.8920   2.62100E-001    0.00000E+000
   6.8950   2.71700E-001    0.00000E+000
   6.8980   2.57300E-001    0.00000E+000
   6.9000   2.72800E-001    0.00000E+000
   6.9020   2.65200E-001    0.00000E+000
   6.9060   2.65400E-001    0.00000E+000
   6.9090   2.69200E-001    0.00000E+000
   6.9100   2.71700E-001    0.00000E+000
   6.9130   2.80500E-001    0.00000E+000
   6.9160   2.87000E-001    0.00000E+000
   6.9200   3.03300E-001    0.00000E+000
   6.9220   2.76600E-001    0.00000E+000
   6.9230   2.71700E-001    0.00000E+000
   6.9270   2.88200E-001    0.00000E+000
   6.9310   2.94700E-001    0.00000E+000
   6.9330   3.04300E-001    0.00000E+000
   6.9380   2.97000E-001    0.00000E+000
   6.9390   3.04200E-001    0.00000E+000
   6.9410   3.24700E-001    0.00000E+000
   6.9470   3.10000E-001    0.00000E+000
   6.9490   3.10200E-001    0.00000E+000
   6.9510   3.20700E-001    0.00000E+000
   6.9550   3.13600E-001    0.00000E+000
   6.9570   3.26500E-001    0.00000E+000
   6.9590   3.24600E-001    0.00000E+000
   6.9620   3.25100E-001    0.00000E+000
   6.9650   3.25400E-001    0.00000E+000
   6.9660   3.20400E-001    0.00000E+000
   6.9700   3.36800E-001    0.00000E+000
   6.9740   3.40000E-001    0.00000E+000
   6.9780   3.60700E-001    0.00000E+000
   6.9800   3.49700E-001    0.00000E+000
   6.9830   3.37800E-001    0.00000E+000
   6.9870   3.45500E-001    0.00000E+000
   6.9890   3.60300E-001    0.00000E+000
   6.9910   3.42900E-001    0.00000E+000
   6.9940   3.62100E-001    0.00000E+000
   6.9960   3.55600E-001    0.00000E+000
   6.9990   3.77500E-001    0.00000E+000
   7.0030   3.62200E-001    0.00000E+000
   7.0060   3.76200E-001    0.00000E+000
   7.0090   3.85600E-001    0.00000E+000
   7.0110   3.78500E-001    0.00000E+000
   7.0150   3.92900E-001    0.00000E+000
   7.0180   4.05800E-001    0.00000E+000
   7.0200   3.91100E-001    0.00000E+000
   7.0230   4.06800E-001    0.00000E+000
   7.0250   4.09800E-001    0.00000E+000
   7.0280   4.09300E-001    0.00000E+000
   7.0300   4.19800E-001    0.00000E+000
   7.0340   4.21100E-001    0.00000E+000
   7.0360   4.36500E-001    0.00000E+000
   7.0390   4.46800E-001    0.00000E+000
   7.0420   4.54400E-001    0.00000E+000
   7.0450   4.58100E-001    0.00000E+000
   7.0480   4.67000E-001    0.00000E+000
   7.0510   4.76100E-001    0.00000E+000
   7.0530   4.78100E-001    0.00000E+000
   7.0560   4.97000E-001    0.00000E+000
   7.0590   5.15800E-001    0.00000E+000
   7.0610   5.26100E-001    0.00000E+000
   7.0650   5.42900E-001    0.00000E+000
   7.0670   5.35000E-001    0.00000E+000
   7.0700   5.86400E-001    0.00000E+000
   7.0720   5.94700E-001    0.00000E+000
   7.0750   6.13800E-001    0.00000E+000
   7.0780   6.25300E-001    0.00000E+000
   7.0800   6.69400E-001    0.00000E+000
   7.0830   7.11000E-001    0.00000E+000
   7.0850   7.39000E-001    0.00000E+000
   7.0880   7.57600E-001    0.00000E+000
   7.0920   8.05700E-001    0.00000E+000
   7.0940   8.47600E-001    0.00000E+000
   7.0960   8.80500E-001    0.00000E+000
   7.0990   9.39400E-001    0.00000E+000
   7.1030   9.73400E-001    0.00000E+000
   7.1060   1.01770E+000    0.00000E+000
   7.1070   1.07130E+000    0.00000E+000
   7.1100   1.15580E+000    0.00000E+000
   7.1130   1.25370E+000    0.00000E+000
   7.1170   1.32550E+000    0.00000E+000
   7.1190   1.41360E+000    0.00000E+000
   7.1240   1.56620E+000    0.00000E+000
   7.1260   1.86560E+000    0.00000E+000
   7.1290   2.12220E+000    0.00000E+000
   7.1310   2.37000E+000    0.00000E+000
   7.1350   2.49920E+000    0.00000E+000
   7.1380   2.48090E+000    0.00000E+000
   7.1400   2.48180E+000    0.00000E+000
   7.1450   2.56090E+000    0.00000E+000
   7.1470   2.71590E+000    0.00000E+000
   7.1490   2.76200E+000    0.00000E+000
   7.1530   2.44600E+000    0.00000E+000
   7.1560   2.98540E+000    0.00000E+000
   7.1580   1.97860E+000    0.00000E+000
   7.1610   1.80800E+000    0.00000E+000
   7.1630   1.42810E+000    0.00000E+000
   7.1670   1.37310E+000    0.00000E+000
   7.1690   1.48040E+000    0.00000E+000
   7.1720   1.40180E+000    0.00000E+000
   7.1760   1.34390E+000    0.00000E+000
   7.1780   1.11990E+000    0.00000E+000
   7.1810   9.92300E-001    0.00000E+000
   7.1840   6.39700E-001    0.00000E+000
   7.1860   6.98300E-001    0.00000E+000
   7.1900   1.00000E+000    0.00000E+000
   7.1930   1.00000E+000    0.00000E+000
   7.1940   1.00000E+000    0.00000E+000
   7.1970   1.00000E+000    0.00000E+000
   7.2000   1.00000E+000    0.00000E+000
   7.2010   1.00000E+000    0.00000E+000
   7.2050   1.00000E+000    0.00000E+000
   7.2090   1.00000E+000    0.00000E+000
   7.2120   1.00000E+000    0.00000E+000
   7.2150   1.00000E+000    0.00000E+000
   7.2170   1.00000E+000    0.00000E+000
   7.2200   1.00000E+000    0.00000E+000
   7.2230   1.00000E+000    0.00000E+000
   7.2260   1.00000E+000    0.00000E+000
   7.2270   1.00000E+000    0.00000E+000
   7.2300   1.00000E+000    0.00000E+000
   7.2330   1.00000E+000    0.00000E+000
   7.2370   1.00000E+000    0.00000E+000
   7.2390   1.00000E+000    0.00000E+000
   7.2420   1.00000E+000    0.00000E+000
   7.2450   1.00000E+000    0.00000E+000
   7.2480   1.00000E+000    0.00000E+000
   7.2510   1.00000E+000    0.00000E+000
   7.2540   1.00000E+000    0.00000E+000
   7.2560   1.00000E+000    0.00000E+000
   7.2600   1.00000E+000    0.00000E+000
   7.2630   1.00000E+000    0.00000E+000
   7.2660   1.00000E+000    0.00000E+000
   7.2690   1.00000E+000    0.00000E+000
   7.2710   1.00000E+000    0.00000E+000
   7.2740   1.00000E+000    0.00000E+000
   7.2780   1.00000E+000    0.00000E+000
   7.2800   1.00000E+000    0.00000E+000
   7.2840   1.00000E+000    0.00000E+000
   7.2870   1.00000E+000    0.00000E+000
   7.2900   1.00000E+000    0.00000E+000
   7.2920   1.00000E+000    0.00000E+000
   7.2950   1.00000E+000    0.00000E+000
   7.2980   1.00000E+000    0.00000E+000
   7.3000   1.00000E+000    0.00000E+000
