# Supplementary material for: Rationally seeded computational protein design of ɑ-helical barrels
Source: Nat Chem Biol. 2024 Jun 20;20(8):991–9. doi: 10.1038/s41589-024-01642-0 (PMC11288890; doi:10.1038/s41589-024-01642-0)
Supplement: Supplementary file 3 — PDB and .mtz files used for making figure panels b–d and j–m. [file 41589_2024_1642_MOESM3_ESM.zip › KIA_RP_RSPD_NatChemBiol_data_Figure2/scapCC6_LLIA_panels_e-h/AUC_panel_g/SV_raw/00056.RA1]

scapCC6_LLIA_master
R 1 20.0 50000 0027578 4.5910E11 281 1 
   5.8000   8.19300E-001    0.00000E+000
   5.8010   8.50900E-001    0.00000E+000
   5.8020   7.97600E-001    0.00000E+000
   5.8030   1.15550E+000    0.00000E+000
   5.8040   1.05040E+000    0.00000E+000
   5.8060   8.72000E-001    0.00000E+000
   5.8070   6.30500E-001    0.00000E+000
   5.8080   1.13970E+000    0.00000E+000
   5.8090   9.89500E-001    0.00000E+000
   5.8100   1.19110E+000    0.00000E+000
   5.8120   1.20430E+000    0.00000E+000
   5.8130   1.00630E+000    0.00000E+000
   5.8140   1.06080E+000    0.00000E+000
   5.8150   1.00830E+000    0.00000E+000
   5.8160   1.04620E+000    0.00000E+000
   5.8170   1.05460E+000    0.00000E+000
   5.8190   1.01090E+000    0.00000E+000
   5.8200   1.18630E+000    0.00000E+000
   5.8220   8.96200E-001    0.00000E+000
   5.8240   1.09760E+000    0.00000E+000
   5.8250   1.25300E+000    0.00000E+000
   5.8260   1.00900E+000    0.00000E+000
   5.8280   1.26240E+000    0.00000E+000
   5.8290   1.33660E+000    0.00000E+000
   5.8300   1.32960E+000    0.00000E+000
   5.8310   1.48320E+000    0.00000E+000
   5.8320   1.55170E+000    0.00000E+000
   5.8330   1.55170E+000    0.00000E+000
   5.8350   1.69830E+000    0.00000E+000
   5.8380   1.66460E+000    0.00000E+000
   5.8390   1.60540E+000    0.00000E+000
   5.8400   1.67830E+000    0.00000E+000
   5.8420   1.49200E+000    0.00000E+000
   5.8430   1.54110E+000    0.00000E+000
   5.8440   1.60350E+000    0.00000E+000
   5.8450   1.48700E+000    0.00000E+000
   5.8460   1.50580E+000    0.00000E+000
   5.8470   1.46750E+000    0.00000E+000
   5.8490   1.48210E+000    0.00000E+000
   5.8510   1.42970E+000    0.00000E+000
   5.8520   1.16640E+000    0.00000E+000
   5.8540   8.55000E-001    0.00000E+000
   5.8560   7.64400E-001    0.00000E+000
   5.8580   6.20000E-001    0.00000E+000
   5.8600   6.36300E-001    0.00000E+000
   5.8610   5.09800E-001    0.00000E+000
   5.8620   3.99600E-001    0.00000E+000
   5.8630   3.84900E-001    0.00000E+000
   5.8650   3.83000E-001    0.00000E+000
   5.8660   3.24900E-001    0.00000E+000
   5.8690   2.58800E-001    0.00000E+000
   5.8710   2.75900E-001    0.00000E+000
   5.8720   2.98300E-001    0.00000E+000
   5.8750   2.80700E-001    0.00000E+000
   5.8770   1.97300E-001    0.00000E+000
   5.8780   2.08400E-001    0.00000E+000
   5.8800   1.61600E-001    0.00000E+000
   5.8820   1.60700E-001    0.00000E+000
   5.8840   1.61000E-001    0.00000E+000
   5.8860   1.27100E-001    0.00000E+000
   5.8880   1.03500E-001    0.00000E+000
   5.8920   4.10000E-002    0.00000E+000
   5.8940   6.37000E-002    0.00000E+000
   5.8960   4.18000E-002    0.00000E+000
   5.8990   5.60000E-002    0.00000E+000
   5.9010   2.47000E-002    0.00000E+000
   5.9020   8.00000E-003    0.00000E+000
   5.9050   2.76000E-002    0.00000E+000
   5.9080   1.43000E-002    0.00000E+000
   5.9090   2.68000E-002    0.00000E+000
   5.9100   2.71000E-002    0.00000E+000
   5.9130   1.32000E-002    0.00000E+000
   5.9140   2.10000E-002    0.00000E+000
   5.9160   1.03000E-002    0.00000E+000
   5.9170   1.32000E-002    0.00000E+000
   5.9190   9.30000E-003    0.00000E+000
   5.9200   6.20000E-003    0.00000E+000
   5.9220  -0.00000E+000    0.00000E+000
   5.9230  -1.50000E-003    0.00000E+000
   5.9260   1.54000E-002    0.00000E+000
   5.9290   2.19000E-002    0.00000E+000
   5.9310   3.50000E-003    0.00000E+000
   5.9330   1.46000E-002    0.00000E+000
   5.9340   2.00000E-003    0.00000E+000
   5.9380   2.30000E-003    0.00000E+000
   5.9420   4.10000E-003    0.00000E+000
   5.9430   1.40000E-002    0.00000E+000
   5.9460  -1.50000E-003    0.00000E+000
   5.9470   7.70000E-003    0.00000E+000
   5.9490   1.01000E-002    0.00000E+000
   5.9510   3.40000E-003    0.00000E+000
   5.9530   2.90000E-003    0.00000E+000
   5.9550   8.50000E-003    0.00000E+000
   5.9570   1.06000E-002    0.00000E+000
   5.9580  -2.00000E-004    0.00000E+000
   5.9610   2.70000E-003    0.00000E+000
   5.9630   5.00000E-004    0.00000E+000
   5.9650   6.00000E-004    0.00000E+000
   5.9670  -1.50000E-003    0.00000E+000
   5.9700   2.40000E-003    0.00000E+000
   5.9710  -4.80000E-003    0.00000E+000
   5.9730   1.58000E-002    0.00000E+000
   5.9750   9.10000E-003    0.00000E+000
   5.9770   1.95000E-002    0.00000E+000
   5.9790   1.29000E-002    0.00000E+000
   5.9820   3.21000E-002    0.00000E+000
   5.9830   9.20000E-003    0.00000E+000
   5.9840   2.30100E-001    0.00000E+000
   5.9860  -2.02600E-001    0.00000E+000
   5.9890  -7.07100E-001    0.00000E+000
   5.9930   5.78000E-002    0.00000E+000
   5.9960  -4.52000E-002    0.00000E+000
   5.9980  -5.00000E-002    0.00000E+000
   5.9990  -3.20000E-002    0.00000E+000
   6.0020  -4.52000E-002    0.00000E+000
   6.0030  -5.37000E-002    0.00000E+000
   6.0060  -2.60000E-002    0.00000E+000
   6.0070  -3.35000E-002    0.00000E+000
   6.0100  -3.62000E-002    0.00000E+000
   6.0120  -2.70000E-002    0.00000E+000
   6.0150  -3.70000E-002    0.00000E+000
   6.0160  -2.84000E-002    0.00000E+000
   6.0170  -2.09000E-002    0.00000E+000
   6.0190  -5.08000E-002    0.00000E+000
   6.0210  -4.15000E-002    0.00000E+000
   6.0220  -4.33000E-002    0.00000E+000
   6.0250  -5.29000E-002    0.00000E+000
   6.0260  -3.15000E-002    0.00000E+000
   6.0280  -5.10000E-002    0.00000E+000
   6.0310  -3.14000E-002    0.00000E+000
   6.0340  -2.46000E-002    0.00000E+000
   6.0350  -2.23900E-001    0.00000E+000
   6.0380   6.64100E-001    0.00000E+000
   6.0430   4.41000E-002    0.00000E+000
   6.0470  -6.16000E-002    0.00000E+000
   6.0480   6.04000E-002    0.00000E+000
   6.0490   3.01000E-002    0.00000E+000
   6.0520   3.09000E-002    0.00000E+000
   6.0550   3.11000E-002    0.00000E+000
   6.0600   3.45000E-002    0.00000E+000
   6.0620   4.32000E-002    0.00000E+000
   6.0630   4.37000E-002    0.00000E+000
   6.0660   4.47000E-002    0.00000E+000
   6.0690   3.33000E-002    0.00000E+000
   6.0710   4.26000E-002    0.00000E+000
   6.0740   2.36000E-002    0.00000E+000
   6.0780   3.53000E-002    0.00000E+000
   6.0800   2.64000E-002    0.00000E+000
   6.0830   3.21000E-002    0.00000E+000
   6.0840   3.11000E-002    0.00000E+000
   6.0870   3.52000E-002    0.00000E+000
   6.0900   4.17000E-002    0.00000E+000
   6.0920   2.34000E-002    0.00000E+000
   6.0960   3.49000E-002    0.00000E+000
   6.0970   3.20000E-002    0.00000E+000
   6.0980   3.10000E-002    0.00000E+000
   6.0990   3.39000E-002    0.00000E+000
   6.1020   2.99000E-002    0.00000E+000
   6.1040   2.99000E-002    0.00000E+000
   6.1100   3.07000E-002    0.00000E+000
   6.1110   4.25000E-002    0.00000E+000
   6.1120   2.97000E-002    0.00000E+000
   6.1160   3.49000E-002    0.00000E+000
   6.1180   3.50000E-002    0.00000E+000
   6.1210   3.45000E-002    0.00000E+000
   6.1250   4.47000E-002    0.00000E+000
   6.1270   4.85000E-002    0.00000E+000
   6.1290   3.35000E-002    0.00000E+000
   6.1300   3.21000E-002    0.00000E+000
   6.1340   2.41000E-002    0.00000E+000
   6.1350   4.23000E-002    0.00000E+000
   6.1370   2.83000E-002    0.00000E+000
   6.1390   3.85000E-002    0.00000E+000
   6.1400   4.25000E-002    0.00000E+000
   6.1450   4.01000E-002    0.00000E+000
   6.1490   4.32000E-002    0.00000E+000
   6.1500   2.91000E-002    0.00000E+000
   6.1540   3.40000E-002    0.00000E+000
   6.1550   4.09000E-002    0.00000E+000
   6.1570   2.36000E-002    0.00000E+000
   6.1600   3.81000E-002    0.00000E+000
   6.1620   3.53000E-002    0.00000E+000
   6.1650   3.01000E-002    0.00000E+000
   6.1680   4.27000E-002    0.00000E+000
   6.1690   5.12000E-002    0.00000E+000
   6.1700   3.37000E-002    0.00000E+000
   6.1730   4.54000E-002    0.00000E+000
   6.1760   3.97000E-002    0.00000E+000
   6.1780   3.60000E-002    0.00000E+000
   6.1790   4.80000E-002    0.00000E+000
   6.1830   4.72000E-002    0.00000E+000
   6.1840   4.65000E-002    0.00000E+000
   6.1880   3.37000E-002    0.00000E+000
   6.1890   4.96000E-002    0.00000E+000
   6.1930   3.12000E-002    0.00000E+000
   6.1950   4.23000E-002    0.00000E+000
   6.1980   3.19000E-002    0.00000E+000
   6.2010   5.34000E-002    0.00000E+000
   6.2050   5.29000E-002    0.00000E+000
   6.2070   5.35000E-002    0.00000E+000
   6.2120   4.67000E-002    0.00000E+000
   6.2130   5.40000E-002    0.00000E+000
   6.2140   4.95000E-002    0.00000E+000
   6.2170   4.66000E-002    0.00000E+000
   6.2180   4.25000E-002    0.00000E+000
   6.2210   4.39000E-002    0.00000E+000
   6.2250   5.13000E-002    0.00000E+000
   6.2270   4.96000E-002    0.00000E+000
   6.2290   4.80000E-002    0.00000E+000
   6.2300   5.10000E-002    0.00000E+000
   6.2350   5.46000E-002    0.00000E+000
   6.2380   5.34000E-002    0.00000E+000
   6.2430   5.42000E-002    0.00000E+000
   6.2470   4.70000E-002    0.00000E+000
   6.2500   4.90000E-002    0.00000E+000
   6.2530   5.40000E-002    0.00000E+000
   6.2590   5.40000E-002    0.00000E+000
   6.2630   4.75000E-002    0.00000E+000
   6.2650   5.20000E-002    0.00000E+000
   6.2660   6.53000E-002    0.00000E+000
   6.2720   5.86000E-002    0.00000E+000
   6.2750   5.57000E-002    0.00000E+000
   6.2810   5.00000E-002    0.00000E+000
   6.2820   6.00000E-002    0.00000E+000
   6.2840   6.19000E-002    0.00000E+000
   6.2880   6.77000E-002    0.00000E+000
   6.2900   6.83000E-002    0.00000E+000
   6.2910   4.62000E-002    0.00000E+000
   6.2940   6.56000E-002    0.00000E+000
   6.2950   5.78000E-002    0.00000E+000
   6.2990   6.75000E-002    0.00000E+000
   6.3040   5.82000E-002    0.00000E+000
   6.3120   6.53000E-002    0.00000E+000
   6.3130   7.10000E-002    0.00000E+000
   6.3160   6.02000E-002    0.00000E+000
   6.3170   7.41000E-002    0.00000E+000
   6.3210   7.60000E-002    0.00000E+000
   6.3240   5.77000E-002    0.00000E+000
   6.3270   6.00000E-002    0.00000E+000
   6.3290   5.35000E-002    0.00000E+000
   6.3330   5.92000E-002    0.00000E+000
   6.3350   6.80000E-002    0.00000E+000
   6.3390   6.40000E-002    0.00000E+000
   6.3400   6.74000E-002    0.00000E+000
   6.3460   6.96000E-002    0.00000E+000
   6.3470   8.36000E-002    0.00000E+000
   6.3500   8.21000E-002    0.00000E+000
   6.3550   7.93000E-002    0.00000E+000
   6.3560   8.33000E-002    0.00000E+000
   6.3590   6.89000E-002    0.00000E+000
   6.3610   9.55000E-002    0.00000E+000
   6.3650   8.76000E-002    0.00000E+000
   6.3670   7.80000E-002    0.00000E+000
   6.3710   8.55000E-002    0.00000E+000
   6.3740   6.99000E-002    0.00000E+000
   6.3770   7.16000E-002    0.00000E+000
   6.3790   8.58000E-002    0.00000E+000
   6.3820   7.42000E-002    0.00000E+000
   6.3850   8.48000E-002    0.00000E+000
   6.3880   8.32000E-002    0.00000E+000
   6.3900   8.93000E-002    0.00000E+000
   6.3940   8.73000E-002    0.00000E+000
   6.3990   1.02000E-001    0.00000E+000
   6.4010   9.05000E-002    0.00000E+000
   6.4080   9.92000E-002    0.00000E+000
   6.4100   1.03100E-001    0.00000E+000
   6.4150   1.01100E-001    0.00000E+000
   6.4190   9.93000E-002    0.00000E+000
   6.4220   1.01000E-001    0.00000E+000
   6.4280   1.03700E-001    0.00000E+000
   6.4330   1.17400E-001    0.00000E+000
   6.4380   1.09000E-001    0.00000E+000
   6.4390   1.10000E-001    0.00000E+000
   6.4430   1.11200E-001    0.00000E+000
   6.4460   1.18500E-001    0.00000E+000
   6.4470   1.11200E-001    0.00000E+000
   6.4490   1.25400E-001    0.00000E+000
   6.4510   1.30400E-001    0.00000E+000
   6.4540   1.15600E-001    0.00000E+000
   6.4560   1.44800E-001    0.00000E+000
   6.4580   1.10400E-001    0.00000E+000
   6.4610   1.30600E-001    0.00000E+000
   6.4630   1.18700E-001    0.00000E+000
   6.4660   1.33500E-001    0.00000E+000
   6.4680   1.32800E-001    0.00000E+000
   6.4720   1.29600E-001    0.00000E+000
   6.4730   1.26200E-001    0.00000E+000
   6.4770   1.36400E-001    0.00000E+000
   6.4790   1.37000E-001    0.00000E+000
   6.4810   1.35800E-001    0.00000E+000
   6.4850   1.48700E-001    0.00000E+000
   6.4870   1.44700E-001    0.00000E+000
   6.4920   1.38700E-001    0.00000E+000
   6.4940   1.41900E-001    0.00000E+000
   6.4950   1.35800E-001    0.00000E+000
   6.4970   1.51400E-001    0.00000E+000
   6.5010   1.53200E-001    0.00000E+000
   6.5040   1.59200E-001    0.00000E+000
   6.5070   1.60700E-001    0.00000E+000
   6.5090   1.59600E-001    0.00000E+000
   6.5130   1.62100E-001    0.00000E+000
   6.5140   1.63900E-001    0.00000E+000
   6.5170   1.68000E-001    0.00000E+000
   6.5190   1.76600E-001    0.00000E+000
   6.5210   1.58100E-001    0.00000E+000
   6.5250   1.66700E-001    0.00000E+000
   6.5280   1.75600E-001    0.00000E+000
   6.5310   1.71300E-001    0.00000E+000
   6.5350   1.74000E-001    0.00000E+000
   6.5380   1.78900E-001    0.00000E+000
   6.5400   1.85400E-001    0.00000E+000
   6.5440   1.85900E-001    0.00000E+000
   6.5450   1.81200E-001    0.00000E+000
   6.5480   1.89600E-001    0.00000E+000
   6.5500   1.87000E-001    0.00000E+000
   6.5530   2.00800E-001    0.00000E+000
   6.5550   1.89900E-001    0.00000E+000
   6.5580   1.82100E-001    0.00000E+000
   6.5610   2.12300E-001    0.00000E+000
   6.5640   2.07800E-001    0.00000E+000
   6.5660   1.98900E-001    0.00000E+000
   6.5690   1.99700E-001    0.00000E+000
   6.5730   2.02200E-001    0.00000E+000
   6.5740   2.19600E-001    0.00000E+000
   6.5770   2.16100E-001    0.00000E+000
   6.5800   2.17300E-001    0.00000E+000
   6.5820   2.19700E-001    0.00000E+000
   6.5850   2.16900E-001    0.00000E+000
   6.5860   2.29400E-001    0.00000E+000
   6.5900   2.24300E-001    0.00000E+000
   6.5940   2.19800E-001    0.00000E+000
   6.5960   2.42400E-001    0.00000E+000
   6.6000   2.44000E-001    0.00000E+000
   6.6020   2.35200E-001    0.00000E+000
   6.6070   2.31300E-001    0.00000E+000
   6.6080   2.35200E-001    0.00000E+000
   6.6090   2.53100E-001    0.00000E+000
   6.6110   2.51500E-001    0.00000E+000
   6.6130   2.31600E-001    0.00000E+000
   6.6170   2.59800E-001    0.00000E+000
   6.6190   2.67700E-001    0.00000E+000
   6.6230   2.76800E-001    0.00000E+000
   6.6260   2.68400E-001    0.00000E+000
   6.6280   2.58800E-001    0.00000E+000
   6.6290   2.48900E-001    0.00000E+000
   6.6320   2.69400E-001    0.00000E+000
   6.6350   2.68800E-001    0.00000E+000
   6.6370   2.77200E-001    0.00000E+000
   6.6410   2.72200E-001    0.00000E+000
   6.6430   2.69600E-001    0.00000E+000
   6.6460   2.88100E-001    0.00000E+000
   6.6480   2.84200E-001    0.00000E+000
   6.6500   2.71500E-001    0.00000E+000
   6.6530   2.95000E-001    0.00000E+000
   6.6540   2.85100E-001    0.00000E+000
   6.6580   2.98200E-001    0.00000E+000
   6.6600   3.05600E-001    0.00000E+000
   6.6640   2.93800E-001    0.00000E+000
   6.6670   2.95500E-001    0.00000E+000
   6.6680   3.01400E-001    0.00000E+000
   6.6700   3.18400E-001    0.00000E+000
   6.6740   3.13100E-001    0.00000E+000
   6.6770   3.20700E-001    0.00000E+000
   6.6800   3.06400E-001    0.00000E+000
   6.6820   3.11900E-001    0.00000E+000
   6.6850   3.08000E-001    0.00000E+000
   6.6880   3.25000E-001    0.00000E+000
   6.6910   3.29300E-001    0.00000E+000
   6.6940   3.20500E-001    0.00000E+000
   6.6950   3.32800E-001    0.00000E+000
   6.6980   3.33900E-001    0.00000E+000
   6.7010   3.28800E-001    0.00000E+000
   6.7030   3.38300E-001    0.00000E+000
   6.7090   3.37400E-001    0.00000E+000
   6.7120   3.40300E-001    0.00000E+000
   6.7140   3.48800E-001    0.00000E+000
   6.7170   3.54200E-001    0.00000E+000
   6.7190   3.53700E-001    0.00000E+000
   6.7230   3.67700E-001    0.00000E+000
   6.7240   3.42900E-001    0.00000E+000
   6.7260   3.62300E-001    0.00000E+000
   6.7300   3.72500E-001    0.00000E+000
   6.7320   3.65100E-001    0.00000E+000
   6.7350   3.80400E-001    0.00000E+000
   6.7380   3.49300E-001    0.00000E+000
   6.7400   3.64500E-001    0.00000E+000
   6.7440   3.79800E-001    0.00000E+000
   6.7460   3.76500E-001    0.00000E+000
   6.7490   3.75200E-001    0.00000E+000
   6.7500   3.76400E-001    0.00000E+000
   6.7530   3.77300E-001    0.00000E+000
   6.7560   3.95800E-001    0.00000E+000
   6.7580   3.82500E-001    0.00000E+000
   6.7620   3.89300E-001    0.00000E+000
   6.7640   3.99900E-001    0.00000E+000
   6.7680   4.06500E-001    0.00000E+000
   6.7710   3.98900E-001    0.00000E+000
   6.7770   3.99700E-001    0.00000E+000
   6.7780   4.03600E-001    0.00000E+000
   6.7800   4.12600E-001    0.00000E+000
   6.7840   4.10900E-001    0.00000E+000
   6.7870   4.10800E-001    0.00000E+000
   6.7900   4.01700E-001    0.00000E+000
   6.7910   4.14800E-001    0.00000E+000
   6.7950   4.20400E-001    0.00000E+000
   6.7990   4.16500E-001    0.00000E+000
   6.8000   4.30200E-001    0.00000E+000
   6.8050   4.27800E-001    0.00000E+000
   6.8070   4.38700E-001    0.00000E+000
   6.8110   4.38600E-001    0.00000E+000
   6.8120   4.20900E-001    0.00000E+000
   6.8140   4.38500E-001    0.00000E+000
   6.8160   4.21800E-001    0.00000E+000
   6.8170   4.36700E-001    0.00000E+000
   6.8220   4.21200E-001    0.00000E+000
   6.8240   4.37200E-001    0.00000E+000
   6.8270   4.25000E-001    0.00000E+000
   6.8320   4.53800E-001    0.00000E+000
   6.8350   4.44700E-001    0.00000E+000
   6.8370   4.46700E-001    0.00000E+000
   6.8390   4.36100E-001    0.00000E+000
   6.8420   4.40100E-001    0.00000E+000
   6.8460   4.38800E-001    0.00000E+000
   6.8500   4.31000E-001    0.00000E+000
   6.8520   4.47100E-001    0.00000E+000
   6.8540   4.56600E-001    0.00000E+000
   6.8550   4.59000E-001    0.00000E+000
   6.8600   4.57100E-001    0.00000E+000
   6.8620   4.59800E-001    0.00000E+000
   6.8640   4.60600E-001    0.00000E+000
   6.8670   4.45400E-001    0.00000E+000
   6.8690   4.49600E-001    0.00000E+000
   6.8720   4.59400E-001    0.00000E+000
   6.8750   4.80800E-001    0.00000E+000
   6.8770   4.76500E-001    0.00000E+000
   6.8800   4.70700E-001    0.00000E+000
   6.8820   4.86600E-001    0.00000E+000
   6.8870   4.82700E-001    0.00000E+000
   6.8890   4.84800E-001    0.00000E+000
   6.8920   4.76100E-001    0.00000E+000
   6.8930   4.77600E-001    0.00000E+000
   6.8970   4.82000E-001    0.00000E+000
   6.9010   4.95700E-001    0.00000E+000
   6.9030   4.90500E-001    0.00000E+000
   6.9080   4.89100E-001    0.00000E+000
   6.9100   4.85900E-001    0.00000E+000
   6.9130   4.90800E-001    0.00000E+000
   6.9160   4.88400E-001    0.00000E+000
   6.9180   4.97500E-001    0.00000E+000
   6.9220   5.01700E-001    0.00000E+000
   6.9230   4.96700E-001    0.00000E+000
   6.9260   4.85900E-001    0.00000E+000
   6.9310   5.00900E-001    0.00000E+000
   6.9330   5.01900E-001    0.00000E+000
   6.9350   5.07500E-001    0.00000E+000
   6.9370   4.95000E-001    0.00000E+000
   6.9400   5.11600E-001    0.00000E+000
   6.9420   5.03100E-001    0.00000E+000
   6.9450   5.01200E-001    0.00000E+000
   6.9470   4.95400E-001    0.00000E+000
   6.9520   5.00000E-001    0.00000E+000
   6.9540   5.04200E-001    0.00000E+000
   6.9580   5.20400E-001    0.00000E+000
   6.9610   5.13000E-001    0.00000E+000
   6.9650   5.49000E-001    0.00000E+000
   6.9660   5.06700E-001    0.00000E+000
   6.9680   5.36200E-001    0.00000E+000
   6.9720   5.36800E-001    0.00000E+000
   6.9760   5.20700E-001    0.00000E+000
   6.9800   5.28700E-001    0.00000E+000
   6.9840   5.24900E-001    0.00000E+000
   6.9880   5.24800E-001    0.00000E+000
   6.9890   5.56000E-001    0.00000E+000
   6.9940   5.30100E-001    0.00000E+000
   6.9950   5.17900E-001    0.00000E+000
   6.9980   5.26600E-001    0.00000E+000
   7.0000   5.43200E-001    0.00000E+000
   7.0040   5.56000E-001    0.00000E+000
   7.0060   5.33800E-001    0.00000E+000
   7.0090   5.41700E-001    0.00000E+000
   7.0110   5.54200E-001    0.00000E+000
   7.0130   5.25600E-001    0.00000E+000
   7.0170   5.63500E-001    0.00000E+000
   7.0200   5.44300E-001    0.00000E+000
   7.0240   5.70100E-001    0.00000E+000
   7.0260   5.49700E-001    0.00000E+000
   7.0280   5.58700E-001    0.00000E+000
   7.0310   5.75200E-001    0.00000E+000
   7.0320   5.66100E-001    0.00000E+000
   7.0340   5.85600E-001    0.00000E+000
   7.0360   5.89300E-001    0.00000E+000
   7.0400   5.81500E-001    0.00000E+000
   7.0430   5.82600E-001    0.00000E+000
   7.0470   5.90800E-001    0.00000E+000
   7.0480   5.99000E-001    0.00000E+000
   7.0510   5.99800E-001    0.00000E+000
   7.0530   6.16000E-001    0.00000E+000
   7.0560   6.26400E-001    0.00000E+000
   7.0580   6.21700E-001    0.00000E+000
   7.0610   6.37000E-001    0.00000E+000
   7.0650   6.45200E-001    0.00000E+000
   7.0670   6.66500E-001    0.00000E+000
   7.0690   6.59300E-001    0.00000E+000
   7.0720   6.80900E-001    0.00000E+000
   7.0740   7.11100E-001    0.00000E+000
   7.0790   7.18700E-001    0.00000E+000
   7.0810   7.47800E-001    0.00000E+000
   7.0820   7.63300E-001    0.00000E+000
   7.0860   7.98800E-001    0.00000E+000
   7.0890   8.36100E-001    0.00000E+000
   7.0920   8.58300E-001    0.00000E+000
   7.0940   8.88800E-001    0.00000E+000
   7.0970   9.10500E-001    0.00000E+000
   7.1010   9.75800E-001    0.00000E+000
   7.1040   1.04040E+000    0.00000E+000
   7.1060   1.07470E+000    0.00000E+000
   7.1090   1.10840E+000    0.00000E+000
   7.1130   1.17450E+000    0.00000E+000
   7.1150   1.21060E+000    0.00000E+000
   7.1170   1.31100E+000    0.00000E+000
   7.1200   1.44380E+000    0.00000E+000
   7.1240   1.48760E+000    0.00000E+000
   7.1270   1.61790E+000    0.00000E+000
   7.1300   1.87040E+000    0.00000E+000
   7.1330   2.27140E+000    0.00000E+000
   7.1370   2.63600E+000    0.00000E+000
   7.1400   2.49260E+000    0.00000E+000
   7.1420   2.58080E+000    0.00000E+000
   7.1450   2.51620E+000    0.00000E+000
   7.1470   2.60090E+000    0.00000E+000
   7.1490   2.63870E+000    0.00000E+000
   7.1530   2.52620E+000    0.00000E+000
   7.1560   2.68200E+000    0.00000E+000
   7.1580   1.77770E+000    0.00000E+000
   7.1620   1.82440E+000    0.00000E+000
   7.1630   1.57740E+000    0.00000E+000
   7.1660   1.55870E+000    0.00000E+000
   7.1690   1.13130E+000    0.00000E+000
   7.1710   1.41700E+000    0.00000E+000
   7.1750   1.11450E+000    0.00000E+000
   7.1770   1.03350E+000    0.00000E+000
   7.1790   1.13780E+000    0.00000E+000
   7.1830   7.72700E-001    0.00000E+000
   7.1860   2.16300E-001    0.00000E+000
   7.1880   1.00000E+000    0.00000E+000
   7.1920   1.00000E+000    0.00000E+000
   7.1930   1.00000E+000    0.00000E+000
   7.1970   1.00000E+000    0.00000E+000
   7.1980   1.00000E+000    0.00000E+000
   7.2000   1.00000E+000    0.00000E+000
   7.2030   1.00000E+000    0.00000E+000
   7.2060   1.00000E+000    0.00000E+000
   7.2100   1.00000E+000    0.00000E+000
   7.2140   1.00000E+000    0.00000E+000
   7.2150   1.00000E+000    0.00000E+000
   7.2180   1.00000E+000    0.00000E+000
   7.2210   1.00000E+000    0.00000E+000
   7.2240   1.00000E+000    0.00000E+000
   7.2270   1.00000E+000    0.00000E+000
   7.2280   1.00000E+000    0.00000E+000
   7.2310   1.00000E+000    0.00000E+000
   7.2370   1.00000E+000    0.00000E+000
   7.2390   1.00000E+000    0.00000E+000
   7.2410   1.00000E+000    0.00000E+000
   7.2440   1.00000E+000    0.00000E+000
   7.2460   1.00000E+000    0.00000E+000
   7.2490   1.00000E+000    0.00000E+000
   7.2530   1.00000E+000    0.00000E+000
   7.2550   1.00000E+000    0.00000E+000
   7.2580   1.00000E+000    0.00000E+000
   7.2620   1.00000E+000    0.00000E+000
   7.2640   1.00000E+000    0.00000E+000
   7.2690   1.00000E+000    0.00000E+000
   7.2710   1.00000E+000    0.00000E+000
   7.2730   1.00000E+000    0.00000E+000
   7.2760   1.00000E+000    0.00000E+000
   7.2790   1.00000E+000    0.00000E+000
   7.2820   1.00000E+000    0.00000E+000
   7.2850   1.00000E+000    0.00000E+000
   7.2870   1.00000E+000    0.00000E+000
   7.2910   1.00000E+000    0.00000E+000
   7.2940   1.00000E+000    0.00000E+000
   7.2960   1.00000E+000    0.00000E+000
   7.3000   1.00000E+000    0.00000E+000
