# Supplementary material for: Rationally seeded computational protein design of ɑ-helical barrels
Source: Nat Chem Biol. 2024 Jun 20;20(8):991–9. doi: 10.1038/s41589-024-01642-0 (PMC11288890; doi:10.1038/s41589-024-01642-0)
Supplement: Supplementary file 3 — PDB and .mtz files used for making figure panels b–d and j–m. [file 41589_2024_1642_MOESM3_ESM.zip › KIA_RP_RSPD_NatChemBiol_data_Figure2/scapCC6_LLIA_panels_e-h/AUC_panel_g/SV_raw/00042.RA1]

scapCC6_LLIA_master
R 1 19.9 50000 0023384 3.4420E11 281 1 
   5.8000   1.00000E+000    0.00000E+000
   5.8010   6.65900E-001    0.00000E+000
   5.8030   4.70100E-001    0.00000E+000
   5.8060   6.09200E-001    0.00000E+000
   5.8070   5.30400E-001    0.00000E+000
   5.8080   9.08400E-001    0.00000E+000
   5.8100   1.23750E+000    0.00000E+000
   5.8110   7.27600E-001    0.00000E+000
   5.8120   7.14800E-001    0.00000E+000
   5.8130   1.11820E+000    0.00000E+000
   5.8150   7.91400E-001    0.00000E+000
   5.8160   8.02700E-001    0.00000E+000
   5.8170   1.21880E+000    0.00000E+000
   5.8180   1.09070E+000    0.00000E+000
   5.8200   9.86300E-001    0.00000E+000
   5.8220   1.07770E+000    0.00000E+000
   5.8230   9.81900E-001    0.00000E+000
   5.8260   1.03890E+000    0.00000E+000
   5.8290   1.20740E+000    0.00000E+000
   5.8310   1.44420E+000    0.00000E+000
   5.8320   1.55360E+000    0.00000E+000
   5.8330   1.58860E+000    0.00000E+000
   5.8350   1.73690E+000    0.00000E+000
   5.8370   1.81720E+000    0.00000E+000
   5.8380   1.64160E+000    0.00000E+000
   5.8400   1.55450E+000    0.00000E+000
   5.8410   1.47600E+000    0.00000E+000
   5.8440   1.71640E+000    0.00000E+000
   5.8460   1.60690E+000    0.00000E+000
   5.8470   1.58930E+000    0.00000E+000
   5.8490   1.38760E+000    0.00000E+000
   5.8510   1.18890E+000    0.00000E+000
   5.8530   1.21110E+000    0.00000E+000
   5.8560   1.00540E+000    0.00000E+000
   5.8580   6.86600E-001    0.00000E+000
   5.8600   4.51600E-001    0.00000E+000
   5.8620   3.43500E-001    0.00000E+000
   5.8650   3.79900E-001    0.00000E+000
   5.8660   4.27600E-001    0.00000E+000
   5.8670   3.97900E-001    0.00000E+000
   5.8700   2.93300E-001    0.00000E+000
   5.8710   3.19700E-001    0.00000E+000
   5.8740   2.10200E-001    0.00000E+000
   5.8760   1.84600E-001    0.00000E+000
   5.8770   1.41800E-001    0.00000E+000
   5.8790   1.36100E-001    0.00000E+000
   5.8800   1.08500E-001    0.00000E+000
   5.8810   1.60500E-001    0.00000E+000
   5.8840   1.55000E-001    0.00000E+000
   5.8870   1.51900E-001    0.00000E+000
   5.8890   8.51000E-002    0.00000E+000
   5.8900   1.16100E-001    0.00000E+000
   5.8920   8.32000E-002    0.00000E+000
   5.8950   2.04000E-002    0.00000E+000
   5.8960   7.40000E-002    0.00000E+000
   5.8970   7.51000E-002    0.00000E+000
   5.8990   4.58000E-002    0.00000E+000
   5.9000   1.86000E-002    0.00000E+000
   5.9020   2.02000E-002    0.00000E+000
   5.9050   3.64000E-002    0.00000E+000
   5.9060   2.59000E-002    0.00000E+000
   5.9080   3.38000E-002    0.00000E+000
   5.9100   1.56000E-002    0.00000E+000
   5.9120   1.30000E-002    0.00000E+000
   5.9140   2.20000E-003    0.00000E+000
   5.9170   3.49000E-002    0.00000E+000
   5.9190   1.61000E-002    0.00000E+000
   5.9210  -3.80000E-003    0.00000E+000
   5.9220   2.07000E-002    0.00000E+000
   5.9240   1.02000E-002    0.00000E+000
   5.9250   2.07000E-002    0.00000E+000
   5.9280   1.63000E-002    0.00000E+000
   5.9310   2.06000E-002    0.00000E+000
   5.9350   2.47000E-002    0.00000E+000
   5.9370   9.10000E-003    0.00000E+000
   5.9400   3.30000E-003    0.00000E+000
   5.9420   2.10000E-003    0.00000E+000
   5.9430   5.50000E-003    0.00000E+000
   5.9450   1.17000E-002    0.00000E+000
   5.9460   8.40000E-003    0.00000E+000
   5.9490   5.00000E-004    0.00000E+000
   5.9520   8.50000E-003    0.00000E+000
   5.9550   3.30000E-003    0.00000E+000
   5.9570   5.50000E-003    0.00000E+000
   5.9590   1.06000E-002    0.00000E+000
   5.9620  -6.00000E-003    0.00000E+000
   5.9640  -9.60000E-003    0.00000E+000
   5.9650  -0.00000E+000    0.00000E+000
   5.9670   9.70000E-003    0.00000E+000
   5.9700   7.50000E-003    0.00000E+000
   5.9720   4.10000E-003    0.00000E+000
   5.9730   1.82000E-002    0.00000E+000
   5.9760   9.40000E-003    0.00000E+000
   5.9780   1.31000E-002    0.00000E+000
   5.9800  -4.00000E-003    0.00000E+000
   5.9820   1.32700E-001    0.00000E+000
   5.9840   4.38000E-002    0.00000E+000
   5.9860  -5.79700E-001    0.00000E+000
   5.9870  -6.53800E-001    0.00000E+000
   5.9880  -3.15800E-001    0.00000E+000
   5.9890   5.34000E-002    0.00000E+000
   5.9920  -4.18000E-002    0.00000E+000
   5.9960  -1.60000E-002    0.00000E+000
   5.9980  -4.22000E-002    0.00000E+000
   6.0010  -3.76000E-002    0.00000E+000
   6.0030  -5.19000E-002    0.00000E+000
   6.0050  -5.99000E-002    0.00000E+000
   6.0070  -3.82000E-002    0.00000E+000
   6.0100  -3.91000E-002    0.00000E+000
   6.0120  -4.71000E-002    0.00000E+000
   6.0150  -3.41000E-002    0.00000E+000
   6.0160  -2.74000E-002    0.00000E+000
   6.0180  -3.16000E-002    0.00000E+000
   6.0210  -4.91000E-002    0.00000E+000
   6.0230  -4.74000E-002    0.00000E+000
   6.0260  -3.50000E-002    0.00000E+000
   6.0280  -4.67000E-002    0.00000E+000
   6.0320  -3.89000E-002    0.00000E+000
   6.0340  -3.16000E-002    0.00000E+000
   6.0370  -1.79200E-001    0.00000E+000
   6.0380  -1.84600E-001    0.00000E+000
   6.0400   6.87400E-001    0.00000E+000
   6.0460  -1.75000E-002    0.00000E+000
   6.0500   5.20000E-002    0.00000E+000
   6.0520   1.62000E-002    0.00000E+000
   6.0560   3.35000E-002    0.00000E+000
   6.0590   3.67000E-002    0.00000E+000
   6.0630   5.44000E-002    0.00000E+000
   6.0660   3.75000E-002    0.00000E+000
   6.0690   4.59000E-002    0.00000E+000
   6.0710   5.31000E-002    0.00000E+000
   6.0770   2.71000E-002    0.00000E+000
   6.0780   3.83000E-002    0.00000E+000
   6.0800   3.70000E-002    0.00000E+000
   6.0810   3.68000E-002    0.00000E+000
   6.0850   4.99000E-002    0.00000E+000
   6.0870   4.27000E-002    0.00000E+000
   6.0890   4.34000E-002    0.00000E+000
   6.0960   3.39000E-002    0.00000E+000
   6.0990   4.13000E-002    0.00000E+000
   6.1030   4.55000E-002    0.00000E+000
   6.1050   4.59000E-002    0.00000E+000
   6.1090   3.97000E-002    0.00000E+000
   6.1120   3.97000E-002    0.00000E+000
   6.1160   4.53000E-002    0.00000E+000
   6.1190   2.75000E-002    0.00000E+000
   6.1230   4.31000E-002    0.00000E+000
   6.1250   4.18000E-002    0.00000E+000
   6.1280   3.61000E-002    0.00000E+000
   6.1300   3.46000E-002    0.00000E+000
   6.1340   3.82000E-002    0.00000E+000
   6.1380   3.45000E-002    0.00000E+000
   6.1400   4.74000E-002    0.00000E+000
   6.1430   5.36000E-002    0.00000E+000
   6.1450   5.14000E-002    0.00000E+000
   6.1460   4.82000E-002    0.00000E+000
   6.1500   4.87000E-002    0.00000E+000
   6.1520   5.43000E-002    0.00000E+000
   6.1540   4.62000E-002    0.00000E+000
   6.1560   5.07000E-002    0.00000E+000
   6.1580   5.03000E-002    0.00000E+000
   6.1610   3.06000E-002    0.00000E+000
   6.1620   3.76000E-002    0.00000E+000
   6.1680   5.33000E-002    0.00000E+000
   6.1700   3.89000E-002    0.00000E+000
   6.1720   5.64000E-002    0.00000E+000
   6.1750   6.39000E-002    0.00000E+000
   6.1770   5.66000E-002    0.00000E+000
   6.1840   5.86000E-002    0.00000E+000
   6.1850   5.79000E-002    0.00000E+000
   6.1890   5.96000E-002    0.00000E+000
   6.1920   5.15000E-002    0.00000E+000
   6.1930   5.51000E-002    0.00000E+000
   6.1980   5.40000E-002    0.00000E+000
   6.2000   6.27000E-002    0.00000E+000
   6.2010   6.18000E-002    0.00000E+000
   6.2020   6.36000E-002    0.00000E+000
   6.2090   5.69000E-002    0.00000E+000
   6.2100   5.20000E-002    0.00000E+000
   6.2130   5.92000E-002    0.00000E+000
   6.2140   7.83000E-002    0.00000E+000
   6.2160   5.91000E-002    0.00000E+000
   6.2200   6.65000E-002    0.00000E+000
   6.2250   8.14000E-002    0.00000E+000
   6.2270   6.03000E-002    0.00000E+000
   6.2300   6.66000E-002    0.00000E+000
   6.2310   7.47000E-002    0.00000E+000
   6.2330   7.77000E-002    0.00000E+000
   6.2340   7.43000E-002    0.00000E+000
   6.2370   7.03000E-002    0.00000E+000
   6.2390   6.83000E-002    0.00000E+000
   6.2420   7.97000E-002    0.00000E+000
   6.2440   8.61000E-002    0.00000E+000
   6.2470   7.22000E-002    0.00000E+000
   6.2480   8.23000E-002    0.00000E+000
   6.2510   7.57000E-002    0.00000E+000
   6.2530   7.70000E-002    0.00000E+000
   6.2570   8.15000E-002    0.00000E+000
   6.2620   8.42000E-002    0.00000E+000
   6.2640   7.66000E-002    0.00000E+000
   6.2650   7.51000E-002    0.00000E+000
   6.2670   9.35000E-002    0.00000E+000
   6.2700   8.44000E-002    0.00000E+000
   6.2740   8.59000E-002    0.00000E+000
   6.2770   8.90000E-002    0.00000E+000
   6.2780   9.71000E-002    0.00000E+000
   6.2810   8.83000E-002    0.00000E+000
   6.2840   8.53000E-002    0.00000E+000
   6.2870   8.84000E-002    0.00000E+000
   6.2890   9.52000E-002    0.00000E+000
   6.2910   9.37000E-002    0.00000E+000
   6.2950   9.87000E-002    0.00000E+000
   6.2990   9.97000E-002    0.00000E+000
   6.3020   1.06100E-001    0.00000E+000
   6.3040   1.18900E-001    0.00000E+000
   6.3060   1.03200E-001    0.00000E+000
   6.3130   1.09700E-001    0.00000E+000
   6.3150   9.77000E-002    0.00000E+000
   6.3160   1.12400E-001    0.00000E+000
   6.3190   1.14600E-001    0.00000E+000
   6.3240   1.21900E-001    0.00000E+000
   6.3270   1.01500E-001    0.00000E+000
   6.3300   1.15000E-001    0.00000E+000
   6.3320   1.20300E-001    0.00000E+000
   6.3340   1.24900E-001    0.00000E+000
   6.3380   1.24900E-001    0.00000E+000
   6.3400   1.19400E-001    0.00000E+000
   6.3420   1.25200E-001    0.00000E+000
   6.3450   1.47100E-001    0.00000E+000
   6.3500   1.42400E-001    0.00000E+000
   6.3540   1.52300E-001    0.00000E+000
   6.3560   1.35900E-001    0.00000E+000
   6.3580   1.58500E-001    0.00000E+000
   6.3650   1.49900E-001    0.00000E+000
   6.3680   1.62900E-001    0.00000E+000
   6.3710   1.38600E-001    0.00000E+000
   6.3730   1.52400E-001    0.00000E+000
   6.3760   1.62900E-001    0.00000E+000
   6.3820   1.69200E-001    0.00000E+000
   6.3830   1.64200E-001    0.00000E+000
   6.3840   1.68800E-001    0.00000E+000
   6.3860   1.75500E-001    0.00000E+000
   6.3900   1.76600E-001    0.00000E+000
   6.3920   1.69200E-001    0.00000E+000
   6.3930   1.80000E-001    0.00000E+000
   6.3950   1.84700E-001    0.00000E+000
   6.3980   1.84100E-001    0.00000E+000
   6.4020   1.92500E-001    0.00000E+000
   6.4050   1.88000E-001    0.00000E+000
   6.4060   1.92700E-001    0.00000E+000
   6.4110   2.02100E-001    0.00000E+000
   6.4120   1.96800E-001    0.00000E+000
   6.4140   2.14000E-001    0.00000E+000
   6.4180   2.07800E-001    0.00000E+000
   6.4190   2.04400E-001    0.00000E+000
   6.4220   2.09900E-001    0.00000E+000
   6.4240   2.24400E-001    0.00000E+000
   6.4270   2.19800E-001    0.00000E+000
   6.4310   2.15900E-001    0.00000E+000
   6.4330   2.31900E-001    0.00000E+000
   6.4350   2.12100E-001    0.00000E+000
   6.4380   2.19900E-001    0.00000E+000
   6.4420   2.27300E-001    0.00000E+000
   6.4440   2.36500E-001    0.00000E+000
   6.4470   2.37300E-001    0.00000E+000
   6.4490   2.44200E-001    0.00000E+000
   6.4510   2.49000E-001    0.00000E+000
   6.4530   2.48800E-001    0.00000E+000
   6.4560   2.50900E-001    0.00000E+000
   6.4580   2.54100E-001    0.00000E+000
   6.4600   2.51800E-001    0.00000E+000
   6.4630   2.53100E-001    0.00000E+000
   6.4660   2.67000E-001    0.00000E+000
   6.4690   2.60700E-001    0.00000E+000
   6.4710   2.65900E-001    0.00000E+000
   6.4740   2.70100E-001    0.00000E+000
   6.4770   2.75300E-001    0.00000E+000
   6.4790   2.68500E-001    0.00000E+000
   6.4810   2.87300E-001    0.00000E+000
   6.4850   2.81300E-001    0.00000E+000
   6.4860   2.94200E-001    0.00000E+000
   6.4880   2.95600E-001    0.00000E+000
   6.4920   2.86600E-001    0.00000E+000
   6.4940   2.95100E-001    0.00000E+000
   6.4960   2.88300E-001    0.00000E+000
   6.4990   3.03600E-001    0.00000E+000
   6.5030   2.94800E-001    0.00000E+000
   6.5040   3.07600E-001    0.00000E+000
   6.5080   3.15000E-001    0.00000E+000
   6.5110   3.25800E-001    0.00000E+000
   6.5120   3.13200E-001    0.00000E+000
   6.5150   3.14100E-001    0.00000E+000
   6.5170   3.07600E-001    0.00000E+000
   6.5190   3.22200E-001    0.00000E+000
   6.5210   3.25400E-001    0.00000E+000
   6.5250   3.30500E-001    0.00000E+000
   6.5280   3.29200E-001    0.00000E+000
   6.5290   3.32300E-001    0.00000E+000
   6.5310   3.40200E-001    0.00000E+000
   6.5330   3.46800E-001    0.00000E+000
   6.5390   3.49800E-001    0.00000E+000
   6.5420   3.48000E-001    0.00000E+000
   6.5430   3.61500E-001    0.00000E+000
   6.5460   3.59600E-001    0.00000E+000
   6.5480   3.55500E-001    0.00000E+000
   6.5510   3.47000E-001    0.00000E+000
   6.5530   3.54900E-001    0.00000E+000
   6.5550   3.64000E-001    0.00000E+000
   6.5570   3.47200E-001    0.00000E+000
   6.5610   3.56900E-001    0.00000E+000
   6.5650   3.81600E-001    0.00000E+000
   6.5670   3.72400E-001    0.00000E+000
   6.5700   3.79000E-001    0.00000E+000
   6.5720   3.90500E-001    0.00000E+000
   6.5740   3.88000E-001    0.00000E+000
   6.5780   3.71200E-001    0.00000E+000
   6.5800   3.80100E-001    0.00000E+000
   6.5810   3.83800E-001    0.00000E+000
   6.5830   3.94200E-001    0.00000E+000
   6.5850   3.86300E-001    0.00000E+000
   6.5870   3.93200E-001    0.00000E+000
   6.5910   4.05500E-001    0.00000E+000
   6.5940   3.95100E-001    0.00000E+000
   6.5960   4.08000E-001    0.00000E+000
   6.5990   4.12000E-001    0.00000E+000
   6.6010   4.10700E-001    0.00000E+000
   6.6050   4.09500E-001    0.00000E+000
   6.6070   4.04800E-001    0.00000E+000
   6.6080   4.28100E-001    0.00000E+000
   6.6110   4.20700E-001    0.00000E+000
   6.6140   4.26800E-001    0.00000E+000
   6.6170   4.30200E-001    0.00000E+000
   6.6190   4.33000E-001    0.00000E+000
   6.6230   4.36700E-001    0.00000E+000
   6.6260   4.33100E-001    0.00000E+000
   6.6280   4.21100E-001    0.00000E+000
   6.6300   4.33900E-001    0.00000E+000
   6.6330   4.52900E-001    0.00000E+000
   6.6350   4.45800E-001    0.00000E+000
   6.6390   4.44800E-001    0.00000E+000
   6.6410   4.51500E-001    0.00000E+000
   6.6440   4.58500E-001    0.00000E+000
   6.6460   4.64500E-001    0.00000E+000
   6.6480   4.54200E-001    0.00000E+000
   6.6500   4.42100E-001    0.00000E+000
   6.6540   4.44800E-001    0.00000E+000
   6.6550   4.55300E-001    0.00000E+000
   6.6580   4.63900E-001    0.00000E+000
   6.6620   4.74700E-001    0.00000E+000
   6.6640   4.58900E-001    0.00000E+000
   6.6670   4.51800E-001    0.00000E+000
   6.6680   4.78500E-001    0.00000E+000
   6.6700   4.70100E-001    0.00000E+000
   6.6730   4.68700E-001    0.00000E+000
   6.6770   4.79300E-001    0.00000E+000
   6.6800   4.80300E-001    0.00000E+000
   6.6820   4.76800E-001    0.00000E+000
   6.6850   4.85500E-001    0.00000E+000
   6.6860   4.78100E-001    0.00000E+000
   6.6910   5.00300E-001    0.00000E+000
   6.6920   4.81200E-001    0.00000E+000
   6.6940   4.77200E-001    0.00000E+000
   6.6960   4.78100E-001    0.00000E+000
   6.7000   5.05000E-001    0.00000E+000
   6.7030   4.75300E-001    0.00000E+000
   6.7040   4.88400E-001    0.00000E+000
   6.7070   5.01900E-001    0.00000E+000
   6.7090   5.03100E-001    0.00000E+000
   6.7120   4.91100E-001    0.00000E+000
   6.7150   5.02000E-001    0.00000E+000
   6.7170   4.96100E-001    0.00000E+000
   6.7210   5.03500E-001    0.00000E+000
   6.7240   4.97900E-001    0.00000E+000
   6.7250   5.06200E-001    0.00000E+000
   6.7280   5.03900E-001    0.00000E+000
   6.7300   4.96700E-001    0.00000E+000
   6.7320   5.02500E-001    0.00000E+000
   6.7360   5.12500E-001    0.00000E+000
   6.7390   5.02500E-001    0.00000E+000
   6.7410   5.12900E-001    0.00000E+000
   6.7440   5.22300E-001    0.00000E+000
   6.7470   5.26600E-001    0.00000E+000
   6.7490   5.07100E-001    0.00000E+000
   6.7500   5.18800E-001    0.00000E+000
   6.7540   5.23400E-001    0.00000E+000
   6.7570   5.07500E-001    0.00000E+000
   6.7600   5.09000E-001    0.00000E+000
   6.7610   5.10800E-001    0.00000E+000
   6.7630   5.33900E-001    0.00000E+000
   6.7680   5.00600E-001    0.00000E+000
   6.7690   5.21100E-001    0.00000E+000
   6.7720   5.04200E-001    0.00000E+000
   6.7770   5.11700E-001    0.00000E+000
   6.7780   5.14000E-001    0.00000E+000
   6.7810   5.25500E-001    0.00000E+000
   6.7830   5.37300E-001    0.00000E+000
   6.7870   5.33900E-001    0.00000E+000
   6.7880   5.23700E-001    0.00000E+000
   6.7910   5.22600E-001    0.00000E+000
   6.7960   5.48600E-001    0.00000E+000
   6.7980   5.42200E-001    0.00000E+000
   6.8010   5.35000E-001    0.00000E+000
   6.8020   5.40300E-001    0.00000E+000
   6.8060   5.25900E-001    0.00000E+000
   6.8070   5.36800E-001    0.00000E+000
   6.8110   5.54000E-001    0.00000E+000
   6.8140   5.47900E-001    0.00000E+000
   6.8170   5.32400E-001    0.00000E+000
   6.8180   5.55200E-001    0.00000E+000
   6.8210   5.37200E-001    0.00000E+000
   6.8230   5.40900E-001    0.00000E+000
   6.8270   5.50600E-001    0.00000E+000
   6.8290   5.39400E-001    0.00000E+000
   6.8320   5.51800E-001    0.00000E+000
   6.8360   5.52100E-001    0.00000E+000
   6.8380   5.48800E-001    0.00000E+000
   6.8410   5.35200E-001    0.00000E+000
   6.8430   5.39700E-001    0.00000E+000
   6.8460   5.30200E-001    0.00000E+000
   6.8490   5.30300E-001    0.00000E+000
   6.8520   5.38200E-001    0.00000E+000
   6.8540   5.54800E-001    0.00000E+000
   6.8590   5.40700E-001    0.00000E+000
   6.8610   5.42900E-001    0.00000E+000
   6.8630   5.61600E-001    0.00000E+000
   6.8660   5.41300E-001    0.00000E+000
   6.8680   5.43500E-001    0.00000E+000
   6.8710   5.47600E-001    0.00000E+000
   6.8750   5.57600E-001    0.00000E+000
   6.8780   5.57100E-001    0.00000E+000
   6.8820   5.58900E-001    0.00000E+000
   6.8880   5.49900E-001    0.00000E+000
   6.8890   5.76500E-001    0.00000E+000
   6.8910   5.48300E-001    0.00000E+000
   6.8940   5.57200E-001    0.00000E+000
   6.8960   5.54700E-001    0.00000E+000
   6.8980   5.41300E-001    0.00000E+000
   6.9000   5.70600E-001    0.00000E+000
   6.9060   5.59800E-001    0.00000E+000
   6.9090   5.66400E-001    0.00000E+000
   6.9130   5.46900E-001    0.00000E+000
   6.9160   5.69700E-001    0.00000E+000
   6.9170   5.61400E-001    0.00000E+000
   6.9200   5.61200E-001    0.00000E+000
   6.9230   5.57300E-001    0.00000E+000
   6.9250   5.42600E-001    0.00000E+000
   6.9300   5.59500E-001    0.00000E+000
   6.9340   5.63300E-001    0.00000E+000
   6.9360   5.59200E-001    0.00000E+000
   6.9380   5.68000E-001    0.00000E+000
   6.9420   5.76000E-001    0.00000E+000
   6.9460   5.61800E-001    0.00000E+000
   6.9490   5.70100E-001    0.00000E+000
   6.9520   5.59800E-001    0.00000E+000
   6.9540   5.61000E-001    0.00000E+000
   6.9560   5.63100E-001    0.00000E+000
   6.9590   5.67300E-001    0.00000E+000
   6.9600   5.74600E-001    0.00000E+000
   6.9650   5.56500E-001    0.00000E+000
   6.9660   5.64200E-001    0.00000E+000
   6.9670   5.65900E-001    0.00000E+000
   6.9720   5.74800E-001    0.00000E+000
   6.9750   5.73300E-001    0.00000E+000
   6.9780   5.77600E-001    0.00000E+000
   6.9830   5.72100E-001    0.00000E+000
   6.9850   5.64800E-001    0.00000E+000
   6.9890   5.92900E-001    0.00000E+000
   6.9920   5.78200E-001    0.00000E+000
   6.9930   5.73600E-001    0.00000E+000
   6.9970   5.67700E-001    0.00000E+000
   6.9990   5.77400E-001    0.00000E+000
   7.0020   5.73900E-001    0.00000E+000
   7.0050   5.64400E-001    0.00000E+000
   7.0080   5.89300E-001    0.00000E+000
   7.0110   5.82400E-001    0.00000E+000
   7.0130   5.82400E-001    0.00000E+000
   7.0170   6.02700E-001    0.00000E+000
   7.0200   5.85800E-001    0.00000E+000
   7.0240   5.92100E-001    0.00000E+000
   7.0270   5.93500E-001    0.00000E+000
   7.0300   6.06400E-001    0.00000E+000
   7.0330   5.73900E-001    0.00000E+000
   7.0350   6.01500E-001    0.00000E+000
   7.0380   6.02200E-001    0.00000E+000
   7.0420   6.06300E-001    0.00000E+000
   7.0430   6.04300E-001    0.00000E+000
   7.0460   6.16700E-001    0.00000E+000
   7.0490   6.22100E-001    0.00000E+000
   7.0510   6.19300E-001    0.00000E+000
   7.0540   6.38900E-001    0.00000E+000
   7.0560   6.35100E-001    0.00000E+000
   7.0600   6.31800E-001    0.00000E+000
   7.0630   6.48600E-001    0.00000E+000
   7.0640   6.52100E-001    0.00000E+000
   7.0690   6.55500E-001    0.00000E+000
   7.0700   6.83700E-001    0.00000E+000
   7.0730   7.01600E-001    0.00000E+000
   7.0760   7.01300E-001    0.00000E+000
   7.0800   7.18600E-001    0.00000E+000
   7.0810   7.42200E-001    0.00000E+000
   7.0850   7.98800E-001    0.00000E+000
   7.0880   7.93200E-001    0.00000E+000
   7.0900   7.99100E-001    0.00000E+000
   7.0920   8.23800E-001    0.00000E+000
   7.0940   8.79900E-001    0.00000E+000
   7.0990   8.97900E-001    0.00000E+000
   7.1010   9.05100E-001    0.00000E+000
   7.1030   9.31900E-001    0.00000E+000
   7.1060   9.88700E-001    0.00000E+000
   7.1090   1.04400E+000    0.00000E+000
   7.1100   1.05190E+000    0.00000E+000
   7.1150   1.12470E+000    0.00000E+000
   7.1160   1.18820E+000    0.00000E+000
   7.1200   1.23300E+000    0.00000E+000
   7.1230   1.33870E+000    0.00000E+000
   7.1260   1.40010E+000    0.00000E+000
   7.1280   1.46900E+000    0.00000E+000
   7.1320   1.58570E+000    0.00000E+000
   7.1350   1.87070E+000    0.00000E+000
   7.1390   2.21560E+000    0.00000E+000
   7.1420   2.50290E+000    0.00000E+000
   7.1450   2.45320E+000    0.00000E+000
   7.1470   2.60920E+000    0.00000E+000
   7.1500   2.61540E+000    0.00000E+000
   7.1540   2.70300E+000    0.00000E+000
   7.1560   2.58590E+000    0.00000E+000
   7.1580   1.79450E+000    0.00000E+000
   7.1600   1.93280E+000    0.00000E+000
   7.1640   1.58860E+000    0.00000E+000
   7.1670   1.28780E+000    0.00000E+000
   7.1700   1.45860E+000    0.00000E+000
   7.1720   1.10450E+000    0.00000E+000
   7.1760   1.20850E+000    0.00000E+000
   7.1780   9.10800E-001    0.00000E+000
   7.1810   1.00000E+000    0.00000E+000
   7.1830   1.00000E+000    0.00000E+000
   7.1850   1.00000E+000    0.00000E+000
   7.1880   1.00000E+000    0.00000E+000
   7.1930   1.00000E+000    0.00000E+000
   7.1940   1.00000E+000    0.00000E+000
   7.1970   1.00000E+000    0.00000E+000
   7.1990   1.00000E+000    0.00000E+000
   7.2010   1.00000E+000    0.00000E+000
   7.2060   1.00000E+000    0.00000E+000
   7.2120   1.00000E+000    0.00000E+000
   7.2140   1.00000E+000    0.00000E+000
   7.2160   1.00000E+000    0.00000E+000
   7.2180   1.00000E+000    0.00000E+000
   7.2230   1.00000E+000    0.00000E+000
   7.2260   1.00000E+000    0.00000E+000
   7.2270   1.00000E+000    0.00000E+000
   7.2300   1.00000E+000    0.00000E+000
   7.2330   1.00000E+000    0.00000E+000
   7.2360   1.00000E+000    0.00000E+000
   7.2410   1.00000E+000    0.00000E+000
   7.2440   1.00000E+000    0.00000E+000
   7.2460   1.00000E+000    0.00000E+000
   7.2480   1.00000E+000    0.00000E+000
   7.2510   1.00000E+000    0.00000E+000
   7.2550   1.00000E+000    0.00000E+000
   7.2570   1.00000E+000    0.00000E+000
   7.2580   1.00000E+000    0.00000E+000
   7.2620   1.00000E+000    0.00000E+000
   7.2640   1.00000E+000    0.00000E+000
   7.2670   1.00000E+000    0.00000E+000
   7.2710   1.00000E+000    0.00000E+000
   7.2730   1.00000E+000    0.00000E+000
   7.2780   1.00000E+000    0.00000E+000
   7.2790   1.00000E+000    0.00000E+000
   7.2820   1.00000E+000    0.00000E+000
   7.2850   1.00000E+000    0.00000E+000
   7.2890   1.00000E+000    0.00000E+000
   7.2920   1.00000E+000    0.00000E+000
   7.2940   1.00000E+000    0.00000E+000
   7.2960   1.00000E+000    0.00000E+000
   7.2990   1.00000E+000    0.00000E+000
   7.3020   1.00000E+000    0.00000E+000
