# Supplementary material for: Rationally seeded computational protein design of ɑ-helical barrels
Source: Nat Chem Biol. 2024 Jun 20;20(8):991–9. doi: 10.1038/s41589-024-01642-0 (PMC11288890; doi:10.1038/s41589-024-01642-0)
Supplement: Supplementary file 3 — PDB and .mtz files used for making figure panels b–d and j–m. [file 41589_2024_1642_MOESM3_ESM.zip › KIA_RP_RSPD_NatChemBiol_data_Figure2/scapCC6_LLIA_panels_e-h/AUC_panel_g/SV_raw/00043.RA1]

scapCC6_LLIA_master
R 1 20.0 50000 0023683 3.5230E11 281 1 
   5.8000   5.59500E-001    0.00000E+000
   5.8030   8.25500E-001    0.00000E+000
   5.8040   1.00890E+000    0.00000E+000
   5.8060   5.40600E-001    0.00000E+000
   5.8070   9.59300E-001    0.00000E+000
   5.8080   8.47900E-001    0.00000E+000
   5.8100   8.53400E-001    0.00000E+000
   5.8110   8.50500E-001    0.00000E+000
   5.8120   1.05480E+000    0.00000E+000
   5.8130   8.30200E-001    0.00000E+000
   5.8140   7.31200E-001    0.00000E+000
   5.8150   1.01060E+000    0.00000E+000
   5.8170   8.87000E-001    0.00000E+000
   5.8190   9.73200E-001    0.00000E+000
   5.8200   1.04330E+000    0.00000E+000
   5.8230   1.00370E+000    0.00000E+000
   5.8250   1.08270E+000    0.00000E+000
   5.8270   1.20190E+000    0.00000E+000
   5.8280   1.12570E+000    0.00000E+000
   5.8300   1.17170E+000    0.00000E+000
   5.8310   1.48290E+000    0.00000E+000
   5.8330   1.52670E+000    0.00000E+000
   5.8340   1.63910E+000    0.00000E+000
   5.8350   1.64810E+000    0.00000E+000
   5.8360   1.66020E+000    0.00000E+000
   5.8380   1.57220E+000    0.00000E+000
   5.8400   1.65490E+000    0.00000E+000
   5.8420   1.68200E+000    0.00000E+000
   5.8440   1.63620E+000    0.00000E+000
   5.8460   1.62920E+000    0.00000E+000
   5.8470   1.58890E+000    0.00000E+000
   5.8480   1.51840E+000    0.00000E+000
   5.8490   1.43500E+000    0.00000E+000
   5.8510   1.36320E+000    0.00000E+000
   5.8530   1.05360E+000    0.00000E+000
   5.8570   6.99400E-001    0.00000E+000
   5.8580   8.91400E-001    0.00000E+000
   5.8600   5.63400E-001    0.00000E+000
   5.8610   4.43400E-001    0.00000E+000
   5.8640   4.59600E-001    0.00000E+000
   5.8650   3.42900E-001    0.00000E+000
   5.8670   2.89700E-001    0.00000E+000
   5.8690   3.84300E-001    0.00000E+000
   5.8710   2.45700E-001    0.00000E+000
   5.8720   2.41700E-001    0.00000E+000
   5.8740   2.23500E-001    0.00000E+000
   5.8750   1.73600E-001    0.00000E+000
   5.8780   1.90900E-001    0.00000E+000
   5.8790   1.58500E-001    0.00000E+000
   5.8810   1.68200E-001    0.00000E+000
   5.8830   1.13800E-001    0.00000E+000
   5.8870   8.07000E-002    0.00000E+000
   5.8880   1.06700E-001    0.00000E+000
   5.8900   5.78000E-002    0.00000E+000
   5.8930   7.46000E-002    0.00000E+000
   5.8950   5.25000E-002    0.00000E+000
   5.8960   3.86000E-002    0.00000E+000
   5.8990   2.70000E-002    0.00000E+000
   5.9010   1.39000E-002    0.00000E+000
   5.9040   7.60000E-003    0.00000E+000
   5.9080   2.44000E-002    0.00000E+000
   5.9100   2.33000E-002    0.00000E+000
   5.9130   1.47000E-002    0.00000E+000
   5.9150  -2.00000E-004    0.00000E+000
   5.9160   8.20000E-003    0.00000E+000
   5.9170   8.20000E-003    0.00000E+000
   5.9210   5.60000E-003    0.00000E+000
   5.9230   7.80000E-003    0.00000E+000
   5.9240   1.54000E-002    0.00000E+000
   5.9280   1.24000E-002    0.00000E+000
   5.9300   1.32000E-002    0.00000E+000
   5.9320   1.56000E-002    0.00000E+000
   5.9330   1.06000E-002    0.00000E+000
   5.9360   4.97000E-002    0.00000E+000
   5.9380  -6.60000E-003    0.00000E+000
   5.9410   1.28000E-002    0.00000E+000
   5.9440  -5.80000E-003    0.00000E+000
   5.9460   7.20000E-003    0.00000E+000
   5.9480   2.43000E-002    0.00000E+000
   5.9490   6.40000E-003    0.00000E+000
   5.9510   5.30000E-003    0.00000E+000
   5.9530  -9.00000E-003    0.00000E+000
   5.9550   1.70000E-003    0.00000E+000
   5.9580  -3.10000E-003    0.00000E+000
   5.9610   2.00000E-003    0.00000E+000
   5.9640   2.80000E-003    0.00000E+000
   5.9650  -2.50000E-003    0.00000E+000
   5.9690   6.10000E-003    0.00000E+000
   5.9700   9.80000E-003    0.00000E+000
   5.9710   2.30000E-003    0.00000E+000
   5.9730   8.10000E-003    0.00000E+000
   5.9760   1.91000E-002    0.00000E+000
   5.9800  -2.10000E-003    0.00000E+000
   5.9820   1.82900E-001    0.00000E+000
   5.9830   9.56000E-002    0.00000E+000
   5.9850  -3.69400E-001    0.00000E+000
   5.9880  -7.94500E-001    0.00000E+000
   5.9890  -5.43700E-001    0.00000E+000
   5.9910   4.95000E-002    0.00000E+000
   5.9930  -3.35000E-002    0.00000E+000
   5.9960  -2.36000E-002    0.00000E+000
   6.0000  -4.88000E-002    0.00000E+000
   6.0010  -3.47000E-002    0.00000E+000
   6.0030  -5.00000E-002    0.00000E+000
   6.0040  -4.74000E-002    0.00000E+000
   6.0080  -2.97000E-002    0.00000E+000
   6.0120  -2.44000E-002    0.00000E+000
   6.0140  -3.70000E-002    0.00000E+000
   6.0160  -3.42000E-002    0.00000E+000
   6.0180  -1.27000E-002    0.00000E+000
   6.0200  -3.60000E-002    0.00000E+000
   6.0220  -4.31000E-002    0.00000E+000
   6.0250  -5.84000E-002    0.00000E+000
   6.0280  -4.78000E-002    0.00000E+000
   6.0290  -4.21000E-002    0.00000E+000
   6.0330  -3.48000E-002    0.00000E+000
   6.0340  -5.69000E-002    0.00000E+000
   6.0370  -1.11000E-001    0.00000E+000
   6.0380  -1.50100E-001    0.00000E+000
   6.0410   2.06900E-001    0.00000E+000
   6.0480  -4.08000E-002    0.00000E+000
   6.0500   3.88000E-002    0.00000E+000
   6.0520   1.75000E-002    0.00000E+000
   6.0540   3.23000E-002    0.00000E+000
   6.0560   3.38000E-002    0.00000E+000
   6.0620   4.66000E-002    0.00000E+000
   6.0650   3.20000E-002    0.00000E+000
   6.0660   4.04000E-002    0.00000E+000
   6.0680   4.83000E-002    0.00000E+000
   6.0700   3.53000E-002    0.00000E+000
   6.0710   4.19000E-002    0.00000E+000
   6.0720   3.82000E-002    0.00000E+000
   6.0750   3.79000E-002    0.00000E+000
   6.0780   4.28000E-002    0.00000E+000
   6.0810   4.32000E-002    0.00000E+000
   6.0840   4.47000E-002    0.00000E+000
   6.0870   4.60000E-002    0.00000E+000
   6.0880   3.29000E-002    0.00000E+000
   6.0910   3.94000E-002    0.00000E+000
   6.0920   2.57000E-002    0.00000E+000
   6.0960   4.34000E-002    0.00000E+000
   6.0990   4.04000E-002    0.00000E+000
   6.1030   4.05000E-002    0.00000E+000
   6.1050   3.48000E-002    0.00000E+000
   6.1080   4.04000E-002    0.00000E+000
   6.1120   4.23000E-002    0.00000E+000
   6.1160   2.93000E-002    0.00000E+000
   6.1170   4.20000E-002    0.00000E+000
   6.1190   3.38000E-002    0.00000E+000
   6.1230   4.40000E-002    0.00000E+000
   6.1260   3.30000E-002    0.00000E+000
   6.1270   4.39000E-002    0.00000E+000
   6.1300   3.07000E-002    0.00000E+000
   6.1320   4.69000E-002    0.00000E+000
   6.1380   4.05000E-002    0.00000E+000
   6.1390   5.00000E-002    0.00000E+000
   6.1420   4.13000E-002    0.00000E+000
   6.1450   5.82000E-002    0.00000E+000
   6.1500   4.93000E-002    0.00000E+000
   6.1510   5.98000E-002    0.00000E+000
   6.1540   5.63000E-002    0.00000E+000
   6.1550   5.43000E-002    0.00000E+000
   6.1570   4.87000E-002    0.00000E+000
   6.1610   4.93000E-002    0.00000E+000
   6.1640   5.34000E-002    0.00000E+000
   6.1690   3.80000E-002    0.00000E+000
   6.1700   5.39000E-002    0.00000E+000
   6.1720   3.31000E-002    0.00000E+000
   6.1750   5.01000E-002    0.00000E+000
   6.1770   5.30000E-002    0.00000E+000
   6.1790   4.83000E-002    0.00000E+000
   6.1840   5.00000E-002    0.00000E+000
   6.1860   6.86000E-002    0.00000E+000
   6.1890   5.31000E-002    0.00000E+000
   6.1910   5.27000E-002    0.00000E+000
   6.1950   4.77000E-002    0.00000E+000
   6.1960   4.97000E-002    0.00000E+000
   6.1980   5.03000E-002    0.00000E+000
   6.2020   7.47000E-002    0.00000E+000
   6.2040   6.62000E-002    0.00000E+000
   6.2070   6.86000E-002    0.00000E+000
   6.2100   7.28000E-002    0.00000E+000
   6.2140   6.56000E-002    0.00000E+000
   6.2150   7.26000E-002    0.00000E+000
   6.2180   5.89000E-002    0.00000E+000
   6.2200   6.56000E-002    0.00000E+000
   6.2210   5.25000E-002    0.00000E+000
   6.2240   6.32000E-002    0.00000E+000
   6.2270   6.90000E-002    0.00000E+000
   6.2310   6.29000E-002    0.00000E+000
   6.2330   6.17000E-002    0.00000E+000
   6.2340   7.10000E-002    0.00000E+000
   6.2380   5.89000E-002    0.00000E+000
   6.2420   7.90000E-002    0.00000E+000
   6.2440   6.95000E-002    0.00000E+000
   6.2450   7.53000E-002    0.00000E+000
   6.2490   7.83000E-002    0.00000E+000
   6.2510   8.10000E-002    0.00000E+000
   6.2520   6.08000E-002    0.00000E+000
   6.2560   7.93000E-002    0.00000E+000
   6.2590   7.67000E-002    0.00000E+000
   6.2610   7.33000E-002    0.00000E+000
   6.2640   7.88000E-002    0.00000E+000
   6.2650   8.39000E-002    0.00000E+000
   6.2670   8.77000E-002    0.00000E+000
   6.2700   8.46000E-002    0.00000E+000
   6.2720   7.77000E-002    0.00000E+000
   6.2770   9.29000E-002    0.00000E+000
   6.2810   8.39000E-002    0.00000E+000
   6.2830   9.74000E-002    0.00000E+000
   6.2870   9.86000E-002    0.00000E+000
   6.2890   1.05200E-001    0.00000E+000
   6.2960   1.05300E-001    0.00000E+000
   6.2990   9.10000E-002    0.00000E+000
   6.3000   9.29000E-002    0.00000E+000
   6.3020   1.03100E-001    0.00000E+000
   6.3030   1.14300E-001    0.00000E+000
   6.3040   1.08500E-001    0.00000E+000
   6.3060   1.03700E-001    0.00000E+000
   6.3110   1.15300E-001    0.00000E+000
   6.3160   1.11200E-001    0.00000E+000
   6.3180   1.17700E-001    0.00000E+000
   6.3210   1.21700E-001    0.00000E+000
   6.3260   1.11200E-001    0.00000E+000
   6.3280   9.44000E-002    0.00000E+000
   6.3330   1.12900E-001    0.00000E+000
   6.3380   1.06400E-001    0.00000E+000
   6.3390   1.06800E-001    0.00000E+000
   6.3470   1.25800E-001    0.00000E+000
   6.3540   1.34000E-001    0.00000E+000
   6.3570   1.35100E-001    0.00000E+000
   6.3580   1.43800E-001    0.00000E+000
   6.3590   1.51300E-001    0.00000E+000
   6.3640   1.41900E-001    0.00000E+000
   6.3670   1.49900E-001    0.00000E+000
   6.3690   1.62400E-001    0.00000E+000
   6.3740   1.48800E-001    0.00000E+000
   6.3750   1.53800E-001    0.00000E+000
   6.3780   1.52000E-001    0.00000E+000
   6.3820   1.50100E-001    0.00000E+000
   6.3860   1.68800E-001    0.00000E+000
   6.3880   1.70700E-001    0.00000E+000
   6.3890   1.54800E-001    0.00000E+000
   6.3930   1.68100E-001    0.00000E+000
   6.3950   1.80500E-001    0.00000E+000
   6.3970   1.64400E-001    0.00000E+000
   6.4010   1.88900E-001    0.00000E+000
   6.4020   1.75900E-001    0.00000E+000
   6.4060   1.77700E-001    0.00000E+000
   6.4080   1.88000E-001    0.00000E+000
   6.4100   1.93500E-001    0.00000E+000
   6.4120   1.87500E-001    0.00000E+000
   6.4150   1.98300E-001    0.00000E+000
   6.4190   1.99200E-001    0.00000E+000
   6.4220   2.01200E-001    0.00000E+000
   6.4240   2.14700E-001    0.00000E+000
   6.4280   1.99800E-001    0.00000E+000
   6.4310   2.05600E-001    0.00000E+000
   6.4330   2.12100E-001    0.00000E+000
   6.4370   2.14200E-001    0.00000E+000
   6.4400   2.20800E-001    0.00000E+000
   6.4430   2.18800E-001    0.00000E+000
   6.4450   2.23700E-001    0.00000E+000
   6.4470   2.22500E-001    0.00000E+000
   6.4500   2.30700E-001    0.00000E+000
   6.4530   2.31300E-001    0.00000E+000
   6.4540   2.45300E-001    0.00000E+000
   6.4570   2.37200E-001    0.00000E+000
   6.4590   2.23300E-001    0.00000E+000
   6.4630   2.43500E-001    0.00000E+000
   6.4640   2.36700E-001    0.00000E+000
   6.4670   2.51200E-001    0.00000E+000
   6.4700   2.50000E-001    0.00000E+000
   6.4720   2.39500E-001    0.00000E+000
   6.4740   2.59500E-001    0.00000E+000
   6.4760   2.65400E-001    0.00000E+000
   6.4800   2.65800E-001    0.00000E+000
   6.4820   2.54500E-001    0.00000E+000
   6.4870   2.69300E-001    0.00000E+000
   6.4880   2.79100E-001    0.00000E+000
   6.4920   2.83500E-001    0.00000E+000
   6.4940   2.83200E-001    0.00000E+000
   6.4960   2.78800E-001    0.00000E+000
   6.4990   3.00900E-001    0.00000E+000
   6.5030   2.74700E-001    0.00000E+000
   6.5040   2.93700E-001    0.00000E+000
   6.5080   2.97700E-001    0.00000E+000
   6.5100   3.05300E-001    0.00000E+000
   6.5120   2.96500E-001    0.00000E+000
   6.5140   3.09300E-001    0.00000E+000
   6.5170   3.11200E-001    0.00000E+000
   6.5220   3.20400E-001    0.00000E+000
   6.5240   3.15100E-001    0.00000E+000
   6.5260   3.22700E-001    0.00000E+000
   6.5290   3.17700E-001    0.00000E+000
   6.5310   3.18700E-001    0.00000E+000
   6.5330   3.39100E-001    0.00000E+000
   6.5380   3.27700E-001    0.00000E+000
   6.5410   3.11400E-001    0.00000E+000
   6.5430   3.31900E-001    0.00000E+000
   6.5440   3.33400E-001    0.00000E+000
   6.5470   3.35600E-001    0.00000E+000
   6.5490   3.41700E-001    0.00000E+000
   6.5510   3.48700E-001    0.00000E+000
   6.5550   3.52500E-001    0.00000E+000
   6.5560   3.40900E-001    0.00000E+000
   6.5600   3.40100E-001    0.00000E+000
   6.5640   3.46700E-001    0.00000E+000
   6.5670   3.51100E-001    0.00000E+000
   6.5690   3.70800E-001    0.00000E+000
   6.5710   3.75800E-001    0.00000E+000
   6.5730   3.66000E-001    0.00000E+000
   6.5750   3.71300E-001    0.00000E+000
   6.5780   3.78600E-001    0.00000E+000
   6.5800   3.65200E-001    0.00000E+000
   6.5830   3.89700E-001    0.00000E+000
   6.5850   3.85700E-001    0.00000E+000
   6.5890   3.86500E-001    0.00000E+000
   6.5920   3.84300E-001    0.00000E+000
   6.5940   3.82800E-001    0.00000E+000
   6.5970   3.93900E-001    0.00000E+000
   6.5990   3.97200E-001    0.00000E+000
   6.6020   4.05400E-001    0.00000E+000
   6.6040   3.94400E-001    0.00000E+000
   6.6080   4.03400E-001    0.00000E+000
   6.6110   4.04700E-001    0.00000E+000
   6.6140   4.07800E-001    0.00000E+000
   6.6160   4.02200E-001    0.00000E+000
   6.6190   4.14900E-001    0.00000E+000
   6.6230   4.26500E-001    0.00000E+000
   6.6260   4.22800E-001    0.00000E+000
   6.6280   4.14800E-001    0.00000E+000
   6.6290   4.31900E-001    0.00000E+000
   6.6310   4.30600E-001    0.00000E+000
   6.6330   4.30200E-001    0.00000E+000
   6.6370   4.42800E-001    0.00000E+000
   6.6400   4.32200E-001    0.00000E+000
   6.6420   4.40900E-001    0.00000E+000
   6.6450   4.35400E-001    0.00000E+000
   6.6470   4.37600E-001    0.00000E+000
   6.6500   4.48600E-001    0.00000E+000
   6.6510   4.38300E-001    0.00000E+000
   6.6550   4.49600E-001    0.00000E+000
   6.6570   4.57300E-001    0.00000E+000
   6.6600   4.56300E-001    0.00000E+000
   6.6620   4.48700E-001    0.00000E+000
   6.6660   4.58300E-001    0.00000E+000
   6.6680   4.49900E-001    0.00000E+000
   6.6690   4.54800E-001    0.00000E+000
   6.6720   4.71200E-001    0.00000E+000
   6.6750   4.69200E-001    0.00000E+000
   6.6780   4.56500E-001    0.00000E+000
   6.6810   4.66200E-001    0.00000E+000
   6.6830   4.73500E-001    0.00000E+000
   6.6860   4.57700E-001    0.00000E+000
   6.6870   4.74500E-001    0.00000E+000
   6.6910   4.65600E-001    0.00000E+000
   6.6920   4.68300E-001    0.00000E+000
   6.6940   4.73500E-001    0.00000E+000
   6.6980   4.99500E-001    0.00000E+000
   6.7010   4.92200E-001    0.00000E+000
   6.7040   4.82100E-001    0.00000E+000
   6.7070   4.86600E-001    0.00000E+000
   6.7090   4.83800E-001    0.00000E+000
   6.7120   5.01300E-001    0.00000E+000
   6.7140   4.74700E-001    0.00000E+000
   6.7170   4.92200E-001    0.00000E+000
   6.7200   4.87200E-001    0.00000E+000
   6.7230   4.81000E-001    0.00000E+000
   6.7250   4.75700E-001    0.00000E+000
   6.7280   4.90600E-001    0.00000E+000
   6.7310   4.93300E-001    0.00000E+000
   6.7320   4.97800E-001    0.00000E+000
   6.7350   5.00800E-001    0.00000E+000
   6.7410   5.05600E-001    0.00000E+000
   6.7430   5.05100E-001    0.00000E+000
   6.7450   5.14600E-001    0.00000E+000
   6.7470   5.00600E-001    0.00000E+000
   6.7500   5.05400E-001    0.00000E+000
   6.7520   5.03300E-001    0.00000E+000
   6.7550   5.03700E-001    0.00000E+000
   6.7580   5.11800E-001    0.00000E+000
   6.7600   5.20600E-001    0.00000E+000
   6.7640   5.28700E-001    0.00000E+000
   6.7680   5.17700E-001    0.00000E+000
   6.7710   5.09700E-001    0.00000E+000
   6.7740   5.15900E-001    0.00000E+000
   6.7780   5.26000E-001    0.00000E+000
   6.7800   5.20900E-001    0.00000E+000
   6.7830   5.24700E-001    0.00000E+000
   6.7870   5.22400E-001    0.00000E+000
   6.7890   5.06000E-001    0.00000E+000
   6.7910   5.29900E-001    0.00000E+000
   6.7950   5.27100E-001    0.00000E+000
   6.7960   5.45200E-001    0.00000E+000
   6.8000   5.34500E-001    0.00000E+000
   6.8020   5.24300E-001    0.00000E+000
   6.8050   5.26400E-001    0.00000E+000
   6.8070   5.39600E-001    0.00000E+000
   6.8110   5.32000E-001    0.00000E+000
   6.8140   5.13500E-001    0.00000E+000
   6.8160   5.37700E-001    0.00000E+000
   6.8170   5.28800E-001    0.00000E+000
   6.8200   5.36300E-001    0.00000E+000
   6.8230   5.44800E-001    0.00000E+000
   6.8260   5.50900E-001    0.00000E+000
   6.8280   5.39900E-001    0.00000E+000
   6.8320   5.38300E-001    0.00000E+000
   6.8350   5.38300E-001    0.00000E+000
   6.8380   5.45700E-001    0.00000E+000
   6.8390   5.44500E-001    0.00000E+000
   6.8430   5.38200E-001    0.00000E+000
   6.8460   5.32700E-001    0.00000E+000
   6.8480   5.02700E-001    0.00000E+000
   6.8520   5.41600E-001    0.00000E+000
   6.8540   5.42800E-001    0.00000E+000
   6.8550   5.51100E-001    0.00000E+000
   6.8590   5.22800E-001    0.00000E+000
   6.8610   5.34600E-001    0.00000E+000
   6.8630   5.39600E-001    0.00000E+000
   6.8670   5.36100E-001    0.00000E+000
   6.8710   5.25600E-001    0.00000E+000
   6.8730   5.46900E-001    0.00000E+000
   6.8760   5.52000E-001    0.00000E+000
   6.8790   5.55700E-001    0.00000E+000
   6.8810   5.45700E-001    0.00000E+000
   6.8820   5.42200E-001    0.00000E+000
   6.8880   5.53100E-001    0.00000E+000
   6.8890   5.58100E-001    0.00000E+000
   6.8920   5.39600E-001    0.00000E+000
   6.8950   5.58200E-001    0.00000E+000
   6.8970   5.43500E-001    0.00000E+000
   6.9010   5.35500E-001    0.00000E+000
   6.9020   5.61600E-001    0.00000E+000
   6.9050   5.59000E-001    0.00000E+000
   6.9080   5.61200E-001    0.00000E+000
   6.9110   5.60600E-001    0.00000E+000
   6.9150   5.54700E-001    0.00000E+000
   6.9160   5.55700E-001    0.00000E+000
   6.9200   5.62800E-001    0.00000E+000
   6.9230   5.46800E-001    0.00000E+000
   6.9240   5.41100E-001    0.00000E+000
   6.9280   5.64500E-001    0.00000E+000
   6.9300   5.62900E-001    0.00000E+000
   6.9320   5.53700E-001    0.00000E+000
   6.9350   5.50000E-001    0.00000E+000
   6.9370   5.58600E-001    0.00000E+000
   6.9410   5.43300E-001    0.00000E+000
   6.9420   5.77000E-001    0.00000E+000
   6.9470   5.57400E-001    0.00000E+000
   6.9500   5.60900E-001    0.00000E+000
   6.9530   5.65700E-001    0.00000E+000
   6.9540   5.73200E-001    0.00000E+000
   6.9580   5.67900E-001    0.00000E+000
   6.9610   5.83000E-001    0.00000E+000
   6.9660   5.62600E-001    0.00000E+000
   6.9670   5.65600E-001    0.00000E+000
   6.9700   5.55600E-001    0.00000E+000
   6.9740   5.72500E-001    0.00000E+000
   6.9790   5.84700E-001    0.00000E+000
   6.9820   5.77700E-001    0.00000E+000
   6.9830   5.58600E-001    0.00000E+000
   6.9860   5.75200E-001    0.00000E+000
   6.9880   5.71500E-001    0.00000E+000
   6.9920   5.81200E-001    0.00000E+000
   6.9940   5.63000E-001    0.00000E+000
   6.9980   5.65400E-001    0.00000E+000
   7.0000   5.82100E-001    0.00000E+000
   7.0030   5.91300E-001    0.00000E+000
   7.0060   5.87100E-001    0.00000E+000
   7.0090   5.88800E-001    0.00000E+000
   7.0120   5.72700E-001    0.00000E+000
   7.0150   5.79000E-001    0.00000E+000
   7.0170   5.99800E-001    0.00000E+000
   7.0200   5.72300E-001    0.00000E+000
   7.0220   5.92900E-001    0.00000E+000
   7.0250   5.89000E-001    0.00000E+000
   7.0290   5.80200E-001    0.00000E+000
   7.0310   5.95600E-001    0.00000E+000
   7.0330   5.90900E-001    0.00000E+000
   7.0360   6.33000E-001    0.00000E+000
   7.0390   5.86400E-001    0.00000E+000
   7.0430   5.96500E-001    0.00000E+000
   7.0450   6.13700E-001    0.00000E+000
   7.0480   6.14400E-001    0.00000E+000
   7.0510   6.28500E-001    0.00000E+000
   7.0530   6.37900E-001    0.00000E+000
   7.0550   6.18000E-001    0.00000E+000
   7.0580   6.45100E-001    0.00000E+000
   7.0610   6.48600E-001    0.00000E+000
   7.0650   6.40000E-001    0.00000E+000
   7.0670   6.61600E-001    0.00000E+000
   7.0690   6.79700E-001    0.00000E+000
   7.0710   6.90100E-001    0.00000E+000
   7.0720   6.96300E-001    0.00000E+000
   7.0760   7.03600E-001    0.00000E+000
   7.0800   7.30400E-001    0.00000E+000
   7.0810   7.50900E-001    0.00000E+000
   7.0840   7.49700E-001    0.00000E+000
   7.0870   7.73000E-001    0.00000E+000
   7.0900   8.25400E-001    0.00000E+000
   7.0930   8.34500E-001    0.00000E+000
   7.0940   8.55800E-001    0.00000E+000
   7.0990   9.10500E-001    0.00000E+000
   7.1010   9.04400E-001    0.00000E+000
   7.1030   9.58500E-001    0.00000E+000
   7.1060   1.01620E+000    0.00000E+000
   7.1080   1.03550E+000    0.00000E+000
   7.1120   1.09230E+000    0.00000E+000
   7.1150   1.17810E+000    0.00000E+000
   7.1180   1.21840E+000    0.00000E+000
   7.1200   1.28440E+000    0.00000E+000
   7.1220   1.30790E+000    0.00000E+000
   7.1270   1.51660E+000    0.00000E+000
   7.1310   1.57760E+000    0.00000E+000
   7.1330   1.75880E+000    0.00000E+000
   7.1380   2.29920E+000    0.00000E+000
   7.1410   2.49230E+000    0.00000E+000
   7.1430   2.44330E+000    0.00000E+000
   7.1460   2.64200E+000    0.00000E+000
   7.1490   2.49680E+000    0.00000E+000
   7.1510   2.32700E+000    0.00000E+000
   7.1550   2.36260E+000    0.00000E+000
   7.1580   1.89080E+000    0.00000E+000
   7.1610   1.58320E+000    0.00000E+000
   7.1630   1.33610E+000    0.00000E+000
   7.1650   1.57420E+000    0.00000E+000
   7.1680   1.87900E+000    0.00000E+000
   7.1710   1.30410E+000    0.00000E+000
   7.1740   1.19430E+000    0.00000E+000
   7.1760   1.28770E+000    0.00000E+000
   7.1780   9.64400E-001    0.00000E+000
   7.1820   7.11600E-001    0.00000E+000
   7.1850   2.16600E-001    0.00000E+000
   7.1860   3.25100E-001    0.00000E+000
   7.1910   1.00000E+000    0.00000E+000
   7.1930   1.00000E+000    0.00000E+000
   7.1970   1.00000E+000    0.00000E+000
   7.1980   1.00000E+000    0.00000E+000
   7.2000   1.00000E+000    0.00000E+000
   7.2030   1.00000E+000    0.00000E+000
   7.2060   1.00000E+000    0.00000E+000
   7.2110   1.00000E+000    0.00000E+000
   7.2140   1.00000E+000    0.00000E+000
   7.2160   1.00000E+000    0.00000E+000
   7.2180   1.00000E+000    0.00000E+000
   7.2230   1.00000E+000    0.00000E+000
   7.2250   1.00000E+000    0.00000E+000
   7.2280   1.00000E+000    0.00000E+000
   7.2300   1.00000E+000    0.00000E+000
   7.2320   1.00000E+000    0.00000E+000
   7.2370   1.00000E+000    0.00000E+000
   7.2390   1.00000E+000    0.00000E+000
   7.2410   1.00000E+000    0.00000E+000
   7.2440   1.00000E+000    0.00000E+000
   7.2470   1.00000E+000    0.00000E+000
   7.2500   1.00000E+000    0.00000E+000
   7.2530   1.00000E+000    0.00000E+000
   7.2550   1.00000E+000    0.00000E+000
   7.2590   1.00000E+000    0.00000E+000
   7.2620   1.00000E+000    0.00000E+000
   7.2640   1.00000E+000    0.00000E+000
   7.2680   1.00000E+000    0.00000E+000
   7.2710   1.00000E+000    0.00000E+000
   7.2740   1.00000E+000    0.00000E+000
   7.2760   1.00000E+000    0.00000E+000
   7.2780   1.00000E+000    0.00000E+000
   7.2820   1.00000E+000    0.00000E+000
   7.2840   1.00000E+000    0.00000E+000
   7.2870   1.00000E+000    0.00000E+000
   7.2920   1.00000E+000    0.00000E+000
   7.2940   1.00000E+000    0.00000E+000
   7.2960   1.00000E+000    0.00000E+000
   7.2990   1.00000E+000    0.00000E+000
   7.3020   1.00000E+000    0.00000E+000
