# Supplementary material for: Rationally seeded computational protein design of ɑ-helical barrels
Source: Nat Chem Biol. 2024 Jun 20;20(8):991–9. doi: 10.1038/s41589-024-01642-0 (PMC11288890; doi:10.1038/s41589-024-01642-0)
Supplement: Supplementary file 3 — PDB and .mtz files used for making figure panels b–d and j–m. [file 41589_2024_1642_MOESM3_ESM.zip › KIA_RP_RSPD_NatChemBiol_data_Figure2/scapCC6_LLIA_panels_e-h/AUC_panel_g/SV_raw/00057.RA1]

scapCC6_LLIA_master
R 1 20.0 50000 0027877 4.6730E11 281 1 
   5.8000  -7.00000E-001    0.00000E+000
   5.8030   2.88100E-001    0.00000E+000
   5.8040   8.92700E-001    0.00000E+000
   5.8050   7.25300E-001    0.00000E+000
   5.8060   8.25500E-001    0.00000E+000
   5.8070   6.72100E-001    0.00000E+000
   5.8080   6.36600E-001    0.00000E+000
   5.8090   9.32000E-001    0.00000E+000
   5.8100   7.79100E-001    0.00000E+000
   5.8120   4.67700E-001    0.00000E+000
   5.8130   8.75000E-001    0.00000E+000
   5.8150   1.17130E+000    0.00000E+000
   5.8160   9.32800E-001    0.00000E+000
   5.8180   9.18700E-001    0.00000E+000
   5.8190   8.64500E-001    0.00000E+000
   5.8200   9.22200E-001    0.00000E+000
   5.8210   9.43300E-001    0.00000E+000
   5.8220   9.88200E-001    0.00000E+000
   5.8240   9.92500E-001    0.00000E+000
   5.8250   1.03450E+000    0.00000E+000
   5.8260   1.11940E+000    0.00000E+000
   5.8270   1.31330E+000    0.00000E+000
   5.8280   1.21640E+000    0.00000E+000
   5.8290   1.31160E+000    0.00000E+000
   5.8310   1.34110E+000    0.00000E+000
   5.8330   1.59040E+000    0.00000E+000
   5.8350   1.63580E+000    0.00000E+000
   5.8370   1.48020E+000    0.00000E+000
   5.8390   1.64820E+000    0.00000E+000
   5.8400   1.78010E+000    0.00000E+000
   5.8410   1.45860E+000    0.00000E+000
   5.8430   1.61670E+000    0.00000E+000
   5.8440   1.56360E+000    0.00000E+000
   5.8450   1.56290E+000    0.00000E+000
   5.8470   1.42850E+000    0.00000E+000
   5.8490   1.48770E+000    0.00000E+000
   5.8500   1.50650E+000    0.00000E+000
   5.8520   1.05440E+000    0.00000E+000
   5.8540   6.30200E-001    0.00000E+000
   5.8580   4.65400E-001    0.00000E+000
   5.8620   4.97600E-001    0.00000E+000
   5.8630   3.06900E-001    0.00000E+000
   5.8650   3.95800E-001    0.00000E+000
   5.8660   3.94800E-001    0.00000E+000
   5.8680   2.18500E-001    0.00000E+000
   5.8700   2.79100E-001    0.00000E+000
   5.8720   2.87100E-001    0.00000E+000
   5.8740   2.50800E-001    0.00000E+000
   5.8760   2.56200E-001    0.00000E+000
   5.8790   1.87100E-001    0.00000E+000
   5.8800   1.70300E-001    0.00000E+000
   5.8820   1.21200E-001    0.00000E+000
   5.8840   1.51200E-001    0.00000E+000
   5.8860   1.29700E-001    0.00000E+000
   5.8880   6.70000E-002    0.00000E+000
   5.8910   7.66000E-002    0.00000E+000
   5.8940   4.10000E-002    0.00000E+000
   5.8960   1.12000E-002    0.00000E+000
   5.8970   4.93000E-002    0.00000E+000
   5.8980   4.85000E-002    0.00000E+000
   5.9000   2.91000E-002    0.00000E+000
   5.9020   3.97000E-002    0.00000E+000
   5.9030   4.43000E-002    0.00000E+000
   5.9070   1.41000E-002    0.00000E+000
   5.9080   3.88000E-002    0.00000E+000
   5.9100   9.60000E-003    0.00000E+000
   5.9120   1.72000E-002    0.00000E+000
   5.9140   7.00000E-003    0.00000E+000
   5.9160   2.50000E-003    0.00000E+000
   5.9170   2.41000E-002    0.00000E+000
   5.9190   2.50000E-002    0.00000E+000
   5.9220   2.40000E-003    0.00000E+000
   5.9240   4.40000E-003    0.00000E+000
   5.9260   5.80000E-003    0.00000E+000
   5.9290   1.60000E-003    0.00000E+000
   5.9310   1.97000E-002    0.00000E+000
   5.9330   6.60000E-003    0.00000E+000
   5.9350  -2.30000E-003    0.00000E+000
   5.9370   1.13000E-002    0.00000E+000
   5.9380   6.70000E-003    0.00000E+000
   5.9400   6.10000E-003    0.00000E+000
   5.9430   6.00000E-003    0.00000E+000
   5.9460   1.00000E-002    0.00000E+000
   5.9470   1.93000E-002    0.00000E+000
   5.9490   1.16000E-002    0.00000E+000
   5.9510   7.60000E-003    0.00000E+000
   5.9540   3.70000E-003    0.00000E+000
   5.9550   3.20000E-003    0.00000E+000
   5.9560  -1.80000E-003    0.00000E+000
   5.9590  -5.10000E-003    0.00000E+000
   5.9610   1.00000E-003    0.00000E+000
   5.9640  -4.00000E-004    0.00000E+000
   5.9650  -3.10000E-003    0.00000E+000
   5.9670   7.50000E-003    0.00000E+000
   5.9700   5.30000E-003    0.00000E+000
   5.9730   5.10000E-003    0.00000E+000
   5.9740   1.20000E-002    0.00000E+000
   5.9750   4.20000E-003    0.00000E+000
   5.9770   1.34000E-002    0.00000E+000
   5.9800   7.00000E-004    0.00000E+000
   5.9820   1.79000E-002    0.00000E+000
   5.9860   1.46800E-001    0.00000E+000
   5.9870  -5.77900E-001    0.00000E+000
   5.9890  -5.92700E-001    0.00000E+000
   5.9930   6.28000E-002    0.00000E+000
   5.9950  -4.74000E-002    0.00000E+000
   5.9980  -3.60000E-002    0.00000E+000
   6.0010  -3.39000E-002    0.00000E+000
   6.0020  -3.15000E-002    0.00000E+000
   6.0030  -5.32000E-002    0.00000E+000
   6.0070  -3.48000E-002    0.00000E+000
   6.0080  -4.02000E-002    0.00000E+000
   6.0110  -2.46000E-002    0.00000E+000
   6.0120  -3.68000E-002    0.00000E+000
   6.0160  -3.69000E-002    0.00000E+000
   6.0190  -6.42000E-002    0.00000E+000
   6.0210  -4.05000E-002    0.00000E+000
   6.0240  -5.45000E-002    0.00000E+000
   6.0260  -4.21000E-002    0.00000E+000
   6.0280  -4.44000E-002    0.00000E+000
   6.0310  -4.98000E-002    0.00000E+000
   6.0340  -3.84000E-002    0.00000E+000
   6.0350  -2.44000E-001    0.00000E+000
   6.0380   7.59100E-001    0.00000E+000
   6.0440   1.06600E-001    0.00000E+000
   6.0470  -1.40000E-003    0.00000E+000
   6.0500   3.17000E-002    0.00000E+000
   6.0520   2.60000E-002    0.00000E+000
   6.0540   4.16000E-002    0.00000E+000
   6.0550   4.19000E-002    0.00000E+000
   6.0580   2.91000E-002    0.00000E+000
   6.0610   3.89000E-002    0.00000E+000
   6.0640   4.61000E-002    0.00000E+000
   6.0670   3.62000E-002    0.00000E+000
   6.0680   3.95000E-002    0.00000E+000
   6.0710   5.14000E-002    0.00000E+000
   6.0720   2.44000E-002    0.00000E+000
   6.0780   3.61000E-002    0.00000E+000
   6.0810   3.50000E-002    0.00000E+000
   6.0840   3.89000E-002    0.00000E+000
   6.0870   3.16000E-002    0.00000E+000
   6.0880   3.68000E-002    0.00000E+000
   6.0930   3.40000E-002    0.00000E+000
   6.0960   3.54000E-002    0.00000E+000
   6.0970   3.93000E-002    0.00000E+000
   6.0990   4.13000E-002    0.00000E+000
   6.1020   2.46000E-002    0.00000E+000
   6.1040   3.63000E-002    0.00000E+000
   6.1050   3.87000E-002    0.00000E+000
   6.1100   2.30000E-002    0.00000E+000
   6.1120   4.52000E-002    0.00000E+000
   6.1140   3.49000E-002    0.00000E+000
   6.1170   2.27000E-002    0.00000E+000
   6.1190   3.88000E-002    0.00000E+000
   6.1200   2.53000E-002    0.00000E+000
   6.1230   3.18000E-002    0.00000E+000
   6.1280   2.93000E-002    0.00000E+000
   6.1310   3.51000E-002    0.00000E+000
   6.1350   3.79000E-002    0.00000E+000
   6.1370   2.64000E-002    0.00000E+000
   6.1410   3.95000E-002    0.00000E+000
   6.1430   4.19000E-002    0.00000E+000
   6.1500   4.83000E-002    0.00000E+000
   6.1530   5.18000E-002    0.00000E+000
   6.1550   5.37000E-002    0.00000E+000
   6.1580   2.44000E-002    0.00000E+000
   6.1590   2.09000E-002    0.00000E+000
   6.1630   3.25000E-002    0.00000E+000
   6.1640   2.72000E-002    0.00000E+000
   6.1670   5.86000E-002    0.00000E+000
   6.1690   3.88000E-002    0.00000E+000
   6.1710   2.05000E-002    0.00000E+000
   6.1740   4.24000E-002    0.00000E+000
   6.1750   5.23000E-002    0.00000E+000
   6.1790   2.96000E-002    0.00000E+000
   6.1830   4.68000E-002    0.00000E+000
   6.1840   5.10000E-002    0.00000E+000
   6.1880   4.82000E-002    0.00000E+000
   6.1890   4.79000E-002    0.00000E+000
   6.1910   4.61000E-002    0.00000E+000
   6.1960   3.95000E-002    0.00000E+000
   6.1970   3.33000E-002    0.00000E+000
   6.1990   5.40000E-002    0.00000E+000
   6.2010   5.75000E-002    0.00000E+000
   6.2050   4.38000E-002    0.00000E+000
   6.2100   5.17000E-002    0.00000E+000
   6.2110   5.25000E-002    0.00000E+000
   6.2140   4.27000E-002    0.00000E+000
   6.2170   4.97000E-002    0.00000E+000
   6.2180   5.42000E-002    0.00000E+000
   6.2200   4.61000E-002    0.00000E+000
   6.2250   4.33000E-002    0.00000E+000
   6.2270   4.29000E-002    0.00000E+000
   6.2290   5.63000E-002    0.00000E+000
   6.2310   4.67000E-002    0.00000E+000
   6.2330   4.35000E-002    0.00000E+000
   6.2390   3.93000E-002    0.00000E+000
   6.2410   4.95000E-002    0.00000E+000
   6.2420   5.33000E-002    0.00000E+000
   6.2460   4.48000E-002    0.00000E+000
   6.2480   4.09000E-002    0.00000E+000
   6.2500   5.79000E-002    0.00000E+000
   6.2510   5.10000E-002    0.00000E+000
   6.2590   5.70000E-002    0.00000E+000
   6.2630   4.71000E-002    0.00000E+000
   6.2660   5.78000E-002    0.00000E+000
   6.2700   5.82000E-002    0.00000E+000
   6.2730   3.80000E-002    0.00000E+000
   6.2750   5.72000E-002    0.00000E+000
   6.2800   6.07000E-002    0.00000E+000
   6.2820   6.37000E-002    0.00000E+000
   6.2860   5.99000E-002    0.00000E+000
   6.2920   6.22000E-002    0.00000E+000
   6.2930   5.33000E-002    0.00000E+000
   6.2950   5.53000E-002    0.00000E+000
   6.2990   4.84000E-002    0.00000E+000
   6.3000   6.10000E-002    0.00000E+000
   6.3040   5.12000E-002    0.00000E+000
   6.3050   6.26000E-002    0.00000E+000
   6.3100   5.57000E-002    0.00000E+000
   6.3130   6.95000E-002    0.00000E+000
   6.3150   7.24000E-002    0.00000E+000
   6.3170   6.06000E-002    0.00000E+000
   6.3180   6.07000E-002    0.00000E+000
   6.3210   6.98000E-002    0.00000E+000
   6.3250   4.02000E-002    0.00000E+000
   6.3320   4.80000E-002    0.00000E+000
   6.3340   5.98000E-002    0.00000E+000
   6.3370   5.36000E-002    0.00000E+000
   6.3380   6.49000E-002    0.00000E+000
   6.3430   7.53000E-002    0.00000E+000
   6.3450   5.75000E-002    0.00000E+000
   6.3460   7.32000E-002    0.00000E+000
   6.3540   8.26000E-002    0.00000E+000
   6.3570   6.31000E-002    0.00000E+000
   6.3590   7.54000E-002    0.00000E+000
   6.3610   7.25000E-002    0.00000E+000
   6.3670   8.18000E-002    0.00000E+000
   6.3720   8.21000E-002    0.00000E+000
   6.3740   6.45000E-002    0.00000E+000
   6.3750   7.72000E-002    0.00000E+000
   6.3810   8.11000E-002    0.00000E+000
   6.3860   8.07000E-002    0.00000E+000
   6.3870   8.58000E-002    0.00000E+000
   6.3880   7.98000E-002    0.00000E+000
   6.3900   7.60000E-002    0.00000E+000
   6.3930   7.70000E-002    0.00000E+000
   6.3990   7.99000E-002    0.00000E+000
   6.4010   8.68000E-002    0.00000E+000
   6.4040   8.98000E-002    0.00000E+000
   6.4080   8.08000E-002    0.00000E+000
   6.4110   9.61000E-002    0.00000E+000
   6.4140   1.03500E-001    0.00000E+000
   6.4150   1.18700E-001    0.00000E+000
   6.4210   9.25000E-002    0.00000E+000
   6.4220   1.00800E-001    0.00000E+000
   6.4270   1.10600E-001    0.00000E+000
   6.4280   1.00100E-001    0.00000E+000
   6.4300   8.98000E-002    0.00000E+000
   6.4320   9.92000E-002    0.00000E+000
   6.4330   1.06700E-001    0.00000E+000
   6.4380   1.08400E-001    0.00000E+000
   6.4420   9.79000E-002    0.00000E+000
   6.4440   1.12500E-001    0.00000E+000
   6.4460   1.03900E-001    0.00000E+000
   6.4470   1.16400E-001    0.00000E+000
   6.4490   1.19100E-001    0.00000E+000
   6.4510   1.21700E-001    0.00000E+000
   6.4550   1.29100E-001    0.00000E+000
   6.4570   1.17800E-001    0.00000E+000
   6.4600   1.21400E-001    0.00000E+000
   6.4630   1.23800E-001    0.00000E+000
   6.4680   1.28400E-001    0.00000E+000
   6.4700   1.18600E-001    0.00000E+000
   6.4730   1.23500E-001    0.00000E+000
   6.4740   1.33400E-001    0.00000E+000
   6.4770   1.31600E-001    0.00000E+000
   6.4790   1.41900E-001    0.00000E+000
   6.4840   1.36600E-001    0.00000E+000
   6.4870   1.44900E-001    0.00000E+000
   6.4880   1.42600E-001    0.00000E+000
   6.4920   1.39800E-001    0.00000E+000
   6.4940   1.40600E-001    0.00000E+000
   6.4970   1.45200E-001    0.00000E+000
   6.5010   1.50500E-001    0.00000E+000
   6.5040   1.39900E-001    0.00000E+000
   6.5060   1.69800E-001    0.00000E+000
   6.5090   1.53900E-001    0.00000E+000
   6.5100   1.56600E-001    0.00000E+000
   6.5140   1.61400E-001    0.00000E+000
   6.5170   1.55300E-001    0.00000E+000
   6.5200   1.70200E-001    0.00000E+000
   6.5220   1.61400E-001    0.00000E+000
   6.5250   1.66800E-001    0.00000E+000
   6.5280   1.63400E-001    0.00000E+000
   6.5300   1.64200E-001    0.00000E+000
   6.5320   1.71700E-001    0.00000E+000
   6.5350   1.59500E-001    0.00000E+000
   6.5370   1.77500E-001    0.00000E+000
   6.5400   1.85900E-001    0.00000E+000
   6.5420   1.92600E-001    0.00000E+000
   6.5440   1.82400E-001    0.00000E+000
   6.5470   1.77000E-001    0.00000E+000
   6.5490   1.86100E-001    0.00000E+000
   6.5510   1.93200E-001    0.00000E+000
   6.5550   1.71500E-001    0.00000E+000
   6.5570   1.74900E-001    0.00000E+000
   6.5610   1.78700E-001    0.00000E+000
   6.5640   1.99300E-001    0.00000E+000
   6.5660   2.00900E-001    0.00000E+000
   6.5690   2.04700E-001    0.00000E+000
   6.5720   1.95400E-001    0.00000E+000
   6.5740   2.07500E-001    0.00000E+000
   6.5750   2.03000E-001    0.00000E+000
   6.5780   2.00500E-001    0.00000E+000
   6.5810   2.18000E-001    0.00000E+000
   6.5830   2.07000E-001    0.00000E+000
   6.5870   2.12700E-001    0.00000E+000
   6.5910   2.22000E-001    0.00000E+000
   6.5940   2.11000E-001    0.00000E+000
   6.5970   2.10800E-001    0.00000E+000
   6.5990   2.22900E-001    0.00000E+000
   6.6020   2.32400E-001    0.00000E+000
   6.6040   2.27500E-001    0.00000E+000
   6.6070   2.23300E-001    0.00000E+000
   6.6100   2.28100E-001    0.00000E+000
   6.6110   2.37400E-001    0.00000E+000
   6.6140   2.28600E-001    0.00000E+000
   6.6150   2.30900E-001    0.00000E+000
   6.6200   2.44400E-001    0.00000E+000
   6.6240   2.51300E-001    0.00000E+000
   6.6280   2.46100E-001    0.00000E+000
   6.6300   2.55000E-001    0.00000E+000
   6.6330   2.51400E-001    0.00000E+000
   6.6360   2.59100E-001    0.00000E+000
   6.6370   2.54000E-001    0.00000E+000
   6.6410   2.63700E-001    0.00000E+000
   6.6430   2.72600E-001    0.00000E+000
   6.6460   2.73000E-001    0.00000E+000
   6.6490   2.77400E-001    0.00000E+000
   6.6520   2.71500E-001    0.00000E+000
   6.6550   2.90600E-001    0.00000E+000
   6.6560   2.80900E-001    0.00000E+000
   6.6600   2.71600E-001    0.00000E+000
   6.6610   2.86700E-001    0.00000E+000
   6.6650   2.91400E-001    0.00000E+000
   6.6670   2.97600E-001    0.00000E+000
   6.6690   3.04000E-001    0.00000E+000
   6.6710   3.00300E-001    0.00000E+000
   6.6750   3.10100E-001    0.00000E+000
   6.6790   2.97900E-001    0.00000E+000
   6.6820   3.13600E-001    0.00000E+000
   6.6850   3.01200E-001    0.00000E+000
   6.6860   3.06900E-001    0.00000E+000
   6.6920   3.12000E-001    0.00000E+000
   6.6950   3.14200E-001    0.00000E+000
   6.6980   3.30200E-001    0.00000E+000
   6.7010   3.28700E-001    0.00000E+000
   6.7030   3.22100E-001    0.00000E+000
   6.7070   3.24000E-001    0.00000E+000
   6.7100   3.27400E-001    0.00000E+000
   6.7120   3.42500E-001    0.00000E+000
   6.7150   3.32000E-001    0.00000E+000
   6.7160   3.36900E-001    0.00000E+000
   6.7190   3.37700E-001    0.00000E+000
   6.7240   3.41700E-001    0.00000E+000
   6.7250   3.41900E-001    0.00000E+000
   6.7270   3.22900E-001    0.00000E+000
   6.7300   3.49900E-001    0.00000E+000
   6.7320   3.51000E-001    0.00000E+000
   6.7350   3.59500E-001    0.00000E+000
   6.7370   3.62300E-001    0.00000E+000
   6.7390   3.56600E-001    0.00000E+000
   6.7430   3.55400E-001    0.00000E+000
   6.7460   3.64300E-001    0.00000E+000
   6.7490   3.62400E-001    0.00000E+000
   6.7500   3.56800E-001    0.00000E+000
   6.7530   3.72900E-001    0.00000E+000
   6.7570   3.78100E-001    0.00000E+000
   6.7600   3.74200E-001    0.00000E+000
   6.7620   3.77500E-001    0.00000E+000
   6.7660   3.89700E-001    0.00000E+000
   6.7680   3.86200E-001    0.00000E+000
   6.7710   3.76200E-001    0.00000E+000
   6.7730   3.78000E-001    0.00000E+000
   6.7780   3.88200E-001    0.00000E+000
   6.7810   4.05200E-001    0.00000E+000
   6.7840   4.03400E-001    0.00000E+000
   6.7870   3.94900E-001    0.00000E+000
   6.7890   4.11400E-001    0.00000E+000
   6.7920   4.02500E-001    0.00000E+000
   6.7960   4.18100E-001    0.00000E+000
   6.7990   3.98100E-001    0.00000E+000
   6.8010   4.15400E-001    0.00000E+000
   6.8050   4.26700E-001    0.00000E+000
   6.8070   4.01100E-001    0.00000E+000
   6.8090   3.94500E-001    0.00000E+000
   6.8120   4.15600E-001    0.00000E+000
   6.8140   4.13800E-001    0.00000E+000
   6.8160   4.19900E-001    0.00000E+000
   6.8170   4.24300E-001    0.00000E+000
   6.8210   4.17500E-001    0.00000E+000
   6.8240   4.29600E-001    0.00000E+000
   6.8270   4.22700E-001    0.00000E+000
   6.8300   4.45100E-001    0.00000E+000
   6.8320   4.35500E-001    0.00000E+000
   6.8350   4.47100E-001    0.00000E+000
   6.8380   4.26200E-001    0.00000E+000
   6.8410   4.43100E-001    0.00000E+000
   6.8450   4.32100E-001    0.00000E+000
   6.8460   4.21600E-001    0.00000E+000
   6.8510   4.37800E-001    0.00000E+000
   6.8540   4.59800E-001    0.00000E+000
   6.8550   4.56500E-001    0.00000E+000
   6.8590   4.65500E-001    0.00000E+000
   6.8610   4.56600E-001    0.00000E+000
   6.8630   4.49700E-001    0.00000E+000
   6.8660   4.54700E-001    0.00000E+000
   6.8690   4.56400E-001    0.00000E+000
   6.8730   4.55300E-001    0.00000E+000
   6.8750   4.67500E-001    0.00000E+000
   6.8770   4.79300E-001    0.00000E+000
   6.8800   4.75500E-001    0.00000E+000
   6.8820   4.62100E-001    0.00000E+000
   6.8850   4.62100E-001    0.00000E+000
   6.8890   4.59400E-001    0.00000E+000
   6.8920   4.71700E-001    0.00000E+000
   6.8940   4.70100E-001    0.00000E+000
   6.8970   4.69800E-001    0.00000E+000
   6.9000   4.72900E-001    0.00000E+000
   6.9040   4.86400E-001    0.00000E+000
   6.9080   4.76200E-001    0.00000E+000
   6.9110   4.79100E-001    0.00000E+000
   6.9160   5.02000E-001    0.00000E+000
   6.9180   4.70500E-001    0.00000E+000
   6.9200   4.92500E-001    0.00000E+000
   6.9220   4.82600E-001    0.00000E+000
   6.9240   4.78800E-001    0.00000E+000
   6.9280   4.85900E-001    0.00000E+000
   6.9310   5.04100E-001    0.00000E+000
   6.9340   4.95300E-001    0.00000E+000
   6.9360   4.74300E-001    0.00000E+000
   6.9380   5.11700E-001    0.00000E+000
   6.9420   5.16700E-001    0.00000E+000
   6.9450   5.00800E-001    0.00000E+000
   6.9490   5.06000E-001    0.00000E+000
   6.9510   4.98000E-001    0.00000E+000
   6.9560   4.97600E-001    0.00000E+000
   6.9580   5.03600E-001    0.00000E+000
   6.9590   5.00800E-001    0.00000E+000
   6.9650   5.17000E-001    0.00000E+000
   6.9670   5.05100E-001    0.00000E+000
   6.9710   5.31100E-001    0.00000E+000
   6.9750   5.33400E-001    0.00000E+000
   6.9790   5.20100E-001    0.00000E+000
   6.9820   5.22300E-001    0.00000E+000
   6.9840   5.22200E-001    0.00000E+000
   6.9870   5.21200E-001    0.00000E+000
   6.9890   5.47500E-001    0.00000E+000
   6.9930   5.34000E-001    0.00000E+000
   6.9940   5.35800E-001    0.00000E+000
   6.9980   5.26700E-001    0.00000E+000
   7.0000   5.23900E-001    0.00000E+000
   7.0020   5.21100E-001    0.00000E+000
   7.0050   5.38000E-001    0.00000E+000
   7.0090   5.51200E-001    0.00000E+000
   7.0120   5.45000E-001    0.00000E+000
   7.0150   5.63700E-001    0.00000E+000
   7.0160   5.57900E-001    0.00000E+000
   7.0180   5.32200E-001    0.00000E+000
   7.0230   5.69100E-001    0.00000E+000
   7.0250   5.56800E-001    0.00000E+000
   7.0290   5.56200E-001    0.00000E+000
   7.0310   5.58200E-001    0.00000E+000
   7.0330   5.69000E-001    0.00000E+000
   7.0360   5.65800E-001    0.00000E+000
   7.0380   5.98100E-001    0.00000E+000
   7.0410   5.74700E-001    0.00000E+000
   7.0440   5.76300E-001    0.00000E+000
   7.0470   5.94800E-001    0.00000E+000
   7.0500   6.08500E-001    0.00000E+000
   7.0530   6.21300E-001    0.00000E+000
   7.0550   6.21300E-001    0.00000E+000
   7.0580   6.05900E-001    0.00000E+000
   7.0600   6.33900E-001    0.00000E+000
   7.0630   6.42500E-001    0.00000E+000
   7.0670   6.51400E-001    0.00000E+000
   7.0690   6.65000E-001    0.00000E+000
   7.0700   6.85200E-001    0.00000E+000
   7.0730   7.10700E-001    0.00000E+000
   7.0760   7.27600E-001    0.00000E+000
   7.0810   7.37000E-001    0.00000E+000
   7.0830   8.01200E-001    0.00000E+000
   7.0880   8.21900E-001    0.00000E+000
   7.0900   8.39300E-001    0.00000E+000
   7.0920   8.96700E-001    0.00000E+000
   7.0950   9.17700E-001    0.00000E+000
   7.0990   9.32400E-001    0.00000E+000
   7.1030   1.00270E+000    0.00000E+000
   7.1050   1.06090E+000    0.00000E+000
   7.1060   1.08780E+000    0.00000E+000
   7.1100   1.13120E+000    0.00000E+000
   7.1140   1.19240E+000    0.00000E+000
   7.1150   1.24800E+000    0.00000E+000
   7.1190   1.38840E+000    0.00000E+000
   7.1210   1.41400E+000    0.00000E+000
   7.1240   1.45810E+000    0.00000E+000
   7.1280   1.64050E+000    0.00000E+000
   7.1310   2.01330E+000    0.00000E+000
   7.1350   2.33250E+000    0.00000E+000
   7.1380   2.51760E+000    0.00000E+000
   7.1400   2.50450E+000    0.00000E+000
   7.1420   2.55770E+000    0.00000E+000
   7.1440   2.61400E+000    0.00000E+000
   7.1460   2.72920E+000    0.00000E+000
   7.1490   2.62600E+000    0.00000E+000
   7.1540   2.92370E+000    0.00000E+000
   7.1560   2.80960E+000    0.00000E+000
   7.1580   1.93000E+000    0.00000E+000
   7.1600   1.71260E+000    0.00000E+000
   7.1630   1.65860E+000    0.00000E+000
   7.1660   1.68120E+000    0.00000E+000
   7.1680   1.43350E+000    0.00000E+000
   7.1720   1.59090E+000    0.00000E+000
   7.1750   1.16610E+000    0.00000E+000
   7.1770   1.16310E+000    0.00000E+000
   7.1800   9.54000E-002    0.00000E+000
   7.1840   1.00000E+000    0.00000E+000
   7.1860   1.00000E+000    0.00000E+000
   7.1880   1.00000E+000    0.00000E+000
   7.1910   1.00000E+000    0.00000E+000
   7.1930   1.00000E+000    0.00000E+000
   7.1970   1.00000E+000    0.00000E+000
   7.1990   1.00000E+000    0.00000E+000
   7.2010   1.00000E+000    0.00000E+000
   7.2050   1.00000E+000    0.00000E+000
   7.2070   1.00000E+000    0.00000E+000
   7.2110   1.00000E+000    0.00000E+000
   7.2140   1.00000E+000    0.00000E+000
   7.2150   1.00000E+000    0.00000E+000
   7.2200   1.00000E+000    0.00000E+000
   7.2220   1.00000E+000    0.00000E+000
   7.2250   1.00000E+000    0.00000E+000
   7.2280   1.00000E+000    0.00000E+000
   7.2300   1.00000E+000    0.00000E+000
   7.2340   1.00000E+000    0.00000E+000
   7.2370   1.00000E+000    0.00000E+000
   7.2390   1.00000E+000    0.00000E+000
   7.2420   1.00000E+000    0.00000E+000
   7.2460   1.00000E+000    0.00000E+000
   7.2480   1.00000E+000    0.00000E+000
   7.2510   1.00000E+000    0.00000E+000
   7.2530   1.00000E+000    0.00000E+000
   7.2550   1.00000E+000    0.00000E+000
   7.2600   1.00000E+000    0.00000E+000
   7.2610   1.00000E+000    0.00000E+000
   7.2640   1.00000E+000    0.00000E+000
   7.2690   1.00000E+000    0.00000E+000
   7.2710   1.00000E+000    0.00000E+000
   7.2730   1.00000E+000    0.00000E+000
   7.2760   1.00000E+000    0.00000E+000
   7.2790   1.00000E+000    0.00000E+000
   7.2830   1.00000E+000    0.00000E+000
   7.2880   1.00000E+000    0.00000E+000
   7.2890   1.00000E+000    0.00000E+000
   7.2920   1.00000E+000    0.00000E+000
   7.2940   1.00000E+000    0.00000E+000
   7.2970   1.00000E+000    0.00000E+000
   7.3000   1.00000E+000    0.00000E+000
