# Supplementary material for: Rationally seeded computational protein design of ɑ-helical barrels
Source: Nat Chem Biol. 2024 Jun 20;20(8):991–9. doi: 10.1038/s41589-024-01642-0 (PMC11288890; doi:10.1038/s41589-024-01642-0)
Supplement: Supplementary file 3 — PDB and .mtz files used for making figure panels b–d and j–m. [file 41589_2024_1642_MOESM3_ESM.zip › KIA_RP_RSPD_NatChemBiol_data_Figure2/scapCC6_LLIA_panels_e-h/AUC_panel_g/SV_raw/00080.RA1]

scapCC6_LLIA_master
R 1 20.0 50000 0034768 6.5630E11 281 1 
   5.7990   7.40100E-001    0.00000E+000
   5.8010   8.16700E-001    0.00000E+000
   5.8020   1.10000E+000    0.00000E+000
   5.8030   1.03870E+000    0.00000E+000
   5.8050   5.88100E-001    0.00000E+000
   5.8060   1.32570E+000    0.00000E+000
   5.8070   1.05770E+000    0.00000E+000
   5.8080   9.91300E-001    0.00000E+000
   5.8090   9.20100E-001    0.00000E+000
   5.8100   8.47700E-001    0.00000E+000
   5.8120   9.30100E-001    0.00000E+000
   5.8130   9.93200E-001    0.00000E+000
   5.8150   1.02160E+000    0.00000E+000
   5.8160   1.01340E+000    0.00000E+000
   5.8170   1.02490E+000    0.00000E+000
   5.8190   9.13900E-001    0.00000E+000
   5.8200   1.01730E+000    0.00000E+000
   5.8230   9.30900E-001    0.00000E+000
   5.8250   8.85600E-001    0.00000E+000
   5.8260   9.44300E-001    0.00000E+000
   5.8270   1.20660E+000    0.00000E+000
   5.8280   1.36890E+000    0.00000E+000
   5.8290   1.25060E+000    0.00000E+000
   5.8310   1.53150E+000    0.00000E+000
   5.8320   1.43430E+000    0.00000E+000
   5.8330   1.52170E+000    0.00000E+000
   5.8350   1.68130E+000    0.00000E+000
   5.8370   1.61170E+000    0.00000E+000
   5.8380   1.68000E+000    0.00000E+000
   5.8390   1.66340E+000    0.00000E+000
   5.8400   1.68700E+000    0.00000E+000
   5.8420   1.73720E+000    0.00000E+000
   5.8430   1.62790E+000    0.00000E+000
   5.8450   1.66720E+000    0.00000E+000
   5.8460   1.57460E+000    0.00000E+000
   5.8470   1.62360E+000    0.00000E+000
   5.8480   1.59350E+000    0.00000E+000
   5.8490   1.58250E+000    0.00000E+000
   5.8510   1.44880E+000    0.00000E+000
   5.8540   1.06610E+000    0.00000E+000
   5.8560   6.37700E-001    0.00000E+000
   5.8570   8.48600E-001    0.00000E+000
   5.8600   7.10500E-001    0.00000E+000
   5.8620   4.37100E-001    0.00000E+000
   5.8630   5.37500E-001    0.00000E+000
   5.8650   4.42900E-001    0.00000E+000
   5.8680   2.50700E-001    0.00000E+000
   5.8700   2.41900E-001    0.00000E+000
   5.8720   2.47000E-001    0.00000E+000
   5.8740   2.78000E-001    0.00000E+000
   5.8750   2.40200E-001    0.00000E+000
   5.8770   2.07400E-001    0.00000E+000
   5.8790   1.44900E-001    0.00000E+000
   5.8810   1.66800E-001    0.00000E+000
   5.8830   1.40500E-001    0.00000E+000
   5.8850   5.93000E-002    0.00000E+000
   5.8870   1.05000E-001    0.00000E+000
   5.8900   1.10000E-001    0.00000E+000
   5.8910   2.61000E-002    0.00000E+000
   5.8940   8.98000E-002    0.00000E+000
   5.8960   4.39000E-002    0.00000E+000
   5.8970   6.60000E-003    0.00000E+000
   5.8980   6.84000E-002    0.00000E+000
   5.9000   3.35000E-002    0.00000E+000
   5.9020   2.66000E-002    0.00000E+000
   5.9030   4.50000E-002    0.00000E+000
   5.9050   3.14000E-002    0.00000E+000
   5.9070   1.12000E-002    0.00000E+000
   5.9080   1.18000E-002    0.00000E+000
   5.9100   3.35000E-002    0.00000E+000
   5.9120   1.47000E-002    0.00000E+000
   5.9140   9.30000E-003    0.00000E+000
   5.9150   9.60000E-003    0.00000E+000
   5.9170   2.96000E-002    0.00000E+000
   5.9190   2.46000E-002    0.00000E+000
   5.9210   4.00000E-003    0.00000E+000
   5.9220   7.40000E-003    0.00000E+000
   5.9260   8.60000E-003    0.00000E+000
   5.9280   2.03000E-002    0.00000E+000
   5.9300   7.60000E-003    0.00000E+000
   5.9320   3.00000E-004    0.00000E+000
   5.9330   6.60000E-003    0.00000E+000
   5.9360   5.40000E-003    0.00000E+000
   5.9380   1.08000E-002    0.00000E+000
   5.9390   6.50000E-003    0.00000E+000
   5.9400   7.10000E-003    0.00000E+000
   5.9420   1.08000E-002    0.00000E+000
   5.9460   5.50000E-003    0.00000E+000
   5.9470   7.00000E-004    0.00000E+000
   5.9490   1.31000E-002    0.00000E+000
   5.9520   1.54000E-002    0.00000E+000
   5.9550   4.70000E-003    0.00000E+000
   5.9560   1.77000E-002    0.00000E+000
   5.9580  -1.30000E-003    0.00000E+000
   5.9610  -4.50000E-003    0.00000E+000
   5.9630  -1.10000E-002    0.00000E+000
   5.9650   5.30000E-003    0.00000E+000
   5.9680   2.20000E-003    0.00000E+000
   5.9700  -9.10000E-003    0.00000E+000
   5.9710   6.30000E-003    0.00000E+000
   5.9740   1.07000E-002    0.00000E+000
   5.9770   2.51000E-002    0.00000E+000
   5.9790   8.20000E-003    0.00000E+000
   5.9820   1.80000E-002    0.00000E+000
   5.9840   1.70000E-002    0.00000E+000
   5.9860   3.34000E-002    0.00000E+000
   5.9880   2.36300E-001    0.00000E+000
   5.9890   3.16000E-002    0.00000E+000
   5.9910  -7.90100E-001    0.00000E+000
   5.9930  -5.56800E-001    0.00000E+000
   5.9960  -1.73600E-001    0.00000E+000
   5.9980   5.46000E-002    0.00000E+000
   6.0000  -1.79000E-002    0.00000E+000
   6.0010  -2.99000E-002    0.00000E+000
   6.0030  -4.35000E-002    0.00000E+000
   6.0050  -3.38000E-002    0.00000E+000
   6.0080  -2.73000E-002    0.00000E+000
   6.0100  -2.85000E-002    0.00000E+000
   6.0130  -3.57000E-002    0.00000E+000
   6.0160  -3.61000E-002    0.00000E+000
   6.0180  -2.08000E-002    0.00000E+000
   6.0190  -5.85000E-002    0.00000E+000
   6.0210  -4.54000E-002    0.00000E+000
   6.0230  -5.20000E-002    0.00000E+000
   6.0250  -4.14000E-002    0.00000E+000
   6.0270  -4.06000E-002    0.00000E+000
   6.0280  -4.75000E-002    0.00000E+000
   6.0310  -4.26000E-002    0.00000E+000
   6.0340  -5.08000E-002    0.00000E+000
   6.0350  -2.63600E-001    0.00000E+000
   6.0380  -1.45300E-001    0.00000E+000
   6.0410   6.24500E-001    0.00000E+000
   6.0450  -3.28000E-002    0.00000E+000
   6.0480   5.97000E-002    0.00000E+000
   6.0500   2.62000E-002    0.00000E+000
   6.0530   3.80000E-002    0.00000E+000
   6.0540   2.76000E-002    0.00000E+000
   6.0550   3.41000E-002    0.00000E+000
   6.0590   3.99000E-002    0.00000E+000
   6.0600   3.45000E-002    0.00000E+000
   6.0620   3.98000E-002    0.00000E+000
   6.0680   3.96000E-002    0.00000E+000
   6.0710   3.20000E-002    0.00000E+000
   6.0780   3.62000E-002    0.00000E+000
   6.0800   2.53000E-002    0.00000E+000
   6.0830   3.77000E-002    0.00000E+000
   6.0850   2.78000E-002    0.00000E+000
   6.0870   2.82000E-002    0.00000E+000
   6.0900   3.67000E-002    0.00000E+000
   6.0910   1.87000E-002    0.00000E+000
   6.0930   3.03000E-002    0.00000E+000
   6.0940   4.70000E-002    0.00000E+000
   6.0970   2.52000E-002    0.00000E+000
   6.1000   3.43000E-002    0.00000E+000
   6.1030   2.95000E-002    0.00000E+000
   6.1050   3.60000E-002    0.00000E+000
   6.1070   2.59000E-002    0.00000E+000
   6.1110   2.93000E-002    0.00000E+000
   6.1120   4.47000E-002    0.00000E+000
   6.1180   2.83000E-002    0.00000E+000
   6.1210   3.29000E-002    0.00000E+000
   6.1220   2.88000E-002    0.00000E+000
   6.1260   3.28000E-002    0.00000E+000
   6.1290   2.74000E-002    0.00000E+000
   6.1310   3.09000E-002    0.00000E+000
   6.1330   4.21000E-002    0.00000E+000
   6.1340   2.61000E-002    0.00000E+000
   6.1390   4.07000E-002    0.00000E+000
   6.1410   3.82000E-002    0.00000E+000
   6.1430   4.23000E-002    0.00000E+000
   6.1460   2.48000E-002    0.00000E+000
   6.1480   4.53000E-002    0.00000E+000
   6.1520   4.88000E-002    0.00000E+000
   6.1540   5.50000E-002    0.00000E+000
   6.1570   2.45000E-002    0.00000E+000
   6.1610   2.96000E-002    0.00000E+000
   6.1620   2.25000E-002    0.00000E+000
   6.1640   2.61000E-002    0.00000E+000
   6.1680   2.22000E-002    0.00000E+000
   6.1700   2.74000E-002    0.00000E+000
   6.1720   2.92000E-002    0.00000E+000
   6.1740   3.46000E-002    0.00000E+000
   6.1770   5.04000E-002    0.00000E+000
   6.1780   4.26000E-002    0.00000E+000
   6.1820   3.46000E-002    0.00000E+000
   6.1840   3.50000E-002    0.00000E+000
   6.1880   4.52000E-002    0.00000E+000
   6.1910   5.24000E-002    0.00000E+000
   6.1950   2.81000E-002    0.00000E+000
   6.1970   3.15000E-002    0.00000E+000
   6.2000   4.86000E-002    0.00000E+000
   6.2020   4.40000E-002    0.00000E+000
   6.2040   4.20000E-002    0.00000E+000
   6.2050   4.21000E-002    0.00000E+000
   6.2090   3.92000E-002    0.00000E+000
   6.2100   4.37000E-002    0.00000E+000
   6.2140   3.95000E-002    0.00000E+000
   6.2170   4.42000E-002    0.00000E+000
   6.2180   3.16000E-002    0.00000E+000
   6.2200   3.95000E-002    0.00000E+000
   6.2230   3.91000E-002    0.00000E+000
   6.2260   1.77000E-002    0.00000E+000
   6.2270   2.71000E-002    0.00000E+000
   6.2290   3.68000E-002    0.00000E+000
   6.2310   4.16000E-002    0.00000E+000
   6.2330   3.72000E-002    0.00000E+000
   6.2360   4.06000E-002    0.00000E+000
   6.2400   3.71000E-002    0.00000E+000
   6.2420   4.23000E-002    0.00000E+000
   6.2450   5.23000E-002    0.00000E+000
   6.2480   4.28000E-002    0.00000E+000
   6.2510   3.29000E-002    0.00000E+000
   6.2530   4.66000E-002    0.00000E+000
   6.2560   4.21000E-002    0.00000E+000
   6.2570   4.84000E-002    0.00000E+000
   6.2590   4.22000E-002    0.00000E+000
   6.2650   4.58000E-002    0.00000E+000
   6.2670   4.44000E-002    0.00000E+000
   6.2700   3.71000E-002    0.00000E+000
   6.2720   3.73000E-002    0.00000E+000
   6.2750   5.22000E-002    0.00000E+000
   6.2770   4.58000E-002    0.00000E+000
   6.2790   4.23000E-002    0.00000E+000
   6.2820   3.95000E-002    0.00000E+000
   6.2860   4.68000E-002    0.00000E+000
   6.2910   4.41000E-002    0.00000E+000
   6.2930   5.00000E-002    0.00000E+000
   6.2950   4.61000E-002    0.00000E+000
   6.2970   4.07000E-002    0.00000E+000
   6.2980   4.67000E-002    0.00000E+000
   6.3020   3.83000E-002    0.00000E+000
   6.3080   5.01000E-002    0.00000E+000
   6.3090   4.92000E-002    0.00000E+000
   6.3140   4.49000E-002    0.00000E+000
   6.3160   4.24000E-002    0.00000E+000
   6.3180   5.59000E-002    0.00000E+000
   6.3250   3.77000E-002    0.00000E+000
   6.3270   3.69000E-002    0.00000E+000
   6.3290   3.13000E-002    0.00000E+000
   6.3340   3.65000E-002    0.00000E+000
   6.3380   3.89000E-002    0.00000E+000
   6.3410   4.00000E-002    0.00000E+000
   6.3430   4.39000E-002    0.00000E+000
   6.3440   5.86000E-002    0.00000E+000
   6.3470   4.94000E-002    0.00000E+000
   6.3560   5.80000E-002    0.00000E+000
   6.3590   4.46000E-002    0.00000E+000
   6.3650   4.61000E-002    0.00000E+000
   6.3670   5.12000E-002    0.00000E+000
   6.3700   4.32000E-002    0.00000E+000
   6.3740   3.78000E-002    0.00000E+000
   6.3770   3.93000E-002    0.00000E+000
   6.3790   4.40000E-002    0.00000E+000
   6.3820   4.99000E-002    0.00000E+000
   6.3840   5.01000E-002    0.00000E+000
   6.3880   5.67000E-002    0.00000E+000
   6.3900   5.24000E-002    0.00000E+000
   6.3940   4.93000E-002    0.00000E+000
   6.3980   5.14000E-002    0.00000E+000
   6.4020   4.95000E-002    0.00000E+000
   6.4030   4.51000E-002    0.00000E+000
   6.4040   3.81000E-002    0.00000E+000
   6.4060   5.77000E-002    0.00000E+000
   6.4110   5.32000E-002    0.00000E+000
   6.4140   4.06000E-002    0.00000E+000
   6.4170   5.98000E-002    0.00000E+000
   6.4200   4.83000E-002    0.00000E+000
   6.4220   5.34000E-002    0.00000E+000
   6.4250   5.44000E-002    0.00000E+000
   6.4270   4.98000E-002    0.00000E+000
   6.4280   4.90000E-002    0.00000E+000
   6.4330   5.06000E-002    0.00000E+000
   6.4360   5.42000E-002    0.00000E+000
   6.4400   5.61000E-002    0.00000E+000
   6.4430   5.36000E-002    0.00000E+000
   6.4440   5.77000E-002    0.00000E+000
   6.4460   6.23000E-002    0.00000E+000
   6.4490   6.68000E-002    0.00000E+000
   6.4510   6.32000E-002    0.00000E+000
   6.4540   6.71000E-002    0.00000E+000
   6.4560   6.57000E-002    0.00000E+000
   6.4580   5.53000E-002    0.00000E+000
   6.4620   6.39000E-002    0.00000E+000
   6.4650   5.18000E-002    0.00000E+000
   6.4670   5.92000E-002    0.00000E+000
   6.4720   5.29000E-002    0.00000E+000
   6.4740   5.51000E-002    0.00000E+000
   6.4770   5.71000E-002    0.00000E+000
   6.4790   6.16000E-002    0.00000E+000
   6.4820   7.17000E-002    0.00000E+000
   6.4850   6.15000E-002    0.00000E+000
   6.4880   6.45000E-002    0.00000E+000
   6.4910   7.04000E-002    0.00000E+000
   6.4940   7.45000E-002    0.00000E+000
   6.4950   4.79000E-002    0.00000E+000
   6.4980   7.26000E-002    0.00000E+000
   6.4990   7.84000E-002    0.00000E+000
   6.5020   6.22000E-002    0.00000E+000
   6.5040   6.27000E-002    0.00000E+000
   6.5060   6.99000E-002    0.00000E+000
   6.5100   7.57000E-002    0.00000E+000
   6.5110   6.20000E-002    0.00000E+000
   6.5140   7.18000E-002    0.00000E+000
   6.5150   7.90000E-002    0.00000E+000
   6.5190   6.34000E-002    0.00000E+000
   6.5210   7.34000E-002    0.00000E+000
   6.5240   7.50000E-002    0.00000E+000
   6.5270   7.29000E-002    0.00000E+000
   6.5290   8.46000E-002    0.00000E+000
   6.5310   7.05000E-002    0.00000E+000
   6.5340   8.36000E-002    0.00000E+000
   6.5390   6.04000E-002    0.00000E+000
   6.5410   6.86000E-002    0.00000E+000
   6.5430   6.93000E-002    0.00000E+000
   6.5450   6.60000E-002    0.00000E+000
   6.5480   6.94000E-002    0.00000E+000
   6.5510   8.29000E-002    0.00000E+000
   6.5520   7.70000E-002    0.00000E+000
   6.5560   7.85000E-002    0.00000E+000
   6.5580   6.73000E-002    0.00000E+000
   6.5610   6.29000E-002    0.00000E+000
   6.5650   8.67000E-002    0.00000E+000
   6.5670   8.51000E-002    0.00000E+000
   6.5690   8.75000E-002    0.00000E+000
   6.5720   8.32000E-002    0.00000E+000
   6.5740   9.40000E-002    0.00000E+000
   6.5770   9.34000E-002    0.00000E+000
   6.5790   9.12000E-002    0.00000E+000
   6.5810   7.88000E-002    0.00000E+000
   6.5830   8.45000E-002    0.00000E+000
   6.5870   7.86000E-002    0.00000E+000
   6.5880   8.71000E-002    0.00000E+000
   6.5910   9.03000E-002    0.00000E+000
   6.5940   7.86000E-002    0.00000E+000
   6.5960   8.28000E-002    0.00000E+000
   6.5990   1.00000E-001    0.00000E+000
   6.6010   8.87000E-002    0.00000E+000
   6.6050   9.88000E-002    0.00000E+000
   6.6070   8.71000E-002    0.00000E+000
   6.6100   1.05700E-001    0.00000E+000
   6.6120   9.17000E-002    0.00000E+000
   6.6150   7.88000E-002    0.00000E+000
   6.6170   9.84000E-002    0.00000E+000
   6.6190   1.03500E-001    0.00000E+000
   6.6230   9.91000E-002    0.00000E+000
   6.6260   1.01900E-001    0.00000E+000
   6.6280   1.04300E-001    0.00000E+000
   6.6290   1.05300E-001    0.00000E+000
   6.6310   9.72000E-002    0.00000E+000
   6.6350   1.05000E-001    0.00000E+000
   6.6380   1.01400E-001    0.00000E+000
   6.6420   9.27000E-002    0.00000E+000
   6.6440   1.14400E-001    0.00000E+000
   6.6460   1.09400E-001    0.00000E+000
   6.6490   1.15600E-001    0.00000E+000
   6.6510   1.02300E-001    0.00000E+000
   6.6550   1.07100E-001    0.00000E+000
   6.6570   1.03100E-001    0.00000E+000
   6.6600   1.13800E-001    0.00000E+000
   6.6630   1.17400E-001    0.00000E+000
   6.6660   1.19600E-001    0.00000E+000
   6.6670   1.25900E-001    0.00000E+000
   6.6680   1.14700E-001    0.00000E+000
   6.6710   1.19600E-001    0.00000E+000
   6.6730   1.30900E-001    0.00000E+000
   6.6760   1.18600E-001    0.00000E+000
   6.6800   1.27600E-001    0.00000E+000
   6.6840   1.23000E-001    0.00000E+000
   6.6850   1.25500E-001    0.00000E+000
   6.6870   1.29100E-001    0.00000E+000
   6.6900   1.28100E-001    0.00000E+000
   6.6910   1.25300E-001    0.00000E+000
   6.6930   1.31800E-001    0.00000E+000
   6.6960   1.36500E-001    0.00000E+000
   6.6980   1.41300E-001    0.00000E+000
   6.7030   1.35300E-001    0.00000E+000
   6.7100   1.50100E-001    0.00000E+000
   6.7140   1.39100E-001    0.00000E+000
   6.7170   1.44900E-001    0.00000E+000
   6.7190   1.45800E-001    0.00000E+000
   6.7230   1.49500E-001    0.00000E+000
   6.7240   1.44000E-001    0.00000E+000
   6.7270   1.41100E-001    0.00000E+000
   6.7300   1.44900E-001    0.00000E+000
   6.7320   1.56700E-001    0.00000E+000
   6.7350   1.62900E-001    0.00000E+000
   6.7370   1.50000E-001    0.00000E+000
   6.7390   1.39000E-001    0.00000E+000
   6.7440   1.59700E-001    0.00000E+000
   6.7450   1.71200E-001    0.00000E+000
   6.7480   1.50600E-001    0.00000E+000
   6.7510   1.49600E-001    0.00000E+000
   6.7530   1.62000E-001    0.00000E+000
   6.7550   1.70200E-001    0.00000E+000
   6.7580   1.64200E-001    0.00000E+000
   6.7610   1.65300E-001    0.00000E+000
   6.7630   1.75400E-001    0.00000E+000
   6.7680   1.90200E-001    0.00000E+000
   6.7690   1.65600E-001    0.00000E+000
   6.7710   1.71000E-001    0.00000E+000
   6.7770   1.94800E-001    0.00000E+000
   6.7780   1.94200E-001    0.00000E+000
   6.7800   1.87300E-001    0.00000E+000
   6.7830   1.78200E-001    0.00000E+000
   6.7870   1.89500E-001    0.00000E+000
   6.7900   1.64400E-001    0.00000E+000
   6.7920   1.89400E-001    0.00000E+000
   6.7960   2.05100E-001    0.00000E+000
   6.7980   2.05800E-001    0.00000E+000
   6.8000   2.02600E-001    0.00000E+000
   6.8040   1.87800E-001    0.00000E+000
   6.8070   2.13000E-001    0.00000E+000
   6.8080   2.08200E-001    0.00000E+000
   6.8110   2.00200E-001    0.00000E+000
   6.8140   2.09700E-001    0.00000E+000
   6.8160   2.19700E-001    0.00000E+000
   6.8200   2.20600E-001    0.00000E+000
   6.8230   2.08200E-001    0.00000E+000
   6.8250   2.02700E-001    0.00000E+000
   6.8270   2.08700E-001    0.00000E+000
   6.8320   2.43900E-001    0.00000E+000
   6.8340   2.30200E-001    0.00000E+000
   6.8360   2.16900E-001    0.00000E+000
   6.8390   2.14300E-001    0.00000E+000
   6.8420   2.28700E-001    0.00000E+000
   6.8460   2.08200E-001    0.00000E+000
   6.8480   2.12600E-001    0.00000E+000
   6.8500   2.21700E-001    0.00000E+000
   6.8540   2.34700E-001    0.00000E+000
   6.8550   2.35500E-001    0.00000E+000
   6.8600   2.44500E-001    0.00000E+000
   6.8610   2.47200E-001    0.00000E+000
   6.8630   2.44900E-001    0.00000E+000
   6.8660   2.40900E-001    0.00000E+000
   6.8700   2.49900E-001    0.00000E+000
   6.8730   2.44800E-001    0.00000E+000
   6.8750   2.73400E-001    0.00000E+000
   6.8770   2.47200E-001    0.00000E+000
   6.8800   2.63900E-001    0.00000E+000
   6.8820   2.66800E-001    0.00000E+000
   6.8870   2.72400E-001    0.00000E+000
   6.8890   2.81000E-001    0.00000E+000
   6.8920   2.77600E-001    0.00000E+000
   6.8940   2.68800E-001    0.00000E+000
   6.8970   2.86900E-001    0.00000E+000
   6.8980   2.74100E-001    0.00000E+000
   6.9020   2.79200E-001    0.00000E+000
   6.9050   2.78800E-001    0.00000E+000
   6.9080   2.86700E-001    0.00000E+000
   6.9110   2.88900E-001    0.00000E+000
   6.9150   2.88300E-001    0.00000E+000
   6.9180   2.95500E-001    0.00000E+000
   6.9190   2.93300E-001    0.00000E+000
   6.9220   2.89400E-001    0.00000E+000
   6.9230   2.84100E-001    0.00000E+000
   6.9270   2.95200E-001    0.00000E+000
   6.9310   2.96200E-001    0.00000E+000
   6.9330   3.12800E-001    0.00000E+000
   6.9360   2.98900E-001    0.00000E+000
   6.9380   3.16100E-001    0.00000E+000
   6.9410   3.27800E-001    0.00000E+000
   6.9440   3.21000E-001    0.00000E+000
   6.9500   3.12100E-001    0.00000E+000
   6.9520   3.17500E-001    0.00000E+000
   6.9540   3.25300E-001    0.00000E+000
   6.9580   3.17900E-001    0.00000E+000
   6.9600   3.28900E-001    0.00000E+000
   6.9620   3.27200E-001    0.00000E+000
   6.9650   3.31200E-001    0.00000E+000
   6.9660   3.28800E-001    0.00000E+000
   6.9700   3.34500E-001    0.00000E+000
   6.9720   3.63100E-001    0.00000E+000
   6.9770   3.49200E-001    0.00000E+000
   6.9810   3.54100E-001    0.00000E+000
   6.9860   3.44000E-001    0.00000E+000
   6.9890   3.68300E-001    0.00000E+000
   6.9900   3.67500E-001    0.00000E+000
   6.9940   3.61400E-001    0.00000E+000
   6.9980   3.76800E-001    0.00000E+000
   7.0000   3.73300E-001    0.00000E+000
   7.0030   3.82200E-001    0.00000E+000
   7.0060   3.84400E-001    0.00000E+000
   7.0090   3.83600E-001    0.00000E+000
   7.0110   3.97900E-001    0.00000E+000
   7.0130   3.85100E-001    0.00000E+000
   7.0170   3.86000E-001    0.00000E+000
   7.0190   3.91400E-001    0.00000E+000
   7.0220   4.10100E-001    0.00000E+000
   7.0260   4.08500E-001    0.00000E+000
   7.0280   4.15700E-001    0.00000E+000
   7.0310   4.17700E-001    0.00000E+000
   7.0340   4.32700E-001    0.00000E+000
   7.0350   4.54100E-001    0.00000E+000
   7.0390   4.45500E-001    0.00000E+000
   7.0420   4.43100E-001    0.00000E+000
   7.0430   4.61600E-001    0.00000E+000
   7.0490   4.72600E-001    0.00000E+000
   7.0510   4.73700E-001    0.00000E+000
   7.0520   4.98800E-001    0.00000E+000
   7.0560   5.04700E-001    0.00000E+000
   7.0590   5.11800E-001    0.00000E+000
   7.0610   5.24300E-001    0.00000E+000
   7.0650   5.48500E-001    0.00000E+000
   7.0670   5.76700E-001    0.00000E+000
   7.0700   5.76400E-001    0.00000E+000
   7.0720   6.26800E-001    0.00000E+000
   7.0760   6.44600E-001    0.00000E+000
   7.0790   6.49200E-001    0.00000E+000
   7.0810   7.03000E-001    0.00000E+000
   7.0830   7.52200E-001    0.00000E+000
   7.0870   7.54000E-001    0.00000E+000
   7.0890   7.76300E-001    0.00000E+000
   7.0920   7.98500E-001    0.00000E+000
   7.0950   8.74500E-001    0.00000E+000
   7.0990   9.56200E-001    0.00000E+000
   7.1020   9.67300E-001    0.00000E+000
   7.1050   1.04730E+000    0.00000E+000
   7.1060   1.11520E+000    0.00000E+000
   7.1090   1.17160E+000    0.00000E+000
   7.1120   1.23730E+000    0.00000E+000
   7.1170   1.37690E+000    0.00000E+000
   7.1190   1.49860E+000    0.00000E+000
   7.1210   1.56710E+000    0.00000E+000
   7.1250   1.79780E+000    0.00000E+000
   7.1280   2.00840E+000    0.00000E+000
   7.1310   2.51750E+000    0.00000E+000
   7.1330   2.46440E+000    0.00000E+000
   7.1370   2.42530E+000    0.00000E+000
   7.1400   2.63330E+000    0.00000E+000
   7.1430   2.58790E+000    0.00000E+000
   7.1460   2.51170E+000    0.00000E+000
   7.1490   2.54330E+000    0.00000E+000
   7.1510   2.53510E+000    0.00000E+000
   7.1540   2.76710E+000    0.00000E+000
   7.1560   2.34860E+000    0.00000E+000
   7.1590   1.88490E+000    0.00000E+000
   7.1630   1.65590E+000    0.00000E+000
   7.1650   1.70680E+000    0.00000E+000
   7.1680   1.68420E+000    0.00000E+000
   7.1690   1.08610E+000    0.00000E+000
   7.1720   1.05140E+000    0.00000E+000
   7.1760   1.21600E+000    0.00000E+000
   7.1780   1.33500E+000    0.00000E+000
   7.1810   9.82100E-001    0.00000E+000
   7.1840   5.81000E-001    0.00000E+000
   7.1860   2.85700E-001    0.00000E+000
   7.1900   1.00000E+000    0.00000E+000
   7.1920   1.00000E+000    0.00000E+000
   7.1950   1.00000E+000    0.00000E+000
   7.1990   1.00000E+000    0.00000E+000
   7.2010   1.00000E+000    0.00000E+000
   7.2050   1.00000E+000    0.00000E+000
   7.2090   1.00000E+000    0.00000E+000
   7.2130   1.00000E+000    0.00000E+000
   7.2150   1.00000E+000    0.00000E+000
   7.2170   1.00000E+000    0.00000E+000
   7.2230   1.00000E+000    0.00000E+000
   7.2250   1.00000E+000    0.00000E+000
   7.2260   1.00000E+000    0.00000E+000
   7.2300   1.00000E+000    0.00000E+000
   7.2310   1.00000E+000    0.00000E+000
   7.2350   1.00000E+000    0.00000E+000
   7.2390   1.00000E+000    0.00000E+000
   7.2420   1.00000E+000    0.00000E+000
   7.2460   1.00000E+000    0.00000E+000
   7.2490   1.00000E+000    0.00000E+000
   7.2510   1.00000E+000    0.00000E+000
   7.2540   1.00000E+000    0.00000E+000
   7.2570   1.00000E+000    0.00000E+000
   7.2590   1.00000E+000    0.00000E+000
   7.2630   1.00000E+000    0.00000E+000
   7.2670   1.00000E+000    0.00000E+000
   7.2690   1.00000E+000    0.00000E+000
   7.2730   1.00000E+000    0.00000E+000
   7.2760   1.00000E+000    0.00000E+000
   7.2780   1.00000E+000    0.00000E+000
   7.2800   1.00000E+000    0.00000E+000
   7.2830   1.00000E+000    0.00000E+000
   7.2870   1.00000E+000    0.00000E+000
   7.2890   1.00000E+000    0.00000E+000
   7.2920   1.00000E+000    0.00000E+000
   7.2960   1.00000E+000    0.00000E+000
   7.2980   1.00000E+000    0.00000E+000
   7.3000   1.00000E+000    0.00000E+000
