# Supplementary material for: Rationally seeded computational protein design of ɑ-helical barrels
Source: Nat Chem Biol. 2024 Jun 20;20(8):991–9. doi: 10.1038/s41589-024-01642-0 (PMC11288890; doi:10.1038/s41589-024-01642-0)
Supplement: Supplementary file 3 — PDB and .mtz files used for making figure panels b–d and j–m. [file 41589_2024_1642_MOESM3_ESM.zip › KIA_RP_RSPD_NatChemBiol_data_Figure2/scapCC6_LLIA_panels_e-h/AUC_panel_g/SV_raw/00094.RA1]

scapCC6_LLIA_master
R 1 20.0 50000 0038963 7.7130E11 281 1 
   5.8000   7.76300E-001    0.00000E+000
   5.8040   9.70300E-001    0.00000E+000
   5.8050   1.03010E+000    0.00000E+000
   5.8060   8.81300E-001    0.00000E+000
   5.8070   8.11100E-001    0.00000E+000
   5.8080   1.23790E+000    0.00000E+000
   5.8100   1.03360E+000    0.00000E+000
   5.8120   1.02080E+000    0.00000E+000
   5.8130   9.16300E-001    0.00000E+000
   5.8150   9.29300E-001    0.00000E+000
   5.8160   1.28040E+000    0.00000E+000
   5.8170   1.11040E+000    0.00000E+000
   5.8190   1.17980E+000    0.00000E+000
   5.8200   1.15480E+000    0.00000E+000
   5.8220   1.01670E+000    0.00000E+000
   5.8230   9.27200E-001    0.00000E+000
   5.8240   9.75400E-001    0.00000E+000
   5.8260   1.10080E+000    0.00000E+000
   5.8290   1.35240E+000    0.00000E+000
   5.8300   1.26570E+000    0.00000E+000
   5.8330   1.59890E+000    0.00000E+000
   5.8350   1.69480E+000    0.00000E+000
   5.8360   1.50590E+000    0.00000E+000
   5.8380   1.58670E+000    0.00000E+000
   5.8390   1.68100E+000    0.00000E+000
   5.8400   1.74080E+000    0.00000E+000
   5.8420   1.63780E+000    0.00000E+000
   5.8440   1.64490E+000    0.00000E+000
   5.8450   1.67420E+000    0.00000E+000
   5.8460   1.68740E+000    0.00000E+000
   5.8470   1.49520E+000    0.00000E+000
   5.8490   1.57230E+000    0.00000E+000
   5.8510   1.30110E+000    0.00000E+000
   5.8520   7.67400E-001    0.00000E+000
   5.8580   4.42700E-001    0.00000E+000
   5.8600   7.75200E-001    0.00000E+000
   5.8610   5.26900E-001    0.00000E+000
   5.8630   3.66900E-001    0.00000E+000
   5.8640   3.74600E-001    0.00000E+000
   5.8670   3.48400E-001    0.00000E+000
   5.8690   3.09200E-001    0.00000E+000
   5.8710   2.73400E-001    0.00000E+000
   5.8740   2.55300E-001    0.00000E+000
   5.8760   2.09500E-001    0.00000E+000
   5.8770   2.01800E-001    0.00000E+000
   5.8790   1.50100E-001    0.00000E+000
   5.8810   1.33600E-001    0.00000E+000
   5.8840   1.27600E-001    0.00000E+000
   5.8870   7.39000E-002    0.00000E+000
   5.8890   5.79000E-002    0.00000E+000
   5.8900   5.78000E-002    0.00000E+000
   5.8920   9.85000E-002    0.00000E+000
   5.8940   6.13000E-002    0.00000E+000
   5.8970   4.24000E-002    0.00000E+000
   5.8990   5.81000E-002    0.00000E+000
   5.9010   2.49000E-002    0.00000E+000
   5.9030   1.12000E-002    0.00000E+000
   5.9050   8.40000E-003    0.00000E+000
   5.9070   1.45000E-002    0.00000E+000
   5.9090   1.54000E-002    0.00000E+000
   5.9100   2.69000E-002    0.00000E+000
   5.9120   2.51000E-002    0.00000E+000
   5.9130   1.49000E-002    0.00000E+000
   5.9150  -1.06000E-002    0.00000E+000
   5.9170   2.23000E-002    0.00000E+000
   5.9200  -3.20000E-003    0.00000E+000
   5.9220   4.40000E-003    0.00000E+000
   5.9240   6.20000E-003    0.00000E+000
   5.9270   1.61000E-002    0.00000E+000
   5.9290   6.10000E-003    0.00000E+000
   5.9310   7.00000E-003    0.00000E+000
   5.9350   1.42000E-002    0.00000E+000
   5.9370   1.60000E-003    0.00000E+000
   5.9390  -4.40000E-003    0.00000E+000
   5.9420   5.20000E-003    0.00000E+000
   5.9440   9.20000E-003    0.00000E+000
   5.9470   4.00000E-003    0.00000E+000
   5.9480   4.10000E-003    0.00000E+000
   5.9500   5.60000E-003    0.00000E+000
   5.9510   4.40000E-003    0.00000E+000
   5.9540   9.80000E-003    0.00000E+000
   5.9560   1.21000E-002    0.00000E+000
   5.9580   2.30000E-003    0.00000E+000
   5.9610   7.80000E-003    0.00000E+000
   5.9640  -9.30000E-003    0.00000E+000
   5.9670   1.50000E-003    0.00000E+000
   5.9690  -1.17000E-002    0.00000E+000
   5.9720   5.00000E-003    0.00000E+000
   5.9740   6.00000E-003    0.00000E+000
   5.9760   1.26000E-002    0.00000E+000
   5.9770   1.81000E-002    0.00000E+000
   5.9800   8.80000E-003    0.00000E+000
   5.9810   2.32000E-002    0.00000E+000
   5.9850   9.20000E-003    0.00000E+000
   5.9870   3.99000E-002    0.00000E+000
   5.9890   8.22000E-002    0.00000E+000
   5.9930  -1.82200E-001    0.00000E+000
   5.9950  -8.15700E-001    0.00000E+000
   5.9980  -2.84000E-001    0.00000E+000
   6.0000   3.40000E-003    0.00000E+000
   6.0020   2.38000E-002    0.00000E+000
   6.0030  -4.23000E-002    0.00000E+000
   6.0050  -4.26000E-002    0.00000E+000
   6.0080  -2.91000E-002    0.00000E+000
   6.0100  -2.76000E-002    0.00000E+000
   6.0140  -4.52000E-002    0.00000E+000
   6.0160  -3.36000E-002    0.00000E+000
   6.0200  -2.72000E-002    0.00000E+000
   6.0210  -6.07000E-002    0.00000E+000
   6.0220  -4.96000E-002    0.00000E+000
   6.0250  -5.09000E-002    0.00000E+000
   6.0260  -6.39000E-002    0.00000E+000
   6.0290  -4.90000E-002    0.00000E+000
   6.0320  -2.56000E-002    0.00000E+000
   6.0330  -5.19000E-002    0.00000E+000
   6.0360  -1.81000E-002    0.00000E+000
   6.0380  -2.86700E-001    0.00000E+000
   6.0390   7.75500E-001    0.00000E+000
   6.0460   1.19000E-002    0.00000E+000
   6.0480   7.50000E-003    0.00000E+000
   6.0500   2.20000E-002    0.00000E+000
   6.0520   2.30000E-002    0.00000E+000
   6.0530   2.22000E-002    0.00000E+000
   6.0580   2.86000E-002    0.00000E+000
   6.0610   2.73000E-002    0.00000E+000
   6.0650   3.69000E-002    0.00000E+000
   6.0690   4.22000E-002    0.00000E+000
   6.0710   3.98000E-002    0.00000E+000
   6.0730   3.36000E-002    0.00000E+000
   6.0750   3.84000E-002    0.00000E+000
   6.0790   3.98000E-002    0.00000E+000
   6.0820   3.36000E-002    0.00000E+000
   6.0860   3.46000E-002    0.00000E+000
   6.0880   3.00000E-002    0.00000E+000
   6.0920   2.99000E-002    0.00000E+000
   6.0940   2.99000E-002    0.00000E+000
   6.0980   3.92000E-002    0.00000E+000
   6.1000   4.02000E-002    0.00000E+000
   6.1030   3.76000E-002    0.00000E+000
   6.1050   2.01000E-002    0.00000E+000
   6.1110   2.79000E-002    0.00000E+000
   6.1120   2.92000E-002    0.00000E+000
   6.1170   3.51000E-002    0.00000E+000
   6.1190   3.49000E-002    0.00000E+000
   6.1220   3.27000E-002    0.00000E+000
   6.1250   3.19000E-002    0.00000E+000
   6.1280   2.73000E-002    0.00000E+000
   6.1300   2.51000E-002    0.00000E+000
   6.1310   2.59000E-002    0.00000E+000
   6.1340   1.64000E-002    0.00000E+000
   6.1390   3.47000E-002    0.00000E+000
   6.1400   3.62000E-002    0.00000E+000
   6.1410   4.40000E-002    0.00000E+000
   6.1480   3.32000E-002    0.00000E+000
   6.1500   3.41000E-002    0.00000E+000
   6.1520   4.51000E-002    0.00000E+000
   6.1540   4.34000E-002    0.00000E+000
   6.1570   3.31000E-002    0.00000E+000
   6.1590   2.27000E-002    0.00000E+000
   6.1610   3.20000E-002    0.00000E+000
   6.1620   1.20000E-002    0.00000E+000
   6.1660   1.12000E-002    0.00000E+000
   6.1690   3.57000E-002    0.00000E+000
   6.1710   1.95000E-002    0.00000E+000
   6.1720   3.20000E-002    0.00000E+000
   6.1760   3.49000E-002    0.00000E+000
   6.1770   4.27000E-002    0.00000E+000
   6.1800   3.56000E-002    0.00000E+000
   6.1810   3.76000E-002    0.00000E+000
   6.1860   4.70000E-002    0.00000E+000
   6.1910   2.84000E-002    0.00000E+000
   6.1950   2.12000E-002    0.00000E+000
   6.1980   3.32000E-002    0.00000E+000
   6.1990   4.35000E-002    0.00000E+000
   6.2020   5.13000E-002    0.00000E+000
   6.2040   4.80000E-002    0.00000E+000
   6.2060   3.19000E-002    0.00000E+000
   6.2090   3.72000E-002    0.00000E+000
   6.2110   3.70000E-002    0.00000E+000
   6.2140   3.29000E-002    0.00000E+000
   6.2160   4.36000E-002    0.00000E+000
   6.2180   3.61000E-002    0.00000E+000
   6.2200   3.20000E-002    0.00000E+000
   6.2230   4.05000E-002    0.00000E+000
   6.2260   2.28000E-002    0.00000E+000
   6.2290   3.29000E-002    0.00000E+000
   6.2300   3.05000E-002    0.00000E+000
   6.2320   3.70000E-002    0.00000E+000
   6.2340   3.71000E-002    0.00000E+000
   6.2380   3.42000E-002    0.00000E+000
   6.2410   3.42000E-002    0.00000E+000
   6.2430   3.85000E-002    0.00000E+000
   6.2460   3.27000E-002    0.00000E+000
   6.2480   4.82000E-002    0.00000E+000
   6.2490   4.37000E-002    0.00000E+000
   6.2520   3.67000E-002    0.00000E+000
   6.2550   2.20000E-002    0.00000E+000
   6.2570   4.70000E-002    0.00000E+000
   6.2610   4.13000E-002    0.00000E+000
   6.2630   4.66000E-002    0.00000E+000
   6.2660   3.86000E-002    0.00000E+000
   6.2680   4.12000E-002    0.00000E+000
   6.2700   4.72000E-002    0.00000E+000
   6.2720   4.22000E-002    0.00000E+000
   6.2750   3.86000E-002    0.00000E+000
   6.2770   3.33000E-002    0.00000E+000
   6.2790   3.86000E-002    0.00000E+000
   6.2820   3.73000E-002    0.00000E+000
   6.2830   4.60000E-002    0.00000E+000
   6.2880   4.14000E-002    0.00000E+000
   6.2920   3.83000E-002    0.00000E+000
   6.2930   3.53000E-002    0.00000E+000
   6.2960   3.65000E-002    0.00000E+000
   6.3000   3.69000E-002    0.00000E+000
   6.3040   4.19000E-002    0.00000E+000
   6.3090   3.92000E-002    0.00000E+000
   6.3120   2.59000E-002    0.00000E+000
   6.3140   3.08000E-002    0.00000E+000
   6.3180   6.18000E-002    0.00000E+000
   6.3200   4.35000E-002    0.00000E+000
   6.3250   4.16000E-002    0.00000E+000
   6.3270   2.38000E-002    0.00000E+000
   6.3290   2.48000E-002    0.00000E+000
   6.3330   4.40000E-002    0.00000E+000
   6.3380   3.16000E-002    0.00000E+000
   6.3400   3.44000E-002    0.00000E+000
   6.3410   3.47000E-002    0.00000E+000
   6.3470   4.04000E-002    0.00000E+000
   6.3480   3.69000E-002    0.00000E+000
   6.3540   4.70000E-002    0.00000E+000
   6.3560   4.29000E-002    0.00000E+000
   6.3600   4.00000E-002    0.00000E+000
   6.3620   4.31000E-002    0.00000E+000
   6.3650   4.12000E-002    0.00000E+000
   6.3670   4.43000E-002    0.00000E+000
   6.3680   4.94000E-002    0.00000E+000
   6.3700   4.34000E-002    0.00000E+000
   6.3740   4.96000E-002    0.00000E+000
   6.3770   5.72000E-002    0.00000E+000
   6.3800   4.49000E-002    0.00000E+000
   6.3830   4.31000E-002    0.00000E+000
   6.3850   4.96000E-002    0.00000E+000
   6.3880   4.84000E-002    0.00000E+000
   6.3920   4.55000E-002    0.00000E+000
   6.3930   5.51000E-002    0.00000E+000
   6.4000   6.16000E-002    0.00000E+000
   6.4020   5.50000E-002    0.00000E+000
   6.4030   3.30000E-002    0.00000E+000
   6.4050   4.27000E-002    0.00000E+000
   6.4060   4.55000E-002    0.00000E+000
   6.4100   4.99000E-002    0.00000E+000
   6.4120   4.67000E-002    0.00000E+000
   6.4150   4.55000E-002    0.00000E+000
   6.4170   5.64000E-002    0.00000E+000
   6.4190   4.24000E-002    0.00000E+000
   6.4220   4.81000E-002    0.00000E+000
   6.4240   5.69000E-002    0.00000E+000
   6.4280   4.95000E-002    0.00000E+000
   6.4310   4.24000E-002    0.00000E+000
   6.4350   5.58000E-002    0.00000E+000
   6.4380   5.17000E-002    0.00000E+000
   6.4410   6.53000E-002    0.00000E+000
   6.4430   5.05000E-002    0.00000E+000
   6.4440   5.14000E-002    0.00000E+000
   6.4470   4.56000E-002    0.00000E+000
   6.4490   4.01000E-002    0.00000E+000
   6.4520   4.72000E-002    0.00000E+000
   6.4540   5.96000E-002    0.00000E+000
   6.4560   5.47000E-002    0.00000E+000
   6.4570   5.42000E-002    0.00000E+000
   6.4610   3.13000E-002    0.00000E+000
   6.4630   6.04000E-002    0.00000E+000
   6.4660   4.80000E-002    0.00000E+000
   6.4700   4.30000E-002    0.00000E+000
   6.4720   4.11000E-002    0.00000E+000
   6.4740   3.84000E-002    0.00000E+000
   6.4780   4.41000E-002    0.00000E+000
   6.4790   4.85000E-002    0.00000E+000
   6.4820   5.40000E-002    0.00000E+000
   6.4850   4.57000E-002    0.00000E+000
   6.4870   6.42000E-002    0.00000E+000
   6.4890   6.02000E-002    0.00000E+000
   6.4920   5.73000E-002    0.00000E+000
   6.4940   5.67000E-002    0.00000E+000
   6.4970   5.19000E-002    0.00000E+000
   6.4990   5.61000E-002    0.00000E+000
   6.5000   5.66000E-002    0.00000E+000
   6.5040   4.52000E-002    0.00000E+000
   6.5060   5.12000E-002    0.00000E+000
   6.5100   6.35000E-002    0.00000E+000
   6.5120   6.88000E-002    0.00000E+000
   6.5130   5.21000E-002    0.00000E+000
   6.5160   5.66000E-002    0.00000E+000
   6.5220   7.37000E-002    0.00000E+000
   6.5240   5.03000E-002    0.00000E+000
   6.5280   5.62000E-002    0.00000E+000
   6.5300   5.08000E-002    0.00000E+000
   6.5320   5.80000E-002    0.00000E+000
   6.5330   5.49000E-002    0.00000E+000
   6.5370   4.82000E-002    0.00000E+000
   6.5400   6.04000E-002    0.00000E+000
   6.5440   6.15000E-002    0.00000E+000
   6.5460   5.43000E-002    0.00000E+000
   6.5470   5.42000E-002    0.00000E+000
   6.5510   5.55000E-002    0.00000E+000
   6.5550   6.45000E-002    0.00000E+000
   6.5560   5.02000E-002    0.00000E+000
   6.5600   4.83000E-002    0.00000E+000
   6.5640   5.10000E-002    0.00000E+000
   6.5660   6.07000E-002    0.00000E+000
   6.5690   5.33000E-002    0.00000E+000
   6.5700   5.34000E-002    0.00000E+000
   6.5730   6.82000E-002    0.00000E+000
   6.5760   6.26000E-002    0.00000E+000
   6.5780   7.24000E-002    0.00000E+000
   6.5800   7.55000E-002    0.00000E+000
   6.5830   5.58000E-002    0.00000E+000
   6.5860   6.22000E-002    0.00000E+000
   6.5890   5.74000E-002    0.00000E+000
   6.5920   6.35000E-002    0.00000E+000
   6.5950   5.92000E-002    0.00000E+000
   6.5980   6.19000E-002    0.00000E+000
   6.6010   5.69000E-002    0.00000E+000
   6.6040   5.52000E-002    0.00000E+000
   6.6080   5.33000E-002    0.00000E+000
   6.6100   6.31000E-002    0.00000E+000
   6.6110   6.65000E-002    0.00000E+000
   6.6140   5.86000E-002    0.00000E+000
   6.6150   7.18000E-002    0.00000E+000
   6.6190   7.62000E-002    0.00000E+000
   6.6210   7.88000E-002    0.00000E+000
   6.6240   7.19000E-002    0.00000E+000
   6.6270   6.64000E-002    0.00000E+000
   6.6300   7.25000E-002    0.00000E+000
   6.6320   7.39000E-002    0.00000E+000
   6.6330   6.67000E-002    0.00000E+000
   6.6370   8.42000E-002    0.00000E+000
   6.6410   7.57000E-002    0.00000E+000
   6.6420   8.02000E-002    0.00000E+000
   6.6440   8.24000E-002    0.00000E+000
   6.6460   8.20000E-002    0.00000E+000
   6.6500   8.58000E-002    0.00000E+000
   6.6540   8.30000E-002    0.00000E+000
   6.6570   7.64000E-002    0.00000E+000
   6.6590   7.27000E-002    0.00000E+000
   6.6620   7.93000E-002    0.00000E+000
   6.6640   7.91000E-002    0.00000E+000
   6.6670   7.36000E-002    0.00000E+000
   6.6680   7.91000E-002    0.00000E+000
   6.6700   8.52000E-002    0.00000E+000
   6.6730   8.74000E-002    0.00000E+000
   6.6760   9.23000E-002    0.00000E+000
   6.6790   8.78000E-002    0.00000E+000
   6.6820   9.02000E-002    0.00000E+000
   6.6840   8.92000E-002    0.00000E+000
   6.6850   8.37000E-002    0.00000E+000
   6.6870   7.76000E-002    0.00000E+000
   6.6910   9.33000E-002    0.00000E+000
   6.6930   7.63000E-002    0.00000E+000
   6.6960   8.42000E-002    0.00000E+000
   6.6980   9.30000E-002    0.00000E+000
   6.7030   8.89000E-002    0.00000E+000
   6.7050   8.42000E-002    0.00000E+000
   6.7070   9.59000E-002    0.00000E+000
   6.7090   1.01600E-001    0.00000E+000
   6.7110   8.28000E-002    0.00000E+000
   6.7140   1.03400E-001    0.00000E+000
   6.7160   9.75000E-002    0.00000E+000
   6.7210   1.02200E-001    0.00000E+000
   6.7230   8.95000E-002    0.00000E+000
   6.7250   8.60000E-002    0.00000E+000
   6.7270   1.01500E-001    0.00000E+000
   6.7290   9.69000E-002    0.00000E+000
   6.7310   1.06300E-001    0.00000E+000
   6.7370   1.04200E-001    0.00000E+000
   6.7390   9.63000E-002    0.00000E+000
   6.7440   1.08600E-001    0.00000E+000
   6.7480   1.09000E-001    0.00000E+000
   6.7490   1.02400E-001    0.00000E+000
   6.7510   1.03700E-001    0.00000E+000
   6.7530   1.08900E-001    0.00000E+000
   6.7560   1.22200E-001    0.00000E+000
   6.7600   9.76000E-002    0.00000E+000
   6.7610   1.04900E-001    0.00000E+000
   6.7650   1.18000E-001    0.00000E+000
   6.7680   1.15100E-001    0.00000E+000
   6.7690   1.09100E-001    0.00000E+000
   6.7720   1.08000E-001    0.00000E+000
   6.7770   1.08800E-001    0.00000E+000
   6.7780   1.23100E-001    0.00000E+000
   6.7800   1.10600E-001    0.00000E+000
   6.7830   1.27700E-001    0.00000E+000
   6.7860   1.27800E-001    0.00000E+000
   6.7890   1.14700E-001    0.00000E+000
   6.7920   1.19400E-001    0.00000E+000
   6.7950   1.21100E-001    0.00000E+000
   6.7960   1.14500E-001    0.00000E+000
   6.7990   1.32900E-001    0.00000E+000
   6.8020   1.12700E-001    0.00000E+000
   6.8050   1.43800E-001    0.00000E+000
   6.8080   1.36200E-001    0.00000E+000
   6.8110   1.34200E-001    0.00000E+000
   6.8140   1.25700E-001    0.00000E+000
   6.8160   1.39900E-001    0.00000E+000
   6.8180   1.38400E-001    0.00000E+000
   6.8210   1.28600E-001    0.00000E+000
   6.8240   1.33300E-001    0.00000E+000
   6.8270   1.32700E-001    0.00000E+000
   6.8290   1.33200E-001    0.00000E+000
   6.8340   1.60700E-001    0.00000E+000
   6.8360   1.48100E-001    0.00000E+000
   6.8390   1.46700E-001    0.00000E+000
   6.8410   1.43300E-001    0.00000E+000
   6.8430   1.54300E-001    0.00000E+000
   6.8460   1.35800E-001    0.00000E+000
   6.8490   1.28000E-001    0.00000E+000
   6.8530   1.51000E-001    0.00000E+000
   6.8540   1.62300E-001    0.00000E+000
   6.8580   1.52400E-001    0.00000E+000
   6.8610   1.75500E-001    0.00000E+000
   6.8630   1.56800E-001    0.00000E+000
   6.8660   1.54400E-001    0.00000E+000
   6.8690   1.54500E-001    0.00000E+000
   6.8720   1.50700E-001    0.00000E+000
   6.8730   1.62000E-001    0.00000E+000
   6.8760   1.64400E-001    0.00000E+000
   6.8810   1.74700E-001    0.00000E+000
   6.8820   1.75300E-001    0.00000E+000
   6.8850   1.74800E-001    0.00000E+000
   6.8890   1.86400E-001    0.00000E+000
   6.8910   1.76000E-001    0.00000E+000
   6.8940   1.73100E-001    0.00000E+000
   6.8970   1.82200E-001    0.00000E+000
   6.9000   1.70000E-001    0.00000E+000
   6.9020   1.79300E-001    0.00000E+000
   6.9060   1.97600E-001    0.00000E+000
   6.9090   1.97300E-001    0.00000E+000
   6.9120   1.94900E-001    0.00000E+000
   6.9150   1.92400E-001    0.00000E+000
   6.9170   2.01000E-001    0.00000E+000
   6.9210   1.95900E-001    0.00000E+000
   6.9230   1.95800E-001    0.00000E+000
   6.9240   1.90300E-001    0.00000E+000
   6.9280   2.07400E-001    0.00000E+000
   6.9310   2.19300E-001    0.00000E+000
   6.9330   2.11200E-001    0.00000E+000
   6.9380   1.97600E-001    0.00000E+000
   6.9410   2.24500E-001    0.00000E+000
   6.9440   2.18700E-001    0.00000E+000
   6.9480   2.10100E-001    0.00000E+000
   6.9520   2.19100E-001    0.00000E+000
   6.9570   2.22600E-001    0.00000E+000
   6.9580   2.19600E-001    0.00000E+000
   6.9610   2.28500E-001    0.00000E+000
   6.9620   2.40200E-001    0.00000E+000
   6.9650   2.51300E-001    0.00000E+000
   6.9660   2.36100E-001    0.00000E+000
   6.9690   2.28700E-001    0.00000E+000
   6.9720   2.44800E-001    0.00000E+000
   6.9780   2.45500E-001    0.00000E+000
   6.9790   2.48400E-001    0.00000E+000
   6.9810   2.49100E-001    0.00000E+000
   6.9850   2.49000E-001    0.00000E+000
   6.9880   2.56900E-001    0.00000E+000
   6.9900   2.68900E-001    0.00000E+000
   6.9930   2.68300E-001    0.00000E+000
   6.9960   2.65500E-001    0.00000E+000
   7.0000   2.84100E-001    0.00000E+000
   7.0010   2.71100E-001    0.00000E+000
   7.0040   2.67700E-001    0.00000E+000
   7.0090   2.93200E-001    0.00000E+000
   7.0110   2.87100E-001    0.00000E+000
   7.0150   2.92600E-001    0.00000E+000
   7.0180   2.94500E-001    0.00000E+000
   7.0200   3.06100E-001    0.00000E+000
   7.0260   3.09600E-001    0.00000E+000
   7.0270   3.21700E-001    0.00000E+000
   7.0310   3.17600E-001    0.00000E+000
   7.0320   3.24000E-001    0.00000E+000
   7.0340   3.36200E-001    0.00000E+000
   7.0360   3.54300E-001    0.00000E+000
   7.0400   3.44600E-001    0.00000E+000
   7.0430   3.56900E-001    0.00000E+000
   7.0450   3.64700E-001    0.00000E+000
   7.0480   3.80100E-001    0.00000E+000
   7.0510   4.02300E-001    0.00000E+000
   7.0520   4.07300E-001    0.00000E+000
   7.0560   4.20600E-001    0.00000E+000
   7.0600   4.27200E-001    0.00000E+000
   7.0610   4.45600E-001    0.00000E+000
   7.0650   4.69100E-001    0.00000E+000
   7.0690   5.00500E-001    0.00000E+000
   7.0710   4.91900E-001    0.00000E+000
   7.0740   5.27100E-001    0.00000E+000
   7.0770   5.62300E-001    0.00000E+000
   7.0800   6.12400E-001    0.00000E+000
   7.0810   6.40000E-001    0.00000E+000
   7.0840   6.60900E-001    0.00000E+000
   7.0870   6.85600E-001    0.00000E+000
   7.0910   7.25400E-001    0.00000E+000
   7.0930   7.81400E-001    0.00000E+000
   7.0970   8.38500E-001    0.00000E+000
   7.1010   9.09900E-001    0.00000E+000
   7.1030   9.26700E-001    0.00000E+000
   7.1060   1.01030E+000    0.00000E+000
   7.1090   1.14440E+000    0.00000E+000
   7.1120   1.18290E+000    0.00000E+000
   7.1160   1.30540E+000    0.00000E+000
   7.1190   1.48530E+000    0.00000E+000
   7.1220   1.58340E+000    0.00000E+000
   7.1260   1.99570E+000    0.00000E+000
   7.1300   2.35970E+000    0.00000E+000
   7.1320   2.43570E+000    0.00000E+000
   7.1350   2.38480E+000    0.00000E+000
   7.1390   2.66650E+000    0.00000E+000
   7.1420   2.68100E+000    0.00000E+000
   7.1450   2.60110E+000    0.00000E+000
   7.1470   2.63720E+000    0.00000E+000
   7.1510   2.41370E+000    0.00000E+000
   7.1540   2.55890E+000    0.00000E+000
   7.1560   2.48090E+000    0.00000E+000
   7.1580   1.75120E+000    0.00000E+000
   7.1630   1.83020E+000    0.00000E+000
   7.1650   1.49550E+000    0.00000E+000
   7.1670   1.55170E+000    0.00000E+000
   7.1700   1.20590E+000    0.00000E+000
   7.1740   1.15050E+000    0.00000E+000
   7.1760   1.03910E+000    0.00000E+000
   7.1780   8.04000E-001    0.00000E+000
   7.1800   9.17600E-001    0.00000E+000
   7.1850   8.89300E-001    0.00000E+000
   7.1880   4.01800E-001    0.00000E+000
   7.1900   1.00000E+000    0.00000E+000
   7.1920   1.00000E+000    0.00000E+000
   7.1940   1.00000E+000    0.00000E+000
   7.1970   1.00000E+000    0.00000E+000
   7.2000   1.00000E+000    0.00000E+000
   7.2030   1.00000E+000    0.00000E+000
   7.2060   1.00000E+000    0.00000E+000
   7.2090   1.00000E+000    0.00000E+000
   7.2130   1.00000E+000    0.00000E+000
   7.2150   1.00000E+000    0.00000E+000
   7.2170   1.00000E+000    0.00000E+000
   7.2200   1.00000E+000    0.00000E+000
   7.2230   1.00000E+000    0.00000E+000
   7.2250   1.00000E+000    0.00000E+000
   7.2290   1.00000E+000    0.00000E+000
   7.2320   1.00000E+000    0.00000E+000
   7.2340   1.00000E+000    0.00000E+000
   7.2380   1.00000E+000    0.00000E+000
   7.2400   1.00000E+000    0.00000E+000
   7.2430   1.00000E+000    0.00000E+000
   7.2460   1.00000E+000    0.00000E+000
   7.2480   1.00000E+000    0.00000E+000
   7.2510   1.00000E+000    0.00000E+000
   7.2540   1.00000E+000    0.00000E+000
   7.2570   1.00000E+000    0.00000E+000
   7.2620   1.00000E+000    0.00000E+000
   7.2650   1.00000E+000    0.00000E+000
   7.2670   1.00000E+000    0.00000E+000
   7.2690   1.00000E+000    0.00000E+000
   7.2740   1.00000E+000    0.00000E+000
   7.2760   1.00000E+000    0.00000E+000
   7.2780   1.00000E+000    0.00000E+000
   7.2820   1.00000E+000    0.00000E+000
   7.2850   1.00000E+000    0.00000E+000
   7.2870   1.00000E+000    0.00000E+000
   7.2920   1.00000E+000    0.00000E+000
   7.2940   1.00000E+000    0.00000E+000
   7.2960   1.00000E+000    0.00000E+000
   7.2990   1.00000E+000    0.00000E+000
   7.3010   1.00000E+000    0.00000E+000
