# Supplementary material for: Rationally seeded computational protein design of ɑ-helical barrels
Source: Nat Chem Biol. 2024 Jun 20;20(8):991–9. doi: 10.1038/s41589-024-01642-0 (PMC11288890; doi:10.1038/s41589-024-01642-0)
Supplement: Supplementary file 3 — PDB and .mtz files used for making figure panels b–d and j–m. [file 41589_2024_1642_MOESM3_ESM.zip › KIA_RP_RSPD_NatChemBiol_data_Figure2/scapCC6_LLIA_panels_e-h/AUC_panel_g/SV_raw/00082.RA1]

scapCC6_LLIA_master
R 1 20.0 50000 0035368 6.7280E11 281 1 
   5.7990   5.59600E-001    0.00000E+000
   5.8030   5.97700E-001    0.00000E+000
   5.8040   8.93700E-001    0.00000E+000
   5.8050   6.85900E-001    0.00000E+000
   5.8060   1.14780E+000    0.00000E+000
   5.8070   1.05450E+000    0.00000E+000
   5.8080   1.26190E+000    0.00000E+000
   5.8090   8.05100E-001    0.00000E+000
   5.8100   1.09040E+000    0.00000E+000
   5.8110   8.39500E-001    0.00000E+000
   5.8130   1.11940E+000    0.00000E+000
   5.8140   7.92900E-001    0.00000E+000
   5.8150   1.27840E+000    0.00000E+000
   5.8160   1.11630E+000    0.00000E+000
   5.8170   1.25420E+000    0.00000E+000
   5.8190   9.87500E-001    0.00000E+000
   5.8210   1.02690E+000    0.00000E+000
   5.8220   1.20770E+000    0.00000E+000
   5.8230   1.05000E+000    0.00000E+000
   5.8240   1.08050E+000    0.00000E+000
   5.8250   1.00690E+000    0.00000E+000
   5.8260   1.08860E+000    0.00000E+000
   5.8270   1.14650E+000    0.00000E+000
   5.8280   1.25640E+000    0.00000E+000
   5.8310   1.30920E+000    0.00000E+000
   5.8330   1.55170E+000    0.00000E+000
   5.8350   1.58630E+000    0.00000E+000
   5.8370   1.71160E+000    0.00000E+000
   5.8390   1.57000E+000    0.00000E+000
   5.8400   1.61860E+000    0.00000E+000
   5.8420   1.63540E+000    0.00000E+000
   5.8440   1.58440E+000    0.00000E+000
   5.8450   1.60650E+000    0.00000E+000
   5.8470   1.56430E+000    0.00000E+000
   5.8480   1.46780E+000    0.00000E+000
   5.8490   1.48800E+000    0.00000E+000
   5.8510   1.43290E+000    0.00000E+000
   5.8520   9.73900E-001    0.00000E+000
   5.8560   8.25300E-001    0.00000E+000
   5.8580   6.23500E-001    0.00000E+000
   5.8590   6.70800E-001    0.00000E+000
   5.8600   4.98800E-001    0.00000E+000
   5.8620   4.37400E-001    0.00000E+000
   5.8650   4.05100E-001    0.00000E+000
   5.8670   3.31500E-001    0.00000E+000
   5.8690   2.71200E-001    0.00000E+000
   5.8720   2.19900E-001    0.00000E+000
   5.8740   2.39600E-001    0.00000E+000
   5.8760   2.11800E-001    0.00000E+000
   5.8770   2.17800E-001    0.00000E+000
   5.8780   2.00700E-001    0.00000E+000
   5.8800   1.53100E-001    0.00000E+000
   5.8810   1.23400E-001    0.00000E+000
   5.8830   1.25500E-001    0.00000E+000
   5.8860   9.43000E-002    0.00000E+000
   5.8870   1.01400E-001    0.00000E+000
   5.8880   8.17000E-002    0.00000E+000
   5.8890   1.17800E-001    0.00000E+000
   5.8900   1.08600E-001    0.00000E+000
   5.8920   4.38000E-002    0.00000E+000
   5.8940   1.82000E-002    0.00000E+000
   5.8970   2.65000E-002    0.00000E+000
   5.8990   2.45000E-002    0.00000E+000
   5.9010   3.10000E-002    0.00000E+000
   5.9020   9.40000E-003    0.00000E+000
   5.9040   2.20000E-002    0.00000E+000
   5.9080   2.34000E-002    0.00000E+000
   5.9100   2.15000E-002    0.00000E+000
   5.9110   1.91000E-002    0.00000E+000
   5.9130   1.06000E-002    0.00000E+000
   5.9160  -2.90000E-003    0.00000E+000
   5.9180   2.09000E-002    0.00000E+000
   5.9210   7.50000E-003    0.00000E+000
   5.9230   1.13000E-002    0.00000E+000
   5.9240   1.11000E-002    0.00000E+000
   5.9260   1.02000E-002    0.00000E+000
   5.9280   1.37000E-002    0.00000E+000
   5.9300   1.82000E-002    0.00000E+000
   5.9310   7.50000E-003    0.00000E+000
   5.9330   1.41000E-002    0.00000E+000
   5.9350   2.70000E-003    0.00000E+000
   5.9370  -1.30000E-003    0.00000E+000
   5.9400   3.10000E-003    0.00000E+000
   5.9430   1.45000E-002    0.00000E+000
   5.9440   4.70000E-003    0.00000E+000
   5.9480   6.80000E-003    0.00000E+000
   5.9490   9.00000E-004    0.00000E+000
   5.9510   6.90000E-003    0.00000E+000
   5.9540   7.70000E-003    0.00000E+000
   5.9550   2.27000E-002    0.00000E+000
   5.9570   3.10000E-003    0.00000E+000
   5.9600   3.10000E-003    0.00000E+000
   5.9610  -1.09000E-002    0.00000E+000
   5.9640  -4.90000E-003    0.00000E+000
   5.9650  -3.80000E-003    0.00000E+000
   5.9690   1.60000E-003    0.00000E+000
   5.9700  -7.20000E-003    0.00000E+000
   5.9710  -5.70000E-003    0.00000E+000
   5.9740   1.62000E-002    0.00000E+000
   5.9760   2.34000E-002    0.00000E+000
   5.9780   1.42000E-002    0.00000E+000
   5.9800   1.70000E-002    0.00000E+000
   5.9820   1.63000E-002    0.00000E+000
   5.9850   2.17000E-002    0.00000E+000
   5.9880   6.71000E-002    0.00000E+000
   5.9890   1.39700E-001    0.00000E+000
   5.9910  -3.88700E-001    0.00000E+000
   5.9930  -5.82700E-001    0.00000E+000
   5.9940  -2.25700E-001    0.00000E+000
   5.9980   5.10000E-002    0.00000E+000
   6.0000  -3.36000E-002    0.00000E+000
   6.0020  -2.71000E-002    0.00000E+000
   6.0030  -4.47000E-002    0.00000E+000
   6.0050  -3.15000E-002    0.00000E+000
   6.0090  -3.87000E-002    0.00000E+000
   6.0120  -2.98000E-002    0.00000E+000
   6.0140  -4.41000E-002    0.00000E+000
   6.0170  -1.52000E-002    0.00000E+000
   6.0200  -5.28000E-002    0.00000E+000
   6.0210  -4.75000E-002    0.00000E+000
   6.0230  -5.60000E-002    0.00000E+000
   6.0240  -3.85000E-002    0.00000E+000
   6.0280  -4.50000E-002    0.00000E+000
   6.0300  -3.51000E-002    0.00000E+000
   6.0320  -4.91000E-002    0.00000E+000
   6.0340  -6.90000E-003    0.00000E+000
   6.0350  -2.81100E-001    0.00000E+000
   6.0370   3.45300E-001    0.00000E+000
   6.0430   5.15100E-001    0.00000E+000
   6.0450  -8.00000E-004    0.00000E+000
   6.0490   5.23000E-002    0.00000E+000
   6.0500   4.22000E-002    0.00000E+000
   6.0520   3.28000E-002    0.00000E+000
   6.0540   3.11000E-002    0.00000E+000
   6.0550   3.36000E-002    0.00000E+000
   6.0600   2.87000E-002    0.00000E+000
   6.0610   3.86000E-002    0.00000E+000
   6.0680   3.72000E-002    0.00000E+000
   6.0710   2.83000E-002    0.00000E+000
   6.0750   1.97000E-002    0.00000E+000
   6.0810   2.43000E-002    0.00000E+000
   6.0830   4.53000E-002    0.00000E+000
   6.0850   2.41000E-002    0.00000E+000
   6.0880   3.39000E-002    0.00000E+000
   6.0900   2.58000E-002    0.00000E+000
   6.0910   2.95000E-002    0.00000E+000
   6.0950   3.81000E-002    0.00000E+000
   6.0970   3.30000E-002    0.00000E+000
   6.1020   2.73000E-002    0.00000E+000
   6.1060   3.29000E-002    0.00000E+000
   6.1070   4.23000E-002    0.00000E+000
   6.1090   3.96000E-002    0.00000E+000
   6.1160   3.65000E-002    0.00000E+000
   6.1180   1.51000E-002    0.00000E+000
   6.1220   1.76000E-002    0.00000E+000
   6.1260   4.45000E-002    0.00000E+000
   6.1300   3.32000E-002    0.00000E+000
   6.1320   2.48000E-002    0.00000E+000
   6.1340   2.69000E-002    0.00000E+000
   6.1380   3.41000E-002    0.00000E+000
   6.1400   3.81000E-002    0.00000E+000
   6.1420   4.31000E-002    0.00000E+000
   6.1450   3.21000E-002    0.00000E+000
   6.1460   3.38000E-002    0.00000E+000
   6.1500   4.57000E-002    0.00000E+000
   6.1520   3.10000E-002    0.00000E+000
   6.1550   2.85000E-002    0.00000E+000
   6.1570   4.40000E-002    0.00000E+000
   6.1590   2.43000E-002    0.00000E+000
   6.1610   1.33000E-002    0.00000E+000
   6.1620   1.03000E-002    0.00000E+000
   6.1660   1.64000E-002    0.00000E+000
   6.1670   4.26000E-002    0.00000E+000
   6.1710   2.23000E-002    0.00000E+000
   6.1720   3.03000E-002    0.00000E+000
   6.1730   3.96000E-002    0.00000E+000
   6.1770   2.92000E-002    0.00000E+000
   6.1790   3.36000E-002    0.00000E+000
   6.1830   3.92000E-002    0.00000E+000
   6.1840   4.78000E-002    0.00000E+000
   6.1880   2.96000E-002    0.00000E+000
   6.1900   3.91000E-002    0.00000E+000
   6.1920   3.74000E-002    0.00000E+000
   6.1970   2.56000E-002    0.00000E+000
   6.1990   3.27000E-002    0.00000E+000
   6.2000   4.03000E-002    0.00000E+000
   6.2020   5.24000E-002    0.00000E+000
   6.2030   5.19000E-002    0.00000E+000
   6.2050   3.48000E-002    0.00000E+000
   6.2090   3.53000E-002    0.00000E+000
   6.2130   5.17000E-002    0.00000E+000
   6.2160   3.80000E-002    0.00000E+000
   6.2170   3.61000E-002    0.00000E+000
   6.2210   3.25000E-002    0.00000E+000
   6.2230   3.59000E-002    0.00000E+000
   6.2270   3.56000E-002    0.00000E+000
   6.2280   2.84000E-002    0.00000E+000
   6.2300   2.88000E-002    0.00000E+000
   6.2310   4.95000E-002    0.00000E+000
   6.2330   5.46000E-002    0.00000E+000
   6.2390   3.82000E-002    0.00000E+000
   6.2410   3.82000E-002    0.00000E+000
   6.2450   4.86000E-002    0.00000E+000
   6.2470   4.17000E-002    0.00000E+000
   6.2480   4.26000E-002    0.00000E+000
   6.2500   4.16000E-002    0.00000E+000
   6.2540   3.71000E-002    0.00000E+000
   6.2560   3.20000E-002    0.00000E+000
   6.2600   4.35000E-002    0.00000E+000
   6.2610   3.66000E-002    0.00000E+000
   6.2650   2.90000E-002    0.00000E+000
   6.2680   4.82000E-002    0.00000E+000
   6.2730   2.88000E-002    0.00000E+000
   6.2760   4.58000E-002    0.00000E+000
   6.2770   4.23000E-002    0.00000E+000
   6.2790   4.06000E-002    0.00000E+000
   6.2840   4.60000E-002    0.00000E+000
   6.2850   4.10000E-002    0.00000E+000
   6.2870   4.06000E-002    0.00000E+000
   6.2910   2.94000E-002    0.00000E+000
   6.2950   4.46000E-002    0.00000E+000
   6.2990   3.34000E-002    0.00000E+000
   6.3020   4.67000E-002    0.00000E+000
   6.3050   4.11000E-002    0.00000E+000
   6.3080   3.93000E-002    0.00000E+000
   6.3110   4.06000E-002    0.00000E+000
   6.3140   4.58000E-002    0.00000E+000
   6.3160   4.18000E-002    0.00000E+000
   6.3190   4.45000E-002    0.00000E+000
   6.3220   4.44000E-002    0.00000E+000
   6.3270   3.45000E-002    0.00000E+000
   6.3300   3.37000E-002    0.00000E+000
   6.3330   3.74000E-002    0.00000E+000
   6.3380   3.40000E-002    0.00000E+000
   6.3400   4.79000E-002    0.00000E+000
   6.3450   3.48000E-002    0.00000E+000
   6.3480   5.54000E-002    0.00000E+000
   6.3560   4.96000E-002    0.00000E+000
   6.3570   4.92000E-002    0.00000E+000
   6.3590   5.17000E-002    0.00000E+000
   6.3610   3.13000E-002    0.00000E+000
   6.3630   4.68000E-002    0.00000E+000
   6.3660   5.26000E-002    0.00000E+000
   6.3670   5.52000E-002    0.00000E+000
   6.3710   4.71000E-002    0.00000E+000
   6.3730   3.78000E-002    0.00000E+000
   6.3740   4.98000E-002    0.00000E+000
   6.3810   5.53000E-002    0.00000E+000
   6.3830   5.70000E-002    0.00000E+000
   6.3860   4.98000E-002    0.00000E+000
   6.3880   4.21000E-002    0.00000E+000
   6.3910   4.48000E-002    0.00000E+000
   6.3940   6.07000E-002    0.00000E+000
   6.3960   4.72000E-002    0.00000E+000
   6.4000   4.86000E-002    0.00000E+000
   6.4020   4.56000E-002    0.00000E+000
   6.4040   5.97000E-002    0.00000E+000
   6.4080   5.11000E-002    0.00000E+000
   6.4120   5.54000E-002    0.00000E+000
   6.4150   5.65000E-002    0.00000E+000
   6.4180   4.85000E-002    0.00000E+000
   6.4200   4.33000E-002    0.00000E+000
   6.4220   6.71000E-002    0.00000E+000
   6.4260   4.87000E-002    0.00000E+000
   6.4280   5.92000E-002    0.00000E+000
   6.4300   4.77000E-002    0.00000E+000
   6.4310   5.65000E-002    0.00000E+000
   6.4330   5.02000E-002    0.00000E+000
   6.4380   5.12000E-002    0.00000E+000
   6.4400   5.84000E-002    0.00000E+000
   6.4430   5.13000E-002    0.00000E+000
   6.4460   5.40000E-002    0.00000E+000
   6.4470   6.24000E-002    0.00000E+000
   6.4490   6.11000E-002    0.00000E+000
   6.4530   6.32000E-002    0.00000E+000
   6.4550   5.00000E-002    0.00000E+000
   6.4580   6.24000E-002    0.00000E+000
   6.4590   5.14000E-002    0.00000E+000
   6.4610   6.67000E-002    0.00000E+000
   6.4640   6.01000E-002    0.00000E+000
   6.4690   5.95000E-002    0.00000E+000
   6.4700   6.56000E-002    0.00000E+000
   6.4730   5.05000E-002    0.00000E+000
   6.4760   6.17000E-002    0.00000E+000
   6.4780   6.30000E-002    0.00000E+000
   6.4790   7.04000E-002    0.00000E+000
   6.4810   6.26000E-002    0.00000E+000
   6.4850   5.54000E-002    0.00000E+000
   6.4870   6.52000E-002    0.00000E+000
   6.4920   7.56000E-002    0.00000E+000
   6.4940   5.90000E-002    0.00000E+000
   6.4970   6.78000E-002    0.00000E+000
   6.5010   7.02000E-002    0.00000E+000
   6.5030   6.53000E-002    0.00000E+000
   6.5040   6.27000E-002    0.00000E+000
   6.5060   4.75000E-002    0.00000E+000
   6.5080   5.26000E-002    0.00000E+000
   6.5120   6.63000E-002    0.00000E+000
   6.5130   5.76000E-002    0.00000E+000
   6.5170   6.89000E-002    0.00000E+000
   6.5190   6.64000E-002    0.00000E+000
   6.5220   7.21000E-002    0.00000E+000
   6.5240   5.53000E-002    0.00000E+000
   6.5260   7.40000E-002    0.00000E+000
   6.5280   7.24000E-002    0.00000E+000
   6.5310   6.16000E-002    0.00000E+000
   6.5330   8.01000E-002    0.00000E+000
   6.5350   7.02000E-002    0.00000E+000
   6.5410   8.39000E-002    0.00000E+000
   6.5440   7.26000E-002    0.00000E+000
   6.5490   6.97000E-002    0.00000E+000
   6.5510   7.34000E-002    0.00000E+000
   6.5530   7.59000E-002    0.00000E+000
   6.5560   7.54000E-002    0.00000E+000
   6.5580   5.99000E-002    0.00000E+000
   6.5610   7.64000E-002    0.00000E+000
   6.5640   6.72000E-002    0.00000E+000
   6.5670   8.45000E-002    0.00000E+000
   6.5690   7.91000E-002    0.00000E+000
   6.5710   8.07000E-002    0.00000E+000
   6.5740   8.14000E-002    0.00000E+000
   6.5760   8.40000E-002    0.00000E+000
   6.5780   7.96000E-002    0.00000E+000
   6.5800   7.79000E-002    0.00000E+000
   6.5830   6.56000E-002    0.00000E+000
   6.5840   8.66000E-002    0.00000E+000
   6.5870   8.51000E-002    0.00000E+000
   6.5910   8.75000E-002    0.00000E+000
   6.5940   9.13000E-002    0.00000E+000
   6.5960   7.66000E-002    0.00000E+000
   6.5990   9.43000E-002    0.00000E+000
   6.6010   8.94000E-002    0.00000E+000
   6.6030   7.96000E-002    0.00000E+000
   6.6070   7.97000E-002    0.00000E+000
   6.6080   8.52000E-002    0.00000E+000
   6.6100   9.44000E-002    0.00000E+000
   6.6130   7.49000E-002    0.00000E+000
   6.6150   8.14000E-002    0.00000E+000
   6.6180   1.01700E-001    0.00000E+000
   6.6210   9.37000E-002    0.00000E+000
   6.6240   9.80000E-002    0.00000E+000
   6.6270   1.00400E-001    0.00000E+000
   6.6290   9.50000E-002    0.00000E+000
   6.6310   1.02400E-001    0.00000E+000
   6.6330   9.55000E-002    0.00000E+000
   6.6370   1.05300E-001    0.00000E+000
   6.6400   1.08100E-001    0.00000E+000
   6.6430   9.55000E-002    0.00000E+000
   6.6450   1.10700E-001    0.00000E+000
   6.6470   1.08400E-001    0.00000E+000
   6.6500   1.11600E-001    0.00000E+000
   6.6510   1.00400E-001    0.00000E+000
   6.6550   1.21200E-001    0.00000E+000
   6.6570   9.82000E-002    0.00000E+000
   6.6600   1.03100E-001    0.00000E+000
   6.6620   1.07300E-001    0.00000E+000
   6.6660   1.18300E-001    0.00000E+000
   6.6680   1.17800E-001    0.00000E+000
   6.6720   1.05500E-001    0.00000E+000
   6.6750   1.10500E-001    0.00000E+000
   6.6770   1.13300E-001    0.00000E+000
   6.6830   1.20700E-001    0.00000E+000
   6.6840   1.20800E-001    0.00000E+000
   6.6870   1.18200E-001    0.00000E+000
   6.6910   1.20400E-001    0.00000E+000
   6.6940   1.20900E-001    0.00000E+000
   6.6970   1.22600E-001    0.00000E+000
   6.7000   1.27100E-001    0.00000E+000
   6.7020   1.23400E-001    0.00000E+000
   6.7040   1.14400E-001    0.00000E+000
   6.7090   1.27900E-001    0.00000E+000
   6.7100   1.32000E-001    0.00000E+000
   6.7140   1.38700E-001    0.00000E+000
   6.7160   1.34200E-001    0.00000E+000
   6.7180   1.34500E-001    0.00000E+000
   6.7220   1.34200E-001    0.00000E+000
   6.7250   1.21800E-001    0.00000E+000
   6.7270   1.33700E-001    0.00000E+000
   6.7300   1.49600E-001    0.00000E+000
   6.7320   1.45400E-001    0.00000E+000
   6.7350   1.53600E-001    0.00000E+000
   6.7390   1.44800E-001    0.00000E+000
   6.7420   1.36100E-001    0.00000E+000
   6.7440   1.46000E-001    0.00000E+000
   6.7460   1.61300E-001    0.00000E+000
   6.7500   1.51400E-001    0.00000E+000
   6.7510   1.52500E-001    0.00000E+000
   6.7530   1.36200E-001    0.00000E+000
   6.7570   1.57600E-001    0.00000E+000
   6.7590   1.46600E-001    0.00000E+000
   6.7620   1.61000E-001    0.00000E+000
   6.7650   1.59200E-001    0.00000E+000
   6.7680   1.69700E-001    0.00000E+000
   6.7700   1.55300E-001    0.00000E+000
   6.7720   1.69600E-001    0.00000E+000
   6.7770   1.66600E-001    0.00000E+000
   6.7780   1.72800E-001    0.00000E+000
   6.7800   1.85300E-001    0.00000E+000
   6.7820   1.86200E-001    0.00000E+000
   6.7870   1.76600E-001    0.00000E+000
   6.7900   1.68000E-001    0.00000E+000
   6.7920   1.81700E-001    0.00000E+000
   6.7950   1.86000E-001    0.00000E+000
   6.7970   1.80400E-001    0.00000E+000
   6.8000   2.01100E-001    0.00000E+000
   6.8020   1.88900E-001    0.00000E+000
   6.8060   1.88300E-001    0.00000E+000
   6.8070   1.96900E-001    0.00000E+000
   6.8120   1.91700E-001    0.00000E+000
   6.8140   1.86600E-001    0.00000E+000
   6.8160   1.91900E-001    0.00000E+000
   6.8180   1.94000E-001    0.00000E+000
   6.8230   2.05100E-001    0.00000E+000
   6.8250   1.93100E-001    0.00000E+000
   6.8270   1.91700E-001    0.00000E+000
   6.8300   2.20400E-001    0.00000E+000
   6.8350   2.00300E-001    0.00000E+000
   6.8380   2.08400E-001    0.00000E+000
   6.8410   2.17500E-001    0.00000E+000
   6.8420   2.19500E-001    0.00000E+000
   6.8460   1.98100E-001    0.00000E+000
   6.8480   1.88000E-001    0.00000E+000
   6.8510   1.93900E-001    0.00000E+000
   6.8540   2.21700E-001    0.00000E+000
   6.8550   2.24200E-001    0.00000E+000
   6.8590   2.37400E-001    0.00000E+000
   6.8620   2.21500E-001    0.00000E+000
   6.8640   2.29400E-001    0.00000E+000
   6.8660   2.21400E-001    0.00000E+000
   6.8700   2.21900E-001    0.00000E+000
   6.8730   2.37800E-001    0.00000E+000
   6.8750   2.38600E-001    0.00000E+000
   6.8780   2.38800E-001    0.00000E+000
   6.8810   2.36900E-001    0.00000E+000
   6.8830   2.39500E-001    0.00000E+000
   6.8880   2.44200E-001    0.00000E+000
   6.8890   2.62600E-001    0.00000E+000
   6.8920   2.54500E-001    0.00000E+000
   6.8950   2.52700E-001    0.00000E+000
   6.8970   2.42200E-001    0.00000E+000
   6.8990   2.64400E-001    0.00000E+000
   6.9020   2.58000E-001    0.00000E+000
   6.9040   2.75700E-001    0.00000E+000
   6.9090   2.67900E-001    0.00000E+000
   6.9100   2.71000E-001    0.00000E+000
   6.9130   2.72200E-001    0.00000E+000
   6.9170   2.78500E-001    0.00000E+000
   6.9200   2.88700E-001    0.00000E+000
   6.9210   2.80000E-001    0.00000E+000
   6.9230   2.78800E-001    0.00000E+000
   6.9280   2.68100E-001    0.00000E+000
   6.9310   2.88000E-001    0.00000E+000
   6.9320   2.84900E-001    0.00000E+000
   6.9350   2.91900E-001    0.00000E+000
   6.9370   3.03200E-001    0.00000E+000
   6.9400   3.05700E-001    0.00000E+000
   6.9420   3.12100E-001    0.00000E+000
   6.9490   3.12200E-001    0.00000E+000
   6.9520   3.12500E-001    0.00000E+000
   6.9530   3.09800E-001    0.00000E+000
   6.9570   3.05200E-001    0.00000E+000
   6.9600   3.07000E-001    0.00000E+000
   6.9610   3.14300E-001    0.00000E+000
   6.9650   3.10200E-001    0.00000E+000
   6.9660   3.25900E-001    0.00000E+000
   6.9690   3.21000E-001    0.00000E+000
   6.9700   3.25500E-001    0.00000E+000
   6.9760   3.45600E-001    0.00000E+000
   6.9800   3.34900E-001    0.00000E+000
   6.9830   3.31500E-001    0.00000E+000
   6.9840   3.14900E-001    0.00000E+000
   6.9880   3.46000E-001    0.00000E+000
   6.9910   3.49300E-001    0.00000E+000
   6.9930   3.48800E-001    0.00000E+000
   6.9960   3.62200E-001    0.00000E+000
   6.9980   3.53200E-001    0.00000E+000
   7.0020   3.55300E-001    0.00000E+000
   7.0040   3.66400E-001    0.00000E+000
   7.0070   3.81900E-001    0.00000E+000
   7.0090   3.87300E-001    0.00000E+000
   7.0110   3.78400E-001    0.00000E+000
   7.0140   3.71200E-001    0.00000E+000
   7.0170   3.83300E-001    0.00000E+000
   7.0200   3.66800E-001    0.00000E+000
   7.0220   4.06100E-001    0.00000E+000
   7.0240   3.91000E-001    0.00000E+000
   7.0280   3.91100E-001    0.00000E+000
   7.0310   4.07900E-001    0.00000E+000
   7.0330   4.11900E-001    0.00000E+000
   7.0360   4.38300E-001    0.00000E+000
   7.0390   4.26600E-001    0.00000E+000
   7.0410   4.47600E-001    0.00000E+000
   7.0430   4.51800E-001    0.00000E+000
   7.0460   4.62600E-001    0.00000E+000
   7.0500   4.60800E-001    0.00000E+000
   7.0530   4.83600E-001    0.00000E+000
   7.0550   4.90000E-001    0.00000E+000
   7.0580   4.98100E-001    0.00000E+000
   7.0600   5.20500E-001    0.00000E+000
   7.0630   5.33200E-001    0.00000E+000
   7.0670   5.56100E-001    0.00000E+000
   7.0690   5.52900E-001    0.00000E+000
   7.0700   5.73900E-001    0.00000E+000
   7.0740   5.86000E-001    0.00000E+000
   7.0760   6.32900E-001    0.00000E+000
   7.0790   6.52100E-001    0.00000E+000
   7.0830   6.93400E-001    0.00000E+000
   7.0850   7.38600E-001    0.00000E+000
   7.0880   7.53200E-001    0.00000E+000
   7.0920   7.98900E-001    0.00000E+000
   7.0940   8.40600E-001    0.00000E+000
   7.0950   8.97600E-001    0.00000E+000
   7.1010   9.23300E-001    0.00000E+000
   7.1030   1.02440E+000    0.00000E+000
   7.1060   1.04030E+000    0.00000E+000
   7.1100   1.14480E+000    0.00000E+000
   7.1130   1.26570E+000    0.00000E+000
   7.1170   1.37400E+000    0.00000E+000
   7.1190   1.42530E+000    0.00000E+000
   7.1220   1.59170E+000    0.00000E+000
   7.1260   1.75880E+000    0.00000E+000
   7.1290   2.29320E+000    0.00000E+000
   7.1330   2.32110E+000    0.00000E+000
   7.1350   2.58410E+000    0.00000E+000
   7.1380   2.51980E+000    0.00000E+000
   7.1420   2.68570E+000    0.00000E+000
   7.1450   2.55060E+000    0.00000E+000
   7.1470   2.74810E+000    0.00000E+000
   7.1510   2.68990E+000    0.00000E+000
   7.1530   2.45450E+000    0.00000E+000
   7.1560   2.73310E+000    0.00000E+000
   7.1580   2.30930E+000    0.00000E+000
   7.1610   1.57340E+000    0.00000E+000
   7.1640   1.55200E+000    0.00000E+000
   7.1660   1.64210E+000    0.00000E+000
   7.1700   1.42080E+000    0.00000E+000
   7.1720   1.04860E+000    0.00000E+000
   7.1740   1.34770E+000    0.00000E+000
   7.1770   1.32310E+000    0.00000E+000
   7.1810   8.37200E-001    0.00000E+000
   7.1840   3.66300E-001    0.00000E+000
   7.1870  -6.61300E-001    0.00000E+000
   7.1880   1.00000E+000    0.00000E+000
   7.1910   1.00000E+000    0.00000E+000
   7.1930   1.00000E+000    0.00000E+000
   7.1970   1.00000E+000    0.00000E+000
   7.1990   1.00000E+000    0.00000E+000
   7.2010   1.00000E+000    0.00000E+000
   7.2030   1.00000E+000    0.00000E+000
   7.2080   1.00000E+000    0.00000E+000
   7.2110   1.00000E+000    0.00000E+000
   7.2140   1.00000E+000    0.00000E+000
   7.2150   1.00000E+000    0.00000E+000
   7.2210   1.00000E+000    0.00000E+000
   7.2230   1.00000E+000    0.00000E+000
   7.2250   1.00000E+000    0.00000E+000
   7.2270   1.00000E+000    0.00000E+000
   7.2300   1.00000E+000    0.00000E+000
   7.2340   1.00000E+000    0.00000E+000
   7.2360   1.00000E+000    0.00000E+000
   7.2390   1.00000E+000    0.00000E+000
   7.2420   1.00000E+000    0.00000E+000
   7.2460   1.00000E+000    0.00000E+000
   7.2480   1.00000E+000    0.00000E+000
   7.2510   1.00000E+000    0.00000E+000
   7.2530   1.00000E+000    0.00000E+000
   7.2560   1.00000E+000    0.00000E+000
   7.2580   1.00000E+000    0.00000E+000
   7.2620   1.00000E+000    0.00000E+000
   7.2650   1.00000E+000    0.00000E+000
   7.2670   1.00000E+000    0.00000E+000
   7.2710   1.00000E+000    0.00000E+000
   7.2740   1.00000E+000    0.00000E+000
   7.2760   1.00000E+000    0.00000E+000
   7.2800   1.00000E+000    0.00000E+000
   7.2820   1.00000E+000    0.00000E+000
   7.2850   1.00000E+000    0.00000E+000
   7.2870   1.00000E+000    0.00000E+000
   7.2920   1.00000E+000    0.00000E+000
   7.2940   1.00000E+000    0.00000E+000
   7.2970   1.00000E+000    0.00000E+000
   7.3000   1.00000E+000    0.00000E+000
