# Supplementary material for: Rationally seeded computational protein design of ɑ-helical barrels
Source: Nat Chem Biol. 2024 Jun 20;20(8):991–9. doi: 10.1038/s41589-024-01642-0 (PMC11288890; doi:10.1038/s41589-024-01642-0)
Supplement: Supplementary file 3 — PDB and .mtz files used for making figure panels b–d and j–m. [file 41589_2024_1642_MOESM3_ESM.zip › KIA_RP_RSPD_NatChemBiol_data_Figure2/scapCC6_LLIA_panels_e-h/AUC_panel_g/SV_raw/00096.RA1]

scapCC6_LLIA_master
R 1 20.0 50000 0039563 7.8780E11 281 1 
   5.8000   5.90500E-001    0.00000E+000
   5.8030   9.71700E-001    0.00000E+000
   5.8040   9.83400E-001    0.00000E+000
   5.8050   9.37500E-001    0.00000E+000
   5.8060   8.21400E-001    0.00000E+000
   5.8070   6.33200E-001    0.00000E+000
   5.8080   1.18330E+000    0.00000E+000
   5.8090   1.43420E+000    0.00000E+000
   5.8120   1.00550E+000    0.00000E+000
   5.8140   9.94900E-001    0.00000E+000
   5.8160   1.01360E+000    0.00000E+000
   5.8170   9.83600E-001    0.00000E+000
   5.8190   1.07460E+000    0.00000E+000
   5.8200   8.89400E-001    0.00000E+000
   5.8210   1.00150E+000    0.00000E+000
   5.8230   9.77200E-001    0.00000E+000
   5.8240   1.11180E+000    0.00000E+000
   5.8250   1.14010E+000    0.00000E+000
   5.8260   1.17160E+000    0.00000E+000
   5.8280   1.29080E+000    0.00000E+000
   5.8290   1.31640E+000    0.00000E+000
   5.8310   1.54990E+000    0.00000E+000
   5.8330   1.54880E+000    0.00000E+000
   5.8350   1.56230E+000    0.00000E+000
   5.8370   1.68060E+000    0.00000E+000
   5.8390   1.68090E+000    0.00000E+000
   5.8400   1.65740E+000    0.00000E+000
   5.8420   1.60520E+000    0.00000E+000
   5.8440   1.60600E+000    0.00000E+000
   5.8450   1.57440E+000    0.00000E+000
   5.8470   1.60950E+000    0.00000E+000
   5.8490   1.46890E+000    0.00000E+000
   5.8510   1.13020E+000    0.00000E+000
   5.8530   1.22790E+000    0.00000E+000
   5.8540   9.38500E-001    0.00000E+000
   5.8560   8.93800E-001    0.00000E+000
   5.8580   5.33900E-001    0.00000E+000
   5.8600   5.71100E-001    0.00000E+000
   5.8610   5.48300E-001    0.00000E+000
   5.8620   5.33000E-001    0.00000E+000
   5.8630   4.43400E-001    0.00000E+000
   5.8650   4.55500E-001    0.00000E+000
   5.8670   2.73300E-001    0.00000E+000
   5.8710   3.40600E-001    0.00000E+000
   5.8720   2.76400E-001    0.00000E+000
   5.8730   2.04600E-001    0.00000E+000
   5.8740   2.59400E-001    0.00000E+000
   5.8770   2.31200E-001    0.00000E+000
   5.8800   1.59200E-001    0.00000E+000
   5.8810   1.38700E-001    0.00000E+000
   5.8830   1.38500E-001    0.00000E+000
   5.8850   1.07600E-001    0.00000E+000
   5.8870   1.10400E-001    0.00000E+000
   5.8880   1.40400E-001    0.00000E+000
   5.8900   9.55000E-002    0.00000E+000
   5.8930   7.27000E-002    0.00000E+000
   5.8960   4.35000E-002    0.00000E+000
   5.8970   8.32000E-002    0.00000E+000
   5.8980   4.57000E-002    0.00000E+000
   5.9010   3.43000E-002    0.00000E+000
   5.9030   2.57000E-002    0.00000E+000
   5.9050   3.36000E-002    0.00000E+000
   5.9080   2.36000E-002    0.00000E+000
   5.9100   4.95000E-002    0.00000E+000
   5.9110   3.58000E-002    0.00000E+000
   5.9140   2.48000E-002    0.00000E+000
   5.9160   2.66000E-002    0.00000E+000
   5.9190  -3.70000E-003    0.00000E+000
   5.9210  -3.00000E-004    0.00000E+000
   5.9240   1.09000E-002    0.00000E+000
   5.9260   2.53000E-002    0.00000E+000
   5.9280   1.05000E-002    0.00000E+000
   5.9310   1.03000E-002    0.00000E+000
   5.9330   1.10000E-003    0.00000E+000
   5.9350   1.09000E-002    0.00000E+000
   5.9370  -1.40000E-003    0.00000E+000
   5.9400   5.50000E-003    0.00000E+000
   5.9420  -2.60000E-003    0.00000E+000
   5.9440   6.30000E-003    0.00000E+000
   5.9470   1.62000E-002    0.00000E+000
   5.9490   2.00000E-002    0.00000E+000
   5.9510   9.00000E-003    0.00000E+000
   5.9540   1.40000E-003    0.00000E+000
   5.9550   4.10000E-003    0.00000E+000
   5.9560   1.70000E-003    0.00000E+000
   5.9580   1.30000E-003    0.00000E+000
   5.9610   8.00000E-004    0.00000E+000
   5.9630  -9.70000E-003    0.00000E+000
   5.9650  -6.10000E-003    0.00000E+000
   5.9700   1.40000E-003    0.00000E+000
   5.9710   1.21000E-002    0.00000E+000
   5.9730  -1.00000E-004    0.00000E+000
   5.9750   1.11000E-002    0.00000E+000
   5.9760   1.67000E-002    0.00000E+000
   5.9790   1.50000E-003    0.00000E+000
   5.9810   1.77000E-002    0.00000E+000
   5.9830   9.50000E-003    0.00000E+000
   5.9850   1.28000E-002    0.00000E+000
   5.9870   3.24000E-002    0.00000E+000
   5.9890   2.19500E-001    0.00000E+000
   5.9910   1.45700E-001    0.00000E+000
   5.9940  -7.86600E-001    0.00000E+000
   5.9960  -6.72800E-001    0.00000E+000
   5.9980  -1.15300E-001    0.00000E+000
   6.0000   6.28000E-002    0.00000E+000
   6.0010  -5.52000E-002    0.00000E+000
   6.0030  -4.61000E-002    0.00000E+000
   6.0050  -3.75000E-002    0.00000E+000
   6.0080  -2.55000E-002    0.00000E+000
   6.0100  -3.96000E-002    0.00000E+000
   6.0120  -4.01000E-002    0.00000E+000
   6.0140  -5.11000E-002    0.00000E+000
   6.0150  -2.44000E-002    0.00000E+000
   6.0170  -2.37000E-002    0.00000E+000
   6.0190  -4.76000E-002    0.00000E+000
   6.0210  -4.61000E-002    0.00000E+000
   6.0250  -4.40000E-002    0.00000E+000
   6.0260  -4.70000E-002    0.00000E+000
   6.0290  -3.75000E-002    0.00000E+000
   6.0310  -3.31000E-002    0.00000E+000
   6.0340  -5.86000E-002    0.00000E+000
   6.0350  -1.07500E-001    0.00000E+000
   6.0380  -2.56100E-001    0.00000E+000
   6.0400   7.08200E-001    0.00000E+000
   6.0450  -4.28000E-002    0.00000E+000
   6.0480  -7.60000E-003    0.00000E+000
   6.0500   3.16000E-002    0.00000E+000
   6.0510   2.43000E-002    0.00000E+000
   6.0530   3.08000E-002    0.00000E+000
   6.0550   2.27000E-002    0.00000E+000
   6.0570   2.04000E-002    0.00000E+000
   6.0600   3.11000E-002    0.00000E+000
   6.0610   3.32000E-002    0.00000E+000
   6.0660   4.84000E-002    0.00000E+000
   6.0680   3.46000E-002    0.00000E+000
   6.0700   3.27000E-002    0.00000E+000
   6.0710   3.26000E-002    0.00000E+000
   6.0750   2.76000E-002    0.00000E+000
   6.0780   4.17000E-002    0.00000E+000
   6.0820   3.49000E-002    0.00000E+000
   6.0840   4.63000E-002    0.00000E+000
   6.0860   3.31000E-002    0.00000E+000
   6.0880   3.49000E-002    0.00000E+000
   6.0890   3.03000E-002    0.00000E+000
   6.0940   2.41000E-002    0.00000E+000
   6.0970   3.98000E-002    0.00000E+000
   6.0980   3.14000E-002    0.00000E+000
   6.1000   3.20000E-002    0.00000E+000
   6.1050   2.15000E-002    0.00000E+000
   6.1070   2.69000E-002    0.00000E+000
   6.1110   2.49000E-002    0.00000E+000
   6.1140   1.63000E-002    0.00000E+000
   6.1160   1.96000E-002    0.00000E+000
   6.1180   4.08000E-002    0.00000E+000
   6.1210   2.02000E-002    0.00000E+000
   6.1230   1.88000E-002    0.00000E+000
   6.1280   3.86000E-002    0.00000E+000
   6.1300   2.52000E-002    0.00000E+000
   6.1320   3.80000E-002    0.00000E+000
   6.1350   2.32000E-002    0.00000E+000
   6.1360   3.91000E-002    0.00000E+000
   6.1380   2.27000E-002    0.00000E+000
   6.1410   3.60000E-002    0.00000E+000
   6.1470   3.10000E-002    0.00000E+000
   6.1490   4.38000E-002    0.00000E+000
   6.1520   3.92000E-002    0.00000E+000
   6.1540   3.92000E-002    0.00000E+000
   6.1570   2.28000E-002    0.00000E+000
   6.1590   2.68000E-002    0.00000E+000
   6.1610   1.98000E-002    0.00000E+000
   6.1620   2.13000E-002    0.00000E+000
   6.1660   2.37000E-002    0.00000E+000
   6.1680   3.28000E-002    0.00000E+000
   6.1700   3.06000E-002    0.00000E+000
   6.1710   2.94000E-002    0.00000E+000
   6.1740   4.41000E-002    0.00000E+000
   6.1760   3.18000E-002    0.00000E+000
   6.1790   4.45000E-002    0.00000E+000
   6.1820   4.13000E-002    0.00000E+000
   6.1830   3.61000E-002    0.00000E+000
   6.1860   4.33000E-002    0.00000E+000
   6.1870   3.52000E-002    0.00000E+000
   6.1910   2.42000E-002    0.00000E+000
   6.1930   1.97000E-002    0.00000E+000
   6.1950   4.27000E-002    0.00000E+000
   6.1970   2.90000E-002    0.00000E+000
   6.1990   3.17000E-002    0.00000E+000
   6.2030   4.38000E-002    0.00000E+000
   6.2040   3.56000E-002    0.00000E+000
   6.2050   3.61000E-002    0.00000E+000
   6.2080   3.25000E-002    0.00000E+000
   6.2100   4.69000E-002    0.00000E+000
   6.2130   3.66000E-002    0.00000E+000
   6.2160   3.76000E-002    0.00000E+000
   6.2180   2.90000E-002    0.00000E+000
   6.2210   2.61000E-002    0.00000E+000
   6.2220   4.19000E-002    0.00000E+000
   6.2250   4.86000E-002    0.00000E+000
   6.2270   2.67000E-002    0.00000E+000
   6.2310   2.62000E-002    0.00000E+000
   6.2340   3.63000E-002    0.00000E+000
   6.2380   3.52000E-002    0.00000E+000
   6.2410   3.09000E-002    0.00000E+000
   6.2440   3.95000E-002    0.00000E+000
   6.2460   4.06000E-002    0.00000E+000
   6.2480   3.13000E-002    0.00000E+000
   6.2500   4.66000E-002    0.00000E+000
   6.2520   2.52000E-002    0.00000E+000
   6.2540   4.80000E-002    0.00000E+000
   6.2600   3.67000E-002    0.00000E+000
   6.2620   3.96000E-002    0.00000E+000
   6.2640   3.28000E-002    0.00000E+000
   6.2660   4.43000E-002    0.00000E+000
   6.2700   3.38000E-002    0.00000E+000
   6.2710   3.38000E-002    0.00000E+000
   6.2720   4.08000E-002    0.00000E+000
   6.2750   2.94000E-002    0.00000E+000
   6.2790   3.47000E-002    0.00000E+000
   6.2810   3.96000E-002    0.00000E+000
   6.2870   4.20000E-002    0.00000E+000
   6.2900   4.47000E-002    0.00000E+000
   6.2910   3.03000E-002    0.00000E+000
   6.2940   4.22000E-002    0.00000E+000
   6.2960   4.61000E-002    0.00000E+000
   6.2990   4.15000E-002    0.00000E+000
   6.3000   4.09000E-002    0.00000E+000
   6.3030   4.94000E-002    0.00000E+000
   6.3050   4.59000E-002    0.00000E+000
   6.3080   3.46000E-002    0.00000E+000
   6.3120   3.97000E-002    0.00000E+000
   6.3160   5.15000E-002    0.00000E+000
   6.3180   4.78000E-002    0.00000E+000
   6.3230   3.12000E-002    0.00000E+000
   6.3270   2.24000E-002    0.00000E+000
   6.3310   2.25000E-002    0.00000E+000
   6.3340   4.65000E-002    0.00000E+000
   6.3350   3.27000E-002    0.00000E+000
   6.3380   3.38000E-002    0.00000E+000
   6.3440   3.67000E-002    0.00000E+000
   6.3460   4.01000E-002    0.00000E+000
   6.3490   4.14000E-002    0.00000E+000
   6.3540   4.25000E-002    0.00000E+000
   6.3560   4.93000E-002    0.00000E+000
   6.3570   4.18000E-002    0.00000E+000
   6.3610   4.21000E-002    0.00000E+000
   6.3640   5.61000E-002    0.00000E+000
   6.3650   4.04000E-002    0.00000E+000
   6.3680   4.29000E-002    0.00000E+000
   6.3720   3.75000E-002    0.00000E+000
   6.3750   2.94000E-002    0.00000E+000
   6.3780   3.04000E-002    0.00000E+000
   6.3810   4.91000E-002    0.00000E+000
   6.3830   4.70000E-002    0.00000E+000
   6.3850   4.32000E-002    0.00000E+000
   6.3880   4.80000E-002    0.00000E+000
   6.3900   3.66000E-002    0.00000E+000
   6.3930   4.05000E-002    0.00000E+000
   6.3950   4.57000E-002    0.00000E+000
   6.3960   5.55000E-002    0.00000E+000
   6.4010   4.77000E-002    0.00000E+000
   6.4020   4.10000E-002    0.00000E+000
   6.4050   5.00000E-002    0.00000E+000
   6.4070   4.36000E-002    0.00000E+000
   6.4110   5.35000E-002    0.00000E+000
   6.4120   4.68000E-002    0.00000E+000
   6.4150   4.43000E-002    0.00000E+000
   6.4160   4.24000E-002    0.00000E+000
   6.4190   2.61000E-002    0.00000E+000
   6.4220   4.18000E-002    0.00000E+000
   6.4240   5.73000E-002    0.00000E+000
   6.4270   5.64000E-002    0.00000E+000
   6.4290   4.52000E-002    0.00000E+000
   6.4310   5.01000E-002    0.00000E+000
   6.4340   4.06000E-002    0.00000E+000
   6.4350   4.28000E-002    0.00000E+000
   6.4390   4.32000E-002    0.00000E+000
   6.4400   5.05000E-002    0.00000E+000
   6.4430   4.32000E-002    0.00000E+000
   6.4470   4.80000E-002    0.00000E+000
   6.4500   5.48000E-002    0.00000E+000
   6.4530   5.42000E-002    0.00000E+000
   6.4550   6.09000E-002    0.00000E+000
   6.4580   6.29000E-002    0.00000E+000
   6.4600   4.16000E-002    0.00000E+000
   6.4630   5.04000E-002    0.00000E+000
   6.4640   5.21000E-002    0.00000E+000
   6.4680   5.19000E-002    0.00000E+000
   6.4720   4.60000E-002    0.00000E+000
   6.4730   4.54000E-002    0.00000E+000
   6.4770   5.98000E-002    0.00000E+000
   6.4780   4.89000E-002    0.00000E+000
   6.4810   5.57000E-002    0.00000E+000
   6.4840   4.90000E-002    0.00000E+000
   6.4870   4.76000E-002    0.00000E+000
   6.4900   5.90000E-002    0.00000E+000
   6.4910   4.82000E-002    0.00000E+000
   6.4960   4.64000E-002    0.00000E+000
   6.4970   4.53000E-002    0.00000E+000
   6.4990   4.55000E-002    0.00000E+000
   6.5020   5.01000E-002    0.00000E+000
   6.5060   4.53000E-002    0.00000E+000
   6.5070   6.31000E-002    0.00000E+000
   6.5100   6.89000E-002    0.00000E+000
   6.5120   5.38000E-002    0.00000E+000
   6.5140   5.95000E-002    0.00000E+000
   6.5160   5.13000E-002    0.00000E+000
   6.5190   4.49000E-002    0.00000E+000
   6.5210   4.95000E-002    0.00000E+000
   6.5250   4.58000E-002    0.00000E+000
   6.5260   5.86000E-002    0.00000E+000
   6.5290   5.17000E-002    0.00000E+000
   6.5320   5.80000E-002    0.00000E+000
   6.5350   5.94000E-002    0.00000E+000
   6.5380   4.88000E-002    0.00000E+000
   6.5410   6.00000E-002    0.00000E+000
   6.5420   6.11000E-002    0.00000E+000
   6.5450   4.95000E-002    0.00000E+000
   6.5490   5.72000E-002    0.00000E+000
   6.5510   6.07000E-002    0.00000E+000
   6.5540   6.44000E-002    0.00000E+000
   6.5560   4.51000E-002    0.00000E+000
   6.5580   5.57000E-002    0.00000E+000
   6.5620   5.10000E-002    0.00000E+000
   6.5650   5.13000E-002    0.00000E+000
   6.5680   5.19000E-002    0.00000E+000
   6.5700   6.23000E-002    0.00000E+000
   6.5740   7.82000E-002    0.00000E+000
   6.5760   5.15000E-002    0.00000E+000
   6.5770   6.32000E-002    0.00000E+000
   6.5800   7.29000E-002    0.00000E+000
   6.5830   4.48000E-002    0.00000E+000
   6.5850   5.36000E-002    0.00000E+000
   6.5880   6.28000E-002    0.00000E+000
   6.5910   5.94000E-002    0.00000E+000
   6.5940   6.35000E-002    0.00000E+000
   6.5960   5.95000E-002    0.00000E+000
   6.5990   6.62000E-002    0.00000E+000
   6.6010   6.97000E-002    0.00000E+000
   6.6040   7.11000E-002    0.00000E+000
   6.6060   5.35000E-002    0.00000E+000
   6.6080   7.71000E-002    0.00000E+000
   6.6120   7.32000E-002    0.00000E+000
   6.6130   5.71000E-002    0.00000E+000
   6.6160   6.25000E-002    0.00000E+000
   6.6190   6.85000E-002    0.00000E+000
   6.6220   6.97000E-002    0.00000E+000
   6.6240   4.92000E-002    0.00000E+000
   6.6260   6.68000E-002    0.00000E+000
   6.6290   7.16000E-002    0.00000E+000
   6.6320   6.72000E-002    0.00000E+000
   6.6360   7.56000E-002    0.00000E+000
   6.6390   7.39000E-002    0.00000E+000
   6.6410   6.10000E-002    0.00000E+000
   6.6430   7.56000E-002    0.00000E+000
   6.6450   7.70000E-002    0.00000E+000
   6.6480   6.76000E-002    0.00000E+000
   6.6500   6.83000E-002    0.00000E+000
   6.6540   8.58000E-002    0.00000E+000
   6.6560   7.81000E-002    0.00000E+000
   6.6590   7.26000E-002    0.00000E+000
   6.6620   7.66000E-002    0.00000E+000
   6.6640   6.93000E-002    0.00000E+000
   6.6660   7.25000E-002    0.00000E+000
   6.6680   7.40000E-002    0.00000E+000
   6.6700   7.76000E-002    0.00000E+000
   6.6730   8.73000E-002    0.00000E+000
   6.6760   7.00000E-002    0.00000E+000
   6.6790   6.75000E-002    0.00000E+000
   6.6820   9.32000E-002    0.00000E+000
   6.6870   8.70000E-002    0.00000E+000
   6.6910   8.26000E-002    0.00000E+000
   6.6930   7.52000E-002    0.00000E+000
   6.6950   8.52000E-002    0.00000E+000
   6.7000   9.08000E-002    0.00000E+000
   6.7010   9.09000E-002    0.00000E+000
   6.7050   8.24000E-002    0.00000E+000
   6.7070   8.12000E-002    0.00000E+000
   6.7090   9.26000E-002    0.00000E+000
   6.7110   1.03100E-001    0.00000E+000
   6.7140   8.78000E-002    0.00000E+000
   6.7160   1.01600E-001    0.00000E+000
   6.7190   8.57000E-002    0.00000E+000
   6.7230   9.15000E-002    0.00000E+000
   6.7250   7.32000E-002    0.00000E+000
   6.7280   9.88000E-002    0.00000E+000
   6.7300   9.54000E-002    0.00000E+000
   6.7320   9.91000E-002    0.00000E+000
   6.7340   1.13700E-001    0.00000E+000
   6.7380   9.01000E-002    0.00000E+000
   6.7420   9.43000E-002    0.00000E+000
   6.7430   9.60000E-002    0.00000E+000
   6.7460   1.02500E-001    0.00000E+000
   6.7480   1.07100E-001    0.00000E+000
   6.7510   8.94000E-002    0.00000E+000
   6.7540   9.49000E-002    0.00000E+000
   6.7550   1.08000E-001    0.00000E+000
   6.7580   1.05800E-001    0.00000E+000
   6.7600   1.04100E-001    0.00000E+000
   6.7640   1.22400E-001    0.00000E+000
   6.7680   1.13100E-001    0.00000E+000
   6.7690   1.05200E-001    0.00000E+000
   6.7710   1.04500E-001    0.00000E+000
   6.7750   9.98000E-002    0.00000E+000
   6.7770   1.11700E-001    0.00000E+000
   6.7790   1.20000E-001    0.00000E+000
   6.7820   1.19400E-001    0.00000E+000
   6.7860   1.13900E-001    0.00000E+000
   6.7880   1.03800E-001    0.00000E+000
   6.7910   1.14700E-001    0.00000E+000
   6.7930   1.16000E-001    0.00000E+000
   6.7970   1.27100E-001    0.00000E+000
   6.8000   1.22600E-001    0.00000E+000
   6.8010   1.18100E-001    0.00000E+000
   6.8040   1.12700E-001    0.00000E+000
   6.8070   1.25000E-001    0.00000E+000
   6.8100   1.23500E-001    0.00000E+000
   6.8120   1.26900E-001    0.00000E+000
   6.8140   1.23900E-001    0.00000E+000
   6.8180   1.27700E-001    0.00000E+000
   6.8200   1.35700E-001    0.00000E+000
   6.8230   1.20200E-001    0.00000E+000
   6.8250   1.26100E-001    0.00000E+000
   6.8290   1.27300E-001    0.00000E+000
   6.8320   1.46800E-001    0.00000E+000
   6.8340   1.28200E-001    0.00000E+000
   6.8370   1.41800E-001    0.00000E+000
   6.8390   1.48300E-001    0.00000E+000
   6.8410   1.33600E-001    0.00000E+000
   6.8440   1.30900E-001    0.00000E+000
   6.8460   1.23900E-001    0.00000E+000
   6.8500   1.11400E-001    0.00000E+000
   6.8520   1.32700E-001    0.00000E+000
   6.8540   1.41200E-001    0.00000E+000
   6.8570   1.54400E-001    0.00000E+000
   6.8590   1.58500E-001    0.00000E+000
   6.8620   1.51200E-001    0.00000E+000
   6.8640   1.63700E-001    0.00000E+000
   6.8660   1.41100E-001    0.00000E+000
   6.8710   1.53600E-001    0.00000E+000
   6.8720   1.66100E-001    0.00000E+000
   6.8760   1.59200E-001    0.00000E+000
   6.8780   1.63600E-001    0.00000E+000
   6.8820   1.56300E-001    0.00000E+000
   6.8840   1.55000E-001    0.00000E+000
   6.8860   1.68100E-001    0.00000E+000
   6.8890   1.70500E-001    0.00000E+000
   6.8920   1.78100E-001    0.00000E+000
   6.8950   1.65600E-001    0.00000E+000
   6.8970   1.81600E-001    0.00000E+000
   6.9000   1.66900E-001    0.00000E+000
   6.9020   1.82400E-001    0.00000E+000
   6.9060   1.86200E-001    0.00000E+000
   6.9090   1.76800E-001    0.00000E+000
   6.9120   1.73100E-001    0.00000E+000
   6.9160   1.96400E-001    0.00000E+000
   6.9200   1.88200E-001    0.00000E+000
   6.9220   1.86200E-001    0.00000E+000
   6.9230   1.89200E-001    0.00000E+000
   6.9280   1.81700E-001    0.00000E+000
   6.9300   1.98900E-001    0.00000E+000
   6.9360   2.06600E-001    0.00000E+000
   6.9370   1.92700E-001    0.00000E+000
   6.9400   1.97300E-001    0.00000E+000
   6.9410   2.12100E-001    0.00000E+000
   6.9430   2.16100E-001    0.00000E+000
   6.9470   2.05800E-001    0.00000E+000
   6.9490   2.15000E-001    0.00000E+000
   6.9530   2.25400E-001    0.00000E+000
   6.9560   2.14800E-001    0.00000E+000
   6.9590   2.26600E-001    0.00000E+000
   6.9610   2.26800E-001    0.00000E+000
   6.9650   2.07900E-001    0.00000E+000
   6.9690   2.24200E-001    0.00000E+000
   6.9720   2.30800E-001    0.00000E+000
   6.9730   2.27500E-001    0.00000E+000
   6.9780   2.34800E-001    0.00000E+000
   6.9810   2.52300E-001    0.00000E+000
   6.9840   2.23800E-001    0.00000E+000
   6.9870   2.39600E-001    0.00000E+000
   6.9890   2.75100E-001    0.00000E+000
   6.9930   2.67800E-001    0.00000E+000
   6.9950   2.69500E-001    0.00000E+000
   6.9990   2.54500E-001    0.00000E+000
   7.0020   2.46000E-001    0.00000E+000
   7.0030   2.63400E-001    0.00000E+000
   7.0080   2.81900E-001    0.00000E+000
   7.0110   2.86400E-001    0.00000E+000
   7.0130   2.81400E-001    0.00000E+000
   7.0160   2.85900E-001    0.00000E+000
   7.0180   2.98900E-001    0.00000E+000
   7.0210   2.80000E-001    0.00000E+000
   7.0240   3.02000E-001    0.00000E+000
   7.0260   2.99600E-001    0.00000E+000
   7.0300   3.06600E-001    0.00000E+000
   7.0310   3.22800E-001    0.00000E+000
   7.0340   3.18700E-001    0.00000E+000
   7.0370   3.33500E-001    0.00000E+000
   7.0390   3.46700E-001    0.00000E+000
   7.0430   3.43400E-001    0.00000E+000
   7.0450   3.54300E-001    0.00000E+000
   7.0480   3.79400E-001    0.00000E+000
   7.0510   3.83000E-001    0.00000E+000
   7.0520   3.77800E-001    0.00000E+000
   7.0560   4.03200E-001    0.00000E+000
   7.0580   4.06300E-001    0.00000E+000
   7.0610   4.35300E-001    0.00000E+000
   7.0650   4.47600E-001    0.00000E+000
   7.0660   4.65500E-001    0.00000E+000
   7.0690   4.76500E-001    0.00000E+000
   7.0710   5.16900E-001    0.00000E+000
   7.0740   5.47200E-001    0.00000E+000
   7.0770   5.59200E-001    0.00000E+000
   7.0810   6.01100E-001    0.00000E+000
   7.0820   6.06300E-001    0.00000E+000
   7.0870   6.48700E-001    0.00000E+000
   7.0900   6.95100E-001    0.00000E+000
   7.0920   7.46400E-001    0.00000E+000
   7.0940   8.56200E-001    0.00000E+000
   7.0990   8.74700E-001    0.00000E+000
   7.1030   9.36100E-001    0.00000E+000
   7.1060   9.99800E-001    0.00000E+000
   7.1070   1.02570E+000    0.00000E+000
   7.1100   1.18380E+000    0.00000E+000
   7.1130   1.25080E+000    0.00000E+000
   7.1170   1.30630E+000    0.00000E+000
   7.1200   1.53010E+000    0.00000E+000
   7.1240   1.82950E+000    0.00000E+000
   7.1270   2.21980E+000    0.00000E+000
   7.1310   2.38000E+000    0.00000E+000
   7.1340   2.48630E+000    0.00000E+000
   7.1360   2.42020E+000    0.00000E+000
   7.1400   2.54720E+000    0.00000E+000
   7.1420   2.67090E+000    0.00000E+000
   7.1450   2.27410E+000    0.00000E+000
   7.1480   2.58880E+000    0.00000E+000
   7.1510   2.73780E+000    0.00000E+000
   7.1540   2.78630E+000    0.00000E+000
   7.1560   2.49400E+000    0.00000E+000
   7.1590   2.07450E+000    0.00000E+000
   7.1630   1.75150E+000    0.00000E+000
   7.1650   1.30910E+000    0.00000E+000
   7.1670   1.73860E+000    0.00000E+000
   7.1710   1.23300E+000    0.00000E+000
   7.1730   1.51960E+000    0.00000E+000
   7.1760   9.87600E-001    0.00000E+000
   7.1770   9.73300E-001    0.00000E+000
   7.1810   7.02500E-001    0.00000E+000
   7.1840   9.57700E-001    0.00000E+000
   7.1880   1.00000E+000    0.00000E+000
   7.1900   1.00000E+000    0.00000E+000
   7.1940   1.00000E+000    0.00000E+000
   7.1970   1.00000E+000    0.00000E+000
   7.1990   1.00000E+000    0.00000E+000
   7.2020   1.00000E+000    0.00000E+000
   7.2040   1.00000E+000    0.00000E+000
   7.2080   1.00000E+000    0.00000E+000
   7.2110   1.00000E+000    0.00000E+000
   7.2140   1.00000E+000    0.00000E+000
   7.2150   1.00000E+000    0.00000E+000
   7.2200   1.00000E+000    0.00000E+000
   7.2230   1.00000E+000    0.00000E+000
   7.2260   1.00000E+000    0.00000E+000
   7.2280   1.00000E+000    0.00000E+000
   7.2310   1.00000E+000    0.00000E+000
   7.2350   1.00000E+000    0.00000E+000
   7.2390   1.00000E+000    0.00000E+000
   7.2410   1.00000E+000    0.00000E+000
   7.2440   1.00000E+000    0.00000E+000
   7.2460   1.00000E+000    0.00000E+000
   7.2490   1.00000E+000    0.00000E+000
   7.2530   1.00000E+000    0.00000E+000
   7.2550   1.00000E+000    0.00000E+000
   7.2570   1.00000E+000    0.00000E+000
   7.2600   1.00000E+000    0.00000E+000
   7.2640   1.00000E+000    0.00000E+000
   7.2670   1.00000E+000    0.00000E+000
   7.2690   1.00000E+000    0.00000E+000
   7.2730   1.00000E+000    0.00000E+000
   7.2760   1.00000E+000    0.00000E+000
   7.2780   1.00000E+000    0.00000E+000
   7.2800   1.00000E+000    0.00000E+000
   7.2830   1.00000E+000    0.00000E+000
   7.2850   1.00000E+000    0.00000E+000
   7.2890   1.00000E+000    0.00000E+000
   7.2920   1.00000E+000    0.00000E+000
   7.2950   1.00000E+000    0.00000E+000
   7.2980   1.00000E+000    0.00000E+000
   7.3000   1.00000E+000    0.00000E+000
