# Supplementary material for: Rationally seeded computational protein design of ɑ-helical barrels
Source: Nat Chem Biol. 2024 Jun 20;20(8):991–9. doi: 10.1038/s41589-024-01642-0 (PMC11288890; doi:10.1038/s41589-024-01642-0)
Supplement: Supplementary file 3 — PDB and .mtz files used for making figure panels b–d and j–m. [file 41589_2024_1642_MOESM3_ESM.zip › KIA_RP_RSPD_NatChemBiol_data_Figure2/scapCC6_LLIA_panels_e-h/AUC_panel_g/SV_raw/00041.RA1]

scapCC6_LLIA_master
R 1 20.0 50000 0023086 3.3600E11 281 1 
   5.8000  -9.13900E-001    0.00000E+000
   5.8040   6.29800E-001    0.00000E+000
   5.8060   6.73200E-001    0.00000E+000
   5.8080   7.85700E-001    0.00000E+000
   5.8090   8.42700E-001    0.00000E+000
   5.8110   1.20420E+000    0.00000E+000
   5.8120   9.00700E-001    0.00000E+000
   5.8130   9.51100E-001    0.00000E+000
   5.8170   9.58800E-001    0.00000E+000
   5.8190   1.07790E+000    0.00000E+000
   5.8200   1.03160E+000    0.00000E+000
   5.8240   9.23800E-001    0.00000E+000
   5.8260   1.15330E+000    0.00000E+000
   5.8270   1.13000E+000    0.00000E+000
   5.8290   1.11410E+000    0.00000E+000
   5.8310   1.42320E+000    0.00000E+000
   5.8320   1.48910E+000    0.00000E+000
   5.8330   1.48640E+000    0.00000E+000
   5.8340   1.66480E+000    0.00000E+000
   5.8360   1.66800E+000    0.00000E+000
   5.8380   1.62070E+000    0.00000E+000
   5.8400   1.69450E+000    0.00000E+000
   5.8420   1.66100E+000    0.00000E+000
   5.8440   1.53310E+000    0.00000E+000
   5.8460   1.51370E+000    0.00000E+000
   5.8470   1.47210E+000    0.00000E+000
   5.8490   1.51500E+000    0.00000E+000
   5.8500   1.44770E+000    0.00000E+000
   5.8510   1.30520E+000    0.00000E+000
   5.8540   1.13750E+000    0.00000E+000
   5.8570   8.45900E-001    0.00000E+000
   5.8590   5.06400E-001    0.00000E+000
   5.8600   5.28600E-001    0.00000E+000
   5.8620   5.53400E-001    0.00000E+000
   5.8650   4.19600E-001    0.00000E+000
   5.8660   4.09400E-001    0.00000E+000
   5.8670   3.50100E-001    0.00000E+000
   5.8690   2.87400E-001    0.00000E+000
   5.8710   3.04600E-001    0.00000E+000
   5.8720   2.64000E-001    0.00000E+000
   5.8740   2.52200E-001    0.00000E+000
   5.8760   2.60100E-001    0.00000E+000
   5.8790   1.54000E-001    0.00000E+000
   5.8800   1.58700E-001    0.00000E+000
   5.8830   1.26900E-001    0.00000E+000
   5.8860   1.76000E-001    0.00000E+000
   5.8880   9.96000E-002    0.00000E+000
   5.8910   1.14700E-001    0.00000E+000
   5.8940   2.44000E-002    0.00000E+000
   5.8950   4.22000E-002    0.00000E+000
   5.8970   2.07000E-002    0.00000E+000
   5.8990   3.95000E-002    0.00000E+000
   5.9010   3.06000E-002    0.00000E+000
   5.9020   3.72000E-002    0.00000E+000
   5.9040   3.65000E-002    0.00000E+000
   5.9070   4.19000E-002    0.00000E+000
   5.9080   4.00000E-002    0.00000E+000
   5.9100   2.47000E-002    0.00000E+000
   5.9120   2.41000E-002    0.00000E+000
   5.9150   2.40000E-002    0.00000E+000
   5.9160   4.40000E-003    0.00000E+000
   5.9190   2.71000E-002    0.00000E+000
   5.9220   5.30000E-003    0.00000E+000
   5.9230   5.30000E-003    0.00000E+000
   5.9250   1.70000E-002    0.00000E+000
   5.9280   9.70000E-003    0.00000E+000
   5.9300   1.20000E-002    0.00000E+000
   5.9320   4.20000E-003    0.00000E+000
   5.9340   1.60000E-003    0.00000E+000
   5.9370   2.83000E-002    0.00000E+000
   5.9400   1.85000E-002    0.00000E+000
   5.9420   5.30000E-003    0.00000E+000
   5.9440   8.90000E-003    0.00000E+000
   5.9460   6.00000E-003    0.00000E+000
   5.9480  -2.00000E-003    0.00000E+000
   5.9510  -1.11000E-002    0.00000E+000
   5.9540  -6.30000E-003    0.00000E+000
   5.9550   8.10000E-003    0.00000E+000
   5.9580   2.50000E-003    0.00000E+000
   5.9600   1.78000E-002    0.00000E+000
   5.9620  -0.00000E+000    0.00000E+000
   5.9640   7.40000E-003    0.00000E+000
   5.9670   0.00000E+000    0.00000E+000
   5.9690   4.80000E-003    0.00000E+000
   5.9720   3.90000E-003    0.00000E+000
   5.9730   8.00000E-003    0.00000E+000
   5.9750   9.60000E-003    0.00000E+000
   5.9760   1.71000E-002    0.00000E+000
   5.9800   1.83000E-002    0.00000E+000
   5.9830   2.44200E-001    0.00000E+000
   5.9840  -3.02900E-001    0.00000E+000
   5.9860  -7.96500E-001    0.00000E+000
   5.9880  -5.53900E-001    0.00000E+000
   5.9900   5.76000E-002    0.00000E+000
   5.9940  -5.39000E-002    0.00000E+000
   5.9960  -2.97000E-002    0.00000E+000
   5.9990  -3.37000E-002    0.00000E+000
   6.0000  -3.78000E-002    0.00000E+000
   6.0020  -3.24000E-002    0.00000E+000
   6.0030  -5.12000E-002    0.00000E+000
   6.0050  -4.38000E-002    0.00000E+000
   6.0090  -3.93000E-002    0.00000E+000
   6.0110  -3.27000E-002    0.00000E+000
   6.0140  -4.27000E-002    0.00000E+000
   6.0160  -4.52000E-002    0.00000E+000
   6.0180  -1.71000E-002    0.00000E+000
   6.0190  -2.38000E-002    0.00000E+000
   6.0200  -4.83000E-002    0.00000E+000
   6.0210  -3.64000E-002    0.00000E+000
   6.0230  -4.73000E-002    0.00000E+000
   6.0250  -5.78000E-002    0.00000E+000
   6.0280  -4.12000E-002    0.00000E+000
   6.0300  -4.25000E-002    0.00000E+000
   6.0330  -3.17000E-002    0.00000E+000
   6.0350  -4.81000E-002    0.00000E+000
   6.0370  -2.41900E-001    0.00000E+000
   6.0390  -8.32000E-002    0.00000E+000
   6.0420   6.89600E-001    0.00000E+000
   6.0460  -2.40000E-003    0.00000E+000
   6.0490   4.59000E-002    0.00000E+000
   6.0500   4.36000E-002    0.00000E+000
   6.0530   3.25000E-002    0.00000E+000
   6.0560   4.60000E-002    0.00000E+000
   6.0620   2.90000E-002    0.00000E+000
   6.0630   3.79000E-002    0.00000E+000
   6.0640   3.74000E-002    0.00000E+000
   6.0690   3.31000E-002    0.00000E+000
   6.0710   4.51000E-002    0.00000E+000
   6.0730   3.20000E-002    0.00000E+000
   6.0780   3.34000E-002    0.00000E+000
   6.0820   4.64000E-002    0.00000E+000
   6.0850   4.87000E-002    0.00000E+000
   6.0870   5.76000E-002    0.00000E+000
   6.0910   3.98000E-002    0.00000E+000
   6.0930   5.34000E-002    0.00000E+000
   6.0940   4.43000E-002    0.00000E+000
   6.0980   4.39000E-002    0.00000E+000
   6.1020   4.39000E-002    0.00000E+000
   6.1050   5.60000E-002    0.00000E+000
   6.1070   3.94000E-002    0.00000E+000
   6.1110   4.39000E-002    0.00000E+000
   6.1130   4.50000E-002    0.00000E+000
   6.1140   3.95000E-002    0.00000E+000
   6.1160   3.48000E-002    0.00000E+000
   6.1190   4.26000E-002    0.00000E+000
   6.1210   3.55000E-002    0.00000E+000
   6.1260   4.71000E-002    0.00000E+000
   6.1290   5.29000E-002    0.00000E+000
   6.1300   3.48000E-002    0.00000E+000
   6.1350   3.22000E-002    0.00000E+000
   6.1390   3.84000E-002    0.00000E+000
   6.1410   4.71000E-002    0.00000E+000
   6.1430   4.98000E-002    0.00000E+000
   6.1450   4.74000E-002    0.00000E+000
   6.1470   5.61000E-002    0.00000E+000
   6.1510   6.63000E-002    0.00000E+000
   6.1530   6.56000E-002    0.00000E+000
   6.1550   5.52000E-002    0.00000E+000
   6.1570   5.25000E-002    0.00000E+000
   6.1600   4.99000E-002    0.00000E+000
   6.1620   3.82000E-002    0.00000E+000
   6.1640   3.21000E-002    0.00000E+000
   6.1680   5.86000E-002    0.00000E+000
   6.1700   5.72000E-002    0.00000E+000
   6.1710   3.36000E-002    0.00000E+000
   6.1740   6.26000E-002    0.00000E+000
   6.1750   5.79000E-002    0.00000E+000
   6.1790   5.34000E-002    0.00000E+000
   6.1800   6.45000E-002    0.00000E+000
   6.1820   6.06000E-002    0.00000E+000
   6.1830   6.81000E-002    0.00000E+000
   6.1860   6.45000E-002    0.00000E+000
   6.1910   5.43000E-002    0.00000E+000
   6.1960   4.89000E-002    0.00000E+000
   6.1970   5.68000E-002    0.00000E+000
   6.1990   5.57000E-002    0.00000E+000
   6.2020   6.36000E-002    0.00000E+000
   6.2030   5.77000E-002    0.00000E+000
   6.2050   5.73000E-002    0.00000E+000
   6.2080   6.82000E-002    0.00000E+000
   6.2110   8.26000E-002    0.00000E+000
   6.2140   7.90000E-002    0.00000E+000
   6.2160   6.31000E-002    0.00000E+000
   6.2220   6.18000E-002    0.00000E+000
   6.2230   6.77000E-002    0.00000E+000
   6.2270   6.96000E-002    0.00000E+000
   6.2290   6.45000E-002    0.00000E+000
   6.2300   6.63000E-002    0.00000E+000
   6.2320   7.91000E-002    0.00000E+000
   6.2340   7.66000E-002    0.00000E+000
   6.2380   8.34000E-002    0.00000E+000
   6.2410   7.53000E-002    0.00000E+000
   6.2440   7.93000E-002    0.00000E+000
   6.2460   7.83000E-002    0.00000E+000
   6.2470   7.92000E-002    0.00000E+000
   6.2490   9.40000E-002    0.00000E+000
   6.2510   7.71000E-002    0.00000E+000
   6.2530   8.13000E-002    0.00000E+000
   6.2580   8.63000E-002    0.00000E+000
   6.2610   8.49000E-002    0.00000E+000
   6.2640   8.48000E-002    0.00000E+000
   6.2650   9.34000E-002    0.00000E+000
   6.2700   8.95000E-002    0.00000E+000
   6.2720   9.20000E-002    0.00000E+000
   6.2730   1.01900E-001    0.00000E+000
   6.2750   8.22000E-002    0.00000E+000
   6.2780   1.10900E-001    0.00000E+000
   6.2810   1.07500E-001    0.00000E+000
   6.2840   1.01300E-001    0.00000E+000
   6.2880   9.86000E-002    0.00000E+000
   6.2910   1.15300E-001    0.00000E+000
   6.2920   1.01600E-001    0.00000E+000
   6.2960   8.87000E-002    0.00000E+000
   6.2980   1.06400E-001    0.00000E+000
   6.3000   1.11900E-001    0.00000E+000
   6.3060   1.01300E-001    0.00000E+000
   6.3090   1.00700E-001    0.00000E+000
   6.3140   1.24800E-001    0.00000E+000
   6.3150   1.22800E-001    0.00000E+000
   6.3180   1.26800E-001    0.00000E+000
   6.3230   1.28100E-001    0.00000E+000
   6.3260   1.19700E-001    0.00000E+000
   6.3280   1.24500E-001    0.00000E+000
   6.3320   1.20400E-001    0.00000E+000
   6.3340   1.44200E-001    0.00000E+000
   6.3380   1.27100E-001    0.00000E+000
   6.3410   1.39700E-001    0.00000E+000
   6.3430   1.44400E-001    0.00000E+000
   6.3470   1.52900E-001    0.00000E+000
   6.3520   1.53800E-001    0.00000E+000
   6.3560   1.52300E-001    0.00000E+000
   6.3620   1.58700E-001    0.00000E+000
   6.3640   1.71300E-001    0.00000E+000
   6.3670   1.73700E-001    0.00000E+000
   6.3700   1.65200E-001    0.00000E+000
   6.3720   1.70700E-001    0.00000E+000
   6.3760   1.73600E-001    0.00000E+000
   6.3820   1.76500E-001    0.00000E+000
   6.3830   1.92500E-001    0.00000E+000
   6.3850   1.85400E-001    0.00000E+000
   6.3860   1.93700E-001    0.00000E+000
   6.3900   1.74700E-001    0.00000E+000
   6.3930   1.87400E-001    0.00000E+000
   6.3940   2.05100E-001    0.00000E+000
   6.3970   1.88100E-001    0.00000E+000
   6.4000   1.96200E-001    0.00000E+000
   6.4010   1.91500E-001    0.00000E+000
   6.4050   1.95800E-001    0.00000E+000
   6.4080   2.08700E-001    0.00000E+000
   6.4130   2.16400E-001    0.00000E+000
   6.4150   2.27000E-001    0.00000E+000
   6.4160   2.15100E-001    0.00000E+000
   6.4190   2.16700E-001    0.00000E+000
   6.4210   2.10800E-001    0.00000E+000
   6.4240   2.21300E-001    0.00000E+000
   6.4270   2.17500E-001    0.00000E+000
   6.4290   2.30800E-001    0.00000E+000
   6.4320   2.37100E-001    0.00000E+000
   6.4340   2.36800E-001    0.00000E+000
   6.4350   2.35900E-001    0.00000E+000
   6.4400   2.27800E-001    0.00000E+000
   6.4420   2.47100E-001    0.00000E+000
   6.4440   2.51200E-001    0.00000E+000
   6.4460   2.51700E-001    0.00000E+000
   6.4480   2.52000E-001    0.00000E+000
   6.4500   2.65000E-001    0.00000E+000
   6.4530   2.59700E-001    0.00000E+000
   6.4540   2.73700E-001    0.00000E+000
   6.4580   2.57700E-001    0.00000E+000
   6.4610   2.70100E-001    0.00000E+000
   6.4630   2.67700E-001    0.00000E+000
   6.4660   2.73400E-001    0.00000E+000
   6.4690   2.79300E-001    0.00000E+000
   6.4700   2.84200E-001    0.00000E+000
   6.4730   2.94600E-001    0.00000E+000
   6.4760   2.88100E-001    0.00000E+000
   6.4780   2.95200E-001    0.00000E+000
   6.4790   2.83700E-001    0.00000E+000
   6.4830   2.94800E-001    0.00000E+000
   6.4850   3.02300E-001    0.00000E+000
   6.4870   2.98700E-001    0.00000E+000
   6.4900   3.05400E-001    0.00000E+000
   6.4920   3.03600E-001    0.00000E+000
   6.4940   3.02600E-001    0.00000E+000
   6.4970   3.14300E-001    0.00000E+000
   6.5010   3.24800E-001    0.00000E+000
   6.5030   3.05500E-001    0.00000E+000
   6.5050   3.29200E-001    0.00000E+000
   6.5100   3.36300E-001    0.00000E+000
   6.5110   3.34400E-001    0.00000E+000
   6.5130   3.34100E-001    0.00000E+000
   6.5160   3.36100E-001    0.00000E+000
   6.5190   3.34900E-001    0.00000E+000
   6.5210   3.32600E-001    0.00000E+000
   6.5240   3.30800E-001    0.00000E+000
   6.5280   3.51700E-001    0.00000E+000
   6.5300   3.65400E-001    0.00000E+000
   6.5320   3.54800E-001    0.00000E+000
   6.5340   3.57300E-001    0.00000E+000
   6.5380   3.59100E-001    0.00000E+000
   6.5410   3.62100E-001    0.00000E+000
   6.5420   3.55300E-001    0.00000E+000
   6.5440   3.66300E-001    0.00000E+000
   6.5470   3.60500E-001    0.00000E+000
   6.5510   3.80400E-001    0.00000E+000
   6.5540   3.75600E-001    0.00000E+000
   6.5560   3.77300E-001    0.00000E+000
   6.5600   3.68100E-001    0.00000E+000
   6.5640   3.78100E-001    0.00000E+000
   6.5650   3.89600E-001    0.00000E+000
   6.5680   3.83900E-001    0.00000E+000
   6.5690   3.81100E-001    0.00000E+000
   6.5730   3.95100E-001    0.00000E+000
   6.5740   3.96500E-001    0.00000E+000
   6.5760   3.99900E-001    0.00000E+000
   6.5800   3.96500E-001    0.00000E+000
   6.5810   4.10100E-001    0.00000E+000
   6.5840   4.15900E-001    0.00000E+000
   6.5870   4.07300E-001    0.00000E+000
   6.5890   4.18500E-001    0.00000E+000
   6.5910   4.20500E-001    0.00000E+000
   6.5940   4.25000E-001    0.00000E+000
   6.5960   4.19200E-001    0.00000E+000
   6.6000   4.16800E-001    0.00000E+000
   6.6010   4.13900E-001    0.00000E+000
   6.6040   4.22700E-001    0.00000E+000
   6.6070   4.25300E-001    0.00000E+000
   6.6080   4.45500E-001    0.00000E+000
   6.6120   4.23700E-001    0.00000E+000
   6.6130   4.18900E-001    0.00000E+000
   6.6160   4.33100E-001    0.00000E+000
   6.6190   4.56200E-001    0.00000E+000
   6.6220   4.44700E-001    0.00000E+000
   6.6270   4.52600E-001    0.00000E+000
   6.6300   4.72900E-001    0.00000E+000
   6.6310   4.59800E-001    0.00000E+000
   6.6350   4.69500E-001    0.00000E+000
   6.6380   4.64700E-001    0.00000E+000
   6.6400   4.45600E-001    0.00000E+000
   6.6430   4.53700E-001    0.00000E+000
   6.6450   4.63600E-001    0.00000E+000
   6.6480   4.78500E-001    0.00000E+000
   6.6500   4.64100E-001    0.00000E+000
   6.6510   4.46500E-001    0.00000E+000
   6.6570   4.65400E-001    0.00000E+000
   6.6580   4.67600E-001    0.00000E+000
   6.6610   4.88700E-001    0.00000E+000
   6.6630   4.82700E-001    0.00000E+000
   6.6660   4.82500E-001    0.00000E+000
   6.6670   4.83300E-001    0.00000E+000
   6.6690   4.83300E-001    0.00000E+000
   6.6720   4.79900E-001    0.00000E+000
   6.6740   4.94700E-001    0.00000E+000
   6.6790   4.89500E-001    0.00000E+000
   6.6810   4.87900E-001    0.00000E+000
   6.6840   4.88500E-001    0.00000E+000
   6.6860   4.96900E-001    0.00000E+000
   6.6890   4.92700E-001    0.00000E+000
   6.6910   4.83400E-001    0.00000E+000
   6.6920   5.09200E-001    0.00000E+000
   6.6960   5.07500E-001    0.00000E+000
   6.6970   4.93800E-001    0.00000E+000
   6.7010   5.03900E-001    0.00000E+000
   6.7050   4.91400E-001    0.00000E+000
   6.7070   5.09000E-001    0.00000E+000
   6.7100   5.05900E-001    0.00000E+000
   6.7120   5.07700E-001    0.00000E+000
   6.7150   5.09100E-001    0.00000E+000
   6.7180   5.14400E-001    0.00000E+000
   6.7210   5.02700E-001    0.00000E+000
   6.7240   4.87700E-001    0.00000E+000
   6.7260   5.04900E-001    0.00000E+000
   6.7280   5.28100E-001    0.00000E+000
   6.7300   5.07000E-001    0.00000E+000
   6.7320   5.22900E-001    0.00000E+000
   6.7350   5.25300E-001    0.00000E+000
   6.7390   5.12900E-001    0.00000E+000
   6.7430   5.26000E-001    0.00000E+000
   6.7450   5.15600E-001    0.00000E+000
   6.7480   5.13300E-001    0.00000E+000
   6.7490   5.16600E-001    0.00000E+000
   6.7510   5.15000E-001    0.00000E+000
   6.7530   5.20500E-001    0.00000E+000
   6.7570   5.23200E-001    0.00000E+000
   6.7610   5.40600E-001    0.00000E+000
   6.7640   5.45000E-001    0.00000E+000
   6.7670   5.26000E-001    0.00000E+000
   6.7680   5.24600E-001    0.00000E+000
   6.7710   5.34000E-001    0.00000E+000
   6.7740   5.43100E-001    0.00000E+000
   6.7770   5.39000E-001    0.00000E+000
   6.7800   5.53300E-001    0.00000E+000
   6.7820   5.26400E-001    0.00000E+000
   6.7860   5.44100E-001    0.00000E+000
   6.7890   5.38100E-001    0.00000E+000
   6.7910   5.40300E-001    0.00000E+000
   6.7950   5.32100E-001    0.00000E+000
   6.7960   5.38800E-001    0.00000E+000
   6.8000   5.58500E-001    0.00000E+000
   6.8020   5.39200E-001    0.00000E+000
   6.8050   5.36800E-001    0.00000E+000
   6.8080   5.34900E-001    0.00000E+000
   6.8090   5.30800E-001    0.00000E+000
   6.8130   5.56200E-001    0.00000E+000
   6.8140   5.48200E-001    0.00000E+000
   6.8170   5.46800E-001    0.00000E+000
   6.8200   5.58800E-001    0.00000E+000
   6.8230   5.42700E-001    0.00000E+000
   6.8270   5.32900E-001    0.00000E+000
   6.8290   5.39600E-001    0.00000E+000
   6.8310   5.65100E-001    0.00000E+000
   6.8340   5.63100E-001    0.00000E+000
   6.8360   5.36700E-001    0.00000E+000
   6.8390   5.59300E-001    0.00000E+000
   6.8420   5.23200E-001    0.00000E+000
   6.8450   5.33300E-001    0.00000E+000
   6.8460   5.25200E-001    0.00000E+000
   6.8510   5.28700E-001    0.00000E+000
   6.8540   5.45900E-001    0.00000E+000
   6.8550   5.62100E-001    0.00000E+000
   6.8590   5.65000E-001    0.00000E+000
   6.8620   5.74200E-001    0.00000E+000
   6.8640   5.48600E-001    0.00000E+000
   6.8650   5.28500E-001    0.00000E+000
   6.8690   5.44100E-001    0.00000E+000
   6.8720   5.72800E-001    0.00000E+000
   6.8750   5.65400E-001    0.00000E+000
   6.8780   5.47300E-001    0.00000E+000
   6.8810   5.65100E-001    0.00000E+000
   6.8820   5.57100E-001    0.00000E+000
   6.8860   5.68600E-001    0.00000E+000
   6.8890   5.71000E-001    0.00000E+000
   6.8920   5.66900E-001    0.00000E+000
   6.8940   5.56700E-001    0.00000E+000
   6.8970   5.45500E-001    0.00000E+000
   6.9000   5.65000E-001    0.00000E+000
   6.9020   5.47800E-001    0.00000E+000
   6.9050   5.56100E-001    0.00000E+000
   6.9090   5.66900E-001    0.00000E+000
   6.9130   5.56500E-001    0.00000E+000
   6.9160   5.62300E-001    0.00000E+000
   6.9190   5.52600E-001    0.00000E+000
   6.9210   5.69800E-001    0.00000E+000
   6.9230   5.65900E-001    0.00000E+000
   6.9250   5.64000E-001    0.00000E+000
   6.9270   5.60400E-001    0.00000E+000
   6.9320   5.63900E-001    0.00000E+000
   6.9340   5.70400E-001    0.00000E+000
   6.9350   5.45300E-001    0.00000E+000
   6.9390   5.70600E-001    0.00000E+000
   6.9410   5.58200E-001    0.00000E+000
   6.9440   5.59600E-001    0.00000E+000
   6.9490   5.58000E-001    0.00000E+000
   6.9530   5.86200E-001    0.00000E+000
   6.9560   5.70700E-001    0.00000E+000
   6.9590   5.66800E-001    0.00000E+000
   6.9620   5.59600E-001    0.00000E+000
   6.9650   5.75000E-001    0.00000E+000
   6.9670   5.68000E-001    0.00000E+000
   6.9700   5.72400E-001    0.00000E+000
   6.9720   5.65600E-001    0.00000E+000
   6.9750   5.64300E-001    0.00000E+000
   6.9770   5.74300E-001    0.00000E+000
   6.9810   5.78700E-001    0.00000E+000
   6.9840   5.77500E-001    0.00000E+000
   6.9870   5.83800E-001    0.00000E+000
   6.9910   5.79600E-001    0.00000E+000
   6.9930   5.69100E-001    0.00000E+000
   6.9950   5.57800E-001    0.00000E+000
   6.9990   5.80000E-001    0.00000E+000
   7.0020   5.88000E-001    0.00000E+000
   7.0040   5.84900E-001    0.00000E+000
   7.0090   5.92400E-001    0.00000E+000
   7.0110   5.84000E-001    0.00000E+000
   7.0140   5.99100E-001    0.00000E+000
   7.0170   5.87400E-001    0.00000E+000
   7.0190   5.94600E-001    0.00000E+000
   7.0220   5.86800E-001    0.00000E+000
   7.0260   5.95800E-001    0.00000E+000
   7.0280   5.94400E-001    0.00000E+000
   7.0310   5.87800E-001    0.00000E+000
   7.0330   5.96000E-001    0.00000E+000
   7.0360   6.07000E-001    0.00000E+000
   7.0400   6.23100E-001    0.00000E+000
   7.0420   6.13300E-001    0.00000E+000
   7.0450   5.96700E-001    0.00000E+000
   7.0490   6.16600E-001    0.00000E+000
   7.0510   6.08700E-001    0.00000E+000
   7.0540   6.42000E-001    0.00000E+000
   7.0560   6.26900E-001    0.00000E+000
   7.0590   6.54500E-001    0.00000E+000
   7.0620   6.50900E-001    0.00000E+000
   7.0650   6.66600E-001    0.00000E+000
   7.0680   6.53500E-001    0.00000E+000
   7.0710   6.87900E-001    0.00000E+000
   7.0730   6.85600E-001    0.00000E+000
   7.0760   7.18200E-001    0.00000E+000
   7.0790   7.25700E-001    0.00000E+000
   7.0810   7.38700E-001    0.00000E+000
   7.0850   7.52400E-001    0.00000E+000
   7.0870   8.00100E-001    0.00000E+000
   7.0900   8.06200E-001    0.00000E+000
   7.0920   8.37000E-001    0.00000E+000
   7.0960   8.61100E-001    0.00000E+000
   7.1000   9.19800E-001    0.00000E+000
   7.1040   9.19600E-001    0.00000E+000
   7.1050   9.16400E-001    0.00000E+000
   7.1080   1.01870E+000    0.00000E+000
   7.1110   1.05140E+000    0.00000E+000
   7.1130   1.09690E+000    0.00000E+000
   7.1160   1.17620E+000    0.00000E+000
   7.1190   1.24140E+000    0.00000E+000
   7.1210   1.28640E+000    0.00000E+000
   7.1240   1.35430E+000    0.00000E+000
   7.1270   1.40910E+000    0.00000E+000
   7.1290   1.48970E+000    0.00000E+000
   7.1330   1.68310E+000    0.00000E+000
   7.1350   1.93460E+000    0.00000E+000
   7.1400   2.26680E+000    0.00000E+000
   7.1420   2.44810E+000    0.00000E+000
   7.1440   2.41670E+000    0.00000E+000
   7.1470   2.53980E+000    0.00000E+000
   7.1510   2.87910E+000    0.00000E+000
   7.1540   2.58990E+000    0.00000E+000
   7.1560   2.09620E+000    0.00000E+000
   7.1580   1.93830E+000    0.00000E+000
   7.1610   1.70500E+000    0.00000E+000
   7.1650   1.88820E+000    0.00000E+000
   7.1670   1.21020E+000    0.00000E+000
   7.1690   1.33130E+000    0.00000E+000
   7.1740   1.05270E+000    0.00000E+000
   7.1760   9.97100E-001    0.00000E+000
   7.1780   7.84900E-001    0.00000E+000
   7.1810  -8.97200E-001    0.00000E+000
   7.1830   1.00000E+000    0.00000E+000
   7.1870   1.00000E+000    0.00000E+000
   7.1880   1.00000E+000    0.00000E+000
   7.1910   1.00000E+000    0.00000E+000
   7.1930   1.00000E+000    0.00000E+000
   7.1960   1.00000E+000    0.00000E+000
   7.1980   1.00000E+000    0.00000E+000
   7.2010   1.00000E+000    0.00000E+000
   7.2040   1.00000E+000    0.00000E+000
   7.2060   1.00000E+000    0.00000E+000
   7.2110   1.00000E+000    0.00000E+000
   7.2140   1.00000E+000    0.00000E+000
   7.2170   1.00000E+000    0.00000E+000
   7.2190   1.00000E+000    0.00000E+000
   7.2230   1.00000E+000    0.00000E+000
   7.2260   1.00000E+000    0.00000E+000
   7.2270   1.00000E+000    0.00000E+000
   7.2300   1.00000E+000    0.00000E+000
   7.2330   1.00000E+000    0.00000E+000
   7.2350   1.00000E+000    0.00000E+000
   7.2390   1.00000E+000    0.00000E+000
   7.2410   1.00000E+000    0.00000E+000
   7.2440   1.00000E+000    0.00000E+000
   7.2460   1.00000E+000    0.00000E+000
   7.2480   1.00000E+000    0.00000E+000
   7.2510   1.00000E+000    0.00000E+000
   7.2530   1.00000E+000    0.00000E+000
   7.2560   1.00000E+000    0.00000E+000
   7.2590   1.00000E+000    0.00000E+000
   7.2620   1.00000E+000    0.00000E+000
   7.2650   1.00000E+000    0.00000E+000
   7.2680   1.00000E+000    0.00000E+000
   7.2710   1.00000E+000    0.00000E+000
   7.2740   1.00000E+000    0.00000E+000
   7.2760   1.00000E+000    0.00000E+000
   7.2780   1.00000E+000    0.00000E+000
   7.2830   1.00000E+000    0.00000E+000
   7.2850   1.00000E+000    0.00000E+000
   7.2870   1.00000E+000    0.00000E+000
   7.2920   1.00000E+000    0.00000E+000
   7.2960   1.00000E+000    0.00000E+000
   7.2980   1.00000E+000    0.00000E+000
   7.3010   1.00000E+000    0.00000E+000
