# Supplementary material for: Rationally seeded computational protein design of ɑ-helical barrels
Source: Nat Chem Biol. 2024 Jun 20;20(8):991–9. doi: 10.1038/s41589-024-01642-0 (PMC11288890; doi:10.1038/s41589-024-01642-0)
Supplement: Supplementary file 3 — PDB and .mtz files used for making figure panels b–d and j–m. [file 41589_2024_1642_MOESM3_ESM.zip › KIA_RP_RSPD_NatChemBiol_data_Figure2/scapCC6_LLIA_panels_e-h/AUC_panel_g/SV_raw/00055.RA1]

scapCC6_LLIA_master
R 1 20.0 50000 0027281 4.5100E11 281 1 
   5.8010   3.73700E-001    0.00000E+000
   5.8040   6.48900E-001    0.00000E+000
   5.8060   7.83200E-001    0.00000E+000
   5.8070   7.42900E-001    0.00000E+000
   5.8080   8.60800E-001    0.00000E+000
   5.8100   9.50100E-001    0.00000E+000
   5.8110   1.08920E+000    0.00000E+000
   5.8120   1.23720E+000    0.00000E+000
   5.8130   1.04740E+000    0.00000E+000
   5.8150   8.43000E-001    0.00000E+000
   5.8170   8.32700E-001    0.00000E+000
   5.8190   1.14020E+000    0.00000E+000
   5.8210   9.64100E-001    0.00000E+000
   5.8230   1.11640E+000    0.00000E+000
   5.8250   9.23800E-001    0.00000E+000
   5.8260   1.02770E+000    0.00000E+000
   5.8280   1.16090E+000    0.00000E+000
   5.8300   1.43460E+000    0.00000E+000
   5.8310   1.46470E+000    0.00000E+000
   5.8320   1.51360E+000    0.00000E+000
   5.8350   1.55940E+000    0.00000E+000
   5.8380   1.62370E+000    0.00000E+000
   5.8390   1.61570E+000    0.00000E+000
   5.8410   1.60930E+000    0.00000E+000
   5.8440   1.69020E+000    0.00000E+000
   5.8450   1.60060E+000    0.00000E+000
   5.8460   1.52470E+000    0.00000E+000
   5.8470   1.44240E+000    0.00000E+000
   5.8490   1.50850E+000    0.00000E+000
   5.8510   1.26120E+000    0.00000E+000
   5.8540   9.01400E-001    0.00000E+000
   5.8550   5.90700E-001    0.00000E+000
   5.8560   5.66600E-001    0.00000E+000
   5.8590   5.57000E-001    0.00000E+000
   5.8610   4.63200E-001    0.00000E+000
   5.8630   4.13500E-001    0.00000E+000
   5.8650   3.53100E-001    0.00000E+000
   5.8670   2.98700E-001    0.00000E+000
   5.8680   2.77000E-001    0.00000E+000
   5.8700   2.61200E-001    0.00000E+000
   5.8730   2.19500E-001    0.00000E+000
   5.8750   2.20700E-001    0.00000E+000
   5.8780   1.60200E-001    0.00000E+000
   5.8800   1.32300E-001    0.00000E+000
   5.8820   1.08900E-001    0.00000E+000
   5.8840   1.30000E-001    0.00000E+000
   5.8860   9.74000E-002    0.00000E+000
   5.8870   9.08000E-002    0.00000E+000
   5.8900   1.26500E-001    0.00000E+000
   5.8910   5.23000E-002    0.00000E+000
   5.8940   2.90000E-002    0.00000E+000
   5.8950   2.94000E-002    0.00000E+000
   5.8960   2.43000E-002    0.00000E+000
   5.8980   3.20000E-002    0.00000E+000
   5.9000   2.11000E-002    0.00000E+000
   5.9010   2.00000E-002    0.00000E+000
   5.9020   1.28000E-002    0.00000E+000
   5.9040   1.68000E-002    0.00000E+000
   5.9060   8.10000E-003    0.00000E+000
   5.9080   1.84000E-002    0.00000E+000
   5.9100   4.70000E-002    0.00000E+000
   5.9120   1.27000E-002    0.00000E+000
   5.9140   9.20000E-003    0.00000E+000
   5.9160   1.00000E-002    0.00000E+000
   5.9170   3.53000E-002    0.00000E+000
   5.9190   1.80000E-003    0.00000E+000
   5.9210   6.30000E-003    0.00000E+000
   5.9240   5.30000E-003    0.00000E+000
   5.9260   2.76000E-002    0.00000E+000
   5.9290  -4.10000E-003    0.00000E+000
   5.9300   1.45000E-002    0.00000E+000
   5.9320   7.70000E-003    0.00000E+000
   5.9330   8.60000E-003    0.00000E+000
   5.9350   7.90000E-003    0.00000E+000
   5.9370   1.59000E-002    0.00000E+000
   5.9390   4.70000E-003    0.00000E+000
   5.9420  -1.60000E-003    0.00000E+000
   5.9440   2.30000E-003    0.00000E+000
   5.9460   2.50000E-003    0.00000E+000
   5.9480   6.20000E-003    0.00000E+000
   5.9490   1.09000E-002    0.00000E+000
   5.9520   1.60000E-003    0.00000E+000
   5.9540  -4.60000E-003    0.00000E+000
   5.9560   7.40000E-003    0.00000E+000
   5.9570   1.11000E-002    0.00000E+000
   5.9590   2.00000E-004    0.00000E+000
   5.9610  -6.70000E-003    0.00000E+000
   5.9640   9.70000E-003    0.00000E+000
   5.9650   1.17000E-002    0.00000E+000
   5.9700   2.30000E-003    0.00000E+000
   5.9710   2.60000E-003    0.00000E+000
   5.9740   2.13000E-002    0.00000E+000
   5.9750   1.35000E-002    0.00000E+000
   5.9780   2.11000E-002    0.00000E+000
   5.9800   1.43000E-002    0.00000E+000
   5.9810   5.40000E-003    0.00000E+000
   5.9820   1.17500E-001    0.00000E+000
   5.9850   3.93000E-002    0.00000E+000
   5.9870  -7.62100E-001    0.00000E+000
   5.9890  -4.30200E-001    0.00000E+000
   5.9900  -1.33700E-001    0.00000E+000
   5.9940   3.03000E-002    0.00000E+000
   5.9960  -4.60000E-002    0.00000E+000
   5.9980  -4.67000E-002    0.00000E+000
   6.0000  -3.95000E-002    0.00000E+000
   6.0030  -4.72000E-002    0.00000E+000
   6.0050  -3.65000E-002    0.00000E+000
   6.0070  -3.52000E-002    0.00000E+000
   6.0100  -3.53000E-002    0.00000E+000
   6.0120  -2.12000E-002    0.00000E+000
   6.0130  -5.38000E-002    0.00000E+000
   6.0160  -4.54000E-002    0.00000E+000
   6.0190  -1.63000E-002    0.00000E+000
   6.0210  -5.89000E-002    0.00000E+000
   6.0240  -3.21000E-002    0.00000E+000
   6.0250  -4.71000E-002    0.00000E+000
   6.0280  -2.94000E-002    0.00000E+000
   6.0320  -5.95000E-002    0.00000E+000
   6.0340  -3.64000E-002    0.00000E+000
   6.0360  -2.59700E-001    0.00000E+000
   6.0380  -1.86800E-001    0.00000E+000
   6.0410   7.07900E-001    0.00000E+000
   6.0450   8.50000E-003    0.00000E+000
   6.0470  -8.40000E-003    0.00000E+000
   6.0500   3.76000E-002    0.00000E+000
   6.0510   2.62000E-002    0.00000E+000
   6.0540   2.84000E-002    0.00000E+000
   6.0560   4.03000E-002    0.00000E+000
   6.0600   4.45000E-002    0.00000E+000
   6.0630   2.60000E-002    0.00000E+000
   6.0640   3.91000E-002    0.00000E+000
   6.0690   4.00000E-002    0.00000E+000
   6.0720   3.19000E-002    0.00000E+000
   6.0730   2.11000E-002    0.00000E+000
   6.0780   3.03000E-002    0.00000E+000
   6.0800   3.84000E-002    0.00000E+000
   6.0830   3.21000E-002    0.00000E+000
   6.0850   3.61000E-002    0.00000E+000
   6.0860   3.95000E-002    0.00000E+000
   6.0890   4.47000E-002    0.00000E+000
   6.0920   3.69000E-002    0.00000E+000
   6.0950   2.52000E-002    0.00000E+000
   6.0980   3.35000E-002    0.00000E+000
   6.1000   4.55000E-002    0.00000E+000
   6.1020   4.29000E-002    0.00000E+000
   6.1070   4.37000E-002    0.00000E+000
   6.1100   3.80000E-002    0.00000E+000
   6.1110   3.19000E-002    0.00000E+000
   6.1140   4.82000E-002    0.00000E+000
   6.1160   2.46000E-002    0.00000E+000
   6.1180   3.72000E-002    0.00000E+000
   6.1200   2.35000E-002    0.00000E+000
   6.1250   3.37000E-002    0.00000E+000
   6.1280   3.64000E-002    0.00000E+000
   6.1300   2.05000E-002    0.00000E+000
   6.1320   4.34000E-002    0.00000E+000
   6.1350   4.78000E-002    0.00000E+000
   6.1370   4.14000E-002    0.00000E+000
   6.1390   4.01000E-002    0.00000E+000
   6.1420   4.04000E-002    0.00000E+000
   6.1460   3.52000E-002    0.00000E+000
   6.1480   4.41000E-002    0.00000E+000
   6.1500   4.16000E-002    0.00000E+000
   6.1530   3.96000E-002    0.00000E+000
   6.1550   4.55000E-002    0.00000E+000
   6.1570   3.64000E-002    0.00000E+000
   6.1590   4.68000E-002    0.00000E+000
   6.1630   2.18000E-002    0.00000E+000
   6.1640   1.86000E-002    0.00000E+000
   6.1670   3.64000E-002    0.00000E+000
   6.1690   5.56000E-002    0.00000E+000
   6.1710   2.72000E-002    0.00000E+000
   6.1740   4.72000E-002    0.00000E+000
   6.1750   3.98000E-002    0.00000E+000
   6.1790   5.29000E-002    0.00000E+000
   6.1830   5.75000E-002    0.00000E+000
   6.1840   4.06000E-002    0.00000E+000
   6.1890   4.03000E-002    0.00000E+000
   6.1930   3.70000E-002    0.00000E+000
   6.1950   2.34000E-002    0.00000E+000
   6.1960   3.18000E-002    0.00000E+000
   6.1980   4.71000E-002    0.00000E+000
   6.2020   5.48000E-002    0.00000E+000
   6.2030   3.83000E-002    0.00000E+000
   6.2080   4.50000E-002    0.00000E+000
   6.2090   5.13000E-002    0.00000E+000
   6.2130   5.60000E-002    0.00000E+000
   6.2160   3.86000E-002    0.00000E+000
   6.2190   5.08000E-002    0.00000E+000
   6.2220   5.75000E-002    0.00000E+000
   6.2260   5.18000E-002    0.00000E+000
   6.2270   5.22000E-002    0.00000E+000
   6.2290   4.66000E-002    0.00000E+000
   6.2310   4.55000E-002    0.00000E+000
   6.2320   4.18000E-002    0.00000E+000
   6.2370   4.63000E-002    0.00000E+000
   6.2410   5.07000E-002    0.00000E+000
   6.2450   5.13000E-002    0.00000E+000
   6.2470   5.12000E-002    0.00000E+000
   6.2510   5.59000E-002    0.00000E+000
   6.2570   5.34000E-002    0.00000E+000
   6.2590   4.21000E-002    0.00000E+000
   6.2600   5.24000E-002    0.00000E+000
   6.2640   4.42000E-002    0.00000E+000
   6.2670   7.10000E-002    0.00000E+000
   6.2680   5.44000E-002    0.00000E+000
   6.2700   6.28000E-002    0.00000E+000
   6.2720   6.68000E-002    0.00000E+000
   6.2740   5.79000E-002    0.00000E+000
   6.2760   5.04000E-002    0.00000E+000
   6.2820   4.28000E-002    0.00000E+000
   6.2880   4.96000E-002    0.00000E+000
   6.2910   5.90000E-002    0.00000E+000
   6.2940   6.88000E-002    0.00000E+000
   6.2970   5.69000E-002    0.00000E+000
   6.2980   5.80000E-002    0.00000E+000
   6.3000   6.86000E-002    0.00000E+000
   6.3060   5.47000E-002    0.00000E+000
   6.3110   6.07000E-002    0.00000E+000
   6.3120   6.60000E-002    0.00000E+000
   6.3150   6.88000E-002    0.00000E+000
   6.3180   5.74000E-002    0.00000E+000
   6.3210   6.93000E-002    0.00000E+000
   6.3240   5.67000E-002    0.00000E+000
   6.3260   5.11000E-002    0.00000E+000
   6.3290   6.70000E-002    0.00000E+000
   6.3330   7.10000E-002    0.00000E+000
   6.3380   6.54000E-002    0.00000E+000
   6.3400   7.63000E-002    0.00000E+000
   6.3430   6.96000E-002    0.00000E+000
   6.3460   7.22000E-002    0.00000E+000
   6.3470   7.86000E-002    0.00000E+000
   6.3560   6.93000E-002    0.00000E+000
   6.3570   8.11000E-002    0.00000E+000
   6.3610   7.85000E-002    0.00000E+000
   6.3620   8.53000E-002    0.00000E+000
   6.3670   8.38000E-002    0.00000E+000
   6.3700   8.96000E-002    0.00000E+000
   6.3760   8.38000E-002    0.00000E+000
   6.3770   7.56000E-002    0.00000E+000
   6.3800   9.00000E-002    0.00000E+000
   6.3820   1.01600E-001    0.00000E+000
   6.3860   8.45000E-002    0.00000E+000
   6.3900   8.73000E-002    0.00000E+000
   6.3930   8.98000E-002    0.00000E+000
   6.3950   9.63000E-002    0.00000E+000
   6.4000   1.05600E-001    0.00000E+000
   6.4020   1.12300E-001    0.00000E+000
   6.4040   1.08900E-001    0.00000E+000
   6.4090   1.02000E-001    0.00000E+000
   6.4100   1.05000E-001    0.00000E+000
   6.4120   9.89000E-002    0.00000E+000
   6.4150   1.15100E-001    0.00000E+000
   6.4190   9.56000E-002    0.00000E+000
   6.4240   1.20900E-001    0.00000E+000
   6.4260   1.04300E-001    0.00000E+000
   6.4290   1.10700E-001    0.00000E+000
   6.4320   1.12200E-001    0.00000E+000
   6.4330   1.11900E-001    0.00000E+000
   6.4380   1.05000E-001    0.00000E+000
   6.4410   1.17700E-001    0.00000E+000
   6.4440   1.35100E-001    0.00000E+000
   6.4460   1.14900E-001    0.00000E+000
   6.4480   1.29200E-001    0.00000E+000
   6.4490   1.34200E-001    0.00000E+000
   6.4510   1.31200E-001    0.00000E+000
   6.4550   1.47600E-001    0.00000E+000
   6.4570   1.26700E-001    0.00000E+000
   6.4600   1.21900E-001    0.00000E+000
   6.4620   1.38200E-001    0.00000E+000
   6.4640   1.29000E-001    0.00000E+000
   6.4670   1.46000E-001    0.00000E+000
   6.4700   1.20400E-001    0.00000E+000
   6.4720   1.42600E-001    0.00000E+000
   6.4740   1.44800E-001    0.00000E+000
   6.4780   1.43100E-001    0.00000E+000
   6.4790   1.48100E-001    0.00000E+000
   6.4840   1.46400E-001    0.00000E+000
   6.4850   1.56300E-001    0.00000E+000
   6.4880   1.64700E-001    0.00000E+000
   6.4900   1.58700E-001    0.00000E+000
   6.4930   1.60500E-001    0.00000E+000
   6.4950   1.43300E-001    0.00000E+000
   6.4970   1.63500E-001    0.00000E+000
   6.5010   1.54900E-001    0.00000E+000
   6.5030   1.55200E-001    0.00000E+000
   6.5070   1.74800E-001    0.00000E+000
   6.5090   1.69900E-001    0.00000E+000
   6.5130   1.71900E-001    0.00000E+000
   6.5170   1.70000E-001    0.00000E+000
   6.5190   1.84700E-001    0.00000E+000
   6.5220   1.81200E-001    0.00000E+000
   6.5230   1.82500E-001    0.00000E+000
   6.5260   1.76500E-001    0.00000E+000
   6.5290   1.82100E-001    0.00000E+000
   6.5300   1.83000E-001    0.00000E+000
   6.5340   1.86500E-001    0.00000E+000
   6.5370   1.87800E-001    0.00000E+000
   6.5400   1.96900E-001    0.00000E+000
   6.5420   2.00800E-001    0.00000E+000
   6.5430   1.96900E-001    0.00000E+000
   6.5470   1.92700E-001    0.00000E+000
   6.5480   2.03500E-001    0.00000E+000
   6.5510   2.05700E-001    0.00000E+000
   6.5530   2.19800E-001    0.00000E+000
   6.5560   1.90600E-001    0.00000E+000
   6.5580   2.08300E-001    0.00000E+000
   6.5620   1.99800E-001    0.00000E+000
   6.5650   2.12700E-001    0.00000E+000
   6.5670   2.12200E-001    0.00000E+000
   6.5690   2.19700E-001    0.00000E+000
   6.5730   2.32100E-001    0.00000E+000
   6.5760   2.20500E-001    0.00000E+000
   6.5780   2.31000E-001    0.00000E+000
   6.5800   2.24300E-001    0.00000E+000
   6.5820   2.32100E-001    0.00000E+000
   6.5840   2.38900E-001    0.00000E+000
   6.5880   2.31300E-001    0.00000E+000
   6.5900   2.46900E-001    0.00000E+000
   6.5930   2.36400E-001    0.00000E+000
   6.5960   2.46300E-001    0.00000E+000
   6.5990   2.42000E-001    0.00000E+000
   6.6020   2.43400E-001    0.00000E+000
   6.6040   2.34000E-001    0.00000E+000
   6.6070   2.40500E-001    0.00000E+000
   6.6080   2.60400E-001    0.00000E+000
   6.6110   2.59500E-001    0.00000E+000
   6.6140   2.55700E-001    0.00000E+000
   6.6160   2.59500E-001    0.00000E+000
   6.6190   2.67500E-001    0.00000E+000
   6.6210   2.75400E-001    0.00000E+000
   6.6240   2.84500E-001    0.00000E+000
   6.6270   2.69700E-001    0.00000E+000
   6.6290   2.65500E-001    0.00000E+000
   6.6300   2.81300E-001    0.00000E+000
   6.6340   2.73800E-001    0.00000E+000
   6.6360   2.95000E-001    0.00000E+000
   6.6390   2.80800E-001    0.00000E+000
   6.6440   2.92600E-001    0.00000E+000
   6.6450   2.95100E-001    0.00000E+000
   6.6480   3.06100E-001    0.00000E+000
   6.6510   3.08000E-001    0.00000E+000
   6.6540   3.03800E-001    0.00000E+000
   6.6560   3.00000E-001    0.00000E+000
   6.6600   2.96900E-001    0.00000E+000
   6.6620   3.09600E-001    0.00000E+000
   6.6640   3.15300E-001    0.00000E+000
   6.6660   3.08100E-001    0.00000E+000
   6.6670   3.14400E-001    0.00000E+000
   6.6700   3.18200E-001    0.00000E+000
   6.6740   3.21700E-001    0.00000E+000
   6.6760   3.22400E-001    0.00000E+000
   6.6800   3.35900E-001    0.00000E+000
   6.6840   3.26200E-001    0.00000E+000
   6.6850   3.37900E-001    0.00000E+000
   6.6870   3.22000E-001    0.00000E+000
   6.6910   3.35100E-001    0.00000E+000
   6.6920   3.47900E-001    0.00000E+000
   6.6940   3.33100E-001    0.00000E+000
   6.6980   3.36500E-001    0.00000E+000
   6.7010   3.48000E-001    0.00000E+000
   6.7050   3.42400E-001    0.00000E+000
   6.7070   3.51700E-001    0.00000E+000
   6.7100   3.37100E-001    0.00000E+000
   6.7120   3.54300E-001    0.00000E+000
   6.7160   3.73200E-001    0.00000E+000
   6.7180   3.57500E-001    0.00000E+000
   6.7210   3.53000E-001    0.00000E+000
   6.7240   3.48500E-001    0.00000E+000
   6.7270   3.57800E-001    0.00000E+000
   6.7290   3.75500E-001    0.00000E+000
   6.7300   3.75200E-001    0.00000E+000
   6.7340   3.94200E-001    0.00000E+000
   6.7370   3.79600E-001    0.00000E+000
   6.7380   3.88800E-001    0.00000E+000
   6.7430   3.83100E-001    0.00000E+000
   6.7460   3.98700E-001    0.00000E+000
   6.7490   3.95400E-001    0.00000E+000
   6.7500   3.81100E-001    0.00000E+000
   6.7530   3.94600E-001    0.00000E+000
   6.7550   4.09700E-001    0.00000E+000
   6.7580   3.95400E-001    0.00000E+000
   6.7620   4.02000E-001    0.00000E+000
   6.7640   3.97800E-001    0.00000E+000
   6.7660   4.28300E-001    0.00000E+000
   6.7700   4.14900E-001    0.00000E+000
   6.7710   4.08200E-001    0.00000E+000
   6.7750   4.01200E-001    0.00000E+000
   6.7770   4.18500E-001    0.00000E+000
   6.7800   4.33400E-001    0.00000E+000
   6.7820   4.10000E-001    0.00000E+000
   6.7860   4.13200E-001    0.00000E+000
   6.7880   4.11100E-001    0.00000E+000
   6.7900   4.24800E-001    0.00000E+000
   6.7930   4.21100E-001    0.00000E+000
   6.7980   4.26300E-001    0.00000E+000
   6.8030   4.29900E-001    0.00000E+000
   6.8050   4.49300E-001    0.00000E+000
   6.8070   4.43000E-001    0.00000E+000
   6.8110   4.44400E-001    0.00000E+000
   6.8130   4.36100E-001    0.00000E+000
   6.8150   4.42500E-001    0.00000E+000
   6.8170   4.35400E-001    0.00000E+000
   6.8210   4.43700E-001    0.00000E+000
   6.8230   4.29400E-001    0.00000E+000
   6.8240   4.51900E-001    0.00000E+000
   6.8280   4.51500E-001    0.00000E+000
   6.8320   4.60700E-001    0.00000E+000
   6.8350   4.60600E-001    0.00000E+000
   6.8360   4.41400E-001    0.00000E+000
   6.8390   4.58100E-001    0.00000E+000
   6.8430   4.47400E-001    0.00000E+000
   6.8450   4.47500E-001    0.00000E+000
   6.8490   4.45700E-001    0.00000E+000
   6.8520   4.57900E-001    0.00000E+000
   6.8540   4.68100E-001    0.00000E+000
   6.8570   4.83300E-001    0.00000E+000
   6.8590   4.71600E-001    0.00000E+000
   6.8610   4.70600E-001    0.00000E+000
   6.8640   4.93200E-001    0.00000E+000
   6.8660   4.70000E-001    0.00000E+000
   6.8700   4.70100E-001    0.00000E+000
   6.8720   4.80200E-001    0.00000E+000
   6.8740   4.68400E-001    0.00000E+000
   6.8790   4.81400E-001    0.00000E+000
   6.8810   4.95200E-001    0.00000E+000
   6.8840   4.74100E-001    0.00000E+000
   6.8880   5.10000E-001    0.00000E+000
   6.8890   4.69100E-001    0.00000E+000
   6.8920   4.91400E-001    0.00000E+000
   6.8940   4.92700E-001    0.00000E+000
   6.8970   4.72900E-001    0.00000E+000
   6.9000   4.88300E-001    0.00000E+000
   6.9020   4.98800E-001    0.00000E+000
   6.9050   4.85400E-001    0.00000E+000
   6.9080   5.13900E-001    0.00000E+000
   6.9130   4.96800E-001    0.00000E+000
   6.9160   5.24800E-001    0.00000E+000
   6.9180   5.01200E-001    0.00000E+000
   6.9190   4.91900E-001    0.00000E+000
   6.9250   4.79000E-001    0.00000E+000
   6.9270   5.25900E-001    0.00000E+000
   6.9310   5.11900E-001    0.00000E+000
   6.9350   4.87500E-001    0.00000E+000
   6.9370   5.02100E-001    0.00000E+000
   6.9410   5.18400E-001    0.00000E+000
   6.9450   5.14800E-001    0.00000E+000
   6.9460   5.24700E-001    0.00000E+000
   6.9520   5.17700E-001    0.00000E+000
   6.9560   5.20800E-001    0.00000E+000
   6.9580   5.25600E-001    0.00000E+000
   6.9610   5.39500E-001    0.00000E+000
   6.9650   5.01600E-001    0.00000E+000
   6.9660   5.16300E-001    0.00000E+000
   6.9680   5.36500E-001    0.00000E+000
   6.9730   5.21100E-001    0.00000E+000
   6.9770   5.14000E-001    0.00000E+000
   6.9790   5.20000E-001    0.00000E+000
   6.9840   5.36300E-001    0.00000E+000
   6.9880   5.31000E-001    0.00000E+000
   6.9900   5.57600E-001    0.00000E+000
   6.9930   5.34900E-001    0.00000E+000
   6.9950   5.25300E-001    0.00000E+000
   6.9980   5.30800E-001    0.00000E+000
   7.0020   5.47200E-001    0.00000E+000
   7.0040   5.50100E-001    0.00000E+000
   7.0060   5.63400E-001    0.00000E+000
   7.0090   5.63500E-001    0.00000E+000
   7.0110   5.54900E-001    0.00000E+000
   7.0130   5.59400E-001    0.00000E+000
   7.0170   5.71400E-001    0.00000E+000
   7.0200   5.57300E-001    0.00000E+000
   7.0240   5.64400E-001    0.00000E+000
   7.0250   5.53600E-001    0.00000E+000
   7.0280   5.78900E-001    0.00000E+000
   7.0310   5.67400E-001    0.00000E+000
   7.0330   5.79400E-001    0.00000E+000
   7.0360   5.69000E-001    0.00000E+000
   7.0390   5.90400E-001    0.00000E+000
   7.0420   5.93800E-001    0.00000E+000
   7.0440   5.90700E-001    0.00000E+000
   7.0470   5.78700E-001    0.00000E+000
   7.0510   5.96900E-001    0.00000E+000
   7.0530   6.26200E-001    0.00000E+000
   7.0560   6.19600E-001    0.00000E+000
   7.0580   6.44200E-001    0.00000E+000
   7.0610   6.43700E-001    0.00000E+000
   7.0650   6.51300E-001    0.00000E+000
   7.0670   6.46300E-001    0.00000E+000
   7.0690   6.85300E-001    0.00000E+000
   7.0720   7.04700E-001    0.00000E+000
   7.0740   6.94000E-001    0.00000E+000
   7.0790   6.97000E-001    0.00000E+000
   7.0810   7.40900E-001    0.00000E+000
   7.0820   8.01100E-001    0.00000E+000
   7.0860   7.89400E-001    0.00000E+000
   7.0880   8.26700E-001    0.00000E+000
   7.0920   8.48500E-001    0.00000E+000
   7.0940   9.02000E-001    0.00000E+000
   7.0960   9.27800E-001    0.00000E+000
   7.1010   9.56400E-001    0.00000E+000
   7.1030   1.01950E+000    0.00000E+000
   7.1060   1.05100E+000    0.00000E+000
   7.1080   1.10040E+000    0.00000E+000
   7.1120   1.15260E+000    0.00000E+000
   7.1130   1.18300E+000    0.00000E+000
   7.1150   1.21960E+000    0.00000E+000
   7.1190   1.31420E+000    0.00000E+000
   7.1200   1.38900E+000    0.00000E+000
   7.1240   1.48510E+000    0.00000E+000
   7.1260   1.67250E+000    0.00000E+000
   7.1310   2.07090E+000    0.00000E+000
   7.1350   2.35210E+000    0.00000E+000
   7.1370   2.49360E+000    0.00000E+000
   7.1400   2.40560E+000    0.00000E+000
   7.1420   2.53780E+000    0.00000E+000
   7.1450   2.68130E+000    0.00000E+000
   7.1470   2.56780E+000    0.00000E+000
   7.1510   2.86520E+000    0.00000E+000
   7.1530   2.52010E+000    0.00000E+000
   7.1560   2.54350E+000    0.00000E+000
   7.1580   2.00640E+000    0.00000E+000
   7.1600   1.88750E+000    0.00000E+000
   7.1640   1.70280E+000    0.00000E+000
   7.1660   1.31960E+000    0.00000E+000
   7.1690   1.50530E+000    0.00000E+000
   7.1720   1.31070E+000    0.00000E+000
   7.1740   1.41930E+000    0.00000E+000
   7.1770   1.10490E+000    0.00000E+000
   7.1800   9.45200E-001    0.00000E+000
   7.1830   9.17300E-001    0.00000E+000
   7.1860   5.74300E-001    0.00000E+000
   7.1870   1.00000E+000    0.00000E+000
   7.1900  -1.04470E+000    0.00000E+000
   7.1940   1.00000E+000    0.00000E+000
   7.1970   1.00000E+000    0.00000E+000
   7.1990   1.00000E+000    0.00000E+000
   7.2010   1.00000E+000    0.00000E+000
   7.2060   1.00000E+000    0.00000E+000
   7.2090   1.00000E+000    0.00000E+000
   7.2140   1.00000E+000    0.00000E+000
   7.2150   1.00000E+000    0.00000E+000
   7.2170   1.00000E+000    0.00000E+000
   7.2200   1.00000E+000    0.00000E+000
   7.2250   1.00000E+000    0.00000E+000
   7.2260   1.00000E+000    0.00000E+000
   7.2280   1.00000E+000    0.00000E+000
   7.2310   1.00000E+000    0.00000E+000
   7.2330   1.00000E+000    0.00000E+000
   7.2370   1.00000E+000    0.00000E+000
   7.2400   1.00000E+000    0.00000E+000
   7.2420   1.00000E+000    0.00000E+000
   7.2480   1.00000E+000    0.00000E+000
   7.2500   1.00000E+000    0.00000E+000
   7.2530   1.00000E+000    0.00000E+000
   7.2550   1.00000E+000    0.00000E+000
   7.2580   1.00000E+000    0.00000E+000
   7.2620   1.00000E+000    0.00000E+000
   7.2650   1.00000E+000    0.00000E+000
   7.2670   1.00000E+000    0.00000E+000
   7.2710   1.00000E+000    0.00000E+000
   7.2730   1.00000E+000    0.00000E+000
   7.2760   1.00000E+000    0.00000E+000
   7.2790   1.00000E+000    0.00000E+000
   7.2810   1.00000E+000    0.00000E+000
   7.2840   1.00000E+000    0.00000E+000
   7.2870   1.00000E+000    0.00000E+000
   7.2910   1.00000E+000    0.00000E+000
   7.2940   1.00000E+000    0.00000E+000
   7.2960   1.00000E+000    0.00000E+000
   7.2980   1.00000E+000    0.00000E+000
   7.3000   1.00000E+000    0.00000E+000
