# Supplementary material for: Rationally seeded computational protein design of ɑ-helical barrels
Source: Nat Chem Biol. 2024 Jun 20;20(8):991–9. doi: 10.1038/s41589-024-01642-0 (PMC11288890; doi:10.1038/s41589-024-01642-0)
Supplement: Supplementary file 3 — PDB and .mtz files used for making figure panels b–d and j–m. [file 41589_2024_1642_MOESM3_ESM.zip › KIA_RP_RSPD_NatChemBiol_data_Figure2/scapCC6_LLIA_panels_e-h/AUC_panel_g/SV_raw/00069.RA1]

scapCC6_LLIA_master
R 1 20.0 50000 0031475 5.6600E11 281 1 
   5.8000   6.29800E-001    0.00000E+000
   5.8040   7.12500E-001    0.00000E+000
   5.8050   8.23200E-001    0.00000E+000
   5.8070   5.28000E-001    0.00000E+000
   5.8080   1.03330E+000    0.00000E+000
   5.8090   8.64900E-001    0.00000E+000
   5.8100   6.86400E-001    0.00000E+000
   5.8120   1.10610E+000    0.00000E+000
   5.8130   1.37900E+000    0.00000E+000
   5.8150   1.11290E+000    0.00000E+000
   5.8160   8.23800E-001    0.00000E+000
   5.8170   9.04400E-001    0.00000E+000
   5.8180   1.17820E+000    0.00000E+000
   5.8200   9.42300E-001    0.00000E+000
   5.8230   9.62200E-001    0.00000E+000
   5.8260   9.07400E-001    0.00000E+000
   5.8280   1.08700E+000    0.00000E+000
   5.8290   1.13360E+000    0.00000E+000
   5.8310   1.34970E+000    0.00000E+000
   5.8320   1.45570E+000    0.00000E+000
   5.8340   1.39250E+000    0.00000E+000
   5.8350   1.70220E+000    0.00000E+000
   5.8370   1.56620E+000    0.00000E+000
   5.8390   1.63140E+000    0.00000E+000
   5.8420   1.80580E+000    0.00000E+000
   5.8440   1.66050E+000    0.00000E+000
   5.8460   1.55180E+000    0.00000E+000
   5.8470   1.45130E+000    0.00000E+000
   5.8480   1.53010E+000    0.00000E+000
   5.8510   1.52130E+000    0.00000E+000
   5.8530   1.22430E+000    0.00000E+000
   5.8560   3.24500E-001    0.00000E+000
   5.8610   5.07500E-001    0.00000E+000
   5.8630   4.98100E-001    0.00000E+000
   5.8650   3.91800E-001    0.00000E+000
   5.8670   2.65800E-001    0.00000E+000
   5.8680   3.25600E-001    0.00000E+000
   5.8700   2.48800E-001    0.00000E+000
   5.8710   2.64000E-001    0.00000E+000
   5.8740   2.16900E-001    0.00000E+000
   5.8760   2.01500E-001    0.00000E+000
   5.8790   1.15800E-001    0.00000E+000
   5.8810   1.16600E-001    0.00000E+000
   5.8820   1.62700E-001    0.00000E+000
   5.8830   1.02900E-001    0.00000E+000
   5.8850   1.43800E-001    0.00000E+000
   5.8860   1.01700E-001    0.00000E+000
   5.8870   6.62000E-002    0.00000E+000
   5.8880   1.17900E-001    0.00000E+000
   5.8890   5.81000E-002    0.00000E+000
   5.8900   1.12300E-001    0.00000E+000
   5.8910   9.80000E-002    0.00000E+000
   5.8930   5.31000E-002    0.00000E+000
   5.8940   7.10000E-002    0.00000E+000
   5.8950   5.44000E-002    0.00000E+000
   5.8960   3.88000E-002    0.00000E+000
   5.8970   3.47000E-002    0.00000E+000
   5.8990   2.81000E-002    0.00000E+000
   5.9010   5.00000E-003    0.00000E+000
   5.9020   7.90000E-003    0.00000E+000
   5.9030   4.90000E-003    0.00000E+000
   5.9040   1.88000E-002    0.00000E+000
   5.9050   1.75000E-002    0.00000E+000
   5.9080   1.29000E-002    0.00000E+000
   5.9090   1.36000E-002    0.00000E+000
   5.9100   2.48000E-002    0.00000E+000
   5.9120   1.06000E-002    0.00000E+000
   5.9140   2.22000E-002    0.00000E+000
   5.9160   2.06000E-002    0.00000E+000
   5.9170   1.60000E-002    0.00000E+000
   5.9180  -6.30000E-003    0.00000E+000
   5.9210   1.97000E-002    0.00000E+000
   5.9240   1.15000E-002    0.00000E+000
   5.9250   8.90000E-003    0.00000E+000
   5.9260   3.06000E-002    0.00000E+000
   5.9270   2.35000E-002    0.00000E+000
   5.9290   8.80000E-003    0.00000E+000
   5.9310   5.90000E-003    0.00000E+000
   5.9320  -2.50000E-003    0.00000E+000
   5.9330   7.40000E-003    0.00000E+000
   5.9350   1.02000E-002    0.00000E+000
   5.9370   4.00000E-004    0.00000E+000
   5.9380   1.26000E-002    0.00000E+000
   5.9400   1.18000E-002    0.00000E+000
   5.9420   1.21000E-002    0.00000E+000
   5.9440   4.70000E-003    0.00000E+000
   5.9480   1.62000E-002    0.00000E+000
   5.9490   9.60000E-003    0.00000E+000
   5.9510   1.06000E-002    0.00000E+000
   5.9540   0.00000E+000    0.00000E+000
   5.9550   4.20000E-003    0.00000E+000
   5.9560   1.39000E-002    0.00000E+000
   5.9570   1.76000E-002    0.00000E+000
   5.9580  -7.00000E-003    0.00000E+000
   5.9610   1.30000E-003    0.00000E+000
   5.9630  -3.30000E-003    0.00000E+000
   5.9640  -2.70000E-003    0.00000E+000
   5.9650   3.50000E-003    0.00000E+000
   5.9690  -1.60000E-003    0.00000E+000
   5.9700  -1.60000E-003    0.00000E+000
   5.9710  -7.60000E-003    0.00000E+000
   5.9720   1.30000E-003    0.00000E+000
   5.9740   7.40000E-003    0.00000E+000
   5.9750   1.50000E-002    0.00000E+000
   5.9760   1.00000E-002    0.00000E+000
   5.9780   1.37000E-002    0.00000E+000
   5.9800   1.27000E-002    0.00000E+000
   5.9810   1.98000E-002    0.00000E+000
   5.9820   4.21000E-002    0.00000E+000
   5.9830  -5.80000E-003    0.00000E+000
   5.9850   1.97700E-001    0.00000E+000
   5.9870   2.20400E-001    0.00000E+000
   5.9880  -3.53400E-001    0.00000E+000
   5.9890  -6.97800E-001    0.00000E+000
   5.9920  -6.30000E-001    0.00000E+000
   5.9930  -3.18700E-001    0.00000E+000
   5.9960   3.84000E-002    0.00000E+000
   5.9970   4.25000E-002    0.00000E+000
   5.9990  -5.48000E-002    0.00000E+000
   6.0010  -2.44000E-002    0.00000E+000
   6.0020  -4.01000E-002    0.00000E+000
   6.0040  -4.47000E-002    0.00000E+000
   6.0070  -2.70000E-002    0.00000E+000
   6.0080  -4.18000E-002    0.00000E+000
   6.0100  -3.17000E-002    0.00000E+000
   6.0120  -3.60000E-002    0.00000E+000
   6.0150  -4.42000E-002    0.00000E+000
   6.0170  -1.61000E-002    0.00000E+000
   6.0190  -4.19000E-002    0.00000E+000
   6.0210  -4.49000E-002    0.00000E+000
   6.0230  -4.88000E-002    0.00000E+000
   6.0250  -4.42000E-002    0.00000E+000
   6.0260  -5.05000E-002    0.00000E+000
   6.0280  -4.51000E-002    0.00000E+000
   6.0300  -3.93000E-002    0.00000E+000
   6.0320  -2.18000E-002    0.00000E+000
   6.0340  -5.20000E-002    0.00000E+000
   6.0350  -4.33000E-002    0.00000E+000
   6.0370  -1.21200E-001    0.00000E+000
   6.0380   6.13100E-001    0.00000E+000
   6.0440  -1.13000E-002    0.00000E+000
   6.0470  -6.25000E-002    0.00000E+000
   6.0490   5.40000E-002    0.00000E+000
   6.0500   1.85000E-002    0.00000E+000
   6.0520   2.46000E-002    0.00000E+000
   6.0530   3.38000E-002    0.00000E+000
   6.0550   2.76000E-002    0.00000E+000
   6.0590   3.63000E-002    0.00000E+000
   6.0600   2.94000E-002    0.00000E+000
   6.0660   3.40000E-002    0.00000E+000
   6.0670   2.86000E-002    0.00000E+000
   6.0690   2.91000E-002    0.00000E+000
   6.0710   2.96000E-002    0.00000E+000
   6.0750   3.24000E-002    0.00000E+000
   6.0760   4.02000E-002    0.00000E+000
   6.0780   4.31000E-002    0.00000E+000
   6.0800   4.08000E-002    0.00000E+000
   6.0830   3.77000E-002    0.00000E+000
   6.0840   3.64000E-002    0.00000E+000
   6.0870   4.06000E-002    0.00000E+000
   6.0890   2.98000E-002    0.00000E+000
   6.0930   2.95000E-002    0.00000E+000
   6.0960   3.88000E-002    0.00000E+000
   6.1000   3.18000E-002    0.00000E+000
   6.1010   3.05000E-002    0.00000E+000
   6.1040   3.63000E-002    0.00000E+000
   6.1050   3.32000E-002    0.00000E+000
   6.1060   3.80000E-002    0.00000E+000
   6.1090   4.06000E-002    0.00000E+000
   6.1120   4.81000E-002    0.00000E+000
   6.1160   2.99000E-002    0.00000E+000
   6.1180   1.46000E-002    0.00000E+000
   6.1210   3.28000E-002    0.00000E+000
   6.1230   2.56000E-002    0.00000E+000
   6.1250   4.44000E-002    0.00000E+000
   6.1270   2.95000E-002    0.00000E+000
   6.1310   2.99000E-002    0.00000E+000
   6.1320   2.40000E-002    0.00000E+000
   6.1330   3.13000E-002    0.00000E+000
   6.1340   3.79000E-002    0.00000E+000
   6.1370   2.87000E-002    0.00000E+000
   6.1410   2.73000E-002    0.00000E+000
   6.1460   3.38000E-002    0.00000E+000
   6.1480   2.91000E-002    0.00000E+000
   6.1520   3.77000E-002    0.00000E+000
   6.1550   4.32000E-002    0.00000E+000
   6.1570   2.22000E-002    0.00000E+000
   6.1610   3.23000E-002    0.00000E+000
   6.1640   1.32000E-002    0.00000E+000
   6.1670   4.01000E-002    0.00000E+000
   6.1700   2.56000E-002    0.00000E+000
   6.1710   2.64000E-002    0.00000E+000
   6.1730   4.29000E-002    0.00000E+000
   6.1760   3.63000E-002    0.00000E+000
   6.1780   4.23000E-002    0.00000E+000
   6.1800   3.11000E-002    0.00000E+000
   6.1820   5.34000E-002    0.00000E+000
   6.1840   4.43000E-002    0.00000E+000
   6.1870   3.25000E-002    0.00000E+000
   6.1890   4.96000E-002    0.00000E+000
   6.1910   2.62000E-002    0.00000E+000
   6.1930   3.55000E-002    0.00000E+000
   6.1970   3.56000E-002    0.00000E+000
   6.1980   4.64000E-002    0.00000E+000
   6.1990   5.16000E-002    0.00000E+000
   6.2030   4.53000E-002    0.00000E+000
   6.2040   2.83000E-002    0.00000E+000
   6.2070   5.13000E-002    0.00000E+000
   6.2090   2.77000E-002    0.00000E+000
   6.2110   3.91000E-002    0.00000E+000
   6.2130   4.00000E-002    0.00000E+000
   6.2180   3.64000E-002    0.00000E+000
   6.2200   4.16000E-002    0.00000E+000
   6.2230   4.21000E-002    0.00000E+000
   6.2250   3.58000E-002    0.00000E+000
   6.2280   2.52000E-002    0.00000E+000
   6.2320   3.87000E-002    0.00000E+000
   6.2370   4.65000E-002    0.00000E+000
   6.2390   3.96000E-002    0.00000E+000
   6.2420   4.13000E-002    0.00000E+000
   6.2430   4.67000E-002    0.00000E+000
   6.2460   5.15000E-002    0.00000E+000
   6.2470   4.61000E-002    0.00000E+000
   6.2500   4.22000E-002    0.00000E+000
   6.2530   2.78000E-002    0.00000E+000
   6.2540   4.47000E-002    0.00000E+000
   6.2590   4.37000E-002    0.00000E+000
   6.2620   2.41000E-002    0.00000E+000
   6.2640   5.04000E-002    0.00000E+000
   6.2650   5.36000E-002    0.00000E+000
   6.2700   6.03000E-002    0.00000E+000
   6.2710   4.74000E-002    0.00000E+000
   6.2740   4.12000E-002    0.00000E+000
   6.2790   3.81000E-002    0.00000E+000
   6.2820   3.03000E-002    0.00000E+000
   6.2840   4.12000E-002    0.00000E+000
   6.2890   4.65000E-002    0.00000E+000
   6.2930   6.18000E-002    0.00000E+000
   6.2950   4.22000E-002    0.00000E+000
   6.2980   4.00000E-002    0.00000E+000
   6.3020   5.43000E-002    0.00000E+000
   6.3040   6.16000E-002    0.00000E+000
   6.3080   3.86000E-002    0.00000E+000
   6.3090   4.31000E-002    0.00000E+000
   6.3130   5.70000E-002    0.00000E+000
   6.3140   5.71000E-002    0.00000E+000
   6.3190   5.92000E-002    0.00000E+000
   6.3210   5.31000E-002    0.00000E+000
   6.3250   3.75000E-002    0.00000E+000
   6.3290   3.24000E-002    0.00000E+000
   6.3310   4.83000E-002    0.00000E+000
   6.3340   5.02000E-002    0.00000E+000
   6.3370   4.05000E-002    0.00000E+000
   6.3380   5.30000E-002    0.00000E+000
   6.3450   5.27000E-002    0.00000E+000
   6.3520   6.96000E-002    0.00000E+000
   6.3550   4.99000E-002    0.00000E+000
   6.3570   5.89000E-002    0.00000E+000
   6.3580   5.11000E-002    0.00000E+000
   6.3630   5.95000E-002    0.00000E+000
   6.3640   6.20000E-002    0.00000E+000
   6.3680   5.38000E-002    0.00000E+000
   6.3730   6.31000E-002    0.00000E+000
   6.3740   5.87000E-002    0.00000E+000
   6.3780   5.56000E-002    0.00000E+000
   6.3820   6.61000E-002    0.00000E+000
   6.3850   5.75000E-002    0.00000E+000
   6.3870   5.54000E-002    0.00000E+000
   6.3900   5.23000E-002    0.00000E+000
   6.3930   6.43000E-002    0.00000E+000
   6.3950   6.90000E-002    0.00000E+000
   6.3970   5.98000E-002    0.00000E+000
   6.4010   5.74000E-002    0.00000E+000
   6.4030   5.96000E-002    0.00000E+000
   6.4050   7.02000E-002    0.00000E+000
   6.4080   6.89000E-002    0.00000E+000
   6.4120   6.29000E-002    0.00000E+000
   6.4130   7.69000E-002    0.00000E+000
   6.4140   7.27000E-002    0.00000E+000
   6.4170   6.98000E-002    0.00000E+000
   6.4200   5.88000E-002    0.00000E+000
   6.4220   6.63000E-002    0.00000E+000
   6.4240   6.90000E-002    0.00000E+000
   6.4280   6.21000E-002    0.00000E+000
   6.4300   7.82000E-002    0.00000E+000
   6.4340   6.76000E-002    0.00000E+000
   6.4350   7.51000E-002    0.00000E+000
   6.4390   6.96000E-002    0.00000E+000
   6.4400   7.44000E-002    0.00000E+000
   6.4430   7.92000E-002    0.00000E+000
   6.4470   6.72000E-002    0.00000E+000
   6.4500   7.96000E-002    0.00000E+000
   6.4510   8.05000E-002    0.00000E+000
   6.4550   8.26000E-002    0.00000E+000
   6.4560   8.56000E-002    0.00000E+000
   6.4580   7.35000E-002    0.00000E+000
   6.4610   6.47000E-002    0.00000E+000
   6.4630   8.09000E-002    0.00000E+000
   6.4670   8.59000E-002    0.00000E+000
   6.4690   6.83000E-002    0.00000E+000
   6.4720   7.49000E-002    0.00000E+000
   6.4740   7.90000E-002    0.00000E+000
   6.4770   8.48000E-002    0.00000E+000
   6.4800   8.58000E-002    0.00000E+000
   6.4840   8.69000E-002    0.00000E+000
   6.4870   8.53000E-002    0.00000E+000
   6.4890   9.81000E-002    0.00000E+000
   6.4910   8.54000E-002    0.00000E+000
   6.4940   8.91000E-002    0.00000E+000
   6.4960   7.48000E-002    0.00000E+000
   6.4990   9.86000E-002    0.00000E+000
   6.5010   9.61000E-002    0.00000E+000
   6.5040   1.07900E-001    0.00000E+000
   6.5060   9.67000E-002    0.00000E+000
   6.5090   9.33000E-002    0.00000E+000
   6.5100   8.41000E-002    0.00000E+000
   6.5120   9.46000E-002    0.00000E+000
   6.5150   1.06700E-001    0.00000E+000
   6.5170   8.54000E-002    0.00000E+000
   6.5200   9.61000E-002    0.00000E+000
   6.5210   9.52000E-002    0.00000E+000
   6.5250   9.39000E-002    0.00000E+000
   6.5260   1.05100E-001    0.00000E+000
   6.5290   1.02800E-001    0.00000E+000
   6.5300   9.54000E-002    0.00000E+000
   6.5330   9.93000E-002    0.00000E+000
   6.5370   9.49000E-002    0.00000E+000
   6.5410   1.00900E-001    0.00000E+000
   6.5420   1.11300E-001    0.00000E+000
   6.5450   9.65000E-002    0.00000E+000
   6.5470   1.07000E-001    0.00000E+000
   6.5480   1.03000E-001    0.00000E+000
   6.5510   1.09300E-001    0.00000E+000
   6.5530   1.13100E-001    0.00000E+000
   6.5560   1.13300E-001    0.00000E+000
   6.5600   1.10300E-001    0.00000E+000
   6.5620   1.23300E-001    0.00000E+000
   6.5670   1.22800E-001    0.00000E+000
   6.5690   1.10500E-001    0.00000E+000
   6.5710   1.28900E-001    0.00000E+000
   6.5730   1.20300E-001    0.00000E+000
   6.5760   1.20500E-001    0.00000E+000
   6.5800   1.20200E-001    0.00000E+000
   6.5810   1.22600E-001    0.00000E+000
   6.5830   1.13800E-001    0.00000E+000
   6.5860   1.28100E-001    0.00000E+000
   6.5890   1.33500E-001    0.00000E+000
   6.5920   1.29700E-001    0.00000E+000
   6.5940   1.30100E-001    0.00000E+000
   6.5980   1.31500E-001    0.00000E+000
   6.6000   1.38400E-001    0.00000E+000
   6.6030   1.31400E-001    0.00000E+000
   6.6050   1.30300E-001    0.00000E+000
   6.6080   1.48100E-001    0.00000E+000
   6.6110   1.35200E-001    0.00000E+000
   6.6130   1.27600E-001    0.00000E+000
   6.6150   1.48700E-001    0.00000E+000
   6.6170   1.53300E-001    0.00000E+000
   6.6210   1.46900E-001    0.00000E+000
   6.6240   1.48500E-001    0.00000E+000
   6.6260   1.48700E-001    0.00000E+000
   6.6280   1.45600E-001    0.00000E+000
   6.6300   1.70200E-001    0.00000E+000
   6.6330   1.52800E-001    0.00000E+000
   6.6370   1.59200E-001    0.00000E+000
   6.6410   1.57900E-001    0.00000E+000
   6.6430   1.60000E-001    0.00000E+000
   6.6450   1.63700E-001    0.00000E+000
   6.6470   1.58000E-001    0.00000E+000
   6.6500   1.69600E-001    0.00000E+000
   6.6540   1.71000E-001    0.00000E+000
   6.6570   1.76400E-001    0.00000E+000
   6.6590   1.70300E-001    0.00000E+000
   6.6620   1.74800E-001    0.00000E+000
   6.6640   1.71400E-001    0.00000E+000
   6.6670   1.76400E-001    0.00000E+000
   6.6690   1.86000E-001    0.00000E+000
   6.6720   1.86400E-001    0.00000E+000
   6.6740   1.88300E-001    0.00000E+000
   6.6780   1.69200E-001    0.00000E+000
   6.6820   1.90100E-001    0.00000E+000
   6.6840   1.92000E-001    0.00000E+000
   6.6860   1.82200E-001    0.00000E+000
   6.6870   1.93500E-001    0.00000E+000
   6.6920   1.88600E-001    0.00000E+000
   6.6940   2.06600E-001    0.00000E+000
   6.6960   2.06000E-001    0.00000E+000
   6.7000   2.10700E-001    0.00000E+000
   6.7030   2.00600E-001    0.00000E+000
   6.7070   2.04400E-001    0.00000E+000
   6.7080   2.17000E-001    0.00000E+000
   6.7100   2.10600E-001    0.00000E+000
   6.7130   2.14200E-001    0.00000E+000
   6.7160   2.11100E-001    0.00000E+000
   6.7200   2.38800E-001    0.00000E+000
   6.7210   2.17700E-001    0.00000E+000
   6.7240   2.02000E-001    0.00000E+000
   6.7280   2.25400E-001    0.00000E+000
   6.7300   2.34100E-001    0.00000E+000
   6.7340   2.43100E-001    0.00000E+000
   6.7350   2.49300E-001    0.00000E+000
   6.7390   2.31400E-001    0.00000E+000
   6.7410   2.41500E-001    0.00000E+000
   6.7440   2.39900E-001    0.00000E+000
   6.7480   2.43700E-001    0.00000E+000
   6.7500   2.46500E-001    0.00000E+000
   6.7520   2.45500E-001    0.00000E+000
   6.7550   2.51100E-001    0.00000E+000
   6.7570   2.44900E-001    0.00000E+000
   6.7610   2.43300E-001    0.00000E+000
   6.7620   2.53600E-001    0.00000E+000
   6.7650   2.64900E-001    0.00000E+000
   6.7680   2.64200E-001    0.00000E+000
   6.7700   2.65200E-001    0.00000E+000
   6.7750   2.49200E-001    0.00000E+000
   6.7770   2.67300E-001    0.00000E+000
   6.7800   2.87400E-001    0.00000E+000
   6.7820   2.67300E-001    0.00000E+000
   6.7860   2.75800E-001    0.00000E+000
   6.7890   2.66600E-001    0.00000E+000
   6.7900   2.88300E-001    0.00000E+000
   6.7950   2.82800E-001    0.00000E+000
   6.7970   2.87800E-001    0.00000E+000
   6.8000   2.87800E-001    0.00000E+000
   6.8020   2.82500E-001    0.00000E+000
   6.8040   2.82700E-001    0.00000E+000
   6.8060   2.85500E-001    0.00000E+000
   6.8090   3.08700E-001    0.00000E+000
   6.8120   2.95000E-001    0.00000E+000
   6.8140   3.00500E-001    0.00000E+000
   6.8160   3.02300E-001    0.00000E+000
   6.8200   2.98900E-001    0.00000E+000
   6.8210   2.88100E-001    0.00000E+000
   6.8250   3.03500E-001    0.00000E+000
   6.8270   3.06800E-001    0.00000E+000
   6.8300   3.20200E-001    0.00000E+000
   6.8340   3.13100E-001    0.00000E+000
   6.8360   3.16200E-001    0.00000E+000
   6.8390   3.11200E-001    0.00000E+000
   6.8430   3.34200E-001    0.00000E+000
   6.8450   2.97100E-001    0.00000E+000
   6.8470   3.02900E-001    0.00000E+000
   6.8510   3.21200E-001    0.00000E+000
   6.8540   3.31300E-001    0.00000E+000
   6.8550   3.40000E-001    0.00000E+000
   6.8600   3.47800E-001    0.00000E+000
   6.8620   3.31800E-001    0.00000E+000
   6.8640   3.55700E-001    0.00000E+000
   6.8660   3.34500E-001    0.00000E+000
   6.8710   3.38300E-001    0.00000E+000
   6.8730   3.61300E-001    0.00000E+000
   6.8750   3.51300E-001    0.00000E+000
   6.8810   3.63600E-001    0.00000E+000
   6.8820   3.63600E-001    0.00000E+000
   6.8870   3.52000E-001    0.00000E+000
   6.8880   3.67900E-001    0.00000E+000
   6.8890   3.70100E-001    0.00000E+000
   6.8940   3.56100E-001    0.00000E+000
   6.8970   3.72500E-001    0.00000E+000
   6.9000   3.60800E-001    0.00000E+000
   6.9010   3.82200E-001    0.00000E+000
   6.9060   3.85400E-001    0.00000E+000
   6.9100   3.67400E-001    0.00000E+000
   6.9130   3.80700E-001    0.00000E+000
   6.9140   4.02900E-001    0.00000E+000
   6.9160   3.99800E-001    0.00000E+000
   6.9210   3.87100E-001    0.00000E+000
   6.9230   3.77500E-001    0.00000E+000
   6.9240   3.93500E-001    0.00000E+000
   6.9280   3.93200E-001    0.00000E+000
   6.9330   4.02800E-001    0.00000E+000
   6.9340   4.08700E-001    0.00000E+000
   6.9370   4.08100E-001    0.00000E+000
   6.9400   4.10700E-001    0.00000E+000
   6.9420   4.19400E-001    0.00000E+000
   6.9450   4.11800E-001    0.00000E+000
   6.9490   4.04300E-001    0.00000E+000
   6.9510   4.28300E-001    0.00000E+000
   6.9540   4.26100E-001    0.00000E+000
   6.9590   4.09400E-001    0.00000E+000
   6.9610   4.52400E-001    0.00000E+000
   6.9630   4.00200E-001    0.00000E+000
   6.9650   4.36800E-001    0.00000E+000
   6.9680   4.27900E-001    0.00000E+000
   6.9710   4.29800E-001    0.00000E+000
   6.9750   4.33800E-001    0.00000E+000
   6.9770   4.53400E-001    0.00000E+000
   6.9790   4.38800E-001    0.00000E+000
   6.9830   4.38400E-001    0.00000E+000
   6.9850   4.49000E-001    0.00000E+000
   6.9890   4.79500E-001    0.00000E+000
   6.9900   4.52300E-001    0.00000E+000
   6.9940   4.60200E-001    0.00000E+000
   6.9950   4.47700E-001    0.00000E+000
   6.9980   4.54000E-001    0.00000E+000
   7.0020   4.64800E-001    0.00000E+000
   7.0050   4.61600E-001    0.00000E+000
   7.0090   4.76800E-001    0.00000E+000
   7.0110   4.85500E-001    0.00000E+000
   7.0130   4.68100E-001    0.00000E+000
   7.0160   4.73300E-001    0.00000E+000
   7.0190   4.78200E-001    0.00000E+000
   7.0210   4.80200E-001    0.00000E+000
   7.0240   4.80800E-001    0.00000E+000
   7.0270   5.16300E-001    0.00000E+000
   7.0310   5.06300E-001    0.00000E+000
   7.0330   5.07100E-001    0.00000E+000
   7.0350   5.05400E-001    0.00000E+000
   7.0370   5.23000E-001    0.00000E+000
   7.0420   5.36800E-001    0.00000E+000
   7.0480   5.49500E-001    0.00000E+000
   7.0510   5.60800E-001    0.00000E+000
   7.0520   5.70300E-001    0.00000E+000
   7.0560   5.75600E-001    0.00000E+000
   7.0580   5.69200E-001    0.00000E+000
   7.0600   6.26300E-001    0.00000E+000
   7.0630   5.91300E-001    0.00000E+000
   7.0670   6.07000E-001    0.00000E+000
   7.0690   6.31200E-001    0.00000E+000
   7.0720   6.71800E-001    0.00000E+000
   7.0740   6.88700E-001    0.00000E+000
   7.0780   6.97800E-001    0.00000E+000
   7.0810   7.23900E-001    0.00000E+000
   7.0830   7.49200E-001    0.00000E+000
   7.0880   8.21300E-001    0.00000E+000
   7.0900   8.36800E-001    0.00000E+000
   7.0920   8.50800E-001    0.00000E+000
   7.0940   8.93700E-001    0.00000E+000
   7.0950   9.47700E-001    0.00000E+000
   7.1000   9.82000E-001    0.00000E+000
   7.1030   1.04020E+000    0.00000E+000
   7.1060   1.12120E+000    0.00000E+000
   7.1080   1.13140E+000    0.00000E+000
   7.1100   1.18910E+000    0.00000E+000
   7.1130   1.24640E+000    0.00000E+000
   7.1170   1.35130E+000    0.00000E+000
   7.1190   1.43680E+000    0.00000E+000
   7.1220   1.55540E+000    0.00000E+000
   7.1250   1.69240E+000    0.00000E+000
   7.1290   2.07870E+000    0.00000E+000
   7.1310   2.26730E+000    0.00000E+000
   7.1350   2.46630E+000    0.00000E+000
   7.1380   2.52040E+000    0.00000E+000
   7.1400   2.53150E+000    0.00000E+000
   7.1440   2.65430E+000    0.00000E+000
   7.1450   2.83740E+000    0.00000E+000
   7.1480   2.95110E+000    0.00000E+000
   7.1510   2.85850E+000    0.00000E+000
   7.1530   2.85890E+000    0.00000E+000
   7.1580   2.25080E+000    0.00000E+000
   7.1600   1.91680E+000    0.00000E+000
   7.1620   1.71640E+000    0.00000E+000
   7.1650   1.57980E+000    0.00000E+000
   7.1680   1.33030E+000    0.00000E+000
   7.1700   1.65510E+000    0.00000E+000
   7.1740   1.31220E+000    0.00000E+000
   7.1760   1.53680E+000    0.00000E+000
   7.1770   1.12010E+000    0.00000E+000
   7.1800   1.10070E+000    0.00000E+000
   7.1820   8.87200E-001    0.00000E+000
   7.1860   4.36100E-001    0.00000E+000
   7.1880   1.00000E+000    0.00000E+000
   7.1920   1.00000E+000    0.00000E+000
   7.1940   1.00000E+000    0.00000E+000
   7.1970   1.00000E+000    0.00000E+000
   7.1990   1.00000E+000    0.00000E+000
   7.2010   1.00000E+000    0.00000E+000
   7.2030   1.00000E+000    0.00000E+000
   7.2070   1.00000E+000    0.00000E+000
   7.2130   1.00000E+000    0.00000E+000
   7.2150   1.00000E+000    0.00000E+000
   7.2180   1.00000E+000    0.00000E+000
   7.2200   1.00000E+000    0.00000E+000
   7.2230   1.00000E+000    0.00000E+000
   7.2260   1.00000E+000    0.00000E+000
   7.2280   1.00000E+000    0.00000E+000
   7.2320   1.00000E+000    0.00000E+000
   7.2360   1.00000E+000    0.00000E+000
   7.2390   1.00000E+000    0.00000E+000
   7.2420   1.00000E+000    0.00000E+000
   7.2460   1.00000E+000    0.00000E+000
   7.2470   1.00000E+000    0.00000E+000
   7.2510   1.00000E+000    0.00000E+000
   7.2530   1.00000E+000    0.00000E+000
   7.2550   1.00000E+000    0.00000E+000
   7.2590   1.00000E+000    0.00000E+000
   7.2620   1.00000E+000    0.00000E+000
   7.2660   1.00000E+000    0.00000E+000
   7.2690   1.00000E+000    0.00000E+000
   7.2710   1.00000E+000    0.00000E+000
   7.2750   1.00000E+000    0.00000E+000
   7.2780   1.00000E+000    0.00000E+000
   7.2800   1.00000E+000    0.00000E+000
   7.2830   1.00000E+000    0.00000E+000
   7.2870   1.00000E+000    0.00000E+000
   7.2900   1.00000E+000    0.00000E+000
   7.2930   1.00000E+000    0.00000E+000
   7.2960   1.00000E+000    0.00000E+000
   7.2990   1.00000E+000    0.00000E+000
   7.3010   1.00000E+000    0.00000E+000
