# Supplementary material for: Rationally seeded computational protein design of ɑ-helical barrels
Source: Nat Chem Biol. 2024 Jun 20;20(8):991–9. doi: 10.1038/s41589-024-01642-0 (PMC11288890; doi:10.1038/s41589-024-01642-0)
Supplement: Supplementary file 3 — PDB and .mtz files used for making figure panels b–d and j–m. [file 41589_2024_1642_MOESM3_ESM.zip › KIA_RP_RSPD_NatChemBiol_data_Figure2/scapCC6_LLIA_panels_e-h/AUC_panel_g/SV_raw/00109.RA1]

scapCC6_LLIA_master
R 1 20.0 50000 0043462 8.9470E11 281 1 
   5.8000  -4.91000E-002    0.00000E+000
   5.8060   6.54900E-001    0.00000E+000
   5.8070   6.09200E-001    0.00000E+000
   5.8080   1.08660E+000    0.00000E+000
   5.8090   4.50500E-001    0.00000E+000
   5.8100   8.03900E-001    0.00000E+000
   5.8120   8.87100E-001    0.00000E+000
   5.8130   1.06730E+000    0.00000E+000
   5.8150   1.09530E+000    0.00000E+000
   5.8160   9.42000E-001    0.00000E+000
   5.8170   9.99700E-001    0.00000E+000
   5.8190   1.07780E+000    0.00000E+000
   5.8200   1.20330E+000    0.00000E+000
   5.8230   1.05930E+000    0.00000E+000
   5.8260   1.09910E+000    0.00000E+000
   5.8280   1.24260E+000    0.00000E+000
   5.8300   1.44890E+000    0.00000E+000
   5.8310   1.39000E+000    0.00000E+000
   5.8330   1.63060E+000    0.00000E+000
   5.8340   1.67210E+000    0.00000E+000
   5.8350   1.60660E+000    0.00000E+000
   5.8370   1.69750E+000    0.00000E+000
   5.8380   1.64070E+000    0.00000E+000
   5.8390   1.63050E+000    0.00000E+000
   5.8410   1.58060E+000    0.00000E+000
   5.8420   1.66020E+000    0.00000E+000
   5.8440   1.71620E+000    0.00000E+000
   5.8470   1.62410E+000    0.00000E+000
   5.8480   1.59610E+000    0.00000E+000
   5.8500   1.42300E+000    0.00000E+000
   5.8510   1.37810E+000    0.00000E+000
   5.8540   9.58900E-001    0.00000E+000
   5.8560   5.76000E-001    0.00000E+000
   5.8590   4.42700E-001    0.00000E+000
   5.8630   3.97600E-001    0.00000E+000
   5.8650   3.86900E-001    0.00000E+000
   5.8660   3.72000E-001    0.00000E+000
   5.8690   3.02600E-001    0.00000E+000
   5.8710   2.91300E-001    0.00000E+000
   5.8740   2.24000E-001    0.00000E+000
   5.8760   2.24200E-001    0.00000E+000
   5.8780   2.14000E-001    0.00000E+000
   5.8790   1.48700E-001    0.00000E+000
   5.8810   1.46700E-001    0.00000E+000
   5.8830   1.12500E-001    0.00000E+000
   5.8860   1.20400E-001    0.00000E+000
   5.8870   9.10000E-002    0.00000E+000
   5.8900   1.17500E-001    0.00000E+000
   5.8930   3.99000E-002    0.00000E+000
   5.8940   6.05000E-002    0.00000E+000
   5.8970   4.81000E-002    0.00000E+000
   5.8990   3.11000E-002    0.00000E+000
   5.9000   3.19000E-002    0.00000E+000
   5.9020   1.59000E-002    0.00000E+000
   5.9040   1.97000E-002    0.00000E+000
   5.9060   3.78000E-002    0.00000E+000
   5.9080   2.13000E-002    0.00000E+000
   5.9100   1.49000E-002    0.00000E+000
   5.9140   2.25000E-002    0.00000E+000
   5.9150   1.47000E-002    0.00000E+000
   5.9160   1.60000E-002    0.00000E+000
   5.9180   1.44000E-002    0.00000E+000
   5.9200   1.12000E-002    0.00000E+000
   5.9210   1.00000E-003    0.00000E+000
   5.9240   1.00000E-003    0.00000E+000
   5.9260   1.20000E-002    0.00000E+000
   5.9280   1.56000E-002    0.00000E+000
   5.9300   9.00000E-003    0.00000E+000
   5.9310   1.00000E-002    0.00000E+000
   5.9330  -2.00000E-003    0.00000E+000
   5.9370   1.05000E-002    0.00000E+000
   5.9400   2.40000E-003    0.00000E+000
   5.9420   1.40000E-003    0.00000E+000
   5.9440   3.10000E-003    0.00000E+000
   5.9460   1.29000E-002    0.00000E+000
   5.9490   8.00000E-003    0.00000E+000
   5.9530   2.40000E-003    0.00000E+000
   5.9550   1.48000E-002    0.00000E+000
   5.9560  -0.00000E+000    0.00000E+000
   5.9580  -3.40000E-003    0.00000E+000
   5.9610  -8.20000E-003    0.00000E+000
   5.9630  -1.94000E-002    0.00000E+000
   5.9650   4.70000E-003    0.00000E+000
   5.9670   7.40000E-003    0.00000E+000
   5.9700  -3.10000E-003    0.00000E+000
   5.9720   5.40000E-003    0.00000E+000
   5.9740   8.70000E-003    0.00000E+000
   5.9750   1.48000E-002    0.00000E+000
   5.9780   1.14000E-002    0.00000E+000
   5.9800   6.70000E-003    0.00000E+000
   5.9820   2.16000E-002    0.00000E+000
   5.9850   1.02000E-002    0.00000E+000
   5.9860   1.79000E-002    0.00000E+000
   5.9880   2.66000E-002    0.00000E+000
   5.9890   4.90000E-002    0.00000E+000
   5.9920   2.46400E-001    0.00000E+000
   5.9960  -5.12100E-001    0.00000E+000
   5.9980  -7.74000E-001    0.00000E+000
   6.0000  -1.41700E-001    0.00000E+000
   6.0020   5.93000E-002    0.00000E+000
   6.0030  -6.68000E-002    0.00000E+000
   6.0060  -2.52000E-002    0.00000E+000
   6.0100  -3.73000E-002    0.00000E+000
   6.0110  -2.04000E-002    0.00000E+000
   6.0150  -4.21000E-002    0.00000E+000
   6.0170  -1.78000E-002    0.00000E+000
   6.0190  -3.75000E-002    0.00000E+000
   6.0210  -5.11000E-002    0.00000E+000
   6.0220  -6.24000E-002    0.00000E+000
   6.0250  -4.39000E-002    0.00000E+000
   6.0260  -4.20000E-002    0.00000E+000
   6.0290  -4.88000E-002    0.00000E+000
   6.0310  -3.46000E-002    0.00000E+000
   6.0340  -5.76000E-002    0.00000E+000
   6.0350  -2.73000E-001    0.00000E+000
   6.0380  -1.35800E-001    0.00000E+000
   6.0420   5.65900E-001    0.00000E+000
   6.0450  -6.65000E-002    0.00000E+000
   6.0480   5.04000E-002    0.00000E+000
   6.0500   1.51000E-002    0.00000E+000
   6.0530   3.17000E-002    0.00000E+000
   6.0540   2.68000E-002    0.00000E+000
   6.0550   2.41000E-002    0.00000E+000
   6.0590   3.55000E-002    0.00000E+000
   6.0600   3.25000E-002    0.00000E+000
   6.0620   3.79000E-002    0.00000E+000
   6.0650   2.80000E-002    0.00000E+000
   6.0670   3.75000E-002    0.00000E+000
   6.0690   3.37000E-002    0.00000E+000
   6.0700   4.21000E-002    0.00000E+000
   6.0770   1.99000E-002    0.00000E+000
   6.0800   2.99000E-002    0.00000E+000
   6.0820   2.71000E-002    0.00000E+000
   6.0840   3.90000E-002    0.00000E+000
   6.0860   3.77000E-002    0.00000E+000
   6.0890   3.18000E-002    0.00000E+000
   6.0930   3.05000E-002    0.00000E+000
   6.0970   2.82000E-002    0.00000E+000
   6.1000   2.42000E-002    0.00000E+000
   6.1050   2.76000E-002    0.00000E+000
   6.1080   3.48000E-002    0.00000E+000
   6.1100   2.64000E-002    0.00000E+000
   6.1110   3.80000E-002    0.00000E+000
   6.1140   2.92000E-002    0.00000E+000
   6.1160   1.79000E-002    0.00000E+000
   6.1180   2.23000E-002    0.00000E+000
   6.1210   2.03000E-002    0.00000E+000
   6.1260   2.41000E-002    0.00000E+000
   6.1270   3.85000E-002    0.00000E+000
   6.1290   1.86000E-002    0.00000E+000
   6.1300   3.09000E-002    0.00000E+000
   6.1340   3.34000E-002    0.00000E+000
   6.1360   1.99000E-002    0.00000E+000
   6.1370   3.18000E-002    0.00000E+000
   6.1380   3.92000E-002    0.00000E+000
   6.1430   2.47000E-002    0.00000E+000
   6.1450   3.51000E-002    0.00000E+000
   6.1460   2.53000E-002    0.00000E+000
   6.1470   2.96000E-002    0.00000E+000
   6.1480   3.88000E-002    0.00000E+000
   6.1510   3.62000E-002    0.00000E+000
   6.1540   3.29000E-002    0.00000E+000
   6.1570   3.00000E-002    0.00000E+000
   6.1590   1.95000E-002    0.00000E+000
   6.1610   1.27000E-002    0.00000E+000
   6.1640   9.90000E-003    0.00000E+000
   6.1660   2.65000E-002    0.00000E+000
   6.1700   3.06000E-002    0.00000E+000
   6.1710   1.82000E-002    0.00000E+000
   6.1740   2.63000E-002    0.00000E+000
   6.1750   3.53000E-002    0.00000E+000
   6.1770   3.37000E-002    0.00000E+000
   6.1790   1.97000E-002    0.00000E+000
   6.1820   3.49000E-002    0.00000E+000
   6.1840   4.37000E-002    0.00000E+000
   6.1880   3.90000E-002    0.00000E+000
   6.1900   3.54000E-002    0.00000E+000
   6.1930   2.62000E-002    0.00000E+000
   6.1950   3.07000E-002    0.00000E+000
   6.1970   1.49000E-002    0.00000E+000
   6.1980   4.05000E-002    0.00000E+000
   6.2000   4.19000E-002    0.00000E+000
   6.2020   4.01000E-002    0.00000E+000
   6.2040   3.85000E-002    0.00000E+000
   6.2070   3.06000E-002    0.00000E+000
   6.2090   3.80000E-002    0.00000E+000
   6.2120   3.41000E-002    0.00000E+000
   6.2130   4.30000E-002    0.00000E+000
   6.2170   2.94000E-002    0.00000E+000
   6.2180   2.80000E-002    0.00000E+000
   6.2210   2.77000E-002    0.00000E+000
   6.2220   3.00000E-002    0.00000E+000
   6.2260   3.28000E-002    0.00000E+000
   6.2270   3.74000E-002    0.00000E+000
   6.2310   3.15000E-002    0.00000E+000
   6.2380   4.32000E-002    0.00000E+000
   6.2390   2.45000E-002    0.00000E+000
   6.2410   4.17000E-002    0.00000E+000
   6.2450   4.87000E-002    0.00000E+000
   6.2470   3.74000E-002    0.00000E+000
   6.2490   3.77000E-002    0.00000E+000
   6.2520   3.30000E-002    0.00000E+000
   6.2560   3.64000E-002    0.00000E+000
   6.2580   3.61000E-002    0.00000E+000
   6.2610   3.26000E-002    0.00000E+000
   6.2650   3.66000E-002    0.00000E+000
   6.2680   4.75000E-002    0.00000E+000
   6.2710   3.87000E-002    0.00000E+000
   6.2740   3.68000E-002    0.00000E+000
   6.2790   3.63000E-002    0.00000E+000
   6.2800   3.98000E-002    0.00000E+000
   6.2840   3.63000E-002    0.00000E+000
   6.2900   3.80000E-002    0.00000E+000
   6.2910   3.76000E-002    0.00000E+000
   6.2960   4.19000E-002    0.00000E+000
   6.2970   3.52000E-002    0.00000E+000
   6.2990   3.28000E-002    0.00000E+000
   6.3020   2.88000E-002    0.00000E+000
   6.3040   3.24000E-002    0.00000E+000
   6.3090   3.46000E-002    0.00000E+000
   6.3100   3.88000E-002    0.00000E+000
   6.3110   3.67000E-002    0.00000E+000
   6.3150   4.51000E-002    0.00000E+000
   6.3160   3.67000E-002    0.00000E+000
   6.3190   3.52000E-002    0.00000E+000
   6.3210   2.75000E-002    0.00000E+000
   6.3280   1.76000E-002    0.00000E+000
   6.3320   2.56000E-002    0.00000E+000
   6.3380   3.37000E-002    0.00000E+000
   6.3390   3.67000E-002    0.00000E+000
   6.3430   2.01000E-002    0.00000E+000
   6.3450   3.45000E-002    0.00000E+000
   6.3470   4.18000E-002    0.00000E+000
   6.3490   3.64000E-002    0.00000E+000
   6.3560   4.14000E-002    0.00000E+000
   6.3580   4.18000E-002    0.00000E+000
   6.3630   4.86000E-002    0.00000E+000
   6.3650   5.00000E-002    0.00000E+000
   6.3680   4.09000E-002    0.00000E+000
   6.3720   3.65000E-002    0.00000E+000
   6.3780   2.98000E-002    0.00000E+000
   6.3800   3.46000E-002    0.00000E+000
   6.3810   3.18000E-002    0.00000E+000
   6.3850   4.47000E-002    0.00000E+000
   6.3860   3.47000E-002    0.00000E+000
   6.3890   3.04000E-002    0.00000E+000
   6.3920   4.28000E-002    0.00000E+000
   6.3970   4.66000E-002    0.00000E+000
   6.4010   4.16000E-002    0.00000E+000
   6.4020   4.73000E-002    0.00000E+000
   6.4040   4.62000E-002    0.00000E+000
   6.4070   5.31000E-002    0.00000E+000
   6.4080   5.02000E-002    0.00000E+000
   6.4130   4.40000E-002    0.00000E+000
   6.4160   4.75000E-002    0.00000E+000
   6.4200   2.88000E-002    0.00000E+000
   6.4250   4.71000E-002    0.00000E+000
   6.4260   4.13000E-002    0.00000E+000
   6.4270   3.89000E-002    0.00000E+000
   6.4310   4.31000E-002    0.00000E+000
   6.4330   4.72000E-002    0.00000E+000
   6.4360   3.98000E-002    0.00000E+000
   6.4380   4.65000E-002    0.00000E+000
   6.4420   4.11000E-002    0.00000E+000
   6.4440   4.73000E-002    0.00000E+000
   6.4470   4.94000E-002    0.00000E+000
   6.4490   4.75000E-002    0.00000E+000
   6.4510   5.40000E-002    0.00000E+000
   6.4540   4.73000E-002    0.00000E+000
   6.4580   4.80000E-002    0.00000E+000
   6.4600   4.42000E-002    0.00000E+000
   6.4620   4.85000E-002    0.00000E+000
   6.4650   4.78000E-002    0.00000E+000
   6.4660   3.85000E-002    0.00000E+000
   6.4700   3.76000E-002    0.00000E+000
   6.4720   3.33000E-002    0.00000E+000
   6.4740   4.01000E-002    0.00000E+000
   6.4780   4.91000E-002    0.00000E+000
   6.4790   6.08000E-002    0.00000E+000
   6.4800   5.01000E-002    0.00000E+000
   6.4850   4.10000E-002    0.00000E+000
   6.4870   4.60000E-002    0.00000E+000
   6.4910   5.12000E-002    0.00000E+000
   6.4920   6.32000E-002    0.00000E+000
   6.4950   4.47000E-002    0.00000E+000
   6.4970   5.28000E-002    0.00000E+000
   6.5000   4.46000E-002    0.00000E+000
   6.5010   4.63000E-002    0.00000E+000
   6.5040   3.94000E-002    0.00000E+000
   6.5070   4.60000E-002    0.00000E+000
   6.5100   5.20000E-002    0.00000E+000
   6.5120   5.09000E-002    0.00000E+000
   6.5150   4.98000E-002    0.00000E+000
   6.5170   4.83000E-002    0.00000E+000
   6.5190   5.75000E-002    0.00000E+000
   6.5220   5.11000E-002    0.00000E+000
   6.5240   3.29000E-002    0.00000E+000
   6.5280   5.75000E-002    0.00000E+000
   6.5290   4.37000E-002    0.00000E+000
   6.5320   3.81000E-002    0.00000E+000
   6.5340   5.24000E-002    0.00000E+000
   6.5370   4.79000E-002    0.00000E+000
   6.5390   5.41000E-002    0.00000E+000
   6.5420   5.41000E-002    0.00000E+000
   6.5450   4.59000E-002    0.00000E+000
   6.5470   4.40000E-002    0.00000E+000
   6.5500   5.19000E-002    0.00000E+000
   6.5520   4.45000E-002    0.00000E+000
   6.5550   4.88000E-002    0.00000E+000
   6.5580   3.53000E-002    0.00000E+000
   6.5600   4.85000E-002    0.00000E+000
   6.5640   6.17000E-002    0.00000E+000
   6.5670   5.25000E-002    0.00000E+000
   6.5690   6.19000E-002    0.00000E+000
   6.5710   5.66000E-002    0.00000E+000
   6.5740   5.34000E-002    0.00000E+000
   6.5770   5.27000E-002    0.00000E+000
   6.5780   4.71000E-002    0.00000E+000
   6.5800   6.19000E-002    0.00000E+000
   6.5820   5.62000E-002    0.00000E+000
   6.5850   3.68000E-002    0.00000E+000
   6.5870   6.02000E-002    0.00000E+000
   6.5900   6.40000E-002    0.00000E+000
   6.5920   6.16000E-002    0.00000E+000
   6.5960   5.03000E-002    0.00000E+000
   6.5990   5.78000E-002    0.00000E+000
   6.6010   5.52000E-002    0.00000E+000
   6.6060   6.00000E-002    0.00000E+000
   6.6080   6.48000E-002    0.00000E+000
   6.6090   6.75000E-002    0.00000E+000
   6.6120   5.94000E-002    0.00000E+000
   6.6140   4.57000E-002    0.00000E+000
   6.6150   5.43000E-002    0.00000E+000
   6.6180   5.62000E-002    0.00000E+000
   6.6200   5.25000E-002    0.00000E+000
   6.6230   6.31000E-002    0.00000E+000
   6.6280   4.62000E-002    0.00000E+000
   6.6290   5.75000E-002    0.00000E+000
   6.6300   6.04000E-002    0.00000E+000
   6.6330   5.43000E-002    0.00000E+000
   6.6370   5.78000E-002    0.00000E+000
   6.6400   6.87000E-002    0.00000E+000
   6.6410   5.98000E-002    0.00000E+000
   6.6450   5.82000E-002    0.00000E+000
   6.6480   7.35000E-002    0.00000E+000
   6.6500   6.25000E-002    0.00000E+000
   6.6510   5.89000E-002    0.00000E+000
   6.6560   6.25000E-002    0.00000E+000
   6.6580   5.70000E-002    0.00000E+000
   6.6600   6.46000E-002    0.00000E+000
   6.6620   6.27000E-002    0.00000E+000
   6.6640   6.54000E-002    0.00000E+000
   6.6660   6.26000E-002    0.00000E+000
   6.6680   6.81000E-002    0.00000E+000
   6.6710   6.21000E-002    0.00000E+000
   6.6730   7.63000E-002    0.00000E+000
   6.6760   5.59000E-002    0.00000E+000
   6.6800   5.82000E-002    0.00000E+000
   6.6830   7.20000E-002    0.00000E+000
   6.6850   7.13000E-002    0.00000E+000
   6.6870   6.65000E-002    0.00000E+000
   6.6910   7.26000E-002    0.00000E+000
   6.6920   6.20000E-002    0.00000E+000
   6.6940   7.56000E-002    0.00000E+000
   6.6980   5.86000E-002    0.00000E+000
   6.7010   7.82000E-002    0.00000E+000
   6.7030   6.19000E-002    0.00000E+000
   6.7050   6.76000E-002    0.00000E+000
   6.7080   6.85000E-002    0.00000E+000
   6.7100   8.26000E-002    0.00000E+000
   6.7110   7.58000E-002    0.00000E+000
   6.7160   7.10000E-002    0.00000E+000
   6.7180   6.58000E-002    0.00000E+000
   6.7210   7.55000E-002    0.00000E+000
   6.7240   6.43000E-002    0.00000E+000
   6.7270   6.76000E-002    0.00000E+000
   6.7290   8.60000E-002    0.00000E+000
   6.7300   6.53000E-002    0.00000E+000
   6.7340   8.66000E-002    0.00000E+000
   6.7370   7.68000E-002    0.00000E+000
   6.7390   7.94000E-002    0.00000E+000
   6.7430   7.68000E-002    0.00000E+000
   6.7450   7.68000E-002    0.00000E+000
   6.7480   7.93000E-002    0.00000E+000
   6.7500   7.57000E-002    0.00000E+000
   6.7510   8.41000E-002    0.00000E+000
   6.7550   8.37000E-002    0.00000E+000
   6.7580   8.25000E-002    0.00000E+000
   6.7610   7.46000E-002    0.00000E+000
   6.7640   9.53000E-002    0.00000E+000
   6.7670   8.64000E-002    0.00000E+000
   6.7700   7.47000E-002    0.00000E+000
   6.7710   7.69000E-002    0.00000E+000
   6.7730   8.43000E-002    0.00000E+000
   6.7770   8.84000E-002    0.00000E+000
   6.7790   1.04500E-001    0.00000E+000
   6.7820   8.77000E-002    0.00000E+000
   6.7860   9.57000E-002    0.00000E+000
   6.7890   8.83000E-002    0.00000E+000
   6.7910   8.65000E-002    0.00000E+000
   6.7940   9.43000E-002    0.00000E+000
   6.7970   1.06100E-001    0.00000E+000
   6.8000   8.49000E-002    0.00000E+000
   6.8030   9.50000E-002    0.00000E+000
   6.8050   9.80000E-002    0.00000E+000
   6.8070   1.02500E-001    0.00000E+000
   6.8110   8.64000E-002    0.00000E+000
   6.8140   7.92000E-002    0.00000E+000
   6.8160   9.89000E-002    0.00000E+000
   6.8180   1.02700E-001    0.00000E+000
   6.8210   1.01900E-001    0.00000E+000
   6.8250   9.91000E-002    0.00000E+000
   6.8280   1.01300E-001    0.00000E+000
   6.8310   1.10400E-001    0.00000E+000
   6.8350   1.14300E-001    0.00000E+000
   6.8360   1.11300E-001    0.00000E+000
   6.8380   1.07100E-001    0.00000E+000
   6.8420   8.57000E-002    0.00000E+000
   6.8450   9.69000E-002    0.00000E+000
   6.8470   8.27000E-002    0.00000E+000
   6.8480   8.67000E-002    0.00000E+000
   6.8530   1.09400E-001    0.00000E+000
   6.8570   1.09300E-001    0.00000E+000
   6.8610   1.15500E-001    0.00000E+000
   6.8650   1.15200E-001    0.00000E+000
   6.8680   1.06500E-001    0.00000E+000
   6.8700   1.11400E-001    0.00000E+000
   6.8740   1.25200E-001    0.00000E+000
   6.8770   1.20400E-001    0.00000E+000
   6.8810   1.20800E-001    0.00000E+000
   6.8820   1.14000E-001    0.00000E+000
   6.8840   1.26500E-001    0.00000E+000
   6.8890   1.45300E-001    0.00000E+000
   6.8910   1.35500E-001    0.00000E+000
   6.8940   1.35400E-001    0.00000E+000
   6.8950   1.31600E-001    0.00000E+000
   6.8970   1.23100E-001    0.00000E+000
   6.9000   1.16500E-001    0.00000E+000
   6.9020   1.32800E-001    0.00000E+000
   6.9080   1.26100E-001    0.00000E+000
   6.9090   1.33600E-001    0.00000E+000
   6.9110   1.26900E-001    0.00000E+000
   6.9160   1.45900E-001    0.00000E+000
   6.9190   1.54600E-001    0.00000E+000
   6.9230   1.33400E-001    0.00000E+000
   6.9250   1.34100E-001    0.00000E+000
   6.9280   1.34700E-001    0.00000E+000
   6.9310   1.46900E-001    0.00000E+000
   6.9320   1.47100E-001    0.00000E+000
   6.9360   1.41900E-001    0.00000E+000
   6.9380   1.36900E-001    0.00000E+000
   6.9420   1.63800E-001    0.00000E+000
   6.9440   1.53100E-001    0.00000E+000
   6.9480   1.47500E-001    0.00000E+000
   6.9520   1.63800E-001    0.00000E+000
   6.9540   1.68000E-001    0.00000E+000
   6.9550   1.75000E-001    0.00000E+000
   6.9590   1.64100E-001    0.00000E+000
   6.9610   1.65300E-001    0.00000E+000
   6.9650   1.65900E-001    0.00000E+000
   6.9660   1.73800E-001    0.00000E+000
   6.9670   1.82300E-001    0.00000E+000
   6.9700   1.79700E-001    0.00000E+000
   6.9730   1.84200E-001    0.00000E+000
   6.9790   1.72600E-001    0.00000E+000
   6.9810   1.73400E-001    0.00000E+000
   6.9830   1.69200E-001    0.00000E+000
   6.9870   1.87200E-001    0.00000E+000
   6.9900   1.98900E-001    0.00000E+000
   6.9930   2.00700E-001    0.00000E+000
   6.9950   1.98900E-001    0.00000E+000
   6.9990   1.85400E-001    0.00000E+000
   7.0010   1.97900E-001    0.00000E+000
   7.0030   2.04500E-001    0.00000E+000
   7.0090   2.29500E-001    0.00000E+000
   7.0110   2.10000E-001    0.00000E+000
   7.0120   2.17400E-001    0.00000E+000
   7.0150   2.04600E-001    0.00000E+000
   7.0180   2.32500E-001    0.00000E+000
   7.0200   2.25400E-001    0.00000E+000
   7.0230   2.38200E-001    0.00000E+000
   7.0260   2.39100E-001    0.00000E+000
   7.0300   2.57600E-001    0.00000E+000
   7.0310   2.53600E-001    0.00000E+000
   7.0350   2.72600E-001    0.00000E+000
   7.0370   2.81000E-001    0.00000E+000
   7.0410   2.84500E-001    0.00000E+000
   7.0430   2.77700E-001    0.00000E+000
   7.0450   2.99900E-001    0.00000E+000
   7.0490   2.98300E-001    0.00000E+000
   7.0510   3.37000E-001    0.00000E+000
   7.0540   3.54600E-001    0.00000E+000
   7.0560   3.35400E-001    0.00000E+000
   7.0600   3.55400E-001    0.00000E+000
   7.0610   3.81200E-001    0.00000E+000
   7.0650   3.98300E-001    0.00000E+000
   7.0690   3.97200E-001    0.00000E+000
   7.0710   4.60700E-001    0.00000E+000
   7.0760   4.98600E-001    0.00000E+000
   7.0780   5.19800E-001    0.00000E+000
   7.0810   5.63700E-001    0.00000E+000
   7.0840   5.84200E-001    0.00000E+000
   7.0880   6.11300E-001    0.00000E+000
   7.0890   6.50800E-001    0.00000E+000
   7.0930   7.37500E-001    0.00000E+000
   7.0950   7.81500E-001    0.00000E+000
   7.0980   8.21000E-001    0.00000E+000
   7.1030   8.98400E-001    0.00000E+000
   7.1060   9.82800E-001    0.00000E+000
   7.1080   1.00040E+000    0.00000E+000
   7.1100   1.07870E+000    0.00000E+000
   7.1130   1.20810E+000    0.00000E+000
   7.1160   1.23550E+000    0.00000E+000
   7.1200   1.41430E+000    0.00000E+000
   7.1220   1.49750E+000    0.00000E+000
   7.1240   1.69670E+000    0.00000E+000
   7.1270   2.30790E+000    0.00000E+000
   7.1300   2.28180E+000    0.00000E+000
   7.1330   2.57250E+000    0.00000E+000
   7.1350   2.57250E+000    0.00000E+000
   7.1380   2.49020E+000    0.00000E+000
   7.1420   2.57830E+000    0.00000E+000
   7.1450   2.51890E+000    0.00000E+000
   7.1460   2.47140E+000    0.00000E+000
   7.1500   2.33170E+000    0.00000E+000
   7.1530   2.60500E+000    0.00000E+000
   7.1560   2.53400E+000    0.00000E+000
   7.1590   2.06450E+000    0.00000E+000
   7.1600   1.80800E+000    0.00000E+000
   7.1630   1.51410E+000    0.00000E+000
   7.1670   1.86490E+000    0.00000E+000
   7.1700   1.43110E+000    0.00000E+000
   7.1720   1.23110E+000    0.00000E+000
   7.1740   1.35180E+000    0.00000E+000
   7.1770   1.12470E+000    0.00000E+000
   7.1800   2.36900E-001    0.00000E+000
   7.1820   4.65500E-001    0.00000E+000
   7.1850   1.00000E+000    0.00000E+000
   7.1880   1.00000E+000    0.00000E+000
   7.1910   1.00000E+000    0.00000E+000
   7.1930   1.00000E+000    0.00000E+000
   7.1960   1.00000E+000    0.00000E+000
   7.1980   1.00000E+000    0.00000E+000
   7.2010   1.00000E+000    0.00000E+000
   7.2030   1.00000E+000    0.00000E+000
   7.2060   1.00000E+000    0.00000E+000
   7.2090   1.00000E+000    0.00000E+000
   7.2120   1.00000E+000    0.00000E+000
   7.2150   1.00000E+000    0.00000E+000
   7.2180   1.00000E+000    0.00000E+000
   7.2200   1.00000E+000    0.00000E+000
   7.2240   1.00000E+000    0.00000E+000
   7.2260   1.00000E+000    0.00000E+000
   7.2280   1.00000E+000    0.00000E+000
   7.2310   1.00000E+000    0.00000E+000
   7.2330   1.00000E+000    0.00000E+000
   7.2370   1.00000E+000    0.00000E+000
   7.2390   1.00000E+000    0.00000E+000
   7.2420   1.00000E+000    0.00000E+000
   7.2460   1.00000E+000    0.00000E+000
   7.2480   1.00000E+000    0.00000E+000
   7.2500   1.00000E+000    0.00000E+000
   7.2530   1.00000E+000    0.00000E+000
   7.2550   1.00000E+000    0.00000E+000
   7.2580   1.00000E+000    0.00000E+000
   7.2620   1.00000E+000    0.00000E+000
   7.2640   1.00000E+000    0.00000E+000
   7.2670   1.00000E+000    0.00000E+000
   7.2710   1.00000E+000    0.00000E+000
   7.2730   1.00000E+000    0.00000E+000
   7.2760   1.00000E+000    0.00000E+000
   7.2780   1.00000E+000    0.00000E+000
   7.2800   1.00000E+000    0.00000E+000
   7.2830   1.00000E+000    0.00000E+000
   7.2860   1.00000E+000    0.00000E+000
   7.2890   1.00000E+000    0.00000E+000
   7.2920   1.00000E+000    0.00000E+000
   7.2940   1.00000E+000    0.00000E+000
   7.2980   1.00000E+000    0.00000E+000
   7.3010   1.00000E+000    0.00000E+000
