# Supplementary material for: Rationally seeded computational protein design of ɑ-helical barrels
Source: Nat Chem Biol. 2024 Jun 20;20(8):991–9. doi: 10.1038/s41589-024-01642-0 (PMC11288890; doi:10.1038/s41589-024-01642-0)
Supplement: Supplementary file 3 — PDB and .mtz files used for making figure panels b–d and j–m. [file 41589_2024_1642_MOESM3_ESM.zip › KIA_RP_RSPD_NatChemBiol_data_Figure2/scapCC6_LLIA_panels_e-h/AUC_panel_g/SV_raw/00108.RA1]

scapCC6_LLIA_master
R 1 20.0 50000 0043158 8.8640E11 281 1 
   5.8000   5.94900E-001    0.00000E+000
   5.8030   7.58500E-001    0.00000E+000
   5.8050   8.87800E-001    0.00000E+000
   5.8070   1.29120E+000    0.00000E+000
   5.8080   1.32460E+000    0.00000E+000
   5.8100   9.86100E-001    0.00000E+000
   5.8120   8.08700E-001    0.00000E+000
   5.8140   9.60600E-001    0.00000E+000
   5.8150   1.14250E+000    0.00000E+000
   5.8160   9.63800E-001    0.00000E+000
   5.8170   9.95200E-001    0.00000E+000
   5.8190   8.83300E-001    0.00000E+000
   5.8200   9.25400E-001    0.00000E+000
   5.8220   1.17420E+000    0.00000E+000
   5.8230   8.61900E-001    0.00000E+000
   5.8240   1.13200E+000    0.00000E+000
   5.8250   1.18540E+000    0.00000E+000
   5.8260   1.09700E+000    0.00000E+000
   5.8270   1.29440E+000    0.00000E+000
   5.8280   1.06210E+000    0.00000E+000
   5.8290   1.19280E+000    0.00000E+000
   5.8300   1.52340E+000    0.00000E+000
   5.8310   1.54590E+000    0.00000E+000
   5.8320   1.53800E+000    0.00000E+000
   5.8330   1.59590E+000    0.00000E+000
   5.8340   1.64780E+000    0.00000E+000
   5.8350   1.62120E+000    0.00000E+000
   5.8360   1.56710E+000    0.00000E+000
   5.8370   1.58860E+000    0.00000E+000
   5.8380   1.70420E+000    0.00000E+000
   5.8400   1.65290E+000    0.00000E+000
   5.8420   1.65320E+000    0.00000E+000
   5.8440   1.60660E+000    0.00000E+000
   5.8470   1.47310E+000    0.00000E+000
   5.8490   1.47720E+000    0.00000E+000
   5.8510   1.16580E+000    0.00000E+000
   5.8530   1.11480E+000    0.00000E+000
   5.8550   7.72400E-001    0.00000E+000
   5.8560   8.51800E-001    0.00000E+000
   5.8580   7.61500E-001    0.00000E+000
   5.8600   5.37100E-001    0.00000E+000
   5.8620   5.10500E-001    0.00000E+000
   5.8630   3.59400E-001    0.00000E+000
   5.8650   3.69000E-001    0.00000E+000
   5.8660   3.17000E-001    0.00000E+000
   5.8680   3.03600E-001    0.00000E+000
   5.8690   2.73700E-001    0.00000E+000
   5.8720   2.63100E-001    0.00000E+000
   5.8740   2.24400E-001    0.00000E+000
   5.8760   1.63400E-001    0.00000E+000
   5.8800   2.19000E-001    0.00000E+000
   5.8810   1.49600E-001    0.00000E+000
   5.8840   9.15000E-002    0.00000E+000
   5.8860   1.30100E-001    0.00000E+000
   5.8870   9.96000E-002    0.00000E+000
   5.8880   1.03600E-001    0.00000E+000
   5.8910   7.96000E-002    0.00000E+000
   5.8920   3.75000E-002    0.00000E+000
   5.8940   7.58000E-002    0.00000E+000
   5.8960   3.77000E-002    0.00000E+000
   5.8980   5.06000E-002    0.00000E+000
   5.8990   5.62000E-002    0.00000E+000
   5.9000   2.61000E-002    0.00000E+000
   5.9020   3.50000E-002    0.00000E+000
   5.9040   2.08000E-002    0.00000E+000
   5.9060   2.42000E-002    0.00000E+000
   5.9080   2.16000E-002    0.00000E+000
   5.9100   1.74000E-002    0.00000E+000
   5.9110   1.70000E-002    0.00000E+000
   5.9120   2.20000E-002    0.00000E+000
   5.9140   6.30000E-003    0.00000E+000
   5.9150   8.00000E-004    0.00000E+000
   5.9160   2.72000E-002    0.00000E+000
   5.9170   2.27000E-002    0.00000E+000
   5.9190   2.20000E-003    0.00000E+000
   5.9200   5.10000E-003    0.00000E+000
   5.9210   6.70000E-003    0.00000E+000
   5.9230  -7.10000E-003    0.00000E+000
   5.9260   1.27000E-002    0.00000E+000
   5.9280   1.26000E-002    0.00000E+000
   5.9310   1.46000E-002    0.00000E+000
   5.9320   1.05000E-002    0.00000E+000
   5.9330   0.00000E+000    0.00000E+000
   5.9370   1.01000E-002    0.00000E+000
   5.9400  -3.50000E-003    0.00000E+000
   5.9420   2.40000E-002    0.00000E+000
   5.9440   9.90000E-003    0.00000E+000
   5.9470   9.80000E-003    0.00000E+000
   5.9490   8.10000E-003    0.00000E+000
   5.9510  -5.30000E-003    0.00000E+000
   5.9530   4.90000E-003    0.00000E+000
   5.9550   7.50000E-003    0.00000E+000
   5.9570   6.00000E-004    0.00000E+000
   5.9580   6.10000E-003    0.00000E+000
   5.9600   1.80000E-003    0.00000E+000
   5.9630  -6.90000E-003    0.00000E+000
   5.9650  -8.50000E-003    0.00000E+000
   5.9670  -1.21000E-002    0.00000E+000
   5.9690   3.00000E-003    0.00000E+000
   5.9730  -7.80000E-003    0.00000E+000
   5.9740   2.08000E-002    0.00000E+000
   5.9750   4.20000E-003    0.00000E+000
   5.9780   1.22000E-002    0.00000E+000
   5.9800   1.61000E-002    0.00000E+000
   5.9820   1.96000E-002    0.00000E+000
   5.9850   1.57000E-002    0.00000E+000
   5.9870   2.28000E-002    0.00000E+000
   5.9880   1.02000E-002    0.00000E+000
   5.9900   1.22900E-001    0.00000E+000
   5.9940   1.92200E-001    0.00000E+000
   5.9950  -6.98000E-001    0.00000E+000
   5.9980  -5.87900E-001    0.00000E+000
   6.0000  -1.59900E-001    0.00000E+000
   6.0020   5.31000E-002    0.00000E+000
   6.0030  -2.74000E-002    0.00000E+000
   6.0050  -3.69000E-002    0.00000E+000
   6.0060  -3.35000E-002    0.00000E+000
   6.0090  -3.40000E-002    0.00000E+000
   6.0110  -2.44000E-002    0.00000E+000
   6.0140  -4.34000E-002    0.00000E+000
   6.0160  -3.18000E-002    0.00000E+000
   6.0170  -2.21000E-002    0.00000E+000
   6.0180  -3.51000E-002    0.00000E+000
   6.0210  -3.81000E-002    0.00000E+000
   6.0240  -5.52000E-002    0.00000E+000
   6.0260  -6.38000E-002    0.00000E+000
   6.0280  -4.44000E-002    0.00000E+000
   6.0290  -4.26000E-002    0.00000E+000
   6.0320  -5.20000E-002    0.00000E+000
   6.0340  -2.72000E-002    0.00000E+000
   6.0350  -2.84400E-001    0.00000E+000
   6.0380  -1.15500E-001    0.00000E+000
   6.0420   5.23500E-001    0.00000E+000
   6.0460  -3.03000E-002    0.00000E+000
   6.0480   6.07000E-002    0.00000E+000
   6.0510   1.70000E-002    0.00000E+000
   6.0530   2.31000E-002    0.00000E+000
   6.0550   3.26000E-002    0.00000E+000
   6.0580   3.06000E-002    0.00000E+000
   6.0590   3.85000E-002    0.00000E+000
   6.0610   3.24000E-002    0.00000E+000
   6.0640   3.17000E-002    0.00000E+000
   6.0650   2.96000E-002    0.00000E+000
   6.0660   3.17000E-002    0.00000E+000
   6.0690   2.96000E-002    0.00000E+000
   6.0710   3.46000E-002    0.00000E+000
   6.0760   2.83000E-002    0.00000E+000
   6.0780   4.92000E-002    0.00000E+000
   6.0830   3.11000E-002    0.00000E+000
   6.0840   3.63000E-002    0.00000E+000
   6.0860   4.31000E-002    0.00000E+000
   6.0880   3.29000E-002    0.00000E+000
   6.0890   3.08000E-002    0.00000E+000
   6.0920   2.35000E-002    0.00000E+000
   6.0960   3.38000E-002    0.00000E+000
   6.0980   2.36000E-002    0.00000E+000
   6.1000   1.83000E-002    0.00000E+000
   6.1020   3.08000E-002    0.00000E+000
   6.1050   2.87000E-002    0.00000E+000
   6.1070   2.33000E-002    0.00000E+000
   6.1120   2.95000E-002    0.00000E+000
   6.1170   1.97000E-002    0.00000E+000
   6.1210   3.12000E-002    0.00000E+000
   6.1230   2.62000E-002    0.00000E+000
   6.1290   3.42000E-002    0.00000E+000
   6.1330   3.40000E-002    0.00000E+000
   6.1340   2.45000E-002    0.00000E+000
   6.1360   2.62000E-002    0.00000E+000
   6.1380   3.28000E-002    0.00000E+000
   6.1410   3.28000E-002    0.00000E+000
   6.1420   3.72000E-002    0.00000E+000
   6.1460   2.57000E-002    0.00000E+000
   6.1470   4.06000E-002    0.00000E+000
   6.1490   3.88000E-002    0.00000E+000
   6.1520   3.68000E-002    0.00000E+000
   6.1540   4.53000E-002    0.00000E+000
   6.1570   3.18000E-002    0.00000E+000
   6.1580   2.57000E-002    0.00000E+000
   6.1600   1.19000E-002    0.00000E+000
   6.1640   1.91000E-002    0.00000E+000
   6.1680   3.67000E-002    0.00000E+000
   6.1700   3.45000E-002    0.00000E+000
   6.1710   2.56000E-002    0.00000E+000
   6.1730   1.72000E-002    0.00000E+000
   6.1750   3.73000E-002    0.00000E+000
   6.1770   3.99000E-002    0.00000E+000
   6.1790   2.42000E-002    0.00000E+000
   6.1830   4.17000E-002    0.00000E+000
   6.1850   3.83000E-002    0.00000E+000
   6.1880   4.16000E-002    0.00000E+000
   6.1890   3.60000E-002    0.00000E+000
   6.1940   2.33000E-002    0.00000E+000
   6.1960   3.32000E-002    0.00000E+000
   6.1970   3.44000E-002    0.00000E+000
   6.1990   3.96000E-002    0.00000E+000
   6.2010   4.47000E-002    0.00000E+000
   6.2040   3.91000E-002    0.00000E+000
   6.2070   3.99000E-002    0.00000E+000
   6.2090   3.18000E-002    0.00000E+000
   6.2110   3.31000E-002    0.00000E+000
   6.2130   4.02000E-002    0.00000E+000
   6.2180   2.33000E-002    0.00000E+000
   6.2200   1.64000E-002    0.00000E+000
   6.2220   3.34000E-002    0.00000E+000
   6.2250   2.35000E-002    0.00000E+000
   6.2270   3.83000E-002    0.00000E+000
   6.2290   3.23000E-002    0.00000E+000
   6.2310   3.62000E-002    0.00000E+000
   6.2340   3.73000E-002    0.00000E+000
   6.2360   4.65000E-002    0.00000E+000
   6.2380   3.53000E-002    0.00000E+000
   6.2430   3.55000E-002    0.00000E+000
   6.2460   3.38000E-002    0.00000E+000
   6.2480   3.83000E-002    0.00000E+000
   6.2500   4.61000E-002    0.00000E+000
   6.2550   3.51000E-002    0.00000E+000
   6.2580   3.34000E-002    0.00000E+000
   6.2590   2.96000E-002    0.00000E+000
   6.2640   2.30000E-002    0.00000E+000
   6.2650   3.17000E-002    0.00000E+000
   6.2700   3.03000E-002    0.00000E+000
   6.2720   3.79000E-002    0.00000E+000
   6.2730   3.37000E-002    0.00000E+000
   6.2750   2.68000E-002    0.00000E+000
   6.2790   4.23000E-002    0.00000E+000
   6.2820   3.42000E-002    0.00000E+000
   6.2860   3.87000E-002    0.00000E+000
   6.2890   3.81000E-002    0.00000E+000
   6.2910   3.54000E-002    0.00000E+000
   6.2950   2.79000E-002    0.00000E+000
   6.2960   3.37000E-002    0.00000E+000
   6.3000   3.52000E-002    0.00000E+000
   6.3040   3.16000E-002    0.00000E+000
   6.3080   4.07000E-002    0.00000E+000
   6.3130   3.25000E-002    0.00000E+000
   6.3140   4.83000E-002    0.00000E+000
   6.3200   3.38000E-002    0.00000E+000
   6.3220   3.51000E-002    0.00000E+000
   6.3280   3.06000E-002    0.00000E+000
   6.3300   3.23000E-002    0.00000E+000
   6.3330   2.05000E-002    0.00000E+000
   6.3340   2.85000E-002    0.00000E+000
   6.3380   3.99000E-002    0.00000E+000
   6.3420   3.12000E-002    0.00000E+000
   6.3430   3.49000E-002    0.00000E+000
   6.3450   3.40000E-002    0.00000E+000
   6.3500   4.40000E-002    0.00000E+000
   6.3540   4.78000E-002    0.00000E+000
   6.3560   4.11000E-002    0.00000E+000
   6.3590   3.49000E-002    0.00000E+000
   6.3630   3.66000E-002    0.00000E+000
   6.3650   3.84000E-002    0.00000E+000
   6.3670   4.54000E-002    0.00000E+000
   6.3700   3.78000E-002    0.00000E+000
   6.3710   3.65000E-002    0.00000E+000
   6.3740   2.35000E-002    0.00000E+000
   6.3820   4.65000E-002    0.00000E+000
   6.3850   4.57000E-002    0.00000E+000
   6.3870   4.61000E-002    0.00000E+000
   6.3920   4.02000E-002    0.00000E+000
   6.3950   4.84000E-002    0.00000E+000
   6.3990   4.02000E-002    0.00000E+000
   6.4010   3.03000E-002    0.00000E+000
   6.4020   5.05000E-002    0.00000E+000
   6.4060   3.74000E-002    0.00000E+000
   6.4120   5.40000E-002    0.00000E+000
   6.4150   5.06000E-002    0.00000E+000
   6.4160   5.52000E-002    0.00000E+000
   6.4190   3.29000E-002    0.00000E+000
   6.4220   4.42000E-002    0.00000E+000
   6.4240   5.83000E-002    0.00000E+000
   6.4270   4.30000E-002    0.00000E+000
   6.4310   3.71000E-002    0.00000E+000
   6.4330   5.06000E-002    0.00000E+000
   6.4340   3.26000E-002    0.00000E+000
   6.4380   3.93000E-002    0.00000E+000
   6.4430   4.09000E-002    0.00000E+000
   6.4440   4.81000E-002    0.00000E+000
   6.4470   3.77000E-002    0.00000E+000
   6.4510   4.96000E-002    0.00000E+000
   6.4520   5.22000E-002    0.00000E+000
   6.4560   4.87000E-002    0.00000E+000
   6.4580   4.07000E-002    0.00000E+000
   6.4610   4.77000E-002    0.00000E+000
   6.4630   4.77000E-002    0.00000E+000
   6.4650   4.50000E-002    0.00000E+000
   6.4680   5.06000E-002    0.00000E+000
   6.4710   3.95000E-002    0.00000E+000
   6.4730   3.95000E-002    0.00000E+000
   6.4750   5.29000E-002    0.00000E+000
   6.4780   4.94000E-002    0.00000E+000
   6.4800   4.54000E-002    0.00000E+000
   6.4820   5.39000E-002    0.00000E+000
   6.4860   6.05000E-002    0.00000E+000
   6.4880   5.96000E-002    0.00000E+000
   6.4910   5.19000E-002    0.00000E+000
   6.4940   5.14000E-002    0.00000E+000
   6.4960   4.12000E-002    0.00000E+000
   6.5000   5.38000E-002    0.00000E+000
   6.5020   5.70000E-002    0.00000E+000
   6.5040   5.12000E-002    0.00000E+000
   6.5070   4.69000E-002    0.00000E+000
   6.5100   5.53000E-002    0.00000E+000
   6.5120   5.52000E-002    0.00000E+000
   6.5140   4.47000E-002    0.00000E+000
   6.5170   4.20000E-002    0.00000E+000
   6.5200   5.00000E-002    0.00000E+000
   6.5220   4.69000E-002    0.00000E+000
   6.5280   4.32000E-002    0.00000E+000
   6.5300   4.98000E-002    0.00000E+000
   6.5320   5.50000E-002    0.00000E+000
   6.5370   4.36000E-002    0.00000E+000
   6.5390   4.78000E-002    0.00000E+000
   6.5420   5.48000E-002    0.00000E+000
   6.5440   4.95000E-002    0.00000E+000
   6.5470   4.64000E-002    0.00000E+000
   6.5490   4.64000E-002    0.00000E+000
   6.5510   6.02000E-002    0.00000E+000
   6.5540   5.49000E-002    0.00000E+000
   6.5570   4.12000E-002    0.00000E+000
   6.5620   4.13000E-002    0.00000E+000
   6.5640   5.79000E-002    0.00000E+000
   6.5670   4.46000E-002    0.00000E+000
   6.5680   4.49000E-002    0.00000E+000
   6.5720   6.01000E-002    0.00000E+000
   6.5740   4.80000E-002    0.00000E+000
   6.5770   6.13000E-002    0.00000E+000
   6.5780   5.05000E-002    0.00000E+000
   6.5800   5.61000E-002    0.00000E+000
   6.5820   4.41000E-002    0.00000E+000
   6.5840   4.19000E-002    0.00000E+000
   6.5870   6.40000E-002    0.00000E+000
   6.5910   5.58000E-002    0.00000E+000
   6.5930   5.69000E-002    0.00000E+000
   6.5970   5.70000E-002    0.00000E+000
   6.5980   5.80000E-002    0.00000E+000
   6.6010   5.95000E-002    0.00000E+000
   6.6040   5.73000E-002    0.00000E+000
   6.6080   5.47000E-002    0.00000E+000
   6.6090   6.52000E-002    0.00000E+000
   6.6110   5.54000E-002    0.00000E+000
   6.6130   4.68000E-002    0.00000E+000
   6.6150   6.23000E-002    0.00000E+000
   6.6180   5.87000E-002    0.00000E+000
   6.6190   6.36000E-002    0.00000E+000
   6.6240   6.71000E-002    0.00000E+000
   6.6270   6.36000E-002    0.00000E+000
   6.6290   5.51000E-002    0.00000E+000
   6.6310   4.86000E-002    0.00000E+000
   6.6330   5.61000E-002    0.00000E+000
   6.6370   6.52000E-002    0.00000E+000
   6.6400   6.46000E-002    0.00000E+000
   6.6420   4.81000E-002    0.00000E+000
   6.6440   6.36000E-002    0.00000E+000
   6.6480   6.71000E-002    0.00000E+000
   6.6500   7.41000E-002    0.00000E+000
   6.6510   6.88000E-002    0.00000E+000
   6.6550   6.21000E-002    0.00000E+000
   6.6570   7.10000E-002    0.00000E+000
   6.6610   5.91000E-002    0.00000E+000
   6.6620   7.61000E-002    0.00000E+000
   6.6670   6.32000E-002    0.00000E+000
   6.6690   6.70000E-002    0.00000E+000
   6.6710   6.27000E-002    0.00000E+000
   6.6730   7.34000E-002    0.00000E+000
   6.6780   6.58000E-002    0.00000E+000
   6.6790   7.98000E-002    0.00000E+000
   6.6840   6.45000E-002    0.00000E+000
   6.6850   7.67000E-002    0.00000E+000
   6.6870   7.36000E-002    0.00000E+000
   6.6890   6.64000E-002    0.00000E+000
   6.6920   6.70000E-002    0.00000E+000
   6.6940   6.65000E-002    0.00000E+000
   6.6970   7.75000E-002    0.00000E+000
   6.7000   8.72000E-002    0.00000E+000
   6.7030   7.09000E-002    0.00000E+000
   6.7050   6.13000E-002    0.00000E+000
   6.7100   7.71000E-002    0.00000E+000
   6.7130   6.24000E-002    0.00000E+000
   6.7150   7.75000E-002    0.00000E+000
   6.7180   8.17000E-002    0.00000E+000
   6.7220   8.83000E-002    0.00000E+000
   6.7250   6.29000E-002    0.00000E+000
   6.7280   7.91000E-002    0.00000E+000
   6.7290   7.80000E-002    0.00000E+000
   6.7310   7.53000E-002    0.00000E+000
   6.7350   8.82000E-002    0.00000E+000
   6.7380   7.51000E-002    0.00000E+000
   6.7420   7.94000E-002    0.00000E+000
   6.7440   8.77000E-002    0.00000E+000
   6.7460   8.01000E-002    0.00000E+000
   6.7500   7.49000E-002    0.00000E+000
   6.7510   7.17000E-002    0.00000E+000
   6.7540   9.22000E-002    0.00000E+000
   6.7570   7.78000E-002    0.00000E+000
   6.7600   8.02000E-002    0.00000E+000
   6.7620   7.75000E-002    0.00000E+000
   6.7640   1.04100E-001    0.00000E+000
   6.7690   8.53000E-002    0.00000E+000
   6.7710   8.53000E-002    0.00000E+000
   6.7730   8.42000E-002    0.00000E+000
   6.7770   7.39000E-002    0.00000E+000
   6.7780   8.86000E-002    0.00000E+000
   6.7810   9.93000E-002    0.00000E+000
   6.7840   7.81000E-002    0.00000E+000
   6.7870   8.08000E-002    0.00000E+000
   6.7890   8.56000E-002    0.00000E+000
   6.7940   8.42000E-002    0.00000E+000
   6.7960   9.25000E-002    0.00000E+000
   6.7980   1.01900E-001    0.00000E+000
   6.8010   9.88000E-002    0.00000E+000
   6.8030   8.44000E-002    0.00000E+000
   6.8050   9.11000E-002    0.00000E+000
   6.8090   1.01700E-001    0.00000E+000
   6.8120   8.80000E-002    0.00000E+000
   6.8140   1.03700E-001    0.00000E+000
   6.8160   1.06100E-001    0.00000E+000
   6.8190   9.58000E-002    0.00000E+000
   6.8210   9.93000E-002    0.00000E+000
   6.8240   9.04000E-002    0.00000E+000
   6.8270   9.80000E-002    0.00000E+000
   6.8300   1.07000E-001    0.00000E+000
   6.8340   1.13800E-001    0.00000E+000
   6.8380   1.12700E-001    0.00000E+000
   6.8420   1.00500E-001    0.00000E+000
   6.8460   1.06300E-001    0.00000E+000
   6.8470   8.12000E-002    0.00000E+000
   6.8520   1.01100E-001    0.00000E+000
   6.8540   1.09200E-001    0.00000E+000
   6.8550   1.04200E-001    0.00000E+000
   6.8590   1.20800E-001    0.00000E+000
   6.8610   1.14200E-001    0.00000E+000
   6.8630   1.24300E-001    0.00000E+000
   6.8650   1.19700E-001    0.00000E+000
   6.8690   1.17300E-001    0.00000E+000
   6.8730   1.14600E-001    0.00000E+000
   6.8750   1.13200E-001    0.00000E+000
   6.8770   1.21500E-001    0.00000E+000
   6.8810   1.27000E-001    0.00000E+000
   6.8820   1.27500E-001    0.00000E+000
   6.8870   1.27300E-001    0.00000E+000
   6.8890   1.31400E-001    0.00000E+000
   6.8920   1.26400E-001    0.00000E+000
   6.8940   1.18000E-001    0.00000E+000
   6.8950   1.37600E-001    0.00000E+000
   6.8980   1.35900E-001    0.00000E+000
   6.9020   1.25700E-001    0.00000E+000
   6.9040   1.30900E-001    0.00000E+000
   6.9090   1.40700E-001    0.00000E+000
   6.9100   1.37700E-001    0.00000E+000
   6.9130   1.35900E-001    0.00000E+000
   6.9160   1.54300E-001    0.00000E+000
   6.9170   1.39200E-001    0.00000E+000
   6.9220   1.46000E-001    0.00000E+000
   6.9240   1.31600E-001    0.00000E+000
   6.9270   1.35000E-001    0.00000E+000
   6.9310   1.49200E-001    0.00000E+000
   6.9320   1.57800E-001    0.00000E+000
   6.9360   1.39700E-001    0.00000E+000
   6.9380   1.61300E-001    0.00000E+000
   6.9420   1.62200E-001    0.00000E+000
   6.9450   1.79400E-001    0.00000E+000
   6.9490   1.55200E-001    0.00000E+000
   6.9520   1.77900E-001    0.00000E+000
   6.9540   1.64200E-001    0.00000E+000
   6.9580   1.63100E-001    0.00000E+000
   6.9590   1.66400E-001    0.00000E+000
   6.9620   1.76600E-001    0.00000E+000
   6.9650   1.76100E-001    0.00000E+000
   6.9660   1.68700E-001    0.00000E+000
   6.9680   1.80300E-001    0.00000E+000
   6.9720   1.79300E-001    0.00000E+000
   6.9790   1.92300E-001    0.00000E+000
   6.9800   1.85900E-001    0.00000E+000
   6.9840   1.78900E-001    0.00000E+000
   6.9850   1.94100E-001    0.00000E+000
   6.9890   2.02300E-001    0.00000E+000
   6.9910   2.03900E-001    0.00000E+000
   6.9930   1.95000E-001    0.00000E+000
   6.9970   2.05800E-001    0.00000E+000
   6.9990   2.07300E-001    0.00000E+000
   7.0020   2.12600E-001    0.00000E+000
   7.0040   2.08300E-001    0.00000E+000
   7.0090   2.15800E-001    0.00000E+000
   7.0120   2.15200E-001    0.00000E+000
   7.0130   2.12500E-001    0.00000E+000
   7.0160   2.35400E-001    0.00000E+000
   7.0210   2.34000E-001    0.00000E+000
   7.0230   2.50700E-001    0.00000E+000
   7.0250   2.42900E-001    0.00000E+000
   7.0290   2.48900E-001    0.00000E+000
   7.0310   2.57400E-001    0.00000E+000
   7.0350   2.78800E-001    0.00000E+000
   7.0360   2.79700E-001    0.00000E+000
   7.0380   2.80900E-001    0.00000E+000
   7.0420   3.00300E-001    0.00000E+000
   7.0440   2.97800E-001    0.00000E+000
   7.0480   3.02500E-001    0.00000E+000
   7.0510   3.35200E-001    0.00000E+000
   7.0530   3.38200E-001    0.00000E+000
   7.0560   3.68400E-001    0.00000E+000
   7.0580   3.62400E-001    0.00000E+000
   7.0610   3.87800E-001    0.00000E+000
   7.0650   4.11500E-001    0.00000E+000
   7.0680   4.14900E-001    0.00000E+000
   7.0710   4.33000E-001    0.00000E+000
   7.0730   4.87300E-001    0.00000E+000
   7.0760   4.99900E-001    0.00000E+000
   7.0800   5.28800E-001    0.00000E+000
   7.0810   5.63500E-001    0.00000E+000
   7.0820   6.05000E-001    0.00000E+000
   7.0870   6.09000E-001    0.00000E+000
   7.0900   6.49800E-001    0.00000E+000
   7.0920   6.96000E-001    0.00000E+000
   7.0950   7.91200E-001    0.00000E+000
   7.0990   8.26200E-001    0.00000E+000
   7.1010   8.68800E-001    0.00000E+000
   7.1050   9.50100E-001    0.00000E+000
   7.1060   1.01360E+000    0.00000E+000
   7.1100   1.14870E+000    0.00000E+000
   7.1130   1.17520E+000    0.00000E+000
   7.1170   1.31490E+000    0.00000E+000
   7.1190   1.38520E+000    0.00000E+000
   7.1220   1.54190E+000    0.00000E+000
   7.1240   2.08520E+000    0.00000E+000
   7.1290   2.30740E+000    0.00000E+000
   7.1310   2.27450E+000    0.00000E+000
   7.1340   2.28110E+000    0.00000E+000
   7.1360   2.45500E+000    0.00000E+000
   7.1400   2.58910E+000    0.00000E+000
   7.1420   2.33800E+000    0.00000E+000
   7.1450   2.50690E+000    0.00000E+000
   7.1480   2.67390E+000    0.00000E+000
   7.1510   2.71610E+000    0.00000E+000
   7.1540   2.56990E+000    0.00000E+000
   7.1570   2.59620E+000    0.00000E+000
   7.1590   1.95310E+000    0.00000E+000
   7.1630   1.64380E+000    0.00000E+000
   7.1650   1.49730E+000    0.00000E+000
   7.1670   1.31880E+000    0.00000E+000
   7.1700   1.42980E+000    0.00000E+000
   7.1720   1.47680E+000    0.00000E+000
   7.1760   1.17850E+000    0.00000E+000
   7.1790   9.37600E-001    0.00000E+000
   7.1800   5.09000E-001    0.00000E+000
   7.1830   5.50400E-001    0.00000E+000
   7.1870   6.15800E-001    0.00000E+000
   7.1890   5.27500E-001    0.00000E+000
   7.1930   1.00000E+000    0.00000E+000
   7.1950   1.00000E+000    0.00000E+000
   7.1980   1.00000E+000    0.00000E+000
   7.2010   1.00000E+000    0.00000E+000
   7.2020   1.00000E+000    0.00000E+000
   7.2060   1.00000E+000    0.00000E+000
   7.2090   1.00000E+000    0.00000E+000
   7.2120   1.00000E+000    0.00000E+000
   7.2160   1.00000E+000    0.00000E+000
   7.2180   1.00000E+000    0.00000E+000
   7.2200   1.00000E+000    0.00000E+000
   7.2230   1.00000E+000    0.00000E+000
   7.2250   1.00000E+000    0.00000E+000
   7.2280   1.00000E+000    0.00000E+000
   7.2300   1.00000E+000    0.00000E+000
   7.2330   1.00000E+000    0.00000E+000
   7.2360   1.00000E+000    0.00000E+000
   7.2390   1.00000E+000    0.00000E+000
   7.2410   1.00000E+000    0.00000E+000
   7.2440   1.00000E+000    0.00000E+000
   7.2460   1.00000E+000    0.00000E+000
   7.2480   1.00000E+000    0.00000E+000
   7.2530   1.00000E+000    0.00000E+000
   7.2540   1.00000E+000    0.00000E+000
   7.2580   1.00000E+000    0.00000E+000
   7.2600   1.00000E+000    0.00000E+000
   7.2620   1.00000E+000    0.00000E+000
   7.2660   1.00000E+000    0.00000E+000
   7.2680   1.00000E+000    0.00000E+000
   7.2710   1.00000E+000    0.00000E+000
   7.2740   1.00000E+000    0.00000E+000
   7.2760   1.00000E+000    0.00000E+000
   7.2800   1.00000E+000    0.00000E+000
   7.2820   1.00000E+000    0.00000E+000
   7.2850   1.00000E+000    0.00000E+000
   7.2890   1.00000E+000    0.00000E+000
   7.2920   1.00000E+000    0.00000E+000
   7.2940   1.00000E+000    0.00000E+000
   7.2960   1.00000E+000    0.00000E+000
   7.2990   1.00000E+000    0.00000E+000
   7.3010   1.00000E+000    0.00000E+000
