# Supplementary material for: Rationally seeded computational protein design of ɑ-helical barrels
Source: Nat Chem Biol. 2024 Jun 20;20(8):991–9. doi: 10.1038/s41589-024-01642-0 (PMC11288890; doi:10.1038/s41589-024-01642-0)
Supplement: Supplementary file 3 — PDB and .mtz files used for making figure panels b–d and j–m. [file 41589_2024_1642_MOESM3_ESM.zip › KIA_RP_RSPD_NatChemBiol_data_Figure2/scapCC6_LLIA_panels_e-h/AUC_panel_g/SV_raw/00120.RA1]

scapCC6_LLIA_master
R 1 20.0 50000 0046753 9.8500E11 281 1 
   5.8010   7.71900E-001    0.00000E+000
   5.8030   7.94700E-001    0.00000E+000
   5.8040   8.49400E-001    0.00000E+000
   5.8060   1.11180E+000    0.00000E+000
   5.8080   1.18040E+000    0.00000E+000
   5.8100   1.00250E+000    0.00000E+000
   5.8110   1.15750E+000    0.00000E+000
   5.8120   1.07930E+000    0.00000E+000
   5.8130   9.02100E-001    0.00000E+000
   5.8150   1.05750E+000    0.00000E+000
   5.8170   1.00350E+000    0.00000E+000
   5.8190   1.06540E+000    0.00000E+000
   5.8200   9.54400E-001    0.00000E+000
   5.8220   8.68100E-001    0.00000E+000
   5.8240   9.70800E-001    0.00000E+000
   5.8260   1.03290E+000    0.00000E+000
   5.8280   1.33610E+000    0.00000E+000
   5.8290   1.35870E+000    0.00000E+000
   5.8310   1.58150E+000    0.00000E+000
   5.8330   1.52010E+000    0.00000E+000
   5.8340   1.61340E+000    0.00000E+000
   5.8350   1.55250E+000    0.00000E+000
   5.8360   1.68250E+000    0.00000E+000
   5.8380   1.61460E+000    0.00000E+000
   5.8390   1.63800E+000    0.00000E+000
   5.8400   1.62290E+000    0.00000E+000
   5.8410   1.70680E+000    0.00000E+000
   5.8420   1.56870E+000    0.00000E+000
   5.8440   1.51760E+000    0.00000E+000
   5.8460   1.57720E+000    0.00000E+000
   5.8470   1.54120E+000    0.00000E+000
   5.8490   1.50270E+000    0.00000E+000
   5.8510   1.41720E+000    0.00000E+000
   5.8520   1.26710E+000    0.00000E+000
   5.8530   1.09080E+000    0.00000E+000
   5.8550   1.01990E+000    0.00000E+000
   5.8580   6.97000E-001    0.00000E+000
   5.8600   5.77800E-001    0.00000E+000
   5.8620   5.06800E-001    0.00000E+000
   5.8630   3.91400E-001    0.00000E+000
   5.8650   4.50900E-001    0.00000E+000
   5.8660   3.04400E-001    0.00000E+000
   5.8670   2.87300E-001    0.00000E+000
   5.8680   2.95500E-001    0.00000E+000
   5.8720   2.64200E-001    0.00000E+000
   5.8740   2.28600E-001    0.00000E+000
   5.8760   2.59700E-001    0.00000E+000
   5.8780   1.52500E-001    0.00000E+000
   5.8800   1.48900E-001    0.00000E+000
   5.8820   1.61800E-001    0.00000E+000
   5.8840   1.54800E-001    0.00000E+000
   5.8850   8.54000E-002    0.00000E+000
   5.8860   1.24000E-001    0.00000E+000
   5.8880   8.63000E-002    0.00000E+000
   5.8890   6.98000E-002    0.00000E+000
   5.8920   7.03000E-002    0.00000E+000
   5.8940   6.01000E-002    0.00000E+000
   5.8950   3.39000E-002    0.00000E+000
   5.8960   4.16000E-002    0.00000E+000
   5.8970   5.76000E-002    0.00000E+000
   5.8990   3.64000E-002    0.00000E+000
   5.9010   2.49000E-002    0.00000E+000
   5.9030   3.96000E-002    0.00000E+000
   5.9050   4.22000E-002    0.00000E+000
   5.9080   2.22000E-002    0.00000E+000
   5.9100   1.58000E-002    0.00000E+000
   5.9120   1.09000E-002    0.00000E+000
   5.9140   1.41000E-002    0.00000E+000
   5.9150  -3.20000E-003    0.00000E+000
   5.9170   1.85000E-002    0.00000E+000
   5.9190   2.47000E-002    0.00000E+000
   5.9200   3.50000E-003    0.00000E+000
   5.9210   8.70000E-003    0.00000E+000
   5.9240   1.07000E-002    0.00000E+000
   5.9260   9.00000E-003    0.00000E+000
   5.9280   1.87000E-002    0.00000E+000
   5.9300   1.98000E-002    0.00000E+000
   5.9320   1.45000E-002    0.00000E+000
   5.9350   7.00000E-004    0.00000E+000
   5.9370   6.80000E-003    0.00000E+000
   5.9390   1.20000E-002    0.00000E+000
   5.9420  -1.80000E-003    0.00000E+000
   5.9460   4.10000E-003    0.00000E+000
   5.9480   7.20000E-003    0.00000E+000
   5.9490  -9.00000E-003    0.00000E+000
   5.9520  -5.90000E-003    0.00000E+000
   5.9540   9.70000E-003    0.00000E+000
   5.9550   2.09000E-002    0.00000E+000
   5.9570   1.60000E-002    0.00000E+000
   5.9590  -1.00000E-004    0.00000E+000
   5.9600  -2.30000E-003    0.00000E+000
   5.9630  -8.20000E-003    0.00000E+000
   5.9650  -5.50000E-003    0.00000E+000
   5.9690   2.10000E-003    0.00000E+000
   5.9700  -6.00000E-004    0.00000E+000
   5.9720  -1.50000E-002    0.00000E+000
   5.9730   1.53000E-002    0.00000E+000
   5.9750   7.70000E-003    0.00000E+000
   5.9770   9.80000E-003    0.00000E+000
   5.9800   9.20000E-003    0.00000E+000
   5.9810   2.11000E-002    0.00000E+000
   5.9820   2.24000E-002    0.00000E+000
   5.9840   9.40000E-003    0.00000E+000
   5.9860   1.72000E-002    0.00000E+000
   5.9880   9.50000E-003    0.00000E+000
   5.9890   3.36000E-002    0.00000E+000
   5.9930   1.34900E-001    0.00000E+000
   5.9960   1.25900E-001    0.00000E+000
   5.9980  -6.29100E-001    0.00000E+000
   6.0000  -3.70700E-001    0.00000E+000
   6.0030   3.28000E-002    0.00000E+000
   6.0060  -6.23000E-002    0.00000E+000
   6.0080  -1.20000E-002    0.00000E+000
   6.0100  -3.69000E-002    0.00000E+000
   6.0120  -2.59000E-002    0.00000E+000
   6.0140  -4.06000E-002    0.00000E+000
   6.0150  -2.56000E-002    0.00000E+000
   6.0170  -2.11000E-002    0.00000E+000
   6.0190  -4.29000E-002    0.00000E+000
   6.0210  -5.53000E-002    0.00000E+000
   6.0220  -4.66000E-002    0.00000E+000
   6.0260  -4.31000E-002    0.00000E+000
   6.0270  -4.12000E-002    0.00000E+000
   6.0290  -4.26000E-002    0.00000E+000
   6.0320  -4.51000E-002    0.00000E+000
   6.0340  -1.74000E-002    0.00000E+000
   6.0350  -2.55100E-001    0.00000E+000
   6.0390   6.45200E-001    0.00000E+000
   6.0450   3.25000E-002    0.00000E+000
   6.0480   4.54000E-002    0.00000E+000
   6.0500   2.16000E-002    0.00000E+000
   6.0520   2.44000E-002    0.00000E+000
   6.0540   2.20000E-002    0.00000E+000
   6.0560   2.11000E-002    0.00000E+000
   6.0590   2.21000E-002    0.00000E+000
   6.0620   3.69000E-002    0.00000E+000
   6.0680   4.97000E-002    0.00000E+000
   6.0690   1.45000E-002    0.00000E+000
   6.0710   3.64000E-002    0.00000E+000
   6.0720   2.96000E-002    0.00000E+000
   6.0770   2.60000E-002    0.00000E+000
   6.0780   2.46000E-002    0.00000E+000
   6.0800   3.73000E-002    0.00000E+000
   6.0850   2.10000E-002    0.00000E+000
   6.0860   2.77000E-002    0.00000E+000
   6.0870   4.06000E-002    0.00000E+000
   6.0900   3.26000E-002    0.00000E+000
   6.0930   2.95000E-002    0.00000E+000
   6.0960   3.93000E-002    0.00000E+000
   6.0980   3.28000E-002    0.00000E+000
   6.1010   1.66000E-002    0.00000E+000
   6.1050   2.99000E-002    0.00000E+000
   6.1070   2.55000E-002    0.00000E+000
   6.1120   2.63000E-002    0.00000E+000
   6.1160   3.97000E-002    0.00000E+000
   6.1180   3.24000E-002    0.00000E+000
   6.1200   1.53000E-002    0.00000E+000
   6.1250   3.90000E-002    0.00000E+000
   6.1280   3.32000E-002    0.00000E+000
   6.1300   1.70000E-002    0.00000E+000
   6.1340   2.37000E-002    0.00000E+000
   6.1360   2.88000E-002    0.00000E+000
   6.1390   3.02000E-002    0.00000E+000
   6.1400   3.95000E-002    0.00000E+000
   6.1440   3.50000E-002    0.00000E+000
   6.1460   3.26000E-002    0.00000E+000
   6.1480   3.73000E-002    0.00000E+000
   6.1520   3.21000E-002    0.00000E+000
   6.1540   4.55000E-002    0.00000E+000
   6.1580   2.89000E-002    0.00000E+000
   6.1610   2.13000E-002    0.00000E+000
   6.1630   2.25000E-002    0.00000E+000
   6.1650   3.04000E-002    0.00000E+000
   6.1680   2.63000E-002    0.00000E+000
   6.1710   3.24000E-002    0.00000E+000
   6.1740   4.10000E-002    0.00000E+000
   6.1750   2.91000E-002    0.00000E+000
   6.1780   2.81000E-002    0.00000E+000
   6.1820   3.11000E-002    0.00000E+000
   6.1830   3.10000E-002    0.00000E+000
   6.1870   3.24000E-002    0.00000E+000
   6.1880   2.69000E-002    0.00000E+000
   6.1900   3.38000E-002    0.00000E+000
   6.1920   3.74000E-002    0.00000E+000
   6.1930   3.06000E-002    0.00000E+000
   6.1950   1.77000E-002    0.00000E+000
   6.1980   2.66000E-002    0.00000E+000
   6.2000   3.97000E-002    0.00000E+000
   6.2010   4.30000E-002    0.00000E+000
   6.2040   3.29000E-002    0.00000E+000
   6.2070   3.50000E-002    0.00000E+000
   6.2100   4.31000E-002    0.00000E+000
   6.2110   4.03000E-002    0.00000E+000
   6.2130   2.92000E-002    0.00000E+000
   6.2160   2.30000E-002    0.00000E+000
   6.2190   3.33000E-002    0.00000E+000
   6.2220   3.81000E-002    0.00000E+000
   6.2260   2.11000E-002    0.00000E+000
   6.2290   3.31000E-002    0.00000E+000
   6.2300   2.70000E-002    0.00000E+000
   6.2310   3.95000E-002    0.00000E+000
   6.2360   3.49000E-002    0.00000E+000
   6.2410   3.91000E-002    0.00000E+000
   6.2450   3.71000E-002    0.00000E+000
   6.2470   3.49000E-002    0.00000E+000
   6.2480   3.57000E-002    0.00000E+000
   6.2500   3.71000E-002    0.00000E+000
   6.2520   2.70000E-002    0.00000E+000
   6.2540   3.38000E-002    0.00000E+000
   6.2580   2.27000E-002    0.00000E+000
   6.2610   3.06000E-002    0.00000E+000
   6.2650   2.93000E-002    0.00000E+000
   6.2700   4.32000E-002    0.00000E+000
   6.2760   2.58000E-002    0.00000E+000
   6.2780   3.46000E-002    0.00000E+000
   6.2790   2.80000E-002    0.00000E+000
   6.2820   3.82000E-002    0.00000E+000
   6.2860   3.51000E-002    0.00000E+000
   6.2880   3.76000E-002    0.00000E+000
   6.2910   3.92000E-002    0.00000E+000
   6.2920   3.66000E-002    0.00000E+000
   6.2950   3.62000E-002    0.00000E+000
   6.2980   3.42000E-002    0.00000E+000
   6.2990   3.63000E-002    0.00000E+000
   6.3030   3.28000E-002    0.00000E+000
   6.3060   3.80000E-002    0.00000E+000
   6.3090   4.08000E-002    0.00000E+000
   6.3150   4.20000E-002    0.00000E+000
   6.3160   2.49000E-002    0.00000E+000
   6.3180   4.63000E-002    0.00000E+000
   6.3220   4.76000E-002    0.00000E+000
   6.3240   2.73000E-002    0.00000E+000
   6.3270   3.48000E-002    0.00000E+000
   6.3310   3.16000E-002    0.00000E+000
   6.3330   1.75000E-002    0.00000E+000
   6.3360   2.88000E-002    0.00000E+000
   6.3380   3.67000E-002    0.00000E+000
   6.3430   3.48000E-002    0.00000E+000
   6.3440   4.71000E-002    0.00000E+000
   6.3490   3.56000E-002    0.00000E+000
   6.3540   4.61000E-002    0.00000E+000
   6.3570   4.05000E-002    0.00000E+000
   6.3620   3.44000E-002    0.00000E+000
   6.3630   3.60000E-002    0.00000E+000
   6.3650   3.96000E-002    0.00000E+000
   6.3670   4.37000E-002    0.00000E+000
   6.3730   3.00000E-002    0.00000E+000
   6.3770   2.82000E-002    0.00000E+000
   6.3810   4.03000E-002    0.00000E+000
   6.3850   3.32000E-002    0.00000E+000
   6.3880   4.44000E-002    0.00000E+000
   6.3900   3.81000E-002    0.00000E+000
   6.3950   3.72000E-002    0.00000E+000
   6.3960   3.99000E-002    0.00000E+000
   6.4010   5.02000E-002    0.00000E+000
   6.4030   4.21000E-002    0.00000E+000
   6.4040   4.69000E-002    0.00000E+000
   6.4100   4.64000E-002    0.00000E+000
   6.4150   3.68000E-002    0.00000E+000
   6.4190   3.84000E-002    0.00000E+000
   6.4210   4.02000E-002    0.00000E+000
   6.4240   4.63000E-002    0.00000E+000
   6.4260   3.88000E-002    0.00000E+000
   6.4290   3.22000E-002    0.00000E+000
   6.4300   3.51000E-002    0.00000E+000
   6.4330   5.42000E-002    0.00000E+000
   6.4360   4.55000E-002    0.00000E+000
   6.4380   3.53000E-002    0.00000E+000
   6.4420   4.85000E-002    0.00000E+000
   6.4440   4.63000E-002    0.00000E+000
   6.4470   4.53000E-002    0.00000E+000
   6.4490   4.59000E-002    0.00000E+000
   6.4510   5.55000E-002    0.00000E+000
   6.4540   4.05000E-002    0.00000E+000
   6.4560   5.86000E-002    0.00000E+000
   6.4580   4.28000E-002    0.00000E+000
   6.4600   3.38000E-002    0.00000E+000
   6.4630   4.90000E-002    0.00000E+000
   6.4650   4.86000E-002    0.00000E+000
   6.4670   4.34000E-002    0.00000E+000
   6.4700   3.32000E-002    0.00000E+000
   6.4720   3.96000E-002    0.00000E+000
   6.4740   5.17000E-002    0.00000E+000
   6.4780   5.27000E-002    0.00000E+000
   6.4790   4.53000E-002    0.00000E+000
   6.4830   4.46000E-002    0.00000E+000
   6.4860   5.12000E-002    0.00000E+000
   6.4880   4.74000E-002    0.00000E+000
   6.4900   5.49000E-002    0.00000E+000
   6.4930   5.07000E-002    0.00000E+000
   6.4950   4.45000E-002    0.00000E+000
   6.4970   3.93000E-002    0.00000E+000
   6.5000   4.68000E-002    0.00000E+000
   6.5040   4.88000E-002    0.00000E+000
   6.5070   5.54000E-002    0.00000E+000
   6.5090   5.56000E-002    0.00000E+000
   6.5100   5.49000E-002    0.00000E+000
   6.5140   5.70000E-002    0.00000E+000
   6.5150   5.16000E-002    0.00000E+000
   6.5170   4.46000E-002    0.00000E+000
   6.5200   4.55000E-002    0.00000E+000
   6.5230   3.33000E-002    0.00000E+000
   6.5240   4.57000E-002    0.00000E+000
   6.5280   5.48000E-002    0.00000E+000
   6.5300   4.79000E-002    0.00000E+000
   6.5310   5.63000E-002    0.00000E+000
   6.5370   4.60000E-002    0.00000E+000
   6.5390   5.36000E-002    0.00000E+000
   6.5420   4.92000E-002    0.00000E+000
   6.5440   3.76000E-002    0.00000E+000
   6.5460   5.28000E-002    0.00000E+000
   6.5480   4.57000E-002    0.00000E+000
   6.5510   4.62000E-002    0.00000E+000
   6.5550   4.71000E-002    0.00000E+000
   6.5580   2.53000E-002    0.00000E+000
   6.5610   3.55000E-002    0.00000E+000
   6.5630   5.05000E-002    0.00000E+000
   6.5650   5.06000E-002    0.00000E+000
   6.5680   5.18000E-002    0.00000E+000
   6.5710   4.85000E-002    0.00000E+000
   6.5740   5.70000E-002    0.00000E+000
   6.5760   5.47000E-002    0.00000E+000
   6.5800   5.30000E-002    0.00000E+000
   6.5810   4.20000E-002    0.00000E+000
   6.5830   3.90000E-002    0.00000E+000
   6.5860   4.99000E-002    0.00000E+000
   6.5890   4.81000E-002    0.00000E+000
   6.5910   5.12000E-002    0.00000E+000
   6.5940   4.96000E-002    0.00000E+000
   6.5990   6.46000E-002    0.00000E+000
   6.6010   5.49000E-002    0.00000E+000
   6.6040   4.83000E-002    0.00000E+000
   6.6070   4.68000E-002    0.00000E+000
   6.6080   4.43000E-002    0.00000E+000
   6.6100   5.24000E-002    0.00000E+000
   6.6130   5.25000E-002    0.00000E+000
   6.6150   4.02000E-002    0.00000E+000
   6.6170   5.89000E-002    0.00000E+000
   6.6190   6.52000E-002    0.00000E+000
   6.6230   5.28000E-002    0.00000E+000
   6.6260   5.80000E-002    0.00000E+000
   6.6280   5.98000E-002    0.00000E+000
   6.6300   5.47000E-002    0.00000E+000
   6.6320   5.76000E-002    0.00000E+000
   6.6350   5.65000E-002    0.00000E+000
   6.6390   6.48000E-002    0.00000E+000
   6.6410   5.42000E-002    0.00000E+000
   6.6430   5.64000E-002    0.00000E+000
   6.6460   4.67000E-002    0.00000E+000
   6.6480   5.62000E-002    0.00000E+000
   6.6500   5.99000E-002    0.00000E+000
   6.6530   5.91000E-002    0.00000E+000
   6.6570   6.16000E-002    0.00000E+000
   6.6600   5.83000E-002    0.00000E+000
   6.6620   7.04000E-002    0.00000E+000
   6.6640   6.60000E-002    0.00000E+000
   6.6660   5.75000E-002    0.00000E+000
   6.6680   5.74000E-002    0.00000E+000
   6.6720   5.62000E-002    0.00000E+000
   6.6750   7.52000E-002    0.00000E+000
   6.6760   5.67000E-002    0.00000E+000
   6.6810   5.81000E-002    0.00000E+000
   6.6830   6.58000E-002    0.00000E+000
   6.6850   5.95000E-002    0.00000E+000
   6.6880   5.82000E-002    0.00000E+000
   6.6910   5.66000E-002    0.00000E+000
   6.6920   5.84000E-002    0.00000E+000
   6.6940   6.05000E-002    0.00000E+000
   6.6980   7.22000E-002    0.00000E+000
   6.7010   7.74000E-002    0.00000E+000
   6.7040   5.07000E-002    0.00000E+000
   6.7060   7.46000E-002    0.00000E+000
   6.7090   6.42000E-002    0.00000E+000
   6.7120   6.65000E-002    0.00000E+000
   6.7140   6.72000E-002    0.00000E+000
   6.7180   7.43000E-002    0.00000E+000
   6.7190   7.59000E-002    0.00000E+000
   6.7210   6.87000E-002    0.00000E+000
   6.7250   6.86000E-002    0.00000E+000
   6.7280   5.45000E-002    0.00000E+000
   6.7300   7.27000E-002    0.00000E+000
   6.7310   6.78000E-002    0.00000E+000
   6.7350   6.15000E-002    0.00000E+000
   6.7370   6.45000E-002    0.00000E+000
   6.7400   6.72000E-002    0.00000E+000
   6.7440   7.06000E-002    0.00000E+000
   6.7460   7.47000E-002    0.00000E+000
   6.7480   7.72000E-002    0.00000E+000
   6.7510   7.14000E-002    0.00000E+000
   6.7530   6.63000E-002    0.00000E+000
   6.7540   6.33000E-002    0.00000E+000
   6.7580   7.50000E-002    0.00000E+000
   6.7610   7.21000E-002    0.00000E+000
   6.7630   8.24000E-002    0.00000E+000
   6.7670   8.94000E-002    0.00000E+000
   6.7690   8.09000E-002    0.00000E+000
   6.7710   7.98000E-002    0.00000E+000
   6.7740   6.85000E-002    0.00000E+000
   6.7780   8.64000E-002    0.00000E+000
   6.7800   7.13000E-002    0.00000E+000
   6.7820   7.94000E-002    0.00000E+000
   6.7870   7.37000E-002    0.00000E+000
   6.7880   7.84000E-002    0.00000E+000
   6.7920   8.84000E-002    0.00000E+000
   6.7950   8.47000E-002    0.00000E+000
   6.7960   8.54000E-002    0.00000E+000
   6.8000   8.02000E-002    0.00000E+000
   6.8020   8.54000E-002    0.00000E+000
   6.8060   7.85000E-002    0.00000E+000
   6.8090   8.30000E-002    0.00000E+000
   6.8110   7.06000E-002    0.00000E+000
   6.8140   7.15000E-002    0.00000E+000
   6.8160   8.76000E-002    0.00000E+000
   6.8180   9.28000E-002    0.00000E+000
   6.8210   9.83000E-002    0.00000E+000
   6.8220   7.46000E-002    0.00000E+000
   6.8250   8.87000E-002    0.00000E+000
   6.8280   9.20000E-002    0.00000E+000
   6.8320   1.04100E-001    0.00000E+000
   6.8340   9.84000E-002    0.00000E+000
   6.8360   8.13000E-002    0.00000E+000
   6.8380   8.72000E-002    0.00000E+000
   6.8420   9.22000E-002    0.00000E+000
   6.8450   8.66000E-002    0.00000E+000
   6.8470   5.43000E-002    0.00000E+000
   6.8500   6.56000E-002    0.00000E+000
   6.8530   9.25000E-002    0.00000E+000
   6.8540   8.77000E-002    0.00000E+000
   6.8570   1.02900E-001    0.00000E+000
   6.8590   1.06600E-001    0.00000E+000
   6.8620   9.67000E-002    0.00000E+000
   6.8640   1.06100E-001    0.00000E+000
   6.8670   9.63000E-002    0.00000E+000
   6.8710   8.32000E-002    0.00000E+000
   6.8730   9.76000E-002    0.00000E+000
   6.8770   1.00900E-001    0.00000E+000
   6.8810   1.03400E-001    0.00000E+000
   6.8820   1.16100E-001    0.00000E+000
   6.8840   1.01500E-001    0.00000E+000
   6.8870   1.10300E-001    0.00000E+000
   6.8900   1.16600E-001    0.00000E+000
   6.8940   1.20900E-001    0.00000E+000
   6.8950   1.08000E-001    0.00000E+000
   6.8980   1.30500E-001    0.00000E+000
   6.9000   1.14200E-001    0.00000E+000
   6.9040   1.10600E-001    0.00000E+000
   6.9060   1.20200E-001    0.00000E+000
   6.9080   1.20400E-001    0.00000E+000
   6.9100   1.12800E-001    0.00000E+000
   6.9130   1.27900E-001    0.00000E+000
   6.9150   1.14800E-001    0.00000E+000
   6.9190   1.07100E-001    0.00000E+000
   6.9200   1.27900E-001    0.00000E+000
   6.9230   1.15900E-001    0.00000E+000
   6.9260   1.15400E-001    0.00000E+000
   6.9290   1.17900E-001    0.00000E+000
   6.9320   1.38700E-001    0.00000E+000
   6.9340   1.26900E-001    0.00000E+000
   6.9370   1.23700E-001    0.00000E+000
   6.9410   1.32000E-001    0.00000E+000
   6.9440   1.39100E-001    0.00000E+000
   6.9480   1.32500E-001    0.00000E+000
   6.9500   1.24700E-001    0.00000E+000
   6.9530   1.51100E-001    0.00000E+000
   6.9570   1.30400E-001    0.00000E+000
   6.9590   1.50000E-001    0.00000E+000
   6.9610   1.45400E-001    0.00000E+000
   6.9630   1.42700E-001    0.00000E+000
   6.9660   1.38200E-001    0.00000E+000
   6.9680   1.59900E-001    0.00000E+000
   6.9740   1.58900E-001    0.00000E+000
   6.9790   1.62000E-001    0.00000E+000
   6.9820   1.55400E-001    0.00000E+000
   6.9830   1.58100E-001    0.00000E+000
   6.9850   1.57000E-001    0.00000E+000
   6.9890   1.83300E-001    0.00000E+000
   6.9920   1.58400E-001    0.00000E+000
   6.9950   1.56000E-001    0.00000E+000
   6.9990   1.64800E-001    0.00000E+000
   7.0010   1.75700E-001    0.00000E+000
   7.0040   1.83900E-001    0.00000E+000
   7.0080   1.90400E-001    0.00000E+000
   7.0090   2.01100E-001    0.00000E+000
   7.0120   1.92200E-001    0.00000E+000
   7.0140   1.88200E-001    0.00000E+000
   7.0170   2.01300E-001    0.00000E+000
   7.0200   1.76800E-001    0.00000E+000
   7.0220   2.07900E-001    0.00000E+000
   7.0250   2.21500E-001    0.00000E+000
   7.0280   2.36100E-001    0.00000E+000
   7.0300   2.28700E-001    0.00000E+000
   7.0330   2.32100E-001    0.00000E+000
   7.0350   2.44200E-001    0.00000E+000
   7.0380   2.54400E-001    0.00000E+000
   7.0400   2.73300E-001    0.00000E+000
   7.0420   2.77300E-001    0.00000E+000
   7.0460   2.82800E-001    0.00000E+000
   7.0490   2.81800E-001    0.00000E+000
   7.0520   3.01200E-001    0.00000E+000
   7.0540   3.39600E-001    0.00000E+000
   7.0570   3.43000E-001    0.00000E+000
   7.0600   3.48900E-001    0.00000E+000
   7.0630   3.66300E-001    0.00000E+000
   7.0650   3.71000E-001    0.00000E+000
   7.0690   4.10900E-001    0.00000E+000
   7.0710   4.24300E-001    0.00000E+000
   7.0750   4.73100E-001    0.00000E+000
   7.0790   4.94200E-001    0.00000E+000
   7.0810   5.61100E-001    0.00000E+000
   7.0820   5.67800E-001    0.00000E+000
   7.0880   5.66000E-001    0.00000E+000
   7.0900   6.15000E-001    0.00000E+000
   7.0920   6.74500E-001    0.00000E+000
   7.0950   7.35400E-001    0.00000E+000
   7.0990   7.81700E-001    0.00000E+000
   7.1010   8.34100E-001    0.00000E+000
   7.1030   8.99800E-001    0.00000E+000
   7.1060   9.44000E-001    0.00000E+000
   7.1080   9.90200E-001    0.00000E+000
   7.1100   1.16400E+000    0.00000E+000
   7.1150   1.20830E+000    0.00000E+000
   7.1170   1.29240E+000    0.00000E+000
   7.1200   1.48590E+000    0.00000E+000
   7.1240   1.80270E+000    0.00000E+000
   7.1260   2.24750E+000    0.00000E+000
   7.1310   2.24520E+000    0.00000E+000
   7.1340   2.25720E+000    0.00000E+000
   7.1360   2.24770E+000    0.00000E+000
   7.1390   2.54390E+000    0.00000E+000
   7.1420   2.42400E+000    0.00000E+000
   7.1450   2.77300E+000    0.00000E+000
   7.1490   2.60230E+000    0.00000E+000
   7.1520   2.55750E+000    0.00000E+000
   7.1540   2.59940E+000    0.00000E+000
   7.1580   2.17700E+000    0.00000E+000
   7.1600   1.85280E+000    0.00000E+000
   7.1630   1.67380E+000    0.00000E+000
   7.1650   1.77610E+000    0.00000E+000
   7.1680   1.52530E+000    0.00000E+000
   7.1710   1.23450E+000    0.00000E+000
   7.1740   1.21410E+000    0.00000E+000
   7.1760   1.12240E+000    0.00000E+000
   7.1790   1.20100E+000    0.00000E+000
   7.1810   8.77500E-001    0.00000E+000
   7.1830   1.31030E+000    0.00000E+000
   7.1880   1.00000E+000    0.00000E+000
   7.1930   1.00000E+000    0.00000E+000
   7.1940   1.00000E+000    0.00000E+000
   7.1970   1.00000E+000    0.00000E+000
   7.1990   1.00000E+000    0.00000E+000
   7.2030   1.00000E+000    0.00000E+000
   7.2050   1.00000E+000    0.00000E+000
   7.2090   1.00000E+000    0.00000E+000
   7.2120   1.00000E+000    0.00000E+000
   7.2150   1.00000E+000    0.00000E+000
   7.2180   1.00000E+000    0.00000E+000
   7.2190   1.00000E+000    0.00000E+000
   7.2230   1.00000E+000    0.00000E+000
   7.2260   1.00000E+000    0.00000E+000
   7.2280   1.00000E+000    0.00000E+000
   7.2310   1.00000E+000    0.00000E+000
   7.2330   1.00000E+000    0.00000E+000
   7.2370   1.00000E+000    0.00000E+000
   7.2400   1.00000E+000    0.00000E+000
   7.2410   1.00000E+000    0.00000E+000
   7.2450   1.00000E+000    0.00000E+000
   7.2480   1.00000E+000    0.00000E+000
   7.2490   1.00000E+000    0.00000E+000
   7.2530   1.00000E+000    0.00000E+000
   7.2570   1.00000E+000    0.00000E+000
   7.2600   1.00000E+000    0.00000E+000
   7.2620   1.00000E+000    0.00000E+000
   7.2650   1.00000E+000    0.00000E+000
   7.2680   1.00000E+000    0.00000E+000
   7.2710   1.00000E+000    0.00000E+000
   7.2740   1.00000E+000    0.00000E+000
   7.2760   1.00000E+000    0.00000E+000
   7.2800   1.00000E+000    0.00000E+000
   7.2820   1.00000E+000    0.00000E+000
   7.2850   1.00000E+000    0.00000E+000
   7.2890   1.00000E+000    0.00000E+000
   7.2920   1.00000E+000    0.00000E+000
   7.2940   1.00000E+000    0.00000E+000
   7.2960   1.00000E+000    0.00000E+000
   7.2990   1.00000E+000    0.00000E+000
   7.3020   1.00000E+000    0.00000E+000
