# Supplementary material for: Rationally seeded computational protein design of ɑ-helical barrels
Source: Nat Chem Biol. 2024 Jun 20;20(8):991–9. doi: 10.1038/s41589-024-01642-0 (PMC11288890; doi:10.1038/s41589-024-01642-0)
Supplement: Supplementary file 3 — PDB and .mtz files used for making figure panels b–d and j–m. [file 41589_2024_1642_MOESM3_ESM.zip › KIA_RP_RSPD_NatChemBiol_data_Figure2/scapCC6_LLIA_panels_e-h/AUC_panel_g/SV_raw/00068.RA1]

scapCC6_LLIA_master
R 1 20.0 50000 0031173 5.5770E11 281 1 
   5.8000   7.29200E-001    0.00000E+000
   5.8020   7.57700E-001    0.00000E+000
   5.8030   7.96800E-001    0.00000E+000
   5.8040   8.28000E-001    0.00000E+000
   5.8050   7.45600E-001    0.00000E+000
   5.8070   7.52300E-001    0.00000E+000
   5.8080   9.88200E-001    0.00000E+000
   5.8090   8.75000E-001    0.00000E+000
   5.8100   1.11420E+000    0.00000E+000
   5.8110   9.17700E-001    0.00000E+000
   5.8120   1.13140E+000    0.00000E+000
   5.8130   8.94900E-001    0.00000E+000
   5.8150   9.89500E-001    0.00000E+000
   5.8160   1.22310E+000    0.00000E+000
   5.8170   8.39000E-001    0.00000E+000
   5.8190   9.25200E-001    0.00000E+000
   5.8200   1.01730E+000    0.00000E+000
   5.8230   8.39300E-001    0.00000E+000
   5.8250   7.99900E-001    0.00000E+000
   5.8260   1.12310E+000    0.00000E+000
   5.8280   1.06640E+000    0.00000E+000
   5.8290   1.26700E+000    0.00000E+000
   5.8300   1.23130E+000    0.00000E+000
   5.8320   1.41700E+000    0.00000E+000
   5.8340   1.61890E+000    0.00000E+000
   5.8350   1.59680E+000    0.00000E+000
   5.8370   1.71490E+000    0.00000E+000
   5.8380   1.56910E+000    0.00000E+000
   5.8390   1.57530E+000    0.00000E+000
   5.8400   1.65080E+000    0.00000E+000
   5.8430   1.59880E+000    0.00000E+000
   5.8440   1.64660E+000    0.00000E+000
   5.8460   1.49280E+000    0.00000E+000
   5.8470   1.54050E+000    0.00000E+000
   5.8480   1.33170E+000    0.00000E+000
   5.8490   1.60800E+000    0.00000E+000
   5.8510   1.42440E+000    0.00000E+000
   5.8530   1.27840E+000    0.00000E+000
   5.8560   4.51800E-001    0.00000E+000
   5.8600   6.57000E-001    0.00000E+000
   5.8610   6.90700E-001    0.00000E+000
   5.8620   3.83800E-001    0.00000E+000
   5.8650   4.87500E-001    0.00000E+000
   5.8670   3.98100E-001    0.00000E+000
   5.8700   2.47600E-001    0.00000E+000
   5.8710   2.87100E-001    0.00000E+000
   5.8740   1.96500E-001    0.00000E+000
   5.8760   2.00500E-001    0.00000E+000
   5.8790   1.43000E-001    0.00000E+000
   5.8810   1.58600E-001    0.00000E+000
   5.8830   8.36000E-002    0.00000E+000
   5.8860   8.17000E-002    0.00000E+000
   5.8880   1.20000E-001    0.00000E+000
   5.8900   5.01000E-002    0.00000E+000
   5.8920   5.41000E-002    0.00000E+000
   5.8950   2.48000E-002    0.00000E+000
   5.8960   5.08000E-002    0.00000E+000
   5.8990   3.10000E-002    0.00000E+000
   5.9020   3.23000E-002    0.00000E+000
   5.9040   2.91000E-002    0.00000E+000
   5.9060   3.05000E-002    0.00000E+000
   5.9070   8.50000E-003    0.00000E+000
   5.9090   2.41000E-002    0.00000E+000
   5.9110   1.38000E-002    0.00000E+000
   5.9120   1.33000E-002    0.00000E+000
   5.9130   2.01000E-002    0.00000E+000
   5.9160   1.10000E-003    0.00000E+000
   5.9180   2.01000E-002    0.00000E+000
   5.9210   2.00000E-004    0.00000E+000
   5.9240   7.90000E-003    0.00000E+000
   5.9250   1.29000E-002    0.00000E+000
   5.9260   1.04000E-002    0.00000E+000
   5.9280   1.47000E-002    0.00000E+000
   5.9310   0.00000E+000    0.00000E+000
   5.9320   8.50000E-003    0.00000E+000
   5.9340   4.30000E-003    0.00000E+000
   5.9360   6.80000E-003    0.00000E+000
   5.9380   2.81000E-002    0.00000E+000
   5.9390   9.90000E-003    0.00000E+000
   5.9420   1.89000E-002    0.00000E+000
   5.9440   9.00000E-004    0.00000E+000
   5.9470   1.59000E-002    0.00000E+000
   5.9490   1.28000E-002    0.00000E+000
   5.9510  -5.60000E-003    0.00000E+000
   5.9530  -0.00000E+000    0.00000E+000
   5.9550   4.10000E-003    0.00000E+000
   5.9570   1.45000E-002    0.00000E+000
   5.9580   6.40000E-003    0.00000E+000
   5.9600   1.10000E-003    0.00000E+000
   5.9630  -1.75000E-002    0.00000E+000
   5.9650   1.08000E-002    0.00000E+000
   5.9670   7.40000E-003    0.00000E+000
   5.9700  -3.90000E-003    0.00000E+000
   5.9710  -3.00000E-004    0.00000E+000
   5.9720  -4.00000E-004    0.00000E+000
   5.9740   1.36000E-002    0.00000E+000
   5.9760   2.72000E-002    0.00000E+000
   5.9780   1.64000E-002    0.00000E+000
   5.9800   2.13000E-002    0.00000E+000
   5.9820   3.50000E-002    0.00000E+000
   5.9850   1.91100E-001    0.00000E+000
   5.9870   2.18300E-001    0.00000E+000
   5.9880  -6.46000E-001    0.00000E+000
   5.9890  -8.12000E-001    0.00000E+000
   5.9920  -2.88800E-001    0.00000E+000
   5.9940  -6.00000E-003    0.00000E+000
   5.9980  -1.73000E-002    0.00000E+000
   5.9990  -6.20000E-002    0.00000E+000
   6.0010  -2.86000E-002    0.00000E+000
   6.0030  -3.70000E-002    0.00000E+000
   6.0050  -2.83000E-002    0.00000E+000
   6.0090  -4.86000E-002    0.00000E+000
   6.0100  -3.12000E-002    0.00000E+000
   6.0140  -3.68000E-002    0.00000E+000
   6.0150  -4.96000E-002    0.00000E+000
   6.0160  -1.75000E-002    0.00000E+000
   6.0190  -4.67000E-002    0.00000E+000
   6.0210  -4.58000E-002    0.00000E+000
   6.0230  -4.52000E-002    0.00000E+000
   6.0250  -4.43000E-002    0.00000E+000
   6.0270  -4.56000E-002    0.00000E+000
   6.0300  -2.91000E-002    0.00000E+000
   6.0340  -6.01000E-002    0.00000E+000
   6.0360  -2.75100E-001    0.00000E+000
   6.0380   6.69500E-001    0.00000E+000
   6.0460  -6.94000E-002    0.00000E+000
   6.0480   6.29000E-002    0.00000E+000
   6.0500   1.07000E-002    0.00000E+000
   6.0520   3.88000E-002    0.00000E+000
   6.0530   3.57000E-002    0.00000E+000
   6.0560   1.09000E-002    0.00000E+000
   6.0600   3.19000E-002    0.00000E+000
   6.0610   3.14000E-002    0.00000E+000
   6.0670   2.97000E-002    0.00000E+000
   6.0680   3.86000E-002    0.00000E+000
   6.0710   3.33000E-002    0.00000E+000
   6.0770   2.71000E-002    0.00000E+000
   6.0790   4.18000E-002    0.00000E+000
   6.0840   3.21000E-002    0.00000E+000
   6.0850   4.09000E-002    0.00000E+000
   6.0870   4.46000E-002    0.00000E+000
   6.0890   3.22000E-002    0.00000E+000
   6.0930   2.86000E-002    0.00000E+000
   6.0970   2.86000E-002    0.00000E+000
   6.0980   2.28000E-002    0.00000E+000
   6.1000   3.33000E-002    0.00000E+000
   6.1050   2.96000E-002    0.00000E+000
   6.1070   2.54000E-002    0.00000E+000
   6.1110   3.73000E-002    0.00000E+000
   6.1130   4.10000E-002    0.00000E+000
   6.1170   2.69000E-002    0.00000E+000
   6.1190   4.20000E-002    0.00000E+000
   6.1220   3.91000E-002    0.00000E+000
   6.1230   3.31000E-002    0.00000E+000
   6.1240   3.89000E-002    0.00000E+000
   6.1280   2.93000E-002    0.00000E+000
   6.1300   3.40000E-002    0.00000E+000
   6.1340   1.90000E-002    0.00000E+000
   6.1360   3.09000E-002    0.00000E+000
   6.1370   3.19000E-002    0.00000E+000
   6.1380   3.47000E-002    0.00000E+000
   6.1410   4.82000E-002    0.00000E+000
   6.1440   4.69000E-002    0.00000E+000
   6.1470   3.88000E-002    0.00000E+000
   6.1490   2.74000E-002    0.00000E+000
   6.1510   3.88000E-002    0.00000E+000
   6.1530   5.11000E-002    0.00000E+000
   6.1570   4.16000E-002    0.00000E+000
   6.1610   2.97000E-002    0.00000E+000
   6.1620   2.56000E-002    0.00000E+000
   6.1640   1.98000E-002    0.00000E+000
   6.1690   3.31000E-002    0.00000E+000
   6.1700   3.49000E-002    0.00000E+000
   6.1720   4.13000E-002    0.00000E+000
   6.1730   4.49000E-002    0.00000E+000
   6.1770   3.58000E-002    0.00000E+000
   6.1780   3.49000E-002    0.00000E+000
   6.1820   4.55000E-002    0.00000E+000
   6.1880   3.93000E-002    0.00000E+000
   6.1900   3.66000E-002    0.00000E+000
   6.1950   4.10000E-002    0.00000E+000
   6.1960   4.13000E-002    0.00000E+000
   6.1990   4.32000E-002    0.00000E+000
   6.2000   5.05000E-002    0.00000E+000
   6.2020   4.96000E-002    0.00000E+000
   6.2040   3.04000E-002    0.00000E+000
   6.2070   4.89000E-002    0.00000E+000
   6.2090   3.33000E-002    0.00000E+000
   6.2120   5.00000E-002    0.00000E+000
   6.2150   4.61000E-002    0.00000E+000
   6.2170   3.72000E-002    0.00000E+000
   6.2200   3.69000E-002    0.00000E+000
   6.2240   2.68000E-002    0.00000E+000
   6.2260   3.85000E-002    0.00000E+000
   6.2280   2.04000E-002    0.00000E+000
   6.2300   3.27000E-002    0.00000E+000
   6.2320   5.71000E-002    0.00000E+000
   6.2340   4.27000E-002    0.00000E+000
   6.2380   2.81000E-002    0.00000E+000
   6.2400   4.53000E-002    0.00000E+000
   6.2430   4.32000E-002    0.00000E+000
   6.2460   5.25000E-002    0.00000E+000
   6.2480   5.89000E-002    0.00000E+000
   6.2520   3.70000E-002    0.00000E+000
   6.2540   4.74000E-002    0.00000E+000
   6.2570   5.17000E-002    0.00000E+000
   6.2610   4.57000E-002    0.00000E+000
   6.2630   3.71000E-002    0.00000E+000
   6.2650   4.19000E-002    0.00000E+000
   6.2660   4.78000E-002    0.00000E+000
   6.2670   5.51000E-002    0.00000E+000
   6.2690   4.60000E-002    0.00000E+000
   6.2700   5.17000E-002    0.00000E+000
   6.2730   4.42000E-002    0.00000E+000
   6.2740   2.03000E-002    0.00000E+000
   6.2820   4.87000E-002    0.00000E+000
   6.2840   3.54000E-002    0.00000E+000
   6.2860   5.48000E-002    0.00000E+000
   6.2910   4.93000E-002    0.00000E+000
   6.2930   6.19000E-002    0.00000E+000
   6.2970   3.98000E-002    0.00000E+000
   6.2990   4.32000E-002    0.00000E+000
   6.3030   4.76000E-002    0.00000E+000
   6.3080   4.78000E-002    0.00000E+000
   6.3090   4.32000E-002    0.00000E+000
   6.3110   5.49000E-002    0.00000E+000
   6.3150   5.02000E-002    0.00000E+000
   6.3160   5.34000E-002    0.00000E+000
   6.3210   5.42000E-002    0.00000E+000
   6.3240   4.21000E-002    0.00000E+000
   6.3280   4.64000E-002    0.00000E+000
   6.3290   4.04000E-002    0.00000E+000
   6.3300   4.55000E-002    0.00000E+000
   6.3370   4.21000E-002    0.00000E+000
   6.3380   5.63000E-002    0.00000E+000
   6.3430   6.05000E-002    0.00000E+000
   6.3460   6.10000E-002    0.00000E+000
   6.3530   6.36000E-002    0.00000E+000
   6.3560   5.67000E-002    0.00000E+000
   6.3570   6.01000E-002    0.00000E+000
   6.3610   6.31000E-002    0.00000E+000
   6.3630   7.07000E-002    0.00000E+000
   6.3660   5.47000E-002    0.00000E+000
   6.3670   6.19000E-002    0.00000E+000
   6.3680   6.98000E-002    0.00000E+000
   6.3720   5.77000E-002    0.00000E+000
   6.3750   5.22000E-002    0.00000E+000
   6.3770   5.84000E-002    0.00000E+000
   6.3800   5.92000E-002    0.00000E+000
   6.3810   6.78000E-002    0.00000E+000
   6.3860   6.53000E-002    0.00000E+000
   6.3870   5.22000E-002    0.00000E+000
   6.3900   5.16000E-002    0.00000E+000
   6.3960   5.63000E-002    0.00000E+000
   6.3990   7.26000E-002    0.00000E+000
   6.4010   6.43000E-002    0.00000E+000
   6.4050   6.54000E-002    0.00000E+000
   6.4080   6.78000E-002    0.00000E+000
   6.4110   5.50000E-002    0.00000E+000
   6.4150   6.40000E-002    0.00000E+000
   6.4170   6.65000E-002    0.00000E+000
   6.4190   5.84000E-002    0.00000E+000
   6.4220   7.57000E-002    0.00000E+000
   6.4250   6.85000E-002    0.00000E+000
   6.4280   7.26000E-002    0.00000E+000
   6.4300   7.86000E-002    0.00000E+000
   6.4330   8.47000E-002    0.00000E+000
   6.4380   6.99000E-002    0.00000E+000
   6.4390   7.15000E-002    0.00000E+000
   6.4430   7.80000E-002    0.00000E+000
   6.4440   7.37000E-002    0.00000E+000
   6.4470   7.10000E-002    0.00000E+000
   6.4490   8.06000E-002    0.00000E+000
   6.4520   8.75000E-002    0.00000E+000
   6.4540   7.56000E-002    0.00000E+000
   6.4570   9.20000E-002    0.00000E+000
   6.4590   7.03000E-002    0.00000E+000
   6.4620   8.00000E-002    0.00000E+000
   6.4630   6.98000E-002    0.00000E+000
   6.4670   8.26000E-002    0.00000E+000
   6.4690   8.43000E-002    0.00000E+000
   6.4720   7.24000E-002    0.00000E+000
   6.4740   8.04000E-002    0.00000E+000
   6.4770   9.40000E-002    0.00000E+000
   6.4780   9.01000E-002    0.00000E+000
   6.4810   9.05000E-002    0.00000E+000
   6.4840   9.15000E-002    0.00000E+000
   6.4850   8.98000E-002    0.00000E+000
   6.4890   7.54000E-002    0.00000E+000
   6.4920   9.58000E-002    0.00000E+000
   6.4940   8.19000E-002    0.00000E+000
   6.4970   8.13000E-002    0.00000E+000
   6.5000   9.58000E-002    0.00000E+000
   6.5030   9.32000E-002    0.00000E+000
   6.5040   9.19000E-002    0.00000E+000
   6.5080   9.48000E-002    0.00000E+000
   6.5100   1.01100E-001    0.00000E+000
   6.5120   1.01700E-001    0.00000E+000
   6.5130   9.38000E-002    0.00000E+000
   6.5170   1.01000E-001    0.00000E+000
   6.5200   9.33000E-002    0.00000E+000
   6.5210   1.09000E-001    0.00000E+000
   6.5260   1.08500E-001    0.00000E+000
   6.5290   1.03100E-001    0.00000E+000
   6.5310   1.13000E-001    0.00000E+000
   6.5330   1.08800E-001    0.00000E+000
   6.5350   9.21000E-002    0.00000E+000
   6.5400   1.10600E-001    0.00000E+000
   6.5420   1.14800E-001    0.00000E+000
   6.5440   1.00900E-001    0.00000E+000
   6.5460   1.12000E-001    0.00000E+000
   6.5480   1.17900E-001    0.00000E+000
   6.5510   1.04900E-001    0.00000E+000
   6.5520   1.19000E-001    0.00000E+000
   6.5560   1.04200E-001    0.00000E+000
   6.5580   1.13400E-001    0.00000E+000
   6.5620   1.14300E-001    0.00000E+000
   6.5650   1.32200E-001    0.00000E+000
   6.5670   1.13200E-001    0.00000E+000
   6.5710   1.20600E-001    0.00000E+000
   6.5720   1.41800E-001    0.00000E+000
   6.5740   1.29400E-001    0.00000E+000
   6.5770   1.44800E-001    0.00000E+000
   6.5800   1.25100E-001    0.00000E+000
   6.5810   1.19900E-001    0.00000E+000
   6.5840   1.27700E-001    0.00000E+000
   6.5870   1.33100E-001    0.00000E+000
   6.5890   1.40300E-001    0.00000E+000
   6.5920   1.31200E-001    0.00000E+000
   6.5960   1.42400E-001    0.00000E+000
   6.5990   1.39600E-001    0.00000E+000
   6.6020   1.24600E-001    0.00000E+000
   6.6060   1.48300E-001    0.00000E+000
   6.6080   1.35900E-001    0.00000E+000
   6.6090   1.53600E-001    0.00000E+000
   6.6120   1.50600E-001    0.00000E+000
   6.6130   1.41100E-001    0.00000E+000
   6.6170   1.49400E-001    0.00000E+000
   6.6190   1.57500E-001    0.00000E+000
   6.6220   1.53200E-001    0.00000E+000
   6.6250   1.56000E-001    0.00000E+000
   6.6270   1.65800E-001    0.00000E+000
   6.6290   1.61500E-001    0.00000E+000
   6.6310   1.63900E-001    0.00000E+000
   6.6330   1.75200E-001    0.00000E+000
   6.6360   1.74800E-001    0.00000E+000
   6.6390   1.68500E-001    0.00000E+000
   6.6420   1.71700E-001    0.00000E+000
   6.6450   1.60500E-001    0.00000E+000
   6.6480   1.75000E-001    0.00000E+000
   6.6510   1.75400E-001    0.00000E+000
   6.6540   1.87700E-001    0.00000E+000
   6.6580   1.84800E-001    0.00000E+000
   6.6610   1.72200E-001    0.00000E+000
   6.6620   1.98800E-001    0.00000E+000
   6.6670   1.95900E-001    0.00000E+000
   6.6680   1.92200E-001    0.00000E+000
   6.6690   1.90800E-001    0.00000E+000
   6.6730   2.06200E-001    0.00000E+000
   6.6740   2.02200E-001    0.00000E+000
   6.6800   2.07100E-001    0.00000E+000
   6.6830   2.01300E-001    0.00000E+000
   6.6840   1.97600E-001    0.00000E+000
   6.6880   2.06300E-001    0.00000E+000
   6.6910   2.00500E-001    0.00000E+000
   6.6920   2.07800E-001    0.00000E+000
   6.6940   2.21800E-001    0.00000E+000
   6.6970   2.02000E-001    0.00000E+000
   6.7020   2.12400E-001    0.00000E+000
   6.7050   2.07200E-001    0.00000E+000
   6.7070   2.17400E-001    0.00000E+000
   6.7090   2.22600E-001    0.00000E+000
   6.7120   2.28000E-001    0.00000E+000
   6.7160   2.30100E-001    0.00000E+000
   6.7180   2.24500E-001    0.00000E+000
   6.7200   2.29700E-001    0.00000E+000
   6.7230   2.19700E-001    0.00000E+000
   6.7280   2.37000E-001    0.00000E+000
   6.7290   2.39800E-001    0.00000E+000
   6.7300   2.37900E-001    0.00000E+000
   6.7330   2.46500E-001    0.00000E+000
   6.7360   2.45100E-001    0.00000E+000
   6.7420   2.43400E-001    0.00000E+000
   6.7440   2.63900E-001    0.00000E+000
   6.7460   2.58600E-001    0.00000E+000
   6.7490   2.50300E-001    0.00000E+000
   6.7520   2.64700E-001    0.00000E+000
   6.7540   2.46600E-001    0.00000E+000
   6.7570   2.58600E-001    0.00000E+000
   6.7590   2.63900E-001    0.00000E+000
   6.7620   2.48000E-001    0.00000E+000
   6.7650   2.88900E-001    0.00000E+000
   6.7680   2.63400E-001    0.00000E+000
   6.7700   2.72500E-001    0.00000E+000
   6.7720   2.71400E-001    0.00000E+000
   6.7770   2.93700E-001    0.00000E+000
   6.7800   2.93000E-001    0.00000E+000
   6.7810   2.89800E-001    0.00000E+000
   6.7860   2.75200E-001    0.00000E+000
   6.7890   2.94800E-001    0.00000E+000
   6.7920   2.97400E-001    0.00000E+000
   6.7950   2.93900E-001    0.00000E+000
   6.7970   2.83000E-001    0.00000E+000
   6.7990   2.85400E-001    0.00000E+000
   6.8010   2.87900E-001    0.00000E+000
   6.8050   3.10500E-001    0.00000E+000
   6.8060   2.99000E-001    0.00000E+000
   6.8090   2.95300E-001    0.00000E+000
   6.8130   2.99700E-001    0.00000E+000
   6.8140   3.01000E-001    0.00000E+000
   6.8170   3.15900E-001    0.00000E+000
   6.8200   3.13900E-001    0.00000E+000
   6.8230   3.08700E-001    0.00000E+000
   6.8270   3.19000E-001    0.00000E+000
   6.8280   3.36700E-001    0.00000E+000
   6.8320   3.44500E-001    0.00000E+000
   6.8340   3.42600E-001    0.00000E+000
   6.8370   3.23600E-001    0.00000E+000
   6.8420   3.28400E-001    0.00000E+000
   6.8430   3.27000E-001    0.00000E+000
   6.8460   3.12200E-001    0.00000E+000
   6.8500   3.27000E-001    0.00000E+000
   6.8530   3.46600E-001    0.00000E+000
   6.8540   3.38900E-001    0.00000E+000
   6.8560   3.50600E-001    0.00000E+000
   6.8600   3.52900E-001    0.00000E+000
   6.8620   3.50500E-001    0.00000E+000
   6.8640   3.57300E-001    0.00000E+000
   6.8680   3.45900E-001    0.00000E+000
   6.8710   3.50900E-001    0.00000E+000
   6.8730   3.72500E-001    0.00000E+000
   6.8770   3.70200E-001    0.00000E+000
   6.8810   3.73000E-001    0.00000E+000
   6.8820   3.62800E-001    0.00000E+000
   6.8860   3.84600E-001    0.00000E+000
   6.8890   3.83700E-001    0.00000E+000
   6.8910   3.62800E-001    0.00000E+000
   6.8940   3.77000E-001    0.00000E+000
   6.8960   3.85900E-001    0.00000E+000
   6.8990   3.91200E-001    0.00000E+000
   6.9000   3.84400E-001    0.00000E+000
   6.9050   3.76400E-001    0.00000E+000
   6.9090   4.08600E-001    0.00000E+000
   6.9110   3.77500E-001    0.00000E+000
   6.9130   4.01700E-001    0.00000E+000
   6.9160   4.10400E-001    0.00000E+000
   6.9200   4.09400E-001    0.00000E+000
   6.9220   4.04100E-001    0.00000E+000
   6.9240   3.92800E-001    0.00000E+000
   6.9270   3.84500E-001    0.00000E+000
   6.9290   4.01700E-001    0.00000E+000
   6.9320   4.17300E-001    0.00000E+000
   6.9340   4.23500E-001    0.00000E+000
   6.9380   4.16000E-001    0.00000E+000
   6.9410   4.24200E-001    0.00000E+000
   6.9470   4.26600E-001    0.00000E+000
   6.9500   4.16300E-001    0.00000E+000
   6.9530   4.24900E-001    0.00000E+000
   6.9550   4.22500E-001    0.00000E+000
   6.9580   4.23900E-001    0.00000E+000
   6.9610   4.39700E-001    0.00000E+000
   6.9620   4.32800E-001    0.00000E+000
   6.9650   4.39000E-001    0.00000E+000
   6.9670   4.34300E-001    0.00000E+000
   6.9700   4.36400E-001    0.00000E+000
   6.9750   4.53500E-001    0.00000E+000
   6.9780   4.52100E-001    0.00000E+000
   6.9820   4.47700E-001    0.00000E+000
   6.9830   4.42400E-001    0.00000E+000
   6.9870   4.57300E-001    0.00000E+000
   6.9890   4.78500E-001    0.00000E+000
   6.9930   4.63200E-001    0.00000E+000
   6.9960   4.67400E-001    0.00000E+000
   6.9980   4.54000E-001    0.00000E+000
   7.0010   4.47000E-001    0.00000E+000
   7.0030   4.60500E-001    0.00000E+000
   7.0080   4.64700E-001    0.00000E+000
   7.0090   4.89300E-001    0.00000E+000
   7.0130   4.99100E-001    0.00000E+000
   7.0160   4.84900E-001    0.00000E+000
   7.0180   4.82500E-001    0.00000E+000
   7.0210   4.80100E-001    0.00000E+000
   7.0240   4.88700E-001    0.00000E+000
   7.0280   5.24400E-001    0.00000E+000
   7.0300   4.95000E-001    0.00000E+000
   7.0320   5.25800E-001    0.00000E+000
   7.0340   5.14000E-001    0.00000E+000
   7.0390   5.31500E-001    0.00000E+000
   7.0420   5.28300E-001    0.00000E+000
   7.0430   5.53100E-001    0.00000E+000
   7.0480   5.58100E-001    0.00000E+000
   7.0500   5.67000E-001    0.00000E+000
   7.0520   5.57600E-001    0.00000E+000
   7.0540   5.72100E-001    0.00000E+000
   7.0580   5.71000E-001    0.00000E+000
   7.0600   6.04400E-001    0.00000E+000
   7.0650   5.97800E-001    0.00000E+000
   7.0670   6.29100E-001    0.00000E+000
   7.0690   6.58600E-001    0.00000E+000
   7.0720   6.80400E-001    0.00000E+000
   7.0740   6.64000E-001    0.00000E+000
   7.0780   7.11200E-001    0.00000E+000
   7.0810   7.27400E-001    0.00000E+000
   7.0820   7.84900E-001    0.00000E+000
   7.0860   7.81800E-001    0.00000E+000
   7.0880   8.33500E-001    0.00000E+000
   7.0900   8.44800E-001    0.00000E+000
   7.0930   8.65500E-001    0.00000E+000
   7.0950   9.13200E-001    0.00000E+000
   7.0990   9.58400E-001    0.00000E+000
   7.1020   9.63400E-001    0.00000E+000
   7.1040   1.05180E+000    0.00000E+000
   7.1070   1.12380E+000    0.00000E+000
   7.1120   1.15720E+000    0.00000E+000
   7.1130   1.26920E+000    0.00000E+000
   7.1170   1.32490E+000    0.00000E+000
   7.1200   1.45370E+000    0.00000E+000
   7.1230   1.62280E+000    0.00000E+000
   7.1260   1.78500E+000    0.00000E+000
   7.1310   2.17060E+000    0.00000E+000
   7.1350   2.49420E+000    0.00000E+000
   7.1400   2.57680E+000    0.00000E+000
   7.1430   2.49500E+000    0.00000E+000
   7.1450   2.57270E+000    0.00000E+000
   7.1470   2.65160E+000    0.00000E+000
   7.1510   2.82120E+000    0.00000E+000
   7.1540   2.66220E+000    0.00000E+000
   7.1560   2.68320E+000    0.00000E+000
   7.1600   1.98990E+000    0.00000E+000
   7.1630   1.54290E+000    0.00000E+000
   7.1650   1.65480E+000    0.00000E+000
   7.1670   1.43800E+000    0.00000E+000
   7.1720   1.40790E+000    0.00000E+000
   7.1740   1.50630E+000    0.00000E+000
   7.1760   1.12440E+000    0.00000E+000
   7.1790   1.08420E+000    0.00000E+000
   7.1810   1.04850E+000    0.00000E+000
   7.1850   7.17700E-001    0.00000E+000
   7.1860   4.14800E-001    0.00000E+000
   7.1900   1.00000E+000    0.00000E+000
   7.1930   1.00000E+000    0.00000E+000
   7.1970   1.00000E+000    0.00000E+000
   7.1980   1.00000E+000    0.00000E+000
   7.2010   1.00000E+000    0.00000E+000
   7.2020   1.00000E+000    0.00000E+000
   7.2060   1.00000E+000    0.00000E+000
   7.2090   1.00000E+000    0.00000E+000
   7.2130   1.00000E+000    0.00000E+000
   7.2160   1.00000E+000    0.00000E+000
   7.2180   1.00000E+000    0.00000E+000
   7.2210   1.00000E+000    0.00000E+000
   7.2230   1.00000E+000    0.00000E+000
   7.2260   1.00000E+000    0.00000E+000
   7.2290   1.00000E+000    0.00000E+000
   7.2310   1.00000E+000    0.00000E+000
   7.2340   1.00000E+000    0.00000E+000
   7.2370   1.00000E+000    0.00000E+000
   7.2410   1.00000E+000    0.00000E+000
   7.2450   1.00000E+000    0.00000E+000
   7.2480   1.00000E+000    0.00000E+000
   7.2510   1.00000E+000    0.00000E+000
   7.2530   1.00000E+000    0.00000E+000
   7.2550   1.00000E+000    0.00000E+000
   7.2600   1.00000E+000    0.00000E+000
   7.2620   1.00000E+000    0.00000E+000
   7.2660   1.00000E+000    0.00000E+000
   7.2690   1.00000E+000    0.00000E+000
   7.2710   1.00000E+000    0.00000E+000
   7.2730   1.00000E+000    0.00000E+000
   7.2760   1.00000E+000    0.00000E+000
   7.2780   1.00000E+000    0.00000E+000
   7.2830   1.00000E+000    0.00000E+000
   7.2840   1.00000E+000    0.00000E+000
   7.2870   1.00000E+000    0.00000E+000
   7.2900   1.00000E+000    0.00000E+000
   7.2920   1.00000E+000    0.00000E+000
   7.2950   1.00000E+000    0.00000E+000
   7.2980   1.00000E+000    0.00000E+000
   7.3000   1.00000E+000    0.00000E+000
