# Supplementary material for: Rationally seeded computational protein design of ɑ-helical barrels
Source: Nat Chem Biol. 2024 Jun 20;20(8):991–9. doi: 10.1038/s41589-024-01642-0 (PMC11288890; doi:10.1038/s41589-024-01642-0)
Supplement: Supplementary file 3 — PDB and .mtz files used for making figure panels b–d and j–m. [file 41589_2024_1642_MOESM3_ESM.zip › KIA_RP_RSPD_NatChemBiol_data_Figure2/scapCC6_LLIA_panels_e-h/AUC_panel_g/SV_raw/00054.RA1]

scapCC6_LLIA_master
R 1 20.0 50000 0026981 4.4280E11 281 1 
   5.8010   8.61000E-001    0.00000E+000
   5.8030   8.44700E-001    0.00000E+000
   5.8050   6.82200E-001    0.00000E+000
   5.8060   9.14800E-001    0.00000E+000
   5.8080   7.60900E-001    0.00000E+000
   5.8100   1.06110E+000    0.00000E+000
   5.8120   1.07180E+000    0.00000E+000
   5.8130   1.22940E+000    0.00000E+000
   5.8140   8.38000E-001    0.00000E+000
   5.8150   9.27200E-001    0.00000E+000
   5.8170   8.98700E-001    0.00000E+000
   5.8180   1.02130E+000    0.00000E+000
   5.8190   9.82500E-001    0.00000E+000
   5.8200   1.10430E+000    0.00000E+000
   5.8220   9.44100E-001    0.00000E+000
   5.8240   9.45300E-001    0.00000E+000
   5.8250   1.06530E+000    0.00000E+000
   5.8260   1.09080E+000    0.00000E+000
   5.8280   1.11300E+000    0.00000E+000
   5.8300   1.45890E+000    0.00000E+000
   5.8310   1.37280E+000    0.00000E+000
   5.8320   1.57450E+000    0.00000E+000
   5.8330   1.71690E+000    0.00000E+000
   5.8350   1.59760E+000    0.00000E+000
   5.8360   1.63680E+000    0.00000E+000
   5.8380   1.56640E+000    0.00000E+000
   5.8400   1.60600E+000    0.00000E+000
   5.8420   1.65530E+000    0.00000E+000
   5.8430   1.58610E+000    0.00000E+000
   5.8440   1.57760E+000    0.00000E+000
   5.8450   1.58490E+000    0.00000E+000
   5.8460   1.53740E+000    0.00000E+000
   5.8470   1.50360E+000    0.00000E+000
   5.8490   1.56250E+000    0.00000E+000
   5.8530   1.12620E+000    0.00000E+000
   5.8540   7.97800E-001    0.00000E+000
   5.8580   6.63100E-001    0.00000E+000
   5.8610   4.53300E-001    0.00000E+000
   5.8630   4.98200E-001    0.00000E+000
   5.8650   3.99800E-001    0.00000E+000
   5.8670   2.98400E-001    0.00000E+000
   5.8680   2.80100E-001    0.00000E+000
   5.8700   2.58600E-001    0.00000E+000
   5.8720   2.36800E-001    0.00000E+000
   5.8750   2.31100E-001    0.00000E+000
   5.8760   2.31000E-001    0.00000E+000
   5.8780   1.70800E-001    0.00000E+000
   5.8800   2.21700E-001    0.00000E+000
   5.8820   1.66300E-001    0.00000E+000
   5.8850   1.36200E-001    0.00000E+000
   5.8860   1.06700E-001    0.00000E+000
   5.8870   1.11500E-001    0.00000E+000
   5.8880   9.59000E-002    0.00000E+000
   5.8900   7.58000E-002    0.00000E+000
   5.8940   6.45000E-002    0.00000E+000
   5.8960   4.81000E-002    0.00000E+000
   5.8970   5.48000E-002    0.00000E+000
   5.8990   5.13000E-002    0.00000E+000
   5.9020   2.64000E-002    0.00000E+000
   5.9030   4.82000E-002    0.00000E+000
   5.9050   2.52000E-002    0.00000E+000
   5.9070   3.62000E-002    0.00000E+000
   5.9080   2.85000E-002    0.00000E+000
   5.9100   5.60000E-003    0.00000E+000
   5.9120   3.50000E-002    0.00000E+000
   5.9150  -0.00000E+000    0.00000E+000
   5.9160   2.87000E-002    0.00000E+000
   5.9170   1.63000E-002    0.00000E+000
   5.9190   2.26000E-002    0.00000E+000
   5.9210   1.07000E-002    0.00000E+000
   5.9230   1.10000E-003    0.00000E+000
   5.9240   1.19000E-002    0.00000E+000
   5.9270  -4.70000E-003    0.00000E+000
   5.9280   1.05000E-002    0.00000E+000
   5.9310   4.00000E-003    0.00000E+000
   5.9320   8.10000E-003    0.00000E+000
   5.9340   1.00000E-002    0.00000E+000
   5.9360   5.20000E-003    0.00000E+000
   5.9380   5.40000E-003    0.00000E+000
   5.9420   9.00000E-003    0.00000E+000
   5.9430   1.01000E-002    0.00000E+000
   5.9460   8.90000E-003    0.00000E+000
   5.9470   1.49000E-002    0.00000E+000
   5.9490  -5.50000E-003    0.00000E+000
   5.9510   4.30000E-003    0.00000E+000
   5.9540   1.12000E-002    0.00000E+000
   5.9560   9.30000E-003    0.00000E+000
   5.9570   8.30000E-003    0.00000E+000
   5.9600  -5.50000E-003    0.00000E+000
   5.9610  -3.10000E-003    0.00000E+000
   5.9640   2.30000E-003    0.00000E+000
   5.9650   3.20000E-003    0.00000E+000
   5.9680   1.31000E-002    0.00000E+000
   5.9700  -5.00000E-004    0.00000E+000
   5.9710  -3.20000E-003    0.00000E+000
   5.9730   1.37000E-002    0.00000E+000
   5.9750   4.30000E-003    0.00000E+000
   5.9770  -1.00000E-004    0.00000E+000
   5.9790   8.70000E-003    0.00000E+000
   5.9820   5.30000E-003    0.00000E+000
   5.9840   5.78000E-002    0.00000E+000
   5.9870  -5.87300E-001    0.00000E+000
   5.9890  -5.52500E-001    0.00000E+000
   5.9920   6.83000E-002    0.00000E+000
   5.9950  -3.23000E-002    0.00000E+000
   5.9970  -3.04000E-002    0.00000E+000
   5.9980  -2.72000E-002    0.00000E+000
   6.0000  -2.93000E-002    0.00000E+000
   6.0020  -3.27000E-002    0.00000E+000
   6.0050  -4.11000E-002    0.00000E+000
   6.0070  -3.18000E-002    0.00000E+000
   6.0100  -3.60000E-002    0.00000E+000
   6.0120  -3.45000E-002    0.00000E+000
   6.0140  -4.37000E-002    0.00000E+000
   6.0160  -1.43000E-002    0.00000E+000
   6.0170  -2.92000E-002    0.00000E+000
   6.0190  -5.44000E-002    0.00000E+000
   6.0210  -5.45000E-002    0.00000E+000
   6.0230  -5.20000E-002    0.00000E+000
   6.0250  -4.88000E-002    0.00000E+000
   6.0280  -4.51000E-002    0.00000E+000
   6.0320  -4.41000E-002    0.00000E+000
   6.0350  -5.55000E-002    0.00000E+000
   6.0370  -2.77300E-001    0.00000E+000
   6.0390   7.81100E-001    0.00000E+000
   6.0430   3.67000E-002    0.00000E+000
   6.0470   7.90000E-003    0.00000E+000
   6.0500   3.86000E-002    0.00000E+000
   6.0510   3.46000E-002    0.00000E+000
   6.0530   3.46000E-002    0.00000E+000
   6.0560   2.20000E-002    0.00000E+000
   6.0590   4.82000E-002    0.00000E+000
   6.0620   4.84000E-002    0.00000E+000
   6.0640   5.18000E-002    0.00000E+000
   6.0680   4.04000E-002    0.00000E+000
   6.0690   4.73000E-002    0.00000E+000
   6.0720   3.18000E-002    0.00000E+000
   6.0730   4.02000E-002    0.00000E+000
   6.0770   3.02000E-002    0.00000E+000
   6.0790   4.72000E-002    0.00000E+000
   6.0810   4.61000E-002    0.00000E+000
   6.0850   3.08000E-002    0.00000E+000
   6.0870   3.73000E-002    0.00000E+000
   6.0880   3.99000E-002    0.00000E+000
   6.0900   4.12000E-002    0.00000E+000
   6.0940   3.91000E-002    0.00000E+000
   6.0970   4.82000E-002    0.00000E+000
   6.1010   3.48000E-002    0.00000E+000
   6.1030   3.38000E-002    0.00000E+000
   6.1040   4.20000E-002    0.00000E+000
   6.1060   3.12000E-002    0.00000E+000
   6.1100   4.82000E-002    0.00000E+000
   6.1110   4.95000E-002    0.00000E+000
   6.1160   2.93000E-002    0.00000E+000
   6.1180   2.81000E-002    0.00000E+000
   6.1200   2.49000E-002    0.00000E+000
   6.1230   3.69000E-002    0.00000E+000
   6.1270   3.85000E-002    0.00000E+000
   6.1280   2.64000E-002    0.00000E+000
   6.1340   4.24000E-002    0.00000E+000
   6.1390   3.15000E-002    0.00000E+000
   6.1410   4.31000E-002    0.00000E+000
   6.1430   4.23000E-002    0.00000E+000
   6.1490   4.04000E-002    0.00000E+000
   6.1500   4.70000E-002    0.00000E+000
   6.1520   3.88000E-002    0.00000E+000
   6.1540   4.00000E-002    0.00000E+000
   6.1570   3.54000E-002    0.00000E+000
   6.1590   3.37000E-002    0.00000E+000
   6.1620   4.19000E-002    0.00000E+000
   6.1640   3.16000E-002    0.00000E+000
   6.1680   4.90000E-002    0.00000E+000
   6.1700   2.90000E-002    0.00000E+000
   6.1710   2.10000E-002    0.00000E+000
   6.1730   5.28000E-002    0.00000E+000
   6.1760   3.70000E-002    0.00000E+000
   6.1790   4.29000E-002    0.00000E+000
   6.1800   4.70000E-002    0.00000E+000
   6.1830   4.81000E-002    0.00000E+000
   6.1840   4.73000E-002    0.00000E+000
   6.1880   4.93000E-002    0.00000E+000
   6.1920   4.35000E-002    0.00000E+000
   6.1950   4.02000E-002    0.00000E+000
   6.1970   2.78000E-002    0.00000E+000
   6.1980   4.16000E-002    0.00000E+000
   6.2020   4.93000E-002    0.00000E+000
   6.2030   6.54000E-002    0.00000E+000
   6.2060   5.19000E-002    0.00000E+000
   6.2090   5.50000E-002    0.00000E+000
   6.2120   3.57000E-002    0.00000E+000
   6.2150   4.22000E-002    0.00000E+000
   6.2190   4.65000E-002    0.00000E+000
   6.2220   4.65000E-002    0.00000E+000
   6.2230   4.38000E-002    0.00000E+000
   6.2250   5.01000E-002    0.00000E+000
   6.2280   4.06000E-002    0.00000E+000
   6.2290   4.44000E-002    0.00000E+000
   6.2300   5.18000E-002    0.00000E+000
   6.2320   5.51000E-002    0.00000E+000
   6.2380   4.81000E-002    0.00000E+000
   6.2400   4.23000E-002    0.00000E+000
   6.2420   3.78000E-002    0.00000E+000
   6.2450   4.91000E-002    0.00000E+000
   6.2460   5.82000E-002    0.00000E+000
   6.2470   3.64000E-002    0.00000E+000
   6.2490   5.19000E-002    0.00000E+000
   6.2540   5.32000E-002    0.00000E+000
   6.2560   4.70000E-002    0.00000E+000
   6.2590   5.59000E-002    0.00000E+000
   6.2600   7.06000E-002    0.00000E+000
   6.2630   5.98000E-002    0.00000E+000
   6.2650   6.13000E-002    0.00000E+000
   6.2670   6.29000E-002    0.00000E+000
   6.2700   5.62000E-002    0.00000E+000
   6.2740   5.82000E-002    0.00000E+000
   6.2750   5.51000E-002    0.00000E+000
   6.2790   5.85000E-002    0.00000E+000
   6.2820   5.24000E-002    0.00000E+000
   6.2850   5.67000E-002    0.00000E+000
   6.2870   6.35000E-002    0.00000E+000
   6.2890   6.72000E-002    0.00000E+000
   6.2910   6.29000E-002    0.00000E+000
   6.2950   6.52000E-002    0.00000E+000
   6.2970   6.22000E-002    0.00000E+000
   6.3000   7.20000E-002    0.00000E+000
   6.3050   6.51000E-002    0.00000E+000
   6.3110   5.44000E-002    0.00000E+000
   6.3150   7.27000E-002    0.00000E+000
   6.3180   6.51000E-002    0.00000E+000
   6.3220   7.14000E-002    0.00000E+000
   6.3290   4.90000E-002    0.00000E+000
   6.3340   6.13000E-002    0.00000E+000
   6.3380   6.62000E-002    0.00000E+000
   6.3390   7.43000E-002    0.00000E+000
   6.3430   8.19000E-002    0.00000E+000
   6.3440   7.76000E-002    0.00000E+000
   6.3470   7.73000E-002    0.00000E+000
   6.3540   8.25000E-002    0.00000E+000
   6.3560   7.45000E-002    0.00000E+000
   6.3590   8.26000E-002    0.00000E+000
   6.3620   8.91000E-002    0.00000E+000
   6.3660   9.87000E-002    0.00000E+000
   6.3670   9.90000E-002    0.00000E+000
   6.3700   8.92000E-002    0.00000E+000
   6.3750   9.50000E-002    0.00000E+000
   6.3760   8.36000E-002    0.00000E+000
   6.3800   9.48000E-002    0.00000E+000
   6.3810   9.86000E-002    0.00000E+000
   6.3840   9.40000E-002    0.00000E+000
   6.3850   9.00000E-002    0.00000E+000
   6.3900   1.00700E-001    0.00000E+000
   6.3930   9.43000E-002    0.00000E+000
   6.3970   1.01400E-001    0.00000E+000
   6.4010   1.02200E-001    0.00000E+000
   6.4020   1.12000E-001    0.00000E+000
   6.4040   9.31000E-002    0.00000E+000
   6.4080   1.06000E-001    0.00000E+000
   6.4090   9.49000E-002    0.00000E+000
   6.4130   1.16800E-001    0.00000E+000
   6.4190   1.09500E-001    0.00000E+000
   6.4200   1.05600E-001    0.00000E+000
   6.4220   1.17400E-001    0.00000E+000
   6.4270   1.18700E-001    0.00000E+000
   6.4280   1.17000E-001    0.00000E+000
   6.4290   1.13500E-001    0.00000E+000
   6.4310   1.23200E-001    0.00000E+000
   6.4340   1.18200E-001    0.00000E+000
   6.4380   1.24600E-001    0.00000E+000
   6.4400   1.17100E-001    0.00000E+000
   6.4420   1.28100E-001    0.00000E+000
   6.4450   1.21400E-001    0.00000E+000
   6.4460   1.28700E-001    0.00000E+000
   6.4490   1.33600E-001    0.00000E+000
   6.4530   1.47000E-001    0.00000E+000
   6.4570   1.44500E-001    0.00000E+000
   6.4580   1.29500E-001    0.00000E+000
   6.4620   1.39700E-001    0.00000E+000
   6.4630   1.30300E-001    0.00000E+000
   6.4660   1.44800E-001    0.00000E+000
   6.4680   1.43200E-001    0.00000E+000
   6.4710   1.35500E-001    0.00000E+000
   6.4720   1.48300E-001    0.00000E+000
   6.4760   1.55400E-001    0.00000E+000
   6.4790   1.54400E-001    0.00000E+000
   6.4810   1.55200E-001    0.00000E+000
   6.4850   1.57300E-001    0.00000E+000
   6.4860   1.50300E-001    0.00000E+000
   6.4900   1.70600E-001    0.00000E+000
   6.4910   1.71600E-001    0.00000E+000
   6.4940   1.55500E-001    0.00000E+000
   6.4970   1.68800E-001    0.00000E+000
   6.4990   1.69200E-001    0.00000E+000
   6.5010   1.70400E-001    0.00000E+000
   6.5030   1.67400E-001    0.00000E+000
   6.5070   1.70400E-001    0.00000E+000
   6.5090   1.80500E-001    0.00000E+000
   6.5110   1.76500E-001    0.00000E+000
   6.5140   1.83800E-001    0.00000E+000
   6.5160   1.84400E-001    0.00000E+000
   6.5170   1.91400E-001    0.00000E+000
   6.5210   1.98200E-001    0.00000E+000
   6.5240   1.97900E-001    0.00000E+000
   6.5280   1.90800E-001    0.00000E+000
   6.5300   1.93500E-001    0.00000E+000
   6.5330   1.92000E-001    0.00000E+000
   6.5370   1.93400E-001    0.00000E+000
   6.5380   2.10800E-001    0.00000E+000
   6.5420   1.99200E-001    0.00000E+000
   6.5440   2.02400E-001    0.00000E+000
   6.5470   2.08100E-001    0.00000E+000
   6.5490   2.08900E-001    0.00000E+000
   6.5510   2.24200E-001    0.00000E+000
   6.5550   2.26300E-001    0.00000E+000
   6.5560   2.03700E-001    0.00000E+000
   6.5610   2.05000E-001    0.00000E+000
   6.5630   2.18000E-001    0.00000E+000
   6.5660   2.24900E-001    0.00000E+000
   6.5670   2.29400E-001    0.00000E+000
   6.5710   2.34600E-001    0.00000E+000
   6.5760   2.35500E-001    0.00000E+000
   6.5780   2.30400E-001    0.00000E+000
   6.5800   2.51900E-001    0.00000E+000
   6.5810   2.49400E-001    0.00000E+000
   6.5830   2.48000E-001    0.00000E+000
   6.5870   2.56400E-001    0.00000E+000
   6.5890   2.51800E-001    0.00000E+000
   6.5920   2.56900E-001    0.00000E+000
   6.5940   2.43600E-001    0.00000E+000
   6.5980   2.43100E-001    0.00000E+000
   6.6010   2.66900E-001    0.00000E+000
   6.6040   2.58600E-001    0.00000E+000
   6.6070   2.70800E-001    0.00000E+000
   6.6080   2.67000E-001    0.00000E+000
   6.6110   2.88300E-001    0.00000E+000
   6.6130   2.57600E-001    0.00000E+000
   6.6160   2.63600E-001    0.00000E+000
   6.6190   2.75500E-001    0.00000E+000
   6.6210   2.82500E-001    0.00000E+000
   6.6260   2.82400E-001    0.00000E+000
   6.6270   2.88100E-001    0.00000E+000
   6.6290   2.88200E-001    0.00000E+000
   6.6300   2.86800E-001    0.00000E+000
   6.6330   2.85100E-001    0.00000E+000
   6.6370   3.06200E-001    0.00000E+000
   6.6390   2.97500E-001    0.00000E+000
   6.6430   2.85300E-001    0.00000E+000
   6.6460   2.88400E-001    0.00000E+000
   6.6480   3.06900E-001    0.00000E+000
   6.6520   3.01600E-001    0.00000E+000
   6.6550   3.07800E-001    0.00000E+000
   6.6560   3.20700E-001    0.00000E+000
   6.6600   3.11100E-001    0.00000E+000
   6.6630   3.30400E-001    0.00000E+000
   6.6660   3.28800E-001    0.00000E+000
   6.6700   3.29800E-001    0.00000E+000
   6.6710   3.16000E-001    0.00000E+000
   6.6750   3.34300E-001    0.00000E+000
   6.6770   3.13600E-001    0.00000E+000
   6.6790   3.41700E-001    0.00000E+000
   6.6850   3.35200E-001    0.00000E+000
   6.6900   3.42400E-001    0.00000E+000
   6.6910   3.39200E-001    0.00000E+000
   6.6940   3.47000E-001    0.00000E+000
   6.6950   3.60100E-001    0.00000E+000
   6.6980   3.55800E-001    0.00000E+000
   6.7010   3.59100E-001    0.00000E+000
   6.7030   3.65400E-001    0.00000E+000
   6.7060   3.45400E-001    0.00000E+000
   6.7100   3.68500E-001    0.00000E+000
   6.7110   3.76600E-001    0.00000E+000
   6.7140   3.65800E-001    0.00000E+000
   6.7170   3.77500E-001    0.00000E+000
   6.7210   3.84100E-001    0.00000E+000
   6.7240   3.78000E-001    0.00000E+000
   6.7250   3.60500E-001    0.00000E+000
   6.7290   3.78300E-001    0.00000E+000
   6.7300   3.65800E-001    0.00000E+000
   6.7330   3.96800E-001    0.00000E+000
   6.7350   3.94900E-001    0.00000E+000
   6.7390   3.98300E-001    0.00000E+000
   6.7410   3.93900E-001    0.00000E+000
   6.7440   4.09300E-001    0.00000E+000
   6.7470   4.14200E-001    0.00000E+000
   6.7490   3.97100E-001    0.00000E+000
   6.7510   3.91300E-001    0.00000E+000
   6.7540   4.12200E-001    0.00000E+000
   6.7580   4.08500E-001    0.00000E+000
   6.7600   4.12400E-001    0.00000E+000
   6.7620   4.11900E-001    0.00000E+000
   6.7650   4.20400E-001    0.00000E+000
   6.7680   4.31800E-001    0.00000E+000
   6.7700   4.09600E-001    0.00000E+000
   6.7710   4.29800E-001    0.00000E+000
   6.7770   4.20000E-001    0.00000E+000
   6.7780   4.44800E-001    0.00000E+000
   6.7800   4.48800E-001    0.00000E+000
   6.7840   4.27100E-001    0.00000E+000
   6.7860   4.24300E-001    0.00000E+000
   6.7900   4.42900E-001    0.00000E+000
   6.7930   4.35900E-001    0.00000E+000
   6.7950   4.32900E-001    0.00000E+000
   6.7980   4.47200E-001    0.00000E+000
   6.7990   4.51900E-001    0.00000E+000
   6.8040   4.37800E-001    0.00000E+000
   6.8060   4.30400E-001    0.00000E+000
   6.8090   4.64600E-001    0.00000E+000
   6.8110   4.58200E-001    0.00000E+000
   6.8140   4.43100E-001    0.00000E+000
   6.8170   4.48100E-001    0.00000E+000
   6.8210   4.49000E-001    0.00000E+000
   6.8220   4.52100E-001    0.00000E+000
   6.8240   4.56800E-001    0.00000E+000
   6.8270   4.52100E-001    0.00000E+000
   6.8290   4.75600E-001    0.00000E+000
   6.8350   4.72700E-001    0.00000E+000
   6.8370   4.60600E-001    0.00000E+000
   6.8390   4.74500E-001    0.00000E+000
   6.8410   4.68600E-001    0.00000E+000
   6.8440   4.43200E-001    0.00000E+000
   6.8470   4.36300E-001    0.00000E+000
   6.8500   4.65800E-001    0.00000E+000
   6.8530   4.86100E-001    0.00000E+000
   6.8540   4.70800E-001    0.00000E+000
   6.8570   4.94400E-001    0.00000E+000
   6.8620   4.66400E-001    0.00000E+000
   6.8630   4.82700E-001    0.00000E+000
   6.8660   4.74900E-001    0.00000E+000
   6.8680   4.69200E-001    0.00000E+000
   6.8710   4.82300E-001    0.00000E+000
   6.8730   4.95500E-001    0.00000E+000
   6.8770   5.01400E-001    0.00000E+000
   6.8800   4.83100E-001    0.00000E+000
   6.8820   4.91800E-001    0.00000E+000
   6.8840   4.84700E-001    0.00000E+000
   6.8890   4.87400E-001    0.00000E+000
   6.8920   4.92100E-001    0.00000E+000
   6.8940   4.87800E-001    0.00000E+000
   6.8970   4.97500E-001    0.00000E+000
   6.9000   4.84900E-001    0.00000E+000
   6.9020   5.10900E-001    0.00000E+000
   6.9050   5.02900E-001    0.00000E+000
   6.9090   5.08100E-001    0.00000E+000
   6.9130   4.96800E-001    0.00000E+000
   6.9140   5.12100E-001    0.00000E+000
   6.9170   5.08400E-001    0.00000E+000
   6.9180   5.20800E-001    0.00000E+000
   6.9220   5.08300E-001    0.00000E+000
   6.9240   5.20200E-001    0.00000E+000
   6.9260   5.15200E-001    0.00000E+000
   6.9290   5.13200E-001    0.00000E+000
   6.9320   5.09500E-001    0.00000E+000
   6.9350   5.13900E-001    0.00000E+000
   6.9370   5.12900E-001    0.00000E+000
   6.9400   5.25100E-001    0.00000E+000
   6.9420   5.12100E-001    0.00000E+000
   6.9470   5.30900E-001    0.00000E+000
   6.9480   5.14600E-001    0.00000E+000
   6.9520   5.24500E-001    0.00000E+000
   6.9550   5.44600E-001    0.00000E+000
   6.9570   5.20900E-001    0.00000E+000
   6.9590   5.18100E-001    0.00000E+000
   6.9610   5.34700E-001    0.00000E+000
   6.9640   5.22600E-001    0.00000E+000
   6.9650   5.25700E-001    0.00000E+000
   6.9670   5.33900E-001    0.00000E+000
   6.9680   5.36400E-001    0.00000E+000
   6.9750   5.53400E-001    0.00000E+000
   6.9780   5.24600E-001    0.00000E+000
   6.9830   5.36400E-001    0.00000E+000
   6.9840   5.33600E-001    0.00000E+000
   6.9860   5.37200E-001    0.00000E+000
   6.9880   5.54300E-001    0.00000E+000
   6.9910   5.43300E-001    0.00000E+000
   6.9940   5.47200E-001    0.00000E+000
   6.9950   5.40200E-001    0.00000E+000
   6.9990   5.49900E-001    0.00000E+000
   7.0010   5.55300E-001    0.00000E+000
   7.0050   5.52800E-001    0.00000E+000
   7.0090   5.50500E-001    0.00000E+000
   7.0110   5.59400E-001    0.00000E+000
   7.0120   5.54600E-001    0.00000E+000
   7.0170   5.58700E-001    0.00000E+000
   7.0190   5.55900E-001    0.00000E+000
   7.0230   5.79900E-001    0.00000E+000
   7.0240   5.81800E-001    0.00000E+000
   7.0280   5.70600E-001    0.00000E+000
   7.0290   5.65100E-001    0.00000E+000
   7.0320   5.63300E-001    0.00000E+000
   7.0350   5.78200E-001    0.00000E+000
   7.0380   5.94000E-001    0.00000E+000
   7.0400   5.83400E-001    0.00000E+000
   7.0440   5.92500E-001    0.00000E+000
   7.0470   6.04200E-001    0.00000E+000
   7.0490   6.00900E-001    0.00000E+000
   7.0520   6.09700E-001    0.00000E+000
   7.0540   6.35000E-001    0.00000E+000
   7.0580   6.17100E-001    0.00000E+000
   7.0610   6.57400E-001    0.00000E+000
   7.0640   6.53600E-001    0.00000E+000
   7.0670   6.67600E-001    0.00000E+000
   7.0690   6.69000E-001    0.00000E+000
   7.0720   7.02200E-001    0.00000E+000
   7.0740   6.93900E-001    0.00000E+000
   7.0760   7.22900E-001    0.00000E+000
   7.0790   7.35100E-001    0.00000E+000
   7.0820   7.67200E-001    0.00000E+000
   7.0860   8.09800E-001    0.00000E+000
   7.0890   8.31800E-001    0.00000E+000
   7.0920   8.53500E-001    0.00000E+000
   7.0940   8.93100E-001    0.00000E+000
   7.0960   9.06400E-001    0.00000E+000
   7.1000   9.49700E-001    0.00000E+000
   7.1030   1.00910E+000    0.00000E+000
   7.1060   1.03250E+000    0.00000E+000
   7.1080   1.10410E+000    0.00000E+000
   7.1100   1.12630E+000    0.00000E+000
   7.1150   1.20840E+000    0.00000E+000
   7.1180   1.27520E+000    0.00000E+000
   7.1200   1.42240E+000    0.00000E+000
   7.1240   1.49350E+000    0.00000E+000
   7.1260   1.58730E+000    0.00000E+000
   7.1280   1.61950E+000    0.00000E+000
   7.1310   1.91790E+000    0.00000E+000
   7.1340   2.33410E+000    0.00000E+000
   7.1370   2.61440E+000    0.00000E+000
   7.1410   2.50110E+000    0.00000E+000
   7.1440   2.66350E+000    0.00000E+000
   7.1470   2.35970E+000    0.00000E+000
   7.1490   2.76850E+000    0.00000E+000
   7.1530   2.59660E+000    0.00000E+000
   7.1560   2.61300E+000    0.00000E+000
   7.1580   2.05370E+000    0.00000E+000
   7.1610   1.85040E+000    0.00000E+000
   7.1630   1.42410E+000    0.00000E+000
   7.1660   1.44870E+000    0.00000E+000
   7.1690   1.65520E+000    0.00000E+000
   7.1720   1.40380E+000    0.00000E+000
   7.1740   1.09530E+000    0.00000E+000
   7.1770   8.41200E-001    0.00000E+000
   7.1810   4.35100E-001    0.00000E+000
   7.1830   9.09600E-001    0.00000E+000
   7.1850  -8.77800E-001    0.00000E+000
   7.1880   1.00000E+000    0.00000E+000
   7.1920   1.00000E+000    0.00000E+000
   7.1930   1.00000E+000    0.00000E+000
   7.1970   1.00000E+000    0.00000E+000
   7.1990   1.00000E+000    0.00000E+000
   7.2010   1.00000E+000    0.00000E+000
   7.2030   1.00000E+000    0.00000E+000
   7.2060   1.00000E+000    0.00000E+000
   7.2100   1.00000E+000    0.00000E+000
   7.2140   1.00000E+000    0.00000E+000
   7.2150   1.00000E+000    0.00000E+000
   7.2190   1.00000E+000    0.00000E+000
   7.2220   1.00000E+000    0.00000E+000
   7.2250   1.00000E+000    0.00000E+000
   7.2260   1.00000E+000    0.00000E+000
   7.2300   1.00000E+000    0.00000E+000
   7.2320   1.00000E+000    0.00000E+000
   7.2360   1.00000E+000    0.00000E+000
   7.2390   1.00000E+000    0.00000E+000
   7.2410   1.00000E+000    0.00000E+000
   7.2440   1.00000E+000    0.00000E+000
   7.2470   1.00000E+000    0.00000E+000
   7.2490   1.00000E+000    0.00000E+000
   7.2510   1.00000E+000    0.00000E+000
   7.2550   1.00000E+000    0.00000E+000
   7.2570   1.00000E+000    0.00000E+000
   7.2590   1.00000E+000    0.00000E+000
   7.2630   1.00000E+000    0.00000E+000
   7.2650   1.00000E+000    0.00000E+000
   7.2690   1.00000E+000    0.00000E+000
   7.2710   1.00000E+000    0.00000E+000
   7.2740   1.00000E+000    0.00000E+000
   7.2780   1.00000E+000    0.00000E+000
   7.2800   1.00000E+000    0.00000E+000
   7.2830   1.00000E+000    0.00000E+000
   7.2870   1.00000E+000    0.00000E+000
   7.2890   1.00000E+000    0.00000E+000
   7.2920   1.00000E+000    0.00000E+000
   7.2940   1.00000E+000    0.00000E+000
   7.2980   1.00000E+000    0.00000E+000
   7.3000   1.00000E+000    0.00000E+000
