# Supplementary material for: Rationally seeded computational protein design of ɑ-helical barrels
Source: Nat Chem Biol. 2024 Jun 20;20(8):991–9. doi: 10.1038/s41589-024-01642-0 (PMC11288890; doi:10.1038/s41589-024-01642-0)
Supplement: Supplementary file 3 — PDB and .mtz files used for making figure panels b–d and j–m. [file 41589_2024_1642_MOESM3_ESM.zip › KIA_RP_RSPD_NatChemBiol_data_Figure2/scapCC6_LLIA_panels_e-h/AUC_panel_g/SV_raw/00040.RA1]

scapCC6_LLIA_master
R 1 20.0 50000 0022786 3.2780E11 281 1 
   5.7990   1.00000E+000    0.00000E+000
   5.8050   5.46200E-001    0.00000E+000
   5.8070   3.11800E-001    0.00000E+000
   5.8080   7.21700E-001    0.00000E+000
   5.8090   8.93800E-001    0.00000E+000
   5.8100   9.08700E-001    0.00000E+000
   5.8110   8.41900E-001    0.00000E+000
   5.8120   7.57600E-001    0.00000E+000
   5.8130   1.02120E+000    0.00000E+000
   5.8140   1.01720E+000    0.00000E+000
   5.8160   9.31400E-001    0.00000E+000
   5.8170   1.28470E+000    0.00000E+000
   5.8190   8.47300E-001    0.00000E+000
   5.8200   1.09870E+000    0.00000E+000
   5.8220   1.00540E+000    0.00000E+000
   5.8240   9.80500E-001    0.00000E+000
   5.8250   1.10590E+000    0.00000E+000
   5.8260   1.16120E+000    0.00000E+000
   5.8280   1.23560E+000    0.00000E+000
   5.8290   1.19320E+000    0.00000E+000
   5.8300   1.28800E+000    0.00000E+000
   5.8310   1.30130E+000    0.00000E+000
   5.8330   1.63920E+000    0.00000E+000
   5.8360   1.74060E+000    0.00000E+000
   5.8370   1.59280E+000    0.00000E+000
   5.8380   1.64880E+000    0.00000E+000
   5.8400   1.54060E+000    0.00000E+000
   5.8410   1.59030E+000    0.00000E+000
   5.8440   1.58830E+000    0.00000E+000
   5.8460   1.65690E+000    0.00000E+000
   5.8470   1.58110E+000    0.00000E+000
   5.8490   1.50390E+000    0.00000E+000
   5.8510   1.37220E+000    0.00000E+000
   5.8530   8.97800E-001    0.00000E+000
   5.8570   9.20000E-001    0.00000E+000
   5.8580   7.87200E-001    0.00000E+000
   5.8600   3.29600E-001    0.00000E+000
   5.8620   4.29700E-001    0.00000E+000
   5.8640   3.48200E-001    0.00000E+000
   5.8660   3.61500E-001    0.00000E+000
   5.8690   2.96700E-001    0.00000E+000
   5.8710   2.53000E-001    0.00000E+000
   5.8720   2.17100E-001    0.00000E+000
   5.8740   1.74400E-001    0.00000E+000
   5.8780   1.26100E-001    0.00000E+000
   5.8810   1.62500E-001    0.00000E+000
   5.8820   1.12700E-001    0.00000E+000
   5.8850   1.76200E-001    0.00000E+000
   5.8870   1.39300E-001    0.00000E+000
   5.8900   6.09000E-002    0.00000E+000
   5.8930   3.59000E-002    0.00000E+000
   5.8950   2.25000E-002    0.00000E+000
   5.8970   5.57000E-002    0.00000E+000
   5.8980   1.86000E-002    0.00000E+000
   5.9010   7.40000E-003    0.00000E+000
   5.9030   3.18000E-002    0.00000E+000
   5.9050   3.29000E-002    0.00000E+000
   5.9060   8.30000E-003    0.00000E+000
   5.9080   1.85000E-002    0.00000E+000
   5.9100   3.17000E-002    0.00000E+000
   5.9120   1.90000E-002    0.00000E+000
   5.9130   1.75000E-002    0.00000E+000
   5.9170   1.32000E-002    0.00000E+000
   5.9180   1.17000E-002    0.00000E+000
   5.9210   4.00000E-003    0.00000E+000
   5.9220   1.79000E-002    0.00000E+000
   5.9240   2.40000E-003    0.00000E+000
   5.9260   1.04000E-002    0.00000E+000
   5.9270   1.22000E-002    0.00000E+000
   5.9300   2.49000E-002    0.00000E+000
   5.9310   1.34000E-002    0.00000E+000
   5.9340   1.44000E-002    0.00000E+000
   5.9370   2.48000E-002    0.00000E+000
   5.9390   1.11000E-002    0.00000E+000
   5.9430  -1.00000E-003    0.00000E+000
   5.9470  -1.90000E-003    0.00000E+000
   5.9480   2.05000E-002    0.00000E+000
   5.9510   7.40000E-003    0.00000E+000
   5.9550   4.50000E-003    0.00000E+000
   5.9570   7.10000E-003    0.00000E+000
   5.9600  -2.30000E-003    0.00000E+000
   5.9640   3.50000E-003    0.00000E+000
   5.9650  -1.00000E-003    0.00000E+000
   5.9690   7.30000E-003    0.00000E+000
   5.9710   1.00000E-004    0.00000E+000
   5.9730   1.97000E-002    0.00000E+000
   5.9760   1.89000E-002    0.00000E+000
   5.9780   1.54000E-002    0.00000E+000
   5.9790   3.06000E-002    0.00000E+000
   5.9810   6.40000E-002    0.00000E+000
   5.9820   2.51900E-001    0.00000E+000
   5.9860  -3.85000E-001    0.00000E+000
   5.9870  -8.06200E-001    0.00000E+000
   5.9880  -2.80500E-001    0.00000E+000
   5.9910  -6.69000E-002    0.00000E+000
   5.9960  -3.26000E-002    0.00000E+000
   5.9980  -4.40000E-002    0.00000E+000
   5.9990  -3.30000E-002    0.00000E+000
   6.0020  -2.95000E-002    0.00000E+000
   6.0030  -5.02000E-002    0.00000E+000
   6.0050  -5.35000E-002    0.00000E+000
   6.0060  -2.47000E-002    0.00000E+000
   6.0100  -4.15000E-002    0.00000E+000
   6.0120  -2.99000E-002    0.00000E+000
   6.0140  -4.01000E-002    0.00000E+000
   6.0160  -2.53000E-002    0.00000E+000
   6.0180  -2.11000E-002    0.00000E+000
   6.0190  -4.38000E-002    0.00000E+000
   6.0220  -4.68000E-002    0.00000E+000
   6.0240  -4.89000E-002    0.00000E+000
   6.0260  -4.81000E-002    0.00000E+000
   6.0270  -3.47000E-002    0.00000E+000
   6.0300  -3.55000E-002    0.00000E+000
   6.0320  -4.93000E-002    0.00000E+000
   6.0350  -2.72000E-002    0.00000E+000
   6.0370  -2.55400E-001    0.00000E+000
   6.0390   5.93600E-001    0.00000E+000
   6.0460  -4.03000E-002    0.00000E+000
   6.0500   4.77000E-002    0.00000E+000
   6.0510   2.83000E-002    0.00000E+000
   6.0530   2.44000E-002    0.00000E+000
   6.0570   3.82000E-002    0.00000E+000
   6.0590   3.98000E-002    0.00000E+000
   6.0620   4.99000E-002    0.00000E+000
   6.0640   4.79000E-002    0.00000E+000
   6.0690   3.28000E-002    0.00000E+000
   6.0730   4.64000E-002    0.00000E+000
   6.0760   4.54000E-002    0.00000E+000
   6.0770   3.72000E-002    0.00000E+000
   6.0780   4.65000E-002    0.00000E+000
   6.0810   4.52000E-002    0.00000E+000
   6.0850   4.75000E-002    0.00000E+000
   6.0870   3.23000E-002    0.00000E+000
   6.0890   3.40000E-002    0.00000E+000
   6.0950   4.32000E-002    0.00000E+000
   6.0960   4.48000E-002    0.00000E+000
   6.1020   3.40000E-002    0.00000E+000
   6.1040   4.24000E-002    0.00000E+000
   6.1060   5.13000E-002    0.00000E+000
   6.1090   3.77000E-002    0.00000E+000
   6.1120   4.94000E-002    0.00000E+000
   6.1150   2.52000E-002    0.00000E+000
   6.1180   4.00000E-002    0.00000E+000
   6.1210   3.64000E-002    0.00000E+000
   6.1250   4.90000E-002    0.00000E+000
   6.1280   3.32000E-002    0.00000E+000
   6.1340   5.41000E-002    0.00000E+000
   6.1360   4.54000E-002    0.00000E+000
   6.1390   4.94000E-002    0.00000E+000
   6.1410   5.53000E-002    0.00000E+000
   6.1430   4.92000E-002    0.00000E+000
   6.1440   4.50000E-002    0.00000E+000
   6.1490   5.32000E-002    0.00000E+000
   6.1510   6.15000E-002    0.00000E+000
   6.1520   5.12000E-002    0.00000E+000
   6.1540   6.23000E-002    0.00000E+000
   6.1550   5.58000E-002    0.00000E+000
   6.1560   4.86000E-002    0.00000E+000
   6.1590   4.49000E-002    0.00000E+000
   6.1610   4.42000E-002    0.00000E+000
   6.1640   4.87000E-002    0.00000E+000
   6.1660   5.27000E-002    0.00000E+000
   6.1700   5.10000E-002    0.00000E+000
   6.1710   4.08000E-002    0.00000E+000
   6.1750   6.07000E-002    0.00000E+000
   6.1820   5.22000E-002    0.00000E+000
   6.1870   5.97000E-002    0.00000E+000
   6.1890   5.61000E-002    0.00000E+000
   6.1920   5.35000E-002    0.00000E+000
   6.1940   5.42000E-002    0.00000E+000
   6.1960   5.48000E-002    0.00000E+000
   6.1980   6.53000E-002    0.00000E+000
   6.2000   6.85000E-002    0.00000E+000
   6.2010   6.94000E-002    0.00000E+000
   6.2020   6.05000E-002    0.00000E+000
   6.2040   6.53000E-002    0.00000E+000
   6.2070   6.92000E-002    0.00000E+000
   6.2090   6.97000E-002    0.00000E+000
   6.2130   7.78000E-002    0.00000E+000
   6.2150   6.79000E-002    0.00000E+000
   6.2160   6.72000E-002    0.00000E+000
   6.2220   6.87000E-002    0.00000E+000
   6.2250   7.48000E-002    0.00000E+000
   6.2270   7.72000E-002    0.00000E+000
   6.2310   7.18000E-002    0.00000E+000
   6.2320   9.90000E-002    0.00000E+000
   6.2350   8.08000E-002    0.00000E+000
   6.2410   7.96000E-002    0.00000E+000
   6.2440   9.25000E-002    0.00000E+000
   6.2470   8.39000E-002    0.00000E+000
   6.2520   8.32000E-002    0.00000E+000
   6.2560   8.58000E-002    0.00000E+000
   6.2570   8.58000E-002    0.00000E+000
   6.2600   9.07000E-002    0.00000E+000
   6.2660   9.59000E-002    0.00000E+000
   6.2700   1.01300E-001    0.00000E+000
   6.2730   9.66000E-002    0.00000E+000
   6.2740   8.68000E-002    0.00000E+000
   6.2770   9.88000E-002    0.00000E+000
   6.2840   1.07600E-001    0.00000E+000
   6.2860   1.03400E-001    0.00000E+000
   6.2880   1.17200E-001    0.00000E+000
   6.2890   1.11200E-001    0.00000E+000
   6.2930   1.02300E-001    0.00000E+000
   6.2960   1.11200E-001    0.00000E+000
   6.2970   1.11900E-001    0.00000E+000
   6.2980   9.80000E-002    0.00000E+000
   6.2990   1.13900E-001    0.00000E+000
   6.3040   1.28400E-001    0.00000E+000
   6.3080   1.22700E-001    0.00000E+000
   6.3090   1.16400E-001    0.00000E+000
   6.3150   1.19100E-001    0.00000E+000
   6.3160   1.28600E-001    0.00000E+000
   6.3170   1.17200E-001    0.00000E+000
   6.3200   1.29300E-001    0.00000E+000
   6.3220   1.30200E-001    0.00000E+000
   6.3250   1.43900E-001    0.00000E+000
   6.3280   1.22600E-001    0.00000E+000
   6.3290   1.16300E-001    0.00000E+000
   6.3310   1.25500E-001    0.00000E+000
   6.3330   1.42300E-001    0.00000E+000
   6.3380   1.47400E-001    0.00000E+000
   6.3420   1.29600E-001    0.00000E+000
   6.3440   1.49000E-001    0.00000E+000
   6.3450   1.37200E-001    0.00000E+000
   6.3460   1.54900E-001    0.00000E+000
   6.3470   1.54400E-001    0.00000E+000
   6.3520   1.65100E-001    0.00000E+000
   6.3570   1.58200E-001    0.00000E+000
   6.3610   1.60800E-001    0.00000E+000
   6.3630   1.62000E-001    0.00000E+000
   6.3650   1.77200E-001    0.00000E+000
   6.3670   1.68200E-001    0.00000E+000
   6.3700   1.86200E-001    0.00000E+000
   6.3740   1.74700E-001    0.00000E+000
   6.3770   1.83700E-001    0.00000E+000
   6.3810   1.79900E-001    0.00000E+000
   6.3830   1.84400E-001    0.00000E+000
   6.3850   1.97700E-001    0.00000E+000
   6.3880   1.90900E-001    0.00000E+000
   6.3930   1.91200E-001    0.00000E+000
   6.3970   2.18100E-001    0.00000E+000
   6.4010   2.08400E-001    0.00000E+000
   6.4020   2.01400E-001    0.00000E+000
   6.4040   2.13300E-001    0.00000E+000
   6.4080   2.19900E-001    0.00000E+000
   6.4110   2.11100E-001    0.00000E+000
   6.4130   2.38900E-001    0.00000E+000
   6.4170   2.21200E-001    0.00000E+000
   6.4190   2.23500E-001    0.00000E+000
   6.4240   2.35800E-001    0.00000E+000
   6.4260   2.32900E-001    0.00000E+000
   6.4290   2.47400E-001    0.00000E+000
   6.4320   2.29100E-001    0.00000E+000
   6.4340   2.45200E-001    0.00000E+000
   6.4370   2.52200E-001    0.00000E+000
   6.4410   2.68200E-001    0.00000E+000
   6.4430   2.61600E-001    0.00000E+000
   6.4440   2.65900E-001    0.00000E+000
   6.4470   2.58200E-001    0.00000E+000
   6.4490   2.81000E-001    0.00000E+000
   6.4510   2.70100E-001    0.00000E+000
   6.4550   2.75500E-001    0.00000E+000
   6.4560   2.89600E-001    0.00000E+000
   6.4580   2.85700E-001    0.00000E+000
   6.4620   2.87400E-001    0.00000E+000
   6.4630   2.87500E-001    0.00000E+000
   6.4690   2.99000E-001    0.00000E+000
   6.4710   2.86300E-001    0.00000E+000
   6.4730   2.90900E-001    0.00000E+000
   6.4750   3.03800E-001    0.00000E+000
   6.4780   3.10100E-001    0.00000E+000
   6.4790   3.06500E-001    0.00000E+000
   6.4810   3.05500E-001    0.00000E+000
   6.4850   3.06600E-001    0.00000E+000
   6.4880   3.10800E-001    0.00000E+000
   6.4900   3.16700E-001    0.00000E+000
   6.4920   3.25300E-001    0.00000E+000
   6.4960   3.23000E-001    0.00000E+000
   6.4990   3.39700E-001    0.00000E+000
   6.5030   3.46000E-001    0.00000E+000
   6.5050   3.36900E-001    0.00000E+000
   6.5100   3.51700E-001    0.00000E+000
   6.5120   3.43600E-001    0.00000E+000
   6.5140   3.52400E-001    0.00000E+000
   6.5160   3.52800E-001    0.00000E+000
   6.5190   3.51200E-001    0.00000E+000
   6.5220   3.62200E-001    0.00000E+000
   6.5240   3.44600E-001    0.00000E+000
   6.5260   3.65500E-001    0.00000E+000
   6.5280   3.62100E-001    0.00000E+000
   6.5310   3.63700E-001    0.00000E+000
   6.5330   3.69800E-001    0.00000E+000
   6.5360   3.60600E-001    0.00000E+000
   6.5390   3.73600E-001    0.00000E+000
   6.5410   3.85900E-001    0.00000E+000
   6.5440   3.77800E-001    0.00000E+000
   6.5490   3.91900E-001    0.00000E+000
   6.5510   3.94900E-001    0.00000E+000
   6.5520   3.99700E-001    0.00000E+000
   6.5550   3.91800E-001    0.00000E+000
   6.5580   3.79200E-001    0.00000E+000
   6.5610   3.93600E-001    0.00000E+000
   6.5640   4.08300E-001    0.00000E+000
   6.5670   4.07200E-001    0.00000E+000
   6.5720   4.13500E-001    0.00000E+000
   6.5740   4.05900E-001    0.00000E+000
   6.5770   4.10400E-001    0.00000E+000
   6.5800   4.14300E-001    0.00000E+000
   6.5810   4.15000E-001    0.00000E+000
   6.5830   4.23900E-001    0.00000E+000
   6.5860   4.24400E-001    0.00000E+000
   6.5890   4.17000E-001    0.00000E+000
   6.5900   4.21300E-001    0.00000E+000
   6.5940   4.19700E-001    0.00000E+000
   6.5960   4.37000E-001    0.00000E+000
   6.5990   4.49600E-001    0.00000E+000
   6.6020   4.42700E-001    0.00000E+000
   6.6050   4.43800E-001    0.00000E+000
   6.6070   4.32700E-001    0.00000E+000
   6.6090   4.53700E-001    0.00000E+000
   6.6110   4.33200E-001    0.00000E+000
   6.6130   4.50300E-001    0.00000E+000
   6.6150   4.51100E-001    0.00000E+000
   6.6180   4.59500E-001    0.00000E+000
   6.6220   4.62400E-001    0.00000E+000
   6.6240   4.70200E-001    0.00000E+000
   6.6260   4.68300E-001    0.00000E+000
   6.6280   4.52800E-001    0.00000E+000
   6.6290   4.55600E-001    0.00000E+000
   6.6320   4.59300E-001    0.00000E+000
   6.6350   4.77100E-001    0.00000E+000
   6.6380   4.81000E-001    0.00000E+000
   6.6420   4.62200E-001    0.00000E+000
   6.6440   4.72600E-001    0.00000E+000
   6.6480   4.85600E-001    0.00000E+000
   6.6510   4.81000E-001    0.00000E+000
   6.6550   4.66700E-001    0.00000E+000
   6.6570   4.79100E-001    0.00000E+000
   6.6610   4.88000E-001    0.00000E+000
   6.6620   4.73200E-001    0.00000E+000
   6.6660   5.01200E-001    0.00000E+000
   6.6670   4.95500E-001    0.00000E+000
   6.6680   4.82000E-001    0.00000E+000
   6.6710   4.85600E-001    0.00000E+000
   6.6740   5.00200E-001    0.00000E+000
   6.6760   4.85400E-001    0.00000E+000
   6.6790   4.97100E-001    0.00000E+000
   6.6840   5.07200E-001    0.00000E+000
   6.6850   5.10000E-001    0.00000E+000
   6.6870   4.93500E-001    0.00000E+000
   6.6890   4.85000E-001    0.00000E+000
   6.6920   5.01800E-001    0.00000E+000
   6.6940   4.99300E-001    0.00000E+000
   6.6970   4.94500E-001    0.00000E+000
   6.7000   5.17200E-001    0.00000E+000
   6.7030   5.07400E-001    0.00000E+000
   6.7050   5.16800E-001    0.00000E+000
   6.7070   5.25100E-001    0.00000E+000
   6.7100   5.14700E-001    0.00000E+000
   6.7120   5.09400E-001    0.00000E+000
   6.7140   5.14000E-001    0.00000E+000
   6.7180   4.97800E-001    0.00000E+000
   6.7210   5.42200E-001    0.00000E+000
   6.7230   5.18400E-001    0.00000E+000
   6.7250   4.97200E-001    0.00000E+000
   6.7280   5.17700E-001    0.00000E+000
   6.7310   5.21000E-001    0.00000E+000
   6.7350   5.38300E-001    0.00000E+000
   6.7390   5.15300E-001    0.00000E+000
   6.7440   5.17400E-001    0.00000E+000
   6.7460   5.37500E-001    0.00000E+000
   6.7490   5.30200E-001    0.00000E+000
   6.7500   5.14100E-001    0.00000E+000
   6.7530   5.34500E-001    0.00000E+000
   6.7560   5.27600E-001    0.00000E+000
   6.7590   5.39300E-001    0.00000E+000
   6.7600   5.41600E-001    0.00000E+000
   6.7650   5.48300E-001    0.00000E+000
   6.7660   5.58200E-001    0.00000E+000
   6.7690   5.34000E-001    0.00000E+000
   6.7710   5.23800E-001    0.00000E+000
   6.7730   5.37700E-001    0.00000E+000
   6.7780   5.45400E-001    0.00000E+000
   6.7830   5.34400E-001    0.00000E+000
   6.7860   5.35000E-001    0.00000E+000
   6.7890   5.31500E-001    0.00000E+000
   6.7920   5.34600E-001    0.00000E+000
   6.7940   5.44700E-001    0.00000E+000
   6.7960   5.31200E-001    0.00000E+000
   6.7990   5.36100E-001    0.00000E+000
   6.8020   5.22700E-001    0.00000E+000
   6.8070   5.49900E-001    0.00000E+000
   6.8110   5.53900E-001    0.00000E+000
   6.8140   5.45500E-001    0.00000E+000
   6.8160   5.42700E-001    0.00000E+000
   6.8200   5.52300E-001    0.00000E+000
   6.8210   5.56600E-001    0.00000E+000
   6.8240   5.62400E-001    0.00000E+000
   6.8280   5.54600E-001    0.00000E+000
   6.8290   5.82600E-001    0.00000E+000
   6.8340   5.64200E-001    0.00000E+000
   6.8370   5.54700E-001    0.00000E+000
   6.8380   5.39900E-001    0.00000E+000
   6.8420   5.57900E-001    0.00000E+000
   6.8430   5.43400E-001    0.00000E+000
   6.8480   5.37700E-001    0.00000E+000
   6.8510   5.30000E-001    0.00000E+000
   6.8530   5.46700E-001    0.00000E+000
   6.8540   5.55900E-001    0.00000E+000
   6.8570   5.61000E-001    0.00000E+000
   6.8610   5.61700E-001    0.00000E+000
   6.8650   5.62600E-001    0.00000E+000
   6.8680   5.47300E-001    0.00000E+000
   6.8720   5.58400E-001    0.00000E+000
   6.8750   5.72700E-001    0.00000E+000
   6.8770   5.59500E-001    0.00000E+000
   6.8800   5.59000E-001    0.00000E+000
   6.8820   5.65300E-001    0.00000E+000
   6.8840   5.48000E-001    0.00000E+000
   6.8890   5.60700E-001    0.00000E+000
   6.8910   5.65700E-001    0.00000E+000
   6.8940   5.68700E-001    0.00000E+000
   6.8950   5.59800E-001    0.00000E+000
   6.8980   5.53100E-001    0.00000E+000
   6.9010   5.55400E-001    0.00000E+000
   6.9040   5.81700E-001    0.00000E+000
   6.9080   5.67200E-001    0.00000E+000
   6.9100   5.61400E-001    0.00000E+000
   6.9130   5.62600E-001    0.00000E+000
   6.9150   5.70700E-001    0.00000E+000
   6.9180   5.79700E-001    0.00000E+000
   6.9200   5.65200E-001    0.00000E+000
   6.9220   5.56800E-001    0.00000E+000
   6.9240   5.60800E-001    0.00000E+000
   6.9280   5.59400E-001    0.00000E+000
   6.9310   5.62800E-001    0.00000E+000
   6.9350   5.83200E-001    0.00000E+000
   6.9380   5.66900E-001    0.00000E+000
   6.9410   5.85400E-001    0.00000E+000
   6.9470   5.60300E-001    0.00000E+000
   6.9480   5.71000E-001    0.00000E+000
   6.9510   5.87100E-001    0.00000E+000
   6.9540   5.71100E-001    0.00000E+000
   6.9580   5.72300E-001    0.00000E+000
   6.9600   5.76500E-001    0.00000E+000
   6.9620   5.68700E-001    0.00000E+000
   6.9650   5.73900E-001    0.00000E+000
   6.9670   5.62800E-001    0.00000E+000
   6.9700   5.72600E-001    0.00000E+000
   6.9720   5.74200E-001    0.00000E+000
   6.9760   5.65300E-001    0.00000E+000
   6.9780   5.85400E-001    0.00000E+000
   6.9830   5.64900E-001    0.00000E+000
   6.9870   5.66000E-001    0.00000E+000
   6.9890   5.79600E-001    0.00000E+000
   6.9910   5.97500E-001    0.00000E+000
   6.9930   5.82700E-001    0.00000E+000
   6.9970   5.75900E-001    0.00000E+000
   6.9990   5.71000E-001    0.00000E+000
   7.0020   5.71400E-001    0.00000E+000
   7.0050   5.81500E-001    0.00000E+000
   7.0090   5.87700E-001    0.00000E+000
   7.0110   5.87400E-001    0.00000E+000
   7.0130   5.85600E-001    0.00000E+000
   7.0160   5.88600E-001    0.00000E+000
   7.0180   6.09100E-001    0.00000E+000
   7.0210   5.85200E-001    0.00000E+000
   7.0240   5.89000E-001    0.00000E+000
   7.0280   5.92900E-001    0.00000E+000
   7.0300   6.13300E-001    0.00000E+000
   7.0320   5.90600E-001    0.00000E+000
   7.0350   6.03600E-001    0.00000E+000
   7.0370   6.15900E-001    0.00000E+000
   7.0400   6.16300E-001    0.00000E+000
   7.0420   6.19700E-001    0.00000E+000
   7.0450   6.14800E-001    0.00000E+000
   7.0490   6.31300E-001    0.00000E+000
   7.0510   6.34500E-001    0.00000E+000
   7.0540   6.52600E-001    0.00000E+000
   7.0580   6.34600E-001    0.00000E+000
   7.0600   6.37100E-001    0.00000E+000
   7.0630   6.61800E-001    0.00000E+000
   7.0660   6.69900E-001    0.00000E+000
   7.0690   6.71800E-001    0.00000E+000
   7.0710   7.04100E-001    0.00000E+000
   7.0730   7.03100E-001    0.00000E+000
   7.0760   6.91600E-001    0.00000E+000
   7.0810   7.35500E-001    0.00000E+000
   7.0820   7.51000E-001    0.00000E+000
   7.0850   7.71800E-001    0.00000E+000
   7.0880   7.81400E-001    0.00000E+000
   7.0900   8.18800E-001    0.00000E+000
   7.0930   8.28500E-001    0.00000E+000
   7.0950   8.93200E-001    0.00000E+000
   7.0990   9.12900E-001    0.00000E+000
   7.1040   9.37300E-001    0.00000E+000
   7.1050   9.58000E-001    0.00000E+000
   7.1070   9.64100E-001    0.00000E+000
   7.1100   1.05460E+000    0.00000E+000
   7.1130   1.07340E+000    0.00000E+000
   7.1160   1.09080E+000    0.00000E+000
   7.1190   1.21010E+000    0.00000E+000
   7.1200   1.24910E+000    0.00000E+000
   7.1240   1.36950E+000    0.00000E+000
   7.1270   1.41270E+000    0.00000E+000
   7.1290   1.51080E+000    0.00000E+000
   7.1330   1.64150E+000    0.00000E+000
   7.1350   1.87080E+000    0.00000E+000
   7.1390   2.25500E+000    0.00000E+000
   7.1420   2.39230E+000    0.00000E+000
   7.1440   2.29950E+000    0.00000E+000
   7.1460   2.45840E+000    0.00000E+000
   7.1480   2.71430E+000    0.00000E+000
   7.1490   2.81560E+000    0.00000E+000
   7.1540   2.62900E+000    0.00000E+000
   7.1580   2.27170E+000    0.00000E+000
   7.1630   1.50850E+000    0.00000E+000
   7.1650   1.66320E+000    0.00000E+000
   7.1680   1.44520E+000    0.00000E+000
   7.1720   1.19880E+000    0.00000E+000
   7.1740   1.19170E+000    0.00000E+000
   7.1760   7.32500E-001    0.00000E+000
   7.1800   6.56300E-001    0.00000E+000
   7.1820  -7.11200E-001    0.00000E+000
   7.1850   1.00000E+000    0.00000E+000
   7.1870   1.00000E+000    0.00000E+000
   7.1920   1.00000E+000    0.00000E+000
   7.1950   1.00000E+000    0.00000E+000
   7.1970   1.00000E+000    0.00000E+000
   7.1990   1.00000E+000    0.00000E+000
   7.2010   1.00000E+000    0.00000E+000
   7.2050   1.00000E+000    0.00000E+000
   7.2080   1.00000E+000    0.00000E+000
   7.2120   1.00000E+000    0.00000E+000
   7.2150   1.00000E+000    0.00000E+000
   7.2160   1.00000E+000    0.00000E+000
   7.2190   1.00000E+000    0.00000E+000
   7.2220   1.00000E+000    0.00000E+000
   7.2260   1.00000E+000    0.00000E+000
   7.2270   1.00000E+000    0.00000E+000
   7.2300   1.00000E+000    0.00000E+000
   7.2330   1.00000E+000    0.00000E+000
   7.2350   1.00000E+000    0.00000E+000
   7.2400   1.00000E+000    0.00000E+000
   7.2420   1.00000E+000    0.00000E+000
   7.2460   1.00000E+000    0.00000E+000
   7.2480   1.00000E+000    0.00000E+000
   7.2500   1.00000E+000    0.00000E+000
   7.2530   1.00000E+000    0.00000E+000
   7.2570   1.00000E+000    0.00000E+000
   7.2580   1.00000E+000    0.00000E+000
   7.2640   1.00000E+000    0.00000E+000
   7.2660   1.00000E+000    0.00000E+000
   7.2670   1.00000E+000    0.00000E+000
   7.2720   1.00000E+000    0.00000E+000
   7.2760   1.00000E+000    0.00000E+000
   7.2770   1.00000E+000    0.00000E+000
   7.2800   1.00000E+000    0.00000E+000
   7.2830   1.00000E+000    0.00000E+000
   7.2850   1.00000E+000    0.00000E+000
   7.2890   1.00000E+000    0.00000E+000
   7.2920   1.00000E+000    0.00000E+000
   7.2940   1.00000E+000    0.00000E+000
   7.2990   1.00000E+000    0.00000E+000
   7.3020   1.00000E+000    0.00000E+000
