# Supplementary material for: Rationally seeded computational protein design of ɑ-helical barrels
Source: Nat Chem Biol. 2024 Jun 20;20(8):991–9. doi: 10.1038/s41589-024-01642-0 (PMC11288890; doi:10.1038/s41589-024-01642-0)
Supplement: Supplementary file 3 — PDB and .mtz files used for making figure panels b–d and j–m. [file 41589_2024_1642_MOESM3_ESM.zip › KIA_RP_RSPD_NatChemBiol_data_Figure2/scapCC6_LLIA_panels_e-h/AUC_panel_g/SV_raw/00097.RA1]

scapCC6_LLIA_master
R 1 20.0 50000 0039861 7.9600E11 281 1 
   5.8010   4.19100E-001    0.00000E+000
   5.8120   9.48000E-001    0.00000E+000
   5.8150   1.13110E+000    0.00000E+000
   5.8170   9.02600E-001    0.00000E+000
   5.8200   9.52700E-001    0.00000E+000
   5.8240   9.62700E-001    0.00000E+000
   5.8260   1.01190E+000    0.00000E+000
   5.8290   1.00710E+000    0.00000E+000
   5.8310   1.31650E+000    0.00000E+000
   5.8330   1.58300E+000    0.00000E+000
   5.8350   1.51700E+000    0.00000E+000
   5.8390   1.61380E+000    0.00000E+000
   5.8420   1.70950E+000    0.00000E+000
   5.8460   1.60340E+000    0.00000E+000
   5.8490   1.37780E+000    0.00000E+000
   5.8520   1.20720E+000    0.00000E+000
   5.8560   6.52600E-001    0.00000E+000
   5.8620   3.79300E-001    0.00000E+000
   5.8650   3.14200E-001    0.00000E+000
   5.8700   2.67200E-001    0.00000E+000
   5.8720   2.44800E-001    0.00000E+000
   5.8760   1.99300E-001    0.00000E+000
   5.8800   1.42400E-001    0.00000E+000
   5.8830   1.46300E-001    0.00000E+000
   5.8850   1.45700E-001    0.00000E+000
   5.8890   8.55000E-002    0.00000E+000
   5.8910   5.56000E-002    0.00000E+000
   5.8940   1.96000E-002    0.00000E+000
   5.8960   8.46000E-002    0.00000E+000
   5.8990   1.63000E-002    0.00000E+000
   5.9010   2.26000E-002    0.00000E+000
   5.9050   1.36000E-002    0.00000E+000
   5.9080   3.09000E-002    0.00000E+000
   5.9100   1.82000E-002    0.00000E+000
   5.9120   2.79000E-002    0.00000E+000
   5.9150   2.90000E-003    0.00000E+000
   5.9170   1.44000E-002    0.00000E+000
   5.9190   1.20000E-002    0.00000E+000
   5.9220   1.37000E-002    0.00000E+000
   5.9240   1.22000E-002    0.00000E+000
   5.9280   1.29000E-002    0.00000E+000
   5.9310   5.50000E-003    0.00000E+000
   5.9330   5.00000E-004    0.00000E+000
   5.9350   9.60000E-003    0.00000E+000
   5.9380   1.60000E-002    0.00000E+000
   5.9400   2.20000E-003    0.00000E+000
   5.9450   6.10000E-003    0.00000E+000
   5.9480   1.83000E-002    0.00000E+000
   5.9510   6.20000E-003    0.00000E+000
   5.9540   7.70000E-003    0.00000E+000
   5.9560   7.90000E-003    0.00000E+000
   5.9580   4.20000E-003    0.00000E+000
   5.9630  -1.49000E-002    0.00000E+000
   5.9650  -3.10000E-003    0.00000E+000
   5.9700  -7.80000E-003    0.00000E+000
   5.9710   6.60000E-003    0.00000E+000
   5.9740  -1.10000E-003    0.00000E+000
   5.9770   1.31000E-002    0.00000E+000
   5.9800   1.13000E-002    0.00000E+000
   5.9820   1.94000E-002    0.00000E+000
   5.9850   7.10000E-003    0.00000E+000
   5.9870   3.51000E-002    0.00000E+000
   5.9890   1.45800E-001    0.00000E+000
   5.9920  -7.42000E-002    0.00000E+000
   5.9960  -7.97900E-001    0.00000E+000
   5.9980  -1.70300E-001    0.00000E+000
   6.0000   6.45000E-002    0.00000E+000
   6.0030  -3.37000E-002    0.00000E+000
   6.0050  -3.53000E-002    0.00000E+000
   6.0070  -3.87000E-002    0.00000E+000
   6.0100  -3.30000E-002    0.00000E+000
   6.0140  -4.09000E-002    0.00000E+000
   6.0160  -2.12000E-002    0.00000E+000
   6.0190  -5.47000E-002    0.00000E+000
   6.0220  -5.18000E-002    0.00000E+000
   6.0230  -5.64000E-002    0.00000E+000
   6.0250  -4.93000E-002    0.00000E+000
   6.0280  -3.69000E-002    0.00000E+000
   6.0320  -4.07000E-002    0.00000E+000
   6.0350  -1.91000E-002    0.00000E+000
   6.0360  -2.21200E-001    0.00000E+000
   6.0420  -4.14000E-002    0.00000E+000
   6.0490   5.95000E-002    0.00000E+000
   6.0520   3.13000E-002    0.00000E+000
   6.0540   4.10000E-002    0.00000E+000
   6.0560   2.56000E-002    0.00000E+000
   6.0620   3.51000E-002    0.00000E+000
   6.0660   3.91000E-002    0.00000E+000
   6.0690   2.92000E-002    0.00000E+000
   6.0720   3.45000E-002    0.00000E+000
   6.0770   2.96000E-002    0.00000E+000
   6.0790   3.64000E-002    0.00000E+000
   6.0820   4.21000E-002    0.00000E+000
   6.0850   3.02000E-002    0.00000E+000
   6.0890   2.58000E-002    0.00000E+000
   6.0910   2.55000E-002    0.00000E+000
   6.0960   3.19000E-002    0.00000E+000
   6.0990   3.03000E-002    0.00000E+000
   6.1020   2.82000E-002    0.00000E+000
   6.1060   2.50000E-002    0.00000E+000
   6.1100   2.80000E-002    0.00000E+000
   6.1120   3.88000E-002    0.00000E+000
   6.1180   2.21000E-002    0.00000E+000
   6.1250   3.55000E-002    0.00000E+000
   6.1320   2.15000E-002    0.00000E+000
   6.1340   2.09000E-002    0.00000E+000
   6.1360   3.82000E-002    0.00000E+000
   6.1390   4.23000E-002    0.00000E+000
   6.1420   3.84000E-002    0.00000E+000
   6.1460   3.04000E-002    0.00000E+000
   6.1500   3.39000E-002    0.00000E+000
   6.1540   4.01000E-002    0.00000E+000
   6.1560   3.89000E-002    0.00000E+000
   6.1600   2.46000E-002    0.00000E+000
   6.1610   1.59000E-002    0.00000E+000
   6.1650   1.90000E-002    0.00000E+000
   6.1680   3.94000E-002    0.00000E+000
   6.1700   2.52000E-002    0.00000E+000
   6.1730   3.58000E-002    0.00000E+000
   6.1770   4.16000E-002    0.00000E+000
   6.1820   3.40000E-002    0.00000E+000
   6.1860   4.42000E-002    0.00000E+000
   6.1880   3.05000E-002    0.00000E+000
   6.1930   3.23000E-002    0.00000E+000
   6.1960   2.61000E-002    0.00000E+000
   6.1990   3.22000E-002    0.00000E+000
   6.2020   3.48000E-002    0.00000E+000
   6.2050   4.23000E-002    0.00000E+000
   6.2090   2.84000E-002    0.00000E+000
   6.2100   3.74000E-002    0.00000E+000
   6.2130   4.13000E-002    0.00000E+000
   6.2180   3.57000E-002    0.00000E+000
   6.2190   3.48000E-002    0.00000E+000
   6.2250   4.48000E-002    0.00000E+000
   6.2270   3.14000E-002    0.00000E+000
   6.2300   2.77000E-002    0.00000E+000
   6.2320   3.79000E-002    0.00000E+000
   6.2360   2.75000E-002    0.00000E+000
   6.2390   3.53000E-002    0.00000E+000
   6.2440   3.36000E-002    0.00000E+000
   6.2470   4.20000E-002    0.00000E+000
   6.2480   3.76000E-002    0.00000E+000
   6.2500   4.26000E-002    0.00000E+000
   6.2550   2.74000E-002    0.00000E+000
   6.2580   4.70000E-002    0.00000E+000
   6.2630   3.80000E-002    0.00000E+000
   6.2640   3.00000E-002    0.00000E+000
   6.2680   4.51000E-002    0.00000E+000
   6.2690   3.57000E-002    0.00000E+000
   6.2730   4.09000E-002    0.00000E+000
   6.2810   3.60000E-002    0.00000E+000
   6.2840   3.58000E-002    0.00000E+000
   6.2880   4.70000E-002    0.00000E+000
   6.2920   4.40000E-002    0.00000E+000
   6.2970   4.08000E-002    0.00000E+000
   6.3000   3.52000E-002    0.00000E+000
   6.3010   4.65000E-002    0.00000E+000
   6.3040   5.04000E-002    0.00000E+000
   6.3070   3.79000E-002    0.00000E+000
   6.3110   2.78000E-002    0.00000E+000
   6.3130   4.28000E-002    0.00000E+000
   6.3150   5.48000E-002    0.00000E+000
   6.3180   3.85000E-002    0.00000E+000
   6.3240   4.37000E-002    0.00000E+000
   6.3310   1.16000E-002    0.00000E+000
   6.3380   4.78000E-002    0.00000E+000
   6.3420   2.95000E-002    0.00000E+000
   6.3480   4.68000E-002    0.00000E+000
   6.3550   4.98000E-002    0.00000E+000
   6.3580   4.25000E-002    0.00000E+000
   6.3620   3.52000E-002    0.00000E+000
   6.3640   4.46000E-002    0.00000E+000
   6.3660   4.30000E-002    0.00000E+000
   6.3670   5.38000E-002    0.00000E+000
   6.3730   4.47000E-002    0.00000E+000
   6.3750   3.59000E-002    0.00000E+000
   6.3780   4.81000E-002    0.00000E+000
   6.3810   3.67000E-002    0.00000E+000
   6.3850   3.83000E-002    0.00000E+000
   6.3870   3.95000E-002    0.00000E+000
   6.3880   3.68000E-002    0.00000E+000
   6.3930   4.63000E-002    0.00000E+000
   6.3960   6.45000E-002    0.00000E+000
   6.3990   4.50000E-002    0.00000E+000
   6.4020   3.70000E-002    0.00000E+000
   6.4040   4.30000E-002    0.00000E+000
   6.4060   4.42000E-002    0.00000E+000
   6.4120   4.31000E-002    0.00000E+000
   6.4170   4.75000E-002    0.00000E+000
   6.4190   4.93000E-002    0.00000E+000
   6.4210   5.16000E-002    0.00000E+000
   6.4240   4.84000E-002    0.00000E+000
   6.4280   3.58000E-002    0.00000E+000
   6.4310   5.36000E-002    0.00000E+000
   6.4330   4.46000E-002    0.00000E+000
   6.4370   4.37000E-002    0.00000E+000
   6.4390   5.44000E-002    0.00000E+000
   6.4430   4.00000E-002    0.00000E+000
   6.4450   4.58000E-002    0.00000E+000
   6.4480   5.08000E-002    0.00000E+000
   6.4490   6.44000E-002    0.00000E+000
   6.4540   5.87000E-002    0.00000E+000
   6.4560   6.14000E-002    0.00000E+000
   6.4580   4.66000E-002    0.00000E+000
   6.4620   5.52000E-002    0.00000E+000
   6.4670   5.02000E-002    0.00000E+000
   6.4700   2.87000E-002    0.00000E+000
   6.4720   4.00000E-002    0.00000E+000
   6.4770   5.18000E-002    0.00000E+000
   6.4790   4.55000E-002    0.00000E+000
   6.4810   5.67000E-002    0.00000E+000
   6.4850   5.86000E-002    0.00000E+000
   6.4900   5.99000E-002    0.00000E+000
   6.4920   6.19000E-002    0.00000E+000
   6.4950   4.74000E-002    0.00000E+000
   6.4970   6.65000E-002    0.00000E+000
   6.5010   6.24000E-002    0.00000E+000
   6.5040   4.99000E-002    0.00000E+000
   6.5090   5.40000E-002    0.00000E+000
   6.5110   5.58000E-002    0.00000E+000
   6.5150   6.09000E-002    0.00000E+000
   6.5180   4.94000E-002    0.00000E+000
   6.5220   5.58000E-002    0.00000E+000
   6.5240   4.76000E-002    0.00000E+000
   6.5280   5.68000E-002    0.00000E+000
   6.5300   5.86000E-002    0.00000E+000
   6.5330   6.09000E-002    0.00000E+000
   6.5370   5.29000E-002    0.00000E+000
   6.5400   5.24000E-002    0.00000E+000
   6.5440   4.51000E-002    0.00000E+000
   6.5470   5.31000E-002    0.00000E+000
   6.5500   5.20000E-002    0.00000E+000
   6.5520   5.15000E-002    0.00000E+000
   6.5560   6.45000E-002    0.00000E+000
   6.5580   4.11000E-002    0.00000E+000
   6.5630   5.38000E-002    0.00000E+000
   6.5650   6.41000E-002    0.00000E+000
   6.5710   6.09000E-002    0.00000E+000
   6.5720   5.88000E-002    0.00000E+000
   6.5760   6.82000E-002    0.00000E+000
   6.5790   5.58000E-002    0.00000E+000
   6.5810   4.94000E-002    0.00000E+000
   6.5840   4.78000E-002    0.00000E+000
   6.5870   5.39000E-002    0.00000E+000
   6.5910   7.44000E-002    0.00000E+000
   6.5950   5.73000E-002    0.00000E+000
   6.5980   6.79000E-002    0.00000E+000
   6.6010   6.17000E-002    0.00000E+000
   6.6060   6.10000E-002    0.00000E+000
   6.6080   7.42000E-002    0.00000E+000
   6.6120   6.35000E-002    0.00000E+000
   6.6150   5.14000E-002    0.00000E+000
   6.6190   7.18000E-002    0.00000E+000
   6.6210   7.08000E-002    0.00000E+000
   6.6260   7.01000E-002    0.00000E+000
   6.6280   6.37000E-002    0.00000E+000
   6.6300   7.51000E-002    0.00000E+000
   6.6330   5.83000E-002    0.00000E+000
   6.6370   7.71000E-002    0.00000E+000
   6.6410   7.16000E-002    0.00000E+000
   6.6450   6.61000E-002    0.00000E+000
   6.6480   8.56000E-002    0.00000E+000
   6.6510   7.28000E-002    0.00000E+000
   6.6530   7.37000E-002    0.00000E+000
   6.6570   7.30000E-002    0.00000E+000
   6.6600   7.40000E-002    0.00000E+000
   6.6640   8.12000E-002    0.00000E+000
   6.6670   6.70000E-002    0.00000E+000
   6.6700   8.61000E-002    0.00000E+000
   6.6720   7.34000E-002    0.00000E+000
   6.6760   7.16000E-002    0.00000E+000
   6.6780   7.76000E-002    0.00000E+000
   6.6840   9.29000E-002    0.00000E+000
   6.6850   6.63000E-002    0.00000E+000
   6.6900   8.81000E-002    0.00000E+000
   6.6910   8.81000E-002    0.00000E+000
   6.6960   7.46000E-002    0.00000E+000
   6.6980   8.40000E-002    0.00000E+000
   6.7030   1.00800E-001    0.00000E+000
   6.7060   8.33000E-002    0.00000E+000
   6.7090   9.86000E-002    0.00000E+000
   6.7120   1.02000E-001    0.00000E+000
   6.7150   9.11000E-002    0.00000E+000
   6.7180   9.58000E-002    0.00000E+000
   6.7210   8.41000E-002    0.00000E+000
   6.7250   7.98000E-002    0.00000E+000
   6.7280   1.00400E-001    0.00000E+000
   6.7300   9.50000E-002    0.00000E+000
   6.7340   9.64000E-002    0.00000E+000
   6.7370   8.70000E-002    0.00000E+000
   6.7400   8.62000E-002    0.00000E+000
   6.7440   9.76000E-002    0.00000E+000
   6.7470   1.11800E-001    0.00000E+000
   6.7500   9.07000E-002    0.00000E+000
   6.7530   1.01400E-001    0.00000E+000
   6.7570   8.85000E-002    0.00000E+000
   6.7600   1.03700E-001    0.00000E+000
   6.7620   1.14600E-001    0.00000E+000
   6.7670   1.05000E-001    0.00000E+000
   6.7690   1.11500E-001    0.00000E+000
   6.7720   1.08300E-001    0.00000E+000
   6.7770   1.00400E-001    0.00000E+000
   6.7800   1.09000E-001    0.00000E+000
   6.7830   1.13600E-001    0.00000E+000
   6.7870   1.04100E-001    0.00000E+000
   6.7900   1.10800E-001    0.00000E+000
   6.7940   1.12300E-001    0.00000E+000
   6.7970   1.12700E-001    0.00000E+000
   6.8000   1.15200E-001    0.00000E+000
   6.8050   1.24200E-001    0.00000E+000
   6.8070   1.24100E-001    0.00000E+000
   6.8110   1.14800E-001    0.00000E+000
   6.8140   1.07700E-001    0.00000E+000
   6.8170   1.25600E-001    0.00000E+000
   6.8200   1.25800E-001    0.00000E+000
   6.8230   1.21200E-001    0.00000E+000
   6.8260   1.24500E-001    0.00000E+000
   6.8280   1.20500E-001    0.00000E+000
   6.8340   1.43100E-001    0.00000E+000
   6.8390   1.37600E-001    0.00000E+000
   6.8430   1.32500E-001    0.00000E+000
   6.8460   1.11600E-001    0.00000E+000
   6.8500   1.15300E-001    0.00000E+000
   6.8540   1.43500E-001    0.00000E+000
   6.8590   1.58600E-001    0.00000E+000
   6.8610   1.29500E-001    0.00000E+000
   6.8640   1.54000E-001    0.00000E+000
   6.8680   1.40200E-001    0.00000E+000
   6.8710   1.42300E-001    0.00000E+000
   6.8750   1.65000E-001    0.00000E+000
   6.8790   1.63700E-001    0.00000E+000
   6.8820   1.60600E-001    0.00000E+000
   6.8860   1.64300E-001    0.00000E+000
   6.8900   1.72200E-001    0.00000E+000
   6.8930   1.62000E-001    0.00000E+000
   6.8950   1.71300E-001    0.00000E+000
   6.9000   1.62100E-001    0.00000E+000
   6.9020   1.68700E-001    0.00000E+000
   6.9060   1.67100E-001    0.00000E+000
   6.9090   1.74900E-001    0.00000E+000
   6.9130   1.80600E-001    0.00000E+000
   6.9160   1.76300E-001    0.00000E+000
   6.9190   1.80700E-001    0.00000E+000
   6.9220   1.88400E-001    0.00000E+000
   6.9250   1.78200E-001    0.00000E+000
   6.9290   1.78000E-001    0.00000E+000
   6.9330   2.00300E-001    0.00000E+000
   6.9350   1.91600E-001    0.00000E+000
   6.9390   1.83300E-001    0.00000E+000
   6.9430   1.97900E-001    0.00000E+000
   6.9490   2.07400E-001    0.00000E+000
   6.9500   1.99400E-001    0.00000E+000
   6.9540   2.06800E-001    0.00000E+000
   6.9570   2.03500E-001    0.00000E+000
   6.9610   2.13100E-001    0.00000E+000
   6.9620   2.20300E-001    0.00000E+000
   6.9660   2.22000E-001    0.00000E+000
   6.9680   2.21200E-001    0.00000E+000
   6.9720   2.27200E-001    0.00000E+000
   6.9770   2.37800E-001    0.00000E+000
   6.9820   2.24700E-001    0.00000E+000
   6.9840   2.34100E-001    0.00000E+000
   6.9880   2.61900E-001    0.00000E+000
   6.9910   2.44800E-001    0.00000E+000
   6.9960   2.51600E-001    0.00000E+000
   6.9990   2.62200E-001    0.00000E+000
   7.0020   2.56800E-001    0.00000E+000
   7.0050   2.65800E-001    0.00000E+000
   7.0090   2.63500E-001    0.00000E+000
   7.0120   2.76000E-001    0.00000E+000
   7.0150   2.69300E-001    0.00000E+000
   7.0190   2.77100E-001    0.00000E+000
   7.0230   2.96300E-001    0.00000E+000
   7.0260   2.98400E-001    0.00000E+000
   7.0300   2.93200E-001    0.00000E+000
   7.0330   2.99000E-001    0.00000E+000
   7.0350   3.18500E-001    0.00000E+000
   7.0380   3.52000E-001    0.00000E+000
   7.0420   3.39900E-001    0.00000E+000
   7.0440   3.61000E-001    0.00000E+000
   7.0490   3.75200E-001    0.00000E+000
   7.0520   3.74300E-001    0.00000E+000
   7.0550   4.09900E-001    0.00000E+000
   7.0590   4.14400E-001    0.00000E+000
   7.0620   4.20500E-001    0.00000E+000
   7.0670   4.56600E-001    0.00000E+000
   7.0690   4.72900E-001    0.00000E+000
   7.0730   5.29200E-001    0.00000E+000
   7.0760   5.35500E-001    0.00000E+000
   7.0790   5.64900E-001    0.00000E+000
   7.0810   6.22600E-001    0.00000E+000
   7.0830   6.11300E-001    0.00000E+000
   7.0890   6.86200E-001    0.00000E+000
   7.0910   7.25400E-001    0.00000E+000
   7.0940   8.24300E-001    0.00000E+000
   7.0990   8.53900E-001    0.00000E+000
   7.1020   9.41900E-001    0.00000E+000
   7.1060   1.02990E+000    0.00000E+000
   7.1080   1.15360E+000    0.00000E+000
   7.1130   1.17900E+000    0.00000E+000
   7.1170   1.31900E+000    0.00000E+000
   7.1190   1.45650E+000    0.00000E+000
   7.1240   1.58040E+000    0.00000E+000
   7.1260   2.26380E+000    0.00000E+000
   7.1310   2.36310E+000    0.00000E+000
   7.1350   2.49470E+000    0.00000E+000
   7.1380   2.46980E+000    0.00000E+000
   7.1420   2.55140E+000    0.00000E+000
   7.1440   2.74290E+000    0.00000E+000
   7.1490   2.64520E+000    0.00000E+000
   7.1520   2.71050E+000    0.00000E+000
   7.1550   2.85770E+000    0.00000E+000
   7.1580   1.84690E+000    0.00000E+000
   7.1620   1.62080E+000    0.00000E+000
   7.1650   1.97140E+000    0.00000E+000
   7.1690   1.50810E+000    0.00000E+000
   7.1710   1.43940E+000    0.00000E+000
   7.1750   1.27420E+000    0.00000E+000
   7.1780   1.17800E+000    0.00000E+000
   7.1800   7.20500E-001    0.00000E+000
   7.1860   9.16300E-001    0.00000E+000
   7.1900   1.00000E+000    0.00000E+000
   7.1930   1.00000E+000    0.00000E+000
   7.1970   1.00000E+000    0.00000E+000
   7.1990   1.00000E+000    0.00000E+000
   7.2030   1.00000E+000    0.00000E+000
   7.2050   1.00000E+000    0.00000E+000
   7.2120   1.00000E+000    0.00000E+000
   7.2140   1.00000E+000    0.00000E+000
   7.2170   1.00000E+000    0.00000E+000
   7.2210   1.00000E+000    0.00000E+000
   7.2250   1.00000E+000    0.00000E+000
   7.2280   1.00000E+000    0.00000E+000
   7.2290   1.00000E+000    0.00000E+000
   7.2330   1.00000E+000    0.00000E+000
   7.2390   1.00000E+000    0.00000E+000
   7.2410   1.00000E+000    0.00000E+000
   7.2460   1.00000E+000    0.00000E+000
   7.2480   1.00000E+000    0.00000E+000
   7.2530   1.00000E+000    0.00000E+000
   7.2550   1.00000E+000    0.00000E+000
   7.2570   1.00000E+000    0.00000E+000
   7.2620   1.00000E+000    0.00000E+000
   7.2640   1.00000E+000    0.00000E+000
   7.2690   1.00000E+000    0.00000E+000
   7.2730   1.00000E+000    0.00000E+000
   7.2760   1.00000E+000    0.00000E+000
   7.2800   1.00000E+000    0.00000E+000
   7.2830   1.00000E+000    0.00000E+000
   7.2870   1.00000E+000    0.00000E+000
   7.2900   1.00000E+000    0.00000E+000
   7.2940   1.00000E+000    0.00000E+000
   7.2970   1.00000E+000    0.00000E+000
   7.2990   1.00000E+000    0.00000E+000
   7.3030   1.00000E+000    0.00000E+000
