# Supplementary material for: Rationally seeded computational protein design of ɑ-helical barrels
Source: Nat Chem Biol. 2024 Jun 20;20(8):991–9. doi: 10.1038/s41589-024-01642-0 (PMC11288890; doi:10.1038/s41589-024-01642-0)
Supplement: Supplementary file 3 — PDB and .mtz files used for making figure panels b–d and j–m. [file 41589_2024_1642_MOESM3_ESM.zip › KIA_RP_RSPD_NatChemBiol_data_Figure2/scapCC6_LLIA_panels_e-h/AUC_panel_g/SV_raw/00083.RA1]

scapCC6_LLIA_master
R 1 20.0 50000 0035668 6.8100E11 281 1 
   5.7990   6.13300E-001    0.00000E+000
   5.8010   6.08800E-001    0.00000E+000
   5.8020   7.39400E-001    0.00000E+000
   5.8040   7.20400E-001    0.00000E+000
   5.8060   6.38300E-001    0.00000E+000
   5.8070   1.16250E+000    0.00000E+000
   5.8080   1.25550E+000    0.00000E+000
   5.8090   1.15600E+000    0.00000E+000
   5.8110   7.82700E-001    0.00000E+000
   5.8120   1.29660E+000    0.00000E+000
   5.8140   1.00210E+000    0.00000E+000
   5.8160   8.98900E-001    0.00000E+000
   5.8170   9.22600E-001    0.00000E+000
   5.8190   9.51800E-001    0.00000E+000
   5.8200   9.45400E-001    0.00000E+000
   5.8220   9.19400E-001    0.00000E+000
   5.8230   1.02140E+000    0.00000E+000
   5.8240   1.08240E+000    0.00000E+000
   5.8260   9.90500E-001    0.00000E+000
   5.8270   1.20350E+000    0.00000E+000
   5.8280   1.20310E+000    0.00000E+000
   5.8290   1.25740E+000    0.00000E+000
   5.8330   1.51550E+000    0.00000E+000
   5.8350   1.53900E+000    0.00000E+000
   5.8360   1.60200E+000    0.00000E+000
   5.8370   1.65210E+000    0.00000E+000
   5.8380   1.57810E+000    0.00000E+000
   5.8390   1.64240E+000    0.00000E+000
   5.8410   1.70730E+000    0.00000E+000
   5.8440   1.68310E+000    0.00000E+000
   5.8450   1.63600E+000    0.00000E+000
   5.8470   1.57850E+000    0.00000E+000
   5.8490   1.56830E+000    0.00000E+000
   5.8510   1.49540E+000    0.00000E+000
   5.8530   8.87800E-001    0.00000E+000
   5.8580   7.38200E-001    0.00000E+000
   5.8590   4.43300E-001    0.00000E+000
   5.8610   6.73000E-001    0.00000E+000
   5.8620   4.87500E-001    0.00000E+000
   5.8650   4.19300E-001    0.00000E+000
   5.8660   3.14600E-001    0.00000E+000
   5.8670   2.59000E-001    0.00000E+000
   5.8700   2.69500E-001    0.00000E+000
   5.8720   2.24900E-001    0.00000E+000
   5.8740   2.28700E-001    0.00000E+000
   5.8750   2.31900E-001    0.00000E+000
   5.8770   1.79000E-001    0.00000E+000
   5.8780   1.72800E-001    0.00000E+000
   5.8810   1.57600E-001    0.00000E+000
   5.8840   1.36400E-001    0.00000E+000
   5.8860   1.49700E-001    0.00000E+000
   5.8870   1.16400E-001    0.00000E+000
   5.8890   1.08600E-001    0.00000E+000
   5.8900   8.84000E-002    0.00000E+000
   5.8920   2.70000E-002    0.00000E+000
   5.8950   5.20000E-002    0.00000E+000
   5.8970   3.58000E-002    0.00000E+000
   5.8990   4.13000E-002    0.00000E+000
   5.9010   3.56000E-002    0.00000E+000
   5.9020   1.22000E-002    0.00000E+000
   5.9040   5.83000E-002    0.00000E+000
   5.9080   2.19000E-002    0.00000E+000
   5.9090   1.53000E-002    0.00000E+000
   5.9100   1.27000E-002    0.00000E+000
   5.9130   2.60000E-002    0.00000E+000
   5.9140   1.54000E-002    0.00000E+000
   5.9160  -3.90000E-003    0.00000E+000
   5.9170   2.06000E-002    0.00000E+000
   5.9200   5.00000E-004    0.00000E+000
   5.9210   1.21000E-002    0.00000E+000
   5.9230   1.33000E-002    0.00000E+000
   5.9240   1.42000E-002    0.00000E+000
   5.9260   2.11000E-002    0.00000E+000
   5.9280   8.90000E-003    0.00000E+000
   5.9300   1.75000E-002    0.00000E+000
   5.9320   1.39000E-002    0.00000E+000
   5.9350   1.21000E-002    0.00000E+000
   5.9360   5.20000E-003    0.00000E+000
   5.9390  -6.80000E-003    0.00000E+000
   5.9400   7.70000E-003    0.00000E+000
   5.9420   3.70000E-003    0.00000E+000
   5.9440   5.10000E-003    0.00000E+000
   5.9470   8.90000E-003    0.00000E+000
   5.9490   1.49000E-002    0.00000E+000
   5.9520   7.00000E-004    0.00000E+000
   5.9550   6.20000E-003    0.00000E+000
   5.9560   1.27000E-002    0.00000E+000
   5.9590  -6.80000E-003    0.00000E+000
   5.9600  -3.00000E-004    0.00000E+000
   5.9620  -1.36000E-002    0.00000E+000
   5.9640  -3.20000E-003    0.00000E+000
   5.9650   8.30000E-003    0.00000E+000
   5.9690   5.90000E-003    0.00000E+000
   5.9710  -7.10000E-003    0.00000E+000
   5.9730  -1.49000E-002    0.00000E+000
   5.9750   7.90000E-003    0.00000E+000
   5.9760   2.27000E-002    0.00000E+000
   5.9800   4.20000E-003    0.00000E+000
   5.9810   1.97000E-002    0.00000E+000
   5.9820   1.65000E-002    0.00000E+000
   5.9850   2.38000E-002    0.00000E+000
   5.9880   4.99000E-002    0.00000E+000
   5.9890  -2.37500E-001    0.00000E+000
   5.9910  -7.33500E-001    0.00000E+000
   5.9940  -3.91400E-001    0.00000E+000
   5.9980  -9.00000E-003    0.00000E+000
   6.0000  -4.88000E-002    0.00000E+000
   6.0030  -1.13000E-002    0.00000E+000
   6.0050  -4.11000E-002    0.00000E+000
   6.0080  -3.81000E-002    0.00000E+000
   6.0110  -3.66000E-002    0.00000E+000
   6.0140  -3.56000E-002    0.00000E+000
   6.0160  -4.61000E-002    0.00000E+000
   6.0180  -1.81000E-002    0.00000E+000
   6.0190  -3.59000E-002    0.00000E+000
   6.0200  -4.76000E-002    0.00000E+000
   6.0230  -6.21000E-002    0.00000E+000
   6.0260  -4.42000E-002    0.00000E+000
   6.0280  -4.96000E-002    0.00000E+000
   6.0300  -4.22000E-002    0.00000E+000
   6.0340  -5.34000E-002    0.00000E+000
   6.0350  -2.10000E-002    0.00000E+000
   6.0380  -2.27200E-001    0.00000E+000
   6.0440  -1.52000E-002    0.00000E+000
   6.0470  -6.36000E-002    0.00000E+000
   6.0510   4.70000E-002    0.00000E+000
   6.0530   3.35000E-002    0.00000E+000
   6.0550   2.08000E-002    0.00000E+000
   6.0590   3.46000E-002    0.00000E+000
   6.0600   4.27000E-002    0.00000E+000
   6.0620   3.36000E-002    0.00000E+000
   6.0680   4.07000E-002    0.00000E+000
   6.0700   2.07000E-002    0.00000E+000
   6.0770   3.48000E-002    0.00000E+000
   6.0780   3.33000E-002    0.00000E+000
   6.0790   4.62000E-002    0.00000E+000
   6.0810   3.63000E-002    0.00000E+000
   6.0840   3.33000E-002    0.00000E+000
   6.0860   3.33000E-002    0.00000E+000
   6.0890   3.52000E-002    0.00000E+000
   6.0900   2.78000E-002    0.00000E+000
   6.0940   4.45000E-002    0.00000E+000
   6.0970   2.98000E-002    0.00000E+000
   6.0980   2.09000E-002    0.00000E+000
   6.1020   3.07000E-002    0.00000E+000
   6.1050   4.46000E-002    0.00000E+000
   6.1060   3.74000E-002    0.00000E+000
   6.1090   3.72000E-002    0.00000E+000
   6.1120   2.88000E-002    0.00000E+000
   6.1150   1.92000E-002    0.00000E+000
   6.1170   2.65000E-002    0.00000E+000
   6.1230   3.00000E-002    0.00000E+000
   6.1260   3.63000E-002    0.00000E+000
   6.1290   2.90000E-002    0.00000E+000
   6.1310   2.25000E-002    0.00000E+000
   6.1340   2.69000E-002    0.00000E+000
   6.1370   3.73000E-002    0.00000E+000
   6.1390   2.41000E-002    0.00000E+000
   6.1410   4.18000E-002    0.00000E+000
   6.1420   4.22000E-002    0.00000E+000
   6.1470   3.17000E-002    0.00000E+000
   6.1480   4.39000E-002    0.00000E+000
   6.1500   3.93000E-002    0.00000E+000
   6.1540   3.66000E-002    0.00000E+000
   6.1570   3.45000E-002    0.00000E+000
   6.1600   2.80000E-002    0.00000E+000
   6.1620   1.09000E-002    0.00000E+000
   6.1640   1.72000E-002    0.00000E+000
   6.1680   3.03000E-002    0.00000E+000
   6.1700   2.40000E-002    0.00000E+000
   6.1710   2.63000E-002    0.00000E+000
   6.1720   4.19000E-002    0.00000E+000
   6.1760   3.41000E-002    0.00000E+000
   6.1780   3.41000E-002    0.00000E+000
   6.1800   3.64000E-002    0.00000E+000
   6.1830   3.78000E-002    0.00000E+000
   6.1860   3.82000E-002    0.00000E+000
   6.1880   3.39000E-002    0.00000E+000
   6.1900   3.04000E-002    0.00000E+000
   6.1930   3.76000E-002    0.00000E+000
   6.1950   2.90000E-002    0.00000E+000
   6.1980   4.03000E-002    0.00000E+000
   6.2000   5.28000E-002    0.00000E+000
   6.2030   4.78000E-002    0.00000E+000
   6.2040   3.83000E-002    0.00000E+000
   6.2070   3.64000E-002    0.00000E+000
   6.2090   3.58000E-002    0.00000E+000
   6.2130   4.12000E-002    0.00000E+000
   6.2150   3.78000E-002    0.00000E+000
   6.2170   4.27000E-002    0.00000E+000
   6.2200   3.72000E-002    0.00000E+000
   6.2230   4.34000E-002    0.00000E+000
   6.2270   3.20000E-002    0.00000E+000
   6.2290   2.71000E-002    0.00000E+000
   6.2310   3.39000E-002    0.00000E+000
   6.2320   3.72000E-002    0.00000E+000
   6.2360   4.81000E-002    0.00000E+000
   6.2390   4.22000E-002    0.00000E+000
   6.2430   4.03000E-002    0.00000E+000
   6.2470   4.10000E-002    0.00000E+000
   6.2480   4.28000E-002    0.00000E+000
   6.2490   3.90000E-002    0.00000E+000
   6.2520   2.58000E-002    0.00000E+000
   6.2560   3.64000E-002    0.00000E+000
   6.2570   4.61000E-002    0.00000E+000
   6.2610   3.71000E-002    0.00000E+000
   6.2620   3.79000E-002    0.00000E+000
   6.2660   4.74000E-002    0.00000E+000
   6.2700   4.07000E-002    0.00000E+000
   6.2750   3.90000E-002    0.00000E+000
   6.2840   4.43000E-002    0.00000E+000
   6.2850   4.06000E-002    0.00000E+000
   6.2860   3.37000E-002    0.00000E+000
   6.2890   4.45000E-002    0.00000E+000
   6.2900   4.50000E-002    0.00000E+000
   6.2950   3.88000E-002    0.00000E+000
   6.2970   4.41000E-002    0.00000E+000
   6.3020   4.67000E-002    0.00000E+000
   6.3040   4.29000E-002    0.00000E+000
   6.3080   3.67000E-002    0.00000E+000
   6.3110   3.93000E-002    0.00000E+000
   6.3150   4.43000E-002    0.00000E+000
   6.3160   3.88000E-002    0.00000E+000
   6.3220   2.92000E-002    0.00000E+000
   6.3240   4.51000E-002    0.00000E+000
   6.3270   2.89000E-002    0.00000E+000
   6.3290   2.81000E-002    0.00000E+000
   6.3330   2.78000E-002    0.00000E+000
   6.3380   4.05000E-002    0.00000E+000
   6.3450   4.32000E-002    0.00000E+000
   6.3520   5.00000E-002    0.00000E+000
   6.3550   4.54000E-002    0.00000E+000
   6.3570   3.66000E-002    0.00000E+000
   6.3580   4.72000E-002    0.00000E+000
   6.3610   4.36000E-002    0.00000E+000
   6.3630   5.28000E-002    0.00000E+000
   6.3660   4.45000E-002    0.00000E+000
   6.3680   5.44000E-002    0.00000E+000
   6.3710   4.24000E-002    0.00000E+000
   6.3760   4.73000E-002    0.00000E+000
   6.3770   4.10000E-002    0.00000E+000
   6.3810   4.59000E-002    0.00000E+000
   6.3820   5.83000E-002    0.00000E+000
   6.3830   4.83000E-002    0.00000E+000
   6.3870   4.35000E-002    0.00000E+000
   6.3900   4.34000E-002    0.00000E+000
   6.3930   4.20000E-002    0.00000E+000
   6.3970   5.13000E-002    0.00000E+000
   6.3990   4.68000E-002    0.00000E+000
   6.4020   5.33000E-002    0.00000E+000
   6.4030   5.31000E-002    0.00000E+000
   6.4080   5.35000E-002    0.00000E+000
   6.4110   4.12000E-002    0.00000E+000
   6.4120   5.41000E-002    0.00000E+000
   6.4150   5.32000E-002    0.00000E+000
   6.4170   5.91000E-002    0.00000E+000
   6.4190   4.99000E-002    0.00000E+000
   6.4210   4.88000E-002    0.00000E+000
   6.4240   5.81000E-002    0.00000E+000
   6.4260   4.78000E-002    0.00000E+000
   6.4290   5.58000E-002    0.00000E+000
   6.4330   6.11000E-002    0.00000E+000
   6.4340   4.17000E-002    0.00000E+000
   6.4390   5.90000E-002    0.00000E+000
   6.4400   6.13000E-002    0.00000E+000
   6.4420   6.52000E-002    0.00000E+000
   6.4450   4.76000E-002    0.00000E+000
   6.4470   4.32000E-002    0.00000E+000
   6.4490   5.63000E-002    0.00000E+000
   6.4510   5.74000E-002    0.00000E+000
   6.4530   6.12000E-002    0.00000E+000
   6.4540   6.14000E-002    0.00000E+000
   6.4570   4.67000E-002    0.00000E+000
   6.4600   5.57000E-002    0.00000E+000
   6.4630   4.90000E-002    0.00000E+000
   6.4660   6.19000E-002    0.00000E+000
   6.4670   4.96000E-002    0.00000E+000
   6.4720   6.18000E-002    0.00000E+000
   6.4760   6.59000E-002    0.00000E+000
   6.4790   5.32000E-002    0.00000E+000
   6.4820   5.18000E-002    0.00000E+000
   6.4850   6.43000E-002    0.00000E+000
   6.4890   6.31000E-002    0.00000E+000
   6.4910   5.79000E-002    0.00000E+000
   6.4920   6.02000E-002    0.00000E+000
   6.4940   6.86000E-002    0.00000E+000
   6.4960   4.66000E-002    0.00000E+000
   6.4990   6.49000E-002    0.00000E+000
   6.5010   6.45000E-002    0.00000E+000
   6.5040   4.81000E-002    0.00000E+000
   6.5080   5.89000E-002    0.00000E+000
   6.5090   6.29000E-002    0.00000E+000
   6.5110   7.24000E-002    0.00000E+000
   6.5130   7.62000E-002    0.00000E+000
   6.5140   6.05000E-002    0.00000E+000
   6.5170   6.97000E-002    0.00000E+000
   6.5210   8.30000E-002    0.00000E+000
   6.5230   6.02000E-002    0.00000E+000
   6.5260   6.89000E-002    0.00000E+000
   6.5280   7.89000E-002    0.00000E+000
   6.5300   6.62000E-002    0.00000E+000
   6.5320   7.27000E-002    0.00000E+000
   6.5350   6.97000E-002    0.00000E+000
   6.5390   6.55000E-002    0.00000E+000
   6.5420   5.93000E-002    0.00000E+000
   6.5440   6.95000E-002    0.00000E+000
   6.5460   6.32000E-002    0.00000E+000
   6.5490   7.30000E-002    0.00000E+000
   6.5500   6.62000E-002    0.00000E+000
   6.5540   7.29000E-002    0.00000E+000
   6.5570   6.54000E-002    0.00000E+000
   6.5600   6.94000E-002    0.00000E+000
   6.5650   6.12000E-002    0.00000E+000
   6.5670   7.73000E-002    0.00000E+000
   6.5690   7.22000E-002    0.00000E+000
   6.5720   7.72000E-002    0.00000E+000
   6.5740   7.11000E-002    0.00000E+000
   6.5760   8.69000E-002    0.00000E+000
   6.5790   7.01000E-002    0.00000E+000
   6.5810   7.29000E-002    0.00000E+000
   6.5830   6.77000E-002    0.00000E+000
   6.5850   7.03000E-002    0.00000E+000
   6.5880   8.30000E-002    0.00000E+000
   6.5920   8.83000E-002    0.00000E+000
   6.5950   7.73000E-002    0.00000E+000
   6.5960   8.05000E-002    0.00000E+000
   6.5990   8.17000E-002    0.00000E+000
   6.6020   7.34000E-002    0.00000E+000
   6.6060   7.60000E-002    0.00000E+000
   6.6080   9.04000E-002    0.00000E+000
   6.6100   8.74000E-002    0.00000E+000
   6.6130   8.57000E-002    0.00000E+000
   6.6150   9.76000E-002    0.00000E+000
   6.6170   9.80000E-002    0.00000E+000
   6.6190   9.47000E-002    0.00000E+000
   6.6220   9.56000E-002    0.00000E+000
   6.6260   9.66000E-002    0.00000E+000
   6.6270   1.00300E-001    0.00000E+000
   6.6290   8.91000E-002    0.00000E+000
   6.6310   1.03100E-001    0.00000E+000
   6.6340   9.92000E-002    0.00000E+000
   6.6370   1.00100E-001    0.00000E+000
   6.6410   9.65000E-002    0.00000E+000
   6.6420   8.25000E-002    0.00000E+000
   6.6460   9.63000E-002    0.00000E+000
   6.6500   1.02600E-001    0.00000E+000
   6.6510   9.83000E-002    0.00000E+000
   6.6550   9.78000E-002    0.00000E+000
   6.6580   1.02300E-001    0.00000E+000
   6.6590   8.49000E-002    0.00000E+000
   6.6640   1.13400E-001    0.00000E+000
   6.6650   9.87000E-002    0.00000E+000
   6.6680   1.13000E-001    0.00000E+000
   6.6690   1.02300E-001    0.00000E+000
   6.6700   1.07600E-001    0.00000E+000
   6.6730   1.15000E-001    0.00000E+000
   6.6770   1.09400E-001    0.00000E+000
   6.6800   1.19800E-001    0.00000E+000
   6.6820   1.14400E-001    0.00000E+000
   6.6850   1.23300E-001    0.00000E+000
   6.6880   1.14800E-001    0.00000E+000
   6.6910   1.21700E-001    0.00000E+000
   6.6940   1.31300E-001    0.00000E+000
   6.6960   1.15700E-001    0.00000E+000
   6.6990   1.22500E-001    0.00000E+000
   6.7030   1.22900E-001    0.00000E+000
   6.7040   1.11100E-001    0.00000E+000
   6.7080   1.21300E-001    0.00000E+000
   6.7100   1.27600E-001    0.00000E+000
   6.7130   1.26400E-001    0.00000E+000
   6.7160   1.31300E-001    0.00000E+000
   6.7190   1.32600E-001    0.00000E+000
   6.7230   1.25400E-001    0.00000E+000
   6.7260   1.24700E-001    0.00000E+000
   6.7270   1.39100E-001    0.00000E+000
   6.7310   1.44100E-001    0.00000E+000
   6.7340   1.37500E-001    0.00000E+000
   6.7370   1.33800E-001    0.00000E+000
   6.7400   1.35400E-001    0.00000E+000
   6.7430   1.44000E-001    0.00000E+000
   6.7440   1.69700E-001    0.00000E+000
   6.7490   1.50100E-001    0.00000E+000
   6.7500   1.31400E-001    0.00000E+000
   6.7530   1.43900E-001    0.00000E+000
   6.7560   1.60100E-001    0.00000E+000
   6.7580   1.60100E-001    0.00000E+000
   6.7620   1.37400E-001    0.00000E+000
   6.7660   1.59600E-001    0.00000E+000
   6.7670   1.56700E-001    0.00000E+000
   6.7690   1.52900E-001    0.00000E+000
   6.7710   1.52800E-001    0.00000E+000
   6.7770   1.54900E-001    0.00000E+000
   6.7780   1.67300E-001    0.00000E+000
   6.7800   1.73600E-001    0.00000E+000
   6.7840   1.51200E-001    0.00000E+000
   6.7860   1.60800E-001    0.00000E+000
   6.7900   1.81100E-001    0.00000E+000
   6.7930   1.64000E-001    0.00000E+000
   6.7950   1.67800E-001    0.00000E+000
   6.7980   1.76400E-001    0.00000E+000
   6.8000   1.92200E-001    0.00000E+000
   6.8040   1.69200E-001    0.00000E+000
   6.8060   1.73500E-001    0.00000E+000
   6.8090   1.74200E-001    0.00000E+000
   6.8110   1.89900E-001    0.00000E+000
   6.8140   1.93900E-001    0.00000E+000
   6.8170   1.87500E-001    0.00000E+000
   6.8210   1.91500E-001    0.00000E+000
   6.8250   1.92300E-001    0.00000E+000
   6.8270   1.91800E-001    0.00000E+000
   6.8300   2.03000E-001    0.00000E+000
   6.8340   2.08200E-001    0.00000E+000
   6.8360   1.96400E-001    0.00000E+000
   6.8400   1.97200E-001    0.00000E+000
   6.8430   2.11700E-001    0.00000E+000
   6.8450   1.84900E-001    0.00000E+000
   6.8480   2.02000E-001    0.00000E+000
   6.8500   1.84000E-001    0.00000E+000
   6.8530   2.26900E-001    0.00000E+000
   6.8550   2.12000E-001    0.00000E+000
   6.8590   2.25700E-001    0.00000E+000
   6.8620   2.16800E-001    0.00000E+000
   6.8630   2.15700E-001    0.00000E+000
   6.8660   2.18000E-001    0.00000E+000
   6.8680   2.11800E-001    0.00000E+000
   6.8720   2.18300E-001    0.00000E+000
   6.8730   2.35000E-001    0.00000E+000
   6.8760   2.35400E-001    0.00000E+000
   6.8800   2.37500E-001    0.00000E+000
   6.8810   2.31600E-001    0.00000E+000
   6.8840   2.37400E-001    0.00000E+000
   6.8880   2.48700E-001    0.00000E+000
   6.8900   2.46400E-001    0.00000E+000
   6.8930   2.41300E-001    0.00000E+000
   6.8940   2.54900E-001    0.00000E+000
   6.8970   2.54500E-001    0.00000E+000
   6.9010   2.41100E-001    0.00000E+000
   6.9040   2.60300E-001    0.00000E+000
   6.9070   2.51300E-001    0.00000E+000
   6.9090   2.71700E-001    0.00000E+000
   6.9110   2.62100E-001    0.00000E+000
   6.9150   2.59200E-001    0.00000E+000
   6.9160   2.69500E-001    0.00000E+000
   6.9200   2.67200E-001    0.00000E+000
   6.9230   2.62000E-001    0.00000E+000
   6.9240   2.62500E-001    0.00000E+000
   6.9300   2.67100E-001    0.00000E+000
   6.9310   2.84400E-001    0.00000E+000
   6.9340   2.82900E-001    0.00000E+000
   6.9380   2.91000E-001    0.00000E+000
   6.9400   2.86300E-001    0.00000E+000
   6.9410   2.86400E-001    0.00000E+000
   6.9440   2.85300E-001    0.00000E+000
   6.9480   2.81100E-001    0.00000E+000
   6.9520   3.09300E-001    0.00000E+000
   6.9530   3.05800E-001    0.00000E+000
   6.9560   3.12500E-001    0.00000E+000
   6.9580   3.00200E-001    0.00000E+000
   6.9610   2.97300E-001    0.00000E+000
   6.9640   2.98300E-001    0.00000E+000
   6.9650   3.06200E-001    0.00000E+000
   6.9680   3.13900E-001    0.00000E+000
   6.9720   3.12400E-001    0.00000E+000
   6.9750   3.30000E-001    0.00000E+000
   6.9790   3.23500E-001    0.00000E+000
   6.9810   3.21100E-001    0.00000E+000
   6.9840   3.20600E-001    0.00000E+000
   6.9870   3.22500E-001    0.00000E+000
   6.9900   3.41700E-001    0.00000E+000
   6.9930   3.40000E-001    0.00000E+000
   6.9950   3.34900E-001    0.00000E+000
   6.9980   3.54600E-001    0.00000E+000
   7.0010   3.46000E-001    0.00000E+000
   7.0030   3.44400E-001    0.00000E+000
   7.0060   3.67300E-001    0.00000E+000
   7.0100   3.55800E-001    0.00000E+000
   7.0150   3.83300E-001    0.00000E+000
   7.0170   3.86100E-001    0.00000E+000
   7.0190   3.74400E-001    0.00000E+000
   7.0220   3.73200E-001    0.00000E+000
   7.0260   3.80600E-001    0.00000E+000
   7.0280   4.00800E-001    0.00000E+000
   7.0310   4.01400E-001    0.00000E+000
   7.0320   4.03500E-001    0.00000E+000
   7.0360   4.21700E-001    0.00000E+000
   7.0380   4.35900E-001    0.00000E+000
   7.0410   4.21000E-001    0.00000E+000
   7.0430   4.28900E-001    0.00000E+000
   7.0480   4.51800E-001    0.00000E+000
   7.0500   4.85600E-001    0.00000E+000
   7.0540   4.80200E-001    0.00000E+000
   7.0570   4.92500E-001    0.00000E+000
   7.0600   4.99200E-001    0.00000E+000
   7.0630   5.17800E-001    0.00000E+000
   7.0670   5.18200E-001    0.00000E+000
   7.0690   5.55800E-001    0.00000E+000
   7.0710   5.74400E-001    0.00000E+000
   7.0730   5.87300E-001    0.00000E+000
   7.0770   6.24900E-001    0.00000E+000
   7.0790   6.46000E-001    0.00000E+000
   7.0810   6.87000E-001    0.00000E+000
   7.0840   7.34200E-001    0.00000E+000
   7.0870   7.35100E-001    0.00000E+000
   7.0900   7.75000E-001    0.00000E+000
   7.0930   8.23000E-001    0.00000E+000
   7.0950   8.75000E-001    0.00000E+000
   7.0990   9.20200E-001    0.00000E+000
   7.1030   9.82200E-001    0.00000E+000
   7.1040   1.04760E+000    0.00000E+000
   7.1070   1.09400E+000    0.00000E+000
   7.1120   1.18170E+000    0.00000E+000
   7.1130   1.31790E+000    0.00000E+000
   7.1170   1.31780E+000    0.00000E+000
   7.1200   1.52800E+000    0.00000E+000
   7.1240   1.77730E+000    0.00000E+000
   7.1280   2.23180E+000    0.00000E+000
   7.1310   2.26980E+000    0.00000E+000
   7.1360   2.40580E+000    0.00000E+000
   7.1380   2.69050E+000    0.00000E+000
   7.1400   2.53580E+000    0.00000E+000
   7.1440   2.57700E+000    0.00000E+000
   7.1470   2.93520E+000    0.00000E+000
   7.1490   2.45650E+000    0.00000E+000
   7.1510   2.69950E+000    0.00000E+000
   7.1540   2.68660E+000    0.00000E+000
   7.1560   2.35730E+000    0.00000E+000
   7.1580   1.71550E+000    0.00000E+000
   7.1630   1.79250E+000    0.00000E+000
   7.1650   1.87040E+000    0.00000E+000
   7.1680   1.57130E+000    0.00000E+000
   7.1720   1.46870E+000    0.00000E+000
   7.1740   1.26810E+000    0.00000E+000
   7.1770   8.44000E-001    0.00000E+000
   7.1800   1.14870E+000    0.00000E+000
   7.1830   7.88700E-001    0.00000E+000
   7.1860   5.76400E-001    0.00000E+000
   7.1890  -1.11000E-002    0.00000E+000
   7.1940   1.00000E+000    0.00000E+000
   7.1960   1.00000E+000    0.00000E+000
   7.1990   1.00000E+000    0.00000E+000
   7.2010   1.00000E+000    0.00000E+000
   7.2050   1.00000E+000    0.00000E+000
   7.2100   1.00000E+000    0.00000E+000
   7.2140   1.00000E+000    0.00000E+000
   7.2150   1.00000E+000    0.00000E+000
   7.2190   1.00000E+000    0.00000E+000
   7.2210   1.00000E+000    0.00000E+000
   7.2260   1.00000E+000    0.00000E+000
   7.2280   1.00000E+000    0.00000E+000
   7.2300   1.00000E+000    0.00000E+000
   7.2310   1.00000E+000    0.00000E+000
   7.2350   1.00000E+000    0.00000E+000
   7.2390   1.00000E+000    0.00000E+000
   7.2420   1.00000E+000    0.00000E+000
   7.2450   1.00000E+000    0.00000E+000
   7.2470   1.00000E+000    0.00000E+000
   7.2500   1.00000E+000    0.00000E+000
   7.2530   1.00000E+000    0.00000E+000
   7.2550   1.00000E+000    0.00000E+000
   7.2580   1.00000E+000    0.00000E+000
   7.2620   1.00000E+000    0.00000E+000
   7.2640   1.00000E+000    0.00000E+000
   7.2680   1.00000E+000    0.00000E+000
   7.2700   1.00000E+000    0.00000E+000
   7.2740   1.00000E+000    0.00000E+000
   7.2760   1.00000E+000    0.00000E+000
   7.2780   1.00000E+000    0.00000E+000
   7.2820   1.00000E+000    0.00000E+000
   7.2830   1.00000E+000    0.00000E+000
   7.2870   1.00000E+000    0.00000E+000
   7.2910   1.00000E+000    0.00000E+000
   7.2940   1.00000E+000    0.00000E+000
   7.2950   1.00000E+000    0.00000E+000
   7.2980   1.00000E+000    0.00000E+000
   7.3000   1.00000E+000    0.00000E+000
