# Supplementary material for: Rationally seeded computational protein design of ɑ-helical barrels
Source: Nat Chem Biol. 2024 Jun 20;20(8):991–9. doi: 10.1038/s41589-024-01642-0 (PMC11288890; doi:10.1038/s41589-024-01642-0)
Supplement: Supplementary file 3 — PDB and .mtz files used for making figure panels b–d and j–m. [file 41589_2024_1642_MOESM3_ESM.zip › KIA_RP_RSPD_NatChemBiol_data_Figure2/scapCC6_LLIA_panels_e-h/AUC_panel_g/SV_raw/00027.RA1]

scapCC6_LLIA_master
R 1 20.0 50000 0018889 2.2090E11 281 1 
   5.8000   1.00000E+000    0.00000E+000
   5.8010   1.44200E-001    0.00000E+000
   5.8020   4.89600E-001    0.00000E+000
   5.8030   6.97400E-001    0.00000E+000
   5.8040   5.89900E-001    0.00000E+000
   5.8060   4.50300E-001    0.00000E+000
   5.8070   6.22700E-001    0.00000E+000
   5.8080   8.70100E-001    0.00000E+000
   5.8090   7.39600E-001    0.00000E+000
   5.8100   7.60900E-001    0.00000E+000
   5.8110   8.32200E-001    0.00000E+000
   5.8120   1.22260E+000    0.00000E+000
   5.8130   1.45440E+000    0.00000E+000
   5.8150   1.05920E+000    0.00000E+000
   5.8170   1.18130E+000    0.00000E+000
   5.8190   1.01700E+000    0.00000E+000
   5.8200   1.04730E+000    0.00000E+000
   5.8210   1.06540E+000    0.00000E+000
   5.8230   9.20600E-001    0.00000E+000
   5.8250   9.83400E-001    0.00000E+000
   5.8260   1.12980E+000    0.00000E+000
   5.8270   1.09540E+000    0.00000E+000
   5.8280   1.22670E+000    0.00000E+000
   5.8290   1.35120E+000    0.00000E+000
   5.8300   1.29030E+000    0.00000E+000
   5.8320   1.54810E+000    0.00000E+000
   5.8350   1.59240E+000    0.00000E+000
   5.8370   1.70180E+000    0.00000E+000
   5.8380   1.61320E+000    0.00000E+000
   5.8390   1.70200E+000    0.00000E+000
   5.8420   1.60770E+000    0.00000E+000
   5.8440   1.61310E+000    0.00000E+000
   5.8460   1.60440E+000    0.00000E+000
   5.8470   1.61830E+000    0.00000E+000
   5.8480   1.56210E+000    0.00000E+000
   5.8490   1.46150E+000    0.00000E+000
   5.8510   1.40520E+000    0.00000E+000
   5.8540   7.46600E-001    0.00000E+000
   5.8570   7.30500E-001    0.00000E+000
   5.8600   5.19700E-001    0.00000E+000
   5.8610   4.87600E-001    0.00000E+000
   5.8620   4.74200E-001    0.00000E+000
   5.8630   3.99600E-001    0.00000E+000
   5.8650   2.78000E-001    0.00000E+000
   5.8670   3.08000E-001    0.00000E+000
   5.8690   3.07900E-001    0.00000E+000
   5.8710   2.40900E-001    0.00000E+000
   5.8720   2.11900E-001    0.00000E+000
   5.8740   2.00100E-001    0.00000E+000
   5.8750   1.63100E-001    0.00000E+000
   5.8760   2.34300E-001    0.00000E+000
   5.8790   1.72300E-001    0.00000E+000
   5.8800   1.30600E-001    0.00000E+000
   5.8810   1.48000E-001    0.00000E+000
   5.8830   2.26900E-001    0.00000E+000
   5.8840   1.18900E-001    0.00000E+000
   5.8870   1.01800E-001    0.00000E+000
   5.8910   5.84000E-002    0.00000E+000
   5.8930   5.65000E-002    0.00000E+000
   5.8940   2.77000E-002    0.00000E+000
   5.8960   2.92000E-002    0.00000E+000
   5.8970   7.55000E-002    0.00000E+000
   5.9000   4.13000E-002    0.00000E+000
   5.9010   5.69000E-002    0.00000E+000
   5.9020   1.01000E-002    0.00000E+000
   5.9040   1.11000E-002    0.00000E+000
   5.9080   1.02000E-002    0.00000E+000
   5.9100   3.50000E-002    0.00000E+000
   5.9130   1.96000E-002    0.00000E+000
   5.9140   2.68000E-002    0.00000E+000
   5.9150   1.18000E-002    0.00000E+000
   5.9160   3.98000E-002    0.00000E+000
   5.9190   9.20000E-003    0.00000E+000
   5.9210   1.07000E-002    0.00000E+000
   5.9240   5.90000E-003    0.00000E+000
   5.9260   1.47000E-002    0.00000E+000
   5.9280   7.70000E-003    0.00000E+000
   5.9310   2.80000E-003    0.00000E+000
   5.9320   1.76000E-002    0.00000E+000
   5.9330   1.80000E-002    0.00000E+000
   5.9360  -6.50000E-003    0.00000E+000
   5.9380   4.00000E-003    0.00000E+000
   5.9400   1.08000E-002    0.00000E+000
   5.9420   6.20000E-003    0.00000E+000
   5.9440   8.90000E-003    0.00000E+000
   5.9460   1.51000E-002    0.00000E+000
   5.9480   1.10000E-002    0.00000E+000
   5.9490   5.40000E-003    0.00000E+000
   5.9510  -3.50000E-003    0.00000E+000
   5.9530   7.40000E-003    0.00000E+000
   5.9570   1.38000E-002    0.00000E+000
   5.9600   5.20000E-003    0.00000E+000
   5.9630  -1.10000E-002    0.00000E+000
   5.9650  -6.10000E-003    0.00000E+000
   5.9700   3.80000E-003    0.00000E+000
   5.9710   8.40000E-003    0.00000E+000
   5.9740   1.89000E-002    0.00000E+000
   5.9760   8.50000E-003    0.00000E+000
   5.9780   5.57000E-002    0.00000E+000
   5.9810   1.54500E-001    0.00000E+000
   5.9820  -5.72100E-001    0.00000E+000
   5.9850  -5.50100E-001    0.00000E+000
   5.9860  -1.85100E-001    0.00000E+000
   5.9880   5.19000E-002    0.00000E+000
   5.9900  -4.42000E-002    0.00000E+000
   5.9940  -3.49000E-002    0.00000E+000
   5.9950  -4.43000E-002    0.00000E+000
   5.9970  -3.88000E-002    0.00000E+000
   5.9980  -6.01000E-002    0.00000E+000
   6.0020  -3.73000E-002    0.00000E+000
   6.0060  -4.49000E-002    0.00000E+000
   6.0090  -4.97000E-002    0.00000E+000
   6.0100  -3.16000E-002    0.00000E+000
   6.0140  -3.77000E-002    0.00000E+000
   6.0160  -4.56000E-002    0.00000E+000
   6.0190  -3.47000E-002    0.00000E+000
   6.0210  -5.22000E-002    0.00000E+000
   6.0220  -5.25000E-002    0.00000E+000
   6.0240  -3.88000E-002    0.00000E+000
   6.0260  -4.02000E-002    0.00000E+000
   6.0290  -4.18000E-002    0.00000E+000
   6.0310  -3.59000E-002    0.00000E+000
   6.0340  -1.00000E-002    0.00000E+000
   6.0380  -2.73100E-001    0.00000E+000
   6.0430   2.74000E-001    0.00000E+000
   6.0480  -5.59000E-002    0.00000E+000
   6.0500   3.16000E-002    0.00000E+000
   6.0520   4.73000E-002    0.00000E+000
   6.0540   4.71000E-002    0.00000E+000
   6.0570   5.21000E-002    0.00000E+000
   6.0590   3.71000E-002    0.00000E+000
   6.0620   4.18000E-002    0.00000E+000
   6.0640   5.22000E-002    0.00000E+000
   6.0690   5.68000E-002    0.00000E+000
   6.0700   3.98000E-002    0.00000E+000
   6.0730   5.20000E-002    0.00000E+000
   6.0780   4.54000E-002    0.00000E+000
   6.0800   5.56000E-002    0.00000E+000
   6.0830   5.37000E-002    0.00000E+000
   6.0850   6.21000E-002    0.00000E+000
   6.0870   6.83000E-002    0.00000E+000
   6.0910   5.58000E-002    0.00000E+000
   6.0930   6.17000E-002    0.00000E+000
   6.0960   5.62000E-002    0.00000E+000
   6.0980   4.75000E-002    0.00000E+000
   6.1000   5.34000E-002    0.00000E+000
   6.1020   4.70000E-002    0.00000E+000
   6.1030   5.18000E-002    0.00000E+000
   6.1050   6.13000E-002    0.00000E+000
   6.1070   5.88000E-002    0.00000E+000
   6.1120   6.34000E-002    0.00000E+000
   6.1130   6.32000E-002    0.00000E+000
   6.1140   4.40000E-002    0.00000E+000
   6.1160   4.80000E-002    0.00000E+000
   6.1180   7.08000E-002    0.00000E+000
   6.1210   6.53000E-002    0.00000E+000
   6.1270   8.18000E-002    0.00000E+000
   6.1290   6.06000E-002    0.00000E+000
   6.1310   5.96000E-002    0.00000E+000
   6.1320   6.09000E-002    0.00000E+000
   6.1340   6.50000E-002    0.00000E+000
   6.1370   7.35000E-002    0.00000E+000
   6.1390   7.70000E-002    0.00000E+000
   6.1420   8.46000E-002    0.00000E+000
   6.1460   7.72000E-002    0.00000E+000
   6.1490   9.39000E-002    0.00000E+000
   6.1510   9.64000E-002    0.00000E+000
   6.1540   8.45000E-002    0.00000E+000
   6.1550   9.58000E-002    0.00000E+000
   6.1570   8.55000E-002    0.00000E+000
   6.1590   9.70000E-002    0.00000E+000
   6.1620   8.50000E-002    0.00000E+000
   6.1640   7.20000E-002    0.00000E+000
   6.1660   9.47000E-002    0.00000E+000
   6.1680   9.94000E-002    0.00000E+000
   6.1700   9.46000E-002    0.00000E+000
   6.1730   1.04300E-001    0.00000E+000
   6.1750   1.14400E-001    0.00000E+000
   6.1770   1.09500E-001    0.00000E+000
   6.1800   1.06700E-001    0.00000E+000
   6.1830   1.20600E-001    0.00000E+000
   6.1840   1.10500E-001    0.00000E+000
   6.1880   1.18800E-001    0.00000E+000
   6.1890   1.27200E-001    0.00000E+000
   6.1930   1.16800E-001    0.00000E+000
   6.1950   1.12400E-001    0.00000E+000
   6.1960   1.27200E-001    0.00000E+000
   6.1980   1.37700E-001    0.00000E+000
   6.1990   1.40900E-001    0.00000E+000
   6.2020   1.26500E-001    0.00000E+000
   6.2040   1.19000E-001    0.00000E+000
   6.2070   1.30400E-001    0.00000E+000
   6.2090   1.37600E-001    0.00000E+000
   6.2120   1.42900E-001    0.00000E+000
   6.2130   1.33900E-001    0.00000E+000
   6.2160   1.49400E-001    0.00000E+000
   6.2200   1.42500E-001    0.00000E+000
   6.2240   1.52100E-001    0.00000E+000
   6.2250   1.55800E-001    0.00000E+000
   6.2260   1.45800E-001    0.00000E+000
   6.2290   1.49500E-001    0.00000E+000
   6.2310   1.62500E-001    0.00000E+000
   6.2320   1.69300E-001    0.00000E+000
   6.2360   1.75500E-001    0.00000E+000
   6.2380   1.68700E-001    0.00000E+000
   6.2430   1.85000E-001    0.00000E+000
   6.2450   1.65500E-001    0.00000E+000
   6.2460   1.74800E-001    0.00000E+000
   6.2480   1.88000E-001    0.00000E+000
   6.2520   1.88800E-001    0.00000E+000
   6.2530   1.98000E-001    0.00000E+000
   6.2540   1.97000E-001    0.00000E+000
   6.2590   1.93100E-001    0.00000E+000
   6.2610   2.15400E-001    0.00000E+000
   6.2630   2.10000E-001    0.00000E+000
   6.2640   2.14800E-001    0.00000E+000
   6.2690   2.17700E-001    0.00000E+000
   6.2700   2.07100E-001    0.00000E+000
   6.2720   2.19800E-001    0.00000E+000
   6.2730   2.27900E-001    0.00000E+000
   6.2750   2.23000E-001    0.00000E+000
   6.2800   2.36400E-001    0.00000E+000
   6.2820   2.29500E-001    0.00000E+000
   6.2830   2.26600E-001    0.00000E+000
   6.2840   2.53000E-001    0.00000E+000
   6.2860   2.29700E-001    0.00000E+000
   6.2870   2.45700E-001    0.00000E+000
   6.2910   2.44200E-001    0.00000E+000
   6.2960   2.47500E-001    0.00000E+000
   6.2970   2.62200E-001    0.00000E+000
   6.2990   2.62200E-001    0.00000E+000
   6.3000   2.71300E-001    0.00000E+000
   6.3020   2.61100E-001    0.00000E+000
   6.3060   2.69300E-001    0.00000E+000
   6.3090   2.65900E-001    0.00000E+000
   6.3120   2.88700E-001    0.00000E+000
   6.3140   2.86900E-001    0.00000E+000
   6.3160   2.75900E-001    0.00000E+000
   6.3180   2.99300E-001    0.00000E+000
   6.3210   3.03300E-001    0.00000E+000
   6.3240   2.89200E-001    0.00000E+000
   6.3290   2.82900E-001    0.00000E+000
   6.3320   3.11200E-001    0.00000E+000
   6.3340   3.12600E-001    0.00000E+000
   6.3350   3.29500E-001    0.00000E+000
   6.3380   3.24500E-001    0.00000E+000
   6.3410   3.28200E-001    0.00000E+000
   6.3420   3.27900E-001    0.00000E+000
   6.3450   3.41600E-001    0.00000E+000
   6.3490   3.51200E-001    0.00000E+000
   6.3560   3.58000E-001    0.00000E+000
   6.3590   3.61200E-001    0.00000E+000
   6.3620   3.60000E-001    0.00000E+000
   6.3640   3.58900E-001    0.00000E+000
   6.3650   3.59000E-001    0.00000E+000
   6.3720   3.67300E-001    0.00000E+000
   6.3730   3.80600E-001    0.00000E+000
   6.3770   3.86300E-001    0.00000E+000
   6.3800   4.01800E-001    0.00000E+000
   6.3850   3.90300E-001    0.00000E+000
   6.3860   4.02600E-001    0.00000E+000
   6.3880   4.05300E-001    0.00000E+000
   6.3920   4.11200E-001    0.00000E+000
   6.3930   3.96800E-001    0.00000E+000
   6.3960   4.11500E-001    0.00000E+000
   6.4010   4.15700E-001    0.00000E+000
   6.4030   4.29300E-001    0.00000E+000
   6.4100   4.38200E-001    0.00000E+000
   6.4110   4.18700E-001    0.00000E+000
   6.4150   4.45800E-001    0.00000E+000
   6.4190   4.39700E-001    0.00000E+000
   6.4220   4.37600E-001    0.00000E+000
   6.4260   4.56100E-001    0.00000E+000
   6.4280   4.50000E-001    0.00000E+000
   6.4320   4.67000E-001    0.00000E+000
   6.4340   4.65700E-001    0.00000E+000
   6.4380   4.57500E-001    0.00000E+000
   6.4420   4.53300E-001    0.00000E+000
   6.4440   4.81400E-001    0.00000E+000
   6.4450   4.73400E-001    0.00000E+000
   6.4480   4.83300E-001    0.00000E+000
   6.4500   4.88300E-001    0.00000E+000
   6.4530   4.88100E-001    0.00000E+000
   6.4550   4.97000E-001    0.00000E+000
   6.4580   4.90100E-001    0.00000E+000
   6.4610   4.94100E-001    0.00000E+000
   6.4630   4.94600E-001    0.00000E+000
   6.4670   5.03300E-001    0.00000E+000
   6.4680   5.03400E-001    0.00000E+000
   6.4710   4.93400E-001    0.00000E+000
   6.4740   5.03700E-001    0.00000E+000
   6.4760   5.03600E-001    0.00000E+000
   6.4790   5.11400E-001    0.00000E+000
   6.4810   4.99800E-001    0.00000E+000
   6.4850   4.96200E-001    0.00000E+000
   6.4870   5.18500E-001    0.00000E+000
   6.4900   5.15100E-001    0.00000E+000
   6.4920   5.36600E-001    0.00000E+000
   6.4940   5.06100E-001    0.00000E+000
   6.4970   5.21800E-001    0.00000E+000
   6.4980   5.34200E-001    0.00000E+000
   6.5030   5.09200E-001    0.00000E+000
   6.5040   5.24600E-001    0.00000E+000
   6.5080   5.31300E-001    0.00000E+000
   6.5100   5.27200E-001    0.00000E+000
   6.5120   5.21300E-001    0.00000E+000
   6.5140   5.46300E-001    0.00000E+000
   6.5160   5.25000E-001    0.00000E+000
   6.5210   5.39000E-001    0.00000E+000
   6.5220   5.22800E-001    0.00000E+000
   6.5250   5.22500E-001    0.00000E+000
   6.5270   5.35900E-001    0.00000E+000
   6.5290   5.26300E-001    0.00000E+000
   6.5320   5.39400E-001    0.00000E+000
   6.5350   5.41000E-001    0.00000E+000
   6.5380   5.33600E-001    0.00000E+000
   6.5400   5.36100E-001    0.00000E+000
   6.5430   5.38100E-001    0.00000E+000
   6.5460   5.63400E-001    0.00000E+000
   6.5470   5.50700E-001    0.00000E+000
   6.5490   5.55200E-001    0.00000E+000
   6.5520   5.46600E-001    0.00000E+000
   6.5560   5.62500E-001    0.00000E+000
   6.5620   5.56500E-001    0.00000E+000
   6.5640   5.52900E-001    0.00000E+000
   6.5670   5.36100E-001    0.00000E+000
   6.5710   5.49800E-001    0.00000E+000
   6.5720   5.51100E-001    0.00000E+000
   6.5740   5.68300E-001    0.00000E+000
   6.5760   5.54600E-001    0.00000E+000
   6.5790   5.61000E-001    0.00000E+000
   6.5800   5.56600E-001    0.00000E+000
   6.5830   5.49500E-001    0.00000E+000
   6.5860   5.50800E-001    0.00000E+000
   6.5890   5.69300E-001    0.00000E+000
   6.5900   5.40800E-001    0.00000E+000
   6.5940   5.61300E-001    0.00000E+000
   6.5980   5.56000E-001    0.00000E+000
   6.5990   5.75500E-001    0.00000E+000
   6.6030   5.56500E-001    0.00000E+000
   6.6080   5.53200E-001    0.00000E+000
   6.6090   5.63800E-001    0.00000E+000
   6.6110   5.63200E-001    0.00000E+000
   6.6150   5.55700E-001    0.00000E+000
   6.6160   5.59000E-001    0.00000E+000
   6.6190   5.75000E-001    0.00000E+000
   6.6210   5.69200E-001    0.00000E+000
   6.6260   5.63200E-001    0.00000E+000
   6.6270   5.60800E-001    0.00000E+000
   6.6290   5.55600E-001    0.00000E+000
   6.6320   5.71800E-001    0.00000E+000
   6.6350   5.71500E-001    0.00000E+000
   6.6390   5.90300E-001    0.00000E+000
   6.6400   5.59800E-001    0.00000E+000
   6.6440   5.68400E-001    0.00000E+000
   6.6460   5.71700E-001    0.00000E+000
   6.6480   5.76100E-001    0.00000E+000
   6.6500   5.68300E-001    0.00000E+000
   6.6540   5.68700E-001    0.00000E+000
   6.6560   5.61700E-001    0.00000E+000
   6.6580   5.55700E-001    0.00000E+000
   6.6610   5.59200E-001    0.00000E+000
   6.6640   5.84400E-001    0.00000E+000
   6.6670   5.72700E-001    0.00000E+000
   6.6690   5.65000E-001    0.00000E+000
   6.6720   5.75400E-001    0.00000E+000
   6.6740   5.74400E-001    0.00000E+000
   6.6800   5.85700E-001    0.00000E+000
   6.6820   5.61400E-001    0.00000E+000
   6.6840   5.71200E-001    0.00000E+000
   6.6850   5.87200E-001    0.00000E+000
   6.6890   5.84900E-001    0.00000E+000
   6.6910   5.65300E-001    0.00000E+000
   6.6930   5.74600E-001    0.00000E+000
   6.6950   5.62500E-001    0.00000E+000
   6.6980   5.76600E-001    0.00000E+000
   6.7020   5.83700E-001    0.00000E+000
   6.7050   5.77600E-001    0.00000E+000
   6.7070   5.82500E-001    0.00000E+000
   6.7100   5.81300E-001    0.00000E+000
   6.7120   5.62500E-001    0.00000E+000
   6.7140   5.75200E-001    0.00000E+000
   6.7180   5.75600E-001    0.00000E+000
   6.7210   5.67700E-001    0.00000E+000
   6.7250   5.69200E-001    0.00000E+000
   6.7270   5.71200E-001    0.00000E+000
   6.7280   5.60400E-001    0.00000E+000
   6.7310   5.69600E-001    0.00000E+000
   6.7340   5.73800E-001    0.00000E+000
   6.7370   5.80100E-001    0.00000E+000
   6.7390   5.81500E-001    0.00000E+000
   6.7410   5.83600E-001    0.00000E+000
   6.7440   5.72800E-001    0.00000E+000
   6.7460   5.67700E-001    0.00000E+000
   6.7480   5.86300E-001    0.00000E+000
   6.7510   5.89300E-001    0.00000E+000
   6.7530   5.78800E-001    0.00000E+000
   6.7550   5.75100E-001    0.00000E+000
   6.7590   5.91600E-001    0.00000E+000
   6.7610   5.80300E-001    0.00000E+000
   6.7640   5.94800E-001    0.00000E+000
   6.7680   5.80500E-001    0.00000E+000
   6.7700   5.58900E-001    0.00000E+000
   6.7740   5.77200E-001    0.00000E+000
   6.7770   5.77600E-001    0.00000E+000
   6.7780   6.04900E-001    0.00000E+000
   6.7810   5.85400E-001    0.00000E+000
   6.7830   5.88000E-001    0.00000E+000
   6.7870   5.71000E-001    0.00000E+000
   6.7890   5.77800E-001    0.00000E+000
   6.7930   5.81300E-001    0.00000E+000
   6.7950   5.80300E-001    0.00000E+000
   6.7980   5.89400E-001    0.00000E+000
   6.8000   5.85900E-001    0.00000E+000
   6.8040   5.72000E-001    0.00000E+000
   6.8060   5.71300E-001    0.00000E+000
   6.8090   5.82100E-001    0.00000E+000
   6.8110   5.84200E-001    0.00000E+000
   6.8140   5.68600E-001    0.00000E+000
   6.8160   5.72400E-001    0.00000E+000
   6.8170   5.85200E-001    0.00000E+000
   6.8200   5.66300E-001    0.00000E+000
   6.8230   5.81900E-001    0.00000E+000
   6.8270   5.84400E-001    0.00000E+000
   6.8290   5.84300E-001    0.00000E+000
   6.8330   5.89300E-001    0.00000E+000
   6.8360   5.81600E-001    0.00000E+000
   6.8380   5.73300E-001    0.00000E+000
   6.8410   5.69400E-001    0.00000E+000
   6.8440   5.47100E-001    0.00000E+000
   6.8480   5.60400E-001    0.00000E+000
   6.8510   5.59700E-001    0.00000E+000
   6.8530   5.87500E-001    0.00000E+000
   6.8540   5.81800E-001    0.00000E+000
   6.8580   5.88200E-001    0.00000E+000
   6.8600   5.79600E-001    0.00000E+000
   6.8630   5.96200E-001    0.00000E+000
   6.8650   5.90400E-001    0.00000E+000
   6.8690   5.79500E-001    0.00000E+000
   6.8720   5.84300E-001    0.00000E+000
   6.8750   6.02100E-001    0.00000E+000
   6.8780   5.82800E-001    0.00000E+000
   6.8810   5.67300E-001    0.00000E+000
   6.8820   5.81600E-001    0.00000E+000
   6.8860   5.80500E-001    0.00000E+000
   6.8880   6.00000E-001    0.00000E+000
   6.8920   5.91500E-001    0.00000E+000
   6.8940   5.70000E-001    0.00000E+000
   6.8970   5.89300E-001    0.00000E+000
   6.9000   5.82000E-001    0.00000E+000
   6.9020   5.88500E-001    0.00000E+000
   6.9050   5.77300E-001    0.00000E+000
   6.9090   6.01000E-001    0.00000E+000
   6.9100   5.69300E-001    0.00000E+000
   6.9150   5.97200E-001    0.00000E+000
   6.9160   5.98000E-001    0.00000E+000
   6.9180   5.96800E-001    0.00000E+000
   6.9220   5.99700E-001    0.00000E+000
   6.9240   5.75200E-001    0.00000E+000
   6.9270   5.85100E-001    0.00000E+000
   6.9290   5.79000E-001    0.00000E+000
   6.9310   5.90300E-001    0.00000E+000
   6.9350   5.86600E-001    0.00000E+000
   6.9370   5.74400E-001    0.00000E+000
   6.9400   5.98200E-001    0.00000E+000
   6.9420   5.92900E-001    0.00000E+000
   6.9460   5.83900E-001    0.00000E+000
   6.9500   6.00700E-001    0.00000E+000
   6.9520   6.00300E-001    0.00000E+000
   6.9540   5.84100E-001    0.00000E+000
   6.9580   6.03900E-001    0.00000E+000
   6.9600   6.08500E-001    0.00000E+000
   6.9620   5.79100E-001    0.00000E+000
   6.9650   5.98300E-001    0.00000E+000
   6.9660   5.92900E-001    0.00000E+000
   6.9700   6.07700E-001    0.00000E+000
   6.9740   5.92000E-001    0.00000E+000
   6.9760   5.91900E-001    0.00000E+000
   6.9810   5.90000E-001    0.00000E+000
   6.9840   5.92100E-001    0.00000E+000
   6.9880   6.07800E-001    0.00000E+000
   6.9900   6.15600E-001    0.00000E+000
   6.9930   6.13900E-001    0.00000E+000
   6.9950   6.07000E-001    0.00000E+000
   6.9990   5.93500E-001    0.00000E+000
   7.0010   5.92500E-001    0.00000E+000
   7.0030   5.98800E-001    0.00000E+000
   7.0070   6.09300E-001    0.00000E+000
   7.0090   6.12300E-001    0.00000E+000
   7.0110   6.19000E-001    0.00000E+000
   7.0140   6.00600E-001    0.00000E+000
   7.0170   6.08200E-001    0.00000E+000
   7.0200   5.90500E-001    0.00000E+000
   7.0230   6.12000E-001    0.00000E+000
   7.0250   6.15300E-001    0.00000E+000
   7.0300   6.10800E-001    0.00000E+000
   7.0310   6.04200E-001    0.00000E+000
   7.0330   5.99400E-001    0.00000E+000
   7.0360   6.07600E-001    0.00000E+000
   7.0390   6.28400E-001    0.00000E+000
   7.0420   6.05500E-001    0.00000E+000
   7.0450   6.13900E-001    0.00000E+000
   7.0470   6.03000E-001    0.00000E+000
   7.0510   6.17100E-001    0.00000E+000
   7.0520   6.43800E-001    0.00000E+000
   7.0560   6.14200E-001    0.00000E+000
   7.0600   6.46600E-001    0.00000E+000
   7.0610   6.52800E-001    0.00000E+000
   7.0650   6.42800E-001    0.00000E+000
   7.0680   6.54900E-001    0.00000E+000
   7.0690   6.85800E-001    0.00000E+000
   7.0730   6.85100E-001    0.00000E+000
   7.0760   7.02900E-001    0.00000E+000
   7.0780   6.95700E-001    0.00000E+000
   7.0810   7.14900E-001    0.00000E+000
   7.0830   7.24500E-001    0.00000E+000
   7.0870   7.04900E-001    0.00000E+000
   7.0900   7.35300E-001    0.00000E+000
   7.0920   7.74800E-001    0.00000E+000
   7.0940   7.95400E-001    0.00000E+000
   7.0990   8.39600E-001    0.00000E+000
   7.1010   8.40300E-001    0.00000E+000
   7.1060   9.01400E-001    0.00000E+000
   7.1080   8.95800E-001    0.00000E+000
   7.1100   9.40300E-001    0.00000E+000
   7.1130   9.56400E-001    0.00000E+000
   7.1170   1.01790E+000    0.00000E+000
   7.1190   1.07300E+000    0.00000E+000
   7.1220   1.10970E+000    0.00000E+000
   7.1240   1.18730E+000    0.00000E+000
   7.1290   1.26410E+000    0.00000E+000
   7.1310   1.33830E+000    0.00000E+000
   7.1330   1.39440E+000    0.00000E+000
   7.1350   1.50730E+000    0.00000E+000
   7.1400   1.61030E+000    0.00000E+000
   7.1440   1.88400E+000    0.00000E+000
   7.1470   2.14180E+000    0.00000E+000
   7.1490   2.41500E+000    0.00000E+000
   7.1530   2.57040E+000    0.00000E+000
   7.1560   2.43790E+000    0.00000E+000
   7.1580   2.13960E+000    0.00000E+000
   7.1610   1.76940E+000    0.00000E+000
   7.1630   1.33820E+000    0.00000E+000
   7.1650   1.21540E+000    0.00000E+000
   7.1690   1.46350E+000    0.00000E+000
   7.1720   1.32820E+000    0.00000E+000
   7.1740   1.33820E+000    0.00000E+000
   7.1770   6.04900E-001    0.00000E+000
   7.1800   5.46000E-001    0.00000E+000
   7.1830  -7.01900E-001    0.00000E+000
   7.1860   1.00000E+000    0.00000E+000
   7.1880   1.00000E+000    0.00000E+000
   7.1910   1.00000E+000    0.00000E+000
   7.1940   1.00000E+000    0.00000E+000
   7.1970   1.00000E+000    0.00000E+000
   7.2000   1.00000E+000    0.00000E+000
   7.2010   1.00000E+000    0.00000E+000
   7.2060   1.00000E+000    0.00000E+000
   7.2090   1.00000E+000    0.00000E+000
   7.2110   1.00000E+000    0.00000E+000
   7.2150   1.00000E+000    0.00000E+000
   7.2180   1.00000E+000    0.00000E+000
   7.2210   1.00000E+000    0.00000E+000
   7.2230   1.00000E+000    0.00000E+000
   7.2260   1.00000E+000    0.00000E+000
   7.2290   1.00000E+000    0.00000E+000
   7.2310   1.00000E+000    0.00000E+000
   7.2350   1.00000E+000    0.00000E+000
   7.2390   1.00000E+000    0.00000E+000
   7.2410   1.00000E+000    0.00000E+000
   7.2440   1.00000E+000    0.00000E+000
   7.2460   1.00000E+000    0.00000E+000
   7.2500   1.00000E+000    0.00000E+000
   7.2530   1.00000E+000    0.00000E+000
   7.2550   1.00000E+000    0.00000E+000
   7.2580   1.00000E+000    0.00000E+000
   7.2620   1.00000E+000    0.00000E+000
   7.2650   1.00000E+000    0.00000E+000
   7.2690   1.00000E+000    0.00000E+000
   7.2710   1.00000E+000    0.00000E+000
   7.2740   1.00000E+000    0.00000E+000
   7.2760   1.00000E+000    0.00000E+000
   7.2800   1.00000E+000    0.00000E+000
   7.2820   1.00000E+000    0.00000E+000
   7.2850   1.00000E+000    0.00000E+000
   7.2890   1.00000E+000    0.00000E+000
   7.2920   1.00000E+000    0.00000E+000
   7.2940   1.00000E+000    0.00000E+000
   7.2970   1.00000E+000    0.00000E+000
   7.3000   1.00000E+000    0.00000E+000
