# Supplementary material for: Rationally seeded computational protein design of ɑ-helical barrels
Source: Nat Chem Biol. 2024 Jun 20;20(8):991–9. doi: 10.1038/s41589-024-01642-0 (PMC11288890; doi:10.1038/s41589-024-01642-0)
Supplement: Supplementary file 3 — PDB and .mtz files used for making figure panels b–d and j–m. [file 41589_2024_1642_MOESM3_ESM.zip › KIA_RP_RSPD_NatChemBiol_data_Figure2/scapCC6_LLIA_panels_e-h/AUC_panel_g/SV_raw/00033.RA1]

scapCC6_LLIA_master
R 1 20.0 50000 0020688 2.7020E11 282 1 
   5.8010   9.21800E-001    0.00000E+000
   5.8020   5.73100E-001    0.00000E+000
   5.8030   9.37400E-001    0.00000E+000
   5.8040   7.40600E-001    0.00000E+000
   5.8050   1.17710E+000    0.00000E+000
   5.8060   8.78600E-001    0.00000E+000
   5.8080   7.32700E-001    0.00000E+000
   5.8100   1.14990E+000    0.00000E+000
   5.8120   1.00930E+000    0.00000E+000
   5.8130   9.17300E-001    0.00000E+000
   5.8150   1.00360E+000    0.00000E+000
   5.8170   9.46000E-001    0.00000E+000
   5.8180   1.09500E+000    0.00000E+000
   5.8190   1.07560E+000    0.00000E+000
   5.8200   1.06440E+000    0.00000E+000
   5.8220   9.88100E-001    0.00000E+000
   5.8230   1.05720E+000    0.00000E+000
   5.8240   1.14620E+000    0.00000E+000
   5.8260   1.07560E+000    0.00000E+000
   5.8280   1.31680E+000    0.00000E+000
   5.8290   1.27090E+000    0.00000E+000
   5.8310   1.41300E+000    0.00000E+000
   5.8330   1.61560E+000    0.00000E+000
   5.8360   1.62920E+000    0.00000E+000
   5.8370   1.68530E+000    0.00000E+000
   5.8380   1.56010E+000    0.00000E+000
   5.8390   1.59920E+000    0.00000E+000
   5.8400   1.68200E+000    0.00000E+000
   5.8410   1.74420E+000    0.00000E+000
   5.8420   1.70020E+000    0.00000E+000
   5.8440   1.59170E+000    0.00000E+000
   5.8460   1.59770E+000    0.00000E+000
   5.8470   1.58120E+000    0.00000E+000
   5.8490   1.42160E+000    0.00000E+000
   5.8530   1.03620E+000    0.00000E+000
   5.8540   9.54300E-001    0.00000E+000
   5.8560   8.79000E-001    0.00000E+000
   5.8580   6.01000E-001    0.00000E+000
   5.8600   6.50100E-001    0.00000E+000
   5.8610   4.26900E-001    0.00000E+000
   5.8620   4.67100E-001    0.00000E+000
   5.8630   4.62400E-001    0.00000E+000
   5.8650   4.73600E-001    0.00000E+000
   5.8670   3.12200E-001    0.00000E+000
   5.8700   2.85300E-001    0.00000E+000
   5.8710   2.34000E-001    0.00000E+000
   5.8730   2.19200E-001    0.00000E+000
   5.8750   2.52800E-001    0.00000E+000
   5.8760   1.91000E-001    0.00000E+000
   5.8780   1.85500E-001    0.00000E+000
   5.8800   1.79500E-001    0.00000E+000
   5.8810   1.54100E-001    0.00000E+000
   5.8820   8.51000E-002    0.00000E+000
   5.8850   1.41300E-001    0.00000E+000
   5.8870   9.45000E-002    0.00000E+000
   5.8880   1.14200E-001    0.00000E+000
   5.8910   9.51000E-002    0.00000E+000
   5.8920   6.86000E-002    0.00000E+000
   5.8940   9.70000E-002    0.00000E+000
   5.8960   3.83000E-002    0.00000E+000
   5.8970   3.67000E-002    0.00000E+000
   5.8990   5.33000E-002    0.00000E+000
   5.9000   3.81000E-002    0.00000E+000
   5.9030   2.69000E-002    0.00000E+000
   5.9060   4.77000E-002    0.00000E+000
   5.9080   2.61000E-002    0.00000E+000
   5.9100   2.24000E-002    0.00000E+000
   5.9110   2.41000E-002    0.00000E+000
   5.9120   2.83000E-002    0.00000E+000
   5.9140   8.40000E-003    0.00000E+000
   5.9160   2.05000E-002    0.00000E+000
   5.9170   6.90000E-003    0.00000E+000
   5.9190   4.90000E-003    0.00000E+000
   5.9210   1.08000E-002    0.00000E+000
   5.9240   1.70000E-002    0.00000E+000
   5.9250   1.05000E-002    0.00000E+000
   5.9280   9.90000E-003    0.00000E+000
   5.9290   1.89000E-002    0.00000E+000
   5.9310  -1.10000E-003    0.00000E+000
   5.9330   1.08000E-002    0.00000E+000
   5.9350   5.00000E-004    0.00000E+000
   5.9380  -5.60000E-003    0.00000E+000
   5.9400  -4.70000E-003    0.00000E+000
   5.9410   3.10000E-003    0.00000E+000
   5.9440   0.00000E+000    0.00000E+000
   5.9450   4.60000E-003    0.00000E+000
   5.9490   1.42000E-002    0.00000E+000
   5.9520   9.00000E-003    0.00000E+000
   5.9540   4.70000E-003    0.00000E+000
   5.9560   1.33000E-002    0.00000E+000
   5.9570  -2.50000E-003    0.00000E+000
   5.9610  -5.40000E-003    0.00000E+000
   5.9620  -1.12000E-002    0.00000E+000
   5.9650   8.10000E-003    0.00000E+000
   5.9690   1.30000E-003    0.00000E+000
   5.9700  -5.00000E-004    0.00000E+000
   5.9720  -5.00000E-004    0.00000E+000
   5.9730  -3.20000E-003    0.00000E+000
   5.9750   1.60000E-002    0.00000E+000
   5.9770   2.09000E-002    0.00000E+000
   5.9800   2.18300E-001    0.00000E+000
   5.9820   5.81000E-002    0.00000E+000
   5.9840  -8.21600E-001    0.00000E+000
   5.9870  -4.02300E-001    0.00000E+000
   5.9880  -7.10000E-003    0.00000E+000
   5.9890   4.52000E-002    0.00000E+000
   5.9910  -5.66000E-002    0.00000E+000
   5.9940  -3.35000E-002    0.00000E+000
   5.9980  -4.58000E-002    0.00000E+000
   6.0000  -3.52000E-002    0.00000E+000
   6.0030  -5.45000E-002    0.00000E+000
   6.0050  -3.80000E-002    0.00000E+000
   6.0070  -3.81000E-002    0.00000E+000
   6.0090  -3.65000E-002    0.00000E+000
   6.0100  -3.49000E-002    0.00000E+000
   6.0120  -4.00000E-002    0.00000E+000
   6.0150  -6.00000E-002    0.00000E+000
   6.0170  -2.14000E-002    0.00000E+000
   6.0190  -3.86000E-002    0.00000E+000
   6.0220  -5.07000E-002    0.00000E+000
   6.0240  -3.11000E-002    0.00000E+000
   6.0250  -4.06000E-002    0.00000E+000
   6.0270  -4.72000E-002    0.00000E+000
   6.0290  -4.30000E-002    0.00000E+000
   6.0310  -4.60000E-002    0.00000E+000
   6.0340  -9.70000E-003    0.00000E+000
   6.0350  -2.84300E-001    0.00000E+000
   6.0390   7.59300E-001    0.00000E+000
   6.0460   2.29600E-001    0.00000E+000
   6.0480   3.30000E-002    0.00000E+000
   6.0500   3.08000E-002    0.00000E+000
   6.0510   3.33000E-002    0.00000E+000
   6.0530   2.75000E-002    0.00000E+000
   6.0560   4.29000E-002    0.00000E+000
   6.0570   3.93000E-002    0.00000E+000
   6.0600   4.68000E-002    0.00000E+000
   6.0610   3.56000E-002    0.00000E+000
   6.0640   5.20000E-002    0.00000E+000
   6.0680   4.79000E-002    0.00000E+000
   6.0710   5.04000E-002    0.00000E+000
   6.0730   3.98000E-002    0.00000E+000
   6.0760   4.39000E-002    0.00000E+000
   6.0800   4.76000E-002    0.00000E+000
   6.0810   3.29000E-002    0.00000E+000
   6.0830   4.39000E-002    0.00000E+000
   6.0850   3.81000E-002    0.00000E+000
   6.0860   4.28000E-002    0.00000E+000
   6.0880   4.07000E-002    0.00000E+000
   6.0890   3.83000E-002    0.00000E+000
   6.0970   4.70000E-002    0.00000E+000
   6.1000   4.76000E-002    0.00000E+000
   6.1020   4.10000E-002    0.00000E+000
   6.1050   4.80000E-002    0.00000E+000
   6.1110   5.02000E-002    0.00000E+000
   6.1130   5.62000E-002    0.00000E+000
   6.1160   4.26000E-002    0.00000E+000
   6.1180   4.90000E-002    0.00000E+000
   6.1250   5.12000E-002    0.00000E+000
   6.1270   5.15000E-002    0.00000E+000
   6.1300   4.26000E-002    0.00000E+000
   6.1320   5.17000E-002    0.00000E+000
   6.1340   4.62000E-002    0.00000E+000
   6.1380   5.62000E-002    0.00000E+000
   6.1400   6.91000E-002    0.00000E+000
   6.1450   6.32000E-002    0.00000E+000
   6.1500   6.07000E-002    0.00000E+000
   6.1520   6.72000E-002    0.00000E+000
   6.1540   7.35000E-002    0.00000E+000
   6.1570   7.80000E-002    0.00000E+000
   6.1590   5.61000E-002    0.00000E+000
   6.1620   5.51000E-002    0.00000E+000
   6.1640   5.11000E-002    0.00000E+000
   6.1660   6.30000E-002    0.00000E+000
   6.1700   6.33000E-002    0.00000E+000
   6.1720   6.09000E-002    0.00000E+000
   6.1730   8.13000E-002    0.00000E+000
   6.1770   7.61000E-002    0.00000E+000
   6.1780   6.78000E-002    0.00000E+000
   6.1820   7.89000E-002    0.00000E+000
   6.1870   8.30000E-002    0.00000E+000
   6.1890   8.90000E-002    0.00000E+000
   6.1930   8.17000E-002    0.00000E+000
   6.1960   7.43000E-002    0.00000E+000
   6.1970   9.15000E-002    0.00000E+000
   6.1990   9.76000E-002    0.00000E+000
   6.2020   1.00800E-001    0.00000E+000
   6.2050   8.19000E-002    0.00000E+000
   6.2070   8.86000E-002    0.00000E+000
   6.2090   9.46000E-002    0.00000E+000
   6.2100   9.18000E-002    0.00000E+000
   6.2130   8.67000E-002    0.00000E+000
   6.2170   9.23000E-002    0.00000E+000
   6.2180   8.79000E-002    0.00000E+000
   6.2220   8.80000E-002    0.00000E+000
   6.2230   9.96000E-002    0.00000E+000
   6.2270   9.59000E-002    0.00000E+000
   6.2290   9.80000E-002    0.00000E+000
   6.2310   1.02000E-001    0.00000E+000
   6.2340   1.20900E-001    0.00000E+000
   6.2390   1.16900E-001    0.00000E+000
   6.2410   1.09700E-001    0.00000E+000
   6.2440   1.23300E-001    0.00000E+000
   6.2470   1.12600E-001    0.00000E+000
   6.2480   1.12300E-001    0.00000E+000
   6.2510   1.38400E-001    0.00000E+000
   6.2520   1.16900E-001    0.00000E+000
   6.2540   1.40100E-001    0.00000E+000
   6.2570   1.26800E-001    0.00000E+000
   6.2620   1.38600E-001    0.00000E+000
   6.2650   1.32900E-001    0.00000E+000
   6.2690   1.40700E-001    0.00000E+000
   6.2730   1.46900E-001    0.00000E+000
   6.2740   1.48500E-001    0.00000E+000
   6.2780   1.43000E-001    0.00000E+000
   6.2830   1.61400E-001    0.00000E+000
   6.2840   1.58500E-001    0.00000E+000
   6.2860   1.56800E-001    0.00000E+000
   6.2900   1.60200E-001    0.00000E+000
   6.2920   1.77400E-001    0.00000E+000
   6.2930   1.67600E-001    0.00000E+000
   6.2960   1.58400E-001    0.00000E+000
   6.2970   1.74400E-001    0.00000E+000
   6.3000   1.73700E-001    0.00000E+000
   6.3040   1.82900E-001    0.00000E+000
   6.3080   1.76800E-001    0.00000E+000
   6.3140   1.88000E-001    0.00000E+000
   6.3160   1.88300E-001    0.00000E+000
   6.3180   2.01700E-001    0.00000E+000
   6.3200   2.06900E-001    0.00000E+000
   6.3240   2.00900E-001    0.00000E+000
   6.3260   1.98400E-001    0.00000E+000
   6.3300   1.90900E-001    0.00000E+000
   6.3310   2.07400E-001    0.00000E+000
   6.3320   2.16800E-001    0.00000E+000
   6.3370   2.15600E-001    0.00000E+000
   6.3380   2.20000E-001    0.00000E+000
   6.3390   2.21900E-001    0.00000E+000
   6.3420   2.29100E-001    0.00000E+000
   6.3430   2.32500E-001    0.00000E+000
   6.3470   2.29200E-001    0.00000E+000
   6.3550   2.54700E-001    0.00000E+000
   6.3560   2.47100E-001    0.00000E+000
   6.3610   2.41000E-001    0.00000E+000
   6.3620   2.73100E-001    0.00000E+000
   6.3660   2.59800E-001    0.00000E+000
   6.3670   2.62100E-001    0.00000E+000
   6.3710   2.66800E-001    0.00000E+000
   6.3720   2.77400E-001    0.00000E+000
   6.3740   2.77900E-001    0.00000E+000
   6.3770   2.90400E-001    0.00000E+000
   6.3800   2.86900E-001    0.00000E+000
   6.3850   2.90300E-001    0.00000E+000
   6.3860   2.98800E-001    0.00000E+000
   6.3870   2.68900E-001    0.00000E+000
   6.3920   2.87400E-001    0.00000E+000
   6.3940   3.06300E-001    0.00000E+000
   6.3970   3.05500E-001    0.00000E+000
   6.4010   3.15900E-001    0.00000E+000
   6.4030   3.09900E-001    0.00000E+000
   6.4040   3.19300E-001    0.00000E+000
   6.4070   3.23700E-001    0.00000E+000
   6.4090   3.34300E-001    0.00000E+000
   6.4100   3.26600E-001    0.00000E+000
   6.4150   3.38000E-001    0.00000E+000
   6.4170   3.34100E-001    0.00000E+000
   6.4200   3.44300E-001    0.00000E+000
   6.4220   3.26200E-001    0.00000E+000
   6.4240   3.41300E-001    0.00000E+000
   6.4270   3.54300E-001    0.00000E+000
   6.4310   3.47300E-001    0.00000E+000
   6.4350   3.44600E-001    0.00000E+000
   6.4390   3.58500E-001    0.00000E+000
   6.4420   3.69100E-001    0.00000E+000
   6.4440   3.69700E-001    0.00000E+000
   6.4470   3.80900E-001    0.00000E+000
   6.4480   3.74500E-001    0.00000E+000
   6.4500   3.72700E-001    0.00000E+000
   6.4530   3.79200E-001    0.00000E+000
   6.4560   3.97400E-001    0.00000E+000
   6.4580   3.89600E-001    0.00000E+000
   6.4600   3.93300E-001    0.00000E+000
   6.4630   4.02100E-001    0.00000E+000
   6.4650   3.98600E-001    0.00000E+000
   6.4690   4.05300E-001    0.00000E+000
   6.4710   3.99500E-001    0.00000E+000
   6.4740   4.07000E-001    0.00000E+000
   6.4770   4.24500E-001    0.00000E+000
   6.4790   4.21500E-001    0.00000E+000
   6.4830   4.16500E-001    0.00000E+000
   6.4850   4.26700E-001    0.00000E+000
   6.4880   4.15900E-001    0.00000E+000
   6.4890   4.21300E-001    0.00000E+000
   6.4920   4.39400E-001    0.00000E+000
   6.4940   4.15200E-001    0.00000E+000
   6.4970   4.56600E-001    0.00000E+000
   6.5010   4.37900E-001    0.00000E+000
   6.5030   4.30600E-001    0.00000E+000
   6.5050   4.37900E-001    0.00000E+000
   6.5080   4.41000E-001    0.00000E+000
   6.5100   4.54500E-001    0.00000E+000
   6.5140   4.58000E-001    0.00000E+000
   6.5150   4.68600E-001    0.00000E+000
   6.5190   4.47300E-001    0.00000E+000
   6.5210   4.55000E-001    0.00000E+000
   6.5240   4.50300E-001    0.00000E+000
   6.5270   4.65700E-001    0.00000E+000
   6.5280   4.53400E-001    0.00000E+000
   6.5310   4.66000E-001    0.00000E+000
   6.5340   4.77500E-001    0.00000E+000
   6.5370   4.65500E-001    0.00000E+000
   6.5390   4.88500E-001    0.00000E+000
   6.5420   4.97200E-001    0.00000E+000
   6.5440   4.72500E-001    0.00000E+000
   6.5450   4.69100E-001    0.00000E+000
   6.5480   4.89500E-001    0.00000E+000
   6.5500   4.88700E-001    0.00000E+000
   6.5540   4.94000E-001    0.00000E+000
   6.5560   4.88300E-001    0.00000E+000
   6.5600   4.94900E-001    0.00000E+000
   6.5620   4.97400E-001    0.00000E+000
   6.5650   5.03900E-001    0.00000E+000
   6.5680   4.89400E-001    0.00000E+000
   6.5690   4.90700E-001    0.00000E+000
   6.5720   4.98700E-001    0.00000E+000
   6.5740   5.08100E-001    0.00000E+000
   6.5780   5.14900E-001    0.00000E+000
   6.5800   4.98300E-001    0.00000E+000
   6.5820   5.11800E-001    0.00000E+000
   6.5830   4.95900E-001    0.00000E+000
   6.5860   5.01900E-001    0.00000E+000
   6.5890   5.18600E-001    0.00000E+000
   6.5910   5.15700E-001    0.00000E+000
   6.5940   5.17100E-001    0.00000E+000
   6.5980   5.09900E-001    0.00000E+000
   6.6010   5.23200E-001    0.00000E+000
   6.6030   5.22200E-001    0.00000E+000
   6.6060   5.23200E-001    0.00000E+000
   6.6080   5.14000E-001    0.00000E+000
   6.6100   5.36000E-001    0.00000E+000
   6.6140   5.09100E-001    0.00000E+000
   6.6150   5.28700E-001    0.00000E+000
   6.6180   5.40300E-001    0.00000E+000
   6.6210   5.31300E-001    0.00000E+000
   6.6230   5.27000E-001    0.00000E+000
   6.6260   5.28000E-001    0.00000E+000
   6.6280   5.41900E-001    0.00000E+000
   6.6290   5.20000E-001    0.00000E+000
   6.6310   5.24000E-001    0.00000E+000
   6.6340   5.29500E-001    0.00000E+000
   6.6380   5.23700E-001    0.00000E+000
   6.6410   5.33400E-001    0.00000E+000
   6.6420   5.36400E-001    0.00000E+000
   6.6460   5.46600E-001    0.00000E+000
   6.6480   5.56900E-001    0.00000E+000
   6.6500   5.32100E-001    0.00000E+000
   6.6530   5.28300E-001    0.00000E+000
   6.6560   5.57800E-001    0.00000E+000
   6.6580   5.48200E-001    0.00000E+000
   6.6620   5.49900E-001    0.00000E+000
   6.6640   5.36300E-001    0.00000E+000
   6.6660   5.23300E-001    0.00000E+000
   6.6680   5.48800E-001    0.00000E+000
   6.6700   5.33200E-001    0.00000E+000
   6.6730   5.52200E-001    0.00000E+000
   6.6760   5.53900E-001    0.00000E+000
   6.6790   5.34700E-001    0.00000E+000
   6.6820   5.31300E-001    0.00000E+000
   6.6840   5.44200E-001    0.00000E+000
   6.6850   5.44600E-001    0.00000E+000
   6.6870   5.57000E-001    0.00000E+000
   6.6910   5.55500E-001    0.00000E+000
   6.6920   5.51900E-001    0.00000E+000
   6.6960   5.43700E-001    0.00000E+000
   6.6980   5.66900E-001    0.00000E+000
   6.7010   5.67000E-001    0.00000E+000
   6.7040   5.40100E-001    0.00000E+000
   6.7070   5.58900E-001    0.00000E+000
   6.7100   5.69000E-001    0.00000E+000
   6.7120   5.49200E-001    0.00000E+000
   6.7140   5.45600E-001    0.00000E+000
   6.7180   5.50400E-001    0.00000E+000
   6.7210   5.79300E-001    0.00000E+000
   6.7230   5.57600E-001    0.00000E+000
   6.7250   5.44700E-001    0.00000E+000
   6.7280   5.55600E-001    0.00000E+000
   6.7300   5.60000E-001    0.00000E+000
   6.7320   5.57300E-001    0.00000E+000
   6.7360   5.65800E-001    0.00000E+000
   6.7390   5.42600E-001    0.00000E+000
   6.7410   5.35100E-001    0.00000E+000
   6.7440   5.79300E-001    0.00000E+000
   6.7480   5.61100E-001    0.00000E+000
   6.7500   5.69600E-001    0.00000E+000
   6.7530   5.79900E-001    0.00000E+000
   6.7570   5.59800E-001    0.00000E+000
   6.7600   5.71400E-001    0.00000E+000
   6.7620   5.71200E-001    0.00000E+000
   6.7660   5.97000E-001    0.00000E+000
   6.7680   5.72800E-001    0.00000E+000
   6.7710   5.57100E-001    0.00000E+000
   6.7750   5.75400E-001    0.00000E+000
   6.7780   5.79300E-001    0.00000E+000
   6.7800   5.78000E-001    0.00000E+000
   6.7820   5.67200E-001    0.00000E+000
   6.7850   5.69200E-001    0.00000E+000
   6.7890   5.76600E-001    0.00000E+000
   6.7910   5.78600E-001    0.00000E+000
   6.7950   5.84600E-001    0.00000E+000
   6.7960   5.71100E-001    0.00000E+000
   6.7980   5.69700E-001    0.00000E+000
   6.8020   5.58600E-001    0.00000E+000
   6.8050   5.73400E-001    0.00000E+000
   6.8070   5.81200E-001    0.00000E+000
   6.8100   5.79200E-001    0.00000E+000
   6.8120   5.70700E-001    0.00000E+000
   6.8150   5.60800E-001    0.00000E+000
   6.8160   5.77000E-001    0.00000E+000
   6.8200   5.81800E-001    0.00000E+000
   6.8210   5.56200E-001    0.00000E+000
   6.8250   5.64400E-001    0.00000E+000
   6.8290   5.85500E-001    0.00000E+000
   6.8310   5.86500E-001    0.00000E+000
   6.8350   5.75200E-001    0.00000E+000
   6.8360   5.91100E-001    0.00000E+000
   6.8380   5.67900E-001    0.00000E+000
   6.8430   5.70600E-001    0.00000E+000
   6.8450   5.55100E-001    0.00000E+000
   6.8480   5.51000E-001    0.00000E+000
   6.8510   5.78300E-001    0.00000E+000
   6.8530   5.50900E-001    0.00000E+000
   6.8570   5.81900E-001    0.00000E+000
   6.8600   5.63700E-001    0.00000E+000
   6.8620   5.77800E-001    0.00000E+000
   6.8640   5.80500E-001    0.00000E+000
   6.8660   5.49100E-001    0.00000E+000
   6.8710   5.57900E-001    0.00000E+000
   6.8730   5.75100E-001    0.00000E+000
   6.8750   5.65100E-001    0.00000E+000
   6.8780   5.81300E-001    0.00000E+000
   6.8810   5.92000E-001    0.00000E+000
   6.8820   5.59100E-001    0.00000E+000
   6.8850   5.72500E-001    0.00000E+000
   6.8890   5.85100E-001    0.00000E+000
   6.8920   5.52600E-001    0.00000E+000
   6.8940   5.78700E-001    0.00000E+000
   6.8970   5.81700E-001    0.00000E+000
   6.9000   5.85700E-001    0.00000E+000
   6.9040   5.95900E-001    0.00000E+000
   6.9080   5.90600E-001    0.00000E+000
   6.9110   5.73100E-001    0.00000E+000
   6.9140   5.84200E-001    0.00000E+000
   6.9150   5.82400E-001    0.00000E+000
   6.9160   5.82100E-001    0.00000E+000
   6.9190   5.77300E-001    0.00000E+000
   6.9220   5.70700E-001    0.00000E+000
   6.9260   5.60700E-001    0.00000E+000
   6.9300   5.91300E-001    0.00000E+000
   6.9320   5.79100E-001    0.00000E+000
   6.9350   5.68600E-001    0.00000E+000
   6.9370   5.84100E-001    0.00000E+000
   6.9410   5.83700E-001    0.00000E+000
   6.9430   5.81800E-001    0.00000E+000
   6.9460   5.83900E-001    0.00000E+000
   6.9500   5.89000E-001    0.00000E+000
   6.9540   5.84000E-001    0.00000E+000
   6.9560   5.68600E-001    0.00000E+000
   6.9590   5.82700E-001    0.00000E+000
   6.9610   5.79300E-001    0.00000E+000
   6.9630   5.83900E-001    0.00000E+000
   6.9650   5.84400E-001    0.00000E+000
   6.9680   5.75100E-001    0.00000E+000
   6.9740   5.89600E-001    0.00000E+000
   6.9770   6.04000E-001    0.00000E+000
   6.9810   5.71100E-001    0.00000E+000
   6.9830   5.83600E-001    0.00000E+000
   6.9850   5.81600E-001    0.00000E+000
   6.9880   5.73100E-001    0.00000E+000
   6.9890   5.94800E-001    0.00000E+000
   6.9930   5.93900E-001    0.00000E+000
   6.9950   5.99100E-001    0.00000E+000
   6.9980   5.95600E-001    0.00000E+000
   7.0000   5.82500E-001    0.00000E+000
   7.0030   5.86000E-001    0.00000E+000
   7.0080   6.11500E-001    0.00000E+000
   7.0110   5.92100E-001    0.00000E+000
   7.0130   5.91400E-001    0.00000E+000
   7.0140   5.89500E-001    0.00000E+000
   7.0170   6.00300E-001    0.00000E+000
   7.0210   5.97500E-001    0.00000E+000
   7.0230   5.98700E-001    0.00000E+000
   7.0250   5.90000E-001    0.00000E+000
   7.0300   5.88700E-001    0.00000E+000
   7.0310   5.92800E-001    0.00000E+000
   7.0350   6.08600E-001    0.00000E+000
   7.0370   6.24100E-001    0.00000E+000
   7.0410   6.27400E-001    0.00000E+000
   7.0440   6.28100E-001    0.00000E+000
   7.0470   6.26100E-001    0.00000E+000
   7.0490   6.35800E-001    0.00000E+000
   7.0520   6.41000E-001    0.00000E+000
   7.0550   6.20900E-001    0.00000E+000
   7.0570   6.21100E-001    0.00000E+000
   7.0600   6.30200E-001    0.00000E+000
   7.0630   6.58200E-001    0.00000E+000
   7.0660   6.51700E-001    0.00000E+000
   7.0690   6.79900E-001    0.00000E+000
   7.0720   6.78900E-001    0.00000E+000
   7.0760   6.97100E-001    0.00000E+000
   7.0770   7.18100E-001    0.00000E+000
   7.0800   7.03200E-001    0.00000E+000
   7.0820   7.25000E-001    0.00000E+000
   7.0840   7.43500E-001    0.00000E+000
   7.0870   7.39900E-001    0.00000E+000
   7.0920   7.82300E-001    0.00000E+000
   7.0940   7.87200E-001    0.00000E+000
   7.0960   8.57900E-001    0.00000E+000
   7.1010   8.69400E-001    0.00000E+000
   7.1030   8.90700E-001    0.00000E+000
   7.1060   9.46300E-001    0.00000E+000
   7.1080   9.69600E-001    0.00000E+000
   7.1100   9.59500E-001    0.00000E+000
   7.1130   1.04730E+000    0.00000E+000
   7.1160   1.10020E+000    0.00000E+000
   7.1190   1.16030E+000    0.00000E+000
   7.1220   1.20350E+000    0.00000E+000
   7.1260   1.33640E+000    0.00000E+000
   7.1290   1.40610E+000    0.00000E+000
   7.1330   1.48310E+000    0.00000E+000
   7.1350   1.53730E+000    0.00000E+000
   7.1380   1.80550E+000    0.00000E+000
   7.1420   2.08530E+000    0.00000E+000
   7.1450   2.36410E+000    0.00000E+000
   7.1490   2.46090E+000    0.00000E+000
   7.1510   2.35810E+000    0.00000E+000
   7.1540   2.57410E+000    0.00000E+000
   7.1560   2.40510E+000    0.00000E+000
   7.1580   2.23270E+000    0.00000E+000
   7.1620   1.56710E+000    0.00000E+000
   7.1640   1.28710E+000    0.00000E+000
   7.1660   1.63250E+000    0.00000E+000
   7.1690   1.18830E+000    0.00000E+000
   7.1740   1.45980E+000    0.00000E+000
   7.1750   1.23200E+000    0.00000E+000
   7.1790   8.97600E-001    0.00000E+000
   7.1810   6.94700E-001    0.00000E+000
   7.1830   7.94300E-001    0.00000E+000
   7.1880   1.00000E+000    0.00000E+000
   7.1890   1.00000E+000    0.00000E+000
   7.1920   1.00000E+000    0.00000E+000
   7.1960   1.00000E+000    0.00000E+000
   7.1970   1.00000E+000    0.00000E+000
   7.2000   1.00000E+000    0.00000E+000
   7.2020   1.00000E+000    0.00000E+000
   7.2050   1.00000E+000    0.00000E+000
   7.2090   1.00000E+000    0.00000E+000
   7.2130   1.00000E+000    0.00000E+000
   7.2150   1.00000E+000    0.00000E+000
   7.2190   1.00000E+000    0.00000E+000
   7.2200   1.00000E+000    0.00000E+000
   7.2250   1.00000E+000    0.00000E+000
   7.2260   1.00000E+000    0.00000E+000
   7.2270   1.00000E+000    0.00000E+000
   7.2310   1.00000E+000    0.00000E+000
   7.2340   1.00000E+000    0.00000E+000
   7.2370   1.00000E+000    0.00000E+000
   7.2410   1.00000E+000    0.00000E+000
   7.2420   1.00000E+000    0.00000E+000
   7.2460   1.00000E+000    0.00000E+000
   7.2480   1.00000E+000    0.00000E+000
   7.2510   1.00000E+000    0.00000E+000
   7.2530   1.00000E+000    0.00000E+000
   7.2560   1.00000E+000    0.00000E+000
   7.2580   1.00000E+000    0.00000E+000
   7.2620   1.00000E+000    0.00000E+000
   7.2650   1.00000E+000    0.00000E+000
   7.2680   1.00000E+000    0.00000E+000
   7.2710   1.00000E+000    0.00000E+000
   7.2730   1.00000E+000    0.00000E+000
   7.2760   1.00000E+000    0.00000E+000
   7.2780   1.00000E+000    0.00000E+000
   7.2820   1.00000E+000    0.00000E+000
   7.2850   1.00000E+000    0.00000E+000
   7.2870   1.00000E+000    0.00000E+000
   7.2900   1.00000E+000    0.00000E+000
   7.2940   1.00000E+000    0.00000E+000
   7.2960   1.00000E+000    0.00000E+000
   7.2980   1.00000E+000    0.00000E+000
   7.3010   1.00000E+000    0.00000E+000
