# Supplementary material for: Rationally seeded computational protein design of ɑ-helical barrels
Source: Nat Chem Biol. 2024 Jun 20;20(8):991–9. doi: 10.1038/s41589-024-01642-0 (PMC11288890; doi:10.1038/s41589-024-01642-0)
Supplement: Supplementary file 3 — PDB and .mtz files used for making figure panels b–d and j–m. [file 41589_2024_1642_MOESM3_ESM.zip › KIA_RP_RSPD_NatChemBiol_data_Figure2/scapCC6_LLIA_panels_e-h/AUC_panel_g/SV_raw/00032.RA1]

scapCC6_LLIA_master
R 1 20.0 50000 0020389 2.6200E11 281 1 
   5.8000   4.47000E-001    0.00000E+000
   5.8040   9.81000E-001    0.00000E+000
   5.8060   6.14000E-001    0.00000E+000
   5.8080   9.00600E-001    0.00000E+000
   5.8100   1.07320E+000    0.00000E+000
   5.8110   1.12140E+000    0.00000E+000
   5.8120   1.16320E+000    0.00000E+000
   5.8150   9.14500E-001    0.00000E+000
   5.8170   8.81500E-001    0.00000E+000
   5.8180   9.85500E-001    0.00000E+000
   5.8190   1.02790E+000    0.00000E+000
   5.8220   1.12830E+000    0.00000E+000
   5.8230   9.80500E-001    0.00000E+000
   5.8250   1.14490E+000    0.00000E+000
   5.8260   1.13610E+000    0.00000E+000
   5.8270   1.13640E+000    0.00000E+000
   5.8280   1.14160E+000    0.00000E+000
   5.8290   1.20340E+000    0.00000E+000
   5.8300   1.33880E+000    0.00000E+000
   5.8330   1.56170E+000    0.00000E+000
   5.8360   1.59530E+000    0.00000E+000
   5.8370   1.74000E+000    0.00000E+000
   5.8380   1.69090E+000    0.00000E+000
   5.8390   1.62150E+000    0.00000E+000
   5.8420   1.66600E+000    0.00000E+000
   5.8440   1.63300E+000    0.00000E+000
   5.8470   1.52520E+000    0.00000E+000
   5.8490   1.55290E+000    0.00000E+000
   5.8510   1.21190E+000    0.00000E+000
   5.8540   8.89500E-001    0.00000E+000
   5.8560   6.49700E-001    0.00000E+000
   5.8580   6.19500E-001    0.00000E+000
   5.8590   4.80600E-001    0.00000E+000
   5.8610   4.81000E-001    0.00000E+000
   5.8630   3.31500E-001    0.00000E+000
   5.8640   4.21200E-001    0.00000E+000
   5.8670   2.84600E-001    0.00000E+000
   5.8680   2.80600E-001    0.00000E+000
   5.8690   2.52300E-001    0.00000E+000
   5.8710   3.01600E-001    0.00000E+000
   5.8720   2.25200E-001    0.00000E+000
   5.8740   2.51300E-001    0.00000E+000
   5.8750   1.79700E-001    0.00000E+000
   5.8770   1.79100E-001    0.00000E+000
   5.8790   1.87500E-001    0.00000E+000
   5.8800   1.53900E-001    0.00000E+000
   5.8820   1.39100E-001    0.00000E+000
   5.8840   9.04000E-002    0.00000E+000
   5.8870   1.58500E-001    0.00000E+000
   5.8890   8.77000E-002    0.00000E+000
   5.8910   9.78000E-002    0.00000E+000
   5.8940   7.78000E-002    0.00000E+000
   5.8950   3.92000E-002    0.00000E+000
   5.8970   3.93000E-002    0.00000E+000
   5.8980   3.10000E-002    0.00000E+000
   5.9000   4.78000E-002    0.00000E+000
   5.9020   8.80000E-003    0.00000E+000
   5.9050   1.32000E-002    0.00000E+000
   5.9080   1.89000E-002    0.00000E+000
   5.9090   2.76000E-002    0.00000E+000
   5.9100   1.26000E-002    0.00000E+000
   5.9120   1.88000E-002    0.00000E+000
   5.9140   2.62000E-002    0.00000E+000
   5.9150   1.81000E-002    0.00000E+000
   5.9170   1.58000E-002    0.00000E+000
   5.9200   1.15000E-002    0.00000E+000
   5.9220  -2.00000E-004    0.00000E+000
   5.9240   2.58000E-002    0.00000E+000
   5.9260   2.06000E-002    0.00000E+000
   5.9280   1.06000E-002    0.00000E+000
   5.9310   1.30000E-002    0.00000E+000
   5.9330   1.36000E-002    0.00000E+000
   5.9350   6.20000E-003    0.00000E+000
   5.9360   5.00000E-004    0.00000E+000
   5.9370   3.80000E-003    0.00000E+000
   5.9400   1.19000E-002    0.00000E+000
   5.9420   1.80000E-003    0.00000E+000
   5.9440  -2.30000E-003    0.00000E+000
   5.9460   1.13000E-002    0.00000E+000
   5.9480   1.35000E-002    0.00000E+000
   5.9500   7.00000E-004    0.00000E+000
   5.9520   1.00000E-004    0.00000E+000
   5.9550   9.00000E-004    0.00000E+000
   5.9570   7.40000E-003    0.00000E+000
   5.9600   1.34000E-002    0.00000E+000
   5.9610  -1.20000E-002    0.00000E+000
   5.9640   6.00000E-004    0.00000E+000
   5.9650  -2.60000E-003    0.00000E+000
   5.9680  -1.40000E-002    0.00000E+000
   5.9700   6.20000E-003    0.00000E+000
   5.9720  -2.60000E-003    0.00000E+000
   5.9740   1.29000E-002    0.00000E+000
   5.9760   3.16000E-002    0.00000E+000
   5.9780  -8.00000E-003    0.00000E+000
   5.9790   4.48000E-002    0.00000E+000
   5.9810   1.72200E-001    0.00000E+000
   5.9820  -3.08900E-001    0.00000E+000
   5.9840  -7.35200E-001    0.00000E+000
   5.9870  -3.03600E-001    0.00000E+000
   5.9890   5.47000E-002    0.00000E+000
   5.9930  -4.49000E-002    0.00000E+000
   5.9950  -3.58000E-002    0.00000E+000
   5.9980  -4.05000E-002    0.00000E+000
   5.9990  -4.82000E-002    0.00000E+000
   6.0020  -4.37000E-002    0.00000E+000
   6.0030  -5.82000E-002    0.00000E+000
   6.0060  -3.38000E-002    0.00000E+000
   6.0070  -3.28000E-002    0.00000E+000
   6.0100  -3.33000E-002    0.00000E+000
   6.0120  -3.29000E-002    0.00000E+000
   6.0150  -4.21000E-002    0.00000E+000
   6.0160  -1.91000E-002    0.00000E+000
   6.0170  -2.98000E-002    0.00000E+000
   6.0190  -4.09000E-002    0.00000E+000
   6.0210  -4.29000E-002    0.00000E+000
   6.0230  -5.72000E-002    0.00000E+000
   6.0250  -4.06000E-002    0.00000E+000
   6.0260  -3.24000E-002    0.00000E+000
   6.0300  -3.65000E-002    0.00000E+000
   6.0310  -4.16000E-002    0.00000E+000
   6.0340  -5.97000E-002    0.00000E+000
   6.0350  -7.99000E-002    0.00000E+000
   6.0380  -2.37800E-001    0.00000E+000
   6.0400   7.52700E-001    0.00000E+000
   6.0450  -2.26000E-002    0.00000E+000
   6.0480   5.74000E-002    0.00000E+000
   6.0500   3.47000E-002    0.00000E+000
   6.0530   3.18000E-002    0.00000E+000
   6.0540   4.18000E-002    0.00000E+000
   6.0550   3.12000E-002    0.00000E+000
   6.0590   4.22000E-002    0.00000E+000
   6.0600   3.64000E-002    0.00000E+000
   6.0620   4.93000E-002    0.00000E+000
   6.0660   4.90000E-002    0.00000E+000
   6.0680   4.12000E-002    0.00000E+000
   6.0710   5.11000E-002    0.00000E+000
   6.0730   4.10000E-002    0.00000E+000
   6.0780   4.95000E-002    0.00000E+000
   6.0820   4.61000E-002    0.00000E+000
   6.0830   4.98000E-002    0.00000E+000
   6.0850   4.74000E-002    0.00000E+000
   6.0860   4.28000E-002    0.00000E+000
   6.0870   6.09000E-002    0.00000E+000
   6.0890   5.05000E-002    0.00000E+000
   6.0910   4.20000E-002    0.00000E+000
   6.0930   5.36000E-002    0.00000E+000
   6.0960   4.56000E-002    0.00000E+000
   6.0990   4.93000E-002    0.00000E+000
   6.1000   5.24000E-002    0.00000E+000
   6.1050   5.10000E-002    0.00000E+000
   6.1090   4.83000E-002    0.00000E+000
   6.1100   5.02000E-002    0.00000E+000
   6.1120   6.02000E-002    0.00000E+000
   6.1160   3.35000E-002    0.00000E+000
   6.1170   5.26000E-002    0.00000E+000
   6.1200   6.11000E-002    0.00000E+000
   6.1210   5.72000E-002    0.00000E+000
   6.1260   6.46000E-002    0.00000E+000
   6.1290   6.09000E-002    0.00000E+000
   6.1300   3.97000E-002    0.00000E+000
   6.1320   5.13000E-002    0.00000E+000
   6.1340   5.78000E-002    0.00000E+000
   6.1370   6.19000E-002    0.00000E+000
   6.1400   7.66000E-002    0.00000E+000
   6.1430   6.21000E-002    0.00000E+000
   6.1470   6.31000E-002    0.00000E+000
   6.1480   6.26000E-002    0.00000E+000
   6.1500   7.49000E-002    0.00000E+000
   6.1520   7.57000E-002    0.00000E+000
   6.1540   7.67000E-002    0.00000E+000
   6.1560   7.58000E-002    0.00000E+000
   6.1570   6.71000E-002    0.00000E+000
   6.1610   5.57000E-002    0.00000E+000
   6.1630   5.66000E-002    0.00000E+000
   6.1660   6.84000E-002    0.00000E+000
   6.1700   8.58000E-002    0.00000E+000
   6.1710   5.40000E-002    0.00000E+000
   6.1750   7.79000E-002    0.00000E+000
   6.1770   8.96000E-002    0.00000E+000
   6.1790   7.87000E-002    0.00000E+000
   6.1810   7.61000E-002    0.00000E+000
   6.1830   9.20000E-002    0.00000E+000
   6.1860   9.00000E-002    0.00000E+000
   6.1900   9.05000E-002    0.00000E+000
   6.1910   8.02000E-002    0.00000E+000
   6.1940   8.29000E-002    0.00000E+000
   6.1970   7.98000E-002    0.00000E+000
   6.1980   9.34000E-002    0.00000E+000
   6.1990   1.00900E-001    0.00000E+000
   6.2020   1.00200E-001    0.00000E+000
   6.2040   9.26000E-002    0.00000E+000
   6.2080   1.15100E-001    0.00000E+000
   6.2090   8.64000E-002    0.00000E+000
   6.2110   1.09500E-001    0.00000E+000
   6.2130   1.08100E-001    0.00000E+000
   6.2170   1.05900E-001    0.00000E+000
   6.2190   9.93000E-002    0.00000E+000
   6.2220   1.07900E-001    0.00000E+000
   6.2250   1.12100E-001    0.00000E+000
   6.2270   1.17700E-001    0.00000E+000
   6.2290   1.01100E-001    0.00000E+000
   6.2310   1.28900E-001    0.00000E+000
   6.2330   1.29500E-001    0.00000E+000
   6.2350   1.18400E-001    0.00000E+000
   6.2410   1.16400E-001    0.00000E+000
   6.2430   1.23200E-001    0.00000E+000
   6.2450   1.36600E-001    0.00000E+000
   6.2500   1.38800E-001    0.00000E+000
   6.2530   1.38100E-001    0.00000E+000
   6.2540   1.43400E-001    0.00000E+000
   6.2590   1.39000E-001    0.00000E+000
   6.2600   1.35200E-001    0.00000E+000
   6.2640   1.42700E-001    0.00000E+000
   6.2650   1.44200E-001    0.00000E+000
   6.2680   1.50200E-001    0.00000E+000
   6.2710   1.48700E-001    0.00000E+000
   6.2730   1.55500E-001    0.00000E+000
   6.2750   1.60400E-001    0.00000E+000
   6.2830   1.61200E-001    0.00000E+000
   6.2870   1.77600E-001    0.00000E+000
   6.2930   1.69400E-001    0.00000E+000
   6.2970   1.83200E-001    0.00000E+000
   6.2980   1.83600E-001    0.00000E+000
   6.2990   1.90400E-001    0.00000E+000
   6.3020   1.92100E-001    0.00000E+000
   6.3060   1.91100E-001    0.00000E+000
   6.3090   1.94400E-001    0.00000E+000
   6.3150   1.97700E-001    0.00000E+000
   6.3210   2.09300E-001    0.00000E+000
   6.3250   2.07100E-001    0.00000E+000
   6.3270   2.00400E-001    0.00000E+000
   6.3300   2.09900E-001    0.00000E+000
   6.3320   2.27300E-001    0.00000E+000
   6.3380   2.39300E-001    0.00000E+000
   6.3430   2.36000E-001    0.00000E+000
   6.3440   2.51500E-001    0.00000E+000
   6.3450   2.51500E-001    0.00000E+000
   6.3470   2.49500E-001    0.00000E+000
   6.3510   2.59800E-001    0.00000E+000
   6.3560   2.60200E-001    0.00000E+000
   6.3580   2.75600E-001    0.00000E+000
   6.3630   2.80500E-001    0.00000E+000
   6.3660   2.80700E-001    0.00000E+000
   6.3670   2.85500E-001    0.00000E+000
   6.3690   2.78300E-001    0.00000E+000
   6.3720   2.76200E-001    0.00000E+000
   6.3760   2.80400E-001    0.00000E+000
   6.3770   3.07200E-001    0.00000E+000
   6.3810   2.97400E-001    0.00000E+000
   6.3820   3.08400E-001    0.00000E+000
   6.3860   3.01800E-001    0.00000E+000
   6.3880   3.12800E-001    0.00000E+000
   6.3910   3.13500E-001    0.00000E+000
   6.3930   3.24200E-001    0.00000E+000
   6.3990   3.26400E-001    0.00000E+000
   6.4010   3.26500E-001    0.00000E+000
   6.4040   3.17900E-001    0.00000E+000
   6.4050   3.38600E-001    0.00000E+000
   6.4070   3.38100E-001    0.00000E+000
   6.4100   3.48600E-001    0.00000E+000
   6.4120   3.48600E-001    0.00000E+000
   6.4160   3.63800E-001    0.00000E+000
   6.4170   3.74400E-001    0.00000E+000
   6.4190   3.46500E-001    0.00000E+000
   6.4220   3.54600E-001    0.00000E+000
   6.4260   3.65800E-001    0.00000E+000
   6.4280   3.63800E-001    0.00000E+000
   6.4310   3.85100E-001    0.00000E+000
   6.4340   3.63300E-001    0.00000E+000
   6.4380   3.85200E-001    0.00000E+000
   6.4410   3.87900E-001    0.00000E+000
   6.4430   3.87600E-001    0.00000E+000
   6.4450   3.91200E-001    0.00000E+000
   6.4470   3.88300E-001    0.00000E+000
   6.4490   4.10000E-001    0.00000E+000
   6.4510   4.07700E-001    0.00000E+000
   6.4550   4.08200E-001    0.00000E+000
   6.4560   3.95100E-001    0.00000E+000
   6.4590   4.06400E-001    0.00000E+000
   6.4610   4.18500E-001    0.00000E+000
   6.4630   4.07300E-001    0.00000E+000
   6.4650   4.25100E-001    0.00000E+000
   6.4690   4.22700E-001    0.00000E+000
   6.4710   4.01600E-001    0.00000E+000
   6.4740   4.29700E-001    0.00000E+000
   6.4770   4.24000E-001    0.00000E+000
   6.4790   4.26300E-001    0.00000E+000
   6.4830   4.22100E-001    0.00000E+000
   6.4850   4.37100E-001    0.00000E+000
   6.4860   4.46900E-001    0.00000E+000
   6.4880   4.38400E-001    0.00000E+000
   6.4920   4.49500E-001    0.00000E+000
   6.4930   4.38700E-001    0.00000E+000
   6.4960   4.44600E-001    0.00000E+000
   6.4980   4.65400E-001    0.00000E+000
   6.5020   4.52300E-001    0.00000E+000
   6.5030   4.44300E-001    0.00000E+000
   6.5050   4.58100E-001    0.00000E+000
   6.5080   4.70700E-001    0.00000E+000
   6.5100   4.66600E-001    0.00000E+000
   6.5140   4.67200E-001    0.00000E+000
   6.5160   4.61700E-001    0.00000E+000
   6.5190   4.72000E-001    0.00000E+000
   6.5220   4.75000E-001    0.00000E+000
   6.5240   4.72700E-001    0.00000E+000
   6.5260   4.70100E-001    0.00000E+000
   6.5290   4.72700E-001    0.00000E+000
   6.5300   4.80500E-001    0.00000E+000
   6.5330   4.80900E-001    0.00000E+000
   6.5380   4.84900E-001    0.00000E+000
   6.5390   4.74600E-001    0.00000E+000
   6.5410   4.89100E-001    0.00000E+000
   6.5440   4.93500E-001    0.00000E+000
   6.5470   4.92800E-001    0.00000E+000
   6.5480   4.92800E-001    0.00000E+000
   6.5510   5.02100E-001    0.00000E+000
   6.5540   5.00800E-001    0.00000E+000
   6.5580   4.95200E-001    0.00000E+000
   6.5600   5.05100E-001    0.00000E+000
   6.5630   5.15500E-001    0.00000E+000
   6.5650   5.03800E-001    0.00000E+000
   6.5680   5.04200E-001    0.00000E+000
   6.5710   5.06500E-001    0.00000E+000
   6.5740   5.10300E-001    0.00000E+000
   6.5760   5.13600E-001    0.00000E+000
   6.5790   5.03200E-001    0.00000E+000
   6.5810   5.18200E-001    0.00000E+000
   6.5820   5.01500E-001    0.00000E+000
   6.5850   5.10700E-001    0.00000E+000
   6.5890   5.22400E-001    0.00000E+000
   6.5900   5.20200E-001    0.00000E+000
   6.5950   5.22900E-001    0.00000E+000
   6.5970   5.36400E-001    0.00000E+000
   6.5990   5.18700E-001    0.00000E+000
   6.6030   5.28300E-001    0.00000E+000
   6.6070   5.16900E-001    0.00000E+000
   6.6090   5.41900E-001    0.00000E+000
   6.6100   5.26300E-001    0.00000E+000
   6.6130   5.35400E-001    0.00000E+000
   6.6150   5.33800E-001    0.00000E+000
   6.6190   5.39700E-001    0.00000E+000
   6.6210   5.49300E-001    0.00000E+000
   6.6240   5.30600E-001    0.00000E+000
   6.6270   5.22600E-001    0.00000E+000
   6.6290   5.36800E-001    0.00000E+000
   6.6300   5.50500E-001    0.00000E+000
   6.6330   5.61300E-001    0.00000E+000
   6.6360   5.58900E-001    0.00000E+000
   6.6390   5.24500E-001    0.00000E+000
   6.6410   5.47600E-001    0.00000E+000
   6.6450   5.40300E-001    0.00000E+000
   6.6460   5.41900E-001    0.00000E+000
   6.6490   5.38000E-001    0.00000E+000
   6.6520   5.46600E-001    0.00000E+000
   6.6550   5.54300E-001    0.00000E+000
   6.6590   5.66500E-001    0.00000E+000
   6.6620   5.51300E-001    0.00000E+000
   6.6640   5.54500E-001    0.00000E+000
   6.6660   5.53700E-001    0.00000E+000
   6.6680   5.57100E-001    0.00000E+000
   6.6700   5.51800E-001    0.00000E+000
   6.6720   5.55300E-001    0.00000E+000
   6.6750   5.61600E-001    0.00000E+000
   6.6790   5.57300E-001    0.00000E+000
   6.6820   5.50400E-001    0.00000E+000
   6.6850   5.49000E-001    0.00000E+000
   6.6860   5.81000E-001    0.00000E+000
   6.6890   5.51100E-001    0.00000E+000
   6.6910   5.49200E-001    0.00000E+000
   6.6930   5.48100E-001    0.00000E+000
   6.6950   5.50500E-001    0.00000E+000
   6.6980   5.62600E-001    0.00000E+000
   6.7020   5.53600E-001    0.00000E+000
   6.7040   5.55200E-001    0.00000E+000
   6.7070   5.63600E-001    0.00000E+000
   6.7100   5.68500E-001    0.00000E+000
   6.7120   5.49400E-001    0.00000E+000
   6.7140   5.57200E-001    0.00000E+000
   6.7170   5.63500E-001    0.00000E+000
   6.7210   5.71400E-001    0.00000E+000
   6.7220   5.53400E-001    0.00000E+000
   6.7250   5.46800E-001    0.00000E+000
   6.7280   5.71300E-001    0.00000E+000
   6.7300   5.69600E-001    0.00000E+000
   6.7320   5.59800E-001    0.00000E+000
   6.7350   5.74600E-001    0.00000E+000
   6.7370   5.75900E-001    0.00000E+000
   6.7390   5.63400E-001    0.00000E+000
   6.7440   5.78300E-001    0.00000E+000
   6.7460   5.65000E-001    0.00000E+000
   6.7480   5.60700E-001    0.00000E+000
   6.7500   5.48900E-001    0.00000E+000
   6.7520   5.64100E-001    0.00000E+000
   6.7570   5.78900E-001    0.00000E+000
   6.7590   5.64700E-001    0.00000E+000
   6.7620   5.73500E-001    0.00000E+000
   6.7640   5.66100E-001    0.00000E+000
   6.7670   5.80600E-001    0.00000E+000
   6.7700   5.59200E-001    0.00000E+000
   6.7720   5.70900E-001    0.00000E+000
   6.7770   5.70600E-001    0.00000E+000
   6.7780   5.67200E-001    0.00000E+000
   6.7800   5.75200E-001    0.00000E+000
   6.7840   5.57600E-001    0.00000E+000
   6.7880   5.58300E-001    0.00000E+000
   6.7910   5.55600E-001    0.00000E+000
   6.7950   5.74800E-001    0.00000E+000
   6.7980   5.84200E-001    0.00000E+000
   6.8020   5.58400E-001    0.00000E+000
   6.8050   5.62900E-001    0.00000E+000
   6.8070   5.74000E-001    0.00000E+000
   6.8090   5.64900E-001    0.00000E+000
   6.8140   5.84000E-001    0.00000E+000
   6.8160   5.83800E-001    0.00000E+000
   6.8180   5.84700E-001    0.00000E+000
   6.8210   5.71200E-001    0.00000E+000
   6.8230   5.84800E-001    0.00000E+000
   6.8250   5.80000E-001    0.00000E+000
   6.8280   5.67200E-001    0.00000E+000
   6.8310   5.75700E-001    0.00000E+000
   6.8350   5.89700E-001    0.00000E+000
   6.8370   5.76200E-001    0.00000E+000
   6.8380   5.50000E-001    0.00000E+000
   6.8420   5.71100E-001    0.00000E+000
   6.8430   5.57100E-001    0.00000E+000
   6.8490   5.69500E-001    0.00000E+000
   6.8510   5.70600E-001    0.00000E+000
   6.8530   5.83800E-001    0.00000E+000
   6.8550   5.84600E-001    0.00000E+000
   6.8580   5.77900E-001    0.00000E+000
   6.8600   5.78800E-001    0.00000E+000
   6.8610   5.75700E-001    0.00000E+000
   6.8640   5.85700E-001    0.00000E+000
   6.8660   5.72000E-001    0.00000E+000
   6.8700   5.58300E-001    0.00000E+000
   6.8730   5.71400E-001    0.00000E+000
   6.8750   5.87200E-001    0.00000E+000
   6.8810   5.85900E-001    0.00000E+000
   6.8840   5.63200E-001    0.00000E+000
   6.8880   6.03600E-001    0.00000E+000
   6.8890   5.90100E-001    0.00000E+000
   6.8940   5.79800E-001    0.00000E+000
   6.8950   5.78200E-001    0.00000E+000
   6.8970   5.78800E-001    0.00000E+000
   6.9000   5.86500E-001    0.00000E+000
   6.9010   5.79300E-001    0.00000E+000
   6.9090   6.04600E-001    0.00000E+000
   6.9100   5.68600E-001    0.00000E+000
   6.9130   5.89000E-001    0.00000E+000
   6.9150   6.01300E-001    0.00000E+000
   6.9160   5.76600E-001    0.00000E+000
   6.9180   5.76900E-001    0.00000E+000
   6.9230   5.67100E-001    0.00000E+000
   6.9260   5.66100E-001    0.00000E+000
   6.9300   5.76600E-001    0.00000E+000
   6.9310   5.97200E-001    0.00000E+000
   6.9340   5.78200E-001    0.00000E+000
   6.9350   5.86400E-001    0.00000E+000
   6.9380   5.81700E-001    0.00000E+000
   6.9410   5.88700E-001    0.00000E+000
   6.9460   5.57300E-001    0.00000E+000
   6.9490   5.78800E-001    0.00000E+000
   6.9520   5.90900E-001    0.00000E+000
   6.9560   6.05800E-001    0.00000E+000
   6.9580   5.87000E-001    0.00000E+000
   6.9610   5.89800E-001    0.00000E+000
   6.9620   5.93700E-001    0.00000E+000
   6.9660   5.74000E-001    0.00000E+000
   6.9680   5.92700E-001    0.00000E+000
   6.9740   5.98100E-001    0.00000E+000
   6.9770   6.02400E-001    0.00000E+000
   6.9820   5.88000E-001    0.00000E+000
   6.9840   5.84300E-001    0.00000E+000
   6.9850   5.78700E-001    0.00000E+000
   6.9880   5.93100E-001    0.00000E+000
   6.9930   5.89100E-001    0.00000E+000
   6.9940   5.90100E-001    0.00000E+000
   6.9970   6.00500E-001    0.00000E+000
   7.0000   5.89200E-001    0.00000E+000
   7.0020   5.81400E-001    0.00000E+000
   7.0060   6.08500E-001    0.00000E+000
   7.0090   6.17400E-001    0.00000E+000
   7.0110   5.81800E-001    0.00000E+000
   7.0130   5.88500E-001    0.00000E+000
   7.0170   6.04600E-001    0.00000E+000
   7.0210   5.70700E-001    0.00000E+000
   7.0230   6.04600E-001    0.00000E+000
   7.0260   6.09300E-001    0.00000E+000
   7.0300   5.93100E-001    0.00000E+000
   7.0320   5.89100E-001    0.00000E+000
   7.0340   6.12000E-001    0.00000E+000
   7.0370   6.11300E-001    0.00000E+000
   7.0400   6.18800E-001    0.00000E+000
   7.0420   6.06700E-001    0.00000E+000
   7.0460   6.33100E-001    0.00000E+000
   7.0490   6.17700E-001    0.00000E+000
   7.0510   6.30700E-001    0.00000E+000
   7.0540   6.35300E-001    0.00000E+000
   7.0570   6.31800E-001    0.00000E+000
   7.0600   6.43100E-001    0.00000E+000
   7.0630   6.48600E-001    0.00000E+000
   7.0660   6.61100E-001    0.00000E+000
   7.0690   6.61800E-001    0.00000E+000
   7.0710   6.59800E-001    0.00000E+000
   7.0730   6.96400E-001    0.00000E+000
   7.0780   7.06000E-001    0.00000E+000
   7.0800   7.15900E-001    0.00000E+000
   7.0830   7.47900E-001    0.00000E+000
   7.0850   7.36700E-001    0.00000E+000
   7.0880   7.45700E-001    0.00000E+000
   7.0920   7.91000E-001    0.00000E+000
   7.0940   8.03500E-001    0.00000E+000
   7.0970   8.47100E-001    0.00000E+000
   7.1010   8.50000E-001    0.00000E+000
   7.1030   8.98100E-001    0.00000E+000
   7.1060   9.31200E-001    0.00000E+000
   7.1080   9.39500E-001    0.00000E+000
   7.1100   9.72500E-001    0.00000E+000
   7.1130   1.02640E+000    0.00000E+000
   7.1170   1.08820E+000    0.00000E+000
   7.1200   1.11880E+000    0.00000E+000
   7.1220   1.17720E+000    0.00000E+000
   7.1250   1.26540E+000    0.00000E+000
   7.1280   1.33010E+000    0.00000E+000
   7.1300   1.41280E+000    0.00000E+000
   7.1330   1.46250E+000    0.00000E+000
   7.1360   1.66740E+000    0.00000E+000
   7.1400   1.78330E+000    0.00000E+000
   7.1430   2.26660E+000    0.00000E+000
   7.1460   2.61900E+000    0.00000E+000
   7.1490   2.53450E+000    0.00000E+000
   7.1510   2.41550E+000    0.00000E+000
   7.1550   2.53840E+000    0.00000E+000
   7.1570   1.92490E+000    0.00000E+000
   7.1600   1.78860E+000    0.00000E+000
   7.1630   1.46570E+000    0.00000E+000
   7.1650   1.36040E+000    0.00000E+000
   7.1690   1.15980E+000    0.00000E+000
   7.1720   1.11310E+000    0.00000E+000
   7.1740   1.21660E+000    0.00000E+000
   7.1760   1.15570E+000    0.00000E+000
   7.1790   9.66400E-001    0.00000E+000
   7.1830   8.95400E-001    0.00000E+000
   7.1850   1.00000E+000    0.00000E+000
   7.1880   1.00000E+000    0.00000E+000
   7.1920   1.00000E+000    0.00000E+000
   7.1930   1.00000E+000    0.00000E+000
   7.1970   1.00000E+000    0.00000E+000
   7.1990   1.00000E+000    0.00000E+000
   7.2000   1.00000E+000    0.00000E+000
   7.2030   1.00000E+000    0.00000E+000
   7.2060   1.00000E+000    0.00000E+000
   7.2090   1.00000E+000    0.00000E+000
   7.2130   1.00000E+000    0.00000E+000
   7.2150   1.00000E+000    0.00000E+000
   7.2190   1.00000E+000    0.00000E+000
   7.2220   1.00000E+000    0.00000E+000
   7.2240   1.00000E+000    0.00000E+000
   7.2270   1.00000E+000    0.00000E+000
   7.2300   1.00000E+000    0.00000E+000
   7.2320   1.00000E+000    0.00000E+000
   7.2370   1.00000E+000    0.00000E+000
   7.2390   1.00000E+000    0.00000E+000
   7.2410   1.00000E+000    0.00000E+000
   7.2460   1.00000E+000    0.00000E+000
   7.2480   1.00000E+000    0.00000E+000
   7.2510   1.00000E+000    0.00000E+000
   7.2550   1.00000E+000    0.00000E+000
   7.2580   1.00000E+000    0.00000E+000
   7.2620   1.00000E+000    0.00000E+000
   7.2650   1.00000E+000    0.00000E+000
   7.2690   1.00000E+000    0.00000E+000
   7.2710   1.00000E+000    0.00000E+000
   7.2740   1.00000E+000    0.00000E+000
   7.2780   1.00000E+000    0.00000E+000
   7.2800   1.00000E+000    0.00000E+000
   7.2820   1.00000E+000    0.00000E+000
   7.2850   1.00000E+000    0.00000E+000
   7.2880   1.00000E+000    0.00000E+000
   7.2920   1.00000E+000    0.00000E+000
   7.2940   1.00000E+000    0.00000E+000
   7.2970   1.00000E+000    0.00000E+000
   7.3000   1.00000E+000    0.00000E+000
