# Supplementary material for: Rationally seeded computational protein design of ɑ-helical barrels
Source: Nat Chem Biol. 2024 Jun 20;20(8):991–9. doi: 10.1038/s41589-024-01642-0 (PMC11288890; doi:10.1038/s41589-024-01642-0)
Supplement: Supplementary file 3 — PDB and .mtz files used for making figure panels b–d and j–m. [file 41589_2024_1642_MOESM3_ESM.zip › KIA_RP_RSPD_NatChemBiol_data_Figure2/scapCC6_LLIA_panels_e-h/AUC_panel_g/SV_raw/00026.RA1]

scapCC6_LLIA_master
R 1 20.0 50000 0018590 2.1270E11 281 1 
   5.7990  -1.06400E-001    0.00000E+000
   5.8030  -6.70000E-001    0.00000E+000
   5.8040   8.04900E-001    0.00000E+000
   5.8060   9.02600E-001    0.00000E+000
   5.8070   7.37000E-001    0.00000E+000
   5.8080   7.23200E-001    0.00000E+000
   5.8100   8.77200E-001    0.00000E+000
   5.8110   7.24300E-001    0.00000E+000
   5.8130   1.04340E+000    0.00000E+000
   5.8150   1.02750E+000    0.00000E+000
   5.8160   1.03710E+000    0.00000E+000
   5.8170   1.06740E+000    0.00000E+000
   5.8180   8.64000E-001    0.00000E+000
   5.8190   1.24900E+000    0.00000E+000
   5.8200   9.91400E-001    0.00000E+000
   5.8220   1.16550E+000    0.00000E+000
   5.8230   9.89900E-001    0.00000E+000
   5.8260   1.03170E+000    0.00000E+000
   5.8280   1.26610E+000    0.00000E+000
   5.8290   1.15000E+000    0.00000E+000
   5.8300   1.25670E+000    0.00000E+000
   5.8310   1.38560E+000    0.00000E+000
   5.8350   1.66360E+000    0.00000E+000
   5.8360   1.73470E+000    0.00000E+000
   5.8370   1.58160E+000    0.00000E+000
   5.8380   1.73270E+000    0.00000E+000
   5.8390   1.71910E+000    0.00000E+000
   5.8400   1.64250E+000    0.00000E+000
   5.8440   1.61010E+000    0.00000E+000
   5.8460   1.56730E+000    0.00000E+000
   5.8470   1.67460E+000    0.00000E+000
   5.8480   1.69180E+000    0.00000E+000
   5.8490   1.44750E+000    0.00000E+000
   5.8510   1.26680E+000    0.00000E+000
   5.8560   8.77200E-001    0.00000E+000
   5.8580   6.11100E-001    0.00000E+000
   5.8590   6.57300E-001    0.00000E+000
   5.8610   4.36600E-001    0.00000E+000
   5.8650   3.96600E-001    0.00000E+000
   5.8670   3.15200E-001    0.00000E+000
   5.8680   2.69800E-001    0.00000E+000
   5.8710   2.83000E-001    0.00000E+000
   5.8720   3.14300E-001    0.00000E+000
   5.8740   2.38500E-001    0.00000E+000
   5.8750   1.64300E-001    0.00000E+000
   5.8780   1.39700E-001    0.00000E+000
   5.8790   1.56600E-001    0.00000E+000
   5.8810   9.94000E-002    0.00000E+000
   5.8820   1.00100E-001    0.00000E+000
   5.8870   1.18500E-001    0.00000E+000
   5.8900   9.02000E-002    0.00000E+000
   5.8920   5.70000E-002    0.00000E+000
   5.8950   7.03000E-002    0.00000E+000
   5.8960   3.22000E-002    0.00000E+000
   5.8990   2.01000E-002    0.00000E+000
   5.9000   1.99000E-002    0.00000E+000
   5.9020   1.54000E-002    0.00000E+000
   5.9050   2.52000E-002    0.00000E+000
   5.9070   2.65000E-002    0.00000E+000
   5.9090   2.98000E-002    0.00000E+000
   5.9120   2.87000E-002    0.00000E+000
   5.9130   3.80000E-002    0.00000E+000
   5.9170   3.00000E-003    0.00000E+000
   5.9190   8.60000E-003    0.00000E+000
   5.9210   3.30000E-003    0.00000E+000
   5.9220  -9.00000E-004    0.00000E+000
   5.9250   0.00000E+000    0.00000E+000
   5.9260   1.52000E-002    0.00000E+000
   5.9280   1.05000E-002    0.00000E+000
   5.9300   6.70000E-003    0.00000E+000
   5.9320   8.40000E-003    0.00000E+000
   5.9330   7.30000E-003    0.00000E+000
   5.9370  -4.40000E-003    0.00000E+000
   5.9400   5.70000E-003    0.00000E+000
   5.9420   6.10000E-003    0.00000E+000
   5.9450  -5.30000E-003    0.00000E+000
   5.9460   6.80000E-003    0.00000E+000
   5.9480  -1.00000E-004    0.00000E+000
   5.9500   2.60000E-003    0.00000E+000
   5.9520  -6.10000E-003    0.00000E+000
   5.9540   9.80000E-003    0.00000E+000
   5.9570   1.33000E-002    0.00000E+000
   5.9610   1.90000E-003    0.00000E+000
   5.9650   5.90000E-003    0.00000E+000
   5.9690   1.08000E-002    0.00000E+000
   5.9700   1.50000E-003    0.00000E+000
   5.9720  -3.10000E-003    0.00000E+000
   5.9740   1.57000E-002    0.00000E+000
   5.9760   1.55000E-002    0.00000E+000
   5.9780   8.90000E-002    0.00000E+000
   5.9800   2.46600E-001    0.00000E+000
   5.9820  -4.06800E-001    0.00000E+000
   5.9830  -7.98400E-001    0.00000E+000
   5.9850  -2.99000E-001    0.00000E+000
   5.9870   3.17000E-002    0.00000E+000
   5.9890  -3.13000E-002    0.00000E+000
   5.9920  -4.55000E-002    0.00000E+000
   5.9940  -4.78000E-002    0.00000E+000
   5.9970  -3.39000E-002    0.00000E+000
   5.9990  -5.87000E-002    0.00000E+000
   6.0020  -4.24000E-002    0.00000E+000
   6.0030  -6.19000E-002    0.00000E+000
   6.0050  -5.25000E-002    0.00000E+000
   6.0080  -4.19000E-002    0.00000E+000
   6.0100  -3.94000E-002    0.00000E+000
   6.0130  -4.08000E-002    0.00000E+000
   6.0150  -4.70000E-002    0.00000E+000
   6.0170  -3.34000E-002    0.00000E+000
   6.0190  -4.71000E-002    0.00000E+000
   6.0210  -6.12000E-002    0.00000E+000
   6.0220  -4.46000E-002    0.00000E+000
   6.0260  -4.63000E-002    0.00000E+000
   6.0290  -3.80000E-002    0.00000E+000
   6.0310  -5.22000E-002    0.00000E+000
   6.0340  -3.47000E-002    0.00000E+000
   6.0360  -2.58100E-001    0.00000E+000
   6.0380   2.10000E-003    0.00000E+000
   6.0410   5.89000E-001    0.00000E+000
   6.0450   2.54000E-002    0.00000E+000
   6.0470  -3.57000E-002    0.00000E+000
   6.0500   4.57000E-002    0.00000E+000
   6.0510   4.06000E-002    0.00000E+000
   6.0530   2.07000E-002    0.00000E+000
   6.0550   4.28000E-002    0.00000E+000
   6.0590   4.03000E-002    0.00000E+000
   6.0610   5.53000E-002    0.00000E+000
   6.0630   6.08000E-002    0.00000E+000
   6.0640   5.25000E-002    0.00000E+000
   6.0690   3.51000E-002    0.00000E+000
   6.0730   5.23000E-002    0.00000E+000
   6.0780   4.70000E-002    0.00000E+000
   6.0790   5.46000E-002    0.00000E+000
   6.0820   6.02000E-002    0.00000E+000
   6.0840   5.91000E-002    0.00000E+000
   6.0860   5.96000E-002    0.00000E+000
   6.0870   5.56000E-002    0.00000E+000
   6.0890   6.15000E-002    0.00000E+000
   6.0900   5.67000E-002    0.00000E+000
   6.0940   7.19000E-002    0.00000E+000
   6.0950   7.35000E-002    0.00000E+000
   6.1000   5.22000E-002    0.00000E+000
   6.1030   7.29000E-002    0.00000E+000
   6.1050   5.32000E-002    0.00000E+000
   6.1070   6.18000E-002    0.00000E+000
   6.1090   6.46000E-002    0.00000E+000
   6.1110   7.05000E-002    0.00000E+000
   6.1140   6.79000E-002    0.00000E+000
   6.1160   6.61000E-002    0.00000E+000
   6.1180   6.94000E-002    0.00000E+000
   6.1210   6.10000E-002    0.00000E+000
   6.1250   5.82000E-002    0.00000E+000
   6.1300   7.52000E-002    0.00000E+000
   6.1310   7.45000E-002    0.00000E+000
   6.1330   6.72000E-002    0.00000E+000
   6.1360   7.69000E-002    0.00000E+000
   6.1370   7.58000E-002    0.00000E+000
   6.1400   7.73000E-002    0.00000E+000
   6.1410   8.74000E-002    0.00000E+000
   6.1480   8.41000E-002    0.00000E+000
   6.1500   9.46000E-002    0.00000E+000
   6.1520   9.10000E-002    0.00000E+000
   6.1540   9.93000E-002    0.00000E+000
   6.1570   9.86000E-002    0.00000E+000
   6.1610   9.47000E-002    0.00000E+000
   6.1620   8.20000E-002    0.00000E+000
   6.1640   7.33000E-002    0.00000E+000
   6.1660   1.02900E-001    0.00000E+000
   6.1700   1.03300E-001    0.00000E+000
   6.1730   9.83000E-002    0.00000E+000
   6.1750   1.21500E-001    0.00000E+000
   6.1770   1.12400E-001    0.00000E+000
   6.1790   1.09500E-001    0.00000E+000
   6.1810   1.17100E-001    0.00000E+000
   6.1840   1.29300E-001    0.00000E+000
   6.1860   1.26600E-001    0.00000E+000
   6.1890   1.20600E-001    0.00000E+000
   6.1910   1.23100E-001    0.00000E+000
   6.1930   1.25800E-001    0.00000E+000
   6.1950   1.15300E-001    0.00000E+000
   6.1960   1.35800E-001    0.00000E+000
   6.1980   1.42100E-001    0.00000E+000
   6.2010   1.57200E-001    0.00000E+000
   6.2020   1.31100E-001    0.00000E+000
   6.2070   1.49300E-001    0.00000E+000
   6.2090   1.48200E-001    0.00000E+000
   6.2110   1.47300E-001    0.00000E+000
   6.2130   1.58600E-001    0.00000E+000
   6.2150   1.46600E-001    0.00000E+000
   6.2160   1.62400E-001    0.00000E+000
   6.2200   1.47000E-001    0.00000E+000
   6.2220   1.78500E-001    0.00000E+000
   6.2260   1.72400E-001    0.00000E+000
   6.2270   1.67800E-001    0.00000E+000
   6.2290   1.65300E-001    0.00000E+000
   6.2310   1.75800E-001    0.00000E+000
   6.2320   1.82100E-001    0.00000E+000
   6.2350   1.77500E-001    0.00000E+000
   6.2390   1.85000E-001    0.00000E+000
   6.2440   1.87900E-001    0.00000E+000
   6.2460   2.05000E-001    0.00000E+000
   6.2480   1.92000E-001    0.00000E+000
   6.2500   1.97100E-001    0.00000E+000
   6.2520   1.91700E-001    0.00000E+000
   6.2540   2.08700E-001    0.00000E+000
   6.2590   2.12200E-001    0.00000E+000
   6.2620   2.12200E-001    0.00000E+000
   6.2630   2.15900E-001    0.00000E+000
   6.2650   2.32800E-001    0.00000E+000
   6.2660   2.53700E-001    0.00000E+000
   6.2700   2.32800E-001    0.00000E+000
   6.2730   2.25900E-001    0.00000E+000
   6.2740   2.27900E-001    0.00000E+000
   6.2810   2.38900E-001    0.00000E+000
   6.2830   2.58200E-001    0.00000E+000
   6.2850   2.49300E-001    0.00000E+000
   6.2860   2.58700E-001    0.00000E+000
   6.2890   2.56500E-001    0.00000E+000
   6.2910   2.64900E-001    0.00000E+000
   6.2970   2.59900E-001    0.00000E+000
   6.2990   2.86800E-001    0.00000E+000
   6.3020   2.87200E-001    0.00000E+000
   6.3040   2.89900E-001    0.00000E+000
   6.3110   2.89900E-001    0.00000E+000
   6.3130   3.07800E-001    0.00000E+000
   6.3140   3.04200E-001    0.00000E+000
   6.3150   3.09500E-001    0.00000E+000
   6.3160   3.01700E-001    0.00000E+000
   6.3180   3.10300E-001    0.00000E+000
   6.3250   3.21000E-001    0.00000E+000
   6.3270   3.09200E-001    0.00000E+000
   6.3290   3.19900E-001    0.00000E+000
   6.3300   3.20100E-001    0.00000E+000
   6.3330   3.19900E-001    0.00000E+000
   6.3380   3.26700E-001    0.00000E+000
   6.3390   3.42200E-001    0.00000E+000
   6.3420   3.42000E-001    0.00000E+000
   6.3450   3.46400E-001    0.00000E+000
   6.3470   3.72600E-001    0.00000E+000
   6.3530   3.64900E-001    0.00000E+000
   6.3550   3.69900E-001    0.00000E+000
   6.3560   3.79700E-001    0.00000E+000
   6.3600   3.80000E-001    0.00000E+000
   6.3630   3.89700E-001    0.00000E+000
   6.3650   3.87800E-001    0.00000E+000
   6.3670   3.91500E-001    0.00000E+000
   6.3720   3.91200E-001    0.00000E+000
   6.3770   4.12600E-001    0.00000E+000
   6.3790   3.95900E-001    0.00000E+000
   6.3820   4.09000E-001    0.00000E+000
   6.3850   4.30500E-001    0.00000E+000
   6.3890   4.18000E-001    0.00000E+000
   6.3900   4.17600E-001    0.00000E+000
   6.3940   4.28100E-001    0.00000E+000
   6.3980   4.36800E-001    0.00000E+000
   6.4010   4.33900E-001    0.00000E+000
   6.4040   4.36500E-001    0.00000E+000
   6.4090   4.31200E-001    0.00000E+000
   6.4100   4.53500E-001    0.00000E+000
   6.4130   4.46600E-001    0.00000E+000
   6.4150   4.50500E-001    0.00000E+000
   6.4190   4.56200E-001    0.00000E+000
   6.4230   4.68000E-001    0.00000E+000
   6.4270   4.67400E-001    0.00000E+000
   6.4310   4.79100E-001    0.00000E+000
   6.4330   4.72600E-001    0.00000E+000
   6.4380   4.96500E-001    0.00000E+000
   6.4420   4.80500E-001    0.00000E+000
   6.4450   4.99400E-001    0.00000E+000
   6.4470   4.87400E-001    0.00000E+000
   6.4480   5.10500E-001    0.00000E+000
   6.4500   5.02500E-001    0.00000E+000
   6.4510   5.05700E-001    0.00000E+000
   6.4540   5.03300E-001    0.00000E+000
   6.4570   5.04600E-001    0.00000E+000
   6.4600   5.00800E-001    0.00000E+000
   6.4610   5.01700E-001    0.00000E+000
   6.4630   5.04400E-001    0.00000E+000
   6.4670   5.16400E-001    0.00000E+000
   6.4700   5.16700E-001    0.00000E+000
   6.4720   5.17200E-001    0.00000E+000
   6.4740   5.38100E-001    0.00000E+000
   6.4780   5.15600E-001    0.00000E+000
   6.4790   5.28100E-001    0.00000E+000
   6.4810   5.29200E-001    0.00000E+000
   6.4850   5.22700E-001    0.00000E+000
   6.4870   5.24700E-001    0.00000E+000
   6.4900   5.28500E-001    0.00000E+000
   6.4920   5.30800E-001    0.00000E+000
   6.4950   5.25100E-001    0.00000E+000
   6.4970   5.22600E-001    0.00000E+000
   6.5010   5.33000E-001    0.00000E+000
   6.5030   5.17300E-001    0.00000E+000
   6.5050   5.26300E-001    0.00000E+000
   6.5080   5.37100E-001    0.00000E+000
   6.5110   5.42600E-001    0.00000E+000
   6.5120   5.37400E-001    0.00000E+000
   6.5130   5.29900E-001    0.00000E+000
   6.5170   5.49600E-001    0.00000E+000
   6.5190   5.43700E-001    0.00000E+000
   6.5210   5.51000E-001    0.00000E+000
   6.5240   5.43200E-001    0.00000E+000
   6.5260   5.40900E-001    0.00000E+000
   6.5280   5.36700E-001    0.00000E+000
   6.5300   5.58600E-001    0.00000E+000
   6.5330   5.53100E-001    0.00000E+000
   6.5360   5.57200E-001    0.00000E+000
   6.5380   5.44300E-001    0.00000E+000
   6.5410   5.53700E-001    0.00000E+000
   6.5440   5.44500E-001    0.00000E+000
   6.5460   5.47100E-001    0.00000E+000
   6.5490   5.51000E-001    0.00000E+000
   6.5510   5.60600E-001    0.00000E+000
   6.5530   5.48800E-001    0.00000E+000
   6.5560   5.33100E-001    0.00000E+000
   6.5590   5.47100E-001    0.00000E+000
   6.5630   5.75500E-001    0.00000E+000
   6.5650   5.61500E-001    0.00000E+000
   6.5670   5.60300E-001    0.00000E+000
   6.5710   5.61800E-001    0.00000E+000
   6.5730   5.65000E-001    0.00000E+000
   6.5760   5.55000E-001    0.00000E+000
   6.5780   5.46000E-001    0.00000E+000
   6.5800   5.68000E-001    0.00000E+000
   6.5830   5.67300E-001    0.00000E+000
   6.5850   5.69100E-001    0.00000E+000
   6.5880   5.60500E-001    0.00000E+000
   6.5900   5.68400E-001    0.00000E+000
   6.5950   5.59200E-001    0.00000E+000
   6.5980   5.66700E-001    0.00000E+000
   6.6000   5.78000E-001    0.00000E+000
   6.6020   5.60800E-001    0.00000E+000
   6.6060   5.55000E-001    0.00000E+000
   6.6080   5.68500E-001    0.00000E+000
   6.6090   5.67500E-001    0.00000E+000
   6.6120   5.55200E-001    0.00000E+000
   6.6150   5.68300E-001    0.00000E+000
   6.6170   5.74700E-001    0.00000E+000
   6.6210   5.73000E-001    0.00000E+000
   6.6240   5.72300E-001    0.00000E+000
   6.6260   5.49800E-001    0.00000E+000
   6.6280   5.62700E-001    0.00000E+000
   6.6300   5.55600E-001    0.00000E+000
   6.6330   5.62700E-001    0.00000E+000
   6.6350   5.80200E-001    0.00000E+000
   6.6390   5.88200E-001    0.00000E+000
   6.6410   5.74200E-001    0.00000E+000
   6.6430   5.79100E-001    0.00000E+000
   6.6460   5.77800E-001    0.00000E+000
   6.6480   5.68900E-001    0.00000E+000
   6.6510   5.60200E-001    0.00000E+000
   6.6540   5.86900E-001    0.00000E+000
   6.6570   5.72600E-001    0.00000E+000
   6.6600   5.78200E-001    0.00000E+000
   6.6640   5.77700E-001    0.00000E+000
   6.6660   5.74900E-001    0.00000E+000
   6.6680   5.75900E-001    0.00000E+000
   6.6690   5.61800E-001    0.00000E+000
   6.6710   5.69000E-001    0.00000E+000
   6.6750   5.85500E-001    0.00000E+000
   6.6770   5.67100E-001    0.00000E+000
   6.6830   5.81100E-001    0.00000E+000
   6.6840   5.82500E-001    0.00000E+000
   6.6870   5.77500E-001    0.00000E+000
   6.6890   5.69400E-001    0.00000E+000
   6.6910   5.76700E-001    0.00000E+000
   6.6930   5.82700E-001    0.00000E+000
   6.6960   5.76900E-001    0.00000E+000
   6.7000   5.82400E-001    0.00000E+000
   6.7030   5.85100E-001    0.00000E+000
   6.7050   5.72300E-001    0.00000E+000
   6.7070   5.84900E-001    0.00000E+000
   6.7100   5.90200E-001    0.00000E+000
   6.7120   5.75900E-001    0.00000E+000
   6.7160   5.88900E-001    0.00000E+000
   6.7180   5.67900E-001    0.00000E+000
   6.7210   5.71800E-001    0.00000E+000
   6.7240   5.65500E-001    0.00000E+000
   6.7270   5.90400E-001    0.00000E+000
   6.7290   5.80300E-001    0.00000E+000
   6.7310   5.84800E-001    0.00000E+000
   6.7320   5.90000E-001    0.00000E+000
   6.7370   5.59400E-001    0.00000E+000
   6.7400   5.77300E-001    0.00000E+000
   6.7440   5.80600E-001    0.00000E+000
   6.7490   5.68600E-001    0.00000E+000
   6.7500   5.85800E-001    0.00000E+000
   6.7540   5.82300E-001    0.00000E+000
   6.7560   5.86900E-001    0.00000E+000
   6.7590   5.58900E-001    0.00000E+000
   6.7620   5.82900E-001    0.00000E+000
   6.7650   5.78700E-001    0.00000E+000
   6.7680   5.79200E-001    0.00000E+000
   6.7700   5.81500E-001    0.00000E+000
   6.7730   5.85100E-001    0.00000E+000
   6.7770   5.89200E-001    0.00000E+000
   6.7790   5.91100E-001    0.00000E+000
   6.7830   5.85900E-001    0.00000E+000
   6.7860   5.81600E-001    0.00000E+000
   6.7900   5.83200E-001    0.00000E+000
   6.7930   5.74700E-001    0.00000E+000
   6.7950   6.01100E-001    0.00000E+000
   6.7980   5.84400E-001    0.00000E+000
   6.8000   5.78200E-001    0.00000E+000
   6.8020   5.71300E-001    0.00000E+000
   6.8060   5.87600E-001    0.00000E+000
   6.8080   5.71200E-001    0.00000E+000
   6.8120   5.74700E-001    0.00000E+000
   6.8140   5.83800E-001    0.00000E+000
   6.8160   5.83400E-001    0.00000E+000
   6.8180   5.93500E-001    0.00000E+000
   6.8200   5.87900E-001    0.00000E+000
   6.8250   6.04900E-001    0.00000E+000
   6.8270   5.90500E-001    0.00000E+000
   6.8290   5.89100E-001    0.00000E+000
   6.8320   5.82600E-001    0.00000E+000
   6.8360   5.88200E-001    0.00000E+000
   6.8380   5.84000E-001    0.00000E+000
   6.8410   5.96500E-001    0.00000E+000
   6.8430   5.52500E-001    0.00000E+000
   6.8470   5.73400E-001    0.00000E+000
   6.8500   5.75800E-001    0.00000E+000
   6.8530   5.63500E-001    0.00000E+000
   6.8550   5.82400E-001    0.00000E+000
   6.8580   5.80500E-001    0.00000E+000
   6.8620   5.90500E-001    0.00000E+000
   6.8640   5.80600E-001    0.00000E+000
   6.8660   5.74800E-001    0.00000E+000
   6.8690   5.75000E-001    0.00000E+000
   6.8720   5.73100E-001    0.00000E+000
   6.8750   5.99800E-001    0.00000E+000
   6.8790   5.80800E-001    0.00000E+000
   6.8810   5.90000E-001    0.00000E+000
   6.8840   6.01500E-001    0.00000E+000
   6.8860   5.92200E-001    0.00000E+000
   6.8890   5.92600E-001    0.00000E+000
   6.8910   6.00500E-001    0.00000E+000
   6.8940   5.80700E-001    0.00000E+000
   6.8960   5.91300E-001    0.00000E+000
   6.8970   5.94700E-001    0.00000E+000
   6.9010   5.90100E-001    0.00000E+000
   6.9030   6.01100E-001    0.00000E+000
   6.9090   5.80200E-001    0.00000E+000
   6.9110   5.75700E-001    0.00000E+000
   6.9130   5.93600E-001    0.00000E+000
   6.9160   5.84300E-001    0.00000E+000
   6.9200   6.06100E-001    0.00000E+000
   6.9220   5.90300E-001    0.00000E+000
   6.9250   5.63200E-001    0.00000E+000
   6.9260   5.75300E-001    0.00000E+000
   6.9290   5.87500E-001    0.00000E+000
   6.9330   6.03000E-001    0.00000E+000
   6.9360   5.88600E-001    0.00000E+000
   6.9380   5.83100E-001    0.00000E+000
   6.9390   5.94200E-001    0.00000E+000
   6.9410   5.97100E-001    0.00000E+000
   6.9460   5.91900E-001    0.00000E+000
   6.9490   5.92700E-001    0.00000E+000
   6.9510   5.96400E-001    0.00000E+000
   6.9530   6.10600E-001    0.00000E+000
   6.9560   6.00300E-001    0.00000E+000
   6.9590   5.96800E-001    0.00000E+000
   6.9610   6.04100E-001    0.00000E+000
   6.9650   5.79900E-001    0.00000E+000
   6.9660   5.85100E-001    0.00000E+000
   6.9690   5.90100E-001    0.00000E+000
   6.9730   5.89100E-001    0.00000E+000
   6.9770   5.93100E-001    0.00000E+000
   6.9790   5.94900E-001    0.00000E+000
   6.9830   5.96600E-001    0.00000E+000
   6.9840   5.95700E-001    0.00000E+000
   6.9880   6.06100E-001    0.00000E+000
   6.9900   5.83600E-001    0.00000E+000
   6.9930   6.06800E-001    0.00000E+000
   6.9940   5.97700E-001    0.00000E+000
   6.9980   5.92700E-001    0.00000E+000
   7.0020   5.98600E-001    0.00000E+000
   7.0050   5.88600E-001    0.00000E+000
   7.0070   6.12800E-001    0.00000E+000
   7.0110   5.89800E-001    0.00000E+000
   7.0130   5.96500E-001    0.00000E+000
   7.0160   6.04700E-001    0.00000E+000
   7.0180   5.83500E-001    0.00000E+000
   7.0200   6.13300E-001    0.00000E+000
   7.0240   6.23300E-001    0.00000E+000
   7.0270   6.28700E-001    0.00000E+000
   7.0300   5.93100E-001    0.00000E+000
   7.0320   6.02700E-001    0.00000E+000
   7.0350   6.10300E-001    0.00000E+000
   7.0380   6.20100E-001    0.00000E+000
   7.0420   6.09100E-001    0.00000E+000
   7.0430   6.15600E-001    0.00000E+000
   7.0480   6.36000E-001    0.00000E+000
   7.0510   6.32500E-001    0.00000E+000
   7.0530   6.26500E-001    0.00000E+000
   7.0550   6.43600E-001    0.00000E+000
   7.0590   6.37000E-001    0.00000E+000
   7.0610   6.36700E-001    0.00000E+000
   7.0640   6.42200E-001    0.00000E+000
   7.0670   6.48600E-001    0.00000E+000
   7.0690   6.62300E-001    0.00000E+000
   7.0740   6.55200E-001    0.00000E+000
   7.0760   6.84800E-001    0.00000E+000
   7.0780   6.80300E-001    0.00000E+000
   7.0810   7.08100E-001    0.00000E+000
   7.0830   7.23400E-001    0.00000E+000
   7.0870   7.22500E-001    0.00000E+000
   7.0890   7.59900E-001    0.00000E+000
   7.0920   7.43200E-001    0.00000E+000
   7.0940   7.88400E-001    0.00000E+000
   7.0970   8.15500E-001    0.00000E+000
   7.1010   8.33900E-001    0.00000E+000
   7.1040   8.71500E-001    0.00000E+000
   7.1070   9.11300E-001    0.00000E+000
   7.1100   9.10000E-001    0.00000E+000
   7.1120   9.77600E-001    0.00000E+000
   7.1150   9.80400E-001    0.00000E+000
   7.1190   1.07160E+000    0.00000E+000
   7.1210   1.10050E+000    0.00000E+000
   7.1240   1.17660E+000    0.00000E+000
   7.1280   1.24600E+000    0.00000E+000
   7.1310   1.25770E+000    0.00000E+000
   7.1330   1.39630E+000    0.00000E+000
   7.1370   1.47280E+000    0.00000E+000
   7.1400   1.58250E+000    0.00000E+000
   7.1420   1.86540E+000    0.00000E+000
   7.1470   2.20650E+000    0.00000E+000
   7.1490   2.23820E+000    0.00000E+000
   7.1520   2.20940E+000    0.00000E+000
   7.1560   2.48320E+000    0.00000E+000
   7.1580   1.77650E+000    0.00000E+000
   7.1610   1.54640E+000    0.00000E+000
   7.1630   1.59390E+000    0.00000E+000
   7.1660   1.24560E+000    0.00000E+000
   7.1680   1.72400E+000    0.00000E+000
   7.1720   1.02600E+000    0.00000E+000
   7.1740   1.13010E+000    0.00000E+000
   7.1770   1.33990E+000    0.00000E+000
   7.1800  -1.78700E-001    0.00000E+000
   7.1830   1.00000E+000    0.00000E+000
   7.1850   1.00000E+000    0.00000E+000
   7.1880   1.00000E+000    0.00000E+000
   7.1910   1.00000E+000    0.00000E+000
   7.1940   1.00000E+000    0.00000E+000
   7.1970   1.00000E+000    0.00000E+000
   7.1990   1.00000E+000    0.00000E+000
   7.2010   1.00000E+000    0.00000E+000
   7.2050   1.00000E+000    0.00000E+000
   7.2080   1.00000E+000    0.00000E+000
   7.2120   1.00000E+000    0.00000E+000
   7.2140   1.00000E+000    0.00000E+000
   7.2170   1.00000E+000    0.00000E+000
   7.2190   1.00000E+000    0.00000E+000
   7.2230   1.00000E+000    0.00000E+000
   7.2250   1.00000E+000    0.00000E+000
   7.2280   1.00000E+000    0.00000E+000
   7.2310   1.00000E+000    0.00000E+000
   7.2340   1.00000E+000    0.00000E+000
   7.2360   1.00000E+000    0.00000E+000
   7.2390   1.00000E+000    0.00000E+000
   7.2420   1.00000E+000    0.00000E+000
   7.2460   1.00000E+000    0.00000E+000
   7.2480   1.00000E+000    0.00000E+000
   7.2520   1.00000E+000    0.00000E+000
   7.2550   1.00000E+000    0.00000E+000
   7.2570   1.00000E+000    0.00000E+000
   7.2600   1.00000E+000    0.00000E+000
   7.2620   1.00000E+000    0.00000E+000
   7.2660   1.00000E+000    0.00000E+000
   7.2690   1.00000E+000    0.00000E+000
   7.2720   1.00000E+000    0.00000E+000
   7.2740   1.00000E+000    0.00000E+000
   7.2780   1.00000E+000    0.00000E+000
   7.2800   1.00000E+000    0.00000E+000
   7.2830   1.00000E+000    0.00000E+000
   7.2880   1.00000E+000    0.00000E+000
   7.2900   1.00000E+000    0.00000E+000
   7.2920   1.00000E+000    0.00000E+000
   7.2960   1.00000E+000    0.00000E+000
   7.2980   1.00000E+000    0.00000E+000
   7.3010   1.00000E+000    0.00000E+000
