# Supplementary material for: Rationally seeded computational protein design of ɑ-helical barrels
Source: Nat Chem Biol. 2024 Jun 20;20(8):991–9. doi: 10.1038/s41589-024-01642-0 (PMC11288890; doi:10.1038/s41589-024-01642-0)
Supplement: Supplementary file 3 — PDB and .mtz files used for making figure panels b–d and j–m. [file 41589_2024_1642_MOESM3_ESM.zip › KIA_RP_RSPD_NatChemBiol_data_Figure2/scapCC6_LLIA_panels_e-h/AUC_panel_g/SV_raw/00018.RA1]

scapCC6_LLIA_master
R 1 20.0 50000 0016193 1.4690E11 281 1 
   5.8010   3.42400E-001    0.00000E+000
   5.8030   7.66000E-001    0.00000E+000
   5.8040   9.27100E-001    0.00000E+000
   5.8060   8.14100E-001    0.00000E+000
   5.8080   7.91500E-001    0.00000E+000
   5.8100   9.49600E-001    0.00000E+000
   5.8110   1.15440E+000    0.00000E+000
   5.8120   7.79300E-001    0.00000E+000
   5.8130   9.46700E-001    0.00000E+000
   5.8150   1.10390E+000    0.00000E+000
   5.8170   1.13840E+000    0.00000E+000
   5.8190   9.52800E-001    0.00000E+000
   5.8200   8.75900E-001    0.00000E+000
   5.8210   1.03760E+000    0.00000E+000
   5.8220   1.09840E+000    0.00000E+000
   5.8230   1.04790E+000    0.00000E+000
   5.8240   1.16030E+000    0.00000E+000
   5.8260   1.18740E+000    0.00000E+000
   5.8280   1.25150E+000    0.00000E+000
   5.8290   1.27630E+000    0.00000E+000
   5.8310   1.41020E+000    0.00000E+000
   5.8320   1.54970E+000    0.00000E+000
   5.8330   1.72650E+000    0.00000E+000
   5.8350   1.56650E+000    0.00000E+000
   5.8370   1.55660E+000    0.00000E+000
   5.8390   1.57350E+000    0.00000E+000
   5.8400   1.77950E+000    0.00000E+000
   5.8420   1.63260E+000    0.00000E+000
   5.8440   1.60390E+000    0.00000E+000
   5.8450   1.63980E+000    0.00000E+000
   5.8470   1.46350E+000    0.00000E+000
   5.8490   1.54020E+000    0.00000E+000
   5.8500   1.39080E+000    0.00000E+000
   5.8510   1.29590E+000    0.00000E+000
   5.8520   1.14280E+000    0.00000E+000
   5.8540   7.27900E-001    0.00000E+000
   5.8580   7.26200E-001    0.00000E+000
   5.8610   4.35600E-001    0.00000E+000
   5.8620   5.21400E-001    0.00000E+000
   5.8640   3.69700E-001    0.00000E+000
   5.8650   3.60400E-001    0.00000E+000
   5.8680   3.42200E-001    0.00000E+000
   5.8700   2.54700E-001    0.00000E+000
   5.8710   1.98800E-001    0.00000E+000
   5.8730   2.23400E-001    0.00000E+000
   5.8750   2.15600E-001    0.00000E+000
   5.8780   1.73500E-001    0.00000E+000
   5.8800   1.80000E-001    0.00000E+000
   5.8820   1.49900E-001    0.00000E+000
   5.8840   1.33300E-001    0.00000E+000
   5.8860   8.87000E-002    0.00000E+000
   5.8870   1.16200E-001    0.00000E+000
   5.8890   7.67000E-002    0.00000E+000
   5.8910   5.40000E-002    0.00000E+000
   5.8920   5.43000E-002    0.00000E+000
   5.8940   6.64000E-002    0.00000E+000
   5.8960   7.77000E-002    0.00000E+000
   5.8980   6.18000E-002    0.00000E+000
   5.8990   9.10000E-003    0.00000E+000
   5.9010   1.19000E-002    0.00000E+000
   5.9030   2.05000E-002    0.00000E+000
   5.9050   2.85000E-002    0.00000E+000
   5.9080   2.00000E-002    0.00000E+000
   5.9100   2.62000E-002    0.00000E+000
   5.9120   3.41000E-002    0.00000E+000
   5.9130   5.80000E-003    0.00000E+000
   5.9150  -6.00000E-004    0.00000E+000
   5.9170   3.70000E-003    0.00000E+000
   5.9190   7.30000E-003    0.00000E+000
   5.9210   1.47000E-002    0.00000E+000
   5.9240   1.03000E-002    0.00000E+000
   5.9260   1.52000E-002    0.00000E+000
   5.9280   5.30000E-003    0.00000E+000
   5.9290   6.10000E-003    0.00000E+000
   5.9310   8.20000E-003    0.00000E+000
   5.9330  -6.70000E-003    0.00000E+000
   5.9350   2.09000E-002    0.00000E+000
   5.9370   4.40000E-003    0.00000E+000
   5.9400   4.10000E-003    0.00000E+000
   5.9420   2.30000E-003    0.00000E+000
   5.9440   5.00000E-003    0.00000E+000
   5.9470   5.60000E-003    0.00000E+000
   5.9490   8.70000E-003    0.00000E+000
   5.9500  -2.10000E-003    0.00000E+000
   5.9520   9.10000E-003    0.00000E+000
   5.9540   6.80000E-003    0.00000E+000
   5.9560   1.80000E-002    0.00000E+000
   5.9570   1.11000E-002    0.00000E+000
   5.9590   4.00000E-003    0.00000E+000
   5.9620   1.40000E-003    0.00000E+000
   5.9650   9.00000E-003    0.00000E+000
   5.9670   1.00000E-002    0.00000E+000
   5.9700   2.70000E-003    0.00000E+000
   5.9720  -4.70000E-003    0.00000E+000
   5.9730   2.68000E-002    0.00000E+000
   5.9740  -9.20000E-003    0.00000E+000
   5.9770   2.45600E-001    0.00000E+000
   5.9800  -6.95000E-002    0.00000E+000
   5.9820  -7.56100E-001    0.00000E+000
   5.9830  -3.52200E-001    0.00000E+000
   5.9850   2.37000E-002    0.00000E+000
   5.9880  -2.75000E-002    0.00000E+000
   5.9890  -2.04000E-002    0.00000E+000
   5.9910  -5.66000E-002    0.00000E+000
   5.9940  -4.00000E-002    0.00000E+000
   5.9960  -4.07000E-002    0.00000E+000
   5.9980  -4.76000E-002    0.00000E+000
   6.0010  -3.41000E-002    0.00000E+000
   6.0020  -3.50000E-002    0.00000E+000
   6.0030  -4.72000E-002    0.00000E+000
   6.0070  -2.87000E-002    0.00000E+000
   6.0090  -3.37000E-002    0.00000E+000
   6.0100  -3.77000E-002    0.00000E+000
   6.0120  -5.09000E-002    0.00000E+000
   6.0160  -3.97000E-002    0.00000E+000
   6.0170  -1.71000E-002    0.00000E+000
   6.0190  -4.71000E-002    0.00000E+000
   6.0210  -6.21000E-002    0.00000E+000
   6.0240  -5.99000E-002    0.00000E+000
   6.0260  -3.98000E-002    0.00000E+000
   6.0280  -4.27000E-002    0.00000E+000
   6.0300  -4.18000E-002    0.00000E+000
   6.0320  -3.60000E-002    0.00000E+000
   6.0340  -1.14000E-002    0.00000E+000
   6.0370  -1.18900E-001    0.00000E+000
   6.0390  -1.02500E-001    0.00000E+000
   6.0460  -4.15000E-002    0.00000E+000
   6.0490   4.18000E-002    0.00000E+000
   6.0510   4.62000E-002    0.00000E+000
   6.0520   4.72000E-002    0.00000E+000
   6.0550   5.23000E-002    0.00000E+000
   6.0560   6.58000E-002    0.00000E+000
   6.0590   6.14000E-002    0.00000E+000
   6.0600   6.97000E-002    0.00000E+000
   6.0640   7.19000E-002    0.00000E+000
   6.0680   7.18000E-002    0.00000E+000
   6.0690   6.66000E-002    0.00000E+000
   6.0710   7.79000E-002    0.00000E+000
   6.0730   6.59000E-002    0.00000E+000
   6.0770   7.86000E-002    0.00000E+000
   6.0800   8.15000E-002    0.00000E+000
   6.0830   6.95000E-002    0.00000E+000
   6.0850   8.02000E-002    0.00000E+000
   6.0870   8.74000E-002    0.00000E+000
   6.0920   9.51000E-002    0.00000E+000
   6.0940   8.41000E-002    0.00000E+000
   6.0960   9.89000E-002    0.00000E+000
   6.0980   7.67000E-002    0.00000E+000
   6.1030   8.57000E-002    0.00000E+000
   6.1050   9.87000E-002    0.00000E+000
   6.1090   1.05500E-001    0.00000E+000
   6.1130   1.19600E-001    0.00000E+000
   6.1140   1.01100E-001    0.00000E+000
   6.1160   1.01600E-001    0.00000E+000
   6.1190   1.10300E-001    0.00000E+000
   6.1230   1.19100E-001    0.00000E+000
   6.1280   1.21200E-001    0.00000E+000
   6.1300   1.17200E-001    0.00000E+000
   6.1340   1.30600E-001    0.00000E+000
   6.1360   1.35500E-001    0.00000E+000
   6.1410   1.42000E-001    0.00000E+000
   6.1430   1.57800E-001    0.00000E+000
   6.1450   1.48500E-001    0.00000E+000
   6.1500   1.68600E-001    0.00000E+000
   6.1510   1.70400E-001    0.00000E+000
   6.1530   1.58600E-001    0.00000E+000
   6.1550   1.74400E-001    0.00000E+000
   6.1580   1.64000E-001    0.00000E+000
   6.1610   1.72500E-001    0.00000E+000
   6.1640   1.69200E-001    0.00000E+000
   6.1660   1.80700E-001    0.00000E+000
   6.1690   2.01100E-001    0.00000E+000
   6.1710   1.99300E-001    0.00000E+000
   6.1730   1.97400E-001    0.00000E+000
   6.1740   2.19000E-001    0.00000E+000
   6.1770   2.05100E-001    0.00000E+000
   6.1790   2.09600E-001    0.00000E+000
   6.1820   2.29300E-001    0.00000E+000
   6.1830   2.35900E-001    0.00000E+000
   6.1880   2.36500E-001    0.00000E+000
   6.1910   2.39900E-001    0.00000E+000
   6.1940   2.18200E-001    0.00000E+000
   6.1970   2.25800E-001    0.00000E+000
   6.2010   2.69100E-001    0.00000E+000
   6.2050   2.62200E-001    0.00000E+000
   6.2090   2.72200E-001    0.00000E+000
   6.2100   2.76900E-001    0.00000E+000
   6.2120   2.84900E-001    0.00000E+000
   6.2140   2.83000E-001    0.00000E+000
   6.2170   2.95200E-001    0.00000E+000
   6.2180   2.98800E-001    0.00000E+000
   6.2220   2.99900E-001    0.00000E+000
   6.2250   3.13500E-001    0.00000E+000
   6.2270   3.05400E-001    0.00000E+000
   6.2300   3.05300E-001    0.00000E+000
   6.2310   3.36000E-001    0.00000E+000
   6.2320   3.28600E-001    0.00000E+000
   6.2380   3.28900E-001    0.00000E+000
   6.2430   3.25100E-001    0.00000E+000
   6.2440   3.47800E-001    0.00000E+000
   6.2450   3.53700E-001    0.00000E+000
   6.2460   3.52800E-001    0.00000E+000
   6.2480   3.66000E-001    0.00000E+000
   6.2520   3.56100E-001    0.00000E+000
   6.2540   3.77500E-001    0.00000E+000
   6.2590   3.77700E-001    0.00000E+000
   6.2620   4.01700E-001    0.00000E+000
   6.2640   3.76000E-001    0.00000E+000
   6.2660   3.88400E-001    0.00000E+000
   6.2690   3.93700E-001    0.00000E+000
   6.2700   4.06800E-001    0.00000E+000
   6.2710   3.97200E-001    0.00000E+000
   6.2770   4.28100E-001    0.00000E+000
   6.2820   4.20500E-001    0.00000E+000
   6.2840   4.29900E-001    0.00000E+000
   6.2860   4.33700E-001    0.00000E+000
   6.2890   4.40800E-001    0.00000E+000
   6.2910   4.37100E-001    0.00000E+000
   6.2970   4.39200E-001    0.00000E+000
   6.2990   4.49500E-001    0.00000E+000
   6.3000   4.43400E-001    0.00000E+000
   6.3040   4.59500E-001    0.00000E+000
   6.3080   4.64300E-001    0.00000E+000
   6.3110   4.66100E-001    0.00000E+000
   6.3130   4.90500E-001    0.00000E+000
   6.3160   4.80000E-001    0.00000E+000
   6.3180   4.80100E-001    0.00000E+000
   6.3190   4.86600E-001    0.00000E+000
   6.3240   4.96500E-001    0.00000E+000
   6.3260   4.75500E-001    0.00000E+000
   6.3300   4.79300E-001    0.00000E+000
   6.3330   5.00500E-001    0.00000E+000
   6.3380   5.06700E-001    0.00000E+000
   6.3420   5.06800E-001    0.00000E+000
   6.3430   5.11100E-001    0.00000E+000
   6.3470   5.19000E-001    0.00000E+000
   6.3530   5.29900E-001    0.00000E+000
   6.3560   5.28200E-001    0.00000E+000
   6.3580   5.35900E-001    0.00000E+000
   6.3610   5.39200E-001    0.00000E+000
   6.3620   5.44000E-001    0.00000E+000
   6.3650   5.53300E-001    0.00000E+000
   6.3670   5.37400E-001    0.00000E+000
   6.3700   5.42100E-001    0.00000E+000
   6.3720   5.46300E-001    0.00000E+000
   6.3740   5.40500E-001    0.00000E+000
   6.3790   5.46900E-001    0.00000E+000
   6.3820   5.45400E-001    0.00000E+000
   6.3850   5.34300E-001    0.00000E+000
   6.3860   5.40500E-001    0.00000E+000
   6.3930   5.40800E-001    0.00000E+000
   6.3950   5.59200E-001    0.00000E+000
   6.3970   5.51400E-001    0.00000E+000
   6.3990   5.59400E-001    0.00000E+000
   6.4020   5.53100E-001    0.00000E+000
   6.4050   5.46700E-001    0.00000E+000
   6.4060   5.64200E-001    0.00000E+000
   6.4070   5.67700E-001    0.00000E+000
   6.4120   5.64800E-001    0.00000E+000
   6.4130   5.59600E-001    0.00000E+000
   6.4150   5.73000E-001    0.00000E+000
   6.4180   5.69100E-001    0.00000E+000
   6.4190   5.67700E-001    0.00000E+000
   6.4230   5.86800E-001    0.00000E+000
   6.4260   5.59400E-001    0.00000E+000
   6.4290   5.64200E-001    0.00000E+000
   6.4330   5.71400E-001    0.00000E+000
   6.4340   5.88900E-001    0.00000E+000
   6.4380   5.79600E-001    0.00000E+000
   6.4410   5.66600E-001    0.00000E+000
   6.4440   5.77400E-001    0.00000E+000
   6.4450   5.76900E-001    0.00000E+000
   6.4480   5.74500E-001    0.00000E+000
   6.4510   5.77800E-001    0.00000E+000
   6.4530   5.92100E-001    0.00000E+000
   6.4540   5.86100E-001    0.00000E+000
   6.4570   5.83500E-001    0.00000E+000
   6.4600   5.80300E-001    0.00000E+000
   6.4610   5.89300E-001    0.00000E+000
   6.4650   5.79400E-001    0.00000E+000
   6.4670   5.81900E-001    0.00000E+000
   6.4700   5.84000E-001    0.00000E+000
   6.4720   5.92800E-001    0.00000E+000
   6.4760   5.96400E-001    0.00000E+000
   6.4780   5.86300E-001    0.00000E+000
   6.4790   5.85900E-001    0.00000E+000
   6.4840   5.85800E-001    0.00000E+000
   6.4870   5.74500E-001    0.00000E+000
   6.4900   5.86200E-001    0.00000E+000
   6.4920   5.97700E-001    0.00000E+000
   6.4960   5.84400E-001    0.00000E+000
   6.4970   5.94000E-001    0.00000E+000
   6.5030   5.82700E-001    0.00000E+000
   6.5040   5.70500E-001    0.00000E+000
   6.5070   5.80000E-001    0.00000E+000
   6.5100   6.09900E-001    0.00000E+000
   6.5120   5.99300E-001    0.00000E+000
   6.5140   5.93000E-001    0.00000E+000
   6.5170   5.91400E-001    0.00000E+000
   6.5180   5.98600E-001    0.00000E+000
   6.5210   5.93900E-001    0.00000E+000
   6.5230   5.96000E-001    0.00000E+000
   6.5260   5.91200E-001    0.00000E+000
   6.5280   5.96400E-001    0.00000E+000
   6.5310   5.91000E-001    0.00000E+000
   6.5340   5.96900E-001    0.00000E+000
   6.5380   5.85100E-001    0.00000E+000
   6.5400   5.77600E-001    0.00000E+000
   6.5420   5.91900E-001    0.00000E+000
   6.5440   5.96700E-001    0.00000E+000
   6.5470   5.91500E-001    0.00000E+000
   6.5490   5.80600E-001    0.00000E+000
   6.5510   5.88500E-001    0.00000E+000
   6.5530   6.00600E-001    0.00000E+000
   6.5550   5.92400E-001    0.00000E+000
   6.5600   5.84800E-001    0.00000E+000
   6.5620   5.84200E-001    0.00000E+000
   6.5640   5.91000E-001    0.00000E+000
   6.5670   5.91700E-001    0.00000E+000
   6.5690   5.90000E-001    0.00000E+000
   6.5710   5.89600E-001    0.00000E+000
   6.5740   5.92800E-001    0.00000E+000
   6.5760   5.96900E-001    0.00000E+000
   6.5780   5.81800E-001    0.00000E+000
   6.5800   6.03300E-001    0.00000E+000
   6.5830   5.76400E-001    0.00000E+000
   6.5860   5.96100E-001    0.00000E+000
   6.5880   5.97400E-001    0.00000E+000
   6.5900   5.89600E-001    0.00000E+000
   6.5930   5.77800E-001    0.00000E+000
   6.5960   5.87000E-001    0.00000E+000
   6.5990   5.92100E-001    0.00000E+000
   6.6010   5.66600E-001    0.00000E+000
   6.6060   5.87800E-001    0.00000E+000
   6.6070   5.84500E-001    0.00000E+000
   6.6090   5.93300E-001    0.00000E+000
   6.6110   6.03300E-001    0.00000E+000
   6.6130   5.84500E-001    0.00000E+000
   6.6180   5.95000E-001    0.00000E+000
   6.6200   5.93800E-001    0.00000E+000
   6.6230   5.98500E-001    0.00000E+000
   6.6260   5.79800E-001    0.00000E+000
   6.6290   5.96600E-001    0.00000E+000
   6.6310   5.89000E-001    0.00000E+000
   6.6330   5.94200E-001    0.00000E+000
   6.6370   5.96700E-001    0.00000E+000
   6.6390   5.78400E-001    0.00000E+000
   6.6430   5.84600E-001    0.00000E+000
   6.6440   6.07300E-001    0.00000E+000
   6.6450   5.89100E-001    0.00000E+000
   6.6500   6.09200E-001    0.00000E+000
   6.6510   6.00700E-001    0.00000E+000
   6.6550   5.98600E-001    0.00000E+000
   6.6570   5.92900E-001    0.00000E+000
   6.6590   5.89500E-001    0.00000E+000
   6.6620   5.97800E-001    0.00000E+000
   6.6640   5.93200E-001    0.00000E+000
   6.6660   6.04200E-001    0.00000E+000
   6.6680   5.93500E-001    0.00000E+000
   6.6710   5.97100E-001    0.00000E+000
   6.6740   5.93000E-001    0.00000E+000
   6.6770   5.92900E-001    0.00000E+000
   6.6820   6.18100E-001    0.00000E+000
   6.6840   6.05900E-001    0.00000E+000
   6.6860   6.02800E-001    0.00000E+000
   6.6870   5.87200E-001    0.00000E+000
   6.6900   5.73400E-001    0.00000E+000
   6.6920   5.91200E-001    0.00000E+000
   6.6940   5.85000E-001    0.00000E+000
   6.6960   5.98400E-001    0.00000E+000
   6.7010   6.31700E-001    0.00000E+000
   6.7050   6.02500E-001    0.00000E+000
   6.7060   5.93500E-001    0.00000E+000
   6.7090   5.93900E-001    0.00000E+000
   6.7120   5.85500E-001    0.00000E+000
   6.7150   6.06200E-001    0.00000E+000
   6.7170   5.90800E-001    0.00000E+000
   6.7210   6.01300E-001    0.00000E+000
   6.7230   5.99100E-001    0.00000E+000
   6.7250   6.02100E-001    0.00000E+000
   6.7270   5.71100E-001    0.00000E+000
   6.7300   6.17600E-001    0.00000E+000
   6.7320   5.96200E-001    0.00000E+000
   6.7340   6.08500E-001    0.00000E+000
   6.7370   5.72000E-001    0.00000E+000
   6.7400   5.97500E-001    0.00000E+000
   6.7440   6.05600E-001    0.00000E+000
   6.7460   6.02700E-001    0.00000E+000
   6.7480   5.93200E-001    0.00000E+000
   6.7520   5.85700E-001    0.00000E+000
   6.7530   5.97600E-001    0.00000E+000
   6.7580   5.94000E-001    0.00000E+000
   6.7600   5.82300E-001    0.00000E+000
   6.7610   6.01300E-001    0.00000E+000
   6.7660   6.11700E-001    0.00000E+000
   6.7670   5.88500E-001    0.00000E+000
   6.7710   5.92300E-001    0.00000E+000
   6.7730   5.93900E-001    0.00000E+000
   6.7770   6.04300E-001    0.00000E+000
   6.7780   6.04800E-001    0.00000E+000
   6.7810   6.09100E-001    0.00000E+000
   6.7850   5.88500E-001    0.00000E+000
   6.7870   5.75000E-001    0.00000E+000
   6.7910   5.96200E-001    0.00000E+000
   6.7920   5.89900E-001    0.00000E+000
   6.7970   5.98600E-001    0.00000E+000
   6.7990   6.02500E-001    0.00000E+000
   6.8000   6.03600E-001    0.00000E+000
   6.8040   6.09100E-001    0.00000E+000
   6.8060   6.02500E-001    0.00000E+000
   6.8070   5.82700E-001    0.00000E+000
   6.8100   6.02300E-001    0.00000E+000
   6.8140   6.10900E-001    0.00000E+000
   6.8160   6.01400E-001    0.00000E+000
   6.8180   6.19300E-001    0.00000E+000
   6.8200   6.04200E-001    0.00000E+000
   6.8230   5.99400E-001    0.00000E+000
   6.8270   5.82300E-001    0.00000E+000
   6.8300   6.09900E-001    0.00000E+000
   6.8330   6.25000E-001    0.00000E+000
   6.8360   6.05400E-001    0.00000E+000
   6.8380   5.98800E-001    0.00000E+000
   6.8430   6.06500E-001    0.00000E+000
   6.8450   5.73200E-001    0.00000E+000
   6.8490   5.90900E-001    0.00000E+000
   6.8530   5.95100E-001    0.00000E+000
   6.8540   6.03000E-001    0.00000E+000
   6.8570   6.00100E-001    0.00000E+000
   6.8600   6.13400E-001    0.00000E+000
   6.8620   6.09100E-001    0.00000E+000
   6.8640   5.87100E-001    0.00000E+000
   6.8650   6.04400E-001    0.00000E+000
   6.8710   5.82500E-001    0.00000E+000
   6.8720   6.11900E-001    0.00000E+000
   6.8750   6.10700E-001    0.00000E+000
   6.8800   5.95000E-001    0.00000E+000
   6.8810   5.90900E-001    0.00000E+000
   6.8840   6.11000E-001    0.00000E+000
   6.8890   5.90200E-001    0.00000E+000
   6.8930   6.01400E-001    0.00000E+000
   6.8950   6.02500E-001    0.00000E+000
   6.8970   6.10300E-001    0.00000E+000
   6.9000   6.20300E-001    0.00000E+000
   6.9020   6.09300E-001    0.00000E+000
   6.9090   6.12400E-001    0.00000E+000
   6.9120   5.99100E-001    0.00000E+000
   6.9130   6.10100E-001    0.00000E+000
   6.9170   6.01400E-001    0.00000E+000
   6.9200   5.93900E-001    0.00000E+000
   6.9220   5.92000E-001    0.00000E+000
   6.9240   5.89200E-001    0.00000E+000
   6.9270   6.09900E-001    0.00000E+000
   6.9300   6.34300E-001    0.00000E+000
   6.9320   6.04600E-001    0.00000E+000
   6.9340   5.93600E-001    0.00000E+000
   6.9370   6.08600E-001    0.00000E+000
   6.9410   6.18900E-001    0.00000E+000
   6.9460   6.07300E-001    0.00000E+000
   6.9470   5.99600E-001    0.00000E+000
   6.9520   6.00400E-001    0.00000E+000
   6.9530   6.03000E-001    0.00000E+000
   6.9570   6.02800E-001    0.00000E+000
   6.9590   6.18200E-001    0.00000E+000
   6.9610   6.09900E-001    0.00000E+000
   6.9640   6.13500E-001    0.00000E+000
   6.9650   5.95100E-001    0.00000E+000
   6.9680   6.10400E-001    0.00000E+000
   6.9720   6.29400E-001    0.00000E+000
   6.9760   6.14400E-001    0.00000E+000
   6.9800   5.99400E-001    0.00000E+000
   6.9830   6.23600E-001    0.00000E+000
   6.9860   6.12300E-001    0.00000E+000
   6.9870   6.17800E-001    0.00000E+000
   6.9890   6.14800E-001    0.00000E+000
   6.9930   6.21200E-001    0.00000E+000
   6.9970   6.07400E-001    0.00000E+000
   6.9990   6.06400E-001    0.00000E+000
   7.0020   5.96000E-001    0.00000E+000
   7.0060   6.32600E-001    0.00000E+000
   7.0090   6.29100E-001    0.00000E+000
   7.0110   6.08600E-001    0.00000E+000
   7.0130   6.15800E-001    0.00000E+000
   7.0170   6.11200E-001    0.00000E+000
   7.0210   5.99700E-001    0.00000E+000
   7.0230   6.12400E-001    0.00000E+000
   7.0260   6.06600E-001    0.00000E+000
   7.0290   6.25200E-001    0.00000E+000
   7.0310   6.05900E-001    0.00000E+000
   7.0340   5.94500E-001    0.00000E+000
   7.0360   6.34000E-001    0.00000E+000
   7.0400   6.29900E-001    0.00000E+000
   7.0420   6.44200E-001    0.00000E+000
   7.0440   6.15100E-001    0.00000E+000
   7.0470   6.20300E-001    0.00000E+000
   7.0510   6.31200E-001    0.00000E+000
   7.0530   6.32700E-001    0.00000E+000
   7.0560   6.43000E-001    0.00000E+000
   7.0600   6.20100E-001    0.00000E+000
   7.0620   6.36500E-001    0.00000E+000
   7.0650   6.43400E-001    0.00000E+000
   7.0670   6.39800E-001    0.00000E+000
   7.0690   6.39500E-001    0.00000E+000
   7.0730   6.62800E-001    0.00000E+000
   7.0760   6.65400E-001    0.00000E+000
   7.0790   6.72500E-001    0.00000E+000
   7.0810   6.95500E-001    0.00000E+000
   7.0830   6.77300E-001    0.00000E+000
   7.0880   7.03900E-001    0.00000E+000
   7.0900   7.08200E-001    0.00000E+000
   7.0920   7.17400E-001    0.00000E+000
   7.0940   7.42500E-001    0.00000E+000
   7.0990   7.69600E-001    0.00000E+000
   7.1030   7.94600E-001    0.00000E+000
   7.1060   7.92800E-001    0.00000E+000
   7.1080   8.22100E-001    0.00000E+000
   7.1100   8.26000E-001    0.00000E+000
   7.1130   9.10100E-001    0.00000E+000
   7.1150   8.88900E-001    0.00000E+000
   7.1190   9.28500E-001    0.00000E+000
   7.1220   9.37200E-001    0.00000E+000
   7.1230   1.00620E+000    0.00000E+000
   7.1260   1.08660E+000    0.00000E+000
   7.1310   1.12360E+000    0.00000E+000
   7.1330   1.17230E+000    0.00000E+000
   7.1360   1.12200E+000    0.00000E+000
   7.1380   1.23840E+000    0.00000E+000
   7.1400   1.39020E+000    0.00000E+000
   7.1450   1.36400E+000    0.00000E+000
   7.1470   1.56520E+000    0.00000E+000
   7.1510   2.15090E+000    0.00000E+000
   7.1540   2.18410E+000    0.00000E+000
   7.1580   1.96550E+000    0.00000E+000
   7.1600   1.26110E+000    0.00000E+000
   7.1630   1.19510E+000    0.00000E+000
   7.1650   1.38140E+000    0.00000E+000
   7.1700   1.38630E+000    0.00000E+000
   7.1720   1.01460E+000    0.00000E+000
   7.1740   8.85000E-001    0.00000E+000
   7.1770   1.00210E+000    0.00000E+000
   7.1790   7.89900E-001    0.00000E+000
   7.1820   8.19700E-001    0.00000E+000
   7.1830   6.99900E-001    0.00000E+000
   7.1870   3.15300E-001    0.00000E+000
   7.1900   1.00000E+000    0.00000E+000
   7.1930   1.00000E+000    0.00000E+000
   7.1950   1.00000E+000    0.00000E+000
   7.1980   1.00000E+000    0.00000E+000
   7.2000   1.00000E+000    0.00000E+000
   7.2030   1.00000E+000    0.00000E+000
   7.2060   1.00000E+000    0.00000E+000
   7.2100   1.00000E+000    0.00000E+000
   7.2140   1.00000E+000    0.00000E+000
   7.2150   1.00000E+000    0.00000E+000
   7.2180   1.00000E+000    0.00000E+000
   7.2220   1.00000E+000    0.00000E+000
   7.2240   1.00000E+000    0.00000E+000
   7.2270   1.00000E+000    0.00000E+000
   7.2300   1.00000E+000    0.00000E+000
   7.2310   1.00000E+000    0.00000E+000
   7.2350   1.00000E+000    0.00000E+000
   7.2390   1.00000E+000    0.00000E+000
   7.2410   1.00000E+000    0.00000E+000
   7.2440   1.00000E+000    0.00000E+000
   7.2460   1.00000E+000    0.00000E+000
   7.2500   1.00000E+000    0.00000E+000
   7.2530   1.00000E+000    0.00000E+000
   7.2550   1.00000E+000    0.00000E+000
   7.2580   1.00000E+000    0.00000E+000
   7.2620   1.00000E+000    0.00000E+000
   7.2640   1.00000E+000    0.00000E+000
   7.2690   1.00000E+000    0.00000E+000
   7.2700   1.00000E+000    0.00000E+000
   7.2740   1.00000E+000    0.00000E+000
   7.2760   1.00000E+000    0.00000E+000
   7.2780   1.00000E+000    0.00000E+000
   7.2820   1.00000E+000    0.00000E+000
   7.2840   1.00000E+000    0.00000E+000
   7.2880   1.00000E+000    0.00000E+000
   7.2920   1.00000E+000    0.00000E+000
   7.2940   1.00000E+000    0.00000E+000
   7.2970   1.00000E+000    0.00000E+000
   7.2990   1.00000E+000    0.00000E+000
   7.3030   1.00000E+000    0.00000E+000
