# Supplementary material for: Rationally seeded computational protein design of ɑ-helical barrels
Source: Nat Chem Biol. 2024 Jun 20;20(8):991–9. doi: 10.1038/s41589-024-01642-0 (PMC11288890; doi:10.1038/s41589-024-01642-0)
Supplement: Supplementary file 3 — PDB and .mtz files used for making figure panels b–d and j–m. [file 41589_2024_1642_MOESM3_ESM.zip › KIA_RP_RSPD_NatChemBiol_data_Figure2/scapCC6_LLIA_panels_e-h/AUC_panel_g/SV_raw/00030.RA1]

scapCC6_LLIA_master
R 1 20.0 50000 0019788 2.4550E11 281 1 
   5.7990   5.54000E-002    0.00000E+000
   5.8030   8.63100E-001    0.00000E+000
   5.8040   1.02700E+000    0.00000E+000
   5.8050   7.42100E-001    0.00000E+000
   5.8060   6.85200E-001    0.00000E+000
   5.8070   7.32100E-001    0.00000E+000
   5.8080   6.80100E-001    0.00000E+000
   5.8100   9.05600E-001    0.00000E+000
   5.8110   1.31860E+000    0.00000E+000
   5.8120   7.70800E-001    0.00000E+000
   5.8130   7.96000E-001    0.00000E+000
   5.8140   9.84700E-001    0.00000E+000
   5.8170   1.03190E+000    0.00000E+000
   5.8180   8.72100E-001    0.00000E+000
   5.8190   1.02270E+000    0.00000E+000
   5.8200   8.93700E-001    0.00000E+000
   5.8220   8.33900E-001    0.00000E+000
   5.8230   9.99200E-001    0.00000E+000
   5.8240   9.10500E-001    0.00000E+000
   5.8260   1.13210E+000    0.00000E+000
   5.8290   1.26830E+000    0.00000E+000
   5.8310   1.35970E+000    0.00000E+000
   5.8330   1.56000E+000    0.00000E+000
   5.8350   1.53010E+000    0.00000E+000
   5.8360   1.59100E+000    0.00000E+000
   5.8370   1.56740E+000    0.00000E+000
   5.8390   1.56210E+000    0.00000E+000
   5.8400   1.60090E+000    0.00000E+000
   5.8420   1.59010E+000    0.00000E+000
   5.8440   1.55890E+000    0.00000E+000
   5.8450   1.56730E+000    0.00000E+000
   5.8460   1.56570E+000    0.00000E+000
   5.8470   1.51730E+000    0.00000E+000
   5.8490   1.37510E+000    0.00000E+000
   5.8530   8.53800E-001    0.00000E+000
   5.8560   7.64900E-001    0.00000E+000
   5.8570   4.31600E-001    0.00000E+000
   5.8600   5.05800E-001    0.00000E+000
   5.8620   5.06000E-001    0.00000E+000
   5.8630   2.89100E-001    0.00000E+000
   5.8650   2.94200E-001    0.00000E+000
   5.8660   3.34400E-001    0.00000E+000
   5.8690   2.33300E-001    0.00000E+000
   5.8700   3.16100E-001    0.00000E+000
   5.8720   2.12400E-001    0.00000E+000
   5.8750   2.71000E-001    0.00000E+000
   5.8770   1.96200E-001    0.00000E+000
   5.8790   1.34900E-001    0.00000E+000
   5.8810   1.32900E-001    0.00000E+000
   5.8820   1.02300E-001    0.00000E+000
   5.8830   9.01000E-002    0.00000E+000
   5.8870   7.56000E-002    0.00000E+000
   5.8900   6.20000E-002    0.00000E+000
   5.8920   6.53000E-002    0.00000E+000
   5.8940   5.50000E-002    0.00000E+000
   5.8950   5.28000E-002    0.00000E+000
   5.8980   3.60000E-002    0.00000E+000
   5.9010  -6.00000E-003    0.00000E+000
   5.9020   2.80000E-003    0.00000E+000
   5.9040   1.86000E-002    0.00000E+000
   5.9050   4.36000E-002    0.00000E+000
   5.9080   3.54000E-002    0.00000E+000
   5.9090   2.13000E-002    0.00000E+000
   5.9100   2.61000E-002    0.00000E+000
   5.9120   2.92000E-002    0.00000E+000
   5.9140   2.86000E-002    0.00000E+000
   5.9170   6.60000E-003    0.00000E+000
   5.9190   6.90000E-003    0.00000E+000
   5.9210   2.90000E-003    0.00000E+000
   5.9220   7.00000E-003    0.00000E+000
   5.9240   1.88000E-002    0.00000E+000
   5.9250   2.63000E-002    0.00000E+000
   5.9280   1.42000E-002    0.00000E+000
   5.9300   1.07000E-002    0.00000E+000
   5.9330   5.40000E-003    0.00000E+000
   5.9350   1.42000E-002    0.00000E+000
   5.9380   1.05000E-002    0.00000E+000
   5.9410   8.80000E-003    0.00000E+000
   5.9430   7.30000E-003    0.00000E+000
   5.9450   1.90000E-003    0.00000E+000
   5.9470   9.80000E-003    0.00000E+000
   5.9490  -6.90000E-003    0.00000E+000
   5.9510  -1.30000E-003    0.00000E+000
   5.9550   8.00000E-004    0.00000E+000
   5.9570   9.20000E-003    0.00000E+000
   5.9580   1.50000E-003    0.00000E+000
   5.9600   8.20000E-003    0.00000E+000
   5.9640   2.70000E-003    0.00000E+000
   5.9650   2.50000E-003    0.00000E+000
   5.9690   1.68000E-002    0.00000E+000
   5.9710   3.50000E-003    0.00000E+000
   5.9730   9.40000E-003    0.00000E+000
   5.9750   7.40000E-003    0.00000E+000
   5.9760   2.35000E-002    0.00000E+000
   5.9780   8.50000E-003    0.00000E+000
   5.9800   1.25400E-001    0.00000E+000
   5.9820   4.62000E-002    0.00000E+000
   5.9830  -7.30700E-001    0.00000E+000
   5.9860  -4.74500E-001    0.00000E+000
   5.9890   6.51000E-002    0.00000E+000
   5.9910  -5.23000E-002    0.00000E+000
   5.9960  -4.54000E-002    0.00000E+000
   5.9970  -4.19000E-002    0.00000E+000
   5.9990  -4.15000E-002    0.00000E+000
   6.0010  -3.97000E-002    0.00000E+000
   6.0030  -5.73000E-002    0.00000E+000
   6.0050  -4.56000E-002    0.00000E+000
   6.0070  -3.75000E-002    0.00000E+000
   6.0120  -3.36000E-002    0.00000E+000
   6.0140  -2.53000E-002    0.00000E+000
   6.0160  -3.47000E-002    0.00000E+000
   6.0180  -2.61000E-002    0.00000E+000
   6.0190  -3.06000E-002    0.00000E+000
   6.0210  -6.62000E-002    0.00000E+000
   6.0230  -5.28000E-002    0.00000E+000
   6.0250  -4.55000E-002    0.00000E+000
   6.0280  -4.44000E-002    0.00000E+000
   6.0300  -5.52000E-002    0.00000E+000
   6.0320  -5.36000E-002    0.00000E+000
   6.0330  -3.07000E-002    0.00000E+000
   6.0370  -2.72000E-002    0.00000E+000
   6.0390  -1.13900E-001    0.00000E+000
   6.0430   2.47400E-001    0.00000E+000
   6.0480  -5.38000E-002    0.00000E+000
   6.0500   5.12000E-002    0.00000E+000
   6.0520   3.39000E-002    0.00000E+000
   6.0540   3.23000E-002    0.00000E+000
   6.0550   3.96000E-002    0.00000E+000
   6.0590   3.90000E-002    0.00000E+000
   6.0620   4.77000E-002    0.00000E+000
   6.0630   4.03000E-002    0.00000E+000
   6.0680   4.80000E-002    0.00000E+000
   6.0690   3.85000E-002    0.00000E+000
   6.0710   4.53000E-002    0.00000E+000
   6.0720   5.34000E-002    0.00000E+000
   6.0730   4.17000E-002    0.00000E+000
   6.0780   4.58000E-002    0.00000E+000
   6.0810   4.98000E-002    0.00000E+000
   6.0820   4.47000E-002    0.00000E+000
   6.0850   4.47000E-002    0.00000E+000
   6.0880   5.07000E-002    0.00000E+000
   6.0890   5.41000E-002    0.00000E+000
   6.0910   4.33000E-002    0.00000E+000
   6.0950   5.38000E-002    0.00000E+000
   6.0970   5.74000E-002    0.00000E+000
   6.1000   3.73000E-002    0.00000E+000
   6.1010   5.57000E-002    0.00000E+000
   6.1030   7.24000E-002    0.00000E+000
   6.1050   5.85000E-002    0.00000E+000
   6.1060   4.59000E-002    0.00000E+000
   6.1090   4.85000E-002    0.00000E+000
   6.1120   6.27000E-002    0.00000E+000
   6.1140   5.66000E-002    0.00000E+000
   6.1170   5.02000E-002    0.00000E+000
   6.1180   4.84000E-002    0.00000E+000
   6.1220   5.98000E-002    0.00000E+000
   6.1250   4.88000E-002    0.00000E+000
   6.1270   4.96000E-002    0.00000E+000
   6.1300   5.93000E-002    0.00000E+000
   6.1340   6.29000E-002    0.00000E+000
   6.1370   6.41000E-002    0.00000E+000
   6.1390   6.91000E-002    0.00000E+000
   6.1430   7.52000E-002    0.00000E+000
   6.1460   7.69000E-002    0.00000E+000
   6.1480   6.02000E-002    0.00000E+000
   6.1510   7.08000E-002    0.00000E+000
   6.1520   8.17000E-002    0.00000E+000
   6.1540   8.40000E-002    0.00000E+000
   6.1560   7.98000E-002    0.00000E+000
   6.1570   7.84000E-002    0.00000E+000
   6.1590   6.87000E-002    0.00000E+000
   6.1620   5.86000E-002    0.00000E+000
   6.1630   6.89000E-002    0.00000E+000
   6.1680   7.42000E-002    0.00000E+000
   6.1700   9.14000E-002    0.00000E+000
   6.1720   8.12000E-002    0.00000E+000
   6.1730   9.85000E-002    0.00000E+000
   6.1770   1.00000E-001    0.00000E+000
   6.1790   8.81000E-002    0.00000E+000
   6.1820   1.02900E-001    0.00000E+000
   6.1860   1.01000E-001    0.00000E+000
   6.1880   9.05000E-002    0.00000E+000
   6.1890   1.02200E-001    0.00000E+000
   6.1920   1.03900E-001    0.00000E+000
   6.1960   8.30000E-002    0.00000E+000
   6.1980   8.75000E-002    0.00000E+000
   6.1990   1.12600E-001    0.00000E+000
   6.2020   1.20200E-001    0.00000E+000
   6.2030   1.17700E-001    0.00000E+000
   6.2060   1.19900E-001    0.00000E+000
   6.2090   1.07300E-001    0.00000E+000
   6.2110   1.12400E-001    0.00000E+000
   6.2140   1.25000E-001    0.00000E+000
   6.2160   1.10600E-001    0.00000E+000
   6.2180   1.18100E-001    0.00000E+000
   6.2250   1.29800E-001    0.00000E+000
   6.2260   1.30600E-001    0.00000E+000
   6.2280   1.23800E-001    0.00000E+000
   6.2310   1.19100E-001    0.00000E+000
   6.2320   1.46900E-001    0.00000E+000
   6.2340   1.50300E-001    0.00000E+000
   6.2360   1.24000E-001    0.00000E+000
   6.2380   1.45300E-001    0.00000E+000
   6.2440   1.42800E-001    0.00000E+000
   6.2450   1.43200E-001    0.00000E+000
   6.2480   1.57200E-001    0.00000E+000
   6.2520   1.44800E-001    0.00000E+000
   6.2550   1.64200E-001    0.00000E+000
   6.2620   1.61700E-001    0.00000E+000
   6.2630   1.64000E-001    0.00000E+000
   6.2640   1.61600E-001    0.00000E+000
   6.2660   1.84100E-001    0.00000E+000
   6.2710   1.71300E-001    0.00000E+000
   6.2740   1.84800E-001    0.00000E+000
   6.2760   1.81900E-001    0.00000E+000
   6.2810   1.91100E-001    0.00000E+000
   6.2840   2.02600E-001    0.00000E+000
   6.2860   2.04400E-001    0.00000E+000
   6.2880   1.99400E-001    0.00000E+000
   6.2910   2.09100E-001    0.00000E+000
   6.2950   2.02300E-001    0.00000E+000
   6.2970   2.09800E-001    0.00000E+000
   6.3000   2.22100E-001    0.00000E+000
   6.3040   2.17100E-001    0.00000E+000
   6.3110   2.34800E-001    0.00000E+000
   6.3150   2.36700E-001    0.00000E+000
   6.3170   2.41100E-001    0.00000E+000
   6.3180   2.35500E-001    0.00000E+000
   6.3200   2.42100E-001    0.00000E+000
   6.3230   2.36700E-001    0.00000E+000
   6.3270   2.34200E-001    0.00000E+000
   6.3310   2.60200E-001    0.00000E+000
   6.3340   2.61800E-001    0.00000E+000
   6.3360   2.64200E-001    0.00000E+000
   6.3400   2.68600E-001    0.00000E+000
   6.3440   2.71700E-001    0.00000E+000
   6.3490   3.18600E-001    0.00000E+000
   6.3540   2.88600E-001    0.00000E+000
   6.3550   2.96300E-001    0.00000E+000
   6.3590   2.92900E-001    0.00000E+000
   6.3630   2.98800E-001    0.00000E+000
   6.3640   3.14200E-001    0.00000E+000
   6.3650   3.10700E-001    0.00000E+000
   6.3660   3.26800E-001    0.00000E+000
   6.3700   3.11100E-001    0.00000E+000
   6.3730   3.18800E-001    0.00000E+000
   6.3740   3.15900E-001    0.00000E+000
   6.3790   3.25900E-001    0.00000E+000
   6.3830   3.39800E-001    0.00000E+000
   6.3870   3.43000E-001    0.00000E+000
   6.3890   3.45700E-001    0.00000E+000
   6.3930   3.37000E-001    0.00000E+000
   6.3960   3.58400E-001    0.00000E+000
   6.3970   3.65700E-001    0.00000E+000
   6.4010   3.71600E-001    0.00000E+000
   6.4020   3.69900E-001    0.00000E+000
   6.4030   3.52400E-001    0.00000E+000
   6.4070   3.59300E-001    0.00000E+000
   6.4110   3.68200E-001    0.00000E+000
   6.4140   3.85600E-001    0.00000E+000
   6.4150   3.94500E-001    0.00000E+000
   6.4190   3.86300E-001    0.00000E+000
   6.4220   3.84100E-001    0.00000E+000
   6.4240   3.93600E-001    0.00000E+000
   6.4280   4.08000E-001    0.00000E+000
   6.4290   3.98700E-001    0.00000E+000
   6.4300   4.14600E-001    0.00000E+000
   6.4320   4.11000E-001    0.00000E+000
   6.4330   4.15300E-001    0.00000E+000
   6.4390   4.13600E-001    0.00000E+000
   6.4420   4.23400E-001    0.00000E+000
   6.4440   4.09400E-001    0.00000E+000
   6.4450   4.19100E-001    0.00000E+000
   6.4490   4.38000E-001    0.00000E+000
   6.4500   4.29400E-001    0.00000E+000
   6.4520   4.41900E-001    0.00000E+000
   6.4550   4.28000E-001    0.00000E+000
   6.4580   4.36800E-001    0.00000E+000
   6.4600   4.52600E-001    0.00000E+000
   6.4630   4.39900E-001    0.00000E+000
   6.4660   4.55500E-001    0.00000E+000
   6.4690   4.54300E-001    0.00000E+000
   6.4710   4.47500E-001    0.00000E+000
   6.4750   4.64100E-001    0.00000E+000
   6.4770   4.62200E-001    0.00000E+000
   6.4790   4.62200E-001    0.00000E+000
   6.4810   4.77800E-001    0.00000E+000
   6.4830   4.56500E-001    0.00000E+000
   6.4870   4.65200E-001    0.00000E+000
   6.4880   4.73700E-001    0.00000E+000
   6.4920   4.71600E-001    0.00000E+000
   6.4940   4.74900E-001    0.00000E+000
   6.4960   4.79500E-001    0.00000E+000
   6.4990   4.90600E-001    0.00000E+000
   6.5030   4.83800E-001    0.00000E+000
   6.5060   4.98200E-001    0.00000E+000
   6.5110   5.01200E-001    0.00000E+000
   6.5120   5.02400E-001    0.00000E+000
   6.5140   5.02600E-001    0.00000E+000
   6.5170   4.86300E-001    0.00000E+000
   6.5190   4.97300E-001    0.00000E+000
   6.5220   5.18100E-001    0.00000E+000
   6.5240   5.00500E-001    0.00000E+000
   6.5280   5.08100E-001    0.00000E+000
   6.5310   5.01100E-001    0.00000E+000
   6.5330   5.15600E-001    0.00000E+000
   6.5370   5.09100E-001    0.00000E+000
   6.5400   5.18100E-001    0.00000E+000
   6.5420   5.11100E-001    0.00000E+000
   6.5450   5.13400E-001    0.00000E+000
   6.5470   5.22900E-001    0.00000E+000
   6.5490   5.24700E-001    0.00000E+000
   6.5510   5.14900E-001    0.00000E+000
   6.5530   5.18600E-001    0.00000E+000
   6.5570   5.05400E-001    0.00000E+000
   6.5600   5.05800E-001    0.00000E+000
   6.5640   5.14800E-001    0.00000E+000
   6.5660   5.28400E-001    0.00000E+000
   6.5680   5.26000E-001    0.00000E+000
   6.5710   5.38000E-001    0.00000E+000
   6.5720   5.04100E-001    0.00000E+000
   6.5750   5.38900E-001    0.00000E+000
   6.5780   5.34300E-001    0.00000E+000
   6.5800   5.24600E-001    0.00000E+000
   6.5820   5.26800E-001    0.00000E+000
   6.5840   5.33200E-001    0.00000E+000
   6.5870   5.40500E-001    0.00000E+000
   6.5900   5.36200E-001    0.00000E+000
   6.5940   5.24100E-001    0.00000E+000
   6.5960   5.39900E-001    0.00000E+000
   6.5990   5.42400E-001    0.00000E+000
   6.6030   5.38300E-001    0.00000E+000
   6.6040   5.17800E-001    0.00000E+000
   6.6070   5.43500E-001    0.00000E+000
   6.6080   5.49400E-001    0.00000E+000
   6.6110   5.49900E-001    0.00000E+000
   6.6130   5.49100E-001    0.00000E+000
   6.6150   5.49800E-001    0.00000E+000
   6.6190   5.59000E-001    0.00000E+000
   6.6220   5.57500E-001    0.00000E+000
   6.6260   5.49500E-001    0.00000E+000
   6.6270   5.56400E-001    0.00000E+000
   6.6290   5.37600E-001    0.00000E+000
   6.6330   5.55200E-001    0.00000E+000
   6.6350   5.55100E-001    0.00000E+000
   6.6390   5.50900E-001    0.00000E+000
   6.6400   5.68500E-001    0.00000E+000
   6.6440   5.60600E-001    0.00000E+000
   6.6460   5.69500E-001    0.00000E+000
   6.6480   5.57000E-001    0.00000E+000
   6.6500   5.57100E-001    0.00000E+000
   6.6520   5.42700E-001    0.00000E+000
   6.6570   5.70900E-001    0.00000E+000
   6.6580   5.60500E-001    0.00000E+000
   6.6620   5.65600E-001    0.00000E+000
   6.6640   5.68400E-001    0.00000E+000
   6.6660   5.62400E-001    0.00000E+000
   6.6670   5.60800E-001    0.00000E+000
   6.6700   5.55900E-001    0.00000E+000
   6.6730   5.66200E-001    0.00000E+000
   6.6750   5.64800E-001    0.00000E+000
   6.6800   5.55800E-001    0.00000E+000
   6.6820   5.87900E-001    0.00000E+000
   6.6840   5.72900E-001    0.00000E+000
   6.6870   5.49100E-001    0.00000E+000
   6.6890   5.72400E-001    0.00000E+000
   6.6910   5.73800E-001    0.00000E+000
   6.6940   5.75700E-001    0.00000E+000
   6.6980   5.62500E-001    0.00000E+000
   6.7000   5.66300E-001    0.00000E+000
   6.7010   5.77100E-001    0.00000E+000
   6.7040   5.75500E-001    0.00000E+000
   6.7070   5.65600E-001    0.00000E+000
   6.7090   5.64800E-001    0.00000E+000
   6.7120   5.60800E-001    0.00000E+000
   6.7140   5.41900E-001    0.00000E+000
   6.7180   5.66300E-001    0.00000E+000
   6.7210   5.79600E-001    0.00000E+000
   6.7230   5.54900E-001    0.00000E+000
   6.7250   5.65100E-001    0.00000E+000
   6.7290   5.85300E-001    0.00000E+000
   6.7310   5.72700E-001    0.00000E+000
   6.7320   5.64400E-001    0.00000E+000
   6.7360   5.82100E-001    0.00000E+000
   6.7390   5.69600E-001    0.00000E+000
   6.7430   5.49100E-001    0.00000E+000
   6.7440   6.01200E-001    0.00000E+000
   6.7460   5.66300E-001    0.00000E+000
   6.7490   5.62100E-001    0.00000E+000
   6.7510   5.69100E-001    0.00000E+000
   6.7540   5.76800E-001    0.00000E+000
   6.7560   5.77800E-001    0.00000E+000
   6.7590   5.69400E-001    0.00000E+000
   6.7620   5.61100E-001    0.00000E+000
   6.7660   5.81100E-001    0.00000E+000
   6.7680   5.83200E-001    0.00000E+000
   6.7690   5.71200E-001    0.00000E+000
   6.7710   5.76400E-001    0.00000E+000
   6.7760   5.69700E-001    0.00000E+000
   6.7780   5.89400E-001    0.00000E+000
   6.7810   5.72600E-001    0.00000E+000
   6.7850   5.81600E-001    0.00000E+000
   6.7880   5.63200E-001    0.00000E+000
   6.7910   5.82000E-001    0.00000E+000
   6.7930   5.71400E-001    0.00000E+000
   6.7950   5.83800E-001    0.00000E+000
   6.7980   5.66700E-001    0.00000E+000
   6.8000   5.76400E-001    0.00000E+000
   6.8050   5.88200E-001    0.00000E+000
   6.8070   5.86000E-001    0.00000E+000
   6.8110   5.81000E-001    0.00000E+000
   6.8120   5.73800E-001    0.00000E+000
   6.8140   5.79700E-001    0.00000E+000
   6.8160   5.86400E-001    0.00000E+000
   6.8180   5.70800E-001    0.00000E+000
   6.8230   5.67500E-001    0.00000E+000
   6.8240   5.55000E-001    0.00000E+000
   6.8280   5.63900E-001    0.00000E+000
   6.8300   5.83700E-001    0.00000E+000
   6.8340   5.85400E-001    0.00000E+000
   6.8360   5.76700E-001    0.00000E+000
   6.8390   5.96100E-001    0.00000E+000
   6.8410   5.79100E-001    0.00000E+000
   6.8440   5.74400E-001    0.00000E+000
   6.8470   5.32700E-001    0.00000E+000
   6.8500   5.69300E-001    0.00000E+000
   6.8540   5.81000E-001    0.00000E+000
   6.8550   5.69400E-001    0.00000E+000
   6.8570   5.72700E-001    0.00000E+000
   6.8610   5.83300E-001    0.00000E+000
   6.8630   5.98200E-001    0.00000E+000
   6.8640   5.66800E-001    0.00000E+000
   6.8680   5.70200E-001    0.00000E+000
   6.8710   5.74900E-001    0.00000E+000
   6.8730   5.72100E-001    0.00000E+000
   6.8770   5.71500E-001    0.00000E+000
   6.8800   5.89100E-001    0.00000E+000
   6.8820   5.82000E-001    0.00000E+000
   6.8840   5.93100E-001    0.00000E+000
   6.8880   5.96200E-001    0.00000E+000
   6.8910   5.92900E-001    0.00000E+000
   6.8940   5.84800E-001    0.00000E+000
   6.8950   5.66300E-001    0.00000E+000
   6.8980   5.83300E-001    0.00000E+000
   6.9000   5.75500E-001    0.00000E+000
   6.9030   5.93600E-001    0.00000E+000
   6.9060   5.91900E-001    0.00000E+000
   6.9090   5.83600E-001    0.00000E+000
   6.9130   5.89800E-001    0.00000E+000
   6.9160   5.77400E-001    0.00000E+000
   6.9180   5.83800E-001    0.00000E+000
   6.9190   5.84700E-001    0.00000E+000
   6.9230   5.82600E-001    0.00000E+000
   6.9260   5.68700E-001    0.00000E+000
   6.9280   5.86700E-001    0.00000E+000
   6.9310   5.84600E-001    0.00000E+000
   6.9340   5.76900E-001    0.00000E+000
   6.9360   5.87200E-001    0.00000E+000
   6.9380   5.89300E-001    0.00000E+000
   6.9410   5.82500E-001    0.00000E+000
   6.9450   6.01300E-001    0.00000E+000
   6.9500   5.87200E-001    0.00000E+000
   6.9530   5.85600E-001    0.00000E+000
   6.9570   5.77200E-001    0.00000E+000
   6.9600   5.81600E-001    0.00000E+000
   6.9640   5.63500E-001    0.00000E+000
   6.9660   5.92500E-001    0.00000E+000
   6.9690   5.76800E-001    0.00000E+000
   6.9710   5.90000E-001    0.00000E+000
   6.9780   6.13100E-001    0.00000E+000
   6.9800   5.76900E-001    0.00000E+000
   6.9810   5.89200E-001    0.00000E+000
   6.9860   5.77400E-001    0.00000E+000
   6.9880   6.02000E-001    0.00000E+000
   6.9900   5.99200E-001    0.00000E+000
   6.9930   5.88600E-001    0.00000E+000
   6.9960   5.93000E-001    0.00000E+000
   6.9990   6.06400E-001    0.00000E+000
   7.0030   5.98900E-001    0.00000E+000
   7.0050   6.11900E-001    0.00000E+000
   7.0090   6.09100E-001    0.00000E+000
   7.0110   6.04300E-001    0.00000E+000
   7.0130   5.96700E-001    0.00000E+000
   7.0170   6.03400E-001    0.00000E+000
   7.0200   5.83400E-001    0.00000E+000
   7.0220   5.99700E-001    0.00000E+000
   7.0240   5.88100E-001    0.00000E+000
   7.0280   6.19400E-001    0.00000E+000
   7.0310   5.94600E-001    0.00000E+000
   7.0350   6.07400E-001    0.00000E+000
   7.0370   6.09500E-001    0.00000E+000
   7.0390   6.18800E-001    0.00000E+000
   7.0420   6.14100E-001    0.00000E+000
   7.0440   6.25200E-001    0.00000E+000
   7.0490   6.13200E-001    0.00000E+000
   7.0510   6.31700E-001    0.00000E+000
   7.0520   6.27200E-001    0.00000E+000
   7.0560   6.23200E-001    0.00000E+000
   7.0590   6.51200E-001    0.00000E+000
   7.0610   6.69600E-001    0.00000E+000
   7.0650   6.37300E-001    0.00000E+000
   7.0670   6.38800E-001    0.00000E+000
   7.0700   6.53300E-001    0.00000E+000
   7.0720   6.79500E-001    0.00000E+000
   7.0750   6.60500E-001    0.00000E+000
   7.0780   7.08700E-001    0.00000E+000
   7.0810   7.21100E-001    0.00000E+000
   7.0830   7.24400E-001    0.00000E+000
   7.0850   7.06200E-001    0.00000E+000
   7.0880   7.35500E-001    0.00000E+000
   7.0920   7.65000E-001    0.00000E+000
   7.0940   7.83400E-001    0.00000E+000
   7.0950   7.98100E-001    0.00000E+000
   7.1010   8.55100E-001    0.00000E+000
   7.1030   9.03200E-001    0.00000E+000
   7.1060   9.11800E-001    0.00000E+000
   7.1090   9.56500E-001    0.00000E+000
   7.1120   9.70800E-001    0.00000E+000
   7.1150   1.05180E+000    0.00000E+000
   7.1170   1.08910E+000    0.00000E+000
   7.1210   1.12340E+000    0.00000E+000
   7.1230   1.18530E+000    0.00000E+000
   7.1260   1.27210E+000    0.00000E+000
   7.1310   1.38190E+000    0.00000E+000
   7.1330   1.39080E+000    0.00000E+000
   7.1350   1.53380E+000    0.00000E+000
   7.1400   1.69980E+000    0.00000E+000
   7.1430   2.06720E+000    0.00000E+000
   7.1450   2.37140E+000    0.00000E+000
   7.1490   2.37760E+000    0.00000E+000
   7.1520   2.51820E+000    0.00000E+000
   7.1550   2.24420E+000    0.00000E+000
   7.1580   1.85950E+000    0.00000E+000
   7.1600   1.75760E+000    0.00000E+000
   7.1630   1.29620E+000    0.00000E+000
   7.1660   1.43330E+000    0.00000E+000
   7.1670   1.26020E+000    0.00000E+000
   7.1710   1.16380E+000    0.00000E+000
   7.1740   9.50400E-001    0.00000E+000
   7.1770   8.26100E-001    0.00000E+000
   7.1800  -6.76500E-001    0.00000E+000
   7.1820   1.00000E+000    0.00000E+000
   7.1840   1.00000E+000    0.00000E+000
   7.1880   1.00000E+000    0.00000E+000
   7.1900   1.00000E+000    0.00000E+000
   7.1940   1.00000E+000    0.00000E+000
   7.1970   1.00000E+000    0.00000E+000
   7.2000   1.00000E+000    0.00000E+000
   7.2020   1.00000E+000    0.00000E+000
   7.2050   1.00000E+000    0.00000E+000
   7.2070   1.00000E+000    0.00000E+000
   7.2110   1.00000E+000    0.00000E+000
   7.2150   1.00000E+000    0.00000E+000
   7.2180   1.00000E+000    0.00000E+000
   7.2200   1.00000E+000    0.00000E+000
   7.2230   1.00000E+000    0.00000E+000
   7.2250   1.00000E+000    0.00000E+000
   7.2300   1.00000E+000    0.00000E+000
   7.2320   1.00000E+000    0.00000E+000
   7.2350   1.00000E+000    0.00000E+000
   7.2390   1.00000E+000    0.00000E+000
   7.2410   1.00000E+000    0.00000E+000
   7.2440   1.00000E+000    0.00000E+000
   7.2480   1.00000E+000    0.00000E+000
   7.2500   1.00000E+000    0.00000E+000
   7.2530   1.00000E+000    0.00000E+000
   7.2550   1.00000E+000    0.00000E+000
   7.2580   1.00000E+000    0.00000E+000
   7.2610   1.00000E+000    0.00000E+000
   7.2650   1.00000E+000    0.00000E+000
   7.2670   1.00000E+000    0.00000E+000
   7.2690   1.00000E+000    0.00000E+000
   7.2730   1.00000E+000    0.00000E+000
   7.2760   1.00000E+000    0.00000E+000
   7.2780   1.00000E+000    0.00000E+000
   7.2820   1.00000E+000    0.00000E+000
   7.2850   1.00000E+000    0.00000E+000
   7.2880   1.00000E+000    0.00000E+000
   7.2910   1.00000E+000    0.00000E+000
   7.2940   1.00000E+000    0.00000E+000
   7.2970   1.00000E+000    0.00000E+000
   7.2990   1.00000E+000    0.00000E+000
   7.3030   1.00000E+000    0.00000E+000
