# Supplementary material for: Rationally seeded computational protein design of ɑ-helical barrels
Source: Nat Chem Biol. 2024 Jun 20;20(8):991–9. doi: 10.1038/s41589-024-01642-0 (PMC11288890; doi:10.1038/s41589-024-01642-0)
Supplement: Supplementary file 3 — PDB and .mtz files used for making figure panels b–d and j–m. [file 41589_2024_1642_MOESM3_ESM.zip › KIA_RP_RSPD_NatChemBiol_data_Figure2/scapCC6_LLIA_panels_e-h/AUC_panel_g/SV_raw/00024.RA1]

scapCC6_LLIA_master
R 1 20.0 50000 0017990 1.9620E11 281 1 
   5.7990   3.99800E-001    0.00000E+000
   5.8010   8.61300E-001    0.00000E+000
   5.8020   9.41200E-001    0.00000E+000
   5.8030   8.27000E-001    0.00000E+000
   5.8040   9.04100E-001    0.00000E+000
   5.8050   9.51600E-001    0.00000E+000
   5.8070   1.18830E+000    0.00000E+000
   5.8080   7.89600E-001    0.00000E+000
   5.8090   1.02840E+000    0.00000E+000
   5.8100   8.81600E-001    0.00000E+000
   5.8110   1.00590E+000    0.00000E+000
   5.8120   7.91700E-001    0.00000E+000
   5.8130   1.04840E+000    0.00000E+000
   5.8140   1.21230E+000    0.00000E+000
   5.8160   8.77300E-001    0.00000E+000
   5.8170   1.09710E+000    0.00000E+000
   5.8180   9.55300E-001    0.00000E+000
   5.8190   1.02630E+000    0.00000E+000
   5.8200   9.28600E-001    0.00000E+000
   5.8220   1.04080E+000    0.00000E+000
   5.8230   9.81800E-001    0.00000E+000
   5.8240   1.03410E+000    0.00000E+000
   5.8250   1.10680E+000    0.00000E+000
   5.8260   1.10370E+000    0.00000E+000
   5.8270   1.27870E+000    0.00000E+000
   5.8290   1.27020E+000    0.00000E+000
   5.8300   1.42150E+000    0.00000E+000
   5.8310   1.51380E+000    0.00000E+000
   5.8340   1.53750E+000    0.00000E+000
   5.8350   1.51230E+000    0.00000E+000
   5.8360   1.64600E+000    0.00000E+000
   5.8370   1.56750E+000    0.00000E+000
   5.8390   1.69430E+000    0.00000E+000
   5.8400   1.66610E+000    0.00000E+000
   5.8430   1.51120E+000    0.00000E+000
   5.8440   1.58860E+000    0.00000E+000
   5.8450   1.56750E+000    0.00000E+000
   5.8460   1.60450E+000    0.00000E+000
   5.8470   1.67490E+000    0.00000E+000
   5.8490   1.54350E+000    0.00000E+000
   5.8500   1.48490E+000    0.00000E+000
   5.8510   1.27560E+000    0.00000E+000
   5.8530   1.26850E+000    0.00000E+000
   5.8560   9.34700E-001    0.00000E+000
   5.8570   9.53100E-001    0.00000E+000
   5.8580   7.43300E-001    0.00000E+000
   5.8590   5.79600E-001    0.00000E+000
   5.8610   4.55000E-001    0.00000E+000
   5.8620   3.87800E-001    0.00000E+000
   5.8640   3.77400E-001    0.00000E+000
   5.8660   4.08000E-001    0.00000E+000
   5.8670   3.12300E-001    0.00000E+000
   5.8690   2.83700E-001    0.00000E+000
   5.8700   2.14400E-001    0.00000E+000
   5.8720   3.28500E-001    0.00000E+000
   5.8730   2.54200E-001    0.00000E+000
   5.8740   2.63700E-001    0.00000E+000
   5.8750   2.10400E-001    0.00000E+000
   5.8780   2.30300E-001    0.00000E+000
   5.8790   1.26400E-001    0.00000E+000
   5.8810   1.46700E-001    0.00000E+000
   5.8830   1.45400E-001    0.00000E+000
   5.8860   1.45700E-001    0.00000E+000
   5.8870   9.04000E-002    0.00000E+000
   5.8900   8.08000E-002    0.00000E+000
   5.8940   4.79000E-002    0.00000E+000
   5.8950   5.24000E-002    0.00000E+000
   5.8970   4.17000E-002    0.00000E+000
   5.8990   3.81000E-002    0.00000E+000
   5.9010   4.84000E-002    0.00000E+000
   5.9030   2.10000E-002    0.00000E+000
   5.9050   7.60000E-003    0.00000E+000
   5.9080   9.00000E-003    0.00000E+000
   5.9100   4.70000E-002    0.00000E+000
   5.9120   2.75000E-002    0.00000E+000
   5.9130   1.96000E-002    0.00000E+000
   5.9140   4.70000E-003    0.00000E+000
   5.9160  -1.00000E-004    0.00000E+000
   5.9190   1.19000E-002    0.00000E+000
   5.9210   1.47000E-002    0.00000E+000
   5.9230  -2.20000E-003    0.00000E+000
   5.9250   4.60000E-003    0.00000E+000
   5.9260   1.91000E-002    0.00000E+000
   5.9280   2.71000E-002    0.00000E+000
   5.9290   1.38000E-002    0.00000E+000
   5.9310   3.00000E-003    0.00000E+000
   5.9330   1.33000E-002    0.00000E+000
   5.9340   6.60000E-003    0.00000E+000
   5.9370   1.22000E-002    0.00000E+000
   5.9380  -2.50000E-003    0.00000E+000
   5.9400   1.30000E-003    0.00000E+000
   5.9420   1.10000E-003    0.00000E+000
   5.9440  -2.70000E-003    0.00000E+000
   5.9450   3.60000E-003    0.00000E+000
   5.9480   1.76000E-002    0.00000E+000
   5.9490  -4.80000E-003    0.00000E+000
   5.9510  -2.00000E-004    0.00000E+000
   5.9540  -5.00000E-004    0.00000E+000
   5.9550   1.13000E-002    0.00000E+000
   5.9560   1.24000E-002    0.00000E+000
   5.9580  -3.00000E-004    0.00000E+000
   5.9600   1.07000E-002    0.00000E+000
   5.9620   2.40000E-003    0.00000E+000
   5.9640   5.80000E-003    0.00000E+000
   5.9650   7.40000E-003    0.00000E+000
   5.9670   2.30000E-003    0.00000E+000
   5.9700  -3.20000E-003    0.00000E+000
   5.9710  -4.80000E-003    0.00000E+000
   5.9740   2.88000E-002    0.00000E+000
   5.9760  -5.90000E-003    0.00000E+000
   5.9780   2.08900E-001    0.00000E+000
   5.9790   2.10500E-001    0.00000E+000
   5.9820  -2.71300E-001    0.00000E+000
   5.9850  -4.83800E-001    0.00000E+000
   5.9880   8.70000E-003    0.00000E+000
   5.9890  -3.44000E-002    0.00000E+000
   5.9920  -3.19000E-002    0.00000E+000
   5.9950  -3.32000E-002    0.00000E+000
   5.9960  -3.68000E-002    0.00000E+000
   5.9980  -5.54000E-002    0.00000E+000
   6.0000  -4.00000E-002    0.00000E+000
   6.0010  -4.02000E-002    0.00000E+000
   6.0030  -5.40000E-002    0.00000E+000
   6.0070  -4.33000E-002    0.00000E+000
   6.0080  -3.96000E-002    0.00000E+000
   6.0110  -2.35000E-002    0.00000E+000
   6.0120  -3.37000E-002    0.00000E+000
   6.0140  -4.17000E-002    0.00000E+000
   6.0160  -2.58000E-002    0.00000E+000
   6.0170  -3.23000E-002    0.00000E+000
   6.0190  -4.06000E-002    0.00000E+000
   6.0210  -5.08000E-002    0.00000E+000
   6.0250  -4.16000E-002    0.00000E+000
   6.0260  -3.40000E-002    0.00000E+000
   6.0290  -4.41000E-002    0.00000E+000
   6.0310  -5.34000E-002    0.00000E+000
   6.0340  -1.79000E-002    0.00000E+000
   6.0350  -2.56200E-001    0.00000E+000
   6.0380   2.79400E-001    0.00000E+000
   6.0460  -4.75000E-002    0.00000E+000
   6.0480   1.53000E-002    0.00000E+000
   6.0500   2.22000E-002    0.00000E+000
   6.0510   3.59000E-002    0.00000E+000
   6.0540   4.89000E-002    0.00000E+000
   6.0560   5.06000E-002    0.00000E+000
   6.0590   4.01000E-002    0.00000E+000
   6.0600   5.93000E-002    0.00000E+000
   6.0620   4.59000E-002    0.00000E+000
   6.0640   5.63000E-002    0.00000E+000
   6.0650   5.98000E-002    0.00000E+000
   6.0690   5.12000E-002    0.00000E+000
   6.0720   5.81000E-002    0.00000E+000
   6.0740   4.79000E-002    0.00000E+000
   6.0770   5.29000E-002    0.00000E+000
   6.0830   6.63000E-002    0.00000E+000
   6.0840   6.05000E-002    0.00000E+000
   6.0860   6.01000E-002    0.00000E+000
   6.0870   6.68000E-002    0.00000E+000
   6.0890   6.64000E-002    0.00000E+000
   6.0930   6.49000E-002    0.00000E+000
   6.0960   7.16000E-002    0.00000E+000
   6.0970   6.61000E-002    0.00000E+000
   6.1000   6.51000E-002    0.00000E+000
   6.1010   5.77000E-002    0.00000E+000
   6.1050   7.28000E-002    0.00000E+000
   6.1070   7.43000E-002    0.00000E+000
   6.1100   7.29000E-002    0.00000E+000
   6.1110   7.18000E-002    0.00000E+000
   6.1130   6.74000E-002    0.00000E+000
   6.1160   6.34000E-002    0.00000E+000
   6.1180   6.21000E-002    0.00000E+000
   6.1210   6.11000E-002    0.00000E+000
   6.1230   7.97000E-002    0.00000E+000
   6.1270   7.89000E-002    0.00000E+000
   6.1290   8.12000E-002    0.00000E+000
   6.1320   7.60000E-002    0.00000E+000
   6.1360   9.60000E-002    0.00000E+000
   6.1390   9.33000E-002    0.00000E+000
   6.1410   9.89000E-002    0.00000E+000
   6.1440   9.43000E-002    0.00000E+000
   6.1460   9.80000E-002    0.00000E+000
   6.1480   9.62000E-002    0.00000E+000
   6.1510   1.05000E-001    0.00000E+000
   6.1550   1.12400E-001    0.00000E+000
   6.1570   1.03500E-001    0.00000E+000
   6.1600   9.98000E-002    0.00000E+000
   6.1620   9.65000E-002    0.00000E+000
   6.1640   1.03000E-001    0.00000E+000
   6.1680   1.07400E-001    0.00000E+000
   6.1710   1.18000E-001    0.00000E+000
   6.1730   1.14700E-001    0.00000E+000
   6.1740   1.37200E-001    0.00000E+000
   6.1770   1.35300E-001    0.00000E+000
   6.1780   1.29400E-001    0.00000E+000
   6.1820   1.40100E-001    0.00000E+000
   6.1840   1.47800E-001    0.00000E+000
   6.1880   1.50600E-001    0.00000E+000
   6.1910   1.48600E-001    0.00000E+000
   6.1920   1.41600E-001    0.00000E+000
   6.1940   1.51400E-001    0.00000E+000
   6.1960   1.52500E-001    0.00000E+000
   6.1990   1.54100E-001    0.00000E+000
   6.2020   1.59400E-001    0.00000E+000
   6.2060   1.66800E-001    0.00000E+000
   6.2090   1.70900E-001    0.00000E+000
   6.2110   1.91200E-001    0.00000E+000
   6.2130   1.76900E-001    0.00000E+000
   6.2160   1.74800E-001    0.00000E+000
   6.2190   1.93300E-001    0.00000E+000
   6.2240   1.97200E-001    0.00000E+000
   6.2260   1.90400E-001    0.00000E+000
   6.2290   1.92000E-001    0.00000E+000
   6.2310   1.97600E-001    0.00000E+000
   6.2330   2.12500E-001    0.00000E+000
   6.2370   2.08700E-001    0.00000E+000
   6.2410   2.23900E-001    0.00000E+000
   6.2420   2.31100E-001    0.00000E+000
   6.2450   2.27300E-001    0.00000E+000
   6.2470   2.31600E-001    0.00000E+000
   6.2510   2.31800E-001    0.00000E+000
   6.2540   2.42000E-001    0.00000E+000
   6.2560   2.47200E-001    0.00000E+000
   6.2570   2.47300E-001    0.00000E+000
   6.2610   2.55900E-001    0.00000E+000
   6.2630   2.50600E-001    0.00000E+000
   6.2660   2.69800E-001    0.00000E+000
   6.2700   2.73600E-001    0.00000E+000
   6.2710   2.76900E-001    0.00000E+000
   6.2740   2.80900E-001    0.00000E+000
   6.2760   2.73700E-001    0.00000E+000
   6.2810   2.96600E-001    0.00000E+000
   6.2840   2.87000E-001    0.00000E+000
   6.2860   2.96100E-001    0.00000E+000
   6.2880   3.01000E-001    0.00000E+000
   6.2910   3.03600E-001    0.00000E+000
   6.2940   3.15900E-001    0.00000E+000
   6.2990   3.04700E-001    0.00000E+000
   6.3010   3.08300E-001    0.00000E+000
   6.3040   3.29900E-001    0.00000E+000
   6.3060   3.42000E-001    0.00000E+000
   6.3090   3.39600E-001    0.00000E+000
   6.3140   3.39000E-001    0.00000E+000
   6.3150   3.44600E-001    0.00000E+000
   6.3170   3.66100E-001    0.00000E+000
   6.3200   3.56600E-001    0.00000E+000
   6.3250   3.48300E-001    0.00000E+000
   6.3270   3.47600E-001    0.00000E+000
   6.3300   3.58300E-001    0.00000E+000
   6.3310   3.75400E-001    0.00000E+000
   6.3360   3.84600E-001    0.00000E+000
   6.3370   3.88500E-001    0.00000E+000
   6.3380   3.76900E-001    0.00000E+000
   6.3400   3.86900E-001    0.00000E+000
   6.3450   4.02200E-001    0.00000E+000
   6.3500   4.09800E-001    0.00000E+000
   6.3550   4.18200E-001    0.00000E+000
   6.3560   4.15900E-001    0.00000E+000
   6.3580   4.19500E-001    0.00000E+000
   6.3610   4.30700E-001    0.00000E+000
   6.3630   4.45100E-001    0.00000E+000
   6.3680   4.32800E-001    0.00000E+000
   6.3720   4.36500E-001    0.00000E+000
   6.3740   4.29000E-001    0.00000E+000
   6.3770   4.39100E-001    0.00000E+000
   6.3810   4.51000E-001    0.00000E+000
   6.3820   4.50500E-001    0.00000E+000
   6.3840   4.51800E-001    0.00000E+000
   6.3850   4.44100E-001    0.00000E+000
   6.3890   4.64300E-001    0.00000E+000
   6.3910   4.56700E-001    0.00000E+000
   6.3930   4.64400E-001    0.00000E+000
   6.4010   4.67200E-001    0.00000E+000
   6.4020   4.86300E-001    0.00000E+000
   6.4040   4.76400E-001    0.00000E+000
   6.4060   4.71700E-001    0.00000E+000
   6.4080   4.78400E-001    0.00000E+000
   6.4130   4.90600E-001    0.00000E+000
   6.4150   4.93600E-001    0.00000E+000
   6.4190   4.94200E-001    0.00000E+000
   6.4200   4.91600E-001    0.00000E+000
   6.4240   4.98100E-001    0.00000E+000
   6.4270   5.04100E-001    0.00000E+000
   6.4280   4.94900E-001    0.00000E+000
   6.4290   5.03600E-001    0.00000E+000
   6.4330   5.19000E-001    0.00000E+000
   6.4380   5.18100E-001    0.00000E+000
   6.4420   5.05500E-001    0.00000E+000
   6.4440   5.31400E-001    0.00000E+000
   6.4460   5.38000E-001    0.00000E+000
   6.4480   5.36600E-001    0.00000E+000
   6.4510   5.31000E-001    0.00000E+000
   6.4530   5.23700E-001    0.00000E+000
   6.4560   5.41500E-001    0.00000E+000
   6.4580   5.18300E-001    0.00000E+000
   6.4620   5.27700E-001    0.00000E+000
   6.4630   5.31500E-001    0.00000E+000
   6.4670   5.44500E-001    0.00000E+000
   6.4690   5.24600E-001    0.00000E+000
   6.4700   5.43500E-001    0.00000E+000
   6.4740   5.20100E-001    0.00000E+000
   6.4750   5.43800E-001    0.00000E+000
   6.4790   5.34900E-001    0.00000E+000
   6.4800   5.50100E-001    0.00000E+000
   6.4850   5.52200E-001    0.00000E+000
   6.4870   5.47200E-001    0.00000E+000
   6.4890   5.43000E-001    0.00000E+000
   6.4920   5.47300E-001    0.00000E+000
   6.4930   5.44800E-001    0.00000E+000
   6.4960   5.42500E-001    0.00000E+000
   6.4990   5.46800E-001    0.00000E+000
   6.5020   5.48400E-001    0.00000E+000
   6.5050   5.57200E-001    0.00000E+000
   6.5080   5.69600E-001    0.00000E+000
   6.5100   5.77800E-001    0.00000E+000
   6.5120   5.57000E-001    0.00000E+000
   6.5140   5.59300E-001    0.00000E+000
   6.5170   5.53300E-001    0.00000E+000
   6.5190   5.60000E-001    0.00000E+000
   6.5210   5.65600E-001    0.00000E+000
   6.5240   5.60300E-001    0.00000E+000
   6.5270   5.69900E-001    0.00000E+000
   6.5290   5.72500E-001    0.00000E+000
   6.5310   5.59300E-001    0.00000E+000
   6.5340   5.72600E-001    0.00000E+000
   6.5380   5.59300E-001    0.00000E+000
   6.5400   5.67800E-001    0.00000E+000
   6.5430   5.45600E-001    0.00000E+000
   6.5450   5.62100E-001    0.00000E+000
   6.5480   5.61500E-001    0.00000E+000
   6.5490   5.66600E-001    0.00000E+000
   6.5510   5.56900E-001    0.00000E+000
   6.5550   5.65400E-001    0.00000E+000
   6.5560   5.44000E-001    0.00000E+000
   6.5600   5.65300E-001    0.00000E+000
   6.5650   5.63900E-001    0.00000E+000
   6.5670   5.66500E-001    0.00000E+000
   6.5690   5.82200E-001    0.00000E+000
   6.5710   5.54300E-001    0.00000E+000
   6.5740   5.92000E-001    0.00000E+000
   6.5750   5.72700E-001    0.00000E+000
   6.5780   5.63500E-001    0.00000E+000
   6.5810   5.73900E-001    0.00000E+000
   6.5820   5.61900E-001    0.00000E+000
   6.5860   5.66000E-001    0.00000E+000
   6.5890   5.74500E-001    0.00000E+000
   6.5910   5.66400E-001    0.00000E+000
   6.5940   5.59300E-001    0.00000E+000
   6.5960   5.86000E-001    0.00000E+000
   6.5990   5.87600E-001    0.00000E+000
   6.6010   5.73300E-001    0.00000E+000
   6.6050   5.49600E-001    0.00000E+000
   6.6070   5.60500E-001    0.00000E+000
   6.6100   5.77100E-001    0.00000E+000
   6.6110   5.72400E-001    0.00000E+000
   6.6140   5.72300E-001    0.00000E+000
   6.6170   5.72400E-001    0.00000E+000
   6.6190   5.94500E-001    0.00000E+000
   6.6210   5.80600E-001    0.00000E+000
   6.6240   5.82700E-001    0.00000E+000
   6.6270   5.63400E-001    0.00000E+000
   6.6290   5.74100E-001    0.00000E+000
   6.6310   5.71800E-001    0.00000E+000
   6.6340   5.86700E-001    0.00000E+000
   6.6370   5.68900E-001    0.00000E+000
   6.6400   5.91300E-001    0.00000E+000
   6.6420   5.93100E-001    0.00000E+000
   6.6450   5.78100E-001    0.00000E+000
   6.6460   5.87400E-001    0.00000E+000
   6.6480   5.92400E-001    0.00000E+000
   6.6510   5.80200E-001    0.00000E+000
   6.6530   5.97000E-001    0.00000E+000
   6.6560   5.78500E-001    0.00000E+000
   6.6580   5.80800E-001    0.00000E+000
   6.6620   5.71500E-001    0.00000E+000
   6.6640   5.75500E-001    0.00000E+000
   6.6660   5.85600E-001    0.00000E+000
   6.6670   5.84100E-001    0.00000E+000
   6.6680   5.73400E-001    0.00000E+000
   6.6710   5.77600E-001    0.00000E+000
   6.6720   5.88000E-001    0.00000E+000
   6.6760   5.69100E-001    0.00000E+000
   6.6820   5.76600E-001    0.00000E+000
   6.6840   5.75800E-001    0.00000E+000
   6.6850   5.67300E-001    0.00000E+000
   6.6870   5.68300E-001    0.00000E+000
   6.6910   5.79200E-001    0.00000E+000
   6.6940   5.83200E-001    0.00000E+000
   6.6970   5.86200E-001    0.00000E+000
   6.7000   5.81700E-001    0.00000E+000
   6.7040   5.88300E-001    0.00000E+000
   6.7050   5.99100E-001    0.00000E+000
   6.7080   5.89200E-001    0.00000E+000
   6.7100   5.85800E-001    0.00000E+000
   6.7130   5.91000E-001    0.00000E+000
   6.7150   5.93900E-001    0.00000E+000
   6.7180   5.75800E-001    0.00000E+000
   6.7230   5.84400E-001    0.00000E+000
   6.7240   5.90600E-001    0.00000E+000
   6.7260   5.81300E-001    0.00000E+000
   6.7280   5.74300E-001    0.00000E+000
   6.7300   5.82600E-001    0.00000E+000
   6.7320   5.76200E-001    0.00000E+000
   6.7360   5.84200E-001    0.00000E+000
   6.7390   5.62000E-001    0.00000E+000
   6.7430   5.87000E-001    0.00000E+000
   6.7450   5.80200E-001    0.00000E+000
   6.7480   5.67400E-001    0.00000E+000
   6.7500   5.75000E-001    0.00000E+000
   6.7530   5.99600E-001    0.00000E+000
   6.7560   5.93800E-001    0.00000E+000
   6.7590   5.83600E-001    0.00000E+000
   6.7610   5.97500E-001    0.00000E+000
   6.7640   5.84600E-001    0.00000E+000
   6.7680   5.72400E-001    0.00000E+000
   6.7690   5.84100E-001    0.00000E+000
   6.7720   5.80000E-001    0.00000E+000
   6.7770   6.13800E-001    0.00000E+000
   6.7780   6.03500E-001    0.00000E+000
   6.7830   5.91300E-001    0.00000E+000
   6.7860   5.86500E-001    0.00000E+000
   6.7890   5.74700E-001    0.00000E+000
   6.7920   5.85900E-001    0.00000E+000
   6.7940   5.98700E-001    0.00000E+000
   6.7970   5.80400E-001    0.00000E+000
   6.7990   5.82900E-001    0.00000E+000
   6.8020   6.05100E-001    0.00000E+000
   6.8050   5.86600E-001    0.00000E+000
   6.8070   5.76500E-001    0.00000E+000
   6.8090   6.00300E-001    0.00000E+000
   6.8120   5.95900E-001    0.00000E+000
   6.8150   5.96100E-001    0.00000E+000
   6.8170   5.92200E-001    0.00000E+000
   6.8200   5.65800E-001    0.00000E+000
   6.8230   6.02600E-001    0.00000E+000
   6.8250   5.87500E-001    0.00000E+000
   6.8270   5.85100E-001    0.00000E+000
   6.8320   5.96700E-001    0.00000E+000
   6.8350   6.04100E-001    0.00000E+000
   6.8380   5.93400E-001    0.00000E+000
   6.8410   5.90700E-001    0.00000E+000
   6.8430   5.83000E-001    0.00000E+000
   6.8460   5.60600E-001    0.00000E+000
   6.8500   5.69400E-001    0.00000E+000
   6.8540   6.04400E-001    0.00000E+000
   6.8570   5.94800E-001    0.00000E+000
   6.8590   5.86800E-001    0.00000E+000
   6.8620   5.89000E-001    0.00000E+000
   6.8650   5.90100E-001    0.00000E+000
   6.8680   5.93600E-001    0.00000E+000
   6.8720   5.86900E-001    0.00000E+000
   6.8730   5.98200E-001    0.00000E+000
   6.8770   5.74800E-001    0.00000E+000
   6.8800   6.04900E-001    0.00000E+000
   6.8820   5.75100E-001    0.00000E+000
   6.8860   5.99500E-001    0.00000E+000
   6.8890   5.89300E-001    0.00000E+000
   6.8920   5.95800E-001    0.00000E+000
   6.8940   5.79200E-001    0.00000E+000
   6.8970   5.89900E-001    0.00000E+000
   6.9000   5.56600E-001    0.00000E+000
   6.9010   5.89300E-001    0.00000E+000
   6.9040   5.99700E-001    0.00000E+000
   6.9080   6.02800E-001    0.00000E+000
   6.9120   5.83100E-001    0.00000E+000
   6.9140   5.84400E-001    0.00000E+000
   6.9160   5.84900E-001    0.00000E+000
   6.9190   5.90400E-001    0.00000E+000
   6.9220   5.78000E-001    0.00000E+000
   6.9230   5.86700E-001    0.00000E+000
   6.9270   5.89500E-001    0.00000E+000
   6.9300   5.87000E-001    0.00000E+000
   6.9320   5.95300E-001    0.00000E+000
   6.9360   5.93000E-001    0.00000E+000
   6.9370   6.00500E-001    0.00000E+000
   6.9410   6.00800E-001    0.00000E+000
   6.9430   6.14500E-001    0.00000E+000
   6.9470   6.03400E-001    0.00000E+000
   6.9490   5.87200E-001    0.00000E+000
   6.9500   5.99300E-001    0.00000E+000
   6.9560   5.94900E-001    0.00000E+000
   6.9580   5.99100E-001    0.00000E+000
   6.9600   5.88900E-001    0.00000E+000
   6.9650   5.95800E-001    0.00000E+000
   6.9660   5.91000E-001    0.00000E+000
   6.9680   6.06100E-001    0.00000E+000
   6.9720   5.92600E-001    0.00000E+000
   6.9770   5.93800E-001    0.00000E+000
   6.9800   5.86000E-001    0.00000E+000
   6.9830   5.92800E-001    0.00000E+000
   6.9860   6.03500E-001    0.00000E+000
   6.9880   6.00700E-001    0.00000E+000
   6.9900   6.02400E-001    0.00000E+000
   6.9940   6.06300E-001    0.00000E+000
   6.9980   5.95100E-001    0.00000E+000
   7.0000   5.94500E-001    0.00000E+000
   7.0020   5.95500E-001    0.00000E+000
   7.0070   6.04800E-001    0.00000E+000
   7.0090   6.07200E-001    0.00000E+000
   7.0110   6.16400E-001    0.00000E+000
   7.0150   5.87500E-001    0.00000E+000
   7.0170   6.09000E-001    0.00000E+000
   7.0200   5.98000E-001    0.00000E+000
   7.0230   6.17000E-001    0.00000E+000
   7.0270   6.13400E-001    0.00000E+000
   7.0310   6.01800E-001    0.00000E+000
   7.0320   6.03500E-001    0.00000E+000
   7.0350   6.26700E-001    0.00000E+000
   7.0390   6.16500E-001    0.00000E+000
   7.0410   5.96100E-001    0.00000E+000
   7.0430   6.16700E-001    0.00000E+000
   7.0470   6.31400E-001    0.00000E+000
   7.0510   6.29600E-001    0.00000E+000
   7.0520   6.37200E-001    0.00000E+000
   7.0550   6.32800E-001    0.00000E+000
   7.0580   6.26100E-001    0.00000E+000
   7.0620   6.27400E-001    0.00000E+000
   7.0640   6.34200E-001    0.00000E+000
   7.0670   6.57500E-001    0.00000E+000
   7.0700   6.65400E-001    0.00000E+000
   7.0740   6.69000E-001    0.00000E+000
   7.0770   6.75300E-001    0.00000E+000
   7.0790   6.93600E-001    0.00000E+000
   7.0810   7.21900E-001    0.00000E+000
   7.0860   7.23100E-001    0.00000E+000
   7.0880   7.33400E-001    0.00000E+000
   7.0910   7.58700E-001    0.00000E+000
   7.0940   7.87800E-001    0.00000E+000
   7.0990   8.27000E-001    0.00000E+000
   7.1010   8.07900E-001    0.00000E+000
   7.1050   8.57500E-001    0.00000E+000
   7.1080   8.83900E-001    0.00000E+000
   7.1100   9.45800E-001    0.00000E+000
   7.1140   9.66900E-001    0.00000E+000
   7.1170   1.02030E+000    0.00000E+000
   7.1190   1.08980E+000    0.00000E+000
   7.1240   1.09730E+000    0.00000E+000
   7.1260   1.18880E+000    0.00000E+000
   7.1280   1.16600E+000    0.00000E+000
   7.1310   1.25390E+000    0.00000E+000
   7.1340   1.40000E+000    0.00000E+000
   7.1380   1.39930E+000    0.00000E+000
   7.1400   1.46470E+000    0.00000E+000
   7.1430   1.76380E+000    0.00000E+000
   7.1470   1.94090E+000    0.00000E+000
   7.1490   2.36540E+000    0.00000E+000
   7.1520   2.40630E+000    0.00000E+000
   7.1540   2.47170E+000    0.00000E+000
   7.1580   1.89600E+000    0.00000E+000
   7.1610   1.69880E+000    0.00000E+000
   7.1650   1.15170E+000    0.00000E+000
   7.1670   1.31420E+000    0.00000E+000
   7.1690   1.46690E+000    0.00000E+000
   7.1720   1.25420E+000    0.00000E+000
   7.1750   1.12200E+000    0.00000E+000
   7.1770   8.73300E-001    0.00000E+000
   7.1810   9.96900E-001    0.00000E+000
   7.1830   4.15000E-002    0.00000E+000
   7.1860  -1.15000E-002    0.00000E+000
   7.1880   1.00000E+000    0.00000E+000
   7.1920   1.00000E+000    0.00000E+000
   7.1940   1.00000E+000    0.00000E+000
   7.1980   1.00000E+000    0.00000E+000
   7.2000   1.00000E+000    0.00000E+000
   7.2020   1.00000E+000    0.00000E+000
   7.2050   1.00000E+000    0.00000E+000
   7.2090   1.00000E+000    0.00000E+000
   7.2120   1.00000E+000    0.00000E+000
   7.2150   1.00000E+000    0.00000E+000
   7.2180   1.00000E+000    0.00000E+000
   7.2200   1.00000E+000    0.00000E+000
   7.2250   1.00000E+000    0.00000E+000
   7.2260   1.00000E+000    0.00000E+000
   7.2290   1.00000E+000    0.00000E+000
   7.2320   1.00000E+000    0.00000E+000
   7.2340   1.00000E+000    0.00000E+000
   7.2380   1.00000E+000    0.00000E+000
   7.2420   1.00000E+000    0.00000E+000
   7.2440   1.00000E+000    0.00000E+000
   7.2460   1.00000E+000    0.00000E+000
   7.2510   1.00000E+000    0.00000E+000
   7.2530   1.00000E+000    0.00000E+000
   7.2560   1.00000E+000    0.00000E+000
   7.2580   1.00000E+000    0.00000E+000
   7.2620   1.00000E+000    0.00000E+000
   7.2640   1.00000E+000    0.00000E+000
   7.2670   1.00000E+000    0.00000E+000
   7.2690   1.00000E+000    0.00000E+000
   7.2730   1.00000E+000    0.00000E+000
   7.2760   1.00000E+000    0.00000E+000
   7.2780   1.00000E+000    0.00000E+000
   7.2820   1.00000E+000    0.00000E+000
   7.2850   1.00000E+000    0.00000E+000
   7.2870   1.00000E+000    0.00000E+000
   7.2910   1.00000E+000    0.00000E+000
   7.2920   1.00000E+000    0.00000E+000
   7.2960   1.00000E+000    0.00000E+000
   7.2980   1.00000E+000    0.00000E+000
   7.3000   1.00000E+000    0.00000E+000
