# Supplementary material for: Rationally seeded computational protein design of ɑ-helical barrels
Source: Nat Chem Biol. 2024 Jun 20;20(8):991–9. doi: 10.1038/s41589-024-01642-0 (PMC11288890; doi:10.1038/s41589-024-01642-0)
Supplement: Supplementary file 3 — PDB and .mtz files used for making figure panels b–d and j–m. [file 41589_2024_1642_MOESM3_ESM.zip › KIA_RP_RSPD_NatChemBiol_data_Figure2/scapCC6_LLIA_panels_e-h/AUC_panel_g/SV_raw/00025.RA1]

scapCC6_LLIA_master
R 1 20.0 50000 0018293 2.0450E11 281 1 
   5.8000  -7.71300E-001    0.00000E+000
   5.8060   5.70400E-001    0.00000E+000
   5.8070   7.51800E-001    0.00000E+000
   5.8100   9.13900E-001    0.00000E+000
   5.8110   9.29700E-001    0.00000E+000
   5.8120   1.10440E+000    0.00000E+000
   5.8150   1.01260E+000    0.00000E+000
   5.8170   9.29300E-001    0.00000E+000
   5.8190   1.00360E+000    0.00000E+000
   5.8200   9.78700E-001    0.00000E+000
   5.8230   1.03520E+000    0.00000E+000
   5.8260   1.09370E+000    0.00000E+000
   5.8290   1.13080E+000    0.00000E+000
   5.8310   1.48470E+000    0.00000E+000
   5.8330   1.52730E+000    0.00000E+000
   5.8350   1.62080E+000    0.00000E+000
   5.8360   1.62580E+000    0.00000E+000
   5.8380   1.56510E+000    0.00000E+000
   5.8390   1.68950E+000    0.00000E+000
   5.8400   1.65250E+000    0.00000E+000
   5.8430   1.61490E+000    0.00000E+000
   5.8440   1.62180E+000    0.00000E+000
   5.8460   1.51640E+000    0.00000E+000
   5.8470   1.54460E+000    0.00000E+000
   5.8480   1.62520E+000    0.00000E+000
   5.8510   9.15600E-001    0.00000E+000
   5.8560   7.53700E-001    0.00000E+000
   5.8570   6.75400E-001    0.00000E+000
   5.8600   5.67400E-001    0.00000E+000
   5.8620   4.31700E-001    0.00000E+000
   5.8640   4.57800E-001    0.00000E+000
   5.8670   3.44900E-001    0.00000E+000
   5.8680   2.28200E-001    0.00000E+000
   5.8710   2.31600E-001    0.00000E+000
   5.8720   2.40700E-001    0.00000E+000
   5.8760   2.48800E-001    0.00000E+000
   5.8770   1.68100E-001    0.00000E+000
   5.8780   1.35400E-001    0.00000E+000
   5.8790   1.60700E-001    0.00000E+000
   5.8810   6.19000E-002    0.00000E+000
   5.8830   1.28600E-001    0.00000E+000
   5.8870   1.76100E-001    0.00000E+000
   5.8910   9.23000E-002    0.00000E+000
   5.8920   9.36000E-002    0.00000E+000
   5.8940   5.08000E-002    0.00000E+000
   5.8960   3.01000E-002    0.00000E+000
   5.8980   2.98000E-002    0.00000E+000
   5.8990   3.96000E-002    0.00000E+000
   5.9020   3.29000E-002    0.00000E+000
   5.9030   8.30000E-003    0.00000E+000
   5.9060   7.30000E-003    0.00000E+000
   5.9080   2.94000E-002    0.00000E+000
   5.9100   2.90000E-002    0.00000E+000
   5.9110   3.76000E-002    0.00000E+000
   5.9130   2.41000E-002    0.00000E+000
   5.9150   5.20000E-003    0.00000E+000
   5.9160   1.07000E-002    0.00000E+000
   5.9190   1.67000E-002    0.00000E+000
   5.9210   1.52000E-002    0.00000E+000
   5.9250   2.00000E-002    0.00000E+000
   5.9260   2.80000E-003    0.00000E+000
   5.9280   9.60000E-003    0.00000E+000
   5.9310   1.39000E-002    0.00000E+000
   5.9330   6.20000E-003    0.00000E+000
   5.9350   6.30000E-003    0.00000E+000
   5.9380   3.70000E-003    0.00000E+000
   5.9410  -8.00000E-003    0.00000E+000
   5.9420   8.60000E-003    0.00000E+000
   5.9450   3.00000E-003    0.00000E+000
   5.9460   2.38000E-002    0.00000E+000
   5.9480   5.30000E-003    0.00000E+000
   5.9500  -9.00000E-004    0.00000E+000
   5.9540   1.35000E-002    0.00000E+000
   5.9550   2.04000E-002    0.00000E+000
   5.9570  -1.00000E-003    0.00000E+000
   5.9590  -1.30000E-003    0.00000E+000
   5.9610  -6.80000E-003    0.00000E+000
   5.9640  -2.10000E-003    0.00000E+000
   5.9670   1.21000E-002    0.00000E+000
   5.9700  -1.10000E-003    0.00000E+000
   5.9720   2.50000E-003    0.00000E+000
   5.9740   6.60000E-003    0.00000E+000
   5.9760   3.31000E-002    0.00000E+000
   5.9770   2.61000E-002    0.00000E+000
   5.9800   2.20300E-001    0.00000E+000
   5.9810  -3.51700E-001    0.00000E+000
   5.9830  -6.01600E-001    0.00000E+000
   5.9850  -2.09000E-001    0.00000E+000
   5.9880   6.13000E-002    0.00000E+000
   5.9890  -4.24000E-002    0.00000E+000
   5.9910  -3.64000E-002    0.00000E+000
   5.9940  -4.89000E-002    0.00000E+000
   5.9970  -3.61000E-002    0.00000E+000
   5.9980  -5.41000E-002    0.00000E+000
   6.0000  -2.75000E-002    0.00000E+000
   6.0020  -4.02000E-002    0.00000E+000
   6.0030  -5.31000E-002    0.00000E+000
   6.0050  -3.73000E-002    0.00000E+000
   6.0080  -5.79000E-002    0.00000E+000
   6.0110  -4.31000E-002    0.00000E+000
   6.0130  -4.54000E-002    0.00000E+000
   6.0150  -3.55000E-002    0.00000E+000
   6.0170  -2.09000E-002    0.00000E+000
   6.0190  -4.77000E-002    0.00000E+000
   6.0210  -5.06000E-002    0.00000E+000
   6.0230  -5.06000E-002    0.00000E+000
   6.0260  -4.47000E-002    0.00000E+000
   6.0280  -4.15000E-002    0.00000E+000
   6.0290  -4.49000E-002    0.00000E+000
   6.0320  -5.80000E-002    0.00000E+000
   6.0350  -1.55300E-001    0.00000E+000
   6.0360  -2.77700E-001    0.00000E+000
   6.0390   7.85400E-001    0.00000E+000
   6.0440   4.15000E-002    0.00000E+000
   6.0480  -3.63000E-002    0.00000E+000
   6.0490   5.89000E-002    0.00000E+000
   6.0500   3.15000E-002    0.00000E+000
   6.0530   5.16000E-002    0.00000E+000
   6.0560   3.85000E-002    0.00000E+000
   6.0600   4.18000E-002    0.00000E+000
   6.0620   5.46000E-002    0.00000E+000
   6.0640   6.13000E-002    0.00000E+000
   6.0680   4.61000E-002    0.00000E+000
   6.0690   3.68000E-002    0.00000E+000
   6.0720   5.27000E-002    0.00000E+000
   6.0730   5.50000E-002    0.00000E+000
   6.0800   6.09000E-002    0.00000E+000
   6.0810   6.30000E-002    0.00000E+000
   6.0840   4.35000E-002    0.00000E+000
   6.0850   6.91000E-002    0.00000E+000
   6.0870   4.94000E-002    0.00000E+000
   6.0880   5.49000E-002    0.00000E+000
   6.0910   3.66000E-002    0.00000E+000
   6.0940   5.67000E-002    0.00000E+000
   6.0970   6.18000E-002    0.00000E+000
   6.0980   5.60000E-002    0.00000E+000
   6.1010   6.52000E-002    0.00000E+000
   6.1020   5.86000E-002    0.00000E+000
   6.1040   5.43000E-002    0.00000E+000
   6.1050   7.42000E-002    0.00000E+000
   6.1100   6.41000E-002    0.00000E+000
   6.1120   6.57000E-002    0.00000E+000
   6.1160   6.89000E-002    0.00000E+000
   6.1190   5.50000E-002    0.00000E+000
   6.1230   7.51000E-002    0.00000E+000
   6.1250   7.46000E-002    0.00000E+000
   6.1310   6.85000E-002    0.00000E+000
   6.1330   8.12000E-002    0.00000E+000
   6.1340   8.71000E-002    0.00000E+000
   6.1360   8.17000E-002    0.00000E+000
   6.1370   8.77000E-002    0.00000E+000
   6.1390   8.87000E-002    0.00000E+000
   6.1430   9.65000E-002    0.00000E+000
   6.1500   9.36000E-002    0.00000E+000
   6.1520   1.04100E-001    0.00000E+000
   6.1540   1.03100E-001    0.00000E+000
   6.1550   9.18000E-002    0.00000E+000
   6.1570   9.38000E-002    0.00000E+000
   6.1590   9.87000E-002    0.00000E+000
   6.1620   7.84000E-002    0.00000E+000
   6.1640   1.04700E-001    0.00000E+000
   6.1680   1.12800E-001    0.00000E+000
   6.1710   1.07500E-001    0.00000E+000
   6.1740   1.24000E-001    0.00000E+000
   6.1760   1.28900E-001    0.00000E+000
   6.1780   1.15600E-001    0.00000E+000
   6.1790   1.15000E-001    0.00000E+000
   6.1820   1.30600E-001    0.00000E+000
   6.1840   1.27600E-001    0.00000E+000
   6.1890   1.36500E-001    0.00000E+000
   6.1910   1.29700E-001    0.00000E+000
   6.1960   1.35400E-001    0.00000E+000
   6.1980   1.59900E-001    0.00000E+000
   6.1990   1.52200E-001    0.00000E+000
   6.2030   1.52700E-001    0.00000E+000
   6.2040   1.56100E-001    0.00000E+000
   6.2070   1.54500E-001    0.00000E+000
   6.2100   1.61200E-001    0.00000E+000
   6.2130   1.57000E-001    0.00000E+000
   6.2140   1.59300E-001    0.00000E+000
   6.2160   1.57700E-001    0.00000E+000
   6.2180   1.80200E-001    0.00000E+000
   6.2230   1.88100E-001    0.00000E+000
   6.2250   1.79700E-001    0.00000E+000
   6.2290   1.79300E-001    0.00000E+000
   6.2300   1.79400E-001    0.00000E+000
   6.2320   1.97100E-001    0.00000E+000
   6.2340   2.00300E-001    0.00000E+000
   6.2380   2.00200E-001    0.00000E+000
   6.2390   1.98100E-001    0.00000E+000
   6.2400   1.90900E-001    0.00000E+000
   6.2450   2.04600E-001    0.00000E+000
   6.2460   2.22300E-001    0.00000E+000
   6.2480   2.28700E-001    0.00000E+000
   6.2500   2.07500E-001    0.00000E+000
   6.2520   2.11500E-001    0.00000E+000
   6.2560   2.21500E-001    0.00000E+000
   6.2600   2.34300E-001    0.00000E+000
   6.2650   2.36500E-001    0.00000E+000
   6.2680   2.53200E-001    0.00000E+000
   6.2700   2.48700E-001    0.00000E+000
   6.2730   2.55500E-001    0.00000E+000
   6.2750   2.71200E-001    0.00000E+000
   6.2800   2.55700E-001    0.00000E+000
   6.2820   2.65900E-001    0.00000E+000
   6.2850   2.66200E-001    0.00000E+000
   6.2860   2.88100E-001    0.00000E+000
   6.2900   2.89500E-001    0.00000E+000
   6.2910   2.87700E-001    0.00000E+000
   6.2950   2.84600E-001    0.00000E+000
   6.2980   2.89000E-001    0.00000E+000
   6.3010   3.10600E-001    0.00000E+000
   6.3060   3.14300E-001    0.00000E+000
   6.3110   3.07900E-001    0.00000E+000
   6.3150   3.14200E-001    0.00000E+000
   6.3160   3.17600E-001    0.00000E+000
   6.3190   3.31700E-001    0.00000E+000
   6.3230   3.41700E-001    0.00000E+000
   6.3250   3.29500E-001    0.00000E+000
   6.3300   3.37500E-001    0.00000E+000
   6.3310   3.43300E-001    0.00000E+000
   6.3380   3.52000E-001    0.00000E+000
   6.3390   3.70800E-001    0.00000E+000
   6.3420   3.55100E-001    0.00000E+000
   6.3440   3.73300E-001    0.00000E+000
   6.3460   3.83100E-001    0.00000E+000
   6.3510   3.80200E-001    0.00000E+000
   6.3560   3.95600E-001    0.00000E+000
   6.3570   3.97700E-001    0.00000E+000
   6.3610   4.03600E-001    0.00000E+000
   6.3650   4.00000E-001    0.00000E+000
   6.3700   4.07800E-001    0.00000E+000
   6.3720   4.12200E-001    0.00000E+000
   6.3740   4.17200E-001    0.00000E+000
   6.3790   4.19400E-001    0.00000E+000
   6.3810   4.26800E-001    0.00000E+000
   6.3850   4.30200E-001    0.00000E+000
   6.3860   4.31500E-001    0.00000E+000
   6.3880   4.38400E-001    0.00000E+000
   6.3910   4.49500E-001    0.00000E+000
   6.3920   4.34700E-001    0.00000E+000
   6.3950   4.60500E-001    0.00000E+000
   6.3990   4.53000E-001    0.00000E+000
   6.4010   4.61500E-001    0.00000E+000
   6.4040   4.56800E-001    0.00000E+000
   6.4060   4.69600E-001    0.00000E+000
   6.4080   4.64000E-001    0.00000E+000
   6.4140   4.80700E-001    0.00000E+000
   6.4150   4.73600E-001    0.00000E+000
   6.4190   4.67500E-001    0.00000E+000
   6.4200   4.62800E-001    0.00000E+000
   6.4240   4.79200E-001    0.00000E+000
   6.4260   4.95000E-001    0.00000E+000
   6.4290   4.90200E-001    0.00000E+000
   6.4300   4.85300E-001    0.00000E+000
   6.4310   4.95500E-001    0.00000E+000
   6.4330   4.95100E-001    0.00000E+000
   6.4370   5.04100E-001    0.00000E+000
   6.4410   4.89200E-001    0.00000E+000
   6.4420   4.97700E-001    0.00000E+000
   6.4450   5.02700E-001    0.00000E+000
   6.4470   5.00000E-001    0.00000E+000
   6.4490   5.11900E-001    0.00000E+000
   6.4530   5.26500E-001    0.00000E+000
   6.4550   5.04600E-001    0.00000E+000
   6.4570   5.21400E-001    0.00000E+000
   6.4600   5.10400E-001    0.00000E+000
   6.4630   5.18000E-001    0.00000E+000
   6.4650   5.17500E-001    0.00000E+000
   6.4680   5.20000E-001    0.00000E+000
   6.4700   5.13100E-001    0.00000E+000
   6.4720   5.23700E-001    0.00000E+000
   6.4750   5.36000E-001    0.00000E+000
   6.4770   5.29500E-001    0.00000E+000
   6.4800   5.27900E-001    0.00000E+000
   6.4830   5.19700E-001    0.00000E+000
   6.4850   5.29300E-001    0.00000E+000
   6.4870   5.39400E-001    0.00000E+000
   6.4900   5.43000E-001    0.00000E+000
   6.4910   5.30900E-001    0.00000E+000
   6.4950   5.46100E-001    0.00000E+000
   6.4970   5.40600E-001    0.00000E+000
   6.5010   5.49300E-001    0.00000E+000
   6.5040   5.57700E-001    0.00000E+000
   6.5050   5.47300E-001    0.00000E+000
   6.5080   5.45500E-001    0.00000E+000
   6.5110   5.43700E-001    0.00000E+000
   6.5130   5.49100E-001    0.00000E+000
   6.5160   5.49600E-001    0.00000E+000
   6.5180   5.47000E-001    0.00000E+000
   6.5190   5.56700E-001    0.00000E+000
   6.5220   5.47100E-001    0.00000E+000
   6.5260   5.60400E-001    0.00000E+000
   6.5280   5.69700E-001    0.00000E+000
   6.5300   5.53900E-001    0.00000E+000
   6.5330   5.63600E-001    0.00000E+000
   6.5360   5.46900E-001    0.00000E+000
   6.5380   5.63400E-001    0.00000E+000
   6.5420   5.75000E-001    0.00000E+000
   6.5440   5.67800E-001    0.00000E+000
   6.5460   5.41000E-001    0.00000E+000
   6.5490   5.56300E-001    0.00000E+000
   6.5500   5.62600E-001    0.00000E+000
   6.5540   5.54900E-001    0.00000E+000
   6.5560   5.44700E-001    0.00000E+000
   6.5590   5.55500E-001    0.00000E+000
   6.5600   5.62900E-001    0.00000E+000
   6.5640   5.72600E-001    0.00000E+000
   6.5670   5.65700E-001    0.00000E+000
   6.5680   5.70000E-001    0.00000E+000
   6.5720   5.71800E-001    0.00000E+000
   6.5740   5.68900E-001    0.00000E+000
   6.5750   5.53400E-001    0.00000E+000
   6.5780   5.65300E-001    0.00000E+000
   6.5800   5.73600E-001    0.00000E+000
   6.5830   5.68500E-001    0.00000E+000
   6.5860   5.65200E-001    0.00000E+000
   6.5890   5.53700E-001    0.00000E+000
   6.5910   5.65900E-001    0.00000E+000
   6.5930   5.51600E-001    0.00000E+000
   6.5970   5.56200E-001    0.00000E+000
   6.5990   5.71100E-001    0.00000E+000
   6.6030   5.68800E-001    0.00000E+000
   6.6040   5.68900E-001    0.00000E+000
   6.6080   5.90600E-001    0.00000E+000
   6.6100   5.78600E-001    0.00000E+000
   6.6130   5.71300E-001    0.00000E+000
   6.6150   5.56300E-001    0.00000E+000
   6.6160   5.88800E-001    0.00000E+000
   6.6190   5.67400E-001    0.00000E+000
   6.6210   5.80400E-001    0.00000E+000
   6.6260   5.92500E-001    0.00000E+000
   6.6270   5.71000E-001    0.00000E+000
   6.6290   5.67800E-001    0.00000E+000
   6.6320   5.74800E-001    0.00000E+000
   6.6350   5.85900E-001    0.00000E+000
   6.6380   5.65100E-001    0.00000E+000
   6.6400   5.88500E-001    0.00000E+000
   6.6430   5.74100E-001    0.00000E+000
   6.6450   5.75000E-001    0.00000E+000
   6.6480   5.76100E-001    0.00000E+000
   6.6500   5.74200E-001    0.00000E+000
   6.6510   5.74600E-001    0.00000E+000
   6.6540   5.74300E-001    0.00000E+000
   6.6580   5.71400E-001    0.00000E+000
   6.6610   5.85600E-001    0.00000E+000
   6.6630   5.88900E-001    0.00000E+000
   6.6670   5.81600E-001    0.00000E+000
   6.6690   5.74100E-001    0.00000E+000
   6.6710   5.88600E-001    0.00000E+000
   6.6730   5.69800E-001    0.00000E+000
   6.6760   5.76200E-001    0.00000E+000
   6.6800   5.81500E-001    0.00000E+000
   6.6840   5.72900E-001    0.00000E+000
   6.6850   5.78100E-001    0.00000E+000
   6.6890   5.64400E-001    0.00000E+000
   6.6910   5.78700E-001    0.00000E+000
   6.6920   5.90400E-001    0.00000E+000
   6.6960   5.82300E-001    0.00000E+000
   6.6970   5.69600E-001    0.00000E+000
   6.7010   5.75900E-001    0.00000E+000
   6.7030   5.70400E-001    0.00000E+000
   6.7070   5.82400E-001    0.00000E+000
   6.7080   5.80800E-001    0.00000E+000
   6.7100   5.81200E-001    0.00000E+000
   6.7120   5.77700E-001    0.00000E+000
   6.7140   5.69900E-001    0.00000E+000
   6.7170   5.70900E-001    0.00000E+000
   6.7190   5.80100E-001    0.00000E+000
   6.7230   5.56600E-001    0.00000E+000
   6.7260   5.83800E-001    0.00000E+000
   6.7280   5.84700E-001    0.00000E+000
   6.7300   5.92300E-001    0.00000E+000
   6.7330   5.93600E-001    0.00000E+000
   6.7350   5.96100E-001    0.00000E+000
   6.7390   5.69100E-001    0.00000E+000
   6.7410   5.84600E-001    0.00000E+000
   6.7450   5.77400E-001    0.00000E+000
   6.7490   5.82400E-001    0.00000E+000
   6.7500   5.70100E-001    0.00000E+000
   6.7510   5.77700E-001    0.00000E+000
   6.7530   5.76100E-001    0.00000E+000
   6.7580   5.76800E-001    0.00000E+000
   6.7590   5.83700E-001    0.00000E+000
   6.7620   5.89100E-001    0.00000E+000
   6.7660   5.96100E-001    0.00000E+000
   6.7680   5.73800E-001    0.00000E+000
   6.7710   5.79100E-001    0.00000E+000
   6.7730   5.88800E-001    0.00000E+000
   6.7770   5.87300E-001    0.00000E+000
   6.7780   5.82200E-001    0.00000E+000
   6.7800   5.80300E-001    0.00000E+000
   6.7830   5.82800E-001    0.00000E+000
   6.7860   5.77500E-001    0.00000E+000
   6.7890   5.75200E-001    0.00000E+000
   6.7900   5.87800E-001    0.00000E+000
   6.7950   5.83400E-001    0.00000E+000
   6.7960   5.84100E-001    0.00000E+000
   6.7980   6.00100E-001    0.00000E+000
   6.8010   5.78100E-001    0.00000E+000
   6.8030   5.94100E-001    0.00000E+000
   6.8070   5.85100E-001    0.00000E+000
   6.8080   5.78000E-001    0.00000E+000
   6.8120   5.95800E-001    0.00000E+000
   6.8130   5.86100E-001    0.00000E+000
   6.8150   5.97400E-001    0.00000E+000
   6.8170   5.84800E-001    0.00000E+000
   6.8190   5.65500E-001    0.00000E+000
   6.8230   5.73300E-001    0.00000E+000
   6.8260   5.85600E-001    0.00000E+000
   6.8290   6.11800E-001    0.00000E+000
   6.8320   5.97400E-001    0.00000E+000
   6.8360   5.95800E-001    0.00000E+000
   6.8370   5.76400E-001    0.00000E+000
   6.8410   5.85900E-001    0.00000E+000
   6.8430   5.76600E-001    0.00000E+000
   6.8460   5.62800E-001    0.00000E+000
   6.8490   5.61800E-001    0.00000E+000
   6.8520   5.81300E-001    0.00000E+000
   6.8540   6.06300E-001    0.00000E+000
   6.8570   5.98400E-001    0.00000E+000
   6.8590   5.91800E-001    0.00000E+000
   6.8610   5.86400E-001    0.00000E+000
   6.8630   5.85400E-001    0.00000E+000
   6.8660   5.93700E-001    0.00000E+000
   6.8690   5.82700E-001    0.00000E+000
   6.8720   5.89200E-001    0.00000E+000
   6.8750   6.14900E-001    0.00000E+000
   6.8770   5.89000E-001    0.00000E+000
   6.8810   6.18100E-001    0.00000E+000
   6.8820   5.91800E-001    0.00000E+000
   6.8870   6.02400E-001    0.00000E+000
   6.8890   5.82600E-001    0.00000E+000
   6.8900   5.82500E-001    0.00000E+000
   6.8940   5.86100E-001    0.00000E+000
   6.8950   5.77100E-001    0.00000E+000
   6.8970   5.80400E-001    0.00000E+000
   6.9010   6.02800E-001    0.00000E+000
   6.9040   5.81900E-001    0.00000E+000
   6.9080   5.93100E-001    0.00000E+000
   6.9120   5.96500E-001    0.00000E+000
   6.9160   5.85500E-001    0.00000E+000
   6.9180   5.92000E-001    0.00000E+000
   6.9220   5.82400E-001    0.00000E+000
   6.9250   5.86200E-001    0.00000E+000
   6.9270   6.09800E-001    0.00000E+000
   6.9310   6.03000E-001    0.00000E+000
   6.9330   5.80400E-001    0.00000E+000
   6.9360   5.87300E-001    0.00000E+000
   6.9380   6.03700E-001    0.00000E+000
   6.9420   5.94000E-001    0.00000E+000
   6.9470   5.79100E-001    0.00000E+000
   6.9500   5.96800E-001    0.00000E+000
   6.9510   6.00500E-001    0.00000E+000
   6.9530   5.92400E-001    0.00000E+000
   6.9570   5.87700E-001    0.00000E+000
   6.9590   6.10900E-001    0.00000E+000
   6.9620   5.98400E-001    0.00000E+000
   6.9650   5.91900E-001    0.00000E+000
   6.9700   5.95400E-001    0.00000E+000
   6.9720   6.01800E-001    0.00000E+000
   6.9770   5.98700E-001    0.00000E+000
   6.9790   5.84500E-001    0.00000E+000
   6.9810   6.07700E-001    0.00000E+000
   6.9850   5.81800E-001    0.00000E+000
   6.9870   6.14200E-001    0.00000E+000
   6.9900   5.99700E-001    0.00000E+000
   6.9940   5.95300E-001    0.00000E+000
   6.9970   5.97300E-001    0.00000E+000
   7.0000   6.02400E-001    0.00000E+000
   7.0020   6.14600E-001    0.00000E+000
   7.0050   6.02900E-001    0.00000E+000
   7.0090   6.12700E-001    0.00000E+000
   7.0110   6.10100E-001    0.00000E+000
   7.0130   5.91500E-001    0.00000E+000
   7.0170   5.96300E-001    0.00000E+000
   7.0200   6.03500E-001    0.00000E+000
   7.0230   6.24300E-001    0.00000E+000
   7.0250   6.15100E-001    0.00000E+000
   7.0290   6.14400E-001    0.00000E+000
   7.0320   6.13300E-001    0.00000E+000
   7.0350   6.22400E-001    0.00000E+000
   7.0360   6.21000E-001    0.00000E+000
   7.0400   6.07000E-001    0.00000E+000
   7.0430   6.15600E-001    0.00000E+000
   7.0460   6.08200E-001    0.00000E+000
   7.0490   6.24200E-001    0.00000E+000
   7.0510   6.20500E-001    0.00000E+000
   7.0540   6.48300E-001    0.00000E+000
   7.0560   6.36300E-001    0.00000E+000
   7.0600   6.38700E-001    0.00000E+000
   7.0630   6.35100E-001    0.00000E+000
   7.0670   6.49400E-001    0.00000E+000
   7.0690   6.58500E-001    0.00000E+000
   7.0720   6.80600E-001    0.00000E+000
   7.0760   6.79900E-001    0.00000E+000
   7.0780   6.94400E-001    0.00000E+000
   7.0800   6.81400E-001    0.00000E+000
   7.0820   7.01200E-001    0.00000E+000
   7.0860   7.30900E-001    0.00000E+000
   7.0880   7.29700E-001    0.00000E+000
   7.0910   7.60300E-001    0.00000E+000
   7.0940   7.62100E-001    0.00000E+000
   7.0950   7.91100E-001    0.00000E+000
   7.1010   8.33700E-001    0.00000E+000
   7.1030   8.44800E-001    0.00000E+000
   7.1060   8.76700E-001    0.00000E+000
   7.1080   9.03300E-001    0.00000E+000
   7.1090   9.24400E-001    0.00000E+000
   7.1130   9.23700E-001    0.00000E+000
   7.1170   1.03200E+000    0.00000E+000
   7.1190   1.03300E+000    0.00000E+000
   7.1220   1.12370E+000    0.00000E+000
   7.1240   1.17650E+000    0.00000E+000
   7.1270   1.18690E+000    0.00000E+000
   7.1310   1.31460E+000    0.00000E+000
   7.1330   1.35370E+000    0.00000E+000
   7.1370   1.40850E+000    0.00000E+000
   7.1400   1.54680E+000    0.00000E+000
   7.1420   1.52020E+000    0.00000E+000
   7.1450   2.08120E+000    0.00000E+000
   7.1490   2.48200E+000    0.00000E+000
   7.1510   2.30170E+000    0.00000E+000
   7.1550   2.05170E+000    0.00000E+000
   7.1570   2.12420E+000    0.00000E+000
   7.1600   1.67280E+000    0.00000E+000
   7.1630   1.18930E+000    0.00000E+000
   7.1650   1.61160E+000    0.00000E+000
   7.1670   1.37610E+000    0.00000E+000
   7.1720   8.87700E-001    0.00000E+000
   7.1760   8.49200E-001    0.00000E+000
   7.1790   7.60800E-001    0.00000E+000
   7.1810  -7.53600E-001    0.00000E+000
   7.1840   1.00000E+000    0.00000E+000
   7.1880   1.00000E+000    0.00000E+000
   7.1900   1.00000E+000    0.00000E+000
   7.1930   1.00000E+000    0.00000E+000
   7.1960   1.00000E+000    0.00000E+000
   7.1990   1.00000E+000    0.00000E+000
   7.2010   1.00000E+000    0.00000E+000
   7.2040   1.00000E+000    0.00000E+000
   7.2060   1.00000E+000    0.00000E+000
   7.2100   1.00000E+000    0.00000E+000
   7.2140   1.00000E+000    0.00000E+000
   7.2160   1.00000E+000    0.00000E+000
   7.2190   1.00000E+000    0.00000E+000
   7.2230   1.00000E+000    0.00000E+000
   7.2250   1.00000E+000    0.00000E+000
   7.2270   1.00000E+000    0.00000E+000
   7.2300   1.00000E+000    0.00000E+000
   7.2330   1.00000E+000    0.00000E+000
   7.2370   1.00000E+000    0.00000E+000
   7.2390   1.00000E+000    0.00000E+000
   7.2420   1.00000E+000    0.00000E+000
   7.2460   1.00000E+000    0.00000E+000
   7.2480   1.00000E+000    0.00000E+000
   7.2510   1.00000E+000    0.00000E+000
   7.2530   1.00000E+000    0.00000E+000
   7.2560   1.00000E+000    0.00000E+000
   7.2580   1.00000E+000    0.00000E+000
   7.2620   1.00000E+000    0.00000E+000
   7.2640   1.00000E+000    0.00000E+000
   7.2680   1.00000E+000    0.00000E+000
   7.2720   1.00000E+000    0.00000E+000
   7.2740   1.00000E+000    0.00000E+000
   7.2760   1.00000E+000    0.00000E+000
   7.2780   1.00000E+000    0.00000E+000
   7.2810   1.00000E+000    0.00000E+000
   7.2830   1.00000E+000    0.00000E+000
   7.2870   1.00000E+000    0.00000E+000
   7.2910   1.00000E+000    0.00000E+000
   7.2930   1.00000E+000    0.00000E+000
   7.2960   1.00000E+000    0.00000E+000
   7.2980   1.00000E+000    0.00000E+000
   7.3010   1.00000E+000    0.00000E+000
