# Supplementary material for: Rationally seeded computational protein design of ɑ-helical barrels
Source: Nat Chem Biol. 2024 Jun 20;20(8):991–9. doi: 10.1038/s41589-024-01642-0 (PMC11288890; doi:10.1038/s41589-024-01642-0)
Supplement: Supplementary file 3 — PDB and .mtz files used for making figure panels b–d and j–m. [file 41589_2024_1642_MOESM3_ESM.zip › KIA_RP_RSPD_NatChemBiol_data_Figure2/scapCC6_LLIA_panels_e-h/AUC_panel_g/SV_raw/00031.RA1]

scapCC6_LLIA_master
R 1 20.0 50000 0020088 2.5370E11 281 1 
   5.7990   1.00000E+000    0.00000E+000
   5.8020   5.36900E-001    0.00000E+000
   5.8030   7.97900E-001    0.00000E+000
   5.8060   3.25400E-001    0.00000E+000
   5.8070   7.95400E-001    0.00000E+000
   5.8080   5.89600E-001    0.00000E+000
   5.8100   8.97400E-001    0.00000E+000
   5.8120   7.69300E-001    0.00000E+000
   5.8140   9.98900E-001    0.00000E+000
   5.8150   9.20900E-001    0.00000E+000
   5.8160   1.03280E+000    0.00000E+000
   5.8170   9.47900E-001    0.00000E+000
   5.8190   9.73800E-001    0.00000E+000
   5.8200   1.01110E+000    0.00000E+000
   5.8220   9.84100E-001    0.00000E+000
   5.8240   8.65800E-001    0.00000E+000
   5.8250   1.07510E+000    0.00000E+000
   5.8260   1.18700E+000    0.00000E+000
   5.8280   1.12280E+000    0.00000E+000
   5.8290   1.29530E+000    0.00000E+000
   5.8300   1.42010E+000    0.00000E+000
   5.8320   1.61360E+000    0.00000E+000
   5.8350   1.54730E+000    0.00000E+000
   5.8370   1.59830E+000    0.00000E+000
   5.8380   1.69730E+000    0.00000E+000
   5.8390   1.53150E+000    0.00000E+000
   5.8400   1.69500E+000    0.00000E+000
   5.8420   1.65330E+000    0.00000E+000
   5.8440   1.57590E+000    0.00000E+000
   5.8460   1.57750E+000    0.00000E+000
   5.8470   1.58720E+000    0.00000E+000
   5.8490   1.40760E+000    0.00000E+000
   5.8510   1.35320E+000    0.00000E+000
   5.8520   1.28240E+000    0.00000E+000
   5.8530   1.03010E+000    0.00000E+000
   5.8560   7.57800E-001    0.00000E+000
   5.8600   4.94000E-001    0.00000E+000
   5.8610   4.74600E-001    0.00000E+000
   5.8620   5.13400E-001    0.00000E+000
   5.8630   4.86800E-001    0.00000E+000
   5.8640   4.22400E-001    0.00000E+000
   5.8660   3.58300E-001    0.00000E+000
   5.8670   4.37500E-001    0.00000E+000
   5.8700   2.87800E-001    0.00000E+000
   5.8710   2.86700E-001    0.00000E+000
   5.8740   2.27400E-001    0.00000E+000
   5.8760   2.35700E-001    0.00000E+000
   5.8770   1.49000E-001    0.00000E+000
   5.8800   1.46100E-001    0.00000E+000
   5.8810   1.76100E-001    0.00000E+000
   5.8850   1.53000E-001    0.00000E+000
   5.8860   1.30700E-001    0.00000E+000
   5.8880   1.10800E-001    0.00000E+000
   5.8900   1.56700E-001    0.00000E+000
   5.8910   8.40000E-002    0.00000E+000
   5.8940   7.49000E-002    0.00000E+000
   5.8960   4.24000E-002    0.00000E+000
   5.8970   7.29000E-002    0.00000E+000
   5.8990   4.48000E-002    0.00000E+000
   5.9010   2.14000E-002    0.00000E+000
   5.9020   4.48000E-002    0.00000E+000
   5.9050   3.25000E-002    0.00000E+000
   5.9080   3.73000E-002    0.00000E+000
   5.9100   2.98000E-002    0.00000E+000
   5.9110   2.96000E-002    0.00000E+000
   5.9140   1.80000E-002    0.00000E+000
   5.9150   1.80000E-002    0.00000E+000
   5.9160   2.13000E-002    0.00000E+000
   5.9180   1.93000E-002    0.00000E+000
   5.9200   1.07000E-002    0.00000E+000
   5.9210   1.51000E-002    0.00000E+000
   5.9240   1.61000E-002    0.00000E+000
   5.9260   9.80000E-003    0.00000E+000
   5.9280   4.60000E-003    0.00000E+000
   5.9290   6.00000E-003    0.00000E+000
   5.9320   1.74000E-002    0.00000E+000
   5.9330   6.20000E-003    0.00000E+000
   5.9370   6.90000E-003    0.00000E+000
   5.9380   8.00000E-004    0.00000E+000
   5.9400   1.34000E-002    0.00000E+000
   5.9420   8.60000E-003    0.00000E+000
   5.9450   2.80000E-003    0.00000E+000
   5.9460   5.40000E-003    0.00000E+000
   5.9490   0.00000E+000    0.00000E+000
   5.9530   6.20000E-003    0.00000E+000
   5.9550   2.60000E-003    0.00000E+000
   5.9560   1.22000E-002    0.00000E+000
   5.9580   1.12000E-002    0.00000E+000
   5.9610   1.09000E-002    0.00000E+000
   5.9620  -8.90000E-003    0.00000E+000
   5.9650   3.40000E-003    0.00000E+000
   5.9680  -2.20000E-003    0.00000E+000
   5.9700   1.10000E-003    0.00000E+000
   5.9720   4.40000E-003    0.00000E+000
   5.9740   2.13000E-002    0.00000E+000
   5.9760   2.36000E-002    0.00000E+000
   5.9780  -1.40000E-003    0.00000E+000
   5.9800   1.86400E-001    0.00000E+000
   5.9820  -2.16900E-001    0.00000E+000
   5.9830  -8.30500E-001    0.00000E+000
   5.9870  -3.66400E-001    0.00000E+000
   5.9880  -2.64000E-002    0.00000E+000
   5.9890   6.80000E-003    0.00000E+000
   5.9920  -4.09000E-002    0.00000E+000
   5.9940  -2.73000E-002    0.00000E+000
   5.9970  -4.43000E-002    0.00000E+000
   5.9980  -6.47000E-002    0.00000E+000
   6.0010  -2.24000E-002    0.00000E+000
   6.0030  -4.65000E-002    0.00000E+000
   6.0040  -5.10000E-002    0.00000E+000
   6.0060  -3.78000E-002    0.00000E+000
   6.0090  -4.10000E-002    0.00000E+000
   6.0120  -2.97000E-002    0.00000E+000
   6.0140  -4.43000E-002    0.00000E+000
   6.0150  -4.10000E-002    0.00000E+000
   6.0170  -1.03000E-002    0.00000E+000
   6.0190  -4.23000E-002    0.00000E+000
   6.0210  -3.47000E-002    0.00000E+000
   6.0230  -6.63000E-002    0.00000E+000
   6.0240  -4.68000E-002    0.00000E+000
   6.0280  -3.24000E-002    0.00000E+000
   6.0300  -3.86000E-002    0.00000E+000
   6.0320  -5.44000E-002    0.00000E+000
   6.0350  -3.20000E-002    0.00000E+000
   6.0360  -2.68400E-001    0.00000E+000
   6.0380   7.88200E-001    0.00000E+000
   6.0450   6.14000E-002    0.00000E+000
   6.0480  -4.91000E-002    0.00000E+000
   6.0500   4.36000E-002    0.00000E+000
   6.0510   3.43000E-002    0.00000E+000
   6.0540   4.66000E-002    0.00000E+000
   6.0570   4.83000E-002    0.00000E+000
   6.0600   4.30000E-002    0.00000E+000
   6.0640   5.06000E-002    0.00000E+000
   6.0680   6.05000E-002    0.00000E+000
   6.0690   5.29000E-002    0.00000E+000
   6.0730   4.85000E-002    0.00000E+000
   6.0790   4.35000E-002    0.00000E+000
   6.0800   5.84000E-002    0.00000E+000
   6.0820   5.50000E-002    0.00000E+000
   6.0840   3.95000E-002    0.00000E+000
   6.0870   4.98000E-002    0.00000E+000
   6.0890   4.56000E-002    0.00000E+000
   6.0900   4.43000E-002    0.00000E+000
   6.0950   4.43000E-002    0.00000E+000
   6.0960   5.33000E-002    0.00000E+000
   6.0980   4.40000E-002    0.00000E+000
   6.0990   5.54000E-002    0.00000E+000
   6.1020   5.18000E-002    0.00000E+000
   6.1050   6.46000E-002    0.00000E+000
   6.1070   4.69000E-002    0.00000E+000
   6.1090   4.00000E-002    0.00000E+000
   6.1120   6.80000E-002    0.00000E+000
   6.1140   4.65000E-002    0.00000E+000
   6.1180   4.98000E-002    0.00000E+000
   6.1230   4.38000E-002    0.00000E+000
   6.1240   4.48000E-002    0.00000E+000
   6.1270   5.07000E-002    0.00000E+000
   6.1310   4.53000E-002    0.00000E+000
   6.1320   6.21000E-002    0.00000E+000
   6.1340   5.92000E-002    0.00000E+000
   6.1370   5.51000E-002    0.00000E+000
   6.1390   6.48000E-002    0.00000E+000
   6.1420   7.48000E-002    0.00000E+000
   6.1470   6.91000E-002    0.00000E+000
   6.1480   6.69000E-002    0.00000E+000
   6.1500   7.86000E-002    0.00000E+000
   6.1520   6.37000E-002    0.00000E+000
   6.1550   7.44000E-002    0.00000E+000
   6.1570   6.46000E-002    0.00000E+000
   6.1610   7.40000E-002    0.00000E+000
   6.1620   6.24000E-002    0.00000E+000
   6.1660   6.89000E-002    0.00000E+000
   6.1680   8.68000E-002    0.00000E+000
   6.1700   6.75000E-002    0.00000E+000
   6.1710   6.82000E-002    0.00000E+000
   6.1750   7.35000E-002    0.00000E+000
   6.1770   8.70000E-002    0.00000E+000
   6.1790   9.24000E-002    0.00000E+000
   6.1820   1.03400E-001    0.00000E+000
   6.1850   9.71000E-002    0.00000E+000
   6.1870   9.18000E-002    0.00000E+000
   6.1890   7.69000E-002    0.00000E+000
   6.1930   9.08000E-002    0.00000E+000
   6.1960   8.85000E-002    0.00000E+000
   6.1980   9.92000E-002    0.00000E+000
   6.2000   1.09600E-001    0.00000E+000
   6.2010   1.10000E-001    0.00000E+000
   6.2040   1.02200E-001    0.00000E+000
   6.2070   1.03300E-001    0.00000E+000
   6.2090   1.11800E-001    0.00000E+000
   6.2110   1.10300E-001    0.00000E+000
   6.2140   1.09900E-001    0.00000E+000
   6.2160   1.12300E-001    0.00000E+000
   6.2180   1.10200E-001    0.00000E+000
   6.2210   1.01900E-001    0.00000E+000
   6.2240   1.26300E-001    0.00000E+000
   6.2270   1.14400E-001    0.00000E+000
   6.2290   1.14100E-001    0.00000E+000
   6.2300   1.08600E-001    0.00000E+000
   6.2310   1.24300E-001    0.00000E+000
   6.2340   1.32400E-001    0.00000E+000
   6.2390   1.33200E-001    0.00000E+000
   6.2400   1.25600E-001    0.00000E+000
   6.2430   1.33100E-001    0.00000E+000
   6.2470   1.37400E-001    0.00000E+000
   6.2480   1.29300E-001    0.00000E+000
   6.2500   1.39600E-001    0.00000E+000
   6.2520   1.41100E-001    0.00000E+000
   6.2540   1.36300E-001    0.00000E+000
   6.2580   1.46100E-001    0.00000E+000
   6.2620   1.42000E-001    0.00000E+000
   6.2630   1.51500E-001    0.00000E+000
   6.2650   1.67900E-001    0.00000E+000
   6.2680   1.74700E-001    0.00000E+000
   6.2720   1.66100E-001    0.00000E+000
   6.2750   1.66200E-001    0.00000E+000
   6.2770   1.71700E-001    0.00000E+000
   6.2830   1.76300E-001    0.00000E+000
   6.2880   1.91200E-001    0.00000E+000
   6.2930   1.90300E-001    0.00000E+000
   6.2960   1.85900E-001    0.00000E+000
   6.2980   1.94400E-001    0.00000E+000
   6.2990   2.01500E-001    0.00000E+000
   6.3000   2.13200E-001    0.00000E+000
   6.3040   2.10200E-001    0.00000E+000
   6.3090   2.01600E-001    0.00000E+000
   6.3120   2.13300E-001    0.00000E+000
   6.3150   2.29200E-001    0.00000E+000
   6.3160   2.27500E-001    0.00000E+000
   6.3180   2.23300E-001    0.00000E+000
   6.3200   2.29100E-001    0.00000E+000
   6.3250   2.21400E-001    0.00000E+000
   6.3310   2.09300E-001    0.00000E+000
   6.3320   2.35800E-001    0.00000E+000
   6.3340   2.41400E-001    0.00000E+000
   6.3380   2.41700E-001    0.00000E+000
   6.3430   2.53800E-001    0.00000E+000
   6.3450   2.58200E-001    0.00000E+000
   6.3460   2.77100E-001    0.00000E+000
   6.3520   2.87400E-001    0.00000E+000
   6.3560   2.80400E-001    0.00000E+000
   6.3610   2.89000E-001    0.00000E+000
   6.3630   2.86700E-001    0.00000E+000
   6.3670   3.16500E-001    0.00000E+000
   6.3700   3.06000E-001    0.00000E+000
   6.3710   2.99900E-001    0.00000E+000
   6.3760   3.12200E-001    0.00000E+000
   6.3790   3.25600E-001    0.00000E+000
   6.3810   3.21100E-001    0.00000E+000
   6.3820   3.15400E-001    0.00000E+000
   6.3860   3.35300E-001    0.00000E+000
   6.3880   3.24100E-001    0.00000E+000
   6.3900   3.20600E-001    0.00000E+000
   6.3920   3.36500E-001    0.00000E+000
   6.3940   3.51600E-001    0.00000E+000
   6.3990   3.31800E-001    0.00000E+000
   6.4020   3.52000E-001    0.00000E+000
   6.4060   3.47700E-001    0.00000E+000
   6.4090   3.51200E-001    0.00000E+000
   6.4130   3.57600E-001    0.00000E+000
   6.4150   3.68900E-001    0.00000E+000
   6.4190   3.73500E-001    0.00000E+000
   6.4220   3.80800E-001    0.00000E+000
   6.4260   3.84800E-001    0.00000E+000
   6.4270   3.83200E-001    0.00000E+000
   6.4290   3.95500E-001    0.00000E+000
   6.4310   3.93200E-001    0.00000E+000
   6.4330   3.93000E-001    0.00000E+000
   6.4350   3.93200E-001    0.00000E+000
   6.4400   4.00100E-001    0.00000E+000
   6.4430   4.10100E-001    0.00000E+000
   6.4440   4.09500E-001    0.00000E+000
   6.4460   4.09500E-001    0.00000E+000
   6.4480   4.13400E-001    0.00000E+000
   6.4510   4.22500E-001    0.00000E+000
   6.4530   4.17600E-001    0.00000E+000
   6.4540   4.24700E-001    0.00000E+000
   6.4570   4.32600E-001    0.00000E+000
   6.4600   4.33700E-001    0.00000E+000
   6.4630   4.22500E-001    0.00000E+000
   6.4660   4.43000E-001    0.00000E+000
   6.4700   4.27200E-001    0.00000E+000
   6.4710   4.23300E-001    0.00000E+000
   6.4740   4.37900E-001    0.00000E+000
   6.4750   4.51800E-001    0.00000E+000
   6.4790   4.48100E-001    0.00000E+000
   6.4810   4.43800E-001    0.00000E+000
   6.4850   4.46100E-001    0.00000E+000
   6.4870   4.59100E-001    0.00000E+000
   6.4900   4.54800E-001    0.00000E+000
   6.4930   4.80500E-001    0.00000E+000
   6.4950   4.57600E-001    0.00000E+000
   6.4970   4.57600E-001    0.00000E+000
   6.5000   4.85500E-001    0.00000E+000
   6.5010   4.59000E-001    0.00000E+000
   6.5040   4.58000E-001    0.00000E+000
   6.5060   4.69300E-001    0.00000E+000
   6.5100   4.74400E-001    0.00000E+000
   6.5120   4.93000E-001    0.00000E+000
   6.5150   4.91300E-001    0.00000E+000
   6.5180   4.79500E-001    0.00000E+000
   6.5210   4.83900E-001    0.00000E+000
   6.5230   4.87300E-001    0.00000E+000
   6.5240   4.84400E-001    0.00000E+000
   6.5270   4.94600E-001    0.00000E+000
   6.5290   4.93700E-001    0.00000E+000
   6.5320   4.93700E-001    0.00000E+000
   6.5340   5.02700E-001    0.00000E+000
   6.5380   5.01000E-001    0.00000E+000
   6.5420   5.05900E-001    0.00000E+000
   6.5440   4.89200E-001    0.00000E+000
   6.5470   5.11100E-001    0.00000E+000
   6.5500   5.07700E-001    0.00000E+000
   6.5530   5.15900E-001    0.00000E+000
   6.5560   4.97200E-001    0.00000E+000
   6.5590   4.96500E-001    0.00000E+000
   6.5610   5.18500E-001    0.00000E+000
   6.5650   5.15300E-001    0.00000E+000
   6.5670   5.19000E-001    0.00000E+000
   6.5700   5.09900E-001    0.00000E+000
   6.5730   5.32800E-001    0.00000E+000
   6.5740   5.23200E-001    0.00000E+000
   6.5780   5.24100E-001    0.00000E+000
   6.5800   5.17900E-001    0.00000E+000
   6.5830   5.18700E-001    0.00000E+000
   6.5850   5.28600E-001    0.00000E+000
   6.5870   5.20500E-001    0.00000E+000
   6.5890   5.27900E-001    0.00000E+000
   6.5920   5.20500E-001    0.00000E+000
   6.5940   5.28200E-001    0.00000E+000
   6.5990   5.37300E-001    0.00000E+000
   6.6020   5.32400E-001    0.00000E+000
   6.6040   5.24200E-001    0.00000E+000
   6.6080   5.18800E-001    0.00000E+000
   6.6100   5.44500E-001    0.00000E+000
   6.6120   5.52100E-001    0.00000E+000
   6.6140   5.22200E-001    0.00000E+000
   6.6150   5.35600E-001    0.00000E+000
   6.6190   5.49000E-001    0.00000E+000
   6.6220   5.47200E-001    0.00000E+000
   6.6260   5.63800E-001    0.00000E+000
   6.6300   5.34200E-001    0.00000E+000
   6.6310   5.47200E-001    0.00000E+000
   6.6330   5.34600E-001    0.00000E+000
   6.6380   5.63100E-001    0.00000E+000
   6.6400   5.46700E-001    0.00000E+000
   6.6430   5.46500E-001    0.00000E+000
   6.6460   5.59900E-001    0.00000E+000
   6.6480   5.44000E-001    0.00000E+000
   6.6500   5.51800E-001    0.00000E+000
   6.6520   5.31200E-001    0.00000E+000
   6.6550   5.57500E-001    0.00000E+000
   6.6570   5.47900E-001    0.00000E+000
   6.6610   5.33500E-001    0.00000E+000
   6.6630   5.61400E-001    0.00000E+000
   6.6660   5.47900E-001    0.00000E+000
   6.6670   5.49800E-001    0.00000E+000
   6.6690   5.63400E-001    0.00000E+000
   6.6720   5.60900E-001    0.00000E+000
   6.6740   5.73500E-001    0.00000E+000
   6.6780   5.52600E-001    0.00000E+000
   6.6820   5.55500E-001    0.00000E+000
   6.6840   5.55800E-001    0.00000E+000
   6.6860   5.41200E-001    0.00000E+000
   6.6890   5.71400E-001    0.00000E+000
   6.6920   5.65800E-001    0.00000E+000
   6.6950   5.66700E-001    0.00000E+000
   6.6980   5.72400E-001    0.00000E+000
   6.7010   5.61700E-001    0.00000E+000
   6.7050   5.48700E-001    0.00000E+000
   6.7060   5.59800E-001    0.00000E+000
   6.7100   5.71700E-001    0.00000E+000
   6.7140   5.64800E-001    0.00000E+000
   6.7160   5.55000E-001    0.00000E+000
   6.7210   5.77700E-001    0.00000E+000
   6.7230   5.76800E-001    0.00000E+000
   6.7240   5.57100E-001    0.00000E+000
   6.7260   5.68100E-001    0.00000E+000
   6.7290   5.72500E-001    0.00000E+000
   6.7310   5.61100E-001    0.00000E+000
   6.7340   5.94000E-001    0.00000E+000
   6.7370   5.49300E-001    0.00000E+000
   6.7410   5.58800E-001    0.00000E+000
   6.7440   5.64700E-001    0.00000E+000
   6.7460   5.64800E-001    0.00000E+000
   6.7490   5.62100E-001    0.00000E+000
   6.7500   5.55300E-001    0.00000E+000
   6.7530   5.72500E-001    0.00000E+000
   6.7570   5.67800E-001    0.00000E+000
   6.7610   5.63000E-001    0.00000E+000
   6.7620   5.71400E-001    0.00000E+000
   6.7660   5.71400E-001    0.00000E+000
   6.7690   5.72000E-001    0.00000E+000
   6.7710   5.66900E-001    0.00000E+000
   6.7730   5.67500E-001    0.00000E+000
   6.7770   5.67400E-001    0.00000E+000
   6.7780   5.95800E-001    0.00000E+000
   6.7810   5.69600E-001    0.00000E+000
   6.7860   5.67000E-001    0.00000E+000
   6.7870   5.70400E-001    0.00000E+000
   6.7900   5.50500E-001    0.00000E+000
   6.7930   5.81700E-001    0.00000E+000
   6.7950   5.84300E-001    0.00000E+000
   6.7990   5.61800E-001    0.00000E+000
   6.8000   5.74600E-001    0.00000E+000
   6.8040   5.79500E-001    0.00000E+000
   6.8070   5.60700E-001    0.00000E+000
   6.8090   5.76400E-001    0.00000E+000
   6.8110   5.73900E-001    0.00000E+000
   6.8140   5.70100E-001    0.00000E+000
   6.8160   5.73300E-001    0.00000E+000
   6.8180   5.50300E-001    0.00000E+000
   6.8210   5.73800E-001    0.00000E+000
   6.8240   5.68800E-001    0.00000E+000
   6.8270   5.66200E-001    0.00000E+000
   6.8290   5.88400E-001    0.00000E+000
   6.8330   5.73700E-001    0.00000E+000
   6.8350   5.91100E-001    0.00000E+000
   6.8380   5.71900E-001    0.00000E+000
   6.8390   5.67800E-001    0.00000E+000
   6.8430   5.63400E-001    0.00000E+000
   6.8450   5.42800E-001    0.00000E+000
   6.8480   5.59700E-001    0.00000E+000
   6.8510   5.61500E-001    0.00000E+000
   6.8540   5.84700E-001    0.00000E+000
   6.8560   5.86700E-001    0.00000E+000
   6.8600   5.81500E-001    0.00000E+000
   6.8610   5.81800E-001    0.00000E+000
   6.8640   5.72200E-001    0.00000E+000
   6.8660   5.56700E-001    0.00000E+000
   6.8710   5.53600E-001    0.00000E+000
   6.8730   5.72400E-001    0.00000E+000
   6.8750   5.82600E-001    0.00000E+000
   6.8790   5.81900E-001    0.00000E+000
   6.8820   5.63200E-001    0.00000E+000
   6.8840   5.88800E-001    0.00000E+000
   6.8880   5.83100E-001    0.00000E+000
   6.8900   5.84600E-001    0.00000E+000
   6.8920   5.70700E-001    0.00000E+000
   6.8950   5.87900E-001    0.00000E+000
   6.8970   5.96000E-001    0.00000E+000
   6.9010   5.65100E-001    0.00000E+000
   6.9050   5.74000E-001    0.00000E+000
   6.9090   5.80200E-001    0.00000E+000
   6.9110   5.75200E-001    0.00000E+000
   6.9150   6.00000E-001    0.00000E+000
   6.9170   5.69400E-001    0.00000E+000
   6.9190   5.89600E-001    0.00000E+000
   6.9230   5.85600E-001    0.00000E+000
   6.9250   5.73100E-001    0.00000E+000
   6.9280   5.76400E-001    0.00000E+000
   6.9320   5.87700E-001    0.00000E+000
   6.9340   5.89400E-001    0.00000E+000
   6.9350   5.78700E-001    0.00000E+000
   6.9380   6.07600E-001    0.00000E+000
   6.9410   6.08200E-001    0.00000E+000
   6.9450   5.86600E-001    0.00000E+000
   6.9480   5.93400E-001    0.00000E+000
   6.9520   5.97800E-001    0.00000E+000
   6.9530   5.86400E-001    0.00000E+000
   6.9540   6.00600E-001    0.00000E+000
   6.9590   5.94800E-001    0.00000E+000
   6.9600   5.96600E-001    0.00000E+000
   6.9620   5.78700E-001    0.00000E+000
   6.9650   5.83200E-001    0.00000E+000
   6.9690   5.97000E-001    0.00000E+000
   6.9720   5.89600E-001    0.00000E+000
   6.9760   5.87600E-001    0.00000E+000
   6.9780   5.97000E-001    0.00000E+000
   6.9830   5.89700E-001    0.00000E+000
   6.9840   5.82900E-001    0.00000E+000
   6.9870   5.80200E-001    0.00000E+000
   6.9880   6.08900E-001    0.00000E+000
   6.9920   6.00100E-001    0.00000E+000
   6.9950   6.07400E-001    0.00000E+000
   6.9980   5.93300E-001    0.00000E+000
   7.0000   5.91900E-001    0.00000E+000
   7.0040   5.83900E-001    0.00000E+000
   7.0090   5.79400E-001    0.00000E+000
   7.0100   5.97400E-001    0.00000E+000
   7.0130   5.91900E-001    0.00000E+000
   7.0150   6.11200E-001    0.00000E+000
   7.0180   5.96900E-001    0.00000E+000
   7.0200   6.07900E-001    0.00000E+000
   7.0230   5.96100E-001    0.00000E+000
   7.0250   6.09300E-001    0.00000E+000
   7.0300   6.06600E-001    0.00000E+000
   7.0320   6.07800E-001    0.00000E+000
   7.0350   6.08100E-001    0.00000E+000
   7.0360   6.01700E-001    0.00000E+000
   7.0390   6.11700E-001    0.00000E+000
   7.0420   6.11100E-001    0.00000E+000
   7.0450   6.12400E-001    0.00000E+000
   7.0490   6.30700E-001    0.00000E+000
   7.0510   6.36800E-001    0.00000E+000
   7.0540   6.30000E-001    0.00000E+000
   7.0560   6.45400E-001    0.00000E+000
   7.0600   6.34300E-001    0.00000E+000
   7.0620   6.73900E-001    0.00000E+000
   7.0670   6.48300E-001    0.00000E+000
   7.0690   6.56900E-001    0.00000E+000
   7.0720   6.68300E-001    0.00000E+000
   7.0730   6.73500E-001    0.00000E+000
   7.0760   6.97600E-001    0.00000E+000
   7.0790   7.36300E-001    0.00000E+000
   7.0810   7.28500E-001    0.00000E+000
   7.0850   7.22000E-001    0.00000E+000
   7.0870   7.32500E-001    0.00000E+000
   7.0900   7.70500E-001    0.00000E+000
   7.0940   7.67200E-001    0.00000E+000
   7.0950   8.19300E-001    0.00000E+000
   7.0980   8.38400E-001    0.00000E+000
   7.1010   8.78000E-001    0.00000E+000
   7.1060   9.09400E-001    0.00000E+000
   7.1080   9.31600E-001    0.00000E+000
   7.1090   9.19100E-001    0.00000E+000
   7.1130   1.00740E+000    0.00000E+000
   7.1170   1.06990E+000    0.00000E+000
   7.1190   1.12710E+000    0.00000E+000
   7.1220   1.18300E+000    0.00000E+000
   7.1240   1.22670E+000    0.00000E+000
   7.1280   1.28700E+000    0.00000E+000
   7.1310   1.38690E+000    0.00000E+000
   7.1330   1.42800E+000    0.00000E+000
   7.1380   1.61120E+000    0.00000E+000
   7.1400   1.85450E+000    0.00000E+000
   7.1440   2.28400E+000    0.00000E+000
   7.1470   2.33240E+000    0.00000E+000
   7.1490   2.34070E+000    0.00000E+000
   7.1510   2.50250E+000    0.00000E+000
   7.1560   2.48990E+000    0.00000E+000
   7.1580   2.12410E+000    0.00000E+000
   7.1610   1.59680E+000    0.00000E+000
   7.1650   1.44850E+000    0.00000E+000
   7.1670   1.61440E+000    0.00000E+000
   7.1690   1.34720E+000    0.00000E+000
   7.1720   1.36270E+000    0.00000E+000
   7.1740   9.95800E-001    0.00000E+000
   7.1780   5.70500E-001    0.00000E+000
   7.1810  -1.50700E-001    0.00000E+000
   7.1830   1.00000E+000    0.00000E+000
   7.1870   1.00000E+000    0.00000E+000
   7.1900   1.00000E+000    0.00000E+000
   7.1920   1.00000E+000    0.00000E+000
   7.1940   1.00000E+000    0.00000E+000
   7.1970   1.00000E+000    0.00000E+000
   7.1990   1.00000E+000    0.00000E+000
   7.2010   1.00000E+000    0.00000E+000
   7.2050   1.00000E+000    0.00000E+000
   7.2080   1.00000E+000    0.00000E+000
   7.2120   1.00000E+000    0.00000E+000
   7.2140   1.00000E+000    0.00000E+000
   7.2150   1.00000E+000    0.00000E+000
   7.2190   1.00000E+000    0.00000E+000
   7.2230   1.00000E+000    0.00000E+000
   7.2250   1.00000E+000    0.00000E+000
   7.2270   1.00000E+000    0.00000E+000
   7.2300   1.00000E+000    0.00000E+000
   7.2340   1.00000E+000    0.00000E+000
   7.2370   1.00000E+000    0.00000E+000
   7.2410   1.00000E+000    0.00000E+000
   7.2430   1.00000E+000    0.00000E+000
   7.2460   1.00000E+000    0.00000E+000
   7.2480   1.00000E+000    0.00000E+000
   7.2520   1.00000E+000    0.00000E+000
   7.2540   1.00000E+000    0.00000E+000
   7.2570   1.00000E+000    0.00000E+000
   7.2600   1.00000E+000    0.00000E+000
   7.2620   1.00000E+000    0.00000E+000
   7.2670   1.00000E+000    0.00000E+000
   7.2690   1.00000E+000    0.00000E+000
   7.2710   1.00000E+000    0.00000E+000
   7.2740   1.00000E+000    0.00000E+000
   7.2760   1.00000E+000    0.00000E+000
   7.2790   1.00000E+000    0.00000E+000
   7.2820   1.00000E+000    0.00000E+000
   7.2850   1.00000E+000    0.00000E+000
   7.2890   1.00000E+000    0.00000E+000
   7.2920   1.00000E+000    0.00000E+000
   7.2940   1.00000E+000    0.00000E+000
   7.2990   1.00000E+000    0.00000E+000
   7.3000   1.00000E+000    0.00000E+000
