# Supplementary material for: Rationally seeded computational protein design of ɑ-helical barrels
Source: Nat Chem Biol. 2024 Jun 20;20(8):991–9. doi: 10.1038/s41589-024-01642-0 (PMC11288890; doi:10.1038/s41589-024-01642-0)
Supplement: Supplementary file 3 — PDB and .mtz files used for making figure panels b–d and j–m. [file 41589_2024_1642_MOESM3_ESM.zip › KIA_RP_RSPD_NatChemBiol_data_Figure2/scapCC6_LLIA_panels_e-h/AUC_panel_g/SV_raw/00019.RA1]

scapCC6_LLIA_master
R 1 20.0 50000 0016496 1.5530E11 281 1 
   5.8010  -8.42000E-002    0.00000E+000
   5.8060   6.95900E-001    0.00000E+000
   5.8080   7.55600E-001    0.00000E+000
   5.8100   7.64200E-001    0.00000E+000
   5.8110   9.68600E-001    0.00000E+000
   5.8120   7.26000E-001    0.00000E+000
   5.8130   1.33100E+000    0.00000E+000
   5.8150   9.98300E-001    0.00000E+000
   5.8170   1.09800E+000    0.00000E+000
   5.8200   8.80900E-001    0.00000E+000
   5.8210   9.06300E-001    0.00000E+000
   5.8240   1.07630E+000    0.00000E+000
   5.8260   1.26220E+000    0.00000E+000
   5.8280   1.19980E+000    0.00000E+000
   5.8290   1.32440E+000    0.00000E+000
   5.8320   1.48830E+000    0.00000E+000
   5.8330   1.47840E+000    0.00000E+000
   5.8350   1.55070E+000    0.00000E+000
   5.8360   1.68850E+000    0.00000E+000
   5.8380   1.66460E+000    0.00000E+000
   5.8390   1.50890E+000    0.00000E+000
   5.8420   1.47370E+000    0.00000E+000
   5.8440   1.49810E+000    0.00000E+000
   5.8450   1.59310E+000    0.00000E+000
   5.8470   1.58650E+000    0.00000E+000
   5.8490   1.36990E+000    0.00000E+000
   5.8510   9.26400E-001    0.00000E+000
   5.8520   7.33600E-001    0.00000E+000
   5.8560   6.64600E-001    0.00000E+000
   5.8590   4.00100E-001    0.00000E+000
   5.8620   4.40200E-001    0.00000E+000
   5.8630   5.42700E-001    0.00000E+000
   5.8660   2.94400E-001    0.00000E+000
   5.8670   2.53900E-001    0.00000E+000
   5.8690   3.67100E-001    0.00000E+000
   5.8700   2.67800E-001    0.00000E+000
   5.8720   2.75800E-001    0.00000E+000
   5.8750   1.69800E-001    0.00000E+000
   5.8780   1.69700E-001    0.00000E+000
   5.8810   1.71000E-001    0.00000E+000
   5.8820   7.17000E-002    0.00000E+000
   5.8850   1.44700E-001    0.00000E+000
   5.8860   1.15600E-001    0.00000E+000
   5.8880   1.04600E-001    0.00000E+000
   5.8900   6.19000E-002    0.00000E+000
   5.8920   2.56000E-002    0.00000E+000
   5.8940   9.31000E-002    0.00000E+000
   5.8960   4.86000E-002    0.00000E+000
   5.8980   4.90000E-002    0.00000E+000
   5.9010   4.69000E-002    0.00000E+000
   5.9020   1.37000E-002    0.00000E+000
   5.9030   1.59000E-002    0.00000E+000
   5.9050   1.06000E-002    0.00000E+000
   5.9080   1.78000E-002    0.00000E+000
   5.9100   2.61000E-002    0.00000E+000
   5.9120   8.20000E-003    0.00000E+000
   5.9150   2.09000E-002    0.00000E+000
   5.9160   1.17000E-002    0.00000E+000
   5.9180   3.10000E-002    0.00000E+000
   5.9190   1.20000E-002    0.00000E+000
   5.9220   1.16000E-002    0.00000E+000
   5.9260   1.12000E-002    0.00000E+000
   5.9300   4.40000E-003    0.00000E+000
   5.9310  -4.00000E-004    0.00000E+000
   5.9330   6.40000E-003    0.00000E+000
   5.9350   1.00000E-003    0.00000E+000
   5.9370   4.70000E-003    0.00000E+000
   5.9400  -2.20000E-003    0.00000E+000
   5.9420   6.40000E-003    0.00000E+000
   5.9440   1.90000E-003    0.00000E+000
   5.9460   8.00000E-004    0.00000E+000
   5.9480   7.60000E-003    0.00000E+000
   5.9510   1.05000E-002    0.00000E+000
   5.9550   1.08000E-002    0.00000E+000
   5.9560   8.60000E-003    0.00000E+000
   5.9590   7.00000E-003    0.00000E+000
   5.9610  -1.60000E-003    0.00000E+000
   5.9640   1.31000E-002    0.00000E+000
   5.9650   3.10000E-003    0.00000E+000
   5.9680   2.40000E-003    0.00000E+000
   5.9700  -6.80000E-003    0.00000E+000
   5.9720  -1.16000E-002    0.00000E+000
   5.9740   2.92000E-002    0.00000E+000
   5.9760   5.42000E-002    0.00000E+000
   5.9780   2.47200E-001    0.00000E+000
   5.9790  -2.82000E-001    0.00000E+000
   5.9820  -8.00000E-001    0.00000E+000
   5.9830  -3.03600E-001    0.00000E+000
   5.9850   1.10000E-002    0.00000E+000
   5.9880  -4.66000E-002    0.00000E+000
   5.9890  -2.80000E-002    0.00000E+000
   5.9910  -5.37000E-002    0.00000E+000
   5.9940  -2.94000E-002    0.00000E+000
   5.9960  -4.58000E-002    0.00000E+000
   5.9990  -5.62000E-002    0.00000E+000
   6.0000  -4.60000E-002    0.00000E+000
   6.0030  -4.66000E-002    0.00000E+000
   6.0040  -5.07000E-002    0.00000E+000
   6.0070  -4.40000E-002    0.00000E+000
   6.0100  -4.61000E-002    0.00000E+000
   6.0110  -3.96000E-002    0.00000E+000
   6.0160  -3.98000E-002    0.00000E+000
   6.0180  -1.80000E-002    0.00000E+000
   6.0190  -3.62000E-002    0.00000E+000
   6.0210  -4.98000E-002    0.00000E+000
   6.0220  -5.09000E-002    0.00000E+000
   6.0230  -4.40000E-002    0.00000E+000
   6.0270  -5.17000E-002    0.00000E+000
   6.0290  -4.74000E-002    0.00000E+000
   6.0320  -4.91000E-002    0.00000E+000
   6.0350  -5.77000E-002    0.00000E+000
   6.0380  -2.10000E-001    0.00000E+000
   6.0400   7.44500E-001    0.00000E+000
   6.0460   3.55000E-002    0.00000E+000
   6.0490   2.41000E-002    0.00000E+000
   6.0500   5.16000E-002    0.00000E+000
   6.0520   4.24000E-002    0.00000E+000
   6.0540   4.80000E-002    0.00000E+000
   6.0570   4.96000E-002    0.00000E+000
   6.0620   5.88000E-002    0.00000E+000
   6.0660   6.45000E-002    0.00000E+000
   6.0680   7.30000E-002    0.00000E+000
   6.0710   5.79000E-002    0.00000E+000
   6.0730   5.96000E-002    0.00000E+000
   6.0760   7.29000E-002    0.00000E+000
   6.0780   7.00000E-002    0.00000E+000
   6.0800   8.23000E-002    0.00000E+000
   6.0820   7.00000E-002    0.00000E+000
   6.0830   6.84000E-002    0.00000E+000
   6.0850   7.88000E-002    0.00000E+000
   6.0890   7.99000E-002    0.00000E+000
   6.0910   7.49000E-002    0.00000E+000
   6.0960   8.76000E-002    0.00000E+000
   6.0980   8.93000E-002    0.00000E+000
   6.1030   8.97000E-002    0.00000E+000
   6.1050   9.62000E-002    0.00000E+000
   6.1070   8.83000E-002    0.00000E+000
   6.1100   1.02500E-001    0.00000E+000
   6.1120   1.03700E-001    0.00000E+000
   6.1140   9.19000E-002    0.00000E+000
   6.1180   9.71000E-002    0.00000E+000
   6.1190   1.00600E-001    0.00000E+000
   6.1210   9.94000E-002    0.00000E+000
   6.1240   1.09600E-001    0.00000E+000
   6.1270   1.18500E-001    0.00000E+000
   6.1290   1.18500E-001    0.00000E+000
   6.1310   1.21700E-001    0.00000E+000
   6.1320   1.23000E-001    0.00000E+000
   6.1370   1.15900E-001    0.00000E+000
   6.1390   1.29000E-001    0.00000E+000
   6.1410   1.38200E-001    0.00000E+000
   6.1460   1.30200E-001    0.00000E+000
   6.1480   1.48300E-001    0.00000E+000
   6.1510   1.42700E-001    0.00000E+000
   6.1540   1.60400E-001    0.00000E+000
   6.1550   1.53800E-001    0.00000E+000
   6.1570   1.63700E-001    0.00000E+000
   6.1610   1.43000E-001    0.00000E+000
   6.1630   1.60300E-001    0.00000E+000
   6.1660   1.85700E-001    0.00000E+000
   6.1690   1.88700E-001    0.00000E+000
   6.1710   1.75500E-001    0.00000E+000
   6.1730   1.98400E-001    0.00000E+000
   6.1770   2.00700E-001    0.00000E+000
   6.1790   2.04000E-001    0.00000E+000
   6.1820   1.97700E-001    0.00000E+000
   6.1830   2.03200E-001    0.00000E+000
   6.1850   2.09900E-001    0.00000E+000
   6.1880   2.12500E-001    0.00000E+000
   6.1910   2.16100E-001    0.00000E+000
   6.1960   2.17800E-001    0.00000E+000
   6.1970   2.35200E-001    0.00000E+000
   6.2000   2.41300E-001    0.00000E+000
   6.2010   2.47500E-001    0.00000E+000
   6.2040   2.41100E-001    0.00000E+000
   6.2070   2.57400E-001    0.00000E+000
   6.2090   2.59600E-001    0.00000E+000
   6.2100   2.55400E-001    0.00000E+000
   6.2130   2.64100E-001    0.00000E+000
   6.2150   2.61100E-001    0.00000E+000
   6.2170   2.63200E-001    0.00000E+000
   6.2200   2.73900E-001    0.00000E+000
   6.2230   2.91400E-001    0.00000E+000
   6.2270   2.86900E-001    0.00000E+000
   6.2280   2.78000E-001    0.00000E+000
   6.2310   2.95500E-001    0.00000E+000
   6.2320   3.12200E-001    0.00000E+000
   6.2330   3.08700E-001    0.00000E+000
   6.2350   3.04200E-001    0.00000E+000
   6.2390   3.02000E-001    0.00000E+000
   6.2400   3.16800E-001    0.00000E+000
   6.2430   3.22400E-001    0.00000E+000
   6.2470   3.15700E-001    0.00000E+000
   6.2490   3.31900E-001    0.00000E+000
   6.2520   3.32800E-001    0.00000E+000
   6.2540   3.23600E-001    0.00000E+000
   6.2570   3.45400E-001    0.00000E+000
   6.2610   3.51200E-001    0.00000E+000
   6.2630   3.45600E-001    0.00000E+000
   6.2650   3.53100E-001    0.00000E+000
   6.2670   3.87100E-001    0.00000E+000
   6.2710   3.73100E-001    0.00000E+000
   6.2720   3.74400E-001    0.00000E+000
   6.2730   3.78200E-001    0.00000E+000
   6.2750   3.83400E-001    0.00000E+000
   6.2820   3.86600E-001    0.00000E+000
   6.2830   3.85700E-001    0.00000E+000
   6.2860   4.01900E-001    0.00000E+000
   6.2870   4.02000E-001    0.00000E+000
   6.2900   4.16000E-001    0.00000E+000
   6.2910   4.23700E-001    0.00000E+000
   6.2950   4.11600E-001    0.00000E+000
   6.2970   4.08300E-001    0.00000E+000
   6.2990   4.08500E-001    0.00000E+000
   6.3030   4.34600E-001    0.00000E+000
   6.3040   4.41200E-001    0.00000E+000
   6.3060   4.46600E-001    0.00000E+000
   6.3130   4.62100E-001    0.00000E+000
   6.3150   4.47100E-001    0.00000E+000
   6.3160   4.64500E-001    0.00000E+000
   6.3170   4.66900E-001    0.00000E+000
   6.3200   4.55100E-001    0.00000E+000
   6.3240   4.61800E-001    0.00000E+000
   6.3270   4.70000E-001    0.00000E+000
   6.3290   4.61500E-001    0.00000E+000
   6.3320   4.84500E-001    0.00000E+000
   6.3370   4.83000E-001    0.00000E+000
   6.3400   4.82600E-001    0.00000E+000
   6.3450   5.02900E-001    0.00000E+000
   6.3500   4.85700E-001    0.00000E+000
   6.3550   5.12900E-001    0.00000E+000
   6.3570   5.05700E-001    0.00000E+000
   6.3600   5.21800E-001    0.00000E+000
   6.3610   5.10300E-001    0.00000E+000
   6.3630   5.12300E-001    0.00000E+000
   6.3640   5.26700E-001    0.00000E+000
   6.3660   5.29200E-001    0.00000E+000
   6.3710   5.38100E-001    0.00000E+000
   6.3730   5.16300E-001    0.00000E+000
   6.3770   5.23200E-001    0.00000E+000
   6.3810   5.46000E-001    0.00000E+000
   6.3830   5.40600E-001    0.00000E+000
   6.3860   5.41400E-001    0.00000E+000
   6.3870   5.47300E-001    0.00000E+000
   6.3910   5.41400E-001    0.00000E+000
   6.3930   5.38800E-001    0.00000E+000
   6.3990   5.32100E-001    0.00000E+000
   6.4010   5.49100E-001    0.00000E+000
   6.4020   5.50200E-001    0.00000E+000
   6.4040   5.52800E-001    0.00000E+000
   6.4070   5.41800E-001    0.00000E+000
   6.4100   5.47800E-001    0.00000E+000
   6.4130   5.60500E-001    0.00000E+000
   6.4160   5.61900E-001    0.00000E+000
   6.4180   5.59000E-001    0.00000E+000
   6.4210   5.60900E-001    0.00000E+000
   6.4240   5.78500E-001    0.00000E+000
   6.4260   5.64600E-001    0.00000E+000
   6.4270   5.62100E-001    0.00000E+000
   6.4300   5.58400E-001    0.00000E+000
   6.4330   5.71800E-001    0.00000E+000
   6.4350   5.86300E-001    0.00000E+000
   6.4390   5.59000E-001    0.00000E+000
   6.4420   5.72200E-001    0.00000E+000
   6.4440   5.76200E-001    0.00000E+000
   6.4470   5.67000E-001    0.00000E+000
   6.4490   5.82200E-001    0.00000E+000
   6.4510   5.85300E-001    0.00000E+000
   6.4540   5.59200E-001    0.00000E+000
   6.4560   5.87900E-001    0.00000E+000
   6.4580   5.65000E-001    0.00000E+000
   6.4600   5.82600E-001    0.00000E+000
   6.4630   5.85500E-001    0.00000E+000
   6.4670   5.99400E-001    0.00000E+000
   6.4690   5.74000E-001    0.00000E+000
   6.4720   5.63200E-001    0.00000E+000
   6.4730   5.91400E-001    0.00000E+000
   6.4760   5.89100E-001    0.00000E+000
   6.4780   5.77900E-001    0.00000E+000
   6.4810   5.84200E-001    0.00000E+000
   6.4850   5.79100E-001    0.00000E+000
   6.4860   5.88600E-001    0.00000E+000
   6.4910   5.78200E-001    0.00000E+000
   6.4920   6.03800E-001    0.00000E+000
   6.4940   5.87900E-001    0.00000E+000
   6.4950   5.93700E-001    0.00000E+000
   6.4990   5.81100E-001    0.00000E+000
   6.5030   5.96200E-001    0.00000E+000
   6.5050   5.71200E-001    0.00000E+000
   6.5080   5.80600E-001    0.00000E+000
   6.5110   5.87500E-001    0.00000E+000
   6.5130   5.70700E-001    0.00000E+000
   6.5150   5.90500E-001    0.00000E+000
   6.5170   5.73500E-001    0.00000E+000
   6.5200   5.76800E-001    0.00000E+000
   6.5220   5.79900E-001    0.00000E+000
   6.5240   5.81300E-001    0.00000E+000
   6.5270   5.87400E-001    0.00000E+000
   6.5290   5.95800E-001    0.00000E+000
   6.5310   5.82300E-001    0.00000E+000
   6.5340   5.79600E-001    0.00000E+000
   6.5360   5.87400E-001    0.00000E+000
   6.5400   5.98200E-001    0.00000E+000
   6.5420   5.99700E-001    0.00000E+000
   6.5440   5.98800E-001    0.00000E+000
   6.5470   5.84200E-001    0.00000E+000
   6.5500   5.89100E-001    0.00000E+000
   6.5540   5.96100E-001    0.00000E+000
   6.5580   5.77900E-001    0.00000E+000
   6.5610   5.81900E-001    0.00000E+000
   6.5640   5.97400E-001    0.00000E+000
   6.5660   5.75600E-001    0.00000E+000
   6.5680   5.92500E-001    0.00000E+000
   6.5710   5.83800E-001    0.00000E+000
   6.5720   5.93600E-001    0.00000E+000
   6.5740   5.90600E-001    0.00000E+000
   6.5770   5.83000E-001    0.00000E+000
   6.5800   6.01900E-001    0.00000E+000
   6.5830   5.85600E-001    0.00000E+000
   6.5850   5.94100E-001    0.00000E+000
   6.5870   5.80200E-001    0.00000E+000
   6.5890   5.83900E-001    0.00000E+000
   6.5940   5.84200E-001    0.00000E+000
   6.5960   5.61500E-001    0.00000E+000
   6.5980   5.72900E-001    0.00000E+000
   6.6010   5.89500E-001    0.00000E+000
   6.6030   5.73500E-001    0.00000E+000
   6.6070   5.82300E-001    0.00000E+000
   6.6090   5.91800E-001    0.00000E+000
   6.6120   5.92000E-001    0.00000E+000
   6.6140   5.74100E-001    0.00000E+000
   6.6150   5.78500E-001    0.00000E+000
   6.6190   5.97700E-001    0.00000E+000
   6.6220   5.91400E-001    0.00000E+000
   6.6240   5.82500E-001    0.00000E+000
   6.6270   5.97200E-001    0.00000E+000
   6.6290   5.79600E-001    0.00000E+000
   6.6310   5.79900E-001    0.00000E+000
   6.6330   5.77900E-001    0.00000E+000
   6.6360   5.90000E-001    0.00000E+000
   6.6380   5.83600E-001    0.00000E+000
   6.6420   5.98300E-001    0.00000E+000
   6.6440   5.75400E-001    0.00000E+000
   6.6470   5.87700E-001    0.00000E+000
   6.6480   6.06400E-001    0.00000E+000
   6.6510   5.85800E-001    0.00000E+000
   6.6540   5.81700E-001    0.00000E+000
   6.6570   5.93400E-001    0.00000E+000
   6.6590   5.90300E-001    0.00000E+000
   6.6620   5.87600E-001    0.00000E+000
   6.6650   5.93400E-001    0.00000E+000
   6.6670   6.08600E-001    0.00000E+000
   6.6690   5.87200E-001    0.00000E+000
   6.6710   6.15200E-001    0.00000E+000
   6.6740   6.05200E-001    0.00000E+000
   6.6780   5.80200E-001    0.00000E+000
   6.6800   5.83300E-001    0.00000E+000
   6.6840   6.01100E-001    0.00000E+000
   6.6850   5.96700E-001    0.00000E+000
   6.6880   5.98000E-001    0.00000E+000
   6.6910   5.92800E-001    0.00000E+000
   6.6920   5.84400E-001    0.00000E+000
   6.6950   5.91700E-001    0.00000E+000
   6.6990   5.97700E-001    0.00000E+000
   6.7020   5.89500E-001    0.00000E+000
   6.7040   5.79700E-001    0.00000E+000
   6.7070   5.90000E-001    0.00000E+000
   6.7090   5.83500E-001    0.00000E+000
   6.7120   5.92200E-001    0.00000E+000
   6.7140   5.88300E-001    0.00000E+000
   6.7170   5.99600E-001    0.00000E+000
   6.7210   6.10400E-001    0.00000E+000
   6.7230   5.95800E-001    0.00000E+000
   6.7250   5.79300E-001    0.00000E+000
   6.7280   5.79100E-001    0.00000E+000
   6.7310   6.01800E-001    0.00000E+000
   6.7320   5.93100E-001    0.00000E+000
   6.7340   5.98900E-001    0.00000E+000
   6.7370   5.85800E-001    0.00000E+000
   6.7390   5.89000E-001    0.00000E+000
   6.7430   6.07700E-001    0.00000E+000
   6.7450   5.94200E-001    0.00000E+000
   6.7460   5.87700E-001    0.00000E+000
   6.7480   5.81900E-001    0.00000E+000
   6.7510   5.76600E-001    0.00000E+000
   6.7540   6.02000E-001    0.00000E+000
   6.7590   5.93500E-001    0.00000E+000
   6.7600   5.86900E-001    0.00000E+000
   6.7620   6.00600E-001    0.00000E+000
   6.7660   5.96100E-001    0.00000E+000
   6.7700   6.04400E-001    0.00000E+000
   6.7710   5.86100E-001    0.00000E+000
   6.7740   6.00500E-001    0.00000E+000
   6.7780   5.95600E-001    0.00000E+000
   6.7800   5.94700E-001    0.00000E+000
   6.7830   5.79900E-001    0.00000E+000
   6.7860   5.91500E-001    0.00000E+000
   6.7880   5.96900E-001    0.00000E+000
   6.7930   5.88000E-001    0.00000E+000
   6.7950   5.97200E-001    0.00000E+000
   6.7970   5.96000E-001    0.00000E+000
   6.8000   5.94200E-001    0.00000E+000
   6.8020   6.11400E-001    0.00000E+000
   6.8050   5.90400E-001    0.00000E+000
   6.8080   5.85500E-001    0.00000E+000
   6.8110   5.85700E-001    0.00000E+000
   6.8140   5.90100E-001    0.00000E+000
   6.8160   6.07700E-001    0.00000E+000
   6.8170   5.95600E-001    0.00000E+000
   6.8210   5.77000E-001    0.00000E+000
   6.8240   5.86100E-001    0.00000E+000
   6.8270   5.99100E-001    0.00000E+000
   6.8290   6.07300E-001    0.00000E+000
   6.8320   6.11100E-001    0.00000E+000
   6.8350   6.02300E-001    0.00000E+000
   6.8380   6.05300E-001    0.00000E+000
   6.8400   6.05600E-001    0.00000E+000
   6.8420   5.97100E-001    0.00000E+000
   6.8450   5.65900E-001    0.00000E+000
   6.8480   5.75300E-001    0.00000E+000
   6.8520   6.10600E-001    0.00000E+000
   6.8540   5.91700E-001    0.00000E+000
   6.8570   6.01500E-001    0.00000E+000
   6.8590   5.99300E-001    0.00000E+000
   6.8620   6.09400E-001    0.00000E+000
   6.8640   6.14800E-001    0.00000E+000
   6.8660   5.76900E-001    0.00000E+000
   6.8710   5.88000E-001    0.00000E+000
   6.8720   6.11500E-001    0.00000E+000
   6.8750   6.07500E-001    0.00000E+000
   6.8810   6.10800E-001    0.00000E+000
   6.8840   6.02300E-001    0.00000E+000
   6.8880   6.06000E-001    0.00000E+000
   6.8890   6.06600E-001    0.00000E+000
   6.8950   6.10900E-001    0.00000E+000
   6.8970   6.00800E-001    0.00000E+000
   6.9000   5.93600E-001    0.00000E+000
   6.9020   6.09700E-001    0.00000E+000
   6.9050   5.99500E-001    0.00000E+000
   6.9080   6.03100E-001    0.00000E+000
   6.9110   6.12200E-001    0.00000E+000
   6.9150   6.17700E-001    0.00000E+000
   6.9180   6.08500E-001    0.00000E+000
   6.9220   5.95700E-001    0.00000E+000
   6.9240   5.89700E-001    0.00000E+000
   6.9280   6.02500E-001    0.00000E+000
   6.9290   6.10200E-001    0.00000E+000
   6.9320   6.05500E-001    0.00000E+000
   6.9360   5.68300E-001    0.00000E+000
   6.9380   6.05500E-001    0.00000E+000
   6.9410   6.11000E-001    0.00000E+000
   6.9430   5.94500E-001    0.00000E+000
   6.9480   6.02300E-001    0.00000E+000
   6.9500   5.94200E-001    0.00000E+000
   6.9520   6.22300E-001    0.00000E+000
   6.9570   6.17800E-001    0.00000E+000
   6.9580   6.05100E-001    0.00000E+000
   6.9590   6.14000E-001    0.00000E+000
   6.9660   6.09500E-001    0.00000E+000
   6.9700   6.11100E-001    0.00000E+000
   6.9720   5.98000E-001    0.00000E+000
   6.9750   6.21500E-001    0.00000E+000
   6.9790   5.95800E-001    0.00000E+000
   6.9810   6.00200E-001    0.00000E+000
   6.9840   5.99100E-001    0.00000E+000
   6.9870   6.02700E-001    0.00000E+000
   6.9880   6.13100E-001    0.00000E+000
   6.9930   6.11600E-001    0.00000E+000
   6.9970   6.20000E-001    0.00000E+000
   6.9990   6.10000E-001    0.00000E+000
   7.0020   5.99800E-001    0.00000E+000
   7.0060   5.99400E-001    0.00000E+000
   7.0090   6.12100E-001    0.00000E+000
   7.0110   6.15800E-001    0.00000E+000
   7.0140   6.20300E-001    0.00000E+000
   7.0160   6.26100E-001    0.00000E+000
   7.0190   6.00900E-001    0.00000E+000
   7.0220   6.29600E-001    0.00000E+000
   7.0250   6.12000E-001    0.00000E+000
   7.0280   6.30000E-001    0.00000E+000
   7.0310   6.04700E-001    0.00000E+000
   7.0320   6.07900E-001    0.00000E+000
   7.0360   6.23700E-001    0.00000E+000
   7.0390   6.24000E-001    0.00000E+000
   7.0420   6.10600E-001    0.00000E+000
   7.0450   6.01400E-001    0.00000E+000
   7.0480   6.26800E-001    0.00000E+000
   7.0510   6.39100E-001    0.00000E+000
   7.0530   6.53000E-001    0.00000E+000
   7.0560   6.36000E-001    0.00000E+000
   7.0600   6.16600E-001    0.00000E+000
   7.0610   6.51200E-001    0.00000E+000
   7.0650   6.53900E-001    0.00000E+000
   7.0690   6.35900E-001    0.00000E+000
   7.0730   6.60600E-001    0.00000E+000
   7.0760   6.63000E-001    0.00000E+000
   7.0780   6.67100E-001    0.00000E+000
   7.0810   6.83100E-001    0.00000E+000
   7.0830   6.93700E-001    0.00000E+000
   7.0860   6.91400E-001    0.00000E+000
   7.0880   7.09000E-001    0.00000E+000
   7.0890   7.13600E-001    0.00000E+000
   7.0930   7.20500E-001    0.00000E+000
   7.0950   7.62700E-001    0.00000E+000
   7.0990   7.80100E-001    0.00000E+000
   7.1010   8.03500E-001    0.00000E+000
   7.1040   8.07700E-001    0.00000E+000
   7.1060   8.24800E-001    0.00000E+000
   7.1080   8.18000E-001    0.00000E+000
   7.1100   8.96000E-001    0.00000E+000
   7.1150   9.27800E-001    0.00000E+000
   7.1170   9.43400E-001    0.00000E+000
   7.1190   9.62100E-001    0.00000E+000
   7.1220   1.03600E+000    0.00000E+000
   7.1260   1.09350E+000    0.00000E+000
   7.1280   1.07920E+000    0.00000E+000
   7.1310   1.16930E+000    0.00000E+000
   7.1350   1.22830E+000    0.00000E+000
   7.1380   1.26720E+000    0.00000E+000
   7.1400   1.32570E+000    0.00000E+000
   7.1420   1.46150E+000    0.00000E+000
   7.1470   1.51550E+000    0.00000E+000
   7.1490   2.10820E+000    0.00000E+000
   7.1540   2.25240E+000    0.00000E+000
   7.1560   1.85800E+000    0.00000E+000
   7.1600   1.42370E+000    0.00000E+000
   7.1630   1.39870E+000    0.00000E+000
   7.1650   1.11370E+000    0.00000E+000
   7.1670   1.11320E+000    0.00000E+000
   7.1690   1.33910E+000    0.00000E+000
   7.1720   8.79700E-001    0.00000E+000
   7.1770   1.30170E+000    0.00000E+000
   7.1780   5.38300E-001    0.00000E+000
   7.1810   3.91300E-001    0.00000E+000
   7.1830   1.00000E+000    0.00000E+000
   7.1870   1.00000E+000    0.00000E+000
   7.1900   1.00000E+000    0.00000E+000
   7.1920   1.00000E+000    0.00000E+000
   7.1940   1.00000E+000    0.00000E+000
   7.1970   1.00000E+000    0.00000E+000
   7.1990   1.00000E+000    0.00000E+000
   7.2020   1.00000E+000    0.00000E+000
   7.2050   1.00000E+000    0.00000E+000
   7.2080   1.00000E+000    0.00000E+000
   7.2120   1.00000E+000    0.00000E+000
   7.2160   1.00000E+000    0.00000E+000
   7.2180   1.00000E+000    0.00000E+000
   7.2200   1.00000E+000    0.00000E+000
   7.2230   1.00000E+000    0.00000E+000
   7.2250   1.00000E+000    0.00000E+000
   7.2290   1.00000E+000    0.00000E+000
   7.2320   1.00000E+000    0.00000E+000
   7.2350   1.00000E+000    0.00000E+000
   7.2390   1.00000E+000    0.00000E+000
   7.2410   1.00000E+000    0.00000E+000
   7.2440   1.00000E+000    0.00000E+000
   7.2460   1.00000E+000    0.00000E+000
   7.2490   1.00000E+000    0.00000E+000
   7.2530   1.00000E+000    0.00000E+000
   7.2550   1.00000E+000    0.00000E+000
   7.2580   1.00000E+000    0.00000E+000
   7.2620   1.00000E+000    0.00000E+000
   7.2640   1.00000E+000    0.00000E+000
   7.2670   1.00000E+000    0.00000E+000
   7.2690   1.00000E+000    0.00000E+000
   7.2720   1.00000E+000    0.00000E+000
   7.2760   1.00000E+000    0.00000E+000
   7.2780   1.00000E+000    0.00000E+000
   7.2800   1.00000E+000    0.00000E+000
   7.2840   1.00000E+000    0.00000E+000
   7.2870   1.00000E+000    0.00000E+000
   7.2900   1.00000E+000    0.00000E+000
   7.2940   1.00000E+000    0.00000E+000
   7.2960   1.00000E+000    0.00000E+000
   7.2980   1.00000E+000    0.00000E+000
   7.3010   1.00000E+000    0.00000E+000
