# Supplementary material for: Rationally seeded computational protein design of ɑ-helical barrels
Source: Nat Chem Biol. 2024 Jun 20;20(8):991–9. doi: 10.1038/s41589-024-01642-0 (PMC11288890; doi:10.1038/s41589-024-01642-0)
Supplement: Supplementary file 3 — PDB and .mtz files used for making figure panels b–d and j–m. [file 41589_2024_1642_MOESM3_ESM.zip › KIA_RP_RSPD_NatChemBiol_data_Figure2/scapCC6_LLIA_panels_e-h/AUC_panel_g/SV_raw/00035.RA1]

scapCC6_LLIA_master
R 1 20.0 50000 0021287 2.8670E11 281 1 
   5.8000   1.00000E+000    0.00000E+000
   5.8030   2.34400E-001    0.00000E+000
   5.8040   5.80100E-001    0.00000E+000
   5.8050   7.35600E-001    0.00000E+000
   5.8060   5.41100E-001    0.00000E+000
   5.8070   7.63800E-001    0.00000E+000
   5.8080   7.04500E-001    0.00000E+000
   5.8090   7.92600E-001    0.00000E+000
   5.8100   9.87100E-001    0.00000E+000
   5.8120   8.51800E-001    0.00000E+000
   5.8130   1.14860E+000    0.00000E+000
   5.8140   1.20370E+000    0.00000E+000
   5.8150   9.68000E-001    0.00000E+000
   5.8170   1.06430E+000    0.00000E+000
   5.8190   9.65200E-001    0.00000E+000
   5.8210   9.47400E-001    0.00000E+000
   5.8220   1.13990E+000    0.00000E+000
   5.8230   8.46000E-001    0.00000E+000
   5.8250   9.51300E-001    0.00000E+000
   5.8260   1.18280E+000    0.00000E+000
   5.8280   1.16380E+000    0.00000E+000
   5.8290   1.08810E+000    0.00000E+000
   5.8310   1.26380E+000    0.00000E+000
   5.8320   1.58540E+000    0.00000E+000
   5.8330   1.63840E+000    0.00000E+000
   5.8350   1.63370E+000    0.00000E+000
   5.8370   1.66730E+000    0.00000E+000
   5.8380   1.64180E+000    0.00000E+000
   5.8390   1.64690E+000    0.00000E+000
   5.8400   1.61140E+000    0.00000E+000
   5.8420   1.55300E+000    0.00000E+000
   5.8430   1.56540E+000    0.00000E+000
   5.8440   1.54330E+000    0.00000E+000
   5.8470   1.64700E+000    0.00000E+000
   5.8490   1.51250E+000    0.00000E+000
   5.8520   1.22640E+000    0.00000E+000
   5.8540   1.09780E+000    0.00000E+000
   5.8550   4.06500E-001    0.00000E+000
   5.8570   6.90600E-001    0.00000E+000
   5.8600   5.05200E-001    0.00000E+000
   5.8620   3.69000E-001    0.00000E+000
   5.8630   5.02000E-001    0.00000E+000
   5.8650   4.10000E-001    0.00000E+000
   5.8660   2.44100E-001    0.00000E+000
   5.8670   3.13600E-001    0.00000E+000
   5.8690   2.70000E-001    0.00000E+000
   5.8720   2.28700E-001    0.00000E+000
   5.8740   2.36100E-001    0.00000E+000
   5.8760   2.06900E-001    0.00000E+000
   5.8770   1.97600E-001    0.00000E+000
   5.8790   1.77900E-001    0.00000E+000
   5.8810   1.64200E-001    0.00000E+000
   5.8840   1.03100E-001    0.00000E+000
   5.8860   1.31300E-001    0.00000E+000
   5.8870   1.22600E-001    0.00000E+000
   5.8880   6.19000E-002    0.00000E+000
   5.8910   1.12600E-001    0.00000E+000
   5.8930   6.69000E-002    0.00000E+000
   5.8940   6.58000E-002    0.00000E+000
   5.8960   3.82000E-002    0.00000E+000
   5.8980   4.26000E-002    0.00000E+000
   5.9000   6.69000E-002    0.00000E+000
   5.9020   4.02000E-002    0.00000E+000
   5.9030   2.59000E-002    0.00000E+000
   5.9050   1.84000E-002    0.00000E+000
   5.9060   3.80000E-003    0.00000E+000
   5.9080   3.82000E-002    0.00000E+000
   5.9100   4.52000E-002    0.00000E+000
   5.9110   2.48000E-002    0.00000E+000
   5.9130   1.74000E-002    0.00000E+000
   5.9150  -3.60000E-003    0.00000E+000
   5.9160   4.90000E-003    0.00000E+000
   5.9180   2.20000E-002    0.00000E+000
   5.9190  -5.00000E-004    0.00000E+000
   5.9210   2.00000E-004    0.00000E+000
   5.9220  -1.80000E-003    0.00000E+000
   5.9240   1.14000E-002    0.00000E+000
   5.9260   1.34000E-002    0.00000E+000
   5.9280   8.60000E-003    0.00000E+000
   5.9290   1.28000E-002    0.00000E+000
   5.9310  -1.90000E-003    0.00000E+000
   5.9330   4.80000E-003    0.00000E+000
   5.9350   2.60000E-003    0.00000E+000
   5.9380   1.65000E-002    0.00000E+000
   5.9390   4.30000E-003    0.00000E+000
   5.9420   1.90000E-003    0.00000E+000
   5.9440   1.70000E-003    0.00000E+000
   5.9460  -1.20000E-003    0.00000E+000
   5.9490   7.80000E-003    0.00000E+000
   5.9500   4.10000E-003    0.00000E+000
   5.9530   1.00000E-003    0.00000E+000
   5.9550   3.00000E-004    0.00000E+000
   5.9560   8.00000E-003    0.00000E+000
   5.9580   7.10000E-003    0.00000E+000
   5.9610   4.80000E-003    0.00000E+000
   5.9640  -3.40000E-003    0.00000E+000
   5.9650   1.58000E-002    0.00000E+000
   5.9670   1.13000E-002    0.00000E+000
   5.9700   5.00000E-003    0.00000E+000
   5.9710   9.40000E-003    0.00000E+000
   5.9730   1.73000E-002    0.00000E+000
   5.9760   9.00000E-004    0.00000E+000
   5.9770   1.62000E-002    0.00000E+000
   5.9790  -9.50000E-003    0.00000E+000
   5.9820   2.59800E-001    0.00000E+000
   5.9840  -8.17400E-001    0.00000E+000
   5.9860  -5.74000E-001    0.00000E+000
   5.9880   1.18000E-002    0.00000E+000
   5.9890   2.64000E-002    0.00000E+000
   5.9920  -4.41000E-002    0.00000E+000
   5.9940  -2.72000E-002    0.00000E+000
   5.9970  -4.06000E-002    0.00000E+000
   5.9980  -5.57000E-002    0.00000E+000
   6.0010  -3.73000E-002    0.00000E+000
   6.0030  -4.50000E-002    0.00000E+000
   6.0050  -3.87000E-002    0.00000E+000
   6.0070  -2.92000E-002    0.00000E+000
   6.0100  -4.37000E-002    0.00000E+000
   6.0120  -3.63000E-002    0.00000E+000
   6.0140  -3.78000E-002    0.00000E+000
   6.0160  -3.99000E-002    0.00000E+000
   6.0170  -1.92000E-002    0.00000E+000
   6.0190  -4.29000E-002    0.00000E+000
   6.0210  -5.10000E-002    0.00000E+000
   6.0230  -4.76000E-002    0.00000E+000
   6.0240  -4.67000E-002    0.00000E+000
   6.0270  -5.00000E-002    0.00000E+000
   6.0290  -3.11000E-002    0.00000E+000
   6.0310  -6.64000E-002    0.00000E+000
   6.0350  -2.62000E-002    0.00000E+000
   6.0380  -2.63000E-001    0.00000E+000
   6.0410   5.82100E-001    0.00000E+000
   6.0460   1.31000E-002    0.00000E+000
   6.0480  -5.65000E-002    0.00000E+000
   6.0490   6.19000E-002    0.00000E+000
   6.0520   2.51000E-002    0.00000E+000
   6.0530   2.82000E-002    0.00000E+000
   6.0540   3.66000E-002    0.00000E+000
   6.0560   3.57000E-002    0.00000E+000
   6.0600   4.98000E-002    0.00000E+000
   6.0610   4.07000E-002    0.00000E+000
   6.0640   5.88000E-002    0.00000E+000
   6.0680   4.07000E-002    0.00000E+000
   6.0690   4.60000E-002    0.00000E+000
   6.0720   3.88000E-002    0.00000E+000
   6.0730   4.04000E-002    0.00000E+000
   6.0770   2.36000E-002    0.00000E+000
   6.0780   4.75000E-002    0.00000E+000
   6.0810   3.39000E-002    0.00000E+000
   6.0830   5.94000E-002    0.00000E+000
   6.0840   4.33000E-002    0.00000E+000
   6.0860   5.95000E-002    0.00000E+000
   6.0880   3.75000E-002    0.00000E+000
   6.0920   4.57000E-002    0.00000E+000
   6.0960   4.68000E-002    0.00000E+000
   6.0970   4.89000E-002    0.00000E+000
   6.1010   4.72000E-002    0.00000E+000
   6.1020   5.64000E-002    0.00000E+000
   6.1040   3.39000E-002    0.00000E+000
   6.1070   4.05000E-002    0.00000E+000
   6.1090   4.07000E-002    0.00000E+000
   6.1120   5.48000E-002    0.00000E+000
   6.1160   4.00000E-002    0.00000E+000
   6.1230   4.79000E-002    0.00000E+000
   6.1240   3.64000E-002    0.00000E+000
   6.1250   4.52000E-002    0.00000E+000
   6.1270   5.50000E-002    0.00000E+000
   6.1280   4.45000E-002    0.00000E+000
   6.1300   5.24000E-002    0.00000E+000
   6.1340   4.33000E-002    0.00000E+000
   6.1360   5.61000E-002    0.00000E+000
   6.1380   5.50000E-002    0.00000E+000
   6.1400   5.40000E-002    0.00000E+000
   6.1440   6.68000E-002    0.00000E+000
   6.1490   5.68000E-002    0.00000E+000
   6.1500   7.45000E-002    0.00000E+000
   6.1530   6.04000E-002    0.00000E+000
   6.1540   6.32000E-002    0.00000E+000
   6.1580   6.04000E-002    0.00000E+000
   6.1600   5.75000E-002    0.00000E+000
   6.1640   2.56000E-002    0.00000E+000
   6.1650   5.51000E-002    0.00000E+000
   6.1690   6.94000E-002    0.00000E+000
   6.1710   6.28000E-002    0.00000E+000
   6.1730   6.21000E-002    0.00000E+000
   6.1770   7.29000E-002    0.00000E+000
   6.1790   7.70000E-002    0.00000E+000
   6.1820   7.03000E-002    0.00000E+000
   6.1860   8.01000E-002    0.00000E+000
   6.1890   7.44000E-002    0.00000E+000
   6.1910   6.97000E-002    0.00000E+000
   6.1930   5.93000E-002    0.00000E+000
   6.1960   7.77000E-002    0.00000E+000
   6.1970   7.18000E-002    0.00000E+000
   6.1990   9.33000E-002    0.00000E+000
   6.2020   9.20000E-002    0.00000E+000
   6.2040   6.74000E-002    0.00000E+000
   6.2070   7.67000E-002    0.00000E+000
   6.2080   8.59000E-002    0.00000E+000
   6.2110   8.58000E-002    0.00000E+000
   6.2150   1.07500E-001    0.00000E+000
   6.2170   9.28000E-002    0.00000E+000
   6.2200   8.71000E-002    0.00000E+000
   6.2220   9.05000E-002    0.00000E+000
   6.2250   9.99000E-002    0.00000E+000
   6.2270   8.32000E-002    0.00000E+000
   6.2290   9.93000E-002    0.00000E+000
   6.2300   9.53000E-002    0.00000E+000
   6.2330   1.10300E-001    0.00000E+000
   6.2340   1.07100E-001    0.00000E+000
   6.2410   9.86000E-002    0.00000E+000
   6.2420   1.07100E-001    0.00000E+000
   6.2430   9.54000E-002    0.00000E+000
   6.2470   1.14000E-001    0.00000E+000
   6.2480   1.02800E-001    0.00000E+000
   6.2500   1.04200E-001    0.00000E+000
   6.2520   1.04000E-001    0.00000E+000
   6.2540   1.21300E-001    0.00000E+000
   6.2570   1.15600E-001    0.00000E+000
   6.2610   1.19500E-001    0.00000E+000
   6.2630   1.24500E-001    0.00000E+000
   6.2650   1.25300E-001    0.00000E+000
   6.2670   1.35800E-001    0.00000E+000
   6.2690   1.27200E-001    0.00000E+000
   6.2720   1.44700E-001    0.00000E+000
   6.2750   1.33100E-001    0.00000E+000
   6.2770   1.20000E-001    0.00000E+000
   6.2820   1.44600E-001    0.00000E+000
   6.2840   1.39200E-001    0.00000E+000
   6.2860   1.45700E-001    0.00000E+000
   6.2890   1.53400E-001    0.00000E+000
   6.2930   1.57200E-001    0.00000E+000
   6.2960   1.40000E-001    0.00000E+000
   6.2990   1.48900E-001    0.00000E+000
   6.3000   1.68100E-001    0.00000E+000
   6.3050   1.60500E-001    0.00000E+000
   6.3090   1.65600E-001    0.00000E+000
   6.3140   1.66700E-001    0.00000E+000
   6.3170   1.87100E-001    0.00000E+000
   6.3230   1.65100E-001    0.00000E+000
   6.3280   1.70400E-001    0.00000E+000
   6.3330   1.80700E-001    0.00000E+000
   6.3350   1.90300E-001    0.00000E+000
   6.3360   2.01600E-001    0.00000E+000
   6.3380   2.05500E-001    0.00000E+000
   6.3390   1.94400E-001    0.00000E+000
   6.3450   2.05600E-001    0.00000E+000
   6.3460   2.01100E-001    0.00000E+000
   6.3470   2.15300E-001    0.00000E+000
   6.3530   2.19900E-001    0.00000E+000
   6.3560   2.05400E-001    0.00000E+000
   6.3580   2.06900E-001    0.00000E+000
   6.3620   2.23400E-001    0.00000E+000
   6.3650   2.35500E-001    0.00000E+000
   6.3670   2.30800E-001    0.00000E+000
   6.3690   2.47000E-001    0.00000E+000
   6.3730   2.38400E-001    0.00000E+000
   6.3740   2.39800E-001    0.00000E+000
   6.3790   2.63400E-001    0.00000E+000
   6.3810   2.60100E-001    0.00000E+000
   6.3850   2.56100E-001    0.00000E+000
   6.3860   2.56400E-001    0.00000E+000
   6.3900   2.65000E-001    0.00000E+000
   6.3920   2.71200E-001    0.00000E+000
   6.4010   2.74100E-001    0.00000E+000
   6.4050   2.97000E-001    0.00000E+000
   6.4060   2.81900E-001    0.00000E+000
   6.4100   2.84500E-001    0.00000E+000
   6.4120   2.87700E-001    0.00000E+000
   6.4150   2.91400E-001    0.00000E+000
   6.4190   2.95300E-001    0.00000E+000
   6.4200   2.98000E-001    0.00000E+000
   6.4210   3.05100E-001    0.00000E+000
   6.4240   3.18900E-001    0.00000E+000
   6.4280   3.18600E-001    0.00000E+000
   6.4310   3.20200E-001    0.00000E+000
   6.4380   3.20400E-001    0.00000E+000
   6.4400   3.26100E-001    0.00000E+000
   6.4420   3.40200E-001    0.00000E+000
   6.4460   3.47300E-001    0.00000E+000
   6.4470   3.44400E-001    0.00000E+000
   6.4490   3.49100E-001    0.00000E+000
   6.4520   3.49900E-001    0.00000E+000
   6.4540   3.62100E-001    0.00000E+000
   6.4570   3.57900E-001    0.00000E+000
   6.4600   3.39300E-001    0.00000E+000
   6.4630   3.75200E-001    0.00000E+000
   6.4650   3.52900E-001    0.00000E+000
   6.4680   3.54900E-001    0.00000E+000
   6.4700   3.69200E-001    0.00000E+000
   6.4720   3.83500E-001    0.00000E+000
   6.4740   3.74700E-001    0.00000E+000
   6.4780   3.80300E-001    0.00000E+000
   6.4790   3.82100E-001    0.00000E+000
   6.4810   3.93100E-001    0.00000E+000
   6.4840   3.97300E-001    0.00000E+000
   6.4870   3.88300E-001    0.00000E+000
   6.4900   3.95300E-001    0.00000E+000
   6.4920   4.13300E-001    0.00000E+000
   6.4950   3.96800E-001    0.00000E+000
   6.4970   4.11600E-001    0.00000E+000
   6.5010   4.13700E-001    0.00000E+000
   6.5030   4.16300E-001    0.00000E+000
   6.5040   4.00500E-001    0.00000E+000
   6.5080   4.13300E-001    0.00000E+000
   6.5100   4.10200E-001    0.00000E+000
   6.5130   4.30300E-001    0.00000E+000
   6.5150   4.19800E-001    0.00000E+000
   6.5180   4.18900E-001    0.00000E+000
   6.5220   4.20600E-001    0.00000E+000
   6.5240   4.30900E-001    0.00000E+000
   6.5270   4.19300E-001    0.00000E+000
   6.5290   4.33200E-001    0.00000E+000
   6.5310   4.44100E-001    0.00000E+000
   6.5340   4.55300E-001    0.00000E+000
   6.5370   4.45200E-001    0.00000E+000
   6.5400   4.48100E-001    0.00000E+000
   6.5430   4.45300E-001    0.00000E+000
   6.5460   4.37500E-001    0.00000E+000
   6.5470   4.67000E-001    0.00000E+000
   6.5490   4.57100E-001    0.00000E+000
   6.5520   4.70000E-001    0.00000E+000
   6.5540   4.79800E-001    0.00000E+000
   6.5570   4.54400E-001    0.00000E+000
   6.5600   4.57200E-001    0.00000E+000
   6.5640   4.65000E-001    0.00000E+000
   6.5650   4.60000E-001    0.00000E+000
   6.5680   4.82100E-001    0.00000E+000
   6.5710   4.77400E-001    0.00000E+000
   6.5740   4.79800E-001    0.00000E+000
   6.5770   4.83000E-001    0.00000E+000
   6.5780   4.76900E-001    0.00000E+000
   6.5800   4.92600E-001    0.00000E+000
   6.5830   4.64800E-001    0.00000E+000
   6.5870   4.82600E-001    0.00000E+000
   6.5890   5.00700E-001    0.00000E+000
   6.5910   5.02000E-001    0.00000E+000
   6.5940   4.86200E-001    0.00000E+000
   6.5980   4.89900E-001    0.00000E+000
   6.6010   4.97700E-001    0.00000E+000
   6.6040   4.85200E-001    0.00000E+000
   6.6070   5.10000E-001    0.00000E+000
   6.6080   5.05000E-001    0.00000E+000
   6.6110   5.16400E-001    0.00000E+000
   6.6120   4.98200E-001    0.00000E+000
   6.6150   5.01900E-001    0.00000E+000
   6.6170   5.20000E-001    0.00000E+000
   6.6210   4.97100E-001    0.00000E+000
   6.6240   5.26300E-001    0.00000E+000
   6.6260   5.08500E-001    0.00000E+000
   6.6280   5.02200E-001    0.00000E+000
   6.6300   5.11900E-001    0.00000E+000
   6.6320   5.27700E-001    0.00000E+000
   6.6350   5.24400E-001    0.00000E+000
   6.6390   5.19200E-001    0.00000E+000
   6.6460   5.33200E-001    0.00000E+000
   6.6470   5.12400E-001    0.00000E+000
   6.6500   5.30500E-001    0.00000E+000
   6.6510   5.30800E-001    0.00000E+000
   6.6530   5.26600E-001    0.00000E+000
   6.6570   5.16200E-001    0.00000E+000
   6.6600   5.21800E-001    0.00000E+000
   6.6610   5.35900E-001    0.00000E+000
   6.6640   5.35100E-001    0.00000E+000
   6.6660   5.27100E-001    0.00000E+000
   6.6690   5.26700E-001    0.00000E+000
   6.6710   5.35100E-001    0.00000E+000
   6.6740   5.47000E-001    0.00000E+000
   6.6780   5.41200E-001    0.00000E+000
   6.6820   5.47800E-001    0.00000E+000
   6.6840   5.50700E-001    0.00000E+000
   6.6850   5.30900E-001    0.00000E+000
   6.6890   5.22600E-001    0.00000E+000
   6.6910   5.33400E-001    0.00000E+000
   6.6920   5.26100E-001    0.00000E+000
   6.6950   5.44400E-001    0.00000E+000
   6.6980   5.29500E-001    0.00000E+000
   6.7010   5.42200E-001    0.00000E+000
   6.7040   5.35100E-001    0.00000E+000
   6.7070   5.40900E-001    0.00000E+000
   6.7090   5.68300E-001    0.00000E+000
   6.7100   5.46100E-001    0.00000E+000
   6.7130   5.37600E-001    0.00000E+000
   6.7150   5.55500E-001    0.00000E+000
   6.7190   5.47200E-001    0.00000E+000
   6.7220   5.47600E-001    0.00000E+000
   6.7240   5.48100E-001    0.00000E+000
   6.7270   5.35500E-001    0.00000E+000
   6.7290   5.61900E-001    0.00000E+000
   6.7310   5.50900E-001    0.00000E+000
   6.7340   5.59200E-001    0.00000E+000
   6.7360   5.44900E-001    0.00000E+000
   6.7390   5.57500E-001    0.00000E+000
   6.7410   5.53900E-001    0.00000E+000
   6.7450   5.59700E-001    0.00000E+000
   6.7490   5.41600E-001    0.00000E+000
   6.7500   5.55300E-001    0.00000E+000
   6.7530   5.65100E-001    0.00000E+000
   6.7570   5.49800E-001    0.00000E+000
   6.7590   5.49100E-001    0.00000E+000
   6.7610   5.47300E-001    0.00000E+000
   6.7640   5.69600E-001    0.00000E+000
   6.7670   5.72000E-001    0.00000E+000
   6.7700   5.59100E-001    0.00000E+000
   6.7730   5.48500E-001    0.00000E+000
   6.7770   5.51700E-001    0.00000E+000
   6.7780   5.74100E-001    0.00000E+000
   6.7810   5.77600E-001    0.00000E+000
   6.7860   5.66700E-001    0.00000E+000
   6.7890   5.63700E-001    0.00000E+000
   6.7910   5.44000E-001    0.00000E+000
   6.7940   5.72100E-001    0.00000E+000
   6.7960   5.52100E-001    0.00000E+000
   6.7990   5.68900E-001    0.00000E+000
   6.8040   5.51400E-001    0.00000E+000
   6.8060   5.80300E-001    0.00000E+000
   6.8080   5.56200E-001    0.00000E+000
   6.8110   5.66500E-001    0.00000E+000
   6.8140   5.72800E-001    0.00000E+000
   6.8160   5.61800E-001    0.00000E+000
   6.8170   5.65900E-001    0.00000E+000
   6.8200   5.57300E-001    0.00000E+000
   6.8250   5.54100E-001    0.00000E+000
   6.8270   5.71500E-001    0.00000E+000
   6.8310   5.79800E-001    0.00000E+000
   6.8340   5.74300E-001    0.00000E+000
   6.8360   5.80900E-001    0.00000E+000
   6.8380   5.66600E-001    0.00000E+000
   6.8410   5.70400E-001    0.00000E+000
   6.8440   5.62300E-001    0.00000E+000
   6.8460   5.38400E-001    0.00000E+000
   6.8500   5.54000E-001    0.00000E+000
   6.8530   5.60500E-001    0.00000E+000
   6.8550   5.39900E-001    0.00000E+000
   6.8580   5.84600E-001    0.00000E+000
   6.8590   5.76800E-001    0.00000E+000
   6.8620   5.64200E-001    0.00000E+000
   6.8660   5.76500E-001    0.00000E+000
   6.8680   5.72000E-001    0.00000E+000
   6.8720   5.76000E-001    0.00000E+000
   6.8750   5.60500E-001    0.00000E+000
   6.8780   5.75900E-001    0.00000E+000
   6.8810   5.82200E-001    0.00000E+000
   6.8860   5.76900E-001    0.00000E+000
   6.8880   5.73100E-001    0.00000E+000
   6.8910   5.71900E-001    0.00000E+000
   6.8950   5.81200E-001    0.00000E+000
   6.8980   5.77900E-001    0.00000E+000
   6.9000   5.69000E-001    0.00000E+000
   6.9040   5.82500E-001    0.00000E+000
   6.9070   5.69800E-001    0.00000E+000
   6.9100   5.71800E-001    0.00000E+000
   6.9110   5.74500E-001    0.00000E+000
   6.9150   5.86200E-001    0.00000E+000
   6.9180   5.88200E-001    0.00000E+000
   6.9210   5.73200E-001    0.00000E+000
   6.9230   5.43400E-001    0.00000E+000
   6.9260   5.84600E-001    0.00000E+000
   6.9290   6.03400E-001    0.00000E+000
   6.9320   5.83600E-001    0.00000E+000
   6.9350   5.80200E-001    0.00000E+000
   6.9370   5.73700E-001    0.00000E+000
   6.9400   5.75100E-001    0.00000E+000
   6.9450   5.81100E-001    0.00000E+000
   6.9480   5.87900E-001    0.00000E+000
   6.9500   5.84100E-001    0.00000E+000
   6.9520   5.88900E-001    0.00000E+000
   6.9550   5.82100E-001    0.00000E+000
   6.9590   5.82900E-001    0.00000E+000
   6.9610   5.78900E-001    0.00000E+000
   6.9630   5.59900E-001    0.00000E+000
   6.9650   5.82700E-001    0.00000E+000
   6.9700   5.86700E-001    0.00000E+000
   6.9720   5.87600E-001    0.00000E+000
   6.9770   5.75000E-001    0.00000E+000
   6.9790   5.75000E-001    0.00000E+000
   6.9830   5.65200E-001    0.00000E+000
   6.9840   5.93400E-001    0.00000E+000
   6.9890   5.91000E-001    0.00000E+000
   6.9920   5.83200E-001    0.00000E+000
   6.9930   5.86900E-001    0.00000E+000
   6.9950   5.92700E-001    0.00000E+000
   6.9990   5.75100E-001    0.00000E+000
   7.0000   5.90100E-001    0.00000E+000
   7.0030   5.86400E-001    0.00000E+000
   7.0080   5.91900E-001    0.00000E+000
   7.0090   5.90900E-001    0.00000E+000
   7.0110   5.99400E-001    0.00000E+000
   7.0150   5.92300E-001    0.00000E+000
   7.0170   6.07900E-001    0.00000E+000
   7.0200   5.88200E-001    0.00000E+000
   7.0230   5.93200E-001    0.00000E+000
   7.0250   5.93800E-001    0.00000E+000
   7.0280   5.96500E-001    0.00000E+000
   7.0310   5.99200E-001    0.00000E+000
   7.0330   6.11900E-001    0.00000E+000
   7.0370   6.03200E-001    0.00000E+000
   7.0380   6.22800E-001    0.00000E+000
   7.0410   5.96800E-001    0.00000E+000
   7.0440   6.25800E-001    0.00000E+000
   7.0470   6.22200E-001    0.00000E+000
   7.0500   6.13900E-001    0.00000E+000
   7.0520   6.30000E-001    0.00000E+000
   7.0560   6.31000E-001    0.00000E+000
   7.0580   6.31400E-001    0.00000E+000
   7.0610   6.48400E-001    0.00000E+000
   7.0640   6.64400E-001    0.00000E+000
   7.0670   6.61900E-001    0.00000E+000
   7.0690   6.85100E-001    0.00000E+000
   7.0730   6.64900E-001    0.00000E+000
   7.0760   6.92300E-001    0.00000E+000
   7.0780   7.17600E-001    0.00000E+000
   7.0810   7.11500E-001    0.00000E+000
   7.0830   7.32200E-001    0.00000E+000
   7.0860   7.47800E-001    0.00000E+000
   7.0900   8.18600E-001    0.00000E+000
   7.0930   7.94000E-001    0.00000E+000
   7.0950   8.21400E-001    0.00000E+000
   7.1000   8.89100E-001    0.00000E+000
   7.1030   8.80200E-001    0.00000E+000
   7.1050   9.42100E-001    0.00000E+000
   7.1080   9.52100E-001    0.00000E+000
   7.1110   1.00250E+000    0.00000E+000
   7.1130   1.07530E+000    0.00000E+000
   7.1170   1.10620E+000    0.00000E+000
   7.1200   1.16320E+000    0.00000E+000
   7.1230   1.25290E+000    0.00000E+000
   7.1270   1.34960E+000    0.00000E+000
   7.1290   1.45490E+000    0.00000E+000
   7.1330   1.48890E+000    0.00000E+000
   7.1360   1.65620E+000    0.00000E+000
   7.1380   2.04420E+000    0.00000E+000
   7.1420   2.35820E+000    0.00000E+000
   7.1450   2.30880E+000    0.00000E+000
   7.1490   2.41750E+000    0.00000E+000
   7.1510   2.54770E+000    0.00000E+000
   7.1540   2.32550E+000    0.00000E+000
   7.1560   2.19800E+000    0.00000E+000
   7.1580   1.82320E+000    0.00000E+000
   7.1620   1.52340E+000    0.00000E+000
   7.1650   1.88000E+000    0.00000E+000
   7.1680   1.16550E+000    0.00000E+000
   7.1700   1.45230E+000    0.00000E+000
   7.1720   1.35240E+000    0.00000E+000
   7.1750   8.55900E-001    0.00000E+000
   7.1790   7.58400E-001    0.00000E+000
   7.1810  -6.62900E-001    0.00000E+000
   7.1830   1.00000E+000    0.00000E+000
   7.1880   1.00000E+000    0.00000E+000
   7.1900   1.00000E+000    0.00000E+000
   7.1930   1.00000E+000    0.00000E+000
   7.1970   1.00000E+000    0.00000E+000
   7.1980   1.00000E+000    0.00000E+000
   7.2000   1.00000E+000    0.00000E+000
   7.2030   1.00000E+000    0.00000E+000
   7.2060   1.00000E+000    0.00000E+000
   7.2100   1.00000E+000    0.00000E+000
   7.2140   1.00000E+000    0.00000E+000
   7.2170   1.00000E+000    0.00000E+000
   7.2210   1.00000E+000    0.00000E+000
   7.2230   1.00000E+000    0.00000E+000
   7.2250   1.00000E+000    0.00000E+000
   7.2270   1.00000E+000    0.00000E+000
   7.2300   1.00000E+000    0.00000E+000
   7.2320   1.00000E+000    0.00000E+000
   7.2350   1.00000E+000    0.00000E+000
   7.2390   1.00000E+000    0.00000E+000
   7.2410   1.00000E+000    0.00000E+000
   7.2440   1.00000E+000    0.00000E+000
   7.2460   1.00000E+000    0.00000E+000
   7.2500   1.00000E+000    0.00000E+000
   7.2530   1.00000E+000    0.00000E+000
   7.2550   1.00000E+000    0.00000E+000
   7.2590   1.00000E+000    0.00000E+000
   7.2620   1.00000E+000    0.00000E+000
   7.2640   1.00000E+000    0.00000E+000
   7.2670   1.00000E+000    0.00000E+000
   7.2690   1.00000E+000    0.00000E+000
   7.2730   1.00000E+000    0.00000E+000
   7.2760   1.00000E+000    0.00000E+000
   7.2780   1.00000E+000    0.00000E+000
   7.2820   1.00000E+000    0.00000E+000
   7.2840   1.00000E+000    0.00000E+000
   7.2870   1.00000E+000    0.00000E+000
   7.2900   1.00000E+000    0.00000E+000
   7.2920   1.00000E+000    0.00000E+000
   7.2960   1.00000E+000    0.00000E+000
   7.2980   1.00000E+000    0.00000E+000
   7.3010   1.00000E+000    0.00000E+000
