# Supplementary material for: Rationally seeded computational protein design of ɑ-helical barrels
Source: Nat Chem Biol. 2024 Jun 20;20(8):991–9. doi: 10.1038/s41589-024-01642-0 (PMC11288890; doi:10.1038/s41589-024-01642-0)
Supplement: Supplementary file 3 — PDB and .mtz files used for making figure panels b–d and j–m. [file 41589_2024_1642_MOESM3_ESM.zip › KIA_RP_RSPD_NatChemBiol_data_Figure2/scapCC6_LLIA_panels_e-h/AUC_panel_g/SV_raw/00021.RA1]

scapCC6_LLIA_master
R 1 20.0 50000 0017092 1.7160E11 281 1 
   5.7990  -1.78000E-002    0.00000E+000
   5.8020   4.49200E-001    0.00000E+000
   5.8030   1.13460E+000    0.00000E+000
   5.8040   3.01100E-001    0.00000E+000
   5.8050   6.34800E-001    0.00000E+000
   5.8060   6.87000E-001    0.00000E+000
   5.8080   9.56400E-001    0.00000E+000
   5.8090   6.54500E-001    0.00000E+000
   5.8100   8.77100E-001    0.00000E+000
   5.8110   1.16240E+000    0.00000E+000
   5.8120   1.00410E+000    0.00000E+000
   5.8130   9.33900E-001    0.00000E+000
   5.8140   9.41200E-001    0.00000E+000
   5.8150   9.58400E-001    0.00000E+000
   5.8160   1.18310E+000    0.00000E+000
   5.8170   1.02040E+000    0.00000E+000
   5.8180   1.12120E+000    0.00000E+000
   5.8190   9.97300E-001    0.00000E+000
   5.8210   1.03780E+000    0.00000E+000
   5.8240   1.07450E+000    0.00000E+000
   5.8250   1.13350E+000    0.00000E+000
   5.8260   1.19960E+000    0.00000E+000
   5.8270   1.06130E+000    0.00000E+000
   5.8290   1.24610E+000    0.00000E+000
   5.8300   1.29990E+000    0.00000E+000
   5.8310   1.36370E+000    0.00000E+000
   5.8330   1.62370E+000    0.00000E+000
   5.8350   1.68920E+000    0.00000E+000
   5.8370   1.61400E+000    0.00000E+000
   5.8380   1.58520E+000    0.00000E+000
   5.8390   1.64100E+000    0.00000E+000
   5.8400   1.57940E+000    0.00000E+000
   5.8420   1.70860E+000    0.00000E+000
   5.8430   1.57360E+000    0.00000E+000
   5.8440   1.66190E+000    0.00000E+000
   5.8460   1.67220E+000    0.00000E+000
   5.8470   1.64140E+000    0.00000E+000
   5.8480   1.44140E+000    0.00000E+000
   5.8490   1.36340E+000    0.00000E+000
   5.8510   1.21630E+000    0.00000E+000
   5.8540   9.83300E-001    0.00000E+000
   5.8560   7.87500E-001    0.00000E+000
   5.8580   6.27300E-001    0.00000E+000
   5.8600   4.76900E-001    0.00000E+000
   5.8630   5.00800E-001    0.00000E+000
   5.8650   3.29000E-001    0.00000E+000
   5.8670   3.21300E-001    0.00000E+000
   5.8690   2.76400E-001    0.00000E+000
   5.8700   2.80500E-001    0.00000E+000
   5.8710   2.40500E-001    0.00000E+000
   5.8740   1.96700E-001    0.00000E+000
   5.8770   2.18800E-001    0.00000E+000
   5.8800   1.53600E-001    0.00000E+000
   5.8810   1.63200E-001    0.00000E+000
   5.8830   1.03800E-001    0.00000E+000
   5.8860   6.83000E-002    0.00000E+000
   5.8880   1.28700E-001    0.00000E+000
   5.8900   7.51000E-002    0.00000E+000
   5.8920   6.61000E-002    0.00000E+000
   5.8940   6.91000E-002    0.00000E+000
   5.8950   3.87000E-002    0.00000E+000
   5.8960   5.56000E-002    0.00000E+000
   5.8990   3.65000E-002    0.00000E+000
   5.9010   3.48000E-002    0.00000E+000
   5.9020   1.30000E-002    0.00000E+000
   5.9030   2.91000E-002    0.00000E+000
   5.9060   2.59000E-002    0.00000E+000
   5.9070   2.44000E-002    0.00000E+000
   5.9090   9.21000E-002    0.00000E+000
   5.9100   2.18000E-002    0.00000E+000
   5.9130   1.91000E-002    0.00000E+000
   5.9140   1.75000E-002    0.00000E+000
   5.9170  -2.00000E-003    0.00000E+000
   5.9210   7.40000E-003    0.00000E+000
   5.9220   2.40000E-003    0.00000E+000
   5.9250   1.00000E-004    0.00000E+000
   5.9290   6.40000E-003    0.00000E+000
   5.9310   8.30000E-003    0.00000E+000
   5.9340   2.50000E-003    0.00000E+000
   5.9370  -3.10000E-003    0.00000E+000
   5.9380   1.26000E-002    0.00000E+000
   5.9400   1.44000E-002    0.00000E+000
   5.9420   1.53000E-002    0.00000E+000
   5.9440  -6.40000E-003    0.00000E+000
   5.9460   4.30000E-003    0.00000E+000
   5.9490   9.90000E-003    0.00000E+000
   5.9500  -5.20000E-003    0.00000E+000
   5.9530   5.20000E-003    0.00000E+000
   5.9550   5.10000E-003    0.00000E+000
   5.9570   9.40000E-003    0.00000E+000
   5.9600   6.20000E-003    0.00000E+000
   5.9610   4.90000E-003    0.00000E+000
   5.9640  -5.60000E-003    0.00000E+000
   5.9650   6.10000E-003    0.00000E+000
   5.9690   1.69000E-002    0.00000E+000
   5.9700   7.30000E-003    0.00000E+000
   5.9710  -3.40000E-003    0.00000E+000
   5.9730   6.80000E-003    0.00000E+000
   5.9750   2.46000E-002    0.00000E+000
   5.9760   4.40000E-003    0.00000E+000
   5.9780   1.92000E-001    0.00000E+000
   5.9790   1.55800E-001    0.00000E+000
   5.9820  -6.10700E-001    0.00000E+000
   5.9840  -6.85000E-001    0.00000E+000
   5.9850  -2.47900E-001    0.00000E+000
   5.9860   3.85000E-002    0.00000E+000
   5.9890   1.04000E-002    0.00000E+000
   5.9910  -4.17000E-002    0.00000E+000
   5.9930  -4.50000E-002    0.00000E+000
   5.9960  -3.71000E-002    0.00000E+000
   5.9990  -4.27000E-002    0.00000E+000
   6.0000  -2.70000E-002    0.00000E+000
   6.0020  -5.15000E-002    0.00000E+000
   6.0030  -5.10000E-002    0.00000E+000
   6.0050  -4.58000E-002    0.00000E+000
   6.0090  -3.34000E-002    0.00000E+000
   6.0100  -4.30000E-002    0.00000E+000
   6.0130  -2.64000E-002    0.00000E+000
   6.0140  -4.38000E-002    0.00000E+000
   6.0160  -3.08000E-002    0.00000E+000
   6.0170  -3.41000E-002    0.00000E+000
   6.0190  -5.79000E-002    0.00000E+000
   6.0210  -5.47000E-002    0.00000E+000
   6.0220  -4.73000E-002    0.00000E+000
   6.0240  -3.16000E-002    0.00000E+000
   6.0260  -4.35000E-002    0.00000E+000
   6.0290  -5.68000E-002    0.00000E+000
   6.0320  -3.30000E-002    0.00000E+000
   6.0340  -6.58000E-002    0.00000E+000
   6.0370  -2.45600E-001    0.00000E+000
   6.0380  -6.89000E-002    0.00000E+000
   6.0410   7.52500E-001    0.00000E+000
   6.0480  -1.35000E-002    0.00000E+000
   6.0500   6.74000E-002    0.00000E+000
   6.0510   4.46000E-002    0.00000E+000
   6.0520   4.71000E-002    0.00000E+000
   6.0540   4.88000E-002    0.00000E+000
   6.0570   5.35000E-002    0.00000E+000
   6.0600   6.41000E-002    0.00000E+000
   6.0620   6.69000E-002    0.00000E+000
   6.0650   6.85000E-002    0.00000E+000
   6.0680   6.18000E-002    0.00000E+000
   6.0690   5.21000E-002    0.00000E+000
   6.0720   5.59000E-002    0.00000E+000
   6.0730   5.91000E-002    0.00000E+000
   6.0780   5.54000E-002    0.00000E+000
   6.0820   7.87000E-002    0.00000E+000
   6.0840   7.20000E-002    0.00000E+000
   6.0870   7.20000E-002    0.00000E+000
   6.0900   6.89000E-002    0.00000E+000
   6.0940   6.37000E-002    0.00000E+000
   6.0950   7.51000E-002    0.00000E+000
   6.0980   6.88000E-002    0.00000E+000
   6.0990   7.66000E-002    0.00000E+000
   6.1030   7.87000E-002    0.00000E+000
   6.1050   7.74000E-002    0.00000E+000
   6.1060   7.67000E-002    0.00000E+000
   6.1110   7.67000E-002    0.00000E+000
   6.1140   9.90000E-002    0.00000E+000
   6.1180   7.61000E-002    0.00000E+000
   6.1210   1.01000E-001    0.00000E+000
   6.1230   8.53000E-002    0.00000E+000
   6.1270   1.02700E-001    0.00000E+000
   6.1290   1.03900E-001    0.00000E+000
   6.1300   9.61000E-002    0.00000E+000
   6.1340   9.78000E-002    0.00000E+000
   6.1360   1.01900E-001    0.00000E+000
   6.1390   1.04300E-001    0.00000E+000
   6.1410   1.12300E-001    0.00000E+000
   6.1430   1.32900E-001    0.00000E+000
   6.1470   1.24700E-001    0.00000E+000
   6.1490   1.25000E-001    0.00000E+000
   6.1500   1.37600E-001    0.00000E+000
   6.1520   1.38700E-001    0.00000E+000
   6.1540   1.45400E-001    0.00000E+000
   6.1570   1.26200E-001    0.00000E+000
   6.1610   1.33300E-001    0.00000E+000
   6.1620   1.34400E-001    0.00000E+000
   6.1630   1.36800E-001    0.00000E+000
   6.1680   1.50900E-001    0.00000E+000
   6.1700   1.50200E-001    0.00000E+000
   6.1730   1.42900E-001    0.00000E+000
   6.1760   1.58000E-001    0.00000E+000
   6.1790   1.57900E-001    0.00000E+000
   6.1840   1.74600E-001    0.00000E+000
   6.1860   1.77300E-001    0.00000E+000
   6.1890   1.74500E-001    0.00000E+000
   6.1910   1.76100E-001    0.00000E+000
   6.1960   1.83000E-001    0.00000E+000
   6.1970   2.11000E-001    0.00000E+000
   6.2000   2.09900E-001    0.00000E+000
   6.2030   2.16000E-001    0.00000E+000
   6.2050   2.05300E-001    0.00000E+000
   6.2070   2.21900E-001    0.00000E+000
   6.2090   2.13400E-001    0.00000E+000
   6.2140   2.29800E-001    0.00000E+000
   6.2150   2.22700E-001    0.00000E+000
   6.2170   2.37200E-001    0.00000E+000
   6.2200   2.36800E-001    0.00000E+000
   6.2230   2.47600E-001    0.00000E+000
   6.2280   2.36100E-001    0.00000E+000
   6.2290   2.50400E-001    0.00000E+000
   6.2310   2.51400E-001    0.00000E+000
   6.2320   2.60300E-001    0.00000E+000
   6.2340   2.78800E-001    0.00000E+000
   6.2390   2.63700E-001    0.00000E+000
   6.2430   2.65400E-001    0.00000E+000
   6.2440   2.79300E-001    0.00000E+000
   6.2470   2.73400E-001    0.00000E+000
   6.2480   2.86700E-001    0.00000E+000
   6.2520   2.84300E-001    0.00000E+000
   6.2540   2.92200E-001    0.00000E+000
   6.2570   2.93000E-001    0.00000E+000
   6.2590   3.04300E-001    0.00000E+000
   6.2610   3.11000E-001    0.00000E+000
   6.2640   3.22800E-001    0.00000E+000
   6.2660   3.12100E-001    0.00000E+000
   6.2690   3.31100E-001    0.00000E+000
   6.2700   3.23600E-001    0.00000E+000
   6.2730   3.44500E-001    0.00000E+000
   6.2780   3.36000E-001    0.00000E+000
   6.2830   3.62300E-001    0.00000E+000
   6.2840   3.47200E-001    0.00000E+000
   6.2890   3.61200E-001    0.00000E+000
   6.2910   3.62700E-001    0.00000E+000
   6.2960   3.72200E-001    0.00000E+000
   6.2970   3.77700E-001    0.00000E+000
   6.2990   3.81400E-001    0.00000E+000
   6.3010   3.91000E-001    0.00000E+000
   6.3060   3.89300E-001    0.00000E+000
   6.3090   4.03700E-001    0.00000E+000
   6.3130   3.95900E-001    0.00000E+000
   6.3160   4.15400E-001    0.00000E+000
   6.3210   4.21000E-001    0.00000E+000
   6.3250   4.34500E-001    0.00000E+000
   6.3290   4.26700E-001    0.00000E+000
   6.3310   4.11100E-001    0.00000E+000
   6.3360   4.34900E-001    0.00000E+000
   6.3400   4.37800E-001    0.00000E+000
   6.3430   4.44900E-001    0.00000E+000
   6.3450   4.53200E-001    0.00000E+000
   6.3460   4.62400E-001    0.00000E+000
   6.3470   4.76800E-001    0.00000E+000
   6.3520   4.79800E-001    0.00000E+000
   6.3570   4.75700E-001    0.00000E+000
   6.3580   4.90600E-001    0.00000E+000
   6.3630   4.83700E-001    0.00000E+000
   6.3650   4.83800E-001    0.00000E+000
   6.3670   4.91300E-001    0.00000E+000
   6.3700   4.86000E-001    0.00000E+000
   6.3740   4.88900E-001    0.00000E+000
   6.3770   4.87200E-001    0.00000E+000
   6.3790   4.95000E-001    0.00000E+000
   6.3810   5.05100E-001    0.00000E+000
   6.3820   5.14500E-001    0.00000E+000
   6.3850   5.15800E-001    0.00000E+000
   6.3870   5.09000E-001    0.00000E+000
   6.3910   4.90200E-001    0.00000E+000
   6.3950   5.20400E-001    0.00000E+000
   6.3960   5.18600E-001    0.00000E+000
   6.4000   5.22000E-001    0.00000E+000
   6.4020   5.16500E-001    0.00000E+000
   6.4050   5.27300E-001    0.00000E+000
   6.4080   5.28300E-001    0.00000E+000
   6.4110   5.25200E-001    0.00000E+000
   6.4120   5.42600E-001    0.00000E+000
   6.4150   5.36700E-001    0.00000E+000
   6.4170   5.38400E-001    0.00000E+000
   6.4200   5.42200E-001    0.00000E+000
   6.4220   5.27900E-001    0.00000E+000
   6.4240   5.43700E-001    0.00000E+000
   6.4270   5.41600E-001    0.00000E+000
   6.4290   5.45600E-001    0.00000E+000
   6.4320   5.55200E-001    0.00000E+000
   6.4330   5.49400E-001    0.00000E+000
   6.4380   5.37800E-001    0.00000E+000
   6.4400   5.50500E-001    0.00000E+000
   6.4430   5.52500E-001    0.00000E+000
   6.4450   5.54700E-001    0.00000E+000
   6.4470   5.54800E-001    0.00000E+000
   6.4490   5.37200E-001    0.00000E+000
   6.4530   5.53600E-001    0.00000E+000
   6.4550   5.57000E-001    0.00000E+000
   6.4570   5.65900E-001    0.00000E+000
   6.4590   5.50300E-001    0.00000E+000
   6.4620   5.69100E-001    0.00000E+000
   6.4660   5.70300E-001    0.00000E+000
   6.4670   5.70100E-001    0.00000E+000
   6.4690   5.54800E-001    0.00000E+000
   6.4720   5.54900E-001    0.00000E+000
   6.4740   5.80800E-001    0.00000E+000
   6.4760   5.59700E-001    0.00000E+000
   6.4780   5.81900E-001    0.00000E+000
   6.4810   5.72900E-001    0.00000E+000
   6.4870   5.52200E-001    0.00000E+000
   6.4900   5.70900E-001    0.00000E+000
   6.4920   5.83900E-001    0.00000E+000
   6.4940   5.66600E-001    0.00000E+000
   6.4960   5.77400E-001    0.00000E+000
   6.4970   5.76400E-001    0.00000E+000
   6.5000   5.80400E-001    0.00000E+000
   6.5030   5.64100E-001    0.00000E+000
   6.5050   5.69600E-001    0.00000E+000
   6.5080   5.82200E-001    0.00000E+000
   6.5100   5.86400E-001    0.00000E+000
   6.5130   5.62100E-001    0.00000E+000
   6.5150   5.81500E-001    0.00000E+000
   6.5170   5.69000E-001    0.00000E+000
   6.5210   5.92100E-001    0.00000E+000
   6.5220   5.75900E-001    0.00000E+000
   6.5240   5.74400E-001    0.00000E+000
   6.5260   5.82600E-001    0.00000E+000
   6.5300   5.73800E-001    0.00000E+000
   6.5320   5.76300E-001    0.00000E+000
   6.5360   5.63400E-001    0.00000E+000
   6.5400   5.90300E-001    0.00000E+000
   6.5410   5.75600E-001    0.00000E+000
   6.5430   5.71900E-001    0.00000E+000
   6.5440   5.79900E-001    0.00000E+000
   6.5470   5.70600E-001    0.00000E+000
   6.5490   5.87000E-001    0.00000E+000
   6.5510   5.75300E-001    0.00000E+000
   6.5540   6.04800E-001    0.00000E+000
   6.5580   5.55600E-001    0.00000E+000
   6.5610   5.67100E-001    0.00000E+000
   6.5650   5.95400E-001    0.00000E+000
   6.5670   5.81500E-001    0.00000E+000
   6.5680   5.82700E-001    0.00000E+000
   6.5710   5.70100E-001    0.00000E+000
   6.5740   5.86300E-001    0.00000E+000
   6.5780   5.92200E-001    0.00000E+000
   6.5800   5.84900E-001    0.00000E+000
   6.5830   5.73800E-001    0.00000E+000
   6.5850   5.76000E-001    0.00000E+000
   6.5870   5.73600E-001    0.00000E+000
   6.5900   5.93200E-001    0.00000E+000
   6.5940   5.67500E-001    0.00000E+000
   6.5980   5.68900E-001    0.00000E+000
   6.5990   5.80500E-001    0.00000E+000
   6.6030   5.75700E-001    0.00000E+000
   6.6060   5.68700E-001    0.00000E+000
   6.6080   5.86800E-001    0.00000E+000
   6.6110   5.94100E-001    0.00000E+000
   6.6120   5.77500E-001    0.00000E+000
   6.6150   5.91000E-001    0.00000E+000
   6.6170   5.82600E-001    0.00000E+000
   6.6210   5.90200E-001    0.00000E+000
   6.6240   5.88000E-001    0.00000E+000
   6.6260   5.80900E-001    0.00000E+000
   6.6280   5.68400E-001    0.00000E+000
   6.6300   5.79400E-001    0.00000E+000
   6.6320   5.88400E-001    0.00000E+000
   6.6360   5.87000E-001    0.00000E+000
   6.6390   5.64600E-001    0.00000E+000
   6.6410   5.79400E-001    0.00000E+000
   6.6440   5.77500E-001    0.00000E+000
   6.6480   5.96900E-001    0.00000E+000
   6.6500   6.07500E-001    0.00000E+000
   6.6520   5.94100E-001    0.00000E+000
   6.6550   5.87600E-001    0.00000E+000
   6.6570   5.80000E-001    0.00000E+000
   6.6600   5.80800E-001    0.00000E+000
   6.6620   5.89600E-001    0.00000E+000
   6.6660   5.75100E-001    0.00000E+000
   6.6670   5.83800E-001    0.00000E+000
   6.6690   6.02400E-001    0.00000E+000
   6.6700   5.80000E-001    0.00000E+000
   6.6740   5.96500E-001    0.00000E+000
   6.6760   5.83100E-001    0.00000E+000
   6.6800   5.91900E-001    0.00000E+000
   6.6840   5.91100E-001    0.00000E+000
   6.6850   5.93300E-001    0.00000E+000
   6.6870   5.83300E-001    0.00000E+000
   6.6890   5.87400E-001    0.00000E+000
   6.6920   6.07200E-001    0.00000E+000
   6.6940   5.96600E-001    0.00000E+000
   6.6970   5.83300E-001    0.00000E+000
   6.7010   5.98600E-001    0.00000E+000
   6.7040   5.86800E-001    0.00000E+000
   6.7070   5.91000E-001    0.00000E+000
   6.7090   5.88900E-001    0.00000E+000
   6.7110   5.79800E-001    0.00000E+000
   6.7140   5.88900E-001    0.00000E+000
   6.7160   5.96400E-001    0.00000E+000
   6.7180   5.94700E-001    0.00000E+000
   6.7230   5.87200E-001    0.00000E+000
   6.7250   5.69800E-001    0.00000E+000
   6.7280   5.94500E-001    0.00000E+000
   6.7310   5.93500E-001    0.00000E+000
   6.7350   5.91200E-001    0.00000E+000
   6.7390   5.90200E-001    0.00000E+000
   6.7430   6.00400E-001    0.00000E+000
   6.7460   5.85400E-001    0.00000E+000
   6.7470   6.04000E-001    0.00000E+000
   6.7500   5.95700E-001    0.00000E+000
   6.7520   5.91700E-001    0.00000E+000
   6.7550   5.76600E-001    0.00000E+000
   6.7580   5.96400E-001    0.00000E+000
   6.7600   5.89100E-001    0.00000E+000
   6.7620   5.70300E-001    0.00000E+000
   6.7650   5.91400E-001    0.00000E+000
   6.7680   5.96800E-001    0.00000E+000
   6.7690   5.70300E-001    0.00000E+000
   6.7720   6.00000E-001    0.00000E+000
   6.7770   5.90800E-001    0.00000E+000
   6.7780   5.96600E-001    0.00000E+000
   6.7820   5.91900E-001    0.00000E+000
   6.7860   5.96500E-001    0.00000E+000
   6.7890   5.77800E-001    0.00000E+000
   6.7920   5.89600E-001    0.00000E+000
   6.7950   5.92500E-001    0.00000E+000
   6.7980   5.95800E-001    0.00000E+000
   6.7990   5.87100E-001    0.00000E+000
   6.8020   5.90000E-001    0.00000E+000
   6.8050   5.85400E-001    0.00000E+000
   6.8070   5.93000E-001    0.00000E+000
   6.8110   5.92900E-001    0.00000E+000
   6.8140   6.00100E-001    0.00000E+000
   6.8160   5.95000E-001    0.00000E+000
   6.8170   6.04200E-001    0.00000E+000
   6.8210   5.93200E-001    0.00000E+000
   6.8240   5.86100E-001    0.00000E+000
   6.8270   5.99100E-001    0.00000E+000
   6.8290   5.90600E-001    0.00000E+000
   6.8320   6.04900E-001    0.00000E+000
   6.8340   5.93200E-001    0.00000E+000
   6.8370   6.02900E-001    0.00000E+000
   6.8420   5.88600E-001    0.00000E+000
   6.8430   5.84100E-001    0.00000E+000
   6.8460   5.74500E-001    0.00000E+000
   6.8490   5.57200E-001    0.00000E+000
   6.8520   6.05300E-001    0.00000E+000
   6.8540   5.91200E-001    0.00000E+000
   6.8560   6.09100E-001    0.00000E+000
   6.8590   6.05400E-001    0.00000E+000
   6.8620   5.94100E-001    0.00000E+000
   6.8640   5.89300E-001    0.00000E+000
   6.8680   6.02200E-001    0.00000E+000
   6.8710   5.92000E-001    0.00000E+000
   6.8730   6.08300E-001    0.00000E+000
   6.8760   6.05400E-001    0.00000E+000
   6.8810   6.10900E-001    0.00000E+000
   6.8820   5.86500E-001    0.00000E+000
   6.8830   6.06100E-001    0.00000E+000
   6.8880   6.14200E-001    0.00000E+000
   6.8900   6.11500E-001    0.00000E+000
   6.8940   5.91200E-001    0.00000E+000
   6.8970   5.98000E-001    0.00000E+000
   6.9010   5.84900E-001    0.00000E+000
   6.9040   5.90000E-001    0.00000E+000
   6.9070   5.77500E-001    0.00000E+000
   6.9090   6.09200E-001    0.00000E+000
   6.9110   6.22100E-001    0.00000E+000
   6.9150   5.96600E-001    0.00000E+000
   6.9180   6.07200E-001    0.00000E+000
   6.9200   6.08600E-001    0.00000E+000
   6.9230   5.87000E-001    0.00000E+000
   6.9250   5.89500E-001    0.00000E+000
   6.9280   6.14700E-001    0.00000E+000
   6.9310   6.11100E-001    0.00000E+000
   6.9340   5.97800E-001    0.00000E+000
   6.9360   6.00300E-001    0.00000E+000
   6.9370   5.97300E-001    0.00000E+000
   6.9410   6.04200E-001    0.00000E+000
   6.9470   5.97800E-001    0.00000E+000
   6.9500   5.97300E-001    0.00000E+000
   6.9520   5.97800E-001    0.00000E+000
   6.9540   6.05000E-001    0.00000E+000
   6.9580   5.96500E-001    0.00000E+000
   6.9610   6.08500E-001    0.00000E+000
   6.9620   5.96500E-001    0.00000E+000
   6.9650   5.99400E-001    0.00000E+000
   6.9660   6.00600E-001    0.00000E+000
   6.9690   6.00700E-001    0.00000E+000
   6.9750   6.14100E-001    0.00000E+000
   6.9770   6.18800E-001    0.00000E+000
   6.9790   6.00300E-001    0.00000E+000
   6.9830   5.91000E-001    0.00000E+000
   6.9860   5.79100E-001    0.00000E+000
   6.9880   6.09000E-001    0.00000E+000
   6.9920   6.05800E-001    0.00000E+000
   6.9940   5.99300E-001    0.00000E+000
   6.9970   5.89000E-001    0.00000E+000
   7.0000   6.07800E-001    0.00000E+000
   7.0020   6.08400E-001    0.00000E+000
   7.0060   6.22800E-001    0.00000E+000
   7.0080   6.18100E-001    0.00000E+000
   7.0110   6.12500E-001    0.00000E+000
   7.0130   6.17300E-001    0.00000E+000
   7.0150   6.01400E-001    0.00000E+000
   7.0180   6.05400E-001    0.00000E+000
   7.0210   6.10000E-001    0.00000E+000
   7.0240   6.10500E-001    0.00000E+000
   7.0280   6.14500E-001    0.00000E+000
   7.0300   6.23700E-001    0.00000E+000
   7.0320   6.07500E-001    0.00000E+000
   7.0350   6.07400E-001    0.00000E+000
   7.0360   6.23000E-001    0.00000E+000
   7.0410   6.20200E-001    0.00000E+000
   7.0420   6.27400E-001    0.00000E+000
   7.0450   6.24000E-001    0.00000E+000
   7.0490   6.05000E-001    0.00000E+000
   7.0510   6.21500E-001    0.00000E+000
   7.0540   6.33600E-001    0.00000E+000
   7.0560   6.17000E-001    0.00000E+000
   7.0600   6.33800E-001    0.00000E+000
   7.0630   6.31300E-001    0.00000E+000
   7.0670   6.47500E-001    0.00000E+000
   7.0690   6.52700E-001    0.00000E+000
   7.0720   6.59700E-001    0.00000E+000
   7.0740   6.91000E-001    0.00000E+000
   7.0760   6.78600E-001    0.00000E+000
   7.0800   6.84800E-001    0.00000E+000
   7.0830   6.95000E-001    0.00000E+000
   7.0850   6.89900E-001    0.00000E+000
   7.0890   7.24100E-001    0.00000E+000
   7.0920   7.61800E-001    0.00000E+000
   7.0940   7.46400E-001    0.00000E+000
   7.0990   7.93700E-001    0.00000E+000
   7.1010   8.06900E-001    0.00000E+000
   7.1030   8.41800E-001    0.00000E+000
   7.1060   8.58800E-001    0.00000E+000
   7.1100   8.93700E-001    0.00000E+000
   7.1130   9.44300E-001    0.00000E+000
   7.1170   9.55900E-001    0.00000E+000
   7.1190   1.01440E+000    0.00000E+000
   7.1220   1.04480E+000    0.00000E+000
   7.1260   1.10090E+000    0.00000E+000
   7.1270   1.16190E+000    0.00000E+000
   7.1310   1.19390E+000    0.00000E+000
   7.1340   1.23600E+000    0.00000E+000
   7.1350   1.33880E+000    0.00000E+000
   7.1400   1.34230E+000    0.00000E+000
   7.1420   1.47300E+000    0.00000E+000
   7.1450   1.57350E+000    0.00000E+000
   7.1490   2.03280E+000    0.00000E+000
   7.1510   2.28400E+000    0.00000E+000
   7.1540   2.26440E+000    0.00000E+000
   7.1560   1.83700E+000    0.00000E+000
   7.1600   1.62160E+000    0.00000E+000
   7.1630   1.11510E+000    0.00000E+000
   7.1650   1.36620E+000    0.00000E+000
   7.1690   1.22370E+000    0.00000E+000
   7.1700   9.22100E-001    0.00000E+000
   7.1740   7.44300E-001    0.00000E+000
   7.1760   6.59600E-001    0.00000E+000
   7.1790   3.39800E-001    0.00000E+000
   7.1830   1.00000E+000    0.00000E+000
   7.1860   1.00000E+000    0.00000E+000
   7.1880   1.00000E+000    0.00000E+000
   7.1920   1.00000E+000    0.00000E+000
   7.1930   1.00000E+000    0.00000E+000
   7.1970   1.00000E+000    0.00000E+000
   7.1990   1.00000E+000    0.00000E+000
   7.2010   1.00000E+000    0.00000E+000
   7.2030   1.00000E+000    0.00000E+000
   7.2070   1.00000E+000    0.00000E+000
   7.2110   1.00000E+000    0.00000E+000
   7.2140   1.00000E+000    0.00000E+000
   7.2160   1.00000E+000    0.00000E+000
   7.2190   1.00000E+000    0.00000E+000
   7.2230   1.00000E+000    0.00000E+000
   7.2250   1.00000E+000    0.00000E+000
   7.2270   1.00000E+000    0.00000E+000
   7.2300   1.00000E+000    0.00000E+000
   7.2320   1.00000E+000    0.00000E+000
   7.2370   1.00000E+000    0.00000E+000
   7.2390   1.00000E+000    0.00000E+000
   7.2430   1.00000E+000    0.00000E+000
   7.2460   1.00000E+000    0.00000E+000
   7.2480   1.00000E+000    0.00000E+000
   7.2510   1.00000E+000    0.00000E+000
   7.2550   1.00000E+000    0.00000E+000
   7.2570   1.00000E+000    0.00000E+000
   7.2580   1.00000E+000    0.00000E+000
   7.2630   1.00000E+000    0.00000E+000
   7.2660   1.00000E+000    0.00000E+000
   7.2690   1.00000E+000    0.00000E+000
   7.2710   1.00000E+000    0.00000E+000
   7.2740   1.00000E+000    0.00000E+000
   7.2760   1.00000E+000    0.00000E+000
   7.2790   1.00000E+000    0.00000E+000
   7.2820   1.00000E+000    0.00000E+000
   7.2840   1.00000E+000    0.00000E+000
   7.2890   1.00000E+000    0.00000E+000
   7.2920   1.00000E+000    0.00000E+000
   7.2950   1.00000E+000    0.00000E+000
   7.2980   1.00000E+000    0.00000E+000
   7.3000   1.00000E+000    0.00000E+000
