# Supplementary material for: Rationally seeded computational protein design of ɑ-helical barrels
Source: Nat Chem Biol. 2024 Jun 20;20(8):991–9. doi: 10.1038/s41589-024-01642-0 (PMC11288890; doi:10.1038/s41589-024-01642-0)
Supplement: Supplementary file 3 — PDB and .mtz files used for making figure panels b–d and j–m. [file 41589_2024_1642_MOESM3_ESM.zip › KIA_RP_RSPD_NatChemBiol_data_Figure2/scapCC6_LLIA_panels_e-h/AUC_panel_g/SV_raw/00009.RA1]

scapCC6_LLIA_master
R 1 20.1 50000 0013496 7.3020E10 281 1 
   5.7990   7.00500E-001    0.00000E+000
   5.8010   2.31200E-001    0.00000E+000
   5.8030   1.53400E-001    0.00000E+000
   5.8060  -7.48000E-002    0.00000E+000
   5.8070   4.95500E-001    0.00000E+000
   5.8080   4.48500E-001    0.00000E+000
   5.8090   5.87600E-001    0.00000E+000
   5.8120   9.17600E-001    0.00000E+000
   5.8130   1.03080E+000    0.00000E+000
   5.8140   8.25400E-001    0.00000E+000
   5.8150   1.11670E+000    0.00000E+000
   5.8160   9.58900E-001    0.00000E+000
   5.8170   1.00230E+000    0.00000E+000
   5.8190   1.11710E+000    0.00000E+000
   5.8200   1.02700E+000    0.00000E+000
   5.8210   1.10900E+000    0.00000E+000
   5.8230   9.15600E-001    0.00000E+000
   5.8250   1.13680E+000    0.00000E+000
   5.8260   1.27540E+000    0.00000E+000
   5.8280   1.14210E+000    0.00000E+000
   5.8290   1.20990E+000    0.00000E+000
   5.8310   1.25420E+000    0.00000E+000
   5.8330   1.49390E+000    0.00000E+000
   5.8350   1.49010E+000    0.00000E+000
   5.8380   1.62680E+000    0.00000E+000
   5.8390   1.56230E+000    0.00000E+000
   5.8400   1.55330E+000    0.00000E+000
   5.8420   1.58040E+000    0.00000E+000
   5.8440   1.60490E+000    0.00000E+000
   5.8460   1.68270E+000    0.00000E+000
   5.8470   1.64170E+000    0.00000E+000
   5.8480   1.57640E+000    0.00000E+000
   5.8500   1.45440E+000    0.00000E+000
   5.8510   1.31540E+000    0.00000E+000
   5.8530   1.04240E+000    0.00000E+000
   5.8550   8.79000E-001    0.00000E+000
   5.8560   1.01890E+000    0.00000E+000
   5.8580   8.06500E-001    0.00000E+000
   5.8590   4.84900E-001    0.00000E+000
   5.8620   4.38900E-001    0.00000E+000
   5.8630   3.86600E-001    0.00000E+000
   5.8650   4.09300E-001    0.00000E+000
   5.8670   3.54900E-001    0.00000E+000
   5.8690   2.80800E-001    0.00000E+000
   5.8700   2.93400E-001    0.00000E+000
   5.8710   2.62600E-001    0.00000E+000
   5.8730   2.20200E-001    0.00000E+000
   5.8750   2.28300E-001    0.00000E+000
   5.8770   1.92900E-001    0.00000E+000
   5.8800   1.78800E-001    0.00000E+000
   5.8810   1.46800E-001    0.00000E+000
   5.8820   1.42100E-001    0.00000E+000
   5.8850   1.09500E-001    0.00000E+000
   5.8860   9.32000E-002    0.00000E+000
   5.8880   1.37600E-001    0.00000E+000
   5.8890   8.53000E-002    0.00000E+000
   5.8900   7.30000E-002    0.00000E+000
   5.8930   5.17000E-002    0.00000E+000
   5.8950   5.42000E-002    0.00000E+000
   5.8970   4.87000E-002    0.00000E+000
   5.9000   3.92000E-002    0.00000E+000
   5.9010   5.04000E-002    0.00000E+000
   5.9020   1.79000E-002    0.00000E+000
   5.9030   2.46000E-002    0.00000E+000
   5.9060   2.66000E-002    0.00000E+000
   5.9080   3.15000E-002    0.00000E+000
   5.9100   3.27000E-002    0.00000E+000
   5.9120   1.75000E-002    0.00000E+000
   5.9140   2.69000E-002    0.00000E+000
   5.9150   4.80000E-003    0.00000E+000
   5.9170   6.30000E-003    0.00000E+000
   5.9190   1.28000E-002    0.00000E+000
   5.9210   1.78000E-002    0.00000E+000
   5.9220   1.14000E-002    0.00000E+000
   5.9240   1.09000E-002    0.00000E+000
   5.9260   8.40000E-003    0.00000E+000
   5.9280   1.60000E-003    0.00000E+000
   5.9300   1.09000E-002    0.00000E+000
   5.9320   3.40000E-003    0.00000E+000
   5.9330  -2.00000E-004    0.00000E+000
   5.9360   6.20000E-003    0.00000E+000
   5.9370   4.50000E-003    0.00000E+000
   5.9390   1.50000E-003    0.00000E+000
   5.9410  -2.40000E-003    0.00000E+000
   5.9440   1.10000E-003    0.00000E+000
   5.9450   8.50000E-003    0.00000E+000
   5.9480   2.03000E-002    0.00000E+000
   5.9490  -0.00000E+000    0.00000E+000
   5.9520   5.00000E-004    0.00000E+000
   5.9540   9.30000E-003    0.00000E+000
   5.9560   2.23000E-002    0.00000E+000
   5.9570   6.60000E-003    0.00000E+000
   5.9600   1.18000E-002    0.00000E+000
   5.9610  -2.00000E-003    0.00000E+000
   5.9630   2.70000E-003    0.00000E+000
   5.9650   4.00000E-003    0.00000E+000
   5.9680   1.00000E-003    0.00000E+000
   5.9700  -1.30000E-003    0.00000E+000
   5.9710   3.40000E-003    0.00000E+000
   5.9720   2.20000E-002    0.00000E+000
   5.9760   1.25000E-001    0.00000E+000
   5.9800  -6.86200E-001    0.00000E+000
   5.9820  -1.31900E-001    0.00000E+000
   5.9840   5.77000E-002    0.00000E+000
   5.9870  -5.99000E-002    0.00000E+000
   5.9880  -3.21000E-002    0.00000E+000
   5.9890  -2.58000E-002    0.00000E+000
   5.9910  -4.28000E-002    0.00000E+000
   5.9960  -3.68000E-002    0.00000E+000
   5.9970  -4.90000E-002    0.00000E+000
   5.9980  -4.53000E-002    0.00000E+000
   6.0010  -3.95000E-002    0.00000E+000
   6.0030  -4.72000E-002    0.00000E+000
   6.0070  -4.26000E-002    0.00000E+000
   6.0090  -3.36000E-002    0.00000E+000
   6.0110  -2.88000E-002    0.00000E+000
   6.0120  -3.39000E-002    0.00000E+000
   6.0160  -2.65000E-002    0.00000E+000
   6.0170  -1.46000E-002    0.00000E+000
   6.0190  -4.20000E-002    0.00000E+000
   6.0210  -4.55000E-002    0.00000E+000
   6.0230  -4.28000E-002    0.00000E+000
   6.0250  -5.44000E-002    0.00000E+000
   6.0260  -4.57000E-002    0.00000E+000
   6.0300  -2.97000E-002    0.00000E+000
   6.0340  -6.09000E-002    0.00000E+000
   6.0360  -2.56100E-001    0.00000E+000
   6.0380   4.69000E-002    0.00000E+000
   6.0410   1.33300E-001    0.00000E+000
   6.0470   1.00000E-002    0.00000E+000
   6.0500   1.14500E-001    0.00000E+000
   6.0510   1.02800E-001    0.00000E+000
   6.0530   1.07600E-001    0.00000E+000
   6.0560   1.19400E-001    0.00000E+000
   6.0590   1.07400E-001    0.00000E+000
   6.0610   1.28400E-001    0.00000E+000
   6.0620   1.30000E-001    0.00000E+000
   6.0640   1.34800E-001    0.00000E+000
   6.0670   1.36500E-001    0.00000E+000
   6.0690   1.44000E-001    0.00000E+000
   6.0710   1.48900E-001    0.00000E+000
   6.0730   1.61500E-001    0.00000E+000
   6.0750   1.63000E-001    0.00000E+000
   6.0780   1.87300E-001    0.00000E+000
   6.0800   1.72300E-001    0.00000E+000
   6.0810   1.79400E-001    0.00000E+000
   6.0820   1.77800E-001    0.00000E+000
   6.0850   1.81300E-001    0.00000E+000
   6.0870   1.96900E-001    0.00000E+000
   6.0890   1.95000E-001    0.00000E+000
   6.0940   2.11300E-001    0.00000E+000
   6.0950   2.27700E-001    0.00000E+000
   6.0980   2.28000E-001    0.00000E+000
   6.1000   2.19800E-001    0.00000E+000
   6.1020   2.37800E-001    0.00000E+000
   6.1040   2.57200E-001    0.00000E+000
   6.1050   2.66100E-001    0.00000E+000
   6.1090   2.53400E-001    0.00000E+000
   6.1120   2.71500E-001    0.00000E+000
   6.1130   2.75700E-001    0.00000E+000
   6.1170   2.73800E-001    0.00000E+000
   6.1190   2.94300E-001    0.00000E+000
   6.1210   2.83200E-001    0.00000E+000
   6.1230   3.11000E-001    0.00000E+000
   6.1260   3.17800E-001    0.00000E+000
   6.1270   3.17000E-001    0.00000E+000
   6.1290   3.26500E-001    0.00000E+000
   6.1320   3.26700E-001    0.00000E+000
   6.1360   3.41100E-001    0.00000E+000
   6.1380   3.51500E-001    0.00000E+000
   6.1430   3.69200E-001    0.00000E+000
   6.1470   3.78500E-001    0.00000E+000
   6.1490   3.95200E-001    0.00000E+000
   6.1510   4.12300E-001    0.00000E+000
   6.1540   3.95600E-001    0.00000E+000
   6.1570   4.13000E-001    0.00000E+000
   6.1590   4.01500E-001    0.00000E+000
   6.1620   4.04500E-001    0.00000E+000
   6.1640   4.17100E-001    0.00000E+000
   6.1660   4.40800E-001    0.00000E+000
   6.1680   4.61100E-001    0.00000E+000
   6.1700   4.49800E-001    0.00000E+000
   6.1720   4.53100E-001    0.00000E+000
   6.1730   4.68200E-001    0.00000E+000
   6.1770   4.77700E-001    0.00000E+000
   6.1790   4.60600E-001    0.00000E+000
   6.1830   4.84700E-001    0.00000E+000
   6.1840   4.98800E-001    0.00000E+000
   6.1870   4.96100E-001    0.00000E+000
   6.1900   4.90200E-001    0.00000E+000
   6.1910   4.99700E-001    0.00000E+000
   6.1950   5.09200E-001    0.00000E+000
   6.1960   5.12700E-001    0.00000E+000
   6.2000   5.37600E-001    0.00000E+000
   6.2030   5.52000E-001    0.00000E+000
   6.2040   5.29800E-001    0.00000E+000
   6.2070   5.22700E-001    0.00000E+000
   6.2080   5.48400E-001    0.00000E+000
   6.2120   5.47500E-001    0.00000E+000
   6.2130   5.59900E-001    0.00000E+000
   6.2160   5.39400E-001    0.00000E+000
   6.2180   5.47800E-001    0.00000E+000
   6.2200   5.54300E-001    0.00000E+000
   6.2250   5.67700E-001    0.00000E+000
   6.2290   5.76200E-001    0.00000E+000
   6.2300   5.66700E-001    0.00000E+000
   6.2320   5.74100E-001    0.00000E+000
   6.2360   5.66300E-001    0.00000E+000
   6.2390   5.77700E-001    0.00000E+000
   6.2420   5.71100E-001    0.00000E+000
   6.2450   5.69300E-001    0.00000E+000
   6.2460   5.72500E-001    0.00000E+000
   6.2470   5.87300E-001    0.00000E+000
   6.2510   5.89000E-001    0.00000E+000
   6.2520   5.82000E-001    0.00000E+000
   6.2570   5.86800E-001    0.00000E+000
   6.2580   5.82700E-001    0.00000E+000
   6.2630   5.79500E-001    0.00000E+000
   6.2650   5.89900E-001    0.00000E+000
   6.2670   6.12200E-001    0.00000E+000
   6.2700   5.94300E-001    0.00000E+000
   6.2730   5.91500E-001    0.00000E+000
   6.2760   5.91800E-001    0.00000E+000
   6.2820   6.00900E-001    0.00000E+000
   6.2840   6.10700E-001    0.00000E+000
   6.2860   5.97500E-001    0.00000E+000
   6.2880   5.99500E-001    0.00000E+000
   6.2910   6.15900E-001    0.00000E+000
   6.2970   5.96900E-001    0.00000E+000
   6.2980   5.99800E-001    0.00000E+000
   6.2990   6.10200E-001    0.00000E+000
   6.3000   6.16800E-001    0.00000E+000
   6.3060   6.11700E-001    0.00000E+000
   6.3130   6.07900E-001    0.00000E+000
   6.3160   6.12800E-001    0.00000E+000
   6.3190   6.03000E-001    0.00000E+000
   6.3220   6.03600E-001    0.00000E+000
   6.3250   5.88200E-001    0.00000E+000
   6.3320   6.04900E-001    0.00000E+000
   6.3360   6.02500E-001    0.00000E+000
   6.3380   6.13200E-001    0.00000E+000
   6.3440   5.96100E-001    0.00000E+000
   6.3460   6.14800E-001    0.00000E+000
   6.3500   6.08800E-001    0.00000E+000
   6.3540   6.03900E-001    0.00000E+000
   6.3560   6.07200E-001    0.00000E+000
   6.3570   5.92100E-001    0.00000E+000
   6.3610   6.10400E-001    0.00000E+000
   6.3620   6.13700E-001    0.00000E+000
   6.3650   6.05000E-001    0.00000E+000
   6.3660   6.25400E-001    0.00000E+000
   6.3670   6.02300E-001    0.00000E+000
   6.3720   6.00700E-001    0.00000E+000
   6.3740   6.03500E-001    0.00000E+000
   6.3770   5.94200E-001    0.00000E+000
   6.3810   5.98400E-001    0.00000E+000
   6.3830   6.19700E-001    0.00000E+000
   6.3840   6.01900E-001    0.00000E+000
   6.3860   6.16500E-001    0.00000E+000
   6.3920   5.92200E-001    0.00000E+000
   6.3950   6.02900E-001    0.00000E+000
   6.3980   6.11500E-001    0.00000E+000
   6.4000   5.94400E-001    0.00000E+000
   6.4010   6.06800E-001    0.00000E+000
   6.4060   6.15000E-001    0.00000E+000
   6.4080   6.11200E-001    0.00000E+000
   6.4110   6.07400E-001    0.00000E+000
   6.4120   6.12400E-001    0.00000E+000
   6.4160   6.12200E-001    0.00000E+000
   6.4180   6.07400E-001    0.00000E+000
   6.4220   5.99800E-001    0.00000E+000
   6.4240   6.08200E-001    0.00000E+000
   6.4280   5.94600E-001    0.00000E+000
   6.4290   6.01500E-001    0.00000E+000
   6.4320   6.08900E-001    0.00000E+000
   6.4330   6.13700E-001    0.00000E+000
   6.4370   6.25000E-001    0.00000E+000
   6.4400   6.00400E-001    0.00000E+000
   6.4420   6.02300E-001    0.00000E+000
   6.4460   5.99700E-001    0.00000E+000
   6.4470   6.03100E-001    0.00000E+000
   6.4490   6.27700E-001    0.00000E+000
   6.4520   6.26600E-001    0.00000E+000
   6.4540   6.08800E-001    0.00000E+000
   6.4560   6.08100E-001    0.00000E+000
   6.4600   6.11200E-001    0.00000E+000
   6.4630   6.06500E-001    0.00000E+000
   6.4640   6.10600E-001    0.00000E+000
   6.4690   5.95000E-001    0.00000E+000
   6.4710   5.88500E-001    0.00000E+000
   6.4730   6.10100E-001    0.00000E+000
   6.4750   6.33800E-001    0.00000E+000
   6.4770   5.99700E-001    0.00000E+000
   6.4800   6.18100E-001    0.00000E+000
   6.4810   6.12500E-001    0.00000E+000
   6.4850   6.14500E-001    0.00000E+000
   6.4880   6.33200E-001    0.00000E+000
   6.4910   6.17400E-001    0.00000E+000
   6.4930   5.96200E-001    0.00000E+000
   6.4950   6.08200E-001    0.00000E+000
   6.4990   6.27900E-001    0.00000E+000
   6.5010   6.18000E-001    0.00000E+000
   6.5040   6.17300E-001    0.00000E+000
   6.5060   6.14300E-001    0.00000E+000
   6.5080   6.17600E-001    0.00000E+000
   6.5120   6.16500E-001    0.00000E+000
   6.5130   6.30500E-001    0.00000E+000
   6.5160   6.13700E-001    0.00000E+000
   6.5170   6.14000E-001    0.00000E+000
   6.5210   6.28000E-001    0.00000E+000
   6.5220   6.10900E-001    0.00000E+000
   6.5260   6.12900E-001    0.00000E+000
   6.5290   6.24800E-001    0.00000E+000
   6.5310   6.19500E-001    0.00000E+000
   6.5330   6.23200E-001    0.00000E+000
   6.5350   6.23200E-001    0.00000E+000
   6.5400   6.21200E-001    0.00000E+000
   6.5420   6.03400E-001    0.00000E+000
   6.5450   6.20800E-001    0.00000E+000
   6.5470   5.99800E-001    0.00000E+000
   6.5490   6.15200E-001    0.00000E+000
   6.5510   6.10800E-001    0.00000E+000
   6.5540   6.15700E-001    0.00000E+000
   6.5560   5.99100E-001    0.00000E+000
   6.5600   6.06600E-001    0.00000E+000
   6.5630   6.21300E-001    0.00000E+000
   6.5660   6.08900E-001    0.00000E+000
   6.5680   6.12400E-001    0.00000E+000
   6.5710   6.30200E-001    0.00000E+000
   6.5730   6.25400E-001    0.00000E+000
   6.5750   6.28900E-001    0.00000E+000
   6.5760   6.24300E-001    0.00000E+000
   6.5800   6.10100E-001    0.00000E+000
   6.5820   5.92100E-001    0.00000E+000
   6.5840   5.96700E-001    0.00000E+000
   6.5870   6.02100E-001    0.00000E+000
   6.5900   6.07100E-001    0.00000E+000
   6.5930   6.01100E-001    0.00000E+000
   6.5960   6.06600E-001    0.00000E+000
   6.5990   6.09600E-001    0.00000E+000
   6.6010   6.19900E-001    0.00000E+000
   6.6040   6.11200E-001    0.00000E+000
   6.6070   6.21200E-001    0.00000E+000
   6.6090   6.10300E-001    0.00000E+000
   6.6120   6.14500E-001    0.00000E+000
   6.6130   6.18800E-001    0.00000E+000
   6.6160   6.18400E-001    0.00000E+000
   6.6190   6.16000E-001    0.00000E+000
   6.6210   6.21600E-001    0.00000E+000
   6.6230   6.09300E-001    0.00000E+000
   6.6270   6.09000E-001    0.00000E+000
   6.6280   6.08100E-001    0.00000E+000
   6.6300   6.06800E-001    0.00000E+000
   6.6330   6.14900E-001    0.00000E+000
   6.6360   6.25800E-001    0.00000E+000
   6.6390   6.13500E-001    0.00000E+000
   6.6420   6.06000E-001    0.00000E+000
   6.6460   6.06600E-001    0.00000E+000
   6.6480   6.14800E-001    0.00000E+000
   6.6510   6.04700E-001    0.00000E+000
   6.6530   6.09900E-001    0.00000E+000
   6.6570   6.17200E-001    0.00000E+000
   6.6580   6.06200E-001    0.00000E+000
   6.6620   6.08200E-001    0.00000E+000
   6.6630   6.12500E-001    0.00000E+000
   6.6660   5.98800E-001    0.00000E+000
   6.6680   6.08500E-001    0.00000E+000
   6.6690   6.11900E-001    0.00000E+000
   6.6730   6.19400E-001    0.00000E+000
   6.6750   5.98400E-001    0.00000E+000
   6.6800   6.38000E-001    0.00000E+000
   6.6820   6.16900E-001    0.00000E+000
   6.6840   6.16800E-001    0.00000E+000
   6.6850   6.01200E-001    0.00000E+000
   6.6870   6.09400E-001    0.00000E+000
   6.6920   6.16600E-001    0.00000E+000
   6.6930   6.13700E-001    0.00000E+000
   6.6960   6.08300E-001    0.00000E+000
   6.7000   6.17200E-001    0.00000E+000
   6.7030   6.25600E-001    0.00000E+000
   6.7050   6.29000E-001    0.00000E+000
   6.7090   6.19300E-001    0.00000E+000
   6.7120   6.09400E-001    0.00000E+000
   6.7140   6.11400E-001    0.00000E+000
   6.7160   6.26300E-001    0.00000E+000
   6.7180   6.18700E-001    0.00000E+000
   6.7220   6.21200E-001    0.00000E+000
   6.7240   6.05600E-001    0.00000E+000
   6.7280   6.24900E-001    0.00000E+000
   6.7300   6.09400E-001    0.00000E+000
   6.7310   6.23400E-001    0.00000E+000
   6.7340   6.12900E-001    0.00000E+000
   6.7370   6.14600E-001    0.00000E+000
   6.7410   6.07700E-001    0.00000E+000
   6.7440   6.23000E-001    0.00000E+000
   6.7460   6.19200E-001    0.00000E+000
   6.7480   6.14900E-001    0.00000E+000
   6.7490   6.16800E-001    0.00000E+000
   6.7530   6.35500E-001    0.00000E+000
   6.7550   6.21200E-001    0.00000E+000
   6.7580   6.07600E-001    0.00000E+000
   6.7600   6.23100E-001    0.00000E+000
   6.7620   6.21000E-001    0.00000E+000
   6.7670   6.21400E-001    0.00000E+000
   6.7680   6.19900E-001    0.00000E+000
   6.7730   6.23200E-001    0.00000E+000
   6.7740   6.36100E-001    0.00000E+000
   6.7760   6.23800E-001    0.00000E+000
   6.7800   6.31900E-001    0.00000E+000
   6.7810   6.24900E-001    0.00000E+000
   6.7860   6.22000E-001    0.00000E+000
   6.7880   6.07700E-001    0.00000E+000
   6.7910   6.16000E-001    0.00000E+000
   6.7950   6.20500E-001    0.00000E+000
   6.7960   6.29400E-001    0.00000E+000
   6.7990   6.46000E-001    0.00000E+000
   6.8020   6.19800E-001    0.00000E+000
   6.8040   6.22400E-001    0.00000E+000
   6.8060   6.20900E-001    0.00000E+000
   6.8090   5.96000E-001    0.00000E+000
   6.8140   6.19700E-001    0.00000E+000
   6.8150   6.27700E-001    0.00000E+000
   6.8200   5.96000E-001    0.00000E+000
   6.8230   6.27400E-001    0.00000E+000
   6.8250   6.11500E-001    0.00000E+000
   6.8290   6.22800E-001    0.00000E+000
   6.8300   6.40200E-001    0.00000E+000
   6.8340   6.35900E-001    0.00000E+000
   6.8360   6.32700E-001    0.00000E+000
   6.8390   6.01000E-001    0.00000E+000
   6.8430   6.02200E-001    0.00000E+000
   6.8450   6.29100E-001    0.00000E+000
   6.8480   6.24600E-001    0.00000E+000
   6.8500   6.11600E-001    0.00000E+000
   6.8530   6.16600E-001    0.00000E+000
   6.8550   6.39500E-001    0.00000E+000
   6.8570   6.36900E-001    0.00000E+000
   6.8610   6.07500E-001    0.00000E+000
   6.8640   6.17700E-001    0.00000E+000
   6.8660   6.06200E-001    0.00000E+000
   6.8690   6.05400E-001    0.00000E+000
   6.8700   6.24200E-001    0.00000E+000
   6.8750   6.21800E-001    0.00000E+000
   6.8770   6.27400E-001    0.00000E+000
   6.8800   6.40100E-001    0.00000E+000
   6.8820   6.20400E-001    0.00000E+000
   6.8850   6.15500E-001    0.00000E+000
   6.8880   6.37600E-001    0.00000E+000
   6.8930   6.19800E-001    0.00000E+000
   6.8960   6.35000E-001    0.00000E+000
   6.8980   6.42000E-001    0.00000E+000
   6.9010   6.18700E-001    0.00000E+000
   6.9040   6.19500E-001    0.00000E+000
   6.9070   6.19400E-001    0.00000E+000
   6.9100   6.13600E-001    0.00000E+000
   6.9150   6.25600E-001    0.00000E+000
   6.9160   6.19700E-001    0.00000E+000
   6.9190   6.03300E-001    0.00000E+000
   6.9200   6.26700E-001    0.00000E+000
   6.9230   6.22400E-001    0.00000E+000
   6.9260   6.25800E-001    0.00000E+000
   6.9280   6.16600E-001    0.00000E+000
   6.9330   6.11800E-001    0.00000E+000
   6.9350   6.26100E-001    0.00000E+000
   6.9370   6.24900E-001    0.00000E+000
   6.9400   6.16700E-001    0.00000E+000
   6.9420   6.25300E-001    0.00000E+000
   6.9470   6.15500E-001    0.00000E+000
   6.9500   6.29200E-001    0.00000E+000
   6.9530   6.33100E-001    0.00000E+000
   6.9570   6.29500E-001    0.00000E+000
   6.9580   6.19700E-001    0.00000E+000
   6.9610   6.32100E-001    0.00000E+000
   6.9650   6.15200E-001    0.00000E+000
   6.9660   6.36000E-001    0.00000E+000
   6.9690   6.18900E-001    0.00000E+000
   6.9730   6.36200E-001    0.00000E+000
   6.9770   6.35000E-001    0.00000E+000
   6.9800   5.98800E-001    0.00000E+000
   6.9820   6.06600E-001    0.00000E+000
   6.9840   6.26400E-001    0.00000E+000
   6.9880   6.44600E-001    0.00000E+000
   6.9890   6.26600E-001    0.00000E+000
   6.9930   6.26600E-001    0.00000E+000
   6.9960   6.17700E-001    0.00000E+000
   6.9990   6.28300E-001    0.00000E+000
   7.0010   6.19000E-001    0.00000E+000
   7.0050   6.29300E-001    0.00000E+000
   7.0090   6.26800E-001    0.00000E+000
   7.0110   6.19400E-001    0.00000E+000
   7.0130   6.08500E-001    0.00000E+000
   7.0160   6.17200E-001    0.00000E+000
   7.0180   6.05700E-001    0.00000E+000
   7.0210   6.25500E-001    0.00000E+000
   7.0240   6.31200E-001    0.00000E+000
   7.0280   6.19600E-001    0.00000E+000
   7.0310   6.17800E-001    0.00000E+000
   7.0330   6.10100E-001    0.00000E+000
   7.0350   6.26100E-001    0.00000E+000
   7.0390   6.14800E-001    0.00000E+000
   7.0410   6.15300E-001    0.00000E+000
   7.0430   6.20900E-001    0.00000E+000
   7.0480   6.29400E-001    0.00000E+000
   7.0510   6.35000E-001    0.00000E+000
   7.0530   6.44100E-001    0.00000E+000
   7.0570   6.24300E-001    0.00000E+000
   7.0600   6.32800E-001    0.00000E+000
   7.0620   6.23800E-001    0.00000E+000
   7.0650   6.26300E-001    0.00000E+000
   7.0670   6.28800E-001    0.00000E+000
   7.0700   6.51800E-001    0.00000E+000
   7.0730   6.35700E-001    0.00000E+000
   7.0760   6.42300E-001    0.00000E+000
   7.0780   6.59000E-001    0.00000E+000
   7.0800   6.47800E-001    0.00000E+000
   7.0850   6.55100E-001    0.00000E+000
   7.0860   6.67000E-001    0.00000E+000
   7.0890   6.47400E-001    0.00000E+000
   7.0920   6.50600E-001    0.00000E+000
   7.0950   7.06900E-001    0.00000E+000
   7.0990   6.79000E-001    0.00000E+000
   7.1030   6.96600E-001    0.00000E+000
   7.1050   7.13800E-001    0.00000E+000
   7.1080   7.28400E-001    0.00000E+000
   7.1100   7.42700E-001    0.00000E+000
   7.1130   7.71300E-001    0.00000E+000
   7.1170   7.99400E-001    0.00000E+000
   7.1190   8.14700E-001    0.00000E+000
   7.1220   8.30900E-001    0.00000E+000
   7.1260   8.82700E-001    0.00000E+000
   7.1290   9.08700E-001    0.00000E+000
   7.1310   9.43600E-001    0.00000E+000
   7.1350   9.46900E-001    0.00000E+000
   7.1380   9.37000E-001    0.00000E+000
   7.1400   9.68700E-001    0.00000E+000
   7.1430   1.02980E+000    0.00000E+000
   7.1470   1.10600E+000    0.00000E+000
   7.1510   1.11510E+000    0.00000E+000
   7.1540   1.07400E+000    0.00000E+000
   7.1560   9.97800E-001    0.00000E+000
   7.1610   1.20700E+000    0.00000E+000
   7.1630   8.78200E-001    0.00000E+000
   7.1670   7.78600E-001    0.00000E+000
   7.1690   8.45000E-001    0.00000E+000
   7.1720   8.38100E-001    0.00000E+000
   7.1750   5.42400E-001    0.00000E+000
   7.1780   7.06800E-001    0.00000E+000
   7.1810   1.00000E+000    0.00000E+000
   7.1830   1.00000E+000    0.00000E+000
   7.1870   1.00000E+000    0.00000E+000
   7.1900   1.00000E+000    0.00000E+000
   7.1930   1.00000E+000    0.00000E+000
   7.1940   1.00000E+000    0.00000E+000
   7.1970   1.00000E+000    0.00000E+000
   7.2000   1.00000E+000    0.00000E+000
   7.2020   1.00000E+000    0.00000E+000
   7.2060   1.00000E+000    0.00000E+000
   7.2080   1.00000E+000    0.00000E+000
   7.2120   1.00000E+000    0.00000E+000
   7.2160   1.00000E+000    0.00000E+000
   7.2180   1.00000E+000    0.00000E+000
   7.2200   1.00000E+000    0.00000E+000
   7.2240   1.00000E+000    0.00000E+000
   7.2260   1.00000E+000    0.00000E+000
   7.2300   1.00000E+000    0.00000E+000
   7.2310   1.00000E+000    0.00000E+000
   7.2350   1.00000E+000    0.00000E+000
   7.2390   1.00000E+000    0.00000E+000
   7.2400   1.00000E+000    0.00000E+000
   7.2440   1.00000E+000    0.00000E+000
   7.2460   1.00000E+000    0.00000E+000
   7.2480   1.00000E+000    0.00000E+000
   7.2520   1.00000E+000    0.00000E+000
   7.2540   1.00000E+000    0.00000E+000
   7.2560   1.00000E+000    0.00000E+000
   7.2600   1.00000E+000    0.00000E+000
   7.2620   1.00000E+000    0.00000E+000
   7.2650   1.00000E+000    0.00000E+000
   7.2680   1.00000E+000    0.00000E+000
   7.2710   1.00000E+000    0.00000E+000
   7.2740   1.00000E+000    0.00000E+000
   7.2760   1.00000E+000    0.00000E+000
   7.2790   1.00000E+000    0.00000E+000
   7.2820   1.00000E+000    0.00000E+000
   7.2850   1.00000E+000    0.00000E+000
   7.2890   1.00000E+000    0.00000E+000
   7.2920   1.00000E+000    0.00000E+000
   7.2950   1.00000E+000    0.00000E+000
   7.2970   1.00000E+000    0.00000E+000
   7.3010   1.00000E+000    0.00000E+000
