# Supplementary material for: Rationally seeded computational protein design of ɑ-helical barrels
Source: Nat Chem Biol. 2024 Jun 20;20(8):991–9. doi: 10.1038/s41589-024-01642-0 (PMC11288890; doi:10.1038/s41589-024-01642-0)
Supplement: Supplementary file 3 — PDB and .mtz files used for making figure panels b–d and j–m. [file 41589_2024_1642_MOESM3_ESM.zip › KIA_RP_RSPD_NatChemBiol_data_Figure2/scapCC6_LLIA_panels_e-h/AUC_panel_g/SV_raw/00008.RA1]

scapCC6_LLIA_master
R 1 20.1 50000 0013197 6.4780E10 281 1 
   5.7990   1.00000E+000    0.00000E+000
   5.8030  -7.91800E-001    0.00000E+000
   5.8040   7.43800E-001    0.00000E+000
   5.8060   5.49100E-001    0.00000E+000
   5.8070   7.21000E-001    0.00000E+000
   5.8090   8.90000E-001    0.00000E+000
   5.8100   6.34500E-001    0.00000E+000
   5.8120   1.04760E+000    0.00000E+000
   5.8130   8.41000E-001    0.00000E+000
   5.8150   8.45400E-001    0.00000E+000
   5.8160   1.01200E+000    0.00000E+000
   5.8170   1.04340E+000    0.00000E+000
   5.8190   9.47800E-001    0.00000E+000
   5.8200   8.19100E-001    0.00000E+000
   5.8220   1.04820E+000    0.00000E+000
   5.8230   1.12400E+000    0.00000E+000
   5.8240   9.74900E-001    0.00000E+000
   5.8250   1.06160E+000    0.00000E+000
   5.8260   1.00880E+000    0.00000E+000
   5.8280   1.07590E+000    0.00000E+000
   5.8290   1.22980E+000    0.00000E+000
   5.8300   1.23720E+000    0.00000E+000
   5.8310   1.37420E+000    0.00000E+000
   5.8330   1.46400E+000    0.00000E+000
   5.8340   1.65210E+000    0.00000E+000
   5.8350   1.72190E+000    0.00000E+000
   5.8370   1.65570E+000    0.00000E+000
   5.8380   1.62500E+000    0.00000E+000
   5.8400   1.62740E+000    0.00000E+000
   5.8420   1.66630E+000    0.00000E+000
   5.8440   1.52720E+000    0.00000E+000
   5.8450   1.64290E+000    0.00000E+000
   5.8460   1.59730E+000    0.00000E+000
   5.8470   1.56060E+000    0.00000E+000
   5.8480   1.50310E+000    0.00000E+000
   5.8490   1.35810E+000    0.00000E+000
   5.8510   1.25760E+000    0.00000E+000
   5.8530   1.21770E+000    0.00000E+000
   5.8550   8.73600E-001    0.00000E+000
   5.8560   8.12500E-001    0.00000E+000
   5.8570   8.87400E-001    0.00000E+000
   5.8590   5.14800E-001    0.00000E+000
   5.8610   5.83800E-001    0.00000E+000
   5.8620   3.33800E-001    0.00000E+000
   5.8650   4.56900E-001    0.00000E+000
   5.8680   2.79000E-001    0.00000E+000
   5.8690   3.26700E-001    0.00000E+000
   5.8710   3.04700E-001    0.00000E+000
   5.8740   2.53600E-001    0.00000E+000
   5.8760   1.64200E-001    0.00000E+000
   5.8770   1.82500E-001    0.00000E+000
   5.8800   1.41700E-001    0.00000E+000
   5.8820   1.58600E-001    0.00000E+000
   5.8830   8.85000E-002    0.00000E+000
   5.8870   1.49200E-001    0.00000E+000
   5.8880   9.34000E-002    0.00000E+000
   5.8900   1.18300E-001    0.00000E+000
   5.8910   9.84000E-002    0.00000E+000
   5.8920   1.00800E-001    0.00000E+000
   5.8940   3.70000E-002    0.00000E+000
   5.8950   7.61000E-002    0.00000E+000
   5.8960   3.74000E-002    0.00000E+000
   5.8990   4.45000E-002    0.00000E+000
   5.9000   2.36000E-002    0.00000E+000
   5.9020   4.74000E-002    0.00000E+000
   5.9050   5.81000E-002    0.00000E+000
   5.9060   3.29000E-002    0.00000E+000
   5.9080   9.90000E-003    0.00000E+000
   5.9100   3.33000E-002    0.00000E+000
   5.9120   4.63000E-002    0.00000E+000
   5.9140   2.71000E-002    0.00000E+000
   5.9160   7.20000E-003    0.00000E+000
   5.9190   7.70000E-003    0.00000E+000
   5.9200   9.60000E-003    0.00000E+000
   5.9210   1.96000E-002    0.00000E+000
   5.9230   4.50000E-003    0.00000E+000
   5.9250   1.07000E-002    0.00000E+000
   5.9260   2.00000E-002    0.00000E+000
   5.9280   1.79000E-002    0.00000E+000
   5.9310   6.30000E-003    0.00000E+000
   5.9340   4.00000E-003    0.00000E+000
   5.9360   1.12000E-002    0.00000E+000
   5.9380   1.05000E-002    0.00000E+000
   5.9390   1.25000E-002    0.00000E+000
   5.9400   2.00000E-002    0.00000E+000
   5.9420   2.00000E-003    0.00000E+000
   5.9440   2.70000E-003    0.00000E+000
   5.9460  -2.90000E-003    0.00000E+000
   5.9470   8.70000E-003    0.00000E+000
   5.9490   4.40000E-003    0.00000E+000
   5.9510  -4.00000E-004    0.00000E+000
   5.9550  -3.90000E-003    0.00000E+000
   5.9560   5.80000E-003    0.00000E+000
   5.9580   1.39000E-002    0.00000E+000
   5.9610   5.60000E-003    0.00000E+000
   5.9630  -1.30000E-003    0.00000E+000
   5.9650   1.38000E-002    0.00000E+000
   5.9660   8.50000E-003    0.00000E+000
   5.9700   2.00000E-003    0.00000E+000
   5.9710   1.75000E-002    0.00000E+000
   5.9730   1.21000E-002    0.00000E+000
   5.9740   6.58000E-002    0.00000E+000
   5.9760   2.50800E-001    0.00000E+000
   5.9770  -3.65000E-001    0.00000E+000
   5.9800  -7.74400E-001    0.00000E+000
   5.9820  -4.23000E-001    0.00000E+000
   5.9830  -1.14000E-002    0.00000E+000
   5.9860   1.04000E-002    0.00000E+000
   5.9870  -3.41000E-002    0.00000E+000
   5.9890  -4.69000E-002    0.00000E+000
   5.9900  -4.61000E-002    0.00000E+000
   5.9940  -5.91000E-002    0.00000E+000
   5.9960  -3.96000E-002    0.00000E+000
   5.9980  -4.45000E-002    0.00000E+000
   6.0000  -3.11000E-002    0.00000E+000
   6.0030  -5.08000E-002    0.00000E+000
   6.0060  -4.32000E-002    0.00000E+000
   6.0080  -4.37000E-002    0.00000E+000
   6.0100  -3.87000E-002    0.00000E+000
   6.0120  -3.82000E-002    0.00000E+000
   6.0150  -3.30000E-002    0.00000E+000
   6.0160  -3.55000E-002    0.00000E+000
   6.0190  -5.28000E-002    0.00000E+000
   6.0210  -5.64000E-002    0.00000E+000
   6.0220  -4.81000E-002    0.00000E+000
   6.0240  -3.60000E-002    0.00000E+000
   6.0260  -4.33000E-002    0.00000E+000
   6.0280  -2.91000E-002    0.00000E+000
   6.0310  -3.14000E-002    0.00000E+000
   6.0340  -4.40000E-002    0.00000E+000
   6.0350  -1.94000E-002    0.00000E+000
   6.0380  -2.64700E-001    0.00000E+000
   6.0430   3.45500E-001    0.00000E+000
   6.0470   1.76000E-002    0.00000E+000
   6.0480   1.38400E-001    0.00000E+000
   6.0500   8.53000E-002    0.00000E+000
   6.0530   1.12000E-001    0.00000E+000
   6.0550   1.20300E-001    0.00000E+000
   6.0590   1.29300E-001    0.00000E+000
   6.0610   1.40900E-001    0.00000E+000
   6.0630   1.58000E-001    0.00000E+000
   6.0660   1.50800E-001    0.00000E+000
   6.0680   1.66400E-001    0.00000E+000
   6.0710   1.69300E-001    0.00000E+000
   6.0730   1.70900E-001    0.00000E+000
   6.0750   1.79500E-001    0.00000E+000
   6.0780   1.99200E-001    0.00000E+000
   6.0820   2.01900E-001    0.00000E+000
   6.0830   2.06300E-001    0.00000E+000
   6.0850   2.13900E-001    0.00000E+000
   6.0890   2.33700E-001    0.00000E+000
   6.0910   2.35700E-001    0.00000E+000
   6.0920   2.27000E-001    0.00000E+000
   6.0960   2.62700E-001    0.00000E+000
   6.0980   2.57900E-001    0.00000E+000
   6.1000   2.51900E-001    0.00000E+000
   6.1030   2.64400E-001    0.00000E+000
   6.1040   2.82100E-001    0.00000E+000
   6.1060   2.79500E-001    0.00000E+000
   6.1090   2.93300E-001    0.00000E+000
   6.1100   2.97500E-001    0.00000E+000
   6.1120   3.08600E-001    0.00000E+000
   6.1130   2.97600E-001    0.00000E+000
   6.1160   3.08800E-001    0.00000E+000
   6.1190   3.12900E-001    0.00000E+000
   6.1210   3.18200E-001    0.00000E+000
   6.1220   3.39100E-001    0.00000E+000
   6.1240   3.45400E-001    0.00000E+000
   6.1270   3.49300E-001    0.00000E+000
   6.1280   3.59500E-001    0.00000E+000
   6.1310   3.73000E-001    0.00000E+000
   6.1360   3.81200E-001    0.00000E+000
   6.1390   3.83300E-001    0.00000E+000
   6.1430   4.02400E-001    0.00000E+000
   6.1450   4.08700E-001    0.00000E+000
   6.1470   4.17600E-001    0.00000E+000
   6.1520   4.48900E-001    0.00000E+000
   6.1540   4.43000E-001    0.00000E+000
   6.1570   4.47900E-001    0.00000E+000
   6.1610   4.53400E-001    0.00000E+000
   6.1630   4.61400E-001    0.00000E+000
   6.1660   4.59000E-001    0.00000E+000
   6.1670   4.95000E-001    0.00000E+000
   6.1700   4.95900E-001    0.00000E+000
   6.1710   4.85000E-001    0.00000E+000
   6.1730   5.18200E-001    0.00000E+000
   6.1760   5.24200E-001    0.00000E+000
   6.1780   5.17800E-001    0.00000E+000
   6.1800   5.14500E-001    0.00000E+000
   6.1820   5.18300E-001    0.00000E+000
   6.1840   5.27500E-001    0.00000E+000
   6.1870   5.42400E-001    0.00000E+000
   6.1910   5.26700E-001    0.00000E+000
   6.1950   5.17400E-001    0.00000E+000
   6.1970   5.51600E-001    0.00000E+000
   6.1980   5.56200E-001    0.00000E+000
   6.2030   5.73300E-001    0.00000E+000
   6.2040   5.56300E-001    0.00000E+000
   6.2060   5.45300E-001    0.00000E+000
   6.2090   5.53800E-001    0.00000E+000
   6.2100   5.66900E-001    0.00000E+000
   6.2130   5.62500E-001    0.00000E+000
   6.2140   5.72800E-001    0.00000E+000
   6.2170   5.71400E-001    0.00000E+000
   6.2200   5.71800E-001    0.00000E+000
   6.2230   5.81700E-001    0.00000E+000
   6.2250   5.76800E-001    0.00000E+000
   6.2280   5.82100E-001    0.00000E+000
   6.2290   5.74200E-001    0.00000E+000
   6.2320   5.85700E-001    0.00000E+000
   6.2330   5.89900E-001    0.00000E+000
   6.2380   5.92700E-001    0.00000E+000
   6.2410   5.92900E-001    0.00000E+000
   6.2430   6.10500E-001    0.00000E+000
   6.2470   5.90200E-001    0.00000E+000
   6.2490   6.11700E-001    0.00000E+000
   6.2500   6.08100E-001    0.00000E+000
   6.2520   5.85700E-001    0.00000E+000
   6.2540   5.92700E-001    0.00000E+000
   6.2580   6.05800E-001    0.00000E+000
   6.2610   6.00200E-001    0.00000E+000
   6.2620   5.92600E-001    0.00000E+000
   6.2650   6.04200E-001    0.00000E+000
   6.2680   6.08800E-001    0.00000E+000
   6.2700   6.03000E-001    0.00000E+000
   6.2730   6.05200E-001    0.00000E+000
   6.2770   6.07400E-001    0.00000E+000
   6.2780   6.02900E-001    0.00000E+000
   6.2810   5.98600E-001    0.00000E+000
   6.2870   6.04000E-001    0.00000E+000
   6.2900   6.06900E-001    0.00000E+000
   6.2910   6.21100E-001    0.00000E+000
   6.2950   6.07000E-001    0.00000E+000
   6.2980   6.10800E-001    0.00000E+000
   6.3000   6.05500E-001    0.00000E+000
   6.3020   6.09300E-001    0.00000E+000
   6.3080   6.13400E-001    0.00000E+000
   6.3100   5.94700E-001    0.00000E+000
   6.3160   6.03800E-001    0.00000E+000
   6.3170   6.07500E-001    0.00000E+000
   6.3180   6.00000E-001    0.00000E+000
   6.3240   6.00900E-001    0.00000E+000
   6.3280   5.84200E-001    0.00000E+000
   6.3290   5.98200E-001    0.00000E+000
   6.3350   6.14900E-001    0.00000E+000
   6.3380   6.05000E-001    0.00000E+000
   6.3440   6.18100E-001    0.00000E+000
   6.3460   6.09700E-001    0.00000E+000
   6.3490   5.95500E-001    0.00000E+000
   6.3540   6.10400E-001    0.00000E+000
   6.3560   6.15100E-001    0.00000E+000
   6.3630   6.04100E-001    0.00000E+000
   6.3650   6.21400E-001    0.00000E+000
   6.3680   6.18300E-001    0.00000E+000
   6.3720   6.06900E-001    0.00000E+000
   6.3760   6.16000E-001    0.00000E+000
   6.3770   6.04500E-001    0.00000E+000
   6.3800   6.31000E-001    0.00000E+000
   6.3820   6.07800E-001    0.00000E+000
   6.3860   6.06600E-001    0.00000E+000
   6.3870   6.05100E-001    0.00000E+000
   6.3890   6.02200E-001    0.00000E+000
   6.3920   6.02800E-001    0.00000E+000
   6.3970   6.13000E-001    0.00000E+000
   6.3990   6.18700E-001    0.00000E+000
   6.4010   5.99400E-001    0.00000E+000
   6.4050   6.13700E-001    0.00000E+000
   6.4060   6.18700E-001    0.00000E+000
   6.4110   6.05000E-001    0.00000E+000
   6.4120   6.21000E-001    0.00000E+000
   6.4150   6.20100E-001    0.00000E+000
   6.4190   6.12800E-001    0.00000E+000
   6.4220   6.15800E-001    0.00000E+000
   6.4240   6.11700E-001    0.00000E+000
   6.4290   6.26600E-001    0.00000E+000
   6.4310   6.10700E-001    0.00000E+000
   6.4330   6.10600E-001    0.00000E+000
   6.4360   6.10800E-001    0.00000E+000
   6.4400   6.10800E-001    0.00000E+000
   6.4420   6.23800E-001    0.00000E+000
   6.4440   6.03100E-001    0.00000E+000
   6.4470   6.12300E-001    0.00000E+000
   6.4490   6.13300E-001    0.00000E+000
   6.4510   6.11200E-001    0.00000E+000
   6.4540   6.27800E-001    0.00000E+000
   6.4550   6.25800E-001    0.00000E+000
   6.4580   6.17000E-001    0.00000E+000
   6.4590   6.09500E-001    0.00000E+000
   6.4610   6.14900E-001    0.00000E+000
   6.4630   6.11600E-001    0.00000E+000
   6.4670   6.27400E-001    0.00000E+000
   6.4700   5.96800E-001    0.00000E+000
   6.4720   6.24000E-001    0.00000E+000
   6.4760   6.21200E-001    0.00000E+000
   6.4780   6.23000E-001    0.00000E+000
   6.4810   6.22500E-001    0.00000E+000
   6.4860   6.08300E-001    0.00000E+000
   6.4880   6.22500E-001    0.00000E+000
   6.4900   6.22700E-001    0.00000E+000
   6.4920   6.22300E-001    0.00000E+000
   6.4940   6.09800E-001    0.00000E+000
   6.4970   6.20700E-001    0.00000E+000
   6.4980   6.24400E-001    0.00000E+000
   6.5030   6.16300E-001    0.00000E+000
   6.5060   6.20100E-001    0.00000E+000
   6.5120   6.23000E-001    0.00000E+000
   6.5150   6.15200E-001    0.00000E+000
   6.5200   6.24900E-001    0.00000E+000
   6.5210   6.07600E-001    0.00000E+000
   6.5240   6.13200E-001    0.00000E+000
   6.5270   6.30600E-001    0.00000E+000
   6.5290   6.27300E-001    0.00000E+000
   6.5330   6.23500E-001    0.00000E+000
   6.5360   6.20200E-001    0.00000E+000
   6.5380   6.04400E-001    0.00000E+000
   6.5420   6.14100E-001    0.00000E+000
   6.5440   6.14400E-001    0.00000E+000
   6.5460   6.19200E-001    0.00000E+000
   6.5470   6.38200E-001    0.00000E+000
   6.5500   6.13600E-001    0.00000E+000
   6.5520   6.17900E-001    0.00000E+000
   6.5560   6.00300E-001    0.00000E+000
   6.5590   6.11600E-001    0.00000E+000
   6.5620   6.16500E-001    0.00000E+000
   6.5660   6.12500E-001    0.00000E+000
   6.5670   6.18500E-001    0.00000E+000
   6.5710   6.12300E-001    0.00000E+000
   6.5740   6.17100E-001    0.00000E+000
   6.5750   6.13200E-001    0.00000E+000
   6.5780   6.18500E-001    0.00000E+000
   6.5800   6.12000E-001    0.00000E+000
   6.5830   6.19400E-001    0.00000E+000
   6.5850   6.05000E-001    0.00000E+000
   6.5890   6.18900E-001    0.00000E+000
   6.5900   6.12700E-001    0.00000E+000
   6.5940   6.17400E-001    0.00000E+000
   6.5960   6.09900E-001    0.00000E+000
   6.5990   6.10000E-001    0.00000E+000
   6.6010   6.14100E-001    0.00000E+000
   6.6050   5.98200E-001    0.00000E+000
   6.6080   6.22700E-001    0.00000E+000
   6.6100   6.15900E-001    0.00000E+000
   6.6120   6.07100E-001    0.00000E+000
   6.6150   6.14800E-001    0.00000E+000
   6.6160   6.35500E-001    0.00000E+000
   6.6190   6.04600E-001    0.00000E+000
   6.6230   6.32900E-001    0.00000E+000
   6.6260   6.14400E-001    0.00000E+000
   6.6280   6.21100E-001    0.00000E+000
   6.6300   6.25900E-001    0.00000E+000
   6.6320   6.22400E-001    0.00000E+000
   6.6330   6.15300E-001    0.00000E+000
   6.6380   6.16900E-001    0.00000E+000
   6.6400   6.23200E-001    0.00000E+000
   6.6430   6.21700E-001    0.00000E+000
   6.6460   6.16600E-001    0.00000E+000
   6.6480   6.19200E-001    0.00000E+000
   6.6510   6.05000E-001    0.00000E+000
   6.6530   6.21500E-001    0.00000E+000
   6.6570   6.08000E-001    0.00000E+000
   6.6580   6.09200E-001    0.00000E+000
   6.6620   6.20000E-001    0.00000E+000
   6.6640   6.07500E-001    0.00000E+000
   6.6660   6.20500E-001    0.00000E+000
   6.6690   6.20400E-001    0.00000E+000
   6.6710   6.09700E-001    0.00000E+000
   6.6730   6.13000E-001    0.00000E+000
   6.6760   6.17300E-001    0.00000E+000
   6.6810   6.25500E-001    0.00000E+000
   6.6830   6.15800E-001    0.00000E+000
   6.6850   6.06300E-001    0.00000E+000
   6.6880   6.07000E-001    0.00000E+000
   6.6910   6.11000E-001    0.00000E+000
   6.6950   6.34000E-001    0.00000E+000
   6.6970   6.13300E-001    0.00000E+000
   6.7000   6.25700E-001    0.00000E+000
   6.7030   5.97400E-001    0.00000E+000
   6.7070   6.30900E-001    0.00000E+000
   6.7090   6.35200E-001    0.00000E+000
   6.7110   6.22500E-001    0.00000E+000
   6.7130   6.20100E-001    0.00000E+000
   6.7160   6.16100E-001    0.00000E+000
   6.7190   6.33100E-001    0.00000E+000
   6.7210   6.19300E-001    0.00000E+000
   6.7250   6.05000E-001    0.00000E+000
   6.7280   6.27900E-001    0.00000E+000
   6.7290   6.12600E-001    0.00000E+000
   6.7300   6.32100E-001    0.00000E+000
   6.7330   6.11000E-001    0.00000E+000
   6.7390   5.96900E-001    0.00000E+000
   6.7410   6.20800E-001    0.00000E+000
   6.7450   6.29600E-001    0.00000E+000
   6.7460   6.17200E-001    0.00000E+000
   6.7500   5.97600E-001    0.00000E+000
   6.7520   6.18800E-001    0.00000E+000
   6.7540   6.10800E-001    0.00000E+000
   6.7570   6.13300E-001    0.00000E+000
   6.7590   6.30900E-001    0.00000E+000
   6.7610   6.32400E-001    0.00000E+000
   6.7660   6.20200E-001    0.00000E+000
   6.7690   6.12900E-001    0.00000E+000
   6.7710   6.13800E-001    0.00000E+000
   6.7740   6.27000E-001    0.00000E+000
   6.7770   6.19700E-001    0.00000E+000
   6.7790   6.35000E-001    0.00000E+000
   6.7810   6.23800E-001    0.00000E+000
   6.7860   6.01200E-001    0.00000E+000
   6.7870   6.13500E-001    0.00000E+000
   6.7920   6.27500E-001    0.00000E+000
   6.7950   6.17600E-001    0.00000E+000
   6.7970   6.16500E-001    0.00000E+000
   6.7990   6.31900E-001    0.00000E+000
   6.8010   6.17100E-001    0.00000E+000
   6.8050   6.22200E-001    0.00000E+000
   6.8070   6.04900E-001    0.00000E+000
   6.8110   6.32800E-001    0.00000E+000
   6.8140   6.30200E-001    0.00000E+000
   6.8160   6.18200E-001    0.00000E+000
   6.8170   6.38900E-001    0.00000E+000
   6.8200   6.19600E-001    0.00000E+000
   6.8230   6.02200E-001    0.00000E+000
   6.8250   6.25800E-001    0.00000E+000
   6.8280   6.12900E-001    0.00000E+000
   6.8330   6.24300E-001    0.00000E+000
   6.8360   6.19100E-001    0.00000E+000
   6.8370   6.11000E-001    0.00000E+000
   6.8410   6.30600E-001    0.00000E+000
   6.8440   6.06800E-001    0.00000E+000
   6.8470   5.89900E-001    0.00000E+000
   6.8500   6.03100E-001    0.00000E+000
   6.8520   6.26500E-001    0.00000E+000
   6.8540   6.08300E-001    0.00000E+000
   6.8570   6.48500E-001    0.00000E+000
   6.8610   6.13200E-001    0.00000E+000
   6.8630   6.14800E-001    0.00000E+000
   6.8650   6.19200E-001    0.00000E+000
   6.8680   6.05300E-001    0.00000E+000
   6.8710   6.25400E-001    0.00000E+000
   6.8740   6.39900E-001    0.00000E+000
   6.8790   6.25400E-001    0.00000E+000
   6.8820   6.22300E-001    0.00000E+000
   6.8840   6.17700E-001    0.00000E+000
   6.8890   6.38500E-001    0.00000E+000
   6.8900   6.36700E-001    0.00000E+000
   6.8930   6.35000E-001    0.00000E+000
   6.8950   6.29800E-001    0.00000E+000
   6.8980   6.29400E-001    0.00000E+000
   6.9000   6.15100E-001    0.00000E+000
   6.9050   6.25000E-001    0.00000E+000
   6.9080   6.25800E-001    0.00000E+000
   6.9100   6.22800E-001    0.00000E+000
   6.9140   6.27000E-001    0.00000E+000
   6.9160   6.22500E-001    0.00000E+000
   6.9180   6.18900E-001    0.00000E+000
   6.9220   6.23900E-001    0.00000E+000
   6.9250   6.01000E-001    0.00000E+000
   6.9290   6.27400E-001    0.00000E+000
   6.9320   6.33000E-001    0.00000E+000
   6.9350   6.13900E-001    0.00000E+000
   6.9380   6.23200E-001    0.00000E+000
   6.9400   6.28500E-001    0.00000E+000
   6.9420   6.19600E-001    0.00000E+000
   6.9470   6.16000E-001    0.00000E+000
   6.9490   6.18000E-001    0.00000E+000
   6.9500   6.30900E-001    0.00000E+000
   6.9540   6.28700E-001    0.00000E+000
   6.9570   6.23200E-001    0.00000E+000
   6.9580   6.24800E-001    0.00000E+000
   6.9600   6.36100E-001    0.00000E+000
   6.9660   6.25400E-001    0.00000E+000
   6.9680   6.23300E-001    0.00000E+000
   6.9700   6.26600E-001    0.00000E+000
   6.9740   6.39000E-001    0.00000E+000
   6.9790   6.08600E-001    0.00000E+000
   6.9810   6.02700E-001    0.00000E+000
   6.9840   6.18700E-001    0.00000E+000
   6.9860   6.39000E-001    0.00000E+000
   6.9880   6.31100E-001    0.00000E+000
   6.9910   6.13600E-001    0.00000E+000
   6.9930   6.42700E-001    0.00000E+000
   6.9970   6.30700E-001    0.00000E+000
   6.9990   6.25800E-001    0.00000E+000
   7.0020   6.24200E-001    0.00000E+000
   7.0060   6.29000E-001    0.00000E+000
   7.0090   6.35500E-001    0.00000E+000
   7.0110   6.20300E-001    0.00000E+000
   7.0130   6.27800E-001    0.00000E+000
   7.0160   6.47200E-001    0.00000E+000
   7.0180   6.23900E-001    0.00000E+000
   7.0210   6.13900E-001    0.00000E+000
   7.0230   6.29000E-001    0.00000E+000
   7.0270   6.24500E-001    0.00000E+000
   7.0290   6.13900E-001    0.00000E+000
   7.0320   6.31600E-001    0.00000E+000
   7.0340   6.29100E-001    0.00000E+000
   7.0360   6.37000E-001    0.00000E+000
   7.0400   6.34400E-001    0.00000E+000
   7.0420   6.07100E-001    0.00000E+000
   7.0450   6.35600E-001    0.00000E+000
   7.0490   6.32400E-001    0.00000E+000
   7.0510   6.13700E-001    0.00000E+000
   7.0540   6.49000E-001    0.00000E+000
   7.0560   6.30500E-001    0.00000E+000
   7.0600   6.23500E-001    0.00000E+000
   7.0620   6.29100E-001    0.00000E+000
   7.0650   6.36600E-001    0.00000E+000
   7.0670   6.30500E-001    0.00000E+000
   7.0700   6.40600E-001    0.00000E+000
   7.0740   6.58800E-001    0.00000E+000
   7.0760   6.35500E-001    0.00000E+000
   7.0790   6.49300E-001    0.00000E+000
   7.0810   6.47000E-001    0.00000E+000
   7.0860   6.58800E-001    0.00000E+000
   7.0870   6.69700E-001    0.00000E+000
   7.0900   6.76800E-001    0.00000E+000
   7.0920   6.53700E-001    0.00000E+000
   7.0940   6.55700E-001    0.00000E+000
   7.0980   7.07500E-001    0.00000E+000
   7.1010   6.90200E-001    0.00000E+000
   7.1050   7.16900E-001    0.00000E+000
   7.1080   7.03100E-001    0.00000E+000
   7.1100   7.11200E-001    0.00000E+000
   7.1130   7.10300E-001    0.00000E+000
   7.1150   7.69600E-001    0.00000E+000
   7.1170   7.60100E-001    0.00000E+000
   7.1190   8.00700E-001    0.00000E+000
   7.1240   8.19100E-001    0.00000E+000
   7.1260   8.61800E-001    0.00000E+000
   7.1290   8.62600E-001    0.00000E+000
   7.1330   9.01400E-001    0.00000E+000
   7.1350   9.43200E-001    0.00000E+000
   7.1380   9.41700E-001    0.00000E+000
   7.1400   9.18200E-001    0.00000E+000
   7.1430   9.93600E-001    0.00000E+000
   7.1470   1.00990E+000    0.00000E+000
   7.1490   1.07370E+000    0.00000E+000
   7.1530   1.04460E+000    0.00000E+000
   7.1560   1.01200E+000    0.00000E+000
   7.1590   7.09900E-001    0.00000E+000
   7.1620   9.57400E-001    0.00000E+000
   7.1650   8.78900E-001    0.00000E+000
   7.1680   8.56800E-001    0.00000E+000
   7.1700   7.00900E-001    0.00000E+000
   7.1740   8.95600E-001    0.00000E+000
   7.1760   6.25500E-001    0.00000E+000
   7.1780   5.26900E-001    0.00000E+000
   7.1810   1.00000E+000    0.00000E+000
   7.1850   1.00000E+000    0.00000E+000
   7.1880   1.00000E+000    0.00000E+000
   7.1910   1.00000E+000    0.00000E+000
   7.1930   1.00000E+000    0.00000E+000
   7.1960   1.00000E+000    0.00000E+000
   7.1990   1.00000E+000    0.00000E+000
   7.2000   1.00000E+000    0.00000E+000
   7.2030   1.00000E+000    0.00000E+000
   7.2060   1.00000E+000    0.00000E+000
   7.2090   1.00000E+000    0.00000E+000
   7.2140   1.00000E+000    0.00000E+000
   7.2160   1.00000E+000    0.00000E+000
   7.2180   1.00000E+000    0.00000E+000
   7.2210   1.00000E+000    0.00000E+000
   7.2230   1.00000E+000    0.00000E+000
   7.2260   1.00000E+000    0.00000E+000
   7.2290   1.00000E+000    0.00000E+000
   7.2310   1.00000E+000    0.00000E+000
   7.2350   1.00000E+000    0.00000E+000
   7.2390   1.00000E+000    0.00000E+000
   7.2410   1.00000E+000    0.00000E+000
   7.2440   1.00000E+000    0.00000E+000
   7.2460   1.00000E+000    0.00000E+000
   7.2480   1.00000E+000    0.00000E+000
   7.2510   1.00000E+000    0.00000E+000
   7.2540   1.00000E+000    0.00000E+000
   7.2560   1.00000E+000    0.00000E+000
   7.2600   1.00000E+000    0.00000E+000
   7.2620   1.00000E+000    0.00000E+000
   7.2650   1.00000E+000    0.00000E+000
   7.2680   1.00000E+000    0.00000E+000
   7.2710   1.00000E+000    0.00000E+000
   7.2740   1.00000E+000    0.00000E+000
   7.2770   1.00000E+000    0.00000E+000
   7.2790   1.00000E+000    0.00000E+000
   7.2830   1.00000E+000    0.00000E+000
   7.2870   1.00000E+000    0.00000E+000
   7.2900   1.00000E+000    0.00000E+000
   7.2920   1.00000E+000    0.00000E+000
   7.2950   1.00000E+000    0.00000E+000
   7.2970   1.00000E+000    0.00000E+000
   7.3010   1.00000E+000    0.00000E+000
