# Supplementary material for: Rationally seeded computational protein design of ɑ-helical barrels
Source: Nat Chem Biol. 2024 Jun 20;20(8):991–9. doi: 10.1038/s41589-024-01642-0 (PMC11288890; doi:10.1038/s41589-024-01642-0)
Supplement: Supplementary file 3 — PDB and .mtz files used for making figure panels b–d and j–m. [file 41589_2024_1642_MOESM3_ESM.zip › KIA_RP_RSPD_NatChemBiol_data_Figure2/scapCC6_LLIA_panels_e-h/AUC_panel_g/SV_raw/00020.RA1]

scapCC6_LLIA_master
R 1 20.0 50000 0016792 1.6340E11 281 1 
   5.8010   3.22700E-001    0.00000E+000
   5.8020   5.23000E-001    0.00000E+000
   5.8030   8.25600E-001    0.00000E+000
   5.8040   3.44300E-001    0.00000E+000
   5.8060   7.05100E-001    0.00000E+000
   5.8080   1.05150E+000    0.00000E+000
   5.8100   7.43800E-001    0.00000E+000
   5.8120   1.34790E+000    0.00000E+000
   5.8130   1.03940E+000    0.00000E+000
   5.8140   1.01820E+000    0.00000E+000
   5.8150   1.05450E+000    0.00000E+000
   5.8170   1.19200E+000    0.00000E+000
   5.8190   8.59800E-001    0.00000E+000
   5.8200   9.02200E-001    0.00000E+000
   5.8210   8.80500E-001    0.00000E+000
   5.8220   1.01380E+000    0.00000E+000
   5.8230   9.16600E-001    0.00000E+000
   5.8240   9.18400E-001    0.00000E+000
   5.8260   1.05990E+000    0.00000E+000
   5.8280   1.31680E+000    0.00000E+000
   5.8300   1.30950E+000    0.00000E+000
   5.8310   1.48530E+000    0.00000E+000
   5.8320   1.52500E+000    0.00000E+000
   5.8340   1.65390E+000    0.00000E+000
   5.8350   1.65140E+000    0.00000E+000
   5.8380   1.60690E+000    0.00000E+000
   5.8390   1.64120E+000    0.00000E+000
   5.8410   1.67260E+000    0.00000E+000
   5.8420   1.61640E+000    0.00000E+000
   5.8440   1.71180E+000    0.00000E+000
   5.8450   1.64890E+000    0.00000E+000
   5.8470   1.58510E+000    0.00000E+000
   5.8480   1.46660E+000    0.00000E+000
   5.8500   1.45430E+000    0.00000E+000
   5.8510   9.55800E-001    0.00000E+000
   5.8540   8.26200E-001    0.00000E+000
   5.8580   6.75300E-001    0.00000E+000
   5.8610   4.63300E-001    0.00000E+000
   5.8620   3.80000E-001    0.00000E+000
   5.8630   5.56300E-001    0.00000E+000
   5.8640   3.33500E-001    0.00000E+000
   5.8650   2.55100E-001    0.00000E+000
   5.8670   2.74500E-001    0.00000E+000
   5.8690   3.07000E-001    0.00000E+000
   5.8710   2.18700E-001    0.00000E+000
   5.8740   2.47700E-001    0.00000E+000
   5.8750   1.87900E-001    0.00000E+000
   5.8760   1.82300E-001    0.00000E+000
   5.8780   1.68500E-001    0.00000E+000
   5.8800   1.49800E-001    0.00000E+000
   5.8830   1.98300E-001    0.00000E+000
   5.8840   1.00300E-001    0.00000E+000
   5.8860   1.11400E-001    0.00000E+000
   5.8880   6.35000E-002    0.00000E+000
   5.8910   3.34000E-002    0.00000E+000
   5.8920   1.00700E-001    0.00000E+000
   5.8940   3.15000E-002    0.00000E+000
   5.8960   1.85000E-002    0.00000E+000
   5.8980   7.93000E-002    0.00000E+000
   5.8990   4.38000E-002    0.00000E+000
   5.9010   1.40000E-003    0.00000E+000
   5.9020   1.80000E-003    0.00000E+000
   5.9050   1.58000E-002    0.00000E+000
   5.9080   5.65000E-002    0.00000E+000
   5.9100   1.61000E-002    0.00000E+000
   5.9120   1.50000E-002    0.00000E+000
   5.9140   7.50000E-003    0.00000E+000
   5.9170   8.30000E-003    0.00000E+000
   5.9190   1.71000E-002    0.00000E+000
   5.9210   7.80000E-003    0.00000E+000
   5.9240   1.88000E-002    0.00000E+000
   5.9260   2.46000E-002    0.00000E+000
   5.9280   1.05000E-002    0.00000E+000
   5.9310  -1.90000E-003    0.00000E+000
   5.9320   1.23000E-002    0.00000E+000
   5.9350   3.20000E-003    0.00000E+000
   5.9370   7.00000E-003    0.00000E+000
   5.9400   6.30000E-003    0.00000E+000
   5.9420  -1.51000E-002    0.00000E+000
   5.9440   9.00000E-004    0.00000E+000
   5.9480   1.41000E-002    0.00000E+000
   5.9490   6.10000E-003    0.00000E+000
   5.9510   8.60000E-003    0.00000E+000
   5.9520  -3.80000E-003    0.00000E+000
   5.9550   1.24000E-002    0.00000E+000
   5.9560   8.30000E-003    0.00000E+000
   5.9580   2.70000E-003    0.00000E+000
   5.9600   1.00000E-003    0.00000E+000
   5.9620  -1.40000E-003    0.00000E+000
   5.9650   8.60000E-003    0.00000E+000
   5.9670   2.30000E-003    0.00000E+000
   5.9700  -6.50000E-003    0.00000E+000
   5.9720   1.02000E-002    0.00000E+000
   5.9730   1.03000E-002    0.00000E+000
   5.9750   2.07000E-002    0.00000E+000
   5.9760   1.03100E-001    0.00000E+000
   5.9800   1.50900E-001    0.00000E+000
   5.9820  -6.75700E-001    0.00000E+000
   5.9840  -2.34300E-001    0.00000E+000
   5.9860  -9.40000E-003    0.00000E+000
   5.9890  -6.50000E-002    0.00000E+000
   5.9940  -4.35000E-002    0.00000E+000
   5.9960  -4.50000E-002    0.00000E+000
   5.9980  -5.10000E-002    0.00000E+000
   6.0000  -4.01000E-002    0.00000E+000
   6.0010  -4.59000E-002    0.00000E+000
   6.0020  -4.90000E-002    0.00000E+000
   6.0060  -5.47000E-002    0.00000E+000
   6.0080  -4.36000E-002    0.00000E+000
   6.0110  -3.53000E-002    0.00000E+000
   6.0130  -2.16000E-002    0.00000E+000
   6.0160  -5.02000E-002    0.00000E+000
   6.0170  -3.62000E-002    0.00000E+000
   6.0190  -2.68000E-002    0.00000E+000
   6.0200  -3.83000E-002    0.00000E+000
   6.0220  -4.10000E-002    0.00000E+000
   6.0250  -4.12000E-002    0.00000E+000
   6.0260  -4.61000E-002    0.00000E+000
   6.0300  -4.96000E-002    0.00000E+000
   6.0310  -3.70000E-002    0.00000E+000
   6.0340  -5.60000E-002    0.00000E+000
   6.0370  -1.14200E-001    0.00000E+000
   6.0380  -2.61900E-001    0.00000E+000
   6.0390   6.02700E-001    0.00000E+000
   6.0460  -3.30000E-003    0.00000E+000
   6.0470   1.09000E-002    0.00000E+000
   6.0480   8.25000E-002    0.00000E+000
   6.0510   3.72000E-002    0.00000E+000
   6.0530   5.12000E-002    0.00000E+000
   6.0560   4.86000E-002    0.00000E+000
   6.0590   5.67000E-002    0.00000E+000
   6.0610   6.75000E-002    0.00000E+000
   6.0640   5.95000E-002    0.00000E+000
   6.0700   5.48000E-002    0.00000E+000
   6.0710   6.69000E-002    0.00000E+000
   6.0720   5.71000E-002    0.00000E+000
   6.0740   6.94000E-002    0.00000E+000
   6.0770   5.45000E-002    0.00000E+000
   6.0800   6.49000E-002    0.00000E+000
   6.0820   7.37000E-002    0.00000E+000
   6.0830   7.44000E-002    0.00000E+000
   6.0840   7.91000E-002    0.00000E+000
   6.0860   7.38000E-002    0.00000E+000
   6.0890   8.36000E-002    0.00000E+000
   6.0910   8.05000E-002    0.00000E+000
   6.0950   8.26000E-002    0.00000E+000
   6.0970   7.75000E-002    0.00000E+000
   6.0990   7.21000E-002    0.00000E+000
   6.1020   9.09000E-002    0.00000E+000
   6.1050   9.20000E-002    0.00000E+000
   6.1100   8.59000E-002    0.00000E+000
   6.1120   8.35000E-002    0.00000E+000
   6.1150   8.56000E-002    0.00000E+000
   6.1170   8.22000E-002    0.00000E+000
   6.1180   1.02900E-001    0.00000E+000
   6.1200   9.29000E-002    0.00000E+000
   6.1210   1.13000E-001    0.00000E+000
   6.1270   1.08500E-001    0.00000E+000
   6.1290   1.03500E-001    0.00000E+000
   6.1300   1.06000E-001    0.00000E+000
   6.1340   1.05600E-001    0.00000E+000
   6.1380   1.15700E-001    0.00000E+000
   6.1410   1.35000E-001    0.00000E+000
   6.1440   1.41600E-001    0.00000E+000
   6.1480   1.35600E-001    0.00000E+000
   6.1500   1.40000E-001    0.00000E+000
   6.1510   1.43700E-001    0.00000E+000
   6.1520   1.41000E-001    0.00000E+000
   6.1540   1.49600E-001    0.00000E+000
   6.1580   1.35500E-001    0.00000E+000
   6.1600   1.38200E-001    0.00000E+000
   6.1610   1.44700E-001    0.00000E+000
   6.1630   1.39800E-001    0.00000E+000
   6.1650   1.50600E-001    0.00000E+000
   6.1680   1.69600E-001    0.00000E+000
   6.1710   1.53400E-001    0.00000E+000
   6.1730   1.62300E-001    0.00000E+000
   6.1750   1.86700E-001    0.00000E+000
   6.1780   1.65500E-001    0.00000E+000
   6.1790   1.79600E-001    0.00000E+000
   6.1830   1.91200E-001    0.00000E+000
   6.1850   2.04000E-001    0.00000E+000
   6.1860   2.02800E-001    0.00000E+000
   6.1880   2.01500E-001    0.00000E+000
   6.1920   1.95500E-001    0.00000E+000
   6.1960   2.03600E-001    0.00000E+000
   6.1970   2.06100E-001    0.00000E+000
   6.2000   2.23900E-001    0.00000E+000
   6.2020   2.50200E-001    0.00000E+000
   6.2070   2.28800E-001    0.00000E+000
   6.2090   2.31700E-001    0.00000E+000
   6.2120   2.43900E-001    0.00000E+000
   6.2150   2.45500E-001    0.00000E+000
   6.2160   2.54000E-001    0.00000E+000
   6.2200   2.35100E-001    0.00000E+000
   6.2220   2.52800E-001    0.00000E+000
   6.2270   2.60100E-001    0.00000E+000
   6.2310   2.67100E-001    0.00000E+000
   6.2320   2.83600E-001    0.00000E+000
   6.2350   2.91600E-001    0.00000E+000
   6.2390   2.88900E-001    0.00000E+000
   6.2410   2.98600E-001    0.00000E+000
   6.2430   2.96800E-001    0.00000E+000
   6.2470   3.03000E-001    0.00000E+000
   6.2480   3.11600E-001    0.00000E+000
   6.2490   3.13100E-001    0.00000E+000
   6.2520   3.29700E-001    0.00000E+000
   6.2530   3.08800E-001    0.00000E+000
   6.2580   3.28900E-001    0.00000E+000
   6.2620   3.39300E-001    0.00000E+000
   6.2650   3.30000E-001    0.00000E+000
   6.2660   3.61900E-001    0.00000E+000
   6.2700   3.52900E-001    0.00000E+000
   6.2750   3.51200E-001    0.00000E+000
   6.2790   3.72300E-001    0.00000E+000
   6.2830   3.76100E-001    0.00000E+000
   6.2860   3.79300E-001    0.00000E+000
   6.2880   3.84000E-001    0.00000E+000
   6.2890   3.91600E-001    0.00000E+000
   6.2920   4.03500E-001    0.00000E+000
   6.2950   4.15100E-001    0.00000E+000
   6.2990   4.13400E-001    0.00000E+000
   6.3000   4.11900E-001    0.00000E+000
   6.3040   4.12600E-001    0.00000E+000
   6.3050   4.19200E-001    0.00000E+000
   6.3070   4.18100E-001    0.00000E+000
   6.3090   4.21600E-001    0.00000E+000
   6.3120   4.21700E-001    0.00000E+000
   6.3150   4.33000E-001    0.00000E+000
   6.3160   4.36900E-001    0.00000E+000
   6.3200   4.51700E-001    0.00000E+000
   6.3230   4.44400E-001    0.00000E+000
   6.3260   4.29600E-001    0.00000E+000
   6.3290   4.51100E-001    0.00000E+000
   6.3330   4.47500E-001    0.00000E+000
   6.3370   4.69500E-001    0.00000E+000
   6.3380   4.75200E-001    0.00000E+000
   6.3430   4.84900E-001    0.00000E+000
   6.3450   4.90400E-001    0.00000E+000
   6.3470   4.84000E-001    0.00000E+000
   6.3510   4.84800E-001    0.00000E+000
   6.3540   4.91500E-001    0.00000E+000
   6.3560   4.89900E-001    0.00000E+000
   6.3610   4.89700E-001    0.00000E+000
   6.3630   4.91000E-001    0.00000E+000
   6.3660   5.00200E-001    0.00000E+000
   6.3670   5.04400E-001    0.00000E+000
   6.3700   5.19900E-001    0.00000E+000
   6.3730   5.11900E-001    0.00000E+000
   6.3760   5.07200E-001    0.00000E+000
   6.3780   5.15300E-001    0.00000E+000
   6.3790   5.21300E-001    0.00000E+000
   6.3830   5.04300E-001    0.00000E+000
   6.3850   5.16700E-001    0.00000E+000
   6.3870   5.28100E-001    0.00000E+000
   6.3880   5.14600E-001    0.00000E+000
   6.3910   5.18000E-001    0.00000E+000
   6.3920   5.36800E-001    0.00000E+000
   6.3950   5.35200E-001    0.00000E+000
   6.4010   5.36200E-001    0.00000E+000
   6.4040   5.42100E-001    0.00000E+000
   6.4060   5.45200E-001    0.00000E+000
   6.4070   5.24800E-001    0.00000E+000
   6.4110   5.41600E-001    0.00000E+000
   6.4120   5.46700E-001    0.00000E+000
   6.4150   5.57300E-001    0.00000E+000
   6.4190   5.48800E-001    0.00000E+000
   6.4240   5.54200E-001    0.00000E+000
   6.4270   5.47300E-001    0.00000E+000
   6.4290   5.49200E-001    0.00000E+000
   6.4310   5.54800E-001    0.00000E+000
   6.4330   5.42300E-001    0.00000E+000
   6.4360   5.66100E-001    0.00000E+000
   6.4400   5.53200E-001    0.00000E+000
   6.4430   5.57800E-001    0.00000E+000
   6.4450   5.75400E-001    0.00000E+000
   6.4480   5.69000E-001    0.00000E+000
   6.4500   5.77300E-001    0.00000E+000
   6.4530   5.71300E-001    0.00000E+000
   6.4540   5.79500E-001    0.00000E+000
   6.4570   5.67300E-001    0.00000E+000
   6.4600   5.62000E-001    0.00000E+000
   6.4630   5.74600E-001    0.00000E+000
   6.4660   5.79300E-001    0.00000E+000
   6.4690   5.76800E-001    0.00000E+000
   6.4700   5.65700E-001    0.00000E+000
   6.4730   5.72500E-001    0.00000E+000
   6.4760   5.84200E-001    0.00000E+000
   6.4780   5.89300E-001    0.00000E+000
   6.4810   5.77700E-001    0.00000E+000
   6.4830   5.83400E-001    0.00000E+000
   6.4880   5.87800E-001    0.00000E+000
   6.4900   5.81500E-001    0.00000E+000
   6.4920   5.91900E-001    0.00000E+000
   6.4930   5.79000E-001    0.00000E+000
   6.4960   5.77800E-001    0.00000E+000
   6.4980   5.75100E-001    0.00000E+000
   6.5010   5.83600E-001    0.00000E+000
   6.5040   5.74600E-001    0.00000E+000
   6.5060   5.82100E-001    0.00000E+000
   6.5100   5.75100E-001    0.00000E+000
   6.5120   5.79500E-001    0.00000E+000
   6.5140   5.80600E-001    0.00000E+000
   6.5170   5.89600E-001    0.00000E+000
   6.5190   5.85200E-001    0.00000E+000
   6.5210   5.89600E-001    0.00000E+000
   6.5240   5.66900E-001    0.00000E+000
   6.5280   5.85300E-001    0.00000E+000
   6.5290   5.92300E-001    0.00000E+000
   6.5310   5.78200E-001    0.00000E+000
   6.5330   5.83200E-001    0.00000E+000
   6.5370   5.76900E-001    0.00000E+000
   6.5400   5.97000E-001    0.00000E+000
   6.5420   5.85700E-001    0.00000E+000
   6.5440   5.95100E-001    0.00000E+000
   6.5470   5.65800E-001    0.00000E+000
   6.5490   5.87500E-001    0.00000E+000
   6.5510   5.66000E-001    0.00000E+000
   6.5530   5.71100E-001    0.00000E+000
   6.5570   5.58600E-001    0.00000E+000
   6.5610   5.74700E-001    0.00000E+000
   6.5650   5.83600E-001    0.00000E+000
   6.5670   5.87800E-001    0.00000E+000
   6.5710   5.90800E-001    0.00000E+000
   6.5740   5.93200E-001    0.00000E+000
   6.5760   5.84500E-001    0.00000E+000
   6.5790   5.77200E-001    0.00000E+000
   6.5810   5.81200E-001    0.00000E+000
   6.5820   5.80000E-001    0.00000E+000
   6.5850   5.87300E-001    0.00000E+000
   6.5870   5.92300E-001    0.00000E+000
   6.5900   5.90300E-001    0.00000E+000
   6.5940   5.80800E-001    0.00000E+000
   6.5970   5.86100E-001    0.00000E+000
   6.6010   5.80200E-001    0.00000E+000
   6.6020   5.83500E-001    0.00000E+000
   6.6050   5.76000E-001    0.00000E+000
   6.6080   5.78800E-001    0.00000E+000
   6.6090   5.96400E-001    0.00000E+000
   6.6120   5.85000E-001    0.00000E+000
   6.6140   5.73400E-001    0.00000E+000
   6.6150   6.06900E-001    0.00000E+000
   6.6190   5.67600E-001    0.00000E+000
   6.6220   5.72100E-001    0.00000E+000
   6.6250   5.69500E-001    0.00000E+000
   6.6270   5.86800E-001    0.00000E+000
   6.6280   5.72100E-001    0.00000E+000
   6.6310   5.93900E-001    0.00000E+000
   6.6330   5.92000E-001    0.00000E+000
   6.6370   6.26200E-001    0.00000E+000
   6.6410   5.78300E-001    0.00000E+000
   6.6420   5.81000E-001    0.00000E+000
   6.6460   5.95900E-001    0.00000E+000
   6.6480   5.90000E-001    0.00000E+000
   6.6500   5.82700E-001    0.00000E+000
   6.6530   5.94900E-001    0.00000E+000
   6.6550   6.07500E-001    0.00000E+000
   6.6580   5.80200E-001    0.00000E+000
   6.6600   6.00600E-001    0.00000E+000
   6.6640   5.84600E-001    0.00000E+000
   6.6660   5.91800E-001    0.00000E+000
   6.6680   6.05000E-001    0.00000E+000
   6.6690   5.74800E-001    0.00000E+000
   6.6720   5.85400E-001    0.00000E+000
   6.6750   5.98700E-001    0.00000E+000
   6.6800   5.86800E-001    0.00000E+000
   6.6820   5.98400E-001    0.00000E+000
   6.6840   5.79800E-001    0.00000E+000
   6.6850   6.07800E-001    0.00000E+000
   6.6890   5.85900E-001    0.00000E+000
   6.6910   6.00900E-001    0.00000E+000
   6.6940   5.92500E-001    0.00000E+000
   6.6960   5.77700E-001    0.00000E+000
   6.7000   5.98600E-001    0.00000E+000
   6.7020   5.89200E-001    0.00000E+000
   6.7040   5.86100E-001    0.00000E+000
   6.7070   5.84000E-001    0.00000E+000
   6.7090   5.95200E-001    0.00000E+000
   6.7100   5.96400E-001    0.00000E+000
   6.7140   5.69200E-001    0.00000E+000
   6.7160   5.83200E-001    0.00000E+000
   6.7190   6.04100E-001    0.00000E+000
   6.7220   6.03800E-001    0.00000E+000
   6.7230   5.75100E-001    0.00000E+000
   6.7270   5.95000E-001    0.00000E+000
   6.7300   5.96300E-001    0.00000E+000
   6.7330   5.94000E-001    0.00000E+000
   6.7350   5.92800E-001    0.00000E+000
   6.7390   5.92100E-001    0.00000E+000
   6.7410   6.01000E-001    0.00000E+000
   6.7460   5.99600E-001    0.00000E+000
   6.7480   5.95100E-001    0.00000E+000
   6.7500   5.89600E-001    0.00000E+000
   6.7520   5.84200E-001    0.00000E+000
   6.7550   5.82900E-001    0.00000E+000
   6.7590   6.01400E-001    0.00000E+000
   6.7610   5.97600E-001    0.00000E+000
   6.7640   5.97200E-001    0.00000E+000
   6.7670   5.89200E-001    0.00000E+000
   6.7690   5.85600E-001    0.00000E+000
   6.7710   5.83100E-001    0.00000E+000
   6.7770   5.95800E-001    0.00000E+000
   6.7780   5.97400E-001    0.00000E+000
   6.7800   5.97800E-001    0.00000E+000
   6.7830   6.02200E-001    0.00000E+000
   6.7870   6.01500E-001    0.00000E+000
   6.7910   5.83300E-001    0.00000E+000
   6.7930   5.88500E-001    0.00000E+000
   6.7960   5.95100E-001    0.00000E+000
   6.7990   5.88700E-001    0.00000E+000
   6.8020   5.99200E-001    0.00000E+000
   6.8040   5.91300E-001    0.00000E+000
   6.8070   5.97400E-001    0.00000E+000
   6.8110   6.02400E-001    0.00000E+000
   6.8140   6.13500E-001    0.00000E+000
   6.8160   6.02600E-001    0.00000E+000
   6.8180   6.02400E-001    0.00000E+000
   6.8210   5.77600E-001    0.00000E+000
   6.8230   5.94200E-001    0.00000E+000
   6.8270   6.03600E-001    0.00000E+000
   6.8290   5.95000E-001    0.00000E+000
   6.8320   6.17400E-001    0.00000E+000
   6.8360   6.14300E-001    0.00000E+000
   6.8380   5.95800E-001    0.00000E+000
   6.8420   5.77500E-001    0.00000E+000
   6.8430   5.84300E-001    0.00000E+000
   6.8450   5.83400E-001    0.00000E+000
   6.8500   5.82400E-001    0.00000E+000
   6.8530   6.03300E-001    0.00000E+000
   6.8540   6.04500E-001    0.00000E+000
   6.8580   5.74300E-001    0.00000E+000
   6.8610   5.89300E-001    0.00000E+000
   6.8630   5.88100E-001    0.00000E+000
   6.8660   5.98800E-001    0.00000E+000
   6.8680   5.86500E-001    0.00000E+000
   6.8720   5.88900E-001    0.00000E+000
   6.8730   5.94700E-001    0.00000E+000
   6.8770   5.89200E-001    0.00000E+000
   6.8800   5.82900E-001    0.00000E+000
   6.8820   5.90400E-001    0.00000E+000
   6.8850   5.82300E-001    0.00000E+000
   6.8890   6.04100E-001    0.00000E+000
   6.8940   6.01100E-001    0.00000E+000
   6.8960   6.11400E-001    0.00000E+000
   6.8980   5.98500E-001    0.00000E+000
   6.9000   5.94300E-001    0.00000E+000
   6.9030   6.07600E-001    0.00000E+000
   6.9070   6.08500E-001    0.00000E+000
   6.9100   5.93100E-001    0.00000E+000
   6.9140   5.98500E-001    0.00000E+000
   6.9160   6.12500E-001    0.00000E+000
   6.9180   5.80000E-001    0.00000E+000
   6.9210   6.02500E-001    0.00000E+000
   6.9240   5.86800E-001    0.00000E+000
   6.9260   5.97300E-001    0.00000E+000
   6.9290   6.01200E-001    0.00000E+000
   6.9310   6.24500E-001    0.00000E+000
   6.9330   5.93300E-001    0.00000E+000
   6.9360   5.89300E-001    0.00000E+000
   6.9400   5.98000E-001    0.00000E+000
   6.9430   6.05900E-001    0.00000E+000
   6.9450   5.94700E-001    0.00000E+000
   6.9490   5.99100E-001    0.00000E+000
   6.9520   6.08100E-001    0.00000E+000
   6.9530   6.08000E-001    0.00000E+000
   6.9570   5.95500E-001    0.00000E+000
   6.9590   6.16800E-001    0.00000E+000
   6.9610   5.95000E-001    0.00000E+000
   6.9650   6.00100E-001    0.00000E+000
   6.9660   6.02700E-001    0.00000E+000
   6.9690   6.19300E-001    0.00000E+000
   6.9740   6.20300E-001    0.00000E+000
   6.9770   6.18200E-001    0.00000E+000
   6.9800   5.96700E-001    0.00000E+000
   6.9830   6.09100E-001    0.00000E+000
   6.9860   5.96100E-001    0.00000E+000
   6.9880   6.11300E-001    0.00000E+000
   6.9900   6.09600E-001    0.00000E+000
   6.9930   5.94900E-001    0.00000E+000
   6.9980   6.21100E-001    0.00000E+000
   7.0000   5.89400E-001    0.00000E+000
   7.0040   5.97400E-001    0.00000E+000
   7.0070   6.23400E-001    0.00000E+000
   7.0090   6.13500E-001    0.00000E+000
   7.0120   6.22200E-001    0.00000E+000
   7.0130   6.22100E-001    0.00000E+000
   7.0170   6.32100E-001    0.00000E+000
   7.0200   5.85900E-001    0.00000E+000
   7.0230   6.04800E-001    0.00000E+000
   7.0260   6.14900E-001    0.00000E+000
   7.0290   6.29400E-001    0.00000E+000
   7.0310   6.06100E-001    0.00000E+000
   7.0350   6.17200E-001    0.00000E+000
   7.0360   6.21000E-001    0.00000E+000
   7.0390   6.15600E-001    0.00000E+000
   7.0410   6.10400E-001    0.00000E+000
   7.0440   6.12800E-001    0.00000E+000
   7.0470   6.34000E-001    0.00000E+000
   7.0510   6.19100E-001    0.00000E+000
   7.0520   6.47100E-001    0.00000E+000
   7.0560   6.19300E-001    0.00000E+000
   7.0580   6.23500E-001    0.00000E+000
   7.0600   6.22500E-001    0.00000E+000
   7.0640   6.20100E-001    0.00000E+000
   7.0670   6.49700E-001    0.00000E+000
   7.0690   6.35500E-001    0.00000E+000
   7.0740   6.47300E-001    0.00000E+000
   7.0760   6.73700E-001    0.00000E+000
   7.0780   6.75800E-001    0.00000E+000
   7.0810   6.76100E-001    0.00000E+000
   7.0830   7.14700E-001    0.00000E+000
   7.0860   7.09700E-001    0.00000E+000
   7.0890   7.11900E-001    0.00000E+000
   7.0920   7.36700E-001    0.00000E+000
   7.0950   7.53400E-001    0.00000E+000
   7.0970   7.83100E-001    0.00000E+000
   7.1010   7.89000E-001    0.00000E+000
   7.1040   8.11800E-001    0.00000E+000
   7.1060   8.31200E-001    0.00000E+000
   7.1080   8.52800E-001    0.00000E+000
   7.1130   8.66700E-001    0.00000E+000
   7.1150   9.41100E-001    0.00000E+000
   7.1170   9.48200E-001    0.00000E+000
   7.1200   1.03060E+000    0.00000E+000
   7.1220   1.02530E+000    0.00000E+000
   7.1260   1.09230E+000    0.00000E+000
   7.1290   1.16320E+000    0.00000E+000
   7.1330   1.23090E+000    0.00000E+000
   7.1350   1.21090E+000    0.00000E+000
   7.1380   1.33280E+000    0.00000E+000
   7.1400   1.31420E+000    0.00000E+000
   7.1440   1.45430E+000    0.00000E+000
   7.1470   1.70470E+000    0.00000E+000
   7.1500   2.17260E+000    0.00000E+000
   7.1530   2.31640E+000    0.00000E+000
   7.1560   2.06860E+000    0.00000E+000
   7.1580   1.42130E+000    0.00000E+000
   7.1620   1.70670E+000    0.00000E+000
   7.1650   1.54430E+000    0.00000E+000
   7.1670   1.08900E+000    0.00000E+000
   7.1700   1.29100E+000    0.00000E+000
   7.1720   1.15490E+000    0.00000E+000
   7.1740   9.33800E-001    0.00000E+000
   7.1780   1.00850E+000    0.00000E+000
   7.1810  -8.07000E-002    0.00000E+000
   7.1830   1.00000E+000    0.00000E+000
   7.1870   1.00000E+000    0.00000E+000
   7.1880   1.00000E+000    0.00000E+000
   7.1930   1.00000E+000    0.00000E+000
   7.1940   1.00000E+000    0.00000E+000
   7.1970   1.00000E+000    0.00000E+000
   7.2000   1.00000E+000    0.00000E+000
   7.2020   1.00000E+000    0.00000E+000
   7.2050   1.00000E+000    0.00000E+000
   7.2090   1.00000E+000    0.00000E+000
   7.2120   1.00000E+000    0.00000E+000
   7.2160   1.00000E+000    0.00000E+000
   7.2180   1.00000E+000    0.00000E+000
   7.2190   1.00000E+000    0.00000E+000
   7.2250   1.00000E+000    0.00000E+000
   7.2260   1.00000E+000    0.00000E+000
   7.2280   1.00000E+000    0.00000E+000
   7.2310   1.00000E+000    0.00000E+000
   7.2350   1.00000E+000    0.00000E+000
   7.2370   1.00000E+000    0.00000E+000
   7.2400   1.00000E+000    0.00000E+000
   7.2430   1.00000E+000    0.00000E+000
   7.2460   1.00000E+000    0.00000E+000
   7.2500   1.00000E+000    0.00000E+000
   7.2530   1.00000E+000    0.00000E+000
   7.2550   1.00000E+000    0.00000E+000
   7.2580   1.00000E+000    0.00000E+000
   7.2600   1.00000E+000    0.00000E+000
   7.2650   1.00000E+000    0.00000E+000
   7.2690   1.00000E+000    0.00000E+000
   7.2710   1.00000E+000    0.00000E+000
   7.2740   1.00000E+000    0.00000E+000
   7.2760   1.00000E+000    0.00000E+000
   7.2790   1.00000E+000    0.00000E+000
   7.2810   1.00000E+000    0.00000E+000
   7.2840   1.00000E+000    0.00000E+000
   7.2880   1.00000E+000    0.00000E+000
   7.2920   1.00000E+000    0.00000E+000
   7.2940   1.00000E+000    0.00000E+000
   7.2960   1.00000E+000    0.00000E+000
   7.3000   1.00000E+000    0.00000E+000
