# Supplementary material for: Rationally seeded computational protein design of ɑ-helical barrels
Source: Nat Chem Biol. 2024 Jun 20;20(8):991–9. doi: 10.1038/s41589-024-01642-0 (PMC11288890; doi:10.1038/s41589-024-01642-0)
Supplement: Supplementary file 3 — PDB and .mtz files used for making figure panels b–d and j–m. [file 41589_2024_1642_MOESM3_ESM.zip › KIA_RP_RSPD_NatChemBiol_data_Figure2/scapCC6_LLIA_panels_e-h/AUC_panel_g/SV_raw/00034.RA1]

scapCC6_LLIA_master
R 1 20.0 50000 0020990 2.7850E11 282 1 
   5.8010   8.19900E-001    0.00000E+000
   5.8060   1.05670E+000    0.00000E+000
   5.8070   9.79700E-001    0.00000E+000
   5.8080   9.67700E-001    0.00000E+000
   5.8120   9.86400E-001    0.00000E+000
   5.8130   1.24390E+000    0.00000E+000
   5.8140   1.08700E+000    0.00000E+000
   5.8160   1.18540E+000    0.00000E+000
   5.8170   1.08690E+000    0.00000E+000
   5.8180   1.05700E+000    0.00000E+000
   5.8200   1.00270E+000    0.00000E+000
   5.8210   1.08780E+000    0.00000E+000
   5.8230   1.03290E+000    0.00000E+000
   5.8250   9.65100E-001    0.00000E+000
   5.8260   1.16170E+000    0.00000E+000
   5.8270   1.07030E+000    0.00000E+000
   5.8290   1.24590E+000    0.00000E+000
   5.8300   1.31250E+000    0.00000E+000
   5.8320   1.66630E+000    0.00000E+000
   5.8350   1.52230E+000    0.00000E+000
   5.8370   1.67940E+000    0.00000E+000
   5.8380   1.61090E+000    0.00000E+000
   5.8400   1.66510E+000    0.00000E+000
   5.8420   1.59100E+000    0.00000E+000
   5.8450   1.61080E+000    0.00000E+000
   5.8470   1.53200E+000    0.00000E+000
   5.8490   1.44300E+000    0.00000E+000
   5.8510   1.44360E+000    0.00000E+000
   5.8520   9.10100E-001    0.00000E+000
   5.8540   1.13030E+000    0.00000E+000
   5.8560   6.00300E-001    0.00000E+000
   5.8580   3.98700E-001    0.00000E+000
   5.8610   5.00100E-001    0.00000E+000
   5.8630   4.51900E-001    0.00000E+000
   5.8650   4.43000E-001    0.00000E+000
   5.8670   2.95400E-001    0.00000E+000
   5.8680   2.64000E-001    0.00000E+000
   5.8710   2.15000E-001    0.00000E+000
   5.8720   2.67700E-001    0.00000E+000
   5.8740   2.54900E-001    0.00000E+000
   5.8750   2.21800E-001    0.00000E+000
   5.8780   1.60400E-001    0.00000E+000
   5.8800   1.25100E-001    0.00000E+000
   5.8820   1.70500E-001    0.00000E+000
   5.8840   1.51100E-001    0.00000E+000
   5.8860   1.09400E-001    0.00000E+000
   5.8870   8.89000E-002    0.00000E+000
   5.8890   1.24000E-001    0.00000E+000
   5.8910   9.00000E-003    0.00000E+000
   5.8920   6.22000E-002    0.00000E+000
   5.8940   5.20000E-002    0.00000E+000
   5.8960   8.83000E-002    0.00000E+000
   5.8970   4.38000E-002    0.00000E+000
   5.8990   4.19000E-002    0.00000E+000
   5.9010   2.04000E-002    0.00000E+000
   5.9020   1.92000E-002    0.00000E+000
   5.9050   1.89000E-002    0.00000E+000
   5.9080   6.36000E-002    0.00000E+000
   5.9100   3.82000E-002    0.00000E+000
   5.9120   2.07000E-002    0.00000E+000
   5.9140   1.09000E-002    0.00000E+000
   5.9160  -2.10000E-003    0.00000E+000
   5.9170   7.70000E-003    0.00000E+000
   5.9200   8.70000E-003    0.00000E+000
   5.9210   5.30000E-003    0.00000E+000
   5.9230   1.70000E-003    0.00000E+000
   5.9240  -8.00000E-004    0.00000E+000
   5.9260   1.56000E-002    0.00000E+000
   5.9280   5.90000E-003    0.00000E+000
   5.9310   4.60000E-003    0.00000E+000
   5.9320   1.02000E-002    0.00000E+000
   5.9350   3.00000E-003    0.00000E+000
   5.9380   9.30000E-003    0.00000E+000
   5.9390   8.70000E-003    0.00000E+000
   5.9400   1.92000E-002    0.00000E+000
   5.9430  -5.50000E-003    0.00000E+000
   5.9440  -4.00000E-004    0.00000E+000
   5.9470   8.60000E-003    0.00000E+000
   5.9490  -5.00000E-004    0.00000E+000
   5.9520   9.40000E-003    0.00000E+000
   5.9540   2.70000E-003    0.00000E+000
   5.9560   1.00000E-002    0.00000E+000
   5.9570   3.50000E-003    0.00000E+000
   5.9600   2.02000E-002    0.00000E+000
   5.9610  -4.00000E-003    0.00000E+000
   5.9650  -1.30000E-003    0.00000E+000
   5.9700  -4.80000E-003    0.00000E+000
   5.9730   1.85000E-002    0.00000E+000
   5.9740   1.93000E-002    0.00000E+000
   5.9780   2.80000E-003    0.00000E+000
   5.9790   2.87000E-002    0.00000E+000
   5.9820   2.33600E-001    0.00000E+000
   5.9840  -7.60300E-001    0.00000E+000
   5.9860  -3.62500E-001    0.00000E+000
   5.9890   6.31000E-002    0.00000E+000
   5.9900  -1.10000E-002    0.00000E+000
   5.9940  -2.63000E-002    0.00000E+000
   5.9960  -3.93000E-002    0.00000E+000
   5.9980  -5.09000E-002    0.00000E+000
   6.0000  -4.30000E-002    0.00000E+000
   6.0030  -4.42000E-002    0.00000E+000
   6.0070  -3.77000E-002    0.00000E+000
   6.0090  -4.74000E-002    0.00000E+000
   6.0120  -4.28000E-002    0.00000E+000
   6.0140  -4.58000E-002    0.00000E+000
   6.0150  -2.57000E-002    0.00000E+000
   6.0170  -3.39000E-002    0.00000E+000
   6.0190  -4.65000E-002    0.00000E+000
   6.0210  -5.21000E-002    0.00000E+000
   6.0220  -4.58000E-002    0.00000E+000
   6.0240  -5.32000E-002    0.00000E+000
   6.0270  -4.25000E-002    0.00000E+000
   6.0280  -3.78000E-002    0.00000E+000
   6.0310  -3.02000E-002    0.00000E+000
   6.0330  -4.39000E-002    0.00000E+000
   6.0350  -1.46500E-001    0.00000E+000
   6.0370   5.29600E-001    0.00000E+000
   6.0420   1.84300E-001    0.00000E+000
   6.0460  -5.53000E-002    0.00000E+000
   6.0480   8.37000E-002    0.00000E+000
   6.0500   2.48000E-002    0.00000E+000
   6.0530   5.76000E-002    0.00000E+000
   6.0550   4.46000E-002    0.00000E+000
   6.0590   2.92000E-002    0.00000E+000
   6.0610   4.37000E-002    0.00000E+000
   6.0620   4.05000E-002    0.00000E+000
   6.0630   4.01000E-002    0.00000E+000
   6.0660   4.78000E-002    0.00000E+000
   6.0690   3.13000E-002    0.00000E+000
   6.0710   4.51000E-002    0.00000E+000
   6.0730   4.10000E-002    0.00000E+000
   6.0750   3.70000E-002    0.00000E+000
   6.0800   3.46000E-002    0.00000E+000
   6.0830   4.26000E-002    0.00000E+000
   6.0850   4.76000E-002    0.00000E+000
   6.0860   4.77000E-002    0.00000E+000
   6.0890   4.55000E-002    0.00000E+000
   6.0900   6.40000E-002    0.00000E+000
   6.0910   5.25000E-002    0.00000E+000
   6.0950   5.68000E-002    0.00000E+000
   6.0970   5.40000E-002    0.00000E+000
   6.1000   4.79000E-002    0.00000E+000
   6.1050   4.40000E-002    0.00000E+000
   6.1070   3.29000E-002    0.00000E+000
   6.1120   5.15000E-002    0.00000E+000
   6.1140   6.52000E-002    0.00000E+000
   6.1160   3.94000E-002    0.00000E+000
   6.1180   4.55000E-002    0.00000E+000
   6.1250   4.28000E-002    0.00000E+000
   6.1290   5.37000E-002    0.00000E+000
   6.1320   5.76000E-002    0.00000E+000
   6.1360   4.58000E-002    0.00000E+000
   6.1390   6.43000E-002    0.00000E+000
   6.1430   6.10000E-002    0.00000E+000
   6.1460   5.11000E-002    0.00000E+000
   6.1490   7.10000E-002    0.00000E+000
   6.1500   6.96000E-002    0.00000E+000
   6.1530   7.30000E-002    0.00000E+000
   6.1550   5.85000E-002    0.00000E+000
   6.1580   6.71000E-002    0.00000E+000
   6.1600   5.97000E-002    0.00000E+000
   6.1620   4.77000E-002    0.00000E+000
   6.1640   5.71000E-002    0.00000E+000
   6.1670   6.76000E-002    0.00000E+000
   6.1700   6.07000E-002    0.00000E+000
   6.1710   5.22000E-002    0.00000E+000
   6.1730   7.51000E-002    0.00000E+000
   6.1770   6.39000E-002    0.00000E+000
   6.1790   7.08000E-002    0.00000E+000
   6.1800   7.00000E-002    0.00000E+000
   6.1830   6.92000E-002    0.00000E+000
   6.1840   6.77000E-002    0.00000E+000
   6.1880   7.86000E-002    0.00000E+000
   6.1910   7.02000E-002    0.00000E+000
   6.1950   7.48000E-002    0.00000E+000
   6.1960   8.53000E-002    0.00000E+000
   6.1980   1.03600E-001    0.00000E+000
   6.2010   8.75000E-002    0.00000E+000
   6.2020   9.60000E-002    0.00000E+000
   6.2040   8.91000E-002    0.00000E+000
   6.2060   1.00600E-001    0.00000E+000
   6.2090   8.80000E-002    0.00000E+000
   6.2120   1.00800E-001    0.00000E+000
   6.2140   9.43000E-002    0.00000E+000
   6.2170   9.55000E-002    0.00000E+000
   6.2180   1.03400E-001    0.00000E+000
   6.2200   9.66000E-002    0.00000E+000
   6.2260   9.24000E-002    0.00000E+000
   6.2290   1.00500E-001    0.00000E+000
   6.2300   8.89000E-002    0.00000E+000
   6.2310   9.96000E-002    0.00000E+000
   6.2360   1.16400E-001    0.00000E+000
   6.2410   1.09600E-001    0.00000E+000
   6.2430   1.13200E-001    0.00000E+000
   6.2450   1.16000E-001    0.00000E+000
   6.2470   1.13400E-001    0.00000E+000
   6.2480   1.16300E-001    0.00000E+000
   6.2510   1.21600E-001    0.00000E+000
   6.2540   1.17300E-001    0.00000E+000
   6.2570   1.14400E-001    0.00000E+000
   6.2620   1.24900E-001    0.00000E+000
   6.2640   1.21000E-001    0.00000E+000
   6.2650   1.27600E-001    0.00000E+000
   6.2660   1.23800E-001    0.00000E+000
   6.2680   1.34200E-001    0.00000E+000
   6.2730   1.37400E-001    0.00000E+000
   6.2740   1.40200E-001    0.00000E+000
   6.2760   1.35200E-001    0.00000E+000
   6.2810   1.35800E-001    0.00000E+000
   6.2820   1.47700E-001    0.00000E+000
   6.2840   1.41200E-001    0.00000E+000
   6.2870   1.47200E-001    0.00000E+000
   6.2880   1.48000E-001    0.00000E+000
   6.2940   1.60500E-001    0.00000E+000
   6.2970   1.47300E-001    0.00000E+000
   6.2990   1.62100E-001    0.00000E+000
   6.3000   1.76300E-001    0.00000E+000
   6.3040   1.60900E-001    0.00000E+000
   6.3080   1.72100E-001    0.00000E+000
   6.3120   1.74800E-001    0.00000E+000
   6.3150   1.86900E-001    0.00000E+000
   6.3160   1.83100E-001    0.00000E+000
   6.3170   1.91100E-001    0.00000E+000
   6.3200   1.99500E-001    0.00000E+000
   6.3220   1.76600E-001    0.00000E+000
   6.3290   1.76100E-001    0.00000E+000
   6.3320   2.03900E-001    0.00000E+000
   6.3380   1.98100E-001    0.00000E+000
   6.3400   2.12600E-001    0.00000E+000
   6.3420   2.08500E-001    0.00000E+000
   6.3450   2.11400E-001    0.00000E+000
   6.3500   2.23700E-001    0.00000E+000
   6.3550   2.34300E-001    0.00000E+000
   6.3570   2.28200E-001    0.00000E+000
   6.3620   2.30100E-001    0.00000E+000
   6.3670   2.49700E-001    0.00000E+000
   6.3680   2.52000E-001    0.00000E+000
   6.3700   2.56300E-001    0.00000E+000
   6.3720   2.69900E-001    0.00000E+000
   6.3790   2.60900E-001    0.00000E+000
   6.3810   2.59500E-001    0.00000E+000
   6.3830   2.73100E-001    0.00000E+000
   6.3840   2.85900E-001    0.00000E+000
   6.3880   2.74900E-001    0.00000E+000
   6.3900   2.80200E-001    0.00000E+000
   6.3920   2.76800E-001    0.00000E+000
   6.3950   2.89000E-001    0.00000E+000
   6.4000   2.93600E-001    0.00000E+000
   6.4010   3.00800E-001    0.00000E+000
   6.4030   3.02400E-001    0.00000E+000
   6.4060   3.02100E-001    0.00000E+000
   6.4110   3.02700E-001    0.00000E+000
   6.4130   3.11700E-001    0.00000E+000
   6.4170   3.25300E-001    0.00000E+000
   6.4190   3.32700E-001    0.00000E+000
   6.4220   3.28600E-001    0.00000E+000
   6.4240   3.35400E-001    0.00000E+000
   6.4260   3.44000E-001    0.00000E+000
   6.4290   3.32300E-001    0.00000E+000
   6.4310   3.40400E-001    0.00000E+000
   6.4340   3.39300E-001    0.00000E+000
   6.4360   3.44100E-001    0.00000E+000
   6.4410   3.47300E-001    0.00000E+000
   6.4430   3.46000E-001    0.00000E+000
   6.4450   3.66100E-001    0.00000E+000
   6.4470   3.48800E-001    0.00000E+000
   6.4490   3.65600E-001    0.00000E+000
   6.4520   3.76200E-001    0.00000E+000
   6.4540   3.64400E-001    0.00000E+000
   6.4560   3.81300E-001    0.00000E+000
   6.4590   3.73400E-001    0.00000E+000
   6.4620   3.88000E-001    0.00000E+000
   6.4630   3.75100E-001    0.00000E+000
   6.4670   3.80600E-001    0.00000E+000
   6.4680   3.91300E-001    0.00000E+000
   6.4710   3.90100E-001    0.00000E+000
   6.4720   3.92200E-001    0.00000E+000
   6.4740   3.98500E-001    0.00000E+000
   6.4780   4.00900E-001    0.00000E+000
   6.4790   4.08100E-001    0.00000E+000
   6.4810   4.10400E-001    0.00000E+000
   6.4850   4.13600E-001    0.00000E+000
   6.4880   4.05200E-001    0.00000E+000
   6.4900   4.15000E-001    0.00000E+000
   6.4930   4.21300E-001    0.00000E+000
   6.4950   4.12200E-001    0.00000E+000
   6.4970   4.33400E-001    0.00000E+000
   6.5010   4.30200E-001    0.00000E+000
   6.5040   4.42500E-001    0.00000E+000
   6.5070   4.38300E-001    0.00000E+000
   6.5100   4.15300E-001    0.00000E+000
   6.5110   4.22200E-001    0.00000E+000
   6.5130   4.47900E-001    0.00000E+000
   6.5170   4.34000E-001    0.00000E+000
   6.5200   4.39800E-001    0.00000E+000
   6.5220   4.64000E-001    0.00000E+000
   6.5260   4.48500E-001    0.00000E+000
   6.5270   4.59100E-001    0.00000E+000
   6.5290   4.47400E-001    0.00000E+000
   6.5310   4.53400E-001    0.00000E+000
   6.5330   4.57100E-001    0.00000E+000
   6.5380   4.59900E-001    0.00000E+000
   6.5400   4.58000E-001    0.00000E+000
   6.5430   4.70700E-001    0.00000E+000
   6.5440   4.76500E-001    0.00000E+000
   6.5460   4.67400E-001    0.00000E+000
   6.5480   4.71900E-001    0.00000E+000
   6.5510   4.60400E-001    0.00000E+000
   6.5530   4.81600E-001    0.00000E+000
   6.5550   4.77200E-001    0.00000E+000
   6.5580   4.75500E-001    0.00000E+000
   6.5600   4.75300E-001    0.00000E+000
   6.5640   4.94200E-001    0.00000E+000
   6.5650   4.77300E-001    0.00000E+000
   6.5690   4.90200E-001    0.00000E+000
   6.5710   4.88300E-001    0.00000E+000
   6.5740   4.96900E-001    0.00000E+000
   6.5760   4.97000E-001    0.00000E+000
   6.5780   5.02600E-001    0.00000E+000
   6.5800   4.91400E-001    0.00000E+000
   6.5820   5.03100E-001    0.00000E+000
   6.5860   4.87400E-001    0.00000E+000
   6.5880   5.12700E-001    0.00000E+000
   6.5900   5.09800E-001    0.00000E+000
   6.5930   4.92100E-001    0.00000E+000
   6.5980   4.96800E-001    0.00000E+000
   6.6010   5.11200E-001    0.00000E+000
   6.6040   5.00600E-001    0.00000E+000
   6.6070   5.01400E-001    0.00000E+000
   6.6090   5.19800E-001    0.00000E+000
   6.6100   5.09000E-001    0.00000E+000
   6.6120   5.12000E-001    0.00000E+000
   6.6150   5.18500E-001    0.00000E+000
   6.6170   5.28600E-001    0.00000E+000
   6.6210   5.07300E-001    0.00000E+000
   6.6250   5.07900E-001    0.00000E+000
   6.6280   5.24700E-001    0.00000E+000
   6.6300   5.29600E-001    0.00000E+000
   6.6320   5.27600E-001    0.00000E+000
   6.6350   5.35200E-001    0.00000E+000
   6.6390   5.37800E-001    0.00000E+000
   6.6440   5.21900E-001    0.00000E+000
   6.6470   5.33700E-001    0.00000E+000
   6.6480   5.45800E-001    0.00000E+000
   6.6510   5.29800E-001    0.00000E+000
   6.6530   5.51300E-001    0.00000E+000
   6.6570   5.30800E-001    0.00000E+000
   6.6590   5.34400E-001    0.00000E+000
   6.6620   5.51000E-001    0.00000E+000
   6.6640   5.36300E-001    0.00000E+000
   6.6660   5.30200E-001    0.00000E+000
   6.6680   5.40200E-001    0.00000E+000
   6.6710   5.54100E-001    0.00000E+000
   6.6730   5.33400E-001    0.00000E+000
   6.6770   5.16800E-001    0.00000E+000
   6.6790   5.41600E-001    0.00000E+000
   6.6820   5.50900E-001    0.00000E+000
   6.6840   5.48100E-001    0.00000E+000
   6.6870   5.28800E-001    0.00000E+000
   6.6900   5.51900E-001    0.00000E+000
   6.6920   5.41400E-001    0.00000E+000
   6.6950   5.50300E-001    0.00000E+000
   6.6980   5.46300E-001    0.00000E+000
   6.7000   5.72000E-001    0.00000E+000
   6.7030   5.37400E-001    0.00000E+000
   6.7050   5.60100E-001    0.00000E+000
   6.7090   5.58600E-001    0.00000E+000
   6.7100   5.50400E-001    0.00000E+000
   6.7130   5.54100E-001    0.00000E+000
   6.7150   5.60900E-001    0.00000E+000
   6.7180   5.56400E-001    0.00000E+000
   6.7210   5.58000E-001    0.00000E+000
   6.7230   5.32100E-001    0.00000E+000
   6.7270   5.50200E-001    0.00000E+000
   6.7290   5.61800E-001    0.00000E+000
   6.7310   5.59600E-001    0.00000E+000
   6.7350   5.42300E-001    0.00000E+000
   6.7370   5.57600E-001    0.00000E+000
   6.7390   5.62500E-001    0.00000E+000
   6.7430   5.65300E-001    0.00000E+000
   6.7460   5.63700E-001    0.00000E+000
   6.7480   5.69900E-001    0.00000E+000
   6.7500   5.33600E-001    0.00000E+000
   6.7520   5.52700E-001    0.00000E+000
   6.7540   5.58800E-001    0.00000E+000
   6.7590   5.59300E-001    0.00000E+000
   6.7600   5.61300E-001    0.00000E+000
   6.7610   5.65700E-001    0.00000E+000
   6.7660   5.61900E-001    0.00000E+000
   6.7690   5.53900E-001    0.00000E+000
   6.7710   5.65300E-001    0.00000E+000
   6.7730   5.56100E-001    0.00000E+000
   6.7770   5.70700E-001    0.00000E+000
   6.7800   5.73900E-001    0.00000E+000
   6.7860   5.51500E-001    0.00000E+000
   6.7880   5.72700E-001    0.00000E+000
   6.7920   5.57600E-001    0.00000E+000
   6.7940   5.64900E-001    0.00000E+000
   6.7950   5.65200E-001    0.00000E+000
   6.7980   5.68500E-001    0.00000E+000
   6.8000   5.80900E-001    0.00000E+000
   6.8050   5.64900E-001    0.00000E+000
   6.8070   5.73500E-001    0.00000E+000
   6.8090   5.66400E-001    0.00000E+000
   6.8120   5.64200E-001    0.00000E+000
   6.8140   5.65800E-001    0.00000E+000
   6.8160   5.65900E-001    0.00000E+000
   6.8190   5.72300E-001    0.00000E+000
   6.8210   5.67500E-001    0.00000E+000
   6.8260   5.64700E-001    0.00000E+000
   6.8270   5.50300E-001    0.00000E+000
   6.8300   5.71200E-001    0.00000E+000
   6.8340   5.73500E-001    0.00000E+000
   6.8360   5.65600E-001    0.00000E+000
   6.8380   5.71300E-001    0.00000E+000
   6.8410   5.64000E-001    0.00000E+000
   6.8430   5.59100E-001    0.00000E+000
   6.8460   5.51400E-001    0.00000E+000
   6.8500   5.56700E-001    0.00000E+000
   6.8530   5.69600E-001    0.00000E+000
   6.8540   5.68800E-001    0.00000E+000
   6.8570   5.70000E-001    0.00000E+000
   6.8610   5.57200E-001    0.00000E+000
   6.8650   5.53500E-001    0.00000E+000
   6.8670   5.73000E-001    0.00000E+000
   6.8710   5.60700E-001    0.00000E+000
   6.8750   5.86700E-001    0.00000E+000
   6.8770   5.76700E-001    0.00000E+000
   6.8800   5.89300E-001    0.00000E+000
   6.8820   5.75000E-001    0.00000E+000
   6.8850   5.77200E-001    0.00000E+000
   6.8880   5.82900E-001    0.00000E+000
   6.8900   5.72800E-001    0.00000E+000
   6.8940   5.69300E-001    0.00000E+000
   6.8960   5.65000E-001    0.00000E+000
   6.9000   5.78200E-001    0.00000E+000
   6.9020   5.71600E-001    0.00000E+000
   6.9050   5.92200E-001    0.00000E+000
   6.9090   5.87900E-001    0.00000E+000
   6.9120   5.69700E-001    0.00000E+000
   6.9150   5.77700E-001    0.00000E+000
   6.9170   5.77600E-001    0.00000E+000
   6.9180   5.88400E-001    0.00000E+000
   6.9220   5.70500E-001    0.00000E+000
   6.9250   5.79000E-001    0.00000E+000
   6.9280   5.73300E-001    0.00000E+000
   6.9310   5.87400E-001    0.00000E+000
   6.9340   5.83900E-001    0.00000E+000
   6.9350   5.67300E-001    0.00000E+000
   6.9370   5.86400E-001    0.00000E+000
   6.9410   5.65600E-001    0.00000E+000
   6.9450   5.80800E-001    0.00000E+000
   6.9500   5.75000E-001    0.00000E+000
   6.9520   6.01600E-001    0.00000E+000
   6.9570   5.93300E-001    0.00000E+000
   6.9590   5.76400E-001    0.00000E+000
   6.9620   5.68200E-001    0.00000E+000
   6.9660   5.70700E-001    0.00000E+000
   6.9700   5.89700E-001    0.00000E+000
   6.9720   6.01200E-001    0.00000E+000
   6.9740   5.90800E-001    0.00000E+000
   6.9780   5.89300E-001    0.00000E+000
   6.9820   5.84300E-001    0.00000E+000
   6.9840   5.80800E-001    0.00000E+000
   6.9860   5.89700E-001    0.00000E+000
   6.9890   5.73900E-001    0.00000E+000
   6.9930   5.83300E-001    0.00000E+000
   6.9940   5.89200E-001    0.00000E+000
   6.9990   5.86700E-001    0.00000E+000
   7.0010   5.79500E-001    0.00000E+000
   7.0030   5.91800E-001    0.00000E+000
   7.0070   6.00900E-001    0.00000E+000
   7.0090   5.93900E-001    0.00000E+000
   7.0110   5.93100E-001    0.00000E+000
   7.0130   5.99200E-001    0.00000E+000
   7.0160   6.01200E-001    0.00000E+000
   7.0200   5.99500E-001    0.00000E+000
   7.0220   5.85300E-001    0.00000E+000
   7.0250   5.98100E-001    0.00000E+000
   7.0280   6.01700E-001    0.00000E+000
   7.0300   6.13700E-001    0.00000E+000
   7.0330   6.26700E-001    0.00000E+000
   7.0360   6.19700E-001    0.00000E+000
   7.0390   6.11600E-001    0.00000E+000
   7.0420   6.04600E-001    0.00000E+000
   7.0450   6.08900E-001    0.00000E+000
   7.0480   6.16500E-001    0.00000E+000
   7.0510   6.15300E-001    0.00000E+000
   7.0520   6.30600E-001    0.00000E+000
   7.0560   6.19000E-001    0.00000E+000
   7.0600   6.33700E-001    0.00000E+000
   7.0620   6.67100E-001    0.00000E+000
   7.0650   6.40600E-001    0.00000E+000
   7.0680   6.64900E-001    0.00000E+000
   7.0690   6.50200E-001    0.00000E+000
   7.0730   6.76200E-001    0.00000E+000
   7.0760   7.01800E-001    0.00000E+000
   7.0780   7.05600E-001    0.00000E+000
   7.0810   7.13900E-001    0.00000E+000
   7.0830   7.55200E-001    0.00000E+000
   7.0870   7.48100E-001    0.00000E+000
   7.0900   7.90100E-001    0.00000E+000
   7.0920   8.00500E-001    0.00000E+000
   7.0940   8.06500E-001    0.00000E+000
   7.0990   8.68600E-001    0.00000E+000
   7.1010   9.04000E-001    0.00000E+000
   7.1040   9.52300E-001    0.00000E+000
   7.1060   9.24000E-001    0.00000E+000
   7.1080   9.28800E-001    0.00000E+000
   7.1110   1.00100E+000    0.00000E+000
   7.1130   1.03700E+000    0.00000E+000
   7.1160   1.08180E+000    0.00000E+000
   7.1200   1.16880E+000    0.00000E+000
   7.1220   1.21480E+000    0.00000E+000
   7.1260   1.30100E+000    0.00000E+000
   7.1290   1.41390E+000    0.00000E+000
   7.1310   1.47910E+000    0.00000E+000
   7.1350   1.47960E+000    0.00000E+000
   7.1370   1.68660E+000    0.00000E+000
   7.1420   2.27730E+000    0.00000E+000
   7.1450   2.41960E+000    0.00000E+000
   7.1460   2.53830E+000    0.00000E+000
   7.1490   2.48970E+000    0.00000E+000
   7.1510   2.18520E+000    0.00000E+000
   7.1560   2.37940E+000    0.00000E+000
   7.1580   2.00380E+000    0.00000E+000
   7.1610   1.64660E+000    0.00000E+000
   7.1630   1.43340E+000    0.00000E+000
   7.1650   1.73730E+000    0.00000E+000
   7.1690   1.35350E+000    0.00000E+000
   7.1720   1.37890E+000    0.00000E+000
   7.1760   1.48720E+000    0.00000E+000
   7.1800   1.03990E+000    0.00000E+000
   7.1820   8.24600E-001    0.00000E+000
   7.1840   7.05700E-001    0.00000E+000
   7.1880  -3.26000E-002    0.00000E+000
   7.1900   1.00000E+000    0.00000E+000
   7.1930   1.00000E+000    0.00000E+000
   7.1960   1.00000E+000    0.00000E+000
   7.1980   1.00000E+000    0.00000E+000
   7.2000   1.00000E+000    0.00000E+000
   7.2010   1.00000E+000    0.00000E+000
   7.2050   1.00000E+000    0.00000E+000
   7.2080   1.00000E+000    0.00000E+000
   7.2110   1.00000E+000    0.00000E+000
   7.2140   1.00000E+000    0.00000E+000
   7.2160   1.00000E+000    0.00000E+000
   7.2180   1.00000E+000    0.00000E+000
   7.2230   1.00000E+000    0.00000E+000
   7.2260   1.00000E+000    0.00000E+000
   7.2280   1.00000E+000    0.00000E+000
   7.2300   1.00000E+000    0.00000E+000
   7.2340   1.00000E+000    0.00000E+000
   7.2370   1.00000E+000    0.00000E+000
   7.2390   1.00000E+000    0.00000E+000
   7.2420   1.00000E+000    0.00000E+000
   7.2460   1.00000E+000    0.00000E+000
   7.2480   1.00000E+000    0.00000E+000
   7.2510   1.00000E+000    0.00000E+000
   7.2540   1.00000E+000    0.00000E+000
   7.2550   1.00000E+000    0.00000E+000
   7.2600   1.00000E+000    0.00000E+000
   7.2620   1.00000E+000    0.00000E+000
   7.2650   1.00000E+000    0.00000E+000
   7.2680   1.00000E+000    0.00000E+000
   7.2730   1.00000E+000    0.00000E+000
   7.2740   1.00000E+000    0.00000E+000
   7.2780   1.00000E+000    0.00000E+000
   7.2800   1.00000E+000    0.00000E+000
   7.2830   1.00000E+000    0.00000E+000
   7.2860   1.00000E+000    0.00000E+000
   7.2880   1.00000E+000    0.00000E+000
   7.2920   1.00000E+000    0.00000E+000
   7.2940   1.00000E+000    0.00000E+000
   7.2970   1.00000E+000    0.00000E+000
   7.3000   1.00000E+000    0.00000E+000
