# Supplementary material for: Rationally seeded computational protein design of ɑ-helical barrels
Source: Nat Chem Biol. 2024 Jun 20;20(8):991–9. doi: 10.1038/s41589-024-01642-0 (PMC11288890; doi:10.1038/s41589-024-01642-0)
Supplement: Supplementary file 3 — PDB and .mtz files used for making figure panels b–d and j–m. [file 41589_2024_1642_MOESM3_ESM.zip › KIA_RP_RSPD_NatChemBiol_data_Figure2/scapCC6_LLIA_panels_e-h/AUC_panel_g/SV_raw/00022.RA1]

scapCC6_LLIA_master
R 1 20.0 50000 0017391 1.7980E11 281 1 
   5.8000   2.93200E-001    0.00000E+000
   5.8030   6.70500E-001    0.00000E+000
   5.8040   8.65900E-001    0.00000E+000
   5.8050   5.36800E-001    0.00000E+000
   5.8060   2.81800E-001    0.00000E+000
   5.8070   5.51200E-001    0.00000E+000
   5.8080   8.19900E-001    0.00000E+000
   5.8100   7.47400E-001    0.00000E+000
   5.8110   8.80500E-001    0.00000E+000
   5.8120   1.04130E+000    0.00000E+000
   5.8130   9.39000E-001    0.00000E+000
   5.8140   8.26600E-001    0.00000E+000
   5.8150   1.02910E+000    0.00000E+000
   5.8160   1.01010E+000    0.00000E+000
   5.8170   8.65700E-001    0.00000E+000
   5.8190   9.87500E-001    0.00000E+000
   5.8200   8.17100E-001    0.00000E+000
   5.8210   1.06170E+000    0.00000E+000
   5.8220   9.81500E-001    0.00000E+000
   5.8230   1.00560E+000    0.00000E+000
   5.8240   9.78100E-001    0.00000E+000
   5.8260   9.88200E-001    0.00000E+000
   5.8270   1.05550E+000    0.00000E+000
   5.8280   1.21000E+000    0.00000E+000
   5.8290   1.29630E+000    0.00000E+000
   5.8300   1.27510E+000    0.00000E+000
   5.8310   1.33980E+000    0.00000E+000
   5.8320   1.50330E+000    0.00000E+000
   5.8350   1.56490E+000    0.00000E+000
   5.8370   1.57680E+000    0.00000E+000
   5.8380   1.64480E+000    0.00000E+000
   5.8390   1.57520E+000    0.00000E+000
   5.8420   1.64570E+000    0.00000E+000
   5.8440   1.68930E+000    0.00000E+000
   5.8460   1.50820E+000    0.00000E+000
   5.8470   1.50620E+000    0.00000E+000
   5.8480   1.47740E+000    0.00000E+000
   5.8510   1.37210E+000    0.00000E+000
   5.8530   1.35360E+000    0.00000E+000
   5.8540   8.94600E-001    0.00000E+000
   5.8570   7.18400E-001    0.00000E+000
   5.8590   4.54000E-001    0.00000E+000
   5.8610   3.98700E-001    0.00000E+000
   5.8620   4.04200E-001    0.00000E+000
   5.8630   4.19200E-001    0.00000E+000
   5.8640   4.45900E-001    0.00000E+000
   5.8670   2.96700E-001    0.00000E+000
   5.8700   2.41000E-001    0.00000E+000
   5.8710   2.65100E-001    0.00000E+000
   5.8740   2.40800E-001    0.00000E+000
   5.8760   1.82600E-001    0.00000E+000
   5.8790   2.29700E-001    0.00000E+000
   5.8810   1.38500E-001    0.00000E+000
   5.8840   7.80000E-002    0.00000E+000
   5.8860   1.07200E-001    0.00000E+000
   5.8870   1.18400E-001    0.00000E+000
   5.8880   6.89000E-002    0.00000E+000
   5.8910   7.39000E-002    0.00000E+000
   5.8920   8.65000E-002    0.00000E+000
   5.8940   1.90000E-002    0.00000E+000
   5.8960   3.63000E-002    0.00000E+000
   5.8970   1.22000E-002    0.00000E+000
   5.8990   3.52000E-002    0.00000E+000
   5.9010   1.40000E-002    0.00000E+000
   5.9020   6.90000E-003    0.00000E+000
   5.9050   1.11000E-002    0.00000E+000
   5.9080   3.40000E-002    0.00000E+000
   5.9100   1.31000E-002    0.00000E+000
   5.9120   1.56000E-002    0.00000E+000
   5.9140   2.20000E-002    0.00000E+000
   5.9160   1.38000E-002    0.00000E+000
   5.9190   7.10000E-003    0.00000E+000
   5.9210   3.00000E-003    0.00000E+000
   5.9240   8.80000E-003    0.00000E+000
   5.9250   3.61000E-002    0.00000E+000
   5.9260   2.42000E-002    0.00000E+000
   5.9280   1.11000E-002    0.00000E+000
   5.9300   1.51000E-002    0.00000E+000
   5.9320   1.75000E-002    0.00000E+000
   5.9350  -5.00000E-004    0.00000E+000
   5.9370   1.79000E-002    0.00000E+000
   5.9400  -1.50000E-003    0.00000E+000
   5.9420  -2.20000E-003    0.00000E+000
   5.9440   5.70000E-003    0.00000E+000
   5.9460   1.08000E-002    0.00000E+000
   5.9470   8.70000E-003    0.00000E+000
   5.9490   8.60000E-003    0.00000E+000
   5.9510   1.03000E-002    0.00000E+000
   5.9540  -1.70000E-003    0.00000E+000
   5.9550   9.30000E-003    0.00000E+000
   5.9570   1.05000E-002    0.00000E+000
   5.9580   5.60000E-003    0.00000E+000
   5.9610   2.00000E-004    0.00000E+000
   5.9640   7.00000E-004    0.00000E+000
   5.9650  -6.90000E-003    0.00000E+000
   5.9680   9.80000E-003    0.00000E+000
   5.9700   6.30000E-003    0.00000E+000
   5.9710  -3.50000E-003    0.00000E+000
   5.9730   9.30000E-003    0.00000E+000
   5.9760   1.68000E-002    0.00000E+000
   5.9770   9.33000E-002    0.00000E+000
   5.9800   5.77000E-002    0.00000E+000
   5.9820  -5.94500E-001    0.00000E+000
   5.9830  -4.78200E-001    0.00000E+000
   5.9840  -1.05300E-001    0.00000E+000
   5.9880   1.66000E-002    0.00000E+000
   5.9890  -6.29000E-002    0.00000E+000
   5.9910  -4.90000E-002    0.00000E+000
   5.9940  -4.25000E-002    0.00000E+000
   5.9970  -3.78000E-002    0.00000E+000
   5.9980  -5.84000E-002    0.00000E+000
   6.0000  -3.67000E-002    0.00000E+000
   6.0020  -3.24000E-002    0.00000E+000
   6.0030  -6.04000E-002    0.00000E+000
   6.0050  -4.40000E-002    0.00000E+000
   6.0080  -4.58000E-002    0.00000E+000
   6.0090  -3.71000E-002    0.00000E+000
   6.0130  -4.34000E-002    0.00000E+000
   6.0140  -4.03000E-002    0.00000E+000
   6.0160  -2.95000E-002    0.00000E+000
   6.0170  -2.58000E-002    0.00000E+000
   6.0190  -4.63000E-002    0.00000E+000
   6.0220  -5.68000E-002    0.00000E+000
   6.0240  -3.76000E-002    0.00000E+000
   6.0260  -5.13000E-002    0.00000E+000
   6.0280  -3.36000E-002    0.00000E+000
   6.0310  -3.12000E-002    0.00000E+000
   6.0340  -3.31000E-002    0.00000E+000
   6.0350  -1.64900E-001    0.00000E+000
   6.0380  -2.31800E-001    0.00000E+000
   6.0410   4.90100E-001    0.00000E+000
   6.0440  -3.75000E-002    0.00000E+000
   6.0470   4.88000E-002    0.00000E+000
   6.0500   3.18000E-002    0.00000E+000
   6.0510   4.62000E-002    0.00000E+000
   6.0540   4.48000E-002    0.00000E+000
   6.0560   4.00000E-002    0.00000E+000
   6.0590   5.55000E-002    0.00000E+000
   6.0600   4.60000E-002    0.00000E+000
   6.0620   6.19000E-002    0.00000E+000
   6.0640   6.59000E-002    0.00000E+000
   6.0700   5.81000E-002    0.00000E+000
   6.0720   5.02000E-002    0.00000E+000
   6.0730   5.28000E-002    0.00000E+000
   6.0780   6.44000E-002    0.00000E+000
   6.0790   5.94000E-002    0.00000E+000
   6.0820   6.64000E-002    0.00000E+000
   6.0840   5.53000E-002    0.00000E+000
   6.0860   5.55000E-002    0.00000E+000
   6.0890   6.93000E-002    0.00000E+000
   6.0900   7.50000E-002    0.00000E+000
   6.0920   7.68000E-002    0.00000E+000
   6.0940   7.34000E-002    0.00000E+000
   6.0970   6.71000E-002    0.00000E+000
   6.0990   5.72000E-002    0.00000E+000
   6.1020   6.78000E-002    0.00000E+000
   6.1030   6.45000E-002    0.00000E+000
   6.1040   7.99000E-002    0.00000E+000
   6.1070   6.86000E-002    0.00000E+000
   6.1120   7.34000E-002    0.00000E+000
   6.1130   8.80000E-002    0.00000E+000
   6.1140   7.50000E-002    0.00000E+000
   6.1160   8.88000E-002    0.00000E+000
   6.1180   8.12000E-002    0.00000E+000
   6.1220   7.69000E-002    0.00000E+000
   6.1260   8.99000E-002    0.00000E+000
   6.1270   9.41000E-002    0.00000E+000
   6.1300   9.27000E-002    0.00000E+000
   6.1330   9.93000E-002    0.00000E+000
   6.1360   9.78000E-002    0.00000E+000
   6.1380   1.06900E-001    0.00000E+000
   6.1390   1.16500E-001    0.00000E+000
   6.1400   1.17500E-001    0.00000E+000
   6.1440   1.08000E-001    0.00000E+000
   6.1470   1.23300E-001    0.00000E+000
   6.1480   1.36300E-001    0.00000E+000
   6.1520   1.33000E-001    0.00000E+000
   6.1540   1.19000E-001    0.00000E+000
   6.1570   1.17300E-001    0.00000E+000
   6.1590   1.07200E-001    0.00000E+000
   6.1620   1.17300E-001    0.00000E+000
   6.1640   1.07300E-001    0.00000E+000
   6.1660   1.32400E-001    0.00000E+000
   6.1700   1.46600E-001    0.00000E+000
   6.1710   1.45300E-001    0.00000E+000
   6.1740   1.59200E-001    0.00000E+000
   6.1760   1.50600E-001    0.00000E+000
   6.1790   1.57000E-001    0.00000E+000
   6.1800   1.54300E-001    0.00000E+000
   6.1830   1.58900E-001    0.00000E+000
   6.1860   1.59900E-001    0.00000E+000
   6.1880   1.68700E-001    0.00000E+000
   6.1910   1.65500E-001    0.00000E+000
   6.1950   1.69700E-001    0.00000E+000
   6.1970   1.84600E-001    0.00000E+000
   6.1980   1.97300E-001    0.00000E+000
   6.2020   2.04000E-001    0.00000E+000
   6.2040   2.06800E-001    0.00000E+000
   6.2070   1.99100E-001    0.00000E+000
   6.2100   2.05100E-001    0.00000E+000
   6.2130   2.02600E-001    0.00000E+000
   6.2150   2.12100E-001    0.00000E+000
   6.2180   2.11500E-001    0.00000E+000
   6.2200   2.18200E-001    0.00000E+000
   6.2250   2.28300E-001    0.00000E+000
   6.2270   2.21000E-001    0.00000E+000
   6.2300   2.22200E-001    0.00000E+000
   6.2310   2.45600E-001    0.00000E+000
   6.2330   2.58900E-001    0.00000E+000
   6.2390   2.44000E-001    0.00000E+000
   6.2420   2.46900E-001    0.00000E+000
   6.2430   2.58600E-001    0.00000E+000
   6.2470   2.65700E-001    0.00000E+000
   6.2490   2.61400E-001    0.00000E+000
   6.2500   2.77700E-001    0.00000E+000
   6.2520   2.77100E-001    0.00000E+000
   6.2560   2.80200E-001    0.00000E+000
   6.2610   2.90500E-001    0.00000E+000
   6.2630   2.86500E-001    0.00000E+000
   6.2650   3.00900E-001    0.00000E+000
   6.2660   2.97200E-001    0.00000E+000
   6.2690   3.07000E-001    0.00000E+000
   6.2710   3.13700E-001    0.00000E+000
   6.2720   3.15800E-001    0.00000E+000
   6.2760   3.28500E-001    0.00000E+000
   6.2800   3.18200E-001    0.00000E+000
   6.2810   3.28400E-001    0.00000E+000
   6.2840   3.37500E-001    0.00000E+000
   6.2860   3.37300E-001    0.00000E+000
   6.2900   3.36200E-001    0.00000E+000
   6.2910   3.36200E-001    0.00000E+000
   6.2930   3.44900E-001    0.00000E+000
   6.2990   3.49700E-001    0.00000E+000
   6.3000   3.46900E-001    0.00000E+000
   6.3030   3.78800E-001    0.00000E+000
   6.3040   3.54600E-001    0.00000E+000
   6.3090   3.79700E-001    0.00000E+000
   6.3120   3.70400E-001    0.00000E+000
   6.3130   3.98800E-001    0.00000E+000
   6.3140   4.00500E-001    0.00000E+000
   6.3180   4.02800E-001    0.00000E+000
   6.3220   3.96500E-001    0.00000E+000
   6.3260   4.06500E-001    0.00000E+000
   6.3290   3.97200E-001    0.00000E+000
   6.3330   4.18800E-001    0.00000E+000
   6.3360   4.19600E-001    0.00000E+000
   6.3390   4.24800E-001    0.00000E+000
   6.3420   4.26000E-001    0.00000E+000
   6.3450   4.34200E-001    0.00000E+000
   6.3510   4.49600E-001    0.00000E+000
   6.3550   4.54100E-001    0.00000E+000
   6.3590   4.46700E-001    0.00000E+000
   6.3620   4.70600E-001    0.00000E+000
   6.3640   4.72500E-001    0.00000E+000
   6.3670   4.83100E-001    0.00000E+000
   6.3720   4.60800E-001    0.00000E+000
   6.3760   4.71500E-001    0.00000E+000
   6.3770   4.73600E-001    0.00000E+000
   6.3790   4.78500E-001    0.00000E+000
   6.3810   4.90000E-001    0.00000E+000
   6.3850   4.97400E-001    0.00000E+000
   6.3870   4.85300E-001    0.00000E+000
   6.3920   4.93800E-001    0.00000E+000
   6.3940   5.09700E-001    0.00000E+000
   6.3970   5.05800E-001    0.00000E+000
   6.4010   5.04700E-001    0.00000E+000
   6.4040   4.99100E-001    0.00000E+000
   6.4080   5.13200E-001    0.00000E+000
   6.4110   5.15800E-001    0.00000E+000
   6.4120   5.19700E-001    0.00000E+000
   6.4140   5.15200E-001    0.00000E+000
   6.4190   5.16500E-001    0.00000E+000
   6.4240   5.30200E-001    0.00000E+000
   6.4260   5.34000E-001    0.00000E+000
   6.4270   5.21900E-001    0.00000E+000
   6.4310   5.27700E-001    0.00000E+000
   6.4330   5.20200E-001    0.00000E+000
   6.4360   5.51300E-001    0.00000E+000
   6.4410   5.37100E-001    0.00000E+000
   6.4420   5.43300E-001    0.00000E+000
   6.4460   5.28600E-001    0.00000E+000
   6.4470   5.38100E-001    0.00000E+000
   6.4490   5.61000E-001    0.00000E+000
   6.4520   5.54900E-001    0.00000E+000
   6.4540   5.67000E-001    0.00000E+000
   6.4580   5.32800E-001    0.00000E+000
   6.4600   5.54800E-001    0.00000E+000
   6.4630   5.62600E-001    0.00000E+000
   6.4650   5.38400E-001    0.00000E+000
   6.4680   5.58900E-001    0.00000E+000
   6.4700   5.50700E-001    0.00000E+000
   6.4720   5.61700E-001    0.00000E+000
   6.4740   5.74900E-001    0.00000E+000
   6.4770   5.48800E-001    0.00000E+000
   6.4800   5.58700E-001    0.00000E+000
   6.4810   5.54000E-001    0.00000E+000
   6.4850   5.72500E-001    0.00000E+000
   6.4870   5.72700E-001    0.00000E+000
   6.4900   5.61800E-001    0.00000E+000
   6.4920   5.80400E-001    0.00000E+000
   6.4970   5.61000E-001    0.00000E+000
   6.4990   5.67300E-001    0.00000E+000
   6.5000   5.72800E-001    0.00000E+000
   6.5020   5.62300E-001    0.00000E+000
   6.5060   5.72500E-001    0.00000E+000
   6.5090   5.72700E-001    0.00000E+000
   6.5100   5.71900E-001    0.00000E+000
   6.5130   5.57000E-001    0.00000E+000
   6.5160   5.73100E-001    0.00000E+000
   6.5180   5.91300E-001    0.00000E+000
   6.5190   5.73300E-001    0.00000E+000
   6.5230   5.80600E-001    0.00000E+000
   6.5260   5.75400E-001    0.00000E+000
   6.5290   5.68700E-001    0.00000E+000
   6.5310   5.81100E-001    0.00000E+000
   6.5330   5.78300E-001    0.00000E+000
   6.5370   5.59600E-001    0.00000E+000
   6.5400   5.77400E-001    0.00000E+000
   6.5420   5.89000E-001    0.00000E+000
   6.5450   5.81700E-001    0.00000E+000
   6.5470   5.81600E-001    0.00000E+000
   6.5490   5.71200E-001    0.00000E+000
   6.5510   5.93500E-001    0.00000E+000
   6.5540   5.83200E-001    0.00000E+000
   6.5560   5.60400E-001    0.00000E+000
   6.5600   5.63900E-001    0.00000E+000
   6.5640   5.91400E-001    0.00000E+000
   6.5650   5.63400E-001    0.00000E+000
   6.5700   5.87200E-001    0.00000E+000
   6.5720   5.72000E-001    0.00000E+000
   6.5740   5.89700E-001    0.00000E+000
   6.5770   5.81600E-001    0.00000E+000
   6.5780   5.80700E-001    0.00000E+000
   6.5810   5.81300E-001    0.00000E+000
   6.5830   5.69100E-001    0.00000E+000
   6.5870   5.68300E-001    0.00000E+000
   6.5880   5.76800E-001    0.00000E+000
   6.5910   5.82300E-001    0.00000E+000
   6.5940   5.92500E-001    0.00000E+000
   6.5980   5.85800E-001    0.00000E+000
   6.5990   6.00200E-001    0.00000E+000
   6.6030   5.78500E-001    0.00000E+000
   6.6050   5.71800E-001    0.00000E+000
   6.6080   5.95500E-001    0.00000E+000
   6.6100   5.81700E-001    0.00000E+000
   6.6120   5.83200E-001    0.00000E+000
   6.6140   5.68100E-001    0.00000E+000
   6.6160   5.81200E-001    0.00000E+000
   6.6190   5.98100E-001    0.00000E+000
   6.6220   5.76900E-001    0.00000E+000
   6.6260   5.84700E-001    0.00000E+000
   6.6270   5.75300E-001    0.00000E+000
   6.6310   5.78300E-001    0.00000E+000
   6.6320   5.89400E-001    0.00000E+000
   6.6350   5.91800E-001    0.00000E+000
   6.6370   5.80900E-001    0.00000E+000
   6.6400   5.72300E-001    0.00000E+000
   6.6440   5.81100E-001    0.00000E+000
   6.6480   5.82700E-001    0.00000E+000
   6.6500   5.99800E-001    0.00000E+000
   6.6530   5.87200E-001    0.00000E+000
   6.6560   5.83500E-001    0.00000E+000
   6.6580   5.77200E-001    0.00000E+000
   6.6620   5.83900E-001    0.00000E+000
   6.6640   5.96500E-001    0.00000E+000
   6.6660   5.82400E-001    0.00000E+000
   6.6690   5.70900E-001    0.00000E+000
   6.6700   5.82000E-001    0.00000E+000
   6.6740   5.86300E-001    0.00000E+000
   6.6760   5.93600E-001    0.00000E+000
   6.6820   5.85600E-001    0.00000E+000
   6.6830   5.93500E-001    0.00000E+000
   6.6850   5.77600E-001    0.00000E+000
   6.6880   5.85600E-001    0.00000E+000
   6.6900   5.72200E-001    0.00000E+000
   6.6920   5.89000E-001    0.00000E+000
   6.6940   5.90500E-001    0.00000E+000
   6.6970   5.78400E-001    0.00000E+000
   6.7000   5.96800E-001    0.00000E+000
   6.7030   5.85400E-001    0.00000E+000
   6.7050   5.79200E-001    0.00000E+000
   6.7080   6.02300E-001    0.00000E+000
   6.7110   5.82400E-001    0.00000E+000
   6.7140   6.06600E-001    0.00000E+000
   6.7160   5.81000E-001    0.00000E+000
   6.7180   6.04700E-001    0.00000E+000
   6.7230   5.81200E-001    0.00000E+000
   6.7250   5.76200E-001    0.00000E+000
   6.7260   5.87200E-001    0.00000E+000
   6.7290   5.88700E-001    0.00000E+000
   6.7310   5.84000E-001    0.00000E+000
   6.7340   5.86400E-001    0.00000E+000
   6.7370   5.85400E-001    0.00000E+000
   6.7380   5.73500E-001    0.00000E+000
   6.7430   5.90600E-001    0.00000E+000
   6.7440   5.96100E-001    0.00000E+000
   6.7480   5.83300E-001    0.00000E+000
   6.7500   5.81100E-001    0.00000E+000
   6.7520   5.84200E-001    0.00000E+000
   6.7530   5.99900E-001    0.00000E+000
   6.7560   5.83600E-001    0.00000E+000
   6.7600   5.88900E-001    0.00000E+000
   6.7640   5.84400E-001    0.00000E+000
   6.7660   5.92100E-001    0.00000E+000
   6.7690   5.70900E-001    0.00000E+000
   6.7710   5.95500E-001    0.00000E+000
   6.7730   5.65600E-001    0.00000E+000
   6.7760   5.89800E-001    0.00000E+000
   6.7800   6.12700E-001    0.00000E+000
   6.7820   5.89700E-001    0.00000E+000
   6.7840   5.74900E-001    0.00000E+000
   6.7880   5.91300E-001    0.00000E+000
   6.7910   6.03500E-001    0.00000E+000
   6.7940   5.95100E-001    0.00000E+000
   6.7970   5.82700E-001    0.00000E+000
   6.7990   5.90800E-001    0.00000E+000
   6.8010   5.82500E-001    0.00000E+000
   6.8040   5.83500E-001    0.00000E+000
   6.8070   5.92400E-001    0.00000E+000
   6.8110   5.97200E-001    0.00000E+000
   6.8120   5.77800E-001    0.00000E+000
   6.8140   6.02100E-001    0.00000E+000
   6.8160   5.86700E-001    0.00000E+000
   6.8190   5.87000E-001    0.00000E+000
   6.8230   5.81400E-001    0.00000E+000
   6.8270   5.99400E-001    0.00000E+000
   6.8290   5.80300E-001    0.00000E+000
   6.8310   5.87500E-001    0.00000E+000
   6.8360   5.89800E-001    0.00000E+000
   6.8380   5.80900E-001    0.00000E+000
   6.8420   5.80100E-001    0.00000E+000
   6.8450   5.50200E-001    0.00000E+000
   6.8470   5.73600E-001    0.00000E+000
   6.8500   5.88000E-001    0.00000E+000
   6.8540   6.00000E-001    0.00000E+000
   6.8590   6.16900E-001    0.00000E+000
   6.8600   5.92700E-001    0.00000E+000
   6.8620   5.85600E-001    0.00000E+000
   6.8640   5.97800E-001    0.00000E+000
   6.8670   5.85800E-001    0.00000E+000
   6.8730   5.94100E-001    0.00000E+000
   6.8750   5.98800E-001    0.00000E+000
   6.8770   5.96900E-001    0.00000E+000
   6.8790   5.89100E-001    0.00000E+000
   6.8820   5.82700E-001    0.00000E+000
   6.8840   5.98800E-001    0.00000E+000
   6.8880   5.87700E-001    0.00000E+000
   6.8890   5.97600E-001    0.00000E+000
   6.8910   5.95500E-001    0.00000E+000
   6.8930   6.20800E-001    0.00000E+000
   6.8970   5.86200E-001    0.00000E+000
   6.8990   5.87800E-001    0.00000E+000
   6.9020   6.03700E-001    0.00000E+000
   6.9040   5.90100E-001    0.00000E+000
   6.9080   5.92400E-001    0.00000E+000
   6.9100   5.98500E-001    0.00000E+000
   6.9130   5.84500E-001    0.00000E+000
   6.9150   6.00700E-001    0.00000E+000
   6.9180   5.94600E-001    0.00000E+000
   6.9200   5.72900E-001    0.00000E+000
   6.9230   5.89300E-001    0.00000E+000
   6.9270   5.91900E-001    0.00000E+000
   6.9290   6.10200E-001    0.00000E+000
   6.9310   5.91200E-001    0.00000E+000
   6.9340   6.00400E-001    0.00000E+000
   6.9360   5.99900E-001    0.00000E+000
   6.9400   5.92300E-001    0.00000E+000
   6.9420   6.08100E-001    0.00000E+000
   6.9460   6.10100E-001    0.00000E+000
   6.9490   5.86900E-001    0.00000E+000
   6.9510   6.05600E-001    0.00000E+000
   6.9550   5.98100E-001    0.00000E+000
   6.9570   5.95600E-001    0.00000E+000
   6.9610   5.89200E-001    0.00000E+000
   6.9620   6.09000E-001    0.00000E+000
   6.9650   6.09100E-001    0.00000E+000
   6.9670   6.07000E-001    0.00000E+000
   6.9680   5.96400E-001    0.00000E+000
   6.9730   6.08800E-001    0.00000E+000
   6.9780   5.90000E-001    0.00000E+000
   6.9790   6.03600E-001    0.00000E+000
   6.9820   6.06600E-001    0.00000E+000
   6.9850   5.85500E-001    0.00000E+000
   6.9880   6.16200E-001    0.00000E+000
   6.9900   5.95700E-001    0.00000E+000
   6.9940   6.13500E-001    0.00000E+000
   6.9980   5.93600E-001    0.00000E+000
   7.0000   6.05000E-001    0.00000E+000
   7.0030   6.04600E-001    0.00000E+000
   7.0050   6.17900E-001    0.00000E+000
   7.0090   6.16600E-001    0.00000E+000
   7.0110   6.14500E-001    0.00000E+000
   7.0150   6.05900E-001    0.00000E+000
   7.0180   5.83200E-001    0.00000E+000
   7.0200   5.94900E-001    0.00000E+000
   7.0230   6.14600E-001    0.00000E+000
   7.0250   6.16400E-001    0.00000E+000
   7.0300   6.17600E-001    0.00000E+000
   7.0320   6.15700E-001    0.00000E+000
   7.0350   6.18400E-001    0.00000E+000
   7.0370   6.07600E-001    0.00000E+000
   7.0400   6.42500E-001    0.00000E+000
   7.0420   6.19900E-001    0.00000E+000
   7.0450   6.19600E-001    0.00000E+000
   7.0490   6.15100E-001    0.00000E+000
   7.0510   6.16200E-001    0.00000E+000
   7.0520   6.19500E-001    0.00000E+000
   7.0560   6.33400E-001    0.00000E+000
   7.0590   6.36200E-001    0.00000E+000
   7.0610   6.65500E-001    0.00000E+000
   7.0650   6.50600E-001    0.00000E+000
   7.0670   6.49300E-001    0.00000E+000
   7.0700   6.57400E-001    0.00000E+000
   7.0740   6.68900E-001    0.00000E+000
   7.0760   6.71100E-001    0.00000E+000
   7.0790   6.99300E-001    0.00000E+000
   7.0820   6.93100E-001    0.00000E+000
   7.0830   6.95200E-001    0.00000E+000
   7.0880   7.19600E-001    0.00000E+000
   7.0900   7.40800E-001    0.00000E+000
   7.0920   7.20400E-001    0.00000E+000
   7.0950   8.02500E-001    0.00000E+000
   7.0990   8.12300E-001    0.00000E+000
   7.1030   8.13700E-001    0.00000E+000
   7.1050   8.41600E-001    0.00000E+000
   7.1080   8.69600E-001    0.00000E+000
   7.1100   8.99200E-001    0.00000E+000
   7.1140   9.54500E-001    0.00000E+000
   7.1170   9.65200E-001    0.00000E+000
   7.1190   1.03410E+000    0.00000E+000
   7.1240   1.09760E+000    0.00000E+000
   7.1260   1.11470E+000    0.00000E+000
   7.1290   1.19720E+000    0.00000E+000
   7.1330   1.28560E+000    0.00000E+000
   7.1370   1.30990E+000    0.00000E+000
   7.1400   1.51870E+000    0.00000E+000
   7.1440   1.78830E+000    0.00000E+000
   7.1470   2.17440E+000    0.00000E+000
   7.1510   2.37330E+000    0.00000E+000
   7.1530   2.48320E+000    0.00000E+000
   7.1560   2.18860E+000    0.00000E+000
   7.1590   1.73800E+000    0.00000E+000
   7.1620   1.21910E+000    0.00000E+000
   7.1650   1.10350E+000    0.00000E+000
   7.1680   1.07290E+000    0.00000E+000
   7.1710   1.00630E+000    0.00000E+000
   7.1750   9.01500E-001    0.00000E+000
   7.1770   5.28400E-001    0.00000E+000
   7.1800   6.61000E-001    0.00000E+000
   7.1830   1.00000E+000    0.00000E+000
   7.1860   1.00000E+000    0.00000E+000
   7.1880   1.00000E+000    0.00000E+000
   7.1920   1.00000E+000    0.00000E+000
   7.1940   1.00000E+000    0.00000E+000
   7.1990   1.00000E+000    0.00000E+000
   7.2010   1.00000E+000    0.00000E+000
   7.2030   1.00000E+000    0.00000E+000
   7.2060   1.00000E+000    0.00000E+000
   7.2080   1.00000E+000    0.00000E+000
   7.2130   1.00000E+000    0.00000E+000
   7.2150   1.00000E+000    0.00000E+000
   7.2180   1.00000E+000    0.00000E+000
   7.2210   1.00000E+000    0.00000E+000
   7.2250   1.00000E+000    0.00000E+000
   7.2260   1.00000E+000    0.00000E+000
   7.2300   1.00000E+000    0.00000E+000
   7.2330   1.00000E+000    0.00000E+000
   7.2360   1.00000E+000    0.00000E+000
   7.2410   1.00000E+000    0.00000E+000
   7.2440   1.00000E+000    0.00000E+000
   7.2460   1.00000E+000    0.00000E+000
   7.2500   1.00000E+000    0.00000E+000
   7.2530   1.00000E+000    0.00000E+000
   7.2550   1.00000E+000    0.00000E+000
   7.2580   1.00000E+000    0.00000E+000
   7.2620   1.00000E+000    0.00000E+000
   7.2660   1.00000E+000    0.00000E+000
   7.2690   1.00000E+000    0.00000E+000
   7.2710   1.00000E+000    0.00000E+000
   7.2740   1.00000E+000    0.00000E+000
   7.2780   1.00000E+000    0.00000E+000
   7.2800   1.00000E+000    0.00000E+000
   7.2830   1.00000E+000    0.00000E+000
   7.2850   1.00000E+000    0.00000E+000
   7.2880   1.00000E+000    0.00000E+000
   7.2920   1.00000E+000    0.00000E+000
   7.2950   1.00000E+000    0.00000E+000
   7.2980   1.00000E+000    0.00000E+000
   7.3010   1.00000E+000    0.00000E+000
