# Supplementary material for: Rationally seeded computational protein design of ɑ-helical barrels
Source: Nat Chem Biol. 2024 Jun 20;20(8):991–9. doi: 10.1038/s41589-024-01642-0 (PMC11288890; doi:10.1038/s41589-024-01642-0)
Supplement: Supplementary file 3 — PDB and .mtz files used for making figure panels b–d and j–m. [file 41589_2024_1642_MOESM3_ESM.zip › KIA_RP_RSPD_NatChemBiol_data_Figure2/scapCC6_LLIA_panels_e-h/AUC_panel_g/SV_raw/00036.RA1]

scapCC6_LLIA_master
R 1 20.0 50000 0021586 2.9480E11 281 1 
   5.8000   1.03650E+000    0.00000E+000
   5.8010   9.50300E-001    0.00000E+000
   5.8030   9.92900E-001    0.00000E+000
   5.8040   7.63900E-001    0.00000E+000
   5.8050   7.64300E-001    0.00000E+000
   5.8060   1.07710E+000    0.00000E+000
   5.8070   8.85100E-001    0.00000E+000
   5.8080   1.05910E+000    0.00000E+000
   5.8090   1.24450E+000    0.00000E+000
   5.8100   1.13290E+000    0.00000E+000
   5.8110   8.89000E-001    0.00000E+000
   5.8120   7.71900E-001    0.00000E+000
   5.8130   1.27170E+000    0.00000E+000
   5.8140   1.50060E+000    0.00000E+000
   5.8150   1.15360E+000    0.00000E+000
   5.8160   1.06640E+000    0.00000E+000
   5.8190   1.07840E+000    0.00000E+000
   5.8200   9.14700E-001    0.00000E+000
   5.8230   1.05970E+000    0.00000E+000
   5.8250   9.50600E-001    0.00000E+000
   5.8260   1.10990E+000    0.00000E+000
   5.8270   1.11050E+000    0.00000E+000
   5.8290   1.23240E+000    0.00000E+000
   5.8300   1.23400E+000    0.00000E+000
   5.8310   1.47360E+000    0.00000E+000
   5.8320   1.33800E+000    0.00000E+000
   5.8330   1.58430E+000    0.00000E+000
   5.8340   1.55610E+000    0.00000E+000
   5.8350   1.63520E+000    0.00000E+000
   5.8360   1.59680E+000    0.00000E+000
   5.8380   1.64570E+000    0.00000E+000
   5.8390   1.61190E+000    0.00000E+000
   5.8400   1.72440E+000    0.00000E+000
   5.8430   1.61840E+000    0.00000E+000
   5.8440   1.62160E+000    0.00000E+000
   5.8460   1.53040E+000    0.00000E+000
   5.8470   1.51290E+000    0.00000E+000
   5.8480   1.51910E+000    0.00000E+000
   5.8490   1.46970E+000    0.00000E+000
   5.8510   1.36850E+000    0.00000E+000
   5.8530   9.35500E-001    0.00000E+000
   5.8560   9.73800E-001    0.00000E+000
   5.8580   4.59000E-001    0.00000E+000
   5.8600   4.14200E-001    0.00000E+000
   5.8620   4.09600E-001    0.00000E+000
   5.8640   5.32500E-001    0.00000E+000
   5.8650   4.11100E-001    0.00000E+000
   5.8680   2.96900E-001    0.00000E+000
   5.8690   2.61600E-001    0.00000E+000
   5.8710   2.86800E-001    0.00000E+000
   5.8740   2.31300E-001    0.00000E+000
   5.8760   1.85300E-001    0.00000E+000
   5.8780   1.42200E-001    0.00000E+000
   5.8810   1.40800E-001    0.00000E+000
   5.8820   1.46400E-001    0.00000E+000
   5.8860   1.29600E-001    0.00000E+000
   5.8870   1.20300E-001    0.00000E+000
   5.8880   8.31000E-002    0.00000E+000
   5.8900   9.46000E-002    0.00000E+000
   5.8920   4.13000E-002    0.00000E+000
   5.8940   4.27000E-002    0.00000E+000
   5.8950   2.75000E-002    0.00000E+000
   5.8970   3.63000E-002    0.00000E+000
   5.8990   4.47000E-002    0.00000E+000
   5.9010   1.12000E-002    0.00000E+000
   5.9020   1.19000E-002    0.00000E+000
   5.9040   1.66000E-002    0.00000E+000
   5.9070   7.80000E-003    0.00000E+000
   5.9080   2.94000E-002    0.00000E+000
   5.9100   3.23000E-002    0.00000E+000
   5.9110   2.52000E-002    0.00000E+000
   5.9130   1.93000E-002    0.00000E+000
   5.9140   1.31000E-002    0.00000E+000
   5.9160   2.02000E-002    0.00000E+000
   5.9180   1.66000E-002    0.00000E+000
   5.9210   4.30000E-002    0.00000E+000
   5.9220  -9.70000E-003    0.00000E+000
   5.9240   1.62000E-002    0.00000E+000
   5.9260   5.80000E-003    0.00000E+000
   5.9280   2.51000E-002    0.00000E+000
   5.9300   1.02000E-002    0.00000E+000
   5.9330   1.94000E-002    0.00000E+000
   5.9350   0.00000E+000    0.00000E+000
   5.9380   9.40000E-003    0.00000E+000
   5.9410   9.60000E-003    0.00000E+000
   5.9420  -2.20000E-003    0.00000E+000
   5.9450  -1.40000E-003    0.00000E+000
   5.9460   2.02000E-002    0.00000E+000
   5.9490   1.60000E-003    0.00000E+000
   5.9510  -2.00000E-003    0.00000E+000
   5.9540   5.80000E-003    0.00000E+000
   5.9550   6.80000E-003    0.00000E+000
   5.9560   9.80000E-003    0.00000E+000
   5.9580  -7.00000E-003    0.00000E+000
   5.9610  -3.20000E-003    0.00000E+000
   5.9630  -7.90000E-003    0.00000E+000
   5.9650   4.00000E-003    0.00000E+000
   5.9670   6.50000E-003    0.00000E+000
   5.9690   2.30000E-003    0.00000E+000
   5.9710   4.10000E-003    0.00000E+000
   5.9740   2.35000E-002    0.00000E+000
   5.9750   1.33000E-002    0.00000E+000
   5.9760   2.71000E-002    0.00000E+000
   5.9790  -1.12000E-002    0.00000E+000
   5.9820   2.49900E-001    0.00000E+000
   5.9840  -7.21800E-001    0.00000E+000
   5.9870  -2.90300E-001    0.00000E+000
   5.9890   6.37000E-002    0.00000E+000
   5.9950  -3.67000E-002    0.00000E+000
   5.9970  -3.55000E-002    0.00000E+000
   5.9990  -5.92000E-002    0.00000E+000
   6.0000  -4.09000E-002    0.00000E+000
   6.0020  -3.59000E-002    0.00000E+000
   6.0030  -5.25000E-002    0.00000E+000
   6.0050  -3.19000E-002    0.00000E+000
   6.0070  -2.43000E-002    0.00000E+000
   6.0090  -2.98000E-002    0.00000E+000
   6.0120  -3.61000E-002    0.00000E+000
   6.0140  -4.35000E-002    0.00000E+000
   6.0160  -1.77000E-002    0.00000E+000
   6.0170  -3.25000E-002    0.00000E+000
   6.0190  -5.00000E-002    0.00000E+000
   6.0210  -4.72000E-002    0.00000E+000
   6.0230  -3.53000E-002    0.00000E+000
   6.0250  -3.80000E-002    0.00000E+000
   6.0260  -5.47000E-002    0.00000E+000
   6.0300  -3.78000E-002    0.00000E+000
   6.0310  -6.32000E-002    0.00000E+000
   6.0350  -4.19000E-002    0.00000E+000
   6.0360  -1.81200E-001    0.00000E+000
   6.0390   5.71500E-001    0.00000E+000
   6.0450  -5.85000E-002    0.00000E+000
   6.0480   3.46000E-002    0.00000E+000
   6.0500   3.32000E-002    0.00000E+000
   6.0520   4.02000E-002    0.00000E+000
   6.0550   4.76000E-002    0.00000E+000
   6.0570   2.66000E-002    0.00000E+000
   6.0620   4.30000E-002    0.00000E+000
   6.0640   4.93000E-002    0.00000E+000
   6.0660   4.14000E-002    0.00000E+000
   6.0680   4.07000E-002    0.00000E+000
   6.0710   5.27000E-002    0.00000E+000
   6.0730   2.83000E-002    0.00000E+000
   6.0770   3.96000E-002    0.00000E+000
   6.0800   4.57000E-002    0.00000E+000
   6.0830   3.96000E-002    0.00000E+000
   6.0850   4.27000E-002    0.00000E+000
   6.0870   3.76000E-002    0.00000E+000
   6.0890   5.15000E-002    0.00000E+000
   6.0930   4.50000E-002    0.00000E+000
   6.0940   3.96000E-002    0.00000E+000
   6.0980   4.20000E-002    0.00000E+000
   6.1010   4.38000E-002    0.00000E+000
   6.1030   4.20000E-002    0.00000E+000
   6.1040   4.50000E-002    0.00000E+000
   6.1090   4.16000E-002    0.00000E+000
   6.1120   5.54000E-002    0.00000E+000
   6.1140   4.73000E-002    0.00000E+000
   6.1170   3.43000E-002    0.00000E+000
   6.1180   4.49000E-002    0.00000E+000
   6.1250   3.88000E-002    0.00000E+000
   6.1270   4.85000E-002    0.00000E+000
   6.1290   4.47000E-002    0.00000E+000
   6.1310   3.91000E-002    0.00000E+000
   6.1340   5.68000E-002    0.00000E+000
   6.1360   5.09000E-002    0.00000E+000
   6.1370   5.40000E-002    0.00000E+000
   6.1410   6.59000E-002    0.00000E+000
   6.1460   6.12000E-002    0.00000E+000
   6.1480   6.29000E-002    0.00000E+000
   6.1500   5.80000E-002    0.00000E+000
   6.1520   5.98000E-002    0.00000E+000
   6.1540   6.11000E-002    0.00000E+000
   6.1580   5.62000E-002    0.00000E+000
   6.1590   6.29000E-002    0.00000E+000
   6.1620   4.82000E-002    0.00000E+000
   6.1640   4.37000E-002    0.00000E+000
   6.1680   6.90000E-002    0.00000E+000
   6.1700   5.92000E-002    0.00000E+000
   6.1710   6.26000E-002    0.00000E+000
   6.1740   7.05000E-002    0.00000E+000
   6.1780   6.98000E-002    0.00000E+000
   6.1790   6.45000E-002    0.00000E+000
   6.1830   7.35000E-002    0.00000E+000
   6.1840   6.02000E-002    0.00000E+000
   6.1890   7.40000E-002    0.00000E+000
   6.1920   6.43000E-002    0.00000E+000
   6.1950   6.64000E-002    0.00000E+000
   6.1980   7.50000E-002    0.00000E+000
   6.2010   8.97000E-002    0.00000E+000
   6.2020   7.22000E-002    0.00000E+000
   6.2070   7.53000E-002    0.00000E+000
   6.2080   8.62000E-002    0.00000E+000
   6.2120   8.24000E-002    0.00000E+000
   6.2140   7.92000E-002    0.00000E+000
   6.2170   8.19000E-002    0.00000E+000
   6.2180   8.02000E-002    0.00000E+000
   6.2210   9.63000E-002    0.00000E+000
   6.2250   9.12000E-002    0.00000E+000
   6.2260   8.33000E-002    0.00000E+000
   6.2270   8.33000E-002    0.00000E+000
   6.2310   9.48000E-002    0.00000E+000
   6.2320   9.91000E-002    0.00000E+000
   6.2350   9.77000E-002    0.00000E+000
   6.2360   1.01800E-001    0.00000E+000
   6.2410   9.12000E-002    0.00000E+000
   6.2430   9.84000E-002    0.00000E+000
   6.2470   1.06600E-001    0.00000E+000
   6.2490   1.02800E-001    0.00000E+000
   6.2500   9.68000E-002    0.00000E+000
   6.2510   1.04900E-001    0.00000E+000
   6.2570   1.27000E-001    0.00000E+000
   6.2580   1.02900E-001    0.00000E+000
   6.2650   1.01300E-001    0.00000E+000
   6.2680   1.33100E-001    0.00000E+000
   6.2700   1.16600E-001    0.00000E+000
   6.2730   1.28800E-001    0.00000E+000
   6.2770   1.18400E-001    0.00000E+000
   6.2820   1.26600E-001    0.00000E+000
   6.2840   1.26300E-001    0.00000E+000
   6.2860   1.38000E-001    0.00000E+000
   6.2900   1.39000E-001    0.00000E+000
   6.2910   1.44200E-001    0.00000E+000
   6.2940   1.34300E-001    0.00000E+000
   6.2950   1.38100E-001    0.00000E+000
   6.2990   1.43900E-001    0.00000E+000
   6.3000   1.55400E-001    0.00000E+000
   6.3060   1.49400E-001    0.00000E+000
   6.3090   1.45400E-001    0.00000E+000
   6.3110   1.71400E-001    0.00000E+000
   6.3180   1.66900E-001    0.00000E+000
   6.3220   1.77100E-001    0.00000E+000
   6.3250   1.59900E-001    0.00000E+000
   6.3310   1.70600E-001    0.00000E+000
   6.3360   1.89400E-001    0.00000E+000
   6.3380   1.83600E-001    0.00000E+000
   6.3420   1.96800E-001    0.00000E+000
   6.3450   1.88600E-001    0.00000E+000
   6.3500   1.98600E-001    0.00000E+000
   6.3560   1.97400E-001    0.00000E+000
   6.3620   2.25000E-001    0.00000E+000
   6.3630   2.18000E-001    0.00000E+000
   6.3670   2.29300E-001    0.00000E+000
   6.3720   2.23000E-001    0.00000E+000
   6.3730   2.25500E-001    0.00000E+000
   6.3740   2.26800E-001    0.00000E+000
   6.3750   2.33800E-001    0.00000E+000
   6.3800   2.35800E-001    0.00000E+000
   6.3820   2.39200E-001    0.00000E+000
   6.3860   2.43100E-001    0.00000E+000
   6.3900   2.54800E-001    0.00000E+000
   6.3920   2.57900E-001    0.00000E+000
   6.3930   2.55000E-001    0.00000E+000
   6.3950   2.69100E-001    0.00000E+000
   6.4010   2.69200E-001    0.00000E+000
   6.4030   2.67700E-001    0.00000E+000
   6.4060   2.71900E-001    0.00000E+000
   6.4090   2.71400E-001    0.00000E+000
   6.4120   2.81400E-001    0.00000E+000
   6.4130   2.80600E-001    0.00000E+000
   6.4170   2.84400E-001    0.00000E+000
   6.4190   2.78300E-001    0.00000E+000
   6.4210   2.85400E-001    0.00000E+000
   6.4240   3.03900E-001    0.00000E+000
   6.4260   2.96400E-001    0.00000E+000
   6.4290   3.00600E-001    0.00000E+000
   6.4310   3.05300E-001    0.00000E+000
   6.4330   3.15700E-001    0.00000E+000
   6.4350   3.10600E-001    0.00000E+000
   6.4390   3.19300E-001    0.00000E+000
   6.4420   3.13000E-001    0.00000E+000
   6.4440   3.29000E-001    0.00000E+000
   6.4470   3.26100E-001    0.00000E+000
   6.4510   3.44300E-001    0.00000E+000
   6.4530   3.33500E-001    0.00000E+000
   6.4550   3.40900E-001    0.00000E+000
   6.4570   3.42500E-001    0.00000E+000
   6.4600   3.31800E-001    0.00000E+000
   6.4620   3.51000E-001    0.00000E+000
   6.4630   3.42000E-001    0.00000E+000
   6.4670   3.42100E-001    0.00000E+000
   6.4690   3.63700E-001    0.00000E+000
   6.4720   3.56600E-001    0.00000E+000
   6.4730   3.49200E-001    0.00000E+000
   6.4770   3.76400E-001    0.00000E+000
   6.4780   3.64500E-001    0.00000E+000
   6.4810   3.61100E-001    0.00000E+000
   6.4840   3.73200E-001    0.00000E+000
   6.4860   3.82900E-001    0.00000E+000
   6.4900   3.81500E-001    0.00000E+000
   6.4910   3.88200E-001    0.00000E+000
   6.4940   3.76600E-001    0.00000E+000
   6.4960   3.88300E-001    0.00000E+000
   6.4990   3.96600E-001    0.00000E+000
   6.5030   3.84000E-001    0.00000E+000
   6.5040   3.97200E-001    0.00000E+000
   6.5070   4.09200E-001    0.00000E+000
   6.5100   4.21300E-001    0.00000E+000
   6.5120   4.12000E-001    0.00000E+000
   6.5150   4.10300E-001    0.00000E+000
   6.5180   4.13200E-001    0.00000E+000
   6.5200   4.26800E-001    0.00000E+000
   6.5230   4.18700E-001    0.00000E+000
   6.5250   4.25600E-001    0.00000E+000
   6.5280   4.26200E-001    0.00000E+000
   6.5310   4.37200E-001    0.00000E+000
   6.5330   4.33400E-001    0.00000E+000
   6.5360   4.28300E-001    0.00000E+000
   6.5380   4.26400E-001    0.00000E+000
   6.5400   4.30000E-001    0.00000E+000
   6.5440   4.30600E-001    0.00000E+000
   6.5450   4.51200E-001    0.00000E+000
   6.5470   4.44100E-001    0.00000E+000
   6.5500   4.49400E-001    0.00000E+000
   6.5530   4.61100E-001    0.00000E+000
   6.5560   4.41100E-001    0.00000E+000
   6.5580   4.39600E-001    0.00000E+000
   6.5620   4.57700E-001    0.00000E+000
   6.5650   4.68700E-001    0.00000E+000
   6.5670   4.47000E-001    0.00000E+000
   6.5690   4.63600E-001    0.00000E+000
   6.5710   4.61300E-001    0.00000E+000
   6.5740   4.68300E-001    0.00000E+000
   6.5760   4.73700E-001    0.00000E+000
   6.5790   4.69000E-001    0.00000E+000
   6.5810   4.84300E-001    0.00000E+000
   6.5830   4.78300E-001    0.00000E+000
   6.5870   4.74500E-001    0.00000E+000
   6.5900   4.71500E-001    0.00000E+000
   6.5920   4.77700E-001    0.00000E+000
   6.5960   4.82600E-001    0.00000E+000
   6.5990   4.89200E-001    0.00000E+000
   6.6010   4.75200E-001    0.00000E+000
   6.6040   5.01500E-001    0.00000E+000
   6.6070   5.00200E-001    0.00000E+000
   6.6080   4.98600E-001    0.00000E+000
   6.6120   4.91200E-001    0.00000E+000
   6.6130   4.63300E-001    0.00000E+000
   6.6150   5.13300E-001    0.00000E+000
   6.6190   5.05300E-001    0.00000E+000
   6.6220   5.05800E-001    0.00000E+000
   6.6260   5.01600E-001    0.00000E+000
   6.6270   5.08400E-001    0.00000E+000
   6.6300   5.03500E-001    0.00000E+000
   6.6320   5.13100E-001    0.00000E+000
   6.6350   5.08400E-001    0.00000E+000
   6.6390   5.22100E-001    0.00000E+000
   6.6410   5.06600E-001    0.00000E+000
   6.6450   5.25600E-001    0.00000E+000
   6.6480   5.11500E-001    0.00000E+000
   6.6500   5.16800E-001    0.00000E+000
   6.6510   5.09400E-001    0.00000E+000
   6.6530   5.26400E-001    0.00000E+000
   6.6580   5.03400E-001    0.00000E+000
   6.6610   5.05300E-001    0.00000E+000
   6.6640   5.27500E-001    0.00000E+000
   6.6660   5.28300E-001    0.00000E+000
   6.6670   5.20400E-001    0.00000E+000
   6.6690   5.25600E-001    0.00000E+000
   6.6710   5.31300E-001    0.00000E+000
   6.6740   5.38300E-001    0.00000E+000
   6.6780   5.29600E-001    0.00000E+000
   6.6820   5.35800E-001    0.00000E+000
   6.6840   5.18400E-001    0.00000E+000
   6.6850   5.20000E-001    0.00000E+000
   6.6890   5.33900E-001    0.00000E+000
   6.6910   5.40900E-001    0.00000E+000
   6.6930   5.17200E-001    0.00000E+000
   6.6940   5.47100E-001    0.00000E+000
   6.6970   5.48400E-001    0.00000E+000
   6.7010   5.32300E-001    0.00000E+000
   6.7040   5.41600E-001    0.00000E+000
   6.7070   5.38700E-001    0.00000E+000
   6.7090   5.44300E-001    0.00000E+000
   6.7100   5.35100E-001    0.00000E+000
   6.7130   5.55400E-001    0.00000E+000
   6.7160   5.55500E-001    0.00000E+000
   6.7210   5.43800E-001    0.00000E+000
   6.7230   5.42500E-001    0.00000E+000
   6.7270   5.33700E-001    0.00000E+000
   6.7290   5.60000E-001    0.00000E+000
   6.7310   5.36000E-001    0.00000E+000
   6.7340   5.56100E-001    0.00000E+000
   6.7370   5.44000E-001    0.00000E+000
   6.7390   5.42100E-001    0.00000E+000
   6.7430   5.46500E-001    0.00000E+000
   6.7460   5.50900E-001    0.00000E+000
   6.7480   5.57400E-001    0.00000E+000
   6.7490   5.30200E-001    0.00000E+000
   6.7500   5.64500E-001    0.00000E+000
   6.7550   5.56700E-001    0.00000E+000
   6.7580   5.46000E-001    0.00000E+000
   6.7600   5.53000E-001    0.00000E+000
   6.7640   5.43000E-001    0.00000E+000
   6.7660   5.68600E-001    0.00000E+000
   6.7690   5.60000E-001    0.00000E+000
   6.7730   5.36300E-001    0.00000E+000
   6.7770   5.48800E-001    0.00000E+000
   6.7780   5.64500E-001    0.00000E+000
   6.7800   5.62900E-001    0.00000E+000
   6.7820   5.61400E-001    0.00000E+000
   6.7860   5.45700E-001    0.00000E+000
   6.7890   5.48300E-001    0.00000E+000
   6.7920   5.68000E-001    0.00000E+000
   6.7930   5.67100E-001    0.00000E+000
   6.7980   5.76700E-001    0.00000E+000
   6.8020   5.69900E-001    0.00000E+000
   6.8050   5.60000E-001    0.00000E+000
   6.8060   5.61400E-001    0.00000E+000
   6.8110   5.32900E-001    0.00000E+000
   6.8140   5.59900E-001    0.00000E+000
   6.8160   5.65600E-001    0.00000E+000
   6.8170   5.61800E-001    0.00000E+000
   6.8190   5.69500E-001    0.00000E+000
   6.8210   5.40600E-001    0.00000E+000
   6.8260   5.73300E-001    0.00000E+000
   6.8280   5.57000E-001    0.00000E+000
   6.8320   5.62900E-001    0.00000E+000
   6.8340   5.58900E-001    0.00000E+000
   6.8370   5.73300E-001    0.00000E+000
   6.8380   5.50500E-001    0.00000E+000
   6.8410   5.62500E-001    0.00000E+000
   6.8450   5.47100E-001    0.00000E+000
   6.8460   5.41400E-001    0.00000E+000
   6.8500   5.66400E-001    0.00000E+000
   6.8540   5.65500E-001    0.00000E+000
   6.8600   5.69500E-001    0.00000E+000
   6.8610   5.61200E-001    0.00000E+000
   6.8630   5.88500E-001    0.00000E+000
   6.8650   5.62300E-001    0.00000E+000
   6.8680   5.61500E-001    0.00000E+000
   6.8720   5.57100E-001    0.00000E+000
   6.8770   5.55500E-001    0.00000E+000
   6.8800   5.77800E-001    0.00000E+000
   6.8820   5.86000E-001    0.00000E+000
   6.8830   5.74800E-001    0.00000E+000
   6.8870   5.86300E-001    0.00000E+000
   6.8900   5.67400E-001    0.00000E+000
   6.8930   5.77600E-001    0.00000E+000
   6.8950   5.57600E-001    0.00000E+000
   6.8970   5.66800E-001    0.00000E+000
   6.9010   5.55900E-001    0.00000E+000
   6.9030   5.88900E-001    0.00000E+000
   6.9070   5.86000E-001    0.00000E+000
   6.9090   5.87700E-001    0.00000E+000
   6.9110   5.65900E-001    0.00000E+000
   6.9150   5.81400E-001    0.00000E+000
   6.9180   5.74700E-001    0.00000E+000
   6.9230   5.67200E-001    0.00000E+000
   6.9250   5.83900E-001    0.00000E+000
   6.9290   5.61000E-001    0.00000E+000
   6.9310   5.79900E-001    0.00000E+000
   6.9340   5.74200E-001    0.00000E+000
   6.9360   5.68500E-001    0.00000E+000
   6.9370   5.65200E-001    0.00000E+000
   6.9410   6.01600E-001    0.00000E+000
   6.9460   5.64700E-001    0.00000E+000
   6.9500   5.89900E-001    0.00000E+000
   6.9520   5.71400E-001    0.00000E+000
   6.9540   5.68300E-001    0.00000E+000
   6.9560   5.72100E-001    0.00000E+000
   6.9590   5.84800E-001    0.00000E+000
   6.9610   5.87800E-001    0.00000E+000
   6.9650   5.91800E-001    0.00000E+000
   6.9710   5.80800E-001    0.00000E+000
   6.9750   5.83900E-001    0.00000E+000
   6.9770   5.82800E-001    0.00000E+000
   6.9800   5.81300E-001    0.00000E+000
   6.9840   5.69900E-001    0.00000E+000
   6.9850   5.69900E-001    0.00000E+000
   6.9890   5.75900E-001    0.00000E+000
   6.9920   5.74700E-001    0.00000E+000
   6.9930   5.91700E-001    0.00000E+000
   6.9970   5.74500E-001    0.00000E+000
   6.9990   5.65500E-001    0.00000E+000
   7.0020   5.96100E-001    0.00000E+000
   7.0060   5.90300E-001    0.00000E+000
   7.0090   5.67400E-001    0.00000E+000
   7.0110   5.94000E-001    0.00000E+000
   7.0130   5.94400E-001    0.00000E+000
   7.0170   6.10300E-001    0.00000E+000
   7.0190   5.72600E-001    0.00000E+000
   7.0220   5.86800E-001    0.00000E+000
   7.0260   5.99400E-001    0.00000E+000
   7.0280   6.06500E-001    0.00000E+000
   7.0300   6.06300E-001    0.00000E+000
   7.0330   5.95000E-001    0.00000E+000
   7.0360   5.94300E-001    0.00000E+000
   7.0380   6.00000E-001    0.00000E+000
   7.0430   6.12800E-001    0.00000E+000
   7.0440   6.00900E-001    0.00000E+000
   7.0480   6.25300E-001    0.00000E+000
   7.0500   6.15500E-001    0.00000E+000
   7.0530   6.26500E-001    0.00000E+000
   7.0570   6.36700E-001    0.00000E+000
   7.0590   6.31900E-001    0.00000E+000
   7.0620   6.55100E-001    0.00000E+000
   7.0650   6.65800E-001    0.00000E+000
   7.0670   6.40200E-001    0.00000E+000
   7.0700   6.84100E-001    0.00000E+000
   7.0730   6.92200E-001    0.00000E+000
   7.0760   6.87400E-001    0.00000E+000
   7.0780   7.24900E-001    0.00000E+000
   7.0810   7.17200E-001    0.00000E+000
   7.0830   7.42200E-001    0.00000E+000
   7.0860   7.61000E-001    0.00000E+000
   7.0900   7.76000E-001    0.00000E+000
   7.0920   8.16100E-001    0.00000E+000
   7.0960   8.48100E-001    0.00000E+000
   7.0990   8.77100E-001    0.00000E+000
   7.1030   8.93900E-001    0.00000E+000
   7.1050   9.68200E-001    0.00000E+000
   7.1080   9.84900E-001    0.00000E+000
   7.1110   9.99200E-001    0.00000E+000
   7.1130   1.11790E+000    0.00000E+000
   7.1150   1.09000E+000    0.00000E+000
   7.1190   1.16250E+000    0.00000E+000
   7.1220   1.21440E+000    0.00000E+000
   7.1240   1.29570E+000    0.00000E+000
   7.1280   1.39810E+000    0.00000E+000
   7.1310   1.50570E+000    0.00000E+000
   7.1330   1.47270E+000    0.00000E+000
   7.1350   1.73870E+000    0.00000E+000
   7.1400   2.15360E+000    0.00000E+000
   7.1420   2.50670E+000    0.00000E+000
   7.1460   2.45520E+000    0.00000E+000
   7.1490   2.49190E+000    0.00000E+000
   7.1520   2.51970E+000    0.00000E+000
   7.1550   2.70600E+000    0.00000E+000
   7.1580   1.83210E+000    0.00000E+000
   7.1610   1.60730E+000    0.00000E+000
   7.1630   1.45200E+000    0.00000E+000
   7.1660   1.72680E+000    0.00000E+000
   7.1670   1.39670E+000    0.00000E+000
   7.1720   1.27650E+000    0.00000E+000
   7.1770   1.48360E+000    0.00000E+000
   7.1780   8.67500E-001    0.00000E+000
   7.1820   3.39400E-001    0.00000E+000
   7.1850   4.89100E-001    0.00000E+000
   7.1870   1.00000E+000    0.00000E+000
   7.1900   1.00000E+000    0.00000E+000
   7.1930   1.00000E+000    0.00000E+000
   7.1940   1.00000E+000    0.00000E+000
   7.1970   1.00000E+000    0.00000E+000
   7.1990   1.00000E+000    0.00000E+000
   7.2030   1.00000E+000    0.00000E+000
   7.2050   1.00000E+000    0.00000E+000
   7.2080   1.00000E+000    0.00000E+000
   7.2120   1.00000E+000    0.00000E+000
   7.2140   1.00000E+000    0.00000E+000
   7.2180   1.00000E+000    0.00000E+000
   7.2190   1.00000E+000    0.00000E+000
   7.2230   1.00000E+000    0.00000E+000
   7.2250   1.00000E+000    0.00000E+000
   7.2260   1.00000E+000    0.00000E+000
   7.2300   1.00000E+000    0.00000E+000
   7.2330   1.00000E+000    0.00000E+000
   7.2360   1.00000E+000    0.00000E+000
   7.2400   1.00000E+000    0.00000E+000
   7.2430   1.00000E+000    0.00000E+000
   7.2460   1.00000E+000    0.00000E+000
   7.2480   1.00000E+000    0.00000E+000
   7.2510   1.00000E+000    0.00000E+000
   7.2550   1.00000E+000    0.00000E+000
   7.2570   1.00000E+000    0.00000E+000
   7.2610   1.00000E+000    0.00000E+000
   7.2640   1.00000E+000    0.00000E+000
   7.2660   1.00000E+000    0.00000E+000
   7.2690   1.00000E+000    0.00000E+000
   7.2710   1.00000E+000    0.00000E+000
   7.2760   1.00000E+000    0.00000E+000
   7.2780   1.00000E+000    0.00000E+000
   7.2800   1.00000E+000    0.00000E+000
   7.2850   1.00000E+000    0.00000E+000
   7.2870   1.00000E+000    0.00000E+000
   7.2900   1.00000E+000    0.00000E+000
   7.2920   1.00000E+000    0.00000E+000
   7.2940   1.00000E+000    0.00000E+000
   7.2980   1.00000E+000    0.00000E+000
   7.3000   1.00000E+000    0.00000E+000
