# Supplementary material for: Rationally seeded computational protein design of ɑ-helical barrels
Source: Nat Chem Biol. 2024 Jun 20;20(8):991–9. doi: 10.1038/s41589-024-01642-0 (PMC11288890; doi:10.1038/s41589-024-01642-0)
Supplement: Supplementary file 3 — PDB and .mtz files used for making figure panels b–d and j–m. [file 41589_2024_1642_MOESM3_ESM.zip › KIA_RP_RSPD_NatChemBiol_data_Figure2/scapCC6_LLIA_panels_e-h/AUC_panel_g/SV_raw/00037.RA1]

scapCC6_LLIA_master
R 1 20.0 50000 0021887 3.0310E11 281 1 
   5.8010   3.75600E-001    0.00000E+000
   5.8030   7.52300E-001    0.00000E+000
   5.8040   2.04000E-001    0.00000E+000
   5.8050   9.16900E-001    0.00000E+000
   5.8060   9.99900E-001    0.00000E+000
   5.8080   1.00050E+000    0.00000E+000
   5.8090   8.68200E-001    0.00000E+000
   5.8100   1.11030E+000    0.00000E+000
   5.8120   8.88500E-001    0.00000E+000
   5.8130   9.80900E-001    0.00000E+000
   5.8150   9.01800E-001    0.00000E+000
   5.8160   1.13260E+000    0.00000E+000
   5.8170   1.45980E+000    0.00000E+000
   5.8180   1.12480E+000    0.00000E+000
   5.8190   1.10560E+000    0.00000E+000
   5.8220   8.79900E-001    0.00000E+000
   5.8230   1.08560E+000    0.00000E+000
   5.8260   1.04610E+000    0.00000E+000
   5.8280   1.21370E+000    0.00000E+000
   5.8290   1.40490E+000    0.00000E+000
   5.8300   1.58280E+000    0.00000E+000
   5.8320   1.53250E+000    0.00000E+000
   5.8330   1.59590E+000    0.00000E+000
   5.8350   1.67960E+000    0.00000E+000
   5.8380   1.58380E+000    0.00000E+000
   5.8410   1.71810E+000    0.00000E+000
   5.8430   1.56310E+000    0.00000E+000
   5.8440   1.62470E+000    0.00000E+000
   5.8470   1.55070E+000    0.00000E+000
   5.8490   1.52930E+000    0.00000E+000
   5.8510   1.10640E+000    0.00000E+000
   5.8530   1.02630E+000    0.00000E+000
   5.8550   7.70100E-001    0.00000E+000
   5.8580   7.73800E-001    0.00000E+000
   5.8610   4.82800E-001    0.00000E+000
   5.8630   4.78600E-001    0.00000E+000
   5.8640   2.96000E-001    0.00000E+000
   5.8670   2.92800E-001    0.00000E+000
   5.8690   3.03100E-001    0.00000E+000
   5.8710   2.77500E-001    0.00000E+000
   5.8730   2.21700E-001    0.00000E+000
   5.8740   2.29000E-001    0.00000E+000
   5.8770   2.00100E-001    0.00000E+000
   5.8780   1.89700E-001    0.00000E+000
   5.8800   1.64100E-001    0.00000E+000
   5.8810   1.62000E-001    0.00000E+000
   5.8840   1.49200E-001    0.00000E+000
   5.8860   1.24900E-001    0.00000E+000
   5.8870   6.02000E-002    0.00000E+000
   5.8890   3.81000E-002    0.00000E+000
   5.8910   6.02000E-002    0.00000E+000
   5.8940   5.91000E-002    0.00000E+000
   5.8960   5.98000E-002    0.00000E+000
   5.8970   4.01000E-002    0.00000E+000
   5.8990   5.93000E-002    0.00000E+000
   5.9010   1.48000E-002    0.00000E+000
   5.9020   3.80000E-003    0.00000E+000
   5.9050   3.47000E-002    0.00000E+000
   5.9080   2.58000E-002    0.00000E+000
   5.9090   4.14000E-002    0.00000E+000
   5.9110   1.36000E-002    0.00000E+000
   5.9120   2.45000E-002    0.00000E+000
   5.9140  -4.30000E-003    0.00000E+000
   5.9160   1.46000E-002    0.00000E+000
   5.9190   1.84000E-002    0.00000E+000
   5.9210   2.20000E-003    0.00000E+000
   5.9240   2.61000E-002    0.00000E+000
   5.9260   8.80000E-003    0.00000E+000
   5.9280   1.03000E-002    0.00000E+000
   5.9290   1.00000E-004    0.00000E+000
   5.9320   8.40000E-003    0.00000E+000
   5.9330  -1.30000E-003    0.00000E+000
   5.9350  -4.80000E-003    0.00000E+000
   5.9370   7.70000E-003    0.00000E+000
   5.9390   6.00000E-004    0.00000E+000
   5.9420   1.32000E-002    0.00000E+000
   5.9440   1.02000E-002    0.00000E+000
   5.9450   3.00000E-004    0.00000E+000
   5.9480   6.40000E-003    0.00000E+000
   5.9490   9.60000E-003    0.00000E+000
   5.9530  -2.10000E-003    0.00000E+000
   5.9550   3.70000E-003    0.00000E+000
   5.9560   4.50000E-003    0.00000E+000
   5.9580   2.50000E-003    0.00000E+000
   5.9600   2.60000E-003    0.00000E+000
   5.9610  -7.20000E-003    0.00000E+000
   5.9640   2.20000E-003    0.00000E+000
   5.9650   9.60000E-003    0.00000E+000
   5.9700   7.50000E-003    0.00000E+000
   5.9720   1.47000E-002    0.00000E+000
   5.9740   1.74000E-002    0.00000E+000
   5.9760   2.20000E-002    0.00000E+000
   5.9790   1.80000E-003    0.00000E+000
   5.9820   2.37100E-001    0.00000E+000
   5.9850  -7.80500E-001    0.00000E+000
   5.9870  -1.08000E-001    0.00000E+000
   5.9890   7.11000E-002    0.00000E+000
   5.9910  -3.58000E-002    0.00000E+000
   5.9940  -3.74000E-002    0.00000E+000
   5.9960  -3.08000E-002    0.00000E+000
   5.9980  -3.74000E-002    0.00000E+000
   6.0000  -3.46000E-002    0.00000E+000
   6.0030  -4.99000E-002    0.00000E+000
   6.0050  -4.78000E-002    0.00000E+000
   6.0070  -3.48000E-002    0.00000E+000
   6.0090  -4.37000E-002    0.00000E+000
   6.0100  -2.21000E-002    0.00000E+000
   6.0140  -4.88000E-002    0.00000E+000
   6.0160  -3.53000E-002    0.00000E+000
   6.0180  -3.00000E-002    0.00000E+000
   6.0190  -4.64000E-002    0.00000E+000
   6.0210  -4.69000E-002    0.00000E+000
   6.0220  -4.76000E-002    0.00000E+000
   6.0260  -3.24000E-002    0.00000E+000
   6.0280  -3.45000E-002    0.00000E+000
   6.0300  -6.08000E-002    0.00000E+000
   6.0340  -4.50000E-003    0.00000E+000
   6.0350  -2.66700E-001    0.00000E+000
   6.0380   7.59400E-001    0.00000E+000
   6.0450   1.98100E-001    0.00000E+000
   6.0470  -3.57000E-002    0.00000E+000
   6.0500   6.11000E-002    0.00000E+000
   6.0510   4.50000E-002    0.00000E+000
   6.0540   3.85000E-002    0.00000E+000
   6.0560   3.25000E-002    0.00000E+000
   6.0590   3.72000E-002    0.00000E+000
   6.0610   3.64000E-002    0.00000E+000
   6.0620   4.73000E-002    0.00000E+000
   6.0690   5.45000E-002    0.00000E+000
   6.0710   5.42000E-002    0.00000E+000
   6.0740   3.05000E-002    0.00000E+000
   6.0790   4.40000E-002    0.00000E+000
   6.0800   4.71000E-002    0.00000E+000
   6.0820   4.05000E-002    0.00000E+000
   6.0860   3.51000E-002    0.00000E+000
   6.0870   4.40000E-002    0.00000E+000
   6.0880   4.86000E-002    0.00000E+000
   6.0910   4.87000E-002    0.00000E+000
   6.0950   4.90000E-002    0.00000E+000
   6.0960   6.06000E-002    0.00000E+000
   6.0980   4.72000E-002    0.00000E+000
   6.1030   4.62000E-002    0.00000E+000
   6.1050   4.56000E-002    0.00000E+000
   6.1090   5.32000E-002    0.00000E+000
   6.1140   5.02000E-002    0.00000E+000
   6.1180   3.61000E-002    0.00000E+000
   6.1200   3.68000E-002    0.00000E+000
   6.1250   4.74000E-002    0.00000E+000
   6.1280   4.75000E-002    0.00000E+000
   6.1300   4.93000E-002    0.00000E+000
   6.1360   4.60000E-002    0.00000E+000
   6.1390   4.93000E-002    0.00000E+000
   6.1410   5.90000E-002    0.00000E+000
   6.1480   6.31000E-002    0.00000E+000
   6.1500   5.73000E-002    0.00000E+000
   6.1520   5.60000E-002    0.00000E+000
   6.1540   6.27000E-002    0.00000E+000
   6.1570   6.01000E-002    0.00000E+000
   6.1580   3.62000E-002    0.00000E+000
   6.1600   5.19000E-002    0.00000E+000
   6.1620   4.65000E-002    0.00000E+000
   6.1640   4.63000E-002    0.00000E+000
   6.1680   5.43000E-002    0.00000E+000
   6.1690   6.01000E-002    0.00000E+000
   6.1710   5.70000E-002    0.00000E+000
   6.1740   6.10000E-002    0.00000E+000
   6.1760   5.89000E-002    0.00000E+000
   6.1790   6.42000E-002    0.00000E+000
   6.1820   8.18000E-002    0.00000E+000
   6.1840   6.35000E-002    0.00000E+000
   6.1860   7.03000E-002    0.00000E+000
   6.1890   6.18000E-002    0.00000E+000
   6.1930   5.84000E-002    0.00000E+000
   6.1940   5.24000E-002    0.00000E+000
   6.1950   6.62000E-002    0.00000E+000
   6.1970   7.82000E-002    0.00000E+000
   6.2000   9.04000E-002    0.00000E+000
   6.2020   8.00000E-002    0.00000E+000
   6.2040   7.01000E-002    0.00000E+000
   6.2070   8.56000E-002    0.00000E+000
   6.2110   8.40000E-002    0.00000E+000
   6.2130   7.25000E-002    0.00000E+000
   6.2150   7.34000E-002    0.00000E+000
   6.2160   7.15000E-002    0.00000E+000
   6.2170   8.27000E-002    0.00000E+000
   6.2200   8.15000E-002    0.00000E+000
   6.2230   7.64000E-002    0.00000E+000
   6.2260   8.33000E-002    0.00000E+000
   6.2290   8.66000E-002    0.00000E+000
   6.2310   8.34000E-002    0.00000E+000
   6.2340   9.52000E-002    0.00000E+000
   6.2380   8.90000E-002    0.00000E+000
   6.2420   9.61000E-002    0.00000E+000
   6.2430   1.02200E-001    0.00000E+000
   6.2470   9.63000E-002    0.00000E+000
   6.2480   9.18000E-002    0.00000E+000
   6.2500   8.45000E-002    0.00000E+000
   6.2520   1.03400E-001    0.00000E+000
   6.2540   1.10300E-001    0.00000E+000
   6.2570   1.01600E-001    0.00000E+000
   6.2630   1.12400E-001    0.00000E+000
   6.2650   1.09000E-001    0.00000E+000
   6.2680   1.10900E-001    0.00000E+000
   6.2730   1.15200E-001    0.00000E+000
   6.2800   1.12900E-001    0.00000E+000
   6.2840   1.29400E-001    0.00000E+000
   6.2900   1.31800E-001    0.00000E+000
   6.2920   1.28200E-001    0.00000E+000
   6.2950   1.35800E-001    0.00000E+000
   6.2960   1.32300E-001    0.00000E+000
   6.2970   1.23100E-001    0.00000E+000
   6.3000   1.43700E-001    0.00000E+000
   6.3030   1.43800E-001    0.00000E+000
   6.3060   1.43500E-001    0.00000E+000
   6.3110   1.47400E-001    0.00000E+000
   6.3140   1.53400E-001    0.00000E+000
   6.3200   1.56100E-001    0.00000E+000
   6.3250   1.66400E-001    0.00000E+000
   6.3290   1.57200E-001    0.00000E+000
   6.3310   1.53200E-001    0.00000E+000
   6.3330   1.62300E-001    0.00000E+000
   6.3370   1.74100E-001    0.00000E+000
   6.3400   1.78500E-001    0.00000E+000
   6.3420   1.85300E-001    0.00000E+000
   6.3440   1.78600E-001    0.00000E+000
   6.3450   1.96600E-001    0.00000E+000
   6.3500   1.95700E-001    0.00000E+000
   6.3560   2.03300E-001    0.00000E+000
   6.3610   1.97400E-001    0.00000E+000
   6.3630   1.98900E-001    0.00000E+000
   6.3660   2.08300E-001    0.00000E+000
   6.3670   2.13600E-001    0.00000E+000
   6.3710   2.17400E-001    0.00000E+000
   6.3730   2.00900E-001    0.00000E+000
   6.3780   2.27900E-001    0.00000E+000
   6.3820   2.35800E-001    0.00000E+000
   6.3860   2.21900E-001    0.00000E+000
   6.3880   2.34500E-001    0.00000E+000
   6.3920   2.23100E-001    0.00000E+000
   6.3950   2.49700E-001    0.00000E+000
   6.4010   2.51800E-001    0.00000E+000
   6.4040   2.56100E-001    0.00000E+000
   6.4060   2.54100E-001    0.00000E+000
   6.4080   2.59900E-001    0.00000E+000
   6.4100   2.58100E-001    0.00000E+000
   6.4130   2.76100E-001    0.00000E+000
   6.4150   2.72500E-001    0.00000E+000
   6.4170   2.78400E-001    0.00000E+000
   6.4200   2.74800E-001    0.00000E+000
   6.4230   2.97600E-001    0.00000E+000
   6.4250   2.79100E-001    0.00000E+000
   6.4280   2.91600E-001    0.00000E+000
   6.4300   2.93600E-001    0.00000E+000
   6.4320   3.01200E-001    0.00000E+000
   6.4330   2.82100E-001    0.00000E+000
   6.4360   2.87500E-001    0.00000E+000
   6.4400   3.12200E-001    0.00000E+000
   6.4420   3.04000E-001    0.00000E+000
   6.4450   3.03400E-001    0.00000E+000
   6.4470   3.20200E-001    0.00000E+000
   6.4490   3.21900E-001    0.00000E+000
   6.4520   3.24200E-001    0.00000E+000
   6.4540   3.04000E-001    0.00000E+000
   6.4560   3.37200E-001    0.00000E+000
   6.4590   3.13600E-001    0.00000E+000
   6.4620   3.25000E-001    0.00000E+000
   6.4630   3.27600E-001    0.00000E+000
   6.4660   3.61200E-001    0.00000E+000
   6.4690   3.27100E-001    0.00000E+000
   6.4710   3.29900E-001    0.00000E+000
   6.4720   3.44500E-001    0.00000E+000
   6.4760   3.46800E-001    0.00000E+000
   6.4790   3.53700E-001    0.00000E+000
   6.4820   3.59000E-001    0.00000E+000
   6.4850   3.63700E-001    0.00000E+000
   6.4870   3.68700E-001    0.00000E+000
   6.4890   3.66700E-001    0.00000E+000
   6.4920   3.62100E-001    0.00000E+000
   6.4950   3.74300E-001    0.00000E+000
   6.4960   3.72100E-001    0.00000E+000
   6.5000   3.86200E-001    0.00000E+000
   6.5020   3.81800E-001    0.00000E+000
   6.5040   3.76200E-001    0.00000E+000
   6.5060   3.83600E-001    0.00000E+000
   6.5080   3.82800E-001    0.00000E+000
   6.5110   3.89900E-001    0.00000E+000
   6.5140   4.08700E-001    0.00000E+000
   6.5170   4.08400E-001    0.00000E+000
   6.5190   4.09000E-001    0.00000E+000
   6.5210   4.18600E-001    0.00000E+000
   6.5240   4.11300E-001    0.00000E+000
   6.5260   4.00500E-001    0.00000E+000
   6.5290   3.94500E-001    0.00000E+000
   6.5320   4.09400E-001    0.00000E+000
   6.5360   4.26300E-001    0.00000E+000
   6.5380   4.25900E-001    0.00000E+000
   6.5410   4.30900E-001    0.00000E+000
   6.5440   4.35600E-001    0.00000E+000
   6.5470   4.26500E-001    0.00000E+000
   6.5490   4.30700E-001    0.00000E+000
   6.5520   4.49000E-001    0.00000E+000
   6.5560   4.40600E-001    0.00000E+000
   6.5580   4.28300E-001    0.00000E+000
   6.5630   4.36200E-001    0.00000E+000
   6.5650   4.58700E-001    0.00000E+000
   6.5670   4.50400E-001    0.00000E+000
   6.5690   4.57600E-001    0.00000E+000
   6.5720   4.56000E-001    0.00000E+000
   6.5740   4.52700E-001    0.00000E+000
   6.5770   4.61600E-001    0.00000E+000
   6.5800   4.57000E-001    0.00000E+000
   6.5810   4.50500E-001    0.00000E+000
   6.5840   4.63000E-001    0.00000E+000
   6.5870   4.70100E-001    0.00000E+000
   6.5900   4.67600E-001    0.00000E+000
   6.5920   4.60500E-001    0.00000E+000
   6.5950   4.76100E-001    0.00000E+000
   6.5990   4.76800E-001    0.00000E+000
   6.6010   4.69300E-001    0.00000E+000
   6.6050   4.75000E-001    0.00000E+000
   6.6070   4.72400E-001    0.00000E+000
   6.6080   4.93900E-001    0.00000E+000
   6.6110   4.92300E-001    0.00000E+000
   6.6120   4.79100E-001    0.00000E+000
   6.6150   4.87500E-001    0.00000E+000
   6.6170   4.96300E-001    0.00000E+000
   6.6200   4.78100E-001    0.00000E+000
   6.6230   4.84700E-001    0.00000E+000
   6.6260   5.03000E-001    0.00000E+000
   6.6270   4.97100E-001    0.00000E+000
   6.6300   5.07200E-001    0.00000E+000
   6.6320   5.03200E-001    0.00000E+000
   6.6350   5.02600E-001    0.00000E+000
   6.6390   4.95300E-001    0.00000E+000
   6.6410   5.09500E-001    0.00000E+000
   6.6420   4.95900E-001    0.00000E+000
   6.6460   4.79700E-001    0.00000E+000
   6.6470   5.28700E-001    0.00000E+000
   6.6500   4.97800E-001    0.00000E+000
   6.6510   5.07400E-001    0.00000E+000
   6.6550   5.11400E-001    0.00000E+000
   6.6580   5.10000E-001    0.00000E+000
   6.6620   5.17800E-001    0.00000E+000
   6.6640   5.06800E-001    0.00000E+000
   6.6670   5.14600E-001    0.00000E+000
   6.6700   5.15100E-001    0.00000E+000
   6.6730   4.99600E-001    0.00000E+000
   6.6760   5.28200E-001    0.00000E+000
   6.6800   5.23300E-001    0.00000E+000
   6.6840   5.15700E-001    0.00000E+000
   6.6870   5.22100E-001    0.00000E+000
   6.6890   5.25800E-001    0.00000E+000
   6.6910   5.21700E-001    0.00000E+000
   6.6940   5.40300E-001    0.00000E+000
   6.6960   5.24600E-001    0.00000E+000
   6.7010   5.41100E-001    0.00000E+000
   6.7030   5.21800E-001    0.00000E+000
   6.7060   5.34900E-001    0.00000E+000
   6.7080   5.48400E-001    0.00000E+000
   6.7090   5.37100E-001    0.00000E+000
   6.7120   5.36700E-001    0.00000E+000
   6.7140   5.39900E-001    0.00000E+000
   6.7180   5.35700E-001    0.00000E+000
   6.7210   5.49300E-001    0.00000E+000
   6.7230   5.38900E-001    0.00000E+000
   6.7260   5.37900E-001    0.00000E+000
   6.7280   5.53300E-001    0.00000E+000
   6.7310   5.54000E-001    0.00000E+000
   6.7320   5.50600E-001    0.00000E+000
   6.7350   5.31000E-001    0.00000E+000
   6.7390   5.41400E-001    0.00000E+000
   6.7420   5.57700E-001    0.00000E+000
   6.7460   5.50100E-001    0.00000E+000
   6.7490   5.43100E-001    0.00000E+000
   6.7520   5.51900E-001    0.00000E+000
   6.7550   5.29300E-001    0.00000E+000
   6.7600   5.47800E-001    0.00000E+000
   6.7610   5.46000E-001    0.00000E+000
   6.7640   5.69500E-001    0.00000E+000
   6.7670   5.58000E-001    0.00000E+000
   6.7690   5.45900E-001    0.00000E+000
   6.7720   5.62900E-001    0.00000E+000
   6.7730   5.54900E-001    0.00000E+000
   6.7780   5.49100E-001    0.00000E+000
   6.7800   5.55800E-001    0.00000E+000
   6.7820   5.44000E-001    0.00000E+000
   6.7860   5.47400E-001    0.00000E+000
   6.7880   5.51200E-001    0.00000E+000
   6.7910   5.55300E-001    0.00000E+000
   6.7940   5.62200E-001    0.00000E+000
   6.7970   5.43200E-001    0.00000E+000
   6.7980   5.54100E-001    0.00000E+000
   6.8020   5.57500E-001    0.00000E+000
   6.8050   5.52700E-001    0.00000E+000
   6.8070   5.70400E-001    0.00000E+000
   6.8110   5.62300E-001    0.00000E+000
   6.8130   5.44900E-001    0.00000E+000
   6.8160   5.51400E-001    0.00000E+000
   6.8180   5.61900E-001    0.00000E+000
   6.8190   5.63600E-001    0.00000E+000
   6.8220   5.61800E-001    0.00000E+000
   6.8260   5.61300E-001    0.00000E+000
   6.8290   5.67400E-001    0.00000E+000
   6.8320   5.76000E-001    0.00000E+000
   6.8340   5.58300E-001    0.00000E+000
   6.8370   5.71400E-001    0.00000E+000
   6.8380   5.65400E-001    0.00000E+000
   6.8420   5.72000E-001    0.00000E+000
   6.8440   5.52000E-001    0.00000E+000
   6.8470   5.32300E-001    0.00000E+000
   6.8510   5.55900E-001    0.00000E+000
   6.8530   5.60300E-001    0.00000E+000
   6.8550   5.74800E-001    0.00000E+000
   6.8590   5.83000E-001    0.00000E+000
   6.8620   5.61100E-001    0.00000E+000
   6.8630   5.64000E-001    0.00000E+000
   6.8650   5.61700E-001    0.00000E+000
   6.8700   5.52700E-001    0.00000E+000
   6.8730   5.48900E-001    0.00000E+000
   6.8750   5.82700E-001    0.00000E+000
   6.8770   5.71300E-001    0.00000E+000
   6.8810   5.62900E-001    0.00000E+000
   6.8820   5.77100E-001    0.00000E+000
   6.8850   5.71800E-001    0.00000E+000
   6.8880   5.78000E-001    0.00000E+000
   6.8900   5.76100E-001    0.00000E+000
   6.8930   5.81500E-001    0.00000E+000
   6.8950   5.65600E-001    0.00000E+000
   6.8970   5.83800E-001    0.00000E+000
   6.9000   5.60500E-001    0.00000E+000
   6.9040   5.74500E-001    0.00000E+000
   6.9080   5.82400E-001    0.00000E+000
   6.9110   5.69300E-001    0.00000E+000
   6.9130   5.84000E-001    0.00000E+000
   6.9160   5.77300E-001    0.00000E+000
   6.9180   5.62000E-001    0.00000E+000
   6.9200   5.51000E-001    0.00000E+000
   6.9230   5.53300E-001    0.00000E+000
   6.9270   5.72000E-001    0.00000E+000
   6.9290   5.66700E-001    0.00000E+000
   6.9310   5.84000E-001    0.00000E+000
   6.9360   5.76900E-001    0.00000E+000
   6.9370   5.62000E-001    0.00000E+000
   6.9410   5.74300E-001    0.00000E+000
   6.9440   5.76300E-001    0.00000E+000
   6.9480   5.88700E-001    0.00000E+000
   6.9520   5.82200E-001    0.00000E+000
   6.9550   5.86600E-001    0.00000E+000
   6.9570   5.63900E-001    0.00000E+000
   6.9600   5.72300E-001    0.00000E+000
   6.9620   5.87200E-001    0.00000E+000
   6.9660   5.72900E-001    0.00000E+000
   6.9670   5.74900E-001    0.00000E+000
   6.9720   5.75100E-001    0.00000E+000
   6.9730   5.85700E-001    0.00000E+000
   6.9790   5.83100E-001    0.00000E+000
   6.9810   5.64900E-001    0.00000E+000
   6.9840   5.84000E-001    0.00000E+000
   6.9870   5.85600E-001    0.00000E+000
   6.9890   5.92000E-001    0.00000E+000
   6.9930   5.86700E-001    0.00000E+000
   6.9960   5.93700E-001    0.00000E+000
   6.9990   5.73600E-001    0.00000E+000
   7.0000   5.85700E-001    0.00000E+000
   7.0040   5.79800E-001    0.00000E+000
   7.0090   5.84800E-001    0.00000E+000
   7.0100   5.99100E-001    0.00000E+000
   7.0120   5.93200E-001    0.00000E+000
   7.0150   5.77400E-001    0.00000E+000
   7.0170   5.89800E-001    0.00000E+000
   7.0200   5.97000E-001    0.00000E+000
   7.0220   6.00700E-001    0.00000E+000
   7.0240   5.84700E-001    0.00000E+000
   7.0300   5.95200E-001    0.00000E+000
   7.0310   6.00200E-001    0.00000E+000
   7.0360   6.21700E-001    0.00000E+000
   7.0390   6.03700E-001    0.00000E+000
   7.0420   6.00400E-001    0.00000E+000
   7.0450   5.95100E-001    0.00000E+000
   7.0490   6.28800E-001    0.00000E+000
   7.0510   6.01700E-001    0.00000E+000
   7.0530   6.28100E-001    0.00000E+000
   7.0560   6.45000E-001    0.00000E+000
   7.0600   6.30900E-001    0.00000E+000
   7.0620   6.24700E-001    0.00000E+000
   7.0650   6.67100E-001    0.00000E+000
   7.0670   6.57300E-001    0.00000E+000
   7.0700   6.99400E-001    0.00000E+000
   7.0730   6.86900E-001    0.00000E+000
   7.0760   6.91300E-001    0.00000E+000
   7.0790   7.14300E-001    0.00000E+000
   7.0810   7.33700E-001    0.00000E+000
   7.0830   7.52100E-001    0.00000E+000
   7.0860   7.44100E-001    0.00000E+000
   7.0900   7.72300E-001    0.00000E+000
   7.0920   8.08800E-001    0.00000E+000
   7.0950   8.29500E-001    0.00000E+000
   7.0980   8.79900E-001    0.00000E+000
   7.1010   9.06300E-001    0.00000E+000
   7.1030   9.22000E-001    0.00000E+000
   7.1060   9.57400E-001    0.00000E+000
   7.1090   1.00500E+000    0.00000E+000
   7.1110   1.03110E+000    0.00000E+000
   7.1140   1.07550E+000    0.00000E+000
   7.1170   1.15370E+000    0.00000E+000
   7.1190   1.20690E+000    0.00000E+000
   7.1220   1.24780E+000    0.00000E+000
   7.1260   1.39780E+000    0.00000E+000
   7.1290   1.45480E+000    0.00000E+000
   7.1310   1.47380E+000    0.00000E+000
   7.1340   1.60670E+000    0.00000E+000
   7.1360   1.84710E+000    0.00000E+000
   7.1400   2.30470E+000    0.00000E+000
   7.1440   2.37660E+000    0.00000E+000
   7.1470   2.40710E+000    0.00000E+000
   7.1490   2.55450E+000    0.00000E+000
   7.1530   2.67320E+000    0.00000E+000
   7.1550   2.33430E+000    0.00000E+000
   7.1560   2.03060E+000    0.00000E+000
   7.1600   1.63510E+000    0.00000E+000
   7.1620   1.39780E+000    0.00000E+000
   7.1650   1.61160E+000    0.00000E+000
   7.1680   1.64510E+000    0.00000E+000
   7.1720   1.38110E+000    0.00000E+000
   7.1740   1.36310E+000    0.00000E+000
   7.1760   1.16520E+000    0.00000E+000
   7.1790   1.23000E+000    0.00000E+000
   7.1810   9.04100E-001    0.00000E+000
   7.1830   8.95300E-001    0.00000E+000
   7.1860   2.30700E-001    0.00000E+000
   7.1900  -1.07930E+000    0.00000E+000
   7.1930   1.00000E+000    0.00000E+000
   7.1960   1.00000E+000    0.00000E+000
   7.1970   1.00000E+000    0.00000E+000
   7.2000   1.00000E+000    0.00000E+000
   7.2030   1.00000E+000    0.00000E+000
   7.2050   1.00000E+000    0.00000E+000
   7.2100   1.00000E+000    0.00000E+000
   7.2140   1.00000E+000    0.00000E+000
   7.2150   1.00000E+000    0.00000E+000
   7.2190   1.00000E+000    0.00000E+000
   7.2230   1.00000E+000    0.00000E+000
   7.2250   1.00000E+000    0.00000E+000
   7.2260   1.00000E+000    0.00000E+000
   7.2300   1.00000E+000    0.00000E+000
   7.2320   1.00000E+000    0.00000E+000
   7.2360   1.00000E+000    0.00000E+000
   7.2390   1.00000E+000    0.00000E+000
   7.2420   1.00000E+000    0.00000E+000
   7.2440   1.00000E+000    0.00000E+000
   7.2460   1.00000E+000    0.00000E+000
   7.2510   1.00000E+000    0.00000E+000
   7.2530   1.00000E+000    0.00000E+000
   7.2550   1.00000E+000    0.00000E+000
   7.2580   1.00000E+000    0.00000E+000
   7.2610   1.00000E+000    0.00000E+000
   7.2640   1.00000E+000    0.00000E+000
   7.2670   1.00000E+000    0.00000E+000
   7.2680   1.00000E+000    0.00000E+000
   7.2730   1.00000E+000    0.00000E+000
   7.2760   1.00000E+000    0.00000E+000
   7.2780   1.00000E+000    0.00000E+000
   7.2800   1.00000E+000    0.00000E+000
   7.2830   1.00000E+000    0.00000E+000
   7.2870   1.00000E+000    0.00000E+000
   7.2900   1.00000E+000    0.00000E+000
   7.2920   1.00000E+000    0.00000E+000
   7.2960   1.00000E+000    0.00000E+000
   7.2980   1.00000E+000    0.00000E+000
   7.3000   1.00000E+000    0.00000E+000
