# Supplementary material for: Rationally seeded computational protein design of ɑ-helical barrels
Source: Nat Chem Biol. 2024 Jun 20;20(8):991–9. doi: 10.1038/s41589-024-01642-0 (PMC11288890; doi:10.1038/s41589-024-01642-0)
Supplement: Supplementary file 3 — PDB and .mtz files used for making figure panels b–d and j–m. [file 41589_2024_1642_MOESM3_ESM.zip › KIA_RP_RSPD_NatChemBiol_data_Figure2/scapCC6_LLIA_panels_e-h/AUC_panel_g/SV_raw/00023.RA1]

scapCC6_LLIA_master
R 1 20.0 50000 0017692 1.8810E11 281 1 
   5.7990   1.97700E-001    0.00000E+000
   5.8020   1.00000E+000    0.00000E+000
   5.8030   3.62500E-001    0.00000E+000
   5.8040   3.62500E-001    0.00000E+000
   5.8060   9.93000E-002    0.00000E+000
   5.8070   5.76000E-001    0.00000E+000
   5.8080   9.72400E-001    0.00000E+000
   5.8090   6.40600E-001    0.00000E+000
   5.8110   1.00060E+000    0.00000E+000
   5.8120   1.02480E+000    0.00000E+000
   5.8130   9.85500E-001    0.00000E+000
   5.8140   1.06180E+000    0.00000E+000
   5.8150   1.11230E+000    0.00000E+000
   5.8160   8.87300E-001    0.00000E+000
   5.8170   1.00630E+000    0.00000E+000
   5.8190   1.04520E+000    0.00000E+000
   5.8200   1.26100E+000    0.00000E+000
   5.8210   9.97600E-001    0.00000E+000
   5.8230   9.18200E-001    0.00000E+000
   5.8260   1.13470E+000    0.00000E+000
   5.8280   1.17630E+000    0.00000E+000
   5.8290   1.20330E+000    0.00000E+000
   5.8300   1.29600E+000    0.00000E+000
   5.8320   1.60870E+000    0.00000E+000
   5.8350   1.62060E+000    0.00000E+000
   5.8380   1.66200E+000    0.00000E+000
   5.8390   1.57040E+000    0.00000E+000
   5.8400   1.59710E+000    0.00000E+000
   5.8420   1.65510E+000    0.00000E+000
   5.8440   1.59180E+000    0.00000E+000
   5.8450   1.65340E+000    0.00000E+000
   5.8470   1.59660E+000    0.00000E+000
   5.8480   1.54110E+000    0.00000E+000
   5.8490   1.40810E+000    0.00000E+000
   5.8510   1.42310E+000    0.00000E+000
   5.8540   9.71300E-001    0.00000E+000
   5.8560   7.24400E-001    0.00000E+000
   5.8580   7.92800E-001    0.00000E+000
   5.8600   5.43600E-001    0.00000E+000
   5.8620   4.54500E-001    0.00000E+000
   5.8650   3.99600E-001    0.00000E+000
   5.8670   2.97600E-001    0.00000E+000
   5.8680   2.92900E-001    0.00000E+000
   5.8710   3.09300E-001    0.00000E+000
   5.8720   2.13300E-001    0.00000E+000
   5.8740   2.67600E-001    0.00000E+000
   5.8760   2.06200E-001    0.00000E+000
   5.8790   1.25800E-001    0.00000E+000
   5.8810   1.00600E-001    0.00000E+000
   5.8830   1.43200E-001    0.00000E+000
   5.8870   1.27100E-001    0.00000E+000
   5.8900   1.17900E-001    0.00000E+000
   5.8910   9.36000E-002    0.00000E+000
   5.8920   7.69000E-002    0.00000E+000
   5.8930   1.03800E-001    0.00000E+000
   5.8960   5.48000E-002    0.00000E+000
   5.8970   8.79000E-002    0.00000E+000
   5.8990   5.17000E-002    0.00000E+000
   5.9000   4.78000E-002    0.00000E+000
   5.9030   4.43000E-002    0.00000E+000
   5.9040   2.55000E-002    0.00000E+000
   5.9080   2.41000E-002    0.00000E+000
   5.9100   3.88000E-002    0.00000E+000
   5.9110   2.55000E-002    0.00000E+000
   5.9130   2.47000E-002    0.00000E+000
   5.9150   6.00000E-003    0.00000E+000
   5.9170   1.69000E-002    0.00000E+000
   5.9190   9.50000E-003    0.00000E+000
   5.9210   6.10000E-003    0.00000E+000
   5.9220   8.90000E-003    0.00000E+000
   5.9250   8.00000E-004    0.00000E+000
   5.9260   1.44000E-002    0.00000E+000
   5.9280   1.60000E-002    0.00000E+000
   5.9300   1.01000E-002    0.00000E+000
   5.9320   9.00000E-003    0.00000E+000
   5.9330   7.80000E-003    0.00000E+000
   5.9370   9.30000E-003    0.00000E+000
   5.9400   1.30000E-003    0.00000E+000
   5.9420  -3.60000E-003    0.00000E+000
   5.9440   5.20000E-003    0.00000E+000
   5.9460   4.40000E-003    0.00000E+000
   5.9490   2.05000E-002    0.00000E+000
   5.9530   1.22000E-002    0.00000E+000
   5.9550   6.40000E-003    0.00000E+000
   5.9570   2.09000E-002    0.00000E+000
   5.9610   1.66000E-002    0.00000E+000
   5.9630  -8.00000E-003    0.00000E+000
   5.9650   6.00000E-003    0.00000E+000
   5.9670   1.80000E-003    0.00000E+000
   5.9700   6.40000E-003    0.00000E+000
   5.9710   1.40000E-002    0.00000E+000
   5.9720   1.73000E-002    0.00000E+000
   5.9750   2.95000E-002    0.00000E+000
   5.9760   4.07000E-002    0.00000E+000
   5.9790   2.59100E-001    0.00000E+000
   5.9810  -3.16900E-001    0.00000E+000
   5.9820  -8.01800E-001    0.00000E+000
   5.9830  -4.70600E-001    0.00000E+000
   5.9850  -9.65000E-002    0.00000E+000
   5.9880   2.40000E-002    0.00000E+000
   5.9900  -4.79000E-002    0.00000E+000
   5.9930  -4.00000E-002    0.00000E+000
   5.9950  -3.18000E-002    0.00000E+000
   5.9980  -5.05000E-002    0.00000E+000
   6.0000  -4.11000E-002    0.00000E+000
   6.0010  -4.49000E-002    0.00000E+000
   6.0030  -5.12000E-002    0.00000E+000
   6.0060  -4.35000E-002    0.00000E+000
   6.0080  -4.03000E-002    0.00000E+000
   6.0110  -1.90000E-002    0.00000E+000
   6.0130  -4.35000E-002    0.00000E+000
   6.0150  -3.81000E-002    0.00000E+000
   6.0170  -2.94000E-002    0.00000E+000
   6.0190  -4.68000E-002    0.00000E+000
   6.0210  -5.33000E-002    0.00000E+000
   6.0230  -3.94000E-002    0.00000E+000
   6.0260  -4.55000E-002    0.00000E+000
   6.0280  -3.74000E-002    0.00000E+000
   6.0290  -4.87000E-002    0.00000E+000
   6.0330  -2.47000E-002    0.00000E+000
   6.0350  -2.06900E-001    0.00000E+000
   6.0380  -6.71000E-002    0.00000E+000
   6.0390   5.90900E-001    0.00000E+000
   6.0440   2.75700E-001    0.00000E+000
   6.0470   2.05000E-002    0.00000E+000
   6.0480   5.75000E-002    0.00000E+000
   6.0510   4.31000E-002    0.00000E+000
   6.0530   4.62000E-002    0.00000E+000
   6.0560   5.37000E-002    0.00000E+000
   6.0580   4.26000E-002    0.00000E+000
   6.0610   5.48000E-002    0.00000E+000
   6.0640   6.10000E-002    0.00000E+000
   6.0660   5.19000E-002    0.00000E+000
   6.0690   4.98000E-002    0.00000E+000
   6.0710   7.56000E-002    0.00000E+000
   6.0730   5.57000E-002    0.00000E+000
   6.0760   4.89000E-002    0.00000E+000
   6.0800   6.04000E-002    0.00000E+000
   6.0810   6.37000E-002    0.00000E+000
   6.0850   6.11000E-002    0.00000E+000
   6.0870   6.47000E-002    0.00000E+000
   6.0890   7.22000E-002    0.00000E+000
   6.0900   6.15000E-002    0.00000E+000
   6.0940   5.34000E-002    0.00000E+000
   6.0960   6.58000E-002    0.00000E+000
   6.0980   7.11000E-002    0.00000E+000
   6.1010   5.60000E-002    0.00000E+000
   6.1030   6.79000E-002    0.00000E+000
   6.1050   5.88000E-002    0.00000E+000
   6.1070   6.07000E-002    0.00000E+000
   6.1090   7.68000E-002    0.00000E+000
   6.1110   8.17000E-002    0.00000E+000
   6.1140   7.29000E-002    0.00000E+000
   6.1160   7.26000E-002    0.00000E+000
   6.1180   7.24000E-002    0.00000E+000
   6.1220   8.51000E-002    0.00000E+000
   6.1230   8.81000E-002    0.00000E+000
   6.1270   8.62000E-002    0.00000E+000
   6.1290   8.16000E-002    0.00000E+000
   6.1300   8.81000E-002    0.00000E+000
   6.1330   8.15000E-002    0.00000E+000
   6.1340   8.06000E-002    0.00000E+000
   6.1360   1.00500E-001    0.00000E+000
   6.1390   9.72000E-002    0.00000E+000
   6.1450   1.05100E-001    0.00000E+000
   6.1480   1.10800E-001    0.00000E+000
   6.1500   1.19200E-001    0.00000E+000
   6.1540   1.18800E-001    0.00000E+000
   6.1550   1.15800E-001    0.00000E+000
   6.1580   1.17600E-001    0.00000E+000
   6.1590   1.11900E-001    0.00000E+000
   6.1620   9.93000E-002    0.00000E+000
   6.1630   1.06400E-001    0.00000E+000
   6.1650   1.15300E-001    0.00000E+000
   6.1680   1.22400E-001    0.00000E+000
   6.1710   1.17000E-001    0.00000E+000
   6.1730   1.30600E-001    0.00000E+000
   6.1750   1.42100E-001    0.00000E+000
   6.1770   1.45200E-001    0.00000E+000
   6.1790   1.45400E-001    0.00000E+000
   6.1820   1.45600E-001    0.00000E+000
   6.1840   1.56200E-001    0.00000E+000
   6.1860   1.57300E-001    0.00000E+000
   6.1910   1.53200E-001    0.00000E+000
   6.1950   1.46300E-001    0.00000E+000
   6.1960   1.52800E-001    0.00000E+000
   6.1980   1.78600E-001    0.00000E+000
   6.2020   1.73300E-001    0.00000E+000
   6.2040   1.82700E-001    0.00000E+000
   6.2060   1.74600E-001    0.00000E+000
   6.2100   1.90000E-001    0.00000E+000
   6.2130   1.89300E-001    0.00000E+000
   6.2150   1.96600E-001    0.00000E+000
   6.2160   2.04300E-001    0.00000E+000
   6.2210   1.97900E-001    0.00000E+000
   6.2230   1.95300E-001    0.00000E+000
   6.2270   2.01000E-001    0.00000E+000
   6.2310   2.16800E-001    0.00000E+000
   6.2320   2.22800E-001    0.00000E+000
   6.2340   2.24200E-001    0.00000E+000
   6.2370   2.26500E-001    0.00000E+000
   6.2390   2.20200E-001    0.00000E+000
   6.2430   2.23600E-001    0.00000E+000
   6.2460   2.39300E-001    0.00000E+000
   6.2480   2.45300E-001    0.00000E+000
   6.2500   2.50000E-001    0.00000E+000
   6.2510   2.40800E-001    0.00000E+000
   6.2520   2.61400E-001    0.00000E+000
   6.2570   2.66000E-001    0.00000E+000
   6.2590   2.61200E-001    0.00000E+000
   6.2600   2.80500E-001    0.00000E+000
   6.2630   2.72300E-001    0.00000E+000
   6.2650   2.87400E-001    0.00000E+000
   6.2690   2.95100E-001    0.00000E+000
   6.2710   2.94600E-001    0.00000E+000
   6.2750   3.02200E-001    0.00000E+000
   6.2760   2.99100E-001    0.00000E+000
   6.2800   3.05100E-001    0.00000E+000
   6.2820   3.02000E-001    0.00000E+000
   6.2840   3.16800E-001    0.00000E+000
   6.2870   3.15700E-001    0.00000E+000
   6.2890   3.16300E-001    0.00000E+000
   6.2910   3.29200E-001    0.00000E+000
   6.2950   3.34800E-001    0.00000E+000
   6.2960   3.29400E-001    0.00000E+000
   6.2990   3.34400E-001    0.00000E+000
   6.3000   3.52000E-001    0.00000E+000
   6.3060   3.63100E-001    0.00000E+000
   6.3100   3.53200E-001    0.00000E+000
   6.3130   3.60600E-001    0.00000E+000
   6.3140   3.65000E-001    0.00000E+000
   6.3160   3.69800E-001    0.00000E+000
   6.3170   3.70300E-001    0.00000E+000
   6.3220   3.78000E-001    0.00000E+000
   6.3270   3.78700E-001    0.00000E+000
   6.3300   3.70300E-001    0.00000E+000
   6.3320   3.91000E-001    0.00000E+000
   6.3340   3.96400E-001    0.00000E+000
   6.3380   3.89100E-001    0.00000E+000
   6.3410   4.09800E-001    0.00000E+000
   6.3450   4.03700E-001    0.00000E+000
   6.3460   4.18800E-001    0.00000E+000
   6.3500   4.36600E-001    0.00000E+000
   6.3560   4.42500E-001    0.00000E+000
   6.3610   4.38200E-001    0.00000E+000
   6.3630   4.51700E-001    0.00000E+000
   6.3650   4.53600E-001    0.00000E+000
   6.3660   4.78500E-001    0.00000E+000
   6.3710   4.52200E-001    0.00000E+000
   6.3730   4.56500E-001    0.00000E+000
   6.3770   4.55500E-001    0.00000E+000
   6.3810   4.74600E-001    0.00000E+000
   6.3830   4.65000E-001    0.00000E+000
   6.3860   4.76300E-001    0.00000E+000
   6.3870   4.66000E-001    0.00000E+000
   6.3930   4.76000E-001    0.00000E+000
   6.3950   4.91700E-001    0.00000E+000
   6.4010   5.10800E-001    0.00000E+000
   6.4030   4.90800E-001    0.00000E+000
   6.4070   4.92700E-001    0.00000E+000
   6.4090   4.99100E-001    0.00000E+000
   6.4130   5.01200E-001    0.00000E+000
   6.4150   5.05200E-001    0.00000E+000
   6.4190   5.01700E-001    0.00000E+000
   6.4210   5.09000E-001    0.00000E+000
   6.4260   5.18500E-001    0.00000E+000
   6.4280   5.19700E-001    0.00000E+000
   6.4320   5.29500E-001    0.00000E+000
   6.4330   5.08300E-001    0.00000E+000
   6.4360   5.15400E-001    0.00000E+000
   6.4390   5.19400E-001    0.00000E+000
   6.4420   5.20100E-001    0.00000E+000
   6.4440   5.20600E-001    0.00000E+000
   6.4470   5.30300E-001    0.00000E+000
   6.4480   5.40500E-001    0.00000E+000
   6.4500   5.42300E-001    0.00000E+000
   6.4510   5.40400E-001    0.00000E+000
   6.4560   5.50100E-001    0.00000E+000
   6.4570   5.50900E-001    0.00000E+000
   6.4610   5.34200E-001    0.00000E+000
   6.4630   5.44300E-001    0.00000E+000
   6.4650   5.53600E-001    0.00000E+000
   6.4680   5.36800E-001    0.00000E+000
   6.4700   5.43200E-001    0.00000E+000
   6.4720   5.27100E-001    0.00000E+000
   6.4760   5.57500E-001    0.00000E+000
   6.4790   5.68000E-001    0.00000E+000
   6.4800   5.55700E-001    0.00000E+000
   6.4840   5.58900E-001    0.00000E+000
   6.4870   5.67600E-001    0.00000E+000
   6.4890   5.66300E-001    0.00000E+000
   6.4910   5.53100E-001    0.00000E+000
   6.4940   5.68200E-001    0.00000E+000
   6.4960   5.56900E-001    0.00000E+000
   6.4970   5.65800E-001    0.00000E+000
   6.5020   5.66900E-001    0.00000E+000
   6.5030   5.61400E-001    0.00000E+000
   6.5060   5.63700E-001    0.00000E+000
   6.5090   5.61000E-001    0.00000E+000
   6.5120   5.71300E-001    0.00000E+000
   6.5130   5.57600E-001    0.00000E+000
   6.5160   5.61400E-001    0.00000E+000
   6.5200   5.90600E-001    0.00000E+000
   6.5210   5.63000E-001    0.00000E+000
   6.5240   5.66000E-001    0.00000E+000
   6.5260   5.77300E-001    0.00000E+000
   6.5290   5.62600E-001    0.00000E+000
   6.5320   5.78300E-001    0.00000E+000
   6.5330   5.71600E-001    0.00000E+000
   6.5370   5.69300E-001    0.00000E+000
   6.5400   5.72000E-001    0.00000E+000
   6.5420   5.61200E-001    0.00000E+000
   6.5440   5.69300E-001    0.00000E+000
   6.5470   5.69900E-001    0.00000E+000
   6.5490   5.68700E-001    0.00000E+000
   6.5510   5.80500E-001    0.00000E+000
   6.5560   5.67500E-001    0.00000E+000
   6.5570   5.61400E-001    0.00000E+000
   6.5610   5.77300E-001    0.00000E+000
   6.5640   5.59200E-001    0.00000E+000
   6.5660   5.79700E-001    0.00000E+000
   6.5680   5.81600E-001    0.00000E+000
   6.5710   5.75200E-001    0.00000E+000
   6.5740   5.88100E-001    0.00000E+000
   6.5750   5.86800E-001    0.00000E+000
   6.5790   5.64900E-001    0.00000E+000
   6.5800   5.76800E-001    0.00000E+000
   6.5810   5.68200E-001    0.00000E+000
   6.5860   5.63400E-001    0.00000E+000
   6.5870   5.64900E-001    0.00000E+000
   6.5890   5.78900E-001    0.00000E+000
   6.5930   5.81900E-001    0.00000E+000
   6.5960   5.67000E-001    0.00000E+000
   6.5990   5.78900E-001    0.00000E+000
   6.6020   5.74200E-001    0.00000E+000
   6.6040   5.73500E-001    0.00000E+000
   6.6050   5.79700E-001    0.00000E+000
   6.6080   5.88100E-001    0.00000E+000
   6.6100   5.87600E-001    0.00000E+000
   6.6130   5.71800E-001    0.00000E+000
   6.6150   5.73500E-001    0.00000E+000
   6.6170   6.03000E-001    0.00000E+000
   6.6200   5.79200E-001    0.00000E+000
   6.6230   5.82800E-001    0.00000E+000
   6.6260   5.79500E-001    0.00000E+000
   6.6270   5.71200E-001    0.00000E+000
   6.6300   5.91200E-001    0.00000E+000
   6.6320   5.75300E-001    0.00000E+000
   6.6350   5.80400E-001    0.00000E+000
   6.6370   5.70900E-001    0.00000E+000
   6.6400   5.74500E-001    0.00000E+000
   6.6420   5.71000E-001    0.00000E+000
   6.6450   5.65200E-001    0.00000E+000
   6.6480   5.83300E-001    0.00000E+000
   6.6500   5.63900E-001    0.00000E+000
   6.6530   5.98800E-001    0.00000E+000
   6.6570   5.75600E-001    0.00000E+000
   6.6590   5.94700E-001    0.00000E+000
   6.6620   5.70100E-001    0.00000E+000
   6.6660   5.85300E-001    0.00000E+000
   6.6670   5.83200E-001    0.00000E+000
   6.6690   5.82700E-001    0.00000E+000
   6.6700   5.80100E-001    0.00000E+000
   6.6730   5.88100E-001    0.00000E+000
   6.6760   5.84600E-001    0.00000E+000
   6.6810   5.82800E-001    0.00000E+000
   6.6840   5.93800E-001    0.00000E+000
   6.6850   5.92800E-001    0.00000E+000
   6.6890   5.73200E-001    0.00000E+000
   6.6920   5.89400E-001    0.00000E+000
   6.6930   5.81600E-001    0.00000E+000
   6.6960   5.84400E-001    0.00000E+000
   6.6980   5.95500E-001    0.00000E+000
   6.7010   5.78500E-001    0.00000E+000
   6.7040   5.78200E-001    0.00000E+000
   6.7070   5.79300E-001    0.00000E+000
   6.7080   5.95500E-001    0.00000E+000
   6.7100   5.84300E-001    0.00000E+000
   6.7130   5.94400E-001    0.00000E+000
   6.7170   5.86300E-001    0.00000E+000
   6.7210   5.89800E-001    0.00000E+000
   6.7240   5.70800E-001    0.00000E+000
   6.7260   5.86600E-001    0.00000E+000
   6.7300   5.79300E-001    0.00000E+000
   6.7340   5.92200E-001    0.00000E+000
   6.7360   5.88800E-001    0.00000E+000
   6.7390   5.89900E-001    0.00000E+000
   6.7440   5.89800E-001    0.00000E+000
   6.7460   5.83000E-001    0.00000E+000
   6.7480   5.76600E-001    0.00000E+000
   6.7500   5.91600E-001    0.00000E+000
   6.7530   5.94800E-001    0.00000E+000
   6.7550   5.97000E-001    0.00000E+000
   6.7590   5.87200E-001    0.00000E+000
   6.7610   5.81900E-001    0.00000E+000
   6.7640   6.01400E-001    0.00000E+000
   6.7670   5.90800E-001    0.00000E+000
   6.7690   5.95400E-001    0.00000E+000
   6.7720   5.88100E-001    0.00000E+000
   6.7750   5.74700E-001    0.00000E+000
   6.7780   5.96800E-001    0.00000E+000
   6.7810   5.99100E-001    0.00000E+000
   6.7820   5.72000E-001    0.00000E+000
   6.7860   5.80200E-001    0.00000E+000
   6.7880   5.84000E-001    0.00000E+000
   6.7910   5.85500E-001    0.00000E+000
   6.7940   5.77300E-001    0.00000E+000
   6.7960   5.84700E-001    0.00000E+000
   6.7980   5.98600E-001    0.00000E+000
   6.8000   5.98400E-001    0.00000E+000
   6.8030   5.89500E-001    0.00000E+000
   6.8050   5.79900E-001    0.00000E+000
   6.8090   5.81800E-001    0.00000E+000
   6.8120   5.97900E-001    0.00000E+000
   6.8140   5.77000E-001    0.00000E+000
   6.8160   5.96900E-001    0.00000E+000
   6.8180   5.86900E-001    0.00000E+000
   6.8210   5.91500E-001    0.00000E+000
   6.8230   5.80600E-001    0.00000E+000
   6.8260   5.91500E-001    0.00000E+000
   6.8300   6.00200E-001    0.00000E+000
   6.8340   6.01300E-001    0.00000E+000
   6.8360   5.80900E-001    0.00000E+000
   6.8390   5.92400E-001    0.00000E+000
   6.8410   5.87200E-001    0.00000E+000
   6.8430   5.88800E-001    0.00000E+000
   6.8450   5.71200E-001    0.00000E+000
   6.8480   5.80300E-001    0.00000E+000
   6.8500   5.88300E-001    0.00000E+000
   6.8540   5.83500E-001    0.00000E+000
   6.8570   6.11900E-001    0.00000E+000
   6.8590   5.98400E-001    0.00000E+000
   6.8620   5.94900E-001    0.00000E+000
   6.8640   5.74600E-001    0.00000E+000
   6.8660   5.88100E-001    0.00000E+000
   6.8720   5.87600E-001    0.00000E+000
   6.8730   6.06600E-001    0.00000E+000
   6.8750   5.91100E-001    0.00000E+000
   6.8780   5.94600E-001    0.00000E+000
   6.8820   6.00000E-001    0.00000E+000
   6.8830   6.06200E-001    0.00000E+000
   6.8860   6.04100E-001    0.00000E+000
   6.8890   5.96100E-001    0.00000E+000
   6.8910   5.90100E-001    0.00000E+000
   6.8950   5.88500E-001    0.00000E+000
   6.9000   5.98500E-001    0.00000E+000
   6.9040   6.04500E-001    0.00000E+000
   6.9090   5.83600E-001    0.00000E+000
   6.9110   5.86200E-001    0.00000E+000
   6.9140   5.85900E-001    0.00000E+000
   6.9160   5.85900E-001    0.00000E+000
   6.9190   5.94300E-001    0.00000E+000
   6.9200   6.10400E-001    0.00000E+000
   6.9230   5.84700E-001    0.00000E+000
   6.9260   5.99100E-001    0.00000E+000
   6.9290   6.10500E-001    0.00000E+000
   6.9320   6.10500E-001    0.00000E+000
   6.9340   5.83600E-001    0.00000E+000
   6.9360   6.08300E-001    0.00000E+000
   6.9380   6.11300E-001    0.00000E+000
   6.9440   5.94700E-001    0.00000E+000
   6.9470   5.86900E-001    0.00000E+000
   6.9520   5.90000E-001    0.00000E+000
   6.9530   6.01100E-001    0.00000E+000
   6.9570   6.09800E-001    0.00000E+000
   6.9590   6.16400E-001    0.00000E+000
   6.9620   5.98800E-001    0.00000E+000
   6.9650   5.93200E-001    0.00000E+000
   6.9660   5.98600E-001    0.00000E+000
   6.9690   6.07400E-001    0.00000E+000
   6.9720   6.01300E-001    0.00000E+000
   6.9750   6.02000E-001    0.00000E+000
   6.9780   5.92100E-001    0.00000E+000
   6.9800   5.83300E-001    0.00000E+000
   6.9830   6.15800E-001    0.00000E+000
   6.9870   6.18300E-001    0.00000E+000
   6.9890   5.88700E-001    0.00000E+000
   6.9930   5.82200E-001    0.00000E+000
   6.9960   5.92300E-001    0.00000E+000
   6.9990   6.20000E-001    0.00000E+000
   7.0010   5.98500E-001    0.00000E+000
   7.0050   6.02800E-001    0.00000E+000
   7.0090   6.15200E-001    0.00000E+000
   7.0110   6.10500E-001    0.00000E+000
   7.0130   6.24200E-001    0.00000E+000
   7.0140   6.24700E-001    0.00000E+000
   7.0180   6.10400E-001    0.00000E+000
   7.0190   6.19200E-001    0.00000E+000
   7.0230   6.19600E-001    0.00000E+000
   7.0260   6.14900E-001    0.00000E+000
   7.0300   6.07100E-001    0.00000E+000
   7.0320   6.17900E-001    0.00000E+000
   7.0350   6.12500E-001    0.00000E+000
   7.0380   6.20900E-001    0.00000E+000
   7.0410   6.21400E-001    0.00000E+000
   7.0430   6.14100E-001    0.00000E+000
   7.0460   6.20300E-001    0.00000E+000
   7.0500   6.16600E-001    0.00000E+000
   7.0520   6.35500E-001    0.00000E+000
   7.0550   6.34400E-001    0.00000E+000
   7.0580   6.24300E-001    0.00000E+000
   7.0610   6.41000E-001    0.00000E+000
   7.0640   6.27700E-001    0.00000E+000
   7.0670   6.60500E-001    0.00000E+000
   7.0700   6.56900E-001    0.00000E+000
   7.0720   6.64200E-001    0.00000E+000
   7.0760   6.81800E-001    0.00000E+000
   7.0780   6.82400E-001    0.00000E+000
   7.0810   6.85700E-001    0.00000E+000
   7.0830   6.92700E-001    0.00000E+000
   7.0860   7.03000E-001    0.00000E+000
   7.0890   7.38700E-001    0.00000E+000
   7.0920   7.63300E-001    0.00000E+000
   7.0940   7.92400E-001    0.00000E+000
   7.0970   8.05000E-001    0.00000E+000
   7.1010   8.04400E-001    0.00000E+000
   7.1030   8.15600E-001    0.00000E+000
   7.1070   8.87900E-001    0.00000E+000
   7.1100   9.04500E-001    0.00000E+000
   7.1130   9.39000E-001    0.00000E+000
   7.1170   9.72500E-001    0.00000E+000
   7.1190   1.02130E+000    0.00000E+000
   7.1210   1.04790E+000    0.00000E+000
   7.1240   1.12020E+000    0.00000E+000
   7.1260   1.15700E+000    0.00000E+000
   7.1310   1.23690E+000    0.00000E+000
   7.1330   1.33440E+000    0.00000E+000
   7.1370   1.35450E+000    0.00000E+000
   7.1400   1.48890E+000    0.00000E+000
   7.1420   1.60520E+000    0.00000E+000
   7.1450   1.94490E+000    0.00000E+000
   7.1490   2.36950E+000    0.00000E+000
   7.1520   2.19820E+000    0.00000E+000
   7.1550   2.24650E+000    0.00000E+000
   7.1580   1.59270E+000    0.00000E+000
   7.1600   1.73230E+000    0.00000E+000
   7.1620   1.15820E+000    0.00000E+000
   7.1650   1.12510E+000    0.00000E+000
   7.1680   1.05790E+000    0.00000E+000
   7.1720   9.66200E-001    0.00000E+000
   7.1740   8.56300E-001    0.00000E+000
   7.1760   1.29180E+000    0.00000E+000
   7.1790   3.40400E-001    0.00000E+000
   7.1810   1.00000E+000    0.00000E+000
   7.1860   1.00000E+000    0.00000E+000
   7.1880   1.00000E+000    0.00000E+000
   7.1930   1.00000E+000    0.00000E+000
   7.1980   1.00000E+000    0.00000E+000
   7.1990   1.00000E+000    0.00000E+000
   7.2020   1.00000E+000    0.00000E+000
   7.2050   1.00000E+000    0.00000E+000
   7.2070   1.00000E+000    0.00000E+000
   7.2110   1.00000E+000    0.00000E+000
   7.2140   1.00000E+000    0.00000E+000
   7.2170   1.00000E+000    0.00000E+000
   7.2190   1.00000E+000    0.00000E+000
   7.2230   1.00000E+000    0.00000E+000
   7.2250   1.00000E+000    0.00000E+000
   7.2280   1.00000E+000    0.00000E+000
   7.2310   1.00000E+000    0.00000E+000
   7.2340   1.00000E+000    0.00000E+000
   7.2380   1.00000E+000    0.00000E+000
   7.2410   1.00000E+000    0.00000E+000
   7.2440   1.00000E+000    0.00000E+000
   7.2460   1.00000E+000    0.00000E+000
   7.2500   1.00000E+000    0.00000E+000
   7.2530   1.00000E+000    0.00000E+000
   7.2550   1.00000E+000    0.00000E+000
   7.2580   1.00000E+000    0.00000E+000
   7.2620   1.00000E+000    0.00000E+000
   7.2660   1.00000E+000    0.00000E+000
   7.2680   1.00000E+000    0.00000E+000
   7.2710   1.00000E+000    0.00000E+000
   7.2740   1.00000E+000    0.00000E+000
   7.2760   1.00000E+000    0.00000E+000
   7.2780   1.00000E+000    0.00000E+000
   7.2820   1.00000E+000    0.00000E+000
   7.2850   1.00000E+000    0.00000E+000
   7.2870   1.00000E+000    0.00000E+000
   7.2920   1.00000E+000    0.00000E+000
   7.2940   1.00000E+000    0.00000E+000
   7.2970   1.00000E+000    0.00000E+000
   7.3000   1.00000E+000    0.00000E+000
