# Supplementary material for: Rationally seeded computational protein design of ɑ-helical barrels
Source: Nat Chem Biol. 2024 Jun 20;20(8):991–9. doi: 10.1038/s41589-024-01642-0 (PMC11288890; doi:10.1038/s41589-024-01642-0)
Supplement: Supplementary file 3 — PDB and .mtz files used for making figure panels b–d and j–m. [file 41589_2024_1642_MOESM3_ESM.zip › KIA_RP_RSPD_NatChemBiol_data_Figure2/scapCC6_LLIA_panels_e-h/AUC_panel_g/SV_raw/00006.RA1]

scapCC6_LLIA_master
R 1 20.2 50000 0012598 4.8390E10 281 1 
   5.8000  -4.88900E-001    0.00000E+000
   5.8020   3.27200E-001    0.00000E+000
   5.8030   3.42600E-001    0.00000E+000
   5.8040   6.36600E-001    0.00000E+000
   5.8050   7.89500E-001    0.00000E+000
   5.8060   5.11100E-001    0.00000E+000
   5.8070   7.20000E-003    0.00000E+000
   5.8080   8.33300E-001    0.00000E+000
   5.8090   6.99200E-001    0.00000E+000
   5.8110   9.86700E-001    0.00000E+000
   5.8120   9.54300E-001    0.00000E+000
   5.8130   7.70600E-001    0.00000E+000
   5.8140   1.07920E+000    0.00000E+000
   5.8150   1.01040E+000    0.00000E+000
   5.8160   1.06740E+000    0.00000E+000
   5.8170   8.88200E-001    0.00000E+000
   5.8180   8.56300E-001    0.00000E+000
   5.8200   1.05010E+000    0.00000E+000
   5.8210   1.09980E+000    0.00000E+000
   5.8220   9.11900E-001    0.00000E+000
   5.8230   9.47500E-001    0.00000E+000
   5.8240   1.03100E+000    0.00000E+000
   5.8260   1.11580E+000    0.00000E+000
   5.8280   1.12820E+000    0.00000E+000
   5.8290   1.25990E+000    0.00000E+000
   5.8310   1.48320E+000    0.00000E+000
   5.8330   1.61700E+000    0.00000E+000
   5.8350   1.63490E+000    0.00000E+000
   5.8370   1.62070E+000    0.00000E+000
   5.8380   1.58620E+000    0.00000E+000
   5.8390   1.67510E+000    0.00000E+000
   5.8410   1.57800E+000    0.00000E+000
   5.8420   1.57830E+000    0.00000E+000
   5.8440   1.56230E+000    0.00000E+000
   5.8460   1.54540E+000    0.00000E+000
   5.8470   1.46670E+000    0.00000E+000
   5.8480   1.43330E+000    0.00000E+000
   5.8490   1.32080E+000    0.00000E+000
   5.8510   1.35780E+000    0.00000E+000
   5.8520   1.10390E+000    0.00000E+000
   5.8530   9.74200E-001    0.00000E+000
   5.8540   1.01410E+000    0.00000E+000
   5.8550   7.62000E-001    0.00000E+000
   5.8580   5.71300E-001    0.00000E+000
   5.8590   6.10700E-001    0.00000E+000
   5.8610   4.27800E-001    0.00000E+000
   5.8630   4.23300E-001    0.00000E+000
   5.8650   3.20500E-001    0.00000E+000
   5.8660   3.42900E-001    0.00000E+000
   5.8690   3.13000E-001    0.00000E+000
   5.8700   2.57200E-001    0.00000E+000
   5.8720   2.65200E-001    0.00000E+000
   5.8750   2.30900E-001    0.00000E+000
   5.8760   1.42600E-001    0.00000E+000
   5.8780   2.10000E-001    0.00000E+000
   5.8790   1.77000E-001    0.00000E+000
   5.8810   1.52000E-001    0.00000E+000
   5.8820   1.67200E-001    0.00000E+000
   5.8850   1.30100E-001    0.00000E+000
   5.8860   9.49000E-002    0.00000E+000
   5.8870   1.18600E-001    0.00000E+000
   5.8890   1.08000E-001    0.00000E+000
   5.8900   6.40000E-002    0.00000E+000
   5.8910   4.76000E-002    0.00000E+000
   5.8930   4.32000E-002    0.00000E+000
   5.8940   7.67000E-002    0.00000E+000
   5.8960   3.60000E-002    0.00000E+000
   5.8970   4.27000E-002    0.00000E+000
   5.8990   3.48000E-002    0.00000E+000
   5.9000   3.89000E-002    0.00000E+000
   5.9030   9.00000E-003    0.00000E+000
   5.9040   2.79000E-002    0.00000E+000
   5.9050   1.80000E-002    0.00000E+000
   5.9080   3.44000E-002    0.00000E+000
   5.9090   5.97000E-002    0.00000E+000
   5.9100   2.23000E-002    0.00000E+000
   5.9120   1.95000E-002    0.00000E+000
   5.9140   2.45000E-002    0.00000E+000
   5.9150   1.52000E-002    0.00000E+000
   5.9170   2.77000E-002    0.00000E+000
   5.9190   1.01000E-002    0.00000E+000
   5.9210  -4.00000E-004    0.00000E+000
   5.9220   1.13000E-002    0.00000E+000
   5.9240   2.40000E-003    0.00000E+000
   5.9260   1.38000E-002    0.00000E+000
   5.9280   8.40000E-003    0.00000E+000
   5.9310   5.90000E-003    0.00000E+000
   5.9320   1.60000E-002    0.00000E+000
   5.9340   9.10000E-003    0.00000E+000
   5.9360   9.30000E-003    0.00000E+000
   5.9380   6.80000E-003    0.00000E+000
   5.9400   1.15000E-002    0.00000E+000
   5.9420   7.20000E-003    0.00000E+000
   5.9430   3.30000E-003    0.00000E+000
   5.9460   7.10000E-003    0.00000E+000
   5.9470   1.28000E-002    0.00000E+000
   5.9490   2.90000E-003    0.00000E+000
   5.9510   1.80000E-003    0.00000E+000
   5.9540   2.88000E-002    0.00000E+000
   5.9550   7.20000E-003    0.00000E+000
   5.9580   9.90000E-003    0.00000E+000
   5.9600   2.70000E-003    0.00000E+000
   5.9630  -3.80000E-003    0.00000E+000
   5.9650   1.45000E-002    0.00000E+000
   5.9670   5.40000E-003    0.00000E+000
   5.9700   9.00000E-004    0.00000E+000
   5.9710   2.55000E-002    0.00000E+000
   5.9740   5.69000E-002    0.00000E+000
   5.9760   2.48100E-001    0.00000E+000
   5.9780  -2.66000E-001    0.00000E+000
   5.9790  -7.34900E-001    0.00000E+000
   5.9820  -5.36800E-001    0.00000E+000
   5.9830   3.93000E-002    0.00000E+000
   5.9870  -6.29000E-002    0.00000E+000
   5.9890  -3.06000E-002    0.00000E+000
   5.9920  -5.17000E-002    0.00000E+000
   5.9940  -3.80000E-002    0.00000E+000
   5.9980  -5.22000E-002    0.00000E+000
   6.0000  -3.75000E-002    0.00000E+000
   6.0020  -4.10000E-002    0.00000E+000
   6.0030  -5.03000E-002    0.00000E+000
   6.0050  -4.17000E-002    0.00000E+000
   6.0090  -3.78000E-002    0.00000E+000
   6.0100  -3.92000E-002    0.00000E+000
   6.0130  -3.91000E-002    0.00000E+000
   6.0160  -3.82000E-002    0.00000E+000
   6.0180  -2.89000E-002    0.00000E+000
   6.0190  -5.25000E-002    0.00000E+000
   6.0210  -5.94000E-002    0.00000E+000
   6.0240  -4.81000E-002    0.00000E+000
   6.0250  -4.29000E-002    0.00000E+000
   6.0270  -4.51000E-002    0.00000E+000
   6.0290  -3.60000E-002    0.00000E+000
   6.0310  -3.22000E-002    0.00000E+000
   6.0340  -3.57000E-002    0.00000E+000
   6.0360  -2.20100E-001    0.00000E+000
   6.0380  -2.29600E-001    0.00000E+000
   6.0400   8.10300E-001    0.00000E+000
   6.0440   1.12200E-001    0.00000E+000
   6.0480   1.59100E-001    0.00000E+000
   6.0500   1.35700E-001    0.00000E+000
   6.0520   1.44700E-001    0.00000E+000
   6.0550   1.55500E-001    0.00000E+000
   6.0590   1.77800E-001    0.00000E+000
   6.0600   1.78200E-001    0.00000E+000
   6.0620   1.97200E-001    0.00000E+000
   6.0640   1.90700E-001    0.00000E+000
   6.0660   2.02200E-001    0.00000E+000
   6.0670   2.03700E-001    0.00000E+000
   6.0720   2.22900E-001    0.00000E+000
   6.0730   2.20000E-001    0.00000E+000
   6.0790   2.45700E-001    0.00000E+000
   6.0800   2.49000E-001    0.00000E+000
   6.0830   2.51600E-001    0.00000E+000
   6.0850   2.83100E-001    0.00000E+000
   6.0870   2.93400E-001    0.00000E+000
   6.0880   3.06600E-001    0.00000E+000
   6.0940   3.07900E-001    0.00000E+000
   6.0960   3.14200E-001    0.00000E+000
   6.0980   3.29900E-001    0.00000E+000
   6.1000   3.31900E-001    0.00000E+000
   6.1020   3.38500E-001    0.00000E+000
   6.1030   3.61100E-001    0.00000E+000
   6.1070   3.63800E-001    0.00000E+000
   6.1120   3.79900E-001    0.00000E+000
   6.1160   3.92700E-001    0.00000E+000
   6.1180   4.17900E-001    0.00000E+000
   6.1210   4.07500E-001    0.00000E+000
   6.1220   4.20300E-001    0.00000E+000
   6.1280   4.38900E-001    0.00000E+000
   6.1320   4.68200E-001    0.00000E+000
   6.1360   4.72100E-001    0.00000E+000
   6.1380   4.85900E-001    0.00000E+000
   6.1410   4.98500E-001    0.00000E+000
   6.1450   5.10200E-001    0.00000E+000
   6.1480   5.02000E-001    0.00000E+000
   6.1500   5.30400E-001    0.00000E+000
   6.1520   5.41300E-001    0.00000E+000
   6.1550   5.34700E-001    0.00000E+000
   6.1580   5.22000E-001    0.00000E+000
   6.1590   5.33700E-001    0.00000E+000
   6.1620   5.29700E-001    0.00000E+000
   6.1640   5.32000E-001    0.00000E+000
   6.1680   5.45200E-001    0.00000E+000
   6.1700   5.55300E-001    0.00000E+000
   6.1710   5.63100E-001    0.00000E+000
   6.1730   5.62200E-001    0.00000E+000
   6.1770   5.75100E-001    0.00000E+000
   6.1790   5.71400E-001    0.00000E+000
   6.1800   5.81800E-001    0.00000E+000
   6.1830   5.79200E-001    0.00000E+000
   6.1840   5.93900E-001    0.00000E+000
   6.1870   5.78500E-001    0.00000E+000
   6.1900   5.78700E-001    0.00000E+000
   6.1910   5.86200E-001    0.00000E+000
   6.1940   5.82100E-001    0.00000E+000
   6.1970   6.03800E-001    0.00000E+000
   6.1980   6.06300E-001    0.00000E+000
   6.2020   6.02400E-001    0.00000E+000
   6.2070   6.09900E-001    0.00000E+000
   6.2100   6.03500E-001    0.00000E+000
   6.2130   6.09200E-001    0.00000E+000
   6.2140   6.01000E-001    0.00000E+000
   6.2170   6.05600E-001    0.00000E+000
   6.2180   5.94700E-001    0.00000E+000
   6.2200   6.15800E-001    0.00000E+000
   6.2250   6.06600E-001    0.00000E+000
   6.2280   5.98300E-001    0.00000E+000
   6.2310   6.24900E-001    0.00000E+000
   6.2340   6.22200E-001    0.00000E+000
   6.2380   6.15700E-001    0.00000E+000
   6.2410   5.85400E-001    0.00000E+000
   6.2420   5.86100E-001    0.00000E+000
   6.2430   6.07600E-001    0.00000E+000
   6.2440   6.24000E-001    0.00000E+000
   6.2480   6.06400E-001    0.00000E+000
   6.2530   6.13300E-001    0.00000E+000
   6.2540   6.08300E-001    0.00000E+000
   6.2580   6.20500E-001    0.00000E+000
   6.2590   6.15800E-001    0.00000E+000
   6.2610   6.13600E-001    0.00000E+000
   6.2620   6.20500E-001    0.00000E+000
   6.2650   6.01600E-001    0.00000E+000
   6.2660   6.06300E-001    0.00000E+000
   6.2720   6.17000E-001    0.00000E+000
   6.2730   6.12700E-001    0.00000E+000
   6.2770   6.14000E-001    0.00000E+000
   6.2820   6.28000E-001    0.00000E+000
   6.2840   6.12600E-001    0.00000E+000
   6.2860   5.94800E-001    0.00000E+000
   6.2880   6.04100E-001    0.00000E+000
   6.2910   6.09200E-001    0.00000E+000
   6.2950   6.26100E-001    0.00000E+000
   6.2960   6.08400E-001    0.00000E+000
   6.2990   6.10000E-001    0.00000E+000
   6.3000   6.32600E-001    0.00000E+000
   6.3040   6.07700E-001    0.00000E+000
   6.3060   6.14800E-001    0.00000E+000
   6.3100   5.85600E-001    0.00000E+000
   6.3150   5.98800E-001    0.00000E+000
   6.3160   5.97900E-001    0.00000E+000
   6.3180   6.15900E-001    0.00000E+000
   6.3240   6.22800E-001    0.00000E+000
   6.3270   6.00800E-001    0.00000E+000
   6.3310   6.14600E-001    0.00000E+000
   6.3380   6.11500E-001    0.00000E+000
   6.3430   6.01000E-001    0.00000E+000
   6.3470   6.25500E-001    0.00000E+000
   6.3530   6.10600E-001    0.00000E+000
   6.3560   6.13700E-001    0.00000E+000
   6.3590   6.15400E-001    0.00000E+000
   6.3650   6.17100E-001    0.00000E+000
   6.3680   6.22400E-001    0.00000E+000
   6.3720   6.16100E-001    0.00000E+000
   6.3740   6.11400E-001    0.00000E+000
   6.3760   6.25100E-001    0.00000E+000
   6.3770   6.20200E-001    0.00000E+000
   6.3830   6.16300E-001    0.00000E+000
   6.3850   6.15900E-001    0.00000E+000
   6.3860   6.14700E-001    0.00000E+000
   6.3870   5.97200E-001    0.00000E+000
   6.3920   6.01300E-001    0.00000E+000
   6.3930   6.20200E-001    0.00000E+000
   6.3950   6.37300E-001    0.00000E+000
   6.3970   6.25500E-001    0.00000E+000
   6.4010   6.19600E-001    0.00000E+000
   6.4050   6.30800E-001    0.00000E+000
   6.4060   6.13900E-001    0.00000E+000
   6.4080   6.14500E-001    0.00000E+000
   6.4120   6.16000E-001    0.00000E+000
   6.4150   6.20800E-001    0.00000E+000
   6.4180   6.24200E-001    0.00000E+000
   6.4200   6.18400E-001    0.00000E+000
   6.4240   6.15300E-001    0.00000E+000
   6.4280   6.26400E-001    0.00000E+000
   6.4290   6.36300E-001    0.00000E+000
   6.4340   6.22500E-001    0.00000E+000
   6.4350   6.13900E-001    0.00000E+000
   6.4400   6.20900E-001    0.00000E+000
   6.4420   6.28800E-001    0.00000E+000
   6.4440   6.23700E-001    0.00000E+000
   6.4480   6.13500E-001    0.00000E+000
   6.4490   6.21300E-001    0.00000E+000
   6.4500   6.20500E-001    0.00000E+000
   6.4530   6.19200E-001    0.00000E+000
   6.4570   6.16500E-001    0.00000E+000
   6.4580   6.14500E-001    0.00000E+000
   6.4600   6.27300E-001    0.00000E+000
   6.4630   6.20900E-001    0.00000E+000
   6.4670   6.20900E-001    0.00000E+000
   6.4700   6.08800E-001    0.00000E+000
   6.4730   6.36000E-001    0.00000E+000
   6.4740   6.26000E-001    0.00000E+000
   6.4780   6.27900E-001    0.00000E+000
   6.4790   6.38800E-001    0.00000E+000
   6.4810   6.18700E-001    0.00000E+000
   6.4840   6.24600E-001    0.00000E+000
   6.4870   6.04700E-001    0.00000E+000
   6.4910   6.18500E-001    0.00000E+000
   6.4930   6.28900E-001    0.00000E+000
   6.4960   5.98600E-001    0.00000E+000
   6.4980   6.20800E-001    0.00000E+000
   6.5010   6.20300E-001    0.00000E+000
   6.5030   6.22600E-001    0.00000E+000
   6.5050   6.00300E-001    0.00000E+000
   6.5080   6.28000E-001    0.00000E+000
   6.5100   6.21100E-001    0.00000E+000
   6.5120   6.06900E-001    0.00000E+000
   6.5150   6.35300E-001    0.00000E+000
   6.5170   6.07500E-001    0.00000E+000
   6.5190   6.26800E-001    0.00000E+000
   6.5220   6.13000E-001    0.00000E+000
   6.5250   6.15600E-001    0.00000E+000
   6.5270   6.20500E-001    0.00000E+000
   6.5310   6.17000E-001    0.00000E+000
   6.5320   6.20000E-001    0.00000E+000
   6.5370   6.04000E-001    0.00000E+000
   6.5400   6.22200E-001    0.00000E+000
   6.5420   6.11000E-001    0.00000E+000
   6.5450   6.22200E-001    0.00000E+000
   6.5470   6.19200E-001    0.00000E+000
   6.5510   6.13900E-001    0.00000E+000
   6.5540   6.13300E-001    0.00000E+000
   6.5560   6.05400E-001    0.00000E+000
   6.5600   6.00600E-001    0.00000E+000
   6.5640   6.31000E-001    0.00000E+000
   6.5670   6.28700E-001    0.00000E+000
   6.5710   6.26400E-001    0.00000E+000
   6.5740   6.09300E-001    0.00000E+000
   6.5780   6.25600E-001    0.00000E+000
   6.5810   6.21800E-001    0.00000E+000
   6.5850   6.16800E-001    0.00000E+000
   6.5870   6.21900E-001    0.00000E+000
   6.5900   6.16600E-001    0.00000E+000
   6.5940   6.10900E-001    0.00000E+000
   6.5980   6.28000E-001    0.00000E+000
   6.5990   6.23500E-001    0.00000E+000
   6.6030   6.03400E-001    0.00000E+000
   6.6070   6.08400E-001    0.00000E+000
   6.6080   6.32300E-001    0.00000E+000
   6.6100   6.29300E-001    0.00000E+000
   6.6120   6.20000E-001    0.00000E+000
   6.6140   6.03700E-001    0.00000E+000
   6.6150   6.15900E-001    0.00000E+000
   6.6190   6.19200E-001    0.00000E+000
   6.6240   6.11000E-001    0.00000E+000
   6.6270   6.02700E-001    0.00000E+000
   6.6280   6.13000E-001    0.00000E+000
   6.6310   6.25500E-001    0.00000E+000
   6.6320   6.29500E-001    0.00000E+000
   6.6350   6.17900E-001    0.00000E+000
   6.6370   6.21600E-001    0.00000E+000
   6.6400   5.94500E-001    0.00000E+000
   6.6440   6.27900E-001    0.00000E+000
   6.6460   6.36100E-001    0.00000E+000
   6.6480   6.36100E-001    0.00000E+000
   6.6500   6.21300E-001    0.00000E+000
   6.6540   6.31700E-001    0.00000E+000
   6.6570   6.39800E-001    0.00000E+000
   6.6600   6.18100E-001    0.00000E+000
   6.6620   6.13800E-001    0.00000E+000
   6.6640   6.30900E-001    0.00000E+000
   6.6660   6.17700E-001    0.00000E+000
   6.6680   6.36800E-001    0.00000E+000
   6.6710   6.18400E-001    0.00000E+000
   6.6740   6.15400E-001    0.00000E+000
   6.6760   6.19500E-001    0.00000E+000
   6.6820   6.30500E-001    0.00000E+000
   6.6840   6.18600E-001    0.00000E+000
   6.6850   6.24100E-001    0.00000E+000
   6.6870   6.19700E-001    0.00000E+000
   6.6900   6.02400E-001    0.00000E+000
   6.6920   6.34400E-001    0.00000E+000
   6.6940   6.24800E-001    0.00000E+000
   6.6960   6.29600E-001    0.00000E+000
   6.6990   6.35200E-001    0.00000E+000
   6.7030   6.12800E-001    0.00000E+000
   6.7070   6.15500E-001    0.00000E+000
   6.7090   6.32900E-001    0.00000E+000
   6.7110   6.28100E-001    0.00000E+000
   6.7140   6.28600E-001    0.00000E+000
   6.7150   6.24600E-001    0.00000E+000
   6.7180   6.33000E-001    0.00000E+000
   6.7200   6.27300E-001    0.00000E+000
   6.7250   6.11400E-001    0.00000E+000
   6.7290   6.26600E-001    0.00000E+000
   6.7310   6.23800E-001    0.00000E+000
   6.7330   6.24100E-001    0.00000E+000
   6.7360   6.13100E-001    0.00000E+000
   6.7390   6.16200E-001    0.00000E+000
   6.7430   6.38700E-001    0.00000E+000
   6.7450   6.39600E-001    0.00000E+000
   6.7480   6.30800E-001    0.00000E+000
   6.7500   6.21100E-001    0.00000E+000
   6.7550   6.19600E-001    0.00000E+000
   6.7570   6.26000E-001    0.00000E+000
   6.7590   6.08900E-001    0.00000E+000
   6.7620   6.30200E-001    0.00000E+000
   6.7660   6.37900E-001    0.00000E+000
   6.7690   6.32600E-001    0.00000E+000
   6.7710   6.19100E-001    0.00000E+000
   6.7750   6.34100E-001    0.00000E+000
   6.7770   6.33000E-001    0.00000E+000
   6.7780   6.30800E-001    0.00000E+000
   6.7820   6.42500E-001    0.00000E+000
   6.7850   6.18100E-001    0.00000E+000
   6.7890   6.02000E-001    0.00000E+000
   6.7930   6.35500E-001    0.00000E+000
   6.7950   6.25200E-001    0.00000E+000
   6.7970   6.29000E-001    0.00000E+000
   6.7990   6.38700E-001    0.00000E+000
   6.8030   6.19600E-001    0.00000E+000
   6.8060   6.33800E-001    0.00000E+000
   6.8070   6.15200E-001    0.00000E+000
   6.8110   6.25400E-001    0.00000E+000
   6.8140   6.35800E-001    0.00000E+000
   6.8160   6.27000E-001    0.00000E+000
   6.8180   6.24200E-001    0.00000E+000
   6.8210   6.31000E-001    0.00000E+000
   6.8240   6.23700E-001    0.00000E+000
   6.8270   6.10200E-001    0.00000E+000
   6.8290   6.11600E-001    0.00000E+000
   6.8330   6.36200E-001    0.00000E+000
   6.8360   6.40000E-001    0.00000E+000
   6.8380   6.11900E-001    0.00000E+000
   6.8410   6.34600E-001    0.00000E+000
   6.8430   6.25400E-001    0.00000E+000
   6.8450   6.16300E-001    0.00000E+000
   6.8480   6.03300E-001    0.00000E+000
   6.8530   6.15800E-001    0.00000E+000
   6.8540   6.25500E-001    0.00000E+000
   6.8580   6.37000E-001    0.00000E+000
   6.8600   6.32800E-001    0.00000E+000
   6.8610   6.17000E-001    0.00000E+000
   6.8630   6.33400E-001    0.00000E+000
   6.8650   6.11600E-001    0.00000E+000
   6.8710   6.03600E-001    0.00000E+000
   6.8720   6.42100E-001    0.00000E+000
   6.8740   6.20600E-001    0.00000E+000
   6.8800   6.31100E-001    0.00000E+000
   6.8810   6.32800E-001    0.00000E+000
   6.8820   6.33600E-001    0.00000E+000
   6.8860   6.32700E-001    0.00000E+000
   6.8890   6.23900E-001    0.00000E+000
   6.8930   6.39300E-001    0.00000E+000
   6.8940   6.10800E-001    0.00000E+000
   6.8950   6.32500E-001    0.00000E+000
   6.9010   6.33700E-001    0.00000E+000
   6.9020   6.21100E-001    0.00000E+000
   6.9070   6.13300E-001    0.00000E+000
   6.9090   6.53500E-001    0.00000E+000
   6.9110   6.34500E-001    0.00000E+000
   6.9140   6.30700E-001    0.00000E+000
   6.9170   6.14600E-001    0.00000E+000
   6.9200   6.37000E-001    0.00000E+000
   6.9230   6.21600E-001    0.00000E+000
   6.9270   6.24700E-001    0.00000E+000
   6.9310   6.33600E-001    0.00000E+000
   6.9330   6.32100E-001    0.00000E+000
   6.9340   6.33900E-001    0.00000E+000
   6.9370   6.27000E-001    0.00000E+000
   6.9410   6.43100E-001    0.00000E+000
   6.9450   6.36500E-001    0.00000E+000
   6.9480   6.27200E-001    0.00000E+000
   6.9520   6.24700E-001    0.00000E+000
   6.9540   6.23800E-001    0.00000E+000
   6.9570   6.27300E-001    0.00000E+000
   6.9600   6.29400E-001    0.00000E+000
   6.9650   6.25500E-001    0.00000E+000
   6.9670   6.09400E-001    0.00000E+000
   6.9710   6.38700E-001    0.00000E+000
   6.9760   6.09600E-001    0.00000E+000
   6.9790   6.31000E-001    0.00000E+000
   6.9830   6.23400E-001    0.00000E+000
   6.9840   6.21600E-001    0.00000E+000
   6.9850   6.17600E-001    0.00000E+000
   6.9890   6.34500E-001    0.00000E+000
   6.9910   6.20200E-001    0.00000E+000
   6.9940   6.42500E-001    0.00000E+000
   6.9970   6.16100E-001    0.00000E+000
   7.0010   6.41900E-001    0.00000E+000
   7.0040   6.34200E-001    0.00000E+000
   7.0060   6.30600E-001    0.00000E+000
   7.0110   6.16300E-001    0.00000E+000
   7.0130   6.19100E-001    0.00000E+000
   7.0180   6.37000E-001    0.00000E+000
   7.0200   6.03800E-001    0.00000E+000
   7.0230   6.36900E-001    0.00000E+000
   7.0270   6.18100E-001    0.00000E+000
   7.0280   6.26700E-001    0.00000E+000
   7.0310   6.22500E-001    0.00000E+000
   7.0330   6.16800E-001    0.00000E+000
   7.0350   6.40200E-001    0.00000E+000
   7.0400   6.21400E-001    0.00000E+000
   7.0420   6.31900E-001    0.00000E+000
   7.0440   6.23700E-001    0.00000E+000
   7.0470   6.34400E-001    0.00000E+000
   7.0510   6.45000E-001    0.00000E+000
   7.0520   6.36500E-001    0.00000E+000
   7.0550   6.42000E-001    0.00000E+000
   7.0580   6.07000E-001    0.00000E+000
   7.0630   6.39500E-001    0.00000E+000
   7.0650   6.40500E-001    0.00000E+000
   7.0670   6.20700E-001    0.00000E+000
   7.0700   6.29500E-001    0.00000E+000
   7.0730   6.43200E-001    0.00000E+000
   7.0760   6.22600E-001    0.00000E+000
   7.0780   6.24600E-001    0.00000E+000
   7.0810   6.38900E-001    0.00000E+000
   7.0830   6.30700E-001    0.00000E+000
   7.0860   6.29500E-001    0.00000E+000
   7.0880   6.59100E-001    0.00000E+000
   7.0920   6.48800E-001    0.00000E+000
   7.0940   6.55700E-001    0.00000E+000
   7.0970   6.65900E-001    0.00000E+000
   7.1010   6.90800E-001    0.00000E+000
   7.1040   6.92600E-001    0.00000E+000
   7.1060   6.64600E-001    0.00000E+000
   7.1080   6.93300E-001    0.00000E+000
   7.1100   7.27900E-001    0.00000E+000
   7.1130   7.03600E-001    0.00000E+000
   7.1150   7.40500E-001    0.00000E+000
   7.1190   7.40400E-001    0.00000E+000
   7.1200   7.54500E-001    0.00000E+000
   7.1230   7.87500E-001    0.00000E+000
   7.1260   8.02000E-001    0.00000E+000
   7.1300   8.18600E-001    0.00000E+000
   7.1320   8.14300E-001    0.00000E+000
   7.1360   8.47400E-001    0.00000E+000
   7.1400   8.85500E-001    0.00000E+000
   7.1420   9.04000E-001    0.00000E+000
   7.1450   8.79500E-001    0.00000E+000
   7.1470   9.09900E-001    0.00000E+000
   7.1510   8.94000E-001    0.00000E+000
   7.1530   9.20100E-001    0.00000E+000
   7.1560   8.17900E-001    0.00000E+000
   7.1590   2.80800E-001    0.00000E+000
   7.1620   3.03100E-001    0.00000E+000
   7.1670   4.88800E-001    0.00000E+000
   7.1690   5.65300E-001    0.00000E+000
   7.1720   3.74300E-001    0.00000E+000
   7.1750   8.23200E-001    0.00000E+000
   7.1770   1.31400E-001    0.00000E+000
   7.1800   6.43000E-002    0.00000E+000
   7.1820   2.38000E-001    0.00000E+000
   7.1860   1.00000E+000    0.00000E+000
   7.1880   1.00000E+000    0.00000E+000
   7.1900   1.00000E+000    0.00000E+000
   7.1930   1.00000E+000    0.00000E+000
   7.1970   1.00000E+000    0.00000E+000
   7.1990   1.00000E+000    0.00000E+000
   7.2020   1.00000E+000    0.00000E+000
   7.2060   1.00000E+000    0.00000E+000
   7.2090   1.00000E+000    0.00000E+000
   7.2130   1.00000E+000    0.00000E+000
   7.2150   1.00000E+000    0.00000E+000
   7.2180   1.00000E+000    0.00000E+000
   7.2200   1.00000E+000    0.00000E+000
   7.2230   1.00000E+000    0.00000E+000
   7.2260   1.00000E+000    0.00000E+000
   7.2300   1.00000E+000    0.00000E+000
   7.2310   1.00000E+000    0.00000E+000
   7.2340   1.00000E+000    0.00000E+000
   7.2390   1.00000E+000    0.00000E+000
   7.2410   1.00000E+000    0.00000E+000
   7.2430   1.00000E+000    0.00000E+000
   7.2460   1.00000E+000    0.00000E+000
   7.2480   1.00000E+000    0.00000E+000
   7.2520   1.00000E+000    0.00000E+000
   7.2550   1.00000E+000    0.00000E+000
   7.2570   1.00000E+000    0.00000E+000
   7.2600   1.00000E+000    0.00000E+000
   7.2620   1.00000E+000    0.00000E+000
   7.2670   1.00000E+000    0.00000E+000
   7.2700   1.00000E+000    0.00000E+000
   7.2730   1.00000E+000    0.00000E+000
   7.2760   1.00000E+000    0.00000E+000
   7.2780   1.00000E+000    0.00000E+000
   7.2800   1.00000E+000    0.00000E+000
   7.2830   1.00000E+000    0.00000E+000
   7.2870   1.00000E+000    0.00000E+000
   7.2900   1.00000E+000    0.00000E+000
   7.2920   1.00000E+000    0.00000E+000
   7.2940   1.00000E+000    0.00000E+000
   7.2960   1.00000E+000    0.00000E+000
   7.3010   1.00000E+000    0.00000E+000
