# Supplementary material for: Rationally seeded computational protein design of ɑ-helical barrels
Source: Nat Chem Biol. 2024 Jun 20;20(8):991–9. doi: 10.1038/s41589-024-01642-0 (PMC11288890; doi:10.1038/s41589-024-01642-0)
Supplement: Supplementary file 3 — PDB and .mtz files used for making figure panels b–d and j–m. [file 41589_2024_1642_MOESM3_ESM.zip › KIA_RP_RSPD_NatChemBiol_data_Figure2/scapCC6_LLIA_panels_e-h/AUC_panel_g/SV_raw/00012.RA1]

scapCC6_LLIA_master
R 1 20.0 50000 0014396 9.7680E10 281 1 
   5.8010  -6.52700E-001    0.00000E+000
   5.8020   2.61800E-001    0.00000E+000
   5.8030   7.49000E-001    0.00000E+000
   5.8040   3.86700E-001    0.00000E+000
   5.8050   7.79700E-001    0.00000E+000
   5.8060   2.57300E-001    0.00000E+000
   5.8070   5.89600E-001    0.00000E+000
   5.8080   9.11100E-001    0.00000E+000
   5.8100   1.12850E+000    0.00000E+000
   5.8110   9.87600E-001    0.00000E+000
   5.8120   9.53500E-001    0.00000E+000
   5.8130   1.13970E+000    0.00000E+000
   5.8140   8.95800E-001    0.00000E+000
   5.8170   9.62700E-001    0.00000E+000
   5.8190   6.97500E-001    0.00000E+000
   5.8210   1.01880E+000    0.00000E+000
   5.8230   1.02210E+000    0.00000E+000
   5.8240   9.80000E-001    0.00000E+000
   5.8250   1.13290E+000    0.00000E+000
   5.8260   1.37250E+000    0.00000E+000
   5.8270   1.02980E+000    0.00000E+000
   5.8280   1.20540E+000    0.00000E+000
   5.8290   1.40430E+000    0.00000E+000
   5.8310   1.64740E+000    0.00000E+000
   5.8330   1.64290E+000    0.00000E+000
   5.8350   1.75080E+000    0.00000E+000
   5.8380   1.58570E+000    0.00000E+000
   5.8390   1.61940E+000    0.00000E+000
   5.8400   1.65210E+000    0.00000E+000
   5.8420   1.55810E+000    0.00000E+000
   5.8440   1.67700E+000    0.00000E+000
   5.8460   1.47460E+000    0.00000E+000
   5.8470   1.57790E+000    0.00000E+000
   5.8490   1.32350E+000    0.00000E+000
   5.8510   1.22680E+000    0.00000E+000
   5.8520   9.21800E-001    0.00000E+000
   5.8540   6.53700E-001    0.00000E+000
   5.8580   8.75700E-001    0.00000E+000
   5.8590   8.04400E-001    0.00000E+000
   5.8610   5.66600E-001    0.00000E+000
   5.8620   3.52200E-001    0.00000E+000
   5.8650   3.07200E-001    0.00000E+000
   5.8670   3.33100E-001    0.00000E+000
   5.8680   2.62100E-001    0.00000E+000
   5.8700   2.33600E-001    0.00000E+000
   5.8720   2.32300E-001    0.00000E+000
   5.8750   2.56300E-001    0.00000E+000
   5.8760   2.21800E-001    0.00000E+000
   5.8790   1.45900E-001    0.00000E+000
   5.8800   1.36100E-001    0.00000E+000
   5.8810   1.08500E-001    0.00000E+000
   5.8820   1.46500E-001    0.00000E+000
   5.8860   1.47100E-001    0.00000E+000
   5.8870   5.93000E-002    0.00000E+000
   5.8890   3.61000E-002    0.00000E+000
   5.8900   1.07800E-001    0.00000E+000
   5.8920   9.66000E-002    0.00000E+000
   5.8940   4.76000E-002    0.00000E+000
   5.8960   7.50000E-002    0.00000E+000
   5.8970   5.83000E-002    0.00000E+000
   5.8990   1.02400E-001    0.00000E+000
   5.9010   4.95000E-002    0.00000E+000
   5.9020   8.50000E-003    0.00000E+000
   5.9030   2.38000E-002    0.00000E+000
   5.9060   4.19000E-002    0.00000E+000
   5.9080   1.12000E-002    0.00000E+000
   5.9100   2.12000E-002    0.00000E+000
   5.9120   2.38000E-002    0.00000E+000
   5.9140   1.83000E-002    0.00000E+000
   5.9160  -3.40000E-003    0.00000E+000
   5.9180   9.00000E-003    0.00000E+000
   5.9190   8.20000E-003    0.00000E+000
   5.9210   2.92000E-002    0.00000E+000
   5.9240   5.30000E-003    0.00000E+000
   5.9250   6.10000E-003    0.00000E+000
   5.9260   6.70000E-003    0.00000E+000
   5.9290   1.03000E-002    0.00000E+000
   5.9310   9.30000E-003    0.00000E+000
   5.9330   5.30000E-003    0.00000E+000
   5.9360  -1.20000E-003    0.00000E+000
   5.9370  -1.10000E-003    0.00000E+000
   5.9390   8.70000E-003    0.00000E+000
   5.9420   2.00000E-004    0.00000E+000
   5.9460  -5.00000E-004    0.00000E+000
   5.9480   9.40000E-003    0.00000E+000
   5.9490   1.06000E-002    0.00000E+000
   5.9510  -6.60000E-003    0.00000E+000
   5.9540   6.00000E-004    0.00000E+000
   5.9550   6.90000E-003    0.00000E+000
   5.9560   1.81000E-002    0.00000E+000
   5.9580   7.00000E-003    0.00000E+000
   5.9600  -4.50000E-003    0.00000E+000
   5.9630  -3.80000E-003    0.00000E+000
   5.9650   5.00000E-003    0.00000E+000
   5.9680   6.60000E-003    0.00000E+000
   5.9700   5.00000E-003    0.00000E+000
   5.9720   1.98000E-002    0.00000E+000
   5.9750   5.08000E-002    0.00000E+000
   5.9770   2.57500E-001    0.00000E+000
   5.9790  -3.56200E-001    0.00000E+000
   5.9800  -7.68700E-001    0.00000E+000
   5.9820  -3.92500E-001    0.00000E+000
   5.9840  -4.85000E-002    0.00000E+000
   5.9870  -5.55000E-002    0.00000E+000
   5.9890  -2.29000E-002    0.00000E+000
   5.9920  -5.91000E-002    0.00000E+000
   5.9960  -4.44000E-002    0.00000E+000
   5.9980  -4.52000E-002    0.00000E+000
   6.0000  -4.36000E-002    0.00000E+000
   6.0030  -4.77000E-002    0.00000E+000
   6.0050  -3.52000E-002    0.00000E+000
   6.0090  -5.28000E-002    0.00000E+000
   6.0100  -3.95000E-002    0.00000E+000
   6.0120  -4.66000E-002    0.00000E+000
   6.0130  -4.21000E-002    0.00000E+000
   6.0160  -1.03000E-002    0.00000E+000
   6.0170  -3.85000E-002    0.00000E+000
   6.0190  -4.13000E-002    0.00000E+000
   6.0210  -6.42000E-002    0.00000E+000
   6.0240  -4.51000E-002    0.00000E+000
   6.0250  -4.90000E-002    0.00000E+000
   6.0280  -5.17000E-002    0.00000E+000
   6.0310  -4.27000E-002    0.00000E+000
   6.0340  -5.95000E-002    0.00000E+000
   6.0350  -8.37000E-002    0.00000E+000
   6.0380  -2.33600E-001    0.00000E+000
   6.0390   6.85500E-001    0.00000E+000
   6.0450  -1.46000E-002    0.00000E+000
   6.0480   7.87000E-002    0.00000E+000
   6.0500   7.46000E-002    0.00000E+000
   6.0520   7.36000E-002    0.00000E+000
   6.0550   7.38000E-002    0.00000E+000
   6.0560   7.23000E-002    0.00000E+000
   6.0590   8.29000E-002    0.00000E+000
   6.0610   1.01200E-001    0.00000E+000
   6.0620   1.08800E-001    0.00000E+000
   6.0640   9.87000E-002    0.00000E+000
   6.0680   9.47000E-002    0.00000E+000
   6.0690   1.08500E-001    0.00000E+000
   6.0720   1.02800E-001    0.00000E+000
   6.0730   1.20700E-001    0.00000E+000
   6.0790   1.18200E-001    0.00000E+000
   6.0800   1.19200E-001    0.00000E+000
   6.0810   1.29100E-001    0.00000E+000
   6.0850   1.45100E-001    0.00000E+000
   6.0860   1.23300E-001    0.00000E+000
   6.0870   1.29100E-001    0.00000E+000
   6.0890   1.41000E-001    0.00000E+000
   6.0910   1.32600E-001    0.00000E+000
   6.0940   1.55100E-001    0.00000E+000
   6.0960   1.46400E-001    0.00000E+000
   6.0990   1.62800E-001    0.00000E+000
   6.1040   1.71600E-001    0.00000E+000
   6.1050   1.78500E-001    0.00000E+000
   6.1080   1.72200E-001    0.00000E+000
   6.1090   1.95000E-001    0.00000E+000
   6.1130   1.96600E-001    0.00000E+000
   6.1180   1.88900E-001    0.00000E+000
   6.1210   2.12400E-001    0.00000E+000
   6.1230   2.07600E-001    0.00000E+000
   6.1280   2.25400E-001    0.00000E+000
   6.1300   2.24000E-001    0.00000E+000
   6.1320   2.39300E-001    0.00000E+000
   6.1360   2.21100E-001    0.00000E+000
   6.1370   2.49900E-001    0.00000E+000
   6.1400   2.66300E-001    0.00000E+000
   6.1460   2.60500E-001    0.00000E+000
   6.1480   2.89600E-001    0.00000E+000
   6.1520   3.11300E-001    0.00000E+000
   6.1550   3.10600E-001    0.00000E+000
   6.1570   3.00600E-001    0.00000E+000
   6.1590   3.01500E-001    0.00000E+000
   6.1620   3.18800E-001    0.00000E+000
   6.1640   3.18500E-001    0.00000E+000
   6.1660   3.31200E-001    0.00000E+000
   6.1700   3.64600E-001    0.00000E+000
   6.1750   3.55600E-001    0.00000E+000
   6.1760   3.67200E-001    0.00000E+000
   6.1790   3.57300E-001    0.00000E+000
   6.1820   3.88800E-001    0.00000E+000
   6.1840   3.87500E-001    0.00000E+000
   6.1880   4.05300E-001    0.00000E+000
   6.1890   4.05600E-001    0.00000E+000
   6.1910   4.04300E-001    0.00000E+000
   6.1950   4.10700E-001    0.00000E+000
   6.1980   4.20900E-001    0.00000E+000
   6.2000   4.39600E-001    0.00000E+000
   6.2030   4.28500E-001    0.00000E+000
   6.2040   4.30600E-001    0.00000E+000
   6.2070   4.43100E-001    0.00000E+000
   6.2080   4.40800E-001    0.00000E+000
   6.2110   4.56000E-001    0.00000E+000
   6.2150   4.44400E-001    0.00000E+000
   6.2160   4.63800E-001    0.00000E+000
   6.2200   4.58300E-001    0.00000E+000
   6.2210   4.76800E-001    0.00000E+000
   6.2270   4.88100E-001    0.00000E+000
   6.2290   4.90300E-001    0.00000E+000
   6.2300   4.85500E-001    0.00000E+000
   6.2310   4.97200E-001    0.00000E+000
   6.2360   4.98400E-001    0.00000E+000
   6.2400   5.07400E-001    0.00000E+000
   6.2430   5.01700E-001    0.00000E+000
   6.2460   5.12300E-001    0.00000E+000
   6.2480   5.10400E-001    0.00000E+000
   6.2510   5.28300E-001    0.00000E+000
   6.2530   5.27600E-001    0.00000E+000
   6.2550   5.36800E-001    0.00000E+000
   6.2570   5.23000E-001    0.00000E+000
   6.2610   5.28300E-001    0.00000E+000
   6.2640   5.44300E-001    0.00000E+000
   6.2660   5.59600E-001    0.00000E+000
   6.2690   5.61700E-001    0.00000E+000
   6.2700   5.41300E-001    0.00000E+000
   6.2730   5.51700E-001    0.00000E+000
   6.2750   5.56400E-001    0.00000E+000
   6.2790   5.65900E-001    0.00000E+000
   6.2860   5.60100E-001    0.00000E+000
   6.2880   5.81800E-001    0.00000E+000
   6.2950   5.70700E-001    0.00000E+000
   6.2970   5.56300E-001    0.00000E+000
   6.2990   5.83200E-001    0.00000E+000
   6.3000   5.79100E-001    0.00000E+000
   6.3050   5.79100E-001    0.00000E+000
   6.3090   5.75800E-001    0.00000E+000
   6.3120   5.76400E-001    0.00000E+000
   6.3150   6.04500E-001    0.00000E+000
   6.3180   5.73100E-001    0.00000E+000
   6.3210   5.87500E-001    0.00000E+000
   6.3290   5.87000E-001    0.00000E+000
   6.3310   5.92200E-001    0.00000E+000
   6.3360   5.87300E-001    0.00000E+000
   6.3380   6.00300E-001    0.00000E+000
   6.3420   5.83000E-001    0.00000E+000
   6.3460   5.94800E-001    0.00000E+000
   6.3500   6.04800E-001    0.00000E+000
   6.3550   5.90400E-001    0.00000E+000
   6.3560   6.01200E-001    0.00000E+000
   6.3580   5.88000E-001    0.00000E+000
   6.3630   5.93300E-001    0.00000E+000
   6.3650   5.94500E-001    0.00000E+000
   6.3670   6.04700E-001    0.00000E+000
   6.3700   5.76500E-001    0.00000E+000
   6.3760   6.18300E-001    0.00000E+000
   6.3780   5.83900E-001    0.00000E+000
   6.3810   5.99700E-001    0.00000E+000
   6.3820   5.93900E-001    0.00000E+000
   6.3860   6.11300E-001    0.00000E+000
   6.3880   5.85700E-001    0.00000E+000
   6.3930   5.97800E-001    0.00000E+000
   6.3950   5.95000E-001    0.00000E+000
   6.3980   6.21400E-001    0.00000E+000
   6.4010   5.85500E-001    0.00000E+000
   6.4040   5.87600E-001    0.00000E+000
   6.4080   6.12800E-001    0.00000E+000
   6.4100   6.05800E-001    0.00000E+000
   6.4150   6.15900E-001    0.00000E+000
   6.4170   6.22500E-001    0.00000E+000
   6.4190   5.95600E-001    0.00000E+000
   6.4220   5.95700E-001    0.00000E+000
   6.4260   6.06600E-001    0.00000E+000
   6.4270   6.13500E-001    0.00000E+000
   6.4280   5.97700E-001    0.00000E+000
   6.4310   6.02300E-001    0.00000E+000
   6.4330   6.00400E-001    0.00000E+000
   6.4370   6.05500E-001    0.00000E+000
   6.4400   6.02100E-001    0.00000E+000
   6.4420   6.12000E-001    0.00000E+000
   6.4450   6.13600E-001    0.00000E+000
   6.4470   5.99800E-001    0.00000E+000
   6.4490   5.93500E-001    0.00000E+000
   6.4510   6.10700E-001    0.00000E+000
   6.4540   6.09800E-001    0.00000E+000
   6.4560   5.99600E-001    0.00000E+000
   6.4590   6.03700E-001    0.00000E+000
   6.4600   5.96100E-001    0.00000E+000
   6.4630   5.92000E-001    0.00000E+000
   6.4650   5.96100E-001    0.00000E+000
   6.4690   6.03000E-001    0.00000E+000
   6.4710   5.89300E-001    0.00000E+000
   6.4740   6.00800E-001    0.00000E+000
   6.4770   6.03400E-001    0.00000E+000
   6.4780   6.00000E-001    0.00000E+000
   6.4810   6.02000E-001    0.00000E+000
   6.4850   5.99000E-001    0.00000E+000
   6.4880   6.14000E-001    0.00000E+000
   6.4900   5.95000E-001    0.00000E+000
   6.4920   6.14300E-001    0.00000E+000
   6.4940   6.07000E-001    0.00000E+000
   6.4950   5.91900E-001    0.00000E+000
   6.4990   6.17700E-001    0.00000E+000
   6.5010   6.11900E-001    0.00000E+000
   6.5050   6.00700E-001    0.00000E+000
   6.5060   5.92000E-001    0.00000E+000
   6.5110   6.26800E-001    0.00000E+000
   6.5120   5.93000E-001    0.00000E+000
   6.5130   6.21200E-001    0.00000E+000
   6.5170   6.11900E-001    0.00000E+000
   6.5190   6.08300E-001    0.00000E+000
   6.5220   6.04900E-001    0.00000E+000
   6.5240   6.05800E-001    0.00000E+000
   6.5260   6.24900E-001    0.00000E+000
   6.5290   6.05300E-001    0.00000E+000
   6.5310   6.07100E-001    0.00000E+000
   6.5330   6.02400E-001    0.00000E+000
   6.5350   6.02800E-001    0.00000E+000
   6.5390   6.00300E-001    0.00000E+000
   6.5420   5.84400E-001    0.00000E+000
   6.5440   5.93700E-001    0.00000E+000
   6.5470   6.06500E-001    0.00000E+000
   6.5480   6.15200E-001    0.00000E+000
   6.5510   6.03200E-001    0.00000E+000
   6.5540   6.05000E-001    0.00000E+000
   6.5560   5.87400E-001    0.00000E+000
   6.5580   5.96800E-001    0.00000E+000
   6.5630   6.04600E-001    0.00000E+000
   6.5650   5.96200E-001    0.00000E+000
   6.5670   5.96800E-001    0.00000E+000
   6.5720   6.00900E-001    0.00000E+000
   6.5740   6.08200E-001    0.00000E+000
   6.5770   6.00800E-001    0.00000E+000
   6.5790   6.06400E-001    0.00000E+000
   6.5810   6.03500E-001    0.00000E+000
   6.5830   5.99300E-001    0.00000E+000
   6.5850   6.05000E-001    0.00000E+000
   6.5870   6.00100E-001    0.00000E+000
   6.5900   5.97900E-001    0.00000E+000
   6.5930   5.97500E-001    0.00000E+000
   6.5960   5.96900E-001    0.00000E+000
   6.5990   5.96400E-001    0.00000E+000
   6.6020   5.99100E-001    0.00000E+000
   6.6040   5.92300E-001    0.00000E+000
   6.6070   5.93100E-001    0.00000E+000
   6.6090   5.98900E-001    0.00000E+000
   6.6110   6.15000E-001    0.00000E+000
   6.6140   5.91200E-001    0.00000E+000
   6.6150   6.15200E-001    0.00000E+000
   6.6170   6.10700E-001    0.00000E+000
   6.6220   6.00600E-001    0.00000E+000
   6.6250   6.05600E-001    0.00000E+000
   6.6260   5.99700E-001    0.00000E+000
   6.6290   6.12800E-001    0.00000E+000
   6.6320   5.92900E-001    0.00000E+000
   6.6330   6.01500E-001    0.00000E+000
   6.6350   6.01300E-001    0.00000E+000
   6.6390   6.03100E-001    0.00000E+000
   6.6410   5.93300E-001    0.00000E+000
   6.6440   6.07600E-001    0.00000E+000
   6.6460   6.16700E-001    0.00000E+000
   6.6490   6.13100E-001    0.00000E+000
   6.6520   6.05300E-001    0.00000E+000
   6.6540   6.04600E-001    0.00000E+000
   6.6580   6.00800E-001    0.00000E+000
   6.6590   6.13700E-001    0.00000E+000
   6.6640   6.04100E-001    0.00000E+000
   6.6670   6.04200E-001    0.00000E+000
   6.6690   6.16100E-001    0.00000E+000
   6.6700   6.07000E-001    0.00000E+000
   6.6720   6.19000E-001    0.00000E+000
   6.6760   6.26900E-001    0.00000E+000
   6.6800   6.11600E-001    0.00000E+000
   6.6820   6.07500E-001    0.00000E+000
   6.6850   6.04600E-001    0.00000E+000
   6.6860   6.02800E-001    0.00000E+000
   6.6890   6.18900E-001    0.00000E+000
   6.6910   5.85900E-001    0.00000E+000
   6.6920   6.08500E-001    0.00000E+000
   6.6950   6.00800E-001    0.00000E+000
   6.6960   6.10200E-001    0.00000E+000
   6.7010   6.09800E-001    0.00000E+000
   6.7050   6.04100E-001    0.00000E+000
   6.7090   6.14900E-001    0.00000E+000
   6.7110   6.32000E-001    0.00000E+000
   6.7140   6.06000E-001    0.00000E+000
   6.7160   6.20400E-001    0.00000E+000
   6.7190   5.94100E-001    0.00000E+000
   6.7220   6.05700E-001    0.00000E+000
   6.7240   5.90700E-001    0.00000E+000
   6.7260   5.86400E-001    0.00000E+000
   6.7280   6.18600E-001    0.00000E+000
   6.7320   6.07600E-001    0.00000E+000
   6.7340   6.18400E-001    0.00000E+000
   6.7380   6.19700E-001    0.00000E+000
   6.7390   5.98100E-001    0.00000E+000
   6.7440   6.06100E-001    0.00000E+000
   6.7460   6.25100E-001    0.00000E+000
   6.7480   6.03500E-001    0.00000E+000
   6.7510   5.97100E-001    0.00000E+000
   6.7530   6.16600E-001    0.00000E+000
   6.7570   6.13700E-001    0.00000E+000
   6.7590   6.18900E-001    0.00000E+000
   6.7610   6.22500E-001    0.00000E+000
   6.7660   6.30200E-001    0.00000E+000
   6.7680   6.22400E-001    0.00000E+000
   6.7700   5.87700E-001    0.00000E+000
   6.7710   5.96100E-001    0.00000E+000
   6.7730   6.18600E-001    0.00000E+000
   6.7780   6.33900E-001    0.00000E+000
   6.7820   6.12500E-001    0.00000E+000
   6.7860   6.12400E-001    0.00000E+000
   6.7890   6.11700E-001    0.00000E+000
   6.7910   6.24700E-001    0.00000E+000
   6.7950   6.12600E-001    0.00000E+000
   6.7960   6.11600E-001    0.00000E+000
   6.7980   6.33100E-001    0.00000E+000
   6.8010   6.26400E-001    0.00000E+000
   6.8030   6.12500E-001    0.00000E+000
   6.8070   6.05000E-001    0.00000E+000
   6.8090   6.17200E-001    0.00000E+000
   6.8120   6.20500E-001    0.00000E+000
   6.8150   6.11800E-001    0.00000E+000
   6.8160   6.29600E-001    0.00000E+000
   6.8190   6.10200E-001    0.00000E+000
   6.8210   6.03500E-001    0.00000E+000
   6.8240   6.03800E-001    0.00000E+000
   6.8270   6.09700E-001    0.00000E+000
   6.8290   6.26000E-001    0.00000E+000
   6.8340   6.20800E-001    0.00000E+000
   6.8380   6.22200E-001    0.00000E+000
   6.8400   6.26000E-001    0.00000E+000
   6.8430   5.97800E-001    0.00000E+000
   6.8460   5.79800E-001    0.00000E+000
   6.8480   5.96600E-001    0.00000E+000
   6.8520   6.12800E-001    0.00000E+000
   6.8540   6.15100E-001    0.00000E+000
   6.8550   6.15500E-001    0.00000E+000
   6.8590   6.31900E-001    0.00000E+000
   6.8610   6.05500E-001    0.00000E+000
   6.8630   6.24300E-001    0.00000E+000
   6.8660   6.07100E-001    0.00000E+000
   6.8700   5.96500E-001    0.00000E+000
   6.8730   6.12300E-001    0.00000E+000
   6.8750   6.30500E-001    0.00000E+000
   6.8800   6.17200E-001    0.00000E+000
   6.8810   6.20700E-001    0.00000E+000
   6.8820   6.18800E-001    0.00000E+000
   6.8880   6.16400E-001    0.00000E+000
   6.8890   6.23000E-001    0.00000E+000
   6.8920   6.03400E-001    0.00000E+000
   6.8940   6.14800E-001    0.00000E+000
   6.8970   6.12000E-001    0.00000E+000
   6.9000   6.13600E-001    0.00000E+000
   6.9010   6.13300E-001    0.00000E+000
   6.9040   6.19600E-001    0.00000E+000
   6.9080   6.17000E-001    0.00000E+000
   6.9100   6.26100E-001    0.00000E+000
   6.9150   5.96700E-001    0.00000E+000
   6.9160   5.90100E-001    0.00000E+000
   6.9200   6.17600E-001    0.00000E+000
   6.9210   6.18300E-001    0.00000E+000
   6.9230   6.03500E-001    0.00000E+000
   6.9270   5.98400E-001    0.00000E+000
   6.9310   6.30000E-001    0.00000E+000
   6.9340   6.28700E-001    0.00000E+000
   6.9360   6.10500E-001    0.00000E+000
   6.9380   6.15300E-001    0.00000E+000
   6.9410   6.39700E-001    0.00000E+000
   6.9460   6.20900E-001    0.00000E+000
   6.9490   6.17600E-001    0.00000E+000
   6.9520   6.24300E-001    0.00000E+000
   6.9540   6.19600E-001    0.00000E+000
   6.9570   6.33700E-001    0.00000E+000
   6.9590   6.29800E-001    0.00000E+000
   6.9610   6.33600E-001    0.00000E+000
   6.9650   6.28600E-001    0.00000E+000
   6.9660   6.09200E-001    0.00000E+000
   6.9700   6.26400E-001    0.00000E+000
   6.9730   6.30600E-001    0.00000E+000
   6.9780   6.14100E-001    0.00000E+000
   6.9790   6.23800E-001    0.00000E+000
   6.9840   6.20900E-001    0.00000E+000
   6.9860   6.13500E-001    0.00000E+000
   6.9880   6.30700E-001    0.00000E+000
   6.9900   6.17500E-001    0.00000E+000
   6.9930   6.14600E-001    0.00000E+000
   6.9950   6.22000E-001    0.00000E+000
   7.0000   6.20500E-001    0.00000E+000
   7.0020   6.22700E-001    0.00000E+000
   7.0060   6.18300E-001    0.00000E+000
   7.0090   6.17600E-001    0.00000E+000
   7.0110   6.15000E-001    0.00000E+000
   7.0130   6.17400E-001    0.00000E+000
   7.0170   6.23400E-001    0.00000E+000
   7.0200   6.23200E-001    0.00000E+000
   7.0240   6.28100E-001    0.00000E+000
   7.0260   6.14600E-001    0.00000E+000
   7.0300   6.28500E-001    0.00000E+000
   7.0320   6.25200E-001    0.00000E+000
   7.0330   6.15400E-001    0.00000E+000
   7.0360   6.06900E-001    0.00000E+000
   7.0400   6.21400E-001    0.00000E+000
   7.0420   6.11600E-001    0.00000E+000
   7.0450   6.26100E-001    0.00000E+000
   7.0490   6.32800E-001    0.00000E+000
   7.0510   6.47600E-001    0.00000E+000
   7.0540   6.24800E-001    0.00000E+000
   7.0560   6.37900E-001    0.00000E+000
   7.0600   6.35900E-001    0.00000E+000
   7.0620   6.41600E-001    0.00000E+000
   7.0650   6.47000E-001    0.00000E+000
   7.0670   6.31800E-001    0.00000E+000
   7.0710   6.54600E-001    0.00000E+000
   7.0740   6.41300E-001    0.00000E+000
   7.0760   6.38700E-001    0.00000E+000
   7.0800   6.65600E-001    0.00000E+000
   7.0820   6.67100E-001    0.00000E+000
   7.0850   6.86900E-001    0.00000E+000
   7.0880   6.71900E-001    0.00000E+000
   7.0890   6.54600E-001    0.00000E+000
   7.0920   6.71400E-001    0.00000E+000
   7.0950   7.11700E-001    0.00000E+000
   7.0990   7.38600E-001    0.00000E+000
   7.1010   7.53900E-001    0.00000E+000
   7.1030   7.45500E-001    0.00000E+000
   7.1080   7.64800E-001    0.00000E+000
   7.1100   7.71100E-001    0.00000E+000
   7.1120   7.90200E-001    0.00000E+000
   7.1150   8.14600E-001    0.00000E+000
   7.1190   8.51900E-001    0.00000E+000
   7.1210   8.71900E-001    0.00000E+000
   7.1240   9.38900E-001    0.00000E+000
   7.1280   9.64400E-001    0.00000E+000
   7.1300   9.80300E-001    0.00000E+000
   7.1330   1.02500E+000    0.00000E+000
   7.1350   1.04420E+000    0.00000E+000
   7.1380   1.09210E+000    0.00000E+000
   7.1400   1.16510E+000    0.00000E+000
   7.1440   1.14100E+000    0.00000E+000
   7.1470   1.15420E+000    0.00000E+000
   7.1490   1.22530E+000    0.00000E+000
   7.1520   1.43690E+000    0.00000E+000
   7.1560   1.82710E+000    0.00000E+000
   7.1600   1.38520E+000    0.00000E+000
   7.1610   1.20230E+000    0.00000E+000
   7.1650   8.53700E-001    0.00000E+000
   7.1670   9.32000E-001    0.00000E+000
   7.1700   9.21200E-001    0.00000E+000
   7.1720   6.72800E-001    0.00000E+000
   7.1750   7.79100E-001    0.00000E+000
   7.1770   7.71400E-001    0.00000E+000
   7.1810  -9.53000E-001    0.00000E+000
   7.1830   1.00000E+000    0.00000E+000
   7.1860   1.00000E+000    0.00000E+000
   7.1880   1.00000E+000    0.00000E+000
   7.1920   1.00000E+000    0.00000E+000
   7.1940   1.00000E+000    0.00000E+000
   7.1980   1.00000E+000    0.00000E+000
   7.2010   1.00000E+000    0.00000E+000
   7.2030   1.00000E+000    0.00000E+000
   7.2050   1.00000E+000    0.00000E+000
   7.2080   1.00000E+000    0.00000E+000
   7.2120   1.00000E+000    0.00000E+000
   7.2150   1.00000E+000    0.00000E+000
   7.2170   1.00000E+000    0.00000E+000
   7.2200   1.00000E+000    0.00000E+000
   7.2230   1.00000E+000    0.00000E+000
   7.2260   1.00000E+000    0.00000E+000
   7.2300   1.00000E+000    0.00000E+000
   7.2310   1.00000E+000    0.00000E+000
   7.2340   1.00000E+000    0.00000E+000
   7.2390   1.00000E+000    0.00000E+000
   7.2400   1.00000E+000    0.00000E+000
   7.2440   1.00000E+000    0.00000E+000
   7.2460   1.00000E+000    0.00000E+000
   7.2490   1.00000E+000    0.00000E+000
   7.2530   1.00000E+000    0.00000E+000
   7.2550   1.00000E+000    0.00000E+000
   7.2570   1.00000E+000    0.00000E+000
   7.2620   1.00000E+000    0.00000E+000
   7.2640   1.00000E+000    0.00000E+000
   7.2670   1.00000E+000    0.00000E+000
   7.2690   1.00000E+000    0.00000E+000
   7.2730   1.00000E+000    0.00000E+000
   7.2760   1.00000E+000    0.00000E+000
   7.2780   1.00000E+000    0.00000E+000
   7.2810   1.00000E+000    0.00000E+000
   7.2830   1.00000E+000    0.00000E+000
   7.2870   1.00000E+000    0.00000E+000
   7.2900   1.00000E+000    0.00000E+000
   7.2920   1.00000E+000    0.00000E+000
   7.2960   1.00000E+000    0.00000E+000
   7.2990   1.00000E+000    0.00000E+000
   7.3020   1.00000E+000    0.00000E+000
