# Supplementary material for: Rationally seeded computational protein design of ɑ-helical barrels
Source: Nat Chem Biol. 2024 Jun 20;20(8):991–9. doi: 10.1038/s41589-024-01642-0 (PMC11288890; doi:10.1038/s41589-024-01642-0)
Supplement: Supplementary file 3 — PDB and .mtz files used for making figure panels b–d and j–m. [file 41589_2024_1642_MOESM3_ESM.zip › KIA_RP_RSPD_NatChemBiol_data_Figure2/scapCC6_LLIA_panels_e-h/AUC_panel_g/SV_raw/00013.RA1]

scapCC6_LLIA_master
R 1 20.0 50000 0014695 1.0590E11 281 1 
   5.8010  -2.80000E-002    0.00000E+000
   5.8030   1.28900E-001    0.00000E+000
   5.8050   7.58000E-001    0.00000E+000
   5.8060   6.43800E-001    0.00000E+000
   5.8070   4.26000E-001    0.00000E+000
   5.8080   5.82300E-001    0.00000E+000
   5.8090   8.47100E-001    0.00000E+000
   5.8100   9.60500E-001    0.00000E+000
   5.8110   1.02800E+000    0.00000E+000
   5.8120   1.01270E+000    0.00000E+000
   5.8130   1.15560E+000    0.00000E+000
   5.8150   8.65200E-001    0.00000E+000
   5.8170   8.10700E-001    0.00000E+000
   5.8190   1.05700E+000    0.00000E+000
   5.8200   8.71200E-001    0.00000E+000
   5.8210   9.60700E-001    0.00000E+000
   5.8240   1.13430E+000    0.00000E+000
   5.8260   1.08830E+000    0.00000E+000
   5.8280   1.19310E+000    0.00000E+000
   5.8290   1.30370E+000    0.00000E+000
   5.8300   1.39600E+000    0.00000E+000
   5.8310   1.57220E+000    0.00000E+000
   5.8330   1.57770E+000    0.00000E+000
   5.8350   1.65470E+000    0.00000E+000
   5.8360   1.59380E+000    0.00000E+000
   5.8380   1.50000E+000    0.00000E+000
   5.8400   1.52340E+000    0.00000E+000
   5.8420   1.58540E+000    0.00000E+000
   5.8430   1.71080E+000    0.00000E+000
   5.8440   1.45720E+000    0.00000E+000
   5.8460   1.52460E+000    0.00000E+000
   5.8480   1.43970E+000    0.00000E+000
   5.8490   1.41290E+000    0.00000E+000
   5.8510   1.23330E+000    0.00000E+000
   5.8530   1.01080E+000    0.00000E+000
   5.8540   6.50600E-001    0.00000E+000
   5.8570   5.78000E-001    0.00000E+000
   5.8580   6.35700E-001    0.00000E+000
   5.8590   4.28800E-001    0.00000E+000
   5.8610   5.42500E-001    0.00000E+000
   5.8630   3.80800E-001    0.00000E+000
   5.8650   3.27300E-001    0.00000E+000
   5.8670   3.37300E-001    0.00000E+000
   5.8680   2.66900E-001    0.00000E+000
   5.8690   2.73700E-001    0.00000E+000
   5.8720   2.64400E-001    0.00000E+000
   5.8750   1.95200E-001    0.00000E+000
   5.8760   1.64000E-001    0.00000E+000
   5.8780   1.63800E-001    0.00000E+000
   5.8800   1.62800E-001    0.00000E+000
   5.8820   1.52000E-001    0.00000E+000
   5.8840   1.47500E-001    0.00000E+000
   5.8860   1.22700E-001    0.00000E+000
   5.8870   1.49200E-001    0.00000E+000
   5.8880   1.14100E-001    0.00000E+000
   5.8910   6.57000E-002    0.00000E+000
   5.8930   7.95000E-002    0.00000E+000
   5.8950   2.97000E-002    0.00000E+000
   5.8960   4.16000E-002    0.00000E+000
   5.8970   4.53000E-002    0.00000E+000
   5.8990   4.30000E-002    0.00000E+000
   5.9010   3.50000E-003    0.00000E+000
   5.9020   9.40000E-003    0.00000E+000
   5.9030   3.72000E-002    0.00000E+000
   5.9050  -1.40000E-003    0.00000E+000
   5.9080   3.36000E-002    0.00000E+000
   5.9090   3.26000E-002    0.00000E+000
   5.9100   1.69000E-002    0.00000E+000
   5.9120   2.78000E-002    0.00000E+000
   5.9140   9.90000E-003    0.00000E+000
   5.9150   1.32000E-002    0.00000E+000
   5.9170   2.01000E-002    0.00000E+000
   5.9190  -3.10000E-003    0.00000E+000
   5.9210   1.05000E-002    0.00000E+000
   5.9240   1.91000E-002    0.00000E+000
   5.9260   2.25000E-002    0.00000E+000
   5.9290   5.20000E-003    0.00000E+000
   5.9310   6.70000E-003    0.00000E+000
   5.9320   1.08000E-002    0.00000E+000
   5.9330   8.70000E-003    0.00000E+000
   5.9360  -1.10000E-003    0.00000E+000
   5.9370   7.60000E-003    0.00000E+000
   5.9400   6.40000E-003    0.00000E+000
   5.9430   4.20000E-003    0.00000E+000
   5.9440  -5.20000E-003    0.00000E+000
   5.9480   1.46000E-002    0.00000E+000
   5.9490  -2.50000E-003    0.00000E+000
   5.9510   2.30000E-003    0.00000E+000
   5.9530  -2.80000E-003    0.00000E+000
   5.9550   1.55000E-002    0.00000E+000
   5.9570   2.70000E-003    0.00000E+000
   5.9590  -2.10000E-003    0.00000E+000
   5.9600   1.20000E-003    0.00000E+000
   5.9630  -1.12000E-002    0.00000E+000
   5.9650   1.84000E-002    0.00000E+000
   5.9680   5.80000E-003    0.00000E+000
   5.9700   5.00000E-004    0.00000E+000
   5.9720   1.36000E-002    0.00000E+000
   5.9730   1.03000E-002    0.00000E+000
   5.9760   2.11000E-001    0.00000E+000
   5.9780   2.05200E-001    0.00000E+000
   5.9800  -7.11000E-001    0.00000E+000
   5.9820  -7.25500E-001    0.00000E+000
   5.9830  -1.22300E-001    0.00000E+000
   5.9840   6.51000E-002    0.00000E+000
   5.9880  -6.10000E-002    0.00000E+000
   5.9890  -3.16000E-002    0.00000E+000
   5.9910  -6.11000E-002    0.00000E+000
   5.9930  -4.06000E-002    0.00000E+000
   5.9960  -4.78000E-002    0.00000E+000
   5.9980  -4.77000E-002    0.00000E+000
   6.0000  -3.34000E-002    0.00000E+000
   6.0030  -4.14000E-002    0.00000E+000
   6.0040  -4.41000E-002    0.00000E+000
   6.0050  -4.71000E-002    0.00000E+000
   6.0080  -3.36000E-002    0.00000E+000
   6.0100  -2.98000E-002    0.00000E+000
   6.0120  -3.77000E-002    0.00000E+000
   6.0140  -5.42000E-002    0.00000E+000
   6.0160  -2.25000E-002    0.00000E+000
   6.0170  -4.06000E-002    0.00000E+000
   6.0190  -5.16000E-002    0.00000E+000
   6.0210  -6.15000E-002    0.00000E+000
   6.0240  -4.50000E-002    0.00000E+000
   6.0250  -4.64000E-002    0.00000E+000
   6.0270  -6.09000E-002    0.00000E+000
   6.0290  -4.67000E-002    0.00000E+000
   6.0310  -4.33000E-002    0.00000E+000
   6.0330  -2.12000E-002    0.00000E+000
   6.0360  -2.84300E-001    0.00000E+000
   6.0390   7.02700E-001    0.00000E+000
   6.0450   2.34000E-002    0.00000E+000
   6.0470   3.65000E-002    0.00000E+000
   6.0480   8.95000E-002    0.00000E+000
   6.0510   6.33000E-002    0.00000E+000
   6.0530   7.68000E-002    0.00000E+000
   6.0560   7.73000E-002    0.00000E+000
   6.0570   8.21000E-002    0.00000E+000
   6.0600   8.90000E-002    0.00000E+000
   6.0610   9.05000E-002    0.00000E+000
   6.0640   9.79000E-002    0.00000E+000
   6.0660   8.83000E-002    0.00000E+000
   6.0670   9.03000E-002    0.00000E+000
   6.0690   9.52000E-002    0.00000E+000
   6.0710   1.00000E-001    0.00000E+000
   6.0730   1.02900E-001    0.00000E+000
   6.0750   1.01700E-001    0.00000E+000
   6.0800   1.03100E-001    0.00000E+000
   6.0820   1.14400E-001    0.00000E+000
   6.0830   1.21600E-001    0.00000E+000
   6.0870   1.11300E-001    0.00000E+000
   6.0880   1.21700E-001    0.00000E+000
   6.0910   1.29000E-001    0.00000E+000
   6.0930   1.19500E-001    0.00000E+000
   6.0950   1.42400E-001    0.00000E+000
   6.0980   1.44500E-001    0.00000E+000
   6.1000   1.42400E-001    0.00000E+000
   6.1030   1.47500E-001    0.00000E+000
   6.1040   1.66300E-001    0.00000E+000
   6.1070   1.49400E-001    0.00000E+000
   6.1090   1.68500E-001    0.00000E+000
   6.1110   1.74300E-001    0.00000E+000
   6.1120   1.66600E-001    0.00000E+000
   6.1180   1.78600E-001    0.00000E+000
   6.1210   1.95900E-001    0.00000E+000
   6.1250   1.80500E-001    0.00000E+000
   6.1280   2.19100E-001    0.00000E+000
   6.1290   2.14300E-001    0.00000E+000
   6.1300   2.23100E-001    0.00000E+000
   6.1340   2.17300E-001    0.00000E+000
   6.1360   2.10700E-001    0.00000E+000
   6.1390   2.29700E-001    0.00000E+000
   6.1410   2.48700E-001    0.00000E+000
   6.1450   2.36600E-001    0.00000E+000
   6.1480   2.56200E-001    0.00000E+000
   6.1520   2.66000E-001    0.00000E+000
   6.1560   2.79500E-001    0.00000E+000
   6.1570   2.87700E-001    0.00000E+000
   6.1600   2.77700E-001    0.00000E+000
   6.1640   2.77200E-001    0.00000E+000
   6.1660   2.91100E-001    0.00000E+000
   6.1680   3.09600E-001    0.00000E+000
   6.1710   3.05500E-001    0.00000E+000
   6.1730   2.99100E-001    0.00000E+000
   6.1750   3.25800E-001    0.00000E+000
   6.1770   3.34100E-001    0.00000E+000
   6.1800   3.36700E-001    0.00000E+000
   6.1830   3.57800E-001    0.00000E+000
   6.1840   3.65600E-001    0.00000E+000
   6.1860   3.67100E-001    0.00000E+000
   6.1900   3.59400E-001    0.00000E+000
   6.1930   3.69200E-001    0.00000E+000
   6.1970   3.70500E-001    0.00000E+000
   6.1980   3.90100E-001    0.00000E+000
   6.2000   4.03500E-001    0.00000E+000
   6.2020   4.01300E-001    0.00000E+000
   6.2040   4.08500E-001    0.00000E+000
   6.2080   4.01600E-001    0.00000E+000
   6.2110   4.24500E-001    0.00000E+000
   6.2140   4.26100E-001    0.00000E+000
   6.2170   4.34200E-001    0.00000E+000
   6.2190   4.21900E-001    0.00000E+000
   6.2210   4.24900E-001    0.00000E+000
   6.2250   4.47200E-001    0.00000E+000
   6.2260   4.47600E-001    0.00000E+000
   6.2290   4.54000E-001    0.00000E+000
   6.2310   4.71500E-001    0.00000E+000
   6.2330   4.69800E-001    0.00000E+000
   6.2370   4.69000E-001    0.00000E+000
   6.2400   4.82100E-001    0.00000E+000
   6.2440   4.83300E-001    0.00000E+000
   6.2470   4.83600E-001    0.00000E+000
   6.2490   4.96900E-001    0.00000E+000
   6.2500   4.91300E-001    0.00000E+000
   6.2530   5.02800E-001    0.00000E+000
   6.2560   5.16500E-001    0.00000E+000
   6.2610   5.04400E-001    0.00000E+000
   6.2650   4.94900E-001    0.00000E+000
   6.2660   5.24700E-001    0.00000E+000
   6.2670   5.11900E-001    0.00000E+000
   6.2720   5.16700E-001    0.00000E+000
   6.2740   5.18000E-001    0.00000E+000
   6.2770   5.26500E-001    0.00000E+000
   6.2820   5.44100E-001    0.00000E+000
   6.2840   5.33200E-001    0.00000E+000
   6.2860   5.46100E-001    0.00000E+000
   6.2880   5.54000E-001    0.00000E+000
   6.2930   5.47100E-001    0.00000E+000
   6.2970   5.52700E-001    0.00000E+000
   6.2990   5.67200E-001    0.00000E+000
   6.3010   5.63200E-001    0.00000E+000
   6.3030   5.63600E-001    0.00000E+000
   6.3060   5.69400E-001    0.00000E+000
   6.3100   5.61100E-001    0.00000E+000
   6.3140   5.87200E-001    0.00000E+000
   6.3150   5.69500E-001    0.00000E+000
   6.3190   5.69600E-001    0.00000E+000
   6.3280   5.60800E-001    0.00000E+000
   6.3320   5.65500E-001    0.00000E+000
   6.3360   5.76000E-001    0.00000E+000
   6.3380   5.63400E-001    0.00000E+000
   6.3400   5.78600E-001    0.00000E+000
   6.3430   5.84500E-001    0.00000E+000
   6.3460   5.81400E-001    0.00000E+000
   6.3490   5.92400E-001    0.00000E+000
   6.3540   5.91300E-001    0.00000E+000
   6.3560   5.74800E-001    0.00000E+000
   6.3580   5.94700E-001    0.00000E+000
   6.3630   5.87700E-001    0.00000E+000
   6.3650   5.93500E-001    0.00000E+000
   6.3670   6.03900E-001    0.00000E+000
   6.3690   5.88800E-001    0.00000E+000
   6.3730   5.95500E-001    0.00000E+000
   6.3770   5.81200E-001    0.00000E+000
   6.3790   6.06700E-001    0.00000E+000
   6.3810   5.91200E-001    0.00000E+000
   6.3820   5.87600E-001    0.00000E+000
   6.3860   6.05400E-001    0.00000E+000
   6.3880   5.92300E-001    0.00000E+000
   6.3930   6.01900E-001    0.00000E+000
   6.4000   5.98900E-001    0.00000E+000
   6.4040   5.87200E-001    0.00000E+000
   6.4080   5.94900E-001    0.00000E+000
   6.4100   5.84400E-001    0.00000E+000
   6.4140   6.16400E-001    0.00000E+000
   6.4170   5.88700E-001    0.00000E+000
   6.4190   5.98300E-001    0.00000E+000
   6.4240   5.99800E-001    0.00000E+000
   6.4270   5.93700E-001    0.00000E+000
   6.4290   5.98000E-001    0.00000E+000
   6.4310   6.00900E-001    0.00000E+000
   6.4350   6.03000E-001    0.00000E+000
   6.4370   5.92100E-001    0.00000E+000
   6.4400   5.98100E-001    0.00000E+000
   6.4430   6.08500E-001    0.00000E+000
   6.4450   6.08200E-001    0.00000E+000
   6.4470   5.95200E-001    0.00000E+000
   6.4490   6.07600E-001    0.00000E+000
   6.4520   5.95000E-001    0.00000E+000
   6.4540   6.02600E-001    0.00000E+000
   6.4560   6.04300E-001    0.00000E+000
   6.4600   5.80400E-001    0.00000E+000
   6.4610   6.02500E-001    0.00000E+000
   6.4650   6.02000E-001    0.00000E+000
   6.4680   6.09700E-001    0.00000E+000
   6.4700   6.00700E-001    0.00000E+000
   6.4740   6.10700E-001    0.00000E+000
   6.4750   6.03500E-001    0.00000E+000
   6.4780   5.90100E-001    0.00000E+000
   6.4790   6.06500E-001    0.00000E+000
   6.4830   6.00000E-001    0.00000E+000
   6.4860   5.92300E-001    0.00000E+000
   6.4880   5.97100E-001    0.00000E+000
   6.4920   6.00600E-001    0.00000E+000
   6.4940   6.12300E-001    0.00000E+000
   6.4960   5.95600E-001    0.00000E+000
   6.4980   6.17500E-001    0.00000E+000
   6.5010   6.13700E-001    0.00000E+000
   6.5030   6.00700E-001    0.00000E+000
   6.5060   6.10400E-001    0.00000E+000
   6.5100   6.01900E-001    0.00000E+000
   6.5120   6.10000E-001    0.00000E+000
   6.5140   6.02200E-001    0.00000E+000
   6.5150   5.88900E-001    0.00000E+000
   6.5190   5.94900E-001    0.00000E+000
   6.5210   5.97500E-001    0.00000E+000
   6.5240   6.10700E-001    0.00000E+000
   6.5280   5.98900E-001    0.00000E+000
   6.5310   6.04100E-001    0.00000E+000
   6.5330   5.97700E-001    0.00000E+000
   6.5380   5.83300E-001    0.00000E+000
   6.5400   6.16500E-001    0.00000E+000
   6.5420   6.13000E-001    0.00000E+000
   6.5440   5.93900E-001    0.00000E+000
   6.5470   6.00600E-001    0.00000E+000
   6.5490   5.95000E-001    0.00000E+000
   6.5510   5.92200E-001    0.00000E+000
   6.5530   5.97800E-001    0.00000E+000
   6.5550   6.02100E-001    0.00000E+000
   6.5600   5.89900E-001    0.00000E+000
   6.5620   5.87400E-001    0.00000E+000
   6.5660   5.91000E-001    0.00000E+000
   6.5670   5.97900E-001    0.00000E+000
   6.5700   6.10800E-001    0.00000E+000
   6.5720   6.01400E-001    0.00000E+000
   6.5740   6.02500E-001    0.00000E+000
   6.5770   6.02500E-001    0.00000E+000
   6.5800   5.97700E-001    0.00000E+000
   6.5820   6.13600E-001    0.00000E+000
   6.5850   6.01200E-001    0.00000E+000
   6.5870   6.00100E-001    0.00000E+000
   6.5900   5.96800E-001    0.00000E+000
   6.5910   6.07200E-001    0.00000E+000
   6.5950   5.88900E-001    0.00000E+000
   6.5980   6.00200E-001    0.00000E+000
   6.6000   6.09500E-001    0.00000E+000
   6.6030   5.84400E-001    0.00000E+000
   6.6070   5.88300E-001    0.00000E+000
   6.6080   5.85200E-001    0.00000E+000
   6.6100   5.90400E-001    0.00000E+000
   6.6140   5.82800E-001    0.00000E+000
   6.6150   6.05500E-001    0.00000E+000
   6.6180   5.98400E-001    0.00000E+000
   6.6210   6.09200E-001    0.00000E+000
   6.6240   6.17800E-001    0.00000E+000
   6.6270   5.97700E-001    0.00000E+000
   6.6290   5.95000E-001    0.00000E+000
   6.6310   6.15300E-001    0.00000E+000
   6.6330   6.03000E-001    0.00000E+000
   6.6370   6.22100E-001    0.00000E+000
   6.6410   5.86700E-001    0.00000E+000
   6.6430   5.93000E-001    0.00000E+000
   6.6460   6.04200E-001    0.00000E+000
   6.6480   5.99600E-001    0.00000E+000
   6.6500   6.03100E-001    0.00000E+000
   6.6520   5.98500E-001    0.00000E+000
   6.6550   6.22100E-001    0.00000E+000
   6.6570   5.98000E-001    0.00000E+000
   6.6610   6.12500E-001    0.00000E+000
   6.6630   6.09300E-001    0.00000E+000
   6.6660   6.09400E-001    0.00000E+000
   6.6670   5.93800E-001    0.00000E+000
   6.6690   6.06000E-001    0.00000E+000
   6.6720   5.98900E-001    0.00000E+000
   6.6750   6.09900E-001    0.00000E+000
   6.6790   6.07000E-001    0.00000E+000
   6.6820   5.97000E-001    0.00000E+000
   6.6840   6.02000E-001    0.00000E+000
   6.6860   6.00500E-001    0.00000E+000
   6.6890   5.81500E-001    0.00000E+000
   6.6910   5.93400E-001    0.00000E+000
   6.6920   5.88900E-001    0.00000E+000
   6.6940   6.11000E-001    0.00000E+000
   6.6990   6.16000E-001    0.00000E+000
   6.7020   6.14200E-001    0.00000E+000
   6.7050   6.20400E-001    0.00000E+000
   6.7080   6.12400E-001    0.00000E+000
   6.7100   6.09800E-001    0.00000E+000
   6.7120   6.08800E-001    0.00000E+000
   6.7150   6.14900E-001    0.00000E+000
   6.7180   5.90000E-001    0.00000E+000
   6.7210   6.10300E-001    0.00000E+000
   6.7230   6.16700E-001    0.00000E+000
   6.7250   5.99400E-001    0.00000E+000
   6.7260   5.96000E-001    0.00000E+000
   6.7300   6.05200E-001    0.00000E+000
   6.7310   6.12900E-001    0.00000E+000
   6.7350   6.09100E-001    0.00000E+000
   6.7390   6.19800E-001    0.00000E+000
   6.7410   6.10800E-001    0.00000E+000
   6.7450   6.27300E-001    0.00000E+000
   6.7470   6.08600E-001    0.00000E+000
   6.7500   6.09500E-001    0.00000E+000
   6.7530   5.95200E-001    0.00000E+000
   6.7560   6.07400E-001    0.00000E+000
   6.7580   6.07600E-001    0.00000E+000
   6.7590   6.02600E-001    0.00000E+000
   6.7620   6.20100E-001    0.00000E+000
   6.7670   6.02900E-001    0.00000E+000
   6.7680   6.06600E-001    0.00000E+000
   6.7710   6.13100E-001    0.00000E+000
   6.7730   6.04300E-001    0.00000E+000
   6.7780   6.15800E-001    0.00000E+000
   6.7800   6.30200E-001    0.00000E+000
   6.7830   6.08800E-001    0.00000E+000
   6.7870   6.20200E-001    0.00000E+000
   6.7890   6.19600E-001    0.00000E+000
   6.7920   6.24500E-001    0.00000E+000
   6.7950   6.22600E-001    0.00000E+000
   6.7970   6.07700E-001    0.00000E+000
   6.7990   6.12500E-001    0.00000E+000
   6.8020   5.90000E-001    0.00000E+000
   6.8050   6.07300E-001    0.00000E+000
   6.8070   6.42400E-001    0.00000E+000
   6.8100   6.06300E-001    0.00000E+000
   6.8140   5.92300E-001    0.00000E+000
   6.8160   6.02800E-001    0.00000E+000
   6.8170   6.22200E-001    0.00000E+000
   6.8210   6.12900E-001    0.00000E+000
   6.8270   6.23200E-001    0.00000E+000
   6.8280   6.26600E-001    0.00000E+000
   6.8310   6.25400E-001    0.00000E+000
   6.8350   6.11100E-001    0.00000E+000
   6.8370   6.09500E-001    0.00000E+000
   6.8410   6.02200E-001    0.00000E+000
   6.8430   6.05800E-001    0.00000E+000
   6.8460   5.98900E-001    0.00000E+000
   6.8480   5.88100E-001    0.00000E+000
   6.8520   6.08300E-001    0.00000E+000
   6.8540   6.19400E-001    0.00000E+000
   6.8570   6.07300E-001    0.00000E+000
   6.8600   6.23100E-001    0.00000E+000
   6.8620   6.12700E-001    0.00000E+000
   6.8640   6.14600E-001    0.00000E+000
   6.8680   6.13300E-001    0.00000E+000
   6.8690   6.07100E-001    0.00000E+000
   6.8730   6.25700E-001    0.00000E+000
   6.8750   6.21400E-001    0.00000E+000
   6.8810   6.00900E-001    0.00000E+000
   6.8820   6.20600E-001    0.00000E+000
   6.8830   6.16600E-001    0.00000E+000
   6.8880   6.11400E-001    0.00000E+000
   6.8890   6.23100E-001    0.00000E+000
   6.8920   6.09400E-001    0.00000E+000
   6.8940   6.01500E-001    0.00000E+000
   6.8960   6.10600E-001    0.00000E+000
   6.8980   6.03000E-001    0.00000E+000
   6.9020   6.29000E-001    0.00000E+000
   6.9040   6.42700E-001    0.00000E+000
   6.9080   6.10000E-001    0.00000E+000
   6.9100   6.01900E-001    0.00000E+000
   6.9130   6.20900E-001    0.00000E+000
   6.9160   6.18600E-001    0.00000E+000
   6.9180   6.08000E-001    0.00000E+000
   6.9200   6.15900E-001    0.00000E+000
   6.9240   6.10600E-001    0.00000E+000
   6.9260   6.02800E-001    0.00000E+000
   6.9290   6.16100E-001    0.00000E+000
   6.9310   6.33000E-001    0.00000E+000
   6.9340   6.29400E-001    0.00000E+000
   6.9370   5.95700E-001    0.00000E+000
   6.9410   6.37700E-001    0.00000E+000
   6.9440   6.05000E-001    0.00000E+000
   6.9480   6.21200E-001    0.00000E+000
   6.9490   6.15900E-001    0.00000E+000
   6.9540   6.21100E-001    0.00000E+000
   6.9570   6.12500E-001    0.00000E+000
   6.9580   6.24000E-001    0.00000E+000
   6.9590   6.29500E-001    0.00000E+000
   6.9620   6.24800E-001    0.00000E+000
   6.9650   6.22400E-001    0.00000E+000
   6.9660   6.23700E-001    0.00000E+000
   6.9690   6.26900E-001    0.00000E+000
   6.9750   6.21100E-001    0.00000E+000
   6.9780   6.25800E-001    0.00000E+000
   6.9800   6.10200E-001    0.00000E+000
   6.9840   6.14100E-001    0.00000E+000
   6.9860   6.05700E-001    0.00000E+000
   6.9900   6.31900E-001    0.00000E+000
   6.9920   6.31900E-001    0.00000E+000
   6.9940   6.25800E-001    0.00000E+000
   6.9960   6.13700E-001    0.00000E+000
   6.9980   6.37500E-001    0.00000E+000
   7.0000   6.09800E-001    0.00000E+000
   7.0040   6.23300E-001    0.00000E+000
   7.0070   6.20500E-001    0.00000E+000
   7.0110   6.17600E-001    0.00000E+000
   7.0120   6.19000E-001    0.00000E+000
   7.0140   6.18200E-001    0.00000E+000
   7.0180   6.16700E-001    0.00000E+000
   7.0210   5.97300E-001    0.00000E+000
   7.0240   6.19500E-001    0.00000E+000
   7.0260   6.26100E-001    0.00000E+000
   7.0290   6.26000E-001    0.00000E+000
   7.0310   6.21400E-001    0.00000E+000
   7.0340   6.24500E-001    0.00000E+000
   7.0370   6.31100E-001    0.00000E+000
   7.0390   6.09900E-001    0.00000E+000
   7.0420   6.08900E-001    0.00000E+000
   7.0460   6.27300E-001    0.00000E+000
   7.0490   6.41700E-001    0.00000E+000
   7.0510   6.35100E-001    0.00000E+000
   7.0540   6.39400E-001    0.00000E+000
   7.0560   6.21200E-001    0.00000E+000
   7.0600   6.49900E-001    0.00000E+000
   7.0630   6.51200E-001    0.00000E+000
   7.0650   6.38500E-001    0.00000E+000
   7.0690   6.48800E-001    0.00000E+000
   7.0710   6.59100E-001    0.00000E+000
   7.0740   6.58300E-001    0.00000E+000
   7.0760   6.54800E-001    0.00000E+000
   7.0790   6.79800E-001    0.00000E+000
   7.0810   6.62900E-001    0.00000E+000
   7.0840   6.66000E-001    0.00000E+000
   7.0870   6.68000E-001    0.00000E+000
   7.0900   6.89200E-001    0.00000E+000
   7.0920   6.96800E-001    0.00000E+000
   7.0950   7.25200E-001    0.00000E+000
   7.0990   7.29100E-001    0.00000E+000
   7.1010   7.57300E-001    0.00000E+000
   7.1060   7.66300E-001    0.00000E+000
   7.1080   7.83400E-001    0.00000E+000
   7.1090   7.84400E-001    0.00000E+000
   7.1130   8.41500E-001    0.00000E+000
   7.1150   8.63800E-001    0.00000E+000
   7.1190   9.07600E-001    0.00000E+000
   7.1220   9.03600E-001    0.00000E+000
   7.1260   9.64600E-001    0.00000E+000
   7.1270   9.56600E-001    0.00000E+000
   7.1310   1.03980E+000    0.00000E+000
   7.1330   1.05720E+000    0.00000E+000
   7.1350   1.09170E+000    0.00000E+000
   7.1400   1.15880E+000    0.00000E+000
   7.1420   1.19620E+000    0.00000E+000
   7.1450   1.23530E+000    0.00000E+000
   7.1480   1.29040E+000    0.00000E+000
   7.1520   1.46870E+000    0.00000E+000
   7.1540   1.61290E+000    0.00000E+000
   7.1580   1.64750E+000    0.00000E+000
   7.1600   1.43640E+000    0.00000E+000
   7.1650   1.03550E+000    0.00000E+000
   7.1680   1.13760E+000    0.00000E+000
   7.1710   8.72600E-001    0.00000E+000
   7.1720   8.48900E-001    0.00000E+000
   7.1740   9.23200E-001    0.00000E+000
   7.1770   5.52400E-001    0.00000E+000
   7.1790   4.62400E-001    0.00000E+000
   7.1830   1.00000E+000    0.00000E+000
   7.1850   1.00000E+000    0.00000E+000
   7.1880   1.00000E+000    0.00000E+000
   7.1910   1.00000E+000    0.00000E+000
   7.1930   1.00000E+000    0.00000E+000
   7.1960   1.00000E+000    0.00000E+000
   7.1990   1.00000E+000    0.00000E+000
   7.2010   1.00000E+000    0.00000E+000
   7.2030   1.00000E+000    0.00000E+000
   7.2070   1.00000E+000    0.00000E+000
   7.2100   1.00000E+000    0.00000E+000
   7.2120   1.00000E+000    0.00000E+000
   7.2150   1.00000E+000    0.00000E+000
   7.2180   1.00000E+000    0.00000E+000
   7.2200   1.00000E+000    0.00000E+000
   7.2240   1.00000E+000    0.00000E+000
   7.2260   1.00000E+000    0.00000E+000
   7.2290   1.00000E+000    0.00000E+000
   7.2330   1.00000E+000    0.00000E+000
   7.2370   1.00000E+000    0.00000E+000
   7.2390   1.00000E+000    0.00000E+000
   7.2420   1.00000E+000    0.00000E+000
   7.2460   1.00000E+000    0.00000E+000
   7.2480   1.00000E+000    0.00000E+000
   7.2510   1.00000E+000    0.00000E+000
   7.2530   1.00000E+000    0.00000E+000
   7.2550   1.00000E+000    0.00000E+000
   7.2580   1.00000E+000    0.00000E+000
   7.2620   1.00000E+000    0.00000E+000
   7.2640   1.00000E+000    0.00000E+000
   7.2670   1.00000E+000    0.00000E+000
   7.2690   1.00000E+000    0.00000E+000
   7.2720   1.00000E+000    0.00000E+000
   7.2760   1.00000E+000    0.00000E+000
   7.2780   1.00000E+000    0.00000E+000
   7.2800   1.00000E+000    0.00000E+000
   7.2830   1.00000E+000    0.00000E+000
   7.2860   1.00000E+000    0.00000E+000
   7.2890   1.00000E+000    0.00000E+000
   7.2920   1.00000E+000    0.00000E+000
   7.2940   1.00000E+000    0.00000E+000
   7.2960   1.00000E+000    0.00000E+000
   7.3000   1.00000E+000    0.00000E+000
