# Supplementary material for: Rationally seeded computational protein design of ɑ-helical barrels
Source: Nat Chem Biol. 2024 Jun 20;20(8):991–9. doi: 10.1038/s41589-024-01642-0 (PMC11288890; doi:10.1038/s41589-024-01642-0)
Supplement: Supplementary file 3 — PDB and .mtz files used for making figure panels b–d and j–m. [file 41589_2024_1642_MOESM3_ESM.zip › KIA_RP_RSPD_NatChemBiol_data_Figure2/scapCC6_LLIA_panels_e-h/AUC_panel_g/SV_raw/00007.RA1]

scapCC6_LLIA_master
R 1 20.2 50000 0012897 5.6590E10 282 1 
   5.8000   4.43000E-001    0.00000E+000
   5.8020   9.64400E-001    0.00000E+000
   5.8030   1.00100E-001    0.00000E+000
   5.8040   4.74000E-001    0.00000E+000
   5.8060   8.76100E-001    0.00000E+000
   5.8080   4.26900E-001    0.00000E+000
   5.8090   9.79200E-001    0.00000E+000
   5.8100   1.17430E+000    0.00000E+000
   5.8120   1.05390E+000    0.00000E+000
   5.8140   1.00080E+000    0.00000E+000
   5.8160   1.01420E+000    0.00000E+000
   5.8170   1.02140E+000    0.00000E+000
   5.8200   1.06500E+000    0.00000E+000
   5.8220   9.48300E-001    0.00000E+000
   5.8230   1.04340E+000    0.00000E+000
   5.8240   1.01930E+000    0.00000E+000
   5.8260   1.05310E+000    0.00000E+000
   5.8270   1.23450E+000    0.00000E+000
   5.8290   1.25440E+000    0.00000E+000
   5.8310   1.34350E+000    0.00000E+000
   5.8330   1.64520E+000    0.00000E+000
   5.8350   1.64250E+000    0.00000E+000
   5.8380   1.59760E+000    0.00000E+000
   5.8400   1.57800E+000    0.00000E+000
   5.8420   1.57960E+000    0.00000E+000
   5.8440   1.54340E+000    0.00000E+000
   5.8470   1.61270E+000    0.00000E+000
   5.8490   1.50660E+000    0.00000E+000
   5.8510   1.21460E+000    0.00000E+000
   5.8520   1.08700E+000    0.00000E+000
   5.8540   8.87300E-001    0.00000E+000
   5.8570   7.57500E-001    0.00000E+000
   5.8580   5.37100E-001    0.00000E+000
   5.8600   5.25800E-001    0.00000E+000
   5.8630   4.18200E-001    0.00000E+000
   5.8650   4.79400E-001    0.00000E+000
   5.8670   3.15900E-001    0.00000E+000
   5.8680   2.73500E-001    0.00000E+000
   5.8700   2.81000E-001    0.00000E+000
   5.8720   2.50100E-001    0.00000E+000
   5.8740   2.70900E-001    0.00000E+000
   5.8750   1.71300E-001    0.00000E+000
   5.8780   1.89000E-001    0.00000E+000
   5.8800   1.58000E-001    0.00000E+000
   5.8810   1.45500E-001    0.00000E+000
   5.8850   1.05400E-001    0.00000E+000
   5.8870   8.51000E-002    0.00000E+000
   5.8900   7.18000E-002    0.00000E+000
   5.8920   7.67000E-002    0.00000E+000
   5.8940   4.38000E-002    0.00000E+000
   5.8950   8.83000E-002    0.00000E+000
   5.8970   2.41000E-002    0.00000E+000
   5.8990   6.90000E-002    0.00000E+000
   5.9000   2.62000E-002    0.00000E+000
   5.9010   1.53000E-002    0.00000E+000
   5.9030   2.34000E-002    0.00000E+000
   5.9050   2.09000E-002    0.00000E+000
   5.9080   5.46000E-002    0.00000E+000
   5.9100   1.90000E-002    0.00000E+000
   5.9120   2.09000E-002    0.00000E+000
   5.9140   2.40000E-002    0.00000E+000
   5.9150   5.40000E-003    0.00000E+000
   5.9170   9.30000E-003    0.00000E+000
   5.9190   5.90000E-003    0.00000E+000
   5.9210   4.48000E-002    0.00000E+000
   5.9220   1.25000E-002    0.00000E+000
   5.9240   4.00000E-003    0.00000E+000
   5.9260   2.66000E-002    0.00000E+000
   5.9280   1.77000E-002    0.00000E+000
   5.9300   4.00000E-004    0.00000E+000
   5.9330   7.10000E-003    0.00000E+000
   5.9350   8.00000E-003    0.00000E+000
   5.9380  -1.50000E-003    0.00000E+000
   5.9400   1.22000E-002    0.00000E+000
   5.9430   3.00000E-004    0.00000E+000
   5.9460   1.33000E-002    0.00000E+000
   5.9480   1.02000E-002    0.00000E+000
   5.9490   6.40000E-003    0.00000E+000
   5.9510   1.01000E-002    0.00000E+000
   5.9550   1.08000E-002    0.00000E+000
   5.9560   9.00000E-003    0.00000E+000
   5.9580   1.09000E-002    0.00000E+000
   5.9590   2.80000E-003    0.00000E+000
   5.9620  -1.25000E-002    0.00000E+000
   5.9640  -0.00000E+000    0.00000E+000
   5.9650   1.14000E-002    0.00000E+000
   5.9680  -5.50000E-003    0.00000E+000
   5.9700   1.44000E-002    0.00000E+000
   5.9730   5.20000E-003    0.00000E+000
   5.9740   1.42900E-001    0.00000E+000
   5.9760   2.47900E-001    0.00000E+000
   5.9780  -3.51000E-001    0.00000E+000
   5.9790  -8.16200E-001    0.00000E+000
   5.9820  -3.47900E-001    0.00000E+000
   5.9830  -3.37000E-002    0.00000E+000
   5.9860  -2.80000E-002    0.00000E+000
   5.9880  -3.45000E-002    0.00000E+000
   5.9890  -4.65000E-002    0.00000E+000
   5.9900  -4.44000E-002    0.00000E+000
   5.9930  -5.16000E-002    0.00000E+000
   5.9950  -4.47000E-002    0.00000E+000
   5.9980  -5.47000E-002    0.00000E+000
   6.0000  -3.68000E-002    0.00000E+000
   6.0030  -4.60000E-002    0.00000E+000
   6.0060  -3.76000E-002    0.00000E+000
   6.0070  -4.25000E-002    0.00000E+000
   6.0100  -3.34000E-002    0.00000E+000
   6.0120  -4.96000E-002    0.00000E+000
   6.0150  -2.61000E-002    0.00000E+000
   6.0170  -2.26000E-002    0.00000E+000
   6.0190  -4.10000E-002    0.00000E+000
   6.0220  -4.90000E-002    0.00000E+000
   6.0240  -3.80000E-002    0.00000E+000
   6.0260  -5.70000E-002    0.00000E+000
   6.0270  -3.71000E-002    0.00000E+000
   6.0290  -3.94000E-002    0.00000E+000
   6.0310  -5.04000E-002    0.00000E+000
   6.0340  -1.09000E-002    0.00000E+000
   6.0350  -2.78500E-001    0.00000E+000
   6.0380   8.41500E-001    0.00000E+000
   6.0440   2.97200E-001    0.00000E+000
   6.0470   7.46000E-002    0.00000E+000
   6.0500   1.41100E-001    0.00000E+000
   6.0520   1.36600E-001    0.00000E+000
   6.0530   1.33000E-001    0.00000E+000
   6.0550   1.32700E-001    0.00000E+000
   6.0580   1.47100E-001    0.00000E+000
   6.0600   1.68700E-001    0.00000E+000
   6.0630   1.72300E-001    0.00000E+000
   6.0660   1.86000E-001    0.00000E+000
   6.0680   1.89800E-001    0.00000E+000
   6.0690   1.87300E-001    0.00000E+000
   6.0710   1.96700E-001    0.00000E+000
   6.0780   2.00700E-001    0.00000E+000
   6.0820   2.14600E-001    0.00000E+000
   6.0830   2.40200E-001    0.00000E+000
   6.0850   2.41800E-001    0.00000E+000
   6.0870   2.52400E-001    0.00000E+000
   6.0890   2.60800E-001    0.00000E+000
   6.0960   2.76000E-001    0.00000E+000
   6.0970   2.80500E-001    0.00000E+000
   6.1000   2.85500E-001    0.00000E+000
   6.1020   3.06200E-001    0.00000E+000
   6.1050   3.21200E-001    0.00000E+000
   6.1090   3.25600E-001    0.00000E+000
   6.1100   3.34000E-001    0.00000E+000
   6.1110   3.59200E-001    0.00000E+000
   6.1160   3.59500E-001    0.00000E+000
   6.1180   3.62500E-001    0.00000E+000
   6.1200   3.65700E-001    0.00000E+000
   6.1230   3.86400E-001    0.00000E+000
   6.1270   4.06500E-001    0.00000E+000
   6.1300   4.11800E-001    0.00000E+000
   6.1320   4.05500E-001    0.00000E+000
   6.1370   4.17900E-001    0.00000E+000
   6.1380   4.26400E-001    0.00000E+000
   6.1410   4.40900E-001    0.00000E+000
   6.1430   4.70000E-001    0.00000E+000
   6.1440   4.63300E-001    0.00000E+000
   6.1470   4.67900E-001    0.00000E+000
   6.1500   4.67300E-001    0.00000E+000
   6.1520   4.85000E-001    0.00000E+000
   6.1540   4.93400E-001    0.00000E+000
   6.1570   5.10100E-001    0.00000E+000
   6.1590   5.06600E-001    0.00000E+000
   6.1620   4.83900E-001    0.00000E+000
   6.1640   4.93700E-001    0.00000E+000
   6.1680   5.10000E-001    0.00000E+000
   6.1700   5.11000E-001    0.00000E+000
   6.1710   5.16900E-001    0.00000E+000
   6.1730   5.22500E-001    0.00000E+000
   6.1760   5.48900E-001    0.00000E+000
   6.1770   5.55700E-001    0.00000E+000
   6.1810   5.45900E-001    0.00000E+000
   6.1830   5.75800E-001    0.00000E+000
   6.1850   5.63700E-001    0.00000E+000
   6.1870   5.55900E-001    0.00000E+000
   6.1890   5.59100E-001    0.00000E+000
   6.1930   5.65700E-001    0.00000E+000
   6.1950   5.59200E-001    0.00000E+000
   6.1990   5.74000E-001    0.00000E+000
   6.2020   5.85600E-001    0.00000E+000
   6.2050   5.83600E-001    0.00000E+000
   6.2070   5.80700E-001    0.00000E+000
   6.2110   5.89200E-001    0.00000E+000
   6.2130   5.76800E-001    0.00000E+000
   6.2160   5.70600E-001    0.00000E+000
   6.2190   5.98600E-001    0.00000E+000
   6.2230   5.91500E-001    0.00000E+000
   6.2250   5.92400E-001    0.00000E+000
   6.2270   5.84300E-001    0.00000E+000
   6.2290   5.88100E-001    0.00000E+000
   6.2310   5.89100E-001    0.00000E+000
   6.2320   6.17200E-001    0.00000E+000
   6.2360   6.09800E-001    0.00000E+000
   6.2400   5.95500E-001    0.00000E+000
   6.2410   6.11400E-001    0.00000E+000
   6.2440   6.05900E-001    0.00000E+000
   6.2470   6.04300E-001    0.00000E+000
   6.2490   6.08600E-001    0.00000E+000
   6.2500   6.14500E-001    0.00000E+000
   6.2530   6.02600E-001    0.00000E+000
   6.2540   6.19200E-001    0.00000E+000
   6.2570   5.99200E-001    0.00000E+000
   6.2620   6.11100E-001    0.00000E+000
   6.2640   6.07200E-001    0.00000E+000
   6.2650   6.23600E-001    0.00000E+000
   6.2680   6.13900E-001    0.00000E+000
   6.2700   6.06800E-001    0.00000E+000
   6.2720   6.02200E-001    0.00000E+000
   6.2740   6.18100E-001    0.00000E+000
   6.2770   5.98100E-001    0.00000E+000
   6.2810   6.12100E-001    0.00000E+000
   6.2830   6.13400E-001    0.00000E+000
   6.2860   6.12800E-001    0.00000E+000
   6.2880   6.09800E-001    0.00000E+000
   6.2900   6.12600E-001    0.00000E+000
   6.2930   6.08700E-001    0.00000E+000
   6.2940   6.12600E-001    0.00000E+000
   6.2970   6.19900E-001    0.00000E+000
   6.3000   6.10800E-001    0.00000E+000
   6.3040   6.17600E-001    0.00000E+000
   6.3060   6.16000E-001    0.00000E+000
   6.3100   5.94200E-001    0.00000E+000
   6.3110   6.14400E-001    0.00000E+000
   6.3130   6.32800E-001    0.00000E+000
   6.3160   6.08600E-001    0.00000E+000
   6.3180   6.10700E-001    0.00000E+000
   6.3260   6.10300E-001    0.00000E+000
   6.3290   5.98200E-001    0.00000E+000
   6.3320   6.18500E-001    0.00000E+000
   6.3340   5.96700E-001    0.00000E+000
   6.3370   6.09600E-001    0.00000E+000
   6.3430   5.95600E-001    0.00000E+000
   6.3470   6.19500E-001    0.00000E+000
   6.3530   6.28900E-001    0.00000E+000
   6.3550   6.15500E-001    0.00000E+000
   6.3560   6.02200E-001    0.00000E+000
   6.3630   6.04400E-001    0.00000E+000
   6.3640   6.31000E-001    0.00000E+000
   6.3660   6.26300E-001    0.00000E+000
   6.3720   6.14600E-001    0.00000E+000
   6.3730   6.03900E-001    0.00000E+000
   6.3750   6.08200E-001    0.00000E+000
   6.3770   6.12400E-001    0.00000E+000
   6.3830   6.19800E-001    0.00000E+000
   6.3850   6.11900E-001    0.00000E+000
   6.3860   6.11300E-001    0.00000E+000
   6.3930   6.20400E-001    0.00000E+000
   6.3980   6.16600E-001    0.00000E+000
   6.4010   6.05600E-001    0.00000E+000
   6.4040   5.99900E-001    0.00000E+000
   6.4060   6.24400E-001    0.00000E+000
   6.4090   6.27400E-001    0.00000E+000
   6.4120   6.08300E-001    0.00000E+000
   6.4140   6.16100E-001    0.00000E+000
   6.4150   6.17700E-001    0.00000E+000
   6.4190   6.11200E-001    0.00000E+000
   6.4210   6.10600E-001    0.00000E+000
   6.4240   6.17000E-001    0.00000E+000
   6.4270   6.17700E-001    0.00000E+000
   6.4290   6.41200E-001    0.00000E+000
   6.4310   6.13600E-001    0.00000E+000
   6.4330   6.28700E-001    0.00000E+000
   6.4380   6.20500E-001    0.00000E+000
   6.4410   6.18500E-001    0.00000E+000
   6.4430   6.26400E-001    0.00000E+000
   6.4460   6.13800E-001    0.00000E+000
   6.4480   6.21300E-001    0.00000E+000
   6.4510   6.21800E-001    0.00000E+000
   6.4540   6.25200E-001    0.00000E+000
   6.4560   6.01300E-001    0.00000E+000
   6.4580   6.14000E-001    0.00000E+000
   6.4600   5.92600E-001    0.00000E+000
   6.4630   6.17000E-001    0.00000E+000
   6.4660   6.07400E-001    0.00000E+000
   6.4670   6.19600E-001    0.00000E+000
   6.4730   6.21400E-001    0.00000E+000
   6.4740   6.24600E-001    0.00000E+000
   6.4780   6.31800E-001    0.00000E+000
   6.4790   6.16800E-001    0.00000E+000
   6.4810   6.10700E-001    0.00000E+000
   6.4850   6.13500E-001    0.00000E+000
   6.4870   6.21200E-001    0.00000E+000
   6.4910   6.28900E-001    0.00000E+000
   6.4920   6.23300E-001    0.00000E+000
   6.4950   6.00700E-001    0.00000E+000
   6.4960   6.34200E-001    0.00000E+000
   6.5010   6.18200E-001    0.00000E+000
   6.5030   6.18000E-001    0.00000E+000
   6.5040   6.18800E-001    0.00000E+000
   6.5070   6.17800E-001    0.00000E+000
   6.5090   6.16900E-001    0.00000E+000
   6.5120   6.20900E-001    0.00000E+000
   6.5150   6.22600E-001    0.00000E+000
   6.5170   6.29200E-001    0.00000E+000
   6.5190   6.27300E-001    0.00000E+000
   6.5230   6.27900E-001    0.00000E+000
   6.5260   6.27100E-001    0.00000E+000
   6.5280   6.12500E-001    0.00000E+000
   6.5300   6.09400E-001    0.00000E+000
   6.5330   6.15800E-001    0.00000E+000
   6.5360   6.19000E-001    0.00000E+000
   6.5400   6.27900E-001    0.00000E+000
   6.5430   6.27600E-001    0.00000E+000
   6.5440   6.08200E-001    0.00000E+000
   6.5470   6.32200E-001    0.00000E+000
   6.5480   6.17500E-001    0.00000E+000
   6.5510   6.06900E-001    0.00000E+000
   6.5540   6.20100E-001    0.00000E+000
   6.5580   5.97000E-001    0.00000E+000
   6.5590   5.95000E-001    0.00000E+000
   6.5640   6.20000E-001    0.00000E+000
   6.5650   6.08000E-001    0.00000E+000
   6.5670   6.22300E-001    0.00000E+000
   6.5690   6.13400E-001    0.00000E+000
   6.5720   6.12200E-001    0.00000E+000
   6.5740   6.23500E-001    0.00000E+000
   6.5760   6.03200E-001    0.00000E+000
   6.5800   6.13700E-001    0.00000E+000
   6.5810   6.12200E-001    0.00000E+000
   6.5830   6.06900E-001    0.00000E+000
   6.5870   6.08300E-001    0.00000E+000
   6.5890   6.10400E-001    0.00000E+000
   6.5920   6.15800E-001    0.00000E+000
   6.5970   5.93900E-001    0.00000E+000
   6.5990   6.21100E-001    0.00000E+000
   6.6010   6.25700E-001    0.00000E+000
   6.6030   6.03900E-001    0.00000E+000
   6.6060   6.25100E-001    0.00000E+000
   6.6080   6.20300E-001    0.00000E+000
   6.6110   6.24500E-001    0.00000E+000
   6.6140   6.17100E-001    0.00000E+000
   6.6160   6.23500E-001    0.00000E+000
   6.6180   6.25600E-001    0.00000E+000
   6.6220   6.30200E-001    0.00000E+000
   6.6240   6.30200E-001    0.00000E+000
   6.6270   6.16000E-001    0.00000E+000
   6.6290   6.17700E-001    0.00000E+000
   6.6300   6.18200E-001    0.00000E+000
   6.6340   6.14600E-001    0.00000E+000
   6.6370   6.25900E-001    0.00000E+000
   6.6400   6.41600E-001    0.00000E+000
   6.6440   6.05800E-001    0.00000E+000
   6.6460   6.20400E-001    0.00000E+000
   6.6480   6.33700E-001    0.00000E+000
   6.6500   6.32800E-001    0.00000E+000
   6.6540   6.14600E-001    0.00000E+000
   6.6560   6.16100E-001    0.00000E+000
   6.6580   5.99300E-001    0.00000E+000
   6.6620   6.21700E-001    0.00000E+000
   6.6640   6.25500E-001    0.00000E+000
   6.6660   6.09800E-001    0.00000E+000
   6.6680   6.15100E-001    0.00000E+000
   6.6710   6.25800E-001    0.00000E+000
   6.6730   6.35200E-001    0.00000E+000
   6.6750   6.20400E-001    0.00000E+000
   6.6790   6.22300E-001    0.00000E+000
   6.6820   6.31900E-001    0.00000E+000
   6.6840   6.14900E-001    0.00000E+000
   6.6850   6.22700E-001    0.00000E+000
   6.6870   6.06100E-001    0.00000E+000
   6.6900   6.06900E-001    0.00000E+000
   6.6920   6.21800E-001    0.00000E+000
   6.6960   6.18700E-001    0.00000E+000
   6.7000   6.21800E-001    0.00000E+000
   6.7030   6.27300E-001    0.00000E+000
   6.7050   6.16600E-001    0.00000E+000
   6.7070   6.20300E-001    0.00000E+000
   6.7090   6.21900E-001    0.00000E+000
   6.7110   6.09600E-001    0.00000E+000
   6.7140   6.28600E-001    0.00000E+000
   6.7160   6.22200E-001    0.00000E+000
   6.7200   6.26800E-001    0.00000E+000
   6.7240   6.12000E-001    0.00000E+000
   6.7270   6.21500E-001    0.00000E+000
   6.7290   6.29200E-001    0.00000E+000
   6.7310   6.19200E-001    0.00000E+000
   6.7320   6.30900E-001    0.00000E+000
   6.7340   6.32500E-001    0.00000E+000
   6.7380   6.27600E-001    0.00000E+000
   6.7420   6.29200E-001    0.00000E+000
   6.7450   6.26800E-001    0.00000E+000
   6.7460   6.20700E-001    0.00000E+000
   6.7480   5.99000E-001    0.00000E+000
   6.7500   6.23300E-001    0.00000E+000
   6.7550   6.25800E-001    0.00000E+000
   6.7570   6.17800E-001    0.00000E+000
   6.7590   6.21300E-001    0.00000E+000
   6.7610   6.25200E-001    0.00000E+000
   6.7660   6.42500E-001    0.00000E+000
   6.7690   6.31900E-001    0.00000E+000
   6.7710   6.02300E-001    0.00000E+000
   6.7730   6.31200E-001    0.00000E+000
   6.7770   6.25600E-001    0.00000E+000
   6.7780   6.38600E-001    0.00000E+000
   6.7820   6.39600E-001    0.00000E+000
   6.7850   6.21700E-001    0.00000E+000
   6.7870   6.15000E-001    0.00000E+000
   6.7910   6.06000E-001    0.00000E+000
   6.7930   6.31000E-001    0.00000E+000
   6.7960   6.26300E-001    0.00000E+000
   6.7980   6.23400E-001    0.00000E+000
   6.8020   6.33900E-001    0.00000E+000
   6.8040   6.17700E-001    0.00000E+000
   6.8070   6.25700E-001    0.00000E+000
   6.8110   6.18700E-001    0.00000E+000
   6.8130   6.36300E-001    0.00000E+000
   6.8150   6.10000E-001    0.00000E+000
   6.8160   6.22300E-001    0.00000E+000
   6.8200   6.26400E-001    0.00000E+000
   6.8210   6.12800E-001    0.00000E+000
   6.8230   6.07400E-001    0.00000E+000
   6.8290   6.23600E-001    0.00000E+000
   6.8320   6.48500E-001    0.00000E+000
   6.8350   6.18500E-001    0.00000E+000
   6.8360   6.16900E-001    0.00000E+000
   6.8380   6.22500E-001    0.00000E+000
   6.8410   6.34200E-001    0.00000E+000
   6.8450   6.04600E-001    0.00000E+000
   6.8480   6.09700E-001    0.00000E+000
   6.8510   6.11400E-001    0.00000E+000
   6.8530   6.35700E-001    0.00000E+000
   6.8540   6.27800E-001    0.00000E+000
   6.8570   6.38000E-001    0.00000E+000
   6.8600   6.22600E-001    0.00000E+000
   6.8630   6.36100E-001    0.00000E+000
   6.8650   6.19100E-001    0.00000E+000
   6.8690   6.08200E-001    0.00000E+000
   6.8720   6.27900E-001    0.00000E+000
   6.8750   6.33300E-001    0.00000E+000
   6.8770   6.16600E-001    0.00000E+000
   6.8810   6.23800E-001    0.00000E+000
   6.8850   6.37300E-001    0.00000E+000
   6.8870   6.38100E-001    0.00000E+000
   6.8910   6.15700E-001    0.00000E+000
   6.8930   6.24000E-001    0.00000E+000
   6.8950   6.23300E-001    0.00000E+000
   6.8970   6.16800E-001    0.00000E+000
   6.8990   6.03100E-001    0.00000E+000
   6.9030   6.28500E-001    0.00000E+000
   6.9070   6.43900E-001    0.00000E+000
   6.9090   6.12900E-001    0.00000E+000
   6.9130   6.33600E-001    0.00000E+000
   6.9150   6.22200E-001    0.00000E+000
   6.9180   6.49600E-001    0.00000E+000
   6.9200   6.39200E-001    0.00000E+000
   6.9220   6.04700E-001    0.00000E+000
   6.9250   6.09100E-001    0.00000E+000
   6.9270   6.23900E-001    0.00000E+000
   6.9320   6.31100E-001    0.00000E+000
   6.9350   6.22100E-001    0.00000E+000
   6.9360   6.07200E-001    0.00000E+000
   6.9390   6.45800E-001    0.00000E+000
   6.9420   6.23800E-001    0.00000E+000
   6.9440   6.17800E-001    0.00000E+000
   6.9470   6.25000E-001    0.00000E+000
   6.9500   6.37200E-001    0.00000E+000
   6.9520   6.39400E-001    0.00000E+000
   6.9540   6.20200E-001    0.00000E+000
   6.9580   6.50100E-001    0.00000E+000
   6.9590   6.21200E-001    0.00000E+000
   6.9610   6.24900E-001    0.00000E+000
   6.9650   6.19500E-001    0.00000E+000
   6.9670   6.25800E-001    0.00000E+000
   6.9700   6.44400E-001    0.00000E+000
   6.9740   6.29400E-001    0.00000E+000
   6.9770   6.22900E-001    0.00000E+000
   6.9820   6.27500E-001    0.00000E+000
   6.9840   6.34500E-001    0.00000E+000
   6.9870   6.34100E-001    0.00000E+000
   6.9920   6.28500E-001    0.00000E+000
   6.9940   6.29600E-001    0.00000E+000
   6.9950   6.38200E-001    0.00000E+000
   7.0000   6.23200E-001    0.00000E+000
   7.0020   6.26200E-001    0.00000E+000
   7.0070   6.27100E-001    0.00000E+000
   7.0090   6.36400E-001    0.00000E+000
   7.0120   6.15100E-001    0.00000E+000
   7.0140   6.30800E-001    0.00000E+000
   7.0160   6.17400E-001    0.00000E+000
   7.0180   6.22500E-001    0.00000E+000
   7.0220   6.41200E-001    0.00000E+000
   7.0250   6.25400E-001    0.00000E+000
   7.0270   6.57100E-001    0.00000E+000
   7.0290   6.25000E-001    0.00000E+000
   7.0320   6.06200E-001    0.00000E+000
   7.0350   6.27000E-001    0.00000E+000
   7.0380   6.41900E-001    0.00000E+000
   7.0420   6.26800E-001    0.00000E+000
   7.0430   6.05600E-001    0.00000E+000
   7.0450   6.37600E-001    0.00000E+000
   7.0490   6.32400E-001    0.00000E+000
   7.0520   6.27300E-001    0.00000E+000
   7.0550   6.50100E-001    0.00000E+000
   7.0570   6.18200E-001    0.00000E+000
   7.0600   6.13500E-001    0.00000E+000
   7.0630   6.39100E-001    0.00000E+000
   7.0670   6.29900E-001    0.00000E+000
   7.0690   6.26100E-001    0.00000E+000
   7.0710   6.27200E-001    0.00000E+000
   7.0740   6.52800E-001    0.00000E+000
   7.0760   6.43700E-001    0.00000E+000
   7.0800   6.49400E-001    0.00000E+000
   7.0810   6.66800E-001    0.00000E+000
   7.0850   6.60900E-001    0.00000E+000
   7.0870   6.47200E-001    0.00000E+000
   7.0900   6.63000E-001    0.00000E+000
   7.0920   6.54700E-001    0.00000E+000
   7.0940   6.54400E-001    0.00000E+000
   7.0970   6.81800E-001    0.00000E+000
   7.1010   6.59000E-001    0.00000E+000
   7.1030   7.06200E-001    0.00000E+000
   7.1060   7.05100E-001    0.00000E+000
   7.1080   7.09000E-001    0.00000E+000
   7.1110   7.05800E-001    0.00000E+000
   7.1140   7.18700E-001    0.00000E+000
   7.1170   7.64200E-001    0.00000E+000
   7.1180   7.75200E-001    0.00000E+000
   7.1220   7.81500E-001    0.00000E+000
   7.1250   8.46300E-001    0.00000E+000
   7.1280   8.39100E-001    0.00000E+000
   7.1310   8.49000E-001    0.00000E+000
   7.1330   8.30700E-001    0.00000E+000
   7.1380   9.23500E-001    0.00000E+000
   7.1400   9.39400E-001    0.00000E+000
   7.1430   9.19800E-001    0.00000E+000
   7.1450   9.19400E-001    0.00000E+000
   7.1490   9.99200E-001    0.00000E+000
   7.1510   1.05160E+000    0.00000E+000
   7.1540   9.82100E-001    0.00000E+000
   7.1580   6.11600E-001    0.00000E+000
   7.1610   5.98900E-001    0.00000E+000
   7.1630   6.49800E-001    0.00000E+000
   7.1670   7.68500E-001    0.00000E+000
   7.1690   7.02100E-001    0.00000E+000
   7.1720   5.58900E-001    0.00000E+000
   7.1740   4.67600E-001    0.00000E+000
   7.1780   1.95200E-001    0.00000E+000
   7.1810   1.00000E+000    0.00000E+000
   7.1830   1.00000E+000    0.00000E+000
   7.1870   1.00000E+000    0.00000E+000
   7.1880   1.00000E+000    0.00000E+000
   7.1930   1.00000E+000    0.00000E+000
   7.1940   1.00000E+000    0.00000E+000
   7.1970   1.00000E+000    0.00000E+000
   7.1990   1.00000E+000    0.00000E+000
   7.2010   1.00000E+000    0.00000E+000
   7.2040   1.00000E+000    0.00000E+000
   7.2080   1.00000E+000    0.00000E+000
   7.2120   1.00000E+000    0.00000E+000
   7.2150   1.00000E+000    0.00000E+000
   7.2170   1.00000E+000    0.00000E+000
   7.2190   1.00000E+000    0.00000E+000
   7.2220   1.00000E+000    0.00000E+000
   7.2250   1.00000E+000    0.00000E+000
   7.2260   1.00000E+000    0.00000E+000
   7.2300   1.00000E+000    0.00000E+000
   7.2330   1.00000E+000    0.00000E+000
   7.2350   1.00000E+000    0.00000E+000
   7.2400   1.00000E+000    0.00000E+000
   7.2420   1.00000E+000    0.00000E+000
   7.2460   1.00000E+000    0.00000E+000
   7.2480   1.00000E+000    0.00000E+000
   7.2490   1.00000E+000    0.00000E+000
   7.2530   1.00000E+000    0.00000E+000
   7.2550   1.00000E+000    0.00000E+000
   7.2570   1.00000E+000    0.00000E+000
   7.2620   1.00000E+000    0.00000E+000
   7.2640   1.00000E+000    0.00000E+000
   7.2670   1.00000E+000    0.00000E+000
   7.2710   1.00000E+000    0.00000E+000
   7.2740   1.00000E+000    0.00000E+000
   7.2760   1.00000E+000    0.00000E+000
   7.2800   1.00000E+000    0.00000E+000
   7.2830   1.00000E+000    0.00000E+000
   7.2860   1.00000E+000    0.00000E+000
   7.2890   1.00000E+000    0.00000E+000
   7.2920   1.00000E+000    0.00000E+000
   7.2940   1.00000E+000    0.00000E+000
   7.2980   1.00000E+000    0.00000E+000
   7.3010   1.00000E+000    0.00000E+000
