# Supplementary material for: Rationally seeded computational protein design of ɑ-helical barrels
Source: Nat Chem Biol. 2024 Jun 20;20(8):991–9. doi: 10.1038/s41589-024-01642-0 (PMC11288890; doi:10.1038/s41589-024-01642-0)
Supplement: Supplementary file 3 — PDB and .mtz files used for making figure panels b–d and j–m. [file 41589_2024_1642_MOESM3_ESM.zip › KIA_RP_RSPD_NatChemBiol_data_Figure2/scapCC6_LLIA_panels_e-h/AUC_panel_g/SV_raw/00039.RA1]

scapCC6_LLIA_master
R 1 20.0 50000 0022485 3.1950E11 281 1 
   5.8000   7.62900E-001    0.00000E+000
   5.8020   4.84600E-001    0.00000E+000
   5.8030   4.01800E-001    0.00000E+000
   5.8040   1.08830E+000    0.00000E+000
   5.8050   9.05500E-001    0.00000E+000
   5.8060   1.09680E+000    0.00000E+000
   5.8070   1.03010E+000    0.00000E+000
   5.8080   9.75600E-001    0.00000E+000
   5.8090   1.03500E+000    0.00000E+000
   5.8110   1.04530E+000    0.00000E+000
   5.8120   9.97100E-001    0.00000E+000
   5.8130   1.00280E+000    0.00000E+000
   5.8140   1.07610E+000    0.00000E+000
   5.8150   1.16820E+000    0.00000E+000
   5.8170   9.28100E-001    0.00000E+000
   5.8190   9.88700E-001    0.00000E+000
   5.8210   1.09960E+000    0.00000E+000
   5.8220   1.16000E+000    0.00000E+000
   5.8230   1.08880E+000    0.00000E+000
   5.8240   1.04720E+000    0.00000E+000
   5.8250   1.07890E+000    0.00000E+000
   5.8260   1.04410E+000    0.00000E+000
   5.8270   1.19230E+000    0.00000E+000
   5.8280   1.15280E+000    0.00000E+000
   5.8290   1.35600E+000    0.00000E+000
   5.8300   1.54370E+000    0.00000E+000
   5.8310   1.55220E+000    0.00000E+000
   5.8330   1.61930E+000    0.00000E+000
   5.8350   1.65070E+000    0.00000E+000
   5.8360   1.64550E+000    0.00000E+000
   5.8380   1.62960E+000    0.00000E+000
   5.8390   1.69890E+000    0.00000E+000
   5.8400   1.59620E+000    0.00000E+000
   5.8410   1.47680E+000    0.00000E+000
   5.8440   1.62740E+000    0.00000E+000
   5.8450   1.57430E+000    0.00000E+000
   5.8460   1.55850E+000    0.00000E+000
   5.8490   1.59650E+000    0.00000E+000
   5.8500   1.43140E+000    0.00000E+000
   5.8510   9.45800E-001    0.00000E+000
   5.8540   8.51800E-001    0.00000E+000
   5.8560   5.57100E-001    0.00000E+000
   5.8580   6.50300E-001    0.00000E+000
   5.8600   4.99900E-001    0.00000E+000
   5.8630   4.31400E-001    0.00000E+000
   5.8650   4.95000E-001    0.00000E+000
   5.8660   4.85000E-001    0.00000E+000
   5.8670   2.53400E-001    0.00000E+000
   5.8700   2.60500E-001    0.00000E+000
   5.8710   2.84600E-001    0.00000E+000
   5.8740   2.25000E-001    0.00000E+000
   5.8750   2.40000E-001    0.00000E+000
   5.8780   1.58700E-001    0.00000E+000
   5.8800   1.61600E-001    0.00000E+000
   5.8810   1.72000E-001    0.00000E+000
   5.8850   1.24200E-001    0.00000E+000
   5.8860   5.73000E-002    0.00000E+000
   5.8870   1.45500E-001    0.00000E+000
   5.8890   4.50000E-002    0.00000E+000
   5.8920   9.26000E-002    0.00000E+000
   5.8950   5.39000E-002    0.00000E+000
   5.8960   1.64000E-002    0.00000E+000
   5.8980   8.29000E-002    0.00000E+000
   5.9000   3.30000E-002    0.00000E+000
   5.9010   4.50000E-002    0.00000E+000
   5.9020   1.58000E-002    0.00000E+000
   5.9050   1.78000E-002    0.00000E+000
   5.9060   3.92000E-002    0.00000E+000
   5.9080   1.93000E-002    0.00000E+000
   5.9100   1.19000E-002    0.00000E+000
   5.9120   1.90000E-002    0.00000E+000
   5.9140   1.75000E-002    0.00000E+000
   5.9150   4.00000E-003    0.00000E+000
   5.9160   1.75000E-002    0.00000E+000
   5.9180   8.00000E-004    0.00000E+000
   5.9190   8.30000E-003    0.00000E+000
   5.9210   1.35000E-002    0.00000E+000
   5.9230   1.78000E-002    0.00000E+000
   5.9260   2.35000E-002    0.00000E+000
   5.9270   2.18000E-002    0.00000E+000
   5.9310   1.10000E-002    0.00000E+000
   5.9340   1.15000E-002    0.00000E+000
   5.9350  -3.80000E-003    0.00000E+000
   5.9380  -1.30000E-003    0.00000E+000
   5.9390   1.17000E-002    0.00000E+000
   5.9430   1.39000E-002    0.00000E+000
   5.9440   5.90000E-003    0.00000E+000
   5.9470   1.50000E-003    0.00000E+000
   5.9500   8.00000E-004    0.00000E+000
   5.9520   7.20000E-003    0.00000E+000
   5.9550   1.26000E-002    0.00000E+000
   5.9560   3.00000E-003    0.00000E+000
   5.9580   9.00000E-003    0.00000E+000
   5.9600   1.22000E-002    0.00000E+000
   5.9630  -3.70000E-003    0.00000E+000
   5.9650   1.30000E-002    0.00000E+000
   5.9660   9.00000E-004    0.00000E+000
   5.9700  -5.20000E-003    0.00000E+000
   5.9720   2.10000E-003    0.00000E+000
   5.9730   5.70000E-003    0.00000E+000
   5.9760   1.83000E-002    0.00000E+000
   5.9800   3.00000E-004    0.00000E+000
   5.9810   1.62500E-001    0.00000E+000
   5.9820  -8.62000E-002    0.00000E+000
   5.9850  -8.13700E-001    0.00000E+000
   5.9880  -2.80800E-001    0.00000E+000
   5.9890   6.00000E-003    0.00000E+000
   5.9910  -3.24000E-002    0.00000E+000
   5.9920  -5.09000E-002    0.00000E+000
   5.9960  -4.55000E-002    0.00000E+000
   5.9980  -4.61000E-002    0.00000E+000
   6.0010  -4.14000E-002    0.00000E+000
   6.0020  -5.03000E-002    0.00000E+000
   6.0050  -3.85000E-002    0.00000E+000
   6.0070  -4.34000E-002    0.00000E+000
   6.0100  -4.17000E-002    0.00000E+000
   6.0130  -4.72000E-002    0.00000E+000
   6.0150  -4.36000E-002    0.00000E+000
   6.0170  -3.38000E-002    0.00000E+000
   6.0190  -5.65000E-002    0.00000E+000
   6.0210  -4.29000E-002    0.00000E+000
   6.0240  -4.72000E-002    0.00000E+000
   6.0260  -4.81000E-002    0.00000E+000
   6.0280  -5.08000E-002    0.00000E+000
   6.0310  -3.38000E-002    0.00000E+000
   6.0340  -5.41000E-002    0.00000E+000
   6.0350  -2.65700E-001    0.00000E+000
   6.0390   4.60000E-002    0.00000E+000
   6.0440   5.98700E-001    0.00000E+000
   6.0460  -4.55000E-002    0.00000E+000
   6.0490   1.84000E-002    0.00000E+000
   6.0510   3.38000E-002    0.00000E+000
   6.0530   3.69000E-002    0.00000E+000
   6.0570   2.69000E-002    0.00000E+000
   6.0610   4.13000E-002    0.00000E+000
   6.0630   4.57000E-002    0.00000E+000
   6.0670   4.06000E-002    0.00000E+000
   6.0680   3.52000E-002    0.00000E+000
   6.0710   4.43000E-002    0.00000E+000
   6.0730   2.94000E-002    0.00000E+000
   6.0780   3.80000E-002    0.00000E+000
   6.0800   4.13000E-002    0.00000E+000
   6.0830   5.49000E-002    0.00000E+000
   6.0840   3.94000E-002    0.00000E+000
   6.0850   4.87000E-002    0.00000E+000
   6.0890   4.42000E-002    0.00000E+000
   6.0910   4.46000E-002    0.00000E+000
   6.0940   3.47000E-002    0.00000E+000
   6.0950   4.15000E-002    0.00000E+000
   6.0980   3.54000E-002    0.00000E+000
   6.1020   5.37000E-002    0.00000E+000
   6.1050   3.22000E-002    0.00000E+000
   6.1100   4.47000E-002    0.00000E+000
   6.1150   4.54000E-002    0.00000E+000
   6.1170   2.89000E-002    0.00000E+000
   6.1190   4.44000E-002    0.00000E+000
   6.1230   3.12000E-002    0.00000E+000
   6.1260   5.56000E-002    0.00000E+000
   6.1270   3.89000E-002    0.00000E+000
   6.1290   4.82000E-002    0.00000E+000
   6.1300   3.74000E-002    0.00000E+000
   6.1340   4.82000E-002    0.00000E+000
   6.1360   5.25000E-002    0.00000E+000
   6.1390   4.97000E-002    0.00000E+000
   6.1410   5.46000E-002    0.00000E+000
   6.1430   5.10000E-002    0.00000E+000
   6.1480   4.21000E-002    0.00000E+000
   6.1490   6.32000E-002    0.00000E+000
   6.1510   4.81000E-002    0.00000E+000
   6.1540   5.80000E-002    0.00000E+000
   6.1570   4.95000E-002    0.00000E+000
   6.1580   4.20000E-002    0.00000E+000
   6.1610   3.83000E-002    0.00000E+000
   6.1620   4.99000E-002    0.00000E+000
   6.1660   4.64000E-002    0.00000E+000
   6.1680   6.03000E-002    0.00000E+000
   6.1710   4.44000E-002    0.00000E+000
   6.1720   5.90000E-002    0.00000E+000
   6.1740   5.71000E-002    0.00000E+000
   6.1770   5.37000E-002    0.00000E+000
   6.1790   5.15000E-002    0.00000E+000
   6.1820   5.35000E-002    0.00000E+000
   6.1840   6.22000E-002    0.00000E+000
   6.1860   5.94000E-002    0.00000E+000
   6.1910   6.37000E-002    0.00000E+000
   6.1930   6.11000E-002    0.00000E+000
   6.1980   5.78000E-002    0.00000E+000
   6.2010   8.21000E-002    0.00000E+000
   6.2020   8.43000E-002    0.00000E+000
   6.2050   6.74000E-002    0.00000E+000
   6.2070   7.24000E-002    0.00000E+000
   6.2110   7.83000E-002    0.00000E+000
   6.2140   7.82000E-002    0.00000E+000
   6.2170   8.50000E-002    0.00000E+000
   6.2190   6.61000E-002    0.00000E+000
   6.2250   7.82000E-002    0.00000E+000
   6.2270   7.47000E-002    0.00000E+000
   6.2290   7.73000E-002    0.00000E+000
   6.2310   8.63000E-002    0.00000E+000
   6.2340   9.80000E-002    0.00000E+000
   6.2380   8.22000E-002    0.00000E+000
   6.2410   7.44000E-002    0.00000E+000
   6.2450   8.71000E-002    0.00000E+000
   6.2500   1.05900E-001    0.00000E+000
   6.2520   9.44000E-002    0.00000E+000
   6.2550   8.62000E-002    0.00000E+000
   6.2600   8.40000E-002    0.00000E+000
   6.2620   8.70000E-002    0.00000E+000
   6.2630   9.59000E-002    0.00000E+000
   6.2660   9.69000E-002    0.00000E+000
   6.2690   1.14200E-001    0.00000E+000
   6.2700   1.02400E-001    0.00000E+000
   6.2730   1.01600E-001    0.00000E+000
   6.2750   1.09900E-001    0.00000E+000
   6.2790   1.04300E-001    0.00000E+000
   6.2820   1.16900E-001    0.00000E+000
   6.2840   1.13200E-001    0.00000E+000
   6.2880   1.10200E-001    0.00000E+000
   6.2890   1.06400E-001    0.00000E+000
   6.2930   1.14000E-001    0.00000E+000
   6.2950   1.25300E-001    0.00000E+000
   6.2970   1.08500E-001    0.00000E+000
   6.2980   1.08800E-001    0.00000E+000
   6.2990   1.28000E-001    0.00000E+000
   6.3040   1.30500E-001    0.00000E+000
   6.3090   1.33400E-001    0.00000E+000
   6.3150   1.34100E-001    0.00000E+000
   6.3170   1.33700E-001    0.00000E+000
   6.3200   1.50300E-001    0.00000E+000
   6.3270   1.32600E-001    0.00000E+000
   6.3310   1.29600E-001    0.00000E+000
   6.3350   1.37000E-001    0.00000E+000
   6.3360   1.54000E-001    0.00000E+000
   6.3370   1.72600E-001    0.00000E+000
   6.3420   1.49700E-001    0.00000E+000
   6.3430   1.52200E-001    0.00000E+000
   6.3480   1.50900E-001    0.00000E+000
   6.3490   1.82600E-001    0.00000E+000
   6.3540   1.70100E-001    0.00000E+000
   6.3610   1.84800E-001    0.00000E+000
   6.3630   1.74500E-001    0.00000E+000
   6.3650   1.67100E-001    0.00000E+000
   6.3700   1.98600E-001    0.00000E+000
   6.3740   1.88400E-001    0.00000E+000
   6.3770   2.05000E-001    0.00000E+000
   6.3810   2.09200E-001    0.00000E+000
   6.3840   2.06700E-001    0.00000E+000
   6.3870   2.03300E-001    0.00000E+000
   6.3900   2.02600E-001    0.00000E+000
   6.3930   2.27800E-001    0.00000E+000
   6.4010   2.30300E-001    0.00000E+000
   6.4020   2.25300E-001    0.00000E+000
   6.4050   2.22400E-001    0.00000E+000
   6.4100   2.30900E-001    0.00000E+000
   6.4130   2.31700E-001    0.00000E+000
   6.4150   2.43800E-001    0.00000E+000
   6.4190   2.44000E-001    0.00000E+000
   6.4200   2.52200E-001    0.00000E+000
   6.4230   2.59800E-001    0.00000E+000
   6.4270   2.53900E-001    0.00000E+000
   6.4290   2.58800E-001    0.00000E+000
   6.4310   2.64700E-001    0.00000E+000
   6.4340   2.58000E-001    0.00000E+000
   6.4380   2.59900E-001    0.00000E+000
   6.4400   2.65800E-001    0.00000E+000
   6.4430   2.89400E-001    0.00000E+000
   6.4450   2.72600E-001    0.00000E+000
   6.4470   2.82600E-001    0.00000E+000
   6.4490   2.80400E-001    0.00000E+000
   6.4510   2.89000E-001    0.00000E+000
   6.4520   2.87300E-001    0.00000E+000
   6.4540   2.99300E-001    0.00000E+000
   6.4590   2.85700E-001    0.00000E+000
   6.4610   2.89200E-001    0.00000E+000
   6.4640   2.95300E-001    0.00000E+000
   6.4660   3.14700E-001    0.00000E+000
   6.4700   2.99300E-001    0.00000E+000
   6.4720   3.07500E-001    0.00000E+000
   6.4750   3.11700E-001    0.00000E+000
   6.4780   3.07600E-001    0.00000E+000
   6.4790   3.34800E-001    0.00000E+000
   6.4810   3.22600E-001    0.00000E+000
   6.4850   3.33900E-001    0.00000E+000
   6.4880   3.31200E-001    0.00000E+000
   6.4900   3.36900E-001    0.00000E+000
   6.4920   3.38100E-001    0.00000E+000
   6.4950   3.36500E-001    0.00000E+000
   6.4970   3.35000E-001    0.00000E+000
   6.5010   3.51900E-001    0.00000E+000
   6.5050   3.46900E-001    0.00000E+000
   6.5060   3.56600E-001    0.00000E+000
   6.5100   3.58400E-001    0.00000E+000
   6.5120   3.55800E-001    0.00000E+000
   6.5140   3.62600E-001    0.00000E+000
   6.5170   3.73500E-001    0.00000E+000
   6.5190   3.62300E-001    0.00000E+000
   6.5220   3.73400E-001    0.00000E+000
   6.5240   3.83000E-001    0.00000E+000
   6.5280   3.76600E-001    0.00000E+000
   6.5310   3.85400E-001    0.00000E+000
   6.5330   3.88600E-001    0.00000E+000
   6.5380   3.84600E-001    0.00000E+000
   6.5410   4.03100E-001    0.00000E+000
   6.5430   3.85000E-001    0.00000E+000
   6.5440   3.94100E-001    0.00000E+000
   6.5470   3.94500E-001    0.00000E+000
   6.5500   4.02100E-001    0.00000E+000
   6.5530   4.11800E-001    0.00000E+000
   6.5550   4.01400E-001    0.00000E+000
   6.5570   3.86300E-001    0.00000E+000
   6.5600   4.05800E-001    0.00000E+000
   6.5650   4.09400E-001    0.00000E+000
   6.5670   4.20400E-001    0.00000E+000
   6.5690   4.13100E-001    0.00000E+000
   6.5730   4.28600E-001    0.00000E+000
   6.5770   4.44300E-001    0.00000E+000
   6.5790   4.40700E-001    0.00000E+000
   6.5810   4.30500E-001    0.00000E+000
   6.5820   4.42600E-001    0.00000E+000
   6.5860   4.19700E-001    0.00000E+000
   6.5880   4.38100E-001    0.00000E+000
   6.5920   4.36200E-001    0.00000E+000
   6.5960   4.38300E-001    0.00000E+000
   6.5980   4.59800E-001    0.00000E+000
   6.6020   4.60200E-001    0.00000E+000
   6.6050   4.30300E-001    0.00000E+000
   6.6070   4.55000E-001    0.00000E+000
   6.6080   4.58200E-001    0.00000E+000
   6.6110   4.60200E-001    0.00000E+000
   6.6140   4.67800E-001    0.00000E+000
   6.6150   4.57200E-001    0.00000E+000
   6.6190   4.67000E-001    0.00000E+000
   6.6220   4.64000E-001    0.00000E+000
   6.6240   4.64100E-001    0.00000E+000
   6.6270   4.73400E-001    0.00000E+000
   6.6290   4.63600E-001    0.00000E+000
   6.6310   4.87500E-001    0.00000E+000
   6.6330   4.56500E-001    0.00000E+000
   6.6380   4.85600E-001    0.00000E+000
   6.6400   4.85400E-001    0.00000E+000
   6.6440   4.73200E-001    0.00000E+000
   6.6460   4.75900E-001    0.00000E+000
   6.6480   4.87200E-001    0.00000E+000
   6.6510   4.72400E-001    0.00000E+000
   6.6540   4.94800E-001    0.00000E+000
   6.6570   5.01600E-001    0.00000E+000
   6.6600   4.94300E-001    0.00000E+000
   6.6620   4.83600E-001    0.00000E+000
   6.6640   4.97800E-001    0.00000E+000
   6.6660   5.03400E-001    0.00000E+000
   6.6670   5.07800E-001    0.00000E+000
   6.6710   5.06700E-001    0.00000E+000
   6.6740   5.15900E-001    0.00000E+000
   6.6780   4.95800E-001    0.00000E+000
   6.6820   4.97300E-001    0.00000E+000
   6.6840   5.14400E-001    0.00000E+000
   6.6860   5.09700E-001    0.00000E+000
   6.6890   5.07800E-001    0.00000E+000
   6.6910   4.95100E-001    0.00000E+000
   6.6920   5.17800E-001    0.00000E+000
   6.6950   5.17000E-001    0.00000E+000
   6.6970   5.17100E-001    0.00000E+000
   6.7020   5.26300E-001    0.00000E+000
   6.7050   5.19700E-001    0.00000E+000
   6.7070   5.13000E-001    0.00000E+000
   6.7090   5.12100E-001    0.00000E+000
   6.7100   5.19500E-001    0.00000E+000
   6.7140   5.19300E-001    0.00000E+000
   6.7150   5.50700E-001    0.00000E+000
   6.7190   5.39700E-001    0.00000E+000
   6.7220   5.47700E-001    0.00000E+000
   6.7240   5.09800E-001    0.00000E+000
   6.7280   5.41800E-001    0.00000E+000
   6.7300   5.27100E-001    0.00000E+000
   6.7320   5.21000E-001    0.00000E+000
   6.7340   5.41100E-001    0.00000E+000
   6.7360   5.38800E-001    0.00000E+000
   6.7410   5.37800E-001    0.00000E+000
   6.7420   5.27200E-001    0.00000E+000
   6.7470   5.35700E-001    0.00000E+000
   6.7480   5.34600E-001    0.00000E+000
   6.7500   5.28200E-001    0.00000E+000
   6.7530   5.33100E-001    0.00000E+000
   6.7560   5.42100E-001    0.00000E+000
   6.7590   5.49100E-001    0.00000E+000
   6.7610   5.33300E-001    0.00000E+000
   6.7650   5.53200E-001    0.00000E+000
   6.7680   5.42000E-001    0.00000E+000
   6.7710   5.44300E-001    0.00000E+000
   6.7730   5.33200E-001    0.00000E+000
   6.7770   5.34400E-001    0.00000E+000
   6.7790   5.60500E-001    0.00000E+000
   6.7820   5.34100E-001    0.00000E+000
   6.7860   5.44200E-001    0.00000E+000
   6.7880   5.56200E-001    0.00000E+000
   6.7910   5.42400E-001    0.00000E+000
   6.7930   5.60900E-001    0.00000E+000
   6.7960   5.35800E-001    0.00000E+000
   6.7990   5.48200E-001    0.00000E+000
   6.8000   5.42000E-001    0.00000E+000
   6.8040   5.40200E-001    0.00000E+000
   6.8070   5.46600E-001    0.00000E+000
   6.8090   5.49600E-001    0.00000E+000
   6.8120   5.54700E-001    0.00000E+000
   6.8160   5.51500E-001    0.00000E+000
   6.8180   5.62000E-001    0.00000E+000
   6.8210   5.67300E-001    0.00000E+000
   6.8230   5.65100E-001    0.00000E+000
   6.8290   5.39200E-001    0.00000E+000
   6.8300   5.71600E-001    0.00000E+000
   6.8330   5.61400E-001    0.00000E+000
   6.8370   5.60200E-001    0.00000E+000
   6.8380   5.49700E-001    0.00000E+000
   6.8410   5.61000E-001    0.00000E+000
   6.8430   5.39700E-001    0.00000E+000
   6.8460   5.25300E-001    0.00000E+000
   6.8510   5.30700E-001    0.00000E+000
   6.8530   5.51700E-001    0.00000E+000
   6.8550   5.55500E-001    0.00000E+000
   6.8570   5.62000E-001    0.00000E+000
   6.8600   5.66200E-001    0.00000E+000
   6.8610   5.46300E-001    0.00000E+000
   6.8630   5.53200E-001    0.00000E+000
   6.8660   5.38800E-001    0.00000E+000
   6.8710   5.58800E-001    0.00000E+000
   6.8730   5.70500E-001    0.00000E+000
   6.8770   5.63300E-001    0.00000E+000
   6.8800   5.73000E-001    0.00000E+000
   6.8820   5.61000E-001    0.00000E+000
   6.8840   5.72600E-001    0.00000E+000
   6.8860   5.71700E-001    0.00000E+000
   6.8890   5.69400E-001    0.00000E+000
   6.8910   5.67000E-001    0.00000E+000
   6.8950   5.57600E-001    0.00000E+000
   6.8970   5.67800E-001    0.00000E+000
   6.9000   5.55600E-001    0.00000E+000
   6.9040   5.70900E-001    0.00000E+000
   6.9050   5.75600E-001    0.00000E+000
   6.9080   5.58100E-001    0.00000E+000
   6.9110   5.80700E-001    0.00000E+000
   6.9140   5.61600E-001    0.00000E+000
   6.9170   5.80900E-001    0.00000E+000
   6.9180   5.75400E-001    0.00000E+000
   6.9210   5.76800E-001    0.00000E+000
   6.9240   5.59000E-001    0.00000E+000
   6.9270   5.53600E-001    0.00000E+000
   6.9310   5.67100E-001    0.00000E+000
   6.9330   5.64900E-001    0.00000E+000
   6.9350   5.59700E-001    0.00000E+000
   6.9370   5.68000E-001    0.00000E+000
   6.9400   5.73400E-001    0.00000E+000
   6.9450   5.76400E-001    0.00000E+000
   6.9480   5.58500E-001    0.00000E+000
   6.9500   5.54700E-001    0.00000E+000
   6.9530   5.66600E-001    0.00000E+000
   6.9560   5.60300E-001    0.00000E+000
   6.9590   5.80600E-001    0.00000E+000
   6.9610   5.84100E-001    0.00000E+000
   6.9650   5.67000E-001    0.00000E+000
   6.9680   5.79500E-001    0.00000E+000
   6.9720   5.78300E-001    0.00000E+000
   6.9750   5.90500E-001    0.00000E+000
   6.9800   5.80700E-001    0.00000E+000
   6.9830   5.75100E-001    0.00000E+000
   6.9840   5.68900E-001    0.00000E+000
   6.9880   5.81900E-001    0.00000E+000
   6.9900   5.77400E-001    0.00000E+000
   6.9920   5.92000E-001    0.00000E+000
   6.9950   5.80800E-001    0.00000E+000
   7.0000   5.98100E-001    0.00000E+000
   7.0020   5.86500E-001    0.00000E+000
   7.0040   5.82300E-001    0.00000E+000
   7.0090   5.90200E-001    0.00000E+000
   7.0110   5.93400E-001    0.00000E+000
   7.0130   5.95200E-001    0.00000E+000
   7.0150   5.83700E-001    0.00000E+000
   7.0180   5.81400E-001    0.00000E+000
   7.0200   5.99600E-001    0.00000E+000
   7.0230   5.96300E-001    0.00000E+000
   7.0250   5.93100E-001    0.00000E+000
   7.0300   5.98300E-001    0.00000E+000
   7.0310   5.77200E-001    0.00000E+000
   7.0330   5.99700E-001    0.00000E+000
   7.0370   6.07600E-001    0.00000E+000
   7.0380   6.19800E-001    0.00000E+000
   7.0420   6.20600E-001    0.00000E+000
   7.0450   6.26500E-001    0.00000E+000
   7.0490   6.07600E-001    0.00000E+000
   7.0520   6.34400E-001    0.00000E+000
   7.0550   6.40800E-001    0.00000E+000
   7.0580   6.38300E-001    0.00000E+000
   7.0620   6.46200E-001    0.00000E+000
   7.0660   6.51000E-001    0.00000E+000
   7.0680   6.57300E-001    0.00000E+000
   7.0690   6.83000E-001    0.00000E+000
   7.0740   6.89500E-001    0.00000E+000
   7.0750   7.06000E-001    0.00000E+000
   7.0780   7.04800E-001    0.00000E+000
   7.0810   7.45700E-001    0.00000E+000
   7.0830   7.33800E-001    0.00000E+000
   7.0860   7.67000E-001    0.00000E+000
   7.0900   8.04800E-001    0.00000E+000
   7.0920   8.07300E-001    0.00000E+000
   7.0940   8.44000E-001    0.00000E+000
   7.0960   8.92200E-001    0.00000E+000
   7.1010   9.05800E-001    0.00000E+000
   7.1030   9.27300E-001    0.00000E+000
   7.1040   9.49500E-001    0.00000E+000
   7.1080   1.00280E+000    0.00000E+000
   7.1100   1.01980E+000    0.00000E+000
   7.1120   1.10420E+000    0.00000E+000
   7.1170   1.12560E+000    0.00000E+000
   7.1190   1.20120E+000    0.00000E+000
   7.1220   1.28680E+000    0.00000E+000
   7.1250   1.33230E+000    0.00000E+000
   7.1270   1.45570E+000    0.00000E+000
   7.1290   1.46420E+000    0.00000E+000
   7.1330   1.61360E+000    0.00000E+000
   7.1360   1.86910E+000    0.00000E+000
   7.1400   2.35740E+000    0.00000E+000
   7.1440   2.50360E+000    0.00000E+000
   7.1460   2.35930E+000    0.00000E+000
   7.1490   2.72980E+000    0.00000E+000
   7.1530   2.79660E+000    0.00000E+000
   7.1550   2.41310E+000    0.00000E+000
   7.1570   2.14180E+000    0.00000E+000
   7.1600   1.75180E+000    0.00000E+000
   7.1620   1.61900E+000    0.00000E+000
   7.1650   1.67520E+000    0.00000E+000
   7.1680   1.56050E+000    0.00000E+000
   7.1710   1.19540E+000    0.00000E+000
   7.1740   1.29140E+000    0.00000E+000
   7.1770   9.08100E-001    0.00000E+000
   7.1780   1.03300E+000    0.00000E+000
   7.1810   5.20200E-001    0.00000E+000
   7.1840   6.08700E-001    0.00000E+000
   7.1870   1.00000E+000    0.00000E+000
   7.1900   1.00000E+000    0.00000E+000
   7.1940   1.00000E+000    0.00000E+000
   7.1970   1.00000E+000    0.00000E+000
   7.1980   1.00000E+000    0.00000E+000
   7.1990   1.00000E+000    0.00000E+000
   7.2030   1.00000E+000    0.00000E+000
   7.2060   1.00000E+000    0.00000E+000
   7.2090   1.00000E+000    0.00000E+000
   7.2130   1.00000E+000    0.00000E+000
   7.2150   1.00000E+000    0.00000E+000
   7.2170   1.00000E+000    0.00000E+000
   7.2200   1.00000E+000    0.00000E+000
   7.2230   1.00000E+000    0.00000E+000
   7.2270   1.00000E+000    0.00000E+000
   7.2290   1.00000E+000    0.00000E+000
   7.2320   1.00000E+000    0.00000E+000
   7.2350   1.00000E+000    0.00000E+000
   7.2390   1.00000E+000    0.00000E+000
   7.2420   1.00000E+000    0.00000E+000
   7.2440   1.00000E+000    0.00000E+000
   7.2460   1.00000E+000    0.00000E+000
   7.2500   1.00000E+000    0.00000E+000
   7.2530   1.00000E+000    0.00000E+000
   7.2550   1.00000E+000    0.00000E+000
   7.2570   1.00000E+000    0.00000E+000
   7.2590   1.00000E+000    0.00000E+000
   7.2640   1.00000E+000    0.00000E+000
   7.2680   1.00000E+000    0.00000E+000
   7.2710   1.00000E+000    0.00000E+000
   7.2730   1.00000E+000    0.00000E+000
   7.2760   1.00000E+000    0.00000E+000
   7.2780   1.00000E+000    0.00000E+000
   7.2810   1.00000E+000    0.00000E+000
   7.2830   1.00000E+000    0.00000E+000
   7.2870   1.00000E+000    0.00000E+000
   7.2910   1.00000E+000    0.00000E+000
   7.2940   1.00000E+000    0.00000E+000
   7.2960   1.00000E+000    0.00000E+000
   7.2980   1.00000E+000    0.00000E+000
   7.3010   1.00000E+000    0.00000E+000
