# Supplementary material for: Rationally seeded computational protein design of ɑ-helical barrels
Source: Nat Chem Biol. 2024 Jun 20;20(8):991–9. doi: 10.1038/s41589-024-01642-0 (PMC11288890; doi:10.1038/s41589-024-01642-0)
Supplement: Supplementary file 3 — PDB and .mtz files used for making figure panels b–d and j–m. [file 41589_2024_1642_MOESM3_ESM.zip › KIA_RP_RSPD_NatChemBiol_data_Figure2/scapCC6_LLIA_panels_e-h/AUC_panel_g/SV_raw/00011.RA1]

scapCC6_LLIA_master
R 1 20.0 50000 0014099 8.9550E10 281 1 
   5.8010  -2.21000E-001    0.00000E+000
   5.8020   3.77200E-001    0.00000E+000
   5.8030   1.46000E-001    0.00000E+000
   5.8040   6.22300E-001    0.00000E+000
   5.8050   6.66400E-001    0.00000E+000
   5.8070   4.41700E-001    0.00000E+000
   5.8080   8.93300E-001    0.00000E+000
   5.8090   1.01490E+000    0.00000E+000
   5.8100   1.25150E+000    0.00000E+000
   5.8110   1.21820E+000    0.00000E+000
   5.8120   8.67500E-001    0.00000E+000
   5.8130   7.51300E-001    0.00000E+000
   5.8150   9.19400E-001    0.00000E+000
   5.8160   1.10150E+000    0.00000E+000
   5.8170   1.06610E+000    0.00000E+000
   5.8190   8.80900E-001    0.00000E+000
   5.8210   1.01430E+000    0.00000E+000
   5.8220   1.01140E+000    0.00000E+000
   5.8230   8.76200E-001    0.00000E+000
   5.8240   1.10450E+000    0.00000E+000
   5.8260   1.13840E+000    0.00000E+000
   5.8280   1.05630E+000    0.00000E+000
   5.8300   1.24630E+000    0.00000E+000
   5.8310   1.43230E+000    0.00000E+000
   5.8320   1.40000E+000    0.00000E+000
   5.8330   1.47790E+000    0.00000E+000
   5.8350   1.64230E+000    0.00000E+000
   5.8360   1.50490E+000    0.00000E+000
   5.8370   1.65610E+000    0.00000E+000
   5.8380   1.54300E+000    0.00000E+000
   5.8400   1.68260E+000    0.00000E+000
   5.8420   1.56630E+000    0.00000E+000
   5.8440   1.66130E+000    0.00000E+000
   5.8470   1.57160E+000    0.00000E+000
   5.8490   1.48130E+000    0.00000E+000
   5.8510   1.35310E+000    0.00000E+000
   5.8530   9.94300E-001    0.00000E+000
   5.8540   8.80400E-001    0.00000E+000
   5.8560   8.66800E-001    0.00000E+000
   5.8580   7.77900E-001    0.00000E+000
   5.8590   4.67900E-001    0.00000E+000
   5.8610   3.65500E-001    0.00000E+000
   5.8650   2.47600E-001    0.00000E+000
   5.8670   2.86400E-001    0.00000E+000
   5.8690   2.60200E-001    0.00000E+000
   5.8720   2.37700E-001    0.00000E+000
   5.8730   2.62800E-001    0.00000E+000
   5.8750   2.37900E-001    0.00000E+000
   5.8770   1.87900E-001    0.00000E+000
   5.8800   1.48800E-001    0.00000E+000
   5.8810   1.27900E-001    0.00000E+000
   5.8830   1.38100E-001    0.00000E+000
   5.8850   1.04300E-001    0.00000E+000
   5.8860   9.23000E-002    0.00000E+000
   5.8880   1.46800E-001    0.00000E+000
   5.8910   1.02700E-001    0.00000E+000
   5.8930   6.92000E-002    0.00000E+000
   5.8950   2.12000E-002    0.00000E+000
   5.8960   3.28000E-002    0.00000E+000
   5.8970   6.12000E-002    0.00000E+000
   5.8990   6.52000E-002    0.00000E+000
   5.9020   6.16000E-002    0.00000E+000
   5.9070   7.99000E-002    0.00000E+000
   5.9080   4.88000E-002    0.00000E+000
   5.9100   4.70000E-002    0.00000E+000
   5.9120   4.68000E-002    0.00000E+000
   5.9140   3.67000E-002    0.00000E+000
   5.9150   1.62000E-002    0.00000E+000
   5.9160   2.79000E-002    0.00000E+000
   5.9190   1.00000E-003    0.00000E+000
   5.9220   5.90000E-003    0.00000E+000
   5.9230   1.00000E-002    0.00000E+000
   5.9260   2.21000E-002    0.00000E+000
   5.9290   1.90000E-003    0.00000E+000
   5.9310   1.38000E-002    0.00000E+000
   5.9330   5.40000E-003    0.00000E+000
   5.9340   7.40000E-003    0.00000E+000
   5.9380   1.10000E-003    0.00000E+000
   5.9400   6.00000E-003    0.00000E+000
   5.9420   3.70000E-003    0.00000E+000
   5.9440   3.90000E-003    0.00000E+000
   5.9460   1.79000E-002    0.00000E+000
   5.9490   1.62000E-002    0.00000E+000
   5.9510   5.00000E-003    0.00000E+000
   5.9530   5.60000E-003    0.00000E+000
   5.9560   2.28000E-002    0.00000E+000
   5.9580   8.40000E-003    0.00000E+000
   5.9610   1.20000E-003    0.00000E+000
   5.9630  -2.10000E-003    0.00000E+000
   5.9640   1.25000E-002    0.00000E+000
   5.9650   1.00000E-004    0.00000E+000
   5.9670   1.60000E-003    0.00000E+000
   5.9700   9.90000E-003    0.00000E+000
   5.9710  -4.00000E-004    0.00000E+000
   5.9730   1.34000E-002    0.00000E+000
   5.9750   4.95000E-002    0.00000E+000
   5.9770   1.93600E-001    0.00000E+000
   5.9790  -2.87100E-001    0.00000E+000
   5.9820  -6.44800E-001    0.00000E+000
   5.9840   5.73000E-002    0.00000E+000
   5.9870  -3.18000E-002    0.00000E+000
   5.9890  -3.94000E-002    0.00000E+000
   5.9920  -4.12000E-002    0.00000E+000
   5.9960  -3.69000E-002    0.00000E+000
   5.9980  -5.17000E-002    0.00000E+000
   6.0010  -3.12000E-002    0.00000E+000
   6.0020  -5.70000E-002    0.00000E+000
   6.0050  -3.97000E-002    0.00000E+000
   6.0060  -4.22000E-002    0.00000E+000
   6.0100  -4.18000E-002    0.00000E+000
   6.0120  -4.58000E-002    0.00000E+000
   6.0150  -3.26000E-002    0.00000E+000
   6.0170  -2.90000E-002    0.00000E+000
   6.0190  -4.97000E-002    0.00000E+000
   6.0210  -6.01000E-002    0.00000E+000
   6.0220  -4.23000E-002    0.00000E+000
   6.0240  -4.51000E-002    0.00000E+000
   6.0260  -4.14000E-002    0.00000E+000
   6.0280  -4.64000E-002    0.00000E+000
   6.0310  -4.00000E-002    0.00000E+000
   6.0320  -5.55000E-002    0.00000E+000
   6.0350  -9.63000E-002    0.00000E+000
   6.0360  -2.83700E-001    0.00000E+000
   6.0380   2.64300E-001    0.00000E+000
   6.0400   7.43700E-001    0.00000E+000
   6.0430   4.07000E-002    0.00000E+000
   6.0470   2.43000E-002    0.00000E+000
   6.0480   9.10000E-002    0.00000E+000
   6.0500   8.41000E-002    0.00000E+000
   6.0520   8.65000E-002    0.00000E+000
   6.0550   8.98000E-002    0.00000E+000
   6.0560   9.42000E-002    0.00000E+000
   6.0590   9.00000E-002    0.00000E+000
   6.0610   1.04900E-001    0.00000E+000
   6.0630   1.11200E-001    0.00000E+000
   6.0660   1.20300E-001    0.00000E+000
   6.0680   1.24300E-001    0.00000E+000
   6.0700   1.19900E-001    0.00000E+000
   6.0750   1.20600E-001    0.00000E+000
   6.0790   1.37800E-001    0.00000E+000
   6.0800   1.42000E-001    0.00000E+000
   6.0840   1.46900E-001    0.00000E+000
   6.0850   1.36700E-001    0.00000E+000
   6.0890   1.56300E-001    0.00000E+000
   6.0900   1.47600E-001    0.00000E+000
   6.0930   1.65100E-001    0.00000E+000
   6.0940   1.70400E-001    0.00000E+000
   6.0970   1.87400E-001    0.00000E+000
   6.1020   1.86100E-001    0.00000E+000
   6.1040   1.90700E-001    0.00000E+000
   6.1110   1.91600E-001    0.00000E+000
   6.1120   2.29600E-001    0.00000E+000
   6.1130   2.02200E-001    0.00000E+000
   6.1160   2.25800E-001    0.00000E+000
   6.1180   2.08600E-001    0.00000E+000
   6.1210   2.27100E-001    0.00000E+000
   6.1250   2.56100E-001    0.00000E+000
   6.1300   2.47000E-001    0.00000E+000
   6.1360   2.66300E-001    0.00000E+000
   6.1370   2.82300E-001    0.00000E+000
   6.1410   2.94400E-001    0.00000E+000
   6.1430   2.96500E-001    0.00000E+000
   6.1450   3.09900E-001    0.00000E+000
   6.1460   3.20000E-001    0.00000E+000
   6.1490   3.27900E-001    0.00000E+000
   6.1520   3.22600E-001    0.00000E+000
   6.1540   3.42900E-001    0.00000E+000
   6.1570   3.51700E-001    0.00000E+000
   6.1600   3.43900E-001    0.00000E+000
   6.1640   3.54600E-001    0.00000E+000
   6.1670   3.53500E-001    0.00000E+000
   6.1700   3.72500E-001    0.00000E+000
   6.1730   3.82000E-001    0.00000E+000
   6.1750   3.88800E-001    0.00000E+000
   6.1770   3.88700E-001    0.00000E+000
   6.1790   4.05600E-001    0.00000E+000
   6.1830   4.16300E-001    0.00000E+000
   6.1840   4.26900E-001    0.00000E+000
   6.1880   4.27900E-001    0.00000E+000
   6.1890   4.43400E-001    0.00000E+000
   6.1910   4.40600E-001    0.00000E+000
   6.1940   4.37400E-001    0.00000E+000
   6.1980   4.58300E-001    0.00000E+000
   6.2030   4.77700E-001    0.00000E+000
   6.2070   4.72800E-001    0.00000E+000
   6.2090   4.78800E-001    0.00000E+000
   6.2100   4.76300E-001    0.00000E+000
   6.2130   4.82000E-001    0.00000E+000
   6.2150   4.84700E-001    0.00000E+000
   6.2180   5.02400E-001    0.00000E+000
   6.2210   5.02100E-001    0.00000E+000
   6.2250   5.01200E-001    0.00000E+000
   6.2260   5.11300E-001    0.00000E+000
   6.2280   4.97800E-001    0.00000E+000
   6.2310   5.20800E-001    0.00000E+000
   6.2330   5.42400E-001    0.00000E+000
   6.2360   5.18000E-001    0.00000E+000
   6.2380   5.24300E-001    0.00000E+000
   6.2410   5.22800E-001    0.00000E+000
   6.2430   5.28000E-001    0.00000E+000
   6.2470   5.39200E-001    0.00000E+000
   6.2490   5.42200E-001    0.00000E+000
   6.2500   5.44600E-001    0.00000E+000
   6.2530   5.32300E-001    0.00000E+000
   6.2540   5.43600E-001    0.00000E+000
   6.2590   5.59100E-001    0.00000E+000
   6.2610   5.56100E-001    0.00000E+000
   6.2630   5.43200E-001    0.00000E+000
   6.2650   5.70100E-001    0.00000E+000
   6.2680   5.57700E-001    0.00000E+000
   6.2690   5.48800E-001    0.00000E+000
   6.2740   5.69900E-001    0.00000E+000
   6.2770   5.76000E-001    0.00000E+000
   6.2830   5.64600E-001    0.00000E+000
   6.2860   5.78500E-001    0.00000E+000
   6.2920   5.87400E-001    0.00000E+000
   6.2960   5.84600E-001    0.00000E+000
   6.2970   5.87100E-001    0.00000E+000
   6.3010   5.96700E-001    0.00000E+000
   6.3030   5.78300E-001    0.00000E+000
   6.3120   5.86100E-001    0.00000E+000
   6.3150   5.93500E-001    0.00000E+000
   6.3160   5.94100E-001    0.00000E+000
   6.3190   6.01800E-001    0.00000E+000
   6.3200   5.94100E-001    0.00000E+000
   6.3250   5.73600E-001    0.00000E+000
   6.3290   5.79000E-001    0.00000E+000
   6.3310   5.80900E-001    0.00000E+000
   6.3330   5.86000E-001    0.00000E+000
   6.3380   5.94400E-001    0.00000E+000
   6.3400   5.81000E-001    0.00000E+000
   6.3420   5.93100E-001    0.00000E+000
   6.3430   5.97700E-001    0.00000E+000
   6.3450   5.92800E-001    0.00000E+000
   6.3460   6.12600E-001    0.00000E+000
   6.3520   5.98500E-001    0.00000E+000
   6.3540   6.01400E-001    0.00000E+000
   6.3580   5.83500E-001    0.00000E+000
   6.3620   5.98900E-001    0.00000E+000
   6.3630   6.08500E-001    0.00000E+000
   6.3660   5.76600E-001    0.00000E+000
   6.3680   6.16900E-001    0.00000E+000
   6.3690   5.94500E-001    0.00000E+000
   6.3750   6.02400E-001    0.00000E+000
   6.3770   6.14800E-001    0.00000E+000
   6.3810   5.96600E-001    0.00000E+000
   6.3840   6.10600E-001    0.00000E+000
   6.3870   5.89100E-001    0.00000E+000
   6.3890   5.92100E-001    0.00000E+000
   6.3920   5.94500E-001    0.00000E+000
   6.3930   6.05800E-001    0.00000E+000
   6.3970   6.03800E-001    0.00000E+000
   6.4010   6.08900E-001    0.00000E+000
   6.4020   6.05600E-001    0.00000E+000
   6.4040   5.95600E-001    0.00000E+000
   6.4070   5.88600E-001    0.00000E+000
   6.4100   6.01600E-001    0.00000E+000
   6.4130   6.01300E-001    0.00000E+000
   6.4160   6.10600E-001    0.00000E+000
   6.4170   6.04100E-001    0.00000E+000
   6.4200   5.97600E-001    0.00000E+000
   6.4240   6.10900E-001    0.00000E+000
   6.4260   6.12400E-001    0.00000E+000
   6.4280   6.03400E-001    0.00000E+000
   6.4290   5.85900E-001    0.00000E+000
   6.4320   6.02700E-001    0.00000E+000
   6.4340   6.05000E-001    0.00000E+000
   6.4370   6.00600E-001    0.00000E+000
   6.4400   6.07100E-001    0.00000E+000
   6.4420   5.98200E-001    0.00000E+000
   6.4470   6.11000E-001    0.00000E+000
   6.4490   6.24400E-001    0.00000E+000
   6.4530   6.04400E-001    0.00000E+000
   6.4550   6.01400E-001    0.00000E+000
   6.4580   6.01900E-001    0.00000E+000
   6.4600   5.89200E-001    0.00000E+000
   6.4630   6.16600E-001    0.00000E+000
   6.4650   6.07000E-001    0.00000E+000
   6.4680   6.06600E-001    0.00000E+000
   6.4700   6.03500E-001    0.00000E+000
   6.4720   6.02000E-001    0.00000E+000
   6.4730   6.03600E-001    0.00000E+000
   6.4770   6.12900E-001    0.00000E+000
   6.4780   6.11800E-001    0.00000E+000
   6.4810   6.16800E-001    0.00000E+000
   6.4830   6.03700E-001    0.00000E+000
   6.4870   6.10500E-001    0.00000E+000
   6.4900   5.98300E-001    0.00000E+000
   6.4920   6.26900E-001    0.00000E+000
   6.4930   6.15100E-001    0.00000E+000
   6.4960   5.93900E-001    0.00000E+000
   6.4980   6.10400E-001    0.00000E+000
   6.5000   6.09800E-001    0.00000E+000
   6.5040   5.98400E-001    0.00000E+000
   6.5080   6.27000E-001    0.00000E+000
   6.5120   5.98000E-001    0.00000E+000
   6.5160   6.20900E-001    0.00000E+000
   6.5170   6.12800E-001    0.00000E+000
   6.5210   6.18600E-001    0.00000E+000
   6.5220   5.98500E-001    0.00000E+000
   6.5250   5.98400E-001    0.00000E+000
   6.5280   6.05000E-001    0.00000E+000
   6.5300   6.13100E-001    0.00000E+000
   6.5330   6.04400E-001    0.00000E+000
   6.5350   6.09500E-001    0.00000E+000
   6.5380   6.13200E-001    0.00000E+000
   6.5410   6.18800E-001    0.00000E+000
   6.5440   6.05000E-001    0.00000E+000
   6.5470   6.03500E-001    0.00000E+000
   6.5490   6.21100E-001    0.00000E+000
   6.5510   5.91800E-001    0.00000E+000
   6.5530   6.07500E-001    0.00000E+000
   6.5560   5.95800E-001    0.00000E+000
   6.5600   6.01400E-001    0.00000E+000
   6.5630   6.12700E-001    0.00000E+000
   6.5660   6.07500E-001    0.00000E+000
   6.5680   6.14800E-001    0.00000E+000
   6.5710   6.06300E-001    0.00000E+000
   6.5730   5.97300E-001    0.00000E+000
   6.5750   6.16600E-001    0.00000E+000
   6.5790   6.03100E-001    0.00000E+000
   6.5800   5.97200E-001    0.00000E+000
   6.5830   6.09000E-001    0.00000E+000
   6.5850   5.85300E-001    0.00000E+000
   6.5880   6.13600E-001    0.00000E+000
   6.5900   6.20000E-001    0.00000E+000
   6.5930   5.97700E-001    0.00000E+000
   6.5960   6.07400E-001    0.00000E+000
   6.5990   5.91900E-001    0.00000E+000
   6.6020   6.09900E-001    0.00000E+000
   6.6040   5.85900E-001    0.00000E+000
   6.6080   6.15700E-001    0.00000E+000
   6.6100   6.10100E-001    0.00000E+000
   6.6120   5.99600E-001    0.00000E+000
   6.6140   5.92600E-001    0.00000E+000
   6.6170   6.10600E-001    0.00000E+000
   6.6190   6.15500E-001    0.00000E+000
   6.6230   6.18300E-001    0.00000E+000
   6.6270   5.99300E-001    0.00000E+000
   6.6290   6.10300E-001    0.00000E+000
   6.6320   6.10900E-001    0.00000E+000
   6.6350   6.16500E-001    0.00000E+000
   6.6380   6.15100E-001    0.00000E+000
   6.6410   6.28000E-001    0.00000E+000
   6.6450   6.03300E-001    0.00000E+000
   6.6460   6.13900E-001    0.00000E+000
   6.6480   6.28400E-001    0.00000E+000
   6.6510   6.08200E-001    0.00000E+000
   6.6550   6.09100E-001    0.00000E+000
   6.6570   6.05600E-001    0.00000E+000
   6.6590   6.12100E-001    0.00000E+000
   6.6630   6.20600E-001    0.00000E+000
   6.6660   6.03500E-001    0.00000E+000
   6.6680   6.14900E-001    0.00000E+000
   6.6700   5.96100E-001    0.00000E+000
   6.6720   6.05300E-001    0.00000E+000
   6.6740   6.13200E-001    0.00000E+000
   6.6760   6.01700E-001    0.00000E+000
   6.6800   6.27600E-001    0.00000E+000
   6.6850   6.07600E-001    0.00000E+000
   6.6870   6.16900E-001    0.00000E+000
   6.6890   6.08200E-001    0.00000E+000
   6.6910   6.05100E-001    0.00000E+000
   6.6930   6.05300E-001    0.00000E+000
   6.6960   6.16200E-001    0.00000E+000
   6.6990   5.95700E-001    0.00000E+000
   6.7030   6.18000E-001    0.00000E+000
   6.7070   6.28300E-001    0.00000E+000
   6.7100   6.18500E-001    0.00000E+000
   6.7140   6.02100E-001    0.00000E+000
   6.7160   6.17000E-001    0.00000E+000
   6.7210   6.21200E-001    0.00000E+000
   6.7220   5.96000E-001    0.00000E+000
   6.7250   6.00800E-001    0.00000E+000
   6.7270   6.13600E-001    0.00000E+000
   6.7300   6.23000E-001    0.00000E+000
   6.7320   6.27100E-001    0.00000E+000
   6.7350   6.22200E-001    0.00000E+000
   6.7390   6.15400E-001    0.00000E+000
   6.7430   6.08600E-001    0.00000E+000
   6.7460   6.04100E-001    0.00000E+000
   6.7480   6.20500E-001    0.00000E+000
   6.7500   6.09000E-001    0.00000E+000
   6.7530   6.02200E-001    0.00000E+000
   6.7540   6.01600E-001    0.00000E+000
   6.7570   6.17900E-001    0.00000E+000
   6.7600   6.22900E-001    0.00000E+000
   6.7620   6.03700E-001    0.00000E+000
   6.7660   6.18600E-001    0.00000E+000
   6.7680   6.04400E-001    0.00000E+000
   6.7710   6.18800E-001    0.00000E+000
   6.7750   5.99900E-001    0.00000E+000
   6.7780   6.13500E-001    0.00000E+000
   6.7810   6.37200E-001    0.00000E+000
   6.7830   6.05300E-001    0.00000E+000
   6.7870   6.06400E-001    0.00000E+000
   6.7900   6.04600E-001    0.00000E+000
   6.7920   6.18900E-001    0.00000E+000
   6.7960   6.23700E-001    0.00000E+000
   6.7980   6.14100E-001    0.00000E+000
   6.8000   6.19200E-001    0.00000E+000
   6.8030   6.08600E-001    0.00000E+000
   6.8050   6.24100E-001    0.00000E+000
   6.8070   6.39400E-001    0.00000E+000
   6.8100   6.15500E-001    0.00000E+000
   6.8120   6.07800E-001    0.00000E+000
   6.8140   6.03700E-001    0.00000E+000
   6.8160   6.09400E-001    0.00000E+000
   6.8210   6.24500E-001    0.00000E+000
   6.8230   5.90200E-001    0.00000E+000
   6.8250   6.23500E-001    0.00000E+000
   6.8290   6.11400E-001    0.00000E+000
   6.8300   6.17800E-001    0.00000E+000
   6.8350   6.17000E-001    0.00000E+000
   6.8370   6.26500E-001    0.00000E+000
   6.8390   6.26400E-001    0.00000E+000
   6.8430   6.17800E-001    0.00000E+000
   6.8450   5.89700E-001    0.00000E+000
   6.8480   5.93200E-001    0.00000E+000
   6.8500   6.14100E-001    0.00000E+000
   6.8530   6.13400E-001    0.00000E+000
   6.8550   6.21400E-001    0.00000E+000
   6.8570   6.22000E-001    0.00000E+000
   6.8610   6.21800E-001    0.00000E+000
   6.8640   6.33300E-001    0.00000E+000
   6.8660   6.24800E-001    0.00000E+000
   6.8680   6.10800E-001    0.00000E+000
   6.8710   6.08700E-001    0.00000E+000
   6.8750   6.23700E-001    0.00000E+000
   6.8780   6.12400E-001    0.00000E+000
   6.8810   6.29200E-001    0.00000E+000
   6.8830   6.15200E-001    0.00000E+000
   6.8860   6.24400E-001    0.00000E+000
   6.8890   6.24800E-001    0.00000E+000
   6.8910   6.10300E-001    0.00000E+000
   6.8940   6.17900E-001    0.00000E+000
   6.8950   6.20900E-001    0.00000E+000
   6.8970   6.19400E-001    0.00000E+000
   6.9010   6.07800E-001    0.00000E+000
   6.9020   6.16500E-001    0.00000E+000
   6.9050   6.26500E-001    0.00000E+000
   6.9090   6.20400E-001    0.00000E+000
   6.9120   6.20400E-001    0.00000E+000
   6.9150   6.21500E-001    0.00000E+000
   6.9180   6.17900E-001    0.00000E+000
   6.9190   6.22300E-001    0.00000E+000
   6.9220   6.18700E-001    0.00000E+000
   6.9250   6.17100E-001    0.00000E+000
   6.9280   6.35800E-001    0.00000E+000
   6.9320   6.21600E-001    0.00000E+000
   6.9340   6.24100E-001    0.00000E+000
   6.9370   6.15600E-001    0.00000E+000
   6.9400   6.20100E-001    0.00000E+000
   6.9410   6.22200E-001    0.00000E+000
   6.9470   6.15000E-001    0.00000E+000
   6.9490   6.28000E-001    0.00000E+000
   6.9520   6.29700E-001    0.00000E+000
   6.9560   6.30400E-001    0.00000E+000
   6.9580   6.11900E-001    0.00000E+000
   6.9590   6.17500E-001    0.00000E+000
   6.9610   6.11700E-001    0.00000E+000
   6.9640   6.13700E-001    0.00000E+000
   6.9660   6.09900E-001    0.00000E+000
   6.9690   6.22200E-001    0.00000E+000
   6.9720   6.25000E-001    0.00000E+000
   6.9790   6.17900E-001    0.00000E+000
   6.9800   6.30500E-001    0.00000E+000
   6.9840   6.29400E-001    0.00000E+000
   6.9850   6.05000E-001    0.00000E+000
   6.9880   6.33900E-001    0.00000E+000
   6.9910   6.15800E-001    0.00000E+000
   6.9940   6.15600E-001    0.00000E+000
   6.9950   6.24200E-001    0.00000E+000
   7.0000   6.21700E-001    0.00000E+000
   7.0020   6.16200E-001    0.00000E+000
   7.0060   6.18300E-001    0.00000E+000
   7.0090   6.18700E-001    0.00000E+000
   7.0110   6.37500E-001    0.00000E+000
   7.0140   6.22900E-001    0.00000E+000
   7.0160   6.19000E-001    0.00000E+000
   7.0200   6.09400E-001    0.00000E+000
   7.0230   6.20300E-001    0.00000E+000
   7.0260   6.43700E-001    0.00000E+000
   7.0290   6.14300E-001    0.00000E+000
   7.0310   6.22300E-001    0.00000E+000
   7.0330   6.16000E-001    0.00000E+000
   7.0360   6.29400E-001    0.00000E+000
   7.0390   6.38900E-001    0.00000E+000
   7.0420   6.33200E-001    0.00000E+000
   7.0440   6.22200E-001    0.00000E+000
   7.0480   6.24800E-001    0.00000E+000
   7.0510   6.39900E-001    0.00000E+000
   7.0530   6.31800E-001    0.00000E+000
   7.0550   6.25100E-001    0.00000E+000
   7.0580   6.39500E-001    0.00000E+000
   7.0610   6.31200E-001    0.00000E+000
   7.0650   6.38700E-001    0.00000E+000
   7.0670   6.41400E-001    0.00000E+000
   7.0700   6.53500E-001    0.00000E+000
   7.0730   6.50100E-001    0.00000E+000
   7.0760   6.38500E-001    0.00000E+000
   7.0770   6.52500E-001    0.00000E+000
   7.0800   6.45600E-001    0.00000E+000
   7.0810   6.70500E-001    0.00000E+000
   7.0850   6.68900E-001    0.00000E+000
   7.0870   6.69300E-001    0.00000E+000
   7.0890   6.86400E-001    0.00000E+000
   7.0930   6.81300E-001    0.00000E+000
   7.0960   7.11800E-001    0.00000E+000
   7.0990   7.21900E-001    0.00000E+000
   7.1030   7.10400E-001    0.00000E+000
   7.1060   7.39900E-001    0.00000E+000
   7.1080   7.47900E-001    0.00000E+000
   7.1100   7.53300E-001    0.00000E+000
   7.1120   7.82900E-001    0.00000E+000
   7.1150   7.98200E-001    0.00000E+000
   7.1170   8.21400E-001    0.00000E+000
   7.1210   8.55800E-001    0.00000E+000
   7.1240   8.95500E-001    0.00000E+000
   7.1280   9.07900E-001    0.00000E+000
   7.1290   9.26100E-001    0.00000E+000
   7.1330   1.00540E+000    0.00000E+000
   7.1350   1.02600E+000    0.00000E+000
   7.1380   1.04880E+000    0.00000E+000
   7.1400   1.05010E+000    0.00000E+000
   7.1420   1.09560E+000    0.00000E+000
   7.1450   1.09160E+000    0.00000E+000
   7.1490   1.22950E+000    0.00000E+000
   7.1520   1.31260E+000    0.00000E+000
   7.1560   1.32800E+000    0.00000E+000
   7.1580   1.22910E+000    0.00000E+000
   7.1610   1.19180E+000    0.00000E+000
   7.1620   8.75300E-001    0.00000E+000
   7.1660   1.01610E+000    0.00000E+000
   7.1690   9.72300E-001    0.00000E+000
   7.1710   7.37400E-001    0.00000E+000
   7.1740   9.53200E-001    0.00000E+000
   7.1760   6.75600E-001    0.00000E+000
   7.1800   4.28000E-002    0.00000E+000
   7.1820   1.00000E+000    0.00000E+000
   7.1860   1.00000E+000    0.00000E+000
   7.1880   1.00000E+000    0.00000E+000
   7.1930   1.00000E+000    0.00000E+000
   7.1940   1.00000E+000    0.00000E+000
   7.1970   1.00000E+000    0.00000E+000
   7.2000   1.00000E+000    0.00000E+000
   7.2020   1.00000E+000    0.00000E+000
   7.2050   1.00000E+000    0.00000E+000
   7.2070   1.00000E+000    0.00000E+000
   7.2110   1.00000E+000    0.00000E+000
   7.2140   1.00000E+000    0.00000E+000
   7.2150   1.00000E+000    0.00000E+000
   7.2190   1.00000E+000    0.00000E+000
   7.2230   1.00000E+000    0.00000E+000
   7.2240   1.00000E+000    0.00000E+000
   7.2280   1.00000E+000    0.00000E+000
   7.2300   1.00000E+000    0.00000E+000
   7.2330   1.00000E+000    0.00000E+000
   7.2360   1.00000E+000    0.00000E+000
   7.2390   1.00000E+000    0.00000E+000
   7.2410   1.00000E+000    0.00000E+000
   7.2460   1.00000E+000    0.00000E+000
   7.2470   1.00000E+000    0.00000E+000
   7.2510   1.00000E+000    0.00000E+000
   7.2530   1.00000E+000    0.00000E+000
   7.2550   1.00000E+000    0.00000E+000
   7.2570   1.00000E+000    0.00000E+000
   7.2600   1.00000E+000    0.00000E+000
   7.2640   1.00000E+000    0.00000E+000
   7.2670   1.00000E+000    0.00000E+000
   7.2710   1.00000E+000    0.00000E+000
   7.2730   1.00000E+000    0.00000E+000
   7.2770   1.00000E+000    0.00000E+000
   7.2810   1.00000E+000    0.00000E+000
   7.2830   1.00000E+000    0.00000E+000
   7.2870   1.00000E+000    0.00000E+000
   7.2900   1.00000E+000    0.00000E+000
   7.2920   1.00000E+000    0.00000E+000
   7.2950   1.00000E+000    0.00000E+000
   7.2980   1.00000E+000    0.00000E+000
   7.3000   1.00000E+000    0.00000E+000
