# Supplementary material for: Rationally seeded computational protein design of ɑ-helical barrels
Source: Nat Chem Biol. 2024 Jun 20;20(8):991–9. doi: 10.1038/s41589-024-01642-0 (PMC11288890; doi:10.1038/s41589-024-01642-0)
Supplement: Supplementary file 3 — PDB and .mtz files used for making figure panels b–d and j–m. [file 41589_2024_1642_MOESM3_ESM.zip › KIA_RP_RSPD_NatChemBiol_data_Figure2/scapCC6_LLIA_panels_e-h/AUC_panel_g/SV_raw/00005.RA1]

scapCC6_LLIA_master
R 1 20.2 50000 0012301 4.0260E10 281 1 
   5.8010   1.00000E+000    0.00000E+000
   5.8040   2.71700E-001    0.00000E+000
   5.8060   6.99100E-001    0.00000E+000
   5.8080   5.24500E-001    0.00000E+000
   5.8090   9.07000E-001    0.00000E+000
   5.8110   9.54000E-001    0.00000E+000
   5.8120   9.07700E-001    0.00000E+000
   5.8130   8.32500E-001    0.00000E+000
   5.8150   9.59400E-001    0.00000E+000
   5.8160   8.54900E-001    0.00000E+000
   5.8170   8.72100E-001    0.00000E+000
   5.8190   8.65900E-001    0.00000E+000
   5.8210   8.87500E-001    0.00000E+000
   5.8220   1.11500E+000    0.00000E+000
   5.8240   9.86900E-001    0.00000E+000
   5.8260   1.21580E+000    0.00000E+000
   5.8280   1.00960E+000    0.00000E+000
   5.8290   1.31710E+000    0.00000E+000
   5.8310   1.27190E+000    0.00000E+000
   5.8320   1.44430E+000    0.00000E+000
   5.8330   1.63970E+000    0.00000E+000
   5.8360   1.68070E+000    0.00000E+000
   5.8380   1.53880E+000    0.00000E+000
   5.8410   1.67730E+000    0.00000E+000
   5.8430   1.52020E+000    0.00000E+000
   5.8440   1.65940E+000    0.00000E+000
   5.8460   1.60890E+000    0.00000E+000
   5.8470   1.47580E+000    0.00000E+000
   5.8490   1.57870E+000    0.00000E+000
   5.8530   1.22150E+000    0.00000E+000
   5.8540   1.00700E+000    0.00000E+000
   5.8560   7.31700E-001    0.00000E+000
   5.8580   6.73400E-001    0.00000E+000
   5.8610   5.27300E-001    0.00000E+000
   5.8620   5.92200E-001    0.00000E+000
   5.8630   3.05000E-001    0.00000E+000
   5.8650   4.10800E-001    0.00000E+000
   5.8660   4.13600E-001    0.00000E+000
   5.8680   3.63900E-001    0.00000E+000
   5.8690   3.13100E-001    0.00000E+000
   5.8710   2.87200E-001    0.00000E+000
   5.8730   2.91000E-001    0.00000E+000
   5.8760   2.36300E-001    0.00000E+000
   5.8780   1.62700E-001    0.00000E+000
   5.8800   1.34400E-001    0.00000E+000
   5.8820   1.57700E-001    0.00000E+000
   5.8850   1.61600E-001    0.00000E+000
   5.8870   1.15500E-001    0.00000E+000
   5.8880   1.10700E-001    0.00000E+000
   5.8910   7.56000E-002    0.00000E+000
   5.8920   6.52000E-002    0.00000E+000
   5.8940   5.70000E-002    0.00000E+000
   5.8960   1.69000E-002    0.00000E+000
   5.8970   6.63000E-002    0.00000E+000
   5.8990   5.76000E-002    0.00000E+000
   5.9010   4.45000E-002    0.00000E+000
   5.9020   3.40000E-002    0.00000E+000
   5.9050   3.22000E-002    0.00000E+000
   5.9060   2.93000E-002    0.00000E+000
   5.9080   2.25000E-002    0.00000E+000
   5.9100   2.90000E-002    0.00000E+000
   5.9120   3.56000E-002    0.00000E+000
   5.9140   2.58000E-002    0.00000E+000
   5.9150   7.60000E-003    0.00000E+000
   5.9160   2.43000E-002    0.00000E+000
   5.9190   1.57000E-002    0.00000E+000
   5.9220   1.23000E-002    0.00000E+000
   5.9230   7.20000E-003    0.00000E+000
   5.9260   1.85000E-002    0.00000E+000
   5.9310   2.25000E-002    0.00000E+000
   5.9330   7.80000E-003    0.00000E+000
   5.9350  -7.00000E-004    0.00000E+000
   5.9370   2.90000E-003    0.00000E+000
   5.9390   2.20000E-003    0.00000E+000
   5.9400   1.93000E-002    0.00000E+000
   5.9430  -1.80000E-003    0.00000E+000
   5.9450   8.60000E-003    0.00000E+000
   5.9480   1.31000E-002    0.00000E+000
   5.9490   1.10000E-002    0.00000E+000
   5.9510  -6.30000E-003    0.00000E+000
   5.9530   1.81000E-002    0.00000E+000
   5.9560   1.93000E-002    0.00000E+000
   5.9570   9.30000E-003    0.00000E+000
   5.9610   1.18000E-002    0.00000E+000
   5.9630   6.70000E-003    0.00000E+000
   5.9650   2.00000E-003    0.00000E+000
   5.9680   2.10000E-003    0.00000E+000
   5.9700   1.59000E-002    0.00000E+000
   5.9730   6.40000E-003    0.00000E+000
   5.9740   2.22500E-001    0.00000E+000
   5.9770   7.16000E-002    0.00000E+000
   5.9790  -7.67500E-001    0.00000E+000
   5.9800  -7.38100E-001    0.00000E+000
   5.9820  -9.81000E-002    0.00000E+000
   5.9830   5.55000E-002    0.00000E+000
   5.9860  -6.11000E-002    0.00000E+000
   5.9880  -2.93000E-002    0.00000E+000
   5.9890  -4.26000E-002    0.00000E+000
   5.9920  -5.22000E-002    0.00000E+000
   5.9950  -4.53000E-002    0.00000E+000
   5.9970  -5.08000E-002    0.00000E+000
   5.9980  -4.83000E-002    0.00000E+000
   6.0000  -3.25000E-002    0.00000E+000
   6.0030  -4.58000E-002    0.00000E+000
   6.0070  -4.05000E-002    0.00000E+000
   6.0090  -4.52000E-002    0.00000E+000
   6.0120  -3.53000E-002    0.00000E+000
   6.0140  -4.45000E-002    0.00000E+000
   6.0160  -4.47000E-002    0.00000E+000
   6.0170  -2.76000E-002    0.00000E+000
   6.0190  -2.71000E-002    0.00000E+000
   6.0210  -4.12000E-002    0.00000E+000
   6.0220  -5.48000E-002    0.00000E+000
   6.0240  -4.40000E-002    0.00000E+000
   6.0260  -4.19000E-002    0.00000E+000
   6.0280  -3.93000E-002    0.00000E+000
   6.0310  -2.97000E-002    0.00000E+000
   6.0330  -5.06000E-002    0.00000E+000
   6.0350  -2.55000E-002    0.00000E+000
   6.0370  -2.85300E-001    0.00000E+000
   6.0380   2.19600E-001    0.00000E+000
   6.0420   6.51200E-001    0.00000E+000
   6.0460   5.19000E-002    0.00000E+000
   6.0480   1.37200E-001    0.00000E+000
   6.0500   1.68900E-001    0.00000E+000
   6.0510   1.75500E-001    0.00000E+000
   6.0530   1.76300E-001    0.00000E+000
   6.0550   1.86500E-001    0.00000E+000
   6.0590   2.12300E-001    0.00000E+000
   6.0600   2.18600E-001    0.00000E+000
   6.0630   2.18500E-001    0.00000E+000
   6.0690   2.44200E-001    0.00000E+000
   6.0700   2.53700E-001    0.00000E+000
   6.0730   2.44700E-001    0.00000E+000
   6.0750   2.75800E-001    0.00000E+000
   6.0790   2.93600E-001    0.00000E+000
   6.0810   2.97700E-001    0.00000E+000
   6.0820   3.12700E-001    0.00000E+000
   6.0850   3.04300E-001    0.00000E+000
   6.0870   3.32400E-001    0.00000E+000
   6.0910   3.37300E-001    0.00000E+000
   6.0920   3.40100E-001    0.00000E+000
   6.0950   3.58100E-001    0.00000E+000
   6.0970   3.80900E-001    0.00000E+000
   6.0980   3.82600E-001    0.00000E+000
   6.1040   3.78900E-001    0.00000E+000
   6.1050   4.17200E-001    0.00000E+000
   6.1070   4.27700E-001    0.00000E+000
   6.1100   4.48800E-001    0.00000E+000
   6.1120   4.49100E-001    0.00000E+000
   6.1180   4.39300E-001    0.00000E+000
   6.1240   4.51800E-001    0.00000E+000
   6.1250   4.81200E-001    0.00000E+000
   6.1270   4.84500E-001    0.00000E+000
   6.1280   4.99400E-001    0.00000E+000
   6.1340   5.20200E-001    0.00000E+000
   6.1360   5.19000E-001    0.00000E+000
   6.1390   5.29700E-001    0.00000E+000
   6.1410   5.48300E-001    0.00000E+000
   6.1460   5.50500E-001    0.00000E+000
   6.1470   5.66500E-001    0.00000E+000
   6.1500   5.62500E-001    0.00000E+000
   6.1520   5.81100E-001    0.00000E+000
   6.1540   5.67900E-001    0.00000E+000
   6.1570   5.66800E-001    0.00000E+000
   6.1590   5.57000E-001    0.00000E+000
   6.1620   5.81400E-001    0.00000E+000
   6.1660   5.55900E-001    0.00000E+000
   6.1680   5.82200E-001    0.00000E+000
   6.1690   5.98000E-001    0.00000E+000
   6.1710   5.87400E-001    0.00000E+000
   6.1750   6.10400E-001    0.00000E+000
   6.1790   6.02200E-001    0.00000E+000
   6.1830   6.00300E-001    0.00000E+000
   6.1850   6.00100E-001    0.00000E+000
   6.1860   5.96200E-001    0.00000E+000
   6.1920   6.13100E-001    0.00000E+000
   6.1940   5.94600E-001    0.00000E+000
   6.1950   5.99800E-001    0.00000E+000
   6.1970   5.95500E-001    0.00000E+000
   6.2000   6.12200E-001    0.00000E+000
   6.2020   6.22900E-001    0.00000E+000
   6.2050   6.09900E-001    0.00000E+000
   6.2110   6.18900E-001    0.00000E+000
   6.2130   5.99600E-001    0.00000E+000
   6.2160   5.99300E-001    0.00000E+000
   6.2200   6.24300E-001    0.00000E+000
   6.2220   6.33500E-001    0.00000E+000
   6.2260   6.19900E-001    0.00000E+000
   6.2270   6.03900E-001    0.00000E+000
   6.2290   6.13600E-001    0.00000E+000
   6.2310   6.00300E-001    0.00000E+000
   6.2320   6.09300E-001    0.00000E+000
   6.2350   6.29300E-001    0.00000E+000
   6.2380   6.05700E-001    0.00000E+000
   6.2410   6.15500E-001    0.00000E+000
   6.2430   6.22100E-001    0.00000E+000
   6.2450   6.13900E-001    0.00000E+000
   6.2480   6.08700E-001    0.00000E+000
   6.2500   6.14000E-001    0.00000E+000
   6.2510   6.09000E-001    0.00000E+000
   6.2540   5.97300E-001    0.00000E+000
   6.2570   6.31200E-001    0.00000E+000
   6.2580   6.31400E-001    0.00000E+000
   6.2630   6.20200E-001    0.00000E+000
   6.2650   6.18300E-001    0.00000E+000
   6.2680   6.23500E-001    0.00000E+000
   6.2700   6.27800E-001    0.00000E+000
   6.2740   6.20800E-001    0.00000E+000
   6.2750   6.28000E-001    0.00000E+000
   6.2770   6.10500E-001    0.00000E+000
   6.2840   6.05800E-001    0.00000E+000
   6.2870   6.16200E-001    0.00000E+000
   6.2890   6.20500E-001    0.00000E+000
   6.2920   6.25000E-001    0.00000E+000
   6.2950   6.13200E-001    0.00000E+000
   6.2990   6.09800E-001    0.00000E+000
   6.3010   6.13000E-001    0.00000E+000
   6.3040   6.08900E-001    0.00000E+000
   6.3060   6.16600E-001    0.00000E+000
   6.3100   6.19500E-001    0.00000E+000
   6.3130   6.27400E-001    0.00000E+000
   6.3150   6.32200E-001    0.00000E+000
   6.3200   6.28300E-001    0.00000E+000
   6.3220   6.33000E-001    0.00000E+000
   6.3270   6.04300E-001    0.00000E+000
   6.3300   5.98200E-001    0.00000E+000
   6.3340   6.27900E-001    0.00000E+000
   6.3380   6.15200E-001    0.00000E+000
   6.3390   6.13900E-001    0.00000E+000
   6.3470   6.24200E-001    0.00000E+000
   6.3540   6.12500E-001    0.00000E+000
   6.3560   6.20700E-001    0.00000E+000
   6.3570   6.05600E-001    0.00000E+000
   6.3630   6.20500E-001    0.00000E+000
   6.3670   6.20600E-001    0.00000E+000
   6.3720   6.14400E-001    0.00000E+000
   6.3740   6.07300E-001    0.00000E+000
   6.3760   6.09900E-001    0.00000E+000
   6.3810   6.13100E-001    0.00000E+000
   6.3850   6.15000E-001    0.00000E+000
   6.3860   6.27200E-001    0.00000E+000
   6.3900   6.05100E-001    0.00000E+000
   6.3980   6.24700E-001    0.00000E+000
   6.3990   6.18700E-001    0.00000E+000
   6.4020   6.17900E-001    0.00000E+000
   6.4040   6.27200E-001    0.00000E+000
   6.4080   6.17300E-001    0.00000E+000
   6.4100   6.32500E-001    0.00000E+000
   6.4110   6.19700E-001    0.00000E+000
   6.4150   6.20900E-001    0.00000E+000
   6.4170   6.14500E-001    0.00000E+000
   6.4190   6.30300E-001    0.00000E+000
   6.4220   6.14500E-001    0.00000E+000
   6.4240   6.22900E-001    0.00000E+000
   6.4280   6.28000E-001    0.00000E+000
   6.4290   6.38700E-001    0.00000E+000
   6.4320   6.19600E-001    0.00000E+000
   6.4360   6.20300E-001    0.00000E+000
   6.4380   6.10300E-001    0.00000E+000
   6.4420   6.15200E-001    0.00000E+000
   6.4440   6.35300E-001    0.00000E+000
   6.4480   6.25900E-001    0.00000E+000
   6.4500   6.38600E-001    0.00000E+000
   6.4510   6.28900E-001    0.00000E+000
   6.4540   6.23400E-001    0.00000E+000
   6.4560   6.31400E-001    0.00000E+000
   6.4590   6.18900E-001    0.00000E+000
   6.4610   6.24100E-001    0.00000E+000
   6.4630   6.24900E-001    0.00000E+000
   6.4650   6.10300E-001    0.00000E+000
   6.4690   6.13400E-001    0.00000E+000
   6.4720   6.07100E-001    0.00000E+000
   6.4730   6.28400E-001    0.00000E+000
   6.4770   6.26300E-001    0.00000E+000
   6.4790   6.26900E-001    0.00000E+000
   6.4810   6.16100E-001    0.00000E+000
   6.4840   6.42900E-001    0.00000E+000
   6.4870   6.14000E-001    0.00000E+000
   6.4910   6.24800E-001    0.00000E+000
   6.4940   6.16100E-001    0.00000E+000
   6.4950   6.04900E-001    0.00000E+000
   6.4970   6.33300E-001    0.00000E+000
   6.5010   6.20000E-001    0.00000E+000
   6.5030   6.27600E-001    0.00000E+000
   6.5040   6.09600E-001    0.00000E+000
   6.5070   6.19800E-001    0.00000E+000
   6.5100   6.20600E-001    0.00000E+000
   6.5130   6.18900E-001    0.00000E+000
   6.5170   6.33900E-001    0.00000E+000
   6.5180   6.25900E-001    0.00000E+000
   6.5200   6.14600E-001    0.00000E+000
   6.5220   6.12000E-001    0.00000E+000
   6.5260   6.29600E-001    0.00000E+000
   6.5280   6.22400E-001    0.00000E+000
   6.5300   6.36100E-001    0.00000E+000
   6.5330   6.27200E-001    0.00000E+000
   6.5350   6.09700E-001    0.00000E+000
   6.5380   6.16800E-001    0.00000E+000
   6.5420   6.27700E-001    0.00000E+000
   6.5440   6.23800E-001    0.00000E+000
   6.5470   6.26900E-001    0.00000E+000
   6.5490   6.30300E-001    0.00000E+000
   6.5510   6.19900E-001    0.00000E+000
   6.5550   6.07200E-001    0.00000E+000
   6.5560   6.03000E-001    0.00000E+000
   6.5600   5.98300E-001    0.00000E+000
   6.5610   6.16000E-001    0.00000E+000
   6.5660   6.23100E-001    0.00000E+000
   6.5670   6.06300E-001    0.00000E+000
   6.5700   6.27700E-001    0.00000E+000
   6.5720   6.24200E-001    0.00000E+000
   6.5740   6.18900E-001    0.00000E+000
   6.5760   6.20900E-001    0.00000E+000
   6.5780   6.13000E-001    0.00000E+000
   6.5810   6.25100E-001    0.00000E+000
   6.5820   6.28300E-001    0.00000E+000
   6.5860   6.13700E-001    0.00000E+000
   6.5890   6.22900E-001    0.00000E+000
   6.5910   6.28900E-001    0.00000E+000
   6.5940   6.17800E-001    0.00000E+000
   6.5970   6.28400E-001    0.00000E+000
   6.5990   6.19700E-001    0.00000E+000
   6.6020   6.30000E-001    0.00000E+000
   6.6050   6.12500E-001    0.00000E+000
   6.6080   6.17900E-001    0.00000E+000
   6.6100   6.14500E-001    0.00000E+000
   6.6110   6.14400E-001    0.00000E+000
   6.6130   6.18200E-001    0.00000E+000
   6.6160   6.39700E-001    0.00000E+000
   6.6190   6.07400E-001    0.00000E+000
   6.6210   6.34200E-001    0.00000E+000
   6.6240   6.19100E-001    0.00000E+000
   6.6270   6.21100E-001    0.00000E+000
   6.6300   6.11000E-001    0.00000E+000
   6.6310   6.40900E-001    0.00000E+000
   6.6350   6.27500E-001    0.00000E+000
   6.6380   6.33800E-001    0.00000E+000
   6.6400   6.23600E-001    0.00000E+000
   6.6450   6.18900E-001    0.00000E+000
   6.6460   6.40500E-001    0.00000E+000
   6.6490   6.27400E-001    0.00000E+000
   6.6510   6.38300E-001    0.00000E+000
   6.6540   6.34800E-001    0.00000E+000
   6.6570   6.20900E-001    0.00000E+000
   6.6600   6.25500E-001    0.00000E+000
   6.6640   6.26600E-001    0.00000E+000
   6.6650   6.14500E-001    0.00000E+000
   6.6660   6.16400E-001    0.00000E+000
   6.6680   6.24000E-001    0.00000E+000
   6.6710   6.30700E-001    0.00000E+000
   6.6730   6.23500E-001    0.00000E+000
   6.6760   6.34500E-001    0.00000E+000
   6.6800   6.10900E-001    0.00000E+000
   6.6830   6.40000E-001    0.00000E+000
   6.6850   6.31000E-001    0.00000E+000
   6.6870   6.32000E-001    0.00000E+000
   6.6900   6.25300E-001    0.00000E+000
   6.6920   6.26300E-001    0.00000E+000
   6.6930   6.19800E-001    0.00000E+000
   6.6950   6.23100E-001    0.00000E+000
   6.7000   6.52600E-001    0.00000E+000
   6.7030   6.24200E-001    0.00000E+000
   6.7050   6.19900E-001    0.00000E+000
   6.7090   6.25700E-001    0.00000E+000
   6.7120   6.26400E-001    0.00000E+000
   6.7150   6.11200E-001    0.00000E+000
   6.7180   6.08900E-001    0.00000E+000
   6.7220   6.38100E-001    0.00000E+000
   6.7230   6.07300E-001    0.00000E+000
   6.7270   6.24400E-001    0.00000E+000
   6.7290   6.37700E-001    0.00000E+000
   6.7300   6.28500E-001    0.00000E+000
   6.7330   6.35200E-001    0.00000E+000
   6.7360   6.30800E-001    0.00000E+000
   6.7390   6.24900E-001    0.00000E+000
   6.7410   6.02800E-001    0.00000E+000
   6.7450   6.37800E-001    0.00000E+000
   6.7460   6.31600E-001    0.00000E+000
   6.7490   6.23000E-001    0.00000E+000
   6.7500   6.15700E-001    0.00000E+000
   6.7540   6.33300E-001    0.00000E+000
   6.7570   6.40800E-001    0.00000E+000
   6.7610   6.11600E-001    0.00000E+000
   6.7620   6.30700E-001    0.00000E+000
   6.7680   6.29200E-001    0.00000E+000
   6.7690   6.34400E-001    0.00000E+000
   6.7710   6.18300E-001    0.00000E+000
   6.7750   6.18700E-001    0.00000E+000
   6.7770   6.41500E-001    0.00000E+000
   6.7800   6.28800E-001    0.00000E+000
   6.7810   6.29800E-001    0.00000E+000
   6.7860   6.28600E-001    0.00000E+000
   6.7870   6.15200E-001    0.00000E+000
   6.7910   6.25800E-001    0.00000E+000
   6.7950   6.22700E-001    0.00000E+000
   6.7960   6.34700E-001    0.00000E+000
   6.8000   6.19700E-001    0.00000E+000
   6.8020   6.22800E-001    0.00000E+000
   6.8050   6.16800E-001    0.00000E+000
   6.8070   6.32400E-001    0.00000E+000
   6.8100   6.13800E-001    0.00000E+000
   6.8140   6.32100E-001    0.00000E+000
   6.8160   6.37700E-001    0.00000E+000
   6.8170   6.29900E-001    0.00000E+000
   6.8210   6.19900E-001    0.00000E+000
   6.8230   6.12900E-001    0.00000E+000
   6.8240   6.11000E-001    0.00000E+000
   6.8270   6.14600E-001    0.00000E+000
   6.8290   6.32500E-001    0.00000E+000
   6.8340   6.24300E-001    0.00000E+000
   6.8370   6.44900E-001    0.00000E+000
   6.8390   6.32000E-001    0.00000E+000
   6.8410   6.22300E-001    0.00000E+000
   6.8440   6.11900E-001    0.00000E+000
   6.8450   6.11500E-001    0.00000E+000
   6.8500   6.18100E-001    0.00000E+000
   6.8540   6.18400E-001    0.00000E+000
   6.8570   6.23200E-001    0.00000E+000
   6.8600   6.16900E-001    0.00000E+000
   6.8620   6.32800E-001    0.00000E+000
   6.8640   6.41200E-001    0.00000E+000
   6.8660   6.28700E-001    0.00000E+000
   6.8710   6.06000E-001    0.00000E+000
   6.8730   6.29500E-001    0.00000E+000
   6.8750   6.37200E-001    0.00000E+000
   6.8800   6.36200E-001    0.00000E+000
   6.8820   6.22200E-001    0.00000E+000
   6.8840   6.25600E-001    0.00000E+000
   6.8880   6.30000E-001    0.00000E+000
   6.8910   6.24200E-001    0.00000E+000
   6.8930   6.23000E-001    0.00000E+000
   6.8950   6.38000E-001    0.00000E+000
   6.8970   6.20000E-001    0.00000E+000
   6.9000   6.17200E-001    0.00000E+000
   6.9040   6.28500E-001    0.00000E+000
   6.9080   6.25200E-001    0.00000E+000
   6.9100   6.34800E-001    0.00000E+000
   6.9120   6.35300E-001    0.00000E+000
   6.9170   6.30200E-001    0.00000E+000
   6.9200   6.26200E-001    0.00000E+000
   6.9220   6.22100E-001    0.00000E+000
   6.9250   6.12300E-001    0.00000E+000
   6.9290   6.24000E-001    0.00000E+000
   6.9320   6.27800E-001    0.00000E+000
   6.9340   6.24200E-001    0.00000E+000
   6.9360   6.33100E-001    0.00000E+000
   6.9390   6.36200E-001    0.00000E+000
   6.9400   6.31800E-001    0.00000E+000
   6.9460   6.27300E-001    0.00000E+000
   6.9490   6.25600E-001    0.00000E+000
   6.9520   6.30400E-001    0.00000E+000
   6.9540   6.43400E-001    0.00000E+000
   6.9570   6.20600E-001    0.00000E+000
   6.9600   6.28500E-001    0.00000E+000
   6.9620   6.23800E-001    0.00000E+000
   6.9650   6.30300E-001    0.00000E+000
   6.9660   6.23800E-001    0.00000E+000
   6.9690   6.32000E-001    0.00000E+000
   6.9740   6.05600E-001    0.00000E+000
   6.9770   6.22500E-001    0.00000E+000
   6.9790   6.25000E-001    0.00000E+000
   6.9830   6.32900E-001    0.00000E+000
   6.9860   6.38100E-001    0.00000E+000
   6.9880   6.29000E-001    0.00000E+000
   6.9940   6.27300E-001    0.00000E+000
   6.9950   6.35100E-001    0.00000E+000
   6.9980   6.14400E-001    0.00000E+000
   7.0010   6.31600E-001    0.00000E+000
   7.0040   6.26700E-001    0.00000E+000
   7.0070   6.33100E-001    0.00000E+000
   7.0110   6.22200E-001    0.00000E+000
   7.0130   6.40500E-001    0.00000E+000
   7.0140   6.30400E-001    0.00000E+000
   7.0180   6.15500E-001    0.00000E+000
   7.0190   6.45400E-001    0.00000E+000
   7.0240   6.16400E-001    0.00000E+000
   7.0270   6.17100E-001    0.00000E+000
   7.0300   6.25800E-001    0.00000E+000
   7.0320   6.11600E-001    0.00000E+000
   7.0330   6.26000E-001    0.00000E+000
   7.0360   6.31200E-001    0.00000E+000
   7.0410   6.10700E-001    0.00000E+000
   7.0430   6.19900E-001    0.00000E+000
   7.0450   6.30100E-001    0.00000E+000
   7.0500   6.15400E-001    0.00000E+000
   7.0510   6.34200E-001    0.00000E+000
   7.0550   6.26800E-001    0.00000E+000
   7.0570   6.31300E-001    0.00000E+000
   7.0600   6.21900E-001    0.00000E+000
   7.0650   6.24200E-001    0.00000E+000
   7.0670   6.28600E-001    0.00000E+000
   7.0690   6.45900E-001    0.00000E+000
   7.0720   6.25300E-001    0.00000E+000
   7.0740   6.41900E-001    0.00000E+000
   7.0780   6.26500E-001    0.00000E+000
   7.0800   6.53000E-001    0.00000E+000
   7.0810   6.47300E-001    0.00000E+000
   7.0850   6.51600E-001    0.00000E+000
   7.0880   6.37000E-001    0.00000E+000
   7.0900   6.43600E-001    0.00000E+000
   7.0940   6.60000E-001    0.00000E+000
   7.0960   6.62300E-001    0.00000E+000
   7.1010   6.73100E-001    0.00000E+000
   7.1030   6.70000E-001    0.00000E+000
   7.1050   6.80800E-001    0.00000E+000
   7.1080   6.91600E-001    0.00000E+000
   7.1100   6.77000E-001    0.00000E+000
   7.1130   7.06400E-001    0.00000E+000
   7.1170   7.15200E-001    0.00000E+000
   7.1180   7.18700E-001    0.00000E+000
   7.1220   7.23300E-001    0.00000E+000
   7.1240   7.48500E-001    0.00000E+000
   7.1260   7.73600E-001    0.00000E+000
   7.1290   7.85700E-001    0.00000E+000
   7.1310   7.96100E-001    0.00000E+000
   7.1350   7.70100E-001    0.00000E+000
   7.1380   8.01300E-001    0.00000E+000
   7.1420   8.56100E-001    0.00000E+000
   7.1440   8.57200E-001    0.00000E+000
   7.1470   8.57900E-001    0.00000E+000
   7.1490   8.75000E-001    0.00000E+000
   7.1540   8.47600E-001    0.00000E+000
   7.1560   7.81400E-001    0.00000E+000
   7.1580   2.73300E-001    0.00000E+000
   7.1620   2.60800E-001    0.00000E+000
   7.1650   3.56800E-001    0.00000E+000
   7.1700   6.93000E-001    0.00000E+000
   7.1720   6.02800E-001    0.00000E+000
   7.1740   4.01500E-001    0.00000E+000
   7.1770   2.97300E-001    0.00000E+000
   7.1790   8.00000E-004    0.00000E+000
   7.1830   1.00000E+000    0.00000E+000
   7.1850   1.00000E+000    0.00000E+000
   7.1880   1.00000E+000    0.00000E+000
   7.1930   1.00000E+000    0.00000E+000
   7.1940   1.00000E+000    0.00000E+000
   7.1970   1.00000E+000    0.00000E+000
   7.1990   1.00000E+000    0.00000E+000
   7.2020   1.00000E+000    0.00000E+000
   7.2050   1.00000E+000    0.00000E+000
   7.2070   1.00000E+000    0.00000E+000
   7.2100   1.00000E+000    0.00000E+000
   7.2140   1.00000E+000    0.00000E+000
   7.2160   1.00000E+000    0.00000E+000
   7.2190   1.00000E+000    0.00000E+000
   7.2220   1.00000E+000    0.00000E+000
   7.2230   1.00000E+000    0.00000E+000
   7.2270   1.00000E+000    0.00000E+000
   7.2300   1.00000E+000    0.00000E+000
   7.2320   1.00000E+000    0.00000E+000
   7.2370   1.00000E+000    0.00000E+000
   7.2390   1.00000E+000    0.00000E+000
   7.2420   1.00000E+000    0.00000E+000
   7.2440   1.00000E+000    0.00000E+000
   7.2460   1.00000E+000    0.00000E+000
   7.2500   1.00000E+000    0.00000E+000
   7.2530   1.00000E+000    0.00000E+000
   7.2550   1.00000E+000    0.00000E+000
   7.2570   1.00000E+000    0.00000E+000
   7.2620   1.00000E+000    0.00000E+000
   7.2640   1.00000E+000    0.00000E+000
   7.2670   1.00000E+000    0.00000E+000
   7.2710   1.00000E+000    0.00000E+000
   7.2730   1.00000E+000    0.00000E+000
   7.2760   1.00000E+000    0.00000E+000
   7.2780   1.00000E+000    0.00000E+000
   7.2800   1.00000E+000    0.00000E+000
   7.2840   1.00000E+000    0.00000E+000
   7.2870   1.00000E+000    0.00000E+000
   7.2900   1.00000E+000    0.00000E+000
   7.2940   1.00000E+000    0.00000E+000
   7.2950   1.00000E+000    0.00000E+000
   7.2990   1.00000E+000    0.00000E+000
   7.3020   1.00000E+000    0.00000E+000
