# Supplementary material for: Rationally seeded computational protein design of ɑ-helical barrels
Source: Nat Chem Biol. 2024 Jun 20;20(8):991–9. doi: 10.1038/s41589-024-01642-0 (PMC11288890; doi:10.1038/s41589-024-01642-0)
Supplement: Supplementary file 3 — PDB and .mtz files used for making figure panels b–d and j–m. [file 41589_2024_1642_MOESM3_ESM.zip › KIA_RP_RSPD_NatChemBiol_data_Figure2/scapCC6_LLIA_panels_e-h/AUC_panel_g/SV_raw/00004.RA1]

scapCC6_LLIA_master
R 1 20.2 50000 0011999 3.1970E10 281 1 
   5.8010   7.10600E-001    0.00000E+000
   5.8020   3.78600E-001    0.00000E+000
   5.8030   1.63500E-001    0.00000E+000
   5.8040   3.07800E-001    0.00000E+000
   5.8050   6.15300E-001    0.00000E+000
   5.8060   8.62200E-001    0.00000E+000
   5.8070   7.84500E-001    0.00000E+000
   5.8080   7.89700E-001    0.00000E+000
   5.8100   7.39000E-001    0.00000E+000
   5.8110   8.66300E-001    0.00000E+000
   5.8120   1.10280E+000    0.00000E+000
   5.8130   1.33070E+000    0.00000E+000
   5.8150   1.08310E+000    0.00000E+000
   5.8160   1.05810E+000    0.00000E+000
   5.8170   1.17180E+000    0.00000E+000
   5.8200   9.37100E-001    0.00000E+000
   5.8210   1.21280E+000    0.00000E+000
   5.8220   9.89000E-001    0.00000E+000
   5.8230   1.15640E+000    0.00000E+000
   5.8240   1.04980E+000    0.00000E+000
   5.8260   1.02990E+000    0.00000E+000
   5.8280   1.20630E+000    0.00000E+000
   5.8290   1.22130E+000    0.00000E+000
   5.8310   1.15430E+000    0.00000E+000
   5.8320   1.37580E+000    0.00000E+000
   5.8330   1.48100E+000    0.00000E+000
   5.8350   1.62120E+000    0.00000E+000
   5.8370   1.68330E+000    0.00000E+000
   5.8380   1.63280E+000    0.00000E+000
   5.8400   1.64830E+000    0.00000E+000
   5.8420   1.64580E+000    0.00000E+000
   5.8440   1.65030E+000    0.00000E+000
   5.8450   1.56970E+000    0.00000E+000
   5.8470   1.49260E+000    0.00000E+000
   5.8490   1.46930E+000    0.00000E+000
   5.8500   1.47780E+000    0.00000E+000
   5.8510   1.40510E+000    0.00000E+000
   5.8520   1.00840E+000    0.00000E+000
   5.8540   9.33700E-001    0.00000E+000
   5.8550   8.34500E-001    0.00000E+000
   5.8560   8.28300E-001    0.00000E+000
   5.8580   6.15700E-001    0.00000E+000
   5.8590   5.26700E-001    0.00000E+000
   5.8610   5.32700E-001    0.00000E+000
   5.8620   5.09100E-001    0.00000E+000
   5.8640   3.78500E-001    0.00000E+000
   5.8660   3.08400E-001    0.00000E+000
   5.8690   2.81900E-001    0.00000E+000
   5.8710   2.78100E-001    0.00000E+000
   5.8720   2.58400E-001    0.00000E+000
   5.8740   2.65400E-001    0.00000E+000
   5.8750   2.26400E-001    0.00000E+000
   5.8770   2.34200E-001    0.00000E+000
   5.8780   1.66300E-001    0.00000E+000
   5.8800   1.69100E-001    0.00000E+000
   5.8810   1.77800E-001    0.00000E+000
   5.8820   1.39900E-001    0.00000E+000
   5.8830   1.25100E-001    0.00000E+000
   5.8850   1.20500E-001    0.00000E+000
   5.8860   9.22000E-002    0.00000E+000
   5.8870   8.48000E-002    0.00000E+000
   5.8880   9.05000E-002    0.00000E+000
   5.8910   9.06000E-002    0.00000E+000
   5.8920   6.79000E-002    0.00000E+000
   5.8940   6.52000E-002    0.00000E+000
   5.8950   4.31000E-002    0.00000E+000
   5.8960   5.46000E-002    0.00000E+000
   5.8970   4.03000E-002    0.00000E+000
   5.8990   4.32000E-002    0.00000E+000
   5.9010   2.65000E-002    0.00000E+000
   5.9020   5.19000E-002    0.00000E+000
   5.9030   1.93000E-002    0.00000E+000
   5.9050   4.60000E-002    0.00000E+000
   5.9070   2.81000E-002    0.00000E+000
   5.9080   2.17000E-002    0.00000E+000
   5.9100   2.00000E-002    0.00000E+000
   5.9120   2.25000E-002    0.00000E+000
   5.9140   1.60000E-003    0.00000E+000
   5.9160   3.18000E-002    0.00000E+000
   5.9170   1.15000E-002    0.00000E+000
   5.9190   2.92000E-002    0.00000E+000
   5.9210   5.60000E-003    0.00000E+000
   5.9240   6.00000E-004    0.00000E+000
   5.9260   9.30000E-003    0.00000E+000
   5.9280   2.77000E-002    0.00000E+000
   5.9300   2.00000E-002    0.00000E+000
   5.9310   8.30000E-003    0.00000E+000
   5.9330   1.51000E-002    0.00000E+000
   5.9350   1.05000E-002    0.00000E+000
   5.9380  -6.00000E-004    0.00000E+000
   5.9400   8.20000E-003    0.00000E+000
   5.9430   5.00000E-004    0.00000E+000
   5.9440   1.80000E-003    0.00000E+000
   5.9470   3.20000E-003    0.00000E+000
   5.9490   1.26000E-002    0.00000E+000
   5.9510  -2.40000E-003    0.00000E+000
   5.9550   1.86000E-002    0.00000E+000
   5.9560   4.60000E-003    0.00000E+000
   5.9580   1.21000E-002    0.00000E+000
   5.9590   6.60000E-003    0.00000E+000
   5.9620  -4.30000E-003    0.00000E+000
   5.9640   3.50000E-003    0.00000E+000
   5.9650   7.00000E-003    0.00000E+000
   5.9690  -2.30000E-003    0.00000E+000
   5.9700  -5.60000E-003    0.00000E+000
   5.9720  -5.20000E-003    0.00000E+000
   5.9730   3.23000E-002    0.00000E+000
   5.9760   1.48000E-001    0.00000E+000
   5.9770  -3.41600E-001    0.00000E+000
   5.9800  -7.61300E-001    0.00000E+000
   5.9820  -4.90200E-001    0.00000E+000
   5.9840   3.16000E-002    0.00000E+000
   5.9860  -3.69000E-002    0.00000E+000
   5.9880  -3.92000E-002    0.00000E+000
   5.9890  -4.82000E-002    0.00000E+000
   5.9910  -5.44000E-002    0.00000E+000
   5.9940  -4.40000E-002    0.00000E+000
   5.9960  -4.46000E-002    0.00000E+000
   5.9980  -3.75000E-002    0.00000E+000
   6.0000  -3.56000E-002    0.00000E+000
   6.0030  -6.58000E-002    0.00000E+000
   6.0040  -4.35000E-002    0.00000E+000
   6.0070  -4.49000E-002    0.00000E+000
   6.0090  -4.61000E-002    0.00000E+000
   6.0130  -4.85000E-002    0.00000E+000
   6.0150  -3.36000E-002    0.00000E+000
   6.0170  -1.52000E-002    0.00000E+000
   6.0190  -4.80000E-002    0.00000E+000
   6.0210  -5.30000E-002    0.00000E+000
   6.0240  -5.27000E-002    0.00000E+000
   6.0250  -5.06000E-002    0.00000E+000
   6.0280  -3.94000E-002    0.00000E+000
   6.0310  -3.67000E-002    0.00000E+000
   6.0340  -6.22000E-002    0.00000E+000
   6.0370  -1.67000E-001    0.00000E+000
   6.0380  -2.88600E-001    0.00000E+000
   6.0390   8.88500E-001    0.00000E+000
   6.0450   3.21400E-001    0.00000E+000
   6.0480   8.11000E-002    0.00000E+000
   6.0490   2.05500E-001    0.00000E+000
   6.0510   1.99900E-001    0.00000E+000
   6.0530   2.01400E-001    0.00000E+000
   6.0560   2.30100E-001    0.00000E+000
   6.0600   2.20600E-001    0.00000E+000
   6.0620   2.50700E-001    0.00000E+000
   6.0640   2.71500E-001    0.00000E+000
   6.0660   2.77000E-001    0.00000E+000
   6.0700   2.88700E-001    0.00000E+000
   6.0720   3.09200E-001    0.00000E+000
   6.0760   3.28100E-001    0.00000E+000
   6.0780   3.26300E-001    0.00000E+000
   6.0800   3.53100E-001    0.00000E+000
   6.0820   3.75300E-001    0.00000E+000
   6.0850   3.77300E-001    0.00000E+000
   6.0890   3.72500E-001    0.00000E+000
   6.0910   4.04800E-001    0.00000E+000
   6.0940   4.23800E-001    0.00000E+000
   6.0980   4.32600E-001    0.00000E+000
   6.1000   4.32400E-001    0.00000E+000
   6.1030   4.68900E-001    0.00000E+000
   6.1070   4.80900E-001    0.00000E+000
   6.1120   4.83300E-001    0.00000E+000
   6.1130   5.07000E-001    0.00000E+000
   6.1160   5.16600E-001    0.00000E+000
   6.1180   5.08800E-001    0.00000E+000
   6.1200   5.27400E-001    0.00000E+000
   6.1250   5.31100E-001    0.00000E+000
   6.1280   5.49200E-001    0.00000E+000
   6.1290   5.42300E-001    0.00000E+000
   6.1330   5.47800E-001    0.00000E+000
   6.1340   5.69000E-001    0.00000E+000
   6.1360   5.65600E-001    0.00000E+000
   6.1410   5.77500E-001    0.00000E+000
   6.1440   5.79500E-001    0.00000E+000
   6.1480   5.95400E-001    0.00000E+000
   6.1490   5.96100E-001    0.00000E+000
   6.1520   6.00500E-001    0.00000E+000
   6.1540   5.91300E-001    0.00000E+000
   6.1550   5.97300E-001    0.00000E+000
   6.1570   6.06200E-001    0.00000E+000
   6.1600   6.03300E-001    0.00000E+000
   6.1620   5.88200E-001    0.00000E+000
   6.1640   5.93500E-001    0.00000E+000
   6.1670   6.08900E-001    0.00000E+000
   6.1690   6.02100E-001    0.00000E+000
   6.1710   5.90800E-001    0.00000E+000
   6.1730   5.92200E-001    0.00000E+000
   6.1760   6.02000E-001    0.00000E+000
   6.1780   6.09500E-001    0.00000E+000
   6.1790   6.10900E-001    0.00000E+000
   6.1830   5.99700E-001    0.00000E+000
   6.1860   6.20000E-001    0.00000E+000
   6.1890   6.12800E-001    0.00000E+000
   6.1900   6.03600E-001    0.00000E+000
   6.1940   6.14000E-001    0.00000E+000
   6.1960   6.18700E-001    0.00000E+000
   6.1980   6.02200E-001    0.00000E+000
   6.2000   6.15400E-001    0.00000E+000
   6.2010   6.16000E-001    0.00000E+000
   6.2020   6.17500E-001    0.00000E+000
   6.2090   6.30000E-001    0.00000E+000
   6.2120   6.19900E-001    0.00000E+000
   6.2140   6.15900E-001    0.00000E+000
   6.2180   6.21400E-001    0.00000E+000
   6.2220   6.19100E-001    0.00000E+000
   6.2240   6.20000E-001    0.00000E+000
   6.2270   6.34200E-001    0.00000E+000
   6.2310   6.35000E-001    0.00000E+000
   6.2340   6.28200E-001    0.00000E+000
   6.2360   6.25500E-001    0.00000E+000
   6.2410   6.19400E-001    0.00000E+000
   6.2470   6.27400E-001    0.00000E+000
   6.2500   6.23200E-001    0.00000E+000
   6.2510   6.22400E-001    0.00000E+000
   6.2540   6.13700E-001    0.00000E+000
   6.2560   6.19500E-001    0.00000E+000
   6.2590   6.18400E-001    0.00000E+000
   6.2620   6.21100E-001    0.00000E+000
   6.2640   6.21000E-001    0.00000E+000
   6.2650   6.14000E-001    0.00000E+000
   6.2670   6.00300E-001    0.00000E+000
   6.2700   6.29800E-001    0.00000E+000
   6.2710   6.35300E-001    0.00000E+000
   6.2730   6.17600E-001    0.00000E+000
   6.2750   6.28600E-001    0.00000E+000
   6.2810   6.15300E-001    0.00000E+000
   6.2840   6.21200E-001    0.00000E+000
   6.2860   6.34700E-001    0.00000E+000
   6.2890   6.21100E-001    0.00000E+000
   6.2910   6.35200E-001    0.00000E+000
   6.2940   6.11500E-001    0.00000E+000
   6.2960   6.25800E-001    0.00000E+000
   6.2970   6.08800E-001    0.00000E+000
   6.3010   6.22800E-001    0.00000E+000
   6.3040   6.27400E-001    0.00000E+000
   6.3070   6.31200E-001    0.00000E+000
   6.3090   6.22500E-001    0.00000E+000
   6.3110   6.12600E-001    0.00000E+000
   6.3160   6.33500E-001    0.00000E+000
   6.3170   6.24700E-001    0.00000E+000
   6.3200   6.25600E-001    0.00000E+000
   6.3240   6.23400E-001    0.00000E+000
   6.3250   6.07400E-001    0.00000E+000
   6.3280   6.31600E-001    0.00000E+000
   6.3310   6.25500E-001    0.00000E+000
   6.3330   6.31700E-001    0.00000E+000
   6.3380   6.29900E-001    0.00000E+000
   6.3430   6.07500E-001    0.00000E+000
   6.3450   6.17200E-001    0.00000E+000
   6.3470   6.14900E-001    0.00000E+000
   6.3520   6.21200E-001    0.00000E+000
   6.3560   6.20600E-001    0.00000E+000
   6.3580   6.12800E-001    0.00000E+000
   6.3620   6.13600E-001    0.00000E+000
   6.3630   6.27700E-001    0.00000E+000
   6.3660   6.31200E-001    0.00000E+000
   6.3710   6.09900E-001    0.00000E+000
   6.3730   6.13400E-001    0.00000E+000
   6.3780   6.28300E-001    0.00000E+000
   6.3800   6.17700E-001    0.00000E+000
   6.3850   6.23900E-001    0.00000E+000
   6.3880   6.18400E-001    0.00000E+000
   6.3920   6.09800E-001    0.00000E+000
   6.3960   6.19200E-001    0.00000E+000
   6.4000   6.15800E-001    0.00000E+000
   6.4020   6.08100E-001    0.00000E+000
   6.4040   6.35300E-001    0.00000E+000
   6.4060   6.15500E-001    0.00000E+000
   6.4090   6.09400E-001    0.00000E+000
   6.4150   6.14200E-001    0.00000E+000
   6.4170   5.99400E-001    0.00000E+000
   6.4190   6.24900E-001    0.00000E+000
   6.4200   6.16800E-001    0.00000E+000
   6.4240   6.24100E-001    0.00000E+000
   6.4280   6.20400E-001    0.00000E+000
   6.4310   6.31500E-001    0.00000E+000
   6.4320   6.19900E-001    0.00000E+000
   6.4360   6.30500E-001    0.00000E+000
   6.4390   6.32700E-001    0.00000E+000
   6.4430   6.28000E-001    0.00000E+000
   6.4440   6.28100E-001    0.00000E+000
   6.4470   6.15000E-001    0.00000E+000
   6.4480   6.22600E-001    0.00000E+000
   6.4510   6.30400E-001    0.00000E+000
   6.4530   6.19200E-001    0.00000E+000
   6.4560   6.18800E-001    0.00000E+000
   6.4580   6.16300E-001    0.00000E+000
   6.4610   6.23300E-001    0.00000E+000
   6.4630   6.16800E-001    0.00000E+000
   6.4680   6.27900E-001    0.00000E+000
   6.4690   6.24800E-001    0.00000E+000
   6.4720   6.18400E-001    0.00000E+000
   6.4740   6.26300E-001    0.00000E+000
   6.4780   6.27800E-001    0.00000E+000
   6.4790   6.31100E-001    0.00000E+000
   6.4830   6.20900E-001    0.00000E+000
   6.4850   6.26400E-001    0.00000E+000
   6.4880   6.16500E-001    0.00000E+000
   6.4910   6.19200E-001    0.00000E+000
   6.4920   6.31600E-001    0.00000E+000
   6.4950   6.19300E-001    0.00000E+000
   6.4960   6.10800E-001    0.00000E+000
   6.5000   6.42400E-001    0.00000E+000
   6.5030   6.23200E-001    0.00000E+000
   6.5040   6.03600E-001    0.00000E+000
   6.5060   6.32900E-001    0.00000E+000
   6.5080   6.40700E-001    0.00000E+000
   6.5120   6.45300E-001    0.00000E+000
   6.5150   6.29700E-001    0.00000E+000
   6.5170   6.21600E-001    0.00000E+000
   6.5190   6.20500E-001    0.00000E+000
   6.5230   6.23900E-001    0.00000E+000
   6.5250   6.22400E-001    0.00000E+000
   6.5280   6.33000E-001    0.00000E+000
   6.5300   6.26700E-001    0.00000E+000
   6.5310   6.23100E-001    0.00000E+000
   6.5330   6.26100E-001    0.00000E+000
   6.5370   6.19500E-001    0.00000E+000
   6.5410   6.27200E-001    0.00000E+000
   6.5430   6.04800E-001    0.00000E+000
   6.5450   6.20500E-001    0.00000E+000
   6.5470   6.30000E-001    0.00000E+000
   6.5490   6.24700E-001    0.00000E+000
   6.5510   6.25400E-001    0.00000E+000
   6.5540   6.30800E-001    0.00000E+000
   6.5560   6.14500E-001    0.00000E+000
   6.5590   6.12000E-001    0.00000E+000
   6.5640   6.27600E-001    0.00000E+000
   6.5650   6.25200E-001    0.00000E+000
   6.5670   6.14900E-001    0.00000E+000
   6.5690   6.22700E-001    0.00000E+000
   6.5730   6.36700E-001    0.00000E+000
   6.5760   6.29200E-001    0.00000E+000
   6.5770   6.28500E-001    0.00000E+000
   6.5790   6.48400E-001    0.00000E+000
   6.5820   6.32600E-001    0.00000E+000
   6.5850   6.17800E-001    0.00000E+000
   6.5870   6.10700E-001    0.00000E+000
   6.5900   6.21900E-001    0.00000E+000
   6.5930   6.19600E-001    0.00000E+000
   6.5950   6.11700E-001    0.00000E+000
   6.6000   6.09300E-001    0.00000E+000
   6.6020   6.21400E-001    0.00000E+000
   6.6050   6.15800E-001    0.00000E+000
   6.6070   6.17300E-001    0.00000E+000
   6.6090   6.26400E-001    0.00000E+000
   6.6100   6.34400E-001    0.00000E+000
   6.6130   6.21100E-001    0.00000E+000
   6.6150   6.38000E-001    0.00000E+000
   6.6180   6.26200E-001    0.00000E+000
   6.6220   6.42900E-001    0.00000E+000
   6.6240   6.23900E-001    0.00000E+000
   6.6270   6.12900E-001    0.00000E+000
   6.6290   6.29500E-001    0.00000E+000
   6.6310   6.19600E-001    0.00000E+000
   6.6350   6.34200E-001    0.00000E+000
   6.6370   6.33500E-001    0.00000E+000
   6.6420   6.26700E-001    0.00000E+000
   6.6450   6.33500E-001    0.00000E+000
   6.6470   6.40200E-001    0.00000E+000
   6.6500   6.29100E-001    0.00000E+000
   6.6520   6.23100E-001    0.00000E+000
   6.6550   6.15800E-001    0.00000E+000
   6.6580   6.31600E-001    0.00000E+000
   6.6590   6.07000E-001    0.00000E+000
   6.6630   6.31300E-001    0.00000E+000
   6.6650   6.35900E-001    0.00000E+000
   6.6660   6.26000E-001    0.00000E+000
   6.6690   6.18200E-001    0.00000E+000
   6.6710   6.19500E-001    0.00000E+000
   6.6740   6.24800E-001    0.00000E+000
   6.6770   6.08800E-001    0.00000E+000
   6.6820   6.48500E-001    0.00000E+000
   6.6840   6.37800E-001    0.00000E+000
   6.6850   6.32100E-001    0.00000E+000
   6.6870   6.22400E-001    0.00000E+000
   6.6910   6.36900E-001    0.00000E+000
   6.6930   6.07300E-001    0.00000E+000
   6.6950   6.18500E-001    0.00000E+000
   6.6980   6.23700E-001    0.00000E+000
   6.7010   6.32400E-001    0.00000E+000
   6.7030   6.18800E-001    0.00000E+000
   6.7070   6.25200E-001    0.00000E+000
   6.7080   6.08800E-001    0.00000E+000
   6.7100   6.34900E-001    0.00000E+000
   6.7120   6.27100E-001    0.00000E+000
   6.7180   6.24000E-001    0.00000E+000
   6.7220   6.36700E-001    0.00000E+000
   6.7250   6.07700E-001    0.00000E+000
   6.7270   6.20300E-001    0.00000E+000
   6.7290   6.15800E-001    0.00000E+000
   6.7300   6.26100E-001    0.00000E+000
   6.7340   6.37300E-001    0.00000E+000
   6.7370   6.14200E-001    0.00000E+000
   6.7390   6.12800E-001    0.00000E+000
   6.7420   6.41200E-001    0.00000E+000
   6.7460   6.61100E-001    0.00000E+000
   6.7480   6.12400E-001    0.00000E+000
   6.7500   6.25600E-001    0.00000E+000
   6.7510   6.33300E-001    0.00000E+000
   6.7560   6.30900E-001    0.00000E+000
   6.7590   6.18600E-001    0.00000E+000
   6.7610   6.19000E-001    0.00000E+000
   6.7640   6.39300E-001    0.00000E+000
   6.7670   6.44100E-001    0.00000E+000
   6.7710   6.27000E-001    0.00000E+000
   6.7730   6.16800E-001    0.00000E+000
   6.7770   6.15000E-001    0.00000E+000
   6.7780   6.50500E-001    0.00000E+000
   6.7800   6.40100E-001    0.00000E+000
   6.7840   6.38300E-001    0.00000E+000
   6.7870   6.26400E-001    0.00000E+000
   6.7910   6.26400E-001    0.00000E+000
   6.7920   6.15600E-001    0.00000E+000
   6.7950   6.42000E-001    0.00000E+000
   6.7970   6.16400E-001    0.00000E+000
   6.7990   6.22200E-001    0.00000E+000
   6.8030   6.19200E-001    0.00000E+000
   6.8050   6.23900E-001    0.00000E+000
   6.8080   6.32300E-001    0.00000E+000
   6.8120   6.42800E-001    0.00000E+000
   6.8140   6.17600E-001    0.00000E+000
   6.8160   6.18700E-001    0.00000E+000
   6.8190   6.17800E-001    0.00000E+000
   6.8230   6.14200E-001    0.00000E+000
   6.8240   6.41900E-001    0.00000E+000
   6.8270   6.39200E-001    0.00000E+000
   6.8300   6.41200E-001    0.00000E+000
   6.8340   6.21600E-001    0.00000E+000
   6.8360   6.55800E-001    0.00000E+000
   6.8370   6.20400E-001    0.00000E+000
   6.8420   6.39800E-001    0.00000E+000
   6.8450   6.25400E-001    0.00000E+000
   6.8480   6.15900E-001    0.00000E+000
   6.8500   6.01400E-001    0.00000E+000
   6.8540   6.30400E-001    0.00000E+000
   6.8560   6.35800E-001    0.00000E+000
   6.8590   6.38300E-001    0.00000E+000
   6.8620   6.20800E-001    0.00000E+000
   6.8640   6.21700E-001    0.00000E+000
   6.8680   6.28000E-001    0.00000E+000
   6.8710   6.32000E-001    0.00000E+000
   6.8720   6.31400E-001    0.00000E+000
   6.8750   6.28800E-001    0.00000E+000
   6.8810   6.41200E-001    0.00000E+000
   6.8820   6.11600E-001    0.00000E+000
   6.8840   6.30200E-001    0.00000E+000
   6.8870   6.22800E-001    0.00000E+000
   6.8900   6.37500E-001    0.00000E+000
   6.8930   6.46800E-001    0.00000E+000
   6.8940   6.36900E-001    0.00000E+000
   6.8980   6.17900E-001    0.00000E+000
   6.9000   6.27100E-001    0.00000E+000
   6.9020   6.30200E-001    0.00000E+000
   6.9040   6.42100E-001    0.00000E+000
   6.9090   6.46100E-001    0.00000E+000
   6.9120   6.29000E-001    0.00000E+000
   6.9160   6.43500E-001    0.00000E+000
   6.9180   6.18100E-001    0.00000E+000
   6.9220   6.31000E-001    0.00000E+000
   6.9230   6.27900E-001    0.00000E+000
   6.9250   6.17600E-001    0.00000E+000
   6.9290   6.32600E-001    0.00000E+000
   6.9310   6.38400E-001    0.00000E+000
   6.9340   6.38700E-001    0.00000E+000
   6.9360   6.28100E-001    0.00000E+000
   6.9390   6.36300E-001    0.00000E+000
   6.9430   6.34900E-001    0.00000E+000
   6.9470   6.37500E-001    0.00000E+000
   6.9490   6.25200E-001    0.00000E+000
   6.9520   6.17300E-001    0.00000E+000
   6.9570   6.40100E-001    0.00000E+000
   6.9610   6.26900E-001    0.00000E+000
   6.9650   6.32900E-001    0.00000E+000
   6.9660   6.30900E-001    0.00000E+000
   6.9680   6.42900E-001    0.00000E+000
   6.9720   6.41400E-001    0.00000E+000
   6.9750   6.18400E-001    0.00000E+000
   6.9790   6.31400E-001    0.00000E+000
   6.9800   6.26900E-001    0.00000E+000
   6.9830   6.25100E-001    0.00000E+000
   6.9860   6.21700E-001    0.00000E+000
   6.9880   6.32900E-001    0.00000E+000
   6.9920   6.46200E-001    0.00000E+000
   6.9930   6.46600E-001    0.00000E+000
   6.9960   6.28300E-001    0.00000E+000
   6.9980   6.52400E-001    0.00000E+000
   7.0010   6.38800E-001    0.00000E+000
   7.0040   6.25400E-001    0.00000E+000
   7.0070   6.31500E-001    0.00000E+000
   7.0110   6.48100E-001    0.00000E+000
   7.0120   6.27100E-001    0.00000E+000
   7.0150   6.36000E-001    0.00000E+000
   7.0180   6.29200E-001    0.00000E+000
   7.0210   6.27400E-001    0.00000E+000
   7.0240   6.28000E-001    0.00000E+000
   7.0250   6.40600E-001    0.00000E+000
   7.0290   6.22100E-001    0.00000E+000
   7.0310   6.26000E-001    0.00000E+000
   7.0330   6.16700E-001    0.00000E+000
   7.0360   6.33300E-001    0.00000E+000
   7.0390   6.30600E-001    0.00000E+000
   7.0430   6.24400E-001    0.00000E+000
   7.0450   6.31500E-001    0.00000E+000
   7.0480   6.36000E-001    0.00000E+000
   7.0510   6.21400E-001    0.00000E+000
   7.0530   6.29800E-001    0.00000E+000
   7.0550   6.30600E-001    0.00000E+000
   7.0600   6.28800E-001    0.00000E+000
   7.0620   6.14300E-001    0.00000E+000
   7.0640   6.38100E-001    0.00000E+000
   7.0670   6.41900E-001    0.00000E+000
   7.0690   6.31000E-001    0.00000E+000
   7.0720   6.35500E-001    0.00000E+000
   7.0760   6.24400E-001    0.00000E+000
   7.0780   6.36000E-001    0.00000E+000
   7.0810   6.28500E-001    0.00000E+000
   7.0830   6.52400E-001    0.00000E+000
   7.0870   6.48300E-001    0.00000E+000
   7.0900   6.39500E-001    0.00000E+000
   7.0930   6.37600E-001    0.00000E+000
   7.0960   6.63100E-001    0.00000E+000
   7.0990   6.41500E-001    0.00000E+000
   7.1010   6.77000E-001    0.00000E+000
   7.1040   6.71500E-001    0.00000E+000
   7.1080   6.71400E-001    0.00000E+000
   7.1090   6.61000E-001    0.00000E+000
   7.1130   6.71500E-001    0.00000E+000
   7.1150   6.88800E-001    0.00000E+000
   7.1180   6.88900E-001    0.00000E+000
   7.1190   7.04900E-001    0.00000E+000
   7.1220   7.15300E-001    0.00000E+000
   7.1240   7.15800E-001    0.00000E+000
   7.1280   7.31700E-001    0.00000E+000
   7.1300   7.08600E-001    0.00000E+000
   7.1330   7.49100E-001    0.00000E+000
   7.1350   7.90600E-001    0.00000E+000
   7.1390   7.84200E-001    0.00000E+000
   7.1420   7.75800E-001    0.00000E+000
   7.1460   8.09800E-001    0.00000E+000
   7.1470   8.05600E-001    0.00000E+000
   7.1510   8.29400E-001    0.00000E+000
   7.1540   8.14400E-001    0.00000E+000
   7.1560   6.54900E-001    0.00000E+000
   7.1600   7.23000E-002    0.00000E+000
   7.1630  -1.09600E-001    0.00000E+000
   7.1650   5.21600E-001    0.00000E+000
   7.1700   5.00900E-001    0.00000E+000
   7.1740   3.32600E-001    0.00000E+000
   7.1760   1.88100E-001    0.00000E+000
   7.1790   4.69200E-001    0.00000E+000
   7.1810   1.00000E+000    0.00000E+000
   7.1830   1.00000E+000    0.00000E+000
   7.1870   1.00000E+000    0.00000E+000
   7.1880   1.00000E+000    0.00000E+000
   7.1930   1.00000E+000    0.00000E+000
   7.1940   1.00000E+000    0.00000E+000
   7.1970   1.00000E+000    0.00000E+000
   7.2000   1.00000E+000    0.00000E+000
   7.2020   1.00000E+000    0.00000E+000
   7.2050   1.00000E+000    0.00000E+000
   7.2080   1.00000E+000    0.00000E+000
   7.2110   1.00000E+000    0.00000E+000
   7.2140   1.00000E+000    0.00000E+000
   7.2180   1.00000E+000    0.00000E+000
   7.2220   1.00000E+000    0.00000E+000
   7.2250   1.00000E+000    0.00000E+000
   7.2280   1.00000E+000    0.00000E+000
   7.2300   1.00000E+000    0.00000E+000
   7.2320   1.00000E+000    0.00000E+000
   7.2340   1.00000E+000    0.00000E+000
   7.2390   1.00000E+000    0.00000E+000
   7.2410   1.00000E+000    0.00000E+000
   7.2440   1.00000E+000    0.00000E+000
   7.2460   1.00000E+000    0.00000E+000
   7.2500   1.00000E+000    0.00000E+000
   7.2520   1.00000E+000    0.00000E+000
   7.2550   1.00000E+000    0.00000E+000
   7.2570   1.00000E+000    0.00000E+000
   7.2580   1.00000E+000    0.00000E+000
   7.2620   1.00000E+000    0.00000E+000
   7.2650   1.00000E+000    0.00000E+000
   7.2690   1.00000E+000    0.00000E+000
   7.2710   1.00000E+000    0.00000E+000
   7.2750   1.00000E+000    0.00000E+000
   7.2760   1.00000E+000    0.00000E+000
   7.2800   1.00000E+000    0.00000E+000
   7.2820   1.00000E+000    0.00000E+000
   7.2840   1.00000E+000    0.00000E+000
   7.2890   1.00000E+000    0.00000E+000
   7.2920   1.00000E+000    0.00000E+000
   7.2940   1.00000E+000    0.00000E+000
   7.2970   1.00000E+000    0.00000E+000
   7.2990   1.00000E+000    0.00000E+000
   7.3030   1.00000E+000    0.00000E+000
