# Supplementary material for: Rationally seeded computational protein design of ɑ-helical barrels
Source: Nat Chem Biol. 2024 Jun 20;20(8):991–9. doi: 10.1038/s41589-024-01642-0 (PMC11288890; doi:10.1038/s41589-024-01642-0)
Supplement: Supplementary file 3 — PDB and .mtz files used for making figure panels b–d and j–m. [file 41589_2024_1642_MOESM3_ESM.zip › KIA_RP_RSPD_NatChemBiol_data_Figure2/scapCC6_LLIA_panels_e-h/AUC_panel_g/SV_raw/00010.RA1]

scapCC6_LLIA_master
R 1 20.1 50000 0013796 8.1250E10 281 1 
   5.8000   1.00000E+000    0.00000E+000
   5.8030   7.18800E-001    0.00000E+000
   5.8040   8.19600E-001    0.00000E+000
   5.8060   6.82100E-001    0.00000E+000
   5.8070   8.98900E-001    0.00000E+000
   5.8080   1.07110E+000    0.00000E+000
   5.8100   8.86900E-001    0.00000E+000
   5.8120   7.40100E-001    0.00000E+000
   5.8130   9.40000E-001    0.00000E+000
   5.8140   1.01880E+000    0.00000E+000
   5.8150   1.48340E+000    0.00000E+000
   5.8160   9.85700E-001    0.00000E+000
   5.8170   8.92000E-001    0.00000E+000
   5.8190   9.28000E-001    0.00000E+000
   5.8200   8.47600E-001    0.00000E+000
   5.8220   9.99100E-001    0.00000E+000
   5.8230   9.05300E-001    0.00000E+000
   5.8260   1.02480E+000    0.00000E+000
   5.8270   1.04740E+000    0.00000E+000
   5.8280   1.04170E+000    0.00000E+000
   5.8290   1.22990E+000    0.00000E+000
   5.8300   1.18330E+000    0.00000E+000
   5.8310   1.29770E+000    0.00000E+000
   5.8320   1.55530E+000    0.00000E+000
   5.8330   1.66630E+000    0.00000E+000
   5.8350   1.52250E+000    0.00000E+000
   5.8360   1.64490E+000    0.00000E+000
   5.8370   1.69480E+000    0.00000E+000
   5.8400   1.63290E+000    0.00000E+000
   5.8410   1.48360E+000    0.00000E+000
   5.8420   1.61910E+000    0.00000E+000
   5.8440   1.60150E+000    0.00000E+000
   5.8460   1.65180E+000    0.00000E+000
   5.8470   1.58020E+000    0.00000E+000
   5.8490   1.37400E+000    0.00000E+000
   5.8510   1.15630E+000    0.00000E+000
   5.8530   1.07900E+000    0.00000E+000
   5.8560   8.81400E-001    0.00000E+000
   5.8580   7.30800E-001    0.00000E+000
   5.8590   5.61900E-001    0.00000E+000
   5.8600   6.83900E-001    0.00000E+000
   5.8620   4.43700E-001    0.00000E+000
   5.8630   5.56100E-001    0.00000E+000
   5.8650   4.34200E-001    0.00000E+000
   5.8680   2.83600E-001    0.00000E+000
   5.8710   2.97800E-001    0.00000E+000
   5.8720   2.51900E-001    0.00000E+000
   5.8740   2.44500E-001    0.00000E+000
   5.8760   2.04400E-001    0.00000E+000
   5.8780   1.68200E-001    0.00000E+000
   5.8800   1.71700E-001    0.00000E+000
   5.8820   1.65500E-001    0.00000E+000
   5.8830   1.61400E-001    0.00000E+000
   5.8860   1.07900E-001    0.00000E+000
   5.8870   4.60000E-002    0.00000E+000
   5.8880   7.05000E-002    0.00000E+000
   5.8900   9.56000E-002    0.00000E+000
   5.8920   8.69000E-002    0.00000E+000
   5.8950   4.08000E-002    0.00000E+000
   5.8960   4.02000E-002    0.00000E+000
   5.8970   3.14000E-002    0.00000E+000
   5.9000   4.00000E-002    0.00000E+000
   5.9020   4.74000E-002    0.00000E+000
   5.9040   5.33000E-002    0.00000E+000
   5.9060   1.57000E-002    0.00000E+000
   5.9080   2.00000E-002    0.00000E+000
   5.9090   3.02000E-002    0.00000E+000
   5.9100   4.94000E-002    0.00000E+000
   5.9120   4.18000E-002    0.00000E+000
   5.9130   2.54000E-002    0.00000E+000
   5.9160   4.80000E-003    0.00000E+000
   5.9170   2.50000E-002    0.00000E+000
   5.9190   7.10000E-003    0.00000E+000
   5.9210   1.51000E-002    0.00000E+000
   5.9230   5.00000E-004    0.00000E+000
   5.9240   1.51000E-002    0.00000E+000
   5.9260   6.70000E-003    0.00000E+000
   5.9300   1.31000E-002    0.00000E+000
   5.9310   1.75000E-002    0.00000E+000
   5.9330   1.57000E-002    0.00000E+000
   5.9350   8.00000E-003    0.00000E+000
   5.9380   3.00000E-003    0.00000E+000
   5.9420  -1.60000E-003    0.00000E+000
   5.9440   7.30000E-003    0.00000E+000
   5.9460  -2.10000E-003    0.00000E+000
   5.9480   2.07000E-002    0.00000E+000
   5.9490  -1.10000E-003    0.00000E+000
   5.9510  -1.60000E-003    0.00000E+000
   5.9540   4.30000E-003    0.00000E+000
   5.9550   1.22000E-002    0.00000E+000
   5.9570   2.59000E-002    0.00000E+000
   5.9580   4.00000E-003    0.00000E+000
   5.9610   5.50000E-003    0.00000E+000
   5.9640  -9.90000E-003    0.00000E+000
   5.9650   2.90000E-003    0.00000E+000
   5.9670   1.34000E-002    0.00000E+000
   5.9710   5.60000E-003    0.00000E+000
   5.9740  -2.50000E-003    0.00000E+000
   5.9770  -4.60000E-003    0.00000E+000
   5.9780  -4.77700E-001    0.00000E+000
   5.9820  -6.88700E-001    0.00000E+000
   5.9840   5.63000E-002    0.00000E+000
   5.9860  -2.50000E-002    0.00000E+000
   5.9890  -4.10000E-002    0.00000E+000
   5.9940  -5.36000E-002    0.00000E+000
   5.9960  -3.85000E-002    0.00000E+000
   5.9980  -5.59000E-002    0.00000E+000
   6.0000  -4.11000E-002    0.00000E+000
   6.0030  -4.30000E-002    0.00000E+000
   6.0040  -5.26000E-002    0.00000E+000
   6.0070  -3.18000E-002    0.00000E+000
   6.0090  -4.70000E-002    0.00000E+000
   6.0110  -3.38000E-002    0.00000E+000
   6.0140  -4.69000E-002    0.00000E+000
   6.0160  -3.75000E-002    0.00000E+000
   6.0170  -2.00000E-002    0.00000E+000
   6.0190  -3.85000E-002    0.00000E+000
   6.0200  -3.70000E-002    0.00000E+000
   6.0220  -5.24000E-002    0.00000E+000
   6.0240  -4.23000E-002    0.00000E+000
   6.0260  -5.08000E-002    0.00000E+000
   6.0280  -5.53000E-002    0.00000E+000
   6.0310  -2.62000E-002    0.00000E+000
   6.0340  -6.93000E-002    0.00000E+000
   6.0350  -1.00100E-001    0.00000E+000
   6.0370  -2.82000E-001    0.00000E+000
   6.0380   7.69200E-001    0.00000E+000
   6.0450   3.66000E-002    0.00000E+000
   6.0470   6.67000E-002    0.00000E+000
   6.0500   1.08200E-001    0.00000E+000
   6.0510   8.62000E-002    0.00000E+000
   6.0530   8.84000E-002    0.00000E+000
   6.0560   1.01300E-001    0.00000E+000
   6.0580   1.06900E-001    0.00000E+000
   6.0620   1.12500E-001    0.00000E+000
   6.0640   1.29500E-001    0.00000E+000
   6.0660   1.28700E-001    0.00000E+000
   6.0680   1.20700E-001    0.00000E+000
   6.0690   1.30300E-001    0.00000E+000
   6.0720   1.37000E-001    0.00000E+000
   6.0730   1.40600E-001    0.00000E+000
   6.0770   1.48900E-001    0.00000E+000
   6.0790   1.47000E-001    0.00000E+000
   6.0820   1.55900E-001    0.00000E+000
   6.0840   1.53400E-001    0.00000E+000
   6.0850   1.74100E-001    0.00000E+000
   6.0880   1.60000E-001    0.00000E+000
   6.0900   1.75100E-001    0.00000E+000
   6.0930   1.71500E-001    0.00000E+000
   6.0950   1.96900E-001    0.00000E+000
   6.0970   1.96000E-001    0.00000E+000
   6.1000   1.89800E-001    0.00000E+000
   6.1020   2.12800E-001    0.00000E+000
   6.1050   2.14000E-001    0.00000E+000
   6.1090   2.16700E-001    0.00000E+000
   6.1120   2.40600E-001    0.00000E+000
   6.1140   2.52300E-001    0.00000E+000
   6.1160   2.37000E-001    0.00000E+000
   6.1180   2.60600E-001    0.00000E+000
   6.1200   2.50400E-001    0.00000E+000
   6.1230   2.79400E-001    0.00000E+000
   6.1270   2.80900E-001    0.00000E+000
   6.1300   2.80500E-001    0.00000E+000
   6.1310   2.94500E-001    0.00000E+000
   6.1340   3.02900E-001    0.00000E+000
   6.1370   3.18400E-001    0.00000E+000
   6.1390   3.23300E-001    0.00000E+000
   6.1400   3.37700E-001    0.00000E+000
   6.1450   3.32000E-001    0.00000E+000
   6.1490   3.36800E-001    0.00000E+000
   6.1520   3.70100E-001    0.00000E+000
   6.1540   3.75700E-001    0.00000E+000
   6.1570   3.79900E-001    0.00000E+000
   6.1590   3.55300E-001    0.00000E+000
   6.1610   3.74300E-001    0.00000E+000
   6.1620   3.81000E-001    0.00000E+000
   6.1660   3.93100E-001    0.00000E+000
   6.1700   4.13600E-001    0.00000E+000
   6.1710   4.11500E-001    0.00000E+000
   6.1730   4.19100E-001    0.00000E+000
   6.1750   4.35400E-001    0.00000E+000
   6.1770   4.35000E-001    0.00000E+000
   6.1800   4.39800E-001    0.00000E+000
   6.1840   4.74300E-001    0.00000E+000
   6.1860   4.58100E-001    0.00000E+000
   6.1900   4.64000E-001    0.00000E+000
   6.1930   4.57900E-001    0.00000E+000
   6.1940   4.82200E-001    0.00000E+000
   6.1970   4.70500E-001    0.00000E+000
   6.1980   4.81000E-001    0.00000E+000
   6.1990   5.19000E-001    0.00000E+000
   6.2020   4.99800E-001    0.00000E+000
   6.2030   5.03900E-001    0.00000E+000
   6.2060   4.95600E-001    0.00000E+000
   6.2090   5.05700E-001    0.00000E+000
   6.2120   5.13400E-001    0.00000E+000
   6.2140   5.12200E-001    0.00000E+000
   6.2160   5.36600E-001    0.00000E+000
   6.2210   5.04400E-001    0.00000E+000
   6.2220   5.16000E-001    0.00000E+000
   6.2260   5.34300E-001    0.00000E+000
   6.2290   5.27100E-001    0.00000E+000
   6.2310   5.28000E-001    0.00000E+000
   6.2350   5.60600E-001    0.00000E+000
   6.2360   5.66100E-001    0.00000E+000
   6.2410   5.50900E-001    0.00000E+000
   6.2430   5.45700E-001    0.00000E+000
   6.2470   5.65800E-001    0.00000E+000
   6.2480   5.72600E-001    0.00000E+000
   6.2500   5.66500E-001    0.00000E+000
   6.2520   5.48100E-001    0.00000E+000
   6.2540   5.60800E-001    0.00000E+000
   6.2570   5.67400E-001    0.00000E+000
   6.2600   5.59000E-001    0.00000E+000
   6.2630   5.59600E-001    0.00000E+000
   6.2660   5.78700E-001    0.00000E+000
   6.2670   5.90600E-001    0.00000E+000
   6.2690   5.88800E-001    0.00000E+000
   6.2740   5.78800E-001    0.00000E+000
   6.2750   5.86100E-001    0.00000E+000
   6.2830   5.89200E-001    0.00000E+000
   6.2880   5.86100E-001    0.00000E+000
   6.2910   5.91000E-001    0.00000E+000
   6.2930   5.92700E-001    0.00000E+000
   6.2970   5.97500E-001    0.00000E+000
   6.2980   6.02300E-001    0.00000E+000
   6.3000   5.94500E-001    0.00000E+000
   6.3040   5.98500E-001    0.00000E+000
   6.3060   5.88500E-001    0.00000E+000
   6.3110   5.97000E-001    0.00000E+000
   6.3130   5.98900E-001    0.00000E+000
   6.3160   5.99900E-001    0.00000E+000
   6.3180   5.89500E-001    0.00000E+000
   6.3250   5.92900E-001    0.00000E+000
   6.3290   5.90100E-001    0.00000E+000
   6.3340   6.08100E-001    0.00000E+000
   6.3380   5.97500E-001    0.00000E+000
   6.3400   5.82400E-001    0.00000E+000
   6.3420   6.03500E-001    0.00000E+000
   6.3450   6.09500E-001    0.00000E+000
   6.3470   6.03000E-001    0.00000E+000
   6.3480   6.04600E-001    0.00000E+000
   6.3530   6.21100E-001    0.00000E+000
   6.3560   6.04900E-001    0.00000E+000
   6.3570   6.03400E-001    0.00000E+000
   6.3610   6.10700E-001    0.00000E+000
   6.3620   6.12100E-001    0.00000E+000
   6.3660   6.07600E-001    0.00000E+000
   6.3690   6.14600E-001    0.00000E+000
   6.3700   5.93600E-001    0.00000E+000
   6.3740   5.85300E-001    0.00000E+000
   6.3760   5.98500E-001    0.00000E+000
   6.3810   6.16300E-001    0.00000E+000
   6.3850   6.22800E-001    0.00000E+000
   6.3860   5.93400E-001    0.00000E+000
   6.3900   5.86400E-001    0.00000E+000
   6.3920   6.01700E-001    0.00000E+000
   6.3940   6.12400E-001    0.00000E+000
   6.3980   6.02700E-001    0.00000E+000
   6.4010   6.11900E-001    0.00000E+000
   6.4040   6.05400E-001    0.00000E+000
   6.4080   5.91000E-001    0.00000E+000
   6.4120   6.23600E-001    0.00000E+000
   6.4140   6.08100E-001    0.00000E+000
   6.4190   5.85200E-001    0.00000E+000
   6.4200   6.13100E-001    0.00000E+000
   6.4240   6.13800E-001    0.00000E+000
   6.4270   6.02100E-001    0.00000E+000
   6.4280   5.98800E-001    0.00000E+000
   6.4290   6.13600E-001    0.00000E+000
   6.4320   6.09200E-001    0.00000E+000
   6.4360   6.23600E-001    0.00000E+000
   6.4390   6.07400E-001    0.00000E+000
   6.4420   6.07800E-001    0.00000E+000
   6.4440   6.19100E-001    0.00000E+000
   6.4460   6.06100E-001    0.00000E+000
   6.4470   6.15100E-001    0.00000E+000
   6.4500   6.02300E-001    0.00000E+000
   6.4530   6.17400E-001    0.00000E+000
   6.4560   6.03200E-001    0.00000E+000
   6.4580   6.20200E-001    0.00000E+000
   6.4610   6.13600E-001    0.00000E+000
   6.4620   6.05000E-001    0.00000E+000
   6.4650   6.12100E-001    0.00000E+000
   6.4690   5.88000E-001    0.00000E+000
   6.4700   6.03600E-001    0.00000E+000
   6.4740   6.05900E-001    0.00000E+000
   6.4760   6.11200E-001    0.00000E+000
   6.4790   5.98700E-001    0.00000E+000
   6.4810   6.14900E-001    0.00000E+000
   6.4850   6.10000E-001    0.00000E+000
   6.4870   5.98200E-001    0.00000E+000
   6.4910   6.16300E-001    0.00000E+000
   6.4930   6.08400E-001    0.00000E+000
   6.4950   6.01200E-001    0.00000E+000
   6.4970   6.15300E-001    0.00000E+000
   6.5010   6.21500E-001    0.00000E+000
   6.5040   6.04400E-001    0.00000E+000
   6.5060   6.08400E-001    0.00000E+000
   6.5080   6.14500E-001    0.00000E+000
   6.5120   6.08400E-001    0.00000E+000
   6.5140   6.25700E-001    0.00000E+000
   6.5160   6.08700E-001    0.00000E+000
   6.5190   5.97400E-001    0.00000E+000
   6.5210   6.13800E-001    0.00000E+000
   6.5230   6.23000E-001    0.00000E+000
   6.5250   6.23000E-001    0.00000E+000
   6.5290   6.04200E-001    0.00000E+000
   6.5300   6.20000E-001    0.00000E+000
   6.5330   6.00600E-001    0.00000E+000
   6.5350   5.96700E-001    0.00000E+000
   6.5380   6.00400E-001    0.00000E+000
   6.5420   6.07100E-001    0.00000E+000
   6.5440   6.08500E-001    0.00000E+000
   6.5460   5.98500E-001    0.00000E+000
   6.5470   6.20800E-001    0.00000E+000
   6.5500   6.14600E-001    0.00000E+000
   6.5510   6.11100E-001    0.00000E+000
   6.5560   6.00600E-001    0.00000E+000
   6.5580   5.97000E-001    0.00000E+000
   6.5620   6.09500E-001    0.00000E+000
   6.5650   6.23600E-001    0.00000E+000
   6.5660   6.00300E-001    0.00000E+000
   6.5700   6.14200E-001    0.00000E+000
   6.5730   6.05500E-001    0.00000E+000
   6.5740   6.19700E-001    0.00000E+000
   6.5770   5.96600E-001    0.00000E+000
   6.5800   5.88900E-001    0.00000E+000
   6.5820   6.07800E-001    0.00000E+000
   6.5830   6.05700E-001    0.00000E+000
   6.5860   5.98600E-001    0.00000E+000
   6.5890   6.02100E-001    0.00000E+000
   6.5910   6.12100E-001    0.00000E+000
   6.5930   6.02100E-001    0.00000E+000
   6.5970   5.88500E-001    0.00000E+000
   6.5990   6.12400E-001    0.00000E+000
   6.6020   6.03500E-001    0.00000E+000
   6.6050   5.83900E-001    0.00000E+000
   6.6070   6.10600E-001    0.00000E+000
   6.6100   6.19100E-001    0.00000E+000
   6.6110   6.23900E-001    0.00000E+000
   6.6130   6.00300E-001    0.00000E+000
   6.6150   6.05800E-001    0.00000E+000
   6.6170   6.32100E-001    0.00000E+000
   6.6210   6.17100E-001    0.00000E+000
   6.6230   6.02400E-001    0.00000E+000
   6.6270   6.09800E-001    0.00000E+000
   6.6280   6.02400E-001    0.00000E+000
   6.6300   6.18900E-001    0.00000E+000
   6.6320   6.12900E-001    0.00000E+000
   6.6350   6.20300E-001    0.00000E+000
   6.6390   6.16600E-001    0.00000E+000
   6.6400   6.00600E-001    0.00000E+000
   6.6440   6.06800E-001    0.00000E+000
   6.6460   6.23600E-001    0.00000E+000
   6.6480   6.18300E-001    0.00000E+000
   6.6500   6.05000E-001    0.00000E+000
   6.6530   6.08600E-001    0.00000E+000
   6.6570   6.15800E-001    0.00000E+000
   6.6580   6.17200E-001    0.00000E+000
   6.6620   6.15600E-001    0.00000E+000
   6.6650   6.18600E-001    0.00000E+000
   6.6660   6.13300E-001    0.00000E+000
   6.6680   5.96700E-001    0.00000E+000
   6.6710   6.01600E-001    0.00000E+000
   6.6740   6.18500E-001    0.00000E+000
   6.6760   6.04700E-001    0.00000E+000
   6.6800   6.18400E-001    0.00000E+000
   6.6820   6.17700E-001    0.00000E+000
   6.6840   6.32500E-001    0.00000E+000
   6.6870   6.02500E-001    0.00000E+000
   6.6890   6.00500E-001    0.00000E+000
   6.6910   6.20900E-001    0.00000E+000
   6.6920   6.12100E-001    0.00000E+000
   6.6950   6.15000E-001    0.00000E+000
   6.6990   6.15400E-001    0.00000E+000
   6.7030   6.14700E-001    0.00000E+000
   6.7070   6.16000E-001    0.00000E+000
   6.7090   6.17100E-001    0.00000E+000
   6.7100   6.18200E-001    0.00000E+000
   6.7120   6.17200E-001    0.00000E+000
   6.7140   6.25600E-001    0.00000E+000
   6.7180   6.12100E-001    0.00000E+000
   6.7200   6.05700E-001    0.00000E+000
   6.7240   6.08200E-001    0.00000E+000
   6.7270   6.00700E-001    0.00000E+000
   6.7280   6.24100E-001    0.00000E+000
   6.7300   6.30800E-001    0.00000E+000
   6.7330   6.19300E-001    0.00000E+000
   6.7360   6.23500E-001    0.00000E+000
   6.7390   6.25500E-001    0.00000E+000
   6.7410   6.31000E-001    0.00000E+000
   6.7450   6.15900E-001    0.00000E+000
   6.7470   6.01700E-001    0.00000E+000
   6.7500   6.06100E-001    0.00000E+000
   6.7520   6.36100E-001    0.00000E+000
   6.7550   6.01600E-001    0.00000E+000
   6.7580   6.10700E-001    0.00000E+000
   6.7590   6.14600E-001    0.00000E+000
   6.7620   6.30900E-001    0.00000E+000
   6.7660   6.21300E-001    0.00000E+000
   6.7680   6.21000E-001    0.00000E+000
   6.7690   6.10000E-001    0.00000E+000
   6.7730   6.04700E-001    0.00000E+000
   6.7770   6.24000E-001    0.00000E+000
   6.7780   6.00900E-001    0.00000E+000
   6.7810   6.21100E-001    0.00000E+000
   6.7830   5.98400E-001    0.00000E+000
   6.7880   6.17100E-001    0.00000E+000
   6.7910   6.19900E-001    0.00000E+000
   6.7950   6.18200E-001    0.00000E+000
   6.7970   6.15200E-001    0.00000E+000
   6.8000   6.13500E-001    0.00000E+000
   6.8040   6.13500E-001    0.00000E+000
   6.8050   6.20200E-001    0.00000E+000
   6.8070   6.12500E-001    0.00000E+000
   6.8110   6.34700E-001    0.00000E+000
   6.8140   6.29700E-001    0.00000E+000
   6.8160   6.28200E-001    0.00000E+000
   6.8180   6.20800E-001    0.00000E+000
   6.8200   6.18200E-001    0.00000E+000
   6.8230   6.32200E-001    0.00000E+000
   6.8260   5.97700E-001    0.00000E+000
   6.8300   6.21800E-001    0.00000E+000
   6.8310   6.14400E-001    0.00000E+000
   6.8360   6.31800E-001    0.00000E+000
   6.8390   6.07800E-001    0.00000E+000
   6.8410   6.15400E-001    0.00000E+000
   6.8450   6.15600E-001    0.00000E+000
   6.8460   5.91900E-001    0.00000E+000
   6.8500   6.12300E-001    0.00000E+000
   6.8540   6.02600E-001    0.00000E+000
   6.8580   6.29000E-001    0.00000E+000
   6.8610   6.11900E-001    0.00000E+000
   6.8640   6.18200E-001    0.00000E+000
   6.8660   6.05200E-001    0.00000E+000
   6.8680   6.07100E-001    0.00000E+000
   6.8720   6.32400E-001    0.00000E+000
   6.8740   6.27300E-001    0.00000E+000
   6.8770   6.30100E-001    0.00000E+000
   6.8810   6.32500E-001    0.00000E+000
   6.8820   6.44700E-001    0.00000E+000
   6.8860   6.22000E-001    0.00000E+000
   6.8890   6.32400E-001    0.00000E+000
   6.8930   6.16800E-001    0.00000E+000
   6.8940   6.30700E-001    0.00000E+000
   6.8960   6.19200E-001    0.00000E+000
   6.8980   6.11100E-001    0.00000E+000
   6.9020   6.12900E-001    0.00000E+000
   6.9040   6.31700E-001    0.00000E+000
   6.9100   6.18800E-001    0.00000E+000
   6.9130   6.08700E-001    0.00000E+000
   6.9140   6.30700E-001    0.00000E+000
   6.9180   6.18000E-001    0.00000E+000
   6.9190   6.31800E-001    0.00000E+000
   6.9220   6.04800E-001    0.00000E+000
   6.9250   6.24200E-001    0.00000E+000
   6.9280   6.30900E-001    0.00000E+000
   6.9320   6.30300E-001    0.00000E+000
   6.9340   6.27900E-001    0.00000E+000
   6.9370   6.12900E-001    0.00000E+000
   6.9410   6.29800E-001    0.00000E+000
   6.9420   6.19900E-001    0.00000E+000
   6.9470   6.09200E-001    0.00000E+000
   6.9500   6.18500E-001    0.00000E+000
   6.9540   6.36100E-001    0.00000E+000
   6.9560   6.18800E-001    0.00000E+000
   6.9580   6.23900E-001    0.00000E+000
   6.9600   6.33200E-001    0.00000E+000
   6.9650   6.21600E-001    0.00000E+000
   6.9660   6.12900E-001    0.00000E+000
   6.9700   6.10700E-001    0.00000E+000
   6.9720   6.34500E-001    0.00000E+000
   6.9750   6.27500E-001    0.00000E+000
   6.9800   6.24500E-001    0.00000E+000
   6.9830   6.10700E-001    0.00000E+000
   6.9860   6.25100E-001    0.00000E+000
   6.9890   6.36100E-001    0.00000E+000
   6.9920   6.25600E-001    0.00000E+000
   6.9940   6.32000E-001    0.00000E+000
   6.9970   6.18300E-001    0.00000E+000
   7.0000   6.21800E-001    0.00000E+000
   7.0020   6.20000E-001    0.00000E+000
   7.0070   6.23600E-001    0.00000E+000
   7.0090   6.25500E-001    0.00000E+000
   7.0110   6.27400E-001    0.00000E+000
   7.0130   6.15100E-001    0.00000E+000
   7.0170   6.34500E-001    0.00000E+000
   7.0200   6.13700E-001    0.00000E+000
   7.0240   6.06700E-001    0.00000E+000
   7.0250   6.13000E-001    0.00000E+000
   7.0290   6.28700E-001    0.00000E+000
   7.0320   6.23500E-001    0.00000E+000
   7.0360   6.39800E-001    0.00000E+000
   7.0380   6.53700E-001    0.00000E+000
   7.0410   6.25000E-001    0.00000E+000
   7.0430   6.12900E-001    0.00000E+000
   7.0450   6.27000E-001    0.00000E+000
   7.0510   6.19500E-001    0.00000E+000
   7.0520   6.34400E-001    0.00000E+000
   7.0550   6.17400E-001    0.00000E+000
   7.0580   6.31100E-001    0.00000E+000
   7.0620   6.28500E-001    0.00000E+000
   7.0650   6.43200E-001    0.00000E+000
   7.0690   6.34500E-001    0.00000E+000
   7.0700   6.48700E-001    0.00000E+000
   7.0740   6.40500E-001    0.00000E+000
   7.0760   6.65100E-001    0.00000E+000
   7.0790   6.68100E-001    0.00000E+000
   7.0810   6.93100E-001    0.00000E+000
   7.0850   6.86800E-001    0.00000E+000
   7.0880   6.71800E-001    0.00000E+000
   7.0900   6.82500E-001    0.00000E+000
   7.0930   6.64600E-001    0.00000E+000
   7.0950   6.94200E-001    0.00000E+000
   7.1000   7.23900E-001    0.00000E+000
   7.1020   7.30800E-001    0.00000E+000
   7.1050   7.27200E-001    0.00000E+000
   7.1080   7.43400E-001    0.00000E+000
   7.1100   7.45400E-001    0.00000E+000
   7.1130   7.98300E-001    0.00000E+000
   7.1170   8.40600E-001    0.00000E+000
   7.1190   8.14900E-001    0.00000E+000
   7.1220   8.50400E-001    0.00000E+000
   7.1270   9.05600E-001    0.00000E+000
   7.1290   9.41700E-001    0.00000E+000
   7.1310   9.33200E-001    0.00000E+000
   7.1330   9.34800E-001    0.00000E+000
   7.1350   9.87700E-001    0.00000E+000
   7.1400   9.94300E-001    0.00000E+000
   7.1440   1.11700E+000    0.00000E+000
   7.1470   1.15610E+000    0.00000E+000
   7.1490   1.16320E+000    0.00000E+000
   7.1530   1.26390E+000    0.00000E+000
   7.1580   9.95500E-001    0.00000E+000
   7.1600   1.13230E+000    0.00000E+000
   7.1630   1.06620E+000    0.00000E+000
   7.1650   8.32100E-001    0.00000E+000
   7.1680   1.03990E+000    0.00000E+000
   7.1720   5.83600E-001    0.00000E+000
   7.1740   6.69600E-001    0.00000E+000
   7.1770   7.12000E-002    0.00000E+000
   7.1790   4.27700E-001    0.00000E+000
   7.1830   1.00000E+000    0.00000E+000
   7.1850   1.00000E+000    0.00000E+000
   7.1880   1.00000E+000    0.00000E+000
   7.1910   1.00000E+000    0.00000E+000
   7.1930   1.00000E+000    0.00000E+000
   7.1940   1.00000E+000    0.00000E+000
   7.1970   1.00000E+000    0.00000E+000
   7.2000   1.00000E+000    0.00000E+000
   7.2030   1.00000E+000    0.00000E+000
   7.2050   1.00000E+000    0.00000E+000
   7.2080   1.00000E+000    0.00000E+000
   7.2110   1.00000E+000    0.00000E+000
   7.2140   1.00000E+000    0.00000E+000
   7.2180   1.00000E+000    0.00000E+000
   7.2190   1.00000E+000    0.00000E+000
   7.2240   1.00000E+000    0.00000E+000
   7.2260   1.00000E+000    0.00000E+000
   7.2280   1.00000E+000    0.00000E+000
   7.2310   1.00000E+000    0.00000E+000
   7.2350   1.00000E+000    0.00000E+000
   7.2370   1.00000E+000    0.00000E+000
   7.2400   1.00000E+000    0.00000E+000
   7.2440   1.00000E+000    0.00000E+000
   7.2460   1.00000E+000    0.00000E+000
   7.2490   1.00000E+000    0.00000E+000
   7.2520   1.00000E+000    0.00000E+000
   7.2530   1.00000E+000    0.00000E+000
   7.2580   1.00000E+000    0.00000E+000
   7.2620   1.00000E+000    0.00000E+000
   7.2640   1.00000E+000    0.00000E+000
   7.2670   1.00000E+000    0.00000E+000
   7.2710   1.00000E+000    0.00000E+000
   7.2740   1.00000E+000    0.00000E+000
   7.2770   1.00000E+000    0.00000E+000
   7.2780   1.00000E+000    0.00000E+000
   7.2810   1.00000E+000    0.00000E+000
   7.2850   1.00000E+000    0.00000E+000
   7.2870   1.00000E+000    0.00000E+000
   7.2900   1.00000E+000    0.00000E+000
   7.2930   1.00000E+000    0.00000E+000
   7.2960   1.00000E+000    0.00000E+000
   7.2990   1.00000E+000    0.00000E+000
   7.3010   1.00000E+000    0.00000E+000
