# Supplementary material for: Rationally seeded computational protein design of ɑ-helical barrels
Source: Nat Chem Biol. 2024 Jun 20;20(8):991–9. doi: 10.1038/s41589-024-01642-0 (PMC11288890; doi:10.1038/s41589-024-01642-0)
Supplement: Supplementary file 3 — PDB and .mtz files used for making figure panels b–d and j–m. [file 41589_2024_1642_MOESM3_ESM.zip › KIA_RP_RSPD_NatChemBiol_data_Figure2/scapCC6_LLIA_panels_e-h/AUC_panel_g/SV_raw/00038.RA1]

scapCC6_LLIA_master
R 1 20.0 50000 0022186 3.1130E11 281 1 
   5.8000  -2.26300E-001    0.00000E+000
   5.8030   3.21300E-001    0.00000E+000
   5.8040   2.38700E-001    0.00000E+000
   5.8060   7.95300E-001    0.00000E+000
   5.8070   9.03200E-001    0.00000E+000
   5.8080   9.11100E-001    0.00000E+000
   5.8090   6.72200E-001    0.00000E+000
   5.8110   8.58300E-001    0.00000E+000
   5.8120   1.02380E+000    0.00000E+000
   5.8140   1.13550E+000    0.00000E+000
   5.8150   1.00170E+000    0.00000E+000
   5.8170   1.08530E+000    0.00000E+000
   5.8190   1.08690E+000    0.00000E+000
   5.8200   8.78600E-001    0.00000E+000
   5.8210   1.03590E+000    0.00000E+000
   5.8220   9.87000E-001    0.00000E+000
   5.8240   8.60400E-001    0.00000E+000
   5.8260   1.25560E+000    0.00000E+000
   5.8280   1.15260E+000    0.00000E+000
   5.8300   1.34780E+000    0.00000E+000
   5.8310   1.69370E+000    0.00000E+000
   5.8330   1.50370E+000    0.00000E+000
   5.8350   1.53240E+000    0.00000E+000
   5.8370   1.65890E+000    0.00000E+000
   5.8380   1.57800E+000    0.00000E+000
   5.8400   1.71080E+000    0.00000E+000
   5.8410   1.48320E+000    0.00000E+000
   5.8420   1.61330E+000    0.00000E+000
   5.8440   1.50690E+000    0.00000E+000
   5.8460   1.55830E+000    0.00000E+000
   5.8470   1.50700E+000    0.00000E+000
   5.8490   1.45700E+000    0.00000E+000
   5.8510   1.28800E+000    0.00000E+000
   5.8530   9.32700E-001    0.00000E+000
   5.8540   9.15100E-001    0.00000E+000
   5.8560   7.40000E-001    0.00000E+000
   5.8590   4.62500E-001    0.00000E+000
   5.8600   4.79000E-001    0.00000E+000
   5.8620   4.55600E-001    0.00000E+000
   5.8630   5.36800E-001    0.00000E+000
   5.8650   3.38600E-001    0.00000E+000
   5.8670   2.86000E-001    0.00000E+000
   5.8690   2.68100E-001    0.00000E+000
   5.8700   2.48800E-001    0.00000E+000
   5.8720   2.30600E-001    0.00000E+000
   5.8740   2.70400E-001    0.00000E+000
   5.8760   2.46000E-001    0.00000E+000
   5.8780   1.60700E-001    0.00000E+000
   5.8800   1.91800E-001    0.00000E+000
   5.8820   1.81500E-001    0.00000E+000
   5.8850   1.78800E-001    0.00000E+000
   5.8870   9.00000E-002    0.00000E+000
   5.8880   1.10600E-001    0.00000E+000
   5.8910   8.28000E-002    0.00000E+000
   5.8920   6.84000E-002    0.00000E+000
   5.8940   7.49000E-002    0.00000E+000
   5.8960   5.69000E-002    0.00000E+000
   5.8980   4.84000E-002    0.00000E+000
   5.8990   4.52000E-002    0.00000E+000
   5.9010   2.84000E-002    0.00000E+000
   5.9030   1.26000E-002    0.00000E+000
   5.9050   1.73000E-002    0.00000E+000
   5.9080   2.53000E-002    0.00000E+000
   5.9100   3.57000E-002    0.00000E+000
   5.9110   2.90000E-002    0.00000E+000
   5.9120   2.48000E-002    0.00000E+000
   5.9140   1.60000E-003    0.00000E+000
   5.9150   2.30000E-003    0.00000E+000
   5.9170   1.75000E-002    0.00000E+000
   5.9190   1.12000E-002    0.00000E+000
   5.9200   4.80000E-003    0.00000E+000
   5.9210   8.50000E-003    0.00000E+000
   5.9230  -9.00000E-003    0.00000E+000
   5.9240   9.00000E-003    0.00000E+000
   5.9260   2.11000E-002    0.00000E+000
   5.9280   1.15000E-002    0.00000E+000
   5.9310   2.14000E-002    0.00000E+000
   5.9330   1.74000E-002    0.00000E+000
   5.9350  -7.00000E-004    0.00000E+000
   5.9370   1.19000E-002    0.00000E+000
   5.9400   5.00000E-004    0.00000E+000
   5.9420  -2.00000E-004    0.00000E+000
   5.9440   2.30000E-003    0.00000E+000
   5.9450  -4.20000E-003    0.00000E+000
   5.9480   1.07000E-002    0.00000E+000
   5.9490   1.34000E-002    0.00000E+000
   5.9510   5.60000E-003    0.00000E+000
   5.9540  -4.50000E-003    0.00000E+000
   5.9550   1.07000E-002    0.00000E+000
   5.9570   1.11000E-002    0.00000E+000
   5.9580  -4.80000E-003    0.00000E+000
   5.9610  -1.51000E-002    0.00000E+000
   5.9640   7.70000E-003    0.00000E+000
   5.9650   6.70000E-003    0.00000E+000
   5.9680   1.56000E-002    0.00000E+000
   5.9700   6.90000E-003    0.00000E+000
   5.9730   1.20000E-003    0.00000E+000
   5.9740   1.17000E-002    0.00000E+000
   5.9750   1.03000E-002    0.00000E+000
   5.9780   3.61000E-002    0.00000E+000
   5.9800   0.00000E+000    0.00000E+000
   5.9820   2.50700E-001    0.00000E+000
   5.9840  -7.95000E-001    0.00000E+000
   5.9870  -5.57700E-001    0.00000E+000
   5.9890   2.46000E-002    0.00000E+000
   5.9930  -3.39000E-002    0.00000E+000
   5.9950  -3.70000E-002    0.00000E+000
   5.9970  -4.48000E-002    0.00000E+000
   5.9980  -4.22000E-002    0.00000E+000
   6.0010  -3.71000E-002    0.00000E+000
   6.0020  -4.87000E-002    0.00000E+000
   6.0050  -4.50000E-002    0.00000E+000
   6.0070  -3.78000E-002    0.00000E+000
   6.0100  -4.16000E-002    0.00000E+000
   6.0120  -3.54000E-002    0.00000E+000
   6.0140  -4.19000E-002    0.00000E+000
   6.0150  -2.62000E-002    0.00000E+000
   6.0170  -3.21000E-002    0.00000E+000
   6.0200  -4.19000E-002    0.00000E+000
   6.0210  -5.47000E-002    0.00000E+000
   6.0230  -3.58000E-002    0.00000E+000
   6.0250  -3.95000E-002    0.00000E+000
   6.0280  -5.06000E-002    0.00000E+000
   6.0300  -4.60000E-002    0.00000E+000
   6.0320  -6.88000E-002    0.00000E+000
   6.0350  -8.70000E-003    0.00000E+000
   6.0370  -2.74900E-001    0.00000E+000
   6.0380  -1.38900E-001    0.00000E+000
   6.0410   7.31600E-001    0.00000E+000
   6.0460   5.40000E-003    0.00000E+000
   6.0480  -5.40000E-003    0.00000E+000
   6.0500   5.09000E-002    0.00000E+000
   6.0530   3.29000E-002    0.00000E+000
   6.0540   3.75000E-002    0.00000E+000
   6.0570   3.06000E-002    0.00000E+000
   6.0590   4.03000E-002    0.00000E+000
   6.0620   4.46000E-002    0.00000E+000
   6.0630   4.34000E-002    0.00000E+000
   6.0690   3.72000E-002    0.00000E+000
   6.0730   4.16000E-002    0.00000E+000
   6.0770   4.25000E-002    0.00000E+000
   6.0800   4.31000E-002    0.00000E+000
   6.0820   4.43000E-002    0.00000E+000
   6.0840   4.61000E-002    0.00000E+000
   6.0870   4.54000E-002    0.00000E+000
   6.0910   4.35000E-002    0.00000E+000
   6.0930   2.29000E-002    0.00000E+000
   6.0940   4.51000E-002    0.00000E+000
   6.0980   4.77000E-002    0.00000E+000
   6.1020   4.28000E-002    0.00000E+000
   6.1030   4.64000E-002    0.00000E+000
   6.1070   5.54000E-002    0.00000E+000
   6.1110   4.35000E-002    0.00000E+000
   6.1130   6.17000E-002    0.00000E+000
   6.1160   3.06000E-002    0.00000E+000
   6.1170   4.40000E-002    0.00000E+000
   6.1180   5.21000E-002    0.00000E+000
   6.1210   4.67000E-002    0.00000E+000
   6.1270   6.24000E-002    0.00000E+000
   6.1280   5.38000E-002    0.00000E+000
   6.1300   4.35000E-002    0.00000E+000
   6.1340   4.03000E-002    0.00000E+000
   6.1360   5.10000E-002    0.00000E+000
   6.1380   4.88000E-002    0.00000E+000
   6.1390   5.33000E-002    0.00000E+000
   6.1410   5.39000E-002    0.00000E+000
   6.1450   4.55000E-002    0.00000E+000
   6.1490   6.66000E-002    0.00000E+000
   6.1520   5.66000E-002    0.00000E+000
   6.1530   5.21000E-002    0.00000E+000
   6.1550   5.16000E-002    0.00000E+000
   6.1570   5.33000E-002    0.00000E+000
   6.1590   3.89000E-002    0.00000E+000
   6.1620   3.78000E-002    0.00000E+000
   6.1640   3.93000E-002    0.00000E+000
   6.1670   6.28000E-002    0.00000E+000
   6.1700   3.93000E-002    0.00000E+000
   6.1710   5.86000E-002    0.00000E+000
   6.1740   7.33000E-002    0.00000E+000
   6.1760   6.50000E-002    0.00000E+000
   6.1790   6.86000E-002    0.00000E+000
   6.1810   5.30000E-002    0.00000E+000
   6.1820   5.55000E-002    0.00000E+000
   6.1830   7.24000E-002    0.00000E+000
   6.1870   6.53000E-002    0.00000E+000
   6.1890   7.42000E-002    0.00000E+000
   6.1950   5.77000E-002    0.00000E+000
   6.1960   5.18000E-002    0.00000E+000
   6.1980   6.36000E-002    0.00000E+000
   6.2010   7.94000E-002    0.00000E+000
   6.2020   7.65000E-002    0.00000E+000
   6.2060   6.71000E-002    0.00000E+000
   6.2070   7.15000E-002    0.00000E+000
   6.2090   6.72000E-002    0.00000E+000
   6.2130   7.43000E-002    0.00000E+000
   6.2150   7.47000E-002    0.00000E+000
   6.2160   8.23000E-002    0.00000E+000
   6.2210   7.15000E-002    0.00000E+000
   6.2220   7.85000E-002    0.00000E+000
   6.2270   7.45000E-002    0.00000E+000
   6.2290   6.13000E-002    0.00000E+000
   6.2310   7.51000E-002    0.00000E+000
   6.2330   9.58000E-002    0.00000E+000
   6.2340   8.93000E-002    0.00000E+000
   6.2360   8.95000E-002    0.00000E+000
   6.2370   9.64000E-002    0.00000E+000
   6.2440   8.37000E-002    0.00000E+000
   6.2500   9.63000E-002    0.00000E+000
   6.2520   1.04800E-001    0.00000E+000
   6.2540   9.34000E-002    0.00000E+000
   6.2570   9.61000E-002    0.00000E+000
   6.2590   9.86000E-002    0.00000E+000
   6.2630   9.67000E-002    0.00000E+000
   6.2660   9.98000E-002    0.00000E+000
   6.2670   1.00200E-001    0.00000E+000
   6.2700   9.89000E-002    0.00000E+000
   6.2750   1.10200E-001    0.00000E+000
   6.2840   1.12700E-001    0.00000E+000
   6.2860   1.13600E-001    0.00000E+000
   6.2890   1.28200E-001    0.00000E+000
   6.2950   1.21900E-001    0.00000E+000
   6.2960   1.18200E-001    0.00000E+000
   6.2990   1.24000E-001    0.00000E+000
   6.3000   1.43400E-001    0.00000E+000
   6.3020   1.37600E-001    0.00000E+000
   6.3050   1.27100E-001    0.00000E+000
   6.3060   1.28800E-001    0.00000E+000
   6.3130   1.39200E-001    0.00000E+000
   6.3160   1.44400E-001    0.00000E+000
   6.3180   1.45600E-001    0.00000E+000
   6.3210   1.46000E-001    0.00000E+000
   6.3220   1.47700E-001    0.00000E+000
   6.3300   1.46400E-001    0.00000E+000
   6.3330   1.53900E-001    0.00000E+000
   6.3340   1.47400E-001    0.00000E+000
   6.3370   1.60300E-001    0.00000E+000
   6.3400   1.63400E-001    0.00000E+000
   6.3430   1.72300E-001    0.00000E+000
   6.3470   1.70300E-001    0.00000E+000
   6.3510   1.85400E-001    0.00000E+000
   6.3560   1.80600E-001    0.00000E+000
   6.3580   1.91500E-001    0.00000E+000
   6.3630   1.93100E-001    0.00000E+000
   6.3640   1.89300E-001    0.00000E+000
   6.3670   1.90900E-001    0.00000E+000
   6.3720   2.01400E-001    0.00000E+000
   6.3740   1.99000E-001    0.00000E+000
   6.3770   2.01100E-001    0.00000E+000
   6.3810   2.11100E-001    0.00000E+000
   6.3830   2.15100E-001    0.00000E+000
   6.3850   2.25400E-001    0.00000E+000
   6.3900   2.08300E-001    0.00000E+000
   6.3930   2.23200E-001    0.00000E+000
   6.3950   2.31300E-001    0.00000E+000
   6.3990   2.48300E-001    0.00000E+000
   6.4010   2.33800E-001    0.00000E+000
   6.4040   2.41200E-001    0.00000E+000
   6.4060   2.34800E-001    0.00000E+000
   6.4080   2.53400E-001    0.00000E+000
   6.4090   2.44200E-001    0.00000E+000
   6.4120   2.54200E-001    0.00000E+000
   6.4150   2.61400E-001    0.00000E+000
   6.4200   2.46800E-001    0.00000E+000
   6.4220   2.67800E-001    0.00000E+000
   6.4240   2.76200E-001    0.00000E+000
   6.4270   2.69500E-001    0.00000E+000
   6.4300   2.74200E-001    0.00000E+000
   6.4320   2.75700E-001    0.00000E+000
   6.4330   2.69700E-001    0.00000E+000
   6.4370   2.74900E-001    0.00000E+000
   6.4380   2.73600E-001    0.00000E+000
   6.4420   2.84300E-001    0.00000E+000
   6.4440   2.88100E-001    0.00000E+000
   6.4470   3.01900E-001    0.00000E+000
   6.4490   2.96100E-001    0.00000E+000
   6.4510   3.12700E-001    0.00000E+000
   6.4530   2.90200E-001    0.00000E+000
   6.4560   3.11200E-001    0.00000E+000
   6.4570   3.02900E-001    0.00000E+000
   6.4590   3.05300E-001    0.00000E+000
   6.4620   3.07100E-001    0.00000E+000
   6.4640   3.14500E-001    0.00000E+000
   6.4690   3.13800E-001    0.00000E+000
   6.4700   3.12600E-001    0.00000E+000
   6.4720   3.34900E-001    0.00000E+000
   6.4740   3.49200E-001    0.00000E+000
   6.4780   3.45200E-001    0.00000E+000
   6.4810   3.27800E-001    0.00000E+000
   6.4820   3.37000E-001    0.00000E+000
   6.4870   3.43500E-001    0.00000E+000
   6.4890   3.33400E-001    0.00000E+000
   6.4920   3.59700E-001    0.00000E+000
   6.4930   3.56600E-001    0.00000E+000
   6.4960   3.49000E-001    0.00000E+000
   6.4990   3.73100E-001    0.00000E+000
   6.5010   3.68900E-001    0.00000E+000
   6.5040   3.59200E-001    0.00000E+000
   6.5060   3.63700E-001    0.00000E+000
   6.5100   3.75600E-001    0.00000E+000
   6.5120   3.71100E-001    0.00000E+000
   6.5140   3.73700E-001    0.00000E+000
   6.5160   3.76000E-001    0.00000E+000
   6.5180   3.74700E-001    0.00000E+000
   6.5220   3.94300E-001    0.00000E+000
   6.5240   3.77900E-001    0.00000E+000
   6.5280   3.95800E-001    0.00000E+000
   6.5300   3.83300E-001    0.00000E+000
   6.5310   3.95400E-001    0.00000E+000
   6.5340   3.91400E-001    0.00000E+000
   6.5380   3.99100E-001    0.00000E+000
   6.5420   4.05300E-001    0.00000E+000
   6.5430   4.07900E-001    0.00000E+000
   6.5470   3.93700E-001    0.00000E+000
   6.5490   4.12300E-001    0.00000E+000
   6.5500   4.09000E-001    0.00000E+000
   6.5540   4.28500E-001    0.00000E+000
   6.5560   4.24700E-001    0.00000E+000
   6.5610   4.11700E-001    0.00000E+000
   6.5630   4.17200E-001    0.00000E+000
   6.5670   4.22600E-001    0.00000E+000
   6.5680   4.29800E-001    0.00000E+000
   6.5690   4.29300E-001    0.00000E+000
   6.5720   4.39300E-001    0.00000E+000
   6.5740   4.36600E-001    0.00000E+000
   6.5780   4.33400E-001    0.00000E+000
   6.5800   4.30100E-001    0.00000E+000
   6.5820   4.46500E-001    0.00000E+000
   6.5850   4.55100E-001    0.00000E+000
   6.5870   4.46500E-001    0.00000E+000
   6.5900   4.59800E-001    0.00000E+000
   6.5910   4.61100E-001    0.00000E+000
   6.5960   4.48500E-001    0.00000E+000
   6.5990   4.56900E-001    0.00000E+000
   6.6010   4.66000E-001    0.00000E+000
   6.6030   4.63200E-001    0.00000E+000
   6.6060   4.50500E-001    0.00000E+000
   6.6080   4.70400E-001    0.00000E+000
   6.6110   4.76400E-001    0.00000E+000
   6.6130   4.62000E-001    0.00000E+000
   6.6150   4.77700E-001    0.00000E+000
   6.6190   4.74000E-001    0.00000E+000
   6.6220   4.78900E-001    0.00000E+000
   6.6240   4.82300E-001    0.00000E+000
   6.6260   4.80900E-001    0.00000E+000
   6.6290   4.86400E-001    0.00000E+000
   6.6310   4.89500E-001    0.00000E+000
   6.6320   4.86900E-001    0.00000E+000
   6.6370   4.94200E-001    0.00000E+000
   6.6410   4.91600E-001    0.00000E+000
   6.6430   4.82000E-001    0.00000E+000
   6.6460   4.91700E-001    0.00000E+000
   6.6480   5.04100E-001    0.00000E+000
   6.6510   5.11500E-001    0.00000E+000
   6.6530   4.97600E-001    0.00000E+000
   6.6550   4.89200E-001    0.00000E+000
   6.6570   5.00200E-001    0.00000E+000
   6.6600   5.10300E-001    0.00000E+000
   6.6620   5.06600E-001    0.00000E+000
   6.6650   5.02700E-001    0.00000E+000
   6.6660   5.14600E-001    0.00000E+000
   6.6680   5.21200E-001    0.00000E+000
   6.6700   5.27200E-001    0.00000E+000
   6.6730   5.23600E-001    0.00000E+000
   6.6770   5.13900E-001    0.00000E+000
   6.6800   5.07500E-001    0.00000E+000
   6.6820   5.09800E-001    0.00000E+000
   6.6850   5.12900E-001    0.00000E+000
   6.6870   5.20800E-001    0.00000E+000
   6.6900   5.20500E-001    0.00000E+000
   6.6910   5.17400E-001    0.00000E+000
   6.6940   5.31000E-001    0.00000E+000
   6.6960   5.20800E-001    0.00000E+000
   6.7000   5.42700E-001    0.00000E+000
   6.7050   5.23600E-001    0.00000E+000
   6.7070   5.43000E-001    0.00000E+000
   6.7090   5.22400E-001    0.00000E+000
   6.7100   5.27000E-001    0.00000E+000
   6.7140   5.38400E-001    0.00000E+000
   6.7160   5.43800E-001    0.00000E+000
   6.7210   5.39300E-001    0.00000E+000
   6.7240   5.44700E-001    0.00000E+000
   6.7250   5.30500E-001    0.00000E+000
   6.7270   5.12000E-001    0.00000E+000
   6.7300   5.36700E-001    0.00000E+000
   6.7310   5.38400E-001    0.00000E+000
   6.7340   5.31000E-001    0.00000E+000
   6.7360   5.37500E-001    0.00000E+000
   6.7390   5.17900E-001    0.00000E+000
   6.7430   5.42600E-001    0.00000E+000
   6.7450   5.32600E-001    0.00000E+000
   6.7480   5.43900E-001    0.00000E+000
   6.7490   5.40200E-001    0.00000E+000
   6.7530   5.55800E-001    0.00000E+000
   6.7550   5.60700E-001    0.00000E+000
   6.7580   5.43800E-001    0.00000E+000
   6.7620   5.53900E-001    0.00000E+000
   6.7630   5.44400E-001    0.00000E+000
   6.7670   5.52400E-001    0.00000E+000
   6.7700   5.35400E-001    0.00000E+000
   6.7730   5.32900E-001    0.00000E+000
   6.7770   5.43000E-001    0.00000E+000
   6.7780   5.52000E-001    0.00000E+000
   6.7800   5.55100E-001    0.00000E+000
   6.7820   5.50400E-001    0.00000E+000
   6.7860   5.48900E-001    0.00000E+000
   6.7890   5.45300E-001    0.00000E+000
   6.7910   5.47200E-001    0.00000E+000
   6.7950   5.52800E-001    0.00000E+000
   6.7980   5.65500E-001    0.00000E+000
   6.8000   5.55400E-001    0.00000E+000
   6.8040   5.52600E-001    0.00000E+000
   6.8060   5.55500E-001    0.00000E+000
   6.8080   5.56300E-001    0.00000E+000
   6.8120   5.64200E-001    0.00000E+000
   6.8140   5.57300E-001    0.00000E+000
   6.8160   5.61500E-001    0.00000E+000
   6.8210   5.48600E-001    0.00000E+000
   6.8230   5.49900E-001    0.00000E+000
   6.8260   5.58000E-001    0.00000E+000
   6.8290   5.63100E-001    0.00000E+000
   6.8320   5.69700E-001    0.00000E+000
   6.8360   5.54600E-001    0.00000E+000
   6.8380   5.69600E-001    0.00000E+000
   6.8410   5.58000E-001    0.00000E+000
   6.8430   5.45800E-001    0.00000E+000
   6.8460   5.32900E-001    0.00000E+000
   6.8500   5.37900E-001    0.00000E+000
   6.8520   5.43000E-001    0.00000E+000
   6.8550   5.51600E-001    0.00000E+000
   6.8570   5.67500E-001    0.00000E+000
   6.8610   5.64800E-001    0.00000E+000
   6.8630   5.49200E-001    0.00000E+000
   6.8640   5.71300E-001    0.00000E+000
   6.8660   5.49600E-001    0.00000E+000
   6.8710   5.52000E-001    0.00000E+000
   6.8730   5.59100E-001    0.00000E+000
   6.8770   5.55000E-001    0.00000E+000
   6.8800   5.59400E-001    0.00000E+000
   6.8810   5.62700E-001    0.00000E+000
   6.8830   5.66300E-001    0.00000E+000
   6.8880   5.79300E-001    0.00000E+000
   6.8890   5.73500E-001    0.00000E+000
   6.8910   5.58500E-001    0.00000E+000
   6.8950   5.75800E-001    0.00000E+000
   6.8970   5.57500E-001    0.00000E+000
   6.9000   5.52300E-001    0.00000E+000
   6.9020   5.81600E-001    0.00000E+000
   6.9050   5.80800E-001    0.00000E+000
   6.9090   5.77100E-001    0.00000E+000
   6.9120   5.62200E-001    0.00000E+000
   6.9150   5.84800E-001    0.00000E+000
   6.9170   5.65200E-001    0.00000E+000
   6.9180   5.65500E-001    0.00000E+000
   6.9220   5.80700E-001    0.00000E+000
   6.9250   5.68800E-001    0.00000E+000
   6.9270   5.63700E-001    0.00000E+000
   6.9300   5.78600E-001    0.00000E+000
   6.9320   5.67100E-001    0.00000E+000
   6.9350   5.69300E-001    0.00000E+000
   6.9370   5.49500E-001    0.00000E+000
   6.9420   5.81800E-001    0.00000E+000
   6.9450   5.83900E-001    0.00000E+000
   6.9480   5.62500E-001    0.00000E+000
   6.9510   5.93700E-001    0.00000E+000
   6.9530   5.65400E-001    0.00000E+000
   6.9560   5.80100E-001    0.00000E+000
   6.9590   5.72600E-001    0.00000E+000
   6.9600   5.71200E-001    0.00000E+000
   6.9660   5.69700E-001    0.00000E+000
   6.9680   5.91000E-001    0.00000E+000
   6.9720   5.57900E-001    0.00000E+000
   6.9740   5.78400E-001    0.00000E+000
   6.9790   5.69500E-001    0.00000E+000
   6.9830   5.71600E-001    0.00000E+000
   6.9840   5.71400E-001    0.00000E+000
   6.9870   5.70300E-001    0.00000E+000
   6.9900   5.92700E-001    0.00000E+000
   6.9930   5.79900E-001    0.00000E+000
   6.9950   5.82300E-001    0.00000E+000
   6.9980   5.83300E-001    0.00000E+000
   7.0020   5.81200E-001    0.00000E+000
   7.0030   5.92100E-001    0.00000E+000
   7.0070   5.91800E-001    0.00000E+000
   7.0090   6.06300E-001    0.00000E+000
   7.0110   5.74300E-001    0.00000E+000
   7.0130   5.93100E-001    0.00000E+000
   7.0180   5.91700E-001    0.00000E+000
   7.0200   5.83900E-001    0.00000E+000
   7.0240   6.09100E-001    0.00000E+000
   7.0250   5.93200E-001    0.00000E+000
   7.0300   6.08500E-001    0.00000E+000
   7.0310   5.90700E-001    0.00000E+000
   7.0340   6.02400E-001    0.00000E+000
   7.0360   6.21400E-001    0.00000E+000
   7.0390   6.28700E-001    0.00000E+000
   7.0420   6.00100E-001    0.00000E+000
   7.0450   6.19300E-001    0.00000E+000
   7.0480   6.26100E-001    0.00000E+000
   7.0510   6.24300E-001    0.00000E+000
   7.0530   6.20700E-001    0.00000E+000
   7.0550   6.20900E-001    0.00000E+000
   7.0580   6.33800E-001    0.00000E+000
   7.0610   6.48000E-001    0.00000E+000
   7.0630   6.50000E-001    0.00000E+000
   7.0670   6.55900E-001    0.00000E+000
   7.0690   6.67600E-001    0.00000E+000
   7.0700   7.00300E-001    0.00000E+000
   7.0760   7.01400E-001    0.00000E+000
   7.0780   7.24000E-001    0.00000E+000
   7.0810   7.32500E-001    0.00000E+000
   7.0820   7.58000E-001    0.00000E+000
   7.0850   7.47700E-001    0.00000E+000
   7.0900   7.71200E-001    0.00000E+000
   7.0920   8.22100E-001    0.00000E+000
   7.0940   8.12600E-001    0.00000E+000
   7.0970   8.67000E-001    0.00000E+000
   7.1010   9.32500E-001    0.00000E+000
   7.1030   9.39500E-001    0.00000E+000
   7.1060   9.76500E-001    0.00000E+000
   7.1080   1.01340E+000    0.00000E+000
   7.1120   1.04750E+000    0.00000E+000
   7.1140   1.09210E+000    0.00000E+000
   7.1160   1.12260E+000    0.00000E+000
   7.1190   1.19290E+000    0.00000E+000
   7.1220   1.25650E+000    0.00000E+000
   7.1240   1.31930E+000    0.00000E+000
   7.1280   1.38240E+000    0.00000E+000
   7.1310   1.58140E+000    0.00000E+000
   7.1350   1.65900E+000    0.00000E+000
   7.1380   1.78560E+000    0.00000E+000
   7.1420   2.33450E+000    0.00000E+000
   7.1430   2.45440E+000    0.00000E+000
   7.1470   2.41380E+000    0.00000E+000
   7.1490   2.52000E+000    0.00000E+000
   7.1510   2.46720E+000    0.00000E+000
   7.1540   2.50550E+000    0.00000E+000
   7.1560   2.28450E+000    0.00000E+000
   7.1580   1.52430E+000    0.00000E+000
   7.1630   1.43090E+000    0.00000E+000
   7.1650   1.75730E+000    0.00000E+000
   7.1680   1.53760E+000    0.00000E+000
   7.1700   1.27970E+000    0.00000E+000
   7.1720   1.01150E+000    0.00000E+000
   7.1770   9.87100E-001    0.00000E+000
   7.1780   5.47200E-001    0.00000E+000
   7.1810   4.99400E-001    0.00000E+000
   7.1850   1.00000E+000    0.00000E+000
   7.1870   1.00000E+000    0.00000E+000
   7.1900   1.00000E+000    0.00000E+000
   7.1930   1.00000E+000    0.00000E+000
   7.1960   1.00000E+000    0.00000E+000
   7.1980   1.00000E+000    0.00000E+000
   7.2010   1.00000E+000    0.00000E+000
   7.2030   1.00000E+000    0.00000E+000
   7.2060   1.00000E+000    0.00000E+000
   7.2100   1.00000E+000    0.00000E+000
   7.2140   1.00000E+000    0.00000E+000
   7.2150   1.00000E+000    0.00000E+000
   7.2180   1.00000E+000    0.00000E+000
   7.2210   1.00000E+000    0.00000E+000
   7.2250   1.00000E+000    0.00000E+000
   7.2270   1.00000E+000    0.00000E+000
   7.2300   1.00000E+000    0.00000E+000
   7.2330   1.00000E+000    0.00000E+000
   7.2350   1.00000E+000    0.00000E+000
   7.2390   1.00000E+000    0.00000E+000
   7.2420   1.00000E+000    0.00000E+000
   7.2440   1.00000E+000    0.00000E+000
   7.2480   1.00000E+000    0.00000E+000
   7.2490   1.00000E+000    0.00000E+000
   7.2520   1.00000E+000    0.00000E+000
   7.2550   1.00000E+000    0.00000E+000
   7.2570   1.00000E+000    0.00000E+000
   7.2600   1.00000E+000    0.00000E+000
   7.2640   1.00000E+000    0.00000E+000
   7.2650   1.00000E+000    0.00000E+000
   7.2690   1.00000E+000    0.00000E+000
   7.2730   1.00000E+000    0.00000E+000
   7.2760   1.00000E+000    0.00000E+000
   7.2780   1.00000E+000    0.00000E+000
   7.2790   1.00000E+000    0.00000E+000
   7.2830   1.00000E+000    0.00000E+000
   7.2870   1.00000E+000    0.00000E+000
   7.2890   1.00000E+000    0.00000E+000
   7.2920   1.00000E+000    0.00000E+000
   7.2950   1.00000E+000    0.00000E+000
   7.2980   1.00000E+000    0.00000E+000
   7.3010   1.00000E+000    0.00000E+000
