# Supplementary material for: Rationally seeded computational protein design of ɑ-helical barrels
Source: Nat Chem Biol. 2024 Jun 20;20(8):991–9. doi: 10.1038/s41589-024-01642-0 (PMC11288890; doi:10.1038/s41589-024-01642-0)
Supplement: Supplementary file 3 — PDB and .mtz files used for making figure panels b–d and j–m. [file 41589_2024_1642_MOESM3_ESM.zip › KIA_RP_RSPD_NatChemBiol_data_Figure2/scapCC6_LLIA_panels_e-h/AUC_panel_g/SV_raw/00014.RA1]

scapCC6_LLIA_master
R 1 20.0 50000 0014995 1.1400E11 281 1 
   5.7990   1.09600E+000    0.00000E+000
   5.8010   5.61200E-001    0.00000E+000
   5.8020   7.32800E-001    0.00000E+000
   5.8030   6.63400E-001    0.00000E+000
   5.8040   9.26300E-001    0.00000E+000
   5.8060   5.32200E-001    0.00000E+000
   5.8070   1.06520E+000    0.00000E+000
   5.8080   8.63100E-001    0.00000E+000
   5.8090   9.86700E-001    0.00000E+000
   5.8120   8.74000E-001    0.00000E+000
   5.8140   9.68100E-001    0.00000E+000
   5.8150   9.46500E-001    0.00000E+000
   5.8170   1.07940E+000    0.00000E+000
   5.8180   9.23900E-001    0.00000E+000
   5.8200   9.47300E-001    0.00000E+000
   5.8210   9.92000E-001    0.00000E+000
   5.8230   1.02440E+000    0.00000E+000
   5.8240   9.98000E-001    0.00000E+000
   5.8260   1.06280E+000    0.00000E+000
   5.8280   1.28290E+000    0.00000E+000
   5.8290   1.40150E+000    0.00000E+000
   5.8300   1.35030E+000    0.00000E+000
   5.8320   1.49100E+000    0.00000E+000
   5.8330   1.70220E+000    0.00000E+000
   5.8350   1.57890E+000    0.00000E+000
   5.8360   1.47750E+000    0.00000E+000
   5.8380   1.68240E+000    0.00000E+000
   5.8400   1.63640E+000    0.00000E+000
   5.8410   1.58140E+000    0.00000E+000
   5.8420   1.61780E+000    0.00000E+000
   5.8440   1.61670E+000    0.00000E+000
   5.8460   1.59060E+000    0.00000E+000
   5.8470   1.52460E+000    0.00000E+000
   5.8490   1.51190E+000    0.00000E+000
   5.8510   1.19150E+000    0.00000E+000
   5.8530   9.07400E-001    0.00000E+000
   5.8570   9.80200E-001    0.00000E+000
   5.8580   6.81900E-001    0.00000E+000
   5.8600   4.41300E-001    0.00000E+000
   5.8620   4.81000E-001    0.00000E+000
   5.8630   4.03300E-001    0.00000E+000
   5.8650   3.26400E-001    0.00000E+000
   5.8670   2.97200E-001    0.00000E+000
   5.8690   2.84500E-001    0.00000E+000
   5.8700   3.04400E-001    0.00000E+000
   5.8720   2.42600E-001    0.00000E+000
   5.8740   2.17600E-001    0.00000E+000
   5.8770   1.82100E-001    0.00000E+000
   5.8790   1.93400E-001    0.00000E+000
   5.8810   1.34500E-001    0.00000E+000
   5.8830   1.29100E-001    0.00000E+000
   5.8850   1.40800E-001    0.00000E+000
   5.8870   7.03000E-002    0.00000E+000
   5.8890   5.19000E-002    0.00000E+000
   5.8920   5.90000E-002    0.00000E+000
   5.8940   7.35000E-002    0.00000E+000
   5.8960   6.28000E-002    0.00000E+000
   5.8980   3.31000E-002    0.00000E+000
   5.8990   4.05000E-002    0.00000E+000
   5.9010   1.29000E-002    0.00000E+000
   5.9030   1.55000E-002    0.00000E+000
   5.9050   1.65000E-002    0.00000E+000
   5.9080   2.52000E-002    0.00000E+000
   5.9090   3.53000E-002    0.00000E+000
   5.9110   2.71000E-002    0.00000E+000
   5.9140   2.13000E-002    0.00000E+000
   5.9160   8.40000E-003    0.00000E+000
   5.9170   2.86000E-002    0.00000E+000
   5.9190   1.77000E-002    0.00000E+000
   5.9210   8.90000E-003    0.00000E+000
   5.9220  -2.00000E-004    0.00000E+000
   5.9240   1.54000E-002    0.00000E+000
   5.9260   1.80000E-002    0.00000E+000
   5.9280   4.78000E-002    0.00000E+000
   5.9300   5.50000E-003    0.00000E+000
   5.9330   5.80000E-003    0.00000E+000
   5.9360   2.80000E-003    0.00000E+000
   5.9370   1.03000E-002    0.00000E+000
   5.9400   5.60000E-003    0.00000E+000
   5.9410   1.96000E-002    0.00000E+000
   5.9440  -1.70000E-003    0.00000E+000
   5.9460   8.80000E-003    0.00000E+000
   5.9480   9.50000E-003    0.00000E+000
   5.9490   6.00000E-003    0.00000E+000
   5.9510   3.80000E-003    0.00000E+000
   5.9540   2.00000E-004    0.00000E+000
   5.9560   9.90000E-003    0.00000E+000
   5.9600   2.40000E-003    0.00000E+000
   5.9610  -8.20000E-003    0.00000E+000
   5.9650   1.03000E-002    0.00000E+000
   5.9710   5.40000E-003    0.00000E+000
   5.9730   1.42000E-002    0.00000E+000
   5.9750   3.74000E-002    0.00000E+000
   5.9770   2.31500E-001    0.00000E+000
   5.9790   5.53000E-002    0.00000E+000
   5.9810  -7.93800E-001    0.00000E+000
   5.9820  -4.89700E-001    0.00000E+000
   5.9840   4.92000E-002    0.00000E+000
   5.9870  -1.60000E-002    0.00000E+000
   5.9890  -3.98000E-002    0.00000E+000
   5.9910  -3.65000E-002    0.00000E+000
   5.9940  -4.02000E-002    0.00000E+000
   5.9960  -2.61000E-002    0.00000E+000
   5.9980  -5.57000E-002    0.00000E+000
   6.0000  -3.27000E-002    0.00000E+000
   6.0030  -4.79000E-002    0.00000E+000
   6.0060  -4.41000E-002    0.00000E+000
   6.0080  -4.60000E-002    0.00000E+000
   6.0100  -5.43000E-002    0.00000E+000
   6.0140  -4.49000E-002    0.00000E+000
   6.0160  -3.88000E-002    0.00000E+000
   6.0190  -4.78000E-002    0.00000E+000
   6.0210  -4.30000E-002    0.00000E+000
   6.0220  -4.62000E-002    0.00000E+000
   6.0240  -4.43000E-002    0.00000E+000
   6.0260  -3.96000E-002    0.00000E+000
   6.0280  -3.40000E-002    0.00000E+000
   6.0300  -3.26000E-002    0.00000E+000
   6.0340  -3.55000E-002    0.00000E+000
   6.0350  -2.11700E-001    0.00000E+000
   6.0380   5.07300E-001    0.00000E+000
   6.0440  -4.07000E-002    0.00000E+000
   6.0480   8.81000E-002    0.00000E+000
   6.0510   6.49000E-002    0.00000E+000
   6.0530   5.56000E-002    0.00000E+000
   6.0550   7.22000E-002    0.00000E+000
   6.0560   7.21000E-002    0.00000E+000
   6.0590   9.05000E-002    0.00000E+000
   6.0620   9.18000E-002    0.00000E+000
   6.0640   9.30000E-002    0.00000E+000
   6.0660   8.76000E-002    0.00000E+000
   6.0690   8.97000E-002    0.00000E+000
   6.0700   1.03800E-001    0.00000E+000
   6.0720   9.04000E-002    0.00000E+000
   6.0750   9.20000E-002    0.00000E+000
   6.0780   9.82000E-002    0.00000E+000
   6.0790   1.03000E-001    0.00000E+000
   6.0800   9.96000E-002    0.00000E+000
   6.0840   1.08900E-001    0.00000E+000
   6.0870   1.15900E-001    0.00000E+000
   6.0890   1.23300E-001    0.00000E+000
   6.0900   1.22900E-001    0.00000E+000
   6.0920   1.15300E-001    0.00000E+000
   6.0940   1.23200E-001    0.00000E+000
   6.0960   1.25500E-001    0.00000E+000
   6.0990   1.32200E-001    0.00000E+000
   6.1020   1.28500E-001    0.00000E+000
   6.1070   1.40200E-001    0.00000E+000
   6.1090   1.53500E-001    0.00000E+000
   6.1110   1.45700E-001    0.00000E+000
   6.1120   1.55500E-001    0.00000E+000
   6.1180   1.48600E-001    0.00000E+000
   6.1210   1.67900E-001    0.00000E+000
   6.1250   1.78500E-001    0.00000E+000
   6.1280   1.72600E-001    0.00000E+000
   6.1290   1.81900E-001    0.00000E+000
   6.1320   1.90600E-001    0.00000E+000
   6.1350   1.98900E-001    0.00000E+000
   6.1370   2.03800E-001    0.00000E+000
   6.1390   2.02300E-001    0.00000E+000
   6.1410   2.18100E-001    0.00000E+000
   6.1470   2.36200E-001    0.00000E+000
   6.1500   2.56500E-001    0.00000E+000
   6.1510   2.35200E-001    0.00000E+000
   6.1540   2.59900E-001    0.00000E+000
   6.1570   2.64600E-001    0.00000E+000
   6.1590   2.55800E-001    0.00000E+000
   6.1620   2.51500E-001    0.00000E+000
   6.1640   2.40400E-001    0.00000E+000
   6.1670   2.67600E-001    0.00000E+000
   6.1690   2.82400E-001    0.00000E+000
   6.1730   2.95300E-001    0.00000E+000
   6.1760   2.99700E-001    0.00000E+000
   6.1790   2.98500E-001    0.00000E+000
   6.1810   3.15400E-001    0.00000E+000
   6.1820   3.32000E-001    0.00000E+000
   6.1860   3.28900E-001    0.00000E+000
   6.1880   3.34200E-001    0.00000E+000
   6.1900   3.40800E-001    0.00000E+000
   6.1910   3.37900E-001    0.00000E+000
   6.1960   3.38400E-001    0.00000E+000
   6.1990   3.65300E-001    0.00000E+000
   6.2020   3.74800E-001    0.00000E+000
   6.2040   3.96600E-001    0.00000E+000
   6.2090   3.91000E-001    0.00000E+000
   6.2110   3.85500E-001    0.00000E+000
   6.2130   3.92900E-001    0.00000E+000
   6.2150   3.98400E-001    0.00000E+000
   6.2180   3.90800E-001    0.00000E+000
   6.2200   3.99000E-001    0.00000E+000
   6.2220   4.19400E-001    0.00000E+000
   6.2270   4.31300E-001    0.00000E+000
   6.2290   4.16900E-001    0.00000E+000
   6.2310   4.33700E-001    0.00000E+000
   6.2320   4.50600E-001    0.00000E+000
   6.2380   4.41700E-001    0.00000E+000
   6.2410   4.54300E-001    0.00000E+000
   6.2450   4.59000E-001    0.00000E+000
   6.2490   4.55700E-001    0.00000E+000
   6.2510   4.61300E-001    0.00000E+000
   6.2530   4.60300E-001    0.00000E+000
   6.2540   4.84600E-001    0.00000E+000
   6.2590   4.87300E-001    0.00000E+000
   6.2610   4.89700E-001    0.00000E+000
   6.2630   4.76100E-001    0.00000E+000
   6.2660   5.08000E-001    0.00000E+000
   6.2680   4.96200E-001    0.00000E+000
   6.2720   5.04700E-001    0.00000E+000
   6.2730   5.02700E-001    0.00000E+000
   6.2750   5.03700E-001    0.00000E+000
   6.2770   5.12000E-001    0.00000E+000
   6.2790   5.23200E-001    0.00000E+000
   6.2820   5.18300E-001    0.00000E+000
   6.2860   5.19400E-001    0.00000E+000
   6.2880   5.28900E-001    0.00000E+000
   6.2900   5.32400E-001    0.00000E+000
   6.2950   5.31800E-001    0.00000E+000
   6.2980   5.38200E-001    0.00000E+000
   6.2990   5.21600E-001    0.00000E+000
   6.3020   5.39300E-001    0.00000E+000
   6.3040   5.38300E-001    0.00000E+000
   6.3070   5.47000E-001    0.00000E+000
   6.3130   5.51600E-001    0.00000E+000
   6.3140   5.68100E-001    0.00000E+000
   6.3150   5.49800E-001    0.00000E+000
   6.3190   5.52000E-001    0.00000E+000
   6.3210   5.45600E-001    0.00000E+000
   6.3250   5.50800E-001    0.00000E+000
   6.3280   5.52100E-001    0.00000E+000
   6.3300   5.47100E-001    0.00000E+000
   6.3340   5.66000E-001    0.00000E+000
   6.3370   5.49800E-001    0.00000E+000
   6.3390   5.67800E-001    0.00000E+000
   6.3410   5.53200E-001    0.00000E+000
   6.3430   5.70300E-001    0.00000E+000
   6.3440   5.71000E-001    0.00000E+000
   6.3450   5.79900E-001    0.00000E+000
   6.3500   5.91200E-001    0.00000E+000
   6.3540   5.76200E-001    0.00000E+000
   6.3560   5.53100E-001    0.00000E+000
   6.3620   5.72700E-001    0.00000E+000
   6.3650   5.81700E-001    0.00000E+000
   6.3660   5.83100E-001    0.00000E+000
   6.3690   5.93000E-001    0.00000E+000
   6.3730   5.89200E-001    0.00000E+000
   6.3750   5.77500E-001    0.00000E+000
   6.3760   5.73600E-001    0.00000E+000
   6.3780   5.95900E-001    0.00000E+000
   6.3810   5.97100E-001    0.00000E+000
   6.3850   6.00700E-001    0.00000E+000
   6.3860   6.00900E-001    0.00000E+000
   6.3880   5.80800E-001    0.00000E+000
   6.3900   5.91600E-001    0.00000E+000
   6.3930   6.16700E-001    0.00000E+000
   6.3990   5.99100E-001    0.00000E+000
   6.4010   5.85800E-001    0.00000E+000
   6.4040   5.80100E-001    0.00000E+000
   6.4060   5.98200E-001    0.00000E+000
   6.4090   5.95100E-001    0.00000E+000
   6.4130   6.00000E-001    0.00000E+000
   6.4170   5.82700E-001    0.00000E+000
   6.4200   5.91300E-001    0.00000E+000
   6.4250   5.84800E-001    0.00000E+000
   6.4270   5.86700E-001    0.00000E+000
   6.4280   5.98800E-001    0.00000E+000
   6.4290   5.87900E-001    0.00000E+000
   6.4320   6.06800E-001    0.00000E+000
   6.4350   6.06200E-001    0.00000E+000
   6.4380   6.02100E-001    0.00000E+000
   6.4420   6.04000E-001    0.00000E+000
   6.4450   5.90700E-001    0.00000E+000
   6.4470   6.06500E-001    0.00000E+000
   6.4490   6.05200E-001    0.00000E+000
   6.4510   6.02800E-001    0.00000E+000
   6.4540   6.07600E-001    0.00000E+000
   6.4560   5.98600E-001    0.00000E+000
   6.4590   5.85400E-001    0.00000E+000
   6.4610   5.98400E-001    0.00000E+000
   6.4640   5.96000E-001    0.00000E+000
   6.4670   6.02300E-001    0.00000E+000
   6.4690   5.93900E-001    0.00000E+000
   6.4710   5.92700E-001    0.00000E+000
   6.4760   6.04800E-001    0.00000E+000
   6.4780   6.05800E-001    0.00000E+000
   6.4800   6.04700E-001    0.00000E+000
   6.4830   6.06600E-001    0.00000E+000
   6.4860   6.01900E-001    0.00000E+000
   6.4880   6.03700E-001    0.00000E+000
   6.4910   5.98600E-001    0.00000E+000
   6.4930   6.05900E-001    0.00000E+000
   6.4940   5.91100E-001    0.00000E+000
   6.4970   5.99900E-001    0.00000E+000
   6.4990   5.91900E-001    0.00000E+000
   6.5030   6.21000E-001    0.00000E+000
   6.5050   5.97400E-001    0.00000E+000
   6.5080   6.12800E-001    0.00000E+000
   6.5100   6.15100E-001    0.00000E+000
   6.5120   5.94000E-001    0.00000E+000
   6.5150   6.03300E-001    0.00000E+000
   6.5170   6.13900E-001    0.00000E+000
   6.5210   5.92400E-001    0.00000E+000
   6.5230   5.96400E-001    0.00000E+000
   6.5250   6.17100E-001    0.00000E+000
   6.5280   6.08400E-001    0.00000E+000
   6.5300   6.16900E-001    0.00000E+000
   6.5330   6.03500E-001    0.00000E+000
   6.5350   5.86200E-001    0.00000E+000
   6.5390   6.08600E-001    0.00000E+000
   6.5400   6.14900E-001    0.00000E+000
   6.5420   6.06600E-001    0.00000E+000
   6.5440   5.81500E-001    0.00000E+000
   6.5470   5.88900E-001    0.00000E+000
   6.5500   5.96400E-001    0.00000E+000
   6.5530   6.18200E-001    0.00000E+000
   6.5560   5.96400E-001    0.00000E+000
   6.5570   5.78100E-001    0.00000E+000
   6.5600   6.04800E-001    0.00000E+000
   6.5640   5.96500E-001    0.00000E+000
   6.5650   5.89700E-001    0.00000E+000
   6.5680   5.92200E-001    0.00000E+000
   6.5710   5.98300E-001    0.00000E+000
   6.5740   6.07800E-001    0.00000E+000
   6.5770   6.00000E-001    0.00000E+000
   6.5800   6.00300E-001    0.00000E+000
   6.5810   6.03300E-001    0.00000E+000
   6.5830   5.94000E-001    0.00000E+000
   6.5870   6.03600E-001    0.00000E+000
   6.5900   6.08500E-001    0.00000E+000
   6.5910   6.08500E-001    0.00000E+000
   6.5940   5.84800E-001    0.00000E+000
   6.5960   5.91300E-001    0.00000E+000
   6.5990   6.02900E-001    0.00000E+000
   6.6020   5.95800E-001    0.00000E+000
   6.6050   5.85600E-001    0.00000E+000
   6.6080   6.15000E-001    0.00000E+000
   6.6110   6.02600E-001    0.00000E+000
   6.6130   5.96000E-001    0.00000E+000
   6.6160   5.95200E-001    0.00000E+000
   6.6190   6.16800E-001    0.00000E+000
   6.6230   5.99900E-001    0.00000E+000
   6.6250   6.01000E-001    0.00000E+000
   6.6270   6.10300E-001    0.00000E+000
   6.6290   5.88200E-001    0.00000E+000
   6.6310   6.13900E-001    0.00000E+000
   6.6350   6.13900E-001    0.00000E+000
   6.6360   6.13600E-001    0.00000E+000
   6.6410   5.92100E-001    0.00000E+000
   6.6420   5.96000E-001    0.00000E+000
   6.6450   6.05500E-001    0.00000E+000
   6.6470   6.00100E-001    0.00000E+000
   6.6480   5.94000E-001    0.00000E+000
   6.6510   6.04400E-001    0.00000E+000
   6.6550   6.10900E-001    0.00000E+000
   6.6580   5.73700E-001    0.00000E+000
   6.6600   5.90400E-001    0.00000E+000
   6.6640   6.08600E-001    0.00000E+000
   6.6660   6.02900E-001    0.00000E+000
   6.6680   6.15800E-001    0.00000E+000
   6.6710   5.89100E-001    0.00000E+000
   6.6730   6.00400E-001    0.00000E+000
   6.6760   5.88600E-001    0.00000E+000
   6.6800   6.10800E-001    0.00000E+000
   6.6840   6.24400E-001    0.00000E+000
   6.6850   5.92000E-001    0.00000E+000
   6.6870   6.08800E-001    0.00000E+000
   6.6910   5.94600E-001    0.00000E+000
   6.6920   6.13700E-001    0.00000E+000
   6.6950   5.93300E-001    0.00000E+000
   6.6980   6.19300E-001    0.00000E+000
   6.7020   6.06600E-001    0.00000E+000
   6.7050   6.14800E-001    0.00000E+000
   6.7070   6.04400E-001    0.00000E+000
   6.7100   6.02400E-001    0.00000E+000
   6.7110   6.08600E-001    0.00000E+000
   6.7140   5.95500E-001    0.00000E+000
   6.7190   6.05400E-001    0.00000E+000
   6.7220   5.82600E-001    0.00000E+000
   6.7260   5.91600E-001    0.00000E+000
   6.7270   6.22200E-001    0.00000E+000
   6.7290   6.09400E-001    0.00000E+000
   6.7310   5.95100E-001    0.00000E+000
   6.7330   6.19600E-001    0.00000E+000
   6.7350   5.99300E-001    0.00000E+000
   6.7400   6.05400E-001    0.00000E+000
   6.7440   6.20400E-001    0.00000E+000
   6.7460   6.15300E-001    0.00000E+000
   6.7480   6.05700E-001    0.00000E+000
   6.7500   5.98900E-001    0.00000E+000
   6.7530   6.12400E-001    0.00000E+000
   6.7550   6.08300E-001    0.00000E+000
   6.7570   6.14500E-001    0.00000E+000
   6.7610   6.16800E-001    0.00000E+000
   6.7620   6.28200E-001    0.00000E+000
   6.7670   6.03900E-001    0.00000E+000
   6.7690   6.06100E-001    0.00000E+000
   6.7710   6.10100E-001    0.00000E+000
   6.7750   6.02500E-001    0.00000E+000
   6.7780   6.13300E-001    0.00000E+000
   6.7800   6.08500E-001    0.00000E+000
   6.7830   6.14000E-001    0.00000E+000
   6.7860   5.95100E-001    0.00000E+000
   6.7900   5.87300E-001    0.00000E+000
   6.7930   6.06500E-001    0.00000E+000
   6.7950   6.03700E-001    0.00000E+000
   6.7980   6.24700E-001    0.00000E+000
   6.8000   6.11500E-001    0.00000E+000
   6.8020   5.90200E-001    0.00000E+000
   6.8060   6.15100E-001    0.00000E+000
   6.8080   6.14200E-001    0.00000E+000
   6.8120   6.29400E-001    0.00000E+000
   6.8140   6.06700E-001    0.00000E+000
   6.8160   6.00100E-001    0.00000E+000
   6.8180   6.17100E-001    0.00000E+000
   6.8220   5.92300E-001    0.00000E+000
   6.8230   6.03800E-001    0.00000E+000
   6.8270   6.02000E-001    0.00000E+000
   6.8300   6.19500E-001    0.00000E+000
   6.8340   6.02300E-001    0.00000E+000
   6.8360   6.17400E-001    0.00000E+000
   6.8390   5.94600E-001    0.00000E+000
   6.8410   6.05100E-001    0.00000E+000
   6.8450   5.94900E-001    0.00000E+000
   6.8480   5.72000E-001    0.00000E+000
   6.8500   6.04600E-001    0.00000E+000
   6.8520   6.07600E-001    0.00000E+000
   6.8550   5.98000E-001    0.00000E+000
   6.8570   6.25400E-001    0.00000E+000
   6.8620   6.14300E-001    0.00000E+000
   6.8630   6.10200E-001    0.00000E+000
   6.8660   6.06600E-001    0.00000E+000
   6.8680   5.94000E-001    0.00000E+000
   6.8700   6.04400E-001    0.00000E+000
   6.8730   6.35400E-001    0.00000E+000
   6.8760   6.08600E-001    0.00000E+000
   6.8810   6.17200E-001    0.00000E+000
   6.8820   6.18100E-001    0.00000E+000
   6.8860   6.02000E-001    0.00000E+000
   6.8890   6.33200E-001    0.00000E+000
   6.8910   6.12400E-001    0.00000E+000
   6.8930   6.21900E-001    0.00000E+000
   6.8960   6.19500E-001    0.00000E+000
   6.8970   6.08600E-001    0.00000E+000
   6.9000   6.10300E-001    0.00000E+000
   6.9040   6.17200E-001    0.00000E+000
   6.9080   6.15200E-001    0.00000E+000
   6.9100   6.05500E-001    0.00000E+000
   6.9130   6.10400E-001    0.00000E+000
   6.9150   6.12900E-001    0.00000E+000
   6.9200   6.13200E-001    0.00000E+000
   6.9210   6.06300E-001    0.00000E+000
   6.9250   6.05100E-001    0.00000E+000
   6.9270   6.17900E-001    0.00000E+000
   6.9290   6.01000E-001    0.00000E+000
   6.9340   6.17200E-001    0.00000E+000
   6.9360   6.03700E-001    0.00000E+000
   6.9390   5.90500E-001    0.00000E+000
   6.9400   6.12800E-001    0.00000E+000
   6.9430   6.25700E-001    0.00000E+000
   6.9500   5.97800E-001    0.00000E+000
   6.9520   5.98800E-001    0.00000E+000
   6.9550   6.23600E-001    0.00000E+000
   6.9580   6.16400E-001    0.00000E+000
   6.9610   5.90500E-001    0.00000E+000
   6.9650   6.25200E-001    0.00000E+000
   6.9670   5.86700E-001    0.00000E+000
   6.9710   6.21300E-001    0.00000E+000
   6.9740   6.10300E-001    0.00000E+000
   6.9760   6.26400E-001    0.00000E+000
   6.9790   6.05300E-001    0.00000E+000
   6.9830   6.17900E-001    0.00000E+000
   6.9860   6.17100E-001    0.00000E+000
   6.9880   6.08700E-001    0.00000E+000
   6.9930   6.08300E-001    0.00000E+000
   6.9950   6.09400E-001    0.00000E+000
   6.9980   6.34600E-001    0.00000E+000
   7.0000   6.09400E-001    0.00000E+000
   7.0040   6.16800E-001    0.00000E+000
   7.0070   6.19000E-001    0.00000E+000
   7.0090   6.39800E-001    0.00000E+000
   7.0120   6.18800E-001    0.00000E+000
   7.0140   6.16600E-001    0.00000E+000
   7.0180   6.18800E-001    0.00000E+000
   7.0190   6.14100E-001    0.00000E+000
   7.0220   6.26500E-001    0.00000E+000
   7.0260   6.12000E-001    0.00000E+000
   7.0280   6.11500E-001    0.00000E+000
   7.0310   6.16600E-001    0.00000E+000
   7.0350   6.18100E-001    0.00000E+000
   7.0360   6.29000E-001    0.00000E+000
   7.0400   6.07500E-001    0.00000E+000
   7.0430   6.37500E-001    0.00000E+000
   7.0460   6.35400E-001    0.00000E+000
   7.0490   6.24700E-001    0.00000E+000
   7.0510   6.35900E-001    0.00000E+000
   7.0540   6.13700E-001    0.00000E+000
   7.0570   6.39500E-001    0.00000E+000
   7.0600   6.30400E-001    0.00000E+000
   7.0620   6.40000E-001    0.00000E+000
   7.0650   6.32000E-001    0.00000E+000
   7.0690   6.45300E-001    0.00000E+000
   7.0710   6.43000E-001    0.00000E+000
   7.0740   6.33200E-001    0.00000E+000
   7.0760   6.46200E-001    0.00000E+000
   7.0800   6.74200E-001    0.00000E+000
   7.0830   6.75600E-001    0.00000E+000
   7.0850   6.77900E-001    0.00000E+000
   7.0870   7.01000E-001    0.00000E+000
   7.0900   7.03700E-001    0.00000E+000
   7.0940   7.03700E-001    0.00000E+000
   7.0960   7.36500E-001    0.00000E+000
   7.0990   7.46200E-001    0.00000E+000
   7.1030   7.60700E-001    0.00000E+000
   7.1050   7.83800E-001    0.00000E+000
   7.1080   7.97100E-001    0.00000E+000
   7.1100   8.13700E-001    0.00000E+000
   7.1130   8.07400E-001    0.00000E+000
   7.1170   8.66200E-001    0.00000E+000
   7.1190   9.06100E-001    0.00000E+000
   7.1220   9.44500E-001    0.00000E+000
   7.1260   9.56000E-001    0.00000E+000
   7.1290   1.02130E+000    0.00000E+000
   7.1310   1.09300E+000    0.00000E+000
   7.1350   1.06640E+000    0.00000E+000
   7.1380   1.14130E+000    0.00000E+000
   7.1400   1.18810E+000    0.00000E+000
   7.1430   1.23070E+000    0.00000E+000
   7.1470   1.32230E+000    0.00000E+000
   7.1490   1.42070E+000    0.00000E+000
   7.1520   1.60330E+000    0.00000E+000
   7.1560   1.92070E+000    0.00000E+000
   7.1600   1.50510E+000    0.00000E+000
   7.1610   1.04240E+000    0.00000E+000
   7.1630   1.19560E+000    0.00000E+000
   7.1660   9.44000E-001    0.00000E+000
   7.1700   1.08670E+000    0.00000E+000
   7.1720   1.09150E+000    0.00000E+000
   7.1740   6.88600E-001    0.00000E+000
   7.1780   4.26200E-001    0.00000E+000
   7.1800   5.11800E-001    0.00000E+000
   7.1830   1.91200E-001    0.00000E+000
   7.1870  -4.07000E-002    0.00000E+000
   7.1880   1.00000E+000    0.00000E+000
   7.1910   1.00000E+000    0.00000E+000
   7.1930   1.00000E+000    0.00000E+000
   7.1960   1.00000E+000    0.00000E+000
   7.1990   1.00000E+000    0.00000E+000
   7.2010   1.00000E+000    0.00000E+000
   7.2040   1.00000E+000    0.00000E+000
   7.2070   1.00000E+000    0.00000E+000
   7.2100   1.00000E+000    0.00000E+000
   7.2130   1.00000E+000    0.00000E+000
   7.2160   1.00000E+000    0.00000E+000
   7.2190   1.00000E+000    0.00000E+000
   7.2230   1.00000E+000    0.00000E+000
   7.2260   1.00000E+000    0.00000E+000
   7.2280   1.00000E+000    0.00000E+000
   7.2300   1.00000E+000    0.00000E+000
   7.2320   1.00000E+000    0.00000E+000
   7.2350   1.00000E+000    0.00000E+000
   7.2390   1.00000E+000    0.00000E+000
   7.2420   1.00000E+000    0.00000E+000
   7.2440   1.00000E+000    0.00000E+000
   7.2480   1.00000E+000    0.00000E+000
   7.2490   1.00000E+000    0.00000E+000
   7.2530   1.00000E+000    0.00000E+000
   7.2550   1.00000E+000    0.00000E+000
   7.2580   1.00000E+000    0.00000E+000
   7.2600   1.00000E+000    0.00000E+000
   7.2630   1.00000E+000    0.00000E+000
   7.2650   1.00000E+000    0.00000E+000
   7.2690   1.00000E+000    0.00000E+000
   7.2710   1.00000E+000    0.00000E+000
   7.2740   1.00000E+000    0.00000E+000
   7.2780   1.00000E+000    0.00000E+000
   7.2800   1.00000E+000    0.00000E+000
   7.2830   1.00000E+000    0.00000E+000
   7.2870   1.00000E+000    0.00000E+000
   7.2890   1.00000E+000    0.00000E+000
   7.2920   1.00000E+000    0.00000E+000
   7.2950   1.00000E+000    0.00000E+000
   7.2980   1.00000E+000    0.00000E+000
   7.3000   1.00000E+000    0.00000E+000
