# Supplementary material for: Rationally seeded computational protein design of ɑ-helical barrels
Source: Nat Chem Biol. 2024 Jun 20;20(8):991–9. doi: 10.1038/s41589-024-01642-0 (PMC11288890; doi:10.1038/s41589-024-01642-0)
Supplement: Supplementary file 3 — PDB and .mtz files used for making figure panels b–d and j–m. [file 41589_2024_1642_MOESM3_ESM.zip › KIA_RP_RSPD_NatChemBiol_data_Figure2/scapCC6_LLIA_panels_e-h/AUC_panel_g/SV_raw/00028.RA1]

scapCC6_LLIA_master
R 1 20.0 50000 0019193 2.2920E11 281 1 
   5.8000   1.00000E+000    0.00000E+000
   5.8050   6.11800E-001    0.00000E+000
   5.8070   6.43400E-001    0.00000E+000
   5.8090   8.66900E-001    0.00000E+000
   5.8120   6.75700E-001    0.00000E+000
   5.8130   9.42200E-001    0.00000E+000
   5.8150   8.37800E-001    0.00000E+000
   5.8160   1.20000E+000    0.00000E+000
   5.8190   8.64300E-001    0.00000E+000
   5.8210   8.11000E-001    0.00000E+000
   5.8220   8.96500E-001    0.00000E+000
   5.8230   1.01290E+000    0.00000E+000
   5.8240   1.06260E+000    0.00000E+000
   5.8260   1.03010E+000    0.00000E+000
   5.8280   1.20840E+000    0.00000E+000
   5.8300   1.16680E+000    0.00000E+000
   5.8320   1.41450E+000    0.00000E+000
   5.8340   1.43860E+000    0.00000E+000
   5.8370   1.56490E+000    0.00000E+000
   5.8380   1.57950E+000    0.00000E+000
   5.8390   1.64390E+000    0.00000E+000
   5.8400   1.77990E+000    0.00000E+000
   5.8440   1.60250E+000    0.00000E+000
   5.8470   1.51810E+000    0.00000E+000
   5.8490   1.42230E+000    0.00000E+000
   5.8510   1.27940E+000    0.00000E+000
   5.8540   1.06660E+000    0.00000E+000
   5.8560   6.30600E-001    0.00000E+000
   5.8610   3.79000E-001    0.00000E+000
   5.8620   4.41200E-001    0.00000E+000
   5.8650   3.50800E-001    0.00000E+000
   5.8660   3.32100E-001    0.00000E+000
   5.8670   3.27700E-001    0.00000E+000
   5.8690   2.92000E-001    0.00000E+000
   5.8710   2.82700E-001    0.00000E+000
   5.8730   2.57700E-001    0.00000E+000
   5.8760   2.27600E-001    0.00000E+000
   5.8780   1.44700E-001    0.00000E+000
   5.8790   1.37600E-001    0.00000E+000
   5.8810   1.11000E-001    0.00000E+000
   5.8830   1.56600E-001    0.00000E+000
   5.8850   1.19200E-001    0.00000E+000
   5.8870   1.55700E-001    0.00000E+000
   5.8890   1.05600E-001    0.00000E+000
   5.8900   7.28000E-002    0.00000E+000
   5.8930   7.00000E-002    0.00000E+000
   5.8950   4.68000E-002    0.00000E+000
   5.8970   5.14000E-002    0.00000E+000
   5.8990   4.28000E-002    0.00000E+000
   5.9010   2.68000E-002    0.00000E+000
   5.9030   4.28000E-002    0.00000E+000
   5.9060   1.55000E-002    0.00000E+000
   5.9080   1.04000E-002    0.00000E+000
   5.9100   4.02000E-002    0.00000E+000
   5.9120   5.10000E-002    0.00000E+000
   5.9140   9.30000E-003    0.00000E+000
   5.9150  -2.50000E-003    0.00000E+000
   5.9160   1.42000E-002    0.00000E+000
   5.9190   2.15000E-002    0.00000E+000
   5.9210   8.00000E-004    0.00000E+000
   5.9220   6.20000E-003    0.00000E+000
   5.9240   6.10000E-003    0.00000E+000
   5.9260   1.67000E-002    0.00000E+000
   5.9270   1.23000E-002    0.00000E+000
   5.9310   2.13000E-002    0.00000E+000
   5.9320   1.09000E-002    0.00000E+000
   5.9350  -1.60000E-003    0.00000E+000
   5.9370  -6.80000E-003    0.00000E+000
   5.9380   9.70000E-003    0.00000E+000
   5.9400   2.36000E-002    0.00000E+000
   5.9440   4.40000E-003    0.00000E+000
   5.9470   8.30000E-003    0.00000E+000
   5.9480   9.10000E-003    0.00000E+000
   5.9500   6.50000E-003    0.00000E+000
   5.9510   7.40000E-003    0.00000E+000
   5.9540  -7.60000E-003    0.00000E+000
   5.9560   1.37000E-002    0.00000E+000
   5.9570   3.90000E-003    0.00000E+000
   5.9590   1.26000E-002    0.00000E+000
   5.9610  -4.10000E-003    0.00000E+000
   5.9630   5.10000E-003    0.00000E+000
   5.9650   1.42000E-002    0.00000E+000
   5.9680   1.11000E-002    0.00000E+000
   5.9700   1.20000E-002    0.00000E+000
   5.9720  -2.80000E-003    0.00000E+000
   5.9740   1.02000E-002    0.00000E+000
   5.9760   2.22000E-002    0.00000E+000
   5.9780   1.62000E-002    0.00000E+000
   5.9820   1.89300E-001    0.00000E+000
   5.9830  -7.58700E-001    0.00000E+000
   5.9850  -3.74800E-001    0.00000E+000
   5.9870   6.72000E-002    0.00000E+000
   5.9900  -1.31000E-002    0.00000E+000
   5.9910  -3.83000E-002    0.00000E+000
   5.9950  -3.97000E-002    0.00000E+000
   5.9970  -3.02000E-002    0.00000E+000
   5.9980  -5.11000E-002    0.00000E+000
   6.0000  -4.06000E-002    0.00000E+000
   6.0020  -4.18000E-002    0.00000E+000
   6.0030  -3.29000E-002    0.00000E+000
   6.0050  -4.15000E-002    0.00000E+000
   6.0090  -4.34000E-002    0.00000E+000
   6.0110  -3.95000E-002    0.00000E+000
   6.0140  -4.55000E-002    0.00000E+000
   6.0160  -2.96000E-002    0.00000E+000
   6.0180  -2.37000E-002    0.00000E+000
   6.0210  -4.88000E-002    0.00000E+000
   6.0220  -4.50000E-002    0.00000E+000
   6.0240  -3.25000E-002    0.00000E+000
   6.0260  -4.85000E-002    0.00000E+000
   6.0280  -4.32000E-002    0.00000E+000
   6.0290  -4.29000E-002    0.00000E+000
   6.0340  -6.46000E-002    0.00000E+000
   6.0350  -2.10000E-002    0.00000E+000
   6.0360  -2.80800E-001    0.00000E+000
   6.0380  -2.92000E-002    0.00000E+000
   6.0410   2.64500E-001    0.00000E+000
   6.0480  -4.51000E-002    0.00000E+000
   6.0490   7.28000E-002    0.00000E+000
   6.0500   3.69000E-002    0.00000E+000
   6.0520   4.28000E-002    0.00000E+000
   6.0550   4.91000E-002    0.00000E+000
   6.0570   3.99000E-002    0.00000E+000
   6.0590   3.80000E-002    0.00000E+000
   6.0620   3.47000E-002    0.00000E+000
   6.0640   4.95000E-002    0.00000E+000
   6.0690   5.69000E-002    0.00000E+000
   6.0700   3.65000E-002    0.00000E+000
   6.0730   5.66000E-002    0.00000E+000
   6.0780   5.13000E-002    0.00000E+000
   6.0790   3.79000E-002    0.00000E+000
   6.0810   5.66000E-002    0.00000E+000
   6.0830   5.19000E-002    0.00000E+000
   6.0850   5.05000E-002    0.00000E+000
   6.0860   5.03000E-002    0.00000E+000
   6.0900   5.00000E-002    0.00000E+000
   6.0910   5.45000E-002    0.00000E+000
   6.0960   6.47000E-002    0.00000E+000
   6.0980   5.36000E-002    0.00000E+000
   6.1020   6.19000E-002    0.00000E+000
   6.1050   6.90000E-002    0.00000E+000
   6.1080   6.41000E-002    0.00000E+000
   6.1100   4.72000E-002    0.00000E+000
   6.1130   6.55000E-002    0.00000E+000
   6.1160   6.50000E-002    0.00000E+000
   6.1180   6.90000E-002    0.00000E+000
   6.1220   5.33000E-002    0.00000E+000
   6.1270   6.57000E-002    0.00000E+000
   6.1300   7.00000E-002    0.00000E+000
   6.1360   6.77000E-002    0.00000E+000
   6.1370   6.93000E-002    0.00000E+000
   6.1390   7.28000E-002    0.00000E+000
   6.1410   7.46000E-002    0.00000E+000
   6.1440   6.98000E-002    0.00000E+000
   6.1470   8.41000E-002    0.00000E+000
   6.1500   9.75000E-002    0.00000E+000
   6.1530   9.33000E-002    0.00000E+000
   6.1550   8.32000E-002    0.00000E+000
   6.1590   8.86000E-002    0.00000E+000
   6.1600   8.39000E-002    0.00000E+000
   6.1630   7.71000E-002    0.00000E+000
   6.1640   6.69000E-002    0.00000E+000
   6.1680   9.24000E-002    0.00000E+000
   6.1700   9.01000E-002    0.00000E+000
   6.1710   8.21000E-002    0.00000E+000
   6.1740   8.11000E-002    0.00000E+000
   6.1770   1.05400E-001    0.00000E+000
   6.1780   1.03700E-001    0.00000E+000
   6.1820   1.07100E-001    0.00000E+000
   6.1880   1.01800E-001    0.00000E+000
   6.1910   1.00700E-001    0.00000E+000
   6.1920   1.02200E-001    0.00000E+000
   6.1950   1.09700E-001    0.00000E+000
   6.1970   1.10000E-001    0.00000E+000
   6.1990   1.22000E-001    0.00000E+000
   6.2040   1.35800E-001    0.00000E+000
   6.2050   1.26900E-001    0.00000E+000
   6.2080   1.29400E-001    0.00000E+000
   6.2090   1.30100E-001    0.00000E+000
   6.2130   1.42500E-001    0.00000E+000
   6.2140   1.32800E-001    0.00000E+000
   6.2160   1.34300E-001    0.00000E+000
   6.2180   1.33900E-001    0.00000E+000
   6.2220   1.41400E-001    0.00000E+000
   6.2240   1.43200E-001    0.00000E+000
   6.2270   1.43600E-001    0.00000E+000
   6.2290   1.41900E-001    0.00000E+000
   6.2310   1.56000E-001    0.00000E+000
   6.2320   1.74500E-001    0.00000E+000
   6.2360   1.64000E-001    0.00000E+000
   6.2400   1.55000E-001    0.00000E+000
   6.2430   1.57000E-001    0.00000E+000
   6.2460   1.59300E-001    0.00000E+000
   6.2500   1.68800E-001    0.00000E+000
   6.2510   1.70700E-001    0.00000E+000
   6.2530   1.77800E-001    0.00000E+000
   6.2540   1.83400E-001    0.00000E+000
   6.2570   1.73900E-001    0.00000E+000
   6.2610   1.93400E-001    0.00000E+000
   6.2640   2.01300E-001    0.00000E+000
   6.2670   1.98600E-001    0.00000E+000
   6.2710   1.98000E-001    0.00000E+000
   6.2730   2.11700E-001    0.00000E+000
   6.2740   2.06500E-001    0.00000E+000
   6.2780   2.10700E-001    0.00000E+000
   6.2820   2.16100E-001    0.00000E+000
   6.2840   2.14200E-001    0.00000E+000
   6.2860   2.19900E-001    0.00000E+000
   6.2890   2.28600E-001    0.00000E+000
   6.2910   2.42300E-001    0.00000E+000
   6.2920   2.37700E-001    0.00000E+000
   6.2950   2.33100E-001    0.00000E+000
   6.2960   2.31900E-001    0.00000E+000
   6.3000   2.39700E-001    0.00000E+000
   6.3040   2.51800E-001    0.00000E+000
   6.3060   2.54000E-001    0.00000E+000
   6.3080   2.75400E-001    0.00000E+000
   6.3130   2.64300E-001    0.00000E+000
   6.3150   2.82500E-001    0.00000E+000
   6.3180   2.88200E-001    0.00000E+000
   6.3230   2.82200E-001    0.00000E+000
   6.3240   2.76300E-001    0.00000E+000
   6.3270   2.64400E-001    0.00000E+000
   6.3280   2.69900E-001    0.00000E+000
   6.3300   2.83300E-001    0.00000E+000
   6.3340   3.07400E-001    0.00000E+000
   6.3360   2.96800E-001    0.00000E+000
   6.3420   3.06200E-001    0.00000E+000
   6.3430   2.94900E-001    0.00000E+000
   6.3460   3.23000E-001    0.00000E+000
   6.3480   3.31500E-001    0.00000E+000
   6.3560   3.39500E-001    0.00000E+000
   6.3570   3.36900E-001    0.00000E+000
   6.3590   3.32900E-001    0.00000E+000
   6.3630   3.40700E-001    0.00000E+000
   6.3670   3.49600E-001    0.00000E+000
   6.3700   3.51100E-001    0.00000E+000
   6.3710   3.57500E-001    0.00000E+000
   6.3720   3.73700E-001    0.00000E+000
   6.3780   3.72100E-001    0.00000E+000
   6.3820   3.75100E-001    0.00000E+000
   6.3840   3.76500E-001    0.00000E+000
   6.3850   3.92100E-001    0.00000E+000
   6.3870   3.74400E-001    0.00000E+000
   6.3930   3.81000E-001    0.00000E+000
   6.3940   4.07200E-001    0.00000E+000
   6.3950   3.98200E-001    0.00000E+000
   6.3990   4.04600E-001    0.00000E+000
   6.4040   3.99900E-001    0.00000E+000
   6.4060   4.13400E-001    0.00000E+000
   6.4080   4.15600E-001    0.00000E+000
   6.4100   4.16400E-001    0.00000E+000
   6.4110   4.15200E-001    0.00000E+000
   6.4130   4.19500E-001    0.00000E+000
   6.4160   4.15900E-001    0.00000E+000
   6.4190   4.17300E-001    0.00000E+000
   6.4240   4.13900E-001    0.00000E+000
   6.4260   4.34800E-001    0.00000E+000
   6.4280   4.33900E-001    0.00000E+000
   6.4310   4.41400E-001    0.00000E+000
   6.4330   4.40000E-001    0.00000E+000
   6.4350   4.39700E-001    0.00000E+000
   6.4400   4.54300E-001    0.00000E+000
   6.4420   4.47800E-001    0.00000E+000
   6.4450   4.52000E-001    0.00000E+000
   6.4490   4.67000E-001    0.00000E+000
   6.4510   4.74500E-001    0.00000E+000
   6.4530   4.79200E-001    0.00000E+000
   6.4560   4.81500E-001    0.00000E+000
   6.4580   4.76900E-001    0.00000E+000
   6.4610   4.85700E-001    0.00000E+000
   6.4630   4.63500E-001    0.00000E+000
   6.4670   4.75400E-001    0.00000E+000
   6.4680   4.89100E-001    0.00000E+000
   6.4720   4.86200E-001    0.00000E+000
   6.4740   4.94200E-001    0.00000E+000
   6.4760   4.95900E-001    0.00000E+000
   6.4780   4.83900E-001    0.00000E+000
   6.4810   4.96600E-001    0.00000E+000
   6.4830   4.95100E-001    0.00000E+000
   6.4870   5.04100E-001    0.00000E+000
   6.4900   4.96100E-001    0.00000E+000
   6.4920   5.04500E-001    0.00000E+000
   6.4940   4.92300E-001    0.00000E+000
   6.4950   4.94600E-001    0.00000E+000
   6.4970   5.15400E-001    0.00000E+000
   6.5010   5.27000E-001    0.00000E+000
   6.5040   5.08200E-001    0.00000E+000
   6.5060   5.17400E-001    0.00000E+000
   6.5080   5.13200E-001    0.00000E+000
   6.5110   5.20800E-001    0.00000E+000
   6.5130   5.19100E-001    0.00000E+000
   6.5160   5.21100E-001    0.00000E+000
   6.5180   5.10500E-001    0.00000E+000
   6.5210   5.36400E-001    0.00000E+000
   6.5230   5.26400E-001    0.00000E+000
   6.5260   5.27200E-001    0.00000E+000
   6.5290   5.29300E-001    0.00000E+000
   6.5300   5.29100E-001    0.00000E+000
   6.5330   5.25500E-001    0.00000E+000
   6.5350   5.16800E-001    0.00000E+000
   6.5380   5.31200E-001    0.00000E+000
   6.5410   5.12400E-001    0.00000E+000
   6.5440   5.22800E-001    0.00000E+000
   6.5460   5.32500E-001    0.00000E+000
   6.5470   5.42500E-001    0.00000E+000
   6.5500   5.30800E-001    0.00000E+000
   6.5520   5.26700E-001    0.00000E+000
   6.5560   5.20500E-001    0.00000E+000
   6.5570   5.29400E-001    0.00000E+000
   6.5620   5.42700E-001    0.00000E+000
   6.5650   5.51300E-001    0.00000E+000
   6.5670   5.38100E-001    0.00000E+000
   6.5710   5.56700E-001    0.00000E+000
   6.5720   5.53300E-001    0.00000E+000
   6.5740   5.59500E-001    0.00000E+000
   6.5770   5.44800E-001    0.00000E+000
   6.5800   5.43300E-001    0.00000E+000
   6.5820   5.34600E-001    0.00000E+000
   6.5840   5.54500E-001    0.00000E+000
   6.5870   5.38200E-001    0.00000E+000
   6.5890   5.53600E-001    0.00000E+000
   6.5920   5.48600E-001    0.00000E+000
   6.5950   5.38100E-001    0.00000E+000
   6.5990   5.52300E-001    0.00000E+000
   6.6010   5.60700E-001    0.00000E+000
   6.6030   5.49400E-001    0.00000E+000
   6.6060   5.52300E-001    0.00000E+000
   6.6080   5.54700E-001    0.00000E+000
   6.6120   5.67100E-001    0.00000E+000
   6.6140   5.68200E-001    0.00000E+000
   6.6150   5.45400E-001    0.00000E+000
   6.6170   5.62600E-001    0.00000E+000
   6.6210   5.72800E-001    0.00000E+000
   6.6240   5.59800E-001    0.00000E+000
   6.6260   5.65100E-001    0.00000E+000
   6.6280   5.61700E-001    0.00000E+000
   6.6290   5.42400E-001    0.00000E+000
   6.6310   5.67900E-001    0.00000E+000
   6.6330   5.65600E-001    0.00000E+000
   6.6370   5.61800E-001    0.00000E+000
   6.6410   5.67500E-001    0.00000E+000
   6.6420   5.80800E-001    0.00000E+000
   6.6450   5.72700E-001    0.00000E+000
   6.6480   5.66000E-001    0.00000E+000
   6.6500   5.76600E-001    0.00000E+000
   6.6530   5.59200E-001    0.00000E+000
   6.6570   5.77200E-001    0.00000E+000
   6.6590   5.78400E-001    0.00000E+000
   6.6610   5.72100E-001    0.00000E+000
   6.6640   5.72600E-001    0.00000E+000
   6.6660   5.73900E-001    0.00000E+000
   6.6680   5.62500E-001    0.00000E+000
   6.6700   5.57400E-001    0.00000E+000
   6.6720   5.66000E-001    0.00000E+000
   6.6750   5.71800E-001    0.00000E+000
   6.6790   5.82800E-001    0.00000E+000
   6.6830   5.83200E-001    0.00000E+000
   6.6840   5.84300E-001    0.00000E+000
   6.6850   5.85100E-001    0.00000E+000
   6.6890   5.60500E-001    0.00000E+000
   6.6910   5.69700E-001    0.00000E+000
   6.6920   5.73600E-001    0.00000E+000
   6.6950   5.60300E-001    0.00000E+000
   6.6980   5.50200E-001    0.00000E+000
   6.7010   5.77100E-001    0.00000E+000
   6.7030   5.68200E-001    0.00000E+000
   6.7060   5.71200E-001    0.00000E+000
   6.7080   5.72300E-001    0.00000E+000
   6.7100   5.71200E-001    0.00000E+000
   6.7140   5.76400E-001    0.00000E+000
   6.7180   5.81200E-001    0.00000E+000
   6.7220   5.72900E-001    0.00000E+000
   6.7230   5.67100E-001    0.00000E+000
   6.7260   5.69400E-001    0.00000E+000
   6.7280   5.81700E-001    0.00000E+000
   6.7310   5.76000E-001    0.00000E+000
   6.7340   5.75700E-001    0.00000E+000
   6.7370   5.85300E-001    0.00000E+000
   6.7410   5.90600E-001    0.00000E+000
   6.7440   5.82900E-001    0.00000E+000
   6.7460   5.83700E-001    0.00000E+000
   6.7480   5.92300E-001    0.00000E+000
   6.7530   5.76600E-001    0.00000E+000
   6.7560   5.96900E-001    0.00000E+000
   6.7590   5.66200E-001    0.00000E+000
   6.7610   5.82900E-001    0.00000E+000
   6.7650   5.75500E-001    0.00000E+000
   6.7680   5.79000E-001    0.00000E+000
   6.7690   5.79800E-001    0.00000E+000
   6.7710   5.69000E-001    0.00000E+000
   6.7730   5.59200E-001    0.00000E+000
   6.7780   5.64800E-001    0.00000E+000
   6.7790   5.95300E-001    0.00000E+000
   6.7820   5.84300E-001    0.00000E+000
   6.7860   5.98400E-001    0.00000E+000
   6.7870   5.74800E-001    0.00000E+000
   6.7910   5.60600E-001    0.00000E+000
   6.7950   5.77900E-001    0.00000E+000
   6.7960   5.62600E-001    0.00000E+000
   6.8000   5.85600E-001    0.00000E+000
   6.8010   5.81400E-001    0.00000E+000
   6.8050   5.71200E-001    0.00000E+000
   6.8070   5.87900E-001    0.00000E+000
   6.8110   5.62700E-001    0.00000E+000
   6.8140   5.83500E-001    0.00000E+000
   6.8160   5.91400E-001    0.00000E+000
   6.8170   5.85800E-001    0.00000E+000
   6.8200   5.75300E-001    0.00000E+000
   6.8220   5.75300E-001    0.00000E+000
   6.8270   5.79400E-001    0.00000E+000
   6.8280   5.85900E-001    0.00000E+000
   6.8320   5.91100E-001    0.00000E+000
   6.8350   5.82400E-001    0.00000E+000
   6.8380   5.69300E-001    0.00000E+000
   6.8410   5.92000E-001    0.00000E+000
   6.8430   5.72500E-001    0.00000E+000
   6.8450   5.54800E-001    0.00000E+000
   6.8480   5.56200E-001    0.00000E+000
   6.8510   5.63000E-001    0.00000E+000
   6.8540   5.80500E-001    0.00000E+000
   6.8570   5.93100E-001    0.00000E+000
   6.8600   5.80800E-001    0.00000E+000
   6.8620   5.87700E-001    0.00000E+000
   6.8640   5.92800E-001    0.00000E+000
   6.8670   5.81000E-001    0.00000E+000
   6.8700   5.76400E-001    0.00000E+000
   6.8720   5.95900E-001    0.00000E+000
   6.8760   5.93400E-001    0.00000E+000
   6.8790   5.87500E-001    0.00000E+000
   6.8820   5.76500E-001    0.00000E+000
   6.8830   5.90200E-001    0.00000E+000
   6.8880   5.91200E-001    0.00000E+000
   6.8910   5.87500E-001    0.00000E+000
   6.8930   5.99700E-001    0.00000E+000
   6.8940   5.96200E-001    0.00000E+000
   6.8960   5.97000E-001    0.00000E+000
   6.8980   5.77000E-001    0.00000E+000
   6.9010   5.77100E-001    0.00000E+000
   6.9020   6.04400E-001    0.00000E+000
   6.9080   5.86900E-001    0.00000E+000
   6.9100   5.89900E-001    0.00000E+000
   6.9110   5.94000E-001    0.00000E+000
   6.9160   5.78700E-001    0.00000E+000
   6.9180   5.86000E-001    0.00000E+000
   6.9210   5.75000E-001    0.00000E+000
   6.9230   5.80800E-001    0.00000E+000
   6.9250   5.92200E-001    0.00000E+000
   6.9290   5.96200E-001    0.00000E+000
   6.9310   5.94500E-001    0.00000E+000
   6.9340   5.84000E-001    0.00000E+000
   6.9370   5.79200E-001    0.00000E+000
   6.9390   5.91300E-001    0.00000E+000
   6.9420   6.06100E-001    0.00000E+000
   6.9470   5.82000E-001    0.00000E+000
   6.9490   5.99500E-001    0.00000E+000
   6.9520   5.94500E-001    0.00000E+000
   6.9560   5.84100E-001    0.00000E+000
   6.9580   6.01500E-001    0.00000E+000
   6.9610   5.90900E-001    0.00000E+000
   6.9620   5.81900E-001    0.00000E+000
   6.9640   5.82300E-001    0.00000E+000
   6.9670   5.90200E-001    0.00000E+000
   6.9700   6.04500E-001    0.00000E+000
   6.9750   6.02800E-001    0.00000E+000
   6.9770   6.00100E-001    0.00000E+000
   6.9790   5.92500E-001    0.00000E+000
   6.9810   5.75000E-001    0.00000E+000
   6.9840   5.86600E-001    0.00000E+000
   6.9880   5.95100E-001    0.00000E+000
   6.9910   5.87200E-001    0.00000E+000
   6.9930   5.92100E-001    0.00000E+000
   6.9980   5.86900E-001    0.00000E+000
   7.0000   5.80800E-001    0.00000E+000
   7.0030   5.86900E-001    0.00000E+000
   7.0060   6.06500E-001    0.00000E+000
   7.0090   6.08400E-001    0.00000E+000
   7.0110   5.91800E-001    0.00000E+000
   7.0130   6.21900E-001    0.00000E+000
   7.0170   6.11300E-001    0.00000E+000
   7.0190   5.83300E-001    0.00000E+000
   7.0220   6.13000E-001    0.00000E+000
   7.0260   5.98600E-001    0.00000E+000
   7.0280   5.90500E-001    0.00000E+000
   7.0300   6.03100E-001    0.00000E+000
   7.0340   6.02300E-001    0.00000E+000
   7.0360   6.19800E-001    0.00000E+000
   7.0390   6.09600E-001    0.00000E+000
   7.0410   6.28800E-001    0.00000E+000
   7.0420   6.18100E-001    0.00000E+000
   7.0450   6.29700E-001    0.00000E+000
   7.0490   6.29100E-001    0.00000E+000
   7.0510   6.13600E-001    0.00000E+000
   7.0550   6.38000E-001    0.00000E+000
   7.0570   6.35600E-001    0.00000E+000
   7.0600   6.40400E-001    0.00000E+000
   7.0630   6.43800E-001    0.00000E+000
   7.0670   6.45000E-001    0.00000E+000
   7.0690   6.54900E-001    0.00000E+000
   7.0700   6.76500E-001    0.00000E+000
   7.0740   6.65900E-001    0.00000E+000
   7.0770   6.98000E-001    0.00000E+000
   7.0790   6.94500E-001    0.00000E+000
   7.0830   7.01200E-001    0.00000E+000
   7.0850   7.29000E-001    0.00000E+000
   7.0870   7.40400E-001    0.00000E+000
   7.0900   7.64000E-001    0.00000E+000
   7.0920   7.75600E-001    0.00000E+000
   7.0940   7.97600E-001    0.00000E+000
   7.0990   7.99700E-001    0.00000E+000
   7.1010   8.68400E-001    0.00000E+000
   7.1040   8.82500E-001    0.00000E+000
   7.1060   9.19700E-001    0.00000E+000
   7.1080   9.17600E-001    0.00000E+000
   7.1120   9.54500E-001    0.00000E+000
   7.1150   9.96200E-001    0.00000E+000
   7.1160   1.04670E+000    0.00000E+000
   7.1190   1.11090E+000    0.00000E+000
   7.1220   1.13250E+000    0.00000E+000
   7.1260   1.24740E+000    0.00000E+000
   7.1290   1.27440E+000    0.00000E+000
   7.1310   1.40660E+000    0.00000E+000
   7.1350   1.43490E+000    0.00000E+000
   7.1390   1.57610E+000    0.00000E+000
   7.1420   1.72590E+000    0.00000E+000
   7.1450   2.25950E+000    0.00000E+000
   7.1470   2.38460E+000    0.00000E+000
   7.1520   2.43310E+000    0.00000E+000
   7.1540   2.43560E+000    0.00000E+000
   7.1560   2.00310E+000    0.00000E+000
   7.1600   1.68230E+000    0.00000E+000
   7.1630   1.37730E+000    0.00000E+000
   7.1650   1.23050E+000    0.00000E+000
   7.1680   1.30140E+000    0.00000E+000
   7.1720   1.20920E+000    0.00000E+000
   7.1740   1.22150E+000    0.00000E+000
   7.1770   1.00300E+000    0.00000E+000
   7.1790  -7.07000E-001    0.00000E+000
   7.1830   1.00000E+000    0.00000E+000
   7.1860   1.00000E+000    0.00000E+000
   7.1880   1.00000E+000    0.00000E+000
   7.1910   1.00000E+000    0.00000E+000
   7.1940   1.00000E+000    0.00000E+000
   7.1970   1.00000E+000    0.00000E+000
   7.1990   1.00000E+000    0.00000E+000
   7.2010   1.00000E+000    0.00000E+000
   7.2040   1.00000E+000    0.00000E+000
   7.2070   1.00000E+000    0.00000E+000
   7.2110   1.00000E+000    0.00000E+000
   7.2140   1.00000E+000    0.00000E+000
   7.2170   1.00000E+000    0.00000E+000
   7.2200   1.00000E+000    0.00000E+000
   7.2230   1.00000E+000    0.00000E+000
   7.2250   1.00000E+000    0.00000E+000
   7.2290   1.00000E+000    0.00000E+000
   7.2300   1.00000E+000    0.00000E+000
   7.2340   1.00000E+000    0.00000E+000
   7.2370   1.00000E+000    0.00000E+000
   7.2390   1.00000E+000    0.00000E+000
   7.2430   1.00000E+000    0.00000E+000
   7.2460   1.00000E+000    0.00000E+000
   7.2480   1.00000E+000    0.00000E+000
   7.2520   1.00000E+000    0.00000E+000
   7.2550   1.00000E+000    0.00000E+000
   7.2580   1.00000E+000    0.00000E+000
   7.2590   1.00000E+000    0.00000E+000
   7.2620   1.00000E+000    0.00000E+000
   7.2650   1.00000E+000    0.00000E+000
   7.2670   1.00000E+000    0.00000E+000
   7.2710   1.00000E+000    0.00000E+000
   7.2740   1.00000E+000    0.00000E+000
   7.2760   1.00000E+000    0.00000E+000
   7.2790   1.00000E+000    0.00000E+000
   7.2820   1.00000E+000    0.00000E+000
   7.2830   1.00000E+000    0.00000E+000
   7.2870   1.00000E+000    0.00000E+000
   7.2900   1.00000E+000    0.00000E+000
   7.2930   1.00000E+000    0.00000E+000
   7.2970   1.00000E+000    0.00000E+000
   7.2990   1.00000E+000    0.00000E+000
   7.3010   1.00000E+000    0.00000E+000
