# Supplementary material for: Rationally seeded computational protein design of ɑ-helical barrels
Source: Nat Chem Biol. 2024 Jun 20;20(8):991–9. doi: 10.1038/s41589-024-01642-0 (PMC11288890; doi:10.1038/s41589-024-01642-0)
Supplement: Supplementary file 3 — PDB and .mtz files used for making figure panels b–d and j–m. [file 41589_2024_1642_MOESM3_ESM.zip › KIA_RP_RSPD_NatChemBiol_data_Figure2/scapCC6_LLIA_panels_e-h/AUC_panel_g/SV_raw/00029.RA1]

scapCC6_LLIA_master
R 1 20.0 50000 0019488 2.3730E11 281 1 
   5.7990  -6.56400E-001    0.00000E+000
   5.8010   4.87600E-001    0.00000E+000
   5.8030   7.72800E-001    0.00000E+000
   5.8040   6.37000E-002    0.00000E+000
   5.8060   3.61200E-001    0.00000E+000
   5.8070   7.44600E-001    0.00000E+000
   5.8080   7.29400E-001    0.00000E+000
   5.8100   1.04900E+000    0.00000E+000
   5.8120   1.01490E+000    0.00000E+000
   5.8130   1.01260E+000    0.00000E+000
   5.8140   1.03850E+000    0.00000E+000
   5.8160   9.53700E-001    0.00000E+000
   5.8170   9.89300E-001    0.00000E+000
   5.8190   1.05950E+000    0.00000E+000
   5.8200   1.07970E+000    0.00000E+000
   5.8230   9.46600E-001    0.00000E+000
   5.8240   1.00050E+000    0.00000E+000
   5.8250   1.07790E+000    0.00000E+000
   5.8260   1.19300E+000    0.00000E+000
   5.8290   1.12800E+000    0.00000E+000
   5.8300   1.29810E+000    0.00000E+000
   5.8310   1.41240E+000    0.00000E+000
   5.8330   1.60480E+000    0.00000E+000
   5.8340   1.55280E+000    0.00000E+000
   5.8350   1.66060E+000    0.00000E+000
   5.8360   1.66410E+000    0.00000E+000
   5.8370   1.57120E+000    0.00000E+000
   5.8390   1.56970E+000    0.00000E+000
   5.8400   1.58320E+000    0.00000E+000
   5.8430   1.66790E+000    0.00000E+000
   5.8440   1.58560E+000    0.00000E+000
   5.8450   1.69980E+000    0.00000E+000
   5.8460   1.61130E+000    0.00000E+000
   5.8480   1.58220E+000    0.00000E+000
   5.8490   1.48770E+000    0.00000E+000
   5.8510   1.29290E+000    0.00000E+000
   5.8550   6.48100E-001    0.00000E+000
   5.8570   7.91000E-001    0.00000E+000
   5.8580   5.19200E-001    0.00000E+000
   5.8600   5.54800E-001    0.00000E+000
   5.8630   4.42000E-001    0.00000E+000
   5.8650   5.02500E-001    0.00000E+000
   5.8670   3.35400E-001    0.00000E+000
   5.8700   2.50700E-001    0.00000E+000
   5.8710   3.08500E-001    0.00000E+000
   5.8730   2.48000E-001    0.00000E+000
   5.8740   2.60400E-001    0.00000E+000
   5.8780   2.16600E-001    0.00000E+000
   5.8790   1.84500E-001    0.00000E+000
   5.8810   1.85700E-001    0.00000E+000
   5.8850   1.08300E-001    0.00000E+000
   5.8860   1.01900E-001    0.00000E+000
   5.8870   1.38900E-001    0.00000E+000
   5.8880   1.09100E-001    0.00000E+000
   5.8900   9.50000E-002    0.00000E+000
   5.8910   6.68000E-002    0.00000E+000
   5.8950   7.62000E-002    0.00000E+000
   5.8960   5.06000E-002    0.00000E+000
   5.8990   5.18000E-002    0.00000E+000
   5.9010   8.07000E-002    0.00000E+000
   5.9040   1.19000E-002    0.00000E+000
   5.9080   2.06000E-002    0.00000E+000
   5.9090   2.16000E-002    0.00000E+000
   5.9100   3.03000E-002    0.00000E+000
   5.9120   1.94000E-002    0.00000E+000
   5.9130   7.20000E-003    0.00000E+000
   5.9170   1.00000E-003    0.00000E+000
   5.9190   3.00000E-002    0.00000E+000
   5.9210   1.74000E-002    0.00000E+000
   5.9220   1.22000E-002    0.00000E+000
   5.9250   4.10000E-003    0.00000E+000
   5.9280   1.40000E-002    0.00000E+000
   5.9300   4.30000E-003    0.00000E+000
   5.9320   1.80000E-002    0.00000E+000
   5.9330   3.10000E-003    0.00000E+000
   5.9370   6.00000E-003    0.00000E+000
   5.9400   1.37000E-002    0.00000E+000
   5.9410   1.44000E-002    0.00000E+000
   5.9440  -1.24000E-002    0.00000E+000
   5.9450  -4.00000E-003    0.00000E+000
   5.9480   7.90000E-003    0.00000E+000
   5.9490   3.70000E-003    0.00000E+000
   5.9530  -5.00000E-004    0.00000E+000
   5.9550   7.30000E-003    0.00000E+000
   5.9570   1.00000E-002    0.00000E+000
   5.9590  -1.13000E-002    0.00000E+000
   5.9610   4.60000E-003    0.00000E+000
   5.9640   3.90000E-003    0.00000E+000
   5.9650   3.60000E-003    0.00000E+000
   5.9690   1.60000E-003    0.00000E+000
   5.9720  -1.00000E-004    0.00000E+000
   5.9740   8.80000E-003    0.00000E+000
   5.9760   1.73000E-002    0.00000E+000
   5.9780  -6.50000E-003    0.00000E+000
   5.9800   2.43100E-001    0.00000E+000
   5.9820   6.15000E-002    0.00000E+000
   5.9840  -8.17900E-001    0.00000E+000
   5.9860  -4.83200E-001    0.00000E+000
   5.9880  -1.84000E-002    0.00000E+000
   5.9920  -5.28000E-002    0.00000E+000
   5.9960  -4.24000E-002    0.00000E+000
   5.9980  -2.95000E-002    0.00000E+000
   6.0000  -5.40000E-002    0.00000E+000
   6.0010  -4.95000E-002    0.00000E+000
   6.0020  -2.81000E-002    0.00000E+000
   6.0030  -5.58000E-002    0.00000E+000
   6.0050  -4.97000E-002    0.00000E+000
   6.0080  -3.81000E-002    0.00000E+000
   6.0120  -4.25000E-002    0.00000E+000
   6.0140  -4.05000E-002    0.00000E+000
   6.0160  -4.33000E-002    0.00000E+000
   6.0180  -1.81000E-002    0.00000E+000
   6.0190  -2.47000E-002    0.00000E+000
   6.0210  -4.57000E-002    0.00000E+000
   6.0230  -4.88000E-002    0.00000E+000
   6.0260  -4.55000E-002    0.00000E+000
   6.0300  -5.16000E-002    0.00000E+000
   6.0320  -4.36000E-002    0.00000E+000
   6.0350  -5.51000E-002    0.00000E+000
   6.0360  -1.80000E-002    0.00000E+000
   6.0380  -2.70000E-001    0.00000E+000
   6.0390   5.73100E-001    0.00000E+000
   6.0420   2.93600E-001    0.00000E+000
   6.0470  -2.03000E-002    0.00000E+000
   6.0480   1.62000E-002    0.00000E+000
   6.0500   5.68000E-002    0.00000E+000
   6.0530   3.91000E-002    0.00000E+000
   6.0560   3.52000E-002    0.00000E+000
   6.0590   4.09000E-002    0.00000E+000
   6.0620   3.91000E-002    0.00000E+000
   6.0640   4.75000E-002    0.00000E+000
   6.0660   5.02000E-002    0.00000E+000
   6.0680   5.59000E-002    0.00000E+000
   6.0710   5.46000E-002    0.00000E+000
   6.0720   5.42000E-002    0.00000E+000
   6.0760   4.30000E-002    0.00000E+000
   6.0780   3.70000E-002    0.00000E+000
   6.0800   4.79000E-002    0.00000E+000
   6.0820   5.37000E-002    0.00000E+000
   6.0840   4.46000E-002    0.00000E+000
   6.0870   4.86000E-002    0.00000E+000
   6.0880   5.41000E-002    0.00000E+000
   6.0910   5.70000E-002    0.00000E+000
   6.0930   4.97000E-002    0.00000E+000
   6.0960   4.98000E-002    0.00000E+000
   6.0970   5.53000E-002    0.00000E+000
   6.1000   4.44000E-002    0.00000E+000
   6.1020   5.52000E-002    0.00000E+000
   6.1050   5.76000E-002    0.00000E+000
   6.1070   5.28000E-002    0.00000E+000
   6.1100   5.23000E-002    0.00000E+000
   6.1120   6.65000E-002    0.00000E+000
   6.1140   5.73000E-002    0.00000E+000
   6.1180   5.19000E-002    0.00000E+000
   6.1190   5.68000E-002    0.00000E+000
   6.1210   5.83000E-002    0.00000E+000
   6.1240   6.68000E-002    0.00000E+000
   6.1250   5.67000E-002    0.00000E+000
   6.1270   6.13000E-002    0.00000E+000
   6.1290   6.13000E-002    0.00000E+000
   6.1330   6.03000E-002    0.00000E+000
   6.1350   6.33000E-002    0.00000E+000
   6.1370   6.48000E-002    0.00000E+000
   6.1390   7.90000E-002    0.00000E+000
   6.1440   7.54000E-002    0.00000E+000
   6.1460   6.83000E-002    0.00000E+000
   6.1480   7.45000E-002    0.00000E+000
   6.1500   7.45000E-002    0.00000E+000
   6.1540   7.89000E-002    0.00000E+000
   6.1560   8.31000E-002    0.00000E+000
   6.1590   7.82000E-002    0.00000E+000
   6.1610   8.18000E-002    0.00000E+000
   6.1640   6.62000E-002    0.00000E+000
   6.1700   9.44000E-002    0.00000E+000
   6.1720   8.92000E-002    0.00000E+000
   6.1750   1.06000E-001    0.00000E+000
   6.1770   9.80000E-002    0.00000E+000
   6.1800   8.30000E-002    0.00000E+000
   6.1830   9.19000E-002    0.00000E+000
   6.1860   1.06300E-001    0.00000E+000
   6.1900   1.15700E-001    0.00000E+000
   6.1930   9.54000E-002    0.00000E+000
   6.1960   9.69000E-002    0.00000E+000
   6.1970   9.19000E-002    0.00000E+000
   6.1980   9.53000E-002    0.00000E+000
   6.2000   1.18900E-001    0.00000E+000
   6.2010   1.19000E-001    0.00000E+000
   6.2030   1.16200E-001    0.00000E+000
   6.2080   1.33000E-001    0.00000E+000
   6.2110   1.20200E-001    0.00000E+000
   6.2130   1.29200E-001    0.00000E+000
   6.2160   1.24000E-001    0.00000E+000
   6.2180   1.23600E-001    0.00000E+000
   6.2200   1.16500E-001    0.00000E+000
   6.2230   1.29900E-001    0.00000E+000
   6.2250   1.30900E-001    0.00000E+000
   6.2290   1.41600E-001    0.00000E+000
   6.2310   1.46000E-001    0.00000E+000
   6.2340   1.48900E-001    0.00000E+000
   6.2360   1.48100E-001    0.00000E+000
   6.2390   1.57900E-001    0.00000E+000
   6.2420   1.59700E-001    0.00000E+000
   6.2450   1.58200E-001    0.00000E+000
   6.2480   1.61200E-001    0.00000E+000
   6.2500   1.60500E-001    0.00000E+000
   6.2530   1.69300E-001    0.00000E+000
   6.2540   1.64700E-001    0.00000E+000
   6.2570   1.64100E-001    0.00000E+000
   6.2600   1.64600E-001    0.00000E+000
   6.2640   1.72800E-001    0.00000E+000
   6.2650   1.79500E-001    0.00000E+000
   6.2680   1.94600E-001    0.00000E+000
   6.2700   1.97500E-001    0.00000E+000
   6.2720   1.67600E-001    0.00000E+000
   6.2740   1.93800E-001    0.00000E+000
   6.2760   1.99800E-001    0.00000E+000
   6.2810   1.99300E-001    0.00000E+000
   6.2830   1.96500E-001    0.00000E+000
   6.2850   2.00400E-001    0.00000E+000
   6.2860   2.15700E-001    0.00000E+000
   6.2900   2.17500E-001    0.00000E+000
   6.2930   2.19000E-001    0.00000E+000
   6.2940   2.30300E-001    0.00000E+000
   6.2950   2.18700E-001    0.00000E+000
   6.2990   2.31700E-001    0.00000E+000
   6.3020   2.29000E-001    0.00000E+000
   6.3040   2.32000E-001    0.00000E+000
   6.3070   2.42400E-001    0.00000E+000
   6.3100   2.47200E-001    0.00000E+000
   6.3130   2.44500E-001    0.00000E+000
   6.3160   2.53200E-001    0.00000E+000
   6.3170   2.64900E-001    0.00000E+000
   6.3200   2.50700E-001    0.00000E+000
   6.3270   2.56500E-001    0.00000E+000
   6.3290   2.52500E-001    0.00000E+000
   6.3310   2.75000E-001    0.00000E+000
   6.3350   2.79000E-001    0.00000E+000
   6.3370   2.95500E-001    0.00000E+000
   6.3380   2.91700E-001    0.00000E+000
   6.3440   2.94100E-001    0.00000E+000
   6.3470   3.13900E-001    0.00000E+000
   6.3500   3.12200E-001    0.00000E+000
   6.3560   3.04500E-001    0.00000E+000
   6.3590   3.26100E-001    0.00000E+000
   6.3610   3.19400E-001    0.00000E+000
   6.3630   3.29100E-001    0.00000E+000
   6.3660   3.50600E-001    0.00000E+000
   6.3670   3.36200E-001    0.00000E+000
   6.3720   3.38000E-001    0.00000E+000
   6.3750   3.39500E-001    0.00000E+000
   6.3770   3.47200E-001    0.00000E+000
   6.3810   3.51200E-001    0.00000E+000
   6.3820   3.66500E-001    0.00000E+000
   6.3860   3.55400E-001    0.00000E+000
   6.3920   3.61300E-001    0.00000E+000
   6.3930   3.71400E-001    0.00000E+000
   6.3940   3.81100E-001    0.00000E+000
   6.3990   3.78800E-001    0.00000E+000
   6.4020   3.73300E-001    0.00000E+000
   6.4030   3.90400E-001    0.00000E+000
   6.4050   3.85100E-001    0.00000E+000
   6.4080   3.85400E-001    0.00000E+000
   6.4110   3.95300E-001    0.00000E+000
   6.4140   3.99900E-001    0.00000E+000
   6.4150   4.01700E-001    0.00000E+000
   6.4190   4.02100E-001    0.00000E+000
   6.4220   3.95800E-001    0.00000E+000
   6.4240   4.27600E-001    0.00000E+000
   6.4270   4.25600E-001    0.00000E+000
   6.4280   4.23600E-001    0.00000E+000
   6.4310   4.25200E-001    0.00000E+000
   6.4330   4.39100E-001    0.00000E+000
   6.4360   4.40800E-001    0.00000E+000
   6.4400   4.21300E-001    0.00000E+000
   6.4420   4.36000E-001    0.00000E+000
   6.4440   4.41900E-001    0.00000E+000
   6.4460   4.32400E-001    0.00000E+000
   6.4490   4.61100E-001    0.00000E+000
   6.4510   4.61600E-001    0.00000E+000
   6.4540   4.58900E-001    0.00000E+000
   6.4560   4.60900E-001    0.00000E+000
   6.4580   4.43900E-001    0.00000E+000
   6.4610   4.67700E-001    0.00000E+000
   6.4630   4.58500E-001    0.00000E+000
   6.4680   4.70700E-001    0.00000E+000
   6.4700   4.48100E-001    0.00000E+000
   6.4730   4.57800E-001    0.00000E+000
   6.4750   4.73100E-001    0.00000E+000
   6.4780   4.69700E-001    0.00000E+000
   6.4790   4.72700E-001    0.00000E+000
   6.4820   4.63400E-001    0.00000E+000
   6.4860   4.75800E-001    0.00000E+000
   6.4880   5.03000E-001    0.00000E+000
   6.4910   4.90000E-001    0.00000E+000
   6.4920   5.15100E-001    0.00000E+000
   6.4940   4.63300E-001    0.00000E+000
   6.4970   4.93300E-001    0.00000E+000
   6.4990   4.95400E-001    0.00000E+000
   6.5040   4.96300E-001    0.00000E+000
   6.5050   5.02200E-001    0.00000E+000
   6.5080   5.08500E-001    0.00000E+000
   6.5100   5.17800E-001    0.00000E+000
   6.5110   5.02100E-001    0.00000E+000
   6.5130   5.02400E-001    0.00000E+000
   6.5160   5.06800E-001    0.00000E+000
   6.5210   5.14100E-001    0.00000E+000
   6.5230   5.04600E-001    0.00000E+000
   6.5260   5.07500E-001    0.00000E+000
   6.5280   5.31800E-001    0.00000E+000
   6.5310   5.13200E-001    0.00000E+000
   6.5330   5.24400E-001    0.00000E+000
   6.5350   5.17800E-001    0.00000E+000
   6.5380   5.27000E-001    0.00000E+000
   6.5410   5.16800E-001    0.00000E+000
   6.5440   5.27000E-001    0.00000E+000
   6.5460   5.28800E-001    0.00000E+000
   6.5480   5.34000E-001    0.00000E+000
   6.5510   5.38500E-001    0.00000E+000
   6.5560   5.37500E-001    0.00000E+000
   6.5580   5.11000E-001    0.00000E+000
   6.5620   5.32100E-001    0.00000E+000
   6.5650   5.36100E-001    0.00000E+000
   6.5670   5.37500E-001    0.00000E+000
   6.5690   5.45900E-001    0.00000E+000
   6.5710   5.44000E-001    0.00000E+000
   6.5740   5.43000E-001    0.00000E+000
   6.5780   5.27900E-001    0.00000E+000
   6.5800   5.50000E-001    0.00000E+000
   6.5820   5.22300E-001    0.00000E+000
   6.5830   5.40800E-001    0.00000E+000
   6.5870   5.17900E-001    0.00000E+000
   6.5890   5.49600E-001    0.00000E+000
   6.5910   5.37900E-001    0.00000E+000
   6.5940   5.39300E-001    0.00000E+000
   6.5960   5.33600E-001    0.00000E+000
   6.5990   5.46300E-001    0.00000E+000
   6.6020   5.41300E-001    0.00000E+000
   6.6050   5.50200E-001    0.00000E+000
   6.6070   5.44200E-001    0.00000E+000
   6.6100   5.52400E-001    0.00000E+000
   6.6120   5.51000E-001    0.00000E+000
   6.6140   5.48500E-001    0.00000E+000
   6.6160   5.57200E-001    0.00000E+000
   6.6190   5.58000E-001    0.00000E+000
   6.6240   5.59500E-001    0.00000E+000
   6.6260   5.54100E-001    0.00000E+000
   6.6280   5.53700E-001    0.00000E+000
   6.6300   5.58400E-001    0.00000E+000
   6.6320   5.67100E-001    0.00000E+000
   6.6360   5.61100E-001    0.00000E+000
   6.6380   5.68600E-001    0.00000E+000
   6.6410   5.64500E-001    0.00000E+000
   6.6440   5.59300E-001    0.00000E+000
   6.6450   5.61600E-001    0.00000E+000
   6.6480   5.53900E-001    0.00000E+000
   6.6500   5.60500E-001    0.00000E+000
   6.6550   5.66200E-001    0.00000E+000
   6.6570   5.72000E-001    0.00000E+000
   6.6600   5.57500E-001    0.00000E+000
   6.6620   5.52100E-001    0.00000E+000
   6.6640   5.63900E-001    0.00000E+000
   6.6660   5.60800E-001    0.00000E+000
   6.6680   5.64300E-001    0.00000E+000
   6.6700   5.67400E-001    0.00000E+000
   6.6730   5.57900E-001    0.00000E+000
   6.6760   5.64500E-001    0.00000E+000
   6.6800   5.87700E-001    0.00000E+000
   6.6820   5.79700E-001    0.00000E+000
   6.6850   5.63800E-001    0.00000E+000
   6.6860   5.56100E-001    0.00000E+000
   6.6900   5.76800E-001    0.00000E+000
   6.6910   5.67400E-001    0.00000E+000
   6.6940   5.58000E-001    0.00000E+000
   6.6970   5.73700E-001    0.00000E+000
   6.7000   5.76000E-001    0.00000E+000
   6.7030   5.70000E-001    0.00000E+000
   6.7050   5.74700E-001    0.00000E+000
   6.7070   5.60600E-001    0.00000E+000
   6.7100   5.85500E-001    0.00000E+000
   6.7110   5.76800E-001    0.00000E+000
   6.7150   5.70300E-001    0.00000E+000
   6.7170   5.68000E-001    0.00000E+000
   6.7210   5.66500E-001    0.00000E+000
   6.7230   5.56300E-001    0.00000E+000
   6.7270   5.51200E-001    0.00000E+000
   6.7280   5.80900E-001    0.00000E+000
   6.7300   5.68800E-001    0.00000E+000
   6.7340   5.72800E-001    0.00000E+000
   6.7370   5.73300E-001    0.00000E+000
   6.7390   5.81300E-001    0.00000E+000
   6.7430   5.87000E-001    0.00000E+000
   6.7450   5.83200E-001    0.00000E+000
   6.7490   5.68700E-001    0.00000E+000
   6.7500   5.59300E-001    0.00000E+000
   6.7530   5.63300E-001    0.00000E+000
   6.7560   5.69300E-001    0.00000E+000
   6.7590   5.70900E-001    0.00000E+000
   6.7620   5.70100E-001    0.00000E+000
   6.7660   5.83900E-001    0.00000E+000
   6.7680   5.78200E-001    0.00000E+000
   6.7710   5.61100E-001    0.00000E+000
   6.7740   5.61400E-001    0.00000E+000
   6.7760   5.92700E-001    0.00000E+000
   6.7790   5.87500E-001    0.00000E+000
   6.7810   5.76400E-001    0.00000E+000
   6.7860   5.73400E-001    0.00000E+000
   6.7890   5.72100E-001    0.00000E+000
   6.7910   5.64200E-001    0.00000E+000
   6.7950   5.88700E-001    0.00000E+000
   6.7960   5.68700E-001    0.00000E+000
   6.8000   5.95000E-001    0.00000E+000
   6.8020   5.85300E-001    0.00000E+000
   6.8050   5.71400E-001    0.00000E+000
   6.8070   6.02600E-001    0.00000E+000
   6.8090   5.73500E-001    0.00000E+000
   6.8130   5.65700E-001    0.00000E+000
   6.8140   5.87000E-001    0.00000E+000
   6.8160   5.81800E-001    0.00000E+000
   6.8210   5.91600E-001    0.00000E+000
   6.8230   5.69200E-001    0.00000E+000
   6.8270   5.87600E-001    0.00000E+000
   6.8280   5.86000E-001    0.00000E+000
   6.8310   5.69000E-001    0.00000E+000
   6.8350   5.75100E-001    0.00000E+000
   6.8360   5.84500E-001    0.00000E+000
   6.8390   5.83200E-001    0.00000E+000
   6.8410   5.73200E-001    0.00000E+000
   6.8440   5.58900E-001    0.00000E+000
   6.8470   5.65200E-001    0.00000E+000
   6.8510   5.59500E-001    0.00000E+000
   6.8530   5.90900E-001    0.00000E+000
   6.8540   5.78300E-001    0.00000E+000
   6.8570   5.85900E-001    0.00000E+000
   6.8610   5.84900E-001    0.00000E+000
   6.8630   5.83500E-001    0.00000E+000
   6.8660   5.70000E-001    0.00000E+000
   6.8700   5.71300E-001    0.00000E+000
   6.8730   5.80900E-001    0.00000E+000
   6.8750   5.80800E-001    0.00000E+000
   6.8800   5.73000E-001    0.00000E+000
   6.8820   5.93800E-001    0.00000E+000
   6.8840   5.83600E-001    0.00000E+000
   6.8870   5.98100E-001    0.00000E+000
   6.8900   5.83900E-001    0.00000E+000
   6.8920   5.96500E-001    0.00000E+000
   6.8940   5.76600E-001    0.00000E+000
   6.8970   5.81400E-001    0.00000E+000
   6.9000   5.61300E-001    0.00000E+000
   6.9030   5.94700E-001    0.00000E+000
   6.9070   5.91000E-001    0.00000E+000
   6.9090   5.97500E-001    0.00000E+000
   6.9110   5.81400E-001    0.00000E+000
   6.9150   5.92100E-001    0.00000E+000
   6.9180   5.91700E-001    0.00000E+000
   6.9190   5.86500E-001    0.00000E+000
   6.9220   5.86800E-001    0.00000E+000
   6.9250   5.78200E-001    0.00000E+000
   6.9270   5.89000E-001    0.00000E+000
   6.9290   6.03700E-001    0.00000E+000
   6.9340   5.90800E-001    0.00000E+000
   6.9350   5.71600E-001    0.00000E+000
   6.9380   5.82000E-001    0.00000E+000
   6.9420   5.91700E-001    0.00000E+000
   6.9440   5.92600E-001    0.00000E+000
   6.9470   5.85000E-001    0.00000E+000
   6.9490   5.76800E-001    0.00000E+000
   6.9520   5.85100E-001    0.00000E+000
   6.9570   5.96900E-001    0.00000E+000
   6.9590   5.91500E-001    0.00000E+000
   6.9610   5.90800E-001    0.00000E+000
   6.9650   5.85200E-001    0.00000E+000
   6.9660   5.93800E-001    0.00000E+000
   6.9680   5.97400E-001    0.00000E+000
   6.9720   5.89300E-001    0.00000E+000
   6.9770   5.96800E-001    0.00000E+000
   6.9800   5.98800E-001    0.00000E+000
   6.9810   5.82800E-001    0.00000E+000
   6.9860   5.94200E-001    0.00000E+000
   6.9880   6.06600E-001    0.00000E+000
   6.9900   6.21700E-001    0.00000E+000
   6.9920   5.85300E-001    0.00000E+000
   6.9950   6.03100E-001    0.00000E+000
   6.9980   5.87400E-001    0.00000E+000
   7.0000   5.88700E-001    0.00000E+000
   7.0030   6.02200E-001    0.00000E+000
   7.0060   5.96700E-001    0.00000E+000
   7.0100   6.19000E-001    0.00000E+000
   7.0120   5.88000E-001    0.00000E+000
   7.0140   6.00900E-001    0.00000E+000
   7.0180   5.80300E-001    0.00000E+000
   7.0200   5.93900E-001    0.00000E+000
   7.0230   6.11500E-001    0.00000E+000
   7.0260   6.15500E-001    0.00000E+000
   7.0300   6.07400E-001    0.00000E+000
   7.0320   5.91400E-001    0.00000E+000
   7.0340   6.00100E-001    0.00000E+000
   7.0370   6.22100E-001    0.00000E+000
   7.0390   6.20800E-001    0.00000E+000
   7.0430   6.33600E-001    0.00000E+000
   7.0450   6.17900E-001    0.00000E+000
   7.0470   6.22100E-001    0.00000E+000
   7.0510   6.38800E-001    0.00000E+000
   7.0530   6.22000E-001    0.00000E+000
   7.0550   6.21500E-001    0.00000E+000
   7.0580   6.28100E-001    0.00000E+000
   7.0610   6.38900E-001    0.00000E+000
   7.0640   6.53500E-001    0.00000E+000
   7.0670   6.64100E-001    0.00000E+000
   7.0690   6.63300E-001    0.00000E+000
   7.0710   6.78600E-001    0.00000E+000
   7.0760   6.89400E-001    0.00000E+000
   7.0780   7.17700E-001    0.00000E+000
   7.0810   7.15600E-001    0.00000E+000
   7.0830   7.25400E-001    0.00000E+000
   7.0850   7.45600E-001    0.00000E+000
   7.0890   7.57300E-001    0.00000E+000
   7.0920   7.73800E-001    0.00000E+000
   7.0940   7.61800E-001    0.00000E+000
   7.0970   8.14800E-001    0.00000E+000
   7.1010   8.26700E-001    0.00000E+000
   7.1040   8.72800E-001    0.00000E+000
   7.1060   9.29700E-001    0.00000E+000
   7.1080   9.27500E-001    0.00000E+000
   7.1110   9.39500E-001    0.00000E+000
   7.1140   1.00560E+000    0.00000E+000
   7.1160   1.05070E+000    0.00000E+000
   7.1200   1.09760E+000    0.00000E+000
   7.1220   1.17540E+000    0.00000E+000
   7.1260   1.25830E+000    0.00000E+000
   7.1290   1.32260E+000    0.00000E+000
   7.1310   1.33550E+000    0.00000E+000
   7.1340   1.35440E+000    0.00000E+000
   7.1370   1.56110E+000    0.00000E+000
   7.1400   1.75830E+000    0.00000E+000
   7.1440   2.20480E+000    0.00000E+000
   7.1470   2.40460E+000    0.00000E+000
   7.1490   2.43950E+000    0.00000E+000
   7.1520   2.33900E+000    0.00000E+000
   7.1560   2.27780E+000    0.00000E+000
   7.1580   1.74880E+000    0.00000E+000
   7.1610   1.59930E+000    0.00000E+000
   7.1650   1.45070E+000    0.00000E+000
   7.1670   1.82220E+000    0.00000E+000
   7.1690   1.38120E+000    0.00000E+000
   7.1720   1.07060E+000    0.00000E+000
   7.1760   1.40300E+000    0.00000E+000
   7.1770   5.81400E-001    0.00000E+000
   7.1810   1.00000E+000    0.00000E+000
   7.1830   1.00000E+000    0.00000E+000
   7.1870   1.00000E+000    0.00000E+000
   7.1900   1.00000E+000    0.00000E+000
   7.1930   1.00000E+000    0.00000E+000
   7.1940   1.00000E+000    0.00000E+000
   7.1980   1.00000E+000    0.00000E+000
   7.2010   1.00000E+000    0.00000E+000
   7.2020   1.00000E+000    0.00000E+000
   7.2060   1.00000E+000    0.00000E+000
   7.2090   1.00000E+000    0.00000E+000
   7.2140   1.00000E+000    0.00000E+000
   7.2150   1.00000E+000    0.00000E+000
   7.2180   1.00000E+000    0.00000E+000
   7.2210   1.00000E+000    0.00000E+000
   7.2230   1.00000E+000    0.00000E+000
   7.2270   1.00000E+000    0.00000E+000
   7.2300   1.00000E+000    0.00000E+000
   7.2320   1.00000E+000    0.00000E+000
   7.2350   1.00000E+000    0.00000E+000
   7.2380   1.00000E+000    0.00000E+000
   7.2420   1.00000E+000    0.00000E+000
   7.2440   1.00000E+000    0.00000E+000
   7.2470   1.00000E+000    0.00000E+000
   7.2500   1.00000E+000    0.00000E+000
   7.2530   1.00000E+000    0.00000E+000
   7.2550   1.00000E+000    0.00000E+000
   7.2580   1.00000E+000    0.00000E+000
   7.2620   1.00000E+000    0.00000E+000
   7.2640   1.00000E+000    0.00000E+000
   7.2690   1.00000E+000    0.00000E+000
   7.2710   1.00000E+000    0.00000E+000
   7.2730   1.00000E+000    0.00000E+000
   7.2760   1.00000E+000    0.00000E+000
   7.2800   1.00000E+000    0.00000E+000
   7.2830   1.00000E+000    0.00000E+000
   7.2870   1.00000E+000    0.00000E+000
   7.2900   1.00000E+000    0.00000E+000
   7.2920   1.00000E+000    0.00000E+000
   7.2940   1.00000E+000    0.00000E+000
   7.2990   1.00000E+000    0.00000E+000
   7.3010   1.00000E+000    0.00000E+000
