# Supplementary material for: Rationally seeded computational protein design of ɑ-helical barrels
Source: Nat Chem Biol. 2024 Jun 20;20(8):991–9. doi: 10.1038/s41589-024-01642-0 (PMC11288890; doi:10.1038/s41589-024-01642-0)
Supplement: Supplementary file 3 — PDB and .mtz files used for making figure panels b–d and j–m. [file 41589_2024_1642_MOESM3_ESM.zip › KIA_RP_RSPD_NatChemBiol_data_Figure2/scapCC6_LLIA_panels_e-h/AUC_panel_g/SV_raw/00001.RA1]

scapCC6_LLIA_master
R 1 19.8 50000 0011119 7.8550E09 281 1 
   5.7990   1.00000E+000    0.00000E+000
   5.8000   4.99200E-001    0.00000E+000
   5.8010  -5.29600E-001    0.00000E+000
   5.8040   3.31000E-002    0.00000E+000
   5.8060   7.53000E-001    0.00000E+000
   5.8080   9.62500E-001    0.00000E+000
   5.8090   7.77000E-001    0.00000E+000
   5.8100   1.16780E+000    0.00000E+000
   5.8120   1.10720E+000    0.00000E+000
   5.8130   7.84300E-001    0.00000E+000
   5.8140   8.22900E-001    0.00000E+000
   5.8160   1.02780E+000    0.00000E+000
   5.8170   8.96700E-001    0.00000E+000
   5.8180   1.00890E+000    0.00000E+000
   5.8200   9.32400E-001    0.00000E+000
   5.8220   1.05760E+000    0.00000E+000
   5.8230   1.05730E+000    0.00000E+000
   5.8240   1.09380E+000    0.00000E+000
   5.8260   1.18810E+000    0.00000E+000
   5.8270   9.14700E-001    0.00000E+000
   5.8280   1.11650E+000    0.00000E+000
   5.8290   1.08900E+000    0.00000E+000
   5.8310   1.22000E+000    0.00000E+000
   5.8330   1.49880E+000    0.00000E+000
   5.8340   1.46130E+000    0.00000E+000
   5.8350   1.56490E+000    0.00000E+000
   5.8370   1.54860E+000    0.00000E+000
   5.8380   1.68320E+000    0.00000E+000
   5.8390   1.55580E+000    0.00000E+000
   5.8400   1.65210E+000    0.00000E+000
   5.8410   1.58870E+000    0.00000E+000
   5.8440   1.56350E+000    0.00000E+000
   5.8460   1.62810E+000    0.00000E+000
   5.8470   1.42260E+000    0.00000E+000
   5.8490   1.40890E+000    0.00000E+000
   5.8510   1.26750E+000    0.00000E+000
   5.8530   1.16030E+000    0.00000E+000
   5.8540   1.02110E+000    0.00000E+000
   5.8560   6.90100E-001    0.00000E+000
   5.8580   7.57300E-001    0.00000E+000
   5.8600   5.31700E-001    0.00000E+000
   5.8620   4.25100E-001    0.00000E+000
   5.8630   3.70700E-001    0.00000E+000
   5.8650   3.15500E-001    0.00000E+000
   5.8660   2.89100E-001    0.00000E+000
   5.8690   2.66800E-001    0.00000E+000
   5.8710   2.64300E-001    0.00000E+000
   5.8740   2.02200E-001    0.00000E+000
   5.8770   1.81100E-001    0.00000E+000
   5.8780   1.89300E-001    0.00000E+000
   5.8810   1.29700E-001    0.00000E+000
   5.8830   1.53500E-001    0.00000E+000
   5.8850   1.52000E-001    0.00000E+000
   5.8870   1.50300E-001    0.00000E+000
   5.8890   9.14000E-002    0.00000E+000
   5.8900   6.94000E-002    0.00000E+000
   5.8910   3.59000E-002    0.00000E+000
   5.8920   8.33000E-002    0.00000E+000
   5.8950   3.66000E-002    0.00000E+000
   5.8970   4.46000E-002    0.00000E+000
   5.8990   7.90000E-002    0.00000E+000
   5.9010   1.22000E-002    0.00000E+000
   5.9020   3.15000E-002    0.00000E+000
   5.9040   1.96000E-002    0.00000E+000
   5.9060   1.84000E-002    0.00000E+000
   5.9080   2.73000E-002    0.00000E+000
   5.9090   5.39000E-002    0.00000E+000
   5.9110   2.11000E-002    0.00000E+000
   5.9120   2.62000E-002    0.00000E+000
   5.9140   2.78000E-002    0.00000E+000
   5.9170   2.14000E-002    0.00000E+000
   5.9190   1.99000E-002    0.00000E+000
   5.9210   2.40000E-003    0.00000E+000
   5.9240   8.60000E-003    0.00000E+000
   5.9280   2.59000E-002    0.00000E+000
   5.9310   8.20000E-003    0.00000E+000
   5.9360   1.85000E-002    0.00000E+000
   5.9370  -1.08000E-002    0.00000E+000
   5.9380   1.22000E-002    0.00000E+000
   5.9400   1.06000E-002    0.00000E+000
   5.9420   5.00000E-003    0.00000E+000
   5.9440   1.30000E-003    0.00000E+000
   5.9460   5.40000E-003    0.00000E+000
   5.9480   3.40000E-003    0.00000E+000
   5.9510   5.80000E-003    0.00000E+000
   5.9550   3.00000E-004    0.00000E+000
   5.9580   1.00000E-003    0.00000E+000
   5.9600   6.00000E-004    0.00000E+000
   5.9610   5.70000E-003    0.00000E+000
   5.9630  -1.43000E-002    0.00000E+000
   5.9650   2.40000E-003    0.00000E+000
   5.9670  -2.50000E-003    0.00000E+000
   5.9690   8.00000E-004    0.00000E+000
   5.9710   2.40000E-002    0.00000E+000
   5.9720  -1.25000E-002    0.00000E+000
   5.9740   1.01300E-001    0.00000E+000
   5.9760   8.61000E-002    0.00000E+000
   5.9770  -5.19400E-001    0.00000E+000
   5.9800  -7.18700E-001    0.00000E+000
   5.9810  -5.20600E-001    0.00000E+000
   5.9820  -4.57000E-002    0.00000E+000
   5.9830   5.59000E-002    0.00000E+000
   5.9860  -6.35000E-002    0.00000E+000
   5.9870  -3.67000E-002    0.00000E+000
   5.9890  -5.38000E-002    0.00000E+000
   5.9930  -3.98000E-002    0.00000E+000
   5.9960  -4.87000E-002    0.00000E+000
   5.9980  -4.67000E-002    0.00000E+000
   6.0000  -6.04000E-002    0.00000E+000
   6.0020  -3.39000E-002    0.00000E+000
   6.0030  -4.59000E-002    0.00000E+000
   6.0070  -4.53000E-002    0.00000E+000
   6.0080  -4.04000E-002    0.00000E+000
   6.0110  -3.99000E-002    0.00000E+000
   6.0130  -4.43000E-002    0.00000E+000
   6.0160  -3.24000E-002    0.00000E+000
   6.0180  -1.76000E-002    0.00000E+000
   6.0190  -2.28000E-002    0.00000E+000
   6.0210  -5.67000E-002    0.00000E+000
   6.0230  -5.03000E-002    0.00000E+000
   6.0240  -3.33000E-002    0.00000E+000
   6.0280  -5.08000E-002    0.00000E+000
   6.0290  -4.36000E-002    0.00000E+000
   6.0300  -3.19000E-002    0.00000E+000
   6.0340  -4.01000E-002    0.00000E+000
   6.0350  -2.53000E-002    0.00000E+000
   6.0370  -1.76400E-001    0.00000E+000
   6.0390  -2.02000E-001    0.00000E+000
   6.0410   9.94800E-001    0.00000E+000
   6.0460   5.89900E-001    0.00000E+000
   6.0490   3.06900E-001    0.00000E+000
   6.0500   4.07800E-001    0.00000E+000
   6.0520   4.16400E-001    0.00000E+000
   6.0550   4.35700E-001    0.00000E+000
   6.0560   4.65200E-001    0.00000E+000
   6.0620   4.80700E-001    0.00000E+000
   6.0660   5.18800E-001    0.00000E+000
   6.0690   5.31200E-001    0.00000E+000
   6.0700   5.53900E-001    0.00000E+000
   6.0730   5.60100E-001    0.00000E+000
   6.0780   5.85800E-001    0.00000E+000
   6.0810   5.95000E-001    0.00000E+000
   6.0820   5.98300E-001    0.00000E+000
   6.0860   6.15300E-001    0.00000E+000
   6.0870   6.11800E-001    0.00000E+000
   6.0890   5.88400E-001    0.00000E+000
   6.0930   6.24700E-001    0.00000E+000
   6.0940   6.12000E-001    0.00000E+000
   6.0970   6.09000E-001    0.00000E+000
   6.0990   6.22700E-001    0.00000E+000
   6.1020   6.10300E-001    0.00000E+000
   6.1050   6.19000E-001    0.00000E+000
   6.1080   6.27800E-001    0.00000E+000
   6.1110   6.16600E-001    0.00000E+000
   6.1120   6.32500E-001    0.00000E+000
   6.1160   6.30500E-001    0.00000E+000
   6.1180   6.09300E-001    0.00000E+000
   6.1190   6.31100E-001    0.00000E+000
   6.1200   6.12000E-001    0.00000E+000
   6.1250   6.25500E-001    0.00000E+000
   6.1260   6.19900E-001    0.00000E+000
   6.1300   6.12600E-001    0.00000E+000
   6.1320   6.23100E-001    0.00000E+000
   6.1350   6.27900E-001    0.00000E+000
   6.1360   6.30400E-001    0.00000E+000
   6.1420   6.32900E-001    0.00000E+000
   6.1430   6.36700E-001    0.00000E+000
   6.1450   6.18700E-001    0.00000E+000
   6.1480   6.09300E-001    0.00000E+000
   6.1500   6.47100E-001    0.00000E+000
   6.1520   6.20200E-001    0.00000E+000
   6.1570   6.05700E-001    0.00000E+000
   6.1590   6.20700E-001    0.00000E+000
   6.1610   6.19400E-001    0.00000E+000
   6.1630   6.27300E-001    0.00000E+000
   6.1680   6.41900E-001    0.00000E+000
   6.1690   6.00200E-001    0.00000E+000
   6.1740   6.39300E-001    0.00000E+000
   6.1770   6.21700E-001    0.00000E+000
   6.1780   6.26400E-001    0.00000E+000
   6.1820   6.27800E-001    0.00000E+000
   6.1840   6.43800E-001    0.00000E+000
   6.1880   6.21300E-001    0.00000E+000
   6.1910   6.24600E-001    0.00000E+000
   6.1930   6.28100E-001    0.00000E+000
   6.1950   6.00600E-001    0.00000E+000
   6.1980   6.24900E-001    0.00000E+000
   6.1990   6.34900E-001    0.00000E+000
   6.2020   6.33800E-001    0.00000E+000
   6.2040   6.24400E-001    0.00000E+000
   6.2110   6.39700E-001    0.00000E+000
   6.2130   6.22800E-001    0.00000E+000
   6.2160   6.24800E-001    0.00000E+000
   6.2180   6.24000E-001    0.00000E+000
   6.2200   6.20500E-001    0.00000E+000
   6.2220   6.29600E-001    0.00000E+000
   6.2240   6.25300E-001    0.00000E+000
   6.2270   6.24400E-001    0.00000E+000
   6.2290   6.20700E-001    0.00000E+000
   6.2320   6.41400E-001    0.00000E+000
   6.2340   6.27600E-001    0.00000E+000
   6.2360   6.46200E-001    0.00000E+000
   6.2400   6.20700E-001    0.00000E+000
   6.2410   6.29400E-001    0.00000E+000
   6.2430   6.22700E-001    0.00000E+000
   6.2470   6.25800E-001    0.00000E+000
   6.2500   6.37000E-001    0.00000E+000
   6.2520   6.14900E-001    0.00000E+000
   6.2540   6.27800E-001    0.00000E+000
   6.2560   6.24100E-001    0.00000E+000
   6.2600   6.19100E-001    0.00000E+000
   6.2630   6.27600E-001    0.00000E+000
   6.2650   6.12800E-001    0.00000E+000
   6.2680   6.33700E-001    0.00000E+000
   6.2700   6.42300E-001    0.00000E+000
   6.2720   6.32300E-001    0.00000E+000
   6.2750   6.23200E-001    0.00000E+000
   6.2770   6.19600E-001    0.00000E+000
   6.2820   6.38100E-001    0.00000E+000
   6.2830   6.27100E-001    0.00000E+000
   6.2860   6.12400E-001    0.00000E+000
   6.2900   6.26300E-001    0.00000E+000
   6.2940   6.32700E-001    0.00000E+000
   6.2970   6.27400E-001    0.00000E+000
   6.3020   6.34000E-001    0.00000E+000
   6.3070   6.36100E-001    0.00000E+000
   6.3080   6.19700E-001    0.00000E+000
   6.3100   6.25400E-001    0.00000E+000
   6.3140   6.12700E-001    0.00000E+000
   6.3160   6.33300E-001    0.00000E+000
   6.3170   6.29400E-001    0.00000E+000
   6.3220   6.22500E-001    0.00000E+000
   6.3250   6.31500E-001    0.00000E+000
   6.3280   6.18400E-001    0.00000E+000
   6.3310   6.04200E-001    0.00000E+000
   6.3330   6.25300E-001    0.00000E+000
   6.3370   6.20400E-001    0.00000E+000
   6.3390   6.35300E-001    0.00000E+000
   6.3400   6.26600E-001    0.00000E+000
   6.3440   6.27900E-001    0.00000E+000
   6.3450   6.07200E-001    0.00000E+000
   6.3490   6.27300E-001    0.00000E+000
   6.3560   6.29900E-001    0.00000E+000
   6.3610   6.22500E-001    0.00000E+000
   6.3650   6.30100E-001    0.00000E+000
   6.3660   6.35000E-001    0.00000E+000
   6.3670   6.33500E-001    0.00000E+000
   6.3700   6.36800E-001    0.00000E+000
   6.3720   6.32000E-001    0.00000E+000
   6.3740   6.24700E-001    0.00000E+000
   6.3750   6.23500E-001    0.00000E+000
   6.3810   6.28100E-001    0.00000E+000
   6.3820   6.21300E-001    0.00000E+000
   6.3840   6.28400E-001    0.00000E+000
   6.3870   6.30100E-001    0.00000E+000
   6.3900   6.10700E-001    0.00000E+000
   6.3930   6.25000E-001    0.00000E+000
   6.3990   6.19900E-001    0.00000E+000
   6.4010   6.43500E-001    0.00000E+000
   6.4030   6.30200E-001    0.00000E+000
   6.4040   6.38400E-001    0.00000E+000
   6.4080   6.18200E-001    0.00000E+000
   6.4110   6.36100E-001    0.00000E+000
   6.4120   6.08800E-001    0.00000E+000
   6.4150   6.23800E-001    0.00000E+000
   6.4190   6.33000E-001    0.00000E+000
   6.4220   6.13700E-001    0.00000E+000
   6.4240   6.48400E-001    0.00000E+000
   6.4270   6.30000E-001    0.00000E+000
   6.4300   6.22800E-001    0.00000E+000
   6.4330   6.23600E-001    0.00000E+000
   6.4360   6.24000E-001    0.00000E+000
   6.4380   6.32900E-001    0.00000E+000
   6.4420   6.29000E-001    0.00000E+000
   6.4450   6.34900E-001    0.00000E+000
   6.4480   6.30500E-001    0.00000E+000
   6.4500   6.35900E-001    0.00000E+000
   6.4520   6.39700E-001    0.00000E+000
   6.4560   6.22000E-001    0.00000E+000
   6.4610   6.25100E-001    0.00000E+000
   6.4630   6.35800E-001    0.00000E+000
   6.4650   6.14400E-001    0.00000E+000
   6.4680   6.47700E-001    0.00000E+000
   6.4700   6.32500E-001    0.00000E+000
   6.4730   6.21500E-001    0.00000E+000
   6.4740   6.26100E-001    0.00000E+000
   6.4780   6.26800E-001    0.00000E+000
   6.4790   6.27400E-001    0.00000E+000
   6.4830   6.15900E-001    0.00000E+000
   6.4840   6.42600E-001    0.00000E+000
   6.4880   6.35000E-001    0.00000E+000
   6.4920   6.29800E-001    0.00000E+000
   6.4930   6.37000E-001    0.00000E+000
   6.4960   6.29300E-001    0.00000E+000
   6.4980   6.23800E-001    0.00000E+000
   6.5010   6.28800E-001    0.00000E+000
   6.5030   6.17200E-001    0.00000E+000
   6.5060   6.37300E-001    0.00000E+000
   6.5080   6.30200E-001    0.00000E+000
   6.5100   6.32600E-001    0.00000E+000
   6.5140   6.31600E-001    0.00000E+000
   6.5150   6.27500E-001    0.00000E+000
   6.5190   6.28800E-001    0.00000E+000
   6.5210   6.27600E-001    0.00000E+000
   6.5220   6.19300E-001    0.00000E+000
   6.5260   6.35300E-001    0.00000E+000
   6.5280   6.26000E-001    0.00000E+000
   6.5300   6.31800E-001    0.00000E+000
   6.5320   6.25300E-001    0.00000E+000
   6.5350   6.25800E-001    0.00000E+000
   6.5390   6.24700E-001    0.00000E+000
   6.5420   6.23100E-001    0.00000E+000
   6.5440   6.26500E-001    0.00000E+000
   6.5460   6.22400E-001    0.00000E+000
   6.5490   6.37500E-001    0.00000E+000
   6.5510   6.43800E-001    0.00000E+000
   6.5530   6.32700E-001    0.00000E+000
   6.5550   6.25300E-001    0.00000E+000
   6.5580   6.05600E-001    0.00000E+000
   6.5610   6.18600E-001    0.00000E+000
   6.5650   6.43100E-001    0.00000E+000
   6.5670   6.23000E-001    0.00000E+000
   6.5680   6.40000E-001    0.00000E+000
   6.5720   6.26300E-001    0.00000E+000
   6.5740   6.35900E-001    0.00000E+000
   6.5770   6.24000E-001    0.00000E+000
   6.5780   6.20400E-001    0.00000E+000
   6.5820   6.25200E-001    0.00000E+000
   6.5830   6.25200E-001    0.00000E+000
   6.5860   6.36700E-001    0.00000E+000
   6.5890   6.25600E-001    0.00000E+000
   6.5920   6.30200E-001    0.00000E+000
   6.5950   6.27700E-001    0.00000E+000
   6.5980   6.33400E-001    0.00000E+000
   6.6010   6.35900E-001    0.00000E+000
   6.6030   6.29400E-001    0.00000E+000
   6.6060   6.19500E-001    0.00000E+000
   6.6080   6.19400E-001    0.00000E+000
   6.6100   6.41600E-001    0.00000E+000
   6.6130   6.35200E-001    0.00000E+000
   6.6140   6.24600E-001    0.00000E+000
   6.6170   6.36800E-001    0.00000E+000
   6.6210   6.25300E-001    0.00000E+000
   6.6240   6.32600E-001    0.00000E+000
   6.6270   6.20900E-001    0.00000E+000
   6.6280   6.34800E-001    0.00000E+000
   6.6310   6.31700E-001    0.00000E+000
   6.6320   6.21300E-001    0.00000E+000
   6.6350   6.20400E-001    0.00000E+000
   6.6380   6.29700E-001    0.00000E+000
   6.6410   6.29000E-001    0.00000E+000
   6.6440   6.20500E-001    0.00000E+000
   6.6460   6.39700E-001    0.00000E+000
   6.6480   6.55700E-001    0.00000E+000
   6.6500   6.25800E-001    0.00000E+000
   6.6550   6.36200E-001    0.00000E+000
   6.6570   6.41400E-001    0.00000E+000
   6.6590   6.31500E-001    0.00000E+000
   6.6600   6.33100E-001    0.00000E+000
   6.6640   6.35200E-001    0.00000E+000
   6.6660   6.30900E-001    0.00000E+000
   6.6680   6.18500E-001    0.00000E+000
   6.6700   6.38400E-001    0.00000E+000
   6.6720   6.20300E-001    0.00000E+000
   6.6740   6.39500E-001    0.00000E+000
   6.6760   6.23200E-001    0.00000E+000
   6.6810   6.27100E-001    0.00000E+000
   6.6830   6.47800E-001    0.00000E+000
   6.6850   6.24200E-001    0.00000E+000
   6.6870   6.43000E-001    0.00000E+000
   6.6900   6.20600E-001    0.00000E+000
   6.6920   6.27100E-001    0.00000E+000
   6.6940   6.31900E-001    0.00000E+000
   6.6980   6.37000E-001    0.00000E+000
   6.7010   6.33000E-001    0.00000E+000
   6.7040   6.35600E-001    0.00000E+000
   6.7070   6.22700E-001    0.00000E+000
   6.7080   6.32700E-001    0.00000E+000
   6.7100   6.29300E-001    0.00000E+000
   6.7120   6.36800E-001    0.00000E+000
   6.7150   6.44200E-001    0.00000E+000
   6.7190   6.17400E-001    0.00000E+000
   6.7210   6.37100E-001    0.00000E+000
   6.7250   6.29900E-001    0.00000E+000
   6.7270   6.15500E-001    0.00000E+000
   6.7290   6.21600E-001    0.00000E+000
   6.7310   6.33700E-001    0.00000E+000
   6.7340   6.70000E-001    0.00000E+000
   6.7370   6.34800E-001    0.00000E+000
   6.7410   6.25800E-001    0.00000E+000
   6.7430   6.24800E-001    0.00000E+000
   6.7450   6.43600E-001    0.00000E+000
   6.7470   6.50600E-001    0.00000E+000
   6.7510   6.29300E-001    0.00000E+000
   6.7530   6.36600E-001    0.00000E+000
   6.7570   6.35000E-001    0.00000E+000
   6.7590   6.31400E-001    0.00000E+000
   6.7620   6.41200E-001    0.00000E+000
   6.7660   6.54600E-001    0.00000E+000
   6.7680   6.36000E-001    0.00000E+000
   6.7700   6.35000E-001    0.00000E+000
   6.7740   6.31000E-001    0.00000E+000
   6.7770   6.44000E-001    0.00000E+000
   6.7790   6.21500E-001    0.00000E+000
   6.7810   6.28100E-001    0.00000E+000
   6.7860   6.40400E-001    0.00000E+000
   6.7880   6.39000E-001    0.00000E+000
   6.7910   6.29200E-001    0.00000E+000
   6.7940   6.37500E-001    0.00000E+000
   6.7960   6.23900E-001    0.00000E+000
   6.8000   6.37900E-001    0.00000E+000
   6.8040   6.34300E-001    0.00000E+000
   6.8060   6.25900E-001    0.00000E+000
   6.8080   6.43700E-001    0.00000E+000
   6.8120   6.39300E-001    0.00000E+000
   6.8140   6.41700E-001    0.00000E+000
   6.8160   6.40200E-001    0.00000E+000
   6.8200   6.21400E-001    0.00000E+000
   6.8220   6.31600E-001    0.00000E+000
   6.8250   6.23200E-001    0.00000E+000
   6.8280   6.48800E-001    0.00000E+000
   6.8300   6.45500E-001    0.00000E+000
   6.8340   6.42500E-001    0.00000E+000
   6.8360   6.48500E-001    0.00000E+000
   6.8390   6.47300E-001    0.00000E+000
   6.8420   6.44700E-001    0.00000E+000
   6.8450   6.15700E-001    0.00000E+000
   6.8470   5.89300E-001    0.00000E+000
   6.8510   6.17900E-001    0.00000E+000
   6.8540   6.39800E-001    0.00000E+000
   6.8550   6.37800E-001    0.00000E+000
   6.8570   6.39200E-001    0.00000E+000
   6.8600   6.44700E-001    0.00000E+000
   6.8630   6.20400E-001    0.00000E+000
   6.8660   6.63600E-001    0.00000E+000
   6.8680   6.30400E-001    0.00000E+000
   6.8720   6.30000E-001    0.00000E+000
   6.8730   6.50500E-001    0.00000E+000
   6.8780   6.24300E-001    0.00000E+000
   6.8810   6.44100E-001    0.00000E+000
   6.8820   6.57800E-001    0.00000E+000
   6.8860   6.44500E-001    0.00000E+000
   6.8890   6.66100E-001    0.00000E+000
   6.8920   6.35700E-001    0.00000E+000
   6.8940   6.20800E-001    0.00000E+000
   6.8960   6.48700E-001    0.00000E+000
   6.9000   6.36100E-001    0.00000E+000
   6.9020   6.33800E-001    0.00000E+000
   6.9040   6.37800E-001    0.00000E+000
   6.9080   6.38900E-001    0.00000E+000
   6.9120   6.27800E-001    0.00000E+000
   6.9130   6.35700E-001    0.00000E+000
   6.9180   6.31600E-001    0.00000E+000
   6.9220   6.44600E-001    0.00000E+000
   6.9230   6.21800E-001    0.00000E+000
   6.9250   6.39400E-001    0.00000E+000
   6.9300   6.42600E-001    0.00000E+000
   6.9320   6.51800E-001    0.00000E+000
   6.9340   6.37900E-001    0.00000E+000
   6.9380   6.37800E-001    0.00000E+000
   6.9400   6.42400E-001    0.00000E+000
   6.9430   6.55500E-001    0.00000E+000
   6.9470   6.28400E-001    0.00000E+000
   6.9490   6.27800E-001    0.00000E+000
   6.9520   6.45600E-001    0.00000E+000
   6.9540   6.48100E-001    0.00000E+000
   6.9570   6.41500E-001    0.00000E+000
   6.9590   6.46700E-001    0.00000E+000
   6.9620   6.24700E-001    0.00000E+000
   6.9650   6.44900E-001    0.00000E+000
   6.9680   6.32500E-001    0.00000E+000
   6.9700   6.50700E-001    0.00000E+000
   6.9740   6.36000E-001    0.00000E+000
   6.9780   6.31200E-001    0.00000E+000
   6.9800   6.24500E-001    0.00000E+000
   6.9840   6.20500E-001    0.00000E+000
   6.9870   6.24000E-001    0.00000E+000
   6.9890   6.46600E-001    0.00000E+000
   6.9920   6.54800E-001    0.00000E+000
   6.9940   6.38500E-001    0.00000E+000
   6.9980   6.41000E-001    0.00000E+000
   7.0010   6.24100E-001    0.00000E+000
   7.0030   6.30400E-001    0.00000E+000
   7.0070   6.39500E-001    0.00000E+000
   7.0090   6.59200E-001    0.00000E+000
   7.0110   6.32200E-001    0.00000E+000
   7.0150   6.32900E-001    0.00000E+000
   7.0180   6.39500E-001    0.00000E+000
   7.0210   6.28000E-001    0.00000E+000
   7.0240   6.34500E-001    0.00000E+000
   7.0260   6.38300E-001    0.00000E+000
   7.0300   6.36000E-001    0.00000E+000
   7.0320   6.18000E-001    0.00000E+000
   7.0340   6.34400E-001    0.00000E+000
   7.0380   6.30500E-001    0.00000E+000
   7.0400   6.35500E-001    0.00000E+000
   7.0430   6.19800E-001    0.00000E+000
   7.0450   6.13200E-001    0.00000E+000
   7.0460   6.34300E-001    0.00000E+000
   7.0510   6.45000E-001    0.00000E+000
   7.0540   6.39200E-001    0.00000E+000
   7.0560   6.27100E-001    0.00000E+000
   7.0600   6.50100E-001    0.00000E+000
   7.0630   6.53300E-001    0.00000E+000
   7.0650   6.22700E-001    0.00000E+000
   7.0690   6.42700E-001    0.00000E+000
   7.0700   6.31900E-001    0.00000E+000
   7.0730   6.35000E-001    0.00000E+000
   7.0760   6.29400E-001    0.00000E+000
   7.0790   6.44400E-001    0.00000E+000
   7.0810   6.42900E-001    0.00000E+000
   7.0850   6.52300E-001    0.00000E+000
   7.0870   6.42000E-001    0.00000E+000
   7.0900   6.41600E-001    0.00000E+000
   7.0910   6.44600E-001    0.00000E+000
   7.0940   6.20400E-001    0.00000E+000
   7.0960   6.53700E-001    0.00000E+000
   7.1000   6.36600E-001    0.00000E+000
   7.1030   6.46900E-001    0.00000E+000
   7.1060   6.52800E-001    0.00000E+000
   7.1080   6.23200E-001    0.00000E+000
   7.1100   6.19900E-001    0.00000E+000
   7.1130   6.49800E-001    0.00000E+000
   7.1150   6.53200E-001    0.00000E+000
   7.1190   6.56100E-001    0.00000E+000
   7.1210   6.35200E-001    0.00000E+000
   7.1240   6.59700E-001    0.00000E+000
   7.1260   6.61100E-001    0.00000E+000
   7.1290   6.16100E-001    0.00000E+000
   7.1310   6.53000E-001    0.00000E+000
   7.1350   6.00300E-001    0.00000E+000
   7.1370   6.81900E-001    0.00000E+000
   7.1400   6.23000E-001    0.00000E+000
   7.1420   5.27600E-001    0.00000E+000
   7.1440   5.30400E-001    0.00000E+000
   7.1490   4.95300E-001    0.00000E+000
   7.1510   5.19300E-001    0.00000E+000
   7.1540   4.81300E-001    0.00000E+000
   7.1580   1.15800E-001    0.00000E+000
   7.1600  -3.46000E-001    0.00000E+000
   7.1630  -6.15000E-001    0.00000E+000
   7.1670  -6.18900E-001    0.00000E+000
   7.1690   5.70000E-002    0.00000E+000
   7.1740  -4.01000E-002    0.00000E+000
   7.1770   4.45000E-002    0.00000E+000
   7.1790  -8.67700E-001    0.00000E+000
   7.1810  -6.11100E-001    0.00000E+000
   7.1850   1.00000E+000    0.00000E+000
   7.1880   1.00000E+000    0.00000E+000
   7.1900   1.00000E+000    0.00000E+000
   7.1940   1.00000E+000    0.00000E+000
   7.1970   1.00000E+000    0.00000E+000
   7.2000   1.00000E+000    0.00000E+000
   7.2020   1.00000E+000    0.00000E+000
   7.2060   1.00000E+000    0.00000E+000
   7.2080   1.00000E+000    0.00000E+000
   7.2120   1.00000E+000    0.00000E+000
   7.2150   1.00000E+000    0.00000E+000
   7.2170   1.00000E+000    0.00000E+000
   7.2200   1.00000E+000    0.00000E+000
   7.2230   1.00000E+000    0.00000E+000
   7.2250   1.00000E+000    0.00000E+000
   7.2290   1.00000E+000    0.00000E+000
   7.2310   1.00000E+000    0.00000E+000
   7.2340   1.00000E+000    0.00000E+000
   7.2370   1.00000E+000    0.00000E+000
   7.2400   1.00000E+000    0.00000E+000
   7.2430   1.00000E+000    0.00000E+000
   7.2460   1.00000E+000    0.00000E+000
   7.2480   1.00000E+000    0.00000E+000
   7.2510   1.00000E+000    0.00000E+000
   7.2530   1.00000E+000    0.00000E+000
   7.2560   1.00000E+000    0.00000E+000
   7.2590   1.00000E+000    0.00000E+000
   7.2620   1.00000E+000    0.00000E+000
   7.2640   1.00000E+000    0.00000E+000
   7.2680   1.00000E+000    0.00000E+000
   7.2710   1.00000E+000    0.00000E+000
   7.2740   1.00000E+000    0.00000E+000
   7.2760   1.00000E+000    0.00000E+000
   7.2780   1.00000E+000    0.00000E+000
   7.2810   1.00000E+000    0.00000E+000
   7.2830   1.00000E+000    0.00000E+000
   7.2870   1.00000E+000    0.00000E+000
   7.2900   1.00000E+000    0.00000E+000
   7.2920   1.00000E+000    0.00000E+000
   7.2950   1.00000E+000    0.00000E+000
   7.2990   1.00000E+000    0.00000E+000
   7.3020   1.00000E+000    0.00000E+000
