# Supplementary material for: Rationally seeded computational protein design of ɑ-helical barrels
Source: Nat Chem Biol. 2024 Jun 20;20(8):991–9. doi: 10.1038/s41589-024-01642-0 (PMC11288890; doi:10.1038/s41589-024-01642-0)
Supplement: Supplementary file 3 — PDB and .mtz files used for making figure panels b–d and j–m. [file 41589_2024_1642_MOESM3_ESM.zip › KIA_RP_RSPD_NatChemBiol_data_Figure2/scapCC6_LLIA_panels_e-h/AUC_panel_g/SV_raw/00015.RA1]

scapCC6_LLIA_master
R 1 20.0 50000 0015295 1.2230E11 281 1 
   5.7990   4.00300E-001    0.00000E+000
   5.8020   8.37100E-001    0.00000E+000
   5.8030   5.03800E-001    0.00000E+000
   5.8060   5.65800E-001    0.00000E+000
   5.8070   1.24220E+000    0.00000E+000
   5.8080   9.71500E-001    0.00000E+000
   5.8110   1.09870E+000    0.00000E+000
   5.8120   1.00860E+000    0.00000E+000
   5.8130   9.11700E-001    0.00000E+000
   5.8150   1.18290E+000    0.00000E+000
   5.8170   1.02950E+000    0.00000E+000
   5.8190   8.25000E-001    0.00000E+000
   5.8220   1.02830E+000    0.00000E+000
   5.8240   9.41200E-001    0.00000E+000
   5.8250   1.00780E+000    0.00000E+000
   5.8260   1.21820E+000    0.00000E+000
   5.8280   1.28220E+000    0.00000E+000
   5.8290   1.28500E+000    0.00000E+000
   5.8300   1.38420E+000    0.00000E+000
   5.8310   1.49600E+000    0.00000E+000
   5.8330   1.56200E+000    0.00000E+000
   5.8340   1.62480E+000    0.00000E+000
   5.8360   1.72350E+000    0.00000E+000
   5.8370   1.62050E+000    0.00000E+000
   5.8390   1.50070E+000    0.00000E+000
   5.8400   1.63090E+000    0.00000E+000
   5.8420   1.58480E+000    0.00000E+000
   5.8430   1.68700E+000    0.00000E+000
   5.8440   1.70430E+000    0.00000E+000
   5.8470   1.61470E+000    0.00000E+000
   5.8490   1.52120E+000    0.00000E+000
   5.8520   1.15080E+000    0.00000E+000
   5.8550   8.16200E-001    0.00000E+000
   5.8570   5.60200E-001    0.00000E+000
   5.8580   5.15300E-001    0.00000E+000
   5.8600   4.42500E-001    0.00000E+000
   5.8620   5.29800E-001    0.00000E+000
   5.8630   3.24200E-001    0.00000E+000
   5.8650   4.19900E-001    0.00000E+000
   5.8680   3.03000E-001    0.00000E+000
   5.8690   3.24600E-001    0.00000E+000
   5.8710   2.54000E-001    0.00000E+000
   5.8720   2.66800E-001    0.00000E+000
   5.8730   2.90400E-001    0.00000E+000
   5.8740   2.66700E-001    0.00000E+000
   5.8770   1.83500E-001    0.00000E+000
   5.8790   1.66200E-001    0.00000E+000
   5.8800   1.85400E-001    0.00000E+000
   5.8810   1.45700E-001    0.00000E+000
   5.8830   1.44400E-001    0.00000E+000
   5.8840   1.32300E-001    0.00000E+000
   5.8860   5.39000E-002    0.00000E+000
   5.8880   8.67000E-002    0.00000E+000
   5.8900   9.27000E-002    0.00000E+000
   5.8930   8.89000E-002    0.00000E+000
   5.8940   2.91000E-002    0.00000E+000
   5.8960   4.13000E-002    0.00000E+000
   5.8990   6.01000E-002    0.00000E+000
   5.9010   2.86000E-002    0.00000E+000
   5.9020   4.64000E-002    0.00000E+000
   5.9050   2.11000E-002    0.00000E+000
   5.9070   2.26000E-002    0.00000E+000
   5.9080   3.21000E-002    0.00000E+000
   5.9090   1.10000E-002    0.00000E+000
   5.9120   5.23000E-002    0.00000E+000
   5.9140   2.40000E-003    0.00000E+000
   5.9160   1.05000E-002    0.00000E+000
   5.9170   1.39000E-002    0.00000E+000
   5.9190   1.70000E-002    0.00000E+000
   5.9210   1.68000E-002    0.00000E+000
   5.9240   3.40000E-003    0.00000E+000
   5.9260   1.22000E-002    0.00000E+000
   5.9270   2.58000E-002    0.00000E+000
   5.9300   7.30000E-003    0.00000E+000
   5.9320   5.80000E-003    0.00000E+000
   5.9340  -3.00000E-004    0.00000E+000
   5.9360   8.00000E-003    0.00000E+000
   5.9370   1.64000E-002    0.00000E+000
   5.9400   1.66000E-002    0.00000E+000
   5.9420   0.00000E+000    0.00000E+000
   5.9430   4.10000E-003    0.00000E+000
   5.9460   1.03000E-002    0.00000E+000
   5.9500  -2.90000E-003    0.00000E+000
   5.9510  -9.20000E-003    0.00000E+000
   5.9520  -3.00000E-003    0.00000E+000
   5.9550   4.50000E-003    0.00000E+000
   5.9570   9.80000E-003    0.00000E+000
   5.9580   7.40000E-003    0.00000E+000
   5.9600   2.80000E-003    0.00000E+000
   5.9640  -6.60000E-003    0.00000E+000
   5.9650  -2.00000E-004    0.00000E+000
   5.9660   6.30000E-003    0.00000E+000
   5.9690  -6.60000E-003    0.00000E+000
   5.9720  -5.00000E-004    0.00000E+000
   5.9730   2.64000E-002    0.00000E+000
   5.9770   1.37700E-001    0.00000E+000
   5.9780   2.53000E-001    0.00000E+000
   5.9820  -6.63300E-001    0.00000E+000
   5.9830  -7.35600E-001    0.00000E+000
   5.9850  -9.18000E-002    0.00000E+000
   5.9870   5.56000E-002    0.00000E+000
   5.9890  -4.17000E-002    0.00000E+000
   5.9910  -3.10000E-002    0.00000E+000
   5.9970  -3.71000E-002    0.00000E+000
   5.9990  -4.97000E-002    0.00000E+000
   6.0000  -4.20000E-002    0.00000E+000
   6.0020  -3.23000E-002    0.00000E+000
   6.0030  -5.48000E-002    0.00000E+000
   6.0050  -4.23000E-002    0.00000E+000
   6.0080  -3.81000E-002    0.00000E+000
   6.0120  -2.76000E-002    0.00000E+000
   6.0140  -4.16000E-002    0.00000E+000
   6.0170  -2.64000E-002    0.00000E+000
   6.0190  -2.43000E-002    0.00000E+000
   6.0200  -5.13000E-002    0.00000E+000
   6.0230  -4.46000E-002    0.00000E+000
   6.0250  -4.15000E-002    0.00000E+000
   6.0260  -3.86000E-002    0.00000E+000
   6.0300  -4.97000E-002    0.00000E+000
   6.0330  -4.22000E-002    0.00000E+000
   6.0350  -7.11000E-002    0.00000E+000
   6.0380  -1.12900E-001    0.00000E+000
   6.0390  -2.80200E-001    0.00000E+000
   6.0410   7.39900E-001    0.00000E+000
   6.0440   3.68000E-001    0.00000E+000
   6.0480  -3.85000E-002    0.00000E+000
   6.0510   8.63000E-002    0.00000E+000
   6.0530   5.72000E-002    0.00000E+000
   6.0550   7.18000E-002    0.00000E+000
   6.0570   6.92000E-002    0.00000E+000
   6.0590   7.84000E-002    0.00000E+000
   6.0620   9.44000E-002    0.00000E+000
   6.0640   9.47000E-002    0.00000E+000
   6.0670   7.08000E-002    0.00000E+000
   6.0700   8.69000E-002    0.00000E+000
   6.0720   8.57000E-002    0.00000E+000
   6.0730   8.81000E-002    0.00000E+000
   6.0760   9.30000E-002    0.00000E+000
   6.0790   9.53000E-002    0.00000E+000
   6.0800   1.07400E-001    0.00000E+000
   6.0820   9.36000E-002    0.00000E+000
   6.0870   1.06400E-001    0.00000E+000
   6.0880   1.09600E-001    0.00000E+000
   6.0900   1.04500E-001    0.00000E+000
   6.0960   1.30400E-001    0.00000E+000
   6.0970   1.08100E-001    0.00000E+000
   6.1000   1.24600E-001    0.00000E+000
   6.1030   1.18500E-001    0.00000E+000
   6.1050   1.22000E-001    0.00000E+000
   6.1070   1.27000E-001    0.00000E+000
   6.1100   1.39400E-001    0.00000E+000
   6.1130   1.46900E-001    0.00000E+000
   6.1140   1.43600E-001    0.00000E+000
   6.1180   1.42900E-001    0.00000E+000
   6.1190   1.54300E-001    0.00000E+000
   6.1230   1.61600E-001    0.00000E+000
   6.1250   1.70700E-001    0.00000E+000
   6.1270   1.56800E-001    0.00000E+000
   6.1300   1.57000E-001    0.00000E+000
   6.1330   1.74400E-001    0.00000E+000
   6.1340   1.86800E-001    0.00000E+000
   6.1360   1.83500E-001    0.00000E+000
   6.1390   1.85400E-001    0.00000E+000
   6.1410   2.00800E-001    0.00000E+000
   6.1440   1.96400E-001    0.00000E+000
   6.1470   2.07900E-001    0.00000E+000
   6.1480   2.11900E-001    0.00000E+000
   6.1520   2.32500E-001    0.00000E+000
   6.1530   2.23800E-001    0.00000E+000
   6.1560   2.29000E-001    0.00000E+000
   6.1570   2.27400E-001    0.00000E+000
   6.1610   2.30900E-001    0.00000E+000
   6.1620   2.35200E-001    0.00000E+000
   6.1660   2.30100E-001    0.00000E+000
   6.1680   2.47300E-001    0.00000E+000
   6.1700   2.49500E-001    0.00000E+000
   6.1710   2.55100E-001    0.00000E+000
   6.1750   2.74400E-001    0.00000E+000
   6.1770   2.85500E-001    0.00000E+000
   6.1790   2.89400E-001    0.00000E+000
   6.1800   2.93200E-001    0.00000E+000
   6.1860   3.03000E-001    0.00000E+000
   6.1870   2.95000E-001    0.00000E+000
   6.1890   3.16300E-001    0.00000E+000
   6.1900   3.07500E-001    0.00000E+000
   6.1920   2.93900E-001    0.00000E+000
   6.1940   3.24400E-001    0.00000E+000
   6.1980   3.21500E-001    0.00000E+000
   6.2000   3.30000E-001    0.00000E+000
   6.2020   3.61700E-001    0.00000E+000
   6.2040   3.48700E-001    0.00000E+000
   6.2110   3.61100E-001    0.00000E+000
   6.2120   3.54000E-001    0.00000E+000
   6.2160   3.72300E-001    0.00000E+000
   6.2180   3.66400E-001    0.00000E+000
   6.2200   3.75500E-001    0.00000E+000
   6.2220   3.96000E-001    0.00000E+000
   6.2260   3.82800E-001    0.00000E+000
   6.2290   4.02600E-001    0.00000E+000
   6.2310   3.94800E-001    0.00000E+000
   6.2320   4.14400E-001    0.00000E+000
   6.2340   4.14400E-001    0.00000E+000
   6.2370   4.13200E-001    0.00000E+000
   6.2400   4.23300E-001    0.00000E+000
   6.2430   4.36200E-001    0.00000E+000
   6.2450   4.46100E-001    0.00000E+000
   6.2480   4.31300E-001    0.00000E+000
   6.2510   4.43900E-001    0.00000E+000
   6.2530   4.39100E-001    0.00000E+000
   6.2550   4.40500E-001    0.00000E+000
   6.2580   4.74700E-001    0.00000E+000
   6.2600   4.49200E-001    0.00000E+000
   6.2630   4.45400E-001    0.00000E+000
   6.2640   4.65400E-001    0.00000E+000
   6.2660   4.80000E-001    0.00000E+000
   6.2700   4.89600E-001    0.00000E+000
   6.2720   4.76100E-001    0.00000E+000
   6.2750   4.84400E-001    0.00000E+000
   6.2760   4.88200E-001    0.00000E+000
   6.2780   4.88400E-001    0.00000E+000
   6.2810   5.01000E-001    0.00000E+000
   6.2830   5.14900E-001    0.00000E+000
   6.2860   5.03700E-001    0.00000E+000
   6.2900   4.99900E-001    0.00000E+000
   6.2930   5.05900E-001    0.00000E+000
   6.2950   4.98600E-001    0.00000E+000
   6.2970   4.95700E-001    0.00000E+000
   6.2980   5.24700E-001    0.00000E+000
   6.3020   5.25900E-001    0.00000E+000
   6.3050   5.23700E-001    0.00000E+000
   6.3090   5.29200E-001    0.00000E+000
   6.3130   5.36200E-001    0.00000E+000
   6.3140   5.37100E-001    0.00000E+000
   6.3160   5.43200E-001    0.00000E+000
   6.3200   5.43900E-001    0.00000E+000
   6.3260   5.48100E-001    0.00000E+000
   6.3290   5.35300E-001    0.00000E+000
   6.3320   5.33200E-001    0.00000E+000
   6.3380   5.45100E-001    0.00000E+000
   6.3400   5.58200E-001    0.00000E+000
   6.3460   5.72700E-001    0.00000E+000
   6.3470   5.74300E-001    0.00000E+000
   6.3500   5.78100E-001    0.00000E+000
   6.3560   5.67900E-001    0.00000E+000
   6.3580   5.74700E-001    0.00000E+000
   6.3600   5.55500E-001    0.00000E+000
   6.3630   5.68300E-001    0.00000E+000
   6.3670   5.76500E-001    0.00000E+000
   6.3680   5.86800E-001    0.00000E+000
   6.3740   5.82700E-001    0.00000E+000
   6.3750   5.78300E-001    0.00000E+000
   6.3780   5.81100E-001    0.00000E+000
   6.3810   5.81800E-001    0.00000E+000
   6.3820   5.76300E-001    0.00000E+000
   6.3840   5.96700E-001    0.00000E+000
   6.3860   5.90100E-001    0.00000E+000
   6.3900   5.64800E-001    0.00000E+000
   6.3930   5.63000E-001    0.00000E+000
   6.3950   5.82300E-001    0.00000E+000
   6.3980   5.90000E-001    0.00000E+000
   6.4000   5.95000E-001    0.00000E+000
   6.4020   5.77900E-001    0.00000E+000
   6.4040   6.11300E-001    0.00000E+000
   6.4060   5.86800E-001    0.00000E+000
   6.4090   5.85900E-001    0.00000E+000
   6.4130   5.95400E-001    0.00000E+000
   6.4140   5.93500E-001    0.00000E+000
   6.4190   5.89500E-001    0.00000E+000
   6.4200   5.95000E-001    0.00000E+000
   6.4230   5.96200E-001    0.00000E+000
   6.4250   5.96800E-001    0.00000E+000
   6.4270   5.87800E-001    0.00000E+000
   6.4290   5.90700E-001    0.00000E+000
   6.4320   5.95600E-001    0.00000E+000
   6.4360   5.82900E-001    0.00000E+000
   6.4380   5.90300E-001    0.00000E+000
   6.4410   5.84200E-001    0.00000E+000
   6.4430   5.83000E-001    0.00000E+000
   6.4450   5.97900E-001    0.00000E+000
   6.4480   6.02300E-001    0.00000E+000
   6.4500   5.78300E-001    0.00000E+000
   6.4540   5.80500E-001    0.00000E+000
   6.4570   5.93800E-001    0.00000E+000
   6.4590   5.88900E-001    0.00000E+000
   6.4620   5.95300E-001    0.00000E+000
   6.4630   5.93700E-001    0.00000E+000
   6.4670   5.93800E-001    0.00000E+000
   6.4690   5.97400E-001    0.00000E+000
   6.4720   5.74700E-001    0.00000E+000
   6.4740   5.94500E-001    0.00000E+000
   6.4770   5.89700E-001    0.00000E+000
   6.4790   5.84400E-001    0.00000E+000
   6.4820   6.11400E-001    0.00000E+000
   6.4850   6.00500E-001    0.00000E+000
   6.4870   5.90500E-001    0.00000E+000
   6.4900   5.95100E-001    0.00000E+000
   6.4920   6.09700E-001    0.00000E+000
   6.4940   5.94400E-001    0.00000E+000
   6.4960   5.98200E-001    0.00000E+000
   6.5010   5.97400E-001    0.00000E+000
   6.5030   5.81900E-001    0.00000E+000
   6.5050   5.98700E-001    0.00000E+000
   6.5070   5.86500E-001    0.00000E+000
   6.5100   6.06400E-001    0.00000E+000
   6.5120   5.94500E-001    0.00000E+000
   6.5140   6.04700E-001    0.00000E+000
   6.5160   5.98100E-001    0.00000E+000
   6.5190   5.87300E-001    0.00000E+000
   6.5220   6.15800E-001    0.00000E+000
   6.5240   5.96800E-001    0.00000E+000
   6.5260   5.84400E-001    0.00000E+000
   6.5290   6.06000E-001    0.00000E+000
   6.5300   5.99700E-001    0.00000E+000
   6.5330   5.87900E-001    0.00000E+000
   6.5360   5.93200E-001    0.00000E+000
   6.5400   6.09300E-001    0.00000E+000
   6.5420   6.07000E-001    0.00000E+000
   6.5440   5.98200E-001    0.00000E+000
   6.5460   5.76600E-001    0.00000E+000
   6.5490   6.10400E-001    0.00000E+000
   6.5510   5.86600E-001    0.00000E+000
   6.5540   6.07000E-001    0.00000E+000
   6.5570   5.81100E-001    0.00000E+000
   6.5600   5.73800E-001    0.00000E+000
   6.5640   5.89100E-001    0.00000E+000
   6.5660   5.85200E-001    0.00000E+000
   6.5670   6.01300E-001    0.00000E+000
   6.5700   6.06200E-001    0.00000E+000
   6.5720   5.92400E-001    0.00000E+000
   6.5750   5.92500E-001    0.00000E+000
   6.5780   5.96700E-001    0.00000E+000
   6.5800   5.91600E-001    0.00000E+000
   6.5820   5.92200E-001    0.00000E+000
   6.5850   5.98100E-001    0.00000E+000
   6.5870   5.87400E-001    0.00000E+000
   6.5900   5.76600E-001    0.00000E+000
   6.5920   5.94000E-001    0.00000E+000
   6.5960   5.76600E-001    0.00000E+000
   6.5990   5.99000E-001    0.00000E+000
   6.6010   6.09600E-001    0.00000E+000
   6.6040   5.90700E-001    0.00000E+000
   6.6070   5.84300E-001    0.00000E+000
   6.6090   5.89600E-001    0.00000E+000
   6.6120   5.87500E-001    0.00000E+000
   6.6140   5.76500E-001    0.00000E+000
   6.6170   6.11500E-001    0.00000E+000
   6.6190   6.15300E-001    0.00000E+000
   6.6220   6.02200E-001    0.00000E+000
   6.6240   5.97900E-001    0.00000E+000
   6.6270   6.08300E-001    0.00000E+000
   6.6300   5.99700E-001    0.00000E+000
   6.6310   6.01800E-001    0.00000E+000
   6.6340   5.90200E-001    0.00000E+000
   6.6370   6.00500E-001    0.00000E+000
   6.6410   5.86300E-001    0.00000E+000
   6.6420   6.02700E-001    0.00000E+000
   6.6460   5.99300E-001    0.00000E+000
   6.6480   6.05800E-001    0.00000E+000
   6.6500   6.03000E-001    0.00000E+000
   6.6530   5.86300E-001    0.00000E+000
   6.6550   6.01900E-001    0.00000E+000
   6.6570   5.95000E-001    0.00000E+000
   6.6600   6.04100E-001    0.00000E+000
   6.6640   6.06500E-001    0.00000E+000
   6.6670   5.98900E-001    0.00000E+000
   6.6680   6.08100E-001    0.00000E+000
   6.6710   5.98300E-001    0.00000E+000
   6.6730   6.12100E-001    0.00000E+000
   6.6750   6.04600E-001    0.00000E+000
   6.6800   5.96300E-001    0.00000E+000
   6.6820   5.82200E-001    0.00000E+000
   6.6850   5.97500E-001    0.00000E+000
   6.6890   6.03300E-001    0.00000E+000
   6.6910   5.91800E-001    0.00000E+000
   6.6930   5.93200E-001    0.00000E+000
   6.6950   6.09200E-001    0.00000E+000
   6.6970   6.14900E-001    0.00000E+000
   6.7020   5.92100E-001    0.00000E+000
   6.7050   5.86900E-001    0.00000E+000
   6.7070   5.97600E-001    0.00000E+000
   6.7100   5.90100E-001    0.00000E+000
   6.7110   6.17300E-001    0.00000E+000
   6.7150   6.00600E-001    0.00000E+000
   6.7180   5.98100E-001    0.00000E+000
   6.7210   6.23500E-001    0.00000E+000
   6.7230   5.91300E-001    0.00000E+000
   6.7250   5.81400E-001    0.00000E+000
   6.7270   6.00500E-001    0.00000E+000
   6.7300   6.15300E-001    0.00000E+000
   6.7320   5.92300E-001    0.00000E+000
   6.7370   5.98800E-001    0.00000E+000
   6.7400   6.19800E-001    0.00000E+000
   6.7440   6.01400E-001    0.00000E+000
   6.7470   5.89200E-001    0.00000E+000
   6.7500   5.95500E-001    0.00000E+000
   6.7510   6.03300E-001    0.00000E+000
   6.7540   6.14400E-001    0.00000E+000
   6.7560   6.09100E-001    0.00000E+000
   6.7600   6.12600E-001    0.00000E+000
   6.7620   6.07000E-001    0.00000E+000
   6.7660   6.13800E-001    0.00000E+000
   6.7680   5.95900E-001    0.00000E+000
   6.7710   6.02800E-001    0.00000E+000
   6.7740   6.18500E-001    0.00000E+000
   6.7770   5.81100E-001    0.00000E+000
   6.7790   6.18900E-001    0.00000E+000
   6.7820   6.02400E-001    0.00000E+000
   6.7860   6.05200E-001    0.00000E+000
   6.7890   6.00100E-001    0.00000E+000
   6.7910   6.01200E-001    0.00000E+000
   6.7930   6.03100E-001    0.00000E+000
   6.7960   6.03800E-001    0.00000E+000
   6.7980   6.10500E-001    0.00000E+000
   6.8020   6.13500E-001    0.00000E+000
   6.8040   6.10800E-001    0.00000E+000
   6.8060   6.12000E-001    0.00000E+000
   6.8080   6.08900E-001    0.00000E+000
   6.8120   6.11900E-001    0.00000E+000
   6.8140   6.05900E-001    0.00000E+000
   6.8160   6.02500E-001    0.00000E+000
   6.8200   6.20400E-001    0.00000E+000
   6.8230   6.08000E-001    0.00000E+000
   6.8250   6.15100E-001    0.00000E+000
   6.8290   6.10400E-001    0.00000E+000
   6.8330   5.98800E-001    0.00000E+000
   6.8350   5.92200E-001    0.00000E+000
   6.8390   5.90400E-001    0.00000E+000
   6.8410   5.96800E-001    0.00000E+000
   6.8430   5.86300E-001    0.00000E+000
   6.8460   5.80400E-001    0.00000E+000
   6.8490   5.80200E-001    0.00000E+000
   6.8520   6.13000E-001    0.00000E+000
   6.8550   6.10400E-001    0.00000E+000
   6.8570   6.32000E-001    0.00000E+000
   6.8600   5.90200E-001    0.00000E+000
   6.8620   6.23000E-001    0.00000E+000
   6.8640   6.00200E-001    0.00000E+000
   6.8670   5.98600E-001    0.00000E+000
   6.8700   6.13400E-001    0.00000E+000
   6.8730   6.13700E-001    0.00000E+000
   6.8750   6.21700E-001    0.00000E+000
   6.8790   6.07600E-001    0.00000E+000
   6.8810   6.06200E-001    0.00000E+000
   6.8820   6.07700E-001    0.00000E+000
   6.8880   6.28200E-001    0.00000E+000
   6.8890   6.18000E-001    0.00000E+000
   6.8920   6.11100E-001    0.00000E+000
   6.8960   6.11700E-001    0.00000E+000
   6.8970   6.37000E-001    0.00000E+000
   6.9020   6.02500E-001    0.00000E+000
   6.9030   6.17600E-001    0.00000E+000
   6.9070   6.05600E-001    0.00000E+000
   6.9090   6.14100E-001    0.00000E+000
   6.9110   6.02600E-001    0.00000E+000
   6.9140   6.19400E-001    0.00000E+000
   6.9180   6.30400E-001    0.00000E+000
   6.9200   6.16800E-001    0.00000E+000
   6.9220   6.06800E-001    0.00000E+000
   6.9250   5.83400E-001    0.00000E+000
   6.9270   6.07800E-001    0.00000E+000
   6.9310   6.18200E-001    0.00000E+000
   6.9340   6.02700E-001    0.00000E+000
   6.9360   6.07700E-001    0.00000E+000
   6.9380   5.95100E-001    0.00000E+000
   6.9410   6.19000E-001    0.00000E+000
   6.9470   6.14500E-001    0.00000E+000
   6.9490   6.17700E-001    0.00000E+000
   6.9500   6.25600E-001    0.00000E+000
   6.9550   6.07000E-001    0.00000E+000
   6.9570   6.14700E-001    0.00000E+000
   6.9610   6.32100E-001    0.00000E+000
   6.9620   6.09100E-001    0.00000E+000
   6.9660   6.22300E-001    0.00000E+000
   6.9700   6.09100E-001    0.00000E+000
   6.9730   6.23000E-001    0.00000E+000
   6.9770   6.20800E-001    0.00000E+000
   6.9790   6.24900E-001    0.00000E+000
   6.9830   6.01700E-001    0.00000E+000
   6.9870   6.23000E-001    0.00000E+000
   6.9890   6.39900E-001    0.00000E+000
   6.9920   6.20100E-001    0.00000E+000
   6.9930   5.94300E-001    0.00000E+000
   6.9960   6.20800E-001    0.00000E+000
   7.0000   6.05000E-001    0.00000E+000
   7.0020   6.14300E-001    0.00000E+000
   7.0050   6.10200E-001    0.00000E+000
   7.0080   6.31100E-001    0.00000E+000
   7.0100   6.21000E-001    0.00000E+000
   7.0130   6.20600E-001    0.00000E+000
   7.0150   6.11300E-001    0.00000E+000
   7.0180   6.17300E-001    0.00000E+000
   7.0210   6.14600E-001    0.00000E+000
   7.0240   6.10400E-001    0.00000E+000
   7.0270   6.12200E-001    0.00000E+000
   7.0290   6.09500E-001    0.00000E+000
   7.0310   6.06400E-001    0.00000E+000
   7.0340   6.10500E-001    0.00000E+000
   7.0360   6.33300E-001    0.00000E+000
   7.0400   6.21700E-001    0.00000E+000
   7.0430   6.15500E-001    0.00000E+000
   7.0460   6.34400E-001    0.00000E+000
   7.0490   6.24900E-001    0.00000E+000
   7.0510   6.45200E-001    0.00000E+000
   7.0530   6.34400E-001    0.00000E+000
   7.0570   6.15400E-001    0.00000E+000
   7.0600   6.13900E-001    0.00000E+000
   7.0620   6.37700E-001    0.00000E+000
   7.0670   6.58800E-001    0.00000E+000
   7.0690   6.30400E-001    0.00000E+000
   7.0710   6.50500E-001    0.00000E+000
   7.0740   6.57600E-001    0.00000E+000
   7.0760   6.44400E-001    0.00000E+000
   7.0800   6.55800E-001    0.00000E+000
   7.0820   6.80300E-001    0.00000E+000
   7.0850   6.88000E-001    0.00000E+000
   7.0880   6.83700E-001    0.00000E+000
   7.0900   7.29100E-001    0.00000E+000
   7.0920   7.07700E-001    0.00000E+000
   7.0960   7.35000E-001    0.00000E+000
   7.0990   7.55500E-001    0.00000E+000
   7.1010   7.67100E-001    0.00000E+000
   7.1030   7.65600E-001    0.00000E+000
   7.1060   7.82900E-001    0.00000E+000
   7.1100   7.99300E-001    0.00000E+000
   7.1130   8.47500E-001    0.00000E+000
   7.1150   8.69200E-001    0.00000E+000
   7.1190   9.07300E-001    0.00000E+000
   7.1220   9.31400E-001    0.00000E+000
   7.1240   9.71900E-001    0.00000E+000
   7.1280   1.02190E+000    0.00000E+000
   7.1310   1.08300E+000    0.00000E+000
   7.1330   1.14100E+000    0.00000E+000
   7.1360   1.16050E+000    0.00000E+000
   7.1390   1.20290E+000    0.00000E+000
   7.1420   1.21040E+000    0.00000E+000
   7.1440   1.27720E+000    0.00000E+000
   7.1460   1.40660E+000    0.00000E+000
   7.1490   1.42570E+000    0.00000E+000
   7.1530   1.81290E+000    0.00000E+000
   7.1560   2.15240E+000    0.00000E+000
   7.1580   1.78260E+000    0.00000E+000
   7.1610   1.24670E+000    0.00000E+000
   7.1630   1.14050E+000    0.00000E+000
   7.1660   1.14760E+000    0.00000E+000
   7.1700   9.31600E-001    0.00000E+000
   7.1720   1.14040E+000    0.00000E+000
   7.1750   7.53600E-001    0.00000E+000
   7.1780   1.23620E+000    0.00000E+000
   7.1800   4.01000E-002    0.00000E+000
   7.1830  -1.50100E-001    0.00000E+000
   7.1860   1.00000E+000    0.00000E+000
   7.1870   1.00000E+000    0.00000E+000
   7.1910   1.00000E+000    0.00000E+000
   7.1930   1.00000E+000    0.00000E+000
   7.1960   1.00000E+000    0.00000E+000
   7.1990   1.00000E+000    0.00000E+000
   7.2010   1.00000E+000    0.00000E+000
   7.2040   1.00000E+000    0.00000E+000
   7.2080   1.00000E+000    0.00000E+000
   7.2120   1.00000E+000    0.00000E+000
   7.2140   1.00000E+000    0.00000E+000
   7.2180   1.00000E+000    0.00000E+000
   7.2230   1.00000E+000    0.00000E+000
   7.2240   1.00000E+000    0.00000E+000
   7.2270   1.00000E+000    0.00000E+000
   7.2300   1.00000E+000    0.00000E+000
   7.2310   1.00000E+000    0.00000E+000
   7.2360   1.00000E+000    0.00000E+000
   7.2390   1.00000E+000    0.00000E+000
   7.2410   1.00000E+000    0.00000E+000
   7.2440   1.00000E+000    0.00000E+000
   7.2460   1.00000E+000    0.00000E+000
   7.2490   1.00000E+000    0.00000E+000
   7.2520   1.00000E+000    0.00000E+000
   7.2550   1.00000E+000    0.00000E+000
   7.2580   1.00000E+000    0.00000E+000
   7.2620   1.00000E+000    0.00000E+000
   7.2640   1.00000E+000    0.00000E+000
   7.2670   1.00000E+000    0.00000E+000
   7.2690   1.00000E+000    0.00000E+000
   7.2710   1.00000E+000    0.00000E+000
   7.2740   1.00000E+000    0.00000E+000
   7.2760   1.00000E+000    0.00000E+000
   7.2790   1.00000E+000    0.00000E+000
   7.2820   1.00000E+000    0.00000E+000
   7.2850   1.00000E+000    0.00000E+000
   7.2900   1.00000E+000    0.00000E+000
   7.2920   1.00000E+000    0.00000E+000
   7.2950   1.00000E+000    0.00000E+000
   7.2960   1.00000E+000    0.00000E+000
   7.2990   1.00000E+000    0.00000E+000
   7.3020   1.00000E+000    0.00000E+000
