# Supplementary material for: Rationally seeded computational protein design of ɑ-helical barrels
Source: Nat Chem Biol. 2024 Jun 20;20(8):991–9. doi: 10.1038/s41589-024-01642-0 (PMC11288890; doi:10.1038/s41589-024-01642-0)
Supplement: Supplementary file 3 — PDB and .mtz files used for making figure panels b–d and j–m. [file 41589_2024_1642_MOESM3_ESM.zip › KIA_RP_RSPD_NatChemBiol_data_Figure2/scapCC6_LLIA_panels_e-h/AUC_panel_g/SV_raw/00003.RA1]

scapCC6_LLIA_master
R 1 20.2 50000 0011699 2.3700E10 281 1 
   5.8010   4.92700E-001    0.00000E+000
   5.8020   1.00000E+000    0.00000E+000
   5.8030   6.44800E-001    0.00000E+000
   5.8040   8.36400E-001    0.00000E+000
   5.8050   8.76000E-001    0.00000E+000
   5.8060   9.22000E-001    0.00000E+000
   5.8070   8.90200E-001    0.00000E+000
   5.8080   5.41900E-001    0.00000E+000
   5.8100   4.75000E-001    0.00000E+000
   5.8120   8.99600E-001    0.00000E+000
   5.8140   1.09560E+000    0.00000E+000
   5.8150   8.59600E-001    0.00000E+000
   5.8160   1.09870E+000    0.00000E+000
   5.8170   1.12370E+000    0.00000E+000
   5.8190   1.13140E+000    0.00000E+000
   5.8200   1.14980E+000    0.00000E+000
   5.8210   1.09970E+000    0.00000E+000
   5.8220   1.09520E+000    0.00000E+000
   5.8240   9.26100E-001    0.00000E+000
   5.8250   1.00960E+000    0.00000E+000
   5.8260   1.01020E+000    0.00000E+000
   5.8270   1.13310E+000    0.00000E+000
   5.8280   1.21280E+000    0.00000E+000
   5.8290   1.28450E+000    0.00000E+000
   5.8300   1.34350E+000    0.00000E+000
   5.8310   1.47710E+000    0.00000E+000
   5.8330   1.50750E+000    0.00000E+000
   5.8350   1.50330E+000    0.00000E+000
   5.8370   1.52400E+000    0.00000E+000
   5.8380   1.70490E+000    0.00000E+000
   5.8400   1.70290E+000    0.00000E+000
   5.8420   1.56780E+000    0.00000E+000
   5.8430   1.67030E+000    0.00000E+000
   5.8450   1.55600E+000    0.00000E+000
   5.8470   1.55120E+000    0.00000E+000
   5.8490   1.48520E+000    0.00000E+000
   5.8500   1.46060E+000    0.00000E+000
   5.8510   1.32490E+000    0.00000E+000
   5.8540   7.99800E-001    0.00000E+000
   5.8570   4.80100E-001    0.00000E+000
   5.8590   5.27300E-001    0.00000E+000
   5.8610   5.00900E-001    0.00000E+000
   5.8620   5.50300E-001    0.00000E+000
   5.8640   4.71600E-001    0.00000E+000
   5.8660   3.44900E-001    0.00000E+000
   5.8670   3.48900E-001    0.00000E+000
   5.8690   3.32100E-001    0.00000E+000
   5.8700   2.71300E-001    0.00000E+000
   5.8710   2.61100E-001    0.00000E+000
   5.8730   2.67000E-001    0.00000E+000
   5.8760   2.06100E-001    0.00000E+000
   5.8780   1.63700E-001    0.00000E+000
   5.8800   1.53000E-001    0.00000E+000
   5.8830   1.77500E-001    0.00000E+000
   5.8850   1.47600E-001    0.00000E+000
   5.8860   1.19000E-001    0.00000E+000
   5.8890   9.95000E-002    0.00000E+000
   5.8910   8.37000E-002    0.00000E+000
   5.8920   5.52000E-002    0.00000E+000
   5.8940   4.69000E-002    0.00000E+000
   5.8960   2.99000E-002    0.00000E+000
   5.8990   3.24000E-002    0.00000E+000
   5.9010   1.83000E-002    0.00000E+000
   5.9030   5.23000E-002    0.00000E+000
   5.9050   2.66000E-002    0.00000E+000
   5.9080   1.89000E-002    0.00000E+000
   5.9090   2.46000E-002    0.00000E+000
   5.9100   3.13000E-002    0.00000E+000
   5.9120   3.49000E-002    0.00000E+000
   5.9140  -3.60000E-003    0.00000E+000
   5.9150   1.25000E-002    0.00000E+000
   5.9170   4.61000E-002    0.00000E+000
   5.9190   1.23000E-002    0.00000E+000
   5.9210   1.72000E-002    0.00000E+000
   5.9220   1.10000E-002    0.00000E+000
   5.9240   6.10000E-003    0.00000E+000
   5.9260   8.90000E-003    0.00000E+000
   5.9280   1.75000E-002    0.00000E+000
   5.9310   7.30000E-003    0.00000E+000
   5.9320   2.00000E-003    0.00000E+000
   5.9340   4.90000E-003    0.00000E+000
   5.9360   1.25000E-002    0.00000E+000
   5.9380   1.59000E-002    0.00000E+000
   5.9400  -2.80000E-003    0.00000E+000
   5.9420  -9.00000E-004    0.00000E+000
   5.9450  -8.00000E-004    0.00000E+000
   5.9470   9.60000E-003    0.00000E+000
   5.9490   1.53000E-002    0.00000E+000
   5.9510   6.10000E-003    0.00000E+000
   5.9540   1.62000E-002    0.00000E+000
   5.9560   2.33000E-002    0.00000E+000
   5.9580  -8.00000E-004    0.00000E+000
   5.9600  -2.90000E-003    0.00000E+000
   5.9620  -7.70000E-003    0.00000E+000
   5.9640  -6.30000E-003    0.00000E+000
   5.9650   1.11000E-002    0.00000E+000
   5.9670   3.70000E-003    0.00000E+000
   5.9700  -5.30000E-003    0.00000E+000
   5.9710   1.51000E-002    0.00000E+000
   5.9720   3.37000E-002    0.00000E+000
   5.9740   2.50300E-001    0.00000E+000
   5.9770  -9.83000E-002    0.00000E+000
   5.9780  -7.99100E-001    0.00000E+000
   5.9810  -4.41300E-001    0.00000E+000
   5.9820  -2.10000E-003    0.00000E+000
   5.9840   3.08000E-002    0.00000E+000
   5.9850  -5.34000E-002    0.00000E+000
   5.9880  -3.74000E-002    0.00000E+000
   5.9890  -4.75000E-002    0.00000E+000
   5.9920  -5.10000E-002    0.00000E+000
   5.9940  -5.49000E-002    0.00000E+000
   5.9960  -3.80000E-002    0.00000E+000
   5.9980  -5.51000E-002    0.00000E+000
   6.0000  -4.01000E-002    0.00000E+000
   6.0010  -4.37000E-002    0.00000E+000
   6.0030  -5.81000E-002    0.00000E+000
   6.0040  -4.57000E-002    0.00000E+000
   6.0060  -3.66000E-002    0.00000E+000
   6.0090  -3.37000E-002    0.00000E+000
   6.0120  -2.80000E-002    0.00000E+000
   6.0140  -4.58000E-002    0.00000E+000
   6.0160  -3.53000E-002    0.00000E+000
   6.0170  -2.07000E-002    0.00000E+000
   6.0180  -1.78000E-002    0.00000E+000
   6.0210  -4.80000E-002    0.00000E+000
   6.0220  -5.40000E-002    0.00000E+000
   6.0230  -4.96000E-002    0.00000E+000
   6.0250  -4.49000E-002    0.00000E+000
   6.0280  -4.78000E-002    0.00000E+000
   6.0300  -2.59000E-002    0.00000E+000
   6.0350  -6.42000E-002    0.00000E+000
   6.0370  -8.70000E-002    0.00000E+000
   6.0390  -2.73200E-001    0.00000E+000
   6.0450   4.13400E-001    0.00000E+000
   6.0470   1.50000E-001    0.00000E+000
   6.0500   2.49200E-001    0.00000E+000
   6.0510   2.36000E-001    0.00000E+000
   6.0520   2.51700E-001    0.00000E+000
   6.0560   2.72800E-001    0.00000E+000
   6.0590   2.83200E-001    0.00000E+000
   6.0610   3.12000E-001    0.00000E+000
   6.0660   3.12500E-001    0.00000E+000
   6.0680   3.42800E-001    0.00000E+000
   6.0710   3.48300E-001    0.00000E+000
   6.0720   3.64700E-001    0.00000E+000
   6.0730   3.77200E-001    0.00000E+000
   6.0770   4.05000E-001    0.00000E+000
   6.0780   4.13500E-001    0.00000E+000
   6.0800   4.27700E-001    0.00000E+000
   6.0820   4.21100E-001    0.00000E+000
   6.0850   4.59200E-001    0.00000E+000
   6.0880   4.49500E-001    0.00000E+000
   6.0910   4.70100E-001    0.00000E+000
   6.0920   4.90800E-001    0.00000E+000
   6.0960   4.94400E-001    0.00000E+000
   6.0980   4.94900E-001    0.00000E+000
   6.1050   5.16700E-001    0.00000E+000
   6.1060   5.41100E-001    0.00000E+000
   6.1100   5.50400E-001    0.00000E+000
   6.1110   5.31500E-001    0.00000E+000
   6.1140   5.74200E-001    0.00000E+000
   6.1180   5.69600E-001    0.00000E+000
   6.1210   5.78000E-001    0.00000E+000
   6.1240   5.75500E-001    0.00000E+000
   6.1250   5.62200E-001    0.00000E+000
   6.1280   6.00700E-001    0.00000E+000
   6.1300   6.05900E-001    0.00000E+000
   6.1320   6.08900E-001    0.00000E+000
   6.1360   5.89900E-001    0.00000E+000
   6.1390   6.04800E-001    0.00000E+000
   6.1400   6.13500E-001    0.00000E+000
   6.1410   5.98900E-001    0.00000E+000
   6.1430   6.13300E-001    0.00000E+000
   6.1490   6.10600E-001    0.00000E+000
   6.1520   6.15900E-001    0.00000E+000
   6.1550   6.04900E-001    0.00000E+000
   6.1560   6.04200E-001    0.00000E+000
   6.1600   6.06100E-001    0.00000E+000
   6.1610   5.86500E-001    0.00000E+000
   6.1630   5.92800E-001    0.00000E+000
   6.1650   6.05900E-001    0.00000E+000
   6.1680   6.15100E-001    0.00000E+000
   6.1720   6.14900E-001    0.00000E+000
   6.1740   6.25500E-001    0.00000E+000
   6.1770   6.26400E-001    0.00000E+000
   6.1790   6.28600E-001    0.00000E+000
   6.1810   6.09000E-001    0.00000E+000
   6.1830   6.47000E-001    0.00000E+000
   6.1840   6.31600E-001    0.00000E+000
   6.1880   6.32600E-001    0.00000E+000
   6.1910   6.32900E-001    0.00000E+000
   6.1950   6.12900E-001    0.00000E+000
   6.1970   6.20500E-001    0.00000E+000
   6.2000   6.29200E-001    0.00000E+000
   6.2010   6.28300E-001    0.00000E+000
   6.2020   6.39200E-001    0.00000E+000
   6.2040   6.23300E-001    0.00000E+000
   6.2070   6.08800E-001    0.00000E+000
   6.2090   6.32700E-001    0.00000E+000
   6.2130   6.28100E-001    0.00000E+000
   6.2140   6.20000E-001    0.00000E+000
   6.2170   6.23000E-001    0.00000E+000
   6.2210   6.28500E-001    0.00000E+000
   6.2230   6.19700E-001    0.00000E+000
   6.2270   6.15000E-001    0.00000E+000
   6.2300   6.17300E-001    0.00000E+000
   6.2310   6.12000E-001    0.00000E+000
   6.2320   6.32300E-001    0.00000E+000
   6.2360   6.31100E-001    0.00000E+000
   6.2410   6.19300E-001    0.00000E+000
   6.2450   6.34200E-001    0.00000E+000
   6.2470   6.22400E-001    0.00000E+000
   6.2480   6.27500E-001    0.00000E+000
   6.2500   6.26800E-001    0.00000E+000
   6.2540   6.17700E-001    0.00000E+000
   6.2570   6.18600E-001    0.00000E+000
   6.2610   6.21400E-001    0.00000E+000
   6.2630   6.22700E-001    0.00000E+000
   6.2660   6.14500E-001    0.00000E+000
   6.2670   6.28400E-001    0.00000E+000
   6.2680   6.31900E-001    0.00000E+000
   6.2720   6.04400E-001    0.00000E+000
   6.2750   6.25800E-001    0.00000E+000
   6.2760   6.34600E-001    0.00000E+000
   6.2780   6.18600E-001    0.00000E+000
   6.2820   6.01100E-001    0.00000E+000
   6.2840   6.27800E-001    0.00000E+000
   6.2870   6.28500E-001    0.00000E+000
   6.2890   6.38800E-001    0.00000E+000
   6.2970   6.21500E-001    0.00000E+000
   6.3010   6.19700E-001    0.00000E+000
   6.3040   6.21300E-001    0.00000E+000
   6.3060   6.35000E-001    0.00000E+000
   6.3080   6.35400E-001    0.00000E+000
   6.3130   6.18200E-001    0.00000E+000
   6.3160   6.16300E-001    0.00000E+000
   6.3190   6.51700E-001    0.00000E+000
   6.3240   6.30700E-001    0.00000E+000
   6.3280   6.06300E-001    0.00000E+000
   6.3310   6.21100E-001    0.00000E+000
   6.3330   6.30000E-001    0.00000E+000
   6.3340   6.19100E-001    0.00000E+000
   6.3370   6.27300E-001    0.00000E+000
   6.3430   6.21300E-001    0.00000E+000
   6.3450   6.33100E-001    0.00000E+000
   6.3460   6.29400E-001    0.00000E+000
   6.3500   6.28900E-001    0.00000E+000
   6.3550   6.11800E-001    0.00000E+000
   6.3600   6.28000E-001    0.00000E+000
   6.3630   6.12100E-001    0.00000E+000
   6.3640   6.32300E-001    0.00000E+000
   6.3670   6.33700E-001    0.00000E+000
   6.3720   6.25300E-001    0.00000E+000
   6.3760   6.13900E-001    0.00000E+000
   6.3780   6.18600E-001    0.00000E+000
   6.3820   6.31300E-001    0.00000E+000
   6.3850   6.32400E-001    0.00000E+000
   6.3860   6.35600E-001    0.00000E+000
   6.3900   6.08600E-001    0.00000E+000
   6.3930   6.30200E-001    0.00000E+000
   6.3950   6.30400E-001    0.00000E+000
   6.3970   6.19600E-001    0.00000E+000
   6.3990   6.34700E-001    0.00000E+000
   6.4020   6.32800E-001    0.00000E+000
   6.4050   6.19300E-001    0.00000E+000
   6.4100   6.19700E-001    0.00000E+000
   6.4130   6.26800E-001    0.00000E+000
   6.4170   6.26200E-001    0.00000E+000
   6.4180   6.21700E-001    0.00000E+000
   6.4220   6.35400E-001    0.00000E+000
   6.4250   6.21900E-001    0.00000E+000
   6.4290   6.23100E-001    0.00000E+000
   6.4300   6.16600E-001    0.00000E+000
   6.4330   6.31800E-001    0.00000E+000
   6.4350   6.25700E-001    0.00000E+000
   6.4380   6.32700E-001    0.00000E+000
   6.4410   6.23400E-001    0.00000E+000
   6.4440   6.28600E-001    0.00000E+000
   6.4470   6.16200E-001    0.00000E+000
   6.4490   6.50800E-001    0.00000E+000
   6.4510   6.36600E-001    0.00000E+000
   6.4540   6.37500E-001    0.00000E+000
   6.4570   6.22200E-001    0.00000E+000
   6.4580   6.26700E-001    0.00000E+000
   6.4590   6.10200E-001    0.00000E+000
   6.4620   6.38200E-001    0.00000E+000
   6.4670   6.22200E-001    0.00000E+000
   6.4690   6.25600E-001    0.00000E+000
   6.4720   6.08200E-001    0.00000E+000
   6.4740   6.35800E-001    0.00000E+000
   6.4770   6.37600E-001    0.00000E+000
   6.4780   6.43900E-001    0.00000E+000
   6.4810   6.38900E-001    0.00000E+000
   6.4850   6.34200E-001    0.00000E+000
   6.4870   6.14800E-001    0.00000E+000
   6.4890   6.22300E-001    0.00000E+000
   6.4920   6.31000E-001    0.00000E+000
   6.4940   6.26800E-001    0.00000E+000
   6.4960   6.26100E-001    0.00000E+000
   6.4990   6.36600E-001    0.00000E+000
   6.5020   6.35200E-001    0.00000E+000
   6.5040   6.32800E-001    0.00000E+000
   6.5070   6.17900E-001    0.00000E+000
   6.5100   6.33100E-001    0.00000E+000
   6.5110   6.41700E-001    0.00000E+000
   6.5130   6.28500E-001    0.00000E+000
   6.5150   6.26700E-001    0.00000E+000
   6.5190   6.30000E-001    0.00000E+000
   6.5210   6.29100E-001    0.00000E+000
   6.5240   6.24500E-001    0.00000E+000
   6.5280   6.25200E-001    0.00000E+000
   6.5310   6.23000E-001    0.00000E+000
   6.5350   6.25400E-001    0.00000E+000
   6.5380   6.18500E-001    0.00000E+000
   6.5410   6.22600E-001    0.00000E+000
   6.5430   6.30600E-001    0.00000E+000
   6.5440   6.18300E-001    0.00000E+000
   6.5470   6.24900E-001    0.00000E+000
   6.5500   6.31800E-001    0.00000E+000
   6.5510   6.28800E-001    0.00000E+000
   6.5540   6.47800E-001    0.00000E+000
   6.5580   6.21300E-001    0.00000E+000
   6.5600   6.07800E-001    0.00000E+000
   6.5650   6.14300E-001    0.00000E+000
   6.5670   6.28400E-001    0.00000E+000
   6.5700   6.31900E-001    0.00000E+000
   6.5720   6.09200E-001    0.00000E+000
   6.5740   6.27500E-001    0.00000E+000
   6.5760   6.07700E-001    0.00000E+000
   6.5790   6.09700E-001    0.00000E+000
   6.5810   6.15600E-001    0.00000E+000
   6.5830   6.20600E-001    0.00000E+000
   6.5860   6.13100E-001    0.00000E+000
   6.5870   6.17800E-001    0.00000E+000
   6.5910   6.22600E-001    0.00000E+000
   6.5930   6.19200E-001    0.00000E+000
   6.5960   6.26800E-001    0.00000E+000
   6.5990   6.22800E-001    0.00000E+000
   6.6010   6.30700E-001    0.00000E+000
   6.6050   6.31200E-001    0.00000E+000
   6.6070   6.13900E-001    0.00000E+000
   6.6090   6.28700E-001    0.00000E+000
   6.6110   6.32000E-001    0.00000E+000
   6.6140   6.14000E-001    0.00000E+000
   6.6160   6.27900E-001    0.00000E+000
   6.6190   6.17000E-001    0.00000E+000
   6.6210   6.05800E-001    0.00000E+000
   6.6250   6.49400E-001    0.00000E+000
   6.6280   6.21800E-001    0.00000E+000
   6.6290   6.07200E-001    0.00000E+000
   6.6310   6.25800E-001    0.00000E+000
   6.6340   6.30200E-001    0.00000E+000
   6.6380   6.34800E-001    0.00000E+000
   6.6410   6.22500E-001    0.00000E+000
   6.6440   6.21800E-001    0.00000E+000
   6.6460   6.26600E-001    0.00000E+000
   6.6490   6.38100E-001    0.00000E+000
   6.6510   6.23900E-001    0.00000E+000
   6.6550   6.38100E-001    0.00000E+000
   6.6580   6.19500E-001    0.00000E+000
   6.6600   6.12100E-001    0.00000E+000
   6.6630   6.26000E-001    0.00000E+000
   6.6670   6.45800E-001    0.00000E+000
   6.6680   6.41600E-001    0.00000E+000
   6.6700   6.17900E-001    0.00000E+000
   6.6710   6.27100E-001    0.00000E+000
   6.6740   6.25200E-001    0.00000E+000
   6.6770   6.25100E-001    0.00000E+000
   6.6820   6.19300E-001    0.00000E+000
   6.6850   6.32400E-001    0.00000E+000
   6.6880   6.05900E-001    0.00000E+000
   6.6900   6.21200E-001    0.00000E+000
   6.6910   6.33000E-001    0.00000E+000
   6.6940   6.38500E-001    0.00000E+000
   6.6960   6.21100E-001    0.00000E+000
   6.7010   6.42800E-001    0.00000E+000
   6.7030   6.24400E-001    0.00000E+000
   6.7070   6.17200E-001    0.00000E+000
   6.7090   6.27100E-001    0.00000E+000
   6.7110   6.32600E-001    0.00000E+000
   6.7140   6.27000E-001    0.00000E+000
   6.7160   6.22500E-001    0.00000E+000
   6.7180   6.39400E-001    0.00000E+000
   6.7220   6.32100E-001    0.00000E+000
   6.7240   6.15000E-001    0.00000E+000
   6.7280   6.26800E-001    0.00000E+000
   6.7290   6.34800E-001    0.00000E+000
   6.7320   6.20500E-001    0.00000E+000
   6.7340   6.29800E-001    0.00000E+000
   6.7390   6.16600E-001    0.00000E+000
   6.7440   6.29600E-001    0.00000E+000
   6.7460   6.29900E-001    0.00000E+000
   6.7480   6.38200E-001    0.00000E+000
   6.7500   6.32800E-001    0.00000E+000
   6.7520   6.21400E-001    0.00000E+000
   6.7550   6.36600E-001    0.00000E+000
   6.7580   6.33700E-001    0.00000E+000
   6.7610   6.38500E-001    0.00000E+000
   6.7650   6.19300E-001    0.00000E+000
   6.7680   6.31100E-001    0.00000E+000
   6.7690   6.11000E-001    0.00000E+000
   6.7740   6.20800E-001    0.00000E+000
   6.7770   6.23000E-001    0.00000E+000
   6.7780   6.46300E-001    0.00000E+000
   6.7800   6.34300E-001    0.00000E+000
   6.7830   6.27400E-001    0.00000E+000
   6.7870   6.15000E-001    0.00000E+000
   6.7890   6.23600E-001    0.00000E+000
   6.7930   6.26200E-001    0.00000E+000
   6.7950   6.31400E-001    0.00000E+000
   6.7980   6.17200E-001    0.00000E+000
   6.7990   6.56500E-001    0.00000E+000
   6.8020   6.30300E-001    0.00000E+000
   6.8060   6.38600E-001    0.00000E+000
   6.8070   6.31700E-001    0.00000E+000
   6.8090   6.19100E-001    0.00000E+000
   6.8120   6.17100E-001    0.00000E+000
   6.8150   6.32500E-001    0.00000E+000
   6.8160   6.29200E-001    0.00000E+000
   6.8200   6.29700E-001    0.00000E+000
   6.8230   6.25600E-001    0.00000E+000
   6.8250   6.32700E-001    0.00000E+000
   6.8270   6.17300E-001    0.00000E+000
   6.8300   6.39100E-001    0.00000E+000
   6.8340   6.24700E-001    0.00000E+000
   6.8360   6.21200E-001    0.00000E+000
   6.8380   6.16100E-001    0.00000E+000
   6.8420   6.35700E-001    0.00000E+000
   6.8440   6.13300E-001    0.00000E+000
   6.8480   6.04200E-001    0.00000E+000
   6.8510   6.19100E-001    0.00000E+000
   6.8540   6.34600E-001    0.00000E+000
   6.8570   6.22100E-001    0.00000E+000
   6.8600   6.39000E-001    0.00000E+000
   6.8640   6.35700E-001    0.00000E+000
   6.8650   6.37100E-001    0.00000E+000
   6.8680   6.19000E-001    0.00000E+000
   6.8710   6.34900E-001    0.00000E+000
   6.8730   6.54700E-001    0.00000E+000
   6.8790   6.46400E-001    0.00000E+000
   6.8810   6.31400E-001    0.00000E+000
   6.8820   6.31100E-001    0.00000E+000
   6.8840   6.41900E-001    0.00000E+000
   6.8880   6.52100E-001    0.00000E+000
   6.8930   6.56300E-001    0.00000E+000
   6.8950   6.48700E-001    0.00000E+000
   6.8980   6.47000E-001    0.00000E+000
   6.9010   6.48800E-001    0.00000E+000
   6.9040   6.45800E-001    0.00000E+000
   6.9070   6.36100E-001    0.00000E+000
   6.9110   6.41300E-001    0.00000E+000
   6.9130   6.26700E-001    0.00000E+000
   6.9160   6.44100E-001    0.00000E+000
   6.9200   6.26300E-001    0.00000E+000
   6.9210   6.35700E-001    0.00000E+000
   6.9230   6.33500E-001    0.00000E+000
   6.9270   6.11800E-001    0.00000E+000
   6.9310   6.32300E-001    0.00000E+000
   6.9330   6.40200E-001    0.00000E+000
   6.9360   6.45800E-001    0.00000E+000
   6.9430   6.35500E-001    0.00000E+000
   6.9480   6.38400E-001    0.00000E+000
   6.9490   6.18900E-001    0.00000E+000
   6.9520   6.35800E-001    0.00000E+000
   6.9540   6.38100E-001    0.00000E+000
   6.9580   6.35400E-001    0.00000E+000
   6.9610   6.26000E-001    0.00000E+000
   6.9650   6.18200E-001    0.00000E+000
   6.9660   6.09300E-001    0.00000E+000
   6.9700   6.43100E-001    0.00000E+000
   6.9730   6.33500E-001    0.00000E+000
   6.9770   6.46800E-001    0.00000E+000
   6.9800   6.22900E-001    0.00000E+000
   6.9840   6.18900E-001    0.00000E+000
   6.9860   6.19000E-001    0.00000E+000
   6.9890   6.52700E-001    0.00000E+000
   6.9920   6.38900E-001    0.00000E+000
   6.9930   6.40900E-001    0.00000E+000
   6.9950   6.42300E-001    0.00000E+000
   7.0000   6.28100E-001    0.00000E+000
   7.0020   6.38400E-001    0.00000E+000
   7.0060   6.32900E-001    0.00000E+000
   7.0090   6.42600E-001    0.00000E+000
   7.0120   6.33900E-001    0.00000E+000
   7.0140   6.29900E-001    0.00000E+000
   7.0150   6.36500E-001    0.00000E+000
   7.0180   6.28600E-001    0.00000E+000
   7.0230   6.26400E-001    0.00000E+000
   7.0240   6.46900E-001    0.00000E+000
   7.0270   6.35600E-001    0.00000E+000
   7.0300   6.45200E-001    0.00000E+000
   7.0320   6.20800E-001    0.00000E+000
   7.0350   6.31900E-001    0.00000E+000
   7.0380   6.33300E-001    0.00000E+000
   7.0410   6.31200E-001    0.00000E+000
   7.0430   6.20000E-001    0.00000E+000
   7.0450   6.25800E-001    0.00000E+000
   7.0500   6.19700E-001    0.00000E+000
   7.0520   6.33300E-001    0.00000E+000
   7.0550   6.50100E-001    0.00000E+000
   7.0570   6.42700E-001    0.00000E+000
   7.0600   6.33100E-001    0.00000E+000
   7.0650   6.26200E-001    0.00000E+000
   7.0670   6.30400E-001    0.00000E+000
   7.0690   6.28800E-001    0.00000E+000
   7.0710   6.39200E-001    0.00000E+000
   7.0730   6.34900E-001    0.00000E+000
   7.0760   6.31200E-001    0.00000E+000
   7.0800   6.42200E-001    0.00000E+000
   7.0810   6.37800E-001    0.00000E+000
   7.0850   6.42900E-001    0.00000E+000
   7.0870   6.34000E-001    0.00000E+000
   7.0900   6.45100E-001    0.00000E+000
   7.0920   6.44900E-001    0.00000E+000
   7.0940   6.51000E-001    0.00000E+000
   7.0980   6.46800E-001    0.00000E+000
   7.1010   6.63700E-001    0.00000E+000
   7.1030   6.47100E-001    0.00000E+000
   7.1060   6.42200E-001    0.00000E+000
   7.1090   6.42300E-001    0.00000E+000
   7.1120   6.55200E-001    0.00000E+000
   7.1150   6.56900E-001    0.00000E+000
   7.1180   6.76300E-001    0.00000E+000
   7.1190   6.93000E-001    0.00000E+000
   7.1240   6.93200E-001    0.00000E+000
   7.1260   7.23200E-001    0.00000E+000
   7.1290   7.15300E-001    0.00000E+000
   7.1330   7.36400E-001    0.00000E+000
   7.1350   6.96400E-001    0.00000E+000
   7.1380   7.23500E-001    0.00000E+000
   7.1400   7.58900E-001    0.00000E+000
   7.1420   6.99600E-001    0.00000E+000
   7.1450   6.96700E-001    0.00000E+000
   7.1490   7.15800E-001    0.00000E+000
   7.1510   7.25700E-001    0.00000E+000
   7.1540   6.65600E-001    0.00000E+000
   7.1580   4.43500E-001    0.00000E+000
   7.1590  -3.47000E-002    0.00000E+000
   7.1630  -3.18900E-001    0.00000E+000
   7.1650   5.14000E-002    0.00000E+000
   7.1690   2.87700E-001    0.00000E+000
   7.1720   2.99600E-001    0.00000E+000
   7.1760  -5.57000E-002    0.00000E+000
   7.1790  -6.30000E-003    0.00000E+000
   7.1820   1.00000E+000    0.00000E+000
   7.1850   1.00000E+000    0.00000E+000
   7.1870   1.00000E+000    0.00000E+000
   7.1900   1.00000E+000    0.00000E+000
   7.1930   1.00000E+000    0.00000E+000
   7.1970   1.00000E+000    0.00000E+000
   7.1990   1.00000E+000    0.00000E+000
   7.2010   1.00000E+000    0.00000E+000
   7.2050   1.00000E+000    0.00000E+000
   7.2080   1.00000E+000    0.00000E+000
   7.2120   1.00000E+000    0.00000E+000
   7.2150   1.00000E+000    0.00000E+000
   7.2170   1.00000E+000    0.00000E+000
   7.2190   1.00000E+000    0.00000E+000
   7.2230   1.00000E+000    0.00000E+000
   7.2250   1.00000E+000    0.00000E+000
   7.2260   1.00000E+000    0.00000E+000
   7.2300   1.00000E+000    0.00000E+000
   7.2330   1.00000E+000    0.00000E+000
   7.2360   1.00000E+000    0.00000E+000
   7.2400   1.00000E+000    0.00000E+000
   7.2440   1.00000E+000    0.00000E+000
   7.2460   1.00000E+000    0.00000E+000
   7.2490   1.00000E+000    0.00000E+000
   7.2510   1.00000E+000    0.00000E+000
   7.2550   1.00000E+000    0.00000E+000
   7.2580   1.00000E+000    0.00000E+000
   7.2590   1.00000E+000    0.00000E+000
   7.2630   1.00000E+000    0.00000E+000
   7.2660   1.00000E+000    0.00000E+000
   7.2690   1.00000E+000    0.00000E+000
   7.2710   1.00000E+000    0.00000E+000
   7.2740   1.00000E+000    0.00000E+000
   7.2760   1.00000E+000    0.00000E+000
   7.2800   1.00000E+000    0.00000E+000
   7.2830   1.00000E+000    0.00000E+000
   7.2870   1.00000E+000    0.00000E+000
   7.2890   1.00000E+000    0.00000E+000
   7.2920   1.00000E+000    0.00000E+000
   7.2940   1.00000E+000    0.00000E+000
   7.2980   1.00000E+000    0.00000E+000
   7.3000   1.00000E+000    0.00000E+000
