# Supplementary material for: Rationally seeded computational protein design of ɑ-helical barrels
Source: Nat Chem Biol. 2024 Jun 20;20(8):991–9. doi: 10.1038/s41589-024-01642-0 (PMC11288890; doi:10.1038/s41589-024-01642-0)
Supplement: Supplementary file 3 — PDB and .mtz files used for making figure panels b–d and j–m. [file 41589_2024_1642_MOESM3_ESM.zip › KIA_RP_RSPD_NatChemBiol_data_Figure2/scapCC6_LLIA_panels_e-h/AUC_panel_g/SV_raw/00017.RA1]

scapCC6_LLIA_master
R 1 20.0 50000 0015892 1.3870E11 281 1 
   5.7990   6.51400E-001    0.00000E+000
   5.8000   5.29100E-001    0.00000E+000
   5.8010   6.57300E-001    0.00000E+000
   5.8030   9.07200E-001    0.00000E+000
   5.8040   5.36900E-001    0.00000E+000
   5.8050   6.80300E-001    0.00000E+000
   5.8060   6.99100E-001    0.00000E+000
   5.8070   8.13200E-001    0.00000E+000
   5.8080   7.63800E-001    0.00000E+000
   5.8090   1.13870E+000    0.00000E+000
   5.8100   1.10620E+000    0.00000E+000
   5.8120   1.03370E+000    0.00000E+000
   5.8140   1.10380E+000    0.00000E+000
   5.8150   1.11510E+000    0.00000E+000
   5.8160   8.93200E-001    0.00000E+000
   5.8170   1.05210E+000    0.00000E+000
   5.8180   1.19610E+000    0.00000E+000
   5.8200   1.25800E+000    0.00000E+000
   5.8210   1.01280E+000    0.00000E+000
   5.8230   9.30300E-001    0.00000E+000
   5.8240   1.07690E+000    0.00000E+000
   5.8250   1.00220E+000    0.00000E+000
   5.8260   1.14930E+000    0.00000E+000
   5.8290   1.13320E+000    0.00000E+000
   5.8300   1.32060E+000    0.00000E+000
   5.8320   1.61880E+000    0.00000E+000
   5.8330   1.71490E+000    0.00000E+000
   5.8350   1.67560E+000    0.00000E+000
   5.8360   1.64200E+000    0.00000E+000
   5.8370   1.52350E+000    0.00000E+000
   5.8380   1.60360E+000    0.00000E+000
   5.8390   1.58740E+000    0.00000E+000
   5.8400   1.62160E+000    0.00000E+000
   5.8420   1.59530E+000    0.00000E+000
   5.8440   1.65110E+000    0.00000E+000
   5.8450   1.58000E+000    0.00000E+000
   5.8470   1.51790E+000    0.00000E+000
   5.8480   1.47360E+000    0.00000E+000
   5.8490   1.46440E+000    0.00000E+000
   5.8530   9.41200E-001    0.00000E+000
   5.8540   7.65700E-001    0.00000E+000
   5.8570   5.95800E-001    0.00000E+000
   5.8580   6.30900E-001    0.00000E+000
   5.8600   6.57400E-001    0.00000E+000
   5.8620   4.43200E-001    0.00000E+000
   5.8640   3.67000E-001    0.00000E+000
   5.8660   2.85000E-001    0.00000E+000
   5.8680   2.62500E-001    0.00000E+000
   5.8690   3.43900E-001    0.00000E+000
   5.8720   2.37700E-001    0.00000E+000
   5.8730   2.55600E-001    0.00000E+000
   5.8740   2.28700E-001    0.00000E+000
   5.8750   2.56200E-001    0.00000E+000
   5.8760   1.83300E-001    0.00000E+000
   5.8790   1.74800E-001    0.00000E+000
   5.8800   1.32700E-001    0.00000E+000
   5.8820   1.49600E-001    0.00000E+000
   5.8850   1.61700E-001    0.00000E+000
   5.8860   1.35800E-001    0.00000E+000
   5.8880   1.14500E-001    0.00000E+000
   5.8900   9.24000E-002    0.00000E+000
   5.8920   8.10000E-002    0.00000E+000
   5.8940   6.18000E-002    0.00000E+000
   5.8960   7.04000E-002    0.00000E+000
   5.8990   6.00000E-003    0.00000E+000
   5.9010   3.93000E-002    0.00000E+000
   5.9020   3.20000E-002    0.00000E+000
   5.9050   3.26000E-002    0.00000E+000
   5.9080   4.77000E-002    0.00000E+000
   5.9100   3.42000E-002    0.00000E+000
   5.9120   1.09000E-002    0.00000E+000
   5.9140   1.61000E-002    0.00000E+000
   5.9160   1.05000E-002    0.00000E+000
   5.9170   2.80000E-002    0.00000E+000
   5.9200   3.20000E-003    0.00000E+000
   5.9210   1.52000E-002    0.00000E+000
   5.9230   1.02000E-002    0.00000E+000
   5.9240   4.10000E-003    0.00000E+000
   5.9260   2.18000E-002    0.00000E+000
   5.9310   7.20000E-003    0.00000E+000
   5.9330  -6.50000E-003    0.00000E+000
   5.9360   4.00000E-004    0.00000E+000
   5.9380   1.53000E-002    0.00000E+000
   5.9400   5.70000E-003    0.00000E+000
   5.9420   7.60000E-003    0.00000E+000
   5.9450  -3.80000E-003    0.00000E+000
   5.9460   8.70000E-003    0.00000E+000
   5.9480   7.70000E-003    0.00000E+000
   5.9500   9.50000E-003    0.00000E+000
   5.9510   6.40000E-003    0.00000E+000
   5.9550   5.50000E-003    0.00000E+000
   5.9580  -2.00000E-004    0.00000E+000
   5.9600   8.40000E-003    0.00000E+000
   5.9620  -6.00000E-003    0.00000E+000
   5.9650   5.70000E-003    0.00000E+000
   5.9660   7.40000E-003    0.00000E+000
   5.9700   2.80000E-003    0.00000E+000
   5.9720  -5.40000E-003    0.00000E+000
   5.9740   1.45000E-002    0.00000E+000
   5.9760   7.37000E-002    0.00000E+000
   5.9780   2.49500E-001    0.00000E+000
   5.9790  -1.90500E-001    0.00000E+000
   5.9810  -7.98200E-001    0.00000E+000
   5.9820  -3.46900E-001    0.00000E+000
   5.9850   3.99000E-002    0.00000E+000
   5.9880  -4.40000E-002    0.00000E+000
   5.9890  -2.71000E-002    0.00000E+000
   5.9910  -4.62000E-002    0.00000E+000
   5.9950  -4.87000E-002    0.00000E+000
   5.9970  -5.75000E-002    0.00000E+000
   5.9980  -4.21000E-002    0.00000E+000
   6.0010  -3.07000E-002    0.00000E+000
   6.0030  -5.12000E-002    0.00000E+000
   6.0040  -4.90000E-002    0.00000E+000
   6.0080  -3.48000E-002    0.00000E+000
   6.0100  -3.87000E-002    0.00000E+000
   6.0130  -3.04000E-002    0.00000E+000
   6.0150  -4.32000E-002    0.00000E+000
   6.0170  -2.34000E-002    0.00000E+000
   6.0180  -2.69000E-002    0.00000E+000
   6.0210  -6.15000E-002    0.00000E+000
   6.0240  -4.65000E-002    0.00000E+000
   6.0260  -4.71000E-002    0.00000E+000
   6.0290  -4.70000E-002    0.00000E+000
   6.0300  -4.32000E-002    0.00000E+000
   6.0340  -5.98000E-002    0.00000E+000
   6.0350  -6.50000E-003    0.00000E+000
   6.0380  -2.83400E-001    0.00000E+000
   6.0390   5.41600E-001    0.00000E+000
   6.0430   6.65200E-001    0.00000E+000
   6.0460   1.66000E-002    0.00000E+000
   6.0500   4.51000E-002    0.00000E+000
   6.0510   7.25000E-002    0.00000E+000
   6.0530   4.49000E-002    0.00000E+000
   6.0550   5.82000E-002    0.00000E+000
   6.0570   5.13000E-002    0.00000E+000
   6.0610   5.56000E-002    0.00000E+000
   6.0620   8.47000E-002    0.00000E+000
   6.0650   7.02000E-002    0.00000E+000
   6.0680   6.79000E-002    0.00000E+000
   6.0690   7.50000E-002    0.00000E+000
   6.0710   7.48000E-002    0.00000E+000
   6.0730   7.59000E-002    0.00000E+000
   6.0770   7.68000E-002    0.00000E+000
   6.0790   7.38000E-002    0.00000E+000
   6.0820   9.03000E-002    0.00000E+000
   6.0850   8.07000E-002    0.00000E+000
   6.0880   8.16000E-002    0.00000E+000
   6.0910   9.23000E-002    0.00000E+000
   6.0920   1.04000E-001    0.00000E+000
   6.0950   9.24000E-002    0.00000E+000
   6.0980   9.64000E-002    0.00000E+000
   6.1030   1.05500E-001    0.00000E+000
   6.1050   1.13900E-001    0.00000E+000
   6.1090   1.07200E-001    0.00000E+000
   6.1110   1.17600E-001    0.00000E+000
   6.1150   1.24400E-001    0.00000E+000
   6.1160   1.13300E-001    0.00000E+000
   6.1190   1.08200E-001    0.00000E+000
   6.1200   1.28300E-001    0.00000E+000
   6.1230   1.29900E-001    0.00000E+000
   6.1270   1.24900E-001    0.00000E+000
   6.1330   1.32500E-001    0.00000E+000
   6.1340   1.39900E-001    0.00000E+000
   6.1360   1.52500E-001    0.00000E+000
   6.1400   1.46700E-001    0.00000E+000
   6.1410   1.66800E-001    0.00000E+000
   6.1430   1.72700E-001    0.00000E+000
   6.1450   1.65500E-001    0.00000E+000
   6.1500   1.82900E-001    0.00000E+000
   6.1540   1.94200E-001    0.00000E+000
   6.1550   1.91800E-001    0.00000E+000
   6.1560   1.96300E-001    0.00000E+000
   6.1570   1.98300E-001    0.00000E+000
   6.1610   1.90700E-001    0.00000E+000
   6.1620   1.95300E-001    0.00000E+000
   6.1630   1.86700E-001    0.00000E+000
   6.1660   2.05700E-001    0.00000E+000
   6.1690   2.16700E-001    0.00000E+000
   6.1710   1.98000E-001    0.00000E+000
   6.1740   2.35400E-001    0.00000E+000
   6.1760   2.23400E-001    0.00000E+000
   6.1780   2.31600E-001    0.00000E+000
   6.1820   2.45600E-001    0.00000E+000
   6.1840   2.47100E-001    0.00000E+000
   6.1860   2.52000E-001    0.00000E+000
   6.1910   2.52800E-001    0.00000E+000
   6.1920   2.56000E-001    0.00000E+000
   6.1930   2.67900E-001    0.00000E+000
   6.1980   2.67400E-001    0.00000E+000
   6.2000   2.77000E-001    0.00000E+000
   6.2020   2.93700E-001    0.00000E+000
   6.2070   2.86500E-001    0.00000E+000
   6.2090   2.97000E-001    0.00000E+000
   6.2130   3.09300E-001    0.00000E+000
   6.2150   3.04800E-001    0.00000E+000
   6.2180   3.15000E-001    0.00000E+000
   6.2200   3.20700E-001    0.00000E+000
   6.2230   3.34000E-001    0.00000E+000
   6.2270   3.27400E-001    0.00000E+000
   6.2290   3.27100E-001    0.00000E+000
   6.2310   3.32900E-001    0.00000E+000
   6.2320   3.49300E-001    0.00000E+000
   6.2340   3.68800E-001    0.00000E+000
   6.2370   3.63500E-001    0.00000E+000
   6.2410   3.63200E-001    0.00000E+000
   6.2440   3.72200E-001    0.00000E+000
   6.2470   3.80200E-001    0.00000E+000
   6.2490   3.78400E-001    0.00000E+000
   6.2500   3.85500E-001    0.00000E+000
   6.2520   3.78400E-001    0.00000E+000
   6.2550   3.86300E-001    0.00000E+000
   6.2590   4.14600E-001    0.00000E+000
   6.2610   4.17000E-001    0.00000E+000
   6.2630   3.96100E-001    0.00000E+000
   6.2650   4.10800E-001    0.00000E+000
   6.2670   4.01200E-001    0.00000E+000
   6.2700   4.20600E-001    0.00000E+000
   6.2710   4.23800E-001    0.00000E+000
   6.2740   4.37600E-001    0.00000E+000
   6.2760   4.30700E-001    0.00000E+000
   6.2790   4.45000E-001    0.00000E+000
   6.2820   4.47700E-001    0.00000E+000
   6.2840   4.39200E-001    0.00000E+000
   6.2900   4.57300E-001    0.00000E+000
   6.2980   4.64900E-001    0.00000E+000
   6.3000   4.68100E-001    0.00000E+000
   6.3040   4.78400E-001    0.00000E+000
   6.3060   4.83300E-001    0.00000E+000
   6.3090   4.84400E-001    0.00000E+000
   6.3130   4.88800E-001    0.00000E+000
   6.3160   4.85700E-001    0.00000E+000
   6.3200   5.16500E-001    0.00000E+000
   6.3220   5.18700E-001    0.00000E+000
   6.3280   5.05700E-001    0.00000E+000
   6.3290   5.03100E-001    0.00000E+000
   6.3300   5.00300E-001    0.00000E+000
   6.3310   5.05000E-001    0.00000E+000
   6.3330   5.06500E-001    0.00000E+000
   6.3380   5.03300E-001    0.00000E+000
   6.3390   5.40700E-001    0.00000E+000
   6.3410   5.31900E-001    0.00000E+000
   6.3430   5.21600E-001    0.00000E+000
   6.3470   5.32100E-001    0.00000E+000
   6.3480   5.45100E-001    0.00000E+000
   6.3500   5.46700E-001    0.00000E+000
   6.3540   5.45200E-001    0.00000E+000
   6.3560   5.41200E-001    0.00000E+000
   6.3590   5.62900E-001    0.00000E+000
   6.3630   5.52700E-001    0.00000E+000
   6.3650   5.49500E-001    0.00000E+000
   6.3670   5.55000E-001    0.00000E+000
   6.3700   5.60900E-001    0.00000E+000
   6.3740   5.51300E-001    0.00000E+000
   6.3760   5.48700E-001    0.00000E+000
   6.3790   5.55900E-001    0.00000E+000
   6.3820   5.67400E-001    0.00000E+000
   6.3830   5.67700E-001    0.00000E+000
   6.3860   5.70800E-001    0.00000E+000
   6.3900   5.54600E-001    0.00000E+000
   6.3910   5.62500E-001    0.00000E+000
   6.3930   5.64000E-001    0.00000E+000
   6.3950   5.56200E-001    0.00000E+000
   6.3980   5.69600E-001    0.00000E+000
   6.4030   5.61300E-001    0.00000E+000
   6.4070   5.83000E-001    0.00000E+000
   6.4080   5.88200E-001    0.00000E+000
   6.4120   5.68900E-001    0.00000E+000
   6.4140   5.81200E-001    0.00000E+000
   6.4170   5.88300E-001    0.00000E+000
   6.4180   5.86800E-001    0.00000E+000
   6.4220   5.76600E-001    0.00000E+000
   6.4240   5.75300E-001    0.00000E+000
   6.4270   5.87100E-001    0.00000E+000
   6.4280   5.92200E-001    0.00000E+000
   6.4310   5.76500E-001    0.00000E+000
   6.4330   5.69300E-001    0.00000E+000
   6.4360   5.75100E-001    0.00000E+000
   6.4390   5.75800E-001    0.00000E+000
   6.4420   5.85200E-001    0.00000E+000
   6.4450   5.92900E-001    0.00000E+000
   6.4470   5.78500E-001    0.00000E+000
   6.4490   5.95300E-001    0.00000E+000
   6.4530   6.00900E-001    0.00000E+000
   6.4550   5.93300E-001    0.00000E+000
   6.4580   5.80600E-001    0.00000E+000
   6.4590   5.81900E-001    0.00000E+000
   6.4620   6.07500E-001    0.00000E+000
   6.4630   5.99100E-001    0.00000E+000
   6.4680   6.10800E-001    0.00000E+000
   6.4700   5.69500E-001    0.00000E+000
   6.4730   5.79900E-001    0.00000E+000
   6.4760   5.97500E-001    0.00000E+000
   6.4780   5.76100E-001    0.00000E+000
   6.4800   5.93100E-001    0.00000E+000
   6.4830   5.74700E-001    0.00000E+000
   6.4870   5.82000E-001    0.00000E+000
   6.4880   5.83100E-001    0.00000E+000
   6.4920   5.82500E-001    0.00000E+000
   6.4940   6.05000E-001    0.00000E+000
   6.4950   5.94300E-001    0.00000E+000
   6.4980   5.79900E-001    0.00000E+000
   6.5010   6.00300E-001    0.00000E+000
   6.5040   5.94800E-001    0.00000E+000
   6.5060   6.00000E-001    0.00000E+000
   6.5080   6.05700E-001    0.00000E+000
   6.5100   5.96900E-001    0.00000E+000
   6.5130   5.94800E-001    0.00000E+000
   6.5150   6.11700E-001    0.00000E+000
   6.5180   5.95600E-001    0.00000E+000
   6.5220   5.83200E-001    0.00000E+000
   6.5270   5.87400E-001    0.00000E+000
   6.5280   5.89800E-001    0.00000E+000
   6.5290   5.89200E-001    0.00000E+000
   6.5310   5.95100E-001    0.00000E+000
   6.5330   5.87300E-001    0.00000E+000
   6.5390   5.70600E-001    0.00000E+000
   6.5420   5.81600E-001    0.00000E+000
   6.5440   6.06600E-001    0.00000E+000
   6.5460   5.87800E-001    0.00000E+000
   6.5490   6.10300E-001    0.00000E+000
   6.5510   5.92900E-001    0.00000E+000
   6.5530   5.92600E-001    0.00000E+000
   6.5560   5.68000E-001    0.00000E+000
   6.5590   5.73100E-001    0.00000E+000
   6.5620   5.85200E-001    0.00000E+000
   6.5650   5.84700E-001    0.00000E+000
   6.5670   5.80100E-001    0.00000E+000
   6.5700   5.88400E-001    0.00000E+000
   6.5720   5.84700E-001    0.00000E+000
   6.5740   5.93700E-001    0.00000E+000
   6.5760   5.84400E-001    0.00000E+000
   6.5790   5.88000E-001    0.00000E+000
   6.5830   5.80000E-001    0.00000E+000
   6.5850   5.78300E-001    0.00000E+000
   6.5870   5.92700E-001    0.00000E+000
   6.5890   5.93100E-001    0.00000E+000
   6.5920   5.90200E-001    0.00000E+000
   6.5950   6.03400E-001    0.00000E+000
   6.5980   5.98600E-001    0.00000E+000
   6.6000   5.82400E-001    0.00000E+000
   6.6030   5.86500E-001    0.00000E+000
   6.6070   5.88300E-001    0.00000E+000
   6.6080   5.98900E-001    0.00000E+000
   6.6110   5.96000E-001    0.00000E+000
   6.6140   5.84100E-001    0.00000E+000
   6.6150   6.06000E-001    0.00000E+000
   6.6180   5.96200E-001    0.00000E+000
   6.6210   6.01200E-001    0.00000E+000
   6.6230   5.99300E-001    0.00000E+000
   6.6260   6.07700E-001    0.00000E+000
   6.6280   5.79500E-001    0.00000E+000
   6.6290   5.89300E-001    0.00000E+000
   6.6310   5.82200E-001    0.00000E+000
   6.6350   6.05600E-001    0.00000E+000
   6.6380   6.01000E-001    0.00000E+000
   6.6410   5.95300E-001    0.00000E+000
   6.6440   6.06100E-001    0.00000E+000
   6.6470   5.80600E-001    0.00000E+000
   6.6490   5.99200E-001    0.00000E+000
   6.6510   5.75400E-001    0.00000E+000
   6.6550   6.00200E-001    0.00000E+000
   6.6570   5.86400E-001    0.00000E+000
   6.6620   5.87600E-001    0.00000E+000
   6.6640   6.11900E-001    0.00000E+000
   6.6670   6.05700E-001    0.00000E+000
   6.6680   6.13700E-001    0.00000E+000
   6.6700   5.91200E-001    0.00000E+000
   6.6710   6.07800E-001    0.00000E+000
   6.6740   5.98600E-001    0.00000E+000
   6.6780   5.95300E-001    0.00000E+000
   6.6820   6.05600E-001    0.00000E+000
   6.6850   6.02100E-001    0.00000E+000
   6.6870   5.85700E-001    0.00000E+000
   6.6890   6.01400E-001    0.00000E+000
   6.6920   5.88400E-001    0.00000E+000
   6.6930   5.97700E-001    0.00000E+000
   6.6960   5.91300E-001    0.00000E+000
   6.6980   5.98900E-001    0.00000E+000
   6.7010   6.09500E-001    0.00000E+000
   6.7030   5.95900E-001    0.00000E+000
   6.7080   6.11000E-001    0.00000E+000
   6.7090   6.05900E-001    0.00000E+000
   6.7110   5.90200E-001    0.00000E+000
   6.7140   6.13400E-001    0.00000E+000
   6.7160   6.00200E-001    0.00000E+000
   6.7180   6.20400E-001    0.00000E+000
   6.7230   5.83600E-001    0.00000E+000
   6.7250   5.95500E-001    0.00000E+000
   6.7270   6.01500E-001    0.00000E+000
   6.7280   6.19900E-001    0.00000E+000
   6.7320   6.00800E-001    0.00000E+000
   6.7350   6.05200E-001    0.00000E+000
   6.7370   6.07800E-001    0.00000E+000
   6.7410   5.88500E-001    0.00000E+000
   6.7450   6.11400E-001    0.00000E+000
   6.7460   6.00700E-001    0.00000E+000
   6.7490   5.88300E-001    0.00000E+000
   6.7510   6.09900E-001    0.00000E+000
   6.7530   6.01100E-001    0.00000E+000
   6.7560   5.84300E-001    0.00000E+000
   6.7590   6.09100E-001    0.00000E+000
   6.7610   5.94300E-001    0.00000E+000
   6.7660   6.11700E-001    0.00000E+000
   6.7680   5.85200E-001    0.00000E+000
   6.7690   5.96500E-001    0.00000E+000
   6.7710   5.97700E-001    0.00000E+000
   6.7770   6.12500E-001    0.00000E+000
   6.7780   6.07100E-001    0.00000E+000
   6.7810   5.97100E-001    0.00000E+000
   6.7840   5.93700E-001    0.00000E+000
   6.7880   5.98400E-001    0.00000E+000
   6.7890   5.84500E-001    0.00000E+000
   6.7930   5.92400E-001    0.00000E+000
   6.7950   5.89800E-001    0.00000E+000
   6.7970   5.97300E-001    0.00000E+000
   6.8000   5.99000E-001    0.00000E+000
   6.8020   5.87600E-001    0.00000E+000
   6.8050   5.98300E-001    0.00000E+000
   6.8090   6.04200E-001    0.00000E+000
   6.8110   5.97800E-001    0.00000E+000
   6.8140   6.02300E-001    0.00000E+000
   6.8160   6.12400E-001    0.00000E+000
   6.8170   5.84900E-001    0.00000E+000
   6.8200   6.20600E-001    0.00000E+000
   6.8230   6.12100E-001    0.00000E+000
   6.8250   5.98300E-001    0.00000E+000
   6.8270   5.91300E-001    0.00000E+000
   6.8300   6.07500E-001    0.00000E+000
   6.8340   6.07200E-001    0.00000E+000
   6.8370   6.03500E-001    0.00000E+000
   6.8410   6.13800E-001    0.00000E+000
   6.8430   6.11700E-001    0.00000E+000
   6.8450   5.78600E-001    0.00000E+000
   6.8470   5.70800E-001    0.00000E+000
   6.8500   5.86700E-001    0.00000E+000
   6.8540   5.99600E-001    0.00000E+000
   6.8550   6.04700E-001    0.00000E+000
   6.8600   6.29300E-001    0.00000E+000
   6.8610   5.94100E-001    0.00000E+000
   6.8630   6.00900E-001    0.00000E+000
   6.8660   6.16600E-001    0.00000E+000
   6.8670   5.97000E-001    0.00000E+000
   6.8720   6.02900E-001    0.00000E+000
   6.8750   5.99700E-001    0.00000E+000
   6.8800   6.17500E-001    0.00000E+000
   6.8820   5.91100E-001    0.00000E+000
   6.8850   6.05300E-001    0.00000E+000
   6.8890   6.15700E-001    0.00000E+000
   6.8910   6.11500E-001    0.00000E+000
   6.8940   6.11000E-001    0.00000E+000
   6.8960   6.00000E-001    0.00000E+000
   6.8980   6.02900E-001    0.00000E+000
   6.9000   5.97800E-001    0.00000E+000
   6.9020   6.04700E-001    0.00000E+000
   6.9070   5.95700E-001    0.00000E+000
   6.9090   6.09000E-001    0.00000E+000
   6.9120   6.19700E-001    0.00000E+000
   6.9150   6.10800E-001    0.00000E+000
   6.9160   6.04200E-001    0.00000E+000
   6.9190   6.10500E-001    0.00000E+000
   6.9200   5.89300E-001    0.00000E+000
   6.9240   5.97600E-001    0.00000E+000
   6.9280   6.13900E-001    0.00000E+000
   6.9310   6.28100E-001    0.00000E+000
   6.9340   6.07500E-001    0.00000E+000
   6.9370   6.19400E-001    0.00000E+000
   6.9410   6.18000E-001    0.00000E+000
   6.9440   6.05200E-001    0.00000E+000
   6.9470   6.07400E-001    0.00000E+000
   6.9500   6.11200E-001    0.00000E+000
   6.9520   6.14900E-001    0.00000E+000
   6.9560   6.05300E-001    0.00000E+000
   6.9590   5.97300E-001    0.00000E+000
   6.9630   6.13200E-001    0.00000E+000
   6.9650   6.16400E-001    0.00000E+000
   6.9660   5.98100E-001    0.00000E+000
   6.9690   6.08600E-001    0.00000E+000
   6.9720   6.18900E-001    0.00000E+000
   6.9750   6.23500E-001    0.00000E+000
   6.9790   6.08800E-001    0.00000E+000
   6.9830   6.06500E-001    0.00000E+000
   6.9840   6.17300E-001    0.00000E+000
   6.9860   6.24400E-001    0.00000E+000
   6.9880   6.17400E-001    0.00000E+000
   6.9930   6.04800E-001    0.00000E+000
   6.9940   6.13200E-001    0.00000E+000
   6.9980   6.12700E-001    0.00000E+000
   7.0010   6.10600E-001    0.00000E+000
   7.0030   6.00800E-001    0.00000E+000
   7.0080   6.30400E-001    0.00000E+000
   7.0100   6.19200E-001    0.00000E+000
   7.0120   6.18000E-001    0.00000E+000
   7.0150   6.14500E-001    0.00000E+000
   7.0180   6.19000E-001    0.00000E+000
   7.0200   6.07900E-001    0.00000E+000
   7.0230   6.33600E-001    0.00000E+000
   7.0260   6.16000E-001    0.00000E+000
   7.0300   6.12100E-001    0.00000E+000
   7.0320   6.32800E-001    0.00000E+000
   7.0340   6.08100E-001    0.00000E+000
   7.0380   6.30300E-001    0.00000E+000
   7.0400   6.37400E-001    0.00000E+000
   7.0430   6.19500E-001    0.00000E+000
   7.0470   6.25900E-001    0.00000E+000
   7.0490   6.28300E-001    0.00000E+000
   7.0510   6.20800E-001    0.00000E+000
   7.0540   6.36100E-001    0.00000E+000
   7.0570   6.46300E-001    0.00000E+000
   7.0600   6.37700E-001    0.00000E+000
   7.0630   6.36300E-001    0.00000E+000
   7.0670   6.53500E-001    0.00000E+000
   7.0690   6.48000E-001    0.00000E+000
   7.0710   6.47800E-001    0.00000E+000
   7.0740   6.71200E-001    0.00000E+000
   7.0760   6.45200E-001    0.00000E+000
   7.0790   6.65900E-001    0.00000E+000
   7.0810   6.89400E-001    0.00000E+000
   7.0850   6.98100E-001    0.00000E+000
   7.0870   7.01000E-001    0.00000E+000
   7.0900   7.11200E-001    0.00000E+000
   7.0920   7.20700E-001    0.00000E+000
   7.0950   7.33800E-001    0.00000E+000
   7.0990   7.75500E-001    0.00000E+000
   7.1010   7.71200E-001    0.00000E+000
   7.1050   8.03200E-001    0.00000E+000
   7.1070   8.26300E-001    0.00000E+000
   7.1100   8.27300E-001    0.00000E+000
   7.1130   8.69100E-001    0.00000E+000
   7.1150   8.93100E-001    0.00000E+000
   7.1170   9.05000E-001    0.00000E+000
   7.1210   9.60900E-001    0.00000E+000
   7.1240   1.02500E+000    0.00000E+000
   7.1280   1.05620E+000    0.00000E+000
   7.1310   1.10950E+000    0.00000E+000
   7.1340   1.20310E+000    0.00000E+000
   7.1370   1.15280E+000    0.00000E+000
   7.1400   1.27170E+000    0.00000E+000
   7.1420   1.32960E+000    0.00000E+000
   7.1460   1.44280E+000    0.00000E+000
   7.1490   1.77070E+000    0.00000E+000
   7.1530   2.19030E+000    0.00000E+000
   7.1560   2.00990E+000    0.00000E+000
   7.1580   1.42530E+000    0.00000E+000
   7.1630   1.22360E+000    0.00000E+000
   7.1650   1.17420E+000    0.00000E+000
   7.1670   1.15110E+000    0.00000E+000
   7.1690   1.14520E+000    0.00000E+000
   7.1720   1.27030E+000    0.00000E+000
   7.1740   1.01920E+000    0.00000E+000
   7.1770   9.50600E-001    0.00000E+000
   7.1800   7.75200E-001    0.00000E+000
   7.1830   8.51800E-001    0.00000E+000
   7.1850   7.35100E-001    0.00000E+000
   7.1870   1.00000E+000    0.00000E+000
   7.1910   1.00000E+000    0.00000E+000
   7.1930   1.00000E+000    0.00000E+000
   7.1970   1.00000E+000    0.00000E+000
   7.1990   1.00000E+000    0.00000E+000
   7.2010   1.00000E+000    0.00000E+000
   7.2030   1.00000E+000    0.00000E+000
   7.2070   1.00000E+000    0.00000E+000
   7.2120   1.00000E+000    0.00000E+000
   7.2140   1.00000E+000    0.00000E+000
   7.2170   1.00000E+000    0.00000E+000
   7.2200   1.00000E+000    0.00000E+000
   7.2230   1.00000E+000    0.00000E+000
   7.2250   1.00000E+000    0.00000E+000
   7.2260   1.00000E+000    0.00000E+000
   7.2310   1.00000E+000    0.00000E+000
   7.2330   1.00000E+000    0.00000E+000
   7.2370   1.00000E+000    0.00000E+000
   7.2400   1.00000E+000    0.00000E+000
   7.2430   1.00000E+000    0.00000E+000
   7.2460   1.00000E+000    0.00000E+000
   7.2480   1.00000E+000    0.00000E+000
   7.2500   1.00000E+000    0.00000E+000
   7.2530   1.00000E+000    0.00000E+000
   7.2570   1.00000E+000    0.00000E+000
   7.2580   1.00000E+000    0.00000E+000
   7.2620   1.00000E+000    0.00000E+000
   7.2650   1.00000E+000    0.00000E+000
   7.2680   1.00000E+000    0.00000E+000
   7.2710   1.00000E+000    0.00000E+000
   7.2740   1.00000E+000    0.00000E+000
   7.2780   1.00000E+000    0.00000E+000
   7.2800   1.00000E+000    0.00000E+000
   7.2830   1.00000E+000    0.00000E+000
   7.2850   1.00000E+000    0.00000E+000
   7.2900   1.00000E+000    0.00000E+000
   7.2920   1.00000E+000    0.00000E+000
   7.2960   1.00000E+000    0.00000E+000
   7.2980   1.00000E+000    0.00000E+000
   7.3000   1.00000E+000    0.00000E+000
