# Supplementary material for: Rationally seeded computational protein design of ɑ-helical barrels
Source: Nat Chem Biol. 2024 Jun 20;20(8):991–9. doi: 10.1038/s41589-024-01642-0 (PMC11288890; doi:10.1038/s41589-024-01642-0)
Supplement: Supplementary file 3 — PDB and .mtz files used for making figure panels b–d and j–m. [file 41589_2024_1642_MOESM3_ESM.zip › KIA_RP_RSPD_NatChemBiol_data_Figure2/scapCC6_LLIA_panels_e-h/AUC_panel_g/SV_raw/00016.RA1]

scapCC6_LLIA_master
R 1 20.0 50000 0015594 1.3050E11 281 1 
   5.7990   7.01000E-001    0.00000E+000
   5.8040   7.98700E-001    0.00000E+000
   5.8060   1.08940E+000    0.00000E+000
   5.8070   9.85400E-001    0.00000E+000
   5.8080   7.72700E-001    0.00000E+000
   5.8090   8.40600E-001    0.00000E+000
   5.8100   8.55200E-001    0.00000E+000
   5.8120   1.06370E+000    0.00000E+000
   5.8150   1.01430E+000    0.00000E+000
   5.8160   1.26030E+000    0.00000E+000
   5.8170   1.12830E+000    0.00000E+000
   5.8180   9.00800E-001    0.00000E+000
   5.8190   8.93600E-001    0.00000E+000
   5.8210   9.45800E-001    0.00000E+000
   5.8220   9.03100E-001    0.00000E+000
   5.8240   1.22660E+000    0.00000E+000
   5.8250   9.60100E-001    0.00000E+000
   5.8260   1.20690E+000    0.00000E+000
   5.8290   1.38200E+000    0.00000E+000
   5.8310   1.55050E+000    0.00000E+000
   5.8340   1.64010E+000    0.00000E+000
   5.8350   1.48040E+000    0.00000E+000
   5.8370   1.68340E+000    0.00000E+000
   5.8380   1.71990E+000    0.00000E+000
   5.8390   1.55000E+000    0.00000E+000
   5.8410   1.66450E+000    0.00000E+000
   5.8430   1.58680E+000    0.00000E+000
   5.8440   1.63660E+000    0.00000E+000
   5.8460   1.62450E+000    0.00000E+000
   5.8470   1.50420E+000    0.00000E+000
   5.8480   1.49050E+000    0.00000E+000
   5.8490   1.43060E+000    0.00000E+000
   5.8500   1.42750E+000    0.00000E+000
   5.8530   1.26940E+000    0.00000E+000
   5.8540   1.16890E+000    0.00000E+000
   5.8560   1.06540E+000    0.00000E+000
   5.8580   9.77700E-001    0.00000E+000
   5.8610   4.49400E-001    0.00000E+000
   5.8620   4.93700E-001    0.00000E+000
   5.8640   4.13400E-001    0.00000E+000
   5.8660   3.41000E-001    0.00000E+000
   5.8680   2.68300E-001    0.00000E+000
   5.8690   3.11900E-001    0.00000E+000
   5.8710   3.22200E-001    0.00000E+000
   5.8720   2.83100E-001    0.00000E+000
   5.8740   2.95400E-001    0.00000E+000
   5.8760   1.85900E-001    0.00000E+000
   5.8790   1.76200E-001    0.00000E+000
   5.8800   1.20900E-001    0.00000E+000
   5.8810   1.66300E-001    0.00000E+000
   5.8870   1.96700E-001    0.00000E+000
   5.8880   1.04500E-001    0.00000E+000
   5.8900   1.29500E-001    0.00000E+000
   5.8940   6.51000E-002    0.00000E+000
   5.8960   2.50000E-002    0.00000E+000
   5.8990   7.26000E-002    0.00000E+000
   5.9010   2.37000E-002    0.00000E+000
   5.9020   5.30000E-002    0.00000E+000
   5.9040   1.78000E-002    0.00000E+000
   5.9050   1.30000E-002    0.00000E+000
   5.9080   3.39000E-002    0.00000E+000
   5.9090   2.30000E-002    0.00000E+000
   5.9110   1.81000E-002    0.00000E+000
   5.9130   1.35000E-002    0.00000E+000
   5.9140   3.60000E-003    0.00000E+000
   5.9170  -3.10000E-003    0.00000E+000
   5.9190   1.31000E-002    0.00000E+000
   5.9210   1.23000E-002    0.00000E+000
   5.9220   2.55000E-002    0.00000E+000
   5.9240   6.60000E-003    0.00000E+000
   5.9250   1.02000E-002    0.00000E+000
   5.9280   2.00000E-003    0.00000E+000
   5.9300   1.90000E-002    0.00000E+000
   5.9310   1.84000E-002    0.00000E+000
   5.9330   4.50000E-003    0.00000E+000
   5.9370   1.06000E-002    0.00000E+000
   5.9390   1.46000E-002    0.00000E+000
   5.9420   7.50000E-003    0.00000E+000
   5.9430   4.50000E-003    0.00000E+000
   5.9440   3.30000E-003    0.00000E+000
   5.9480   1.29000E-002    0.00000E+000
   5.9490   1.07000E-002    0.00000E+000
   5.9520  -7.00000E-003    0.00000E+000
   5.9530  -3.90000E-003    0.00000E+000
   5.9550   1.11000E-002    0.00000E+000
   5.9590  -3.30000E-003    0.00000E+000
   5.9610   1.08000E-002    0.00000E+000
   5.9640  -1.28000E-002    0.00000E+000
   5.9650   2.17000E-002    0.00000E+000
   5.9680  -6.70000E-003    0.00000E+000
   5.9690  -8.00000E-003    0.00000E+000
   5.9710  -5.00000E-004    0.00000E+000
   5.9730   4.20000E-003    0.00000E+000
   5.9760  -2.20000E-003    0.00000E+000
   5.9800   4.30000E-003    0.00000E+000
   5.9820  -5.51200E-001    0.00000E+000
   5.9830  -5.07500E-001    0.00000E+000
   5.9860  -8.92000E-002    0.00000E+000
   5.9870   2.60000E-003    0.00000E+000
   5.9890  -4.62000E-002    0.00000E+000
   5.9900  -3.69000E-002    0.00000E+000
   5.9920  -4.53000E-002    0.00000E+000
   5.9960  -3.72000E-002    0.00000E+000
   5.9980  -4.25000E-002    0.00000E+000
   6.0000  -4.32000E-002    0.00000E+000
   6.0010  -3.94000E-002    0.00000E+000
   6.0020  -4.74000E-002    0.00000E+000
   6.0030  -5.19000E-002    0.00000E+000
   6.0070  -3.54000E-002    0.00000E+000
   6.0090  -4.34000E-002    0.00000E+000
   6.0120  -2.71000E-002    0.00000E+000
   6.0140  -5.39000E-002    0.00000E+000
   6.0170  -2.85000E-002    0.00000E+000
   6.0190  -2.26000E-002    0.00000E+000
   6.0210  -5.29000E-002    0.00000E+000
   6.0240  -5.15000E-002    0.00000E+000
   6.0280  -4.59000E-002    0.00000E+000
   6.0300  -4.69000E-002    0.00000E+000
   6.0320  -4.28000E-002    0.00000E+000
   6.0350  -2.06000E-002    0.00000E+000
   6.0370  -2.79700E-001    0.00000E+000
   6.0390   2.76100E-001    0.00000E+000
   6.0430   5.93200E-001    0.00000E+000
   6.0460   9.96000E-002    0.00000E+000
   6.0490   4.20000E-003    0.00000E+000
   6.0500   8.48000E-002    0.00000E+000
   6.0530   5.04000E-002    0.00000E+000
   6.0540   6.45000E-002    0.00000E+000
   6.0570   5.95000E-002    0.00000E+000
   6.0590   5.22000E-002    0.00000E+000
   6.0620   7.74000E-002    0.00000E+000
   6.0640   7.66000E-002    0.00000E+000
   6.0670   7.76000E-002    0.00000E+000
   6.0680   7.37000E-002    0.00000E+000
   6.0690   7.64000E-002    0.00000E+000
   6.0730   7.18000E-002    0.00000E+000
   6.0760   8.02000E-002    0.00000E+000
   6.0780   8.18000E-002    0.00000E+000
   6.0800   9.42000E-002    0.00000E+000
   6.0820   9.99000E-002    0.00000E+000
   6.0840   9.20000E-002    0.00000E+000
   6.0870   9.16000E-002    0.00000E+000
   6.0890   1.09600E-001    0.00000E+000
   6.0940   8.84000E-002    0.00000E+000
   6.0960   1.12000E-001    0.00000E+000
   6.0990   1.11600E-001    0.00000E+000
   6.1030   1.11000E-001    0.00000E+000
   6.1050   1.17600E-001    0.00000E+000
   6.1070   1.12500E-001    0.00000E+000
   6.1090   1.26900E-001    0.00000E+000
   6.1180   1.23000E-001    0.00000E+000
   6.1190   1.35500E-001    0.00000E+000
   6.1230   1.45800E-001    0.00000E+000
   6.1260   1.57900E-001    0.00000E+000
   6.1300   1.53500E-001    0.00000E+000
   6.1320   1.62400E-001    0.00000E+000
   6.1330   1.62400E-001    0.00000E+000
   6.1410   1.61300E-001    0.00000E+000
   6.1430   1.81100E-001    0.00000E+000
   6.1470   1.86800E-001    0.00000E+000
   6.1490   1.75900E-001    0.00000E+000
   6.1500   1.92800E-001    0.00000E+000
   6.1520   2.07900E-001    0.00000E+000
   6.1550   2.00700E-001    0.00000E+000
   6.1570   2.09000E-001    0.00000E+000
   6.1610   2.00600E-001    0.00000E+000
   6.1630   2.09600E-001    0.00000E+000
   6.1660   2.11700E-001    0.00000E+000
   6.1690   2.32700E-001    0.00000E+000
   6.1720   2.43700E-001    0.00000E+000
   6.1740   2.53600E-001    0.00000E+000
   6.1770   2.40700E-001    0.00000E+000
   6.1790   2.52300E-001    0.00000E+000
   6.1820   2.56500E-001    0.00000E+000
   6.1840   2.74300E-001    0.00000E+000
   6.1860   2.74000E-001    0.00000E+000
   6.1910   2.89700E-001    0.00000E+000
   6.1940   2.83400E-001    0.00000E+000
   6.1950   2.79900E-001    0.00000E+000
   6.1980   2.99000E-001    0.00000E+000
   6.1990   3.04000E-001    0.00000E+000
   6.2000   3.17400E-001    0.00000E+000
   6.2040   3.13500E-001    0.00000E+000
   6.2100   3.20100E-001    0.00000E+000
   6.2130   3.20400E-001    0.00000E+000
   6.2140   3.34500E-001    0.00000E+000
   6.2170   3.37100E-001    0.00000E+000
   6.2200   3.49700E-001    0.00000E+000
   6.2220   3.63900E-001    0.00000E+000
   6.2260   3.58000E-001    0.00000E+000
   6.2280   3.54200E-001    0.00000E+000
   6.2310   3.66400E-001    0.00000E+000
   6.2350   3.90000E-001    0.00000E+000
   6.2370   3.86800E-001    0.00000E+000
   6.2390   3.90500E-001    0.00000E+000
   6.2440   3.93200E-001    0.00000E+000
   6.2450   4.04300E-001    0.00000E+000
   6.2480   4.05100E-001    0.00000E+000
   6.2510   4.18000E-001    0.00000E+000
   6.2530   4.20600E-001    0.00000E+000
   6.2540   4.21000E-001    0.00000E+000
   6.2570   4.22800E-001    0.00000E+000
   6.2610   4.33500E-001    0.00000E+000
   6.2640   4.37700E-001    0.00000E+000
   6.2650   4.42200E-001    0.00000E+000
   6.2680   4.59600E-001    0.00000E+000
   6.2700   4.47900E-001    0.00000E+000
   6.2730   4.57900E-001    0.00000E+000
   6.2750   4.72000E-001    0.00000E+000
   6.2790   4.59700E-001    0.00000E+000
   6.2820   4.64600E-001    0.00000E+000
   6.2830   4.65200E-001    0.00000E+000
   6.2870   4.80600E-001    0.00000E+000
   6.2890   4.77800E-001    0.00000E+000
   6.2900   4.82700E-001    0.00000E+000
   6.2920   4.91700E-001    0.00000E+000
   6.2960   4.85500E-001    0.00000E+000
   6.2990   5.00400E-001    0.00000E+000
   6.3010   5.16800E-001    0.00000E+000
   6.3060   5.06300E-001    0.00000E+000
   6.3070   5.03500E-001    0.00000E+000
   6.3140   5.02900E-001    0.00000E+000
   6.3160   5.34100E-001    0.00000E+000
   6.3180   5.19100E-001    0.00000E+000
   6.3200   5.32500E-001    0.00000E+000
   6.3220   5.28000E-001    0.00000E+000
   6.3260   5.26100E-001    0.00000E+000
   6.3290   5.13600E-001    0.00000E+000
   6.3300   5.16000E-001    0.00000E+000
   6.3330   5.34100E-001    0.00000E+000
   6.3380   5.23500E-001    0.00000E+000
   6.3400   5.40100E-001    0.00000E+000
   6.3450   5.49100E-001    0.00000E+000
   6.3470   5.51200E-001    0.00000E+000
   6.3510   5.55100E-001    0.00000E+000
   6.3560   5.42600E-001    0.00000E+000
   6.3580   5.58300E-001    0.00000E+000
   6.3610   5.58000E-001    0.00000E+000
   6.3650   5.59900E-001    0.00000E+000
   6.3670   5.65300E-001    0.00000E+000
   6.3720   5.65400E-001    0.00000E+000
   6.3760   5.58700E-001    0.00000E+000
   6.3810   5.76300E-001    0.00000E+000
   6.3830   5.67400E-001    0.00000E+000
   6.3850   5.73400E-001    0.00000E+000
   6.3860   5.88700E-001    0.00000E+000
   6.3900   5.63900E-001    0.00000E+000
   6.3920   5.72500E-001    0.00000E+000
   6.3940   5.73300E-001    0.00000E+000
   6.3970   5.86700E-001    0.00000E+000
   6.3990   5.94100E-001    0.00000E+000
   6.4030   5.90100E-001    0.00000E+000
   6.4080   5.86100E-001    0.00000E+000
   6.4100   5.90800E-001    0.00000E+000
   6.4130   5.90500E-001    0.00000E+000
   6.4140   5.93800E-001    0.00000E+000
   6.4190   5.78000E-001    0.00000E+000
   6.4200   5.87800E-001    0.00000E+000
   6.4230   5.98900E-001    0.00000E+000
   6.4260   5.87700E-001    0.00000E+000
   6.4280   5.77300E-001    0.00000E+000
   6.4310   5.92800E-001    0.00000E+000
   6.4330   5.82200E-001    0.00000E+000
   6.4360   5.75300E-001    0.00000E+000
   6.4390   5.99600E-001    0.00000E+000
   6.4420   6.00100E-001    0.00000E+000
   6.4440   5.87300E-001    0.00000E+000
   6.4470   5.95200E-001    0.00000E+000
   6.4490   5.83400E-001    0.00000E+000
   6.4500   5.93100E-001    0.00000E+000
   6.4540   5.93200E-001    0.00000E+000
   6.4550   5.95600E-001    0.00000E+000
   6.4580   5.91300E-001    0.00000E+000
   6.4600   5.83800E-001    0.00000E+000
   6.4630   5.95900E-001    0.00000E+000
   6.4650   5.82300E-001    0.00000E+000
   6.4690   5.92600E-001    0.00000E+000
   6.4710   5.75100E-001    0.00000E+000
   6.4730   5.93800E-001    0.00000E+000
   6.4760   6.08700E-001    0.00000E+000
   6.4780   5.97300E-001    0.00000E+000
   6.4800   5.87200E-001    0.00000E+000
   6.4840   5.93400E-001    0.00000E+000
   6.4870   5.92300E-001    0.00000E+000
   6.4890   5.98400E-001    0.00000E+000
   6.4920   5.98000E-001    0.00000E+000
   6.4950   6.17900E-001    0.00000E+000
   6.4970   5.94500E-001    0.00000E+000
   6.4990   5.91900E-001    0.00000E+000
   6.5020   6.06100E-001    0.00000E+000
   6.5040   5.81400E-001    0.00000E+000
   6.5060   5.94000E-001    0.00000E+000
   6.5100   5.91100E-001    0.00000E+000
   6.5120   5.91900E-001    0.00000E+000
   6.5140   5.82600E-001    0.00000E+000
   6.5170   5.99100E-001    0.00000E+000
   6.5190   5.91300E-001    0.00000E+000
   6.5220   5.96500E-001    0.00000E+000
   6.5240   5.89000E-001    0.00000E+000
   6.5260   6.04600E-001    0.00000E+000
   6.5280   6.08100E-001    0.00000E+000
   6.5300   5.75600E-001    0.00000E+000
   6.5320   6.00700E-001    0.00000E+000
   6.5360   6.15100E-001    0.00000E+000
   6.5380   5.92500E-001    0.00000E+000
   6.5410   5.72900E-001    0.00000E+000
   6.5440   5.91200E-001    0.00000E+000
   6.5490   6.01000E-001    0.00000E+000
   6.5510   5.93700E-001    0.00000E+000
   6.5530   5.89500E-001    0.00000E+000
   6.5560   5.85700E-001    0.00000E+000
   6.5580   5.83600E-001    0.00000E+000
   6.5620   5.90200E-001    0.00000E+000
   6.5640   5.89000E-001    0.00000E+000
   6.5670   6.04100E-001    0.00000E+000
   6.5680   5.96500E-001    0.00000E+000
   6.5710   5.93000E-001    0.00000E+000
   6.5740   5.82200E-001    0.00000E+000
   6.5770   5.99100E-001    0.00000E+000
   6.5800   5.93700E-001    0.00000E+000
   6.5810   5.87700E-001    0.00000E+000
   6.5840   5.77300E-001    0.00000E+000
   6.5870   6.00400E-001    0.00000E+000
   6.5890   5.98500E-001    0.00000E+000
   6.5920   5.82000E-001    0.00000E+000
   6.5960   5.98300E-001    0.00000E+000
   6.5980   6.10900E-001    0.00000E+000
   6.6000   5.92300E-001    0.00000E+000
   6.6020   5.73500E-001    0.00000E+000
   6.6060   5.90400E-001    0.00000E+000
   6.6080   5.91700E-001    0.00000E+000
   6.6110   6.05100E-001    0.00000E+000
   6.6130   5.98400E-001    0.00000E+000
   6.6150   5.83500E-001    0.00000E+000
   6.6160   6.03900E-001    0.00000E+000
   6.6190   6.08500E-001    0.00000E+000
   6.6230   6.08100E-001    0.00000E+000
   6.6270   5.90700E-001    0.00000E+000
   6.6300   5.94800E-001    0.00000E+000
   6.6310   5.96700E-001    0.00000E+000
   6.6350   6.00000E-001    0.00000E+000
   6.6370   6.08600E-001    0.00000E+000
   6.6410   5.97300E-001    0.00000E+000
   6.6420   5.98200E-001    0.00000E+000
   6.6450   6.09200E-001    0.00000E+000
   6.6470   6.05800E-001    0.00000E+000
   6.6480   5.82300E-001    0.00000E+000
   6.6520   5.85200E-001    0.00000E+000
   6.6540   5.92300E-001    0.00000E+000
   6.6570   6.07100E-001    0.00000E+000
   6.6600   5.94300E-001    0.00000E+000
   6.6620   5.94500E-001    0.00000E+000
   6.6640   6.05900E-001    0.00000E+000
   6.6670   5.96700E-001    0.00000E+000
   6.6700   5.91800E-001    0.00000E+000
   6.6740   5.91800E-001    0.00000E+000
   6.6770   6.10500E-001    0.00000E+000
   6.6800   6.02100E-001    0.00000E+000
   6.6840   5.90600E-001    0.00000E+000
   6.6850   6.04000E-001    0.00000E+000
   6.6870   5.90600E-001    0.00000E+000
   6.6920   6.12700E-001    0.00000E+000
   6.6930   6.04300E-001    0.00000E+000
   6.6940   5.96300E-001    0.00000E+000
   6.6970   5.87500E-001    0.00000E+000
   6.7030   5.89600E-001    0.00000E+000
   6.7070   6.04400E-001    0.00000E+000
   6.7100   5.86600E-001    0.00000E+000
   6.7140   5.98900E-001    0.00000E+000
   6.7160   5.92300E-001    0.00000E+000
   6.7200   6.04600E-001    0.00000E+000
   6.7240   6.01900E-001    0.00000E+000
   6.7280   6.13000E-001    0.00000E+000
   6.7310   6.02300E-001    0.00000E+000
   6.7320   6.10400E-001    0.00000E+000
   6.7340   6.20600E-001    0.00000E+000
   6.7390   5.90500E-001    0.00000E+000
   6.7430   5.91400E-001    0.00000E+000
   6.7440   6.14400E-001    0.00000E+000
   6.7470   6.04100E-001    0.00000E+000
   6.7500   5.99000E-001    0.00000E+000
   6.7510   5.87700E-001    0.00000E+000
   6.7540   6.03500E-001    0.00000E+000
   6.7560   5.92400E-001    0.00000E+000
   6.7590   5.92200E-001    0.00000E+000
   6.7620   6.02800E-001    0.00000E+000
   6.7660   6.14800E-001    0.00000E+000
   6.7680   6.00500E-001    0.00000E+000
   6.7700   5.97700E-001    0.00000E+000
   6.7710   5.82200E-001    0.00000E+000
   6.7770   6.04600E-001    0.00000E+000
   6.7780   6.08600E-001    0.00000E+000
   6.7800   5.99800E-001    0.00000E+000
   6.7840   6.09600E-001    0.00000E+000
   6.7870   5.85400E-001    0.00000E+000
   6.7890   5.96200E-001    0.00000E+000
   6.7930   5.96500E-001    0.00000E+000
   6.7950   5.90000E-001    0.00000E+000
   6.7980   6.15900E-001    0.00000E+000
   6.8000   6.00400E-001    0.00000E+000
   6.8020   6.15200E-001    0.00000E+000
   6.8040   6.16400E-001    0.00000E+000
   6.8070   6.05500E-001    0.00000E+000
   6.8090   6.20500E-001    0.00000E+000
   6.8110   5.94900E-001    0.00000E+000
   6.8140   5.91600E-001    0.00000E+000
   6.8160   6.13100E-001    0.00000E+000
   6.8190   6.05200E-001    0.00000E+000
   6.8230   6.02100E-001    0.00000E+000
   6.8250   5.99300E-001    0.00000E+000
   6.8280   5.97900E-001    0.00000E+000
   6.8310   6.10600E-001    0.00000E+000
   6.8340   5.96000E-001    0.00000E+000
   6.8360   6.15300E-001    0.00000E+000
   6.8390   5.98000E-001    0.00000E+000
   6.8420   6.02500E-001    0.00000E+000
   6.8440   5.96600E-001    0.00000E+000
   6.8480   5.88600E-001    0.00000E+000
   6.8500   5.95700E-001    0.00000E+000
   6.8520   5.92600E-001    0.00000E+000
   6.8540   6.08700E-001    0.00000E+000
   6.8570   6.21300E-001    0.00000E+000
   6.8600   5.96200E-001    0.00000E+000
   6.8630   6.13000E-001    0.00000E+000
   6.8640   5.97700E-001    0.00000E+000
   6.8680   5.98300E-001    0.00000E+000
   6.8710   6.13400E-001    0.00000E+000
   6.8730   6.08900E-001    0.00000E+000
   6.8770   6.03000E-001    0.00000E+000
   6.8800   5.94100E-001    0.00000E+000
   6.8820   6.20400E-001    0.00000E+000
   6.8840   6.18400E-001    0.00000E+000
   6.8880   5.96600E-001    0.00000E+000
   6.8890   6.22100E-001    0.00000E+000
   6.8930   6.08900E-001    0.00000E+000
   6.8950   6.19300E-001    0.00000E+000
   6.8970   6.07300E-001    0.00000E+000
   6.9010   6.16300E-001    0.00000E+000
   6.9030   6.02100E-001    0.00000E+000
   6.9050   6.08600E-001    0.00000E+000
   6.9090   6.09700E-001    0.00000E+000
   6.9110   6.17800E-001    0.00000E+000
   6.9130   6.09600E-001    0.00000E+000
   6.9170   6.08500E-001    0.00000E+000
   6.9200   6.00300E-001    0.00000E+000
   6.9240   5.93900E-001    0.00000E+000
   6.9250   6.02000E-001    0.00000E+000
   6.9270   6.05000E-001    0.00000E+000
   6.9320   6.08600E-001    0.00000E+000
   6.9340   6.19400E-001    0.00000E+000
   6.9360   6.09600E-001    0.00000E+000
   6.9370   6.02100E-001    0.00000E+000
   6.9410   6.23700E-001    0.00000E+000
   6.9470   6.09300E-001    0.00000E+000
   6.9480   6.25500E-001    0.00000E+000
   6.9500   6.10700E-001    0.00000E+000
   6.9520   6.11500E-001    0.00000E+000
   6.9570   6.04400E-001    0.00000E+000
   6.9600   6.06100E-001    0.00000E+000
   6.9620   6.21000E-001    0.00000E+000
   6.9650   6.20400E-001    0.00000E+000
   6.9680   6.19000E-001    0.00000E+000
   6.9700   6.20800E-001    0.00000E+000
   6.9740   6.22600E-001    0.00000E+000
   6.9760   6.17900E-001    0.00000E+000
   6.9790   6.10500E-001    0.00000E+000
   6.9830   5.98200E-001    0.00000E+000
   6.9840   6.11100E-001    0.00000E+000
   6.9880   6.17400E-001    0.00000E+000
   6.9900   6.20000E-001    0.00000E+000
   6.9930   6.07700E-001    0.00000E+000
   6.9960   6.22700E-001    0.00000E+000
   6.9990   6.10300E-001    0.00000E+000
   7.0000   6.20200E-001    0.00000E+000
   7.0040   6.03800E-001    0.00000E+000
   7.0060   6.09900E-001    0.00000E+000
   7.0090   6.19800E-001    0.00000E+000
   7.0110   6.32400E-001    0.00000E+000
   7.0140   6.23200E-001    0.00000E+000
   7.0170   6.18200E-001    0.00000E+000
   7.0200   6.09600E-001    0.00000E+000
   7.0230   6.22900E-001    0.00000E+000
   7.0260   6.14200E-001    0.00000E+000
   7.0270   6.36600E-001    0.00000E+000
   7.0300   6.06200E-001    0.00000E+000
   7.0330   6.10000E-001    0.00000E+000
   7.0350   6.14900E-001    0.00000E+000
   7.0390   6.20200E-001    0.00000E+000
   7.0410   6.17300E-001    0.00000E+000
   7.0430   6.22800E-001    0.00000E+000
   7.0460   6.09500E-001    0.00000E+000
   7.0490   6.32700E-001    0.00000E+000
   7.0510   6.24100E-001    0.00000E+000
   7.0530   6.41200E-001    0.00000E+000
   7.0560   6.29300E-001    0.00000E+000
   7.0600   6.32900E-001    0.00000E+000
   7.0620   6.47600E-001    0.00000E+000
   7.0650   6.32400E-001    0.00000E+000
   7.0690   6.33600E-001    0.00000E+000
   7.0700   6.52400E-001    0.00000E+000
   7.0740   6.52700E-001    0.00000E+000
   7.0760   6.66700E-001    0.00000E+000
   7.0780   6.54500E-001    0.00000E+000
   7.0810   6.85900E-001    0.00000E+000
   7.0830   6.91800E-001    0.00000E+000
   7.0860   6.88700E-001    0.00000E+000
   7.0900   7.00400E-001    0.00000E+000
   7.0920   7.09100E-001    0.00000E+000
   7.0940   7.28500E-001    0.00000E+000
   7.0990   7.36500E-001    0.00000E+000
   7.1010   7.48100E-001    0.00000E+000
   7.1040   8.12100E-001    0.00000E+000
   7.1070   7.87700E-001    0.00000E+000
   7.1090   7.98400E-001    0.00000E+000
   7.1120   8.68800E-001    0.00000E+000
   7.1150   8.55300E-001    0.00000E+000
   7.1190   9.23700E-001    0.00000E+000
   7.1210   9.27500E-001    0.00000E+000
   7.1220   9.77600E-001    0.00000E+000
   7.1260   1.03890E+000    0.00000E+000
   7.1280   1.07250E+000    0.00000E+000
   7.1310   1.10740E+000    0.00000E+000
   7.1350   1.15000E+000    0.00000E+000
   7.1380   1.18550E+000    0.00000E+000
   7.1400   1.24560E+000    0.00000E+000
   7.1440   1.30560E+000    0.00000E+000
   7.1470   1.41970E+000    0.00000E+000
   7.1500   1.80970E+000    0.00000E+000
   7.1530   1.94340E+000    0.00000E+000
   7.1580   1.74410E+000    0.00000E+000
   7.1600   1.44610E+000    0.00000E+000
   7.1630   1.01920E+000    0.00000E+000
   7.1670   1.17820E+000    0.00000E+000
   7.1700   1.41490E+000    0.00000E+000
   7.1720   1.15130E+000    0.00000E+000
   7.1760   6.68100E-001    0.00000E+000
   7.1790   5.45400E-001    0.00000E+000
   7.1810   1.00000E+000    0.00000E+000
   7.1840   1.00000E+000    0.00000E+000
   7.1860   1.00000E+000    0.00000E+000
   7.1880   1.00000E+000    0.00000E+000
   7.1930   1.00000E+000    0.00000E+000
   7.1940   1.00000E+000    0.00000E+000
   7.1970   1.00000E+000    0.00000E+000
   7.2000   1.00000E+000    0.00000E+000
   7.2020   1.00000E+000    0.00000E+000
   7.2040   1.00000E+000    0.00000E+000
   7.2070   1.00000E+000    0.00000E+000
   7.2110   1.00000E+000    0.00000E+000
   7.2140   1.00000E+000    0.00000E+000
   7.2150   1.00000E+000    0.00000E+000
   7.2190   1.00000E+000    0.00000E+000
   7.2230   1.00000E+000    0.00000E+000
   7.2250   1.00000E+000    0.00000E+000
   7.2260   1.00000E+000    0.00000E+000
   7.2300   1.00000E+000    0.00000E+000
   7.2310   1.00000E+000    0.00000E+000
   7.2350   1.00000E+000    0.00000E+000
   7.2380   1.00000E+000    0.00000E+000
   7.2410   1.00000E+000    0.00000E+000
   7.2440   1.00000E+000    0.00000E+000
   7.2460   1.00000E+000    0.00000E+000
   7.2500   1.00000E+000    0.00000E+000
   7.2520   1.00000E+000    0.00000E+000
   7.2550   1.00000E+000    0.00000E+000
   7.2570   1.00000E+000    0.00000E+000
   7.2590   1.00000E+000    0.00000E+000
   7.2640   1.00000E+000    0.00000E+000
   7.2660   1.00000E+000    0.00000E+000
   7.2690   1.00000E+000    0.00000E+000
   7.2710   1.00000E+000    0.00000E+000
   7.2740   1.00000E+000    0.00000E+000
   7.2770   1.00000E+000    0.00000E+000
   7.2800   1.00000E+000    0.00000E+000
   7.2830   1.00000E+000    0.00000E+000
   7.2870   1.00000E+000    0.00000E+000
   7.2900   1.00000E+000    0.00000E+000
   7.2920   1.00000E+000    0.00000E+000
   7.2950   1.00000E+000    0.00000E+000
   7.2970   1.00000E+000    0.00000E+000
   7.3000   1.00000E+000    0.00000E+000
