# Supplementary material for: Rationally seeded computational protein design of ɑ-helical barrels
Source: Nat Chem Biol. 2024 Jun 20;20(8):991–9. doi: 10.1038/s41589-024-01642-0 (PMC11288890; doi:10.1038/s41589-024-01642-0)
Supplement: Supplementary file 3 — PDB and .mtz files used for making figure panels b–d and j–m. [file 41589_2024_1642_MOESM3_ESM.zip › KIA_RP_RSPD_NatChemBiol_data_Figure2/scapCC6_LLIA_panels_e-h/AUC_panel_g/SV_raw/00002.RA1]

scapCC6_LLIA_master
R 1 20.2 50000 0011399 1.5520E10 281 1 
   5.8000   3.17500E-001    0.00000E+000
   5.8020   4.59500E-001    0.00000E+000
   5.8030   7.16200E-001    0.00000E+000
   5.8040   4.84600E-001    0.00000E+000
   5.8070   6.07400E-001    0.00000E+000
   5.8080   6.51000E-001    0.00000E+000
   5.8100   7.45200E-001    0.00000E+000
   5.8120   9.12900E-001    0.00000E+000
   5.8130   1.07400E+000    0.00000E+000
   5.8140   1.05850E+000    0.00000E+000
   5.8150   9.63400E-001    0.00000E+000
   5.8170   1.05310E+000    0.00000E+000
   5.8190   1.04220E+000    0.00000E+000
   5.8200   1.09100E+000    0.00000E+000
   5.8210   1.00740E+000    0.00000E+000
   5.8220   8.87800E-001    0.00000E+000
   5.8240   9.92500E-001    0.00000E+000
   5.8260   1.09800E+000    0.00000E+000
   5.8280   1.11430E+000    0.00000E+000
   5.8290   1.21990E+000    0.00000E+000
   5.8310   1.53010E+000    0.00000E+000
   5.8330   1.44550E+000    0.00000E+000
   5.8340   1.52100E+000    0.00000E+000
   5.8350   1.67790E+000    0.00000E+000
   5.8370   1.70150E+000    0.00000E+000
   5.8380   1.62280E+000    0.00000E+000
   5.8390   1.70810E+000    0.00000E+000
   5.8420   1.64700E+000    0.00000E+000
   5.8440   1.69250E+000    0.00000E+000
   5.8460   1.54180E+000    0.00000E+000
   5.8470   1.58260E+000    0.00000E+000
   5.8480   1.53260E+000    0.00000E+000
   5.8500   1.36200E+000    0.00000E+000
   5.8530   6.44600E-001    0.00000E+000
   5.8540   8.16000E-001    0.00000E+000
   5.8560   6.73700E-001    0.00000E+000
   5.8590   4.94900E-001    0.00000E+000
   5.8610   4.58300E-001    0.00000E+000
   5.8620   3.93900E-001    0.00000E+000
   5.8630   4.32900E-001    0.00000E+000
   5.8660   3.46300E-001    0.00000E+000
   5.8670   2.81000E-001    0.00000E+000
   5.8680   2.34000E-001    0.00000E+000
   5.8710   2.75800E-001    0.00000E+000
   5.8730   2.16500E-001    0.00000E+000
   5.8750   2.08200E-001    0.00000E+000
   5.8760   2.37500E-001    0.00000E+000
   5.8800   1.56700E-001    0.00000E+000
   5.8820   1.16800E-001    0.00000E+000
   5.8850   1.47700E-001    0.00000E+000
   5.8860   9.76000E-002    0.00000E+000
   5.8890   8.58000E-002    0.00000E+000
   5.8920   8.16000E-002    0.00000E+000
   5.8940   5.38000E-002    0.00000E+000
   5.8960   4.44000E-002    0.00000E+000
   5.8970   8.44000E-002    0.00000E+000
   5.8980   9.71000E-002    0.00000E+000
   5.8990   2.71000E-002    0.00000E+000
   5.9010   1.88000E-002    0.00000E+000
   5.9030   3.00000E-002    0.00000E+000
   5.9040   3.00000E-002    0.00000E+000
   5.9080   2.29000E-002    0.00000E+000
   5.9100   1.62000E-002    0.00000E+000
   5.9120   2.07000E-002    0.00000E+000
   5.9140   1.46000E-002    0.00000E+000
   5.9150   9.70000E-003    0.00000E+000
   5.9190   1.20000E-002    0.00000E+000
   5.9200   1.07000E-002    0.00000E+000
   5.9210  -2.40000E-003    0.00000E+000
   5.9230   5.80000E-003    0.00000E+000
   5.9260   8.70000E-003    0.00000E+000
   5.9290   2.50000E-003    0.00000E+000
   5.9300   1.41000E-002    0.00000E+000
   5.9320   1.40000E-003    0.00000E+000
   5.9330  -1.80000E-003    0.00000E+000
   5.9370   1.15000E-002    0.00000E+000
   5.9380   7.50000E-003    0.00000E+000
   5.9400   1.10000E-002    0.00000E+000
   5.9420   5.40000E-003    0.00000E+000
   5.9440  -9.60000E-003    0.00000E+000
   5.9470   4.30000E-003    0.00000E+000
   5.9490   4.10000E-003    0.00000E+000
   5.9530   4.30000E-003    0.00000E+000
   5.9550   1.04000E-002    0.00000E+000
   5.9560   1.01000E-002    0.00000E+000
   5.9590   5.20000E-003    0.00000E+000
   5.9600  -8.00000E-004    0.00000E+000
   5.9640   4.60000E-003    0.00000E+000
   5.9650   6.00000E-004    0.00000E+000
   5.9670  -4.30000E-003    0.00000E+000
   5.9700  -3.20000E-003    0.00000E+000
   5.9720  -4.90000E-003    0.00000E+000
   5.9760   8.87000E-002    0.00000E+000
   5.9770  -5.80300E-001    0.00000E+000
   5.9800  -5.05500E-001    0.00000E+000
   5.9820  -1.85700E-001    0.00000E+000
   5.9840   4.77000E-002    0.00000E+000
   5.9870  -2.23000E-002    0.00000E+000
   5.9890  -3.76000E-002    0.00000E+000
   5.9910  -5.55000E-002    0.00000E+000
   5.9940  -5.45000E-002    0.00000E+000
   5.9960  -2.93000E-002    0.00000E+000
   5.9980  -4.59000E-002    0.00000E+000
   6.0010  -4.38000E-002    0.00000E+000
   6.0020  -5.01000E-002    0.00000E+000
   6.0050  -5.39000E-002    0.00000E+000
   6.0080  -3.17000E-002    0.00000E+000
   6.0100  -3.83000E-002    0.00000E+000
   6.0120  -3.40000E-002    0.00000E+000
   6.0140  -4.74000E-002    0.00000E+000
   6.0160  -4.36000E-002    0.00000E+000
   6.0170  -1.87000E-002    0.00000E+000
   6.0200  -2.95000E-002    0.00000E+000
   6.0210  -6.47000E-002    0.00000E+000
   6.0220  -5.51000E-002    0.00000E+000
   6.0250  -4.19000E-002    0.00000E+000
   6.0260  -5.33000E-002    0.00000E+000
   6.0300  -5.19000E-002    0.00000E+000
   6.0310  -3.39000E-002    0.00000E+000
   6.0350  -4.35000E-002    0.00000E+000
   6.0370  -7.46000E-002    0.00000E+000
   6.0390  -1.34100E-001    0.00000E+000
   6.0410   8.91800E-001    0.00000E+000
   6.0460   6.44500E-001    0.00000E+000
   6.0470   1.79500E-001    0.00000E+000
   6.0500   3.10900E-001    0.00000E+000
   6.0510   3.00700E-001    0.00000E+000
   6.0530   3.29700E-001    0.00000E+000
   6.0560   3.26000E-001    0.00000E+000
   6.0570   3.47600E-001    0.00000E+000
   6.0610   3.85800E-001    0.00000E+000
   6.0670   4.01000E-001    0.00000E+000
   6.0680   4.18900E-001    0.00000E+000
   6.0690   4.26000E-001    0.00000E+000
   6.0710   4.29000E-001    0.00000E+000
   6.0720   4.52200E-001    0.00000E+000
   6.0730   4.71200E-001    0.00000E+000
   6.0780   4.87600E-001    0.00000E+000
   6.0800   5.00700E-001    0.00000E+000
   6.0820   5.17500E-001    0.00000E+000
   6.0840   5.34600E-001    0.00000E+000
   6.0880   5.47700E-001    0.00000E+000
   6.0920   5.37500E-001    0.00000E+000
   6.0950   5.65900E-001    0.00000E+000
   6.0990   5.94500E-001    0.00000E+000
   6.1000   5.92800E-001    0.00000E+000
   6.1030   5.78400E-001    0.00000E+000
   6.1040   5.67100E-001    0.00000E+000
   6.1050   6.00200E-001    0.00000E+000
   6.1100   6.10700E-001    0.00000E+000
   6.1120   6.03500E-001    0.00000E+000
   6.1160   6.16200E-001    0.00000E+000
   6.1200   6.02300E-001    0.00000E+000
   6.1210   6.11300E-001    0.00000E+000
   6.1260   6.31000E-001    0.00000E+000
   6.1280   6.01200E-001    0.00000E+000
   6.1300   6.24800E-001    0.00000E+000
   6.1320   5.96900E-001    0.00000E+000
   6.1380   6.14500E-001    0.00000E+000
   6.1400   6.16000E-001    0.00000E+000
   6.1430   6.11000E-001    0.00000E+000
   6.1480   6.20600E-001    0.00000E+000
   6.1500   6.31800E-001    0.00000E+000
   6.1530   6.22400E-001    0.00000E+000
   6.1540   6.23800E-001    0.00000E+000
   6.1580   6.34000E-001    0.00000E+000
   6.1600   6.02600E-001    0.00000E+000
   6.1610   6.19800E-001    0.00000E+000
   6.1640   6.19200E-001    0.00000E+000
   6.1680   6.39600E-001    0.00000E+000
   6.1720   6.26400E-001    0.00000E+000
   6.1770   6.15400E-001    0.00000E+000
   6.1780   6.27900E-001    0.00000E+000
   6.1820   6.38800E-001    0.00000E+000
   6.1840   6.24600E-001    0.00000E+000
   6.1860   6.29200E-001    0.00000E+000
   6.1880   6.27400E-001    0.00000E+000
   6.1930   6.12300E-001    0.00000E+000
   6.1950   6.08500E-001    0.00000E+000
   6.1980   6.06800E-001    0.00000E+000
   6.2020   6.47500E-001    0.00000E+000
   6.2040   6.45200E-001    0.00000E+000
   6.2050   6.46900E-001    0.00000E+000
   6.2120   6.20100E-001    0.00000E+000
   6.2140   6.36400E-001    0.00000E+000
   6.2160   6.00200E-001    0.00000E+000
   6.2180   6.33200E-001    0.00000E+000
   6.2200   6.26500E-001    0.00000E+000
   6.2220   6.26100E-001    0.00000E+000
   6.2250   6.41200E-001    0.00000E+000
   6.2270   6.21000E-001    0.00000E+000
   6.2290   6.15400E-001    0.00000E+000
   6.2310   6.40000E-001    0.00000E+000
   6.2340   6.41500E-001    0.00000E+000
   6.2370   6.18600E-001    0.00000E+000
   6.2400   6.31100E-001    0.00000E+000
   6.2410   6.24200E-001    0.00000E+000
   6.2450   6.27800E-001    0.00000E+000
   6.2470   6.20300E-001    0.00000E+000
   6.2500   6.30200E-001    0.00000E+000
   6.2510   6.13200E-001    0.00000E+000
   6.2540   6.20300E-001    0.00000E+000
   6.2560   6.18700E-001    0.00000E+000
   6.2590   6.24400E-001    0.00000E+000
   6.2630   6.22500E-001    0.00000E+000
   6.2650   6.24600E-001    0.00000E+000
   6.2690   6.38900E-001    0.00000E+000
   6.2700   6.21500E-001    0.00000E+000
   6.2720   6.24500E-001    0.00000E+000
   6.2750   6.26700E-001    0.00000E+000
   6.2810   6.32200E-001    0.00000E+000
   6.2830   6.36100E-001    0.00000E+000
   6.2860   6.29100E-001    0.00000E+000
   6.2870   6.21700E-001    0.00000E+000
   6.2900   6.27000E-001    0.00000E+000
   6.2910   6.17800E-001    0.00000E+000
   6.2930   6.41900E-001    0.00000E+000
   6.3000   6.26200E-001    0.00000E+000
   6.3020   6.34300E-001    0.00000E+000
   6.3040   6.38500E-001    0.00000E+000
   6.3060   6.27100E-001    0.00000E+000
   6.3090   6.24200E-001    0.00000E+000
   6.3140   6.27400E-001    0.00000E+000
   6.3170   6.39300E-001    0.00000E+000
   6.3180   6.27100E-001    0.00000E+000
   6.3200   6.25400E-001    0.00000E+000
   6.3270   6.09900E-001    0.00000E+000
   6.3280   6.21300E-001    0.00000E+000
   6.3300   5.99900E-001    0.00000E+000
   6.3320   6.23800E-001    0.00000E+000
   6.3330   6.12200E-001    0.00000E+000
   6.3380   6.39800E-001    0.00000E+000
   6.3400   6.04700E-001    0.00000E+000
   6.3450   6.24100E-001    0.00000E+000
   6.3490   6.27600E-001    0.00000E+000
   6.3550   6.20500E-001    0.00000E+000
   6.3570   6.28200E-001    0.00000E+000
   6.3610   6.27500E-001    0.00000E+000
   6.3650   6.16100E-001    0.00000E+000
   6.3670   6.24900E-001    0.00000E+000
   6.3680   6.30800E-001    0.00000E+000
   6.3720   6.27300E-001    0.00000E+000
   6.3750   6.29900E-001    0.00000E+000
   6.3770   6.33300E-001    0.00000E+000
   6.3790   6.30700E-001    0.00000E+000
   6.3830   6.40300E-001    0.00000E+000
   6.3850   6.11200E-001    0.00000E+000
   6.3870   6.21000E-001    0.00000E+000
   6.3890   6.36700E-001    0.00000E+000
   6.3920   6.22300E-001    0.00000E+000
   6.3930   6.20200E-001    0.00000E+000
   6.3970   6.20400E-001    0.00000E+000
   6.3990   6.25600E-001    0.00000E+000
   6.4000   6.14000E-001    0.00000E+000
   6.4060   6.17700E-001    0.00000E+000
   6.4080   6.32000E-001    0.00000E+000
   6.4110   6.31600E-001    0.00000E+000
   6.4130   6.23700E-001    0.00000E+000
   6.4170   6.38400E-001    0.00000E+000
   6.4180   6.22700E-001    0.00000E+000
   6.4190   6.17500E-001    0.00000E+000
   6.4210   6.30600E-001    0.00000E+000
   6.4240   6.30000E-001    0.00000E+000
   6.4280   6.40400E-001    0.00000E+000
   6.4290   6.20100E-001    0.00000E+000
   6.4330   6.30600E-001    0.00000E+000
   6.4340   6.32600E-001    0.00000E+000
   6.4380   6.12800E-001    0.00000E+000
   6.4400   6.25100E-001    0.00000E+000
   6.4420   6.39700E-001    0.00000E+000
   6.4470   6.39200E-001    0.00000E+000
   6.4480   6.16700E-001    0.00000E+000
   6.4500   6.26300E-001    0.00000E+000
   6.4520   6.33800E-001    0.00000E+000
   6.4560   6.31200E-001    0.00000E+000
   6.4580   6.40600E-001    0.00000E+000
   6.4610   6.19900E-001    0.00000E+000
   6.4620   6.13700E-001    0.00000E+000
   6.4650   6.24200E-001    0.00000E+000
   6.4680   6.28800E-001    0.00000E+000
   6.4710   6.24000E-001    0.00000E+000
   6.4720   6.28900E-001    0.00000E+000
   6.4740   6.29100E-001    0.00000E+000
   6.4780   6.30600E-001    0.00000E+000
   6.4790   6.39800E-001    0.00000E+000
   6.4810   6.39600E-001    0.00000E+000
   6.4850   6.41100E-001    0.00000E+000
   6.4870   6.47200E-001    0.00000E+000
   6.4890   6.37600E-001    0.00000E+000
   6.4910   6.29700E-001    0.00000E+000
   6.4940   6.40100E-001    0.00000E+000
   6.4960   6.43200E-001    0.00000E+000
   6.4990   6.29300E-001    0.00000E+000
   6.5020   6.26300E-001    0.00000E+000
   6.5040   6.21400E-001    0.00000E+000
   6.5070   6.30900E-001    0.00000E+000
   6.5080   6.21200E-001    0.00000E+000
   6.5120   6.35600E-001    0.00000E+000
   6.5130   6.27000E-001    0.00000E+000
   6.5160   6.27700E-001    0.00000E+000
   6.5170   6.42200E-001    0.00000E+000
   6.5220   6.46000E-001    0.00000E+000
   6.5240   6.17700E-001    0.00000E+000
   6.5270   6.29600E-001    0.00000E+000
   6.5290   6.24100E-001    0.00000E+000
   6.5310   6.30700E-001    0.00000E+000
   6.5330   6.34100E-001    0.00000E+000
   6.5370   6.31400E-001    0.00000E+000
   6.5400   6.22700E-001    0.00000E+000
   6.5440   6.17100E-001    0.00000E+000
   6.5490   6.32700E-001    0.00000E+000
   6.5510   6.15000E-001    0.00000E+000
   6.5550   6.13100E-001    0.00000E+000
   6.5560   6.05300E-001    0.00000E+000
   6.5600   6.18600E-001    0.00000E+000
   6.5620   6.33500E-001    0.00000E+000
   6.5670   6.39700E-001    0.00000E+000
   6.5710   6.31300E-001    0.00000E+000
   6.5720   6.37000E-001    0.00000E+000
   6.5750   6.36200E-001    0.00000E+000
   6.5780   6.16600E-001    0.00000E+000
   6.5800   6.19200E-001    0.00000E+000
   6.5830   6.31500E-001    0.00000E+000
   6.5880   6.21000E-001    0.00000E+000
   6.5900   6.13900E-001    0.00000E+000
   6.5940   6.22400E-001    0.00000E+000
   6.5970   6.11600E-001    0.00000E+000
   6.5990   6.13000E-001    0.00000E+000
   6.6010   6.40400E-001    0.00000E+000
   6.6040   6.14600E-001    0.00000E+000
   6.6070   6.14000E-001    0.00000E+000
   6.6090   6.30900E-001    0.00000E+000
   6.6110   6.25100E-001    0.00000E+000
   6.6140   6.24800E-001    0.00000E+000
   6.6170   6.28600E-001    0.00000E+000
   6.6190   6.37700E-001    0.00000E+000
   6.6220   6.32000E-001    0.00000E+000
   6.6240   6.25500E-001    0.00000E+000
   6.6270   6.21700E-001    0.00000E+000
   6.6290   6.12000E-001    0.00000E+000
   6.6320   6.22600E-001    0.00000E+000
   6.6330   6.26000E-001    0.00000E+000
   6.6370   6.33500E-001    0.00000E+000
   6.6380   6.39700E-001    0.00000E+000
   6.6430   6.32100E-001    0.00000E+000
   6.6450   6.32500E-001    0.00000E+000
   6.6480   6.33100E-001    0.00000E+000
   6.6500   6.25600E-001    0.00000E+000
   6.6510   6.26800E-001    0.00000E+000
   6.6550   6.42100E-001    0.00000E+000
   6.6570   6.30300E-001    0.00000E+000
   6.6600   6.20500E-001    0.00000E+000
   6.6620   6.28000E-001    0.00000E+000
   6.6660   6.46600E-001    0.00000E+000
   6.6670   6.36300E-001    0.00000E+000
   6.6700   6.42700E-001    0.00000E+000
   6.6720   6.33400E-001    0.00000E+000
   6.6730   6.45800E-001    0.00000E+000
   6.6780   6.35600E-001    0.00000E+000
   6.6800   6.35200E-001    0.00000E+000
   6.6840   6.35700E-001    0.00000E+000
   6.6850   6.38400E-001    0.00000E+000
   6.6870   6.47400E-001    0.00000E+000
   6.6920   6.04800E-001    0.00000E+000
   6.6960   6.26800E-001    0.00000E+000
   6.6980   6.24700E-001    0.00000E+000
   6.7010   6.36400E-001    0.00000E+000
   6.7040   6.32900E-001    0.00000E+000
   6.7080   6.10700E-001    0.00000E+000
   6.7100   6.25500E-001    0.00000E+000
   6.7140   6.38300E-001    0.00000E+000
   6.7150   6.36300E-001    0.00000E+000
   6.7180   6.42500E-001    0.00000E+000
   6.7220   6.40000E-001    0.00000E+000
   6.7240   6.34400E-001    0.00000E+000
   6.7270   6.22300E-001    0.00000E+000
   6.7290   6.47300E-001    0.00000E+000
   6.7320   6.27700E-001    0.00000E+000
   6.7340   6.37000E-001    0.00000E+000
   6.7380   6.14500E-001    0.00000E+000
   6.7410   6.21000E-001    0.00000E+000
   6.7440   6.35900E-001    0.00000E+000
   6.7460   6.32500E-001    0.00000E+000
   6.7480   6.46000E-001    0.00000E+000
   6.7500   6.31900E-001    0.00000E+000
   6.7530   6.32500E-001    0.00000E+000
   6.7560   6.42300E-001    0.00000E+000
   6.7590   6.40300E-001    0.00000E+000
   6.7610   6.47900E-001    0.00000E+000
   6.7650   6.43300E-001    0.00000E+000
   6.7670   6.49100E-001    0.00000E+000
   6.7700   6.32000E-001    0.00000E+000
   6.7710   6.26700E-001    0.00000E+000
   6.7740   6.23400E-001    0.00000E+000
   6.7780   6.53000E-001    0.00000E+000
   6.7800   6.32700E-001    0.00000E+000
   6.7840   6.09800E-001    0.00000E+000
   6.7860   6.22600E-001    0.00000E+000
   6.7900   6.30100E-001    0.00000E+000
   6.7910   6.41600E-001    0.00000E+000
   6.7950   6.30500E-001    0.00000E+000
   6.7980   6.38500E-001    0.00000E+000
   6.8000   6.27700E-001    0.00000E+000
   6.8030   6.20800E-001    0.00000E+000
   6.8070   6.59800E-001    0.00000E+000
   6.8080   6.29700E-001    0.00000E+000
   6.8120   6.38500E-001    0.00000E+000
   6.8140   6.21900E-001    0.00000E+000
   6.8160   6.36400E-001    0.00000E+000
   6.8190   6.39300E-001    0.00000E+000
   6.8210   6.26600E-001    0.00000E+000
   6.8250   6.22400E-001    0.00000E+000
   6.8270   6.29300E-001    0.00000E+000
   6.8290   6.39800E-001    0.00000E+000
   6.8340   6.48100E-001    0.00000E+000
   6.8360   6.30100E-001    0.00000E+000
   6.8390   6.27900E-001    0.00000E+000
   6.8420   6.31600E-001    0.00000E+000
   6.8430   6.20100E-001    0.00000E+000
   6.8460   5.88300E-001    0.00000E+000
   6.8510   6.17500E-001    0.00000E+000
   6.8530   6.39400E-001    0.00000E+000
   6.8550   6.36600E-001    0.00000E+000
   6.8570   6.37700E-001    0.00000E+000
   6.8610   6.45300E-001    0.00000E+000
   6.8630   6.29700E-001    0.00000E+000
   6.8660   6.20700E-001    0.00000E+000
   6.8680   6.26100E-001    0.00000E+000
   6.8710   6.34400E-001    0.00000E+000
   6.8730   6.38100E-001    0.00000E+000
   6.8770   6.39200E-001    0.00000E+000
   6.8810   6.39600E-001    0.00000E+000
   6.8820   6.26900E-001    0.00000E+000
   6.8840   6.49800E-001    0.00000E+000
   6.8890   6.35300E-001    0.00000E+000
   6.8940   6.18800E-001    0.00000E+000
   6.8960   6.48400E-001    0.00000E+000
   6.8970   6.29600E-001    0.00000E+000
   6.9000   6.31000E-001    0.00000E+000
   6.9020   6.50200E-001    0.00000E+000
   6.9070   6.40500E-001    0.00000E+000
   6.9100   6.34500E-001    0.00000E+000
   6.9110   6.35300E-001    0.00000E+000
   6.9160   6.20200E-001    0.00000E+000
   6.9180   6.34100E-001    0.00000E+000
   6.9210   6.38800E-001    0.00000E+000
   6.9230   6.24600E-001    0.00000E+000
   6.9250   6.30800E-001    0.00000E+000
   6.9290   6.40200E-001    0.00000E+000
   6.9320   6.37400E-001    0.00000E+000
   6.9340   6.27100E-001    0.00000E+000
   6.9360   6.22900E-001    0.00000E+000
   6.9380   6.40600E-001    0.00000E+000
   6.9410   6.54200E-001    0.00000E+000
   6.9460   6.47700E-001    0.00000E+000
   6.9480   6.25500E-001    0.00000E+000
   6.9530   6.38600E-001    0.00000E+000
   6.9540   6.34300E-001    0.00000E+000
   6.9570   6.30900E-001    0.00000E+000
   6.9610   6.57700E-001    0.00000E+000
   6.9630   6.26300E-001    0.00000E+000
   6.9650   6.37500E-001    0.00000E+000
   6.9660   6.36900E-001    0.00000E+000
   6.9700   6.26400E-001    0.00000E+000
   6.9740   6.35000E-001    0.00000E+000
   6.9790   6.46100E-001    0.00000E+000
   6.9800   6.27000E-001    0.00000E+000
   6.9840   6.20300E-001    0.00000E+000
   6.9870   6.28700E-001    0.00000E+000
   6.9880   6.44800E-001    0.00000E+000
   6.9930   6.26700E-001    0.00000E+000
   6.9950   6.42100E-001    0.00000E+000
   6.9970   6.28200E-001    0.00000E+000
   7.0000   6.30400E-001    0.00000E+000
   7.0020   6.30800E-001    0.00000E+000
   7.0060   6.33500E-001    0.00000E+000
   7.0090   6.37600E-001    0.00000E+000
   7.0120   6.40700E-001    0.00000E+000
   7.0150   6.38900E-001    0.00000E+000
   7.0180   6.23000E-001    0.00000E+000
   7.0200   6.12200E-001    0.00000E+000
   7.0230   6.31900E-001    0.00000E+000
   7.0260   6.23400E-001    0.00000E+000
   7.0290   6.42600E-001    0.00000E+000
   7.0320   6.38800E-001    0.00000E+000
   7.0340   6.23300E-001    0.00000E+000
   7.0370   6.36000E-001    0.00000E+000
   7.0390   6.46600E-001    0.00000E+000
   7.0430   6.30300E-001    0.00000E+000
   7.0450   6.28700E-001    0.00000E+000
   7.0480   6.18500E-001    0.00000E+000
   7.0510   6.30300E-001    0.00000E+000
   7.0540   6.33600E-001    0.00000E+000
   7.0550   6.40400E-001    0.00000E+000
   7.0600   6.36400E-001    0.00000E+000
   7.0620   6.37000E-001    0.00000E+000
   7.0650   6.15100E-001    0.00000E+000
   7.0690   6.31100E-001    0.00000E+000
   7.0710   6.36100E-001    0.00000E+000
   7.0760   6.44500E-001    0.00000E+000
   7.0780   6.41100E-001    0.00000E+000
   7.0810   6.56800E-001    0.00000E+000
   7.0840   6.51800E-001    0.00000E+000
   7.0870   6.36600E-001    0.00000E+000
   7.0900   6.37800E-001    0.00000E+000
   7.0930   6.33800E-001    0.00000E+000
   7.0950   6.20300E-001    0.00000E+000
   7.0980   6.47200E-001    0.00000E+000
   7.1010   6.53400E-001    0.00000E+000
   7.1060   6.41700E-001    0.00000E+000
   7.1080   6.42300E-001    0.00000E+000
   7.1110   6.42200E-001    0.00000E+000
   7.1130   6.40300E-001    0.00000E+000
   7.1160   6.77400E-001    0.00000E+000
   7.1190   6.73600E-001    0.00000E+000
   7.1220   6.58600E-001    0.00000E+000
   7.1240   6.70200E-001    0.00000E+000
   7.1270   6.48400E-001    0.00000E+000
   7.1310   6.92500E-001    0.00000E+000
   7.1350   6.19700E-001    0.00000E+000
   7.1380   6.35400E-001    0.00000E+000
   7.1400   6.19400E-001    0.00000E+000
   7.1430   6.07500E-001    0.00000E+000
   7.1450   6.25300E-001    0.00000E+000
   7.1480   6.19500E-001    0.00000E+000
   7.1510   6.09900E-001    0.00000E+000
   7.1540   6.39500E-001    0.00000E+000
   7.1560   4.85600E-001    0.00000E+000
   7.1590  -1.24900E-001    0.00000E+000
   7.1620  -3.80900E-001    0.00000E+000
   7.1650  -5.21700E-001    0.00000E+000
   7.1670  -4.19000E-002    0.00000E+000
   7.1720   2.40800E-001    0.00000E+000
   7.1740   9.87000E-002    0.00000E+000
   7.1760   2.26600E-001    0.00000E+000
   7.1790  -1.55900E-001    0.00000E+000
   7.1820   1.00000E+000    0.00000E+000
   7.1850   1.00000E+000    0.00000E+000
   7.1880   1.00000E+000    0.00000E+000
   7.1910   1.00000E+000    0.00000E+000
   7.1940   1.00000E+000    0.00000E+000
   7.1970   1.00000E+000    0.00000E+000
   7.1990   1.00000E+000    0.00000E+000
   7.2010   1.00000E+000    0.00000E+000
   7.2030   1.00000E+000    0.00000E+000
   7.2060   1.00000E+000    0.00000E+000
   7.2120   1.00000E+000    0.00000E+000
   7.2140   1.00000E+000    0.00000E+000
   7.2160   1.00000E+000    0.00000E+000
   7.2190   1.00000E+000    0.00000E+000
   7.2210   1.00000E+000    0.00000E+000
   7.2250   1.00000E+000    0.00000E+000
   7.2260   1.00000E+000    0.00000E+000
   7.2300   1.00000E+000    0.00000E+000
   7.2330   1.00000E+000    0.00000E+000
   7.2360   1.00000E+000    0.00000E+000
   7.2390   1.00000E+000    0.00000E+000
   7.2410   1.00000E+000    0.00000E+000
   7.2440   1.00000E+000    0.00000E+000
   7.2460   1.00000E+000    0.00000E+000
   7.2490   1.00000E+000    0.00000E+000
   7.2530   1.00000E+000    0.00000E+000
   7.2550   1.00000E+000    0.00000E+000
   7.2580   1.00000E+000    0.00000E+000
   7.2600   1.00000E+000    0.00000E+000
   7.2640   1.00000E+000    0.00000E+000
   7.2670   1.00000E+000    0.00000E+000
   7.2690   1.00000E+000    0.00000E+000
   7.2730   1.00000E+000    0.00000E+000
   7.2760   1.00000E+000    0.00000E+000
   7.2780   1.00000E+000    0.00000E+000
   7.2800   1.00000E+000    0.00000E+000
   7.2830   1.00000E+000    0.00000E+000
   7.2860   1.00000E+000    0.00000E+000
   7.2890   1.00000E+000    0.00000E+000
   7.2920   1.00000E+000    0.00000E+000
   7.2960   1.00000E+000    0.00000E+000
   7.2980   1.00000E+000    0.00000E+000
   7.3010   1.00000E+000    0.00000E+000
