# Supplementary material for: Rationally seeded computational protein design of ɑ-helical barrels
Source: Nat Chem Biol. 2024 Jun 20;20(8):991–9. doi: 10.1038/s41589-024-01642-0 (PMC11288890; doi:10.1038/s41589-024-01642-0)
Supplement: Supplementary file 3 — PDB and .mtz files used for making figure panels b–d and j–m. [file 41589_2024_1642_MOESM3_ESM.zip › KIA_RP_RSPD_NatChemBiol_data_Figure2/scapCC6_LLIA_panels_e-h/AUC_panel_g/SV_raw/00059.RA1]

scapCC6_LLIA_master
R 1 20.0 50000 0028479 4.8380E11 281 1 
   5.8010   9.79400E-001    0.00000E+000
   5.8050   6.82900E-001    0.00000E+000
   5.8060   8.27700E-001    0.00000E+000
   5.8070   1.00060E+000    0.00000E+000
   5.8080   7.73600E-001    0.00000E+000
   5.8100   9.07300E-001    0.00000E+000
   5.8120   1.20240E+000    0.00000E+000
   5.8130   1.09570E+000    0.00000E+000
   5.8150   1.13460E+000    0.00000E+000
   5.8170   9.18600E-001    0.00000E+000
   5.8190   9.50700E-001    0.00000E+000
   5.8220   1.03190E+000    0.00000E+000
   5.8230   1.05290E+000    0.00000E+000
   5.8240   1.19440E+000    0.00000E+000
   5.8260   1.03090E+000    0.00000E+000
   5.8280   1.33380E+000    0.00000E+000
   5.8300   1.41460E+000    0.00000E+000
   5.8320   1.52600E+000    0.00000E+000
   5.8330   1.52330E+000    0.00000E+000
   5.8350   1.69080E+000    0.00000E+000
   5.8360   1.56440E+000    0.00000E+000
   5.8380   1.59480E+000    0.00000E+000
   5.8400   1.62790E+000    0.00000E+000
   5.8410   1.65380E+000    0.00000E+000
   5.8420   1.75900E+000    0.00000E+000
   5.8440   1.62280E+000    0.00000E+000
   5.8450   1.58370E+000    0.00000E+000
   5.8460   1.53110E+000    0.00000E+000
   5.8480   1.55860E+000    0.00000E+000
   5.8490   1.40050E+000    0.00000E+000
   5.8510   1.38950E+000    0.00000E+000
   5.8530   1.23420E+000    0.00000E+000
   5.8540   6.38600E-001    0.00000E+000
   5.8570   7.37600E-001    0.00000E+000
   5.8580   8.56600E-001    0.00000E+000
   5.8600   6.75300E-001    0.00000E+000
   5.8620   4.67500E-001    0.00000E+000
   5.8630   4.20800E-001    0.00000E+000
   5.8660   3.46100E-001    0.00000E+000
   5.8680   3.11800E-001    0.00000E+000
   5.8710   3.37100E-001    0.00000E+000
   5.8730   2.74800E-001    0.00000E+000
   5.8750   1.98400E-001    0.00000E+000
   5.8780   1.85100E-001    0.00000E+000
   5.8820   1.25700E-001    0.00000E+000
   5.8840   1.26300E-001    0.00000E+000
   5.8860   1.49200E-001    0.00000E+000
   5.8890   1.16300E-001    0.00000E+000
   5.8900   6.73000E-002    0.00000E+000
   5.8920   1.06000E-001    0.00000E+000
   5.8940   8.47000E-002    0.00000E+000
   5.8960   2.17000E-002    0.00000E+000
   5.8980   2.77000E-002    0.00000E+000
   5.9000   6.59000E-002    0.00000E+000
   5.9010   1.48000E-002    0.00000E+000
   5.9030   3.58000E-002    0.00000E+000
   5.9050   2.36000E-002    0.00000E+000
   5.9080   1.36000E-002    0.00000E+000
   5.9100   3.92000E-002    0.00000E+000
   5.9130   1.89000E-002    0.00000E+000
   5.9140   2.14000E-002    0.00000E+000
   5.9150   1.09000E-002    0.00000E+000
   5.9170   2.17000E-002    0.00000E+000
   5.9210   2.90000E-003    0.00000E+000
   5.9240   7.60000E-003    0.00000E+000
   5.9260   1.38000E-002    0.00000E+000
   5.9280   1.27000E-002    0.00000E+000
   5.9290   9.90000E-003    0.00000E+000
   5.9320   1.20000E-002    0.00000E+000
   5.9330   7.70000E-003    0.00000E+000
   5.9370   3.40000E-003    0.00000E+000
   5.9400  -4.00000E-004    0.00000E+000
   5.9420   1.05000E-002    0.00000E+000
   5.9450   1.80000E-003    0.00000E+000
   5.9460   1.61000E-002    0.00000E+000
   5.9490   1.17000E-002    0.00000E+000
   5.9510  -4.50000E-003    0.00000E+000
   5.9530  -3.00000E-004    0.00000E+000
   5.9550   1.93000E-002    0.00000E+000
   5.9570   9.00000E-004    0.00000E+000
   5.9600   6.20000E-003    0.00000E+000
   5.9630  -4.20000E-003    0.00000E+000
   5.9650  -1.02000E-002    0.00000E+000
   5.9680   3.90000E-003    0.00000E+000
   5.9700   5.40000E-003    0.00000E+000
   5.9720   1.00000E-004    0.00000E+000
   5.9730   9.10000E-003    0.00000E+000
   5.9750   1.55000E-002    0.00000E+000
   5.9770   1.21000E-002    0.00000E+000
   5.9790   1.67000E-002    0.00000E+000
   5.9820   2.79000E-002    0.00000E+000
   5.9850   1.95000E-001    0.00000E+000
   5.9870  -4.55800E-001    0.00000E+000
   5.9890  -7.78400E-001    0.00000E+000
   5.9900  -2.63200E-001    0.00000E+000
   5.9910  -3.43000E-002    0.00000E+000
   5.9950  -2.78000E-002    0.00000E+000
   5.9980  -3.50000E-002    0.00000E+000
   6.0010  -2.01000E-002    0.00000E+000
   6.0030  -4.08000E-002    0.00000E+000
   6.0050  -4.82000E-002    0.00000E+000
   6.0080  -3.20000E-002    0.00000E+000
   6.0100  -3.73000E-002    0.00000E+000
   6.0140  -4.22000E-002    0.00000E+000
   6.0150  -4.92000E-002    0.00000E+000
   6.0170  -2.56000E-002    0.00000E+000
   6.0190  -5.66000E-002    0.00000E+000
   6.0210  -4.79000E-002    0.00000E+000
   6.0230  -5.48000E-002    0.00000E+000
   6.0250  -4.81000E-002    0.00000E+000
   6.0280  -3.72000E-002    0.00000E+000
   6.0290  -4.13000E-002    0.00000E+000
   6.0320  -4.35000E-002    0.00000E+000
   6.0340  -3.28000E-002    0.00000E+000
   6.0360  -2.51000E-001    0.00000E+000
   6.0380   7.63800E-001    0.00000E+000
   6.0440   1.69200E-001    0.00000E+000
   6.0480   1.15000E-002    0.00000E+000
   6.0500   4.07000E-002    0.00000E+000
   6.0510   3.25000E-002    0.00000E+000
   6.0540   3.00000E-002    0.00000E+000
   6.0570   2.62000E-002    0.00000E+000
   6.0610   2.92000E-002    0.00000E+000
   6.0620   3.39000E-002    0.00000E+000
   6.0640   4.73000E-002    0.00000E+000
   6.0680   2.61000E-002    0.00000E+000
   6.0710   3.96000E-002    0.00000E+000
   6.0730   3.66000E-002    0.00000E+000
   6.0760   3.58000E-002    0.00000E+000
   6.0800   4.47000E-002    0.00000E+000
   6.0810   3.98000E-002    0.00000E+000
   6.0830   3.09000E-002    0.00000E+000
   6.0850   3.44000E-002    0.00000E+000
   6.0870   2.62000E-002    0.00000E+000
   6.0880   4.83000E-002    0.00000E+000
   6.0890   3.35000E-002    0.00000E+000
   6.0930   3.12000E-002    0.00000E+000
   6.0960   4.21000E-002    0.00000E+000
   6.0990   3.45000E-002    0.00000E+000
   6.1000   3.67000E-002    0.00000E+000
   6.1010   3.46000E-002    0.00000E+000
   6.1020   3.64000E-002    0.00000E+000
   6.1050   4.77000E-002    0.00000E+000
   6.1070   3.96000E-002    0.00000E+000
   6.1120   4.27000E-002    0.00000E+000
   6.1130   3.47000E-002    0.00000E+000
   6.1140   3.27000E-002    0.00000E+000
   6.1160   3.25000E-002    0.00000E+000
   6.1180   3.49000E-002    0.00000E+000
   6.1210   2.68000E-002    0.00000E+000
   6.1270   5.55000E-002    0.00000E+000
   6.1280   2.87000E-002    0.00000E+000
   6.1300   4.34000E-002    0.00000E+000
   6.1340   3.36000E-002    0.00000E+000
   6.1360   3.35000E-002    0.00000E+000
   6.1380   3.84000E-002    0.00000E+000
   6.1390   4.11000E-002    0.00000E+000
   6.1400   4.47000E-002    0.00000E+000
   6.1450   3.43000E-002    0.00000E+000
   6.1480   3.92000E-002    0.00000E+000
   6.1500   3.38000E-002    0.00000E+000
   6.1520   3.27000E-002    0.00000E+000
   6.1540   4.85000E-002    0.00000E+000
   6.1550   4.44000E-002    0.00000E+000
   6.1570   2.70000E-002    0.00000E+000
   6.1600   2.58000E-002    0.00000E+000
   6.1640   4.24000E-002    0.00000E+000
   6.1650   2.49000E-002    0.00000E+000
   6.1700   5.01000E-002    0.00000E+000
   6.1730   3.51000E-002    0.00000E+000
   6.1740   4.66000E-002    0.00000E+000
   6.1770   4.69000E-002    0.00000E+000
   6.1790   5.22000E-002    0.00000E+000
   6.1820   4.43000E-002    0.00000E+000
   6.1870   5.14000E-002    0.00000E+000
   6.1880   4.87000E-002    0.00000E+000
   6.1950   2.36000E-002    0.00000E+000
   6.1960   3.96000E-002    0.00000E+000
   6.1970   3.56000E-002    0.00000E+000
   6.1990   3.94000E-002    0.00000E+000
   6.2020   5.58000E-002    0.00000E+000
   6.2050   2.85000E-002    0.00000E+000
   6.2080   4.72000E-002    0.00000E+000
   6.2090   4.55000E-002    0.00000E+000
   6.2120   4.07000E-002    0.00000E+000
   6.2150   4.18000E-002    0.00000E+000
   6.2160   4.37000E-002    0.00000E+000
   6.2200   4.00000E-002    0.00000E+000
   6.2240   4.83000E-002    0.00000E+000
   6.2270   4.94000E-002    0.00000E+000
   6.2300   4.60000E-002    0.00000E+000
   6.2310   4.04000E-002    0.00000E+000
   6.2340   6.30000E-002    0.00000E+000
   6.2390   4.35000E-002    0.00000E+000
   6.2430   5.55000E-002    0.00000E+000
   6.2440   5.79000E-002    0.00000E+000
   6.2450   3.83000E-002    0.00000E+000
   6.2490   4.76000E-002    0.00000E+000
   6.2530   3.15000E-002    0.00000E+000
   6.2550   5.00000E-002    0.00000E+000
   6.2570   3.68000E-002    0.00000E+000
   6.2630   4.64000E-002    0.00000E+000
   6.2660   5.16000E-002    0.00000E+000
   6.2690   5.16000E-002    0.00000E+000
   6.2700   5.39000E-002    0.00000E+000
   6.2720   5.20000E-002    0.00000E+000
   6.2740   5.18000E-002    0.00000E+000
   6.2790   4.96000E-002    0.00000E+000
   6.2820   5.97000E-002    0.00000E+000
   6.2830   5.49000E-002    0.00000E+000
   6.2860   5.41000E-002    0.00000E+000
   6.2900   5.83000E-002    0.00000E+000
   6.2910   4.73000E-002    0.00000E+000
   6.2950   5.98000E-002    0.00000E+000
   6.2990   3.88000E-002    0.00000E+000
   6.3000   5.91000E-002    0.00000E+000
   6.3040   4.74000E-002    0.00000E+000
   6.3070   5.24000E-002    0.00000E+000
   6.3110   6.18000E-002    0.00000E+000
   6.3150   6.15000E-002    0.00000E+000
   6.3160   6.41000E-002    0.00000E+000
   6.3200   6.16000E-002    0.00000E+000
   6.3240   4.98000E-002    0.00000E+000
   6.3290   4.68000E-002    0.00000E+000
   6.3310   3.95000E-002    0.00000E+000
   6.3330   6.02000E-002    0.00000E+000
   6.3360   6.20000E-002    0.00000E+000
   6.3390   5.95000E-002    0.00000E+000
   6.3430   5.62000E-002    0.00000E+000
   6.3450   5.09000E-002    0.00000E+000
   6.3490   6.93000E-002    0.00000E+000
   6.3510   6.73000E-002    0.00000E+000
   6.3580   5.58000E-002    0.00000E+000
   6.3600   6.85000E-002    0.00000E+000
   6.3610   8.16000E-002    0.00000E+000
   6.3660   6.26000E-002    0.00000E+000
   6.3670   7.91000E-002    0.00000E+000
   6.3710   6.42000E-002    0.00000E+000
   6.3760   7.91000E-002    0.00000E+000
   6.3800   7.80000E-002    0.00000E+000
   6.3820   7.06000E-002    0.00000E+000
   6.3850   7.26000E-002    0.00000E+000
   6.3870   8.35000E-002    0.00000E+000
   6.3900   8.01000E-002    0.00000E+000
   6.3940   7.33000E-002    0.00000E+000
   6.3980   8.98000E-002    0.00000E+000
   6.4000   8.30000E-002    0.00000E+000
   6.4020   8.42000E-002    0.00000E+000
   6.4110   9.13000E-002    0.00000E+000
   6.4120   8.96000E-002    0.00000E+000
   6.4130   8.94000E-002    0.00000E+000
   6.4150   9.00000E-002    0.00000E+000
   6.4190   7.85000E-002    0.00000E+000
   6.4210   8.56000E-002    0.00000E+000
   6.4240   9.85000E-002    0.00000E+000
   6.4270   9.97000E-002    0.00000E+000
   6.4310   1.00900E-001    0.00000E+000
   6.4330   9.96000E-002    0.00000E+000
   6.4340   9.74000E-002    0.00000E+000
   6.4390   1.04500E-001    0.00000E+000
   6.4420   9.97000E-002    0.00000E+000
   6.4440   1.10800E-001    0.00000E+000
   6.4470   9.19000E-002    0.00000E+000
   6.4480   1.06200E-001    0.00000E+000
   6.4490   1.13700E-001    0.00000E+000
   6.4530   1.10400E-001    0.00000E+000
   6.4560   1.14900E-001    0.00000E+000
   6.4580   1.08200E-001    0.00000E+000
   6.4610   1.13800E-001    0.00000E+000
   6.4630   1.14000E-001    0.00000E+000
   6.4650   1.21900E-001    0.00000E+000
   6.4700   9.85000E-002    0.00000E+000
   6.4720   1.07800E-001    0.00000E+000
   6.4750   1.12400E-001    0.00000E+000
   6.4760   1.09000E-001    0.00000E+000
   6.4790   1.25100E-001    0.00000E+000
   6.4810   1.21900E-001    0.00000E+000
   6.4850   1.32700E-001    0.00000E+000
   6.4860   1.28600E-001    0.00000E+000
   6.4880   1.23000E-001    0.00000E+000
   6.4910   1.26500E-001    0.00000E+000
   6.4930   1.20300E-001    0.00000E+000
   6.4960   1.30300E-001    0.00000E+000
   6.4970   1.36500E-001    0.00000E+000
   6.5010   1.25100E-001    0.00000E+000
   6.5030   1.21000E-001    0.00000E+000
   6.5060   1.40400E-001    0.00000E+000
   6.5100   1.30800E-001    0.00000E+000
   6.5140   1.43300E-001    0.00000E+000
   6.5160   1.52100E-001    0.00000E+000
   6.5190   1.40400E-001    0.00000E+000
   6.5200   1.44000E-001    0.00000E+000
   6.5220   1.51400E-001    0.00000E+000
   6.5270   1.56100E-001    0.00000E+000
   6.5290   1.55800E-001    0.00000E+000
   6.5320   1.60000E-001    0.00000E+000
   6.5330   1.54600E-001    0.00000E+000
   6.5370   1.52800E-001    0.00000E+000
   6.5390   1.62800E-001    0.00000E+000
   6.5420   1.55100E-001    0.00000E+000
   6.5440   1.55600E-001    0.00000E+000
   6.5470   1.58200E-001    0.00000E+000
   6.5490   1.59000E-001    0.00000E+000
   6.5510   1.54800E-001    0.00000E+000
   6.5550   1.69200E-001    0.00000E+000
   6.5560   1.58200E-001    0.00000E+000
   6.5600   1.67800E-001    0.00000E+000
   6.5630   1.74800E-001    0.00000E+000
   6.5650   1.79100E-001    0.00000E+000
   6.5680   1.86800E-001    0.00000E+000
   6.5710   1.77400E-001    0.00000E+000
   6.5740   1.90400E-001    0.00000E+000
   6.5760   1.99600E-001    0.00000E+000
   6.5780   1.85000E-001    0.00000E+000
   6.5800   1.92700E-001    0.00000E+000
   6.5820   1.98500E-001    0.00000E+000
   6.5860   1.95600E-001    0.00000E+000
   6.5890   2.02400E-001    0.00000E+000
   6.5910   2.04800E-001    0.00000E+000
   6.5940   2.00500E-001    0.00000E+000
   6.5970   1.93700E-001    0.00000E+000
   6.5990   2.08100E-001    0.00000E+000
   6.6030   2.16600E-001    0.00000E+000
   6.6070   2.14800E-001    0.00000E+000
   6.6080   2.19400E-001    0.00000E+000
   6.6110   2.08900E-001    0.00000E+000
   6.6130   2.18300E-001    0.00000E+000
   6.6150   2.19800E-001    0.00000E+000
   6.6170   2.27400E-001    0.00000E+000
   6.6200   2.33200E-001    0.00000E+000
   6.6250   2.20500E-001    0.00000E+000
   6.6270   2.27900E-001    0.00000E+000
   6.6290   2.25000E-001    0.00000E+000
   6.6300   2.41500E-001    0.00000E+000
   6.6330   2.46400E-001    0.00000E+000
   6.6370   2.55900E-001    0.00000E+000
   6.6400   2.48200E-001    0.00000E+000
   6.6420   2.35700E-001    0.00000E+000
   6.6440   2.49500E-001    0.00000E+000
   6.6480   2.59300E-001    0.00000E+000
   6.6500   2.47200E-001    0.00000E+000
   6.6510   2.64900E-001    0.00000E+000
   6.6530   2.48200E-001    0.00000E+000
   6.6560   2.53500E-001    0.00000E+000
   6.6600   2.68200E-001    0.00000E+000
   6.6620   2.70300E-001    0.00000E+000
   6.6660   2.75700E-001    0.00000E+000
   6.6680   2.78900E-001    0.00000E+000
   6.6690   2.62600E-001    0.00000E+000
   6.6710   2.80900E-001    0.00000E+000
   6.6750   2.80700E-001    0.00000E+000
   6.6780   2.79400E-001    0.00000E+000
   6.6790   2.88100E-001    0.00000E+000
   6.6840   2.97500E-001    0.00000E+000
   6.6850   2.85600E-001    0.00000E+000
   6.6880   2.71600E-001    0.00000E+000
   6.6910   2.92600E-001    0.00000E+000
   6.6920   2.88800E-001    0.00000E+000
   6.6960   3.09300E-001    0.00000E+000
   6.6980   3.07700E-001    0.00000E+000
   6.7010   3.13700E-001    0.00000E+000
   6.7040   2.84800E-001    0.00000E+000
   6.7070   3.08400E-001    0.00000E+000
   6.7100   3.05200E-001    0.00000E+000
   6.7140   3.12800E-001    0.00000E+000
   6.7160   3.23800E-001    0.00000E+000
   6.7210   3.25400E-001    0.00000E+000
   6.7240   3.17700E-001    0.00000E+000
   6.7250   3.00000E-001    0.00000E+000
   6.7280   3.26300E-001    0.00000E+000
   6.7300   3.37700E-001    0.00000E+000
   6.7310   3.38300E-001    0.00000E+000
   6.7340   3.37700E-001    0.00000E+000
   6.7370   3.37500E-001    0.00000E+000
   6.7400   3.35500E-001    0.00000E+000
   6.7430   3.56300E-001    0.00000E+000
   6.7470   3.53900E-001    0.00000E+000
   6.7490   3.36600E-001    0.00000E+000
   6.7500   3.54500E-001    0.00000E+000
   6.7520   3.46300E-001    0.00000E+000
   6.7550   3.57100E-001    0.00000E+000
   6.7590   3.57300E-001    0.00000E+000
   6.7620   3.69100E-001    0.00000E+000
   6.7640   3.79200E-001    0.00000E+000
   6.7680   3.77200E-001    0.00000E+000
   6.7700   3.68500E-001    0.00000E+000
   6.7740   3.65200E-001    0.00000E+000
   6.7770   3.78800E-001    0.00000E+000
   6.7780   3.76500E-001    0.00000E+000
   6.7800   3.73600E-001    0.00000E+000
   6.7840   3.76700E-001    0.00000E+000
   6.7870   3.80500E-001    0.00000E+000
   6.7900   3.67300E-001    0.00000E+000
   6.7950   3.85500E-001    0.00000E+000
   6.7990   3.96200E-001    0.00000E+000
   6.8000   4.08000E-001    0.00000E+000
   6.8030   4.03900E-001    0.00000E+000
   6.8050   3.86500E-001    0.00000E+000
   6.8080   4.01000E-001    0.00000E+000
   6.8120   3.91500E-001    0.00000E+000
   6.8140   4.04600E-001    0.00000E+000
   6.8160   4.06700E-001    0.00000E+000
   6.8180   3.93100E-001    0.00000E+000
   6.8210   3.99600E-001    0.00000E+000
   6.8230   4.02200E-001    0.00000E+000
   6.8270   4.08700E-001    0.00000E+000
   6.8290   4.18700E-001    0.00000E+000
   6.8340   4.22600E-001    0.00000E+000
   6.8350   4.25100E-001    0.00000E+000
   6.8380   4.19700E-001    0.00000E+000
   6.8410   4.24900E-001    0.00000E+000
   6.8440   4.15000E-001    0.00000E+000
   6.8480   4.10100E-001    0.00000E+000
   6.8490   4.29000E-001    0.00000E+000
   6.8540   4.48200E-001    0.00000E+000
   6.8550   4.36100E-001    0.00000E+000
   6.8580   4.39900E-001    0.00000E+000
   6.8600   4.40700E-001    0.00000E+000
   6.8620   4.40400E-001    0.00000E+000
   6.8640   4.40000E-001    0.00000E+000
   6.8680   4.30700E-001    0.00000E+000
   6.8710   4.38200E-001    0.00000E+000
   6.8730   4.65600E-001    0.00000E+000
   6.8750   4.54700E-001    0.00000E+000
   6.8780   4.60000E-001    0.00000E+000
   6.8810   4.66300E-001    0.00000E+000
   6.8830   4.40600E-001    0.00000E+000
   6.8880   4.58100E-001    0.00000E+000
   6.8890   4.52400E-001    0.00000E+000
   6.8940   4.50500E-001    0.00000E+000
   6.8950   4.58900E-001    0.00000E+000
   6.8970   4.66800E-001    0.00000E+000
   6.9000   4.62200E-001    0.00000E+000
   6.9010   4.63600E-001    0.00000E+000
   6.9070   4.64900E-001    0.00000E+000
   6.9090   4.62000E-001    0.00000E+000
   6.9100   4.80600E-001    0.00000E+000
   6.9130   4.73400E-001    0.00000E+000
   6.9160   4.65600E-001    0.00000E+000
   6.9180   4.78900E-001    0.00000E+000
   6.9200   4.47300E-001    0.00000E+000
   6.9230   4.63900E-001    0.00000E+000
   6.9270   4.81900E-001    0.00000E+000
   6.9280   4.68600E-001    0.00000E+000
   6.9320   4.88400E-001    0.00000E+000
   6.9340   4.81500E-001    0.00000E+000
   6.9380   4.95300E-001    0.00000E+000
   6.9400   4.90400E-001    0.00000E+000
   6.9420   5.06000E-001    0.00000E+000
   6.9460   4.99700E-001    0.00000E+000
   6.9490   4.84000E-001    0.00000E+000
   6.9520   4.80700E-001    0.00000E+000
   6.9560   4.89100E-001    0.00000E+000
   6.9580   5.10300E-001    0.00000E+000
   6.9610   4.97000E-001    0.00000E+000
   6.9650   4.90700E-001    0.00000E+000
   6.9660   5.10400E-001    0.00000E+000
   6.9710   5.11300E-001    0.00000E+000
   6.9740   5.12900E-001    0.00000E+000
   6.9770   5.00300E-001    0.00000E+000
   6.9810   5.16600E-001    0.00000E+000
   6.9840   4.95600E-001    0.00000E+000
   6.9860   4.99900E-001    0.00000E+000
   6.9890   5.34100E-001    0.00000E+000
   6.9920   5.17800E-001    0.00000E+000
   6.9940   5.25400E-001    0.00000E+000
   6.9970   5.22400E-001    0.00000E+000
   7.0000   5.09600E-001    0.00000E+000
   7.0020   5.16200E-001    0.00000E+000
   7.0050   5.31200E-001    0.00000E+000
   7.0090   5.44500E-001    0.00000E+000
   7.0110   5.34100E-001    0.00000E+000
   7.0130   5.38100E-001    0.00000E+000
   7.0160   5.54600E-001    0.00000E+000
   7.0200   5.26500E-001    0.00000E+000
   7.0230   5.50100E-001    0.00000E+000
   7.0250   5.40700E-001    0.00000E+000
   7.0270   5.37400E-001    0.00000E+000
   7.0300   5.72100E-001    0.00000E+000
   7.0320   5.39600E-001    0.00000E+000
   7.0350   5.59300E-001    0.00000E+000
   7.0380   5.75300E-001    0.00000E+000
   7.0410   5.62700E-001    0.00000E+000
   7.0420   5.78200E-001    0.00000E+000
   7.0450   5.84500E-001    0.00000E+000
   7.0480   5.87400E-001    0.00000E+000
   7.0520   5.92400E-001    0.00000E+000
   7.0530   6.12800E-001    0.00000E+000
   7.0560   6.24300E-001    0.00000E+000
   7.0600   6.27200E-001    0.00000E+000
   7.0620   6.20400E-001    0.00000E+000
   7.0650   6.47800E-001    0.00000E+000
   7.0670   6.78300E-001    0.00000E+000
   7.0700   6.88800E-001    0.00000E+000
   7.0730   6.85600E-001    0.00000E+000
   7.0760   7.25800E-001    0.00000E+000
   7.0770   7.38800E-001    0.00000E+000
   7.0810   7.66000E-001    0.00000E+000
   7.0820   7.93800E-001    0.00000E+000
   7.0880   8.10100E-001    0.00000E+000
   7.0900   8.60100E-001    0.00000E+000
   7.0910   8.69400E-001    0.00000E+000
   7.0940   9.07500E-001    0.00000E+000
   7.0960   9.19200E-001    0.00000E+000
   7.0990   9.47300E-001    0.00000E+000
   7.1030   1.01360E+000    0.00000E+000
   7.1040   1.04550E+000    0.00000E+000
   7.1080   1.09190E+000    0.00000E+000
   7.1100   1.14160E+000    0.00000E+000
   7.1130   1.20690E+000    0.00000E+000
   7.1170   1.29510E+000    0.00000E+000
   7.1200   1.37150E+000    0.00000E+000
   7.1210   1.42500E+000    0.00000E+000
   7.1250   1.54820E+000    0.00000E+000
   7.1280   1.73340E+000    0.00000E+000
   7.1310   2.16060E+000    0.00000E+000
   7.1350   2.16070E+000    0.00000E+000
   7.1380   2.62250E+000    0.00000E+000
   7.1400   2.42490E+000    0.00000E+000
   7.1440   2.44500E+000    0.00000E+000
   7.1460   2.73280E+000    0.00000E+000
   7.1490   2.54690E+000    0.00000E+000
   7.1520   2.53490E+000    0.00000E+000
   7.1550   2.48280E+000    0.00000E+000
   7.1580   2.44240E+000    0.00000E+000
   7.1600   1.94920E+000    0.00000E+000
   7.1620   1.72460E+000    0.00000E+000
   7.1650   1.62340E+000    0.00000E+000
   7.1690   1.53750E+000    0.00000E+000
   7.1710   1.35780E+000    0.00000E+000
   7.1740   1.32840E+000    0.00000E+000
   7.1760   1.10340E+000    0.00000E+000
   7.1790   1.02950E+000    0.00000E+000
   7.1830   9.57100E-001    0.00000E+000
   7.1840   8.43900E-001    0.00000E+000
   7.1860   1.00000E+000    0.00000E+000
   7.1910   1.00000E+000    0.00000E+000
   7.1930   1.00000E+000    0.00000E+000
   7.1950   1.00000E+000    0.00000E+000
   7.1990   1.00000E+000    0.00000E+000
   7.2010   1.00000E+000    0.00000E+000
   7.2020   1.00000E+000    0.00000E+000
   7.2060   1.00000E+000    0.00000E+000
   7.2100   1.00000E+000    0.00000E+000
   7.2140   1.00000E+000    0.00000E+000
   7.2180   1.00000E+000    0.00000E+000
   7.2190   1.00000E+000    0.00000E+000
   7.2220   1.00000E+000    0.00000E+000
   7.2250   1.00000E+000    0.00000E+000
   7.2270   1.00000E+000    0.00000E+000
   7.2320   1.00000E+000    0.00000E+000
   7.2340   1.00000E+000    0.00000E+000
   7.2370   1.00000E+000    0.00000E+000
   7.2410   1.00000E+000    0.00000E+000
   7.2420   1.00000E+000    0.00000E+000
   7.2460   1.00000E+000    0.00000E+000
   7.2480   1.00000E+000    0.00000E+000
   7.2500   1.00000E+000    0.00000E+000
   7.2550   1.00000E+000    0.00000E+000
   7.2560   1.00000E+000    0.00000E+000
   7.2580   1.00000E+000    0.00000E+000
   7.2620   1.00000E+000    0.00000E+000
   7.2640   1.00000E+000    0.00000E+000
   7.2670   1.00000E+000    0.00000E+000
   7.2710   1.00000E+000    0.00000E+000
   7.2730   1.00000E+000    0.00000E+000
   7.2760   1.00000E+000    0.00000E+000
   7.2790   1.00000E+000    0.00000E+000
   7.2810   1.00000E+000    0.00000E+000
   7.2830   1.00000E+000    0.00000E+000
   7.2870   1.00000E+000    0.00000E+000
   7.2910   1.00000E+000    0.00000E+000
   7.2940   1.00000E+000    0.00000E+000
   7.2950   1.00000E+000    0.00000E+000
   7.2990   1.00000E+000    0.00000E+000
   7.3000   1.00000E+000    0.00000E+000
