# Supplementary material for: Rationally seeded computational protein design of ɑ-helical barrels
Source: Nat Chem Biol. 2024 Jun 20;20(8):991–9. doi: 10.1038/s41589-024-01642-0 (PMC11288890; doi:10.1038/s41589-024-01642-0)
Supplement: Supplementary file 3 — PDB and .mtz files used for making figure panels b–d and j–m. [file 41589_2024_1642_MOESM3_ESM.zip › KIA_RP_RSPD_NatChemBiol_data_Figure2/scapCC6_LLIA_panels_e-h/AUC_panel_g/SV_raw/00065.RA1]

scapCC6_LLIA_master
R 1 20.0 50000 0030278 5.3310E11 281 1 
   5.8000   3.55300E-001    0.00000E+000
   5.8060   9.18600E-001    0.00000E+000
   5.8080   9.69800E-001    0.00000E+000
   5.8100   7.58900E-001    0.00000E+000
   5.8130   1.02770E+000    0.00000E+000
   5.8150   1.24720E+000    0.00000E+000
   5.8160   9.64800E-001    0.00000E+000
   5.8170   1.09340E+000    0.00000E+000
   5.8190   1.06670E+000    0.00000E+000
   5.8200   9.40800E-001    0.00000E+000
   5.8230   9.99400E-001    0.00000E+000
   5.8260   9.01700E-001    0.00000E+000
   5.8280   1.23570E+000    0.00000E+000
   5.8290   1.29840E+000    0.00000E+000
   5.8310   1.35200E+000    0.00000E+000
   5.8320   1.52340E+000    0.00000E+000
   5.8350   1.59050E+000    0.00000E+000
   5.8370   1.66930E+000    0.00000E+000
   5.8380   1.58910E+000    0.00000E+000
   5.8390   1.72110E+000    0.00000E+000
   5.8420   1.71160E+000    0.00000E+000
   5.8440   1.64890E+000    0.00000E+000
   5.8460   1.50330E+000    0.00000E+000
   5.8470   1.55480E+000    0.00000E+000
   5.8480   1.52220E+000    0.00000E+000
   5.8490   1.46950E+000    0.00000E+000
   5.8530   9.58800E-001    0.00000E+000
   5.8560   6.14700E-001    0.00000E+000
   5.8580   7.64600E-001    0.00000E+000
   5.8600   4.50900E-001    0.00000E+000
   5.8620   4.37800E-001    0.00000E+000
   5.8650   3.59200E-001    0.00000E+000
   5.8670   3.77600E-001    0.00000E+000
   5.8690   2.82200E-001    0.00000E+000
   5.8710   2.79300E-001    0.00000E+000
   5.8740   2.62900E-001    0.00000E+000
   5.8770   2.25800E-001    0.00000E+000
   5.8780   1.55900E-001    0.00000E+000
   5.8810   1.44800E-001    0.00000E+000
   5.8830   1.64800E-001    0.00000E+000
   5.8850   9.66000E-002    0.00000E+000
   5.8880   5.35000E-002    0.00000E+000
   5.8900   9.38000E-002    0.00000E+000
   5.8920   7.84000E-002    0.00000E+000
   5.8950   3.25000E-002    0.00000E+000
   5.8970   2.36000E-002    0.00000E+000
   5.8990   1.42000E-002    0.00000E+000
   5.9020   1.71000E-002    0.00000E+000
   5.9040   1.12000E-002    0.00000E+000
   5.9080   2.67000E-002    0.00000E+000
   5.9090   1.31000E-002    0.00000E+000
   5.9120   3.20000E-002    0.00000E+000
   5.9140   2.66000E-002    0.00000E+000
   5.9150   3.10000E-003    0.00000E+000
   5.9190   2.46000E-002    0.00000E+000
   5.9210   1.67000E-002    0.00000E+000
   5.9230   1.89000E-002    0.00000E+000
   5.9250   8.60000E-003    0.00000E+000
   5.9270   7.10000E-003    0.00000E+000
   5.9290   2.18000E-002    0.00000E+000
   5.9310   1.00000E-003    0.00000E+000
   5.9330   2.90000E-003    0.00000E+000
   5.9370   2.00000E-004    0.00000E+000
   5.9400   3.20000E-003    0.00000E+000
   5.9420   1.36000E-002    0.00000E+000
   5.9440  -3.00000E-003    0.00000E+000
   5.9460   1.90000E-003    0.00000E+000
   5.9490   1.42000E-002    0.00000E+000
   5.9510   1.09000E-002    0.00000E+000
   5.9530   1.68000E-002    0.00000E+000
   5.9550   2.85000E-002    0.00000E+000
   5.9560   1.53000E-002    0.00000E+000
   5.9600   3.20000E-003    0.00000E+000
   5.9610   1.60000E-003    0.00000E+000
   5.9650  -3.20000E-003    0.00000E+000
   5.9660   2.00000E-003    0.00000E+000
   5.9700  -5.40000E-003    0.00000E+000
   5.9710   1.30000E-002    0.00000E+000
   5.9730   7.50000E-003    0.00000E+000
   5.9740   2.75000E-002    0.00000E+000
   5.9760   1.47000E-002    0.00000E+000
   5.9790   2.58000E-002    0.00000E+000
   5.9820   2.81000E-002    0.00000E+000
   5.9830   2.36000E-002    0.00000E+000
   5.9850   2.03700E-001    0.00000E+000
   5.9870   2.08200E-001    0.00000E+000
   5.9880  -7.41900E-001    0.00000E+000
   5.9920  -5.74600E-001    0.00000E+000
   5.9950   2.40000E-002    0.00000E+000
   5.9970   3.87000E-002    0.00000E+000
   6.0000  -4.18000E-002    0.00000E+000
   6.0010  -3.36000E-002    0.00000E+000
   6.0020  -3.62000E-002    0.00000E+000
   6.0040  -4.50000E-002    0.00000E+000
   6.0070  -3.26000E-002    0.00000E+000
   6.0090  -4.11000E-002    0.00000E+000
   6.0100  -2.16000E-002    0.00000E+000
   6.0120  -3.54000E-002    0.00000E+000
   6.0160  -4.05000E-002    0.00000E+000
   6.0170  -2.01000E-002    0.00000E+000
   6.0190  -2.61000E-002    0.00000E+000
   6.0200  -3.39000E-002    0.00000E+000
   6.0230  -5.02000E-002    0.00000E+000
   6.0240  -4.62000E-002    0.00000E+000
   6.0270  -5.20000E-002    0.00000E+000
   6.0290  -3.81000E-002    0.00000E+000
   6.0320  -3.63000E-002    0.00000E+000
   6.0340  -5.15000E-002    0.00000E+000
   6.0360  -2.32900E-001    0.00000E+000
   6.0380   2.73200E-001    0.00000E+000
   6.0480  -5.02000E-002    0.00000E+000
   6.0490   5.96000E-002    0.00000E+000
   6.0510   1.92000E-002    0.00000E+000
   6.0530   3.58000E-002    0.00000E+000
   6.0560   2.34000E-002    0.00000E+000
   6.0620   3.33000E-002    0.00000E+000
   6.0630   3.55000E-002    0.00000E+000
   6.0660   4.66000E-002    0.00000E+000
   6.0690   4.08000E-002    0.00000E+000
   6.0720   1.14000E-002    0.00000E+000
   6.0730   3.50000E-002    0.00000E+000
   6.0780   4.44000E-002    0.00000E+000
   6.0810   4.58000E-002    0.00000E+000
   6.0840   4.04000E-002    0.00000E+000
   6.0860   3.45000E-002    0.00000E+000
   6.0880   3.60000E-002    0.00000E+000
   6.0890   1.19000E-002    0.00000E+000
   6.0920   2.98000E-002    0.00000E+000
   6.0950   4.04000E-002    0.00000E+000
   6.0980   3.08000E-002    0.00000E+000
   6.1000   3.11000E-002    0.00000E+000
   6.1040   3.36000E-002    0.00000E+000
   6.1050   3.44000E-002    0.00000E+000
   6.1080   4.25000E-002    0.00000E+000
   6.1110   2.77000E-002    0.00000E+000
   6.1120   3.72000E-002    0.00000E+000
   6.1150   4.63000E-002    0.00000E+000
   6.1160   2.52000E-002    0.00000E+000
   6.1190   3.37000E-002    0.00000E+000
   6.1230   2.11000E-002    0.00000E+000
   6.1250   3.62000E-002    0.00000E+000
   6.1290   2.77000E-002    0.00000E+000
   6.1340   3.19000E-002    0.00000E+000
   6.1360   2.82000E-002    0.00000E+000
   6.1380   3.34000E-002    0.00000E+000
   6.1390   4.97000E-002    0.00000E+000
   6.1450   2.92000E-002    0.00000E+000
   6.1480   3.59000E-002    0.00000E+000
   6.1500   4.61000E-002    0.00000E+000
   6.1520   4.79000E-002    0.00000E+000
   6.1530   4.72000E-002    0.00000E+000
   6.1570   2.95000E-002    0.00000E+000
   6.1590   3.21000E-002    0.00000E+000
   6.1610   2.77000E-002    0.00000E+000
   6.1630   2.53000E-002    0.00000E+000
   6.1680   3.22000E-002    0.00000E+000
   6.1690   3.76000E-002    0.00000E+000
   6.1710   2.95000E-002    0.00000E+000
   6.1740   3.46000E-002    0.00000E+000
   6.1770   4.87000E-002    0.00000E+000
   6.1790   3.27000E-002    0.00000E+000
   6.1820   4.50000E-002    0.00000E+000
   6.1880   4.57000E-002    0.00000E+000
   6.1920   3.41000E-002    0.00000E+000
   6.1950   3.49000E-002    0.00000E+000
   6.1970   3.14000E-002    0.00000E+000
   6.1990   4.87000E-002    0.00000E+000
   6.2020   6.29000E-002    0.00000E+000
   6.2050   4.21000E-002    0.00000E+000
   6.2060   4.92000E-002    0.00000E+000
   6.2090   4.65000E-002    0.00000E+000
   6.2110   3.84000E-002    0.00000E+000
   6.2130   5.45000E-002    0.00000E+000
   6.2150   3.46000E-002    0.00000E+000
   6.2190   4.19000E-002    0.00000E+000
   6.2210   4.99000E-002    0.00000E+000
   6.2250   4.23000E-002    0.00000E+000
   6.2260   2.93000E-002    0.00000E+000
   6.2300   4.42000E-002    0.00000E+000
   6.2310   4.78000E-002    0.00000E+000
   6.2320   4.71000E-002    0.00000E+000
   6.2380   4.41000E-002    0.00000E+000
   6.2400   3.70000E-002    0.00000E+000
   6.2430   4.34000E-002    0.00000E+000
   6.2470   4.01000E-002    0.00000E+000
   6.2480   4.33000E-002    0.00000E+000
   6.2520   2.84000E-002    0.00000E+000
   6.2540   4.24000E-002    0.00000E+000
   6.2580   4.33000E-002    0.00000E+000
   6.2610   5.69000E-002    0.00000E+000
   6.2640   5.31000E-002    0.00000E+000
   6.2730   5.48000E-002    0.00000E+000
   6.2750   4.81000E-002    0.00000E+000
   6.2790   4.06000E-002    0.00000E+000
   6.2810   4.68000E-002    0.00000E+000
   6.2860   5.71000E-002    0.00000E+000
   6.2880   4.76000E-002    0.00000E+000
   6.2890   4.42000E-002    0.00000E+000
   6.2930   4.41000E-002    0.00000E+000
   6.2960   4.94000E-002    0.00000E+000
   6.2980   5.01000E-002    0.00000E+000
   6.2990   4.91000E-002    0.00000E+000
   6.3040   4.43000E-002    0.00000E+000
   6.3050   4.32000E-002    0.00000E+000
   6.3150   6.10000E-002    0.00000E+000
   6.3180   4.69000E-002    0.00000E+000
   6.3250   5.78000E-002    0.00000E+000
   6.3260   3.90000E-002    0.00000E+000
   6.3270   4.33000E-002    0.00000E+000
   6.3330   5.80000E-002    0.00000E+000
   6.3340   5.90000E-002    0.00000E+000
   6.3380   4.75000E-002    0.00000E+000
   6.3390   5.34000E-002    0.00000E+000
   6.3420   5.67000E-002    0.00000E+000
   6.3470   5.24000E-002    0.00000E+000
   6.3540   5.40000E-002    0.00000E+000
   6.3570   5.66000E-002    0.00000E+000
   6.3590   6.09000E-002    0.00000E+000
   6.3610   7.15000E-002    0.00000E+000
   6.3630   6.45000E-002    0.00000E+000
   6.3660   5.97000E-002    0.00000E+000
   6.3670   7.03000E-002    0.00000E+000
   6.3700   7.30000E-002    0.00000E+000
   6.3710   5.34000E-002    0.00000E+000
   6.3720   6.44000E-002    0.00000E+000
   6.3750   6.13000E-002    0.00000E+000
   6.3770   6.55000E-002    0.00000E+000
   6.3820   5.65000E-002    0.00000E+000
   6.3830   6.11000E-002    0.00000E+000
   6.3860   6.87000E-002    0.00000E+000
   6.3880   6.16000E-002    0.00000E+000
   6.3920   6.70000E-002    0.00000E+000
   6.3930   6.67000E-002    0.00000E+000
   6.3990   7.06000E-002    0.00000E+000
   6.4010   6.69000E-002    0.00000E+000
   6.4040   7.72000E-002    0.00000E+000
   6.4060   7.38000E-002    0.00000E+000
   6.4080   7.73000E-002    0.00000E+000
   6.4100   7.57000E-002    0.00000E+000
   6.4150   7.28000E-002    0.00000E+000
   6.4170   6.81000E-002    0.00000E+000
   6.4190   7.44000E-002    0.00000E+000
   6.4210   6.56000E-002    0.00000E+000
   6.4250   8.10000E-002    0.00000E+000
   6.4260   8.24000E-002    0.00000E+000
   6.4300   7.57000E-002    0.00000E+000
   6.4310   7.62000E-002    0.00000E+000
   6.4330   7.94000E-002    0.00000E+000
   6.4350   8.06000E-002    0.00000E+000
   6.4390   7.80000E-002    0.00000E+000
   6.4420   7.10000E-002    0.00000E+000
   6.4440   8.57000E-002    0.00000E+000
   6.4460   7.84000E-002    0.00000E+000
   6.4490   8.85000E-002    0.00000E+000
   6.4510   8.19000E-002    0.00000E+000
   6.4540   8.30000E-002    0.00000E+000
   6.4550   9.94000E-002    0.00000E+000
   6.4570   9.04000E-002    0.00000E+000
   6.4600   8.85000E-002    0.00000E+000
   6.4620   9.59000E-002    0.00000E+000
   6.4650   8.41000E-002    0.00000E+000
   6.4660   1.02400E-001    0.00000E+000
   6.4700   8.59000E-002    0.00000E+000
   6.4710   8.20000E-002    0.00000E+000
   6.4750   9.92000E-002    0.00000E+000
   6.4770   9.57000E-002    0.00000E+000
   6.4790   9.67000E-002    0.00000E+000
   6.4810   9.73000E-002    0.00000E+000
   6.4850   1.06200E-001    0.00000E+000
   6.4870   9.54000E-002    0.00000E+000
   6.4890   1.01300E-001    0.00000E+000
   6.4920   1.09400E-001    0.00000E+000
   6.4930   1.08600E-001    0.00000E+000
   6.4960   9.25000E-002    0.00000E+000
   6.4970   1.06100E-001    0.00000E+000
   6.4990   1.12800E-001    0.00000E+000
   6.5030   1.04800E-001    0.00000E+000
   6.5050   1.04400E-001    0.00000E+000
   6.5080   1.12100E-001    0.00000E+000
   6.5120   1.03500E-001    0.00000E+000
   6.5150   1.15400E-001    0.00000E+000
   6.5170   1.11400E-001    0.00000E+000
   6.5190   1.08700E-001    0.00000E+000
   6.5210   1.16000E-001    0.00000E+000
   6.5240   1.04700E-001    0.00000E+000
   6.5260   1.14600E-001    0.00000E+000
   6.5280   1.21000E-001    0.00000E+000
   6.5310   1.28600E-001    0.00000E+000
   6.5340   1.26600E-001    0.00000E+000
   6.5370   1.13100E-001    0.00000E+000
   6.5400   1.16400E-001    0.00000E+000
   6.5420   1.25500E-001    0.00000E+000
   6.5440   1.23600E-001    0.00000E+000
   6.5460   1.19400E-001    0.00000E+000
   6.5490   1.30700E-001    0.00000E+000
   6.5520   1.34700E-001    0.00000E+000
   6.5550   1.31700E-001    0.00000E+000
   6.5560   1.20100E-001    0.00000E+000
   6.5570   1.29600E-001    0.00000E+000
   6.5620   1.36600E-001    0.00000E+000
   6.5650   1.47500E-001    0.00000E+000
   6.5670   1.43000E-001    0.00000E+000
   6.5690   1.46700E-001    0.00000E+000
   6.5720   1.48400E-001    0.00000E+000
   6.5740   1.43300E-001    0.00000E+000
   6.5790   1.48700E-001    0.00000E+000
   6.5810   1.44100E-001    0.00000E+000
   6.5830   1.51900E-001    0.00000E+000
   6.5850   1.54300E-001    0.00000E+000
   6.5880   1.56100E-001    0.00000E+000
   6.5920   1.54700E-001    0.00000E+000
   6.5940   1.50900E-001    0.00000E+000
   6.5970   1.47800E-001    0.00000E+000
   6.5990   1.55600E-001    0.00000E+000
   6.6010   1.67200E-001    0.00000E+000
   6.6040   1.56800E-001    0.00000E+000
   6.6070   1.49900E-001    0.00000E+000
   6.6090   1.69200E-001    0.00000E+000
   6.6110   1.57800E-001    0.00000E+000
   6.6150   1.56600E-001    0.00000E+000
   6.6190   1.86800E-001    0.00000E+000
   6.6210   1.77200E-001    0.00000E+000
   6.6240   1.79400E-001    0.00000E+000
   6.6270   1.77000E-001    0.00000E+000
   6.6290   1.90100E-001    0.00000E+000
   6.6320   1.94800E-001    0.00000E+000
   6.6350   1.92000E-001    0.00000E+000
   6.6380   1.91300E-001    0.00000E+000
   6.6410   1.85800E-001    0.00000E+000
   6.6430   1.95100E-001    0.00000E+000
   6.6460   1.96900E-001    0.00000E+000
   6.6480   2.07500E-001    0.00000E+000
   6.6510   1.97500E-001    0.00000E+000
   6.6540   1.95300E-001    0.00000E+000
   6.6570   1.98700E-001    0.00000E+000
   6.6590   2.02000E-001    0.00000E+000
   6.6610   2.09200E-001    0.00000E+000
   6.6640   2.05100E-001    0.00000E+000
   6.6660   2.06800E-001    0.00000E+000
   6.6680   2.20600E-001    0.00000E+000
   6.6700   2.21500E-001    0.00000E+000
   6.6750   2.08600E-001    0.00000E+000
   6.6770   2.12500E-001    0.00000E+000
   6.6800   2.26000E-001    0.00000E+000
   6.6830   2.30000E-001    0.00000E+000
   6.6840   2.30400E-001    0.00000E+000
   6.6870   2.26800E-001    0.00000E+000
   6.6900   2.24900E-001    0.00000E+000
   6.6930   2.41800E-001    0.00000E+000
   6.6950   2.33700E-001    0.00000E+000
   6.6980   2.51300E-001    0.00000E+000
   6.7020   2.45600E-001    0.00000E+000
   6.7040   2.40100E-001    0.00000E+000
   6.7070   2.36100E-001    0.00000E+000
   6.7090   2.47000E-001    0.00000E+000
   6.7100   2.31500E-001    0.00000E+000
   6.7140   2.38200E-001    0.00000E+000
   6.7160   2.62900E-001    0.00000E+000
   6.7200   2.56100E-001    0.00000E+000
   6.7220   2.62500E-001    0.00000E+000
   6.7250   2.51100E-001    0.00000E+000
   6.7270   2.62000E-001    0.00000E+000
   6.7300   2.69200E-001    0.00000E+000
   6.7320   2.45300E-001    0.00000E+000
   6.7350   2.70500E-001    0.00000E+000
   6.7390   2.73300E-001    0.00000E+000
   6.7410   2.67000E-001    0.00000E+000
   6.7440   2.73000E-001    0.00000E+000
   6.7460   2.88400E-001    0.00000E+000
   6.7490   2.76100E-001    0.00000E+000
   6.7500   2.77300E-001    0.00000E+000
   6.7530   2.97500E-001    0.00000E+000
   6.7560   2.83600E-001    0.00000E+000
   6.7580   2.77300E-001    0.00000E+000
   6.7620   2.89700E-001    0.00000E+000
   6.7650   3.10100E-001    0.00000E+000
   6.7670   3.03500E-001    0.00000E+000
   6.7690   3.04600E-001    0.00000E+000
   6.7710   3.01100E-001    0.00000E+000
   6.7770   3.00900E-001    0.00000E+000
   6.7780   3.23600E-001    0.00000E+000
   6.7800   3.17400E-001    0.00000E+000
   6.7830   3.06700E-001    0.00000E+000
   6.7870   3.11400E-001    0.00000E+000
   6.7890   3.16200E-001    0.00000E+000
   6.7930   3.25400E-001    0.00000E+000
   6.7960   3.27300E-001    0.00000E+000
   6.7980   3.19300E-001    0.00000E+000
   6.8000   3.34100E-001    0.00000E+000
   6.8040   3.43600E-001    0.00000E+000
   6.8050   3.42500E-001    0.00000E+000
   6.8090   3.34200E-001    0.00000E+000
   6.8110   3.37500E-001    0.00000E+000
   6.8140   3.53100E-001    0.00000E+000
   6.8160   3.41800E-001    0.00000E+000
   6.8210   3.43300E-001    0.00000E+000
   6.8230   3.33700E-001    0.00000E+000
   6.8270   3.49000E-001    0.00000E+000
   6.8290   3.52900E-001    0.00000E+000
   6.8320   3.62700E-001    0.00000E+000
   6.8350   3.62500E-001    0.00000E+000
   6.8380   3.57200E-001    0.00000E+000
   6.8410   3.48300E-001    0.00000E+000
   6.8430   3.64300E-001    0.00000E+000
   6.8460   3.31400E-001    0.00000E+000
   6.8480   3.41700E-001    0.00000E+000
   6.8520   3.63700E-001    0.00000E+000
   6.8540   3.81400E-001    0.00000E+000
   6.8550   3.86000E-001    0.00000E+000
   6.8600   3.74500E-001    0.00000E+000
   6.8620   3.87900E-001    0.00000E+000
   6.8640   3.99500E-001    0.00000E+000
   6.8660   3.83700E-001    0.00000E+000
   6.8700   3.85500E-001    0.00000E+000
   6.8720   3.99700E-001    0.00000E+000
   6.8750   3.93900E-001    0.00000E+000
   6.8790   3.77000E-001    0.00000E+000
   6.8810   4.11400E-001    0.00000E+000
   6.8820   3.99900E-001    0.00000E+000
   6.8870   3.94900E-001    0.00000E+000
   6.8890   3.92500E-001    0.00000E+000
   6.8920   4.09000E-001    0.00000E+000
   6.8940   3.87900E-001    0.00000E+000
   6.8970   4.08800E-001    0.00000E+000
   6.9000   3.99000E-001    0.00000E+000
   6.9020   4.09900E-001    0.00000E+000
   6.9040   4.16700E-001    0.00000E+000
   6.9090   4.16700E-001    0.00000E+000
   6.9130   4.40700E-001    0.00000E+000
   6.9170   4.20600E-001    0.00000E+000
   6.9200   4.17200E-001    0.00000E+000
   6.9230   4.32500E-001    0.00000E+000
   6.9240   4.06900E-001    0.00000E+000
   6.9270   4.29700E-001    0.00000E+000
   6.9310   4.48700E-001    0.00000E+000
   6.9340   4.36800E-001    0.00000E+000
   6.9370   4.37500E-001    0.00000E+000
   6.9400   4.32800E-001    0.00000E+000
   6.9410   4.51600E-001    0.00000E+000
   6.9440   4.65200E-001    0.00000E+000
   6.9500   4.40700E-001    0.00000E+000
   6.9540   4.55500E-001    0.00000E+000
   6.9570   4.69500E-001    0.00000E+000
   6.9580   4.44300E-001    0.00000E+000
   6.9610   4.63400E-001    0.00000E+000
   6.9640   4.64700E-001    0.00000E+000
   6.9670   4.55500E-001    0.00000E+000
   6.9700   4.70600E-001    0.00000E+000
   6.9730   4.71300E-001    0.00000E+000
   6.9750   4.72200E-001    0.00000E+000
   6.9780   4.78100E-001    0.00000E+000
   6.9810   4.65500E-001    0.00000E+000
   6.9840   4.71800E-001    0.00000E+000
   6.9870   4.69000E-001    0.00000E+000
   6.9880   4.93800E-001    0.00000E+000
   6.9920   4.79700E-001    0.00000E+000
   6.9940   4.86100E-001    0.00000E+000
   6.9980   5.00300E-001    0.00000E+000
   7.0000   4.90400E-001    0.00000E+000
   7.0040   4.85200E-001    0.00000E+000
   7.0080   4.91800E-001    0.00000E+000
   7.0100   5.15600E-001    0.00000E+000
   7.0110   5.29600E-001    0.00000E+000
   7.0150   5.08700E-001    0.00000E+000
   7.0180   5.03000E-001    0.00000E+000
   7.0200   4.94800E-001    0.00000E+000
   7.0230   5.11200E-001    0.00000E+000
   7.0250   5.31000E-001    0.00000E+000
   7.0290   5.28600E-001    0.00000E+000
   7.0300   5.39400E-001    0.00000E+000
   7.0320   5.25800E-001    0.00000E+000
   7.0360   5.40500E-001    0.00000E+000
   7.0380   5.46800E-001    0.00000E+000
   7.0420   5.55000E-001    0.00000E+000
   7.0450   5.55700E-001    0.00000E+000
   7.0480   5.67100E-001    0.00000E+000
   7.0510   5.83800E-001    0.00000E+000
   7.0530   6.08500E-001    0.00000E+000
   7.0560   6.02000E-001    0.00000E+000
   7.0600   5.97400E-001    0.00000E+000
   7.0620   6.40400E-001    0.00000E+000
   7.0650   6.33000E-001    0.00000E+000
   7.0680   6.49200E-001    0.00000E+000
   7.0700   6.62900E-001    0.00000E+000
   7.0730   6.71300E-001    0.00000E+000
   7.0760   6.88900E-001    0.00000E+000
   7.0780   7.11500E-001    0.00000E+000
   7.0810   7.42600E-001    0.00000E+000
   7.0830   7.79800E-001    0.00000E+000
   7.0880   7.98900E-001    0.00000E+000
   7.0900   8.27200E-001    0.00000E+000
   7.0920   8.55500E-001    0.00000E+000
   7.0940   9.13100E-001    0.00000E+000
   7.0970   9.32600E-001    0.00000E+000
   7.1010   9.99000E-001    0.00000E+000
   7.1030   1.04500E+000    0.00000E+000
   7.1060   1.08340E+000    0.00000E+000
   7.1080   1.11520E+000    0.00000E+000
   7.1120   1.21390E+000    0.00000E+000
   7.1130   1.28470E+000    0.00000E+000
   7.1170   1.32740E+000    0.00000E+000
   7.1200   1.45160E+000    0.00000E+000
   7.1220   1.56290E+000    0.00000E+000
   7.1260   1.60160E+000    0.00000E+000
   7.1290   1.99920E+000    0.00000E+000
   7.1330   2.42300E+000    0.00000E+000
   7.1350   2.46850E+000    0.00000E+000
   7.1380   2.36630E+000    0.00000E+000
   7.1420   2.82140E+000    0.00000E+000
   7.1440   2.58650E+000    0.00000E+000
   7.1470   2.66960E+000    0.00000E+000
   7.1490   2.77360E+000    0.00000E+000
   7.1520   2.97760E+000    0.00000E+000
   7.1560   2.47160E+000    0.00000E+000
   7.1580   2.26610E+000    0.00000E+000
   7.1610   1.52090E+000    0.00000E+000
   7.1630   1.66700E+000    0.00000E+000
   7.1650   1.35120E+000    0.00000E+000
   7.1680   1.34530E+000    0.00000E+000
   7.1720   1.45100E+000    0.00000E+000
   7.1750   1.35050E+000    0.00000E+000
   7.1780   1.26030E+000    0.00000E+000
   7.1800   1.07290E+000    0.00000E+000
   7.1820   4.46600E-001    0.00000E+000
   7.1860   6.39100E-001    0.00000E+000
   7.1880   1.00000E+000    0.00000E+000
   7.1920   1.00000E+000    0.00000E+000
   7.1950   1.00000E+000    0.00000E+000
   7.1970   1.00000E+000    0.00000E+000
   7.1990   1.00000E+000    0.00000E+000
   7.2010   1.00000E+000    0.00000E+000
   7.2050   1.00000E+000    0.00000E+000
   7.2060   1.00000E+000    0.00000E+000
   7.2120   1.00000E+000    0.00000E+000
   7.2140   1.00000E+000    0.00000E+000
   7.2170   1.00000E+000    0.00000E+000
   7.2200   1.00000E+000    0.00000E+000
   7.2230   1.00000E+000    0.00000E+000
   7.2250   1.00000E+000    0.00000E+000
   7.2280   1.00000E+000    0.00000E+000
   7.2300   1.00000E+000    0.00000E+000
   7.2320   1.00000E+000    0.00000E+000
   7.2370   1.00000E+000    0.00000E+000
   7.2400   1.00000E+000    0.00000E+000
   7.2420   1.00000E+000    0.00000E+000
   7.2460   1.00000E+000    0.00000E+000
   7.2480   1.00000E+000    0.00000E+000
   7.2510   1.00000E+000    0.00000E+000
   7.2530   1.00000E+000    0.00000E+000
   7.2550   1.00000E+000    0.00000E+000
   7.2590   1.00000E+000    0.00000E+000
   7.2620   1.00000E+000    0.00000E+000
   7.2660   1.00000E+000    0.00000E+000
   7.2680   1.00000E+000    0.00000E+000
   7.2710   1.00000E+000    0.00000E+000
   7.2740   1.00000E+000    0.00000E+000
   7.2760   1.00000E+000    0.00000E+000
   7.2780   1.00000E+000    0.00000E+000
   7.2820   1.00000E+000    0.00000E+000
   7.2850   1.00000E+000    0.00000E+000
   7.2870   1.00000E+000    0.00000E+000
   7.2910   1.00000E+000    0.00000E+000
   7.2940   1.00000E+000    0.00000E+000
   7.2960   1.00000E+000    0.00000E+000
   7.2990   1.00000E+000    0.00000E+000
   7.3000   1.00000E+000    0.00000E+000
