# Supplementary material for: Rationally seeded computational protein design of ɑ-helical barrels
Source: Nat Chem Biol. 2024 Jun 20;20(8):991–9. doi: 10.1038/s41589-024-01642-0 (PMC11288890; doi:10.1038/s41589-024-01642-0)
Supplement: Supplementary file 3 — PDB and .mtz files used for making figure panels b–d and j–m. [file 41589_2024_1642_MOESM3_ESM.zip › KIA_RP_RSPD_NatChemBiol_data_Figure2/scapCC6_LLIA_panels_e-h/AUC_panel_g/SV_raw/00071.RA1]

scapCC6_LLIA_master
R 1 20.0 50000 0032072 5.8240E11 281 1 
   5.8000   6.71300E-001    0.00000E+000
   5.8030   3.88300E-001    0.00000E+000
   5.8040   7.85900E-001    0.00000E+000
   5.8050   1.01500E+000    0.00000E+000
   5.8080   6.18000E-001    0.00000E+000
   5.8090   1.29010E+000    0.00000E+000
   5.8100   8.94100E-001    0.00000E+000
   5.8120   7.63800E-001    0.00000E+000
   5.8140   1.07170E+000    0.00000E+000
   5.8150   9.89000E-001    0.00000E+000
   5.8160   8.94000E-001    0.00000E+000
   5.8190   1.09840E+000    0.00000E+000
   5.8200   1.04230E+000    0.00000E+000
   5.8230   1.19660E+000    0.00000E+000
   5.8240   1.24640E+000    0.00000E+000
   5.8250   1.30790E+000    0.00000E+000
   5.8260   1.00630E+000    0.00000E+000
   5.8280   1.14080E+000    0.00000E+000
   5.8290   1.33100E+000    0.00000E+000
   5.8310   1.39650E+000    0.00000E+000
   5.8330   1.53640E+000    0.00000E+000
   5.8350   1.48870E+000    0.00000E+000
   5.8360   1.66880E+000    0.00000E+000
   5.8370   1.68680E+000    0.00000E+000
   5.8380   1.70720E+000    0.00000E+000
   5.8400   1.60890E+000    0.00000E+000
   5.8420   1.60020E+000    0.00000E+000
   5.8440   1.59220E+000    0.00000E+000
   5.8470   1.51280E+000    0.00000E+000
   5.8480   1.37440E+000    0.00000E+000
   5.8490   1.43050E+000    0.00000E+000
   5.8510   1.38170E+000    0.00000E+000
   5.8530   9.89800E-001    0.00000E+000
   5.8560   7.56300E-001    0.00000E+000
   5.8590   7.28100E-001    0.00000E+000
   5.8600   4.11900E-001    0.00000E+000
   5.8620   5.38300E-001    0.00000E+000
   5.8650   4.28700E-001    0.00000E+000
   5.8670   3.28100E-001    0.00000E+000
   5.8690   2.84800E-001    0.00000E+000
   5.8700   2.57500E-001    0.00000E+000
   5.8720   2.54200E-001    0.00000E+000
   5.8740   2.11300E-001    0.00000E+000
   5.8750   2.18800E-001    0.00000E+000
   5.8770   1.44400E-001    0.00000E+000
   5.8790   1.47700E-001    0.00000E+000
   5.8810   1.39600E-001    0.00000E+000
   5.8830   1.42300E-001    0.00000E+000
   5.8850   1.36200E-001    0.00000E+000
   5.8870   9.67000E-002    0.00000E+000
   5.8880   8.02000E-002    0.00000E+000
   5.8910   9.37000E-002    0.00000E+000
   5.8940   7.16000E-002    0.00000E+000
   5.8950   5.53000E-002    0.00000E+000
   5.8980   5.11000E-002    0.00000E+000
   5.9000   1.24000E-002    0.00000E+000
   5.9010   3.38000E-002    0.00000E+000
   5.9050   3.45000E-002    0.00000E+000
   5.9060   2.57000E-002    0.00000E+000
   5.9080   4.09000E-002    0.00000E+000
   5.9100   1.68000E-002    0.00000E+000
   5.9120   2.83000E-002    0.00000E+000
   5.9140   1.98000E-002    0.00000E+000
   5.9160  -4.70000E-003    0.00000E+000
   5.9170   2.17000E-002    0.00000E+000
   5.9190   7.30000E-003    0.00000E+000
   5.9210   1.01000E-002    0.00000E+000
   5.9230   1.40000E-002    0.00000E+000
   5.9240   6.90000E-003    0.00000E+000
   5.9260   1.54000E-002    0.00000E+000
   5.9300   2.06000E-002    0.00000E+000
   5.9310   1.06000E-002    0.00000E+000
   5.9330   6.40000E-003    0.00000E+000
   5.9350   1.46000E-002    0.00000E+000
   5.9370   7.70000E-003    0.00000E+000
   5.9400   6.10000E-003    0.00000E+000
   5.9420  -5.30000E-003    0.00000E+000
   5.9430   1.09000E-002    0.00000E+000
   5.9460   1.00000E-004    0.00000E+000
   5.9480   1.78000E-002    0.00000E+000
   5.9490   3.60000E-003    0.00000E+000
   5.9510   8.00000E-004    0.00000E+000
   5.9540   9.30000E-003    0.00000E+000
   5.9550   1.06000E-002    0.00000E+000
   5.9570   6.10000E-003    0.00000E+000
   5.9580   2.40000E-003    0.00000E+000
   5.9610  -6.40000E-003    0.00000E+000
   5.9630  -2.39000E-002    0.00000E+000
   5.9650   5.40000E-003    0.00000E+000
   5.9670  -4.10000E-003    0.00000E+000
   5.9700  -1.14000E-002    0.00000E+000
   5.9710   2.04000E-002    0.00000E+000
   5.9730   1.52000E-002    0.00000E+000
   5.9740   2.07000E-002    0.00000E+000
   5.9760   1.75000E-002    0.00000E+000
   5.9780   1.33000E-002    0.00000E+000
   5.9810   1.58000E-002    0.00000E+000
   5.9820   3.07000E-002    0.00000E+000
   5.9850  -1.67000E-002    0.00000E+000
   5.9870   1.26400E-001    0.00000E+000
   5.9880   3.48000E-002    0.00000E+000
   5.9890  -7.15900E-001    0.00000E+000
   5.9920  -4.17400E-001    0.00000E+000
   5.9950  -4.21000E-002    0.00000E+000
   5.9970  -1.01000E-002    0.00000E+000
   5.9990  -4.43000E-002    0.00000E+000
   6.0010  -3.36000E-002    0.00000E+000
   6.0020  -4.19000E-002    0.00000E+000
   6.0050  -3.40000E-002    0.00000E+000
   6.0080  -2.48000E-002    0.00000E+000
   6.0100  -3.60000E-002    0.00000E+000
   6.0120  -2.66000E-002    0.00000E+000
   6.0160  -3.84000E-002    0.00000E+000
   6.0170  -1.77000E-002    0.00000E+000
   6.0190  -3.23000E-002    0.00000E+000
   6.0220  -6.09000E-002    0.00000E+000
   6.0230  -4.28000E-002    0.00000E+000
   6.0260  -4.05000E-002    0.00000E+000
   6.0280  -3.34000E-002    0.00000E+000
   6.0300  -2.62000E-002    0.00000E+000
   6.0320  -4.61000E-002    0.00000E+000
   6.0340  -1.15000E-002    0.00000E+000
   6.0370  -2.62700E-001    0.00000E+000
   6.0380   6.50700E-001    0.00000E+000
   6.0460  -1.26000E-002    0.00000E+000
   6.0480   1.68000E-002    0.00000E+000
   6.0500   3.86000E-002    0.00000E+000
   6.0510   2.24000E-002    0.00000E+000
   6.0530   2.49000E-002    0.00000E+000
   6.0550   2.38000E-002    0.00000E+000
   6.0590   2.36000E-002    0.00000E+000
   6.0600   4.91000E-002    0.00000E+000
   6.0630   3.95000E-002    0.00000E+000
   6.0660   3.18000E-002    0.00000E+000
   6.0710   3.70000E-002    0.00000E+000
   6.0770   2.84000E-002    0.00000E+000
   6.0780   3.97000E-002    0.00000E+000
   6.0800   3.44000E-002    0.00000E+000
   6.0830   3.73000E-002    0.00000E+000
   6.0850   2.93000E-002    0.00000E+000
   6.0860   3.94000E-002    0.00000E+000
   6.0880   3.73000E-002    0.00000E+000
   6.0910   3.47000E-002    0.00000E+000
   6.0950   3.48000E-002    0.00000E+000
   6.0960   3.15000E-002    0.00000E+000
   6.0980   3.68000E-002    0.00000E+000
   6.0990   3.30000E-002    0.00000E+000
   6.1020   3.89000E-002    0.00000E+000
   6.1040   3.44000E-002    0.00000E+000
   6.1060   3.29000E-002    0.00000E+000
   6.1110   3.75000E-002    0.00000E+000
   6.1120   4.00000E-002    0.00000E+000
   6.1140   2.06000E-002    0.00000E+000
   6.1170   2.68000E-002    0.00000E+000
   6.1180   3.11000E-002    0.00000E+000
   6.1230   2.72000E-002    0.00000E+000
   6.1250   3.65000E-002    0.00000E+000
   6.1300   3.27000E-002    0.00000E+000
   6.1340   3.26000E-002    0.00000E+000
   6.1380   3.54000E-002    0.00000E+000
   6.1410   3.75000E-002    0.00000E+000
   6.1450   4.09000E-002    0.00000E+000
   6.1470   2.83000E-002    0.00000E+000
   6.1490   6.59000E-002    0.00000E+000
   6.1520   4.92000E-002    0.00000E+000
   6.1540   4.25000E-002    0.00000E+000
   6.1550   3.45000E-002    0.00000E+000
   6.1580   2.89000E-002    0.00000E+000
   6.1600   2.48000E-002    0.00000E+000
   6.1610   3.86000E-002    0.00000E+000
   6.1640   2.95000E-002    0.00000E+000
   6.1680   3.56000E-002    0.00000E+000
   6.1690   3.76000E-002    0.00000E+000
   6.1730   3.00000E-002    0.00000E+000
   6.1750   4.24000E-002    0.00000E+000
   6.1770   3.93000E-002    0.00000E+000
   6.1790   4.84000E-002    0.00000E+000
   6.1820   3.73000E-002    0.00000E+000
   6.1840   4.01000E-002    0.00000E+000
   6.1870   4.18000E-002    0.00000E+000
   6.1890   2.79000E-002    0.00000E+000
   6.1920   2.02000E-002    0.00000E+000
   6.1960   2.05000E-002    0.00000E+000
   6.1980   4.08000E-002    0.00000E+000
   6.2020   4.85000E-002    0.00000E+000
   6.2040   3.91000E-002    0.00000E+000
   6.2070   3.70000E-002    0.00000E+000
   6.2090   4.19000E-002    0.00000E+000
   6.2120   4.88000E-002    0.00000E+000
   6.2140   4.73000E-002    0.00000E+000
   6.2170   4.70000E-002    0.00000E+000
   6.2190   4.16000E-002    0.00000E+000
   6.2210   3.78000E-002    0.00000E+000
   6.2250   3.32000E-002    0.00000E+000
   6.2290   3.26000E-002    0.00000E+000
   6.2300   3.87000E-002    0.00000E+000
   6.2320   5.05000E-002    0.00000E+000
   6.2350   4.28000E-002    0.00000E+000
   6.2380   4.24000E-002    0.00000E+000
   6.2410   3.83000E-002    0.00000E+000
   6.2430   4.26000E-002    0.00000E+000
   6.2470   3.77000E-002    0.00000E+000
   6.2480   4.08000E-002    0.00000E+000
   6.2490   4.02000E-002    0.00000E+000
   6.2520   2.33000E-002    0.00000E+000
   6.2540   4.40000E-002    0.00000E+000
   6.2570   3.90000E-002    0.00000E+000
   6.2590   4.62000E-002    0.00000E+000
   6.2620   3.48000E-002    0.00000E+000
   6.2650   5.55000E-002    0.00000E+000
   6.2690   5.60000E-002    0.00000E+000
   6.2720   4.99000E-002    0.00000E+000
   6.2740   3.99000E-002    0.00000E+000
   6.2750   4.51000E-002    0.00000E+000
   6.2820   4.82000E-002    0.00000E+000
   6.2840   4.29000E-002    0.00000E+000
   6.2860   4.84000E-002    0.00000E+000
   6.2900   4.73000E-002    0.00000E+000
   6.2920   2.51000E-002    0.00000E+000
   6.2940   4.86000E-002    0.00000E+000
   6.2960   5.10000E-002    0.00000E+000
   6.2970   5.09000E-002    0.00000E+000
   6.2990   5.47000E-002    0.00000E+000
   6.3070   4.45000E-002    0.00000E+000
   6.3100   3.94000E-002    0.00000E+000
   6.3130   3.31000E-002    0.00000E+000
   6.3140   5.92000E-002    0.00000E+000
   6.3160   4.89000E-002    0.00000E+000
   6.3180   5.01000E-002    0.00000E+000
   6.3190   3.78000E-002    0.00000E+000
   6.3240   5.33000E-002    0.00000E+000
   6.3300   4.07000E-002    0.00000E+000
   6.3340   4.01000E-002    0.00000E+000
   6.3380   4.90000E-002    0.00000E+000
   6.3440   5.74000E-002    0.00000E+000
   6.3470   5.44000E-002    0.00000E+000
   6.3520   5.45000E-002    0.00000E+000
   6.3550   4.93000E-002    0.00000E+000
   6.3560   5.60000E-002    0.00000E+000
   6.3610   4.01000E-002    0.00000E+000
   6.3620   5.76000E-002    0.00000E+000
   6.3660   6.73000E-002    0.00000E+000
   6.3700   5.70000E-002    0.00000E+000
   6.3720   6.97000E-002    0.00000E+000
   6.3770   5.16000E-002    0.00000E+000
   6.3820   5.30000E-002    0.00000E+000
   6.3850   6.54000E-002    0.00000E+000
   6.3860   6.33000E-002    0.00000E+000
   6.3910   5.50000E-002    0.00000E+000
   6.3950   5.27000E-002    0.00000E+000
   6.4010   6.55000E-002    0.00000E+000
   6.4020   5.45000E-002    0.00000E+000
   6.4040   6.07000E-002    0.00000E+000
   6.4050   5.31000E-002    0.00000E+000
   6.4110   5.36000E-002    0.00000E+000
   6.4130   5.84000E-002    0.00000E+000
   6.4150   7.21000E-002    0.00000E+000
   6.4200   5.93000E-002    0.00000E+000
   6.4210   6.81000E-002    0.00000E+000
   6.4260   6.82000E-002    0.00000E+000
   6.4290   6.17000E-002    0.00000E+000
   6.4310   7.03000E-002    0.00000E+000
   6.4330   7.04000E-002    0.00000E+000
   6.4380   6.73000E-002    0.00000E+000
   6.4390   7.37000E-002    0.00000E+000
   6.4440   7.67000E-002    0.00000E+000
   6.4460   7.35000E-002    0.00000E+000
   6.4480   7.21000E-002    0.00000E+000
   6.4500   7.69000E-002    0.00000E+000
   6.4530   7.52000E-002    0.00000E+000
   6.4550   7.80000E-002    0.00000E+000
   6.4580   8.13000E-002    0.00000E+000
   6.4600   6.23000E-002    0.00000E+000
   6.4630   8.09000E-002    0.00000E+000
   6.4650   7.39000E-002    0.00000E+000
   6.4690   8.37000E-002    0.00000E+000
   6.4700   7.54000E-002    0.00000E+000
   6.4740   7.82000E-002    0.00000E+000
   6.4760   7.91000E-002    0.00000E+000
   6.4780   7.10000E-002    0.00000E+000
   6.4810   8.22000E-002    0.00000E+000
   6.4840   7.42000E-002    0.00000E+000
   6.4880   8.38000E-002    0.00000E+000
   6.4910   9.18000E-002    0.00000E+000
   6.4930   9.77000E-002    0.00000E+000
   6.4960   7.53000E-002    0.00000E+000
   6.4990   7.92000E-002    0.00000E+000
   6.5010   8.33000E-002    0.00000E+000
   6.5030   8.24000E-002    0.00000E+000
   6.5050   9.21000E-002    0.00000E+000
   6.5080   8.73000E-002    0.00000E+000
   6.5100   9.66000E-002    0.00000E+000
   6.5120   8.77000E-002    0.00000E+000
   6.5150   8.82000E-002    0.00000E+000
   6.5160   9.40000E-002    0.00000E+000
   6.5190   8.46000E-002    0.00000E+000
   6.5210   9.64000E-002    0.00000E+000
   6.5240   8.06000E-002    0.00000E+000
   6.5260   9.32000E-002    0.00000E+000
   6.5290   8.97000E-002    0.00000E+000
   6.5310   8.63000E-002    0.00000E+000
   6.5340   7.57000E-002    0.00000E+000
   6.5370   8.99000E-002    0.00000E+000
   6.5400   1.10500E-001    0.00000E+000
   6.5430   9.37000E-002    0.00000E+000
   6.5450   1.04500E-001    0.00000E+000
   6.5470   1.03900E-001    0.00000E+000
   6.5490   1.06500E-001    0.00000E+000
   6.5510   9.70000E-002    0.00000E+000
   6.5540   1.07300E-001    0.00000E+000
   6.5560   9.11000E-002    0.00000E+000
   6.5590   9.57000E-002    0.00000E+000
   6.5640   1.04700E-001    0.00000E+000
   6.5660   1.02300E-001    0.00000E+000
   6.5690   1.11000E-001    0.00000E+000
   6.5700   1.10000E-001    0.00000E+000
   6.5730   1.20300E-001    0.00000E+000
   6.5760   1.17100E-001    0.00000E+000
   6.5780   1.05700E-001    0.00000E+000
   6.5800   1.06800E-001    0.00000E+000
   6.5820   1.15600E-001    0.00000E+000
   6.5840   1.09800E-001    0.00000E+000
   6.5870   1.19500E-001    0.00000E+000
   6.5900   1.23100E-001    0.00000E+000
   6.5910   1.19300E-001    0.00000E+000
   6.5960   1.14300E-001    0.00000E+000
   6.5990   1.21400E-001    0.00000E+000
   6.6010   1.20200E-001    0.00000E+000
   6.6060   1.19400E-001    0.00000E+000
   6.6090   1.35300E-001    0.00000E+000
   6.6130   1.30900E-001    0.00000E+000
   6.6140   1.21300E-001    0.00000E+000
   6.6170   1.45600E-001    0.00000E+000
   6.6190   1.45100E-001    0.00000E+000
   6.6230   1.35700E-001    0.00000E+000
   6.6270   1.28800E-001    0.00000E+000
   6.6290   1.38300E-001    0.00000E+000
   6.6310   1.33400E-001    0.00000E+000
   6.6320   1.47500E-001    0.00000E+000
   6.6350   1.43000E-001    0.00000E+000
   6.6370   1.48800E-001    0.00000E+000
   6.6400   1.49200E-001    0.00000E+000
   6.6430   1.54200E-001    0.00000E+000
   6.6460   1.53800E-001    0.00000E+000
   6.6480   1.56900E-001    0.00000E+000
   6.6500   1.52100E-001    0.00000E+000
   6.6530   1.49600E-001    0.00000E+000
   6.6560   1.71900E-001    0.00000E+000
   6.6580   1.53300E-001    0.00000E+000
   6.6620   1.63600E-001    0.00000E+000
   6.6640   1.62000E-001    0.00000E+000
   6.6660   1.71900E-001    0.00000E+000
   6.6680   1.61900E-001    0.00000E+000
   6.6700   1.72500E-001    0.00000E+000
   6.6730   1.70600E-001    0.00000E+000
   6.6760   1.73500E-001    0.00000E+000
   6.6800   1.79900E-001    0.00000E+000
   6.6830   1.76200E-001    0.00000E+000
   6.6840   1.78900E-001    0.00000E+000
   6.6860   1.72800E-001    0.00000E+000
   6.6890   1.80200E-001    0.00000E+000
   6.6910   1.75600E-001    0.00000E+000
   6.6930   1.79600E-001    0.00000E+000
   6.6960   1.91400E-001    0.00000E+000
   6.6990   1.92600E-001    0.00000E+000
   6.7020   1.97400E-001    0.00000E+000
   6.7050   1.87500E-001    0.00000E+000
   6.7080   2.00900E-001    0.00000E+000
   6.7100   1.93200E-001    0.00000E+000
   6.7120   1.94900E-001    0.00000E+000
   6.7140   2.01800E-001    0.00000E+000
   6.7190   2.03100E-001    0.00000E+000
   6.7210   2.02100E-001    0.00000E+000
   6.7250   2.00200E-001    0.00000E+000
   6.7270   2.16700E-001    0.00000E+000
   6.7290   2.11800E-001    0.00000E+000
   6.7320   2.22500E-001    0.00000E+000
   6.7340   2.23400E-001    0.00000E+000
   6.7360   2.27600E-001    0.00000E+000
   6.7390   2.08800E-001    0.00000E+000
   6.7430   2.27200E-001    0.00000E+000
   6.7470   2.36500E-001    0.00000E+000
   6.7480   2.12100E-001    0.00000E+000
   6.7500   2.14000E-001    0.00000E+000
   6.7530   2.39200E-001    0.00000E+000
   6.7550   2.28200E-001    0.00000E+000
   6.7590   2.27900E-001    0.00000E+000
   6.7620   2.35300E-001    0.00000E+000
   6.7640   2.45500E-001    0.00000E+000
   6.7680   2.53400E-001    0.00000E+000
   6.7690   2.51900E-001    0.00000E+000
   6.7710   2.43900E-001    0.00000E+000
   6.7750   2.61100E-001    0.00000E+000
   6.7780   2.66700E-001    0.00000E+000
   6.7800   2.50200E-001    0.00000E+000
   6.7820   2.51300E-001    0.00000E+000
   6.7870   2.53600E-001    0.00000E+000
   6.7890   2.52400E-001    0.00000E+000
   6.7910   2.61200E-001    0.00000E+000
   6.7950   2.66100E-001    0.00000E+000
   6.7960   2.65700E-001    0.00000E+000
   6.7990   2.62500E-001    0.00000E+000
   6.8020   2.63700E-001    0.00000E+000
   6.8050   2.80100E-001    0.00000E+000
   6.8070   2.72200E-001    0.00000E+000
   6.8100   2.79300E-001    0.00000E+000
   6.8130   2.78700E-001    0.00000E+000
   6.8160   2.93200E-001    0.00000E+000
   6.8180   2.92100E-001    0.00000E+000
   6.8200   2.81400E-001    0.00000E+000
   6.8240   2.78200E-001    0.00000E+000
   6.8270   2.81800E-001    0.00000E+000
   6.8310   2.99500E-001    0.00000E+000
   6.8340   3.01800E-001    0.00000E+000
   6.8370   3.03000E-001    0.00000E+000
   6.8390   3.04000E-001    0.00000E+000
   6.8410   2.98700E-001    0.00000E+000
   6.8430   2.94100E-001    0.00000E+000
   6.8460   2.85100E-001    0.00000E+000
   6.8490   3.06900E-001    0.00000E+000
   6.8530   3.10300E-001    0.00000E+000
   6.8540   3.29900E-001    0.00000E+000
   6.8560   3.28400E-001    0.00000E+000
   6.8600   3.22200E-001    0.00000E+000
   6.8630   3.23600E-001    0.00000E+000
   6.8660   3.28000E-001    0.00000E+000
   6.8680   3.37600E-001    0.00000E+000
   6.8720   3.20000E-001    0.00000E+000
   6.8750   3.40000E-001    0.00000E+000
   6.8800   3.32800E-001    0.00000E+000
   6.8810   3.21600E-001    0.00000E+000
   6.8840   3.38300E-001    0.00000E+000
   6.8880   3.47800E-001    0.00000E+000
   6.8890   3.59700E-001    0.00000E+000
   6.8920   3.62000E-001    0.00000E+000
   6.8930   3.53100E-001    0.00000E+000
   6.8960   3.43900E-001    0.00000E+000
   6.9000   3.48400E-001    0.00000E+000
   6.9020   3.67400E-001    0.00000E+000
   6.9040   3.49900E-001    0.00000E+000
   6.9080   3.61600E-001    0.00000E+000
   6.9100   3.54600E-001    0.00000E+000
   6.9150   3.76700E-001    0.00000E+000
   6.9170   3.71300E-001    0.00000E+000
   6.9190   3.69300E-001    0.00000E+000
   6.9210   3.76200E-001    0.00000E+000
   6.9230   3.66300E-001    0.00000E+000
   6.9270   3.63200E-001    0.00000E+000
   6.9320   3.85500E-001    0.00000E+000
   6.9350   3.79500E-001    0.00000E+000
   6.9360   3.86800E-001    0.00000E+000
   6.9400   3.87900E-001    0.00000E+000
   6.9420   4.01500E-001    0.00000E+000
   6.9450   3.95000E-001    0.00000E+000
   6.9500   4.06600E-001    0.00000E+000
   6.9540   4.00400E-001    0.00000E+000
   6.9560   3.98000E-001    0.00000E+000
   6.9580   4.16600E-001    0.00000E+000
   6.9600   4.05900E-001    0.00000E+000
   6.9620   4.04700E-001    0.00000E+000
   6.9650   3.92000E-001    0.00000E+000
   6.9660   4.05800E-001    0.00000E+000
   6.9680   4.26600E-001    0.00000E+000
   6.9740   4.31100E-001    0.00000E+000
   6.9780   4.34100E-001    0.00000E+000
   6.9810   4.29500E-001    0.00000E+000
   6.9840   4.32300E-001    0.00000E+000
   6.9850   4.32600E-001    0.00000E+000
   6.9890   4.48700E-001    0.00000E+000
   6.9900   4.19400E-001    0.00000E+000
   6.9950   4.37000E-001    0.00000E+000
   6.9980   4.37000E-001    0.00000E+000
   7.0020   4.41900E-001    0.00000E+000
   7.0050   4.45500E-001    0.00000E+000
   7.0080   4.62000E-001    0.00000E+000
   7.0100   4.54400E-001    0.00000E+000
   7.0120   4.61700E-001    0.00000E+000
   7.0150   4.70200E-001    0.00000E+000
   7.0180   4.58200E-001    0.00000E+000
   7.0220   4.66900E-001    0.00000E+000
   7.0240   4.84600E-001    0.00000E+000
   7.0300   4.85700E-001    0.00000E+000
   7.0310   4.99900E-001    0.00000E+000
   7.0330   4.99300E-001    0.00000E+000
   7.0360   5.08100E-001    0.00000E+000
   7.0390   5.13000E-001    0.00000E+000
   7.0420   5.30100E-001    0.00000E+000
   7.0450   5.28900E-001    0.00000E+000
   7.0480   5.26600E-001    0.00000E+000
   7.0510   5.40000E-001    0.00000E+000
   7.0520   5.67300E-001    0.00000E+000
   7.0550   5.57300E-001    0.00000E+000
   7.0590   5.88700E-001    0.00000E+000
   7.0610   5.87200E-001    0.00000E+000
   7.0650   5.91700E-001    0.00000E+000
   7.0680   6.36200E-001    0.00000E+000
   7.0700   6.47100E-001    0.00000E+000
   7.0730   6.79700E-001    0.00000E+000
   7.0760   6.81400E-001    0.00000E+000
   7.0790   7.23900E-001    0.00000E+000
   7.0810   7.63300E-001    0.00000E+000
   7.0860   7.85100E-001    0.00000E+000
   7.0890   8.24200E-001    0.00000E+000
   7.0920   8.32500E-001    0.00000E+000
   7.0930   8.97900E-001    0.00000E+000
   7.0950   9.09100E-001    0.00000E+000
   7.1010   9.97100E-001    0.00000E+000
   7.1030   1.06320E+000    0.00000E+000
   7.1060   1.11300E+000    0.00000E+000
   7.1100   1.13970E+000    0.00000E+000
   7.1120   1.20300E+000    0.00000E+000
   7.1150   1.30640E+000    0.00000E+000
   7.1180   1.44110E+000    0.00000E+000
   7.1220   1.53780E+000    0.00000E+000
   7.1240   1.63110E+000    0.00000E+000
   7.1280   2.11080E+000    0.00000E+000
   7.1310   2.48370E+000    0.00000E+000
   7.1340   2.43980E+000    0.00000E+000
   7.1380   2.52660E+000    0.00000E+000
   7.1400   2.49720E+000    0.00000E+000
   7.1420   2.65880E+000    0.00000E+000
   7.1450   2.82650E+000    0.00000E+000
   7.1490   2.75330E+000    0.00000E+000
   7.1510   2.97410E+000    0.00000E+000
   7.1550   2.66940E+000    0.00000E+000
   7.1580   1.81760E+000    0.00000E+000
   7.1600   1.73670E+000    0.00000E+000
   7.1650   1.40620E+000    0.00000E+000
   7.1660   1.57890E+000    0.00000E+000
   7.1690   1.31720E+000    0.00000E+000
   7.1720   1.34720E+000    0.00000E+000
   7.1740   1.27450E+000    0.00000E+000
   7.1780   1.34870E+000    0.00000E+000
   7.1810   4.29600E-001    0.00000E+000
   7.1840   1.00100E-001    0.00000E+000
   7.1870   1.00000E+000    0.00000E+000
   7.1910   1.00000E+000    0.00000E+000
   7.1930   1.00000E+000    0.00000E+000
   7.1970   1.00000E+000    0.00000E+000
   7.1990   1.00000E+000    0.00000E+000
   7.2020   1.00000E+000    0.00000E+000
   7.2030   1.00000E+000    0.00000E+000
   7.2060   1.00000E+000    0.00000E+000
   7.2120   1.00000E+000    0.00000E+000
   7.2150   1.00000E+000    0.00000E+000
   7.2180   1.00000E+000    0.00000E+000
   7.2210   1.00000E+000    0.00000E+000
   7.2230   1.00000E+000    0.00000E+000
   7.2250   1.00000E+000    0.00000E+000
   7.2280   1.00000E+000    0.00000E+000
   7.2300   1.00000E+000    0.00000E+000
   7.2320   1.00000E+000    0.00000E+000
   7.2370   1.00000E+000    0.00000E+000
   7.2400   1.00000E+000    0.00000E+000
   7.2420   1.00000E+000    0.00000E+000
   7.2460   1.00000E+000    0.00000E+000
   7.2480   1.00000E+000    0.00000E+000
   7.2500   1.00000E+000    0.00000E+000
   7.2530   1.00000E+000    0.00000E+000
   7.2550   1.00000E+000    0.00000E+000
   7.2590   1.00000E+000    0.00000E+000
   7.2620   1.00000E+000    0.00000E+000
   7.2650   1.00000E+000    0.00000E+000
   7.2690   1.00000E+000    0.00000E+000
   7.2710   1.00000E+000    0.00000E+000
   7.2740   1.00000E+000    0.00000E+000
   7.2780   1.00000E+000    0.00000E+000
   7.2800   1.00000E+000    0.00000E+000
   7.2820   1.00000E+000    0.00000E+000
   7.2870   1.00000E+000    0.00000E+000
   7.2890   1.00000E+000    0.00000E+000
   7.2920   1.00000E+000    0.00000E+000
   7.2960   1.00000E+000    0.00000E+000
   7.2980   1.00000E+000    0.00000E+000
   7.3000   1.00000E+000    0.00000E+000
