# Supplementary material for: Rationally seeded computational protein design of ɑ-helical barrels
Source: Nat Chem Biol. 2024 Jun 20;20(8):991–9. doi: 10.1038/s41589-024-01642-0 (PMC11288890; doi:10.1038/s41589-024-01642-0)
Supplement: Supplementary file 3 — PDB and .mtz files used for making figure panels b–d and j–m. [file 41589_2024_1642_MOESM3_ESM.zip › KIA_RP_RSPD_NatChemBiol_data_Figure2/scapCC6_LLIA_panels_e-h/AUC_panel_g/SV_raw/00111.RA1]

scapCC6_LLIA_master
R 1 20.0 50000 0044057 9.1100E11 281 1 
   5.8000   9.17500E-001    0.00000E+000
   5.8020   8.91600E-001    0.00000E+000
   5.8030   7.24100E-001    0.00000E+000
   5.8040   1.11290E+000    0.00000E+000
   5.8050   7.86800E-001    0.00000E+000
   5.8070   8.40200E-001    0.00000E+000
   5.8080   8.60900E-001    0.00000E+000
   5.8100   1.29330E+000    0.00000E+000
   5.8110   1.15530E+000    0.00000E+000
   5.8120   7.36900E-001    0.00000E+000
   5.8130   1.13390E+000    0.00000E+000
   5.8150   8.24000E-001    0.00000E+000
   5.8160   9.41900E-001    0.00000E+000
   5.8170   1.01970E+000    0.00000E+000
   5.8190   9.95900E-001    0.00000E+000
   5.8200   1.15440E+000    0.00000E+000
   5.8220   8.99800E-001    0.00000E+000
   5.8230   1.00570E+000    0.00000E+000
   5.8240   1.22780E+000    0.00000E+000
   5.8250   1.07710E+000    0.00000E+000
   5.8260   1.12090E+000    0.00000E+000
   5.8280   1.20340E+000    0.00000E+000
   5.8290   1.47710E+000    0.00000E+000
   5.8310   1.38560E+000    0.00000E+000
   5.8330   1.56020E+000    0.00000E+000
   5.8350   1.64530E+000    0.00000E+000
   5.8360   1.65190E+000    0.00000E+000
   5.8380   1.60950E+000    0.00000E+000
   5.8400   1.77080E+000    0.00000E+000
   5.8420   1.69580E+000    0.00000E+000
   5.8440   1.69290E+000    0.00000E+000
   5.8450   1.58830E+000    0.00000E+000
   5.8460   1.54790E+000    0.00000E+000
   5.8480   1.59080E+000    0.00000E+000
   5.8490   1.52140E+000    0.00000E+000
   5.8500   1.45980E+000    0.00000E+000
   5.8510   1.25190E+000    0.00000E+000
   5.8530   9.81800E-001    0.00000E+000
   5.8540   8.90700E-001    0.00000E+000
   5.8560   8.43300E-001    0.00000E+000
   5.8580   8.00100E-001    0.00000E+000
   5.8590   4.94700E-001    0.00000E+000
   5.8610   4.23200E-001    0.00000E+000
   5.8630   4.99200E-001    0.00000E+000
   5.8640   4.13000E-001    0.00000E+000
   5.8650   3.97500E-001    0.00000E+000
   5.8660   3.21400E-001    0.00000E+000
   5.8680   3.21100E-001    0.00000E+000
   5.8690   2.68600E-001    0.00000E+000
   5.8710   2.32900E-001    0.00000E+000
   5.8720   2.32200E-001    0.00000E+000
   5.8740   2.61800E-001    0.00000E+000
   5.8750   2.29500E-001    0.00000E+000
   5.8760   2.69700E-001    0.00000E+000
   5.8800   1.46100E-001    0.00000E+000
   5.8820   1.58900E-001    0.00000E+000
   5.8850   1.24500E-001    0.00000E+000
   5.8860   1.05100E-001    0.00000E+000
   5.8870   1.20100E-001    0.00000E+000
   5.8880   1.24800E-001    0.00000E+000
   5.8900   7.61000E-002    0.00000E+000
   5.8910   6.76000E-002    0.00000E+000
   5.8920   4.81000E-002    0.00000E+000
   5.8960   1.42000E-002    0.00000E+000
   5.8970   3.39000E-002    0.00000E+000
   5.8990   1.81000E-002    0.00000E+000
   5.9010   4.65000E-002    0.00000E+000
   5.9030   2.75000E-002    0.00000E+000
   5.9040   2.15000E-002    0.00000E+000
   5.9080   2.21000E-002    0.00000E+000
   5.9100   2.23000E-002    0.00000E+000
   5.9140   2.10000E-002    0.00000E+000
   5.9150   2.90000E-003    0.00000E+000
   5.9170   7.60000E-003    0.00000E+000
   5.9180   9.70000E-003    0.00000E+000
   5.9190   4.20000E-003    0.00000E+000
   5.9210   5.50000E-003    0.00000E+000
   5.9230  -2.30000E-003    0.00000E+000
   5.9240   5.60000E-003    0.00000E+000
   5.9260   1.07000E-002    0.00000E+000
   5.9280   1.46000E-002    0.00000E+000
   5.9310   1.96000E-002    0.00000E+000
   5.9330   1.59000E-002    0.00000E+000
   5.9350   1.20000E-002    0.00000E+000
   5.9370   3.00000E-003    0.00000E+000
   5.9400   3.80000E-003    0.00000E+000
   5.9410   2.60000E-003    0.00000E+000
   5.9420   8.70000E-003    0.00000E+000
   5.9440  -3.80000E-003    0.00000E+000
   5.9470   1.47000E-002    0.00000E+000
   5.9490   7.60000E-003    0.00000E+000
   5.9500   3.40000E-003    0.00000E+000
   5.9520   8.70000E-003    0.00000E+000
   5.9550   1.42000E-002    0.00000E+000
   5.9560   1.82000E-002    0.00000E+000
   5.9590  -3.00000E-004    0.00000E+000
   5.9600  -3.30000E-003    0.00000E+000
   5.9630  -1.73000E-002    0.00000E+000
   5.9640   2.10000E-003    0.00000E+000
   5.9650  -1.64000E-002    0.00000E+000
   5.9680  -4.30000E-003    0.00000E+000
   5.9700  -1.05000E-002    0.00000E+000
   5.9720  -3.80000E-003    0.00000E+000
   5.9740   1.04000E-002    0.00000E+000
   5.9760   2.32000E-002    0.00000E+000
   5.9790   9.20000E-003    0.00000E+000
   5.9800   8.40000E-003    0.00000E+000
   5.9820   2.32000E-002    0.00000E+000
   5.9830   8.70000E-003    0.00000E+000
   5.9860   1.95000E-002    0.00000E+000
   5.9880   1.28000E-002    0.00000E+000
   5.9890  -3.40000E-003    0.00000E+000
   5.9920   1.94300E-001    0.00000E+000
   5.9960  -2.53000E-001    0.00000E+000
   5.9980  -4.50200E-001    0.00000E+000
   6.0000  -1.63900E-001    0.00000E+000
   6.0020   5.49000E-002    0.00000E+000
   6.0030  -3.67000E-002    0.00000E+000
   6.0070  -1.68000E-002    0.00000E+000
   6.0090  -3.25000E-002    0.00000E+000
   6.0120  -2.33000E-002    0.00000E+000
   6.0140  -3.31000E-002    0.00000E+000
   6.0170  -2.15000E-002    0.00000E+000
   6.0190  -4.38000E-002    0.00000E+000
   6.0210  -4.15000E-002    0.00000E+000
   6.0220  -4.73000E-002    0.00000E+000
   6.0240  -5.11000E-002    0.00000E+000
   6.0260  -4.15000E-002    0.00000E+000
   6.0290  -4.30000E-002    0.00000E+000
   6.0310  -4.54000E-002    0.00000E+000
   6.0340  -3.02000E-002    0.00000E+000
   6.0360  -2.75100E-001    0.00000E+000
   6.0380   7.77800E-001    0.00000E+000
   6.0440   4.62500E-001    0.00000E+000
   6.0460  -5.99000E-002    0.00000E+000
   6.0480   5.87000E-002    0.00000E+000
   6.0500   2.77000E-002    0.00000E+000
   6.0530   2.47000E-002    0.00000E+000
   6.0560   3.70000E-002    0.00000E+000
   6.0580   2.20000E-002    0.00000E+000
   6.0600   3.18000E-002    0.00000E+000
   6.0620   3.72000E-002    0.00000E+000
   6.0660   3.63000E-002    0.00000E+000
   6.0690   3.05000E-002    0.00000E+000
   6.0700   3.96000E-002    0.00000E+000
   6.0720   2.53000E-002    0.00000E+000
   6.0780   2.56000E-002    0.00000E+000
   6.0820   3.11000E-002    0.00000E+000
   6.0840   3.28000E-002    0.00000E+000
   6.0860   3.28000E-002    0.00000E+000
   6.0870   3.74000E-002    0.00000E+000
   6.0910   3.36000E-002    0.00000E+000
   6.0950   3.34000E-002    0.00000E+000
   6.0980   1.53000E-002    0.00000E+000
   6.1020   2.68000E-002    0.00000E+000
   6.1050   2.74000E-002    0.00000E+000
   6.1080   2.61000E-002    0.00000E+000
   6.1100   3.11000E-002    0.00000E+000
   6.1130   2.30000E-002    0.00000E+000
   6.1140   2.66000E-002    0.00000E+000
   6.1160   2.63000E-002    0.00000E+000
   6.1210   1.85000E-002    0.00000E+000
   6.1230   3.12000E-002    0.00000E+000
   6.1270   3.89000E-002    0.00000E+000
   6.1310   1.73000E-002    0.00000E+000
   6.1320   2.38000E-002    0.00000E+000
   6.1350   2.97000E-002    0.00000E+000
   6.1370   2.79000E-002    0.00000E+000
   6.1390   2.67000E-002    0.00000E+000
   6.1400   4.14000E-002    0.00000E+000
   6.1440   4.85000E-002    0.00000E+000
   6.1460   3.36000E-002    0.00000E+000
   6.1470   4.33000E-002    0.00000E+000
   6.1500   3.90000E-002    0.00000E+000
   6.1530   4.24000E-002    0.00000E+000
   6.1550   3.87000E-002    0.00000E+000
   6.1570   4.02000E-002    0.00000E+000
   6.1600   1.96000E-002    0.00000E+000
   6.1610   8.20000E-003    0.00000E+000
   6.1660   1.31000E-002    0.00000E+000
   6.1680   3.25000E-002    0.00000E+000
   6.1700   2.08000E-002    0.00000E+000
   6.1710   2.39000E-002    0.00000E+000
   6.1730   3.20000E-002    0.00000E+000
   6.1760   3.52000E-002    0.00000E+000
   6.1780   3.10000E-002    0.00000E+000
   6.1820   2.61000E-002    0.00000E+000
   6.1830   3.92000E-002    0.00000E+000
   6.1880   4.33000E-002    0.00000E+000
   6.1890   3.20000E-002    0.00000E+000
   6.1930   4.15000E-002    0.00000E+000
   6.1950   2.08000E-002    0.00000E+000
   6.1970   3.83000E-002    0.00000E+000
   6.1980   4.51000E-002    0.00000E+000
   6.2000   3.96000E-002    0.00000E+000
   6.2020   4.53000E-002    0.00000E+000
   6.2040   2.82000E-002    0.00000E+000
   6.2070   2.62000E-002    0.00000E+000
   6.2090   3.15000E-002    0.00000E+000
   6.2110   4.19000E-002    0.00000E+000
   6.2130   4.48000E-002    0.00000E+000
   6.2150   3.68000E-002    0.00000E+000
   6.2180   2.07000E-002    0.00000E+000
   6.2210   2.63000E-002    0.00000E+000
   6.2240   3.13000E-002    0.00000E+000
   6.2260   3.35000E-002    0.00000E+000
   6.2280   2.30000E-002    0.00000E+000
   6.2290   2.64000E-002    0.00000E+000
   6.2320   4.10000E-002    0.00000E+000
   6.2380   3.92000E-002    0.00000E+000
   6.2390   3.79000E-002    0.00000E+000
   6.2410   4.33000E-002    0.00000E+000
   6.2450   3.83000E-002    0.00000E+000
   6.2480   3.56000E-002    0.00000E+000
   6.2520   3.12000E-002    0.00000E+000
   6.2550   3.36000E-002    0.00000E+000
   6.2580   3.22000E-002    0.00000E+000
   6.2610   4.16000E-002    0.00000E+000
   6.2620   2.93000E-002    0.00000E+000
   6.2650   3.17000E-002    0.00000E+000
   6.2680   3.60000E-002    0.00000E+000
   6.2720   2.92000E-002    0.00000E+000
   6.2760   4.26000E-002    0.00000E+000
   6.2770   3.67000E-002    0.00000E+000
   6.2780   3.15000E-002    0.00000E+000
   6.2820   4.11000E-002    0.00000E+000
   6.2830   4.15000E-002    0.00000E+000
   6.2880   3.61000E-002    0.00000E+000
   6.2910   3.25000E-002    0.00000E+000
   6.2950   4.09000E-002    0.00000E+000
   6.2960   2.66000E-002    0.00000E+000
   6.2970   2.90000E-002    0.00000E+000
   6.2990   3.73000E-002    0.00000E+000
   6.3020   3.96000E-002    0.00000E+000
   6.3060   3.95000E-002    0.00000E+000
   6.3150   3.64000E-002    0.00000E+000
   6.3160   2.70000E-002    0.00000E+000
   6.3180   2.91000E-002    0.00000E+000
   6.3220   2.67000E-002    0.00000E+000
   6.3250   2.23000E-002    0.00000E+000
   6.3290   2.92000E-002    0.00000E+000
   6.3350   3.51000E-002    0.00000E+000
   6.3360   2.33000E-002    0.00000E+000
   6.3420   3.06000E-002    0.00000E+000
   6.3440   4.64000E-002    0.00000E+000
   6.3450   2.98000E-002    0.00000E+000
   6.3500   4.21000E-002    0.00000E+000
   6.3550   4.27000E-002    0.00000E+000
   6.3610   3.70000E-002    0.00000E+000
   6.3630   3.32000E-002    0.00000E+000
   6.3650   3.93000E-002    0.00000E+000
   6.3670   4.47000E-002    0.00000E+000
   6.3690   4.05000E-002    0.00000E+000
   6.3710   4.14000E-002    0.00000E+000
   6.3770   4.32000E-002    0.00000E+000
   6.3790   3.83000E-002    0.00000E+000
   6.3810   3.66000E-002    0.00000E+000
   6.3860   4.84000E-002    0.00000E+000
   6.3920   3.92000E-002    0.00000E+000
   6.3930   4.47000E-002    0.00000E+000
   6.3990   4.81000E-002    0.00000E+000
   6.4020   3.86000E-002    0.00000E+000
   6.4060   4.87000E-002    0.00000E+000
   6.4070   4.85000E-002    0.00000E+000
   6.4120   4.00000E-002    0.00000E+000
   6.4150   4.78000E-002    0.00000E+000
   6.4180   4.44000E-002    0.00000E+000
   6.4240   4.41000E-002    0.00000E+000
   6.4260   4.29000E-002    0.00000E+000
   6.4300   4.40000E-002    0.00000E+000
   6.4330   4.57000E-002    0.00000E+000
   6.4340   4.89000E-002    0.00000E+000
   6.4380   4.67000E-002    0.00000E+000
   6.4410   4.66000E-002    0.00000E+000
   6.4430   5.71000E-002    0.00000E+000
   6.4450   5.41000E-002    0.00000E+000
   6.4490   4.59000E-002    0.00000E+000
   6.4510   5.54000E-002    0.00000E+000
   6.4530   4.27000E-002    0.00000E+000
   6.4550   5.57000E-002    0.00000E+000
   6.4560   5.61000E-002    0.00000E+000
   6.4600   4.95000E-002    0.00000E+000
   6.4610   5.08000E-002    0.00000E+000
   6.4650   4.59000E-002    0.00000E+000
   6.4660   5.50000E-002    0.00000E+000
   6.4700   3.99000E-002    0.00000E+000
   6.4720   2.69000E-002    0.00000E+000
   6.4740   5.73000E-002    0.00000E+000
   6.4780   3.87000E-002    0.00000E+000
   6.4790   4.82000E-002    0.00000E+000
   6.4810   4.74000E-002    0.00000E+000
   6.4830   4.55000E-002    0.00000E+000
   6.4870   4.84000E-002    0.00000E+000
   6.4890   5.94000E-002    0.00000E+000
   6.4920   5.38000E-002    0.00000E+000
   6.4940   4.12000E-002    0.00000E+000
   6.4960   3.78000E-002    0.00000E+000
   6.4990   5.89000E-002    0.00000E+000
   6.5020   4.94000E-002    0.00000E+000
   6.5050   3.73000E-002    0.00000E+000
   6.5070   5.34000E-002    0.00000E+000
   6.5100   5.41000E-002    0.00000E+000
   6.5140   4.53000E-002    0.00000E+000
   6.5160   5.76000E-002    0.00000E+000
   6.5180   4.77000E-002    0.00000E+000
   6.5200   5.07000E-002    0.00000E+000
   6.5230   4.30000E-002    0.00000E+000
   6.5240   4.71000E-002    0.00000E+000
   6.5280   5.20000E-002    0.00000E+000
   6.5300   4.64000E-002    0.00000E+000
   6.5310   6.24000E-002    0.00000E+000
   6.5350   5.10000E-002    0.00000E+000
   6.5390   4.92000E-002    0.00000E+000
   6.5410   5.63000E-002    0.00000E+000
   6.5430   4.78000E-002    0.00000E+000
   6.5460   4.32000E-002    0.00000E+000
   6.5480   4.88000E-002    0.00000E+000
   6.5510   5.07000E-002    0.00000E+000
   6.5540   5.62000E-002    0.00000E+000
   6.5560   3.46000E-002    0.00000E+000
   6.5600   3.58000E-002    0.00000E+000
   6.5630   4.18000E-002    0.00000E+000
   6.5640   6.07000E-002    0.00000E+000
   6.5670   5.68000E-002    0.00000E+000
   6.5700   5.47000E-002    0.00000E+000
   6.5720   5.68000E-002    0.00000E+000
   6.5740   6.08000E-002    0.00000E+000
   6.5780   5.52000E-002    0.00000E+000
   6.5790   5.47000E-002    0.00000E+000
   6.5810   5.14000E-002    0.00000E+000
   6.5840   5.62000E-002    0.00000E+000
   6.5870   5.60000E-002    0.00000E+000
   6.5900   5.67000E-002    0.00000E+000
   6.5920   5.63000E-002    0.00000E+000
   6.5960   4.06000E-002    0.00000E+000
   6.5980   5.67000E-002    0.00000E+000
   6.6000   5.83000E-002    0.00000E+000
   6.6050   4.04000E-002    0.00000E+000
   6.6070   4.72000E-002    0.00000E+000
   6.6080   5.52000E-002    0.00000E+000
   6.6110   5.21000E-002    0.00000E+000
   6.6130   5.09000E-002    0.00000E+000
   6.6160   6.07000E-002    0.00000E+000
   6.6190   6.20000E-002    0.00000E+000
   6.6210   6.47000E-002    0.00000E+000
   6.6230   5.96000E-002    0.00000E+000
   6.6270   5.23000E-002    0.00000E+000
   6.6290   6.09000E-002    0.00000E+000
   6.6300   5.75000E-002    0.00000E+000
   6.6330   5.85000E-002    0.00000E+000
   6.6350   6.49000E-002    0.00000E+000
   6.6390   5.31000E-002    0.00000E+000
   6.6420   5.29000E-002    0.00000E+000
   6.6440   6.30000E-002    0.00000E+000
   6.6480   5.72000E-002    0.00000E+000
   6.6500   6.28000E-002    0.00000E+000
   6.6530   6.64000E-002    0.00000E+000
   6.6550   6.51000E-002    0.00000E+000
   6.6580   7.11000E-002    0.00000E+000
   6.6620   5.64000E-002    0.00000E+000
   6.6640   6.60000E-002    0.00000E+000
   6.6660   6.21000E-002    0.00000E+000
   6.6680   6.12000E-002    0.00000E+000
   6.6710   6.13000E-002    0.00000E+000
   6.6730   7.73000E-002    0.00000E+000
   6.6750   6.95000E-002    0.00000E+000
   6.6800   6.28000E-002    0.00000E+000
   6.6830   6.82000E-002    0.00000E+000
   6.6850   6.97000E-002    0.00000E+000
   6.6900   6.42000E-002    0.00000E+000
   6.6920   7.19000E-002    0.00000E+000
   6.6930   6.73000E-002    0.00000E+000
   6.6970   8.19000E-002    0.00000E+000
   6.6980   8.53000E-002    0.00000E+000
   6.7010   7.54000E-002    0.00000E+000
   6.7050   5.85000E-002    0.00000E+000
   6.7070   7.60000E-002    0.00000E+000
   6.7090   6.69000E-002    0.00000E+000
   6.7110   6.97000E-002    0.00000E+000
   6.7140   7.19000E-002    0.00000E+000
   6.7160   6.73000E-002    0.00000E+000
   6.7190   8.45000E-002    0.00000E+000
   6.7240   8.05000E-002    0.00000E+000
   6.7250   6.04000E-002    0.00000E+000
   6.7300   8.06000E-002    0.00000E+000
   6.7310   7.77000E-002    0.00000E+000
   6.7330   9.71000E-002    0.00000E+000
   6.7360   8.14000E-002    0.00000E+000
   6.7380   7.62000E-002    0.00000E+000
   6.7430   7.85000E-002    0.00000E+000
   6.7450   7.71000E-002    0.00000E+000
   6.7470   7.61000E-002    0.00000E+000
   6.7500   6.75000E-002    0.00000E+000
   6.7520   7.49000E-002    0.00000E+000
   6.7550   7.57000E-002    0.00000E+000
   6.7570   7.56000E-002    0.00000E+000
   6.7600   8.97000E-002    0.00000E+000
   6.7610   9.19000E-002    0.00000E+000
   6.7650   8.14000E-002    0.00000E+000
   6.7690   8.08000E-002    0.00000E+000
   6.7710   7.98000E-002    0.00000E+000
   6.7720   7.50000E-002    0.00000E+000
   6.7760   9.65000E-002    0.00000E+000
   6.7780   1.00100E-001    0.00000E+000
   6.7820   8.55000E-002    0.00000E+000
   6.7840   8.58000E-002    0.00000E+000
   6.7880   9.21000E-002    0.00000E+000
   6.7900   8.70000E-002    0.00000E+000
   6.7920   9.14000E-002    0.00000E+000
   6.7960   9.07000E-002    0.00000E+000
   6.7980   8.45000E-002    0.00000E+000
   6.8020   7.07000E-002    0.00000E+000
   6.8030   9.37000E-002    0.00000E+000
   6.8060   9.84000E-002    0.00000E+000
   6.8110   9.67000E-002    0.00000E+000
   6.8140   8.29000E-002    0.00000E+000
   6.8170   1.06600E-001    0.00000E+000
   6.8190   9.99000E-002    0.00000E+000
   6.8220   9.90000E-002    0.00000E+000
   6.8250   9.73000E-002    0.00000E+000
   6.8290   1.01600E-001    0.00000E+000
   6.8320   1.10900E-001    0.00000E+000
   6.8340   1.08500E-001    0.00000E+000
   6.8370   1.07400E-001    0.00000E+000
   6.8390   9.54000E-002    0.00000E+000
   6.8410   9.84000E-002    0.00000E+000
   6.8460   8.41000E-002    0.00000E+000
   6.8470   8.84000E-002    0.00000E+000
   6.8500   1.01600E-001    0.00000E+000
   6.8530   1.05300E-001    0.00000E+000
   6.8550   1.16000E-001    0.00000E+000
   6.8590   1.09800E-001    0.00000E+000
   6.8610   1.09300E-001    0.00000E+000
   6.8630   9.73000E-002    0.00000E+000
   6.8660   1.00900E-001    0.00000E+000
   6.8690   1.00400E-001    0.00000E+000
   6.8730   1.12400E-001    0.00000E+000
   6.8750   1.15300E-001    0.00000E+000
   6.8790   1.10300E-001    0.00000E+000
   6.8810   1.11100E-001    0.00000E+000
   6.8840   1.27000E-001    0.00000E+000
   6.8860   1.13600E-001    0.00000E+000
   6.8890   1.27900E-001    0.00000E+000
   6.8910   1.24300E-001    0.00000E+000
   6.8940   1.31500E-001    0.00000E+000
   6.8950   1.26600E-001    0.00000E+000
   6.8970   1.26400E-001    0.00000E+000
   6.8980   1.22800E-001    0.00000E+000
   6.9020   1.31500E-001    0.00000E+000
   6.9070   1.40600E-001    0.00000E+000
   6.9090   1.27900E-001    0.00000E+000
   6.9130   1.35500E-001    0.00000E+000
   6.9150   1.14400E-001    0.00000E+000
   6.9180   1.37900E-001    0.00000E+000
   6.9190   1.42000E-001    0.00000E+000
   6.9230   1.31100E-001    0.00000E+000
   6.9250   1.24000E-001    0.00000E+000
   6.9280   1.50700E-001    0.00000E+000
   6.9310   1.44700E-001    0.00000E+000
   6.9340   1.40700E-001    0.00000E+000
   6.9360   1.37600E-001    0.00000E+000
   6.9400   1.49900E-001    0.00000E+000
   6.9430   1.55200E-001    0.00000E+000
   6.9450   1.49400E-001    0.00000E+000
   6.9490   1.56000E-001    0.00000E+000
   6.9520   1.52300E-001    0.00000E+000
   6.9530   1.51200E-001    0.00000E+000
   6.9540   1.58800E-001    0.00000E+000
   6.9580   1.52600E-001    0.00000E+000
   6.9600   1.60800E-001    0.00000E+000
   6.9650   1.67100E-001    0.00000E+000
   6.9660   1.65100E-001    0.00000E+000
   6.9670   1.62600E-001    0.00000E+000
   6.9710   1.83900E-001    0.00000E+000
   6.9720   1.77700E-001    0.00000E+000
   6.9780   1.67300E-001    0.00000E+000
   6.9800   1.69600E-001    0.00000E+000
   6.9840   1.77200E-001    0.00000E+000
   6.9890   1.77000E-001    0.00000E+000
   6.9930   1.78800E-001    0.00000E+000
   6.9950   1.90300E-001    0.00000E+000
   6.9970   2.06400E-001    0.00000E+000
   7.0020   2.00800E-001    0.00000E+000
   7.0030   1.98900E-001    0.00000E+000
   7.0090   2.16800E-001    0.00000E+000
   7.0110   2.05500E-001    0.00000E+000
   7.0120   2.10100E-001    0.00000E+000
   7.0150   2.30100E-001    0.00000E+000
   7.0190   2.07300E-001    0.00000E+000
   7.0220   2.34800E-001    0.00000E+000
   7.0250   2.41400E-001    0.00000E+000
   7.0280   2.43500E-001    0.00000E+000
   7.0290   2.48500E-001    0.00000E+000
   7.0320   2.53400E-001    0.00000E+000
   7.0350   2.80900E-001    0.00000E+000
   7.0380   2.69200E-001    0.00000E+000
   7.0400   2.96900E-001    0.00000E+000
   7.0420   2.96100E-001    0.00000E+000
   7.0450   3.04300E-001    0.00000E+000
   7.0510   3.21800E-001    0.00000E+000
   7.0520   3.42800E-001    0.00000E+000
   7.0560   3.43100E-001    0.00000E+000
   7.0580   3.60100E-001    0.00000E+000
   7.0600   3.83500E-001    0.00000E+000
   7.0640   4.02200E-001    0.00000E+000
   7.0670   4.11800E-001    0.00000E+000
   7.0700   4.44700E-001    0.00000E+000
   7.0740   4.85600E-001    0.00000E+000
   7.0780   5.28700E-001    0.00000E+000
   7.0800   5.52900E-001    0.00000E+000
   7.0820   5.89000E-001    0.00000E+000
   7.0840   6.14500E-001    0.00000E+000
   7.0880   6.15600E-001    0.00000E+000
   7.0900   6.92800E-001    0.00000E+000
   7.0920   7.26200E-001    0.00000E+000
   7.0960   7.79400E-001    0.00000E+000
   7.1010   8.63400E-001    0.00000E+000
   7.1020   9.28200E-001    0.00000E+000
   7.1060   9.66600E-001    0.00000E+000
   7.1080   1.09400E+000    0.00000E+000
   7.1130   1.18980E+000    0.00000E+000
   7.1150   1.27630E+000    0.00000E+000
   7.1180   1.48190E+000    0.00000E+000
   7.1210   1.75480E+000    0.00000E+000
   7.1240   2.11000E+000    0.00000E+000
   7.1290   2.28790E+000    0.00000E+000
   7.1320   2.38380E+000    0.00000E+000
   7.1340   2.42670E+000    0.00000E+000
   7.1380   2.40410E+000    0.00000E+000
   7.1400   2.45350E+000    0.00000E+000
   7.1430   2.61830E+000    0.00000E+000
   7.1450   2.47440E+000    0.00000E+000
   7.1490   2.62500E+000    0.00000E+000
   7.1520   2.50750E+000    0.00000E+000
   7.1560   2.39350E+000    0.00000E+000
   7.1580   2.12480E+000    0.00000E+000
   7.1610   1.61720E+000    0.00000E+000
   7.1640   1.36700E+000    0.00000E+000
   7.1650   1.40560E+000    0.00000E+000
   7.1690   1.36680E+000    0.00000E+000
   7.1720   1.11230E+000    0.00000E+000
   7.1740   1.35990E+000    0.00000E+000
   7.1760   1.04900E+000    0.00000E+000
   7.1790   6.36200E-001    0.00000E+000
   7.1810  -7.66800E-001    0.00000E+000
   7.1850   3.69200E-001    0.00000E+000
   7.1880   1.00000E+000    0.00000E+000
   7.1910   1.00000E+000    0.00000E+000
   7.1940   1.00000E+000    0.00000E+000
   7.1970   1.00000E+000    0.00000E+000
   7.2000   1.00000E+000    0.00000E+000
   7.2020   1.00000E+000    0.00000E+000
   7.2040   1.00000E+000    0.00000E+000
   7.2070   1.00000E+000    0.00000E+000
   7.2120   1.00000E+000    0.00000E+000
   7.2140   1.00000E+000    0.00000E+000
   7.2170   1.00000E+000    0.00000E+000
   7.2190   1.00000E+000    0.00000E+000
   7.2230   1.00000E+000    0.00000E+000
   7.2250   1.00000E+000    0.00000E+000
   7.2280   1.00000E+000    0.00000E+000
   7.2300   1.00000E+000    0.00000E+000
   7.2330   1.00000E+000    0.00000E+000
   7.2370   1.00000E+000    0.00000E+000
   7.2390   1.00000E+000    0.00000E+000
   7.2420   1.00000E+000    0.00000E+000
   7.2440   1.00000E+000    0.00000E+000
   7.2480   1.00000E+000    0.00000E+000
   7.2510   1.00000E+000    0.00000E+000
   7.2530   1.00000E+000    0.00000E+000
   7.2550   1.00000E+000    0.00000E+000
   7.2580   1.00000E+000    0.00000E+000
   7.2620   1.00000E+000    0.00000E+000
   7.2650   1.00000E+000    0.00000E+000
   7.2690   1.00000E+000    0.00000E+000
   7.2710   1.00000E+000    0.00000E+000
   7.2740   1.00000E+000    0.00000E+000
   7.2760   1.00000E+000    0.00000E+000
   7.2800   1.00000E+000    0.00000E+000
   7.2830   1.00000E+000    0.00000E+000
   7.2850   1.00000E+000    0.00000E+000
   7.2870   1.00000E+000    0.00000E+000
   7.2900   1.00000E+000    0.00000E+000
   7.2940   1.00000E+000    0.00000E+000
   7.2960   1.00000E+000    0.00000E+000
   7.2990   1.00000E+000    0.00000E+000
   7.3030   1.00000E+000    0.00000E+000
