# Supplementary material for: Rationally seeded computational protein design of ɑ-helical barrels
Source: Nat Chem Biol. 2024 Jun 20;20(8):991–9. doi: 10.1038/s41589-024-01642-0 (PMC11288890; doi:10.1038/s41589-024-01642-0)
Supplement: Supplementary file 3 — PDB and .mtz files used for making figure panels b–d and j–m. [file 41589_2024_1642_MOESM3_ESM.zip › KIA_RP_RSPD_NatChemBiol_data_Figure2/scapCC6_LLIA_panels_e-h/AUC_panel_g/SV_raw/00105.RA1]

scapCC6_LLIA_master
R 1 20.0 50000 0042258 8.6170E11 281 1 
   5.8000   6.16900E-001    0.00000E+000
   5.8030   9.31900E-001    0.00000E+000
   5.8040   1.05470E+000    0.00000E+000
   5.8060   9.86500E-001    0.00000E+000
   5.8070   9.32300E-001    0.00000E+000
   5.8090   1.02510E+000    0.00000E+000
   5.8100   7.95500E-001    0.00000E+000
   5.8120   9.18800E-001    0.00000E+000
   5.8140   1.14920E+000    0.00000E+000
   5.8160   8.85600E-001    0.00000E+000
   5.8170   8.46300E-001    0.00000E+000
   5.8180   1.03630E+000    0.00000E+000
   5.8200   1.07090E+000    0.00000E+000
   5.8220   9.91600E-001    0.00000E+000
   5.8230   8.97300E-001    0.00000E+000
   5.8240   9.95200E-001    0.00000E+000
   5.8260   1.03370E+000    0.00000E+000
   5.8270   1.09900E+000    0.00000E+000
   5.8280   1.13810E+000    0.00000E+000
   5.8290   1.24980E+000    0.00000E+000
   5.8320   1.36890E+000    0.00000E+000
   5.8330   1.62140E+000    0.00000E+000
   5.8350   1.59680E+000    0.00000E+000
   5.8370   1.64850E+000    0.00000E+000
   5.8380   1.69100E+000    0.00000E+000
   5.8390   1.69630E+000    0.00000E+000
   5.8410   1.66660E+000    0.00000E+000
   5.8420   1.63200E+000    0.00000E+000
   5.8440   1.65960E+000    0.00000E+000
   5.8460   1.44970E+000    0.00000E+000
   5.8470   1.52130E+000    0.00000E+000
   5.8480   1.47930E+000    0.00000E+000
   5.8490   1.45920E+000    0.00000E+000
   5.8520   1.48080E+000    0.00000E+000
   5.8530   1.19390E+000    0.00000E+000
   5.8550   9.15000E-001    0.00000E+000
   5.8580   6.62400E-001    0.00000E+000
   5.8600   5.70000E-001    0.00000E+000
   5.8620   4.98900E-001    0.00000E+000
   5.8640   5.53700E-001    0.00000E+000
   5.8650   4.08100E-001    0.00000E+000
   5.8680   3.39400E-001    0.00000E+000
   5.8700   2.72500E-001    0.00000E+000
   5.8710   3.42200E-001    0.00000E+000
   5.8740   2.71300E-001    0.00000E+000
   5.8770   1.98200E-001    0.00000E+000
   5.8780   1.65000E-001    0.00000E+000
   5.8800   1.97400E-001    0.00000E+000
   5.8810   1.47800E-001    0.00000E+000
   5.8840   1.14400E-001    0.00000E+000
   5.8850   1.45400E-001    0.00000E+000
   5.8870   1.12600E-001    0.00000E+000
   5.8900   6.87000E-002    0.00000E+000
   5.8920   5.18000E-002    0.00000E+000
   5.8940   3.23000E-002    0.00000E+000
   5.8950   9.19000E-002    0.00000E+000
   5.8970   2.71000E-002    0.00000E+000
   5.9010   1.45000E-002    0.00000E+000
   5.9020   3.74000E-002    0.00000E+000
   5.9030   2.60000E-002    0.00000E+000
   5.9050   2.77000E-002    0.00000E+000
   5.9060   1.25000E-002    0.00000E+000
   5.9080   3.08000E-002    0.00000E+000
   5.9100   1.93000E-002    0.00000E+000
   5.9120   9.50000E-003    0.00000E+000
   5.9130   1.39000E-002    0.00000E+000
   5.9170  -8.50000E-003    0.00000E+000
   5.9190   2.68000E-002    0.00000E+000
   5.9210   8.90000E-003    0.00000E+000
   5.9230   1.10000E-003    0.00000E+000
   5.9240   8.20000E-003    0.00000E+000
   5.9250   1.86000E-002    0.00000E+000
   5.9300   2.23000E-002    0.00000E+000
   5.9330   6.30000E-003    0.00000E+000
   5.9350   6.40000E-003    0.00000E+000
   5.9370   1.30000E-003    0.00000E+000
   5.9400  -6.00000E-004    0.00000E+000
   5.9420   6.20000E-003    0.00000E+000
   5.9460   4.30000E-003    0.00000E+000
   5.9470   1.75000E-002    0.00000E+000
   5.9500   9.80000E-003    0.00000E+000
   5.9520   8.70000E-003    0.00000E+000
   5.9550   1.65000E-002    0.00000E+000
   5.9570   1.13000E-002    0.00000E+000
   5.9580   9.00000E-003    0.00000E+000
   5.9620  -8.00000E-004    0.00000E+000
   5.9640  -1.50000E-003    0.00000E+000
   5.9670   2.50000E-003    0.00000E+000
   5.9680  -1.70000E-003    0.00000E+000
   5.9710  -6.20000E-003    0.00000E+000
   5.9720   4.60000E-003    0.00000E+000
   5.9730   1.06000E-002    0.00000E+000
   5.9750   2.23000E-002    0.00000E+000
   5.9790   1.55000E-002    0.00000E+000
   5.9800   1.17000E-002    0.00000E+000
   5.9820   2.23000E-002    0.00000E+000
   5.9830   2.26000E-002    0.00000E+000
   5.9870  -6.50000E-003    0.00000E+000
   5.9880   1.30000E-002    0.00000E+000
   5.9900  -2.90000E-003    0.00000E+000
   5.9920   2.41200E-001    0.00000E+000
   5.9960  -4.18200E-001    0.00000E+000
   5.9980  -8.07600E-001    0.00000E+000
   6.0000  -3.88100E-001    0.00000E+000
   6.0010  -9.21000E-002    0.00000E+000
   6.0020   4.63000E-002    0.00000E+000
   6.0030  -5.52000E-002    0.00000E+000
   6.0060  -2.54000E-002    0.00000E+000
   6.0090  -3.66000E-002    0.00000E+000
   6.0130  -2.66000E-002    0.00000E+000
   6.0140  -3.48000E-002    0.00000E+000
   6.0160  -2.71000E-002    0.00000E+000
   6.0170  -2.07000E-002    0.00000E+000
   6.0190  -3.50000E-002    0.00000E+000
   6.0210  -4.53000E-002    0.00000E+000
   6.0230  -3.59000E-002    0.00000E+000
   6.0250  -3.75000E-002    0.00000E+000
   6.0280  -4.50000E-002    0.00000E+000
   6.0290  -4.02000E-002    0.00000E+000
   6.0320  -4.95000E-002    0.00000E+000
   6.0350  -6.79000E-002    0.00000E+000
   6.0370  -3.02000E-002    0.00000E+000
   6.0420   5.07400E-001    0.00000E+000
   6.0460  -6.20000E-002    0.00000E+000
   6.0500   4.18000E-002    0.00000E+000
   6.0520   1.01000E-002    0.00000E+000
   6.0530   1.44000E-002    0.00000E+000
   6.0560   2.27000E-002    0.00000E+000
   6.0590   3.14000E-002    0.00000E+000
   6.0620   2.47000E-002    0.00000E+000
   6.0660   4.44000E-002    0.00000E+000
   6.0690   3.08000E-002    0.00000E+000
   6.0710   3.86000E-002    0.00000E+000
   6.0770   3.51000E-002    0.00000E+000
   6.0780   3.77000E-002    0.00000E+000
   6.0820   4.31000E-002    0.00000E+000
   6.0850   3.52000E-002    0.00000E+000
   6.0870   3.98000E-002    0.00000E+000
   6.0880   4.27000E-002    0.00000E+000
   6.0900   3.16000E-002    0.00000E+000
   6.0930   3.33000E-002    0.00000E+000
   6.0960   3.39000E-002    0.00000E+000
   6.0980   3.33000E-002    0.00000E+000
   6.1000   3.98000E-002    0.00000E+000
   6.1020   2.23000E-002    0.00000E+000
   6.1040   3.52000E-002    0.00000E+000
   6.1070   2.04000E-002    0.00000E+000
   6.1110   3.58000E-002    0.00000E+000
   6.1130   3.77000E-002    0.00000E+000
   6.1140   3.33000E-002    0.00000E+000
   6.1180   2.92000E-002    0.00000E+000
   6.1220   2.17000E-002    0.00000E+000
   6.1260   2.63000E-002    0.00000E+000
   6.1280   3.13000E-002    0.00000E+000
   6.1300   1.91000E-002    0.00000E+000
   6.1320   2.64000E-002    0.00000E+000
   6.1340   2.42000E-002    0.00000E+000
   6.1370   3.09000E-002    0.00000E+000
   6.1390   4.09000E-002    0.00000E+000
   6.1410   3.57000E-002    0.00000E+000
   6.1420   2.94000E-002    0.00000E+000
   6.1480   2.59000E-002    0.00000E+000
   6.1500   4.62000E-002    0.00000E+000
   6.1540   3.73000E-002    0.00000E+000
   6.1560   4.68000E-002    0.00000E+000
   6.1600   1.66000E-002    0.00000E+000
   6.1620   1.90000E-002    0.00000E+000
   6.1640   2.66000E-002    0.00000E+000
   6.1670   2.73000E-002    0.00000E+000
   6.1690   4.06000E-002    0.00000E+000
   6.1710   2.57000E-002    0.00000E+000
   6.1730   2.67000E-002    0.00000E+000
   6.1770   3.72000E-002    0.00000E+000
   6.1780   3.58000E-002    0.00000E+000
   6.1790   3.67000E-002    0.00000E+000
   6.1820   4.15000E-002    0.00000E+000
   6.1840   3.62000E-002    0.00000E+000
   6.1880   4.18000E-002    0.00000E+000
   6.1910   3.24000E-002    0.00000E+000
   6.1930   2.75000E-002    0.00000E+000
   6.1950   4.12000E-002    0.00000E+000
   6.1970   2.63000E-002    0.00000E+000
   6.2000   3.72000E-002    0.00000E+000
   6.2020   5.60000E-002    0.00000E+000
   6.2040   4.02000E-002    0.00000E+000
   6.2050   3.30000E-002    0.00000E+000
   6.2090   2.96000E-002    0.00000E+000
   6.2110   4.49000E-002    0.00000E+000
   6.2140   4.13000E-002    0.00000E+000
   6.2160   3.47000E-002    0.00000E+000
   6.2170   3.21000E-002    0.00000E+000
   6.2210   2.90000E-002    0.00000E+000
   6.2240   3.92000E-002    0.00000E+000
   6.2270   3.05000E-002    0.00000E+000
   6.2300   3.03000E-002    0.00000E+000
   6.2320   4.16000E-002    0.00000E+000
   6.2340   5.14000E-002    0.00000E+000
   6.2380   4.36000E-002    0.00000E+000
   6.2400   3.83000E-002    0.00000E+000
   6.2430   4.75000E-002    0.00000E+000
   6.2440   3.49000E-002    0.00000E+000
   6.2460   3.85000E-002    0.00000E+000
   6.2480   2.03000E-002    0.00000E+000
   6.2490   3.43000E-002    0.00000E+000
   6.2520   2.57000E-002    0.00000E+000
   6.2560   4.27000E-002    0.00000E+000
   6.2590   3.45000E-002    0.00000E+000
   6.2600   3.35000E-002    0.00000E+000
   6.2620   2.54000E-002    0.00000E+000
   6.2650   3.30000E-002    0.00000E+000
   6.2700   3.58000E-002    0.00000E+000
   6.2710   4.42000E-002    0.00000E+000
   6.2730   3.91000E-002    0.00000E+000
   6.2750   3.44000E-002    0.00000E+000
   6.2790   3.79000E-002    0.00000E+000
   6.2820   4.01000E-002    0.00000E+000
   6.2880   4.63000E-002    0.00000E+000
   6.2930   2.79000E-002    0.00000E+000
   6.2950   4.79000E-002    0.00000E+000
   6.2970   4.71000E-002    0.00000E+000
   6.3010   3.64000E-002    0.00000E+000
   6.3030   3.61000E-002    0.00000E+000
   6.3050   5.13000E-002    0.00000E+000
   6.3080   2.92000E-002    0.00000E+000
   6.3130   3.48000E-002    0.00000E+000
   6.3140   3.39000E-002    0.00000E+000
   6.3180   5.01000E-002    0.00000E+000
   6.3210   5.37000E-002    0.00000E+000
   6.3250   3.29000E-002    0.00000E+000
   6.3290   3.40000E-002    0.00000E+000
   6.3300   1.86000E-002    0.00000E+000
   6.3310   3.08000E-002    0.00000E+000
   6.3380   2.91000E-002    0.00000E+000
   6.3390   2.74000E-002    0.00000E+000
   6.3470   4.05000E-002    0.00000E+000
   6.3500   4.35000E-002    0.00000E+000
   6.3540   3.68000E-002    0.00000E+000
   6.3550   3.88000E-002    0.00000E+000
   6.3570   4.11000E-002    0.00000E+000
   6.3630   3.71000E-002    0.00000E+000
   6.3660   4.86000E-002    0.00000E+000
   6.3680   3.76000E-002    0.00000E+000
   6.3700   4.51000E-002    0.00000E+000
   6.3720   4.62000E-002    0.00000E+000
   6.3740   3.09000E-002    0.00000E+000
   6.3770   3.17000E-002    0.00000E+000
   6.3810   5.11000E-002    0.00000E+000
   6.3820   4.41000E-002    0.00000E+000
   6.3840   2.74000E-002    0.00000E+000
   6.3880   3.37000E-002    0.00000E+000
   6.3900   4.86000E-002    0.00000E+000
   6.3930   3.66000E-002    0.00000E+000
   6.3950   4.58000E-002    0.00000E+000
   6.3980   4.43000E-002    0.00000E+000
   6.3990   4.34000E-002    0.00000E+000
   6.4030   4.76000E-002    0.00000E+000
   6.4040   4.78000E-002    0.00000E+000
   6.4080   3.55000E-002    0.00000E+000
   6.4110   3.89000E-002    0.00000E+000
   6.4140   5.05000E-002    0.00000E+000
   6.4150   4.11000E-002    0.00000E+000
   6.4190   4.12000E-002    0.00000E+000
   6.4220   3.62000E-002    0.00000E+000
   6.4250   4.74000E-002    0.00000E+000
   6.4260   5.06000E-002    0.00000E+000
   6.4300   5.08000E-002    0.00000E+000
   6.4310   4.71000E-002    0.00000E+000
   6.4340   4.91000E-002    0.00000E+000
   6.4350   5.06000E-002    0.00000E+000
   6.4390   4.54000E-002    0.00000E+000
   6.4430   5.03000E-002    0.00000E+000
   6.4450   4.10000E-002    0.00000E+000
   6.4470   5.21000E-002    0.00000E+000
   6.4490   4.60000E-002    0.00000E+000
   6.4510   4.81000E-002    0.00000E+000
   6.4540   4.74000E-002    0.00000E+000
   6.4560   6.20000E-002    0.00000E+000
   6.4580   2.58000E-002    0.00000E+000
   6.4600   4.74000E-002    0.00000E+000
   6.4620   4.23000E-002    0.00000E+000
   6.4650   5.07000E-002    0.00000E+000
   6.4670   4.30000E-002    0.00000E+000
   6.4710   4.66000E-002    0.00000E+000
   6.4730   4.34000E-002    0.00000E+000
   6.4760   4.03000E-002    0.00000E+000
   6.4790   4.70000E-002    0.00000E+000
   6.4800   4.16000E-002    0.00000E+000
   6.4830   5.43000E-002    0.00000E+000
   6.4880   4.50000E-002    0.00000E+000
   6.4920   5.56000E-002    0.00000E+000
   6.4930   5.41000E-002    0.00000E+000
   6.4950   3.52000E-002    0.00000E+000
   6.4970   5.16000E-002    0.00000E+000
   6.4990   4.62000E-002    0.00000E+000
   6.5030   3.51000E-002    0.00000E+000
   6.5060   5.57000E-002    0.00000E+000
   6.5100   4.99000E-002    0.00000E+000
   6.5120   4.47000E-002    0.00000E+000
   6.5130   5.68000E-002    0.00000E+000
   6.5160   4.75000E-002    0.00000E+000
   6.5180   4.68000E-002    0.00000E+000
   6.5200   6.54000E-002    0.00000E+000
   6.5220   4.07000E-002    0.00000E+000
   6.5260   5.30000E-002    0.00000E+000
   6.5280   5.39000E-002    0.00000E+000
   6.5300   3.60000E-002    0.00000E+000
   6.5320   5.32000E-002    0.00000E+000
   6.5360   5.25000E-002    0.00000E+000
   6.5390   4.51000E-002    0.00000E+000
   6.5420   6.13000E-002    0.00000E+000
   6.5440   5.21000E-002    0.00000E+000
   6.5470   5.91000E-002    0.00000E+000
   6.5480   4.54000E-002    0.00000E+000
   6.5510   4.98000E-002    0.00000E+000
   6.5530   4.78000E-002    0.00000E+000
   6.5560   4.57000E-002    0.00000E+000
   6.5580   4.22000E-002    0.00000E+000
   6.5600   5.26000E-002    0.00000E+000
   6.5650   5.09000E-002    0.00000E+000
   6.5660   4.67000E-002    0.00000E+000
   6.5680   4.80000E-002    0.00000E+000
   6.5720   5.55000E-002    0.00000E+000
   6.5730   6.11000E-002    0.00000E+000
   6.5750   5.73000E-002    0.00000E+000
   6.5780   5.38000E-002    0.00000E+000
   6.5810   5.19000E-002    0.00000E+000
   6.5830   4.65000E-002    0.00000E+000
   6.5870   5.91000E-002    0.00000E+000
   6.5890   6.57000E-002    0.00000E+000
   6.5920   6.46000E-002    0.00000E+000
   6.5940   4.74000E-002    0.00000E+000
   6.5970   3.74000E-002    0.00000E+000
   6.5990   5.53000E-002    0.00000E+000
   6.6030   5.91000E-002    0.00000E+000
   6.6050   6.78000E-002    0.00000E+000
   6.6080   6.02000E-002    0.00000E+000
   6.6110   7.10000E-002    0.00000E+000
   6.6130   5.59000E-002    0.00000E+000
   6.6150   5.94000E-002    0.00000E+000
   6.6180   6.45000E-002    0.00000E+000
   6.6190   6.74000E-002    0.00000E+000
   6.6240   6.55000E-002    0.00000E+000
   6.6260   5.49000E-002    0.00000E+000
   6.6270   4.72000E-002    0.00000E+000
   6.6290   5.87000E-002    0.00000E+000
   6.6310   6.85000E-002    0.00000E+000
   6.6350   6.35000E-002    0.00000E+000
   6.6370   6.66000E-002    0.00000E+000
   6.6410   5.56000E-002    0.00000E+000
   6.6430   6.47000E-002    0.00000E+000
   6.6460   6.36000E-002    0.00000E+000
   6.6480   6.44000E-002    0.00000E+000
   6.6500   6.41000E-002    0.00000E+000
   6.6530   6.14000E-002    0.00000E+000
   6.6550   6.98000E-002    0.00000E+000
   6.6600   6.76000E-002    0.00000E+000
   6.6620   7.58000E-002    0.00000E+000
   6.6640   6.50000E-002    0.00000E+000
   6.6660   7.84000E-002    0.00000E+000
   6.6680   6.51000E-002    0.00000E+000
   6.6700   6.70000E-002    0.00000E+000
   6.6720   6.51000E-002    0.00000E+000
   6.6770   7.78000E-002    0.00000E+000
   6.6790   6.92000E-002    0.00000E+000
   6.6820   6.67000E-002    0.00000E+000
   6.6850   7.50000E-002    0.00000E+000
   6.6860   7.04000E-002    0.00000E+000
   6.6890   6.66000E-002    0.00000E+000
   6.6920   6.32000E-002    0.00000E+000
   6.6960   6.81000E-002    0.00000E+000
   6.6980   6.89000E-002    0.00000E+000
   6.7010   8.42000E-002    0.00000E+000
   6.7030   6.96000E-002    0.00000E+000
   6.7070   7.42000E-002    0.00000E+000
   6.7090   8.21000E-002    0.00000E+000
   6.7100   8.13000E-002    0.00000E+000
   6.7140   7.27000E-002    0.00000E+000
   6.7160   8.13000E-002    0.00000E+000
   6.7180   8.43000E-002    0.00000E+000
   6.7230   8.30000E-002    0.00000E+000
   6.7270   6.37000E-002    0.00000E+000
   6.7290   7.83000E-002    0.00000E+000
   6.7300   7.05000E-002    0.00000E+000
   6.7340   9.56000E-002    0.00000E+000
   6.7370   7.28000E-002    0.00000E+000
   6.7390   7.30000E-002    0.00000E+000
   6.7420   7.09000E-002    0.00000E+000
   6.7460   8.98000E-002    0.00000E+000
   6.7490   8.02000E-002    0.00000E+000
   6.7510   8.23000E-002    0.00000E+000
   6.7530   8.38000E-002    0.00000E+000
   6.7560   8.73000E-002    0.00000E+000
   6.7580   9.17000E-002    0.00000E+000
   6.7610   7.21000E-002    0.00000E+000
   6.7640   9.67000E-002    0.00000E+000
   6.7670   9.39000E-002    0.00000E+000
   6.7710   8.13000E-002    0.00000E+000
   6.7720   8.72000E-002    0.00000E+000
   6.7770   9.09000E-002    0.00000E+000
   6.7780   9.70000E-002    0.00000E+000
   6.7810   9.89000E-002    0.00000E+000
   6.7840   9.58000E-002    0.00000E+000
   6.7880   8.82000E-002    0.00000E+000
   6.7910   9.66000E-002    0.00000E+000
   6.7930   1.06400E-001    0.00000E+000
   6.7950   1.04700E-001    0.00000E+000
   6.7980   1.04900E-001    0.00000E+000
   6.8000   9.57000E-002    0.00000E+000
   6.8040   1.05000E-001    0.00000E+000
   6.8060   1.02500E-001    0.00000E+000
   6.8070   1.10100E-001    0.00000E+000
   6.8120   9.85000E-002    0.00000E+000
   6.8140   1.05200E-001    0.00000E+000
   6.8160   9.86000E-002    0.00000E+000
   6.8190   9.91000E-002    0.00000E+000
   6.8210   9.76000E-002    0.00000E+000
   6.8260   1.09600E-001    0.00000E+000
   6.8280   1.07200E-001    0.00000E+000
   6.8300   1.10500E-001    0.00000E+000
   6.8320   1.15600E-001    0.00000E+000
   6.8360   1.11500E-001    0.00000E+000
   6.8370   1.19500E-001    0.00000E+000
   6.8420   1.08800E-001    0.00000E+000
   6.8430   1.01100E-001    0.00000E+000
   6.8460   8.52000E-002    0.00000E+000
   6.8480   9.94000E-002    0.00000E+000
   6.8520   1.12800E-001    0.00000E+000
   6.8540   1.13300E-001    0.00000E+000
   6.8570   1.26600E-001    0.00000E+000
   6.8590   1.20200E-001    0.00000E+000
   6.8610   1.22400E-001    0.00000E+000
   6.8640   1.39900E-001    0.00000E+000
   6.8660   1.13000E-001    0.00000E+000
   6.8710   1.22600E-001    0.00000E+000
   6.8730   1.28400E-001    0.00000E+000
   6.8750   1.33700E-001    0.00000E+000
   6.8790   1.25300E-001    0.00000E+000
   6.8820   1.52600E-001    0.00000E+000
   6.8840   1.28100E-001    0.00000E+000
   6.8890   1.41200E-001    0.00000E+000
   6.8900   1.40500E-001    0.00000E+000
   6.8930   1.41200E-001    0.00000E+000
   6.8950   1.37800E-001    0.00000E+000
   6.8980   1.31500E-001    0.00000E+000
   6.9010   1.38800E-001    0.00000E+000
   6.9030   1.49600E-001    0.00000E+000
   6.9080   1.52400E-001    0.00000E+000
   6.9100   1.57300E-001    0.00000E+000
   6.9130   1.52400E-001    0.00000E+000
   6.9160   1.48600E-001    0.00000E+000
   6.9170   1.43700E-001    0.00000E+000
   6.9180   1.48500E-001    0.00000E+000
   6.9230   1.46900E-001    0.00000E+000
   6.9260   1.43500E-001    0.00000E+000
   6.9290   1.51300E-001    0.00000E+000
   6.9320   1.62300E-001    0.00000E+000
   6.9340   1.58900E-001    0.00000E+000
   6.9380   1.50500E-001    0.00000E+000
   6.9390   1.81500E-001    0.00000E+000
   6.9410   1.60100E-001    0.00000E+000
   6.9450   1.74800E-001    0.00000E+000
   6.9470   1.72700E-001    0.00000E+000
   6.9520   1.79800E-001    0.00000E+000
   6.9540   1.98400E-001    0.00000E+000
   6.9580   1.78100E-001    0.00000E+000
   6.9610   1.75800E-001    0.00000E+000
   6.9620   1.64600E-001    0.00000E+000
   6.9660   1.83600E-001    0.00000E+000
   6.9690   1.92000E-001    0.00000E+000
   6.9730   1.92600E-001    0.00000E+000
   6.9770   1.93500E-001    0.00000E+000
   6.9810   1.88800E-001    0.00000E+000
   6.9830   1.90400E-001    0.00000E+000
   6.9850   1.83100E-001    0.00000E+000
   6.9890   2.07300E-001    0.00000E+000
   6.9930   2.06100E-001    0.00000E+000
   6.9950   2.01200E-001    0.00000E+000
   6.9970   2.20600E-001    0.00000E+000
   6.9990   2.05100E-001    0.00000E+000
   7.0020   2.18700E-001    0.00000E+000
   7.0060   2.10400E-001    0.00000E+000
   7.0090   2.32000E-001    0.00000E+000
   7.0110   2.31100E-001    0.00000E+000
   7.0130   2.39300E-001    0.00000E+000
   7.0150   2.39800E-001    0.00000E+000
   7.0180   2.40700E-001    0.00000E+000
   7.0220   2.50300E-001    0.00000E+000
   7.0240   2.49000E-001    0.00000E+000
   7.0280   2.55100E-001    0.00000E+000
   7.0300   2.66500E-001    0.00000E+000
   7.0320   2.53500E-001    0.00000E+000
   7.0350   2.80900E-001    0.00000E+000
   7.0380   3.05600E-001    0.00000E+000
   7.0410   3.05500E-001    0.00000E+000
   7.0420   3.27100E-001    0.00000E+000
   7.0460   3.16400E-001    0.00000E+000
   7.0490   3.51000E-001    0.00000E+000
   7.0510   3.33300E-001    0.00000E+000
   7.0530   3.58900E-001    0.00000E+000
   7.0560   3.63500E-001    0.00000E+000
   7.0590   3.62900E-001    0.00000E+000
   7.0620   4.09700E-001    0.00000E+000
   7.0650   4.04000E-001    0.00000E+000
   7.0670   4.11900E-001    0.00000E+000
   7.0700   4.66900E-001    0.00000E+000
   7.0720   4.95700E-001    0.00000E+000
   7.0760   4.93800E-001    0.00000E+000
   7.0790   5.35900E-001    0.00000E+000
   7.0810   5.86400E-001    0.00000E+000
   7.0850   6.14600E-001    0.00000E+000
   7.0870   6.38700E-001    0.00000E+000
   7.0890   6.57400E-001    0.00000E+000
   7.0920   7.36400E-001    0.00000E+000
   7.0950   7.71000E-001    0.00000E+000
   7.0990   8.23600E-001    0.00000E+000
   7.1020   8.82900E-001    0.00000E+000
   7.1040   9.38800E-001    0.00000E+000
   7.1060   1.00160E+000    0.00000E+000
   7.1090   1.11240E+000    0.00000E+000
   7.1130   1.17990E+000    0.00000E+000
   7.1150   1.28030E+000    0.00000E+000
   7.1190   1.47660E+000    0.00000E+000
   7.1210   1.62090E+000    0.00000E+000
   7.1240   2.16050E+000    0.00000E+000
   7.1290   2.20010E+000    0.00000E+000
   7.1330   2.36560E+000    0.00000E+000
   7.1350   2.44340E+000    0.00000E+000
   7.1380   2.51280E+000    0.00000E+000
   7.1420   2.40020E+000    0.00000E+000
   7.1440   2.65550E+000    0.00000E+000
   7.1460   2.67380E+000    0.00000E+000
   7.1490   2.52990E+000    0.00000E+000
   7.1510   2.79230E+000    0.00000E+000
   7.1550   2.38420E+000    0.00000E+000
   7.1580   2.16920E+000    0.00000E+000
   7.1600   1.85510E+000    0.00000E+000
   7.1630   1.37230E+000    0.00000E+000
   7.1650   1.25140E+000    0.00000E+000
   7.1690   1.35650E+000    0.00000E+000
   7.1710   1.31430E+000    0.00000E+000
   7.1740   1.13400E+000    0.00000E+000
   7.1770   1.27290E+000    0.00000E+000
   7.1790   8.76000E-001    0.00000E+000
   7.1810   8.38900E-001    0.00000E+000
   7.1850   6.99200E-001    0.00000E+000
   7.1880   1.00000E+000    0.00000E+000
   7.1920   1.00000E+000    0.00000E+000
   7.1950   1.00000E+000    0.00000E+000
   7.1970   1.00000E+000    0.00000E+000
   7.2000   1.00000E+000    0.00000E+000
   7.2030   1.00000E+000    0.00000E+000
   7.2050   1.00000E+000    0.00000E+000
   7.2090   1.00000E+000    0.00000E+000
   7.2130   1.00000E+000    0.00000E+000
   7.2150   1.00000E+000    0.00000E+000
   7.2170   1.00000E+000    0.00000E+000
   7.2210   1.00000E+000    0.00000E+000
   7.2230   1.00000E+000    0.00000E+000
   7.2270   1.00000E+000    0.00000E+000
   7.2300   1.00000E+000    0.00000E+000
   7.2310   1.00000E+000    0.00000E+000
   7.2340   1.00000E+000    0.00000E+000
   7.2390   1.00000E+000    0.00000E+000
   7.2400   1.00000E+000    0.00000E+000
   7.2440   1.00000E+000    0.00000E+000
   7.2460   1.00000E+000    0.00000E+000
   7.2490   1.00000E+000    0.00000E+000
   7.2530   1.00000E+000    0.00000E+000
   7.2550   1.00000E+000    0.00000E+000
   7.2580   1.00000E+000    0.00000E+000
   7.2610   1.00000E+000    0.00000E+000
   7.2650   1.00000E+000    0.00000E+000
   7.2660   1.00000E+000    0.00000E+000
   7.2700   1.00000E+000    0.00000E+000
   7.2730   1.00000E+000    0.00000E+000
   7.2760   1.00000E+000    0.00000E+000
   7.2800   1.00000E+000    0.00000E+000
   7.2820   1.00000E+000    0.00000E+000
   7.2840   1.00000E+000    0.00000E+000
   7.2880   1.00000E+000    0.00000E+000
   7.2920   1.00000E+000    0.00000E+000
   7.2940   1.00000E+000    0.00000E+000
   7.2970   1.00000E+000    0.00000E+000
   7.3000   1.00000E+000    0.00000E+000
