# Supplementary material for: Rationally seeded computational protein design of ɑ-helical barrels
Source: Nat Chem Biol. 2024 Jun 20;20(8):991–9. doi: 10.1038/s41589-024-01642-0 (PMC11288890; doi:10.1038/s41589-024-01642-0)
Supplement: Supplementary file 3 — PDB and .mtz files used for making figure panels b–d and j–m. [file 41589_2024_1642_MOESM3_ESM.zip › KIA_RP_RSPD_NatChemBiol_data_Figure2/scapCC6_LLIA_panels_e-h/AUC_panel_g/SV_raw/00104.RA1]

scapCC6_LLIA_master
R 1 20.0 50000 0041959 8.5350E11 281 1 
   5.8000   3.73800E-001    0.00000E+000
   5.8030   9.69500E-001    0.00000E+000
   5.8040   5.48300E-001    0.00000E+000
   5.8050   7.39000E-001    0.00000E+000
   5.8060   7.56300E-001    0.00000E+000
   5.8080   1.11920E+000    0.00000E+000
   5.8090   7.17500E-001    0.00000E+000
   5.8100   1.09150E+000    0.00000E+000
   5.8110   9.97500E-001    0.00000E+000
   5.8120   9.94600E-001    0.00000E+000
   5.8130   1.08440E+000    0.00000E+000
   5.8160   1.12730E+000    0.00000E+000
   5.8180   1.08680E+000    0.00000E+000
   5.8190   1.02430E+000    0.00000E+000
   5.8200   1.02900E+000    0.00000E+000
   5.8230   8.59400E-001    0.00000E+000
   5.8250   1.15810E+000    0.00000E+000
   5.8260   1.04330E+000    0.00000E+000
   5.8280   1.11370E+000    0.00000E+000
   5.8290   1.31720E+000    0.00000E+000
   5.8320   1.41470E+000    0.00000E+000
   5.8330   1.57380E+000    0.00000E+000
   5.8340   1.50130E+000    0.00000E+000
   5.8350   1.49130E+000    0.00000E+000
   5.8360   1.66040E+000    0.00000E+000
   5.8370   1.57860E+000    0.00000E+000
   5.8380   1.73990E+000    0.00000E+000
   5.8420   1.63440E+000    0.00000E+000
   5.8430   1.59320E+000    0.00000E+000
   5.8440   1.57990E+000    0.00000E+000
   5.8450   1.67390E+000    0.00000E+000
   5.8470   1.55610E+000    0.00000E+000
   5.8480   1.48220E+000    0.00000E+000
   5.8510   1.48530E+000    0.00000E+000
   5.8530   1.05970E+000    0.00000E+000
   5.8560   8.54000E-001    0.00000E+000
   5.8570   8.46800E-001    0.00000E+000
   5.8580   6.74200E-001    0.00000E+000
   5.8600   5.68500E-001    0.00000E+000
   5.8610   3.47700E-001    0.00000E+000
   5.8630   5.03200E-001    0.00000E+000
   5.8650   4.78800E-001    0.00000E+000
   5.8680   3.45300E-001    0.00000E+000
   5.8700   3.63600E-001    0.00000E+000
   5.8710   2.53600E-001    0.00000E+000
   5.8740   1.65500E-001    0.00000E+000
   5.8760   1.90000E-001    0.00000E+000
   5.8780   1.35500E-001    0.00000E+000
   5.8810   1.54600E-001    0.00000E+000
   5.8830   1.65500E-001    0.00000E+000
   5.8860   8.45000E-002    0.00000E+000
   5.8870   7.90000E-002    0.00000E+000
   5.8880   8.31000E-002    0.00000E+000
   5.8900   1.02300E-001    0.00000E+000
   5.8920   4.92000E-002    0.00000E+000
   5.8940   6.41000E-002    0.00000E+000
   5.8950   1.66000E-002    0.00000E+000
   5.8970   4.84000E-002    0.00000E+000
   5.8990   1.02000E-002    0.00000E+000
   5.9010   4.84000E-002    0.00000E+000
   5.9040   3.08000E-002    0.00000E+000
   5.9060   1.97000E-002    0.00000E+000
   5.9090   1.18000E-002    0.00000E+000
   5.9100   1.49000E-002    0.00000E+000
   5.9120   1.84000E-002    0.00000E+000
   5.9140   5.10000E-003    0.00000E+000
   5.9170   1.30000E-003    0.00000E+000
   5.9200   2.20000E-003    0.00000E+000
   5.9220  -4.00000E-004    0.00000E+000
   5.9240   4.90000E-003    0.00000E+000
   5.9250  -2.20000E-003    0.00000E+000
   5.9260   3.23000E-002    0.00000E+000
   5.9290   1.70000E-002    0.00000E+000
   5.9310   1.31000E-002    0.00000E+000
   5.9320   5.00000E-004    0.00000E+000
   5.9350   1.50000E-003    0.00000E+000
   5.9370   1.80000E-003    0.00000E+000
   5.9390   7.50000E-003    0.00000E+000
   5.9420   7.30000E-003    0.00000E+000
   5.9430   2.41000E-002    0.00000E+000
   5.9460   1.50000E-002    0.00000E+000
   5.9480   2.21000E-002    0.00000E+000
   5.9500   6.00000E-004    0.00000E+000
   5.9520   1.00000E-003    0.00000E+000
   5.9540   4.70000E-003    0.00000E+000
   5.9550   6.00000E-004    0.00000E+000
   5.9570   9.90000E-003    0.00000E+000
   5.9580   6.00000E-004    0.00000E+000
   5.9600   1.40000E-003    0.00000E+000
   5.9640  -8.50000E-003    0.00000E+000
   5.9660   1.70000E-002    0.00000E+000
   5.9670  -1.00000E-004    0.00000E+000
   5.9690  -5.70000E-003    0.00000E+000
   5.9710   4.60000E-003    0.00000E+000
   5.9730  -2.40000E-003    0.00000E+000
   5.9740   7.10000E-003    0.00000E+000
   5.9760   1.17000E-002    0.00000E+000
   5.9800   1.70000E-002    0.00000E+000
   5.9810   1.59000E-002    0.00000E+000
   5.9830   1.56000E-002    0.00000E+000
   5.9850   9.20000E-003    0.00000E+000
   5.9870   1.75000E-002    0.00000E+000
   5.9890   2.71000E-002    0.00000E+000
   5.9900   8.50000E-003    0.00000E+000
   5.9940   1.74400E-001    0.00000E+000
   5.9960  -5.18600E-001    0.00000E+000
   6.0000  -6.41800E-001    0.00000E+000
   6.0010  -2.44800E-001    0.00000E+000
   6.0020   6.31000E-002    0.00000E+000
   6.0030  -2.48000E-002    0.00000E+000
   6.0050  -5.26000E-002    0.00000E+000
   6.0070  -2.84000E-002    0.00000E+000
   6.0110  -3.79000E-002    0.00000E+000
   6.0120  -2.94000E-002    0.00000E+000
   6.0160  -4.64000E-002    0.00000E+000
   6.0170  -2.05000E-002    0.00000E+000
   6.0190  -2.49000E-002    0.00000E+000
   6.0210  -5.95000E-002    0.00000E+000
   6.0230  -5.90000E-002    0.00000E+000
   6.0250  -6.19000E-002    0.00000E+000
   6.0280  -3.85000E-002    0.00000E+000
   6.0300  -3.56000E-002    0.00000E+000
   6.0320  -3.79000E-002    0.00000E+000
   6.0340  -4.87000E-002    0.00000E+000
   6.0350  -1.13000E-002    0.00000E+000
   6.0390  -2.70100E-001    0.00000E+000
   6.0410   7.07900E-001    0.00000E+000
   6.0450  -2.56000E-002    0.00000E+000
   6.0500   3.82000E-002    0.00000E+000
   6.0510   2.31000E-002    0.00000E+000
   6.0520   2.72000E-002    0.00000E+000
   6.0550   2.80000E-002    0.00000E+000
   6.0590   2.59000E-002    0.00000E+000
   6.0610   3.17000E-002    0.00000E+000
   6.0640   3.81000E-002    0.00000E+000
   6.0680   4.68000E-002    0.00000E+000
   6.0710   3.05000E-002    0.00000E+000
   6.0720   2.55000E-002    0.00000E+000
   6.0760   2.84000E-002    0.00000E+000
   6.0780   2.03000E-002    0.00000E+000
   6.0790   3.56000E-002    0.00000E+000
   6.0810   4.34000E-002    0.00000E+000
   6.0840   2.69000E-002    0.00000E+000
   6.0880   2.39000E-002    0.00000E+000
   6.0930   2.17000E-002    0.00000E+000
   6.0940   2.87000E-002    0.00000E+000
   6.0960   3.28000E-002    0.00000E+000
   6.1000   3.97000E-002    0.00000E+000
   6.1020   3.69000E-002    0.00000E+000
   6.1050   3.19000E-002    0.00000E+000
   6.1080   3.52000E-002    0.00000E+000
   6.1120   4.15000E-002    0.00000E+000
   6.1130   4.08000E-002    0.00000E+000
   6.1180   2.34000E-002    0.00000E+000
   6.1200   2.72000E-002    0.00000E+000
   6.1210   9.80000E-003    0.00000E+000
   6.1250   3.23000E-002    0.00000E+000
   6.1280   4.40000E-002    0.00000E+000
   6.1300   3.06000E-002    0.00000E+000
   6.1310   2.67000E-002    0.00000E+000
   6.1340   2.72000E-002    0.00000E+000
   6.1350   3.39000E-002    0.00000E+000
   6.1390   4.42000E-002    0.00000E+000
   6.1430   4.21000E-002    0.00000E+000
   6.1450   2.23000E-002    0.00000E+000
   6.1460   3.05000E-002    0.00000E+000
   6.1500   4.06000E-002    0.00000E+000
   6.1540   4.40000E-002    0.00000E+000
   6.1570   2.88000E-002    0.00000E+000
   6.1600   3.04000E-002    0.00000E+000
   6.1610   1.59000E-002    0.00000E+000
   6.1620   8.00000E-003    0.00000E+000
   6.1650   1.63000E-002    0.00000E+000
   6.1680   3.98000E-002    0.00000E+000
   6.1700   2.56000E-002    0.00000E+000
   6.1710   2.22000E-002    0.00000E+000
   6.1740   3.50000E-002    0.00000E+000
   6.1770   3.66000E-002    0.00000E+000
   6.1790   3.83000E-002    0.00000E+000
   6.1840   3.69000E-002    0.00000E+000
   6.1860   3.86000E-002    0.00000E+000
   6.1890   2.87000E-002    0.00000E+000
   6.1910   4.49000E-002    0.00000E+000
   6.1940   3.99000E-002    0.00000E+000
   6.1980   2.50000E-002    0.00000E+000
   6.2010   3.36000E-002    0.00000E+000
   6.2020   3.88000E-002    0.00000E+000
   6.2040   3.78000E-002    0.00000E+000
   6.2060   3.71000E-002    0.00000E+000
   6.2100   2.80000E-002    0.00000E+000
   6.2110   3.48000E-002    0.00000E+000
   6.2140   3.53000E-002    0.00000E+000
   6.2160   2.47000E-002    0.00000E+000
   6.2190   3.69000E-002    0.00000E+000
   6.2220   3.19000E-002    0.00000E+000
   6.2230   2.57000E-002    0.00000E+000
   6.2270   2.50000E-002    0.00000E+000
   6.2280   2.42000E-002    0.00000E+000
   6.2320   4.18000E-002    0.00000E+000
   6.2340   4.58000E-002    0.00000E+000
   6.2380   3.67000E-002    0.00000E+000
   6.2390   2.38000E-002    0.00000E+000
   6.2430   3.87000E-002    0.00000E+000
   6.2450   3.26000E-002    0.00000E+000
   6.2480   4.09000E-002    0.00000E+000
   6.2510   4.57000E-002    0.00000E+000
   6.2530   2.67000E-002    0.00000E+000
   6.2560   3.18000E-002    0.00000E+000
   6.2590   3.17000E-002    0.00000E+000
   6.2610   4.74000E-002    0.00000E+000
   6.2640   2.95000E-002    0.00000E+000
   6.2680   3.96000E-002    0.00000E+000
   6.2690   3.30000E-002    0.00000E+000
   6.2700   3.82000E-002    0.00000E+000
   6.2730   5.57000E-002    0.00000E+000
   6.2760   3.34000E-002    0.00000E+000
   6.2820   3.71000E-002    0.00000E+000
   6.2840   3.18000E-002    0.00000E+000
   6.2880   3.26000E-002    0.00000E+000
   6.2900   4.39000E-002    0.00000E+000
   6.2930   4.12000E-002    0.00000E+000
   6.2960   3.44000E-002    0.00000E+000
   6.2970   2.87000E-002    0.00000E+000
   6.2990   5.16000E-002    0.00000E+000
   6.3010   4.13000E-002    0.00000E+000
   6.3040   3.79000E-002    0.00000E+000
   6.3090   4.30000E-002    0.00000E+000
   6.3100   3.72000E-002    0.00000E+000
   6.3110   3.02000E-002    0.00000E+000
   6.3180   4.85000E-002    0.00000E+000
   6.3190   4.34000E-002    0.00000E+000
   6.3220   4.42000E-002    0.00000E+000
   6.3290   2.22000E-002    0.00000E+000
   6.3330   3.89000E-002    0.00000E+000
   6.3340   3.65000E-002    0.00000E+000
   6.3380   3.84000E-002    0.00000E+000
   6.3400   3.66000E-002    0.00000E+000
   6.3470   4.07000E-002    0.00000E+000
   6.3500   3.89000E-002    0.00000E+000
   6.3530   4.05000E-002    0.00000E+000
   6.3570   3.79000E-002    0.00000E+000
   6.3640   4.09000E-002    0.00000E+000
   6.3660   4.59000E-002    0.00000E+000
   6.3670   5.14000E-002    0.00000E+000
   6.3700   4.53000E-002    0.00000E+000
   6.3720   3.97000E-002    0.00000E+000
   6.3760   2.38000E-002    0.00000E+000
   6.3770   4.11000E-002    0.00000E+000
   6.3820   4.63000E-002    0.00000E+000
   6.3830   5.15000E-002    0.00000E+000
   6.3860   4.19000E-002    0.00000E+000
   6.3890   5.43000E-002    0.00000E+000
   6.3930   3.94000E-002    0.00000E+000
   6.3970   5.18000E-002    0.00000E+000
   6.3980   5.39000E-002    0.00000E+000
   6.3990   5.15000E-002    0.00000E+000
   6.4030   3.65000E-002    0.00000E+000
   6.4050   4.07000E-002    0.00000E+000
   6.4080   5.03000E-002    0.00000E+000
   6.4110   5.17000E-002    0.00000E+000
   6.4120   4.23000E-002    0.00000E+000
   6.4150   4.79000E-002    0.00000E+000
   6.4190   4.58000E-002    0.00000E+000
   6.4210   3.26000E-002    0.00000E+000
   6.4240   5.31000E-002    0.00000E+000
   6.4290   4.43000E-002    0.00000E+000
   6.4310   5.25000E-002    0.00000E+000
   6.4350   3.75000E-002    0.00000E+000
   6.4400   4.04000E-002    0.00000E+000
   6.4430   3.76000E-002    0.00000E+000
   6.4440   3.99000E-002    0.00000E+000
   6.4470   4.57000E-002    0.00000E+000
   6.4510   5.75000E-002    0.00000E+000
   6.4530   5.53000E-002    0.00000E+000
   6.4560   6.15000E-002    0.00000E+000
   6.4570   3.97000E-002    0.00000E+000
   6.4610   5.26000E-002    0.00000E+000
   6.4620   3.55000E-002    0.00000E+000
   6.4660   5.40000E-002    0.00000E+000
   6.4680   4.70000E-002    0.00000E+000
   6.4710   4.35000E-002    0.00000E+000
   6.4760   5.33000E-002    0.00000E+000
   6.4770   5.04000E-002    0.00000E+000
   6.4800   4.98000E-002    0.00000E+000
   6.4810   4.93000E-002    0.00000E+000
   6.4850   5.09000E-002    0.00000E+000
   6.4870   5.31000E-002    0.00000E+000
   6.4900   4.69000E-002    0.00000E+000
   6.4920   5.82000E-002    0.00000E+000
   6.4940   3.94000E-002    0.00000E+000
   6.4980   5.19000E-002    0.00000E+000
   6.5000   5.39000E-002    0.00000E+000
   6.5040   4.81000E-002    0.00000E+000
   6.5060   4.94000E-002    0.00000E+000
   6.5090   6.05000E-002    0.00000E+000
   6.5110   5.56000E-002    0.00000E+000
   6.5120   5.66000E-002    0.00000E+000
   6.5140   4.99000E-002    0.00000E+000
   6.5170   5.06000E-002    0.00000E+000
   6.5210   4.48000E-002    0.00000E+000
   6.5230   5.11000E-002    0.00000E+000
   6.5260   5.81000E-002    0.00000E+000
   6.5300   5.72000E-002    0.00000E+000
   6.5310   5.01000E-002    0.00000E+000
   6.5320   5.59000E-002    0.00000E+000
   6.5390   4.63000E-002    0.00000E+000
   6.5400   5.07000E-002    0.00000E+000
   6.5440   5.50000E-002    0.00000E+000
   6.5450   4.95000E-002    0.00000E+000
   6.5470   4.70000E-002    0.00000E+000
   6.5500   5.24000E-002    0.00000E+000
   6.5530   5.75000E-002    0.00000E+000
   6.5560   5.40000E-002    0.00000E+000
   6.5580   2.62000E-002    0.00000E+000
   6.5620   4.50000E-002    0.00000E+000
   6.5650   5.59000E-002    0.00000E+000
   6.5660   5.19000E-002    0.00000E+000
   6.5680   6.56000E-002    0.00000E+000
   6.5710   5.91000E-002    0.00000E+000
   6.5740   5.76000E-002    0.00000E+000
   6.5760   5.76000E-002    0.00000E+000
   6.5800   4.41000E-002    0.00000E+000
   6.5810   6.13000E-002    0.00000E+000
   6.5830   5.16000E-002    0.00000E+000
   6.5850   6.49000E-002    0.00000E+000
   6.5880   5.32000E-002    0.00000E+000
   6.5910   5.21000E-002    0.00000E+000
   6.5940   5.43000E-002    0.00000E+000
   6.5980   5.27000E-002    0.00000E+000
   6.5990   5.53000E-002    0.00000E+000
   6.6010   5.22000E-002    0.00000E+000
   6.6040   6.09000E-002    0.00000E+000
   6.6080   5.07000E-002    0.00000E+000
   6.6100   6.00000E-002    0.00000E+000
   6.6120   7.01000E-002    0.00000E+000
   6.6140   5.46000E-002    0.00000E+000
   6.6170   6.82000E-002    0.00000E+000
   6.6190   6.18000E-002    0.00000E+000
   6.6210   6.26000E-002    0.00000E+000
   6.6250   6.55000E-002    0.00000E+000
   6.6280   5.58000E-002    0.00000E+000
   6.6290   4.85000E-002    0.00000E+000
   6.6310   7.05000E-002    0.00000E+000
   6.6330   7.39000E-002    0.00000E+000
   6.6370   6.35000E-002    0.00000E+000
   6.6410   6.67000E-002    0.00000E+000
   6.6430   6.18000E-002    0.00000E+000
   6.6450   5.88000E-002    0.00000E+000
   6.6480   7.15000E-002    0.00000E+000
   6.6500   7.39000E-002    0.00000E+000
   6.6550   6.31000E-002    0.00000E+000
   6.6570   5.97000E-002    0.00000E+000
   6.6600   7.66000E-002    0.00000E+000
   6.6620   6.89000E-002    0.00000E+000
   6.6650   6.86000E-002    0.00000E+000
   6.6680   7.97000E-002    0.00000E+000
   6.6700   7.06000E-002    0.00000E+000
   6.6730   7.63000E-002    0.00000E+000
   6.6750   7.15000E-002    0.00000E+000
   6.6790   5.93000E-002    0.00000E+000
   6.6830   7.12000E-002    0.00000E+000
   6.6850   6.88000E-002    0.00000E+000
   6.6860   7.13000E-002    0.00000E+000
   6.6880   5.65000E-002    0.00000E+000
   6.6910   7.38000E-002    0.00000E+000
   6.6930   8.14000E-002    0.00000E+000
   6.6940   6.96000E-002    0.00000E+000
   6.6970   7.59000E-002    0.00000E+000
   6.7000   7.55000E-002    0.00000E+000
   6.7050   7.93000E-002    0.00000E+000
   6.7070   7.68000E-002    0.00000E+000
   6.7090   8.56000E-002    0.00000E+000
   6.7110   8.42000E-002    0.00000E+000
   6.7140   8.50000E-002    0.00000E+000
   6.7160   8.11000E-002    0.00000E+000
   6.7190   8.10000E-002    0.00000E+000
   6.7210   8.14000E-002    0.00000E+000
   6.7250   7.25000E-002    0.00000E+000
   6.7280   8.08000E-002    0.00000E+000
   6.7300   8.61000E-002    0.00000E+000
   6.7320   6.91000E-002    0.00000E+000
   6.7350   8.53000E-002    0.00000E+000
   6.7380   7.64000E-002    0.00000E+000
   6.7410   7.36000E-002    0.00000E+000
   6.7440   9.37000E-002    0.00000E+000
   6.7470   8.40000E-002    0.00000E+000
   6.7500   8.41000E-002    0.00000E+000
   6.7520   8.48000E-002    0.00000E+000
   6.7540   9.66000E-002    0.00000E+000
   6.7580   8.43000E-002    0.00000E+000
   6.7600   7.58000E-002    0.00000E+000
   6.7620   9.07000E-002    0.00000E+000
   6.7670   9.59000E-002    0.00000E+000
   6.7690   8.13000E-002    0.00000E+000
   6.7710   8.87000E-002    0.00000E+000
   6.7730   8.23000E-002    0.00000E+000
   6.7770   9.93000E-002    0.00000E+000
   6.7800   9.74000E-002    0.00000E+000
   6.7820   1.02600E-001    0.00000E+000
   6.7870   9.39000E-002    0.00000E+000
   6.7890   9.59000E-002    0.00000E+000
   6.7910   1.05300E-001    0.00000E+000
   6.7940   1.01900E-001    0.00000E+000
   6.7960   9.45000E-002    0.00000E+000
   6.7980   1.13500E-001    0.00000E+000
   6.8020   9.49000E-002    0.00000E+000
   6.8050   1.09100E-001    0.00000E+000
   6.8070   9.99000E-002    0.00000E+000
   6.8090   1.07800E-001    0.00000E+000
   6.8140   1.09600E-001    0.00000E+000
   6.8160   1.05100E-001    0.00000E+000
   6.8170   1.03900E-001    0.00000E+000
   6.8210   1.05700E-001    0.00000E+000
   6.8260   1.17300E-001    0.00000E+000
   6.8290   1.11400E-001    0.00000E+000
   6.8320   1.21000E-001    0.00000E+000
   6.8340   1.15100E-001    0.00000E+000
   6.8360   1.22000E-001    0.00000E+000
   6.8410   1.16600E-001    0.00000E+000
   6.8430   1.13200E-001    0.00000E+000
   6.8450   1.01300E-001    0.00000E+000
   6.8480   1.05600E-001    0.00000E+000
   6.8500   1.01400E-001    0.00000E+000
   6.8540   1.22200E-001    0.00000E+000
   6.8590   1.23600E-001    0.00000E+000
   6.8620   1.23700E-001    0.00000E+000
   6.8640   1.31600E-001    0.00000E+000
   6.8660   1.12800E-001    0.00000E+000
   6.8700   1.19600E-001    0.00000E+000
   6.8730   1.29500E-001    0.00000E+000
   6.8750   1.34200E-001    0.00000E+000
   6.8780   1.40200E-001    0.00000E+000
   6.8810   1.42200E-001    0.00000E+000
   6.8840   1.33300E-001    0.00000E+000
   6.8880   1.36000E-001    0.00000E+000
   6.8900   1.37500E-001    0.00000E+000
   6.8930   1.39300E-001    0.00000E+000
   6.8950   1.40400E-001    0.00000E+000
   6.8980   1.35500E-001    0.00000E+000
   6.9000   1.40500E-001    0.00000E+000
   6.9020   1.54000E-001    0.00000E+000
   6.9080   1.50600E-001    0.00000E+000
   6.9090   1.40000E-001    0.00000E+000
   6.9120   1.59400E-001    0.00000E+000
   6.9160   1.58600E-001    0.00000E+000
   6.9180   1.47200E-001    0.00000E+000
   6.9220   1.44100E-001    0.00000E+000
   6.9230   1.48800E-001    0.00000E+000
   6.9250   1.59000E-001    0.00000E+000
   6.9290   1.57400E-001    0.00000E+000
   6.9320   1.69500E-001    0.00000E+000
   6.9350   1.65600E-001    0.00000E+000
   6.9380   1.50300E-001    0.00000E+000
   6.9400   1.66300E-001    0.00000E+000
   6.9420   1.82600E-001    0.00000E+000
   6.9450   1.77500E-001    0.00000E+000
   6.9490   1.72500E-001    0.00000E+000
   6.9520   1.82900E-001    0.00000E+000
   6.9540   1.79000E-001    0.00000E+000
   6.9580   1.70600E-001    0.00000E+000
   6.9610   1.73600E-001    0.00000E+000
   6.9620   1.80800E-001    0.00000E+000
   6.9660   1.74300E-001    0.00000E+000
   6.9700   1.73300E-001    0.00000E+000
   6.9720   1.74000E-001    0.00000E+000
   6.9750   2.17800E-001    0.00000E+000
   6.9770   2.05900E-001    0.00000E+000
   6.9820   1.97300E-001    0.00000E+000
   6.9830   1.97700E-001    0.00000E+000
   6.9870   1.98000E-001    0.00000E+000
   6.9890   2.20700E-001    0.00000E+000
   6.9910   2.06900E-001    0.00000E+000
   6.9930   2.15600E-001    0.00000E+000
   6.9980   2.16900E-001    0.00000E+000
   7.0000   2.10100E-001    0.00000E+000
   7.0030   2.18300E-001    0.00000E+000
   7.0060   2.27600E-001    0.00000E+000
   7.0090   2.35600E-001    0.00000E+000
   7.0130   2.48000E-001    0.00000E+000
   7.0150   2.37100E-001    0.00000E+000
   7.0180   2.41200E-001    0.00000E+000
   7.0210   2.46500E-001    0.00000E+000
   7.0240   2.75500E-001    0.00000E+000
   7.0260   2.52400E-001    0.00000E+000
   7.0300   2.67100E-001    0.00000E+000
   7.0330   2.78100E-001    0.00000E+000
   7.0350   2.96600E-001    0.00000E+000
   7.0380   3.07500E-001    0.00000E+000
   7.0400   3.05100E-001    0.00000E+000
   7.0440   3.01400E-001    0.00000E+000
   7.0470   3.27600E-001    0.00000E+000
   7.0490   3.35200E-001    0.00000E+000
   7.0520   3.28400E-001    0.00000E+000
   7.0530   3.63900E-001    0.00000E+000
   7.0580   3.69900E-001    0.00000E+000
   7.0600   3.83300E-001    0.00000E+000
   7.0630   4.02300E-001    0.00000E+000
   7.0670   4.16500E-001    0.00000E+000
   7.0690   4.22600E-001    0.00000E+000
   7.0700   4.86100E-001    0.00000E+000
   7.0760   4.74300E-001    0.00000E+000
   7.0780   5.24200E-001    0.00000E+000
   7.0810   5.60700E-001    0.00000E+000
   7.0830   6.15700E-001    0.00000E+000
   7.0870   6.27800E-001    0.00000E+000
   7.0890   6.73600E-001    0.00000E+000
   7.0920   7.10100E-001    0.00000E+000
   7.0940   7.83400E-001    0.00000E+000
   7.0980   7.92000E-001    0.00000E+000
   7.1010   8.79300E-001    0.00000E+000
   7.1030   9.07400E-001    0.00000E+000
   7.1060   9.86700E-001    0.00000E+000
   7.1080   1.08560E+000    0.00000E+000
   7.1120   1.13400E+000    0.00000E+000
   7.1130   1.22380E+000    0.00000E+000
   7.1170   1.36150E+000    0.00000E+000
   7.1200   1.45210E+000    0.00000E+000
   7.1220   1.58260E+000    0.00000E+000
   7.1260   2.16080E+000    0.00000E+000
   7.1310   2.23870E+000    0.00000E+000
   7.1330   2.37860E+000    0.00000E+000
   7.1350   2.50120E+000    0.00000E+000
   7.1390   2.44660E+000    0.00000E+000
   7.1420   2.53810E+000    0.00000E+000
   7.1450   2.48420E+000    0.00000E+000
   7.1470   2.58910E+000    0.00000E+000
   7.1510   2.62980E+000    0.00000E+000
   7.1530   2.46590E+000    0.00000E+000
   7.1560   2.58480E+000    0.00000E+000
   7.1580   2.08670E+000    0.00000E+000
   7.1610   1.44720E+000    0.00000E+000
   7.1650   1.77940E+000    0.00000E+000
   7.1680   1.49210E+000    0.00000E+000
   7.1720   1.07550E+000    0.00000E+000
   7.1740   1.52240E+000    0.00000E+000
   7.1760   9.87600E-001    0.00000E+000
   7.1790   1.13020E+000    0.00000E+000
   7.1810   9.95400E-001    0.00000E+000
   7.1830   6.80900E-001    0.00000E+000
   7.1870   6.96500E-001    0.00000E+000
   7.1900   1.00000E+000    0.00000E+000
   7.1930   1.00000E+000    0.00000E+000
   7.1970   1.00000E+000    0.00000E+000
   7.1990   1.00000E+000    0.00000E+000
   7.2010   1.00000E+000    0.00000E+000
   7.2030   1.00000E+000    0.00000E+000
   7.2060   1.00000E+000    0.00000E+000
   7.2090   1.00000E+000    0.00000E+000
   7.2120   1.00000E+000    0.00000E+000
   7.2160   1.00000E+000    0.00000E+000
   7.2170   1.00000E+000    0.00000E+000
   7.2210   1.00000E+000    0.00000E+000
   7.2250   1.00000E+000    0.00000E+000
   7.2280   1.00000E+000    0.00000E+000
   7.2300   1.00000E+000    0.00000E+000
   7.2330   1.00000E+000    0.00000E+000
   7.2370   1.00000E+000    0.00000E+000
   7.2390   1.00000E+000    0.00000E+000
   7.2420   1.00000E+000    0.00000E+000
   7.2460   1.00000E+000    0.00000E+000
   7.2480   1.00000E+000    0.00000E+000
   7.2510   1.00000E+000    0.00000E+000
   7.2530   1.00000E+000    0.00000E+000
   7.2560   1.00000E+000    0.00000E+000
   7.2590   1.00000E+000    0.00000E+000
   7.2620   1.00000E+000    0.00000E+000
   7.2640   1.00000E+000    0.00000E+000
   7.2690   1.00000E+000    0.00000E+000
   7.2700   1.00000E+000    0.00000E+000
   7.2730   1.00000E+000    0.00000E+000
   7.2780   1.00000E+000    0.00000E+000
   7.2800   1.00000E+000    0.00000E+000
   7.2820   1.00000E+000    0.00000E+000
   7.2850   1.00000E+000    0.00000E+000
   7.2900   1.00000E+000    0.00000E+000
   7.2920   1.00000E+000    0.00000E+000
   7.2950   1.00000E+000    0.00000E+000
   7.2980   1.00000E+000    0.00000E+000
   7.3010   1.00000E+000    0.00000E+000
