# Supplementary material for: Rationally seeded computational protein design of ɑ-helical barrels
Source: Nat Chem Biol. 2024 Jun 20;20(8):991–9. doi: 10.1038/s41589-024-01642-0 (PMC11288890; doi:10.1038/s41589-024-01642-0)
Supplement: Supplementary file 3 — PDB and .mtz files used for making figure panels b–d and j–m. [file 41589_2024_1642_MOESM3_ESM.zip › KIA_RP_RSPD_NatChemBiol_data_Figure2/scapCC6_LLIA_panels_e-h/AUC_panel_g/SV_raw/00110.RA1]

scapCC6_LLIA_master
R 1 20.0 50000 0043760 9.0290E11 281 1 
   5.8010   5.44600E-001    0.00000E+000
   5.8050   6.21200E-001    0.00000E+000
   5.8060   1.21250E+000    0.00000E+000
   5.8080   6.93000E-001    0.00000E+000
   5.8090   9.25500E-001    0.00000E+000
   5.8100   8.29900E-001    0.00000E+000
   5.8120   1.03690E+000    0.00000E+000
   5.8140   9.39300E-001    0.00000E+000
   5.8150   9.65900E-001    0.00000E+000
   5.8170   1.12220E+000    0.00000E+000
   5.8190   8.79900E-001    0.00000E+000
   5.8200   1.05960E+000    0.00000E+000
   5.8230   9.47900E-001    0.00000E+000
   5.8250   1.19100E+000    0.00000E+000
   5.8260   1.22760E+000    0.00000E+000
   5.8270   9.36700E-001    0.00000E+000
   5.8280   1.25260E+000    0.00000E+000
   5.8290   1.26690E+000    0.00000E+000
   5.8310   1.44970E+000    0.00000E+000
   5.8330   1.59560E+000    0.00000E+000
   5.8350   1.67060E+000    0.00000E+000
   5.8380   1.55940E+000    0.00000E+000
   5.8390   1.66060E+000    0.00000E+000
   5.8400   1.65440E+000    0.00000E+000
   5.8420   1.70220E+000    0.00000E+000
   5.8440   1.52920E+000    0.00000E+000
   5.8460   1.58530E+000    0.00000E+000
   5.8480   1.46820E+000    0.00000E+000
   5.8500   1.58330E+000    0.00000E+000
   5.8520   1.26160E+000    0.00000E+000
   5.8540   1.00670E+000    0.00000E+000
   5.8560   6.02500E-001    0.00000E+000
   5.8600   6.27100E-001    0.00000E+000
   5.8610   4.31300E-001    0.00000E+000
   5.8640   4.35100E-001    0.00000E+000
   5.8650   3.20800E-001    0.00000E+000
   5.8680   3.37400E-001    0.00000E+000
   5.8700   2.85700E-001    0.00000E+000
   5.8710   3.01400E-001    0.00000E+000
   5.8720   2.21700E-001    0.00000E+000
   5.8740   2.22700E-001    0.00000E+000
   5.8770   1.96400E-001    0.00000E+000
   5.8790   1.75700E-001    0.00000E+000
   5.8810   1.47000E-001    0.00000E+000
   5.8830   1.21600E-001    0.00000E+000
   5.8850   1.50700E-001    0.00000E+000
   5.8860   1.22600E-001    0.00000E+000
   5.8870   1.28500E-001    0.00000E+000
   5.8880   1.04100E-001    0.00000E+000
   5.8910   6.82000E-002    0.00000E+000
   5.8930   3.75000E-002    0.00000E+000
   5.8940   4.60000E-002    0.00000E+000
   5.8960   1.26000E-002    0.00000E+000
   5.8970   4.89000E-002    0.00000E+000
   5.8990   2.68000E-002    0.00000E+000
   5.9010   5.33000E-002    0.00000E+000
   5.9040   9.30000E-003    0.00000E+000
   5.9060   2.71000E-002    0.00000E+000
   5.9080   1.82000E-002    0.00000E+000
   5.9100   2.26000E-002    0.00000E+000
   5.9120   1.15000E-002    0.00000E+000
   5.9140   9.30000E-003    0.00000E+000
   5.9150   1.42000E-002    0.00000E+000
   5.9170   1.09000E-002    0.00000E+000
   5.9200   1.09000E-002    0.00000E+000
   5.9210   8.40000E-003    0.00000E+000
   5.9240   1.18000E-002    0.00000E+000
   5.9260   1.70000E-002    0.00000E+000
   5.9280   6.10000E-003    0.00000E+000
   5.9290   8.00000E-004    0.00000E+000
   5.9310  -3.60000E-003    0.00000E+000
   5.9330   5.60000E-003    0.00000E+000
   5.9350   8.90000E-003    0.00000E+000
   5.9370   8.60000E-003    0.00000E+000
   5.9380   1.00000E-003    0.00000E+000
   5.9400   6.60000E-003    0.00000E+000
   5.9420  -1.40000E-003    0.00000E+000
   5.9450   3.20000E-003    0.00000E+000
   5.9460   6.20000E-003    0.00000E+000
   5.9470   8.00000E-003    0.00000E+000
   5.9490   3.00000E-004    0.00000E+000
   5.9530   9.60000E-003    0.00000E+000
   5.9560   2.15000E-002    0.00000E+000
   5.9580   4.30000E-003    0.00000E+000
   5.9600  -2.80000E-003    0.00000E+000
   5.9610  -4.00000E-003    0.00000E+000
   5.9630  -1.31000E-002    0.00000E+000
   5.9650   4.50000E-003    0.00000E+000
   5.9670   5.30000E-003    0.00000E+000
   5.9700   6.60000E-003    0.00000E+000
   5.9710  -7.90000E-003    0.00000E+000
   5.9730   8.50000E-003    0.00000E+000
   5.9740   3.10000E-003    0.00000E+000
   5.9760   6.50000E-003    0.00000E+000
   5.9790   1.80000E-002    0.00000E+000
   5.9820   2.17000E-002    0.00000E+000
   5.9830   1.88000E-002    0.00000E+000
   5.9860   1.47000E-002    0.00000E+000
   5.9880   3.13000E-002    0.00000E+000
   5.9890  -2.00000E-004    0.00000E+000
   5.9910   2.27100E-001    0.00000E+000
   5.9930   1.96800E-001    0.00000E+000
   5.9970  -5.97300E-001    0.00000E+000
   5.9980  -7.70700E-001    0.00000E+000
   6.0000  -2.06700E-001    0.00000E+000
   6.0010   3.10000E-003    0.00000E+000
   6.0030  -4.89000E-002    0.00000E+000
   6.0060  -2.85000E-002    0.00000E+000
   6.0080  -3.59000E-002    0.00000E+000
   6.0100  -3.06000E-002    0.00000E+000
   6.0120  -3.61000E-002    0.00000E+000
   6.0150  -4.52000E-002    0.00000E+000
   6.0160  -2.88000E-002    0.00000E+000
   6.0170  -2.89000E-002    0.00000E+000
   6.0190  -4.37000E-002    0.00000E+000
   6.0210  -3.41000E-002    0.00000E+000
   6.0220  -5.25000E-002    0.00000E+000
   6.0250  -5.15000E-002    0.00000E+000
   6.0280  -3.31000E-002    0.00000E+000
   6.0290  -4.95000E-002    0.00000E+000
   6.0310  -3.71000E-002    0.00000E+000
   6.0340  -5.12000E-002    0.00000E+000
   6.0350  -8.16000E-002    0.00000E+000
   6.0360  -1.61400E-001    0.00000E+000
   6.0390   6.06100E-001    0.00000E+000
   6.0450  -3.45000E-002    0.00000E+000
   6.0480   4.10000E-002    0.00000E+000
   6.0500   2.26000E-002    0.00000E+000
   6.0510   2.75000E-002    0.00000E+000
   6.0530   2.79000E-002    0.00000E+000
   6.0550   2.86000E-002    0.00000E+000
   6.0580   3.22000E-002    0.00000E+000
   6.0600   3.36000E-002    0.00000E+000
   6.0610   3.08000E-002    0.00000E+000
   6.0650   3.77000E-002    0.00000E+000
   6.0680   2.98000E-002    0.00000E+000
   6.0690   4.31000E-002    0.00000E+000
   6.0700   2.64000E-002    0.00000E+000
   6.0750   3.11000E-002    0.00000E+000
   6.0760   4.56000E-002    0.00000E+000
   6.0770   4.00000E-002    0.00000E+000
   6.0850   2.80000E-002    0.00000E+000
   6.0890   3.48000E-002    0.00000E+000
   6.0910   3.30000E-002    0.00000E+000
   6.0930   2.69000E-002    0.00000E+000
   6.0950   2.93000E-002    0.00000E+000
   6.0990   2.77000E-002    0.00000E+000
   6.1000   3.36000E-002    0.00000E+000
   6.1050   3.91000E-002    0.00000E+000
   6.1090   2.90000E-002    0.00000E+000
   6.1120   3.36000E-002    0.00000E+000
   6.1130   3.99000E-002    0.00000E+000
   6.1140   2.76000E-002    0.00000E+000
   6.1160   1.82000E-002    0.00000E+000
   6.1180   1.60000E-002    0.00000E+000
   6.1210   1.66000E-002    0.00000E+000
   6.1220   3.05000E-002    0.00000E+000
   6.1270   3.46000E-002    0.00000E+000
   6.1290   3.16000E-002    0.00000E+000
   6.1330   3.25000E-002    0.00000E+000
   6.1360   2.08000E-002    0.00000E+000
   6.1370   2.48000E-002    0.00000E+000
   6.1390   3.12000E-002    0.00000E+000
   6.1430   3.11000E-002    0.00000E+000
   6.1440   3.03000E-002    0.00000E+000
   6.1470   3.38000E-002    0.00000E+000
   6.1500   4.42000E-002    0.00000E+000
   6.1530   3.06000E-002    0.00000E+000
   6.1550   3.33000E-002    0.00000E+000
   6.1590   3.36000E-002    0.00000E+000
   6.1610   4.60000E-003    0.00000E+000
   6.1620   1.17000E-002    0.00000E+000
   6.1640   2.27000E-002    0.00000E+000
   6.1680   3.85000E-002    0.00000E+000
   6.1700   3.75000E-002    0.00000E+000
   6.1710   2.13000E-002    0.00000E+000
   6.1730   3.10000E-002    0.00000E+000
   6.1760   3.11000E-002    0.00000E+000
   6.1790   2.87000E-002    0.00000E+000
   6.1820   3.19000E-002    0.00000E+000
   6.1860   3.72000E-002    0.00000E+000
   6.1880   2.36000E-002    0.00000E+000
   6.1930   2.69000E-002    0.00000E+000
   6.1950   1.84000E-002    0.00000E+000
   6.1960   2.22000E-002    0.00000E+000
   6.1990   3.95000E-002    0.00000E+000
   6.2020   3.86000E-002    0.00000E+000
   6.2050   1.95000E-002    0.00000E+000
   6.2080   3.09000E-002    0.00000E+000
   6.2090   2.89000E-002    0.00000E+000
   6.2120   3.09000E-002    0.00000E+000
   6.2130   4.50000E-002    0.00000E+000
   6.2170   3.34000E-002    0.00000E+000
   6.2200   2.91000E-002    0.00000E+000
   6.2220   2.85000E-002    0.00000E+000
   6.2250   4.17000E-002    0.00000E+000
   6.2270   3.60000E-002    0.00000E+000
   6.2290   3.38000E-002    0.00000E+000
   6.2310   3.83000E-002    0.00000E+000
   6.2340   4.70000E-002    0.00000E+000
   6.2380   3.82000E-002    0.00000E+000
   6.2390   3.65000E-002    0.00000E+000
   6.2410   3.16000E-002    0.00000E+000
   6.2470   4.73000E-002    0.00000E+000
   6.2480   3.59000E-002    0.00000E+000
   6.2500   4.16000E-002    0.00000E+000
   6.2530   3.21000E-002    0.00000E+000
   6.2550   3.33000E-002    0.00000E+000
   6.2580   3.61000E-002    0.00000E+000
   6.2610   2.54000E-002    0.00000E+000
   6.2620   2.53000E-002    0.00000E+000
   6.2650   2.76000E-002    0.00000E+000
   6.2660   6.00000E-002    0.00000E+000
   6.2720   3.17000E-002    0.00000E+000
   6.2730   3.89000E-002    0.00000E+000
   6.2750   3.69000E-002    0.00000E+000
   6.2840   3.82000E-002    0.00000E+000
   6.2850   2.96000E-002    0.00000E+000
   6.2860   3.71000E-002    0.00000E+000
   6.2920   4.16000E-002    0.00000E+000
   6.2950   3.78000E-002    0.00000E+000
   6.2990   3.32000E-002    0.00000E+000
   6.3010   3.95000E-002    0.00000E+000
   6.3050   3.31000E-002    0.00000E+000
   6.3080   3.69000E-002    0.00000E+000
   6.3090   2.70000E-002    0.00000E+000
   6.3150   3.79000E-002    0.00000E+000
   6.3160   3.54000E-002    0.00000E+000
   6.3200   3.43000E-002    0.00000E+000
   6.3230   3.00000E-002    0.00000E+000
   6.3270   2.59000E-002    0.00000E+000
   6.3330   1.71000E-002    0.00000E+000
   6.3340   3.53000E-002    0.00000E+000
   6.3380   3.30000E-002    0.00000E+000
   6.3410   3.93000E-002    0.00000E+000
   6.3450   2.17000E-002    0.00000E+000
   6.3470   3.98000E-002    0.00000E+000
   6.3490   4.08000E-002    0.00000E+000
   6.3520   3.89000E-002    0.00000E+000
   6.3540   3.45000E-002    0.00000E+000
   6.3570   3.94000E-002    0.00000E+000
   6.3580   3.49000E-002    0.00000E+000
   6.3630   4.51000E-002    0.00000E+000
   6.3670   3.51000E-002    0.00000E+000
   6.3700   3.97000E-002    0.00000E+000
   6.3720   4.18000E-002    0.00000E+000
   6.3740   2.94000E-002    0.00000E+000
   6.3760   4.27000E-002    0.00000E+000
   6.3810   4.30000E-002    0.00000E+000
   6.3860   3.12000E-002    0.00000E+000
   6.3910   3.41000E-002    0.00000E+000
   6.3960   4.03000E-002    0.00000E+000
   6.4010   5.33000E-002    0.00000E+000
   6.4020   4.76000E-002    0.00000E+000
   6.4080   4.42000E-002    0.00000E+000
   6.4110   5.35000E-002    0.00000E+000
   6.4140   4.60000E-002    0.00000E+000
   6.4190   4.64000E-002    0.00000E+000
   6.4240   4.47000E-002    0.00000E+000
   6.4290   3.95000E-002    0.00000E+000
   6.4300   5.29000E-002    0.00000E+000
   6.4330   3.86000E-002    0.00000E+000
   6.4360   3.59000E-002    0.00000E+000
   6.4380   5.73000E-002    0.00000E+000
   6.4410   4.11000E-002    0.00000E+000
   6.4420   4.31000E-002    0.00000E+000
   6.4450   5.26000E-002    0.00000E+000
   6.4460   3.87000E-002    0.00000E+000
   6.4490   4.91000E-002    0.00000E+000
   6.4510   4.39000E-002    0.00000E+000
   6.4540   4.22000E-002    0.00000E+000
   6.4570   5.14000E-002    0.00000E+000
   6.4600   4.67000E-002    0.00000E+000
   6.4620   4.99000E-002    0.00000E+000
   6.4650   2.90000E-002    0.00000E+000
   6.4680   4.01000E-002    0.00000E+000
   6.4700   3.79000E-002    0.00000E+000
   6.4720   2.89000E-002    0.00000E+000
   6.4760   5.72000E-002    0.00000E+000
   6.4780   3.88000E-002    0.00000E+000
   6.4800   4.84000E-002    0.00000E+000
   6.4850   4.20000E-002    0.00000E+000
   6.4860   5.51000E-002    0.00000E+000
   6.4900   4.92000E-002    0.00000E+000
   6.4920   5.05000E-002    0.00000E+000
   6.4960   5.41000E-002    0.00000E+000
   6.4970   4.00000E-002    0.00000E+000
   6.5000   6.12000E-002    0.00000E+000
   6.5010   6.61000E-002    0.00000E+000
   6.5030   4.90000E-002    0.00000E+000
   6.5040   4.19000E-002    0.00000E+000
   6.5100   5.56000E-002    0.00000E+000
   6.5110   5.15000E-002    0.00000E+000
   6.5140   4.76000E-002    0.00000E+000
   6.5170   5.47000E-002    0.00000E+000
   6.5180   4.64000E-002    0.00000E+000
   6.5210   4.90000E-002    0.00000E+000
   6.5220   4.49000E-002    0.00000E+000
   6.5250   5.48000E-002    0.00000E+000
   6.5280   4.72000E-002    0.00000E+000
   6.5310   4.26000E-002    0.00000E+000
   6.5330   4.41000E-002    0.00000E+000
   6.5370   5.36000E-002    0.00000E+000
   6.5400   5.46000E-002    0.00000E+000
   6.5420   5.96000E-002    0.00000E+000
   6.5440   4.06000E-002    0.00000E+000
   6.5460   5.44000E-002    0.00000E+000
   6.5490   5.92000E-002    0.00000E+000
   6.5510   4.66000E-002    0.00000E+000
   6.5540   5.66000E-002    0.00000E+000
   6.5570   3.75000E-002    0.00000E+000
   6.5610   4.33000E-002    0.00000E+000
   6.5630   3.78000E-002    0.00000E+000
   6.5650   5.96000E-002    0.00000E+000
   6.5690   4.67000E-002    0.00000E+000
   6.5710   6.06000E-002    0.00000E+000
   6.5740   6.01000E-002    0.00000E+000
   6.5770   5.60000E-002    0.00000E+000
   6.5790   4.27000E-002    0.00000E+000
   6.5810   4.75000E-002    0.00000E+000
   6.5820   4.14000E-002    0.00000E+000
   6.5850   4.11000E-002    0.00000E+000
   6.5870   5.87000E-002    0.00000E+000
   6.5900   6.59000E-002    0.00000E+000
   6.5920   5.04000E-002    0.00000E+000
   6.5960   4.76000E-002    0.00000E+000
   6.5990   6.59000E-002    0.00000E+000
   6.6010   5.33000E-002    0.00000E+000
   6.6040   4.46000E-002    0.00000E+000
   6.6070   5.51000E-002    0.00000E+000
   6.6090   6.97000E-002    0.00000E+000
   6.6100   5.26000E-002    0.00000E+000
   6.6130   6.13000E-002    0.00000E+000
   6.6150   5.91000E-002    0.00000E+000
   6.6180   5.81000E-002    0.00000E+000
   6.6200   7.05000E-002    0.00000E+000
   6.6260   6.14000E-002    0.00000E+000
   6.6270   4.31000E-002    0.00000E+000
   6.6290   5.71000E-002    0.00000E+000
   6.6300   5.73000E-002    0.00000E+000
   6.6320   7.06000E-002    0.00000E+000
   6.6350   6.52000E-002    0.00000E+000
   6.6390   5.66000E-002    0.00000E+000
   6.6420   6.49000E-002    0.00000E+000
   6.6440   6.76000E-002    0.00000E+000
   6.6480   6.94000E-002    0.00000E+000
   6.6500   5.90000E-002    0.00000E+000
   6.6510   7.13000E-002    0.00000E+000
   6.6540   6.39000E-002    0.00000E+000
   6.6570   5.55000E-002    0.00000E+000
   6.6600   6.90000E-002    0.00000E+000
   6.6650   7.08000E-002    0.00000E+000
   6.6660   6.77000E-002    0.00000E+000
   6.6680   7.05000E-002    0.00000E+000
   6.6700   6.71000E-002    0.00000E+000
   6.6730   6.91000E-002    0.00000E+000
   6.6740   5.87000E-002    0.00000E+000
   6.6800   7.06000E-002    0.00000E+000
   6.6820   6.70000E-002    0.00000E+000
   6.6840   6.97000E-002    0.00000E+000
   6.6860   7.41000E-002    0.00000E+000
   6.6880   5.95000E-002    0.00000E+000
   6.6910   7.35000E-002    0.00000E+000
   6.6950   7.66000E-002    0.00000E+000
   6.6970   7.41000E-002    0.00000E+000
   6.7010   7.56000E-002    0.00000E+000
   6.7050   6.40000E-002    0.00000E+000
   6.7070   6.86000E-002    0.00000E+000
   6.7090   6.82000E-002    0.00000E+000
   6.7120   6.91000E-002    0.00000E+000
   6.7140   6.45000E-002    0.00000E+000
   6.7170   6.91000E-002    0.00000E+000
   6.7190   7.43000E-002    0.00000E+000
   6.7230   9.32000E-002    0.00000E+000
   6.7250   6.44000E-002    0.00000E+000
   6.7280   7.66000E-002    0.00000E+000
   6.7300   7.61000E-002    0.00000E+000
   6.7310   7.53000E-002    0.00000E+000
   6.7340   8.23000E-002    0.00000E+000
   6.7370   8.35000E-002    0.00000E+000
   6.7410   8.19000E-002    0.00000E+000
   6.7440   8.88000E-002    0.00000E+000
   6.7460   7.67000E-002    0.00000E+000
   6.7480   7.25000E-002    0.00000E+000
   6.7500   7.53000E-002    0.00000E+000
   6.7520   7.78000E-002    0.00000E+000
   6.7550   8.70000E-002    0.00000E+000
   6.7580   8.39000E-002    0.00000E+000
   6.7610   7.45000E-002    0.00000E+000
   6.7640   8.28000E-002    0.00000E+000
   6.7660   8.40000E-002    0.00000E+000
   6.7700   9.07000E-002    0.00000E+000
   6.7710   8.57000E-002    0.00000E+000
   6.7730   8.59000E-002    0.00000E+000
   6.7770   1.03400E-001    0.00000E+000
   6.7800   9.54000E-002    0.00000E+000
   6.7820   9.60000E-002    0.00000E+000
   6.7860   9.21000E-002    0.00000E+000
   6.7880   7.98000E-002    0.00000E+000
   6.7910   8.90000E-002    0.00000E+000
   6.7950   8.49000E-002    0.00000E+000
   6.7960   8.28000E-002    0.00000E+000
   6.7990   1.03300E-001    0.00000E+000
   6.8020   9.06000E-002    0.00000E+000
   6.8040   9.64000E-002    0.00000E+000
   6.8070   8.29000E-002    0.00000E+000
   6.8080   1.03900E-001    0.00000E+000
   6.8140   9.41000E-002    0.00000E+000
   6.8150   9.31000E-002    0.00000E+000
   6.8170   8.84000E-002    0.00000E+000
   6.8200   9.53000E-002    0.00000E+000
   6.8210   9.15000E-002    0.00000E+000
   6.8260   9.31000E-002    0.00000E+000
   6.8280   1.11600E-001    0.00000E+000
   6.8310   1.13900E-001    0.00000E+000
   6.8350   1.09200E-001    0.00000E+000
   6.8360   1.00400E-001    0.00000E+000
   6.8400   9.81000E-002    0.00000E+000
   6.8410   1.01600E-001    0.00000E+000
   6.8450   9.34000E-002    0.00000E+000
   6.8470   8.75000E-002    0.00000E+000
   6.8490   8.99000E-002    0.00000E+000
   6.8530   1.02600E-001    0.00000E+000
   6.8550   1.07500E-001    0.00000E+000
   6.8570   1.17300E-001    0.00000E+000
   6.8590   1.21600E-001    0.00000E+000
   6.8620   1.06600E-001    0.00000E+000
   6.8640   1.14300E-001    0.00000E+000
   6.8670   1.17400E-001    0.00000E+000
   6.8710   9.96000E-002    0.00000E+000
   6.8730   1.13400E-001    0.00000E+000
   6.8770   1.23200E-001    0.00000E+000
   6.8810   1.25600E-001    0.00000E+000
   6.8820   1.02100E-001    0.00000E+000
   6.8840   1.29800E-001    0.00000E+000
   6.8880   1.28200E-001    0.00000E+000
   6.8890   1.32600E-001    0.00000E+000
   6.8910   1.29000E-001    0.00000E+000
   6.8940   1.26300E-001    0.00000E+000
   6.8970   1.30200E-001    0.00000E+000
   6.9000   1.16700E-001    0.00000E+000
   6.9020   1.27800E-001    0.00000E+000
   6.9050   1.30800E-001    0.00000E+000
   6.9090   1.40000E-001    0.00000E+000
   6.9110   1.33200E-001    0.00000E+000
   6.9140   1.39500E-001    0.00000E+000
   6.9150   1.37500E-001    0.00000E+000
   6.9200   1.40500E-001    0.00000E+000
   6.9240   1.25300E-001    0.00000E+000
   6.9250   1.21000E-001    0.00000E+000
   6.9270   1.28500E-001    0.00000E+000
   6.9310   1.55400E-001    0.00000E+000
   6.9340   1.47700E-001    0.00000E+000
   6.9360   1.37300E-001    0.00000E+000
   6.9380   1.58500E-001    0.00000E+000
   6.9410   1.53600E-001    0.00000E+000
   6.9440   1.60600E-001    0.00000E+000
   6.9490   1.48400E-001    0.00000E+000
   6.9520   1.51600E-001    0.00000E+000
   6.9530   1.59600E-001    0.00000E+000
   6.9570   1.54200E-001    0.00000E+000
   6.9580   1.58000E-001    0.00000E+000
   6.9620   1.63200E-001    0.00000E+000
   6.9650   1.47900E-001    0.00000E+000
   6.9680   1.73300E-001    0.00000E+000
   6.9700   1.79000E-001    0.00000E+000
   6.9740   1.61500E-001    0.00000E+000
   6.9780   1.84000E-001    0.00000E+000
   6.9810   1.80100E-001    0.00000E+000
   6.9850   1.81400E-001    0.00000E+000
   6.9880   1.94100E-001    0.00000E+000
   6.9900   2.02600E-001    0.00000E+000
   6.9940   1.86100E-001    0.00000E+000
   6.9950   1.85600E-001    0.00000E+000
   6.9970   1.99200E-001    0.00000E+000
   7.0010   1.96900E-001    0.00000E+000
   7.0040   1.94200E-001    0.00000E+000
   7.0090   2.08500E-001    0.00000E+000
   7.0100   2.13400E-001    0.00000E+000
   7.0120   2.28400E-001    0.00000E+000
   7.0150   2.24300E-001    0.00000E+000
   7.0190   2.32000E-001    0.00000E+000
   7.0210   2.14300E-001    0.00000E+000
   7.0240   2.23300E-001    0.00000E+000
   7.0260   2.25000E-001    0.00000E+000
   7.0310   2.56500E-001    0.00000E+000
   7.0320   2.47800E-001    0.00000E+000
   7.0350   2.68800E-001    0.00000E+000
   7.0380   2.72200E-001    0.00000E+000
   7.0410   3.09000E-001    0.00000E+000
   7.0420   2.88300E-001    0.00000E+000
   7.0460   3.13300E-001    0.00000E+000
   7.0470   3.09500E-001    0.00000E+000
   7.0510   3.25300E-001    0.00000E+000
   7.0530   3.41200E-001    0.00000E+000
   7.0560   3.40400E-001    0.00000E+000
   7.0600   3.43800E-001    0.00000E+000
   7.0610   3.88000E-001    0.00000E+000
   7.0640   3.92700E-001    0.00000E+000
   7.0670   4.26200E-001    0.00000E+000
   7.0690   4.22700E-001    0.00000E+000
   7.0720   4.68900E-001    0.00000E+000
   7.0760   5.06600E-001    0.00000E+000
   7.0790   5.23000E-001    0.00000E+000
   7.0810   5.59700E-001    0.00000E+000
   7.0840   5.85800E-001    0.00000E+000
   7.0880   6.15700E-001    0.00000E+000
   7.0910   6.62000E-001    0.00000E+000
   7.0930   7.56600E-001    0.00000E+000
   7.0960   7.84800E-001    0.00000E+000
   7.1010   8.13900E-001    0.00000E+000
   7.1030   9.38800E-001    0.00000E+000
   7.1050   9.89900E-001    0.00000E+000
   7.1080   1.05390E+000    0.00000E+000
   7.1120   1.09880E+000    0.00000E+000
   7.1150   1.23150E+000    0.00000E+000
   7.1170   1.30070E+000    0.00000E+000
   7.1200   1.41860E+000    0.00000E+000
   7.1220   1.53590E+000    0.00000E+000
   7.1260   2.09290E+000    0.00000E+000
   7.1290   2.24860E+000    0.00000E+000
   7.1330   2.17480E+000    0.00000E+000
   7.1360   2.42390E+000    0.00000E+000
   7.1390   2.50940E+000    0.00000E+000
   7.1420   2.54990E+000    0.00000E+000
   7.1450   2.50940E+000    0.00000E+000
   7.1460   2.37950E+000    0.00000E+000
   7.1490   2.53540E+000    0.00000E+000
   7.1520   2.73430E+000    0.00000E+000
   7.1540   2.50220E+000    0.00000E+000
   7.1580   2.13560E+000    0.00000E+000
   7.1600   1.81120E+000    0.00000E+000
   7.1630   1.52790E+000    0.00000E+000
   7.1650   1.34460E+000    0.00000E+000
   7.1680   1.53480E+000    0.00000E+000
   7.1720   1.54850E+000    0.00000E+000
   7.1730   1.30310E+000    0.00000E+000
   7.1760   1.11350E+000    0.00000E+000
   7.1790   1.17550E+000    0.00000E+000
   7.1810   1.13050E+000    0.00000E+000
   7.1840   4.63700E-001    0.00000E+000
   7.1860   1.00000E+000    0.00000E+000
   7.1910   1.00000E+000    0.00000E+000
   7.1930   1.00000E+000    0.00000E+000
   7.1940   1.00000E+000    0.00000E+000
   7.1970   1.00000E+000    0.00000E+000
   7.2000   1.00000E+000    0.00000E+000
   7.2020   1.00000E+000    0.00000E+000
   7.2040   1.00000E+000    0.00000E+000
   7.2070   1.00000E+000    0.00000E+000
   7.2120   1.00000E+000    0.00000E+000
   7.2140   1.00000E+000    0.00000E+000
   7.2160   1.00000E+000    0.00000E+000
   7.2200   1.00000E+000    0.00000E+000
   7.2230   1.00000E+000    0.00000E+000
   7.2250   1.00000E+000    0.00000E+000
   7.2280   1.00000E+000    0.00000E+000
   7.2300   1.00000E+000    0.00000E+000
   7.2330   1.00000E+000    0.00000E+000
   7.2360   1.00000E+000    0.00000E+000
   7.2390   1.00000E+000    0.00000E+000
   7.2420   1.00000E+000    0.00000E+000
   7.2440   1.00000E+000    0.00000E+000
   7.2480   1.00000E+000    0.00000E+000
   7.2510   1.00000E+000    0.00000E+000
   7.2530   1.00000E+000    0.00000E+000
   7.2550   1.00000E+000    0.00000E+000
   7.2580   1.00000E+000    0.00000E+000
   7.2620   1.00000E+000    0.00000E+000
   7.2640   1.00000E+000    0.00000E+000
   7.2670   1.00000E+000    0.00000E+000
   7.2690   1.00000E+000    0.00000E+000
   7.2730   1.00000E+000    0.00000E+000
   7.2760   1.00000E+000    0.00000E+000
   7.2780   1.00000E+000    0.00000E+000
   7.2820   1.00000E+000    0.00000E+000
   7.2850   1.00000E+000    0.00000E+000
   7.2870   1.00000E+000    0.00000E+000
   7.2900   1.00000E+000    0.00000E+000
   7.2920   1.00000E+000    0.00000E+000
   7.2950   1.00000E+000    0.00000E+000
   7.2980   1.00000E+000    0.00000E+000
   7.3010   1.00000E+000    0.00000E+000
