# Supplementary material for: Rationally seeded computational protein design of ɑ-helical barrels
Source: Nat Chem Biol. 2024 Jun 20;20(8):991–9. doi: 10.1038/s41589-024-01642-0 (PMC11288890; doi:10.1038/s41589-024-01642-0)
Supplement: Supplementary file 3 — PDB and .mtz files used for making figure panels b–d and j–m. [file 41589_2024_1642_MOESM3_ESM.zip › KIA_RP_RSPD_NatChemBiol_data_Figure2/scapCC6_LLIA_panels_e-h/AUC_panel_g/SV_raw/00070.RA1]

scapCC6_LLIA_master
R 1 20.0 50000 0031772 5.7410E11 281 1 
   5.8000   9.67900E-001    0.00000E+000
   5.8030   2.85800E-001    0.00000E+000
   5.8040   6.66600E-001    0.00000E+000
   5.8050   7.87100E-001    0.00000E+000
   5.8060   1.17230E+000    0.00000E+000
   5.8070   9.08800E-001    0.00000E+000
   5.8080   1.10000E+000    0.00000E+000
   5.8100   1.05370E+000    0.00000E+000
   5.8120   7.83500E-001    0.00000E+000
   5.8130   1.12340E+000    0.00000E+000
   5.8150   8.63300E-001    0.00000E+000
   5.8170   9.35800E-001    0.00000E+000
   5.8200   1.03480E+000    0.00000E+000
   5.8230   9.84500E-001    0.00000E+000
   5.8250   1.12380E+000    0.00000E+000
   5.8260   1.16840E+000    0.00000E+000
   5.8270   9.13600E-001    0.00000E+000
   5.8280   1.14910E+000    0.00000E+000
   5.8290   1.27790E+000    0.00000E+000
   5.8310   1.31400E+000    0.00000E+000
   5.8320   1.57180E+000    0.00000E+000
   5.8330   1.63190E+000    0.00000E+000
   5.8350   1.68100E+000    0.00000E+000
   5.8380   1.61760E+000    0.00000E+000
   5.8390   1.63650E+000    0.00000E+000
   5.8410   1.65470E+000    0.00000E+000
   5.8420   1.66560E+000    0.00000E+000
   5.8440   1.65380E+000    0.00000E+000
   5.8470   1.64620E+000    0.00000E+000
   5.8480   1.51510E+000    0.00000E+000
   5.8490   1.50340E+000    0.00000E+000
   5.8510   1.51860E+000    0.00000E+000
   5.8560   8.54400E-001    0.00000E+000
   5.8580   8.55100E-001    0.00000E+000
   5.8600   6.85300E-001    0.00000E+000
   5.8620   4.71200E-001    0.00000E+000
   5.8630   4.56600E-001    0.00000E+000
   5.8650   3.21700E-001    0.00000E+000
   5.8670   3.25300E-001    0.00000E+000
   5.8690   2.92200E-001    0.00000E+000
   5.8710   3.43800E-001    0.00000E+000
   5.8720   3.11200E-001    0.00000E+000
   5.8740   1.94500E-001    0.00000E+000
   5.8760   2.68500E-001    0.00000E+000
   5.8770   2.28900E-001    0.00000E+000
   5.8790   1.48200E-001    0.00000E+000
   5.8810   1.42300E-001    0.00000E+000
   5.8830   1.28900E-001    0.00000E+000
   5.8860   1.37100E-001    0.00000E+000
   5.8870   9.74000E-002    0.00000E+000
   5.8880   1.18800E-001    0.00000E+000
   5.8900   1.22700E-001    0.00000E+000
   5.8920   5.43000E-002    0.00000E+000
   5.8930   6.44000E-002    0.00000E+000
   5.8950   7.36000E-002    0.00000E+000
   5.8970   4.31000E-002    0.00000E+000
   5.9000   7.37000E-002    0.00000E+000
   5.9020   2.98000E-002    0.00000E+000
   5.9040   4.81000E-002    0.00000E+000
   5.9080   3.21000E-002    0.00000E+000
   5.9100   2.77000E-002    0.00000E+000
   5.9120   3.08000E-002    0.00000E+000
   5.9140   1.39000E-002    0.00000E+000
   5.9160  -1.23000E-002    0.00000E+000
   5.9180   7.80000E-003    0.00000E+000
   5.9190  -5.80000E-003    0.00000E+000
   5.9210   3.60000E-003    0.00000E+000
   5.9230   7.80000E-003    0.00000E+000
   5.9250   7.40000E-003    0.00000E+000
   5.9260   3.35000E-002    0.00000E+000
   5.9290   4.16000E-002    0.00000E+000
   5.9310   1.49000E-002    0.00000E+000
   5.9320   1.18000E-002    0.00000E+000
   5.9340   2.10000E-003    0.00000E+000
   5.9370   1.61000E-002    0.00000E+000
   5.9400   5.20000E-003    0.00000E+000
   5.9420   1.22000E-002    0.00000E+000
   5.9440   4.00000E-003    0.00000E+000
   5.9460   9.00000E-004    0.00000E+000
   5.9490   1.43000E-002    0.00000E+000
   5.9520   8.70000E-003    0.00000E+000
   5.9550   1.53000E-002    0.00000E+000
   5.9560   1.22000E-002    0.00000E+000
   5.9570   2.00000E-003    0.00000E+000
   5.9580   1.40000E-003    0.00000E+000
   5.9600   2.60000E-003    0.00000E+000
   5.9630  -9.40000E-003    0.00000E+000
   5.9650   9.60000E-003    0.00000E+000
   5.9680   7.00000E-003    0.00000E+000
   5.9700   4.60000E-003    0.00000E+000
   5.9710  -3.90000E-003    0.00000E+000
   5.9730  -5.40000E-003    0.00000E+000
   5.9740   1.33000E-002    0.00000E+000
   5.9760   4.90000E-003    0.00000E+000
   5.9780   2.07000E-002    0.00000E+000
   5.9800   1.00000E-002    0.00000E+000
   5.9820   2.68000E-002    0.00000E+000
   5.9840   1.34200E-001    0.00000E+000
   5.9870   2.39700E-001    0.00000E+000
   5.9880  -2.09700E-001    0.00000E+000
   5.9900  -7.94600E-001    0.00000E+000
   5.9920  -5.14700E-001    0.00000E+000
   5.9940  -2.51100E-001    0.00000E+000
   5.9970   5.32000E-002    0.00000E+000
   6.0000  -2.17000E-002    0.00000E+000
   6.0010  -2.82000E-002    0.00000E+000
   6.0030  -4.67000E-002    0.00000E+000
   6.0060  -3.61000E-002    0.00000E+000
   6.0090  -4.55000E-002    0.00000E+000
   6.0100  -3.07000E-002    0.00000E+000
   6.0140  -3.80000E-002    0.00000E+000
   6.0160  -3.80000E-002    0.00000E+000
   6.0170  -3.34000E-002    0.00000E+000
   6.0190  -3.17000E-002    0.00000E+000
   6.0210  -4.64000E-002    0.00000E+000
   6.0220  -5.06000E-002    0.00000E+000
   6.0260  -4.46000E-002    0.00000E+000
   6.0280  -4.08000E-002    0.00000E+000
   6.0300  -2.71000E-002    0.00000E+000
   6.0330  -5.70000E-002    0.00000E+000
   6.0350  -2.41000E-002    0.00000E+000
   6.0360  -2.84300E-001    0.00000E+000
   6.0380   7.50900E-001    0.00000E+000
   6.0450   4.03600E-001    0.00000E+000
   6.0460  -4.01000E-002    0.00000E+000
   6.0470  -3.50000E-002    0.00000E+000
   6.0500   2.55000E-002    0.00000E+000
   6.0520   1.74000E-002    0.00000E+000
   6.0530   3.30000E-002    0.00000E+000
   6.0550   3.91000E-002    0.00000E+000
   6.0590   3.62000E-002    0.00000E+000
   6.0600   3.19000E-002    0.00000E+000
   6.0630   3.52000E-002    0.00000E+000
   6.0680   2.69000E-002    0.00000E+000
   6.0690   2.47000E-002    0.00000E+000
   6.0710   4.05000E-002    0.00000E+000
   6.0770   2.60000E-002    0.00000E+000
   6.0780   3.07000E-002    0.00000E+000
   6.0820   3.73000E-002    0.00000E+000
   6.0830   2.34000E-002    0.00000E+000
   6.0850   3.87000E-002    0.00000E+000
   6.0870   3.16000E-002    0.00000E+000
   6.0890   3.28000E-002    0.00000E+000
   6.0910   2.26000E-002    0.00000E+000
   6.0920   2.47000E-002    0.00000E+000
   6.0980   3.37000E-002    0.00000E+000
   6.0990   2.75000E-002    0.00000E+000
   6.1020   3.16000E-002    0.00000E+000
   6.1050   3.38000E-002    0.00000E+000
   6.1100   3.16000E-002    0.00000E+000
   6.1120   3.33000E-002    0.00000E+000
   6.1130   3.10000E-002    0.00000E+000
   6.1150   3.38000E-002    0.00000E+000
   6.1180   3.35000E-002    0.00000E+000
   6.1230   2.66000E-002    0.00000E+000
   6.1250   3.80000E-002    0.00000E+000
   6.1280   4.19000E-002    0.00000E+000
   6.1320   3.36000E-002    0.00000E+000
   6.1340   3.65000E-002    0.00000E+000
   6.1350   4.77000E-002    0.00000E+000
   6.1380   4.00000E-002    0.00000E+000
   6.1390   4.34000E-002    0.00000E+000
   6.1400   4.54000E-002    0.00000E+000
   6.1460   3.83000E-002    0.00000E+000
   6.1480   4.87000E-002    0.00000E+000
   6.1490   3.49000E-002    0.00000E+000
   6.1510   2.99000E-002    0.00000E+000
   6.1540   4.35000E-002    0.00000E+000
   6.1570   4.51000E-002    0.00000E+000
   6.1610   1.41000E-002    0.00000E+000
   6.1620   1.78000E-002    0.00000E+000
   6.1640   1.75000E-002    0.00000E+000
   6.1680   4.50000E-002    0.00000E+000
   6.1690   4.97000E-002    0.00000E+000
   6.1710   2.24000E-002    0.00000E+000
   6.1730   3.08000E-002    0.00000E+000
   6.1750   3.81000E-002    0.00000E+000
   6.1780   3.42000E-002    0.00000E+000
   6.1810   4.13000E-002    0.00000E+000
   6.1830   4.61000E-002    0.00000E+000
   6.1880   4.13000E-002    0.00000E+000
   6.1900   4.49000E-002    0.00000E+000
   6.1950   2.71000E-002    0.00000E+000
   6.1960   4.42000E-002    0.00000E+000
   6.1980   5.36000E-002    0.00000E+000
   6.2010   5.14000E-002    0.00000E+000
   6.2040   3.76000E-002    0.00000E+000
   6.2070   4.34000E-002    0.00000E+000
   6.2090   2.56000E-002    0.00000E+000
   6.2130   4.60000E-002    0.00000E+000
   6.2160   3.94000E-002    0.00000E+000
   6.2180   4.05000E-002    0.00000E+000
   6.2210   4.36000E-002    0.00000E+000
   6.2240   3.79000E-002    0.00000E+000
   6.2270   3.61000E-002    0.00000E+000
   6.2290   3.54000E-002    0.00000E+000
   6.2320   2.87000E-002    0.00000E+000
   6.2330   4.98000E-002    0.00000E+000
   6.2350   5.26000E-002    0.00000E+000
   6.2360   3.94000E-002    0.00000E+000
   6.2400   3.98000E-002    0.00000E+000
   6.2430   4.81000E-002    0.00000E+000
   6.2470   4.72000E-002    0.00000E+000
   6.2480   4.99000E-002    0.00000E+000
   6.2530   3.89000E-002    0.00000E+000
   6.2540   4.88000E-002    0.00000E+000
   6.2570   5.00000E-002    0.00000E+000
   6.2610   3.74000E-002    0.00000E+000
   6.2630   4.11000E-002    0.00000E+000
   6.2650   3.65000E-002    0.00000E+000
   6.2660   5.50000E-002    0.00000E+000
   6.2720   5.08000E-002    0.00000E+000
   6.2730   3.89000E-002    0.00000E+000
   6.2740   3.85000E-002    0.00000E+000
   6.2750   4.57000E-002    0.00000E+000
   6.2820   4.35000E-002    0.00000E+000
   6.2860   5.46000E-002    0.00000E+000
   6.2880   3.90000E-002    0.00000E+000
   6.2920   4.05000E-002    0.00000E+000
   6.2930   5.00000E-002    0.00000E+000
   6.2950   3.41000E-002    0.00000E+000
   6.2990   4.41000E-002    0.00000E+000
   6.3000   5.03000E-002    0.00000E+000
   6.3060   4.42000E-002    0.00000E+000
   6.3140   4.35000E-002    0.00000E+000
   6.3150   5.25000E-002    0.00000E+000
   6.3190   4.76000E-002    0.00000E+000
   6.3210   4.14000E-002    0.00000E+000
   6.3230   3.79000E-002    0.00000E+000
   6.3250   2.94000E-002    0.00000E+000
   6.3330   5.29000E-002    0.00000E+000
   6.3340   4.07000E-002    0.00000E+000
   6.3380   5.23000E-002    0.00000E+000
   6.3390   4.94000E-002    0.00000E+000
   6.3430   4.62000E-002    0.00000E+000
   6.3460   5.56000E-002    0.00000E+000
   6.3550   6.80000E-002    0.00000E+000
   6.3570   5.44000E-002    0.00000E+000
   6.3590   5.42000E-002    0.00000E+000
   6.3610   5.74000E-002    0.00000E+000
   6.3620   6.56000E-002    0.00000E+000
   6.3630   6.22000E-002    0.00000E+000
   6.3660   5.77000E-002    0.00000E+000
   6.3720   5.26000E-002    0.00000E+000
   6.3740   4.13000E-002    0.00000E+000
   6.3760   5.26000E-002    0.00000E+000
   6.3810   5.20000E-002    0.00000E+000
   6.3840   5.32000E-002    0.00000E+000
   6.3850   6.45000E-002    0.00000E+000
   6.3890   4.55000E-002    0.00000E+000
   6.3900   5.74000E-002    0.00000E+000
   6.3950   6.36000E-002    0.00000E+000
   6.3970   6.37000E-002    0.00000E+000
   6.4010   4.67000E-002    0.00000E+000
   6.4020   5.97000E-002    0.00000E+000
   6.4040   5.35000E-002    0.00000E+000
   6.4070   6.24000E-002    0.00000E+000
   6.4110   6.57000E-002    0.00000E+000
   6.4130   5.68000E-002    0.00000E+000
   6.4160   6.92000E-002    0.00000E+000
   6.4210   6.66000E-002    0.00000E+000
   6.4230   6.87000E-002    0.00000E+000
   6.4240   7.17000E-002    0.00000E+000
   6.4270   6.90000E-002    0.00000E+000
   6.4330   6.75000E-002    0.00000E+000
   6.4370   6.65000E-002    0.00000E+000
   6.4390   6.84000E-002    0.00000E+000
   6.4420   7.51000E-002    0.00000E+000
   6.4450   7.23000E-002    0.00000E+000
   6.4470   6.41000E-002    0.00000E+000
   6.4490   6.63000E-002    0.00000E+000
   6.4510   8.59000E-002    0.00000E+000
   6.4540   7.52000E-002    0.00000E+000
   6.4550   9.76000E-002    0.00000E+000
   6.4590   6.35000E-002    0.00000E+000
   6.4610   7.32000E-002    0.00000E+000
   6.4630   7.08000E-002    0.00000E+000
   6.4670   8.01000E-002    0.00000E+000
   6.4690   7.19000E-002    0.00000E+000
   6.4720   7.30000E-002    0.00000E+000
   6.4730   7.79000E-002    0.00000E+000
   6.4760   8.21000E-002    0.00000E+000
   6.4780   8.15000E-002    0.00000E+000
   6.4810   8.34000E-002    0.00000E+000
   6.4840   8.25000E-002    0.00000E+000
   6.4870   7.96000E-002    0.00000E+000
   6.4900   9.40000E-002    0.00000E+000
   6.4920   9.23000E-002    0.00000E+000
   6.4940   8.71000E-002    0.00000E+000
   6.4970   8.66000E-002    0.00000E+000
   6.4990   8.57000E-002    0.00000E+000
   6.5010   7.93000E-002    0.00000E+000
   6.5040   8.88000E-002    0.00000E+000
   6.5060   8.80000E-002    0.00000E+000
   6.5100   9.23000E-002    0.00000E+000
   6.5120   8.98000E-002    0.00000E+000
   6.5130   9.50000E-002    0.00000E+000
   6.5160   9.81000E-002    0.00000E+000
   6.5190   8.94000E-002    0.00000E+000
   6.5220   9.59000E-002    0.00000E+000
   6.5240   1.00700E-001    0.00000E+000
   6.5270   1.05900E-001    0.00000E+000
   6.5300   1.02700E-001    0.00000E+000
   6.5310   1.16000E-001    0.00000E+000
   6.5350   8.82000E-002    0.00000E+000
   6.5370   9.49000E-002    0.00000E+000
   6.5400   1.14300E-001    0.00000E+000
   6.5430   8.91000E-002    0.00000E+000
   6.5450   1.06300E-001    0.00000E+000
   6.5470   9.38000E-002    0.00000E+000
   6.5490   1.03400E-001    0.00000E+000
   6.5520   1.13300E-001    0.00000E+000
   6.5540   1.13800E-001    0.00000E+000
   6.5560   1.02700E-001    0.00000E+000
   6.5600   9.45000E-002    0.00000E+000
   6.5630   1.19900E-001    0.00000E+000
   6.5670   1.10400E-001    0.00000E+000
   6.5680   1.01400E-001    0.00000E+000
   6.5730   1.11800E-001    0.00000E+000
   6.5740   1.27500E-001    0.00000E+000
   6.5780   1.19600E-001    0.00000E+000
   6.5800   1.11900E-001    0.00000E+000
   6.5820   1.21700E-001    0.00000E+000
   6.5830   1.08600E-001    0.00000E+000
   6.5860   1.31900E-001    0.00000E+000
   6.5900   1.27300E-001    0.00000E+000
   6.5920   1.20100E-001    0.00000E+000
   6.5960   1.26800E-001    0.00000E+000
   6.5990   1.31300E-001    0.00000E+000
   6.6010   1.24600E-001    0.00000E+000
   6.6050   1.26100E-001    0.00000E+000
   6.6070   1.37400E-001    0.00000E+000
   6.6090   1.39000E-001    0.00000E+000
   6.6110   1.35600E-001    0.00000E+000
   6.6130   1.37800E-001    0.00000E+000
   6.6150   1.33700E-001    0.00000E+000
   6.6170   1.40000E-001    0.00000E+000
   6.6210   1.57000E-001    0.00000E+000
   6.6230   1.49500E-001    0.00000E+000
   6.6270   1.35100E-001    0.00000E+000
   6.6280   1.49100E-001    0.00000E+000
   6.6310   1.52100E-001    0.00000E+000
   6.6320   1.34200E-001    0.00000E+000
   6.6360   1.52500E-001    0.00000E+000
   6.6370   1.56300E-001    0.00000E+000
   6.6400   1.45200E-001    0.00000E+000
   6.6420   1.59000E-001    0.00000E+000
   6.6450   1.59500E-001    0.00000E+000
   6.6480   1.71300E-001    0.00000E+000
   6.6520   1.52600E-001    0.00000E+000
   6.6550   1.70600E-001    0.00000E+000
   6.6580   1.62600E-001    0.00000E+000
   6.6620   1.62000E-001    0.00000E+000
   6.6640   1.82100E-001    0.00000E+000
   6.6660   1.79000E-001    0.00000E+000
   6.6670   1.69900E-001    0.00000E+000
   6.6700   1.69800E-001    0.00000E+000
   6.6720   1.74600E-001    0.00000E+000
   6.6740   1.84300E-001    0.00000E+000
   6.6780   1.79100E-001    0.00000E+000
   6.6800   1.86400E-001    0.00000E+000
   6.6840   1.78200E-001    0.00000E+000
   6.6850   1.87600E-001    0.00000E+000
   6.6880   1.84400E-001    0.00000E+000
   6.6900   1.77300E-001    0.00000E+000
   6.6920   1.85900E-001    0.00000E+000
   6.6960   1.92700E-001    0.00000E+000
   6.6980   1.92900E-001    0.00000E+000
   6.7020   2.10300E-001    0.00000E+000
   6.7050   2.12600E-001    0.00000E+000
   6.7080   1.93800E-001    0.00000E+000
   6.7100   2.01000E-001    0.00000E+000
   6.7110   2.14900E-001    0.00000E+000
   6.7160   2.07900E-001    0.00000E+000
   6.7170   2.27000E-001    0.00000E+000
   6.7190   2.27600E-001    0.00000E+000
   6.7230   2.06900E-001    0.00000E+000
   6.7250   2.08200E-001    0.00000E+000
   6.7280   2.09800E-001    0.00000E+000
   6.7300   2.18700E-001    0.00000E+000
   6.7320   2.40000E-001    0.00000E+000
   6.7360   2.29600E-001    0.00000E+000
   6.7380   2.38500E-001    0.00000E+000
   6.7420   2.22000E-001    0.00000E+000
   6.7440   2.34100E-001    0.00000E+000
   6.7460   2.37400E-001    0.00000E+000
   6.7490   2.26100E-001    0.00000E+000
   6.7500   2.30700E-001    0.00000E+000
   6.7520   2.37200E-001    0.00000E+000
   6.7550   2.42400E-001    0.00000E+000
   6.7580   2.44500E-001    0.00000E+000
   6.7620   2.52900E-001    0.00000E+000
   6.7640   2.60800E-001    0.00000E+000
   6.7680   2.46600E-001    0.00000E+000
   6.7690   2.57100E-001    0.00000E+000
   6.7730   2.49200E-001    0.00000E+000
   6.7770   2.60800E-001    0.00000E+000
   6.7780   2.74100E-001    0.00000E+000
   6.7810   2.57900E-001    0.00000E+000
   6.7830   2.70400E-001    0.00000E+000
   6.7870   2.72400E-001    0.00000E+000
   6.7890   2.52000E-001    0.00000E+000
   6.7920   2.64500E-001    0.00000E+000
   6.7940   2.77200E-001    0.00000E+000
   6.7970   2.78200E-001    0.00000E+000
   6.8000   2.67100E-001    0.00000E+000
   6.8030   2.74800E-001    0.00000E+000
   6.8050   2.87700E-001    0.00000E+000
   6.8080   2.82600E-001    0.00000E+000
   6.8110   2.87700E-001    0.00000E+000
   6.8140   2.96900E-001    0.00000E+000
   6.8160   2.96000E-001    0.00000E+000
   6.8200   2.89000E-001    0.00000E+000
   6.8220   2.94700E-001    0.00000E+000
   6.8250   3.03400E-001    0.00000E+000
   6.8270   2.99500E-001    0.00000E+000
   6.8320   3.15700E-001    0.00000E+000
   6.8340   3.00700E-001    0.00000E+000
   6.8360   3.21500E-001    0.00000E+000
   6.8380   3.08400E-001    0.00000E+000
   6.8420   3.10900E-001    0.00000E+000
   6.8450   2.89300E-001    0.00000E+000
   6.8470   3.08100E-001    0.00000E+000
   6.8510   3.14200E-001    0.00000E+000
   6.8530   3.10500E-001    0.00000E+000
   6.8540   3.27300E-001    0.00000E+000
   6.8590   3.36500E-001    0.00000E+000
   6.8620   3.26400E-001    0.00000E+000
   6.8630   3.35400E-001    0.00000E+000
   6.8660   3.28600E-001    0.00000E+000
   6.8700   3.48900E-001    0.00000E+000
   6.8720   3.32300E-001    0.00000E+000
   6.8760   3.45900E-001    0.00000E+000
   6.8790   3.43500E-001    0.00000E+000
   6.8810   3.47400E-001    0.00000E+000
   6.8840   3.48000E-001    0.00000E+000
   6.8870   3.70600E-001    0.00000E+000
   6.8890   3.53100E-001    0.00000E+000
   6.8920   3.64700E-001    0.00000E+000
   6.8940   3.42000E-001    0.00000E+000
   6.8970   3.70800E-001    0.00000E+000
   6.9010   3.57200E-001    0.00000E+000
   6.9040   3.80100E-001    0.00000E+000
   6.9080   3.64500E-001    0.00000E+000
   6.9120   3.64000E-001    0.00000E+000
   6.9140   3.86800E-001    0.00000E+000
   6.9180   3.74000E-001    0.00000E+000
   6.9200   3.77100E-001    0.00000E+000
   6.9220   3.85300E-001    0.00000E+000
   6.9230   3.83200E-001    0.00000E+000
   6.9270   4.04400E-001    0.00000E+000
   6.9310   3.84500E-001    0.00000E+000
   6.9340   3.97700E-001    0.00000E+000
   6.9360   3.91300E-001    0.00000E+000
   6.9390   3.98100E-001    0.00000E+000
   6.9410   3.96100E-001    0.00000E+000
   6.9450   4.09900E-001    0.00000E+000
   6.9500   4.04000E-001    0.00000E+000
   6.9550   4.11500E-001    0.00000E+000
   6.9580   4.04700E-001    0.00000E+000
   6.9600   4.31000E-001    0.00000E+000
   6.9620   4.20200E-001    0.00000E+000
   6.9650   4.28400E-001    0.00000E+000
   6.9670   4.26400E-001    0.00000E+000
   6.9690   4.20200E-001    0.00000E+000
   6.9710   4.47800E-001    0.00000E+000
   6.9770   4.42200E-001    0.00000E+000
   6.9790   4.26000E-001    0.00000E+000
   6.9830   4.38100E-001    0.00000E+000
   6.9840   4.36800E-001    0.00000E+000
   6.9870   4.26100E-001    0.00000E+000
   6.9900   4.51000E-001    0.00000E+000
   6.9930   4.60600E-001    0.00000E+000
   6.9960   4.48900E-001    0.00000E+000
   6.9990   4.58400E-001    0.00000E+000
   7.0020   4.52500E-001    0.00000E+000
   7.0060   4.68300E-001    0.00000E+000
   7.0090   4.90100E-001    0.00000E+000
   7.0110   4.63100E-001    0.00000E+000
   7.0140   4.77600E-001    0.00000E+000
   7.0180   4.75400E-001    0.00000E+000
   7.0210   4.74700E-001    0.00000E+000
   7.0230   4.67300E-001    0.00000E+000
   7.0270   4.94000E-001    0.00000E+000
   7.0290   5.04600E-001    0.00000E+000
   7.0320   4.93700E-001    0.00000E+000
   7.0340   5.16900E-001    0.00000E+000
   7.0370   5.28400E-001    0.00000E+000
   7.0410   5.23000E-001    0.00000E+000
   7.0420   5.18800E-001    0.00000E+000
   7.0450   5.36100E-001    0.00000E+000
   7.0480   5.46900E-001    0.00000E+000
   7.0510   5.41700E-001    0.00000E+000
   7.0540   5.75700E-001    0.00000E+000
   7.0570   5.91100E-001    0.00000E+000
   7.0600   6.00300E-001    0.00000E+000
   7.0620   6.17600E-001    0.00000E+000
   7.0670   6.20500E-001    0.00000E+000
   7.0680   6.17000E-001    0.00000E+000
   7.0710   6.58600E-001    0.00000E+000
   7.0740   6.58700E-001    0.00000E+000
   7.0780   7.05700E-001    0.00000E+000
   7.0810   7.32100E-001    0.00000E+000
   7.0850   7.90800E-001    0.00000E+000
   7.0880   8.28600E-001    0.00000E+000
   7.0910   8.54900E-001    0.00000E+000
   7.0940   8.65900E-001    0.00000E+000
   7.0970   9.32000E-001    0.00000E+000
   7.1000   9.96500E-001    0.00000E+000
   7.1040   1.07740E+000    0.00000E+000
   7.1070   1.07860E+000    0.00000E+000
   7.1090   1.19480E+000    0.00000E+000
   7.1130   1.23970E+000    0.00000E+000
   7.1150   1.34570E+000    0.00000E+000
   7.1190   1.47040E+000    0.00000E+000
   7.1210   1.50640E+000    0.00000E+000
   7.1260   1.76930E+000    0.00000E+000
   7.1290   2.22090E+000    0.00000E+000
   7.1330   2.67170E+000    0.00000E+000
   7.1360   2.49860E+000    0.00000E+000
   7.1400   2.63670E+000    0.00000E+000
   7.1420   2.59990E+000    0.00000E+000
   7.1450   2.87530E+000    0.00000E+000
   7.1490   2.55620E+000    0.00000E+000
   7.1500   2.86350E+000    0.00000E+000
   7.1530   2.65140E+000    0.00000E+000
   7.1570   2.20780E+000    0.00000E+000
   7.1590   1.94340E+000    0.00000E+000
   7.1630   1.67590E+000    0.00000E+000
   7.1650   1.60050E+000    0.00000E+000
   7.1690   1.53140E+000    0.00000E+000
   7.1720   1.24810E+000    0.00000E+000
   7.1740   1.19250E+000    0.00000E+000
   7.1760   1.22340E+000    0.00000E+000
   7.1810   1.02620E+000    0.00000E+000
   7.1830   1.03430E+000    0.00000E+000
   7.1860   1.00000E+000    0.00000E+000
   7.1900   1.00000E+000    0.00000E+000
   7.1920   1.00000E+000    0.00000E+000
   7.1930   1.00000E+000    0.00000E+000
   7.1970   1.00000E+000    0.00000E+000
   7.1990   1.00000E+000    0.00000E+000
   7.2010   1.00000E+000    0.00000E+000
   7.2040   1.00000E+000    0.00000E+000
   7.2080   1.00000E+000    0.00000E+000
   7.2120   1.00000E+000    0.00000E+000
   7.2140   1.00000E+000    0.00000E+000
   7.2170   1.00000E+000    0.00000E+000
   7.2200   1.00000E+000    0.00000E+000
   7.2220   1.00000E+000    0.00000E+000
   7.2260   1.00000E+000    0.00000E+000
   7.2270   1.00000E+000    0.00000E+000
   7.2300   1.00000E+000    0.00000E+000
   7.2340   1.00000E+000    0.00000E+000
   7.2350   1.00000E+000    0.00000E+000
   7.2400   1.00000E+000    0.00000E+000
   7.2430   1.00000E+000    0.00000E+000
   7.2460   1.00000E+000    0.00000E+000
   7.2480   1.00000E+000    0.00000E+000
   7.2520   1.00000E+000    0.00000E+000
   7.2550   1.00000E+000    0.00000E+000
   7.2560   1.00000E+000    0.00000E+000
   7.2620   1.00000E+000    0.00000E+000
   7.2660   1.00000E+000    0.00000E+000
   7.2690   1.00000E+000    0.00000E+000
   7.2710   1.00000E+000    0.00000E+000
   7.2750   1.00000E+000    0.00000E+000
   7.2780   1.00000E+000    0.00000E+000
   7.2800   1.00000E+000    0.00000E+000
   7.2830   1.00000E+000    0.00000E+000
   7.2870   1.00000E+000    0.00000E+000
   7.2890   1.00000E+000    0.00000E+000
   7.2920   1.00000E+000    0.00000E+000
   7.2940   1.00000E+000    0.00000E+000
   7.2980   1.00000E+000    0.00000E+000
   7.3000   1.00000E+000    0.00000E+000
