# Supplementary material for: Rationally seeded computational protein design of ɑ-helical barrels
Source: Nat Chem Biol. 2024 Jun 20;20(8):991–9. doi: 10.1038/s41589-024-01642-0 (PMC11288890; doi:10.1038/s41589-024-01642-0)
Supplement: Supplementary file 3 — PDB and .mtz files used for making figure panels b–d and j–m. [file 41589_2024_1642_MOESM3_ESM.zip › KIA_RP_RSPD_NatChemBiol_data_Figure2/scapCC6_LLIA_panels_e-h/AUC_panel_g/SV_raw/00064.RA1]

scapCC6_LLIA_master
R 1 20.0 50000 0029975 5.2490E11 281 1 
   5.8010   5.13900E-001    0.00000E+000
   5.8030   5.49200E-001    0.00000E+000
   5.8040   8.04500E-001    0.00000E+000
   5.8060   9.11100E-001    0.00000E+000
   5.8080   1.32400E+000    0.00000E+000
   5.8100   9.17800E-001    0.00000E+000
   5.8110   9.80900E-001    0.00000E+000
   5.8120   9.50100E-001    0.00000E+000
   5.8130   1.00740E+000    0.00000E+000
   5.8140   9.77300E-001    0.00000E+000
   5.8160   1.16560E+000    0.00000E+000
   5.8170   1.06950E+000    0.00000E+000
   5.8190   1.20570E+000    0.00000E+000
   5.8200   1.07350E+000    0.00000E+000
   5.8230   9.56500E-001    0.00000E+000
   5.8240   1.15590E+000    0.00000E+000
   5.8260   1.11400E+000    0.00000E+000
   5.8270   1.16010E+000    0.00000E+000
   5.8290   1.26640E+000    0.00000E+000
   5.8300   1.40920E+000    0.00000E+000
   5.8310   1.52830E+000    0.00000E+000
   5.8320   1.59470E+000    0.00000E+000
   5.8350   1.61190E+000    0.00000E+000
   5.8360   1.60330E+000    0.00000E+000
   5.8370   1.54320E+000    0.00000E+000
   5.8380   1.69250E+000    0.00000E+000
   5.8390   1.56150E+000    0.00000E+000
   5.8420   1.72130E+000    0.00000E+000
   5.8440   1.76010E+000    0.00000E+000
   5.8460   1.53550E+000    0.00000E+000
   5.8470   1.48060E+000    0.00000E+000
   5.8490   1.57340E+000    0.00000E+000
   5.8510   1.32610E+000    0.00000E+000
   5.8530   9.36200E-001    0.00000E+000
   5.8580   9.77800E-001    0.00000E+000
   5.8610   6.10500E-001    0.00000E+000
   5.8620   3.97100E-001    0.00000E+000
   5.8650   3.99600E-001    0.00000E+000
   5.8670   2.99100E-001    0.00000E+000
   5.8690   4.16000E-001    0.00000E+000
   5.8710   2.46500E-001    0.00000E+000
   5.8730   3.13600E-001    0.00000E+000
   5.8740   2.55800E-001    0.00000E+000
   5.8750   1.99600E-001    0.00000E+000
   5.8760   2.42000E-001    0.00000E+000
   5.8780   1.72600E-001    0.00000E+000
   5.8800   1.72500E-001    0.00000E+000
   5.8820   1.47600E-001    0.00000E+000
   5.8850   1.13500E-001    0.00000E+000
   5.8870   1.16200E-001    0.00000E+000
   5.8880   1.40000E-001    0.00000E+000
   5.8900   1.51200E-001    0.00000E+000
   5.8920   7.58000E-002    0.00000E+000
   5.8940   7.53000E-002    0.00000E+000
   5.8960   3.91000E-002    0.00000E+000
   5.8970   2.76000E-002    0.00000E+000
   5.8990   3.53000E-002    0.00000E+000
   5.9010   2.57000E-002    0.00000E+000
   5.9020   3.70000E-003    0.00000E+000
   5.9040   2.38000E-002    0.00000E+000
   5.9060   1.48000E-002    0.00000E+000
   5.9080   4.07000E-002    0.00000E+000
   5.9100   1.85000E-002    0.00000E+000
   5.9110   2.96000E-002    0.00000E+000
   5.9140   2.15000E-002    0.00000E+000
   5.9150  -1.50000E-003    0.00000E+000
   5.9170   9.20000E-003    0.00000E+000
   5.9190  -5.80000E-003    0.00000E+000
   5.9210   1.35000E-002    0.00000E+000
   5.9240   2.80000E-003    0.00000E+000
   5.9270   1.10000E-002    0.00000E+000
   5.9280   1.26000E-002    0.00000E+000
   5.9300   1.38000E-002    0.00000E+000
   5.9320  -2.10000E-003    0.00000E+000
   5.9350   1.24000E-002    0.00000E+000
   5.9370  -1.60000E-003    0.00000E+000
   5.9390   4.30000E-003    0.00000E+000
   5.9410   9.40000E-003    0.00000E+000
   5.9440  -7.90000E-003    0.00000E+000
   5.9480  -2.50000E-003    0.00000E+000
   5.9490   1.60000E-003    0.00000E+000
   5.9510   2.90000E-003    0.00000E+000
   5.9530  -5.80000E-003    0.00000E+000
   5.9550   8.50000E-003    0.00000E+000
   5.9590  -6.70000E-003    0.00000E+000
   5.9600   4.30000E-003    0.00000E+000
   5.9620  -2.76000E-002    0.00000E+000
   5.9640  -6.00000E-003    0.00000E+000
   5.9670  -1.50000E-003    0.00000E+000
   5.9700   8.30000E-003    0.00000E+000
   5.9710   3.50000E-003    0.00000E+000
   5.9730   4.20000E-003    0.00000E+000
   5.9760   2.20000E-002    0.00000E+000
   5.9770   1.18000E-002    0.00000E+000
   5.9810   1.53000E-002    0.00000E+000
   5.9820   2.26000E-002    0.00000E+000
   5.9840  -5.40000E-003    0.00000E+000
   5.9850   1.69400E-001    0.00000E+000
   5.9880   2.87000E-002    0.00000E+000
   5.9890  -4.95700E-001    0.00000E+000
   5.9900  -5.87200E-001    0.00000E+000
   5.9920  -1.63200E-001    0.00000E+000
   5.9960   1.24000E-002    0.00000E+000
   5.9980  -5.55000E-002    0.00000E+000
   6.0000  -3.10000E-002    0.00000E+000
   6.0020  -2.33000E-002    0.00000E+000
   6.0030  -4.32000E-002    0.00000E+000
   6.0040  -4.99000E-002    0.00000E+000
   6.0090  -3.61000E-002    0.00000E+000
   6.0120  -3.03000E-002    0.00000E+000
   6.0160  -3.95000E-002    0.00000E+000
   6.0170  -1.99000E-002    0.00000E+000
   6.0190  -4.03000E-002    0.00000E+000
   6.0200  -5.77000E-002    0.00000E+000
   6.0210  -4.24000E-002    0.00000E+000
   6.0230  -4.76000E-002    0.00000E+000
   6.0260  -4.84000E-002    0.00000E+000
   6.0280  -4.42000E-002    0.00000E+000
   6.0300  -3.41000E-002    0.00000E+000
   6.0340  -3.77000E-002    0.00000E+000
   6.0350  -3.62000E-002    0.00000E+000
   6.0360  -1.89900E-001    0.00000E+000
   6.0370   1.63400E-001    0.00000E+000
   6.0420   3.15700E-001    0.00000E+000
   6.0470  -5.69000E-002    0.00000E+000
   6.0480  -7.00000E-004    0.00000E+000
   6.0500   2.64000E-002    0.00000E+000
   6.0510   2.72000E-002    0.00000E+000
   6.0530   2.69000E-002    0.00000E+000
   6.0550   3.71000E-002    0.00000E+000
   6.0600   4.09000E-002    0.00000E+000
   6.0610   4.47000E-002    0.00000E+000
   6.0640   3.25000E-002    0.00000E+000
   6.0690   5.15000E-002    0.00000E+000
   6.0710   2.57000E-002    0.00000E+000
   6.0730   3.57000E-002    0.00000E+000
   6.0770   2.78000E-002    0.00000E+000
   6.0780   4.70000E-002    0.00000E+000
   6.0840   3.37000E-002    0.00000E+000
   6.0850   3.67000E-002    0.00000E+000
   6.0870   2.52000E-002    0.00000E+000
   6.0890   3.71000E-002    0.00000E+000
   6.0910   3.39000E-002    0.00000E+000
   6.0960   3.44000E-002    0.00000E+000
   6.0980   4.48000E-002    0.00000E+000
   6.0990   3.43000E-002    0.00000E+000
   6.1000   3.58000E-002    0.00000E+000
   6.1050   3.59000E-002    0.00000E+000
   6.1100   3.33000E-002    0.00000E+000
   6.1110   3.46000E-002    0.00000E+000
   6.1120   5.14000E-002    0.00000E+000
   6.1180   2.36000E-002    0.00000E+000
   6.1230   2.46000E-002    0.00000E+000
   6.1250   3.47000E-002    0.00000E+000
   6.1280   2.78000E-002    0.00000E+000
   6.1310   3.13000E-002    0.00000E+000
   6.1340   4.06000E-002    0.00000E+000
   6.1380   3.75000E-002    0.00000E+000
   6.1390   5.50000E-002    0.00000E+000
   6.1400   3.87000E-002    0.00000E+000
   6.1480   3.31000E-002    0.00000E+000
   6.1500   4.79000E-002    0.00000E+000
   6.1520   5.19000E-002    0.00000E+000
   6.1550   5.89000E-002    0.00000E+000
   6.1560   3.97000E-002    0.00000E+000
   6.1600   2.03000E-002    0.00000E+000
   6.1620   2.34000E-002    0.00000E+000
   6.1640   2.19000E-002    0.00000E+000
   6.1670   2.96000E-002    0.00000E+000
   6.1700   2.91000E-002    0.00000E+000
   6.1710   3.07000E-002    0.00000E+000
   6.1730   3.84000E-002    0.00000E+000
   6.1750   4.05000E-002    0.00000E+000
   6.1780   5.02000E-002    0.00000E+000
   6.1790   4.20000E-002    0.00000E+000
   6.1820   6.39000E-002    0.00000E+000
   6.1850   4.03000E-002    0.00000E+000
   6.1860   3.09000E-002    0.00000E+000
   6.1910   3.76000E-002    0.00000E+000
   6.1950   3.48000E-002    0.00000E+000
   6.1960   2.98000E-002    0.00000E+000
   6.1970   4.86000E-002    0.00000E+000
   6.1980   3.30000E-002    0.00000E+000
   6.1990   4.30000E-002    0.00000E+000
   6.2030   4.30000E-002    0.00000E+000
   6.2040   3.70000E-002    0.00000E+000
   6.2070   5.24000E-002    0.00000E+000
   6.2090   3.80000E-002    0.00000E+000
   6.2120   4.48000E-002    0.00000E+000
   6.2130   4.99000E-002    0.00000E+000
   6.2160   3.94000E-002    0.00000E+000
   6.2170   3.95000E-002    0.00000E+000
   6.2220   3.75000E-002    0.00000E+000
   6.2230   5.52000E-002    0.00000E+000
   6.2260   4.07000E-002    0.00000E+000
   6.2290   4.00000E-002    0.00000E+000
   6.2300   3.72000E-002    0.00000E+000
   6.2320   4.75000E-002    0.00000E+000
   6.2340   5.64000E-002    0.00000E+000
   6.2370   4.00000E-002    0.00000E+000
   6.2410   5.07000E-002    0.00000E+000
   6.2450   4.45000E-002    0.00000E+000
   6.2470   4.53000E-002    0.00000E+000
   6.2480   4.89000E-002    0.00000E+000
   6.2500   4.13000E-002    0.00000E+000
   6.2550   2.92000E-002    0.00000E+000
   6.2570   5.17000E-002    0.00000E+000
   6.2600   4.15000E-002    0.00000E+000
   6.2660   4.75000E-002    0.00000E+000
   6.2730   5.64000E-002    0.00000E+000
   6.2750   5.41000E-002    0.00000E+000
   6.2760   3.63000E-002    0.00000E+000
   6.2790   4.40000E-002    0.00000E+000
   6.2800   5.09000E-002    0.00000E+000
   6.2840   5.24000E-002    0.00000E+000
   6.2860   5.35000E-002    0.00000E+000
   6.2880   4.98000E-002    0.00000E+000
   6.2910   4.91000E-002    0.00000E+000
   6.2930   5.06000E-002    0.00000E+000
   6.2950   3.83000E-002    0.00000E+000
   6.2960   4.69000E-002    0.00000E+000
   6.2970   5.58000E-002    0.00000E+000
   6.3040   6.45000E-002    0.00000E+000
   6.3060   5.69000E-002    0.00000E+000
   6.3090   5.15000E-002    0.00000E+000
   6.3150   4.89000E-002    0.00000E+000
   6.3160   5.13000E-002    0.00000E+000
   6.3200   5.01000E-002    0.00000E+000
   6.3210   4.11000E-002    0.00000E+000
   6.3310   3.76000E-002    0.00000E+000
   6.3320   4.56000E-002    0.00000E+000
   6.3350   5.18000E-002    0.00000E+000
   6.3370   6.52000E-002    0.00000E+000
   6.3380   4.72000E-002    0.00000E+000
   6.3420   4.50000E-002    0.00000E+000
   6.3440   6.08000E-002    0.00000E+000
   6.3450   5.54000E-002    0.00000E+000
   6.3460   6.96000E-002    0.00000E+000
   6.3540   6.53000E-002    0.00000E+000
   6.3580   5.84000E-002    0.00000E+000
   6.3590   7.32000E-002    0.00000E+000
   6.3610   5.21000E-002    0.00000E+000
   6.3630   7.54000E-002    0.00000E+000
   6.3660   6.34000E-002    0.00000E+000
   6.3680   7.48000E-002    0.00000E+000
   6.3710   7.02000E-002    0.00000E+000
   6.3730   5.12000E-002    0.00000E+000
   6.3760   6.71000E-002    0.00000E+000
   6.3770   6.10000E-002    0.00000E+000
   6.3810   7.25000E-002    0.00000E+000
   6.3860   5.75000E-002    0.00000E+000
   6.3890   5.87000E-002    0.00000E+000
   6.3920   6.85000E-002    0.00000E+000
   6.3930   7.18000E-002    0.00000E+000
   6.3970   7.44000E-002    0.00000E+000
   6.4010   5.79000E-002    0.00000E+000
   6.4020   6.74000E-002    0.00000E+000
   6.4050   6.94000E-002    0.00000E+000
   6.4070   7.91000E-002    0.00000E+000
   6.4090   7.19000E-002    0.00000E+000
   6.4130   7.24000E-002    0.00000E+000
   6.4190   6.53000E-002    0.00000E+000
   6.4250   7.70000E-002    0.00000E+000
   6.4260   8.08000E-002    0.00000E+000
   6.4320   5.96000E-002    0.00000E+000
   6.4330   8.73000E-002    0.00000E+000
   6.4350   7.31000E-002    0.00000E+000
   6.4380   8.36000E-002    0.00000E+000
   6.4420   8.60000E-002    0.00000E+000
   6.4440   8.68000E-002    0.00000E+000
   6.4450   8.51000E-002    0.00000E+000
   6.4470   8.92000E-002    0.00000E+000
   6.4490   1.00800E-001    0.00000E+000
   6.4530   9.26000E-002    0.00000E+000
   6.4540   1.09400E-001    0.00000E+000
   6.4580   7.60000E-002    0.00000E+000
   6.4590   8.03000E-002    0.00000E+000
   6.4620   9.25000E-002    0.00000E+000
   6.4640   8.52000E-002    0.00000E+000
   6.4680   8.71000E-002    0.00000E+000
   6.4700   8.33000E-002    0.00000E+000
   6.4720   9.30000E-002    0.00000E+000
   6.4760   9.85000E-002    0.00000E+000
   6.4770   9.70000E-002    0.00000E+000
   6.4790   1.02400E-001    0.00000E+000
   6.4810   1.03800E-001    0.00000E+000
   6.4840   9.72000E-002    0.00000E+000
   6.4870   1.10600E-001    0.00000E+000
   6.4900   1.12300E-001    0.00000E+000
   6.4930   1.05900E-001    0.00000E+000
   6.4940   9.61000E-002    0.00000E+000
   6.4960   1.11000E-001    0.00000E+000
   6.4970   1.10300E-001    0.00000E+000
   6.5010   1.00300E-001    0.00000E+000
   6.5040   1.02300E-001    0.00000E+000
   6.5070   1.10200E-001    0.00000E+000
   6.5080   1.23300E-001    0.00000E+000
   6.5110   1.15900E-001    0.00000E+000
   6.5130   1.33300E-001    0.00000E+000
   6.5160   1.18200E-001    0.00000E+000
   6.5170   1.23000E-001    0.00000E+000
   6.5190   1.30300E-001    0.00000E+000
   6.5220   1.06200E-001    0.00000E+000
   6.5240   1.20800E-001    0.00000E+000
   6.5260   1.24400E-001    0.00000E+000
   6.5290   1.25100E-001    0.00000E+000
   6.5310   1.21700E-001    0.00000E+000
   6.5350   1.19100E-001    0.00000E+000
   6.5390   1.31300E-001    0.00000E+000
   6.5410   1.31100E-001    0.00000E+000
   6.5440   1.19400E-001    0.00000E+000
   6.5460   1.19300E-001    0.00000E+000
   6.5490   1.32900E-001    0.00000E+000
   6.5500   1.42600E-001    0.00000E+000
   6.5540   1.33900E-001    0.00000E+000
   6.5560   1.39600E-001    0.00000E+000
   6.5580   1.28900E-001    0.00000E+000
   6.5610   1.40000E-001    0.00000E+000
   6.5640   1.53000E-001    0.00000E+000
   6.5670   1.35600E-001    0.00000E+000
   6.5690   1.42400E-001    0.00000E+000
   6.5730   1.56100E-001    0.00000E+000
   6.5740   1.55600E-001    0.00000E+000
   6.5760   1.57600E-001    0.00000E+000
   6.5780   1.55700E-001    0.00000E+000
   6.5800   1.42900E-001    0.00000E+000
   6.5830   1.49200E-001    0.00000E+000
   6.5870   1.58300E-001    0.00000E+000
   6.5890   1.62400E-001    0.00000E+000
   6.5910   1.58600E-001    0.00000E+000
   6.5940   1.60900E-001    0.00000E+000
   6.5970   1.64400E-001    0.00000E+000
   6.5990   1.68800E-001    0.00000E+000
   6.6010   1.72500E-001    0.00000E+000
   6.6040   1.70600E-001    0.00000E+000
   6.6060   1.71800E-001    0.00000E+000
   6.6080   1.77700E-001    0.00000E+000
   6.6100   1.64700E-001    0.00000E+000
   6.6120   1.72300E-001    0.00000E+000
   6.6140   1.78800E-001    0.00000E+000
   6.6170   1.72900E-001    0.00000E+000
   6.6190   1.92200E-001    0.00000E+000
   6.6230   1.88700E-001    0.00000E+000
   6.6260   1.88500E-001    0.00000E+000
   6.6280   1.85900E-001    0.00000E+000
   6.6300   1.92100E-001    0.00000E+000
   6.6320   1.95500E-001    0.00000E+000
   6.6350   1.89100E-001    0.00000E+000
   6.6380   1.99900E-001    0.00000E+000
   6.6400   2.03700E-001    0.00000E+000
   6.6430   2.00600E-001    0.00000E+000
   6.6460   2.02000E-001    0.00000E+000
   6.6480   2.03800E-001    0.00000E+000
   6.6500   2.18000E-001    0.00000E+000
   6.6530   2.12200E-001    0.00000E+000
   6.6570   2.11100E-001    0.00000E+000
   6.6580   2.11000E-001    0.00000E+000
   6.6610   2.05600E-001    0.00000E+000
   6.6640   2.18800E-001    0.00000E+000
   6.6670   2.13400E-001    0.00000E+000
   6.6690   2.15800E-001    0.00000E+000
   6.6720   2.30300E-001    0.00000E+000
   6.6740   2.29800E-001    0.00000E+000
   6.6780   2.28900E-001    0.00000E+000
   6.6810   2.33200E-001    0.00000E+000
   6.6830   2.32400E-001    0.00000E+000
   6.6850   2.30500E-001    0.00000E+000
   6.6860   2.43100E-001    0.00000E+000
   6.6910   2.39500E-001    0.00000E+000
   6.6920   2.44400E-001    0.00000E+000
   6.6950   2.52100E-001    0.00000E+000
   6.6980   2.49400E-001    0.00000E+000
   6.7010   2.62800E-001    0.00000E+000
   6.7030   2.50900E-001    0.00000E+000
   6.7040   2.53600E-001    0.00000E+000
   6.7070   2.65300E-001    0.00000E+000
   6.7100   2.52000E-001    0.00000E+000
   6.7120   2.62900E-001    0.00000E+000
   6.7140   2.75400E-001    0.00000E+000
   6.7160   2.71700E-001    0.00000E+000
   6.7210   2.71900E-001    0.00000E+000
   6.7220   2.66000E-001    0.00000E+000
   6.7260   2.55400E-001    0.00000E+000
   6.7280   2.75200E-001    0.00000E+000
   6.7300   2.80500E-001    0.00000E+000
   6.7320   2.98400E-001    0.00000E+000
   6.7360   2.73700E-001    0.00000E+000
   6.7390   2.65700E-001    0.00000E+000
   6.7430   2.84800E-001    0.00000E+000
   6.7440   2.97100E-001    0.00000E+000
   6.7460   2.78200E-001    0.00000E+000
   6.7500   2.90900E-001    0.00000E+000
   6.7530   3.01000E-001    0.00000E+000
   6.7570   2.97800E-001    0.00000E+000
   6.7600   3.06900E-001    0.00000E+000
   6.7630   3.16700E-001    0.00000E+000
   6.7650   3.05600E-001    0.00000E+000
   6.7690   3.04600E-001    0.00000E+000
   6.7710   3.09500E-001    0.00000E+000
   6.7730   3.11900E-001    0.00000E+000
   6.7770   3.18600E-001    0.00000E+000
   6.7800   3.29800E-001    0.00000E+000
   6.7830   3.37900E-001    0.00000E+000
   6.7860   3.19900E-001    0.00000E+000
   6.7890   3.32700E-001    0.00000E+000
   6.7920   3.18900E-001    0.00000E+000
   6.7950   3.40300E-001    0.00000E+000
   6.7980   3.26500E-001    0.00000E+000
   6.7990   3.46500E-001    0.00000E+000
   6.8020   3.35200E-001    0.00000E+000
   6.8050   3.38400E-001    0.00000E+000
   6.8060   3.48500E-001    0.00000E+000
   6.8110   3.50900E-001    0.00000E+000
   6.8140   3.42500E-001    0.00000E+000
   6.8160   3.43900E-001    0.00000E+000
   6.8180   3.53700E-001    0.00000E+000
   6.8210   3.47300E-001    0.00000E+000
   6.8240   3.60000E-001    0.00000E+000
   6.8270   3.58600E-001    0.00000E+000
   6.8300   3.71500E-001    0.00000E+000
   6.8340   3.77200E-001    0.00000E+000
   6.8350   3.85600E-001    0.00000E+000
   6.8380   3.70600E-001    0.00000E+000
   6.8410   3.78100E-001    0.00000E+000
   6.8430   3.39500E-001    0.00000E+000
   6.8460   3.58300E-001    0.00000E+000
   6.8510   3.75300E-001    0.00000E+000
   6.8530   3.86900E-001    0.00000E+000
   6.8540   3.87200E-001    0.00000E+000
   6.8570   3.97300E-001    0.00000E+000
   6.8600   3.93600E-001    0.00000E+000
   6.8610   3.85000E-001    0.00000E+000
   6.8660   3.98900E-001    0.00000E+000
   6.8680   3.71800E-001    0.00000E+000
   6.8710   3.85100E-001    0.00000E+000
   6.8750   4.01100E-001    0.00000E+000
   6.8760   3.94500E-001    0.00000E+000
   6.8800   4.18500E-001    0.00000E+000
   6.8820   4.00400E-001    0.00000E+000
   6.8840   4.33400E-001    0.00000E+000
   6.8890   4.29700E-001    0.00000E+000
   6.8910   4.18600E-001    0.00000E+000
   6.8940   4.09700E-001    0.00000E+000
   6.8970   4.20200E-001    0.00000E+000
   6.8980   4.11700E-001    0.00000E+000
   6.9010   4.23900E-001    0.00000E+000
   6.9040   4.20300E-001    0.00000E+000
   6.9070   4.21200E-001    0.00000E+000
   6.9110   4.30600E-001    0.00000E+000
   6.9130   4.27400E-001    0.00000E+000
   6.9180   4.22200E-001    0.00000E+000
   6.9220   4.33500E-001    0.00000E+000
   6.9230   4.28400E-001    0.00000E+000
   6.9270   4.31900E-001    0.00000E+000
   6.9310   4.42100E-001    0.00000E+000
   6.9330   4.39700E-001    0.00000E+000
   6.9340   4.45300E-001    0.00000E+000
   6.9380   4.53700E-001    0.00000E+000
   6.9410   4.60900E-001    0.00000E+000
   6.9450   4.56100E-001    0.00000E+000
   6.9470   4.64600E-001    0.00000E+000
   6.9520   4.58300E-001    0.00000E+000
   6.9560   4.59900E-001    0.00000E+000
   6.9570   4.63100E-001    0.00000E+000
   6.9590   4.63600E-001    0.00000E+000
   6.9620   4.80400E-001    0.00000E+000
   6.9650   4.63300E-001    0.00000E+000
   6.9660   4.49800E-001    0.00000E+000
   6.9700   4.82700E-001    0.00000E+000
   6.9720   4.76200E-001    0.00000E+000
   6.9770   4.79300E-001    0.00000E+000
   6.9780   4.84800E-001    0.00000E+000
   6.9820   4.79700E-001    0.00000E+000
   6.9840   4.72600E-001    0.00000E+000
   6.9870   5.00000E-001    0.00000E+000
   6.9900   4.96500E-001    0.00000E+000
   6.9930   4.92800E-001    0.00000E+000
   6.9960   4.81700E-001    0.00000E+000
   6.9990   4.85200E-001    0.00000E+000
   7.0020   5.06100E-001    0.00000E+000
   7.0040   5.04100E-001    0.00000E+000
   7.0090   5.14300E-001    0.00000E+000
   7.0100   5.04200E-001    0.00000E+000
   7.0130   5.25900E-001    0.00000E+000
   7.0150   5.18600E-001    0.00000E+000
   7.0170   5.03700E-001    0.00000E+000
   7.0200   5.00000E-001    0.00000E+000
   7.0240   5.21800E-001    0.00000E+000
   7.0270   5.28500E-001    0.00000E+000
   7.0300   5.22300E-001    0.00000E+000
   7.0330   5.29700E-001    0.00000E+000
   7.0350   5.49700E-001    0.00000E+000
   7.0390   5.51000E-001    0.00000E+000
   7.0410   5.49200E-001    0.00000E+000
   7.0430   5.58700E-001    0.00000E+000
   7.0460   5.80400E-001    0.00000E+000
   7.0490   5.80500E-001    0.00000E+000
   7.0520   6.00100E-001    0.00000E+000
   7.0560   6.13500E-001    0.00000E+000
   7.0580   6.01600E-001    0.00000E+000
   7.0620   6.26000E-001    0.00000E+000
   7.0640   6.16800E-001    0.00000E+000
   7.0670   6.59600E-001    0.00000E+000
   7.0700   6.79800E-001    0.00000E+000
   7.0720   6.89900E-001    0.00000E+000
   7.0760   6.91600E-001    0.00000E+000
   7.0780   7.27600E-001    0.00000E+000
   7.0810   7.66700E-001    0.00000E+000
   7.0840   7.91500E-001    0.00000E+000
   7.0880   8.20300E-001    0.00000E+000
   7.0890   8.33300E-001    0.00000E+000
   7.0920   8.81800E-001    0.00000E+000
   7.0960   9.46400E-001    0.00000E+000
   7.0990   9.71000E-001    0.00000E+000
   7.1030   1.05010E+000    0.00000E+000
   7.1060   1.10350E+000    0.00000E+000
   7.1080   1.12860E+000    0.00000E+000
   7.1120   1.17360E+000    0.00000E+000
   7.1150   1.28870E+000    0.00000E+000
   7.1170   1.40030E+000    0.00000E+000
   7.1200   1.43800E+000    0.00000E+000
   7.1240   1.51020E+000    0.00000E+000
   7.1260   1.79590E+000    0.00000E+000
   7.1300   2.11820E+000    0.00000E+000
   7.1350   2.41570E+000    0.00000E+000
   7.1360   2.43250E+000    0.00000E+000
   7.1400   2.68250E+000    0.00000E+000
   7.1420   2.62250E+000    0.00000E+000
   7.1450   2.59310E+000    0.00000E+000
   7.1470   2.89090E+000    0.00000E+000
   7.1510   2.66310E+000    0.00000E+000
   7.1540   2.42320E+000    0.00000E+000
   7.1560   2.25720E+000    0.00000E+000
   7.1580   1.82350E+000    0.00000E+000
   7.1620   1.58400E+000    0.00000E+000
   7.1650   1.44300E+000    0.00000E+000
   7.1670   1.52460E+000    0.00000E+000
   7.1690   1.21490E+000    0.00000E+000
   7.1720   9.35600E-001    0.00000E+000
   7.1750   1.17350E+000    0.00000E+000
   7.1780   1.17860E+000    0.00000E+000
   7.1800   1.07440E+000    0.00000E+000
   7.1830   5.66800E-001    0.00000E+000
   7.1860   7.17500E-001    0.00000E+000
   7.1870   1.00000E+000    0.00000E+000
   7.1920   1.00000E+000    0.00000E+000
   7.1940   1.00000E+000    0.00000E+000
   7.1970   1.00000E+000    0.00000E+000
   7.1990   1.00000E+000    0.00000E+000
   7.2020   1.00000E+000    0.00000E+000
   7.2050   1.00000E+000    0.00000E+000
   7.2080   1.00000E+000    0.00000E+000
   7.2140   1.00000E+000    0.00000E+000
   7.2150   1.00000E+000    0.00000E+000
   7.2190   1.00000E+000    0.00000E+000
   7.2210   1.00000E+000    0.00000E+000
   7.2250   1.00000E+000    0.00000E+000
   7.2280   1.00000E+000    0.00000E+000
   7.2300   1.00000E+000    0.00000E+000
   7.2310   1.00000E+000    0.00000E+000
   7.2360   1.00000E+000    0.00000E+000
   7.2390   1.00000E+000    0.00000E+000
   7.2410   1.00000E+000    0.00000E+000
   7.2450   1.00000E+000    0.00000E+000
   7.2460   1.00000E+000    0.00000E+000
   7.2490   1.00000E+000    0.00000E+000
   7.2530   1.00000E+000    0.00000E+000
   7.2560   1.00000E+000    0.00000E+000
   7.2570   1.00000E+000    0.00000E+000
   7.2610   1.00000E+000    0.00000E+000
   7.2640   1.00000E+000    0.00000E+000
   7.2670   1.00000E+000    0.00000E+000
   7.2710   1.00000E+000    0.00000E+000
   7.2730   1.00000E+000    0.00000E+000
   7.2750   1.00000E+000    0.00000E+000
   7.2780   1.00000E+000    0.00000E+000
   7.2800   1.00000E+000    0.00000E+000
   7.2830   1.00000E+000    0.00000E+000
   7.2870   1.00000E+000    0.00000E+000
   7.2890   1.00000E+000    0.00000E+000
   7.2920   1.00000E+000    0.00000E+000
   7.2940   1.00000E+000    0.00000E+000
   7.2990   1.00000E+000    0.00000E+000
   7.3000   1.00000E+000    0.00000E+000
