# Supplementary material for: Rationally seeded computational protein design of ɑ-helical barrels
Source: Nat Chem Biol. 2024 Jun 20;20(8):991–9. doi: 10.1038/s41589-024-01642-0 (PMC11288890; doi:10.1038/s41589-024-01642-0)
Supplement: Supplementary file 3 — PDB and .mtz files used for making figure panels b–d and j–m. [file 41589_2024_1642_MOESM3_ESM.zip › KIA_RP_RSPD_NatChemBiol_data_Figure2/scapCC6_LLIA_panels_e-h/AUC_panel_g/SV_raw/00058.RA1]

scapCC6_LLIA_master
R 1 20.0 50000 0028177 4.7560E11 281 1 
   5.8000   7.57600E-001    0.00000E+000
   5.8020   6.01400E-001    0.00000E+000
   5.8030   5.55800E-001    0.00000E+000
   5.8040   6.74100E-001    0.00000E+000
   5.8050   1.27760E+000    0.00000E+000
   5.8070   9.77200E-001    0.00000E+000
   5.8080   1.06730E+000    0.00000E+000
   5.8100   9.25500E-001    0.00000E+000
   5.8120   9.11600E-001    0.00000E+000
   5.8130   9.77200E-001    0.00000E+000
   5.8140   1.26000E+000    0.00000E+000
   5.8150   1.23970E+000    0.00000E+000
   5.8160   1.04770E+000    0.00000E+000
   5.8170   1.12090E+000    0.00000E+000
   5.8190   1.03420E+000    0.00000E+000
   5.8210   1.07920E+000    0.00000E+000
   5.8220   1.23750E+000    0.00000E+000
   5.8240   1.27120E+000    0.00000E+000
   5.8250   1.26990E+000    0.00000E+000
   5.8260   1.15820E+000    0.00000E+000
   5.8280   1.18580E+000    0.00000E+000
   5.8300   1.26610E+000    0.00000E+000
   5.8310   1.44750E+000    0.00000E+000
   5.8320   1.39960E+000    0.00000E+000
   5.8330   1.64830E+000    0.00000E+000
   5.8340   1.65270E+000    0.00000E+000
   5.8350   1.61370E+000    0.00000E+000
   5.8370   1.54370E+000    0.00000E+000
   5.8380   1.55260E+000    0.00000E+000
   5.8390   1.58740E+000    0.00000E+000
   5.8410   1.59390E+000    0.00000E+000
   5.8420   1.68780E+000    0.00000E+000
   5.8430   1.68800E+000    0.00000E+000
   5.8440   1.63600E+000    0.00000E+000
   5.8450   1.67990E+000    0.00000E+000
   5.8460   1.59530E+000    0.00000E+000
   5.8470   1.48690E+000    0.00000E+000
   5.8490   1.45850E+000    0.00000E+000
   5.8500   1.41650E+000    0.00000E+000
   5.8530   1.23240E+000    0.00000E+000
   5.8540   9.51800E-001    0.00000E+000
   5.8560   8.60500E-001    0.00000E+000
   5.8570   5.53500E-001    0.00000E+000
   5.8600   5.09300E-001    0.00000E+000
   5.8620   4.19500E-001    0.00000E+000
   5.8630   4.06900E-001    0.00000E+000
   5.8660   2.78000E-001    0.00000E+000
   5.8670   3.32200E-001    0.00000E+000
   5.8690   2.81700E-001    0.00000E+000
   5.8710   2.44200E-001    0.00000E+000
   5.8730   2.32600E-001    0.00000E+000
   5.8750   2.01400E-001    0.00000E+000
   5.8760   2.05000E-001    0.00000E+000
   5.8780   1.68800E-001    0.00000E+000
   5.8800   1.86000E-001    0.00000E+000
   5.8820   1.59700E-001    0.00000E+000
   5.8830   1.35300E-001    0.00000E+000
   5.8850   1.43000E-001    0.00000E+000
   5.8860   8.51000E-002    0.00000E+000
   5.8870   1.06100E-001    0.00000E+000
   5.8890   5.35000E-002    0.00000E+000
   5.8920   4.47000E-002    0.00000E+000
   5.8930   6.17000E-002    0.00000E+000
   5.8940   3.77000E-002    0.00000E+000
   5.8960   2.35000E-002    0.00000E+000
   5.8990   4.20000E-002    0.00000E+000
   5.9010   4.80000E-002    0.00000E+000
   5.9020   2.56000E-002    0.00000E+000
   5.9030   2.97000E-002    0.00000E+000
   5.9050   1.73000E-002    0.00000E+000
   5.9080   3.81000E-002    0.00000E+000
   5.9100   1.86000E-002    0.00000E+000
   5.9120   2.33000E-002    0.00000E+000
   5.9150  -4.30000E-003    0.00000E+000
   5.9170   4.00000E-004    0.00000E+000
   5.9180   6.70000E-003    0.00000E+000
   5.9200   6.00000E-003    0.00000E+000
   5.9210   2.30000E-002    0.00000E+000
   5.9230   4.00000E-004    0.00000E+000
   5.9240   1.60000E-003    0.00000E+000
   5.9260   9.00000E-003    0.00000E+000
   5.9280   1.28000E-002    0.00000E+000
   5.9310   1.63000E-002    0.00000E+000
   5.9330   1.26000E-002    0.00000E+000
   5.9360  -7.90000E-003    0.00000E+000
   5.9380   1.48000E-002    0.00000E+000
   5.9400   5.30000E-003    0.00000E+000
   5.9420   8.70000E-003    0.00000E+000
   5.9440   5.60000E-003    0.00000E+000
   5.9460   9.90000E-003    0.00000E+000
   5.9490   6.40000E-003    0.00000E+000
   5.9510   7.20000E-003    0.00000E+000
   5.9530  -1.43000E-002    0.00000E+000
   5.9540  -0.00000E+000    0.00000E+000
   5.9560   2.00000E-003    0.00000E+000
   5.9580   1.30000E-003    0.00000E+000
   5.9610   1.10000E-003    0.00000E+000
   5.9620  -1.36000E-002    0.00000E+000
   5.9650   7.20000E-003    0.00000E+000
   5.9700   5.40000E-003    0.00000E+000
   5.9730   1.88000E-002    0.00000E+000
   5.9740   9.10000E-003    0.00000E+000
   5.9760   1.45000E-002    0.00000E+000
   5.9770   2.60000E-002    0.00000E+000
   5.9790   1.09000E-002    0.00000E+000
   5.9820   3.24000E-002    0.00000E+000
   5.9830   9.87000E-002    0.00000E+000
   5.9840   2.46600E-001    0.00000E+000
   5.9870  -6.71900E-001    0.00000E+000
   5.9890  -6.59100E-001    0.00000E+000
   5.9910  -2.09000E-002    0.00000E+000
   5.9930   4.72000E-002    0.00000E+000
   5.9960  -4.49000E-002    0.00000E+000
   5.9980  -4.44000E-002    0.00000E+000
   6.0000  -2.56000E-002    0.00000E+000
   6.0020  -3.82000E-002    0.00000E+000
   6.0030  -5.41000E-002    0.00000E+000
   6.0060  -3.43000E-002    0.00000E+000
   6.0090  -3.24000E-002    0.00000E+000
   6.0100  -3.21000E-002    0.00000E+000
   6.0140  -4.13000E-002    0.00000E+000
   6.0160  -4.72000E-002    0.00000E+000
   6.0170  -1.70000E-002    0.00000E+000
   6.0190  -3.57000E-002    0.00000E+000
   6.0210  -4.52000E-002    0.00000E+000
   6.0230  -4.07000E-002    0.00000E+000
   6.0260  -5.04000E-002    0.00000E+000
   6.0270  -5.87000E-002    0.00000E+000
   6.0300  -4.66000E-002    0.00000E+000
   6.0330  -5.83000E-002    0.00000E+000
   6.0350  -1.61000E-002    0.00000E+000
   6.0380  -2.23800E-001    0.00000E+000
   6.0390   5.32500E-001    0.00000E+000
   6.0460  -5.83000E-002    0.00000E+000
   6.0480   6.49000E-002    0.00000E+000
   6.0520   1.55000E-002    0.00000E+000
   6.0530   3.02000E-002    0.00000E+000
   6.0560   3.19000E-002    0.00000E+000
   6.0570   2.82000E-002    0.00000E+000
   6.0620   4.90000E-002    0.00000E+000
   6.0630   3.47000E-002    0.00000E+000
   6.0680   4.25000E-002    0.00000E+000
   6.0710   2.62000E-002    0.00000E+000
   6.0730   4.32000E-002    0.00000E+000
   6.0780   3.54000E-002    0.00000E+000
   6.0800   3.75000E-002    0.00000E+000
   6.0830   4.03000E-002    0.00000E+000
   6.0840   2.70000E-002    0.00000E+000
   6.0850   4.28000E-002    0.00000E+000
   6.0860   3.57000E-002    0.00000E+000
   6.0890   4.15000E-002    0.00000E+000
   6.0930   3.36000E-002    0.00000E+000
   6.0970   3.04000E-002    0.00000E+000
   6.0980   2.90000E-002    0.00000E+000
   6.1020   3.30000E-002    0.00000E+000
   6.1060   3.16000E-002    0.00000E+000
   6.1110   2.67000E-002    0.00000E+000
   6.1130   4.85000E-002    0.00000E+000
   6.1140   4.09000E-002    0.00000E+000
   6.1160   2.20000E-002    0.00000E+000
   6.1180   2.05000E-002    0.00000E+000
   6.1210   2.65000E-002    0.00000E+000
   6.1230   4.57000E-002    0.00000E+000
   6.1270   3.03000E-002    0.00000E+000
   6.1300   3.49000E-002    0.00000E+000
   6.1320   2.57000E-002    0.00000E+000
   6.1360   4.15000E-002    0.00000E+000
   6.1390   3.59000E-002    0.00000E+000
   6.1410   4.52000E-002    0.00000E+000
   6.1430   5.19000E-002    0.00000E+000
   6.1460   3.40000E-002    0.00000E+000
   6.1490   3.42000E-002    0.00000E+000
   6.1520   4.62000E-002    0.00000E+000
   6.1540   3.85000E-002    0.00000E+000
   6.1570   4.54000E-002    0.00000E+000
   6.1610   2.59000E-002    0.00000E+000
   6.1620   2.94000E-002    0.00000E+000
   6.1640   2.53000E-002    0.00000E+000
   6.1660   4.37000E-002    0.00000E+000
   6.1710   3.95000E-002    0.00000E+000
   6.1730   3.20000E-002    0.00000E+000
   6.1750   4.80000E-002    0.00000E+000
   6.1770   4.93000E-002    0.00000E+000
   6.1790   3.52000E-002    0.00000E+000
   6.1830   4.32000E-002    0.00000E+000
   6.1880   4.34000E-002    0.00000E+000
   6.1910   3.77000E-002    0.00000E+000
   6.1920   4.13000E-002    0.00000E+000
   6.1960   4.38000E-002    0.00000E+000
   6.1980   4.48000E-002    0.00000E+000
   6.2000   4.50000E-002    0.00000E+000
   6.2020   5.43000E-002    0.00000E+000
   6.2050   4.95000E-002    0.00000E+000
   6.2080   4.22000E-002    0.00000E+000
   6.2100   5.18000E-002    0.00000E+000
   6.2130   4.39000E-002    0.00000E+000
   6.2140   4.82000E-002    0.00000E+000
   6.2170   4.53000E-002    0.00000E+000
   6.2200   4.09000E-002    0.00000E+000
   6.2230   3.30000E-002    0.00000E+000
   6.2260   5.14000E-002    0.00000E+000
   6.2300   4.15000E-002    0.00000E+000
   6.2310   4.14000E-002    0.00000E+000
   6.2340   4.76000E-002    0.00000E+000
   6.2380   4.75000E-002    0.00000E+000
   6.2410   5.02000E-002    0.00000E+000
   6.2440   4.72000E-002    0.00000E+000
   6.2470   5.53000E-002    0.00000E+000
   6.2480   4.67000E-002    0.00000E+000
   6.2500   5.92000E-002    0.00000E+000
   6.2520   3.83000E-002    0.00000E+000
   6.2540   4.94000E-002    0.00000E+000
   6.2570   5.17000E-002    0.00000E+000
   6.2590   4.68000E-002    0.00000E+000
   6.2630   4.13000E-002    0.00000E+000
   6.2660   5.99000E-002    0.00000E+000
   6.2730   4.76000E-002    0.00000E+000
   6.2770   5.22000E-002    0.00000E+000
   6.2840   4.92000E-002    0.00000E+000
   6.2860   5.11000E-002    0.00000E+000
   6.2890   5.16000E-002    0.00000E+000
   6.2910   6.04000E-002    0.00000E+000
   6.2930   5.44000E-002    0.00000E+000
   6.2960   5.96000E-002    0.00000E+000
   6.2980   4.84000E-002    0.00000E+000
   6.3020   6.57000E-002    0.00000E+000
   6.3060   7.12000E-002    0.00000E+000
   6.3080   6.35000E-002    0.00000E+000
   6.3090   6.11000E-002    0.00000E+000
   6.3150   7.29000E-002    0.00000E+000
   6.3160   5.46000E-002    0.00000E+000
   6.3180   6.31000E-002    0.00000E+000
   6.3210   5.77000E-002    0.00000E+000
   6.3240   6.00000E-002    0.00000E+000
   6.3320   3.84000E-002    0.00000E+000
   6.3330   5.16000E-002    0.00000E+000
   6.3380   7.11000E-002    0.00000E+000
   6.3400   5.96000E-002    0.00000E+000
   6.3450   7.41000E-002    0.00000E+000
   6.3470   6.42000E-002    0.00000E+000
   6.3560   7.16000E-002    0.00000E+000
   6.3580   7.84000E-002    0.00000E+000
   6.3610   7.05000E-002    0.00000E+000
   6.3630   8.40000E-002    0.00000E+000
   6.3640   7.18000E-002    0.00000E+000
   6.3680   7.55000E-002    0.00000E+000
   6.3720   7.46000E-002    0.00000E+000
   6.3740   8.90000E-002    0.00000E+000
   6.3760   7.02000E-002    0.00000E+000
   6.3830   8.47000E-002    0.00000E+000
   6.3860   8.10000E-002    0.00000E+000
   6.3870   9.52000E-002    0.00000E+000
   6.3880   8.23000E-002    0.00000E+000
   6.3890   8.05000E-002    0.00000E+000
   6.3950   8.22000E-002    0.00000E+000
   6.3990   9.27000E-002    0.00000E+000
   6.4010   8.13000E-002    0.00000E+000
   6.4020   7.79000E-002    0.00000E+000
   6.4050   9.98000E-002    0.00000E+000
   6.4100   9.52000E-002    0.00000E+000
   6.4130   7.86000E-002    0.00000E+000
   6.4150   9.08000E-002    0.00000E+000
   6.4190   9.89000E-002    0.00000E+000
   6.4220   8.63000E-002    0.00000E+000
   6.4240   9.06000E-002    0.00000E+000
   6.4260   9.53000E-002    0.00000E+000
   6.4270   1.06400E-001    0.00000E+000
   6.4300   9.63000E-002    0.00000E+000
   6.4310   9.70000E-002    0.00000E+000
   6.4320   9.50000E-002    0.00000E+000
   6.4380   1.00200E-001    0.00000E+000
   6.4420   1.02400E-001    0.00000E+000
   6.4440   1.14500E-001    0.00000E+000
   6.4450   1.15600E-001    0.00000E+000
   6.4470   1.11900E-001    0.00000E+000
   6.4490   1.27200E-001    0.00000E+000
   6.4520   1.10000E-001    0.00000E+000
   6.4540   1.10200E-001    0.00000E+000
   6.4560   1.10300E-001    0.00000E+000
   6.4580   1.14600E-001    0.00000E+000
   6.4600   1.19200E-001    0.00000E+000
   6.4630   1.17400E-001    0.00000E+000
   6.4660   1.34600E-001    0.00000E+000
   6.4700   1.00700E-001    0.00000E+000
   6.4710   1.13500E-001    0.00000E+000
   6.4740   1.21900E-001    0.00000E+000
   6.4760   1.24500E-001    0.00000E+000
   6.4790   1.20200E-001    0.00000E+000
   6.4810   1.15500E-001    0.00000E+000
   6.4850   1.37300E-001    0.00000E+000
   6.4870   1.20300E-001    0.00000E+000
   6.4900   1.37600E-001    0.00000E+000
   6.4920   1.39000E-001    0.00000E+000
   6.4960   1.34000E-001    0.00000E+000
   6.4970   1.42100E-001    0.00000E+000
   6.5000   1.43600E-001    0.00000E+000
   6.5030   1.43000E-001    0.00000E+000
   6.5060   1.42700E-001    0.00000E+000
   6.5080   1.50900E-001    0.00000E+000
   6.5100   1.48100E-001    0.00000E+000
   6.5130   1.55100E-001    0.00000E+000
   6.5170   1.59100E-001    0.00000E+000
   6.5180   1.56400E-001    0.00000E+000
   6.5210   1.62500E-001    0.00000E+000
   6.5240   1.57500E-001    0.00000E+000
   6.5260   1.58300E-001    0.00000E+000
   6.5290   1.60000E-001    0.00000E+000
   6.5300   1.71700E-001    0.00000E+000
   6.5330   1.61800E-001    0.00000E+000
   6.5370   1.59200E-001    0.00000E+000
   6.5390   1.63200E-001    0.00000E+000
   6.5430   1.67500E-001    0.00000E+000
   6.5440   1.70100E-001    0.00000E+000
   6.5470   1.72400E-001    0.00000E+000
   6.5490   1.75500E-001    0.00000E+000
   6.5510   1.83100E-001    0.00000E+000
   6.5530   1.80800E-001    0.00000E+000
   6.5570   1.74000E-001    0.00000E+000
   6.5600   1.85500E-001    0.00000E+000
   6.5630   1.83100E-001    0.00000E+000
   6.5670   1.86800E-001    0.00000E+000
   6.5710   1.97400E-001    0.00000E+000
   6.5730   1.96600E-001    0.00000E+000
   6.5750   1.96000E-001    0.00000E+000
   6.5780   1.98300E-001    0.00000E+000
   6.5800   2.07500E-001    0.00000E+000
   6.5820   1.97500E-001    0.00000E+000
   6.5840   2.01100E-001    0.00000E+000
   6.5880   2.02900E-001    0.00000E+000
   6.5900   2.09900E-001    0.00000E+000
   6.5930   2.10800E-001    0.00000E+000
   6.5970   2.20800E-001    0.00000E+000
   6.6000   2.21500E-001    0.00000E+000
   6.6030   2.17700E-001    0.00000E+000
   6.6060   2.15500E-001    0.00000E+000
   6.6080   2.34900E-001    0.00000E+000
   6.6120   2.32800E-001    0.00000E+000
   6.6130   2.26100E-001    0.00000E+000
   6.6170   2.25100E-001    0.00000E+000
   6.6190   2.35000E-001    0.00000E+000
   6.6210   2.43100E-001    0.00000E+000
   6.6240   2.44600E-001    0.00000E+000
   6.6270   2.35800E-001    0.00000E+000
   6.6290   2.31500E-001    0.00000E+000
   6.6300   2.37900E-001    0.00000E+000
   6.6330   2.51500E-001    0.00000E+000
   6.6370   2.51700E-001    0.00000E+000
   6.6390   2.53400E-001    0.00000E+000
   6.6420   2.48500E-001    0.00000E+000
   6.6450   2.65900E-001    0.00000E+000
   6.6480   2.61900E-001    0.00000E+000
   6.6510   2.54900E-001    0.00000E+000
   6.6540   2.50600E-001    0.00000E+000
   6.6560   2.79200E-001    0.00000E+000
   6.6600   2.72600E-001    0.00000E+000
   6.6620   2.68700E-001    0.00000E+000
   6.6660   2.89100E-001    0.00000E+000
   6.6670   2.77500E-001    0.00000E+000
   6.6700   2.79400E-001    0.00000E+000
   6.6710   2.87300E-001    0.00000E+000
   6.6730   2.89100E-001    0.00000E+000
   6.6760   2.84900E-001    0.00000E+000
   6.6800   2.93200E-001    0.00000E+000
   6.6830   3.01800E-001    0.00000E+000
   6.6840   2.91200E-001    0.00000E+000
   6.6870   2.97400E-001    0.00000E+000
   6.6900   2.97600E-001    0.00000E+000
   6.6910   2.97300E-001    0.00000E+000
   6.6940   2.98800E-001    0.00000E+000
   6.6970   3.10200E-001    0.00000E+000
   6.7000   3.22500E-001    0.00000E+000
   6.7010   2.99300E-001    0.00000E+000
   6.7040   3.10200E-001    0.00000E+000
   6.7090   3.19500E-001    0.00000E+000
   6.7100   3.43700E-001    0.00000E+000
   6.7140   3.20400E-001    0.00000E+000
   6.7160   3.34600E-001    0.00000E+000
   6.7190   3.40800E-001    0.00000E+000
   6.7210   3.39500E-001    0.00000E+000
   6.7230   3.33200E-001    0.00000E+000
   6.7250   3.17400E-001    0.00000E+000
   6.7280   3.38900E-001    0.00000E+000
   6.7300   3.48000E-001    0.00000E+000
   6.7330   3.39900E-001    0.00000E+000
   6.7350   3.34300E-001    0.00000E+000
   6.7370   3.29400E-001    0.00000E+000
   6.7400   3.51900E-001    0.00000E+000
   6.7440   3.61900E-001    0.00000E+000
   6.7460   3.52600E-001    0.00000E+000
   6.7500   3.58400E-001    0.00000E+000
   6.7530   3.50400E-001    0.00000E+000
   6.7550   3.57500E-001    0.00000E+000
   6.7580   3.56500E-001    0.00000E+000
   6.7620   3.80400E-001    0.00000E+000
   6.7650   3.76700E-001    0.00000E+000
   6.7660   3.85600E-001    0.00000E+000
   6.7690   3.76300E-001    0.00000E+000
   6.7710   3.72900E-001    0.00000E+000
   6.7730   3.81000E-001    0.00000E+000
   6.7780   4.10700E-001    0.00000E+000
   6.7790   3.87700E-001    0.00000E+000
   6.7830   3.81200E-001    0.00000E+000
   6.7870   3.87900E-001    0.00000E+000
   6.7880   3.84300E-001    0.00000E+000
   6.7920   3.89400E-001    0.00000E+000
   6.7950   3.95000E-001    0.00000E+000
   6.7980   3.93300E-001    0.00000E+000
   6.8000   3.98100E-001    0.00000E+000
   6.8030   4.01900E-001    0.00000E+000
   6.8060   4.10600E-001    0.00000E+000
   6.8070   4.14100E-001    0.00000E+000
   6.8120   4.15800E-001    0.00000E+000
   6.8140   4.22500E-001    0.00000E+000
   6.8160   4.08700E-001    0.00000E+000
   6.8170   4.17200E-001    0.00000E+000
   6.8220   4.04000E-001    0.00000E+000
   6.8250   4.11500E-001    0.00000E+000
   6.8280   4.26100E-001    0.00000E+000
   6.8290   4.33700E-001    0.00000E+000
   6.8340   4.32800E-001    0.00000E+000
   6.8360   4.30200E-001    0.00000E+000
   6.8380   4.54800E-001    0.00000E+000
   6.8420   4.26700E-001    0.00000E+000
   6.8450   4.21200E-001    0.00000E+000
   6.8470   4.18300E-001    0.00000E+000
   6.8510   4.17400E-001    0.00000E+000
   6.8540   4.44000E-001    0.00000E+000
   6.8570   4.62400E-001    0.00000E+000
   6.8590   4.61100E-001    0.00000E+000
   6.8600   4.38900E-001    0.00000E+000
   6.8640   4.42200E-001    0.00000E+000
   6.8660   4.54500E-001    0.00000E+000
   6.8690   4.37900E-001    0.00000E+000
   6.8710   4.42000E-001    0.00000E+000
   6.8760   4.76200E-001    0.00000E+000
   6.8770   4.44300E-001    0.00000E+000
   6.8800   4.70200E-001    0.00000E+000
   6.8820   4.57000E-001    0.00000E+000
   6.8860   4.61900E-001    0.00000E+000
   6.8890   4.80900E-001    0.00000E+000
   6.8920   4.74200E-001    0.00000E+000
   6.8940   4.74900E-001    0.00000E+000
   6.8970   4.66600E-001    0.00000E+000
   6.9000   4.69400E-001    0.00000E+000
   6.9040   4.84800E-001    0.00000E+000
   6.9080   4.66000E-001    0.00000E+000
   6.9090   4.78100E-001    0.00000E+000
   6.9140   4.85800E-001    0.00000E+000
   6.9160   4.97500E-001    0.00000E+000
   6.9180   4.86200E-001    0.00000E+000
   6.9200   4.93700E-001    0.00000E+000
   6.9240   4.83300E-001    0.00000E+000
   6.9270   4.84700E-001    0.00000E+000
   6.9290   4.97900E-001    0.00000E+000
   6.9330   5.06000E-001    0.00000E+000
   6.9340   4.97700E-001    0.00000E+000
   6.9360   4.74800E-001    0.00000E+000
   6.9370   4.93500E-001    0.00000E+000
   6.9410   4.98600E-001    0.00000E+000
   6.9450   5.12500E-001    0.00000E+000
   6.9480   4.92100E-001    0.00000E+000
   6.9520   5.14900E-001    0.00000E+000
   6.9530   5.04300E-001    0.00000E+000
   6.9560   4.97400E-001    0.00000E+000
   6.9610   5.03700E-001    0.00000E+000
   6.9650   4.92200E-001    0.00000E+000
   6.9660   4.98000E-001    0.00000E+000
   6.9700   5.39500E-001    0.00000E+000
   6.9720   5.13600E-001    0.00000E+000
   6.9780   5.32500E-001    0.00000E+000
   6.9820   5.21800E-001    0.00000E+000
   6.9840   4.90700E-001    0.00000E+000
   6.9850   5.07600E-001    0.00000E+000
   6.9900   5.48500E-001    0.00000E+000
   6.9920   5.19800E-001    0.00000E+000
   6.9940   5.26200E-001    0.00000E+000
   6.9960   5.23500E-001    0.00000E+000
   7.0000   5.40100E-001    0.00000E+000
   7.0020   5.32000E-001    0.00000E+000
   7.0040   5.22400E-001    0.00000E+000
   7.0080   5.50300E-001    0.00000E+000
   7.0090   5.52100E-001    0.00000E+000
   7.0120   5.44600E-001    0.00000E+000
   7.0150   5.51800E-001    0.00000E+000
   7.0170   5.53300E-001    0.00000E+000
   7.0200   5.49900E-001    0.00000E+000
   7.0230   5.51900E-001    0.00000E+000
   7.0260   5.41700E-001    0.00000E+000
   7.0300   5.75600E-001    0.00000E+000
   7.0320   5.63100E-001    0.00000E+000
   7.0350   5.57500E-001    0.00000E+000
   7.0380   5.85100E-001    0.00000E+000
   7.0400   5.77700E-001    0.00000E+000
   7.0430   5.84800E-001    0.00000E+000
   7.0450   5.85700E-001    0.00000E+000
   7.0480   5.75200E-001    0.00000E+000
   7.0520   6.10800E-001    0.00000E+000
   7.0540   6.17300E-001    0.00000E+000
   7.0560   6.16300E-001    0.00000E+000
   7.0600   6.46200E-001    0.00000E+000
   7.0610   6.44400E-001    0.00000E+000
   7.0640   6.50000E-001    0.00000E+000
   7.0680   6.77400E-001    0.00000E+000
   7.0700   7.01500E-001    0.00000E+000
   7.0720   6.84700E-001    0.00000E+000
   7.0760   7.33000E-001    0.00000E+000
   7.0790   7.44400E-001    0.00000E+000
   7.0820   7.44300E-001    0.00000E+000
   7.0830   8.07400E-001    0.00000E+000
   7.0890   8.09600E-001    0.00000E+000
   7.0910   8.66300E-001    0.00000E+000
   7.0930   8.78200E-001    0.00000E+000
   7.0950   9.28500E-001    0.00000E+000
   7.1000   9.57800E-001    0.00000E+000
   7.1030   9.98800E-001    0.00000E+000
   7.1050   1.04640E+000    0.00000E+000
   7.1060   1.08290E+000    0.00000E+000
   7.1100   1.15590E+000    0.00000E+000
   7.1130   1.19810E+000    0.00000E+000
   7.1150   1.27250E+000    0.00000E+000
   7.1190   1.31350E+000    0.00000E+000
   7.1220   1.47380E+000    0.00000E+000
   7.1250   1.59270E+000    0.00000E+000
   7.1280   1.63100E+000    0.00000E+000
   7.1310   1.89850E+000    0.00000E+000
   7.1340   2.43820E+000    0.00000E+000
   7.1380   2.63450E+000    0.00000E+000
   7.1400   2.58460E+000    0.00000E+000
   7.1440   2.41570E+000    0.00000E+000
   7.1460   2.68890E+000    0.00000E+000
   7.1490   2.53690E+000    0.00000E+000
   7.1520   2.83130E+000    0.00000E+000
   7.1540   2.80530E+000    0.00000E+000
   7.1560   2.58770E+000    0.00000E+000
   7.1600   2.25280E+000    0.00000E+000
   7.1630   1.44870E+000    0.00000E+000
   7.1650   1.52730E+000    0.00000E+000
   7.1690   1.34820E+000    0.00000E+000
   7.1720   1.50010E+000    0.00000E+000
   7.1740   1.00690E+000    0.00000E+000
   7.1770   1.22580E+000    0.00000E+000
   7.1800   5.21300E-001    0.00000E+000
   7.1820   1.02630E+000    0.00000E+000
   7.1850   4.90900E-001    0.00000E+000
   7.1880   1.00000E+000    0.00000E+000
   7.1900   1.00000E+000    0.00000E+000
   7.1930   1.00000E+000    0.00000E+000
   7.1950   1.00000E+000    0.00000E+000
   7.1980   1.00000E+000    0.00000E+000
   7.2010   1.00000E+000    0.00000E+000
   7.2020   1.00000E+000    0.00000E+000
   7.2050   1.00000E+000    0.00000E+000
   7.2090   1.00000E+000    0.00000E+000
   7.2130   1.00000E+000    0.00000E+000
   7.2150   1.00000E+000    0.00000E+000
   7.2170   1.00000E+000    0.00000E+000
   7.2210   1.00000E+000    0.00000E+000
   7.2250   1.00000E+000    0.00000E+000
   7.2260   1.00000E+000    0.00000E+000
   7.2280   1.00000E+000    0.00000E+000
   7.2310   1.00000E+000    0.00000E+000
   7.2340   1.00000E+000    0.00000E+000
   7.2370   1.00000E+000    0.00000E+000
   7.2410   1.00000E+000    0.00000E+000
   7.2430   1.00000E+000    0.00000E+000
   7.2460   1.00000E+000    0.00000E+000
   7.2490   1.00000E+000    0.00000E+000
   7.2510   1.00000E+000    0.00000E+000
   7.2550   1.00000E+000    0.00000E+000
   7.2570   1.00000E+000    0.00000E+000
   7.2590   1.00000E+000    0.00000E+000
   7.2640   1.00000E+000    0.00000E+000
   7.2670   1.00000E+000    0.00000E+000
   7.2690   1.00000E+000    0.00000E+000
   7.2730   1.00000E+000    0.00000E+000
   7.2760   1.00000E+000    0.00000E+000
   7.2780   1.00000E+000    0.00000E+000
   7.2800   1.00000E+000    0.00000E+000
   7.2830   1.00000E+000    0.00000E+000
   7.2870   1.00000E+000    0.00000E+000
   7.2890   1.00000E+000    0.00000E+000
   7.2940   1.00000E+000    0.00000E+000
   7.2950   1.00000E+000    0.00000E+000
   7.2990   1.00000E+000    0.00000E+000
   7.3000   1.00000E+000    0.00000E+000
