# Supplementary material for: Rationally seeded computational protein design of ɑ-helical barrels
Source: Nat Chem Biol. 2024 Jun 20;20(8):991–9. doi: 10.1038/s41589-024-01642-0 (PMC11288890; doi:10.1038/s41589-024-01642-0)
Supplement: Supplementary file 3 — PDB and .mtz files used for making figure panels b–d and j–m. [file 41589_2024_1642_MOESM3_ESM.zip › KIA_RP_RSPD_NatChemBiol_data_Figure2/scapCC6_LLIA_panels_e-h/AUC_panel_g/SV_raw/00099.RA1]

scapCC6_LLIA_master
R 1 20.0 50000 0040462 8.1250E11 281 1 
   5.8010   8.24800E-001    0.00000E+000
   5.8020   6.05200E-001    0.00000E+000
   5.8030   9.67400E-001    0.00000E+000
   5.8040   8.19700E-001    0.00000E+000
   5.8050   7.98300E-001    0.00000E+000
   5.8060   8.87900E-001    0.00000E+000
   5.8070   7.10300E-001    0.00000E+000
   5.8080   1.15870E+000    0.00000E+000
   5.8100   9.67700E-001    0.00000E+000
   5.8110   1.14020E+000    0.00000E+000
   5.8120   1.05200E+000    0.00000E+000
   5.8130   1.12760E+000    0.00000E+000
   5.8140   1.02970E+000    0.00000E+000
   5.8150   8.95400E-001    0.00000E+000
   5.8170   1.16540E+000    0.00000E+000
   5.8180   1.14030E+000    0.00000E+000
   5.8190   1.08820E+000    0.00000E+000
   5.8200   9.89200E-001    0.00000E+000
   5.8220   1.07650E+000    0.00000E+000
   5.8230   1.28080E+000    0.00000E+000
   5.8240   1.04060E+000    0.00000E+000
   5.8260   1.03940E+000    0.00000E+000
   5.8270   1.04520E+000    0.00000E+000
   5.8280   1.08350E+000    0.00000E+000
   5.8290   1.40000E+000    0.00000E+000
   5.8310   1.34780E+000    0.00000E+000
   5.8330   1.49280E+000    0.00000E+000
   5.8340   1.59060E+000    0.00000E+000
   5.8350   1.58670E+000    0.00000E+000
   5.8360   1.61180E+000    0.00000E+000
   5.8370   1.70450E+000    0.00000E+000
   5.8390   1.69310E+000    0.00000E+000
   5.8400   1.55820E+000    0.00000E+000
   5.8410   1.70920E+000    0.00000E+000
   5.8420   1.52320E+000    0.00000E+000
   5.8440   1.66420E+000    0.00000E+000
   5.8470   1.00000E+000    0.00000E+000
   5.8480   1.52660E+000    0.00000E+000
   5.8490   1.46890E+000    0.00000E+000
   5.8510   1.41940E+000    0.00000E+000
   5.8540   1.08700E+000    0.00000E+000
   5.8560   7.70200E-001    0.00000E+000
   5.8590   5.25600E-001    0.00000E+000
   5.8610   5.41600E-001    0.00000E+000
   5.8620   6.45600E-001    0.00000E+000
   5.8630   3.52100E-001    0.00000E+000
   5.8650   3.82100E-001    0.00000E+000
   5.8670   3.00200E-001    0.00000E+000
   5.8680   2.34700E-001    0.00000E+000
   5.8700   2.25400E-001    0.00000E+000
   5.8720   2.79600E-001    0.00000E+000
   5.8750   2.09500E-001    0.00000E+000
   5.8760   1.72900E-001    0.00000E+000
   5.8780   1.91500E-001    0.00000E+000
   5.8800   1.28600E-001    0.00000E+000
   5.8810   1.36400E-001    0.00000E+000
   5.8820   1.06300E-001    0.00000E+000
   5.8850   7.09000E-002    0.00000E+000
   5.8860   7.58000E-002    0.00000E+000
   5.8880   1.03600E-001    0.00000E+000
   5.8890   7.55000E-002    0.00000E+000
   5.8920   3.23000E-002    0.00000E+000
   5.8940   6.20000E-002    0.00000E+000
   5.8960   4.29000E-002    0.00000E+000
   5.8980   3.01000E-002    0.00000E+000
   5.9010  -1.90000E-003    0.00000E+000
   5.9050   2.30000E-002    0.00000E+000
   5.9080   1.54000E-002    0.00000E+000
   5.9100   1.99000E-002    0.00000E+000
   5.9110   2.07000E-002    0.00000E+000
   5.9140   3.69000E-002    0.00000E+000
   5.9160  -5.60000E-003    0.00000E+000
   5.9190   5.60000E-003    0.00000E+000
   5.9200   1.28000E-002    0.00000E+000
   5.9220   2.00000E-004    0.00000E+000
   5.9240   1.21000E-002    0.00000E+000
   5.9260   2.17000E-002    0.00000E+000
   5.9300   1.20000E-002    0.00000E+000
   5.9310   6.80000E-003    0.00000E+000
   5.9330   3.40000E-003    0.00000E+000
   5.9350   1.80000E-003    0.00000E+000
   5.9380   3.90000E-003    0.00000E+000
   5.9400   9.80000E-003    0.00000E+000
   5.9410   9.60000E-003    0.00000E+000
   5.9440  -3.80000E-003    0.00000E+000
   5.9480  -5.30000E-003    0.00000E+000
   5.9490   1.14000E-002    0.00000E+000
   5.9510   5.50000E-003    0.00000E+000
   5.9530   6.70000E-003    0.00000E+000
   5.9560   6.70000E-003    0.00000E+000
   5.9570   9.80000E-003    0.00000E+000
   5.9600   5.90000E-003    0.00000E+000
   5.9620  -4.10000E-003    0.00000E+000
   5.9650  -3.10000E-003    0.00000E+000
   5.9690   3.20000E-003    0.00000E+000
   5.9730  -8.00000E-004    0.00000E+000
   5.9750   4.60000E-003    0.00000E+000
   5.9760   2.15000E-002    0.00000E+000
   5.9800   1.91000E-002    0.00000E+000
   5.9810   2.22000E-002    0.00000E+000
   5.9840  -1.21000E-002    0.00000E+000
   5.9870   1.43000E-002    0.00000E+000
   5.9880  -3.20000E-003    0.00000E+000
   5.9890   1.61300E-001    0.00000E+000
   5.9910   3.40000E-003    0.00000E+000
   5.9930  -5.48400E-001    0.00000E+000
   5.9960  -6.34400E-001    0.00000E+000
   5.9980  -2.62800E-001    0.00000E+000
   6.0000   5.76000E-002    0.00000E+000
   6.0010   4.92000E-002    0.00000E+000
   6.0030  -5.19000E-002    0.00000E+000
   6.0060  -2.76000E-002    0.00000E+000
   6.0080  -3.37000E-002    0.00000E+000
   6.0100  -2.32000E-002    0.00000E+000
   6.0120  -3.69000E-002    0.00000E+000
   6.0140  -4.14000E-002    0.00000E+000
   6.0160  -2.93000E-002    0.00000E+000
   6.0170  -2.07000E-002    0.00000E+000
   6.0190  -4.82000E-002    0.00000E+000
   6.0210  -5.70000E-002    0.00000E+000
   6.0220  -5.00000E-002    0.00000E+000
   6.0240  -4.80000E-002    0.00000E+000
   6.0260  -4.39000E-002    0.00000E+000
   6.0280  -3.58000E-002    0.00000E+000
   6.0300  -4.61000E-002    0.00000E+000
   6.0320  -2.46000E-002    0.00000E+000
   6.0340  -4.09000E-002    0.00000E+000
   6.0350  -1.26200E-001    0.00000E+000
   6.0380   5.28300E-001    0.00000E+000
   6.0450   5.45800E-001    0.00000E+000
   6.0480   2.85000E-002    0.00000E+000
   6.0500   1.10000E-003    0.00000E+000
   6.0510   1.96000E-002    0.00000E+000
   6.0530   3.39000E-002    0.00000E+000
   6.0560   2.14000E-002    0.00000E+000
   6.0580   2.22000E-002    0.00000E+000
   6.0610   3.65000E-002    0.00000E+000
   6.0640   3.07000E-002    0.00000E+000
   6.0680   3.01000E-002    0.00000E+000
   6.0710   3.71000E-002    0.00000E+000
   6.0720   2.89000E-002    0.00000E+000
   6.0770   2.73000E-002    0.00000E+000
   6.0780   3.51000E-002    0.00000E+000
   6.0800   3.93000E-002    0.00000E+000
   6.0820   3.07000E-002    0.00000E+000
   6.0850   1.80000E-002    0.00000E+000
   6.0860   2.75000E-002    0.00000E+000
   6.0890   3.49000E-002    0.00000E+000
   6.0900   2.93000E-002    0.00000E+000
   6.0930   2.68000E-002    0.00000E+000
   6.0950   3.38000E-002    0.00000E+000
   6.0960   2.06000E-002    0.00000E+000
   6.1010   4.05000E-002    0.00000E+000
   6.1050   3.71000E-002    0.00000E+000
   6.1100   2.01000E-002    0.00000E+000
   6.1110   2.96000E-002    0.00000E+000
   6.1140   3.68000E-002    0.00000E+000
   6.1150   2.87000E-002    0.00000E+000
   6.1160   2.86000E-002    0.00000E+000
   6.1180   2.60000E-002    0.00000E+000
   6.1220   1.79000E-002    0.00000E+000
   6.1230   1.91000E-002    0.00000E+000
   6.1260   2.44000E-002    0.00000E+000
   6.1280   3.39000E-002    0.00000E+000
   6.1340   1.99000E-002    0.00000E+000
   6.1370   3.33000E-002    0.00000E+000
   6.1390   4.21000E-002    0.00000E+000
   6.1410   4.02000E-002    0.00000E+000
   6.1420   3.86000E-002    0.00000E+000
   6.1470   3.53000E-002    0.00000E+000
   6.1500   3.58000E-002    0.00000E+000
   6.1530   4.96000E-002    0.00000E+000
   6.1550   2.82000E-002    0.00000E+000
   6.1590   1.93000E-002    0.00000E+000
   6.1640   1.82000E-002    0.00000E+000
   6.1680   3.75000E-002    0.00000E+000
   6.1700   3.44000E-002    0.00000E+000
   6.1730   3.82000E-002    0.00000E+000
   6.1760   2.79000E-002    0.00000E+000
   6.1770   3.77000E-002    0.00000E+000
   6.1800   3.97000E-002    0.00000E+000
   6.1810   3.87000E-002    0.00000E+000
   6.1870   3.25000E-002    0.00000E+000
   6.1930   3.23000E-002    0.00000E+000
   6.1950   2.42000E-002    0.00000E+000
   6.1970   3.16000E-002    0.00000E+000
   6.1990   4.50000E-002    0.00000E+000
   6.2020   4.89000E-002    0.00000E+000
   6.2050   3.95000E-002    0.00000E+000
   6.2090   3.54000E-002    0.00000E+000
   6.2110   2.99000E-002    0.00000E+000
   6.2130   3.95000E-002    0.00000E+000
   6.2140   2.70000E-002    0.00000E+000
   6.2160   3.61000E-002    0.00000E+000
   6.2200   2.28000E-002    0.00000E+000
   6.2230   2.98000E-002    0.00000E+000
   6.2270   2.79000E-002    0.00000E+000
   6.2290   4.03000E-002    0.00000E+000
   6.2320   3.36000E-002    0.00000E+000
   6.2380   4.25000E-002    0.00000E+000
   6.2400   3.91000E-002    0.00000E+000
   6.2440   5.22000E-002    0.00000E+000
   6.2450   3.59000E-002    0.00000E+000
   6.2460   3.83000E-002    0.00000E+000
   6.2500   3.48000E-002    0.00000E+000
   6.2520   3.78000E-002    0.00000E+000
   6.2540   2.83000E-002    0.00000E+000
   6.2570   3.39000E-002    0.00000E+000
   6.2590   3.30000E-002    0.00000E+000
   6.2610   2.66000E-002    0.00000E+000
   6.2630   3.16000E-002    0.00000E+000
   6.2660   4.55000E-002    0.00000E+000
   6.2720   4.34000E-002    0.00000E+000
   6.2750   3.09000E-002    0.00000E+000
   6.2780   3.67000E-002    0.00000E+000
   6.2840   3.83000E-002    0.00000E+000
   6.2860   2.67000E-002    0.00000E+000
   6.2890   4.26000E-002    0.00000E+000
   6.2910   3.68000E-002    0.00000E+000
   6.2930   3.77000E-002    0.00000E+000
   6.2950   3.81000E-002    0.00000E+000
   6.2970   3.92000E-002    0.00000E+000
   6.2980   4.59000E-002    0.00000E+000
   6.3020   4.69000E-002    0.00000E+000
   6.3040   3.27000E-002    0.00000E+000
   6.3080   3.52000E-002    0.00000E+000
   6.3090   3.36000E-002    0.00000E+000
   6.3140   2.81000E-002    0.00000E+000
   6.3160   4.53000E-002    0.00000E+000
   6.3180   3.94000E-002    0.00000E+000
   6.3200   3.57000E-002    0.00000E+000
   6.3250   3.00000E-002    0.00000E+000
   6.3290   2.45000E-002    0.00000E+000
   6.3310   4.37000E-002    0.00000E+000
   6.3370   2.81000E-002    0.00000E+000
   6.3450   4.69000E-002    0.00000E+000
   6.3460   3.37000E-002    0.00000E+000
   6.3560   3.40000E-002    0.00000E+000
   6.3570   5.24000E-002    0.00000E+000
   6.3590   3.96000E-002    0.00000E+000
   6.3630   3.75000E-002    0.00000E+000
   6.3690   4.23000E-002    0.00000E+000
   6.3700   3.88000E-002    0.00000E+000
   6.3730   2.45000E-002    0.00000E+000
   6.3760   3.95000E-002    0.00000E+000
   6.3810   4.87000E-002    0.00000E+000
   6.3860   4.47000E-002    0.00000E+000
   6.3870   5.48000E-002    0.00000E+000
   6.3890   5.23000E-002    0.00000E+000
   6.3960   4.46000E-002    0.00000E+000
   6.3990   4.91000E-002    0.00000E+000
   6.4010   4.20000E-002    0.00000E+000
   6.4030   4.39000E-002    0.00000E+000
   6.4050   4.61000E-002    0.00000E+000
   6.4060   4.90000E-002    0.00000E+000
   6.4110   4.31000E-002    0.00000E+000
   6.4130   4.25000E-002    0.00000E+000
   6.4170   4.00000E-002    0.00000E+000
   6.4190   3.85000E-002    0.00000E+000
   6.4210   4.81000E-002    0.00000E+000
   6.4240   5.38000E-002    0.00000E+000
   6.4260   4.80000E-002    0.00000E+000
   6.4280   4.37000E-002    0.00000E+000
   6.4310   4.44000E-002    0.00000E+000
   6.4350   4.84000E-002    0.00000E+000
   6.4360   4.50000E-002    0.00000E+000
   6.4400   4.61000E-002    0.00000E+000
   6.4420   4.91000E-002    0.00000E+000
   6.4450   4.72000E-002    0.00000E+000
   6.4460   4.62000E-002    0.00000E+000
   6.4490   5.31000E-002    0.00000E+000
   6.4530   4.80000E-002    0.00000E+000
   6.4540   5.18000E-002    0.00000E+000
   6.4570   4.76000E-002    0.00000E+000
   6.4600   5.98000E-002    0.00000E+000
   6.4620   4.86000E-002    0.00000E+000
   6.4650   5.44000E-002    0.00000E+000
   6.4680   5.94000E-002    0.00000E+000
   6.4710   2.61000E-002    0.00000E+000
   6.4720   4.90000E-002    0.00000E+000
   6.4740   4.63000E-002    0.00000E+000
   6.4770   5.18000E-002    0.00000E+000
   6.4790   4.76000E-002    0.00000E+000
   6.4810   4.40000E-002    0.00000E+000
   6.4850   5.80000E-002    0.00000E+000
   6.4880   5.30000E-002    0.00000E+000
   6.4920   4.79000E-002    0.00000E+000
   6.4930   5.32000E-002    0.00000E+000
   6.4940   4.26000E-002    0.00000E+000
   6.4970   4.87000E-002    0.00000E+000
   6.4990   5.77000E-002    0.00000E+000
   6.5010   5.10000E-002    0.00000E+000
   6.5060   5.68000E-002    0.00000E+000
   6.5080   4.89000E-002    0.00000E+000
   6.5110   5.59000E-002    0.00000E+000
   6.5130   4.35000E-002    0.00000E+000
   6.5170   5.09000E-002    0.00000E+000
   6.5190   4.65000E-002    0.00000E+000
   6.5220   6.32000E-002    0.00000E+000
   6.5250   6.56000E-002    0.00000E+000
   6.5280   5.23000E-002    0.00000E+000
   6.5290   5.51000E-002    0.00000E+000
   6.5310   5.17000E-002    0.00000E+000
   6.5350   4.43000E-002    0.00000E+000
   6.5380   4.77000E-002    0.00000E+000
   6.5390   3.62000E-002    0.00000E+000
   6.5430   5.57000E-002    0.00000E+000
   6.5440   6.20000E-002    0.00000E+000
   6.5470   4.12000E-002    0.00000E+000
   6.5490   5.38000E-002    0.00000E+000
   6.5520   4.56000E-002    0.00000E+000
   6.5550   5.44000E-002    0.00000E+000
   6.5570   4.57000E-002    0.00000E+000
   6.5600   4.31000E-002    0.00000E+000
   6.5630   6.15000E-002    0.00000E+000
   6.5670   6.50000E-002    0.00000E+000
   6.5720   6.11000E-002    0.00000E+000
   6.5740   6.06000E-002    0.00000E+000
   6.5770   5.68000E-002    0.00000E+000
   6.5790   6.23000E-002    0.00000E+000
   6.5810   5.84000E-002    0.00000E+000
   6.5830   4.96000E-002    0.00000E+000
   6.5870   6.46000E-002    0.00000E+000
   6.5890   5.51000E-002    0.00000E+000
   6.5910   6.46000E-002    0.00000E+000
   6.5930   5.16000E-002    0.00000E+000
   6.5960   5.30000E-002    0.00000E+000
   6.6010   5.73000E-002    0.00000E+000
   6.6020   5.29000E-002    0.00000E+000
   6.6060   7.56000E-002    0.00000E+000
   6.6080   5.76000E-002    0.00000E+000
   6.6090   6.66000E-002    0.00000E+000
   6.6120   5.85000E-002    0.00000E+000
   6.6140   5.70000E-002    0.00000E+000
   6.6170   5.38000E-002    0.00000E+000
   6.6190   7.37000E-002    0.00000E+000
   6.6210   6.86000E-002    0.00000E+000
   6.6260   4.98000E-002    0.00000E+000
   6.6270   5.19000E-002    0.00000E+000
   6.6300   6.54000E-002    0.00000E+000
   6.6310   6.22000E-002    0.00000E+000
   6.6330   6.45000E-002    0.00000E+000
   6.6360   6.97000E-002    0.00000E+000
   6.6400   6.67000E-002    0.00000E+000
   6.6420   6.45000E-002    0.00000E+000
   6.6440   7.31000E-002    0.00000E+000
   6.6480   7.31000E-002    0.00000E+000
   6.6490   7.75000E-002    0.00000E+000
   6.6520   7.07000E-002    0.00000E+000
   6.6550   7.56000E-002    0.00000E+000
   6.6590   6.86000E-002    0.00000E+000
   6.6610   6.68000E-002    0.00000E+000
   6.6640   7.24000E-002    0.00000E+000
   6.6670   8.09000E-002    0.00000E+000
   6.6690   7.09000E-002    0.00000E+000
   6.6720   7.89000E-002    0.00000E+000
   6.6750   7.69000E-002    0.00000E+000
   6.6780   7.51000E-002    0.00000E+000
   6.6830   7.64000E-002    0.00000E+000
   6.6850   7.95000E-002    0.00000E+000
   6.6870   8.46000E-002    0.00000E+000
   6.6880   6.90000E-002    0.00000E+000
   6.6910   8.22000E-002    0.00000E+000
   6.6940   8.78000E-002    0.00000E+000
   6.6970   8.85000E-002    0.00000E+000
   6.7000   9.15000E-002    0.00000E+000
   6.7030   8.16000E-002    0.00000E+000
   6.7050   8.17000E-002    0.00000E+000
   6.7090   9.38000E-002    0.00000E+000
   6.7130   8.72000E-002    0.00000E+000
   6.7160   8.71000E-002    0.00000E+000
   6.7180   8.93000E-002    0.00000E+000
   6.7210   9.81000E-002    0.00000E+000
   6.7230   8.10000E-002    0.00000E+000
   6.7250   7.44000E-002    0.00000E+000
   6.7290   9.77000E-002    0.00000E+000
   6.7300   8.98000E-002    0.00000E+000
   6.7340   9.65000E-002    0.00000E+000
   6.7370   8.82000E-002    0.00000E+000
   6.7410   8.52000E-002    0.00000E+000
   6.7440   9.76000E-002    0.00000E+000
   6.7450   1.00500E-001    0.00000E+000
   6.7490   9.75000E-002    0.00000E+000
   6.7500   8.26000E-002    0.00000E+000
   6.7530   1.12300E-001    0.00000E+000
   6.7550   1.02100E-001    0.00000E+000
   6.7580   1.05900E-001    0.00000E+000
   6.7600   8.88000E-002    0.00000E+000
   6.7620   1.02000E-001    0.00000E+000
   6.7680   1.01000E-001    0.00000E+000
   6.7690   1.09400E-001    0.00000E+000
   6.7730   1.12300E-001    0.00000E+000
   6.7770   1.07100E-001    0.00000E+000
   6.7790   1.13500E-001    0.00000E+000
   6.7800   1.07800E-001    0.00000E+000
   6.7860   1.06700E-001    0.00000E+000
   6.7880   1.05100E-001    0.00000E+000
   6.7920   1.14200E-001    0.00000E+000
   6.7950   1.06800E-001    0.00000E+000
   6.7960   1.11000E-001    0.00000E+000
   6.7980   1.25400E-001    0.00000E+000
   6.8000   1.08600E-001    0.00000E+000
   6.8050   1.15100E-001    0.00000E+000
   6.8070   1.08800E-001    0.00000E+000
   6.8080   1.19500E-001    0.00000E+000
   6.8130   1.14200E-001    0.00000E+000
   6.8140   1.08800E-001    0.00000E+000
   6.8160   1.25300E-001    0.00000E+000
   6.8190   1.24800E-001    0.00000E+000
   6.8210   1.08200E-001    0.00000E+000
   6.8260   1.24800E-001    0.00000E+000
   6.8280   1.26500E-001    0.00000E+000
   6.8320   1.41000E-001    0.00000E+000
   6.8340   1.38800E-001    0.00000E+000
   6.8360   1.32300E-001    0.00000E+000
   6.8380   1.22200E-001    0.00000E+000
   6.8410   1.38000E-001    0.00000E+000
   6.8450   1.22400E-001    0.00000E+000
   6.8480   1.22100E-001    0.00000E+000
   6.8500   1.20500E-001    0.00000E+000
   6.8540   1.44500E-001    0.00000E+000
   6.8590   1.37600E-001    0.00000E+000
   6.8620   1.41800E-001    0.00000E+000
   6.8630   1.45900E-001    0.00000E+000
   6.8640   1.34500E-001    0.00000E+000
   6.8680   1.37200E-001    0.00000E+000
   6.8710   1.34000E-001    0.00000E+000
   6.8740   1.51700E-001    0.00000E+000
   6.8790   1.39500E-001    0.00000E+000
   6.8810   1.59300E-001    0.00000E+000
   6.8820   1.48100E-001    0.00000E+000
   6.8870   1.68100E-001    0.00000E+000
   6.8890   1.64100E-001    0.00000E+000
   6.8920   1.53500E-001    0.00000E+000
   6.8940   1.48900E-001    0.00000E+000
   6.8960   1.58100E-001    0.00000E+000
   6.8980   1.55000E-001    0.00000E+000
   6.9010   1.63400E-001    0.00000E+000
   6.9040   1.76900E-001    0.00000E+000
   6.9080   1.58900E-001    0.00000E+000
   6.9090   1.75900E-001    0.00000E+000
   6.9130   1.55400E-001    0.00000E+000
   6.9150   1.82200E-001    0.00000E+000
   6.9160   1.78400E-001    0.00000E+000
   6.9190   1.76800E-001    0.00000E+000
   6.9220   1.83200E-001    0.00000E+000
   6.9250   1.71700E-001    0.00000E+000
   6.9270   1.69400E-001    0.00000E+000
   6.9310   1.76100E-001    0.00000E+000
   6.9320   1.82700E-001    0.00000E+000
   6.9350   1.66600E-001    0.00000E+000
   6.9390   1.96900E-001    0.00000E+000
   6.9410   1.99500E-001    0.00000E+000
   6.9450   1.94000E-001    0.00000E+000
   6.9490   1.87000E-001    0.00000E+000
   6.9520   1.87600E-001    0.00000E+000
   6.9540   2.12900E-001    0.00000E+000
   6.9560   2.06200E-001    0.00000E+000
   6.9590   1.95500E-001    0.00000E+000
   6.9610   2.12000E-001    0.00000E+000
   6.9650   2.02600E-001    0.00000E+000
   6.9660   2.10400E-001    0.00000E+000
   6.9690   2.16400E-001    0.00000E+000
   6.9720   2.11400E-001    0.00000E+000
   6.9760   2.28800E-001    0.00000E+000
   6.9790   2.15100E-001    0.00000E+000
   6.9820   2.26700E-001    0.00000E+000
   6.9840   2.21300E-001    0.00000E+000
   6.9870   2.30600E-001    0.00000E+000
   6.9900   2.47600E-001    0.00000E+000
   6.9940   2.23800E-001    0.00000E+000
   6.9950   2.41200E-001    0.00000E+000
   6.9980   2.34000E-001    0.00000E+000
   7.0000   2.41700E-001    0.00000E+000
   7.0020   2.54700E-001    0.00000E+000
   7.0050   2.44800E-001    0.00000E+000
   7.0090   2.62000E-001    0.00000E+000
   7.0110   2.49600E-001    0.00000E+000
   7.0140   2.68800E-001    0.00000E+000
   7.0170   2.78700E-001    0.00000E+000
   7.0230   2.61400E-001    0.00000E+000
   7.0280   2.81800E-001    0.00000E+000
   7.0310   3.01600E-001    0.00000E+000
   7.0330   2.98200E-001    0.00000E+000
   7.0360   3.29000E-001    0.00000E+000
   7.0380   3.17100E-001    0.00000E+000
   7.0420   3.13300E-001    0.00000E+000
   7.0450   3.35700E-001    0.00000E+000
   7.0470   3.55000E-001    0.00000E+000
   7.0510   3.61900E-001    0.00000E+000
   7.0520   3.89800E-001    0.00000E+000
   7.0540   3.88600E-001    0.00000E+000
   7.0580   3.99500E-001    0.00000E+000
   7.0600   4.27300E-001    0.00000E+000
   7.0630   4.20600E-001    0.00000E+000
   7.0670   4.53900E-001    0.00000E+000
   7.0690   4.75200E-001    0.00000E+000
   7.0720   4.83600E-001    0.00000E+000
   7.0760   5.34500E-001    0.00000E+000
   7.0780   5.47700E-001    0.00000E+000
   7.0800   6.01500E-001    0.00000E+000
   7.0830   6.12700E-001    0.00000E+000
   7.0850   6.35500E-001    0.00000E+000
   7.0890   6.76600E-001    0.00000E+000
   7.0920   7.84600E-001    0.00000E+000
   7.0950   7.80700E-001    0.00000E+000
   7.0990   8.59900E-001    0.00000E+000
   7.1010   9.18400E-001    0.00000E+000
   7.1030   9.48000E-001    0.00000E+000
   7.1060   1.01180E+000    0.00000E+000
   7.1080   1.06170E+000    0.00000E+000
   7.1130   1.12820E+000    0.00000E+000
   7.1150   1.25440E+000    0.00000E+000
   7.1180   1.41350E+000    0.00000E+000
   7.1220   1.53520E+000    0.00000E+000
   7.1240   1.89450E+000    0.00000E+000
   7.1280   2.20350E+000    0.00000E+000
   7.1310   2.34180E+000    0.00000E+000
   7.1340   2.34810E+000    0.00000E+000
   7.1370   2.37070E+000    0.00000E+000
   7.1390   2.61620E+000    0.00000E+000
   7.1420   2.56670E+000    0.00000E+000
   7.1450   2.66820E+000    0.00000E+000
   7.1490   2.49480E+000    0.00000E+000
   7.1520   2.79200E+000    0.00000E+000
   7.1540   2.51930E+000    0.00000E+000
   7.1560   2.45400E+000    0.00000E+000
   7.1590   2.48540E+000    0.00000E+000
   7.1610   1.67600E+000    0.00000E+000
   7.1640   1.19290E+000    0.00000E+000
   7.1670   1.58780E+000    0.00000E+000
   7.1700   1.17060E+000    0.00000E+000
   7.1720   1.85410E+000    0.00000E+000
   7.1760   1.18150E+000    0.00000E+000
   7.1790   1.17310E+000    0.00000E+000
   7.1810   7.98300E-001    0.00000E+000
   7.1860   8.24300E-001    0.00000E+000
   7.1880   1.00000E+000    0.00000E+000
   7.1900  -4.44300E-001    0.00000E+000
   7.1930   1.00000E+000    0.00000E+000
   7.1950   1.00000E+000    0.00000E+000
   7.1990   1.00000E+000    0.00000E+000
   7.2020   1.00000E+000    0.00000E+000
   7.2030   1.00000E+000    0.00000E+000
   7.2080   1.00000E+000    0.00000E+000
   7.2110   1.00000E+000    0.00000E+000
   7.2140   1.00000E+000    0.00000E+000
   7.2150   1.00000E+000    0.00000E+000
   7.2190   1.00000E+000    0.00000E+000
   7.2230   1.00000E+000    0.00000E+000
   7.2250   1.00000E+000    0.00000E+000
   7.2270   1.00000E+000    0.00000E+000
   7.2300   1.00000E+000    0.00000E+000
   7.2330   1.00000E+000    0.00000E+000
   7.2360   1.00000E+000    0.00000E+000
   7.2390   1.00000E+000    0.00000E+000
   7.2410   1.00000E+000    0.00000E+000
   7.2440   1.00000E+000    0.00000E+000
   7.2460   1.00000E+000    0.00000E+000
   7.2490   1.00000E+000    0.00000E+000
   7.2530   1.00000E+000    0.00000E+000
   7.2550   1.00000E+000    0.00000E+000
   7.2580   1.00000E+000    0.00000E+000
   7.2620   1.00000E+000    0.00000E+000
   7.2640   1.00000E+000    0.00000E+000
   7.2660   1.00000E+000    0.00000E+000
   7.2690   1.00000E+000    0.00000E+000
   7.2710   1.00000E+000    0.00000E+000
   7.2760   1.00000E+000    0.00000E+000
   7.2780   1.00000E+000    0.00000E+000
   7.2800   1.00000E+000    0.00000E+000
   7.2830   1.00000E+000    0.00000E+000
   7.2850   1.00000E+000    0.00000E+000
   7.2890   1.00000E+000    0.00000E+000
   7.2920   1.00000E+000    0.00000E+000
   7.2950   1.00000E+000    0.00000E+000
   7.2980   1.00000E+000    0.00000E+000
   7.3000   1.00000E+000    0.00000E+000
