# Supplementary material for: Rationally seeded computational protein design of ɑ-helical barrels
Source: Nat Chem Biol. 2024 Jun 20;20(8):991–9. doi: 10.1038/s41589-024-01642-0 (PMC11288890; doi:10.1038/s41589-024-01642-0)
Supplement: Supplementary file 3 — PDB and .mtz files used for making figure panels b–d and j–m. [file 41589_2024_1642_MOESM3_ESM.zip › KIA_RP_RSPD_NatChemBiol_data_Figure2/scapCC6_LLIA_panels_e-h/AUC_panel_g/SV_raw/00072.RA1]

scapCC6_LLIA_master
R 1 20.0 50000 0032371 5.9050E11 281 1 
   5.8020   8.08400E-001    0.00000E+000
   5.8060   8.08400E-001    0.00000E+000
   5.8070   1.15110E+000    0.00000E+000
   5.8080   1.14440E+000    0.00000E+000
   5.8100   8.19000E-001    0.00000E+000
   5.8120   1.09260E+000    0.00000E+000
   5.8140   1.04220E+000    0.00000E+000
   5.8160   1.09390E+000    0.00000E+000
   5.8170   9.49500E-001    0.00000E+000
   5.8190   9.47500E-001    0.00000E+000
   5.8200   1.02260E+000    0.00000E+000
   5.8220   9.67600E-001    0.00000E+000
   5.8230   1.07340E+000    0.00000E+000
   5.8240   1.04320E+000    0.00000E+000
   5.8250   1.03470E+000    0.00000E+000
   5.8260   1.00200E+000    0.00000E+000
   5.8280   1.33890E+000    0.00000E+000
   5.8290   1.30080E+000    0.00000E+000
   5.8300   1.33080E+000    0.00000E+000
   5.8320   1.51630E+000    0.00000E+000
   5.8330   1.48960E+000    0.00000E+000
   5.8350   1.81140E+000    0.00000E+000
   5.8370   1.70060E+000    0.00000E+000
   5.8380   1.75220E+000    0.00000E+000
   5.8390   1.60530E+000    0.00000E+000
   5.8400   1.72440E+000    0.00000E+000
   5.8420   1.60930E+000    0.00000E+000
   5.8440   1.55500E+000    0.00000E+000
   5.8470   1.53310E+000    0.00000E+000
   5.8480   1.52180E+000    0.00000E+000
   5.8500   1.38210E+000    0.00000E+000
   5.8510   1.41340E+000    0.00000E+000
   5.8540   1.00850E+000    0.00000E+000
   5.8570   8.83800E-001    0.00000E+000
   5.8580   7.29500E-001    0.00000E+000
   5.8600   4.19800E-001    0.00000E+000
   5.8630   4.81800E-001    0.00000E+000
   5.8650   4.14100E-001    0.00000E+000
   5.8670   2.45600E-001    0.00000E+000
   5.8710   2.81800E-001    0.00000E+000
   5.8720   3.05600E-001    0.00000E+000
   5.8740   2.28900E-001    0.00000E+000
   5.8770   1.61700E-001    0.00000E+000
   5.8780   1.55700E-001    0.00000E+000
   5.8810   1.66600E-001    0.00000E+000
   5.8830   1.31900E-001    0.00000E+000
   5.8870   1.41400E-001    0.00000E+000
   5.8880   1.14400E-001    0.00000E+000
   5.8900   6.14000E-002    0.00000E+000
   5.8910   9.07000E-002    0.00000E+000
   5.8950   6.93000E-002    0.00000E+000
   5.8960   2.85000E-002    0.00000E+000
   5.8990   3.97000E-002    0.00000E+000
   5.9020   2.22000E-002    0.00000E+000
   5.9030   4.02000E-002    0.00000E+000
   5.9080   7.40000E-003    0.00000E+000
   5.9100   2.14000E-002    0.00000E+000
   5.9120   3.05000E-002    0.00000E+000
   5.9130   2.67000E-002    0.00000E+000
   5.9150  -3.90000E-003    0.00000E+000
   5.9170   2.89000E-002    0.00000E+000
   5.9190   1.17000E-002    0.00000E+000
   5.9210   1.86000E-002    0.00000E+000
   5.9220  -5.10000E-003    0.00000E+000
   5.9240   1.28000E-002    0.00000E+000
   5.9260   1.66000E-002    0.00000E+000
   5.9280   1.70000E-002    0.00000E+000
   5.9300   1.13000E-002    0.00000E+000
   5.9320   1.05000E-002    0.00000E+000
   5.9340   7.50000E-003    0.00000E+000
   5.9370   6.20000E-003    0.00000E+000
   5.9390   4.80000E-003    0.00000E+000
   5.9400   1.75000E-002    0.00000E+000
   5.9430   5.90000E-003    0.00000E+000
   5.9440   9.60000E-003    0.00000E+000
   5.9480   1.58000E-002    0.00000E+000
   5.9490   4.70000E-003    0.00000E+000
   5.9510   7.20000E-003    0.00000E+000
   5.9540  -7.00000E-004    0.00000E+000
   5.9570   1.76000E-002    0.00000E+000
   5.9600  -4.90000E-003    0.00000E+000
   5.9620  -2.30000E-003    0.00000E+000
   5.9650   5.70000E-003    0.00000E+000
   5.9700   1.01000E-002    0.00000E+000
   5.9730   6.20000E-003    0.00000E+000
   5.9740   5.30000E-003    0.00000E+000
   5.9760   1.46000E-002    0.00000E+000
   5.9780   2.17000E-002    0.00000E+000
   5.9810   1.42000E-002    0.00000E+000
   5.9820   2.93000E-002    0.00000E+000
   5.9850  -9.20000E-003    0.00000E+000
   5.9870   1.97400E-001    0.00000E+000
   5.9890   2.70000E-002    0.00000E+000
   5.9900  -6.94500E-001    0.00000E+000
   5.9910  -5.37000E-001    0.00000E+000
   5.9950  -1.21300E-001    0.00000E+000
   5.9970   5.36000E-002    0.00000E+000
   5.9980  -4.58000E-002    0.00000E+000
   6.0010  -2.51000E-002    0.00000E+000
   6.0050  -5.67000E-002    0.00000E+000
   6.0100  -5.27000E-002    0.00000E+000
   6.0140  -3.79000E-002    0.00000E+000
   6.0160  -3.11000E-002    0.00000E+000
   6.0170  -3.03000E-002    0.00000E+000
   6.0190  -4.53000E-002    0.00000E+000
   6.0210  -6.00000E-002    0.00000E+000
   6.0230  -6.13000E-002    0.00000E+000
   6.0250  -4.74000E-002    0.00000E+000
   6.0270  -4.58000E-002    0.00000E+000
   6.0290  -4.02000E-002    0.00000E+000
   6.0310  -5.08000E-002    0.00000E+000
   6.0330  -6.18000E-002    0.00000E+000
   6.0350  -1.33000E-002    0.00000E+000
   6.0370  -2.63000E-001    0.00000E+000
   6.0380   7.18200E-001    0.00000E+000
   6.0440   2.44000E-002    0.00000E+000
   6.0470  -6.72000E-002    0.00000E+000
   6.0490   4.58000E-002    0.00000E+000
   6.0510   2.13000E-002    0.00000E+000
   6.0530   2.88000E-002    0.00000E+000
   6.0550   1.67000E-002    0.00000E+000
   6.0580   3.40000E-002    0.00000E+000
   6.0610   3.40000E-002    0.00000E+000
   6.0620   3.88000E-002    0.00000E+000
   6.0650   4.54000E-002    0.00000E+000
   6.0680   4.33000E-002    0.00000E+000
   6.0710   3.69000E-002    0.00000E+000
   6.0780   3.01000E-002    0.00000E+000
   6.0800   4.42000E-002    0.00000E+000
   6.0850   3.21000E-002    0.00000E+000
   6.0870   2.55000E-002    0.00000E+000
   6.0910   3.39000E-002    0.00000E+000
   6.0940   2.91000E-002    0.00000E+000
   6.0950   3.90000E-002    0.00000E+000
   6.0960   3.14000E-002    0.00000E+000
   6.0980   3.15000E-002    0.00000E+000
   6.1010   3.57000E-002    0.00000E+000
   6.1050   3.81000E-002    0.00000E+000
   6.1090   3.40000E-002    0.00000E+000
   6.1120   4.28000E-002    0.00000E+000
   6.1140   3.90000E-002    0.00000E+000
   6.1180   2.16000E-002    0.00000E+000
   6.1190   3.32000E-002    0.00000E+000
   6.1250   2.26000E-002    0.00000E+000
   6.1260   4.01000E-002    0.00000E+000
   6.1290   3.06000E-002    0.00000E+000
   6.1310   3.01000E-002    0.00000E+000
   6.1340   3.22000E-002    0.00000E+000
   6.1380   4.39000E-002    0.00000E+000
   6.1410   3.83000E-002    0.00000E+000
   6.1460   3.43000E-002    0.00000E+000
   6.1470   4.98000E-002    0.00000E+000
   6.1500   3.74000E-002    0.00000E+000
   6.1530   4.13000E-002    0.00000E+000
   6.1550   4.40000E-002    0.00000E+000
   6.1570   2.26000E-002    0.00000E+000
   6.1610   3.04000E-002    0.00000E+000
   6.1620   2.81000E-002    0.00000E+000
   6.1650   3.64000E-002    0.00000E+000
   6.1680   3.86000E-002    0.00000E+000
   6.1710   3.18000E-002    0.00000E+000
   6.1720   2.80000E-002    0.00000E+000
   6.1730   3.39000E-002    0.00000E+000
   6.1750   3.96000E-002    0.00000E+000
   6.1780   3.75000E-002    0.00000E+000
   6.1810   2.64000E-002    0.00000E+000
   6.1820   5.24000E-002    0.00000E+000
   6.1860   4.57000E-002    0.00000E+000
   6.1880   3.25000E-002    0.00000E+000
   6.1940   3.97000E-002    0.00000E+000
   6.1950   3.75000E-002    0.00000E+000
   6.1970   3.28000E-002    0.00000E+000
   6.1980   4.76000E-002    0.00000E+000
   6.1990   5.58000E-002    0.00000E+000
   6.2030   4.69000E-002    0.00000E+000
   6.2040   4.34000E-002    0.00000E+000
   6.2070   4.27000E-002    0.00000E+000
   6.2100   4.73000E-002    0.00000E+000
   6.2140   4.62000E-002    0.00000E+000
   6.2170   3.11000E-002    0.00000E+000
   6.2190   4.08000E-002    0.00000E+000
   6.2220   4.21000E-002    0.00000E+000
   6.2250   4.53000E-002    0.00000E+000
   6.2280   3.53000E-002    0.00000E+000
   6.2300   3.92000E-002    0.00000E+000
   6.2310   4.40000E-002    0.00000E+000
   6.2340   4.60000E-002    0.00000E+000
   6.2380   3.86000E-002    0.00000E+000
   6.2400   3.44000E-002    0.00000E+000
   6.2420   4.57000E-002    0.00000E+000
   6.2470   4.21000E-002    0.00000E+000
   6.2500   4.64000E-002    0.00000E+000
   6.2530   3.98000E-002    0.00000E+000
   6.2570   4.12000E-002    0.00000E+000
   6.2590   4.00000E-002    0.00000E+000
   6.2610   3.60000E-002    0.00000E+000
   6.2630   5.04000E-002    0.00000E+000
   6.2650   5.72000E-002    0.00000E+000
   6.2700   4.46000E-002    0.00000E+000
   6.2730   4.72000E-002    0.00000E+000
   6.2750   4.77000E-002    0.00000E+000
   6.2780   4.56000E-002    0.00000E+000
   6.2810   4.32000E-002    0.00000E+000
   6.2860   4.91000E-002    0.00000E+000
   6.2900   4.35000E-002    0.00000E+000
   6.2910   5.07000E-002    0.00000E+000
   6.2930   3.89000E-002    0.00000E+000
   6.2950   3.68000E-002    0.00000E+000
   6.2990   4.42000E-002    0.00000E+000
   6.3010   5.17000E-002    0.00000E+000
   6.3040   5.53000E-002    0.00000E+000
   6.3070   5.26000E-002    0.00000E+000
   6.3100   4.45000E-002    0.00000E+000
   6.3130   5.42000E-002    0.00000E+000
   6.3140   5.12000E-002    0.00000E+000
   6.3160   5.28000E-002    0.00000E+000
   6.3200   3.80000E-002    0.00000E+000
   6.3220   5.15000E-002    0.00000E+000
   6.3250   4.75000E-002    0.00000E+000
   6.3270   3.59000E-002    0.00000E+000
   6.3290   3.96000E-002    0.00000E+000
   6.3360   4.29000E-002    0.00000E+000
   6.3390   4.55000E-002    0.00000E+000
   6.3450   4.81000E-002    0.00000E+000
   6.3510   5.25000E-002    0.00000E+000
   6.3540   4.75000E-002    0.00000E+000
   6.3550   4.79000E-002    0.00000E+000
   6.3590   4.41000E-002    0.00000E+000
   6.3610   5.04000E-002    0.00000E+000
   6.3660   4.99000E-002    0.00000E+000
   6.3670   5.46000E-002    0.00000E+000
   6.3700   5.07000E-002    0.00000E+000
   6.3720   5.41000E-002    0.00000E+000
   6.3760   6.33000E-002    0.00000E+000
   6.3770   5.78000E-002    0.00000E+000
   6.3810   5.12000E-002    0.00000E+000
   6.3840   6.48000E-002    0.00000E+000
   6.3880   5.73000E-002    0.00000E+000
   6.3890   4.24000E-002    0.00000E+000
   6.3920   4.56000E-002    0.00000E+000
   6.3930   6.32000E-002    0.00000E+000
   6.3950   5.73000E-002    0.00000E+000
   6.3990   5.01000E-002    0.00000E+000
   6.4020   6.25000E-002    0.00000E+000
   6.4040   4.32000E-002    0.00000E+000
   6.4080   6.15000E-002    0.00000E+000
   6.4100   5.90000E-002    0.00000E+000
   6.4120   5.58000E-002    0.00000E+000
   6.4170   6.32000E-002    0.00000E+000
   6.4190   5.86000E-002    0.00000E+000
   6.4220   6.19000E-002    0.00000E+000
   6.4240   6.56000E-002    0.00000E+000
   6.4260   7.06000E-002    0.00000E+000
   6.4280   7.36000E-002    0.00000E+000
   6.4300   6.84000E-002    0.00000E+000
   6.4310   7.29000E-002    0.00000E+000
   6.4320   6.94000E-002    0.00000E+000
   6.4370   6.40000E-002    0.00000E+000
   6.4400   6.32000E-002    0.00000E+000
   6.4440   8.08000E-002    0.00000E+000
   6.4470   7.11000E-002    0.00000E+000
   6.4490   6.86000E-002    0.00000E+000
   6.4520   6.89000E-002    0.00000E+000
   6.4530   6.04000E-002    0.00000E+000
   6.4560   9.28000E-002    0.00000E+000
   6.4580   6.02000E-002    0.00000E+000
   6.4600   6.66000E-002    0.00000E+000
   6.4630   6.92000E-002    0.00000E+000
   6.4650   7.50000E-002    0.00000E+000
   6.4680   7.45000E-002    0.00000E+000
   6.4700   6.51000E-002    0.00000E+000
   6.4730   5.96000E-002    0.00000E+000
   6.4760   7.07000E-002    0.00000E+000
   6.4780   8.39000E-002    0.00000E+000
   6.4810   7.50000E-002    0.00000E+000
   6.4830   8.32000E-002    0.00000E+000
   6.4850   7.35000E-002    0.00000E+000
   6.4890   7.16000E-002    0.00000E+000
   6.4920   8.33000E-002    0.00000E+000
   6.4930   7.35000E-002    0.00000E+000
   6.4970   8.30000E-002    0.00000E+000
   6.5000   7.63000E-002    0.00000E+000
   6.5030   7.65000E-002    0.00000E+000
   6.5050   7.76000E-002    0.00000E+000
   6.5080   8.47000E-002    0.00000E+000
   6.5100   8.64000E-002    0.00000E+000
   6.5120   8.88000E-002    0.00000E+000
   6.5140   8.09000E-002    0.00000E+000
   6.5160   8.39000E-002    0.00000E+000
   6.5190   8.65000E-002    0.00000E+000
   6.5210   8.06000E-002    0.00000E+000
   6.5240   8.75000E-002    0.00000E+000
   6.5270   9.56000E-002    0.00000E+000
   6.5290   8.27000E-002    0.00000E+000
   6.5310   8.67000E-002    0.00000E+000
   6.5330   9.62000E-002    0.00000E+000
   6.5380   8.86000E-002    0.00000E+000
   6.5400   9.59000E-002    0.00000E+000
   6.5420   9.91000E-002    0.00000E+000
   6.5440   8.69000E-002    0.00000E+000
   6.5470   8.93000E-002    0.00000E+000
   6.5500   8.84000E-002    0.00000E+000
   6.5510   9.65000E-002    0.00000E+000
   6.5550   1.05900E-001    0.00000E+000
   6.5580   7.74000E-002    0.00000E+000
   6.5610   9.70000E-002    0.00000E+000
   6.5650   9.98000E-002    0.00000E+000
   6.5670   9.32000E-002    0.00000E+000
   6.5700   1.15300E-001    0.00000E+000
   6.5730   1.16000E-001    0.00000E+000
   6.5750   1.16800E-001    0.00000E+000
   6.5780   1.05000E-001    0.00000E+000
   6.5810   1.09500E-001    0.00000E+000
   6.5820   1.01300E-001    0.00000E+000
   6.5830   9.89000E-002    0.00000E+000
   6.5870   1.21600E-001    0.00000E+000
   6.5890   1.06100E-001    0.00000E+000
   6.5910   1.16100E-001    0.00000E+000
   6.5940   1.10100E-001    0.00000E+000
   6.5970   1.17900E-001    0.00000E+000
   6.6000   1.23600E-001    0.00000E+000
   6.6030   1.18300E-001    0.00000E+000
   6.6050   1.10800E-001    0.00000E+000
   6.6080   1.25000E-001    0.00000E+000
   6.6100   1.33000E-001    0.00000E+000
   6.6130   1.18000E-001    0.00000E+000
   6.6140   1.26000E-001    0.00000E+000
   6.6170   1.32800E-001    0.00000E+000
   6.6210   1.40600E-001    0.00000E+000
   6.6240   1.40600E-001    0.00000E+000
   6.6260   1.32300E-001    0.00000E+000
   6.6280   1.36500E-001    0.00000E+000
   6.6310   1.40100E-001    0.00000E+000
   6.6320   1.35700E-001    0.00000E+000
   6.6360   1.43900E-001    0.00000E+000
   6.6410   1.49400E-001    0.00000E+000
   6.6420   1.28400E-001    0.00000E+000
   6.6450   1.54200E-001    0.00000E+000
   6.6460   1.53500E-001    0.00000E+000
   6.6490   1.42400E-001    0.00000E+000
   6.6510   1.46200E-001    0.00000E+000
   6.6550   1.59500E-001    0.00000E+000
   6.6570   1.61000E-001    0.00000E+000
   6.6600   1.53500E-001    0.00000E+000
   6.6620   1.52800E-001    0.00000E+000
   6.6640   1.56000E-001    0.00000E+000
   6.6670   1.63400E-001    0.00000E+000
   6.6690   1.59700E-001    0.00000E+000
   6.6700   1.59800E-001    0.00000E+000
   6.6730   1.75200E-001    0.00000E+000
   6.6760   1.68300E-001    0.00000E+000
   6.6800   1.76600E-001    0.00000E+000
   6.6830   1.78100E-001    0.00000E+000
   6.6850   1.66800E-001    0.00000E+000
   6.6870   1.70400E-001    0.00000E+000
   6.6900   1.75100E-001    0.00000E+000
   6.6920   1.72000E-001    0.00000E+000
   6.6930   1.84000E-001    0.00000E+000
   6.6960   1.74500E-001    0.00000E+000
   6.6990   1.74600E-001    0.00000E+000
   6.7020   1.76900E-001    0.00000E+000
   6.7050   1.69300E-001    0.00000E+000
   6.7070   1.87600E-001    0.00000E+000
   6.7100   1.97100E-001    0.00000E+000
   6.7120   1.90200E-001    0.00000E+000
   6.7160   2.01900E-001    0.00000E+000
   6.7180   2.00700E-001    0.00000E+000
   6.7200   1.95200E-001    0.00000E+000
   6.7240   1.78600E-001    0.00000E+000
   6.7270   1.91500E-001    0.00000E+000
   6.7280   2.05300E-001    0.00000E+000
   6.7320   2.05800E-001    0.00000E+000
   6.7340   2.11000E-001    0.00000E+000
   6.7370   2.05600E-001    0.00000E+000
   6.7400   2.24200E-001    0.00000E+000
   6.7440   2.18800E-001    0.00000E+000
   6.7460   2.21100E-001    0.00000E+000
   6.7480   2.05600E-001    0.00000E+000
   6.7500   2.23500E-001    0.00000E+000
   6.7520   2.27200E-001    0.00000E+000
   6.7550   2.28300E-001    0.00000E+000
   6.7570   2.20300E-001    0.00000E+000
   6.7620   2.25700E-001    0.00000E+000
   6.7660   2.39000E-001    0.00000E+000
   6.7680   2.38100E-001    0.00000E+000
   6.7690   2.35300E-001    0.00000E+000
   6.7730   2.36300E-001    0.00000E+000
   6.7750   2.39200E-001    0.00000E+000
   6.7780   2.44000E-001    0.00000E+000
   6.7810   2.54400E-001    0.00000E+000
   6.7860   2.48900E-001    0.00000E+000
   6.7880   2.41200E-001    0.00000E+000
   6.7910   2.38000E-001    0.00000E+000
   6.7950   2.57600E-001    0.00000E+000
   6.7970   2.54000E-001    0.00000E+000
   6.8000   2.57900E-001    0.00000E+000
   6.8020   2.69900E-001    0.00000E+000
   6.8040   2.68100E-001    0.00000E+000
   6.8060   2.61500E-001    0.00000E+000
   6.8110   2.72300E-001    0.00000E+000
   6.8140   2.79700E-001    0.00000E+000
   6.8160   2.75300E-001    0.00000E+000
   6.8170   2.85500E-001    0.00000E+000
   6.8200   2.67900E-001    0.00000E+000
   6.8230   2.65900E-001    0.00000E+000
   6.8250   2.75300E-001    0.00000E+000
   6.8290   2.85600E-001    0.00000E+000
   6.8320   2.84200E-001    0.00000E+000
   6.8350   2.92900E-001    0.00000E+000
   6.8370   2.86800E-001    0.00000E+000
   6.8390   2.96600E-001    0.00000E+000
   6.8430   2.83500E-001    0.00000E+000
   6.8450   2.63700E-001    0.00000E+000
   6.8500   2.81700E-001    0.00000E+000
   6.8530   3.08000E-001    0.00000E+000
   6.8540   3.09800E-001    0.00000E+000
   6.8580   3.00600E-001    0.00000E+000
   6.8610   3.01000E-001    0.00000E+000
   6.8620   3.10700E-001    0.00000E+000
   6.8640   3.00800E-001    0.00000E+000
   6.8670   3.05100E-001    0.00000E+000
   6.8710   3.05300E-001    0.00000E+000
   6.8730   3.24900E-001    0.00000E+000
   6.8770   3.30600E-001    0.00000E+000
   6.8810   3.29000E-001    0.00000E+000
   6.8820   3.26200E-001    0.00000E+000
   6.8840   3.38000E-001    0.00000E+000
   6.8870   3.56700E-001    0.00000E+000
   6.8890   3.27500E-001    0.00000E+000
   6.8930   3.29900E-001    0.00000E+000
   6.8970   3.39700E-001    0.00000E+000
   6.8990   3.61900E-001    0.00000E+000
   6.9020   3.55700E-001    0.00000E+000
   6.9040   3.59000E-001    0.00000E+000
   6.9070   3.38100E-001    0.00000E+000
   6.9100   3.53700E-001    0.00000E+000
   6.9130   3.71300E-001    0.00000E+000
   6.9160   3.48000E-001    0.00000E+000
   6.9200   3.80600E-001    0.00000E+000
   6.9210   3.55400E-001    0.00000E+000
   6.9240   3.63700E-001    0.00000E+000
   6.9270   3.55200E-001    0.00000E+000
   6.9310   3.83100E-001    0.00000E+000
   6.9340   3.85400E-001    0.00000E+000
   6.9350   3.83600E-001    0.00000E+000
   6.9380   3.72400E-001    0.00000E+000
   6.9400   3.83900E-001    0.00000E+000
   6.9420   3.78500E-001    0.00000E+000
   6.9450   3.96300E-001    0.00000E+000
   6.9490   3.80800E-001    0.00000E+000
   6.9500   3.98600E-001    0.00000E+000
   6.9540   3.88600E-001    0.00000E+000
   6.9560   4.16000E-001    0.00000E+000
   6.9590   4.13400E-001    0.00000E+000
   6.9620   3.98800E-001    0.00000E+000
   6.9640   4.16100E-001    0.00000E+000
   6.9660   3.97500E-001    0.00000E+000
   6.9690   4.20600E-001    0.00000E+000
   6.9730   4.21900E-001    0.00000E+000
   6.9770   4.19300E-001    0.00000E+000
   6.9790   4.12800E-001    0.00000E+000
   6.9830   4.11100E-001    0.00000E+000
   6.9840   4.12900E-001    0.00000E+000
   6.9870   4.44500E-001    0.00000E+000
   6.9910   4.16800E-001    0.00000E+000
   6.9940   4.33700E-001    0.00000E+000
   6.9980   4.21500E-001    0.00000E+000
   7.0010   4.38700E-001    0.00000E+000
   7.0030   4.28500E-001    0.00000E+000
   7.0060   4.28100E-001    0.00000E+000
   7.0090   4.33900E-001    0.00000E+000
   7.0130   4.52400E-001    0.00000E+000
   7.0150   4.58200E-001    0.00000E+000
   7.0180   4.56500E-001    0.00000E+000
   7.0200   4.58100E-001    0.00000E+000
   7.0230   4.71900E-001    0.00000E+000
   7.0270   4.59000E-001    0.00000E+000
   7.0300   4.88900E-001    0.00000E+000
   7.0320   4.75600E-001    0.00000E+000
   7.0350   4.92900E-001    0.00000E+000
   7.0360   5.02100E-001    0.00000E+000
   7.0410   5.05300E-001    0.00000E+000
   7.0430   5.07300E-001    0.00000E+000
   7.0460   5.28700E-001    0.00000E+000
   7.0480   5.49600E-001    0.00000E+000
   7.0510   5.38900E-001    0.00000E+000
   7.0540   5.58100E-001    0.00000E+000
   7.0580   5.71100E-001    0.00000E+000
   7.0610   5.79100E-001    0.00000E+000
   7.0650   5.86500E-001    0.00000E+000
   7.0690   5.99700E-001    0.00000E+000
   7.0700   6.26700E-001    0.00000E+000
   7.0720   6.29200E-001    0.00000E+000
   7.0760   6.64000E-001    0.00000E+000
   7.0780   7.14800E-001    0.00000E+000
   7.0810   7.13700E-001    0.00000E+000
   7.0830   7.68100E-001    0.00000E+000
   7.0880   8.00400E-001    0.00000E+000
   7.0890   8.24900E-001    0.00000E+000
   7.0920   8.85200E-001    0.00000E+000
   7.0950   9.03100E-001    0.00000E+000
   7.0990   9.67400E-001    0.00000E+000
   7.1010   9.85900E-001    0.00000E+000
   7.1040   1.01750E+000    0.00000E+000
   7.1060   1.09530E+000    0.00000E+000
   7.1090   1.17950E+000    0.00000E+000
   7.1120   1.22390E+000    0.00000E+000
   7.1150   1.36970E+000    0.00000E+000
   7.1190   1.40790E+000    0.00000E+000
   7.1210   1.53650E+000    0.00000E+000
   7.1240   1.63770E+000    0.00000E+000
   7.1280   1.98920E+000    0.00000E+000
   7.1310   2.22150E+000    0.00000E+000
   7.1330   2.33930E+000    0.00000E+000
   7.1370   2.36900E+000    0.00000E+000
   7.1400   2.53130E+000    0.00000E+000
   7.1420   2.51790E+000    0.00000E+000
   7.1450   2.92140E+000    0.00000E+000
   7.1470   2.76990E+000    0.00000E+000
   7.1500   2.84250E+000    0.00000E+000
   7.1540   2.63490E+000    0.00000E+000
   7.1560   2.60090E+000    0.00000E+000
   7.1590   1.89910E+000    0.00000E+000
   7.1620   1.68610E+000    0.00000E+000
   7.1650   1.35560E+000    0.00000E+000
   7.1670   1.56560E+000    0.00000E+000
   7.1700   1.51390E+000    0.00000E+000
   7.1720   1.48540E+000    0.00000E+000
   7.1760   1.48110E+000    0.00000E+000
   7.1780   1.23590E+000    0.00000E+000
   7.1810   5.91000E-001    0.00000E+000
   7.1850   1.10250E+000    0.00000E+000
   7.1870   4.89600E-001    0.00000E+000
   7.1880   1.00000E+000    0.00000E+000
   7.1930   1.00000E+000    0.00000E+000
   7.1970   1.00000E+000    0.00000E+000
   7.1990   1.00000E+000    0.00000E+000
   7.2010   1.00000E+000    0.00000E+000
   7.2030   1.00000E+000    0.00000E+000
   7.2060   1.00000E+000    0.00000E+000
   7.2090   1.00000E+000    0.00000E+000
   7.2140   1.00000E+000    0.00000E+000
   7.2150   1.00000E+000    0.00000E+000
   7.2180   1.00000E+000    0.00000E+000
   7.2210   1.00000E+000    0.00000E+000
   7.2250   1.00000E+000    0.00000E+000
   7.2260   1.00000E+000    0.00000E+000
   7.2300   1.00000E+000    0.00000E+000
   7.2320   1.00000E+000    0.00000E+000
   7.2350   1.00000E+000    0.00000E+000
   7.2390   1.00000E+000    0.00000E+000
   7.2420   1.00000E+000    0.00000E+000
   7.2460   1.00000E+000    0.00000E+000
   7.2480   1.00000E+000    0.00000E+000
   7.2510   1.00000E+000    0.00000E+000
   7.2530   1.00000E+000    0.00000E+000
   7.2560   1.00000E+000    0.00000E+000
   7.2590   1.00000E+000    0.00000E+000
   7.2620   1.00000E+000    0.00000E+000
   7.2650   1.00000E+000    0.00000E+000
   7.2690   1.00000E+000    0.00000E+000
   7.2700   1.00000E+000    0.00000E+000
   7.2730   1.00000E+000    0.00000E+000
   7.2760   1.00000E+000    0.00000E+000
   7.2790   1.00000E+000    0.00000E+000
   7.2830   1.00000E+000    0.00000E+000
   7.2840   1.00000E+000    0.00000E+000
   7.2870   1.00000E+000    0.00000E+000
   7.2900   1.00000E+000    0.00000E+000
   7.2940   1.00000E+000    0.00000E+000
   7.2960   1.00000E+000    0.00000E+000
   7.2990   1.00000E+000    0.00000E+000
   7.3030   1.00000E+000    0.00000E+000
