# Supplementary material for: Rationally seeded computational protein design of ɑ-helical barrels
Source: Nat Chem Biol. 2024 Jun 20;20(8):991–9. doi: 10.1038/s41589-024-01642-0 (PMC11288890; doi:10.1038/s41589-024-01642-0)
Supplement: Supplementary file 3 — PDB and .mtz files used for making figure panels b–d and j–m. [file 41589_2024_1642_MOESM3_ESM.zip › KIA_RP_RSPD_NatChemBiol_data_Figure2/scapCC6_LLIA_panels_e-h/AUC_panel_g/SV_raw/00066.RA1]

scapCC6_LLIA_master
R 1 20.0 50000 0030576 5.4140E11 281 1 
   5.8010   8.29700E-001    0.00000E+000
   5.8060   6.31900E-001    0.00000E+000
   5.8070   9.02600E-001    0.00000E+000
   5.8090   9.85100E-001    0.00000E+000
   5.8100   8.11700E-001    0.00000E+000
   5.8130   1.13880E+000    0.00000E+000
   5.8140   9.55200E-001    0.00000E+000
   5.8150   1.18760E+000    0.00000E+000
   5.8160   9.83000E-001    0.00000E+000
   5.8190   1.05170E+000    0.00000E+000
   5.8200   8.90900E-001    0.00000E+000
   5.8210   1.11780E+000    0.00000E+000
   5.8230   1.07290E+000    0.00000E+000
   5.8240   1.11190E+000    0.00000E+000
   5.8260   1.17030E+000    0.00000E+000
   5.8280   1.11560E+000    0.00000E+000
   5.8290   1.21130E+000    0.00000E+000
   5.8320   1.43770E+000    0.00000E+000
   5.8330   1.54960E+000    0.00000E+000
   5.8350   1.54530E+000    0.00000E+000
   5.8380   1.60510E+000    0.00000E+000
   5.8390   1.62770E+000    0.00000E+000
   5.8410   1.75140E+000    0.00000E+000
   5.8440   1.59220E+000    0.00000E+000
   5.8460   1.52360E+000    0.00000E+000
   5.8470   1.42220E+000    0.00000E+000
   5.8490   1.59360E+000    0.00000E+000
   5.8520   9.95300E-001    0.00000E+000
   5.8540   8.49700E-001    0.00000E+000
   5.8580   8.15000E-001    0.00000E+000
   5.8590   7.59200E-001    0.00000E+000
   5.8600   5.41600E-001    0.00000E+000
   5.8630   4.05300E-001    0.00000E+000
   5.8650   3.15600E-001    0.00000E+000
   5.8670   3.89700E-001    0.00000E+000
   5.8690   2.29500E-001    0.00000E+000
   5.8710   2.22300E-001    0.00000E+000
   5.8720   2.17700E-001    0.00000E+000
   5.8740   2.81800E-001    0.00000E+000
   5.8760   1.78600E-001    0.00000E+000
   5.8780   1.67800E-001    0.00000E+000
   5.8800   1.50100E-001    0.00000E+000
   5.8810   1.13400E-001    0.00000E+000
   5.8860   1.43500E-001    0.00000E+000
   5.8880   1.38200E-001    0.00000E+000
   5.8900   1.15800E-001    0.00000E+000
   5.8920   6.40000E-002    0.00000E+000
   5.8950   1.88000E-002    0.00000E+000
   5.8960   2.49000E-002    0.00000E+000
   5.8990   4.81000E-002    0.00000E+000
   5.9030   2.62000E-002    0.00000E+000
   5.9040   1.41000E-002    0.00000E+000
   5.9080   2.39000E-002    0.00000E+000
   5.9100   1.58000E-002    0.00000E+000
   5.9120   1.50000E-002    0.00000E+000
   5.9140   1.50000E-002    0.00000E+000
   5.9150  -9.60000E-003    0.00000E+000
   5.9170   1.17000E-002    0.00000E+000
   5.9190   2.80000E-002    0.00000E+000
   5.9210   2.92000E-002    0.00000E+000
   5.9230  -5.90000E-003    0.00000E+000
   5.9250   2.05000E-002    0.00000E+000
   5.9260   3.00000E-004    0.00000E+000
   5.9290   1.21000E-002    0.00000E+000
   5.9300   7.60000E-003    0.00000E+000
   5.9330   1.36000E-002    0.00000E+000
   5.9360   5.50000E-003    0.00000E+000
   5.9370   2.22000E-002    0.00000E+000
   5.9400   1.33000E-002    0.00000E+000
   5.9420  -1.00000E-003    0.00000E+000
   5.9440  -2.60000E-003    0.00000E+000
   5.9470   1.35000E-002    0.00000E+000
   5.9490   1.55000E-002    0.00000E+000
   5.9510   1.16000E-002    0.00000E+000
   5.9520   1.20000E-003    0.00000E+000
   5.9550   2.50000E-003    0.00000E+000
   5.9560   1.38000E-002    0.00000E+000
   5.9580   5.20000E-003    0.00000E+000
   5.9600   4.10000E-003    0.00000E+000
   5.9630   3.00000E-004    0.00000E+000
   5.9650  -4.10000E-003    0.00000E+000
   5.9680   8.70000E-003    0.00000E+000
   5.9700   0.00000E+000    0.00000E+000
   5.9710   5.00000E-003    0.00000E+000
   5.9730   2.70000E-003    0.00000E+000
   5.9760   1.90000E-002    0.00000E+000
   5.9770   6.60000E-003    0.00000E+000
   5.9810   2.80000E-003    0.00000E+000
   5.9820   3.07000E-002    0.00000E+000
   5.9850   3.91000E-002    0.00000E+000
   5.9860   2.46300E-001    0.00000E+000
   5.9890  -6.22300E-001    0.00000E+000
   5.9910  -7.61600E-001    0.00000E+000
   5.9950  -7.74000E-002    0.00000E+000
   5.9970  -6.48000E-002    0.00000E+000
   6.0000  -3.94000E-002    0.00000E+000
   6.0020  -2.72000E-002    0.00000E+000
   6.0030  -3.80000E-002    0.00000E+000
   6.0050  -5.17000E-002    0.00000E+000
   6.0070  -1.60000E-002    0.00000E+000
   6.0100  -4.32000E-002    0.00000E+000
   6.0120  -4.10000E-002    0.00000E+000
   6.0140  -4.55000E-002    0.00000E+000
   6.0160  -3.51000E-002    0.00000E+000
   6.0170  -1.64000E-002    0.00000E+000
   6.0190  -2.97000E-002    0.00000E+000
   6.0210  -5.31000E-002    0.00000E+000
   6.0230  -5.04000E-002    0.00000E+000
   6.0250  -3.67000E-002    0.00000E+000
   6.0270  -4.39000E-002    0.00000E+000
   6.0310  -4.03000E-002    0.00000E+000
   6.0320  -4.46000E-002    0.00000E+000
   6.0350  -4.20000E-002    0.00000E+000
   6.0360  -9.12000E-002    0.00000E+000
   6.0370  -1.24000E-001    0.00000E+000
   6.0410   4.63600E-001    0.00000E+000
   6.0480  -6.59000E-002    0.00000E+000
   6.0500   2.22000E-002    0.00000E+000
   6.0520   1.84000E-002    0.00000E+000
   6.0540   2.23000E-002    0.00000E+000
   6.0550   2.03000E-002    0.00000E+000
   6.0620   3.75000E-002    0.00000E+000
   6.0630   4.08000E-002    0.00000E+000
   6.0690   3.84000E-002    0.00000E+000
   6.0710   4.75000E-002    0.00000E+000
   6.0750   2.52000E-002    0.00000E+000
   6.0780   3.02000E-002    0.00000E+000
   6.0810   4.53000E-002    0.00000E+000
   6.0820   4.68000E-002    0.00000E+000
   6.0840   4.52000E-002    0.00000E+000
   6.0850   4.65000E-002    0.00000E+000
   6.0860   2.08000E-002    0.00000E+000
   6.0890   4.30000E-002    0.00000E+000
   6.0950   3.27000E-002    0.00000E+000
   6.0980   3.47000E-002    0.00000E+000
   6.0990   2.40000E-002    0.00000E+000
   6.1000   2.54000E-002    0.00000E+000
   6.1030   4.35000E-002    0.00000E+000
   6.1050   3.08000E-002    0.00000E+000
   6.1080   3.85000E-002    0.00000E+000
   6.1110   2.93000E-002    0.00000E+000
   6.1130   2.93000E-002    0.00000E+000
   6.1160   3.59000E-002    0.00000E+000
   6.1180   3.83000E-002    0.00000E+000
   6.1220   2.17000E-002    0.00000E+000
   6.1230   3.14000E-002    0.00000E+000
   6.1270   2.08000E-002    0.00000E+000
   6.1290   3.00000E-002    0.00000E+000
   6.1340   3.42000E-002    0.00000E+000
   6.1360   3.96000E-002    0.00000E+000
   6.1390   4.26000E-002    0.00000E+000
   6.1400   4.45000E-002    0.00000E+000
   6.1440   4.66000E-002    0.00000E+000
   6.1460   3.62000E-002    0.00000E+000
   6.1480   4.52000E-002    0.00000E+000
   6.1490   4.01000E-002    0.00000E+000
   6.1520   3.88000E-002    0.00000E+000
   6.1540   4.07000E-002    0.00000E+000
   6.1570   3.48000E-002    0.00000E+000
   6.1600   3.05000E-002    0.00000E+000
   6.1610   2.10000E-002    0.00000E+000
   6.1640   1.40000E-002    0.00000E+000
   6.1670   2.84000E-002    0.00000E+000
   6.1700   3.03000E-002    0.00000E+000
   6.1710   2.50000E-002    0.00000E+000
   6.1730   4.02000E-002    0.00000E+000
   6.1750   3.96000E-002    0.00000E+000
   6.1780   4.34000E-002    0.00000E+000
   6.1800   3.42000E-002    0.00000E+000
   6.1820   5.26000E-002    0.00000E+000
   6.1850   4.40000E-002    0.00000E+000
   6.1880   4.05000E-002    0.00000E+000
   6.1900   3.47000E-002    0.00000E+000
   6.1920   3.13000E-002    0.00000E+000
   6.1950   3.46000E-002    0.00000E+000
   6.1970   3.59000E-002    0.00000E+000
   6.1980   4.37000E-002    0.00000E+000
   6.2000   5.22000E-002    0.00000E+000
   6.2030   4.41000E-002    0.00000E+000
   6.2050   4.94000E-002    0.00000E+000
   6.2070   3.37000E-002    0.00000E+000
   6.2100   4.54000E-002    0.00000E+000
   6.2110   5.57000E-002    0.00000E+000
   6.2140   3.79000E-002    0.00000E+000
   6.2160   4.59000E-002    0.00000E+000
   6.2180   4.36000E-002    0.00000E+000
   6.2220   4.27000E-002    0.00000E+000
   6.2240   3.97000E-002    0.00000E+000
   6.2260   4.70000E-002    0.00000E+000
   6.2290   5.08000E-002    0.00000E+000
   6.2310   4.07000E-002    0.00000E+000
   6.2320   6.02000E-002    0.00000E+000
   6.2380   4.58000E-002    0.00000E+000
   6.2410   5.04000E-002    0.00000E+000
   6.2450   3.88000E-002    0.00000E+000
   6.2480   5.11000E-002    0.00000E+000
   6.2500   4.13000E-002    0.00000E+000
   6.2520   2.78000E-002    0.00000E+000
   6.2560   5.19000E-002    0.00000E+000
   6.2570   4.72000E-002    0.00000E+000
   6.2590   4.50000E-002    0.00000E+000
   6.2630   3.97000E-002    0.00000E+000
   6.2700   4.67000E-002    0.00000E+000
   6.2730   3.92000E-002    0.00000E+000
   6.2740   4.33000E-002    0.00000E+000
   6.2770   4.73000E-002    0.00000E+000
   6.2820   4.80000E-002    0.00000E+000
   6.2840   5.06000E-002    0.00000E+000
   6.2860   4.21000E-002    0.00000E+000
   6.2880   5.56000E-002    0.00000E+000
   6.2920   5.04000E-002    0.00000E+000
   6.2930   5.41000E-002    0.00000E+000
   6.2970   4.90000E-002    0.00000E+000
   6.2990   5.59000E-002    0.00000E+000
   6.3030   5.29000E-002    0.00000E+000
   6.3070   5.37000E-002    0.00000E+000
   6.3090   5.22000E-002    0.00000E+000
   6.3100   4.38000E-002    0.00000E+000
   6.3150   5.50000E-002    0.00000E+000
   6.3160   6.21000E-002    0.00000E+000
   6.3200   5.14000E-002    0.00000E+000
   6.3220   4.04000E-002    0.00000E+000
   6.3280   4.65000E-002    0.00000E+000
   6.3290   3.34000E-002    0.00000E+000
   6.3300   5.63000E-002    0.00000E+000
   6.3340   4.41000E-002    0.00000E+000
   6.3360   4.40000E-002    0.00000E+000
   6.3380   5.94000E-002    0.00000E+000
   6.3420   5.24000E-002    0.00000E+000
   6.3450   5.96000E-002    0.00000E+000
   6.3460   6.53000E-002    0.00000E+000
   6.3500   6.09000E-002    0.00000E+000
   6.3520   5.66000E-002    0.00000E+000
   6.3560   6.63000E-002    0.00000E+000
   6.3580   5.61000E-002    0.00000E+000
   6.3610   6.39000E-002    0.00000E+000
   6.3670   7.29000E-002    0.00000E+000
   6.3700   6.17000E-002    0.00000E+000
   6.3720   6.02000E-002    0.00000E+000
   6.3750   4.95000E-002    0.00000E+000
   6.3760   6.68000E-002    0.00000E+000
   6.3810   7.27000E-002    0.00000E+000
   6.3830   6.75000E-002    0.00000E+000
   6.3860   6.88000E-002    0.00000E+000
   6.3920   6.22000E-002    0.00000E+000
   6.3950   6.14000E-002    0.00000E+000
   6.3980   7.15000E-002    0.00000E+000
   6.4010   6.39000E-002    0.00000E+000
   6.4040   6.27000E-002    0.00000E+000
   6.4060   5.99000E-002    0.00000E+000
   6.4070   7.87000E-002    0.00000E+000
   6.4110   7.69000E-002    0.00000E+000
   6.4120   6.37000E-002    0.00000E+000
   6.4140   8.13000E-002    0.00000E+000
   6.4170   5.68000E-002    0.00000E+000
   6.4190   8.38000E-002    0.00000E+000
   6.4240   5.86000E-002    0.00000E+000
   6.4270   8.77000E-002    0.00000E+000
   6.4280   8.14000E-002    0.00000E+000
   6.4320   7.40000E-002    0.00000E+000
   6.4350   8.34000E-002    0.00000E+000
   6.4380   8.66000E-002    0.00000E+000
   6.4420   7.93000E-002    0.00000E+000
   6.4430   8.29000E-002    0.00000E+000
   6.4460   8.68000E-002    0.00000E+000
   6.4470   7.59000E-002    0.00000E+000
   6.4490   9.09000E-002    0.00000E+000
   6.4520   7.61000E-002    0.00000E+000
   6.4550   8.94000E-002    0.00000E+000
   6.4560   7.21000E-002    0.00000E+000
   6.4580   8.69000E-002    0.00000E+000
   6.4620   8.54000E-002    0.00000E+000
   6.4630   8.16000E-002    0.00000E+000
   6.4690   8.08000E-002    0.00000E+000
   6.4700   8.22000E-002    0.00000E+000
   6.4720   8.04000E-002    0.00000E+000
   6.4750   9.64000E-002    0.00000E+000
   6.4780   9.71000E-002    0.00000E+000
   6.4790   9.44000E-002    0.00000E+000
   6.4800   9.52000E-002    0.00000E+000
   6.4830   9.44000E-002    0.00000E+000
   6.4870   1.00000E-001    0.00000E+000
   6.4920   9.58000E-002    0.00000E+000
   6.4930   1.05700E-001    0.00000E+000
   6.4940   8.37000E-002    0.00000E+000
   6.4970   1.01300E-001    0.00000E+000
   6.4990   1.22300E-001    0.00000E+000
   6.5020   1.00000E-001    0.00000E+000
   6.5050   8.75000E-002    0.00000E+000
   6.5080   1.01500E-001    0.00000E+000
   6.5100   1.11100E-001    0.00000E+000
   6.5120   1.09200E-001    0.00000E+000
   6.5140   1.08900E-001    0.00000E+000
   6.5160   1.05400E-001    0.00000E+000
   6.5200   1.14900E-001    0.00000E+000
   6.5220   1.05900E-001    0.00000E+000
   6.5230   1.13400E-001    0.00000E+000
   6.5250   1.17400E-001    0.00000E+000
   6.5300   9.95000E-002    0.00000E+000
   6.5330   1.00300E-001    0.00000E+000
   6.5360   1.16400E-001    0.00000E+000
   6.5380   1.09800E-001    0.00000E+000
   6.5400   1.07500E-001    0.00000E+000
   6.5440   1.17800E-001    0.00000E+000
   6.5450   1.12400E-001    0.00000E+000
   6.5480   1.23500E-001    0.00000E+000
   6.5510   1.26900E-001    0.00000E+000
   6.5520   1.35000E-001    0.00000E+000
   6.5550   1.26600E-001    0.00000E+000
   6.5570   1.05900E-001    0.00000E+000
   6.5600   1.13400E-001    0.00000E+000
   6.5630   1.29700E-001    0.00000E+000
   6.5670   1.31700E-001    0.00000E+000
   6.5720   1.43300E-001    0.00000E+000
   6.5730   1.41500E-001    0.00000E+000
   6.5760   1.39300E-001    0.00000E+000
   6.5780   1.37400E-001    0.00000E+000
   6.5800   1.41800E-001    0.00000E+000
   6.5830   1.32100E-001    0.00000E+000
   6.5870   1.55800E-001    0.00000E+000
   6.5890   1.50000E-001    0.00000E+000
   6.5910   1.45300E-001    0.00000E+000
   6.5920   1.32800E-001    0.00000E+000
   6.5950   1.35100E-001    0.00000E+000
   6.5980   1.51000E-001    0.00000E+000
   6.6010   1.55700E-001    0.00000E+000
   6.6040   1.49000E-001    0.00000E+000
   6.6070   1.55700E-001    0.00000E+000
   6.6080   1.57400E-001    0.00000E+000
   6.6110   1.70100E-001    0.00000E+000
   6.6120   1.53400E-001    0.00000E+000
   6.6150   1.69200E-001    0.00000E+000
   6.6170   1.67500E-001    0.00000E+000
   6.6210   1.74300E-001    0.00000E+000
   6.6240   1.75400E-001    0.00000E+000
   6.6270   1.66200E-001    0.00000E+000
   6.6280   1.68200E-001    0.00000E+000
   6.6300   1.76500E-001    0.00000E+000
   6.6320   1.82800E-001    0.00000E+000
   6.6350   1.76600E-001    0.00000E+000
   6.6390   1.89000E-001    0.00000E+000
   6.6400   1.64600E-001    0.00000E+000
   6.6430   1.89600E-001    0.00000E+000
   6.6460   1.95800E-001    0.00000E+000
   6.6480   2.00300E-001    0.00000E+000
   6.6500   1.94400E-001    0.00000E+000
   6.6520   1.85800E-001    0.00000E+000
   6.6550   1.92000E-001    0.00000E+000
   6.6580   2.04900E-001    0.00000E+000
   6.6610   1.99700E-001    0.00000E+000
   6.6650   1.96800E-001    0.00000E+000
   6.6660   2.04500E-001    0.00000E+000
   6.6690   2.04400E-001    0.00000E+000
   6.6700   2.16600E-001    0.00000E+000
   6.6730   2.04100E-001    0.00000E+000
   6.6760   2.01400E-001    0.00000E+000
   6.6780   2.17400E-001    0.00000E+000
   6.6830   2.20700E-001    0.00000E+000
   6.6840   2.06100E-001    0.00000E+000
   6.6870   2.11600E-001    0.00000E+000
   6.6890   2.22800E-001    0.00000E+000
   6.6910   2.37300E-001    0.00000E+000
   6.6940   2.13100E-001    0.00000E+000
   6.6960   2.15400E-001    0.00000E+000
   6.6990   2.44200E-001    0.00000E+000
   6.7010   2.36400E-001    0.00000E+000
   6.7040   2.24500E-001    0.00000E+000
   6.7070   2.25500E-001    0.00000E+000
   6.7090   2.31200E-001    0.00000E+000
   6.7110   2.42000E-001    0.00000E+000
   6.7140   2.34600E-001    0.00000E+000
   6.7160   2.40600E-001    0.00000E+000
   6.7180   2.44300E-001    0.00000E+000
   6.7210   2.50200E-001    0.00000E+000
   6.7250   2.41300E-001    0.00000E+000
   6.7270   2.53900E-001    0.00000E+000
   6.7300   2.64600E-001    0.00000E+000
   6.7310   2.57000E-001    0.00000E+000
   6.7340   2.60000E-001    0.00000E+000
   6.7360   2.59300E-001    0.00000E+000
   6.7390   2.67500E-001    0.00000E+000
   6.7420   2.64700E-001    0.00000E+000
   6.7460   2.74400E-001    0.00000E+000
   6.7480   2.67000E-001    0.00000E+000
   6.7500   2.70300E-001    0.00000E+000
   6.7520   2.93900E-001    0.00000E+000
   6.7530   2.86100E-001    0.00000E+000
   6.7570   2.90500E-001    0.00000E+000
   6.7610   2.71600E-001    0.00000E+000
   6.7620   2.92700E-001    0.00000E+000
   6.7650   2.90200E-001    0.00000E+000
   6.7680   2.91200E-001    0.00000E+000
   6.7720   3.00000E-001    0.00000E+000
   6.7730   2.92500E-001    0.00000E+000
   6.7770   3.10100E-001    0.00000E+000
   6.7800   3.05000E-001    0.00000E+000
   6.7840   2.99000E-001    0.00000E+000
   6.7870   2.97400E-001    0.00000E+000
   6.7890   3.13200E-001    0.00000E+000
   6.7920   3.05900E-001    0.00000E+000
   6.7950   3.11100E-001    0.00000E+000
   6.7980   3.24100E-001    0.00000E+000
   6.7990   3.34400E-001    0.00000E+000
   6.8040   3.14600E-001    0.00000E+000
   6.8060   3.17000E-001    0.00000E+000
   6.8080   3.37900E-001    0.00000E+000
   6.8110   3.23000E-001    0.00000E+000
   6.8140   3.31600E-001    0.00000E+000
   6.8160   3.36400E-001    0.00000E+000
   6.8170   3.31200E-001    0.00000E+000
   6.8200   3.14500E-001    0.00000E+000
   6.8220   3.35400E-001    0.00000E+000
   6.8260   3.31000E-001    0.00000E+000
   6.8280   3.59300E-001    0.00000E+000
   6.8320   3.61100E-001    0.00000E+000
   6.8340   3.64100E-001    0.00000E+000
   6.8370   3.57000E-001    0.00000E+000
   6.8390   3.58800E-001    0.00000E+000
   6.8410   3.41800E-001    0.00000E+000
   6.8460   3.46100E-001    0.00000E+000
   6.8520   3.72500E-001    0.00000E+000
   6.8530   3.65000E-001    0.00000E+000
   6.8540   3.77500E-001    0.00000E+000
   6.8590   3.86900E-001    0.00000E+000
   6.8610   3.75000E-001    0.00000E+000
   6.8630   3.69800E-001    0.00000E+000
   6.8650   3.69900E-001    0.00000E+000
   6.8680   3.69200E-001    0.00000E+000
   6.8720   3.87200E-001    0.00000E+000
   6.8750   3.76600E-001    0.00000E+000
   6.8770   3.84500E-001    0.00000E+000
   6.8810   3.77000E-001    0.00000E+000
   6.8820   3.78100E-001    0.00000E+000
   6.8850   4.01200E-001    0.00000E+000
   6.8880   4.13200E-001    0.00000E+000
   6.8890   3.92000E-001    0.00000E+000
   6.8930   4.04200E-001    0.00000E+000
   6.8950   3.98600E-001    0.00000E+000
   6.8970   3.93100E-001    0.00000E+000
   6.8990   4.10200E-001    0.00000E+000
   6.9020   4.20000E-001    0.00000E+000
   6.9070   4.15500E-001    0.00000E+000
   6.9090   4.07200E-001    0.00000E+000
   6.9110   4.18200E-001    0.00000E+000
   6.9140   4.23400E-001    0.00000E+000
   6.9160   4.15200E-001    0.00000E+000
   6.9200   3.95100E-001    0.00000E+000
   6.9220   4.10800E-001    0.00000E+000
   6.9250   4.13800E-001    0.00000E+000
   6.9270   4.27100E-001    0.00000E+000
   6.9310   4.33900E-001    0.00000E+000
   6.9340   4.13200E-001    0.00000E+000
   6.9360   4.28800E-001    0.00000E+000
   6.9400   4.37600E-001    0.00000E+000
   6.9430   4.38100E-001    0.00000E+000
   6.9450   4.38300E-001    0.00000E+000
   6.9490   4.47000E-001    0.00000E+000
   6.9520   4.51700E-001    0.00000E+000
   6.9570   4.56700E-001    0.00000E+000
   6.9590   4.54600E-001    0.00000E+000
   6.9610   4.41900E-001    0.00000E+000
   6.9650   4.56500E-001    0.00000E+000
   6.9680   4.73200E-001    0.00000E+000
   6.9720   4.71100E-001    0.00000E+000
   6.9730   4.55100E-001    0.00000E+000
   6.9770   4.56300E-001    0.00000E+000
   6.9820   4.83400E-001    0.00000E+000
   6.9850   4.60400E-001    0.00000E+000
   6.9870   4.63600E-001    0.00000E+000
   6.9890   4.68900E-001    0.00000E+000
   6.9930   4.79800E-001    0.00000E+000
   6.9950   4.71100E-001    0.00000E+000
   6.9970   4.80300E-001    0.00000E+000
   7.0020   4.72000E-001    0.00000E+000
   7.0040   4.79700E-001    0.00000E+000
   7.0090   4.91800E-001    0.00000E+000
   7.0120   4.93100E-001    0.00000E+000
   7.0140   5.12300E-001    0.00000E+000
   7.0180   4.89200E-001    0.00000E+000
   7.0220   5.04100E-001    0.00000E+000
   7.0260   5.23200E-001    0.00000E+000
   7.0290   5.19500E-001    0.00000E+000
   7.0310   5.19400E-001    0.00000E+000
   7.0340   5.21500E-001    0.00000E+000
   7.0350   5.44800E-001    0.00000E+000
   7.0390   5.41100E-001    0.00000E+000
   7.0400   5.43200E-001    0.00000E+000
   7.0420   5.67200E-001    0.00000E+000
   7.0480   5.65100E-001    0.00000E+000
   7.0490   5.98200E-001    0.00000E+000
   7.0520   5.69700E-001    0.00000E+000
   7.0540   5.86200E-001    0.00000E+000
   7.0580   6.08400E-001    0.00000E+000
   7.0600   6.17300E-001    0.00000E+000
   7.0630   6.30000E-001    0.00000E+000
   7.0650   6.41800E-001    0.00000E+000
   7.0690   6.68600E-001    0.00000E+000
   7.0720   6.84600E-001    0.00000E+000
   7.0750   7.14400E-001    0.00000E+000
   7.0790   7.36600E-001    0.00000E+000
   7.0810   7.60900E-001    0.00000E+000
   7.0830   7.99200E-001    0.00000E+000
   7.0880   8.19400E-001    0.00000E+000
   7.0890   8.60000E-001    0.00000E+000
   7.0920   8.77900E-001    0.00000E+000
   7.0940   9.28100E-001    0.00000E+000
   7.0960   9.66500E-001    0.00000E+000
   7.1010   1.01620E+000    0.00000E+000
   7.1040   1.09590E+000    0.00000E+000
   7.1070   1.12430E+000    0.00000E+000
   7.1110   1.17980E+000    0.00000E+000
   7.1130   1.27960E+000    0.00000E+000
   7.1150   1.31800E+000    0.00000E+000
   7.1190   1.43160E+000    0.00000E+000
   7.1220   1.55260E+000    0.00000E+000
   7.1260   1.72360E+000    0.00000E+000
   7.1290   2.10620E+000    0.00000E+000
   7.1330   2.47210E+000    0.00000E+000
   7.1350   2.50060E+000    0.00000E+000
   7.1380   2.58060E+000    0.00000E+000
   7.1420   2.84470E+000    0.00000E+000
   7.1440   2.69210E+000    0.00000E+000
   7.1470   2.66970E+000    0.00000E+000
   7.1490   2.45680E+000    0.00000E+000
   7.1530   2.39240E+000    0.00000E+000
   7.1560   2.34410E+000    0.00000E+000
   7.1580   1.86850E+000    0.00000E+000
   7.1620   1.61510E+000    0.00000E+000
   7.1650   1.42780E+000    0.00000E+000
   7.1680   1.54670E+000    0.00000E+000
   7.1720   1.46050E+000    0.00000E+000
   7.1740   1.38790E+000    0.00000E+000
   7.1770   8.51300E-001    0.00000E+000
   7.1800   1.21880E+000    0.00000E+000
   7.1820   6.42300E-001    0.00000E+000
   7.1870   1.00000E+000    0.00000E+000
   7.1880   2.49000E-001    0.00000E+000
   7.1910   1.00000E+000    0.00000E+000
   7.1930   1.00000E+000    0.00000E+000
   7.1960   1.00000E+000    0.00000E+000
   7.1980   1.00000E+000    0.00000E+000
   7.2010   1.00000E+000    0.00000E+000
   7.2050   1.00000E+000    0.00000E+000
   7.2080   1.00000E+000    0.00000E+000
   7.2110   1.00000E+000    0.00000E+000
   7.2140   1.00000E+000    0.00000E+000
   7.2160   1.00000E+000    0.00000E+000
   7.2180   1.00000E+000    0.00000E+000
   7.2230   1.00000E+000    0.00000E+000
   7.2250   1.00000E+000    0.00000E+000
   7.2260   1.00000E+000    0.00000E+000
   7.2300   1.00000E+000    0.00000E+000
   7.2310   1.00000E+000    0.00000E+000
   7.2360   1.00000E+000    0.00000E+000
   7.2390   1.00000E+000    0.00000E+000
   7.2420   1.00000E+000    0.00000E+000
   7.2460   1.00000E+000    0.00000E+000
   7.2480   1.00000E+000    0.00000E+000
   7.2510   1.00000E+000    0.00000E+000
   7.2530   1.00000E+000    0.00000E+000
   7.2550   1.00000E+000    0.00000E+000
   7.2580   1.00000E+000    0.00000E+000
   7.2620   1.00000E+000    0.00000E+000
   7.2650   1.00000E+000    0.00000E+000
   7.2670   1.00000E+000    0.00000E+000
   7.2710   1.00000E+000    0.00000E+000
   7.2730   1.00000E+000    0.00000E+000
   7.2760   1.00000E+000    0.00000E+000
   7.2780   1.00000E+000    0.00000E+000
   7.2820   1.00000E+000    0.00000E+000
   7.2850   1.00000E+000    0.00000E+000
   7.2870   1.00000E+000    0.00000E+000
   7.2910   1.00000E+000    0.00000E+000
   7.2940   1.00000E+000    0.00000E+000
   7.2960   1.00000E+000    0.00000E+000
   7.2990   1.00000E+000    0.00000E+000
   7.3030   1.00000E+000    0.00000E+000
