# Supplementary material for: Rationally seeded computational protein design of ɑ-helical barrels
Source: Nat Chem Biol. 2024 Jun 20;20(8):991–9. doi: 10.1038/s41589-024-01642-0 (PMC11288890; doi:10.1038/s41589-024-01642-0)
Supplement: Supplementary file 3 — PDB and .mtz files used for making figure panels b–d and j–m. [file 41589_2024_1642_MOESM3_ESM.zip › KIA_RP_RSPD_NatChemBiol_data_Figure2/scapCC6_LLIA_panels_e-h/AUC_panel_g/SV_raw/00106.RA1]

scapCC6_LLIA_master
R 1 20.0 50000 0042560 8.7000E11 281 1 
   5.8010   5.50200E-001    0.00000E+000
   5.8030   9.55000E-001    0.00000E+000
   5.8040   1.08870E+000    0.00000E+000
   5.8050   8.41600E-001    0.00000E+000
   5.8060   1.05970E+000    0.00000E+000
   5.8070   8.35000E-001    0.00000E+000
   5.8080   8.72600E-001    0.00000E+000
   5.8090   1.02360E+000    0.00000E+000
   5.8100   9.02700E-001    0.00000E+000
   5.8120   9.94600E-001    0.00000E+000
   5.8130   1.03510E+000    0.00000E+000
   5.8140   1.22900E+000    0.00000E+000
   5.8150   1.04130E+000    0.00000E+000
   5.8160   1.13970E+000    0.00000E+000
   5.8170   1.03760E+000    0.00000E+000
   5.8190   9.47100E-001    0.00000E+000
   5.8200   9.27400E-001    0.00000E+000
   5.8220   1.07470E+000    0.00000E+000
   5.8230   1.06360E+000    0.00000E+000
   5.8240   9.78000E-001    0.00000E+000
   5.8250   1.05880E+000    0.00000E+000
   5.8260   1.30440E+000    0.00000E+000
   5.8280   1.09560E+000    0.00000E+000
   5.8290   1.48200E+000    0.00000E+000
   5.8310   1.42220E+000    0.00000E+000
   5.8330   1.56350E+000    0.00000E+000
   5.8350   1.61740E+000    0.00000E+000
   5.8370   1.66770E+000    0.00000E+000
   5.8380   1.61290E+000    0.00000E+000
   5.8400   1.61150E+000    0.00000E+000
   5.8410   1.68010E+000    0.00000E+000
   5.8420   1.59100E+000    0.00000E+000
   5.8430   1.61810E+000    0.00000E+000
   5.8450   1.64720E+000    0.00000E+000
   5.8470   1.53520E+000    0.00000E+000
   5.8480   1.57050E+000    0.00000E+000
   5.8490   1.43530E+000    0.00000E+000
   5.8510   1.31690E+000    0.00000E+000
   5.8540   1.21840E+000    0.00000E+000
   5.8560   6.85300E-001    0.00000E+000
   5.8600   5.12200E-001    0.00000E+000
   5.8610   4.23200E-001    0.00000E+000
   5.8630   3.81300E-001    0.00000E+000
   5.8650   3.60600E-001    0.00000E+000
   5.8670   2.81600E-001    0.00000E+000
   5.8680   2.75400E-001    0.00000E+000
   5.8700   2.35400E-001    0.00000E+000
   5.8720   2.25100E-001    0.00000E+000
   5.8750   2.43400E-001    0.00000E+000
   5.8760   1.89700E-001    0.00000E+000
   5.8780   2.16500E-001    0.00000E+000
   5.8800   1.67700E-001    0.00000E+000
   5.8810   1.17900E-001    0.00000E+000
   5.8840   8.72000E-002    0.00000E+000
   5.8850   1.58500E-001    0.00000E+000
   5.8870   1.41300E-001    0.00000E+000
   5.8880   9.51000E-002    0.00000E+000
   5.8910   3.07000E-002    0.00000E+000
   5.8940   6.81000E-002    0.00000E+000
   5.8950   6.00000E-002    0.00000E+000
   5.8970   4.62000E-002    0.00000E+000
   5.9000   1.54000E-002    0.00000E+000
   5.9010   1.56000E-002    0.00000E+000
   5.9030   3.77000E-002    0.00000E+000
   5.9050   1.28000E-002    0.00000E+000
   5.9080   1.42000E-002    0.00000E+000
   5.9100   1.88000E-002    0.00000E+000
   5.9120   1.30000E-003    0.00000E+000
   5.9140   5.00000E-004    0.00000E+000
   5.9160   7.70000E-003    0.00000E+000
   5.9170   1.37000E-002    0.00000E+000
   5.9190   5.40000E-003    0.00000E+000
   5.9210   1.60000E-003    0.00000E+000
   5.9230   2.00000E-003    0.00000E+000
   5.9240   9.10000E-003    0.00000E+000
   5.9260   1.10000E-002    0.00000E+000
   5.9280   1.48000E-002    0.00000E+000
   5.9300  -1.39000E-002    0.00000E+000
   5.9320   1.42000E-002    0.00000E+000
   5.9330  -4.90000E-003    0.00000E+000
   5.9360   8.50000E-003    0.00000E+000
   5.9380   7.80000E-003    0.00000E+000
   5.9400   7.80000E-003    0.00000E+000
   5.9420   9.50000E-003    0.00000E+000
   5.9440   2.00000E-003    0.00000E+000
   5.9460   1.32000E-002    0.00000E+000
   5.9470   1.39000E-002    0.00000E+000
   5.9490   7.00000E-003    0.00000E+000
   5.9510   1.70000E-003    0.00000E+000
   5.9540   6.80000E-003    0.00000E+000
   5.9550   1.52000E-002    0.00000E+000
   5.9570   1.63000E-002    0.00000E+000
   5.9580  -5.00000E-003    0.00000E+000
   5.9610  -7.80000E-003    0.00000E+000
   5.9630  -3.80000E-003    0.00000E+000
   5.9650  -3.10000E-003    0.00000E+000
   5.9680  -5.60000E-003    0.00000E+000
   5.9710  -7.00000E-004    0.00000E+000
   5.9730  -3.00000E-003    0.00000E+000
   5.9740   1.67000E-002    0.00000E+000
   5.9760   1.07000E-002    0.00000E+000
   5.9800   1.95000E-002    0.00000E+000
   5.9810   2.45000E-002    0.00000E+000
   5.9820   1.83000E-002    0.00000E+000
   5.9840   4.30000E-003    0.00000E+000
   5.9870   1.23000E-002    0.00000E+000
   5.9890   2.08000E-002    0.00000E+000
   5.9940   7.74000E-002    0.00000E+000
   5.9960  -7.93800E-001    0.00000E+000
   5.9980  -3.96800E-001    0.00000E+000
   6.0000   9.10000E-003    0.00000E+000
   6.0030   3.67000E-002    0.00000E+000
   6.0070  -2.41000E-002    0.00000E+000
   6.0090  -2.83000E-002    0.00000E+000
   6.0120  -2.01000E-002    0.00000E+000
   6.0130  -4.02000E-002    0.00000E+000
   6.0160  -2.99000E-002    0.00000E+000
   6.0170  -2.20000E-002    0.00000E+000
   6.0190  -4.46000E-002    0.00000E+000
   6.0210  -5.64000E-002    0.00000E+000
   6.0240  -3.42000E-002    0.00000E+000
   6.0260  -5.11000E-002    0.00000E+000
   6.0280  -4.01000E-002    0.00000E+000
   6.0310  -4.55000E-002    0.00000E+000
   6.0340  -5.27000E-002    0.00000E+000
   6.0350  -2.13000E-002    0.00000E+000
   6.0380   7.86200E-001    0.00000E+000
   6.0440   3.39500E-001    0.00000E+000
   6.0470   3.06000E-002    0.00000E+000
   6.0500   6.00000E-003    0.00000E+000
   6.0520   2.43000E-002    0.00000E+000
   6.0530   3.80000E-002    0.00000E+000
   6.0560   2.76000E-002    0.00000E+000
   6.0590   3.03000E-002    0.00000E+000
   6.0610   3.53000E-002    0.00000E+000
   6.0620   3.45000E-002    0.00000E+000
   6.0670   2.71000E-002    0.00000E+000
   6.0690   3.09000E-002    0.00000E+000
   6.0710   2.94000E-002    0.00000E+000
   6.0720   3.09000E-002    0.00000E+000
   6.0770   2.65000E-002    0.00000E+000
   6.0780   2.00000E-002    0.00000E+000
   6.0800   3.47000E-002    0.00000E+000
   6.0810   4.36000E-002    0.00000E+000
   6.0860   3.97000E-002    0.00000E+000
   6.0890   3.13000E-002    0.00000E+000
   6.0910   2.38000E-002    0.00000E+000
   6.0930   3.70000E-002    0.00000E+000
   6.0960   2.25000E-002    0.00000E+000
   6.0980   3.40000E-002    0.00000E+000
   6.1010   2.71000E-002    0.00000E+000
   6.1040   3.02000E-002    0.00000E+000
   6.1070   2.66000E-002    0.00000E+000
   6.1110   2.03000E-002    0.00000E+000
   6.1120   3.16000E-002    0.00000E+000
   6.1140   1.87000E-002    0.00000E+000
   6.1160   2.22000E-002    0.00000E+000
   6.1180   2.66000E-002    0.00000E+000
   6.1210   2.49000E-002    0.00000E+000
   6.1270   2.50000E-002    0.00000E+000
   6.1300   3.60000E-002    0.00000E+000
   6.1320   1.88000E-002    0.00000E+000
   6.1340   3.97000E-002    0.00000E+000
   6.1350   4.43000E-002    0.00000E+000
   6.1380   2.77000E-002    0.00000E+000
   6.1410   3.36000E-002    0.00000E+000
   6.1460   3.94000E-002    0.00000E+000
   6.1470   3.22000E-002    0.00000E+000
   6.1490   3.23000E-002    0.00000E+000
   6.1520   4.24000E-002    0.00000E+000
   6.1540   3.11000E-002    0.00000E+000
   6.1570   3.68000E-002    0.00000E+000
   6.1600   2.73000E-002    0.00000E+000
   6.1640   2.08000E-002    0.00000E+000
   6.1650   2.03000E-002    0.00000E+000
   6.1690   4.46000E-002    0.00000E+000
   6.1710   2.61000E-002    0.00000E+000
   6.1730   3.10000E-002    0.00000E+000
   6.1770   3.21000E-002    0.00000E+000
   6.1780   2.56000E-002    0.00000E+000
   6.1820   3.35000E-002    0.00000E+000
   6.1850   4.21000E-002    0.00000E+000
   6.1880   4.65000E-002    0.00000E+000
   6.1930   3.90000E-002    0.00000E+000
   6.1940   3.27000E-002    0.00000E+000
   6.1950   2.86000E-002    0.00000E+000
   6.1960   3.67000E-002    0.00000E+000
   6.1990   3.63000E-002    0.00000E+000
   6.2020   4.94000E-002    0.00000E+000
   6.2040   3.72000E-002    0.00000E+000
   6.2060   3.02000E-002    0.00000E+000
   6.2090   3.11000E-002    0.00000E+000
   6.2110   3.43000E-002    0.00000E+000
   6.2140   3.11000E-002    0.00000E+000
   6.2150   3.92000E-002    0.00000E+000
   6.2180   2.78000E-002    0.00000E+000
   6.2220   3.79000E-002    0.00000E+000
   6.2250   3.50000E-002    0.00000E+000
   6.2260   2.43000E-002    0.00000E+000
   6.2290   3.71000E-002    0.00000E+000
   6.2310   2.22000E-002    0.00000E+000
   6.2350   3.93000E-002    0.00000E+000
   6.2390   3.78000E-002    0.00000E+000
   6.2440   3.84000E-002    0.00000E+000
   6.2470   2.48000E-002    0.00000E+000
   6.2480   3.23000E-002    0.00000E+000
   6.2490   3.60000E-002    0.00000E+000
   6.2510   3.31000E-002    0.00000E+000
   6.2540   2.39000E-002    0.00000E+000
   6.2590   3.90000E-002    0.00000E+000
   6.2610   3.40000E-002    0.00000E+000
   6.2630   3.33000E-002    0.00000E+000
   6.2650   3.77000E-002    0.00000E+000
   6.2690   3.99000E-002    0.00000E+000
   6.2700   3.81000E-002    0.00000E+000
   6.2740   3.65000E-002    0.00000E+000
   6.2750   3.46000E-002    0.00000E+000
   6.2820   2.78000E-002    0.00000E+000
   6.2840   4.11000E-002    0.00000E+000
   6.2880   3.02000E-002    0.00000E+000
   6.2910   3.73000E-002    0.00000E+000
   6.2940   2.95000E-002    0.00000E+000
   6.2970   3.32000E-002    0.00000E+000
   6.2980   4.37000E-002    0.00000E+000
   6.3000   3.64000E-002    0.00000E+000
   6.3060   3.89000E-002    0.00000E+000
   6.3090   3.65000E-002    0.00000E+000
   6.3150   4.19000E-002    0.00000E+000
   6.3160   4.35000E-002    0.00000E+000
   6.3190   4.41000E-002    0.00000E+000
   6.3200   3.89000E-002    0.00000E+000
   6.3260   3.82000E-002    0.00000E+000
   6.3280   2.02000E-002    0.00000E+000
   6.3300   2.89000E-002    0.00000E+000
   6.3340   4.06000E-002    0.00000E+000
   6.3380   3.42000E-002    0.00000E+000
   6.3450   4.30000E-002    0.00000E+000
   6.3470   5.19000E-002    0.00000E+000
   6.3520   5.41000E-002    0.00000E+000
   6.3570   4.96000E-002    0.00000E+000
   6.3630   4.29000E-002    0.00000E+000
   6.3670   4.92000E-002    0.00000E+000
   6.3700   3.25000E-002    0.00000E+000
   6.3720   4.70000E-002    0.00000E+000
   6.3740   3.68000E-002    0.00000E+000
   6.3760   4.26000E-002    0.00000E+000
   6.3820   3.41000E-002    0.00000E+000
   6.3850   4.21000E-002    0.00000E+000
   6.3870   3.39000E-002    0.00000E+000
   6.3910   3.98000E-002    0.00000E+000
   6.3920   3.64000E-002    0.00000E+000
   6.3950   3.87000E-002    0.00000E+000
   6.3970   4.34000E-002    0.00000E+000
   6.4020   2.90000E-002    0.00000E+000
   6.4030   4.48000E-002    0.00000E+000
   6.4080   4.73000E-002    0.00000E+000
   6.4110   4.08000E-002    0.00000E+000
   6.4150   3.76000E-002    0.00000E+000
   6.4180   4.54000E-002    0.00000E+000
   6.4190   4.25000E-002    0.00000E+000
   6.4220   3.86000E-002    0.00000E+000
   6.4250   4.98000E-002    0.00000E+000
   6.4270   3.87000E-002    0.00000E+000
   6.4310   2.17000E-002    0.00000E+000
   6.4330   5.09000E-002    0.00000E+000
   6.4360   3.97000E-002    0.00000E+000
   6.4380   3.43000E-002    0.00000E+000
   6.4420   4.07000E-002    0.00000E+000
   6.4440   4.35000E-002    0.00000E+000
   6.4460   4.45000E-002    0.00000E+000
   6.4470   4.12000E-002    0.00000E+000
   6.4500   4.94000E-002    0.00000E+000
   6.4510   4.09000E-002    0.00000E+000
   6.4560   4.62000E-002    0.00000E+000
   6.4570   4.26000E-002    0.00000E+000
   6.4600   5.17000E-002    0.00000E+000
   6.4620   4.55000E-002    0.00000E+000
   6.4650   4.50000E-002    0.00000E+000
   6.4680   4.01000E-002    0.00000E+000
   6.4700   2.87000E-002    0.00000E+000
   6.4730   5.70000E-002    0.00000E+000
   6.4750   5.69000E-002    0.00000E+000
   6.4780   5.47000E-002    0.00000E+000
   6.4790   4.11000E-002    0.00000E+000
   6.4840   4.66000E-002    0.00000E+000
   6.4860   4.75000E-002    0.00000E+000
   6.4880   5.29000E-002    0.00000E+000
   6.4910   5.25000E-002    0.00000E+000
   6.4940   4.84000E-002    0.00000E+000
   6.4960   4.33000E-002    0.00000E+000
   6.4970   4.91000E-002    0.00000E+000
   6.5000   4.01000E-002    0.00000E+000
   6.5020   4.50000E-002    0.00000E+000
   6.5040   5.57000E-002    0.00000E+000
   6.5080   5.26000E-002    0.00000E+000
   6.5100   3.68000E-002    0.00000E+000
   6.5140   5.45000E-002    0.00000E+000
   6.5150   4.77000E-002    0.00000E+000
   6.5180   5.40000E-002    0.00000E+000
   6.5210   4.88000E-002    0.00000E+000
   6.5230   5.02000E-002    0.00000E+000
   6.5280   5.25000E-002    0.00000E+000
   6.5300   5.18000E-002    0.00000E+000
   6.5320   6.04000E-002    0.00000E+000
   6.5350   3.97000E-002    0.00000E+000
   6.5390   5.57000E-002    0.00000E+000
   6.5420   5.33000E-002    0.00000E+000
   6.5440   4.05000E-002    0.00000E+000
   6.5460   4.47000E-002    0.00000E+000
   6.5480   5.51000E-002    0.00000E+000
   6.5520   5.96000E-002    0.00000E+000
   6.5540   4.49000E-002    0.00000E+000
   6.5560   3.84000E-002    0.00000E+000
   6.5600   5.19000E-002    0.00000E+000
   6.5640   4.99000E-002    0.00000E+000
   6.5650   6.21000E-002    0.00000E+000
   6.5670   4.95000E-002    0.00000E+000
   6.5720   5.57000E-002    0.00000E+000
   6.5740   4.82000E-002    0.00000E+000
   6.5760   6.43000E-002    0.00000E+000
   6.5780   5.50000E-002    0.00000E+000
   6.5810   4.64000E-002    0.00000E+000
   6.5830   5.84000E-002    0.00000E+000
   6.5870   5.77000E-002    0.00000E+000
   6.5890   5.72000E-002    0.00000E+000
   6.5910   4.88000E-002    0.00000E+000
   6.5940   6.53000E-002    0.00000E+000
   6.5980   5.50000E-002    0.00000E+000
   6.6000   5.14000E-002    0.00000E+000
   6.6030   5.78000E-002    0.00000E+000
   6.6060   5.52000E-002    0.00000E+000
   6.6080   6.41000E-002    0.00000E+000
   6.6100   5.27000E-002    0.00000E+000
   6.6130   5.74000E-002    0.00000E+000
   6.6150   5.01000E-002    0.00000E+000
   6.6170   6.52000E-002    0.00000E+000
   6.6190   7.04000E-002    0.00000E+000
   6.6230   5.62000E-002    0.00000E+000
   6.6270   6.89000E-002    0.00000E+000
   6.6280   5.43000E-002    0.00000E+000
   6.6300   5.97000E-002    0.00000E+000
   6.6330   6.71000E-002    0.00000E+000
   6.6350   6.33000E-002    0.00000E+000
   6.6370   6.58000E-002    0.00000E+000
   6.6400   5.81000E-002    0.00000E+000
   6.6420   6.81000E-002    0.00000E+000
   6.6460   6.62000E-002    0.00000E+000
   6.6480   6.76000E-002    0.00000E+000
   6.6500   6.23000E-002    0.00000E+000
   6.6520   6.50000E-002    0.00000E+000
   6.6560   6.37000E-002    0.00000E+000
   6.6590   7.50000E-002    0.00000E+000
   6.6620   6.50000E-002    0.00000E+000
   6.6640   7.59000E-002    0.00000E+000
   6.6660   7.62000E-002    0.00000E+000
   6.6680   6.56000E-002    0.00000E+000
   6.6710   5.59000E-002    0.00000E+000
   6.6720   8.18000E-002    0.00000E+000
   6.6760   7.23000E-002    0.00000E+000
   6.6780   7.11000E-002    0.00000E+000
   6.6830   7.43000E-002    0.00000E+000
   6.6850   7.11000E-002    0.00000E+000
   6.6870   8.04000E-002    0.00000E+000
   6.6900   5.94000E-002    0.00000E+000
   6.6910   7.57000E-002    0.00000E+000
   6.6950   6.82000E-002    0.00000E+000
   6.6980   7.55000E-002    0.00000E+000
   6.7010   7.85000E-002    0.00000E+000
   6.7030   7.07000E-002    0.00000E+000
   6.7070   8.14000E-002    0.00000E+000
   6.7090   8.31000E-002    0.00000E+000
   6.7110   7.29000E-002    0.00000E+000
   6.7140   7.59000E-002    0.00000E+000
   6.7180   7.95000E-002    0.00000E+000
   6.7210   8.69000E-002    0.00000E+000
   6.7230   7.94000E-002    0.00000E+000
   6.7250   6.93000E-002    0.00000E+000
   6.7280   8.09000E-002    0.00000E+000
   6.7310   8.65000E-002    0.00000E+000
   6.7330   7.49000E-002    0.00000E+000
   6.7360   9.47000E-002    0.00000E+000
   6.7380   7.64000E-002    0.00000E+000
   6.7410   5.99000E-002    0.00000E+000
   6.7440   1.10400E-001    0.00000E+000
   6.7460   8.19000E-002    0.00000E+000
   6.7490   7.16000E-002    0.00000E+000
   6.7520   7.74000E-002    0.00000E+000
   6.7530   9.19000E-002    0.00000E+000
   6.7570   8.32000E-002    0.00000E+000
   6.7610   8.22000E-002    0.00000E+000
   6.7630   7.96000E-002    0.00000E+000
   6.7660   1.04400E-001    0.00000E+000
   6.7680   8.24000E-002    0.00000E+000
   6.7710   8.89000E-002    0.00000E+000
   6.7770   8.90000E-002    0.00000E+000
   6.7780   9.75000E-002    0.00000E+000
   6.7810   9.50000E-002    0.00000E+000
   6.7860   8.52000E-002    0.00000E+000
   6.7870   9.33000E-002    0.00000E+000
   6.7930   1.03300E-001    0.00000E+000
   6.7940   9.45000E-002    0.00000E+000
   6.7960   1.03600E-001    0.00000E+000
   6.7990   9.44000E-002    0.00000E+000
   6.8000   8.68000E-002    0.00000E+000
   6.8040   9.56000E-002    0.00000E+000
   6.8070   9.74000E-002    0.00000E+000
   6.8090   9.78000E-002    0.00000E+000
   6.8140   8.31000E-002    0.00000E+000
   6.8160   9.24000E-002    0.00000E+000
   6.8190   1.03100E-001    0.00000E+000
   6.8210   9.61000E-002    0.00000E+000
   6.8240   1.01100E-001    0.00000E+000
   6.8270   1.00400E-001    0.00000E+000
   6.8290   1.13700E-001    0.00000E+000
   6.8320   1.17500E-001    0.00000E+000
   6.8360   1.10400E-001    0.00000E+000
   6.8380   1.17500E-001    0.00000E+000
   6.8420   1.04900E-001    0.00000E+000
   6.8450   9.03000E-002    0.00000E+000
   6.8460   7.94000E-002    0.00000E+000
   6.8480   8.54000E-002    0.00000E+000
   6.8510   1.05000E-001    0.00000E+000
   6.8540   1.22500E-001    0.00000E+000
   6.8550   1.23400E-001    0.00000E+000
   6.8590   1.23700E-001    0.00000E+000
   6.8610   1.15400E-001    0.00000E+000
   6.8640   1.15900E-001    0.00000E+000
   6.8670   1.09700E-001    0.00000E+000
   6.8710   1.24200E-001    0.00000E+000
   6.8730   1.22900E-001    0.00000E+000
   6.8760   1.28300E-001    0.00000E+000
   6.8800   1.27400E-001    0.00000E+000
   6.8820   1.26100E-001    0.00000E+000
   6.8840   1.22400E-001    0.00000E+000
   6.8880   1.19000E-001    0.00000E+000
   6.8900   1.31100E-001    0.00000E+000
   6.8940   1.31300E-001    0.00000E+000
   6.8950   1.36100E-001    0.00000E+000
   6.8980   1.30800E-001    0.00000E+000
   6.9020   1.32400E-001    0.00000E+000
   6.9040   1.49500E-001    0.00000E+000
   6.9090   1.40200E-001    0.00000E+000
   6.9110   1.45500E-001    0.00000E+000
   6.9160   1.36000E-001    0.00000E+000
   6.9200   1.49900E-001    0.00000E+000
   6.9230   1.44400E-001    0.00000E+000
   6.9270   1.34500E-001    0.00000E+000
   6.9310   1.51300E-001    0.00000E+000
   6.9320   1.66500E-001    0.00000E+000
   6.9340   1.59100E-001    0.00000E+000
   6.9380   1.56000E-001    0.00000E+000
   6.9410   1.68800E-001    0.00000E+000
   6.9480   1.75200E-001    0.00000E+000
   6.9490   1.68700E-001    0.00000E+000
   6.9520   1.82000E-001    0.00000E+000
   6.9550   1.72400E-001    0.00000E+000
   6.9590   1.55100E-001    0.00000E+000
   6.9610   1.80400E-001    0.00000E+000
   6.9650   1.82200E-001    0.00000E+000
   6.9670   1.78800E-001    0.00000E+000
   6.9690   1.75200E-001    0.00000E+000
   6.9720   1.80000E-001    0.00000E+000
   6.9750   1.79000E-001    0.00000E+000
   6.9780   1.98600E-001    0.00000E+000
   6.9830   2.01000E-001    0.00000E+000
   6.9890   1.90100E-001    0.00000E+000
   6.9900   2.13000E-001    0.00000E+000
   6.9940   2.09700E-001    0.00000E+000
   6.9950   2.14100E-001    0.00000E+000
   6.9990   2.04900E-001    0.00000E+000
   7.0010   2.14900E-001    0.00000E+000
   7.0040   2.08900E-001    0.00000E+000
   7.0090   2.27000E-001    0.00000E+000
   7.0110   2.29000E-001    0.00000E+000
   7.0130   2.22800E-001    0.00000E+000
   7.0160   2.39800E-001    0.00000E+000
   7.0190   2.26600E-001    0.00000E+000
   7.0220   2.42600E-001    0.00000E+000
   7.0240   2.46100E-001    0.00000E+000
   7.0280   2.50000E-001    0.00000E+000
   7.0300   2.49200E-001    0.00000E+000
   7.0320   2.66300E-001    0.00000E+000
   7.0350   2.81500E-001    0.00000E+000
   7.0370   2.94000E-001    0.00000E+000
   7.0400   2.96300E-001    0.00000E+000
   7.0440   3.09000E-001    0.00000E+000
   7.0460   3.20600E-001    0.00000E+000
   7.0490   3.21600E-001    0.00000E+000
   7.0510   3.45700E-001    0.00000E+000
   7.0540   3.68300E-001    0.00000E+000
   7.0580   3.60000E-001    0.00000E+000
   7.0600   3.75700E-001    0.00000E+000
   7.0640   3.96800E-001    0.00000E+000
   7.0660   4.26600E-001    0.00000E+000
   7.0690   4.39800E-001    0.00000E+000
   7.0710   4.63000E-001    0.00000E+000
   7.0750   4.98800E-001    0.00000E+000
   7.0770   5.03600E-001    0.00000E+000
   7.0800   5.34500E-001    0.00000E+000
   7.0810   5.63400E-001    0.00000E+000
   7.0850   6.09400E-001    0.00000E+000
   7.0890   6.52200E-001    0.00000E+000
   7.0920   6.96700E-001    0.00000E+000
   7.0950   7.72900E-001    0.00000E+000
   7.0990   8.19100E-001    0.00000E+000
   7.1010   8.69100E-001    0.00000E+000
   7.1040   9.39000E-001    0.00000E+000
   7.1060   9.99200E-001    0.00000E+000
   7.1080   1.07440E+000    0.00000E+000
   7.1120   1.15500E+000    0.00000E+000
   7.1150   1.22460E+000    0.00000E+000
   7.1170   1.41110E+000    0.00000E+000
   7.1210   1.46960E+000    0.00000E+000
   7.1240   1.77840E+000    0.00000E+000
   7.1270   2.21020E+000    0.00000E+000
   7.1310   2.39680E+000    0.00000E+000
   7.1340   2.46240E+000    0.00000E+000
   7.1380   2.40280E+000    0.00000E+000
   7.1400   2.49520E+000    0.00000E+000
   7.1440   2.53130E+000    0.00000E+000
   7.1460   2.48800E+000    0.00000E+000
   7.1480   2.56820E+000    0.00000E+000
   7.1520   2.58520E+000    0.00000E+000
   7.1540   2.59060E+000    0.00000E+000
   7.1570   2.49070E+000    0.00000E+000
   7.1590   1.73800E+000    0.00000E+000
   7.1630   1.76990E+000    0.00000E+000
   7.1650   1.24070E+000    0.00000E+000
   7.1690   1.35180E+000    0.00000E+000
   7.1710   1.62780E+000    0.00000E+000
   7.1740   1.11670E+000    0.00000E+000
   7.1770   1.24670E+000    0.00000E+000
   7.1800   1.53680E+000    0.00000E+000
   7.1810   3.38000E-001    0.00000E+000
   7.1860   4.63800E-001    0.00000E+000
   7.1880  -5.67400E-001    0.00000E+000
   7.1930   1.00000E+000    0.00000E+000
   7.1940   1.00000E+000    0.00000E+000
   7.1970   1.00000E+000    0.00000E+000
   7.2010   1.00000E+000    0.00000E+000
   7.2030   1.00000E+000    0.00000E+000
   7.2050   1.00000E+000    0.00000E+000
   7.2100   1.00000E+000    0.00000E+000
   7.2140   1.00000E+000    0.00000E+000
   7.2150   1.00000E+000    0.00000E+000
   7.2170   1.00000E+000    0.00000E+000
   7.2200   1.00000E+000    0.00000E+000
   7.2230   1.00000E+000    0.00000E+000
   7.2270   1.00000E+000    0.00000E+000
   7.2300   1.00000E+000    0.00000E+000
   7.2310   1.00000E+000    0.00000E+000
   7.2350   1.00000E+000    0.00000E+000
   7.2370   1.00000E+000    0.00000E+000
   7.2400   1.00000E+000    0.00000E+000
   7.2440   1.00000E+000    0.00000E+000
   7.2460   1.00000E+000    0.00000E+000
   7.2480   1.00000E+000    0.00000E+000
   7.2510   1.00000E+000    0.00000E+000
   7.2530   1.00000E+000    0.00000E+000
   7.2570   1.00000E+000    0.00000E+000
   7.2600   1.00000E+000    0.00000E+000
   7.2620   1.00000E+000    0.00000E+000
   7.2660   1.00000E+000    0.00000E+000
   7.2680   1.00000E+000    0.00000E+000
   7.2710   1.00000E+000    0.00000E+000
   7.2740   1.00000E+000    0.00000E+000
   7.2780   1.00000E+000    0.00000E+000
   7.2800   1.00000E+000    0.00000E+000
   7.2820   1.00000E+000    0.00000E+000
   7.2850   1.00000E+000    0.00000E+000
   7.2890   1.00000E+000    0.00000E+000
   7.2920   1.00000E+000    0.00000E+000
   7.2940   1.00000E+000    0.00000E+000
   7.2970   1.00000E+000    0.00000E+000
   7.3000   1.00000E+000    0.00000E+000
