# Supplementary material for: Rationally seeded computational protein design of ɑ-helical barrels
Source: Nat Chem Biol. 2024 Jun 20;20(8):991–9. doi: 10.1038/s41589-024-01642-0 (PMC11288890; doi:10.1038/s41589-024-01642-0)
Supplement: Supplementary file 3 — PDB and .mtz files used for making figure panels b–d and j–m. [file 41589_2024_1642_MOESM3_ESM.zip › KIA_RP_RSPD_NatChemBiol_data_Figure2/scapCC6_LLIA_panels_e-h/AUC_panel_g/SV_raw/00112.RA1]

scapCC6_LLIA_master
R 1 20.0 50000 0044357 9.1930E11 281 1 
   5.8010   7.26100E-001    0.00000E+000
   5.8030   1.00000E+000    0.00000E+000
   5.8040   4.64600E-001    0.00000E+000
   5.8050   6.40700E-001    0.00000E+000
   5.8060   9.02200E-001    0.00000E+000
   5.8070   6.13300E-001    0.00000E+000
   5.8080   6.84600E-001    0.00000E+000
   5.8100   9.05300E-001    0.00000E+000
   5.8110   1.34340E+000    0.00000E+000
   5.8120   8.82100E-001    0.00000E+000
   5.8150   8.46400E-001    0.00000E+000
   5.8160   1.15170E+000    0.00000E+000
   5.8170   9.08900E-001    0.00000E+000
   5.8190   1.19160E+000    0.00000E+000
   5.8210   9.37100E-001    0.00000E+000
   5.8230   8.56500E-001    0.00000E+000
   5.8240   1.14490E+000    0.00000E+000
   5.8260   1.18020E+000    0.00000E+000
   5.8280   1.17520E+000    0.00000E+000
   5.8290   1.32660E+000    0.00000E+000
   5.8310   1.46110E+000    0.00000E+000
   5.8320   1.57000E+000    0.00000E+000
   5.8330   1.72270E+000    0.00000E+000
   5.8350   1.67530E+000    0.00000E+000
   5.8360   1.61830E+000    0.00000E+000
   5.8380   1.69850E+000    0.00000E+000
   5.8400   1.67420E+000    0.00000E+000
   5.8420   1.61800E+000    0.00000E+000
   5.8440   1.56880E+000    0.00000E+000
   5.8450   1.70130E+000    0.00000E+000
   5.8470   1.46900E+000    0.00000E+000
   5.8480   1.54790E+000    0.00000E+000
   5.8490   1.44580E+000    0.00000E+000
   5.8510   1.34630E+000    0.00000E+000
   5.8530   7.74200E-001    0.00000E+000
   5.8540   6.67400E-001    0.00000E+000
   5.8570   4.53600E-001    0.00000E+000
   5.8600   4.03200E-001    0.00000E+000
   5.8630   3.88900E-001    0.00000E+000
   5.8650   4.61500E-001    0.00000E+000
   5.8670   3.82100E-001    0.00000E+000
   5.8700   2.35600E-001    0.00000E+000
   5.8730   2.42200E-001    0.00000E+000
   5.8740   2.53200E-001    0.00000E+000
   5.8750   2.06500E-001    0.00000E+000
   5.8770   1.50000E-001    0.00000E+000
   5.8800   1.31700E-001    0.00000E+000
   5.8810   1.79300E-001    0.00000E+000
   5.8820   1.17900E-001    0.00000E+000
   5.8840   1.60200E-001    0.00000E+000
   5.8850   6.37000E-002    0.00000E+000
   5.8870   1.12300E-001    0.00000E+000
   5.8880   5.47000E-002    0.00000E+000
   5.8900   5.90000E-002    0.00000E+000
   5.8920   4.22000E-002    0.00000E+000
   5.8940   3.50000E-002    0.00000E+000
   5.8950   4.51000E-002    0.00000E+000
   5.8970   2.08000E-002    0.00000E+000
   5.8980   2.59000E-002    0.00000E+000
   5.8990   2.85000E-002    0.00000E+000
   5.9010   7.90000E-003    0.00000E+000
   5.9030   1.14000E-002    0.00000E+000
   5.9040   3.45000E-002    0.00000E+000
   5.9050   2.34000E-002    0.00000E+000
   5.9080   9.50000E-003    0.00000E+000
   5.9100   1.23000E-002    0.00000E+000
   5.9120   1.48000E-002    0.00000E+000
   5.9140   1.92000E-002    0.00000E+000
   5.9150  -1.04000E-002    0.00000E+000
   5.9160   9.30000E-003    0.00000E+000
   5.9190   2.44000E-002    0.00000E+000
   5.9200  -1.00000E-003    0.00000E+000
   5.9210  -1.20000E-003    0.00000E+000
   5.9240   5.00000E-003    0.00000E+000
   5.9250   1.52000E-002    0.00000E+000
   5.9260   1.08000E-002    0.00000E+000
   5.9280   7.80000E-003    0.00000E+000
   5.9310   1.35000E-002    0.00000E+000
   5.9350  -1.00000E-004    0.00000E+000
   5.9370   1.11000E-002    0.00000E+000
   5.9380   5.00000E-003    0.00000E+000
   5.9420   1.74000E-002    0.00000E+000
   5.9450   6.70000E-003    0.00000E+000
   5.9470   9.30000E-003    0.00000E+000
   5.9490   1.75000E-002    0.00000E+000
   5.9510   6.70000E-003    0.00000E+000
   5.9540   1.61000E-002    0.00000E+000
   5.9560   1.59000E-002    0.00000E+000
   5.9600   5.20000E-003    0.00000E+000
   5.9610  -3.80000E-003    0.00000E+000
   5.9640   1.10000E-003    0.00000E+000
   5.9650   9.80000E-003    0.00000E+000
   5.9680  -9.50000E-003    0.00000E+000
   5.9700  -1.18000E-002    0.00000E+000
   5.9730  -1.10000E-003    0.00000E+000
   5.9740   6.70000E-003    0.00000E+000
   5.9760   1.01000E-002    0.00000E+000
   5.9770   1.84000E-002    0.00000E+000
   5.9790   1.80000E-002    0.00000E+000
   5.9810   2.43000E-002    0.00000E+000
   5.9820   9.70000E-003    0.00000E+000
   5.9840   5.50000E-003    0.00000E+000
   5.9860   1.17000E-002    0.00000E+000
   5.9890   2.26000E-002    0.00000E+000
   5.9910   5.54000E-002    0.00000E+000
   5.9920   2.39200E-001    0.00000E+000
   5.9960  -4.55400E-001    0.00000E+000
   5.9980  -7.97800E-001    0.00000E+000
   6.0000  -3.94300E-001    0.00000E+000
   6.0010  -6.33000E-002    0.00000E+000
   6.0030   5.14000E-002    0.00000E+000
   6.0050  -5.38000E-002    0.00000E+000
   6.0080  -2.39000E-002    0.00000E+000
   6.0090  -3.93000E-002    0.00000E+000
   6.0120  -1.84000E-002    0.00000E+000
   6.0140  -4.27000E-002    0.00000E+000
   6.0170  -2.11000E-002    0.00000E+000
   6.0190  -2.50000E-002    0.00000E+000
   6.0220  -5.46000E-002    0.00000E+000
   6.0250  -3.81000E-002    0.00000E+000
   6.0270  -5.34000E-002    0.00000E+000
   6.0300  -4.84000E-002    0.00000E+000
   6.0310  -3.51000E-002    0.00000E+000
   6.0340  -4.46000E-002    0.00000E+000
   6.0350  -4.03000E-002    0.00000E+000
   6.0380  -2.29200E-001    0.00000E+000
   6.0400   6.17000E-001    0.00000E+000
   6.0460   1.25200E-001    0.00000E+000
   6.0470  -5.15000E-002    0.00000E+000
   6.0500   3.02000E-002    0.00000E+000
   6.0510   1.83000E-002    0.00000E+000
   6.0540   2.99000E-002    0.00000E+000
   6.0560   3.58000E-002    0.00000E+000
   6.0600   2.74000E-002    0.00000E+000
   6.0610   2.37000E-002    0.00000E+000
   6.0620   3.46000E-002    0.00000E+000
   6.0660   4.04000E-002    0.00000E+000
   6.0680   3.63000E-002    0.00000E+000
   6.0710   3.96000E-002    0.00000E+000
   6.0720   1.76000E-002    0.00000E+000
   6.0760   3.20000E-002    0.00000E+000
   6.0800   3.00000E-002    0.00000E+000
   6.0810   4.23000E-002    0.00000E+000
   6.0850   3.38000E-002    0.00000E+000
   6.0860   3.30000E-002    0.00000E+000
   6.0870   2.62000E-002    0.00000E+000
   6.0920   4.01000E-002    0.00000E+000
   6.0950   3.19000E-002    0.00000E+000
   6.0990   3.25000E-002    0.00000E+000
   6.1020   3.49000E-002    0.00000E+000
   6.1040   3.40000E-002    0.00000E+000
   6.1070   2.29000E-002    0.00000E+000
   6.1110   2.03000E-002    0.00000E+000
   6.1120   3.71000E-002    0.00000E+000
   6.1140   2.70000E-002    0.00000E+000
   6.1160   1.32000E-002    0.00000E+000
   6.1220   2.25000E-002    0.00000E+000
   6.1230   2.37000E-002    0.00000E+000
   6.1250   2.91000E-002    0.00000E+000
   6.1290   4.24000E-002    0.00000E+000
   6.1300   1.91000E-002    0.00000E+000
   6.1340   2.65000E-002    0.00000E+000
   6.1360   3.18000E-002    0.00000E+000
   6.1370   4.43000E-002    0.00000E+000
   6.1400   3.06000E-002    0.00000E+000
   6.1420   2.79000E-002    0.00000E+000
   6.1430   3.18000E-002    0.00000E+000
   6.1460   3.02000E-002    0.00000E+000
   6.1470   2.34000E-002    0.00000E+000
   6.1490   4.45000E-002    0.00000E+000
   6.1520   3.35000E-002    0.00000E+000
   6.1560   4.01000E-002    0.00000E+000
   6.1590   1.26000E-002    0.00000E+000
   6.1620   9.10000E-003    0.00000E+000
   6.1630   1.74000E-002    0.00000E+000
   6.1650   1.83000E-002    0.00000E+000
   6.1680   2.83000E-002    0.00000E+000
   6.1700   2.29000E-002    0.00000E+000
   6.1730   2.18000E-002    0.00000E+000
   6.1740   3.88000E-002    0.00000E+000
   6.1770   3.28000E-002    0.00000E+000
   6.1790   3.35000E-002    0.00000E+000
   6.1820   4.70000E-002    0.00000E+000
   6.1850   3.03000E-002    0.00000E+000
   6.1880   3.21000E-002    0.00000E+000
   6.1890   3.39000E-002    0.00000E+000
   6.1940   1.87000E-002    0.00000E+000
   6.1960   2.28000E-002    0.00000E+000
   6.1970   3.12000E-002    0.00000E+000
   6.2000   5.24000E-002    0.00000E+000
   6.2010   5.11000E-002    0.00000E+000
   6.2040   3.05000E-002    0.00000E+000
   6.2070   3.95000E-002    0.00000E+000
   6.2090   4.07000E-002    0.00000E+000
   6.2110   4.22000E-002    0.00000E+000
   6.2140   3.02000E-002    0.00000E+000
   6.2160   3.52000E-002    0.00000E+000
   6.2200   2.93000E-002    0.00000E+000
   6.2220   2.42000E-002    0.00000E+000
   6.2250   3.58000E-002    0.00000E+000
   6.2260   3.52000E-002    0.00000E+000
   6.2290   4.33000E-002    0.00000E+000
   6.2310   3.61000E-002    0.00000E+000
   6.2330   5.32000E-002    0.00000E+000
   6.2370   4.10000E-002    0.00000E+000
   6.2390   2.64000E-002    0.00000E+000
   6.2410   4.76000E-002    0.00000E+000
   6.2440   2.54000E-002    0.00000E+000
   6.2480   4.11000E-002    0.00000E+000
   6.2490   4.17000E-002    0.00000E+000
   6.2520   2.98000E-002    0.00000E+000
   6.2580   3.29000E-002    0.00000E+000
   6.2590   3.40000E-002    0.00000E+000
   6.2630   3.17000E-002    0.00000E+000
   6.2660   3.30000E-002    0.00000E+000
   6.2700   4.93000E-002    0.00000E+000
   6.2710   3.25000E-002    0.00000E+000
   6.2730   3.19000E-002    0.00000E+000
   6.2760   2.70000E-002    0.00000E+000
   6.2810   3.82000E-002    0.00000E+000
   6.2840   2.59000E-002    0.00000E+000
   6.2880   3.44000E-002    0.00000E+000
   6.2930   3.28000E-002    0.00000E+000
   6.2950   4.87000E-002    0.00000E+000
   6.2960   3.47000E-002    0.00000E+000
   6.2980   3.71000E-002    0.00000E+000
   6.2990   4.14000E-002    0.00000E+000
   6.3070   3.59000E-002    0.00000E+000
   6.3110   3.15000E-002    0.00000E+000
   6.3130   2.39000E-002    0.00000E+000
   6.3160   3.04000E-002    0.00000E+000
   6.3200   3.98000E-002    0.00000E+000
   6.3210   4.88000E-002    0.00000E+000
   6.3250   3.34000E-002    0.00000E+000
   6.3280   2.08000E-002    0.00000E+000
   6.3330   3.40000E-002    0.00000E+000
   6.3340   1.80000E-002    0.00000E+000
   6.3360   4.32000E-002    0.00000E+000
   6.3380   3.65000E-002    0.00000E+000
   6.3430   3.02000E-002    0.00000E+000
   6.3440   4.43000E-002    0.00000E+000
   6.3450   4.57000E-002    0.00000E+000
   6.3550   3.78000E-002    0.00000E+000
   6.3570   3.60000E-002    0.00000E+000
   6.3620   4.60000E-002    0.00000E+000
   6.3630   4.28000E-002    0.00000E+000
   6.3660   4.66000E-002    0.00000E+000
   6.3670   4.22000E-002    0.00000E+000
   6.3690   3.47000E-002    0.00000E+000
   6.3710   4.13000E-002    0.00000E+000
   6.3750   4.87000E-002    0.00000E+000
   6.3810   4.50000E-002    0.00000E+000
   6.3830   3.31000E-002    0.00000E+000
   6.3860   5.40000E-002    0.00000E+000
   6.3880   3.83000E-002    0.00000E+000
   6.3900   3.63000E-002    0.00000E+000
   6.3930   4.00000E-002    0.00000E+000
   6.4010   4.42000E-002    0.00000E+000
   6.4020   4.60000E-002    0.00000E+000
   6.4030   4.56000E-002    0.00000E+000
   6.4040   4.99000E-002    0.00000E+000
   6.4100   4.45000E-002    0.00000E+000
   6.4110   4.27000E-002    0.00000E+000
   6.4120   4.52000E-002    0.00000E+000
   6.4150   4.79000E-002    0.00000E+000
   6.4200   3.48000E-002    0.00000E+000
   6.4260   4.58000E-002    0.00000E+000
   6.4280   3.18000E-002    0.00000E+000
   6.4310   4.30000E-002    0.00000E+000
   6.4340   4.49000E-002    0.00000E+000
   6.4370   3.86000E-002    0.00000E+000
   6.4400   3.65000E-002    0.00000E+000
   6.4430   4.68000E-002    0.00000E+000
   6.4450   4.52000E-002    0.00000E+000
   6.4470   5.54000E-002    0.00000E+000
   6.4490   4.58000E-002    0.00000E+000
   6.4520   5.76000E-002    0.00000E+000
   6.4540   5.80000E-002    0.00000E+000
   6.4560   4.99000E-002    0.00000E+000
   6.4580   3.84000E-002    0.00000E+000
   6.4610   4.56000E-002    0.00000E+000
   6.4650   4.81000E-002    0.00000E+000
   6.4660   5.99000E-002    0.00000E+000
   6.4690   5.22000E-002    0.00000E+000
   6.4720   5.10000E-002    0.00000E+000
   6.4740   5.19000E-002    0.00000E+000
   6.4770   4.96000E-002    0.00000E+000
   6.4790   4.63000E-002    0.00000E+000
   6.4810   3.39000E-002    0.00000E+000
   6.4840   5.56000E-002    0.00000E+000
   6.4870   5.21000E-002    0.00000E+000
   6.4900   5.08000E-002    0.00000E+000
   6.4930   5.71000E-002    0.00000E+000
   6.4950   4.77000E-002    0.00000E+000
   6.4970   4.80000E-002    0.00000E+000
   6.5000   5.48000E-002    0.00000E+000
   6.5030   3.72000E-002    0.00000E+000
   6.5060   5.80000E-002    0.00000E+000
   6.5100   4.46000E-002    0.00000E+000
   6.5130   4.22000E-002    0.00000E+000
   6.5160   5.21000E-002    0.00000E+000
   6.5180   4.67000E-002    0.00000E+000
   6.5210   4.63000E-002    0.00000E+000
   6.5230   4.51000E-002    0.00000E+000
   6.5260   5.11000E-002    0.00000E+000
   6.5290   5.21000E-002    0.00000E+000
   6.5310   4.17000E-002    0.00000E+000
   6.5330   5.42000E-002    0.00000E+000
   6.5370   4.02000E-002    0.00000E+000
   6.5390   6.41000E-002    0.00000E+000
   6.5420   4.78000E-002    0.00000E+000
   6.5440   4.95000E-002    0.00000E+000
   6.5450   5.24000E-002    0.00000E+000
   6.5490   4.75000E-002    0.00000E+000
   6.5510   5.14000E-002    0.00000E+000
   6.5540   4.62000E-002    0.00000E+000
   6.5560   3.85000E-002    0.00000E+000
   6.5610   4.65000E-002    0.00000E+000
   6.5620   5.79000E-002    0.00000E+000
   6.5650   4.90000E-002    0.00000E+000
   6.5670   4.52000E-002    0.00000E+000
   6.5710   5.40000E-002    0.00000E+000
   6.5730   5.47000E-002    0.00000E+000
   6.5750   5.92000E-002    0.00000E+000
   6.5780   5.30000E-002    0.00000E+000
   6.5800   4.56000E-002    0.00000E+000
   6.5820   5.47000E-002    0.00000E+000
   6.5840   4.93000E-002    0.00000E+000
   6.5870   5.92000E-002    0.00000E+000
   6.5900   5.32000E-002    0.00000E+000
   6.5920   4.77000E-002    0.00000E+000
   6.5970   4.79000E-002    0.00000E+000
   6.5980   5.85000E-002    0.00000E+000
   6.6020   4.49000E-002    0.00000E+000
   6.6030   5.68000E-002    0.00000E+000
   6.6070   4.67000E-002    0.00000E+000
   6.6090   6.11000E-002    0.00000E+000
   6.6120   5.32000E-002    0.00000E+000
   6.6140   4.42000E-002    0.00000E+000
   6.6150   5.37000E-002    0.00000E+000
   6.6180   6.66000E-002    0.00000E+000
   6.6190   5.90000E-002    0.00000E+000
   6.6240   6.04000E-002    0.00000E+000
   6.6270   5.72000E-002    0.00000E+000
   6.6290   6.31000E-002    0.00000E+000
   6.6310   5.84000E-002    0.00000E+000
   6.6350   6.99000E-002    0.00000E+000
   6.6370   6.25000E-002    0.00000E+000
   6.6410   5.66000E-002    0.00000E+000
   6.6420   7.72000E-002    0.00000E+000
   6.6460   5.57000E-002    0.00000E+000
   6.6480   5.26000E-002    0.00000E+000
   6.6520   6.17000E-002    0.00000E+000
   6.6540   5.90000E-002    0.00000E+000
   6.6570   5.65000E-002    0.00000E+000
   6.6580   5.61000E-002    0.00000E+000
   6.6600   5.77000E-002    0.00000E+000
   6.6650   6.10000E-002    0.00000E+000
   6.6670   6.58000E-002    0.00000E+000
   6.6680   5.88000E-002    0.00000E+000
   6.6700   6.05000E-002    0.00000E+000
   6.6710   6.93000E-002    0.00000E+000
   6.6760   7.19000E-002    0.00000E+000
   6.6790   6.35000E-002    0.00000E+000
   6.6830   7.19000E-002    0.00000E+000
   6.6850   6.11000E-002    0.00000E+000
   6.6890   6.40000E-002    0.00000E+000
   6.6920   7.47000E-002    0.00000E+000
   6.6930   7.04000E-002    0.00000E+000
   6.6950   7.08000E-002    0.00000E+000
   6.6980   7.56000E-002    0.00000E+000
   6.7010   8.41000E-002    0.00000E+000
   6.7040   6.33000E-002    0.00000E+000
   6.7050   7.14000E-002    0.00000E+000
   6.7090   7.73000E-002    0.00000E+000
   6.7110   7.29000E-002    0.00000E+000
   6.7140   6.90000E-002    0.00000E+000
   6.7160   7.79000E-002    0.00000E+000
   6.7180   7.84000E-002    0.00000E+000
   6.7230   6.93000E-002    0.00000E+000
   6.7250   5.97000E-002    0.00000E+000
   6.7280   6.01000E-002    0.00000E+000
   6.7300   8.24000E-002    0.00000E+000
   6.7320   6.32000E-002    0.00000E+000
   6.7340   7.55000E-002    0.00000E+000
   6.7380   7.52000E-002    0.00000E+000
   6.7410   7.49000E-002    0.00000E+000
   6.7440   8.98000E-002    0.00000E+000
   6.7460   7.38000E-002    0.00000E+000
   6.7480   7.32000E-002    0.00000E+000
   6.7510   8.13000E-002    0.00000E+000
   6.7530   8.53000E-002    0.00000E+000
   6.7570   7.36000E-002    0.00000E+000
   6.7590   8.76000E-002    0.00000E+000
   6.7610   8.95000E-002    0.00000E+000
   6.7640   9.28000E-002    0.00000E+000
   6.7680   8.28000E-002    0.00000E+000
   6.7710   7.66000E-002    0.00000E+000
   6.7730   8.40000E-002    0.00000E+000
   6.7780   8.92000E-002    0.00000E+000
   6.7800   8.89000E-002    0.00000E+000
   6.7820   8.50000E-002    0.00000E+000
   6.7860   8.92000E-002    0.00000E+000
   6.7870   8.02000E-002    0.00000E+000
   6.7910   8.77000E-002    0.00000E+000
   6.7930   1.03400E-001    0.00000E+000
   6.7960   8.00000E-002    0.00000E+000
   6.8000   1.00200E-001    0.00000E+000
   6.8010   9.45000E-002    0.00000E+000
   6.8060   8.51000E-002    0.00000E+000
   6.8100   8.68000E-002    0.00000E+000
   6.8140   8.90000E-002    0.00000E+000
   6.8170   1.03400E-001    0.00000E+000
   6.8200   9.94000E-002    0.00000E+000
   6.8230   8.70000E-002    0.00000E+000
   6.8250   9.86000E-002    0.00000E+000
   6.8270   9.30000E-002    0.00000E+000
   6.8310   1.05900E-001    0.00000E+000
   6.8340   1.01600E-001    0.00000E+000
   6.8360   1.03900E-001    0.00000E+000
   6.8380   9.46000E-002    0.00000E+000
   6.8410   9.34000E-002    0.00000E+000
   6.8450   9.31000E-002    0.00000E+000
   6.8470   8.66000E-002    0.00000E+000
   6.8500   9.14000E-002    0.00000E+000
   6.8530   9.12000E-002    0.00000E+000
   6.8540   1.05200E-001    0.00000E+000
   6.8560   1.10500E-001    0.00000E+000
   6.8600   1.12100E-001    0.00000E+000
   6.8610   1.03600E-001    0.00000E+000
   6.8630   1.04800E-001    0.00000E+000
   6.8660   1.05300E-001    0.00000E+000
   6.8700   1.06900E-001    0.00000E+000
   6.8730   1.05700E-001    0.00000E+000
   6.8760   1.15400E-001    0.00000E+000
   6.8790   1.12300E-001    0.00000E+000
   6.8810   1.07700E-001    0.00000E+000
   6.8840   1.20000E-001    0.00000E+000
   6.8880   1.27300E-001    0.00000E+000
   6.8900   1.11600E-001    0.00000E+000
   6.8920   1.28300E-001    0.00000E+000
   6.8940   1.27400E-001    0.00000E+000
   6.8960   1.18000E-001    0.00000E+000
   6.8980   1.38100E-001    0.00000E+000
   6.9020   1.23200E-001    0.00000E+000
   6.9040   1.33000E-001    0.00000E+000
   6.9090   1.37300E-001    0.00000E+000
   6.9110   1.25100E-001    0.00000E+000
   6.9130   1.40000E-001    0.00000E+000
   6.9160   1.32200E-001    0.00000E+000
   6.9180   1.30700E-001    0.00000E+000
   6.9210   1.36700E-001    0.00000E+000
   6.9230   1.22500E-001    0.00000E+000
   6.9270   1.21700E-001    0.00000E+000
   6.9310   1.35400E-001    0.00000E+000
   6.9320   1.38200E-001    0.00000E+000
   6.9350   1.39600E-001    0.00000E+000
   6.9370   1.33100E-001    0.00000E+000
   6.9400   1.54500E-001    0.00000E+000
   6.9430   1.53000E-001    0.00000E+000
   6.9480   1.32800E-001    0.00000E+000
   6.9490   1.44200E-001    0.00000E+000
   6.9510   1.45500E-001    0.00000E+000
   6.9540   1.55000E-001    0.00000E+000
   6.9580   1.47800E-001    0.00000E+000
   6.9600   1.49000E-001    0.00000E+000
   6.9620   1.54700E-001    0.00000E+000
   6.9650   1.60000E-001    0.00000E+000
   6.9670   1.50800E-001    0.00000E+000
   6.9700   1.71400E-001    0.00000E+000
   6.9740   1.73400E-001    0.00000E+000
   6.9790   1.63000E-001    0.00000E+000
   6.9820   1.65300E-001    0.00000E+000
   6.9870   1.60900E-001    0.00000E+000
   6.9880   1.93200E-001    0.00000E+000
   6.9920   1.76500E-001    0.00000E+000
   6.9930   1.88200E-001    0.00000E+000
   6.9970   1.90900E-001    0.00000E+000
   7.0000   1.91200E-001    0.00000E+000
   7.0040   1.85900E-001    0.00000E+000
   7.0060   2.02200E-001    0.00000E+000
   7.0090   2.19500E-001    0.00000E+000
   7.0120   2.16400E-001    0.00000E+000
   7.0140   2.11600E-001    0.00000E+000
   7.0160   2.17000E-001    0.00000E+000
   7.0200   2.09100E-001    0.00000E+000
   7.0230   2.43700E-001    0.00000E+000
   7.0260   2.48000E-001    0.00000E+000
   7.0280   2.41200E-001    0.00000E+000
   7.0310   2.45200E-001    0.00000E+000
   7.0320   2.53800E-001    0.00000E+000
   7.0370   2.65600E-001    0.00000E+000
   7.0390   2.73300E-001    0.00000E+000
   7.0410   2.81300E-001    0.00000E+000
   7.0450   2.89200E-001    0.00000E+000
   7.0490   3.16400E-001    0.00000E+000
   7.0510   3.09100E-001    0.00000E+000
   7.0550   3.28500E-001    0.00000E+000
   7.0570   3.41900E-001    0.00000E+000
   7.0600   3.67500E-001    0.00000E+000
   7.0620   3.73200E-001    0.00000E+000
   7.0670   3.76200E-001    0.00000E+000
   7.0690   4.05700E-001    0.00000E+000
   7.0710   4.50700E-001    0.00000E+000
   7.0760   4.71500E-001    0.00000E+000
   7.0780   4.93300E-001    0.00000E+000
   7.0800   5.28200E-001    0.00000E+000
   7.0830   5.88100E-001    0.00000E+000
   7.0860   6.11300E-001    0.00000E+000
   7.0900   6.32600E-001    0.00000E+000
   7.0920   6.79800E-001    0.00000E+000
   7.0940   7.13000E-001    0.00000E+000
   7.0980   7.99500E-001    0.00000E+000
   7.0990   8.54100E-001    0.00000E+000
   7.1030   9.27000E-001    0.00000E+000
   7.1070   9.87200E-001    0.00000E+000
   7.1100   1.02840E+000    0.00000E+000
   7.1130   1.15960E+000    0.00000E+000
   7.1160   1.29470E+000    0.00000E+000
   7.1190   1.42400E+000    0.00000E+000
   7.1220   1.52830E+000    0.00000E+000
   7.1240   1.81260E+000    0.00000E+000
   7.1280   2.40120E+000    0.00000E+000
   7.1310   2.28290E+000    0.00000E+000
   7.1330   2.37470E+000    0.00000E+000
   7.1360   2.41730E+000    0.00000E+000
   7.1400   2.43090E+000    0.00000E+000
   7.1420   2.48780E+000    0.00000E+000
   7.1440   2.64940E+000    0.00000E+000
   7.1470   2.54910E+000    0.00000E+000
   7.1510   2.71250E+000    0.00000E+000
   7.1540   2.76080E+000    0.00000E+000
   7.1560   2.82930E+000    0.00000E+000
   7.1580   2.16180E+000    0.00000E+000
   7.1610   1.91110E+000    0.00000E+000
   7.1650   1.68880E+000    0.00000E+000
   7.1670   1.47300E+000    0.00000E+000
   7.1700   1.31710E+000    0.00000E+000
   7.1740   1.64700E+000    0.00000E+000
   7.1760   1.20320E+000    0.00000E+000
   7.1790   9.49000E-001    0.00000E+000
   7.1810   1.00000E+000    0.00000E+000
   7.1830   1.00000E+000    0.00000E+000
   7.1880   1.00000E+000    0.00000E+000
   7.1900   1.00000E+000    0.00000E+000
   7.1930   1.00000E+000    0.00000E+000
   7.1940   1.00000E+000    0.00000E+000
   7.1970   1.00000E+000    0.00000E+000
   7.2000   1.00000E+000    0.00000E+000
   7.2030   1.00000E+000    0.00000E+000
   7.2050   1.00000E+000    0.00000E+000
   7.2080   1.00000E+000    0.00000E+000
   7.2130   1.00000E+000    0.00000E+000
   7.2150   1.00000E+000    0.00000E+000
   7.2180   1.00000E+000    0.00000E+000
   7.2210   1.00000E+000    0.00000E+000
   7.2230   1.00000E+000    0.00000E+000
   7.2270   1.00000E+000    0.00000E+000
   7.2300   1.00000E+000    0.00000E+000
   7.2320   1.00000E+000    0.00000E+000
   7.2340   1.00000E+000    0.00000E+000
   7.2370   1.00000E+000    0.00000E+000
   7.2420   1.00000E+000    0.00000E+000
   7.2430   1.00000E+000    0.00000E+000
   7.2460   1.00000E+000    0.00000E+000
   7.2490   1.00000E+000    0.00000E+000
   7.2510   1.00000E+000    0.00000E+000
   7.2550   1.00000E+000    0.00000E+000
   7.2570   1.00000E+000    0.00000E+000
   7.2600   1.00000E+000    0.00000E+000
   7.2640   1.00000E+000    0.00000E+000
   7.2670   1.00000E+000    0.00000E+000
   7.2690   1.00000E+000    0.00000E+000
   7.2720   1.00000E+000    0.00000E+000
   7.2740   1.00000E+000    0.00000E+000
   7.2780   1.00000E+000    0.00000E+000
   7.2800   1.00000E+000    0.00000E+000
   7.2820   1.00000E+000    0.00000E+000
   7.2850   1.00000E+000    0.00000E+000
   7.2890   1.00000E+000    0.00000E+000
   7.2920   1.00000E+000    0.00000E+000
   7.2950   1.00000E+000    0.00000E+000
   7.2980   1.00000E+000    0.00000E+000
   7.3000   1.00000E+000    0.00000E+000
