# Supplementary material for: Rationally seeded computational protein design of ɑ-helical barrels
Source: Nat Chem Biol. 2024 Jun 20;20(8):991–9. doi: 10.1038/s41589-024-01642-0 (PMC11288890; doi:10.1038/s41589-024-01642-0)
Supplement: Supplementary file 3 — PDB and .mtz files used for making figure panels b–d and j–m. [file 41589_2024_1642_MOESM3_ESM.zip › KIA_RP_RSPD_NatChemBiol_data_Figure2/scapCC6_LLIA_panels_e-h/AUC_panel_g/SV_raw/00113.RA1]

scapCC6_LLIA_master
R 1 20.0 50000 0044657 9.2750E11 281 1 
   5.8010   7.40000E-001    0.00000E+000
   5.8020   3.06100E-001    0.00000E+000
   5.8030   7.58000E-001    0.00000E+000
   5.8040   8.88900E-001    0.00000E+000
   5.8050   1.03890E+000    0.00000E+000
   5.8060   5.79700E-001    0.00000E+000
   5.8070   9.31100E-001    0.00000E+000
   5.8080   8.05400E-001    0.00000E+000
   5.8090   1.18340E+000    0.00000E+000
   5.8100   1.15000E+000    0.00000E+000
   5.8120   7.17200E-001    0.00000E+000
   5.8140   1.19420E+000    0.00000E+000
   5.8160   1.09070E+000    0.00000E+000
   5.8170   1.10640E+000    0.00000E+000
   5.8180   1.01050E+000    0.00000E+000
   5.8190   1.22250E+000    0.00000E+000
   5.8220   1.01980E+000    0.00000E+000
   5.8240   1.05240E+000    0.00000E+000
   5.8260   1.17650E+000    0.00000E+000
   5.8280   1.19120E+000    0.00000E+000
   5.8290   1.20580E+000    0.00000E+000
   5.8300   1.37930E+000    0.00000E+000
   5.8310   1.41880E+000    0.00000E+000
   5.8330   1.58310E+000    0.00000E+000
   5.8350   1.61610E+000    0.00000E+000
   5.8370   1.51570E+000    0.00000E+000
   5.8380   1.68270E+000    0.00000E+000
   5.8390   1.62530E+000    0.00000E+000
   5.8400   1.67680E+000    0.00000E+000
   5.8420   1.59480E+000    0.00000E+000
   5.8440   1.55760E+000    0.00000E+000
   5.8450   1.61490E+000    0.00000E+000
   5.8470   1.60000E+000    0.00000E+000
   5.8480   1.47560E+000    0.00000E+000
   5.8490   1.50000E+000    0.00000E+000
   5.8510   1.47400E+000    0.00000E+000
   5.8530   9.40800E-001    0.00000E+000
   5.8550   7.62300E-001    0.00000E+000
   5.8570   6.90900E-001    0.00000E+000
   5.8600   7.15300E-001    0.00000E+000
   5.8610   4.61000E-001    0.00000E+000
   5.8630   4.31800E-001    0.00000E+000
   5.8650   3.10500E-001    0.00000E+000
   5.8670   2.85500E-001    0.00000E+000
   5.8680   2.49800E-001    0.00000E+000
   5.8710   3.03000E-001    0.00000E+000
   5.8720   2.19300E-001    0.00000E+000
   5.8740   2.27600E-001    0.00000E+000
   5.8760   1.94000E-001    0.00000E+000
   5.8780   2.07800E-001    0.00000E+000
   5.8790   1.20400E-001    0.00000E+000
   5.8820   1.50700E-001    0.00000E+000
   5.8840   1.52500E-001    0.00000E+000
   5.8860   9.32000E-002    0.00000E+000
   5.8870   1.28100E-001    0.00000E+000
   5.8880   7.77000E-002    0.00000E+000
   5.8920   5.74000E-002    0.00000E+000
   5.8930   7.46000E-002    0.00000E+000
   5.8950   7.66000E-002    0.00000E+000
   5.8970   3.22000E-002    0.00000E+000
   5.8980   4.12000E-002    0.00000E+000
   5.8990   1.41000E-002    0.00000E+000
   5.9010   2.98000E-002    0.00000E+000
   5.9030   9.00000E-003    0.00000E+000
   5.9050   2.10000E-002    0.00000E+000
   5.9080   2.53000E-002    0.00000E+000
   5.9100   1.74000E-002    0.00000E+000
   5.9120   1.86000E-002    0.00000E+000
   5.9150  -3.20000E-003    0.00000E+000
   5.9160   3.17000E-002    0.00000E+000
   5.9190   5.50000E-003    0.00000E+000
   5.9200  -1.04000E-002    0.00000E+000
   5.9210   1.05000E-002    0.00000E+000
   5.9230  -1.99000E-002    0.00000E+000
   5.9260   4.90000E-003    0.00000E+000
   5.9280   1.44000E-002    0.00000E+000
   5.9300   9.10000E-003    0.00000E+000
   5.9320   5.10000E-003    0.00000E+000
   5.9330   5.40000E-003    0.00000E+000
   5.9360  -6.20000E-003    0.00000E+000
   5.9380   6.80000E-003    0.00000E+000
   5.9390   8.40000E-003    0.00000E+000
   5.9420   1.61000E-002    0.00000E+000
   5.9430   6.20000E-003    0.00000E+000
   5.9450   1.07000E-002    0.00000E+000
   5.9470   1.07000E-002    0.00000E+000
   5.9490   1.31000E-002    0.00000E+000
   5.9510   6.00000E-004    0.00000E+000
   5.9550   3.70000E-003    0.00000E+000
   5.9570  -1.90000E-003    0.00000E+000
   5.9590   7.70000E-003    0.00000E+000
   5.9600  -1.10000E-003    0.00000E+000
   5.9630  -1.18000E-002    0.00000E+000
   5.9650  -7.80000E-003    0.00000E+000
   5.9700   5.20000E-003    0.00000E+000
   5.9730  -1.00000E-003    0.00000E+000
   5.9750   7.80000E-003    0.00000E+000
   5.9770   7.00000E-003    0.00000E+000
   5.9800   1.86000E-002    0.00000E+000
   5.9810   3.12000E-002    0.00000E+000
   5.9820   1.47000E-002    0.00000E+000
   5.9830   1.94000E-002    0.00000E+000
   5.9870   1.18000E-002    0.00000E+000
   5.9890   3.86000E-002    0.00000E+000
   5.9900  -7.80000E-003    0.00000E+000
   5.9930   2.39500E-001    0.00000E+000
   5.9950  -1.76800E-001    0.00000E+000
   5.9980  -7.11900E-001    0.00000E+000
   6.0010  -2.81400E-001    0.00000E+000
   6.0030   5.36000E-002    0.00000E+000
   6.0050  -5.69000E-002    0.00000E+000
   6.0070  -1.64000E-002    0.00000E+000
   6.0090  -2.61000E-002    0.00000E+000
   6.0120  -2.39000E-002    0.00000E+000
   6.0150  -3.95000E-002    0.00000E+000
   6.0170  -2.85000E-002    0.00000E+000
   6.0190  -5.17000E-002    0.00000E+000
   6.0210  -6.07000E-002    0.00000E+000
   6.0220  -5.05000E-002    0.00000E+000
   6.0250  -4.06000E-002    0.00000E+000
   6.0260  -4.08000E-002    0.00000E+000
   6.0300  -4.82000E-002    0.00000E+000
   6.0320  -3.04000E-002    0.00000E+000
   6.0340  -4.64000E-002    0.00000E+000
   6.0360  -4.42000E-002    0.00000E+000
   6.0380  -1.69600E-001    0.00000E+000
   6.0410   5.36400E-001    0.00000E+000
   6.0450  -5.16000E-002    0.00000E+000
   6.0480   2.43000E-002    0.00000E+000
   6.0510   3.40000E-003    0.00000E+000
   6.0520   2.01000E-002    0.00000E+000
   6.0550   2.60000E-002    0.00000E+000
   6.0560   4.89000E-002    0.00000E+000
   6.0600   2.60000E-002    0.00000E+000
   6.0610   3.26000E-002    0.00000E+000
   6.0640   3.44000E-002    0.00000E+000
   6.0660   3.72000E-002    0.00000E+000
   6.0680   2.46000E-002    0.00000E+000
   6.0700   3.17000E-002    0.00000E+000
   6.0710   1.94000E-002    0.00000E+000
   6.0750   2.79000E-002    0.00000E+000
   6.0760   4.26000E-002    0.00000E+000
   6.0790   4.60000E-002    0.00000E+000
   6.0850   3.75000E-002    0.00000E+000
   6.0860   2.63000E-002    0.00000E+000
   6.0880   3.24000E-002    0.00000E+000
   6.0900   2.13000E-002    0.00000E+000
   6.0910   1.79000E-002    0.00000E+000
   6.0950   4.52000E-002    0.00000E+000
   6.0980   3.37000E-002    0.00000E+000
   6.1000   4.50000E-002    0.00000E+000
   6.1050   3.66000E-002    0.00000E+000
   6.1080   2.77000E-002    0.00000E+000
   6.1110   3.91000E-002    0.00000E+000
   6.1160   4.92000E-002    0.00000E+000
   6.1180   2.03000E-002    0.00000E+000
   6.1230   2.34000E-002    0.00000E+000
   6.1250   2.17000E-002    0.00000E+000
   6.1290   2.86000E-002    0.00000E+000
   6.1300   2.56000E-002    0.00000E+000
   6.1340   3.25000E-002    0.00000E+000
   6.1380   4.81000E-002    0.00000E+000
   6.1390   1.90000E-002    0.00000E+000
   6.1430   4.26000E-002    0.00000E+000
   6.1460   4.07000E-002    0.00000E+000
   6.1470   3.34000E-002    0.00000E+000
   6.1480   3.52000E-002    0.00000E+000
   6.1490   4.80000E-002    0.00000E+000
   6.1520   4.10000E-002    0.00000E+000
   6.1550   3.59000E-002    0.00000E+000
   6.1570   2.41000E-002    0.00000E+000
   6.1590   2.73000E-002    0.00000E+000
   6.1610   1.72000E-002    0.00000E+000
   6.1640   2.12000E-002    0.00000E+000
   6.1660   2.31000E-002    0.00000E+000
   6.1680   4.08000E-002    0.00000E+000
   6.1700   1.55000E-002    0.00000E+000
   6.1730   4.09000E-002    0.00000E+000
   6.1750   2.84000E-002    0.00000E+000
   6.1770   2.52000E-002    0.00000E+000
   6.1800   3.70000E-002    0.00000E+000
   6.1820   4.72000E-002    0.00000E+000
   6.1860   2.56000E-002    0.00000E+000
   6.1890   2.43000E-002    0.00000E+000
   6.1930   2.81000E-002    0.00000E+000
   6.1950   2.34000E-002    0.00000E+000
   6.1980   3.14000E-002    0.00000E+000
   6.1990   4.55000E-002    0.00000E+000
   6.2000   4.23000E-002    0.00000E+000
   6.2020   4.86000E-002    0.00000E+000
   6.2040   3.74000E-002    0.00000E+000
   6.2070   2.14000E-002    0.00000E+000
   6.2090   3.64000E-002    0.00000E+000
   6.2110   4.38000E-002    0.00000E+000
   6.2130   2.91000E-002    0.00000E+000
   6.2150   4.12000E-002    0.00000E+000
   6.2200   2.81000E-002    0.00000E+000
   6.2220   3.44000E-002    0.00000E+000
   6.2250   2.46000E-002    0.00000E+000
   6.2280   3.09000E-002    0.00000E+000
   6.2290   2.84000E-002    0.00000E+000
   6.2300   3.73000E-002    0.00000E+000
   6.2330   3.96000E-002    0.00000E+000
   6.2370   1.85000E-002    0.00000E+000
   6.2400   4.51000E-002    0.00000E+000
   6.2430   3.62000E-002    0.00000E+000
   6.2460   3.85000E-002    0.00000E+000
   6.2480   4.06000E-002    0.00000E+000
   6.2500   4.38000E-002    0.00000E+000
   6.2520   3.63000E-002    0.00000E+000
   6.2530   3.60000E-002    0.00000E+000
   6.2570   4.12000E-002    0.00000E+000
   6.2590   3.23000E-002    0.00000E+000
   6.2620   3.46000E-002    0.00000E+000
   6.2650   2.78000E-002    0.00000E+000
   6.2660   4.63000E-002    0.00000E+000
   6.2700   3.53000E-002    0.00000E+000
   6.2730   3.69000E-002    0.00000E+000
   6.2760   3.18000E-002    0.00000E+000
   6.2840   4.06000E-002    0.00000E+000
   6.2870   4.22000E-002    0.00000E+000
   6.2930   2.58000E-002    0.00000E+000
   6.2950   3.58000E-002    0.00000E+000
   6.2990   3.75000E-002    0.00000E+000
   6.3000   4.30000E-002    0.00000E+000
   6.3030   3.11000E-002    0.00000E+000
   6.3050   3.42000E-002    0.00000E+000
   6.3150   3.45000E-002    0.00000E+000
   6.3160   3.97000E-002    0.00000E+000
   6.3190   3.42000E-002    0.00000E+000
   6.3240   4.01000E-002    0.00000E+000
   6.3290   1.97000E-002    0.00000E+000
   6.3340   2.43000E-002    0.00000E+000
   6.3360   4.90000E-002    0.00000E+000
   6.3400   4.33000E-002    0.00000E+000
   6.3420   3.13000E-002    0.00000E+000
   6.3430   4.83000E-002    0.00000E+000
   6.3450   4.25000E-002    0.00000E+000
   6.3500   4.58000E-002    0.00000E+000
   6.3520   4.52000E-002    0.00000E+000
   6.3580   2.82000E-002    0.00000E+000
   6.3610   4.51000E-002    0.00000E+000
   6.3650   4.26000E-002    0.00000E+000
   6.3670   4.24000E-002    0.00000E+000
   6.3680   4.38000E-002    0.00000E+000
   6.3700   3.61000E-002    0.00000E+000
   6.3730   3.85000E-002    0.00000E+000
   6.3760   4.37000E-002    0.00000E+000
   6.3790   4.76000E-002    0.00000E+000
   6.3830   4.43000E-002    0.00000E+000
   6.3860   3.54000E-002    0.00000E+000
   6.3870   4.58000E-002    0.00000E+000
   6.3880   4.74000E-002    0.00000E+000
   6.3890   3.78000E-002    0.00000E+000
   6.3950   3.59000E-002    0.00000E+000
   6.4010   4.84000E-002    0.00000E+000
   6.4020   3.83000E-002    0.00000E+000
   6.4040   5.13000E-002    0.00000E+000
   6.4110   5.01000E-002    0.00000E+000
   6.4160   4.31000E-002    0.00000E+000
   6.4190   4.26000E-002    0.00000E+000
   6.4220   3.39000E-002    0.00000E+000
   6.4240   3.91000E-002    0.00000E+000
   6.4270   4.43000E-002    0.00000E+000
   6.4310   2.95000E-002    0.00000E+000
   6.4340   4.41000E-002    0.00000E+000
   6.4370   4.98000E-002    0.00000E+000
   6.4400   4.58000E-002    0.00000E+000
   6.4420   4.85000E-002    0.00000E+000
   6.4450   5.14000E-002    0.00000E+000
   6.4460   4.30000E-002    0.00000E+000
   6.4490   4.28000E-002    0.00000E+000
   6.4510   4.02000E-002    0.00000E+000
   6.4540   5.99000E-002    0.00000E+000
   6.4560   4.89000E-002    0.00000E+000
   6.4590   2.85000E-002    0.00000E+000
   6.4620   4.63000E-002    0.00000E+000
   6.4630   4.91000E-002    0.00000E+000
   6.4680   4.17000E-002    0.00000E+000
   6.4700   3.79000E-002    0.00000E+000
   6.4720   3.45000E-002    0.00000E+000
   6.4740   5.04000E-002    0.00000E+000
   6.4780   4.84000E-002    0.00000E+000
   6.4790   4.39000E-002    0.00000E+000
   6.4810   3.84000E-002    0.00000E+000
   6.4830   5.68000E-002    0.00000E+000
   6.4870   5.08000E-002    0.00000E+000
   6.4900   5.24000E-002    0.00000E+000
   6.4920   4.74000E-002    0.00000E+000
   6.4950   3.96000E-002    0.00000E+000
   6.4980   3.35000E-002    0.00000E+000
   6.5000   5.44000E-002    0.00000E+000
   6.5020   4.67000E-002    0.00000E+000
   6.5050   4.76000E-002    0.00000E+000
   6.5080   4.59000E-002    0.00000E+000
   6.5100   4.56000E-002    0.00000E+000
   6.5130   5.34000E-002    0.00000E+000
   6.5140   4.99000E-002    0.00000E+000
   6.5170   4.76000E-002    0.00000E+000
   6.5190   6.21000E-002    0.00000E+000
   6.5220   6.33000E-002    0.00000E+000
   6.5240   5.44000E-002    0.00000E+000
   6.5280   4.68000E-002    0.00000E+000
   6.5300   3.71000E-002    0.00000E+000
   6.5330   5.70000E-002    0.00000E+000
   6.5350   4.56000E-002    0.00000E+000
   6.5400   4.30000E-002    0.00000E+000
   6.5420   4.99000E-002    0.00000E+000
   6.5440   4.48000E-002    0.00000E+000
   6.5460   4.22000E-002    0.00000E+000
   6.5490   5.35000E-002    0.00000E+000
   6.5510   4.29000E-002    0.00000E+000
   6.5540   5.15000E-002    0.00000E+000
   6.5560   3.04000E-002    0.00000E+000
   6.5600   3.65000E-002    0.00000E+000
   6.5630   4.78000E-002    0.00000E+000
   6.5650   5.28000E-002    0.00000E+000
   6.5670   4.68000E-002    0.00000E+000
   6.5710   5.84000E-002    0.00000E+000
   6.5730   5.23000E-002    0.00000E+000
   6.5760   7.08000E-002    0.00000E+000
   6.5780   5.73000E-002    0.00000E+000
   6.5800   5.22000E-002    0.00000E+000
   6.5820   4.35000E-002    0.00000E+000
   6.5840   5.10000E-002    0.00000E+000
   6.5870   5.15000E-002    0.00000E+000
   6.5900   6.03000E-002    0.00000E+000
   6.5930   5.49000E-002    0.00000E+000
   6.5960   5.78000E-002    0.00000E+000
   6.5980   5.32000E-002    0.00000E+000
   6.6020   6.57000E-002    0.00000E+000
   6.6060   5.78000E-002    0.00000E+000
   6.6080   5.77000E-002    0.00000E+000
   6.6100   5.21000E-002    0.00000E+000
   6.6120   5.33000E-002    0.00000E+000
   6.6150   4.54000E-002    0.00000E+000
   6.6170   6.32000E-002    0.00000E+000
   6.6200   6.32000E-002    0.00000E+000
   6.6240   6.94000E-002    0.00000E+000
   6.6270   5.33000E-002    0.00000E+000
   6.6290   4.79000E-002    0.00000E+000
   6.6300   5.53000E-002    0.00000E+000
   6.6330   6.12000E-002    0.00000E+000
   6.6350   6.17000E-002    0.00000E+000
   6.6390   6.24000E-002    0.00000E+000
   6.6400   5.60000E-002    0.00000E+000
   6.6430   5.71000E-002    0.00000E+000
   6.6460   5.86000E-002    0.00000E+000
   6.6480   6.82000E-002    0.00000E+000
   6.6510   5.55000E-002    0.00000E+000
   6.6530   6.29000E-002    0.00000E+000
   6.6570   5.82000E-002    0.00000E+000
   6.6600   5.12000E-002    0.00000E+000
   6.6630   7.29000E-002    0.00000E+000
   6.6660   6.22000E-002    0.00000E+000
   6.6690   6.66000E-002    0.00000E+000
   6.6700   6.46000E-002    0.00000E+000
   6.6730   8.01000E-002    0.00000E+000
   6.6760   6.22000E-002    0.00000E+000
   6.6780   6.16000E-002    0.00000E+000
   6.6830   6.47000E-002    0.00000E+000
   6.6840   7.08000E-002    0.00000E+000
   6.6860   6.06000E-002    0.00000E+000
   6.6890   6.47000E-002    0.00000E+000
   6.6910   6.73000E-002    0.00000E+000
   6.6940   6.50000E-002    0.00000E+000
   6.6960   7.06000E-002    0.00000E+000
   6.7000   6.83000E-002    0.00000E+000
   6.7010   7.01000E-002    0.00000E+000
   6.7050   8.01000E-002    0.00000E+000
   6.7080   7.87000E-002    0.00000E+000
   6.7100   6.91000E-002    0.00000E+000
   6.7130   7.34000E-002    0.00000E+000
   6.7140   7.67000E-002    0.00000E+000
   6.7180   8.29000E-002    0.00000E+000
   6.7190   7.47000E-002    0.00000E+000
   6.7230   6.73000E-002    0.00000E+000
   6.7260   8.16000E-002    0.00000E+000
   6.7280   8.78000E-002    0.00000E+000
   6.7310   7.28000E-002    0.00000E+000
   6.7320   7.13000E-002    0.00000E+000
   6.7350   7.91000E-002    0.00000E+000
   6.7380   7.84000E-002    0.00000E+000
   6.7430   9.22000E-002    0.00000E+000
   6.7450   8.02000E-002    0.00000E+000
   6.7480   7.76000E-002    0.00000E+000
   6.7500   7.73000E-002    0.00000E+000
   6.7520   7.99000E-002    0.00000E+000
   6.7530   8.59000E-002    0.00000E+000
   6.7580   6.98000E-002    0.00000E+000
   6.7590   7.88000E-002    0.00000E+000
   6.7630   8.48000E-002    0.00000E+000
   6.7650   8.78000E-002    0.00000E+000
   6.7680   8.02000E-002    0.00000E+000
   6.7710   7.85000E-002    0.00000E+000
   6.7730   7.36000E-002    0.00000E+000
   6.7780   9.46000E-002    0.00000E+000
   6.7790   8.96000E-002    0.00000E+000
   6.7820   8.25000E-002    0.00000E+000
   6.7860   8.25000E-002    0.00000E+000
   6.7890   9.13000E-002    0.00000E+000
   6.7910   8.50000E-002    0.00000E+000
   6.7930   8.99000E-002    0.00000E+000
   6.7980   9.16000E-002    0.00000E+000
   6.8000   9.31000E-002    0.00000E+000
   6.8020   9.97000E-002    0.00000E+000
   6.8050   9.18000E-002    0.00000E+000
   6.8070   8.28000E-002    0.00000E+000
   6.8100   9.73000E-002    0.00000E+000
   6.8120   8.67000E-002    0.00000E+000
   6.8140   1.02300E-001    0.00000E+000
   6.8150   8.77000E-002    0.00000E+000
   6.8190   1.04100E-001    0.00000E+000
   6.8230   8.28000E-002    0.00000E+000
   6.8260   9.78000E-002    0.00000E+000
   6.8290   9.44000E-002    0.00000E+000
   6.8320   1.01000E-001    0.00000E+000
   6.8340   1.19600E-001    0.00000E+000
   6.8360   1.05200E-001    0.00000E+000
   6.8390   9.35000E-002    0.00000E+000
   6.8410   8.59000E-002    0.00000E+000
   6.8440   7.80000E-002    0.00000E+000
   6.8460   8.32000E-002    0.00000E+000
   6.8490   8.65000E-002    0.00000E+000
   6.8530   1.02600E-001    0.00000E+000
   6.8540   1.17200E-001    0.00000E+000
   6.8590   1.18100E-001    0.00000E+000
   6.8610   1.02800E-001    0.00000E+000
   6.8630   1.14600E-001    0.00000E+000
   6.8650   1.07100E-001    0.00000E+000
   6.8680   1.00000E-001    0.00000E+000
   6.8710   1.06300E-001    0.00000E+000
   6.8750   1.15600E-001    0.00000E+000
   6.8770   1.06600E-001    0.00000E+000
   6.8800   1.14500E-001    0.00000E+000
   6.8820   1.27700E-001    0.00000E+000
   6.8850   1.15700E-001    0.00000E+000
   6.8880   1.21100E-001    0.00000E+000
   6.8910   1.24400E-001    0.00000E+000
   6.8930   1.17700E-001    0.00000E+000
   6.8950   1.01600E-001    0.00000E+000
   6.8970   1.11600E-001    0.00000E+000
   6.9010   1.11800E-001    0.00000E+000
   6.9030   1.26900E-001    0.00000E+000
   6.9070   1.34600E-001    0.00000E+000
   6.9100   1.27800E-001    0.00000E+000
   6.9120   1.38700E-001    0.00000E+000
   6.9150   1.30300E-001    0.00000E+000
   6.9170   1.36100E-001    0.00000E+000
   6.9200   1.34900E-001    0.00000E+000
   6.9220   1.21000E-001    0.00000E+000
   6.9230   1.22000E-001    0.00000E+000
   6.9270   1.28800E-001    0.00000E+000
   6.9310   1.38700E-001    0.00000E+000
   6.9350   1.43600E-001    0.00000E+000
   6.9360   1.27000E-001    0.00000E+000
   6.9380   1.44900E-001    0.00000E+000
   6.9410   1.47900E-001    0.00000E+000
   6.9470   1.43000E-001    0.00000E+000
   6.9490   1.49700E-001    0.00000E+000
   6.9500   1.57700E-001    0.00000E+000
   6.9560   1.55300E-001    0.00000E+000
   6.9580   1.59400E-001    0.00000E+000
   6.9590   1.52200E-001    0.00000E+000
   6.9640   1.50800E-001    0.00000E+000
   6.9680   1.64000E-001    0.00000E+000
   6.9720   1.67600E-001    0.00000E+000
   6.9790   1.72600E-001    0.00000E+000
   6.9830   1.53300E-001    0.00000E+000
   6.9870   1.73500E-001    0.00000E+000
   6.9900   1.88100E-001    0.00000E+000
   6.9940   1.74600E-001    0.00000E+000
   6.9960   1.97600E-001    0.00000E+000
   6.9980   1.83700E-001    0.00000E+000
   7.0010   1.88500E-001    0.00000E+000
   7.0040   1.97000E-001    0.00000E+000
   7.0070   2.02400E-001    0.00000E+000
   7.0100   2.10600E-001    0.00000E+000
   7.0120   2.14800E-001    0.00000E+000
   7.0150   2.14900E-001    0.00000E+000
   7.0180   2.11200E-001    0.00000E+000
   7.0210   2.11100E-001    0.00000E+000
   7.0230   2.31500E-001    0.00000E+000
   7.0250   2.37000E-001    0.00000E+000
   7.0280   2.34200E-001    0.00000E+000
   7.0310   2.34800E-001    0.00000E+000
   7.0330   2.65900E-001    0.00000E+000
   7.0370   2.64500E-001    0.00000E+000
   7.0400   2.63400E-001    0.00000E+000
   7.0430   2.71100E-001    0.00000E+000
   7.0470   2.89200E-001    0.00000E+000
   7.0510   3.19400E-001    0.00000E+000
   7.0520   3.24900E-001    0.00000E+000
   7.0550   3.43000E-001    0.00000E+000
   7.0580   3.49300E-001    0.00000E+000
   7.0600   3.79500E-001    0.00000E+000
   7.0630   3.68400E-001    0.00000E+000
   7.0670   4.19700E-001    0.00000E+000
   7.0690   4.34100E-001    0.00000E+000
   7.0710   4.51000E-001    0.00000E+000
   7.0770   4.89900E-001    0.00000E+000
   7.0780   5.21600E-001    0.00000E+000
   7.0810   5.84700E-001    0.00000E+000
   7.0850   6.07100E-001    0.00000E+000
   7.0880   6.10400E-001    0.00000E+000
   7.0890   6.91300E-001    0.00000E+000
   7.0920   7.32200E-001    0.00000E+000
   7.0950   7.86800E-001    0.00000E+000
   7.1010   8.67000E-001    0.00000E+000
   7.1030   9.57600E-001    0.00000E+000
   7.1050   9.50300E-001    0.00000E+000
   7.1080   1.03360E+000    0.00000E+000
   7.1100   1.16420E+000    0.00000E+000
   7.1150   1.18290E+000    0.00000E+000
   7.1180   1.42400E+000    0.00000E+000
   7.1200   1.52940E+000    0.00000E+000
   7.1220   2.04380E+000    0.00000E+000
   7.1280   2.31820E+000    0.00000E+000
   7.1310   2.31660E+000    0.00000E+000
   7.1340   2.20330E+000    0.00000E+000
   7.1360   2.41410E+000    0.00000E+000
   7.1400   2.41350E+000    0.00000E+000
   7.1420   2.58270E+000    0.00000E+000
   7.1450   2.43410E+000    0.00000E+000
   7.1490   2.67550E+000    0.00000E+000
   7.1510   2.54810E+000    0.00000E+000
   7.1540   2.39910E+000    0.00000E+000
   7.1560   2.38550E+000    0.00000E+000
   7.1590   1.59640E+000    0.00000E+000
   7.1630   1.55980E+000    0.00000E+000
   7.1650   1.50850E+000    0.00000E+000
   7.1680   1.57650E+000    0.00000E+000
   7.1720   1.32810E+000    0.00000E+000
   7.1740   1.40660E+000    0.00000E+000
   7.1760   1.25890E+000    0.00000E+000
   7.1800   1.09760E+000    0.00000E+000
   7.1820   5.78700E-001    0.00000E+000
   7.1860   4.91500E-001    0.00000E+000
   7.1880   1.72600E-001    0.00000E+000
   7.1910   1.00000E+000    0.00000E+000
   7.1940   1.00000E+000    0.00000E+000
   7.1970   1.00000E+000    0.00000E+000
   7.2000   1.00000E+000    0.00000E+000
   7.2030   1.00000E+000    0.00000E+000
   7.2060   1.00000E+000    0.00000E+000
   7.2110   1.00000E+000    0.00000E+000
   7.2140   1.00000E+000    0.00000E+000
   7.2160   1.00000E+000    0.00000E+000
   7.2190   1.00000E+000    0.00000E+000
   7.2230   1.00000E+000    0.00000E+000
   7.2250   1.00000E+000    0.00000E+000
   7.2280   1.00000E+000    0.00000E+000
   7.2300   1.00000E+000    0.00000E+000
   7.2330   1.00000E+000    0.00000E+000
   7.2370   1.00000E+000    0.00000E+000
   7.2390   1.00000E+000    0.00000E+000
   7.2420   1.00000E+000    0.00000E+000
   7.2460   1.00000E+000    0.00000E+000
   7.2480   1.00000E+000    0.00000E+000
   7.2510   1.00000E+000    0.00000E+000
   7.2550   1.00000E+000    0.00000E+000
   7.2570   1.00000E+000    0.00000E+000
   7.2610   1.00000E+000    0.00000E+000
   7.2640   1.00000E+000    0.00000E+000
   7.2660   1.00000E+000    0.00000E+000
   7.2690   1.00000E+000    0.00000E+000
   7.2720   1.00000E+000    0.00000E+000
   7.2730   1.00000E+000    0.00000E+000
   7.2780   1.00000E+000    0.00000E+000
   7.2800   1.00000E+000    0.00000E+000
   7.2830   1.00000E+000    0.00000E+000
   7.2870   1.00000E+000    0.00000E+000
   7.2900   1.00000E+000    0.00000E+000
   7.2920   1.00000E+000    0.00000E+000
   7.2940   1.00000E+000    0.00000E+000
   7.2970   1.00000E+000    0.00000E+000
   7.3010   1.00000E+000    0.00000E+000
