# Supplementary material for: Rationally seeded computational protein design of ɑ-helical barrels
Source: Nat Chem Biol. 2024 Jun 20;20(8):991–9. doi: 10.1038/s41589-024-01642-0 (PMC11288890; doi:10.1038/s41589-024-01642-0)
Supplement: Supplementary file 3 — PDB and .mtz files used for making figure panels b–d and j–m. [file 41589_2024_1642_MOESM3_ESM.zip › KIA_RP_RSPD_NatChemBiol_data_Figure2/scapCC6_LLIA_panels_e-h/AUC_panel_g/SV_raw/00107.RA1]

scapCC6_LLIA_master
R 1 20.0 50000 0042858 8.7820E11 281 1 
   5.8000   5.28300E-001    0.00000E+000
   5.8030   7.74900E-001    0.00000E+000
   5.8040   9.77700E-001    0.00000E+000
   5.8060   1.28290E+000    0.00000E+000
   5.8070   8.89900E-001    0.00000E+000
   5.8080   9.53100E-001    0.00000E+000
   5.8100   7.49300E-001    0.00000E+000
   5.8120   8.97300E-001    0.00000E+000
   5.8140   9.33100E-001    0.00000E+000
   5.8150   9.73400E-001    0.00000E+000
   5.8170   1.08210E+000    0.00000E+000
   5.8180   1.18490E+000    0.00000E+000
   5.8190   1.10560E+000    0.00000E+000
   5.8200   9.51800E-001    0.00000E+000
   5.8220   1.03910E+000    0.00000E+000
   5.8230   1.00570E+000    0.00000E+000
   5.8240   1.10370E+000    0.00000E+000
   5.8260   1.03890E+000    0.00000E+000
   5.8270   1.17830E+000    0.00000E+000
   5.8280   1.19700E+000    0.00000E+000
   5.8290   1.30430E+000    0.00000E+000
   5.8310   1.46070E+000    0.00000E+000
   5.8320   1.44820E+000    0.00000E+000
   5.8340   1.66820E+000    0.00000E+000
   5.8350   1.70240E+000    0.00000E+000
   5.8370   1.62220E+000    0.00000E+000
   5.8380   1.54510E+000    0.00000E+000
   5.8400   1.64600E+000    0.00000E+000
   5.8420   1.68270E+000    0.00000E+000
   5.8440   1.50660E+000    0.00000E+000
   5.8460   1.61350E+000    0.00000E+000
   5.8480   1.53860E+000    0.00000E+000
   5.8490   1.44390E+000    0.00000E+000
   5.8500   1.44440E+000    0.00000E+000
   5.8510   1.47920E+000    0.00000E+000
   5.8530   1.18440E+000    0.00000E+000
   5.8540   7.03900E-001    0.00000E+000
   5.8560   7.36500E-001    0.00000E+000
   5.8580   6.01600E-001    0.00000E+000
   5.8590   4.44700E-001    0.00000E+000
   5.8620   4.81900E-001    0.00000E+000
   5.8630   3.83300E-001    0.00000E+000
   5.8650   4.15600E-001    0.00000E+000
   5.8660   2.92900E-001    0.00000E+000
   5.8680   3.02500E-001    0.00000E+000
   5.8700   3.43600E-001    0.00000E+000
   5.8720   2.49500E-001    0.00000E+000
   5.8740   2.15400E-001    0.00000E+000
   5.8750   1.93200E-001    0.00000E+000
   5.8770   2.20200E-001    0.00000E+000
   5.8800   1.56500E-001    0.00000E+000
   5.8820   1.47200E-001    0.00000E+000
   5.8830   1.17700E-001    0.00000E+000
   5.8850   1.21400E-001    0.00000E+000
   5.8860   1.15000E-001    0.00000E+000
   5.8880   1.20100E-001    0.00000E+000
   5.8900   8.02000E-002    0.00000E+000
   5.8920   9.15000E-002    0.00000E+000
   5.8940   6.35000E-002    0.00000E+000
   5.8960   3.72000E-002    0.00000E+000
   5.8970   5.43000E-002    0.00000E+000
   5.8990   2.99000E-002    0.00000E+000
   5.9000   2.02000E-002    0.00000E+000
   5.9020   1.17000E-002    0.00000E+000
   5.9030   2.12000E-002    0.00000E+000
   5.9050   2.66000E-002    0.00000E+000
   5.9080   2.69000E-002    0.00000E+000
   5.9100   1.40000E-002    0.00000E+000
   5.9120   1.84000E-002    0.00000E+000
   5.9140   1.86000E-002    0.00000E+000
   5.9150   7.00000E-003    0.00000E+000
   5.9170   6.90000E-003    0.00000E+000
   5.9190   1.45000E-002    0.00000E+000
   5.9220   3.10000E-003    0.00000E+000
   5.9240   1.22000E-002    0.00000E+000
   5.9260   4.10000E-003    0.00000E+000
   5.9280   2.18000E-002    0.00000E+000
   5.9300   1.33000E-002    0.00000E+000
   5.9320  -1.00000E-003    0.00000E+000
   5.9330   8.20000E-003    0.00000E+000
   5.9350   1.17000E-002    0.00000E+000
   5.9370   9.00000E-003    0.00000E+000
   5.9390   1.70000E-003    0.00000E+000
   5.9400   1.05000E-002    0.00000E+000
   5.9420   1.02000E-002    0.00000E+000
   5.9440   1.07000E-002    0.00000E+000
   5.9460   1.13000E-002    0.00000E+000
   5.9480   2.66000E-002    0.00000E+000
   5.9490   9.20000E-003    0.00000E+000
   5.9510  -5.00000E-004    0.00000E+000
   5.9540  -8.90000E-003    0.00000E+000
   5.9550   5.00000E-004    0.00000E+000
   5.9560   1.77000E-002    0.00000E+000
   5.9570  -2.10000E-003    0.00000E+000
   5.9600   9.10000E-003    0.00000E+000
   5.9630  -7.00000E-003    0.00000E+000
   5.9650   6.40000E-003    0.00000E+000
   5.9670  -2.20000E-003    0.00000E+000
   5.9700  -1.11000E-002    0.00000E+000
   5.9720  -8.70000E-003    0.00000E+000
   5.9730   4.50000E-003    0.00000E+000
   5.9760   1.44000E-002    0.00000E+000
   5.9770   2.38000E-002    0.00000E+000
   5.9800   1.40000E-002    0.00000E+000
   5.9820   2.10000E-002    0.00000E+000
   5.9840   2.25000E-002    0.00000E+000
   5.9870   4.40000E-003    0.00000E+000
   5.9890   3.36000E-002    0.00000E+000
   5.9920   2.13800E-001    0.00000E+000
   5.9940  -2.44700E-001    0.00000E+000
   5.9960  -7.84300E-001    0.00000E+000
   5.9980  -3.93100E-001    0.00000E+000
   6.0000  -8.82000E-002    0.00000E+000
   6.0030   2.62000E-002    0.00000E+000
   6.0060  -2.95000E-002    0.00000E+000
   6.0070  -3.31000E-002    0.00000E+000
   6.0100  -2.01000E-002    0.00000E+000
   6.0120  -3.36000E-002    0.00000E+000
   6.0150  -4.28000E-002    0.00000E+000
   6.0170  -2.28000E-002    0.00000E+000
   6.0190  -5.09000E-002    0.00000E+000
   6.0220  -5.23000E-002    0.00000E+000
   6.0250  -4.69000E-002    0.00000E+000
   6.0270  -4.19000E-002    0.00000E+000
   6.0310  -2.96000E-002    0.00000E+000
   6.0340  -5.81000E-002    0.00000E+000
   6.0350  -4.52000E-002    0.00000E+000
   6.0360  -1.92300E-001    0.00000E+000
   6.0380   7.66100E-001    0.00000E+000
   6.0440   4.66400E-001    0.00000E+000
   6.0460  -4.47000E-002    0.00000E+000
   6.0500   6.35000E-002    0.00000E+000
   6.0510   1.48000E-002    0.00000E+000
   6.0520   3.06000E-002    0.00000E+000
   6.0560   2.76000E-002    0.00000E+000
   6.0570   2.82000E-002    0.00000E+000
   6.0590   3.47000E-002    0.00000E+000
   6.0610   2.75000E-002    0.00000E+000
   6.0650   3.53000E-002    0.00000E+000
   6.0670   2.52000E-002    0.00000E+000
   6.0710   3.30000E-002    0.00000E+000
   6.0720   2.67000E-002    0.00000E+000
   6.0780   2.81000E-002    0.00000E+000
   6.0800   2.23000E-002    0.00000E+000
   6.0820   2.48000E-002    0.00000E+000
   6.0850   3.45000E-002    0.00000E+000
   6.0880   3.18000E-002    0.00000E+000
   6.0900   1.42000E-002    0.00000E+000
   6.0940   2.28000E-002    0.00000E+000
   6.0950   2.59000E-002    0.00000E+000
   6.0980   3.38000E-002    0.00000E+000
   6.1010   3.03000E-002    0.00000E+000
   6.1050   3.68000E-002    0.00000E+000
   6.1080   3.81000E-002    0.00000E+000
   6.1120   4.71000E-002    0.00000E+000
   6.1130   3.13000E-002    0.00000E+000
   6.1150   2.19000E-002    0.00000E+000
   6.1180   2.36000E-002    0.00000E+000
   6.1210   2.71000E-002    0.00000E+000
   6.1230   1.67000E-002    0.00000E+000
   6.1270   3.63000E-002    0.00000E+000
   6.1300   2.70000E-002    0.00000E+000
   6.1340   1.74000E-002    0.00000E+000
   6.1350   3.28000E-002    0.00000E+000
   6.1370   2.91000E-002    0.00000E+000
   6.1390   2.99000E-002    0.00000E+000
   6.1430   4.12000E-002    0.00000E+000
   6.1470   4.25000E-002    0.00000E+000
   6.1490   3.31000E-002    0.00000E+000
   6.1500   3.31000E-002    0.00000E+000
   6.1520   2.79000E-002    0.00000E+000
   6.1540   3.55000E-002    0.00000E+000
   6.1580   3.04000E-002    0.00000E+000
   6.1610   2.41000E-002    0.00000E+000
   6.1640   1.75000E-002    0.00000E+000
   6.1650   1.85000E-002    0.00000E+000
   6.1690   4.16000E-002    0.00000E+000
   6.1700   4.57000E-002    0.00000E+000
   6.1710   1.51000E-002    0.00000E+000
   6.1730   3.69000E-002    0.00000E+000
   6.1750   4.92000E-002    0.00000E+000
   6.1770   3.42000E-002    0.00000E+000
   6.1790   2.77000E-002    0.00000E+000
   6.1820   3.73000E-002    0.00000E+000
   6.1840   4.75000E-002    0.00000E+000
   6.1870   3.74000E-002    0.00000E+000
   6.1900   3.88000E-002    0.00000E+000
   6.1950   3.15000E-002    0.00000E+000
   6.1960   2.15000E-002    0.00000E+000
   6.1980   3.23000E-002    0.00000E+000
   6.1990   4.36000E-002    0.00000E+000
   6.2020   5.60000E-002    0.00000E+000
   6.2050   4.36000E-002    0.00000E+000
   6.2090   4.20000E-002    0.00000E+000
   6.2110   3.62000E-002    0.00000E+000
   6.2130   4.00000E-002    0.00000E+000
   6.2140   3.93000E-002    0.00000E+000
   6.2170   3.76000E-002    0.00000E+000
   6.2200   2.92000E-002    0.00000E+000
   6.2220   2.85000E-002    0.00000E+000
   6.2250   2.77000E-002    0.00000E+000
   6.2270   2.91000E-002    0.00000E+000
   6.2290   3.48000E-002    0.00000E+000
   6.2310   3.87000E-002    0.00000E+000
   6.2320   3.40000E-002    0.00000E+000
   6.2400   4.00000E-002    0.00000E+000
   6.2410   2.47000E-002    0.00000E+000
   6.2450   4.05000E-002    0.00000E+000
   6.2500   4.26000E-002    0.00000E+000
   6.2510   4.13000E-002    0.00000E+000
   6.2540   4.04000E-002    0.00000E+000
   6.2590   3.37000E-002    0.00000E+000
   6.2600   3.07000E-002    0.00000E+000
   6.2620   2.87000E-002    0.00000E+000
   6.2650   4.11000E-002    0.00000E+000
   6.2680   5.16000E-002    0.00000E+000
   6.2720   3.64000E-002    0.00000E+000
   6.2750   3.64000E-002    0.00000E+000
   6.2840   4.53000E-002    0.00000E+000
   6.2860   5.11000E-002    0.00000E+000
   6.2880   4.56000E-002    0.00000E+000
   6.2890   5.06000E-002    0.00000E+000
   6.2930   5.10000E-002    0.00000E+000
   6.2970   5.00000E-002    0.00000E+000
   6.2990   3.64000E-002    0.00000E+000
   6.3010   4.14000E-002    0.00000E+000
   6.3020   3.71000E-002    0.00000E+000
   6.3050   4.42000E-002    0.00000E+000
   6.3060   3.84000E-002    0.00000E+000
   6.3130   3.84000E-002    0.00000E+000
   6.3150   4.09000E-002    0.00000E+000
   6.3180   3.10000E-002    0.00000E+000
   6.3210   3.44000E-002    0.00000E+000
   6.3290   3.74000E-002    0.00000E+000
   6.3330   3.80000E-002    0.00000E+000
   6.3340   3.84000E-002    0.00000E+000
   6.3360   4.06000E-002    0.00000E+000
   6.3380   3.76000E-002    0.00000E+000
   6.3430   4.05000E-002    0.00000E+000
   6.3440   3.78000E-002    0.00000E+000
   6.3450   3.93000E-002    0.00000E+000
   6.3470   4.09000E-002    0.00000E+000
   6.3500   4.70000E-002    0.00000E+000
   6.3540   3.11000E-002    0.00000E+000
   6.3550   4.47000E-002    0.00000E+000
   6.3560   3.52000E-002    0.00000E+000
   6.3640   3.66000E-002    0.00000E+000
   6.3670   4.23000E-002    0.00000E+000
   6.3720   4.26000E-002    0.00000E+000
   6.3730   3.15000E-002    0.00000E+000
   6.3760   3.92000E-002    0.00000E+000
   6.3820   4.76000E-002    0.00000E+000
   6.3830   3.52000E-002    0.00000E+000
   6.3860   4.78000E-002    0.00000E+000
   6.3920   4.70000E-002    0.00000E+000
   6.3930   3.87000E-002    0.00000E+000
   6.3990   3.46000E-002    0.00000E+000
   6.4010   4.01000E-002    0.00000E+000
   6.4020   4.65000E-002    0.00000E+000
   6.4040   3.26000E-002    0.00000E+000
   6.4070   4.12000E-002    0.00000E+000
   6.4110   3.70000E-002    0.00000E+000
   6.4130   5.26000E-002    0.00000E+000
   6.4150   5.05000E-002    0.00000E+000
   6.4200   4.09000E-002    0.00000E+000
   6.4210   3.95000E-002    0.00000E+000
   6.4220   4.33000E-002    0.00000E+000
   6.4280   4.32000E-002    0.00000E+000
   6.4330   5.44000E-002    0.00000E+000
   6.4340   4.69000E-002    0.00000E+000
   6.4370   4.11000E-002    0.00000E+000
   6.4400   5.82000E-002    0.00000E+000
   6.4440   5.04000E-002    0.00000E+000
   6.4470   4.64000E-002    0.00000E+000
   6.4490   5.28000E-002    0.00000E+000
   6.4510   4.01000E-002    0.00000E+000
   6.4530   4.88000E-002    0.00000E+000
   6.4560   6.46000E-002    0.00000E+000
   6.4570   4.37000E-002    0.00000E+000
   6.4600   4.84000E-002    0.00000E+000
   6.4620   3.01000E-002    0.00000E+000
   6.4650   4.78000E-002    0.00000E+000
   6.4680   5.16000E-002    0.00000E+000
   6.4700   4.53000E-002    0.00000E+000
   6.4730   4.02000E-002    0.00000E+000
   6.4760   4.91000E-002    0.00000E+000
   6.4780   3.64000E-002    0.00000E+000
   6.4800   4.19000E-002    0.00000E+000
   6.4850   4.64000E-002    0.00000E+000
   6.4870   5.26000E-002    0.00000E+000
   6.4880   4.14000E-002    0.00000E+000
   6.4900   6.16000E-002    0.00000E+000
   6.4930   4.77000E-002    0.00000E+000
   6.4950   4.01000E-002    0.00000E+000
   6.4980   4.89000E-002    0.00000E+000
   6.4990   5.12000E-002    0.00000E+000
   6.5030   4.73000E-002    0.00000E+000
   6.5060   4.52000E-002    0.00000E+000
   6.5100   5.74000E-002    0.00000E+000
   6.5120   4.49000E-002    0.00000E+000
   6.5130   4.83000E-002    0.00000E+000
   6.5150   5.79000E-002    0.00000E+000
   6.5170   4.92000E-002    0.00000E+000
   6.5200   5.01000E-002    0.00000E+000
   6.5240   4.06000E-002    0.00000E+000
   6.5270   4.90000E-002    0.00000E+000
   6.5290   5.28000E-002    0.00000E+000
   6.5310   4.53000E-002    0.00000E+000
   6.5330   5.15000E-002    0.00000E+000
   6.5370   4.80000E-002    0.00000E+000
   6.5400   5.72000E-002    0.00000E+000
   6.5440   5.36000E-002    0.00000E+000
   6.5460   5.01000E-002    0.00000E+000
   6.5470   4.89000E-002    0.00000E+000
   6.5510   4.26000E-002    0.00000E+000
   6.5520   5.30000E-002    0.00000E+000
   6.5560   5.05000E-002    0.00000E+000
   6.5580   3.79000E-002    0.00000E+000
   6.5610   5.47000E-002    0.00000E+000
   6.5640   7.19000E-002    0.00000E+000
   6.5670   5.49000E-002    0.00000E+000
   6.5700   5.12000E-002    0.00000E+000
   6.5720   5.73000E-002    0.00000E+000
   6.5750   6.20000E-002    0.00000E+000
   6.5760   4.99000E-002    0.00000E+000
   6.5790   4.08000E-002    0.00000E+000
   6.5810   4.72000E-002    0.00000E+000
   6.5830   4.96000E-002    0.00000E+000
   6.5870   5.34000E-002    0.00000E+000
   6.5900   5.95000E-002    0.00000E+000
   6.5920   4.79000E-002    0.00000E+000
   6.5960   5.09000E-002    0.00000E+000
   6.5990   6.01000E-002    0.00000E+000
   6.6030   4.86000E-002    0.00000E+000
   6.6050   4.66000E-002    0.00000E+000
   6.6080   5.26000E-002    0.00000E+000
   6.6090   6.02000E-002    0.00000E+000
   6.6110   5.85000E-002    0.00000E+000
   6.6140   5.18000E-002    0.00000E+000
   6.6160   4.85000E-002    0.00000E+000
   6.6190   6.17000E-002    0.00000E+000
   6.6210   5.49000E-002    0.00000E+000
   6.6270   5.38000E-002    0.00000E+000
   6.6280   6.13000E-002    0.00000E+000
   6.6300   5.76000E-002    0.00000E+000
   6.6310   6.22000E-002    0.00000E+000
   6.6340   4.78000E-002    0.00000E+000
   6.6370   7.78000E-002    0.00000E+000
   6.6390   5.50000E-002    0.00000E+000
   6.6430   6.55000E-002    0.00000E+000
   6.6450   6.47000E-002    0.00000E+000
   6.6480   7.48000E-002    0.00000E+000
   6.6500   7.05000E-002    0.00000E+000
   6.6530   6.60000E-002    0.00000E+000
   6.6560   6.49000E-002    0.00000E+000
   6.6570   7.23000E-002    0.00000E+000
   6.6610   6.14000E-002    0.00000E+000
   6.6640   7.42000E-002    0.00000E+000
   6.6660   6.26000E-002    0.00000E+000
   6.6670   7.47000E-002    0.00000E+000
   6.6700   6.14000E-002    0.00000E+000
   6.6730   7.46000E-002    0.00000E+000
   6.6750   7.46000E-002    0.00000E+000
   6.6790   6.69000E-002    0.00000E+000
   6.6830   6.94000E-002    0.00000E+000
   6.6850   7.20000E-002    0.00000E+000
   6.6870   6.82000E-002    0.00000E+000
   6.6890   8.27000E-002    0.00000E+000
   6.6910   6.33000E-002    0.00000E+000
   6.6930   6.87000E-002    0.00000E+000
   6.6970   6.81000E-002    0.00000E+000
   6.7010   7.26000E-002    0.00000E+000
   6.7030   7.91000E-002    0.00000E+000
   6.7050   6.85000E-002    0.00000E+000
   6.7080   8.41000E-002    0.00000E+000
   6.7100   7.19000E-002    0.00000E+000
   6.7140   8.03000E-002    0.00000E+000
   6.7160   7.33000E-002    0.00000E+000
   6.7210   7.78000E-002    0.00000E+000
   6.7230   8.62000E-002    0.00000E+000
   6.7240   8.03000E-002    0.00000E+000
   6.7270   6.13000E-002    0.00000E+000
   6.7300   8.86000E-002    0.00000E+000
   6.7320   6.68000E-002    0.00000E+000
   6.7340   9.52000E-002    0.00000E+000
   6.7370   8.25000E-002    0.00000E+000
   6.7390   7.36000E-002    0.00000E+000
   6.7430   8.15000E-002    0.00000E+000
   6.7460   9.36000E-002    0.00000E+000
   6.7480   8.23000E-002    0.00000E+000
   6.7510   7.66000E-002    0.00000E+000
   6.7550   8.48000E-002    0.00000E+000
   6.7570   8.13000E-002    0.00000E+000
   6.7610   8.68000E-002    0.00000E+000
   6.7640   9.34000E-002    0.00000E+000
   6.7660   9.14000E-002    0.00000E+000
   6.7700   8.73000E-002    0.00000E+000
   6.7710   7.97000E-002    0.00000E+000
   6.7740   9.57000E-002    0.00000E+000
   6.7790   9.70000E-002    0.00000E+000
   6.7800   1.02800E-001    0.00000E+000
   6.7860   9.39000E-002    0.00000E+000
   6.7870   8.11000E-002    0.00000E+000
   6.7900   8.66000E-002    0.00000E+000
   6.7930   1.01600E-001    0.00000E+000
   6.7950   9.24000E-002    0.00000E+000
   6.7980   9.07000E-002    0.00000E+000
   6.7990   1.04500E-001    0.00000E+000
   6.8010   9.35000E-002    0.00000E+000
   6.8070   9.45000E-002    0.00000E+000
   6.8120   8.18000E-002    0.00000E+000
   6.8140   9.94000E-002    0.00000E+000
   6.8160   1.03400E-001    0.00000E+000
   6.8180   1.01400E-001    0.00000E+000
   6.8200   9.26000E-002    0.00000E+000
   6.8250   9.53000E-002    0.00000E+000
   6.8260   1.03300E-001    0.00000E+000
   6.8300   1.00700E-001    0.00000E+000
   6.8320   1.17100E-001    0.00000E+000
   6.8360   1.02900E-001    0.00000E+000
   6.8380   9.59000E-002    0.00000E+000
   6.8420   1.16300E-001    0.00000E+000
   6.8460   1.05800E-001    0.00000E+000
   6.8480   9.74000E-002    0.00000E+000
   6.8500   9.81000E-002    0.00000E+000
   6.8540   1.12300E-001    0.00000E+000
   6.8570   1.34300E-001    0.00000E+000
   6.8600   1.09600E-001    0.00000E+000
   6.8610   1.18700E-001    0.00000E+000
   6.8650   1.07500E-001    0.00000E+000
   6.8680   1.13400E-001    0.00000E+000
   6.8720   1.14100E-001    0.00000E+000
   6.8750   1.34100E-001    0.00000E+000
   6.8780   1.26200E-001    0.00000E+000
   6.8810   1.34300E-001    0.00000E+000
   6.8820   1.31500E-001    0.00000E+000
   6.8840   1.29200E-001    0.00000E+000
   6.8880   1.36200E-001    0.00000E+000
   6.8920   1.36800E-001    0.00000E+000
   6.8940   1.23500E-001    0.00000E+000
   6.8950   1.35900E-001    0.00000E+000
   6.8980   1.28500E-001    0.00000E+000
   6.9030   1.47700E-001    0.00000E+000
   6.9040   1.42900E-001    0.00000E+000
   6.9080   1.47600E-001    0.00000E+000
   6.9090   1.40400E-001    0.00000E+000
   6.9130   1.38900E-001    0.00000E+000
   6.9160   1.44300E-001    0.00000E+000
   6.9200   1.33600E-001    0.00000E+000
   6.9220   1.30900E-001    0.00000E+000
   6.9260   1.30400E-001    0.00000E+000
   6.9270   1.38400E-001    0.00000E+000
   6.9310   1.49000E-001    0.00000E+000
   6.9320   1.69100E-001    0.00000E+000
   6.9340   1.54000E-001    0.00000E+000
   6.9360   1.43400E-001    0.00000E+000
   6.9370   1.63400E-001    0.00000E+000
   6.9410   1.65800E-001    0.00000E+000
   6.9440   1.55200E-001    0.00000E+000
   6.9470   1.61500E-001    0.00000E+000
   6.9520   1.62700E-001    0.00000E+000
   6.9540   1.59500E-001    0.00000E+000
   6.9580   1.78600E-001    0.00000E+000
   6.9610   1.77300E-001    0.00000E+000
   6.9650   1.83400E-001    0.00000E+000
   6.9660   1.82300E-001    0.00000E+000
   6.9690   1.92000E-001    0.00000E+000
   6.9750   1.84600E-001    0.00000E+000
   6.9780   1.93200E-001    0.00000E+000
   6.9790   1.85300E-001    0.00000E+000
   6.9830   1.84500E-001    0.00000E+000
   6.9850   1.81900E-001    0.00000E+000
   6.9890   2.06100E-001    0.00000E+000
   6.9920   1.92000E-001    0.00000E+000
   6.9940   1.98200E-001    0.00000E+000
   6.9970   2.04200E-001    0.00000E+000
   6.9990   2.15000E-001    0.00000E+000
   7.0020   2.13600E-001    0.00000E+000
   7.0070   2.16900E-001    0.00000E+000
   7.0090   2.22100E-001    0.00000E+000
   7.0110   2.14200E-001    0.00000E+000
   7.0130   2.30900E-001    0.00000E+000
   7.0150   2.37400E-001    0.00000E+000
   7.0190   2.38500E-001    0.00000E+000
   7.0200   2.40300E-001    0.00000E+000
   7.0230   2.44200E-001    0.00000E+000
   7.0260   2.47000E-001    0.00000E+000
   7.0290   2.67300E-001    0.00000E+000
   7.0320   2.63500E-001    0.00000E+000
   7.0340   2.49100E-001    0.00000E+000
   7.0360   2.82200E-001    0.00000E+000
   7.0400   2.92300E-001    0.00000E+000
   7.0420   2.86100E-001    0.00000E+000
   7.0450   2.95200E-001    0.00000E+000
   7.0480   3.24000E-001    0.00000E+000
   7.0510   3.42600E-001    0.00000E+000
   7.0520   3.53200E-001    0.00000E+000
   7.0560   3.60400E-001    0.00000E+000
   7.0600   3.77700E-001    0.00000E+000
   7.0620   4.05200E-001    0.00000E+000
   7.0650   3.97400E-001    0.00000E+000
   7.0690   4.26200E-001    0.00000E+000
   7.0700   4.35800E-001    0.00000E+000
   7.0720   4.85100E-001    0.00000E+000
   7.0760   5.00800E-001    0.00000E+000
   7.0790   5.23300E-001    0.00000E+000
   7.0800   5.58400E-001    0.00000E+000
   7.0830   5.96200E-001    0.00000E+000
   7.0850   6.09000E-001    0.00000E+000
   7.0900   6.47800E-001    0.00000E+000
   7.0920   6.95600E-001    0.00000E+000
   7.0940   7.43300E-001    0.00000E+000
   7.0950   7.77700E-001    0.00000E+000
   7.0990   8.00700E-001    0.00000E+000
   7.1030   8.83600E-001    0.00000E+000
   7.1060   9.84000E-001    0.00000E+000
   7.1080   1.07180E+000    0.00000E+000
   7.1130   1.14560E+000    0.00000E+000
   7.1150   1.25490E+000    0.00000E+000
   7.1170   1.39110E+000    0.00000E+000
   7.1200   1.50550E+000    0.00000E+000
   7.1240   1.77600E+000    0.00000E+000
   7.1280   2.19560E+000    0.00000E+000
   7.1310   2.24100E+000    0.00000E+000
   7.1330   2.33190E+000    0.00000E+000
   7.1350   2.42040E+000    0.00000E+000
   7.1390   2.45680E+000    0.00000E+000
   7.1420   2.56510E+000    0.00000E+000
   7.1450   2.57110E+000    0.00000E+000
   7.1470   2.50570E+000    0.00000E+000
   7.1510   2.73340E+000    0.00000E+000
   7.1540   2.45560E+000    0.00000E+000
   7.1550   2.50410E+000    0.00000E+000
   7.1580   1.63350E+000    0.00000E+000
   7.1630   1.59130E+000    0.00000E+000
   7.1650   1.60580E+000    0.00000E+000
   7.1680   1.51340E+000    0.00000E+000
   7.1690   1.31520E+000    0.00000E+000
   7.1720   1.07450E+000    0.00000E+000
   7.1750   1.04440E+000    0.00000E+000
   7.1780   8.67900E-001    0.00000E+000
   7.1800   5.36100E-001    0.00000E+000
   7.1830   1.01190E+000    0.00000E+000
   7.1870   4.73900E-001    0.00000E+000
   7.1900   1.00000E+000    0.00000E+000
   7.1930   1.00000E+000    0.00000E+000
   7.1940   1.00000E+000    0.00000E+000
   7.1990   1.00000E+000    0.00000E+000
   7.2020   1.00000E+000    0.00000E+000
   7.2040   1.00000E+000    0.00000E+000
   7.2070   1.00000E+000    0.00000E+000
   7.2110   1.00000E+000    0.00000E+000
   7.2130   1.00000E+000    0.00000E+000
   7.2160   1.00000E+000    0.00000E+000
   7.2230   1.00000E+000    0.00000E+000
   7.2250   1.00000E+000    0.00000E+000
   7.2270   1.00000E+000    0.00000E+000
   7.2300   1.00000E+000    0.00000E+000
   7.2330   1.00000E+000    0.00000E+000
   7.2370   1.00000E+000    0.00000E+000
   7.2390   1.00000E+000    0.00000E+000
   7.2420   1.00000E+000    0.00000E+000
   7.2460   1.00000E+000    0.00000E+000
   7.2480   1.00000E+000    0.00000E+000
   7.2530   1.00000E+000    0.00000E+000
   7.2550   1.00000E+000    0.00000E+000
   7.2570   1.00000E+000    0.00000E+000
   7.2600   1.00000E+000    0.00000E+000
   7.2620   1.00000E+000    0.00000E+000
   7.2660   1.00000E+000    0.00000E+000
   7.2690   1.00000E+000    0.00000E+000
   7.2710   1.00000E+000    0.00000E+000
   7.2760   1.00000E+000    0.00000E+000
   7.2780   1.00000E+000    0.00000E+000
   7.2800   1.00000E+000    0.00000E+000
   7.2830   1.00000E+000    0.00000E+000
   7.2860   1.00000E+000    0.00000E+000
   7.2900   1.00000E+000    0.00000E+000
   7.2920   1.00000E+000    0.00000E+000
   7.2950   1.00000E+000    0.00000E+000
   7.2990   1.00000E+000    0.00000E+000
   7.3010   1.00000E+000    0.00000E+000
