# Supplementary material for: Rationally seeded computational protein design of ɑ-helical barrels
Source: Nat Chem Biol. 2024 Jun 20;20(8):991–9. doi: 10.1038/s41589-024-01642-0 (PMC11288890; doi:10.1038/s41589-024-01642-0)
Supplement: Supplementary file 3 — PDB and .mtz files used for making figure panels b–d and j–m. [file 41589_2024_1642_MOESM3_ESM.zip › KIA_RP_RSPD_NatChemBiol_data_Figure2/scapCC6_LLIA_panels_e-h/AUC_panel_g/SV_raw/00067.RA1]

scapCC6_LLIA_master
R 1 20.0 50000 0030873 5.4950E11 281 1 
   5.8010   7.49300E-001    0.00000E+000
   5.8030   5.79500E-001    0.00000E+000
   5.8040   8.88600E-001    0.00000E+000
   5.8050   9.16900E-001    0.00000E+000
   5.8060   6.44900E-001    0.00000E+000
   5.8070   6.13900E-001    0.00000E+000
   5.8080   1.06720E+000    0.00000E+000
   5.8090   7.28600E-001    0.00000E+000
   5.8100   8.60600E-001    0.00000E+000
   5.8110   1.06910E+000    0.00000E+000
   5.8120   1.26730E+000    0.00000E+000
   5.8150   1.24230E+000    0.00000E+000
   5.8170   8.26200E-001    0.00000E+000
   5.8180   9.65100E-001    0.00000E+000
   5.8190   8.31700E-001    0.00000E+000
   5.8200   9.38700E-001    0.00000E+000
   5.8230   1.10800E+000    0.00000E+000
   5.8240   1.26220E+000    0.00000E+000
   5.8250   1.00290E+000    0.00000E+000
   5.8260   1.12590E+000    0.00000E+000
   5.8280   1.01910E+000    0.00000E+000
   5.8290   1.27800E+000    0.00000E+000
   5.8300   1.35100E+000    0.00000E+000
   5.8320   1.53390E+000    0.00000E+000
   5.8340   1.64300E+000    0.00000E+000
   5.8350   1.65890E+000    0.00000E+000
   5.8360   1.65310E+000    0.00000E+000
   5.8370   1.64160E+000    0.00000E+000
   5.8380   1.59690E+000    0.00000E+000
   5.8390   1.60830E+000    0.00000E+000
   5.8410   1.69490E+000    0.00000E+000
   5.8420   1.60740E+000    0.00000E+000
   5.8430   1.47770E+000    0.00000E+000
   5.8440   1.63090E+000    0.00000E+000
   5.8460   1.59040E+000    0.00000E+000
   5.8480   1.53820E+000    0.00000E+000
   5.8490   1.49710E+000    0.00000E+000
   5.8500   1.47420E+000    0.00000E+000
   5.8510   1.41910E+000    0.00000E+000
   5.8530   1.11930E+000    0.00000E+000
   5.8550   8.26200E-001    0.00000E+000
   5.8560   6.77500E-001    0.00000E+000
   5.8580   6.43600E-001    0.00000E+000
   5.8590   7.31000E-001    0.00000E+000
   5.8600   4.55500E-001    0.00000E+000
   5.8610   4.62300E-001    0.00000E+000
   5.8630   3.76700E-001    0.00000E+000
   5.8650   4.37100E-001    0.00000E+000
   5.8670   3.22400E-001    0.00000E+000
   5.8680   2.94700E-001    0.00000E+000
   5.8690   2.61400E-001    0.00000E+000
   5.8710   2.65100E-001    0.00000E+000
   5.8720   2.63700E-001    0.00000E+000
   5.8730   2.88700E-001    0.00000E+000
   5.8740   1.96600E-001    0.00000E+000
   5.8760   2.06600E-001    0.00000E+000
   5.8770   2.12800E-001    0.00000E+000
   5.8780   1.64400E-001    0.00000E+000
   5.8790   1.66400E-001    0.00000E+000
   5.8810   2.04700E-001    0.00000E+000
   5.8830   1.44800E-001    0.00000E+000
   5.8870   1.16300E-001    0.00000E+000
   5.8880   1.36100E-001    0.00000E+000
   5.8900   1.20700E-001    0.00000E+000
   5.8910   9.49000E-002    0.00000E+000
   5.8930   5.28000E-002    0.00000E+000
   5.8950   5.97000E-002    0.00000E+000
   5.8960   6.17000E-002    0.00000E+000
   5.8970   4.27000E-002    0.00000E+000
   5.8990   7.42000E-002    0.00000E+000
   5.9010   4.51000E-002    0.00000E+000
   5.9020   5.06000E-002    0.00000E+000
   5.9050   3.12000E-002    0.00000E+000
   5.9060   1.64000E-002    0.00000E+000
   5.9080   1.62000E-002    0.00000E+000
   5.9090   4.25000E-002    0.00000E+000
   5.9120   3.28000E-002    0.00000E+000
   5.9130   2.07000E-002    0.00000E+000
   5.9150  -4.00000E-004    0.00000E+000
   5.9160   9.40000E-003    0.00000E+000
   5.9180   1.17000E-002    0.00000E+000
   5.9210   9.00000E-003    0.00000E+000
   5.9240   2.15000E-002    0.00000E+000
   5.9250   7.80000E-003    0.00000E+000
   5.9260   2.54000E-002    0.00000E+000
   5.9290   1.85000E-002    0.00000E+000
   5.9310   1.70000E-003    0.00000E+000
   5.9320   1.17000E-002    0.00000E+000
   5.9340   8.40000E-003    0.00000E+000
   5.9350  -1.80000E-003    0.00000E+000
   5.9370   1.42000E-002    0.00000E+000
   5.9390   1.18000E-002    0.00000E+000
   5.9400   5.90000E-003    0.00000E+000
   5.9440   1.16000E-002    0.00000E+000
   5.9470   5.00000E-003    0.00000E+000
   5.9490   1.27000E-002    0.00000E+000
   5.9510  -3.00000E-003    0.00000E+000
   5.9540   6.30000E-003    0.00000E+000
   5.9550   1.14000E-002    0.00000E+000
   5.9570   9.80000E-003    0.00000E+000
   5.9590  -6.00000E-003    0.00000E+000
   5.9610  -7.80000E-003    0.00000E+000
   5.9630  -1.22000E-002    0.00000E+000
   5.9650   1.15000E-002    0.00000E+000
   5.9680  -9.20000E-003    0.00000E+000
   5.9700   1.18000E-002    0.00000E+000
   5.9710   4.30000E-003    0.00000E+000
   5.9730   1.02000E-002    0.00000E+000
   5.9760   7.10000E-003    0.00000E+000
   5.9800   1.46000E-002    0.00000E+000
   5.9820   7.50000E-003    0.00000E+000
   5.9840  -7.20000E-003    0.00000E+000
   5.9870   1.94400E-001    0.00000E+000
   5.9890  -3.99100E-001    0.00000E+000
   5.9900  -5.51500E-001    0.00000E+000
   5.9930  -2.26400E-001    0.00000E+000
   5.9950   6.97000E-002    0.00000E+000
   5.9980  -2.48000E-002    0.00000E+000
   6.0000  -3.19000E-002    0.00000E+000
   6.0020  -3.93000E-002    0.00000E+000
   6.0040  -4.78000E-002    0.00000E+000
   6.0050  -4.06000E-002    0.00000E+000
   6.0080  -3.59000E-002    0.00000E+000
   6.0120  -1.45000E-002    0.00000E+000
   6.0130  -4.53000E-002    0.00000E+000
   6.0160  -2.88000E-002    0.00000E+000
   6.0180  -2.59000E-002    0.00000E+000
   6.0190  -5.58000E-002    0.00000E+000
   6.0210  -5.11000E-002    0.00000E+000
   6.0230  -5.39000E-002    0.00000E+000
   6.0260  -5.76000E-002    0.00000E+000
   6.0280  -3.75000E-002    0.00000E+000
   6.0310  -4.39000E-002    0.00000E+000
   6.0340  -4.28000E-002    0.00000E+000
   6.0350  -3.14000E-002    0.00000E+000
   6.0370   4.45700E-001    0.00000E+000
   6.0450   4.49500E-001    0.00000E+000
   6.0460  -4.99000E-002    0.00000E+000
   6.0480   3.28000E-002    0.00000E+000
   6.0500   4.20000E-002    0.00000E+000
   6.0510   3.11000E-002    0.00000E+000
   6.0540   3.08000E-002    0.00000E+000
   6.0550   3.00000E-002    0.00000E+000
   6.0600   3.72000E-002    0.00000E+000
   6.0620   3.11000E-002    0.00000E+000
   6.0650   3.31000E-002    0.00000E+000
   6.0680   3.79000E-002    0.00000E+000
   6.0710   3.59000E-002    0.00000E+000
   6.0740   3.09000E-002    0.00000E+000
   6.0780   3.39000E-002    0.00000E+000
   6.0810   4.00000E-002    0.00000E+000
   6.0830   3.41000E-002    0.00000E+000
   6.0860   4.34000E-002    0.00000E+000
   6.0890   4.37000E-002    0.00000E+000
   6.0910   2.83000E-002    0.00000E+000
   6.0940   3.09000E-002    0.00000E+000
   6.0960   4.94000E-002    0.00000E+000
   6.0990   3.28000E-002    0.00000E+000
   6.1010   3.63000E-002    0.00000E+000
   6.1030   3.68000E-002    0.00000E+000
   6.1050   3.22000E-002    0.00000E+000
   6.1070   2.96000E-002    0.00000E+000
   6.1110   3.44000E-002    0.00000E+000
   6.1120   4.57000E-002    0.00000E+000
   6.1160   3.24000E-002    0.00000E+000
   6.1190   2.58000E-002    0.00000E+000
   6.1220   2.30000E-002    0.00000E+000
   6.1230   4.34000E-002    0.00000E+000
   6.1280   2.71000E-002    0.00000E+000
   6.1290   3.95000E-002    0.00000E+000
   6.1340   3.60000E-002    0.00000E+000
   6.1370   3.67000E-002    0.00000E+000
   6.1400   2.41000E-002    0.00000E+000
   6.1410   5.23000E-002    0.00000E+000
   6.1460   3.70000E-002    0.00000E+000
   6.1500   5.24000E-002    0.00000E+000
   6.1540   5.15000E-002    0.00000E+000
   6.1550   3.22000E-002    0.00000E+000
   6.1570   3.65000E-002    0.00000E+000
   6.1610   2.75000E-002    0.00000E+000
   6.1640   2.25000E-002    0.00000E+000
   6.1670   3.22000E-002    0.00000E+000
   6.1700   3.25000E-002    0.00000E+000
   6.1710   3.33000E-002    0.00000E+000
   6.1730   4.31000E-002    0.00000E+000
   6.1750   4.13000E-002    0.00000E+000
   6.1780   3.15000E-002    0.00000E+000
   6.1790   3.93000E-002    0.00000E+000
   6.1820   3.91000E-002    0.00000E+000
   6.1830   4.20000E-002    0.00000E+000
   6.1880   4.36000E-002    0.00000E+000
   6.1910   3.28000E-002    0.00000E+000
   6.1950   3.59000E-002    0.00000E+000
   6.1960   3.84000E-002    0.00000E+000
   6.1980   4.93000E-002    0.00000E+000
   6.2020   4.41000E-002    0.00000E+000
   6.2030   5.57000E-002    0.00000E+000
   6.2070   3.91000E-002    0.00000E+000
   6.2090   3.06000E-002    0.00000E+000
   6.2110   4.69000E-002    0.00000E+000
   6.2130   4.72000E-002    0.00000E+000
   6.2160   3.95000E-002    0.00000E+000
   6.2170   3.38000E-002    0.00000E+000
   6.2210   4.21000E-002    0.00000E+000
   6.2230   4.99000E-002    0.00000E+000
   6.2260   3.68000E-002    0.00000E+000
   6.2290   4.99000E-002    0.00000E+000
   6.2310   3.71000E-002    0.00000E+000
   6.2320   4.30000E-002    0.00000E+000
   6.2340   4.19000E-002    0.00000E+000
   6.2380   3.67000E-002    0.00000E+000
   6.2390   2.94000E-002    0.00000E+000
   6.2450   4.37000E-002    0.00000E+000
   6.2480   3.95000E-002    0.00000E+000
   6.2510   3.69000E-002    0.00000E+000
   6.2550   4.38000E-002    0.00000E+000
   6.2570   3.76000E-002    0.00000E+000
   6.2580   5.13000E-002    0.00000E+000
   6.2620   4.95000E-002    0.00000E+000
   6.2640   4.30000E-002    0.00000E+000
   6.2660   4.24000E-002    0.00000E+000
   6.2700   4.23000E-002    0.00000E+000
   6.2730   5.13000E-002    0.00000E+000
   6.2750   4.42000E-002    0.00000E+000
   6.2780   4.48000E-002    0.00000E+000
   6.2820   4.87000E-002    0.00000E+000
   6.2840   4.88000E-002    0.00000E+000
   6.2850   2.79000E-002    0.00000E+000
   6.2880   4.81000E-002    0.00000E+000
   6.2910   4.73000E-002    0.00000E+000
   6.2930   4.81000E-002    0.00000E+000
   6.2970   4.84000E-002    0.00000E+000
   6.2980   5.53000E-002    0.00000E+000
   6.3030   5.30000E-002    0.00000E+000
   6.3070   4.66000E-002    0.00000E+000
   6.3110   3.80000E-002    0.00000E+000
   6.3140   4.75000E-002    0.00000E+000
   6.3160   5.02000E-002    0.00000E+000
   6.3180   4.49000E-002    0.00000E+000
   6.3190   5.05000E-002    0.00000E+000
   6.3250   3.71000E-002    0.00000E+000
   6.3280   3.16000E-002    0.00000E+000
   6.3330   3.60000E-002    0.00000E+000
   6.3360   5.03000E-002    0.00000E+000
   6.3400   5.21000E-002    0.00000E+000
   6.3430   4.83000E-002    0.00000E+000
   6.3500   5.49000E-002    0.00000E+000
   6.3510   5.54000E-002    0.00000E+000
   6.3550   4.48000E-002    0.00000E+000
   6.3580   5.10000E-002    0.00000E+000
   6.3620   7.53000E-002    0.00000E+000
   6.3650   6.02000E-002    0.00000E+000
   6.3670   5.67000E-002    0.00000E+000
   6.3680   6.10000E-002    0.00000E+000
   6.3720   6.47000E-002    0.00000E+000
   6.3740   6.21000E-002    0.00000E+000
   6.3770   6.03000E-002    0.00000E+000
   6.3790   6.86000E-002    0.00000E+000
   6.3830   6.50000E-002    0.00000E+000
   6.3870   7.27000E-002    0.00000E+000
   6.3900   5.88000E-002    0.00000E+000
   6.3910   5.93000E-002    0.00000E+000
   6.3950   6.57000E-002    0.00000E+000
   6.3980   7.18000E-002    0.00000E+000
   6.4010   6.36000E-002    0.00000E+000
   6.4020   7.88000E-002    0.00000E+000
   6.4030   6.74000E-002    0.00000E+000
   6.4070   6.34000E-002    0.00000E+000
   6.4080   7.32000E-002    0.00000E+000
   6.4130   6.89000E-002    0.00000E+000
   6.4140   7.89000E-002    0.00000E+000
   6.4160   7.74000E-002    0.00000E+000
   6.4190   5.06000E-002    0.00000E+000
   6.4230   6.32000E-002    0.00000E+000
   6.4270   7.64000E-002    0.00000E+000
   6.4280   6.75000E-002    0.00000E+000
   6.4330   7.21000E-002    0.00000E+000
   6.4350   6.86000E-002    0.00000E+000
   6.4380   7.54000E-002    0.00000E+000
   6.4410   8.20000E-002    0.00000E+000
   6.4440   7.32000E-002    0.00000E+000
   6.4450   8.16000E-002    0.00000E+000
   6.4470   7.28000E-002    0.00000E+000
   6.4490   8.76000E-002    0.00000E+000
   6.4520   8.35000E-002    0.00000E+000
   6.4550   7.52000E-002    0.00000E+000
   6.4560   8.95000E-002    0.00000E+000
   6.4600   6.74000E-002    0.00000E+000
   6.4620   7.84000E-002    0.00000E+000
   6.4650   7.01000E-002    0.00000E+000
   6.4670   9.37000E-002    0.00000E+000
   6.4700   6.76000E-002    0.00000E+000
   6.4720   7.59000E-002    0.00000E+000
   6.4740   9.79000E-002    0.00000E+000
   6.4780   8.51000E-002    0.00000E+000
   6.4790   9.07000E-002    0.00000E+000
   6.4830   8.28000E-002    0.00000E+000
   6.4850   1.00900E-001    0.00000E+000
   6.4880   1.02800E-001    0.00000E+000
   6.4910   9.47000E-002    0.00000E+000
   6.4920   9.33000E-002    0.00000E+000
   6.4950   8.22000E-002    0.00000E+000
   6.4970   1.00000E-001    0.00000E+000
   6.5000   9.53000E-002    0.00000E+000
   6.5030   1.02200E-001    0.00000E+000
   6.5040   8.88000E-002    0.00000E+000
   6.5080   1.06300E-001    0.00000E+000
   6.5100   9.88000E-002    0.00000E+000
   6.5130   1.04100E-001    0.00000E+000
   6.5150   1.06600E-001    0.00000E+000
   6.5180   1.01400E-001    0.00000E+000
   6.5200   1.13900E-001    0.00000E+000
   6.5220   9.84000E-002    0.00000E+000
   6.5240   1.17900E-001    0.00000E+000
   6.5260   1.00400E-001    0.00000E+000
   6.5300   1.05900E-001    0.00000E+000
   6.5310   1.20000E-001    0.00000E+000
   6.5350   9.55000E-002    0.00000E+000
   6.5370   1.04200E-001    0.00000E+000
   6.5400   1.06300E-001    0.00000E+000
   6.5430   1.09000E-001    0.00000E+000
   6.5450   1.21600E-001    0.00000E+000
   6.5470   1.12200E-001    0.00000E+000
   6.5490   1.14400E-001    0.00000E+000
   6.5540   1.30200E-001    0.00000E+000
   6.5560   1.14400E-001    0.00000E+000
   6.5580   1.08500E-001    0.00000E+000
   6.5620   1.19100E-001    0.00000E+000
   6.5650   1.22500E-001    0.00000E+000
   6.5690   1.33900E-001    0.00000E+000
   6.5720   1.29600E-001    0.00000E+000
   6.5750   1.34000E-001    0.00000E+000
   6.5780   1.34200E-001    0.00000E+000
   6.5810   1.40900E-001    0.00000E+000
   6.5820   1.30200E-001    0.00000E+000
   6.5860   1.34300E-001    0.00000E+000
   6.5890   1.43100E-001    0.00000E+000
   6.5910   1.39300E-001    0.00000E+000
   6.5940   1.37300E-001    0.00000E+000
   6.5970   1.47100E-001    0.00000E+000
   6.6010   1.56000E-001    0.00000E+000
   6.6030   1.39000E-001    0.00000E+000
   6.6060   1.54400E-001    0.00000E+000
   6.6080   1.43700E-001    0.00000E+000
   6.6100   1.70300E-001    0.00000E+000
   6.6130   1.46500E-001    0.00000E+000
   6.6150   1.54500E-001    0.00000E+000
   6.6170   1.75000E-001    0.00000E+000
   6.6190   1.62800E-001    0.00000E+000
   6.6230   1.59800E-001    0.00000E+000
   6.6260   1.66700E-001    0.00000E+000
   6.6270   1.56500E-001    0.00000E+000
   6.6300   1.69600E-001    0.00000E+000
   6.6320   1.72100E-001    0.00000E+000
   6.6350   1.74200E-001    0.00000E+000
   6.6370   1.89300E-001    0.00000E+000
   6.6410   1.75100E-001    0.00000E+000
   6.6430   1.78300E-001    0.00000E+000
   6.6460   1.87200E-001    0.00000E+000
   6.6480   1.75300E-001    0.00000E+000
   6.6500   1.69400E-001    0.00000E+000
   6.6540   1.81700E-001    0.00000E+000
   6.6570   1.79100E-001    0.00000E+000
   6.6580   1.96100E-001    0.00000E+000
   6.6620   1.88700E-001    0.00000E+000
   6.6640   2.00200E-001    0.00000E+000
   6.6660   1.92400E-001    0.00000E+000
   6.6680   2.00600E-001    0.00000E+000
   6.6700   1.89100E-001    0.00000E+000
   6.6720   2.04100E-001    0.00000E+000
   6.6760   1.96300E-001    0.00000E+000
   6.6810   2.08300E-001    0.00000E+000
   6.6840   2.15800E-001    0.00000E+000
   6.6850   2.06900E-001    0.00000E+000
   6.6860   2.14000E-001    0.00000E+000
   6.6890   2.21800E-001    0.00000E+000
   6.6920   2.01100E-001    0.00000E+000
   6.6940   2.14100E-001    0.00000E+000
   6.6960   2.10400E-001    0.00000E+000
   6.7000   2.26700E-001    0.00000E+000
   6.7030   2.21100E-001    0.00000E+000
   6.7050   2.18600E-001    0.00000E+000
   6.7080   2.40500E-001    0.00000E+000
   6.7100   2.29300E-001    0.00000E+000
   6.7140   2.33800E-001    0.00000E+000
   6.7160   2.32000E-001    0.00000E+000
   6.7200   2.43800E-001    0.00000E+000
   6.7240   2.36100E-001    0.00000E+000
   6.7270   2.33300E-001    0.00000E+000
   6.7280   2.44600E-001    0.00000E+000
   6.7300   2.48200E-001    0.00000E+000
   6.7340   2.41700E-001    0.00000E+000
   6.7350   2.42200E-001    0.00000E+000
   6.7390   2.60600E-001    0.00000E+000
   6.7400   2.60600E-001    0.00000E+000
   6.7440   2.77100E-001    0.00000E+000
   6.7470   2.68400E-001    0.00000E+000
   6.7480   2.55200E-001    0.00000E+000
   6.7510   2.79000E-001    0.00000E+000
   6.7530   2.74000E-001    0.00000E+000
   6.7560   2.72000E-001    0.00000E+000
   6.7590   2.73800E-001    0.00000E+000
   6.7610   2.79300E-001    0.00000E+000
   6.7640   2.85800E-001    0.00000E+000
   6.7660   2.85100E-001    0.00000E+000
   6.7690   2.63800E-001    0.00000E+000
   6.7730   2.71500E-001    0.00000E+000
   6.7770   2.90400E-001    0.00000E+000
   6.7780   2.91800E-001    0.00000E+000
   6.7800   3.02900E-001    0.00000E+000
   6.7810   2.99400E-001    0.00000E+000
   6.7860   2.81600E-001    0.00000E+000
   6.7890   2.82000E-001    0.00000E+000
   6.7910   3.00000E-001    0.00000E+000
   6.7940   3.08500E-001    0.00000E+000
   6.7960   2.96400E-001    0.00000E+000
   6.8000   3.02800E-001    0.00000E+000
   6.8010   3.10000E-001    0.00000E+000
   6.8040   3.05600E-001    0.00000E+000
   6.8060   3.12800E-001    0.00000E+000
   6.8110   3.08200E-001    0.00000E+000
   6.8130   3.22800E-001    0.00000E+000
   6.8140   3.06200E-001    0.00000E+000
   6.8150   3.09500E-001    0.00000E+000
   6.8180   3.26600E-001    0.00000E+000
   6.8220   3.18400E-001    0.00000E+000
   6.8250   3.20500E-001    0.00000E+000
   6.8300   3.39200E-001    0.00000E+000
   6.8330   3.51000E-001    0.00000E+000
   6.8360   3.44900E-001    0.00000E+000
   6.8380   3.53000E-001    0.00000E+000
   6.8410   3.46000E-001    0.00000E+000
   6.8430   3.30300E-001    0.00000E+000
   6.8460   3.32900E-001    0.00000E+000
   6.8480   3.40500E-001    0.00000E+000
   6.8540   3.53700E-001    0.00000E+000
   6.8570   3.67400E-001    0.00000E+000
   6.8600   3.71000E-001    0.00000E+000
   6.8610   3.51800E-001    0.00000E+000
   6.8630   3.54400E-001    0.00000E+000
   6.8650   3.50800E-001    0.00000E+000
   6.8700   3.57900E-001    0.00000E+000
   6.8730   3.76500E-001    0.00000E+000
   6.8750   3.92200E-001    0.00000E+000
   6.8790   3.85700E-001    0.00000E+000
   6.8810   3.84200E-001    0.00000E+000
   6.8840   3.85500E-001    0.00000E+000
   6.8880   3.96900E-001    0.00000E+000
   6.8890   3.79700E-001    0.00000E+000
   6.8940   3.92800E-001    0.00000E+000
   6.8950   3.92300E-001    0.00000E+000
   6.8970   4.01700E-001    0.00000E+000
   6.8990   4.05000E-001    0.00000E+000
   6.9010   3.98900E-001    0.00000E+000
   6.9040   4.09600E-001    0.00000E+000
   6.9090   3.97400E-001    0.00000E+000
   6.9110   4.01900E-001    0.00000E+000
   6.9140   4.02600E-001    0.00000E+000
   6.9160   4.02000E-001    0.00000E+000
   6.9190   4.06100E-001    0.00000E+000
   6.9220   3.97600E-001    0.00000E+000
   6.9230   4.08900E-001    0.00000E+000
   6.9290   4.22600E-001    0.00000E+000
   6.9310   4.28700E-001    0.00000E+000
   6.9340   4.26700E-001    0.00000E+000
   6.9380   4.21200E-001    0.00000E+000
   6.9410   4.15700E-001    0.00000E+000
   6.9420   4.30100E-001    0.00000E+000
   6.9470   4.41600E-001    0.00000E+000
   6.9500   4.30200E-001    0.00000E+000
   6.9520   4.42100E-001    0.00000E+000
   6.9550   4.38600E-001    0.00000E+000
   6.9580   4.38000E-001    0.00000E+000
   6.9600   4.46100E-001    0.00000E+000
   6.9640   4.49000E-001    0.00000E+000
   6.9660   4.44200E-001    0.00000E+000
   6.9700   4.61700E-001    0.00000E+000
   6.9710   4.49100E-001    0.00000E+000
   6.9750   4.64500E-001    0.00000E+000
   6.9790   4.49200E-001    0.00000E+000
   6.9810   4.39200E-001    0.00000E+000
   6.9840   4.47900E-001    0.00000E+000
   6.9870   4.84000E-001    0.00000E+000
   6.9890   4.61200E-001    0.00000E+000
   6.9930   4.54000E-001    0.00000E+000
   6.9950   4.76500E-001    0.00000E+000
   6.9980   4.70300E-001    0.00000E+000
   7.0000   4.77000E-001    0.00000E+000
   7.0060   4.72300E-001    0.00000E+000
   7.0080   4.88900E-001    0.00000E+000
   7.0090   4.91900E-001    0.00000E+000
   7.0130   5.03800E-001    0.00000E+000
   7.0160   5.11600E-001    0.00000E+000
   7.0180   4.81600E-001    0.00000E+000
   7.0210   5.05700E-001    0.00000E+000
   7.0250   4.89200E-001    0.00000E+000
   7.0280   5.14100E-001    0.00000E+000
   7.0300   5.18500E-001    0.00000E+000
   7.0320   5.18400E-001    0.00000E+000
   7.0350   5.47500E-001    0.00000E+000
   7.0360   5.30500E-001    0.00000E+000
   7.0400   5.32700E-001    0.00000E+000
   7.0420   5.42600E-001    0.00000E+000
   7.0460   5.64400E-001    0.00000E+000
   7.0480   5.57800E-001    0.00000E+000
   7.0510   5.68100E-001    0.00000E+000
   7.0540   5.95600E-001    0.00000E+000
   7.0560   5.83200E-001    0.00000E+000
   7.0600   6.16600E-001    0.00000E+000
   7.0620   6.04100E-001    0.00000E+000
   7.0660   6.36500E-001    0.00000E+000
   7.0690   6.45600E-001    0.00000E+000
   7.0700   6.69500E-001    0.00000E+000
   7.0740   6.88500E-001    0.00000E+000
   7.0760   7.14500E-001    0.00000E+000
   7.0810   7.57000E-001    0.00000E+000
   7.0830   7.99500E-001    0.00000E+000
   7.0860   7.86900E-001    0.00000E+000
   7.0890   8.35600E-001    0.00000E+000
   7.0920   8.54200E-001    0.00000E+000
   7.0940   8.76600E-001    0.00000E+000
   7.0970   9.48200E-001    0.00000E+000
   7.1010   1.00190E+000    0.00000E+000
   7.1050   1.09890E+000    0.00000E+000
   7.1080   1.09440E+000    0.00000E+000
   7.1110   1.18660E+000    0.00000E+000
   7.1140   1.30500E+000    0.00000E+000
   7.1170   1.31420E+000    0.00000E+000
   7.1190   1.44680E+000    0.00000E+000
   7.1220   1.60960E+000    0.00000E+000
   7.1260   1.79780E+000    0.00000E+000
   7.1300   2.12110E+000    0.00000E+000
   7.1330   2.48940E+000    0.00000E+000
   7.1350   2.59860E+000    0.00000E+000
   7.1380   2.60590E+000    0.00000E+000
   7.1420   2.48420E+000    0.00000E+000
   7.1450   2.56910E+000    0.00000E+000
   7.1470   2.80330E+000    0.00000E+000
   7.1510   2.78290E+000    0.00000E+000
   7.1540   2.83580E+000    0.00000E+000
   7.1560   2.36780E+000    0.00000E+000
   7.1580   1.84810E+000    0.00000E+000
   7.1610   1.77760E+000    0.00000E+000
   7.1650   1.80290E+000    0.00000E+000
   7.1670   1.75280E+000    0.00000E+000
   7.1690   1.47470E+000    0.00000E+000
   7.1720   1.29110E+000    0.00000E+000
   7.1740   1.39410E+000    0.00000E+000
   7.1780   1.31290E+000    0.00000E+000
   7.1810   1.15270E+000    0.00000E+000
   7.1830   6.03000E-001    0.00000E+000
   7.1860   4.12500E-001    0.00000E+000
   7.1900   1.00000E+000    0.00000E+000
   7.1930   1.00000E+000    0.00000E+000
   7.1970   1.00000E+000    0.00000E+000
   7.2000   1.00000E+000    0.00000E+000
   7.2030   1.00000E+000    0.00000E+000
   7.2040   1.00000E+000    0.00000E+000
   7.2050   1.00000E+000    0.00000E+000
   7.2090   1.00000E+000    0.00000E+000
   7.2140   1.00000E+000    0.00000E+000
   7.2160   1.00000E+000    0.00000E+000
   7.2200   1.00000E+000    0.00000E+000
   7.2230   1.00000E+000    0.00000E+000
   7.2250   1.00000E+000    0.00000E+000
   7.2280   1.00000E+000    0.00000E+000
   7.2310   1.00000E+000    0.00000E+000
   7.2330   1.00000E+000    0.00000E+000
   7.2370   1.00000E+000    0.00000E+000
   7.2420   1.00000E+000    0.00000E+000
   7.2430   1.00000E+000    0.00000E+000
   7.2480   1.00000E+000    0.00000E+000
   7.2500   1.00000E+000    0.00000E+000
   7.2530   1.00000E+000    0.00000E+000
   7.2550   1.00000E+000    0.00000E+000
   7.2570   1.00000E+000    0.00000E+000
   7.2610   1.00000E+000    0.00000E+000
   7.2640   1.00000E+000    0.00000E+000
   7.2670   1.00000E+000    0.00000E+000
   7.2690   1.00000E+000    0.00000E+000
   7.2730   1.00000E+000    0.00000E+000
   7.2760   1.00000E+000    0.00000E+000
   7.2780   1.00000E+000    0.00000E+000
   7.2830   1.00000E+000    0.00000E+000
   7.2850   1.00000E+000    0.00000E+000
   7.2880   1.00000E+000    0.00000E+000
   7.2920   1.00000E+000    0.00000E+000
   7.2940   1.00000E+000    0.00000E+000
   7.2960   1.00000E+000    0.00000E+000
   7.3000   1.00000E+000    0.00000E+000
