# Supplementary material for: Rationally seeded computational protein design of ɑ-helical barrels
Source: Nat Chem Biol. 2024 Jun 20;20(8):991–9. doi: 10.1038/s41589-024-01642-0 (PMC11288890; doi:10.1038/s41589-024-01642-0)
Supplement: Supplementary file 3 — PDB and .mtz files used for making figure panels b–d and j–m. [file 41589_2024_1642_MOESM3_ESM.zip › KIA_RP_RSPD_NatChemBiol_data_Figure2/scapCC6_LLIA_panels_e-h/AUC_panel_g/SV_raw/00073.RA1]

scapCC6_LLIA_master
R 1 20.0 50000 0032671 5.9880E11 281 1 
   5.8010   3.93600E-001    0.00000E+000
   5.8030   8.79400E-001    0.00000E+000
   5.8040   5.48900E-001    0.00000E+000
   5.8050   8.31000E-001    0.00000E+000
   5.8060   9.49600E-001    0.00000E+000
   5.8070   6.69200E-001    0.00000E+000
   5.8080   1.16280E+000    0.00000E+000
   5.8090   8.28800E-001    0.00000E+000
   5.8110   9.20100E-001    0.00000E+000
   5.8120   1.13130E+000    0.00000E+000
   5.8130   8.89800E-001    0.00000E+000
   5.8150   1.05220E+000    0.00000E+000
   5.8160   1.21350E+000    0.00000E+000
   5.8170   9.64100E-001    0.00000E+000
   5.8190   1.24540E+000    0.00000E+000
   5.8200   8.35900E-001    0.00000E+000
   5.8210   8.56600E-001    0.00000E+000
   5.8220   1.08270E+000    0.00000E+000
   5.8230   9.86000E-001    0.00000E+000
   5.8260   1.05450E+000    0.00000E+000
   5.8270   1.16290E+000    0.00000E+000
   5.8280   1.04670E+000    0.00000E+000
   5.8300   1.36400E+000    0.00000E+000
   5.8310   1.40420E+000    0.00000E+000
   5.8330   1.60780E+000    0.00000E+000
   5.8350   1.56060E+000    0.00000E+000
   5.8370   1.67330E+000    0.00000E+000
   5.8390   1.64170E+000    0.00000E+000
   5.8400   1.80220E+000    0.00000E+000
   5.8430   1.69880E+000    0.00000E+000
   5.8440   1.67860E+000    0.00000E+000
   5.8450   1.66040E+000    0.00000E+000
   5.8470   1.46930E+000    0.00000E+000
   5.8490   1.53970E+000    0.00000E+000
   5.8510   1.38010E+000    0.00000E+000
   5.8520   1.33980E+000    0.00000E+000
   5.8540   8.97100E-001    0.00000E+000
   5.8560   6.97700E-001    0.00000E+000
   5.8580   4.82400E-001    0.00000E+000
   5.8600   5.06700E-001    0.00000E+000
   5.8630   4.29300E-001    0.00000E+000
   5.8650   3.78600E-001    0.00000E+000
   5.8660   3.80100E-001    0.00000E+000
   5.8680   2.25600E-001    0.00000E+000
   5.8700   2.09800E-001    0.00000E+000
   5.8710   2.62100E-001    0.00000E+000
   5.8720   2.18600E-001    0.00000E+000
   5.8740   2.35200E-001    0.00000E+000
   5.8770   2.15000E-001    0.00000E+000
   5.8780   1.91300E-001    0.00000E+000
   5.8800   1.78800E-001    0.00000E+000
   5.8810   1.76100E-001    0.00000E+000
   5.8830   1.70400E-001    0.00000E+000
   5.8870   1.19100E-001    0.00000E+000
   5.8900   1.37900E-001    0.00000E+000
   5.8920   2.37000E-002    0.00000E+000
   5.8950   7.45000E-002    0.00000E+000
   5.8970   4.77000E-002    0.00000E+000
   5.9000   5.51000E-002    0.00000E+000
   5.9020   1.31000E-002    0.00000E+000
   5.9040   1.62000E-002    0.00000E+000
   5.9050   4.15000E-002    0.00000E+000
   5.9080   1.79000E-002    0.00000E+000
   5.9100   1.13000E-002    0.00000E+000
   5.9120   3.44000E-002    0.00000E+000
   5.9140   2.35000E-002    0.00000E+000
   5.9150   1.10000E-003    0.00000E+000
   5.9190   1.42000E-002    0.00000E+000
   5.9210   2.09000E-002    0.00000E+000
   5.9230   4.70000E-003    0.00000E+000
   5.9240   8.00000E-003    0.00000E+000
   5.9260  -4.00000E-004    0.00000E+000
   5.9280   2.70000E-003    0.00000E+000
   5.9300   1.48000E-002    0.00000E+000
   5.9310   1.70000E-003    0.00000E+000
   5.9330   3.40000E-003    0.00000E+000
   5.9370   1.66000E-002    0.00000E+000
   5.9380   1.00000E-002    0.00000E+000
   5.9390   1.76000E-002    0.00000E+000
   5.9400   1.54000E-002    0.00000E+000
   5.9440   1.50000E-003    0.00000E+000
   5.9470   2.26000E-002    0.00000E+000
   5.9490   1.42000E-002    0.00000E+000
   5.9510   5.50000E-003    0.00000E+000
   5.9520  -2.30000E-003    0.00000E+000
   5.9550   6.50000E-003    0.00000E+000
   5.9580  -7.00000E-003    0.00000E+000
   5.9590  -5.00000E-004    0.00000E+000
   5.9610  -1.00000E-004    0.00000E+000
   5.9630  -1.02000E-002    0.00000E+000
   5.9650   6.30000E-003    0.00000E+000
   5.9670   1.09000E-002    0.00000E+000
   5.9700   8.50000E-003    0.00000E+000
   5.9710  -6.60000E-003    0.00000E+000
   5.9730   7.30000E-003    0.00000E+000
   5.9750   1.84000E-002    0.00000E+000
   5.9760   2.09000E-002    0.00000E+000
   5.9780   8.90000E-003    0.00000E+000
   5.9810   9.00000E-003    0.00000E+000
   5.9820   1.59000E-002    0.00000E+000
   5.9840   1.85000E-002    0.00000E+000
   5.9850   3.16000E-002    0.00000E+000
   5.9890   1.82300E-001    0.00000E+000
   5.9910  -7.10600E-001    0.00000E+000
   5.9930  -3.98300E-001    0.00000E+000
   5.9950   2.53000E-002    0.00000E+000
   5.9980   5.96000E-002    0.00000E+000
   6.0000  -5.91000E-002    0.00000E+000
   6.0030  -3.11000E-002    0.00000E+000
   6.0050  -3.02000E-002    0.00000E+000
   6.0070  -4.59000E-002    0.00000E+000
   6.0100  -3.82000E-002    0.00000E+000
   6.0130  -3.13000E-002    0.00000E+000
   6.0160  -4.31000E-002    0.00000E+000
   6.0170  -1.86000E-002    0.00000E+000
   6.0190  -6.02000E-002    0.00000E+000
   6.0210  -5.82000E-002    0.00000E+000
   6.0230  -5.79000E-002    0.00000E+000
   6.0270  -4.29000E-002    0.00000E+000
   6.0300  -3.19000E-002    0.00000E+000
   6.0340  -6.29000E-002    0.00000E+000
   6.0360  -2.15500E-001    0.00000E+000
   6.0380   7.05300E-001    0.00000E+000
   6.0420   1.83500E-001    0.00000E+000
   6.0470  -7.80000E-003    0.00000E+000
   6.0490   6.82000E-002    0.00000E+000
   6.0510   2.00000E-002    0.00000E+000
   6.0530   3.23000E-002    0.00000E+000
   6.0560   2.89000E-002    0.00000E+000
   6.0580   3.24000E-002    0.00000E+000
   6.0590   4.42000E-002    0.00000E+000
   6.0620   3.69000E-002    0.00000E+000
   6.0660   4.30000E-002    0.00000E+000
   6.0680   2.92000E-002    0.00000E+000
   6.0710   2.98000E-002    0.00000E+000
   6.0760   2.38000E-002    0.00000E+000
   6.0790   2.78000E-002    0.00000E+000
   6.0800   4.00000E-002    0.00000E+000
   6.0840   3.19000E-002    0.00000E+000
   6.0870   3.78000E-002    0.00000E+000
   6.0880   4.44000E-002    0.00000E+000
   6.0920   3.53000E-002    0.00000E+000
   6.0940   3.64000E-002    0.00000E+000
   6.0960   1.92000E-002    0.00000E+000
   6.0980   2.66000E-002    0.00000E+000
   6.1020   3.06000E-002    0.00000E+000
   6.1040   2.55000E-002    0.00000E+000
   6.1060   3.78000E-002    0.00000E+000
   6.1120   3.32000E-002    0.00000E+000
   6.1140   2.57000E-002    0.00000E+000
   6.1150   2.41000E-002    0.00000E+000
   6.1180   2.63000E-002    0.00000E+000
   6.1230   3.51000E-002    0.00000E+000
   6.1250   2.42000E-002    0.00000E+000
   6.1280   4.58000E-002    0.00000E+000
   6.1290   3.05000E-002    0.00000E+000
   6.1310   2.60000E-002    0.00000E+000
   6.1340   3.67000E-002    0.00000E+000
   6.1380   3.49000E-002    0.00000E+000
   6.1390   2.50000E-002    0.00000E+000
   6.1430   4.27000E-002    0.00000E+000
   6.1440   4.56000E-002    0.00000E+000
   6.1480   4.36000E-002    0.00000E+000
   6.1490   3.40000E-002    0.00000E+000
   6.1500   3.38000E-002    0.00000E+000
   6.1540   4.28000E-002    0.00000E+000
   6.1580   3.54000E-002    0.00000E+000
   6.1600   1.92000E-002    0.00000E+000
   6.1610   2.71000E-002    0.00000E+000
   6.1630   1.96000E-002    0.00000E+000
   6.1670   4.27000E-002    0.00000E+000
   6.1700   4.18000E-002    0.00000E+000
   6.1730   4.68000E-002    0.00000E+000
   6.1750   4.41000E-002    0.00000E+000
   6.1770   2.87000E-002    0.00000E+000
   6.1810   3.31000E-002    0.00000E+000
   6.1820   4.50000E-002    0.00000E+000
   6.1850   3.52000E-002    0.00000E+000
   6.1890   2.58000E-002    0.00000E+000
   6.1900   4.48000E-002    0.00000E+000
   6.1950   3.32000E-002    0.00000E+000
   6.1980   3.44000E-002    0.00000E+000
   6.2020   4.42000E-002    0.00000E+000
   6.2040   3.19000E-002    0.00000E+000
   6.2050   4.29000E-002    0.00000E+000
   6.2080   4.34000E-002    0.00000E+000
   6.2100   5.09000E-002    0.00000E+000
   6.2140   4.30000E-002    0.00000E+000
   6.2160   3.61000E-002    0.00000E+000
   6.2180   4.67000E-002    0.00000E+000
   6.2210   2.90000E-002    0.00000E+000
   6.2230   3.82000E-002    0.00000E+000
   6.2270   3.16000E-002    0.00000E+000
   6.2290   2.87000E-002    0.00000E+000
   6.2310   3.77000E-002    0.00000E+000
   6.2340   5.04000E-002    0.00000E+000
   6.2370   4.01000E-002    0.00000E+000
   6.2390   4.91000E-002    0.00000E+000
   6.2430   3.79000E-002    0.00000E+000
   6.2460   4.92000E-002    0.00000E+000
   6.2480   4.90000E-002    0.00000E+000
   6.2500   5.11000E-002    0.00000E+000
   6.2530   3.80000E-002    0.00000E+000
   6.2560   4.42000E-002    0.00000E+000
   6.2600   4.95000E-002    0.00000E+000
   6.2630   3.37000E-002    0.00000E+000
   6.2660   3.16000E-002    0.00000E+000
   6.2680   5.51000E-002    0.00000E+000
   6.2730   4.34000E-002    0.00000E+000
   6.2740   4.30000E-002    0.00000E+000
   6.2770   4.01000E-002    0.00000E+000
   6.2800   4.07000E-002    0.00000E+000
   6.2830   3.31000E-002    0.00000E+000
   6.2860   4.45000E-002    0.00000E+000
   6.2890   4.22000E-002    0.00000E+000
   6.2900   4.48000E-002    0.00000E+000
   6.2940   4.96000E-002    0.00000E+000
   6.2980   3.69000E-002    0.00000E+000
   6.2990   3.30000E-002    0.00000E+000
   6.3000   3.93000E-002    0.00000E+000
   6.3060   4.67000E-002    0.00000E+000
   6.3080   4.22000E-002    0.00000E+000
   6.3130   3.75000E-002    0.00000E+000
   6.3150   4.48000E-002    0.00000E+000
   6.3170   4.83000E-002    0.00000E+000
   6.3180   5.85000E-002    0.00000E+000
   6.3200   4.58000E-002    0.00000E+000
   6.3240   5.61000E-002    0.00000E+000
   6.3300   2.87000E-002    0.00000E+000
   6.3320   4.79000E-002    0.00000E+000
   6.3340   4.25000E-002    0.00000E+000
   6.3380   5.53000E-002    0.00000E+000
   6.3400   3.50000E-002    0.00000E+000
   6.3470   4.26000E-002    0.00000E+000
   6.3520   5.21000E-002    0.00000E+000
   6.3540   5.21000E-002    0.00000E+000
   6.3610   4.37000E-002    0.00000E+000
   6.3620   5.18000E-002    0.00000E+000
   6.3630   4.82000E-002    0.00000E+000
   6.3680   4.87000E-002    0.00000E+000
   6.3700   5.72000E-002    0.00000E+000
   6.3730   5.71000E-002    0.00000E+000
   6.3770   5.11000E-002    0.00000E+000
   6.3820   5.28000E-002    0.00000E+000
   6.3860   4.75000E-002    0.00000E+000
   6.3880   5.61000E-002    0.00000E+000
   6.3920   5.30000E-002    0.00000E+000
   6.3930   5.35000E-002    0.00000E+000
   6.3960   4.93000E-002    0.00000E+000
   6.4000   5.56000E-002    0.00000E+000
   6.4010   5.59000E-002    0.00000E+000
   6.4030   7.07000E-002    0.00000E+000
   6.4070   4.79000E-002    0.00000E+000
   6.4110   5.73000E-002    0.00000E+000
   6.4120   6.23000E-002    0.00000E+000
   6.4130   6.62000E-002    0.00000E+000
   6.4170   6.45000E-002    0.00000E+000
   6.4190   5.62000E-002    0.00000E+000
   6.4220   6.35000E-002    0.00000E+000
   6.4240   5.91000E-002    0.00000E+000
   6.4270   6.31000E-002    0.00000E+000
   6.4310   5.53000E-002    0.00000E+000
   6.4350   7.16000E-002    0.00000E+000
   6.4380   5.43000E-002    0.00000E+000
   6.4410   5.93000E-002    0.00000E+000
   6.4440   6.39000E-002    0.00000E+000
   6.4470   6.93000E-002    0.00000E+000
   6.4520   7.71000E-002    0.00000E+000
   6.4540   6.97000E-002    0.00000E+000
   6.4570   7.82000E-002    0.00000E+000
   6.4590   5.95000E-002    0.00000E+000
   6.4620   5.52000E-002    0.00000E+000
   6.4630   7.01000E-002    0.00000E+000
   6.4650   7.73000E-002    0.00000E+000
   6.4690   6.88000E-002    0.00000E+000
   6.4710   5.26000E-002    0.00000E+000
   6.4740   6.70000E-002    0.00000E+000
   6.4780   7.58000E-002    0.00000E+000
   6.4800   7.89000E-002    0.00000E+000
   6.4840   6.88000E-002    0.00000E+000
   6.4850   8.16000E-002    0.00000E+000
   6.4890   6.99000E-002    0.00000E+000
   6.4900   7.91000E-002    0.00000E+000
   6.4920   7.75000E-002    0.00000E+000
   6.4950   7.43000E-002    0.00000E+000
   6.4960   7.36000E-002    0.00000E+000
   6.4980   8.29000E-002    0.00000E+000
   6.5010   6.69000E-002    0.00000E+000
   6.5060   7.92000E-002    0.00000E+000
   6.5080   8.76000E-002    0.00000E+000
   6.5120   8.72000E-002    0.00000E+000
   6.5130   9.17000E-002    0.00000E+000
   6.5140   8.94000E-002    0.00000E+000
   6.5190   8.58000E-002    0.00000E+000
   6.5210   8.27000E-002    0.00000E+000
   6.5240   7.62000E-002    0.00000E+000
   6.5260   8.71000E-002    0.00000E+000
   6.5280   8.53000E-002    0.00000E+000
   6.5300   8.26000E-002    0.00000E+000
   6.5330   9.09000E-002    0.00000E+000
   6.5350   8.55000E-002    0.00000E+000
   6.5390   8.86000E-002    0.00000E+000
   6.5420   9.77000E-002    0.00000E+000
   6.5440   8.22000E-002    0.00000E+000
   6.5450   8.70000E-002    0.00000E+000
   6.5480   9.45000E-002    0.00000E+000
   6.5510   9.66000E-002    0.00000E+000
   6.5520   9.56000E-002    0.00000E+000
   6.5560   9.70000E-002    0.00000E+000
   6.5600   8.24000E-002    0.00000E+000
   6.5620   8.25000E-002    0.00000E+000
   6.5650   1.20400E-001    0.00000E+000
   6.5670   8.97000E-002    0.00000E+000
   6.5690   1.02200E-001    0.00000E+000
   6.5730   1.09400E-001    0.00000E+000
   6.5750   1.11100E-001    0.00000E+000
   6.5780   1.15000E-001    0.00000E+000
   6.5800   9.93000E-002    0.00000E+000
   6.5820   1.14900E-001    0.00000E+000
   6.5830   1.02100E-001    0.00000E+000
   6.5870   1.06100E-001    0.00000E+000
   6.5890   1.12200E-001    0.00000E+000
   6.5920   1.17800E-001    0.00000E+000
   6.5960   9.78000E-002    0.00000E+000
   6.5980   1.04800E-001    0.00000E+000
   6.6010   1.01200E-001    0.00000E+000
   6.6030   1.15100E-001    0.00000E+000
   6.6060   1.19500E-001    0.00000E+000
   6.6080   1.07700E-001    0.00000E+000
   6.6110   1.19800E-001    0.00000E+000
   6.6120   1.13400E-001    0.00000E+000
   6.6150   1.24100E-001    0.00000E+000
   6.6190   1.20500E-001    0.00000E+000
   6.6210   1.33200E-001    0.00000E+000
   6.6240   1.29500E-001    0.00000E+000
   6.6260   1.37900E-001    0.00000E+000
   6.6280   1.33700E-001    0.00000E+000
   6.6310   1.34700E-001    0.00000E+000
   6.6330   1.30600E-001    0.00000E+000
   6.6350   1.49000E-001    0.00000E+000
   6.6390   1.40600E-001    0.00000E+000
   6.6410   1.21400E-001    0.00000E+000
   6.6440   1.47900E-001    0.00000E+000
   6.6470   1.41500E-001    0.00000E+000
   6.6480   1.36900E-001    0.00000E+000
   6.6500   1.47600E-001    0.00000E+000
   6.6540   1.40400E-001    0.00000E+000
   6.6570   1.45100E-001    0.00000E+000
   6.6590   1.45800E-001    0.00000E+000
   6.6620   1.53200E-001    0.00000E+000
   6.6650   1.54000E-001    0.00000E+000
   6.6680   1.54200E-001    0.00000E+000
   6.6690   1.48500E-001    0.00000E+000
   6.6720   1.40400E-001    0.00000E+000
   6.6750   1.70600E-001    0.00000E+000
   6.6770   1.55800E-001    0.00000E+000
   6.6800   1.72600E-001    0.00000E+000
   6.6840   1.62500E-001    0.00000E+000
   6.6850   1.61200E-001    0.00000E+000
   6.6870   1.57400E-001    0.00000E+000
   6.6900   1.75300E-001    0.00000E+000
   6.6910   1.75400E-001    0.00000E+000
   6.6940   1.60700E-001    0.00000E+000
   6.6950   1.73200E-001    0.00000E+000
   6.7000   1.82300E-001    0.00000E+000
   6.7040   1.64400E-001    0.00000E+000
   6.7050   1.70300E-001    0.00000E+000
   6.7080   1.77300E-001    0.00000E+000
   6.7090   1.88400E-001    0.00000E+000
   6.7120   1.86800E-001    0.00000E+000
   6.7150   1.80200E-001    0.00000E+000
   6.7180   1.84800E-001    0.00000E+000
   6.7210   1.93000E-001    0.00000E+000
   6.7220   1.75600E-001    0.00000E+000
   6.7270   1.96900E-001    0.00000E+000
   6.7300   2.06600E-001    0.00000E+000
   6.7320   2.01300E-001    0.00000E+000
   6.7340   2.01300E-001    0.00000E+000
   6.7370   1.92400E-001    0.00000E+000
   6.7420   2.00800E-001    0.00000E+000
   6.7430   2.11800E-001    0.00000E+000
   6.7460   2.19700E-001    0.00000E+000
   6.7500   2.00200E-001    0.00000E+000
   6.7510   2.00800E-001    0.00000E+000
   6.7530   2.15900E-001    0.00000E+000
   6.7550   2.20300E-001    0.00000E+000
   6.7580   2.21300E-001    0.00000E+000
   6.7610   2.22500E-001    0.00000E+000
   6.7640   2.26000E-001    0.00000E+000
   6.7660   2.33900E-001    0.00000E+000
   6.7690   2.24500E-001    0.00000E+000
   6.7710   2.25200E-001    0.00000E+000
   6.7740   2.29100E-001    0.00000E+000
   6.7770   2.30300E-001    0.00000E+000
   6.7780   2.42200E-001    0.00000E+000
   6.7800   2.29000E-001    0.00000E+000
   6.7860   2.38900E-001    0.00000E+000
   6.7880   2.25300E-001    0.00000E+000
   6.7910   2.46300E-001    0.00000E+000
   6.7950   2.51000E-001    0.00000E+000
   6.7970   2.47300E-001    0.00000E+000
   6.8000   2.57000E-001    0.00000E+000
   6.8020   2.58200E-001    0.00000E+000
   6.8050   2.51600E-001    0.00000E+000
   6.8070   2.43600E-001    0.00000E+000
   6.8100   2.55300E-001    0.00000E+000
   6.8140   2.49900E-001    0.00000E+000
   6.8160   2.54000E-001    0.00000E+000
   6.8180   2.51500E-001    0.00000E+000
   6.8200   2.65500E-001    0.00000E+000
   6.8230   2.59200E-001    0.00000E+000
   6.8270   2.70900E-001    0.00000E+000
   6.8290   2.75600E-001    0.00000E+000
   6.8320   2.82300E-001    0.00000E+000
   6.8350   2.96500E-001    0.00000E+000
   6.8380   2.65600E-001    0.00000E+000
   6.8430   2.94300E-001    0.00000E+000
   6.8450   2.77300E-001    0.00000E+000
   6.8480   2.78900E-001    0.00000E+000
   6.8510   2.83600E-001    0.00000E+000
   6.8530   3.05600E-001    0.00000E+000
   6.8550   2.95900E-001    0.00000E+000
   6.8570   3.01700E-001    0.00000E+000
   6.8610   3.10900E-001    0.00000E+000
   6.8640   3.01500E-001    0.00000E+000
   6.8660   2.92400E-001    0.00000E+000
   6.8690   2.99700E-001    0.00000E+000
   6.8720   3.03400E-001    0.00000E+000
   6.8730   3.15300E-001    0.00000E+000
   6.8780   3.19900E-001    0.00000E+000
   6.8800   3.02300E-001    0.00000E+000
   6.8820   3.17200E-001    0.00000E+000
   6.8850   3.30000E-001    0.00000E+000
   6.8890   3.21200E-001    0.00000E+000
   6.8920   3.24400E-001    0.00000E+000
   6.8930   3.17000E-001    0.00000E+000
   6.8970   3.22900E-001    0.00000E+000
   6.9000   3.37500E-001    0.00000E+000
   6.9020   3.44300E-001    0.00000E+000
   6.9050   3.45400E-001    0.00000E+000
   6.9090   3.58000E-001    0.00000E+000
   6.9110   3.47900E-001    0.00000E+000
   6.9150   3.47900E-001    0.00000E+000
   6.9160   3.46800E-001    0.00000E+000
   6.9190   3.48900E-001    0.00000E+000
   6.9230   3.66300E-001    0.00000E+000
   6.9270   3.49200E-001    0.00000E+000
   6.9290   3.59500E-001    0.00000E+000
   6.9320   3.77300E-001    0.00000E+000
   6.9340   3.74500E-001    0.00000E+000
   6.9370   3.61200E-001    0.00000E+000
   6.9410   3.87200E-001    0.00000E+000
   6.9430   3.90700E-001    0.00000E+000
   6.9460   3.82300E-001    0.00000E+000
   6.9500   3.78500E-001    0.00000E+000
   6.9520   3.92100E-001    0.00000E+000
   6.9560   4.00900E-001    0.00000E+000
   6.9580   3.90400E-001    0.00000E+000
   6.9600   3.81200E-001    0.00000E+000
   6.9620   3.92300E-001    0.00000E+000
   6.9660   4.01600E-001    0.00000E+000
   6.9680   3.96500E-001    0.00000E+000
   6.9720   4.06900E-001    0.00000E+000
   6.9750   4.01500E-001    0.00000E+000
   6.9800   4.10400E-001    0.00000E+000
   6.9830   4.05600E-001    0.00000E+000
   6.9840   4.01600E-001    0.00000E+000
   6.9870   4.16200E-001    0.00000E+000
   6.9900   4.28400E-001    0.00000E+000
   6.9930   4.13600E-001    0.00000E+000
   6.9950   4.46200E-001    0.00000E+000
   6.9980   4.21900E-001    0.00000E+000
   7.0010   4.39500E-001    0.00000E+000
   7.0040   4.34600E-001    0.00000E+000
   7.0080   4.47400E-001    0.00000E+000
   7.0090   4.24100E-001    0.00000E+000
   7.0130   4.56000E-001    0.00000E+000
   7.0150   4.49400E-001    0.00000E+000
   7.0180   4.38900E-001    0.00000E+000
   7.0200   4.40200E-001    0.00000E+000
   7.0230   4.71700E-001    0.00000E+000
   7.0260   4.76300E-001    0.00000E+000
   7.0300   4.76100E-001    0.00000E+000
   7.0330   4.81400E-001    0.00000E+000
   7.0350   4.75600E-001    0.00000E+000
   7.0370   4.98800E-001    0.00000E+000
   7.0390   4.97800E-001    0.00000E+000
   7.0420   5.06700E-001    0.00000E+000
   7.0440   5.18200E-001    0.00000E+000
   7.0490   5.09500E-001    0.00000E+000
   7.0500   5.53900E-001    0.00000E+000
   7.0520   5.36100E-001    0.00000E+000
   7.0560   5.65300E-001    0.00000E+000
   7.0580   5.73000E-001    0.00000E+000
   7.0620   5.95500E-001    0.00000E+000
   7.0650   5.82800E-001    0.00000E+000
   7.0670   6.19900E-001    0.00000E+000
   7.0700   6.37800E-001    0.00000E+000
   7.0720   6.57000E-001    0.00000E+000
   7.0760   6.76900E-001    0.00000E+000
   7.0790   6.91500E-001    0.00000E+000
   7.0810   7.03000E-001    0.00000E+000
   7.0830   7.46100E-001    0.00000E+000
   7.0860   8.03700E-001    0.00000E+000
   7.0890   7.98500E-001    0.00000E+000
   7.0920   8.35300E-001    0.00000E+000
   7.0940   8.79500E-001    0.00000E+000
   7.0980   9.36600E-001    0.00000E+000
   7.1010   1.01310E+000    0.00000E+000
   7.1030   9.87400E-001    0.00000E+000
   7.1060   1.11660E+000    0.00000E+000
   7.1100   1.16160E+000    0.00000E+000
   7.1130   1.22990E+000    0.00000E+000
   7.1150   1.35740E+000    0.00000E+000
   7.1190   1.40670E+000    0.00000E+000
   7.1200   1.50510E+000    0.00000E+000
   7.1240   1.60620E+000    0.00000E+000
   7.1280   2.17270E+000    0.00000E+000
   7.1310   2.37970E+000    0.00000E+000
   7.1350   2.53580E+000    0.00000E+000
   7.1370   2.49120E+000    0.00000E+000
   7.1400   2.57180E+000    0.00000E+000
   7.1420   2.64430E+000    0.00000E+000
   7.1450   2.66250E+000    0.00000E+000
   7.1470   2.68370E+000    0.00000E+000
   7.1510   2.61110E+000    0.00000E+000
   7.1540   2.88260E+000    0.00000E+000
   7.1560   2.46350E+000    0.00000E+000
   7.1580   2.12280E+000    0.00000E+000
   7.1620   1.73730E+000    0.00000E+000
   7.1650   1.83460E+000    0.00000E+000
   7.1670   1.79650E+000    0.00000E+000
   7.1680   1.53650E+000    0.00000E+000
   7.1730   1.31700E+000    0.00000E+000
   7.1760   1.26830E+000    0.00000E+000
   7.1770   1.23760E+000    0.00000E+000
   7.1800   9.29700E-001    0.00000E+000
   7.1830   6.89100E-001    0.00000E+000
   7.1860   2.30700E-001    0.00000E+000
   7.1880   3.01600E-001    0.00000E+000
   7.1920   1.00000E+000    0.00000E+000
   7.1940   1.00000E+000    0.00000E+000
   7.1970   1.00000E+000    0.00000E+000
   7.1990   1.00000E+000    0.00000E+000
   7.2010   1.00000E+000    0.00000E+000
   7.2020   1.00000E+000    0.00000E+000
   7.2060   1.00000E+000    0.00000E+000
   7.2120   1.00000E+000    0.00000E+000
   7.2140   1.00000E+000    0.00000E+000
   7.2170   1.00000E+000    0.00000E+000
   7.2210   1.00000E+000    0.00000E+000
   7.2230   1.00000E+000    0.00000E+000
   7.2250   1.00000E+000    0.00000E+000
   7.2270   1.00000E+000    0.00000E+000
   7.2300   1.00000E+000    0.00000E+000
   7.2340   1.00000E+000    0.00000E+000
   7.2360   1.00000E+000    0.00000E+000
   7.2400   1.00000E+000    0.00000E+000
   7.2440   1.00000E+000    0.00000E+000
   7.2460   1.00000E+000    0.00000E+000
   7.2490   1.00000E+000    0.00000E+000
   7.2530   1.00000E+000    0.00000E+000
   7.2540   1.00000E+000    0.00000E+000
   7.2570   1.00000E+000    0.00000E+000
   7.2600   1.00000E+000    0.00000E+000
   7.2620   1.00000E+000    0.00000E+000
   7.2660   1.00000E+000    0.00000E+000
   7.2690   1.00000E+000    0.00000E+000
   7.2710   1.00000E+000    0.00000E+000
   7.2760   1.00000E+000    0.00000E+000
   7.2790   1.00000E+000    0.00000E+000
   7.2810   1.00000E+000    0.00000E+000
   7.2830   1.00000E+000    0.00000E+000
   7.2850   1.00000E+000    0.00000E+000
   7.2890   1.00000E+000    0.00000E+000
   7.2920   1.00000E+000    0.00000E+000
   7.2940   1.00000E+000    0.00000E+000
   7.2980   1.00000E+000    0.00000E+000
   7.3000   1.00000E+000    0.00000E+000
