# Supplementary material for: Rationally seeded computational protein design of ɑ-helical barrels
Source: Nat Chem Biol. 2024 Jun 20;20(8):991–9. doi: 10.1038/s41589-024-01642-0 (PMC11288890; doi:10.1038/s41589-024-01642-0)
Supplement: Supplementary file 3 — PDB and .mtz files used for making figure panels b–d and j–m. [file 41589_2024_1642_MOESM3_ESM.zip › KIA_RP_RSPD_NatChemBiol_data_Figure2/scapCC6_LLIA_panels_e-h/AUC_panel_g/SV_raw/00098.RA1]

scapCC6_LLIA_master
R 1 20.0 50000 0040161 8.0420E11 281 1 
   5.7990   9.19400E-001    0.00000E+000
   5.8010   6.23900E-001    0.00000E+000
   5.8020   8.90200E-001    0.00000E+000
   5.8030   1.02060E+000    0.00000E+000
   5.8040   1.01170E+000    0.00000E+000
   5.8050   1.09150E+000    0.00000E+000
   5.8070   6.66600E-001    0.00000E+000
   5.8080   8.17400E-001    0.00000E+000
   5.8090   1.11630E+000    0.00000E+000
   5.8100   1.28500E+000    0.00000E+000
   5.8120   9.50100E-001    0.00000E+000
   5.8130   9.60800E-001    0.00000E+000
   5.8140   8.76800E-001    0.00000E+000
   5.8150   8.53600E-001    0.00000E+000
   5.8170   9.16700E-001    0.00000E+000
   5.8190   9.78900E-001    0.00000E+000
   5.8200   1.01560E+000    0.00000E+000
   5.8220   1.02380E+000    0.00000E+000
   5.8230   1.02530E+000    0.00000E+000
   5.8240   1.12550E+000    0.00000E+000
   5.8250   1.28410E+000    0.00000E+000
   5.8260   1.12150E+000    0.00000E+000
   5.8280   1.26540E+000    0.00000E+000
   5.8290   1.25860E+000    0.00000E+000
   5.8310   1.22890E+000    0.00000E+000
   5.8320   1.42150E+000    0.00000E+000
   5.8330   1.46340E+000    0.00000E+000
   5.8350   1.57430E+000    0.00000E+000
   5.8370   1.58870E+000    0.00000E+000
   5.8380   1.60640E+000    0.00000E+000
   5.8400   1.67060E+000    0.00000E+000
   5.8410   1.55530E+000    0.00000E+000
   5.8420   1.62820E+000    0.00000E+000
   5.8440   1.63060E+000    0.00000E+000
   5.8450   1.67100E+000    0.00000E+000
   5.8470   1.59810E+000    0.00000E+000
   5.8490   1.54020E+000    0.00000E+000
   5.8510   1.33430E+000    0.00000E+000
   5.8520   1.28520E+000    0.00000E+000
   5.8540   1.14900E+000    0.00000E+000
   5.8560   7.42900E-001    0.00000E+000
   5.8570   7.65000E-001    0.00000E+000
   5.8590   5.47200E-001    0.00000E+000
   5.8600   4.49500E-001    0.00000E+000
   5.8620   4.74500E-001    0.00000E+000
   5.8650   3.82900E-001    0.00000E+000
   5.8680   3.31700E-001    0.00000E+000
   5.8710   2.56700E-001    0.00000E+000
   5.8740   2.11700E-001    0.00000E+000
   5.8750   2.68800E-001    0.00000E+000
   5.8760   2.11600E-001    0.00000E+000
   5.8780   1.79200E-001    0.00000E+000
   5.8800   1.87100E-001    0.00000E+000
   5.8820   1.58900E-001    0.00000E+000
   5.8840   9.35000E-002    0.00000E+000
   5.8850   1.30400E-001    0.00000E+000
   5.8860   1.26900E-001    0.00000E+000
   5.8870   8.76000E-002    0.00000E+000
   5.8900   8.07000E-002    0.00000E+000
   5.8910   7.20000E-002    0.00000E+000
   5.8940   6.15000E-002    0.00000E+000
   5.8970   4.15000E-002    0.00000E+000
   5.8980   3.32000E-002    0.00000E+000
   5.9000   4.24000E-002    0.00000E+000
   5.9010   7.00000E-003    0.00000E+000
   5.9060   6.90000E-003    0.00000E+000
   5.9080   3.24000E-002    0.00000E+000
   5.9100   2.36000E-002    0.00000E+000
   5.9110   2.54000E-002    0.00000E+000
   5.9130   3.89000E-002    0.00000E+000
   5.9150   1.60000E-003    0.00000E+000
   5.9160   4.12000E-002    0.00000E+000
   5.9190   8.20000E-003    0.00000E+000
   5.9210   8.90000E-003    0.00000E+000
   5.9220   5.40000E-003    0.00000E+000
   5.9240  -5.00000E-004    0.00000E+000
   5.9260   1.53000E-002    0.00000E+000
   5.9280   4.70000E-003    0.00000E+000
   5.9290   2.10000E-002    0.00000E+000
   5.9310   1.34000E-002    0.00000E+000
   5.9320   4.70000E-003    0.00000E+000
   5.9340   7.20000E-003    0.00000E+000
   5.9360   7.30000E-003    0.00000E+000
   5.9380   1.38000E-002    0.00000E+000
   5.9400   1.17000E-002    0.00000E+000
   5.9420   6.00000E-003    0.00000E+000
   5.9440   9.00000E-004    0.00000E+000
   5.9460   4.50000E-003    0.00000E+000
   5.9480   1.07000E-002    0.00000E+000
   5.9490   4.30000E-003    0.00000E+000
   5.9510   4.50000E-003    0.00000E+000
   5.9540  -5.50000E-003    0.00000E+000
   5.9550   1.18000E-002    0.00000E+000
   5.9570   1.10000E-003    0.00000E+000
   5.9580   4.80000E-003    0.00000E+000
   5.9610  -4.60000E-003    0.00000E+000
   5.9630  -9.60000E-003    0.00000E+000
   5.9650  -3.60000E-003    0.00000E+000
   5.9670   3.20000E-003    0.00000E+000
   5.9700   1.30000E-003    0.00000E+000
   5.9710  -8.00000E-003    0.00000E+000
   5.9730   1.00000E-003    0.00000E+000
   5.9750   1.98000E-002    0.00000E+000
   5.9770   1.12000E-002    0.00000E+000
   5.9790   1.38000E-002    0.00000E+000
   5.9820   2.95000E-002    0.00000E+000
   5.9840   1.52000E-002    0.00000E+000
   5.9870   3.42000E-002    0.00000E+000
   5.9880  -9.80000E-003    0.00000E+000
   5.9890   2.45700E-001    0.00000E+000
   5.9930  -2.15800E-001    0.00000E+000
   5.9950  -7.89500E-001    0.00000E+000
   5.9980  -3.48700E-001    0.00000E+000
   6.0020  -5.80000E-003    0.00000E+000
   6.0030  -4.48000E-002    0.00000E+000
   6.0050  -3.73000E-002    0.00000E+000
   6.0060  -3.06000E-002    0.00000E+000
   6.0100  -3.75000E-002    0.00000E+000
   6.0130  -4.19000E-002    0.00000E+000
   6.0160  -2.79000E-002    0.00000E+000
   6.0170  -1.35000E-002    0.00000E+000
   6.0190  -4.11000E-002    0.00000E+000
   6.0200  -5.16000E-002    0.00000E+000
   6.0240  -5.40000E-002    0.00000E+000
   6.0250  -5.53000E-002    0.00000E+000
   6.0280  -4.73000E-002    0.00000E+000
   6.0290  -2.95000E-002    0.00000E+000
   6.0340  -7.04000E-002    0.00000E+000
   6.0350  -2.81700E-001    0.00000E+000
   6.0390   6.31600E-001    0.00000E+000
   6.0440  -2.95000E-002    0.00000E+000
   6.0480  -1.72000E-002    0.00000E+000
   6.0500   3.37000E-002    0.00000E+000
   6.0510   2.24000E-002    0.00000E+000
   6.0530   2.35000E-002    0.00000E+000
   6.0550   2.31000E-002    0.00000E+000
   6.0580   3.19000E-002    0.00000E+000
   6.0600   3.99000E-002    0.00000E+000
   6.0620   3.74000E-002    0.00000E+000
   6.0650   2.85000E-002    0.00000E+000
   6.0680   2.15000E-002    0.00000E+000
   6.0700   2.61000E-002    0.00000E+000
   6.0730   2.87000E-002    0.00000E+000
   6.0770   3.19000E-002    0.00000E+000
   6.0810   3.79000E-002    0.00000E+000
   6.0840   3.19000E-002    0.00000E+000
   6.0870   2.17000E-002    0.00000E+000
   6.0900   3.65000E-002    0.00000E+000
   6.0910   3.36000E-002    0.00000E+000
   6.0950   3.48000E-002    0.00000E+000
   6.0980   3.44000E-002    0.00000E+000
   6.0990   2.55000E-002    0.00000E+000
   6.1020   3.45000E-002    0.00000E+000
   6.1050   1.41000E-002    0.00000E+000
   6.1070   3.21000E-002    0.00000E+000
   6.1110   2.07000E-002    0.00000E+000
   6.1120   3.65000E-002    0.00000E+000
   6.1140   1.86000E-002    0.00000E+000
   6.1160   1.80000E-002    0.00000E+000
   6.1170   2.70000E-002    0.00000E+000
   6.1210   1.75000E-002    0.00000E+000
   6.1250   2.56000E-002    0.00000E+000
   6.1270   3.49000E-002    0.00000E+000
   6.1290   1.59000E-002    0.00000E+000
   6.1320   3.33000E-002    0.00000E+000
   6.1330   3.33000E-002    0.00000E+000
   6.1360   3.04000E-002    0.00000E+000
   6.1390   3.81000E-002    0.00000E+000
   6.1410   2.93000E-002    0.00000E+000
   6.1450   3.39000E-002    0.00000E+000
   6.1460   4.17000E-002    0.00000E+000
   6.1480   3.41000E-002    0.00000E+000
   6.1500   3.51000E-002    0.00000E+000
   6.1520   4.04000E-002    0.00000E+000
   6.1540   4.03000E-002    0.00000E+000
   6.1580   2.99000E-002    0.00000E+000
   6.1610   3.39000E-002    0.00000E+000
   6.1630   1.80000E-002    0.00000E+000
   6.1670   1.88000E-002    0.00000E+000
   6.1680   4.01000E-002    0.00000E+000
   6.1710   3.63000E-002    0.00000E+000
   6.1720   2.02000E-002    0.00000E+000
   6.1730   3.78000E-002    0.00000E+000
   6.1760   3.00000E-002    0.00000E+000
   6.1780   2.67000E-002    0.00000E+000
   6.1800   3.07000E-002    0.00000E+000
   6.1820   3.79000E-002    0.00000E+000
   6.1860   4.43000E-002    0.00000E+000
   6.1880   3.37000E-002    0.00000E+000
   6.1910   4.24000E-002    0.00000E+000
   6.1930   4.22000E-002    0.00000E+000
   6.1960   3.36000E-002    0.00000E+000
   6.1980   3.01000E-002    0.00000E+000
   6.2000   4.90000E-002    0.00000E+000
   6.2030   5.27000E-002    0.00000E+000
   6.2050   3.12000E-002    0.00000E+000
   6.2060   3.88000E-002    0.00000E+000
   6.2090   2.98000E-002    0.00000E+000
   6.2110   4.28000E-002    0.00000E+000
   6.2160   3.73000E-002    0.00000E+000
   6.2170   4.98000E-002    0.00000E+000
   6.2200   2.67000E-002    0.00000E+000
   6.2210   3.24000E-002    0.00000E+000
   6.2240   2.72000E-002    0.00000E+000
   6.2270   3.32000E-002    0.00000E+000
   6.2290   3.07000E-002    0.00000E+000
   6.2310   2.84000E-002    0.00000E+000
   6.2320   5.36000E-002    0.00000E+000
   6.2340   4.30000E-002    0.00000E+000
   6.2370   4.42000E-002    0.00000E+000
   6.2410   3.23000E-002    0.00000E+000
   6.2440   4.00000E-002    0.00000E+000
   6.2460   3.42000E-002    0.00000E+000
   6.2480   3.80000E-002    0.00000E+000
   6.2500   4.18000E-002    0.00000E+000
   6.2520   3.60000E-002    0.00000E+000
   6.2570   4.03000E-002    0.00000E+000
   6.2590   2.57000E-002    0.00000E+000
   6.2640   3.54000E-002    0.00000E+000
   6.2720   4.66000E-002    0.00000E+000
   6.2760   3.51000E-002    0.00000E+000
   6.2780   3.39000E-002    0.00000E+000
   6.2810   3.14000E-002    0.00000E+000
   6.2860   3.81000E-002    0.00000E+000
   6.2880   4.05000E-002    0.00000E+000
   6.2910   3.49000E-002    0.00000E+000
   6.2950   4.36000E-002    0.00000E+000
   6.2970   3.36000E-002    0.00000E+000
   6.3000   4.15000E-002    0.00000E+000
   6.3040   3.73000E-002    0.00000E+000
   6.3100   3.54000E-002    0.00000E+000
   6.3110   2.91000E-002    0.00000E+000
   6.3150   4.04000E-002    0.00000E+000
   6.3160   3.92000E-002    0.00000E+000
   6.3180   4.54000E-002    0.00000E+000
   6.3280   4.26000E-002    0.00000E+000
   6.3300   3.54000E-002    0.00000E+000
   6.3330   3.50000E-002    0.00000E+000
   6.3340   3.80000E-002    0.00000E+000
   6.3370   3.74000E-002    0.00000E+000
   6.3400   3.49000E-002    0.00000E+000
   6.3430   3.91000E-002    0.00000E+000
   6.3470   2.89000E-002    0.00000E+000
   6.3500   4.36000E-002    0.00000E+000
   6.3540   4.61000E-002    0.00000E+000
   6.3560   3.77000E-002    0.00000E+000
   6.3580   3.69000E-002    0.00000E+000
   6.3630   3.34000E-002    0.00000E+000
   6.3650   4.07000E-002    0.00000E+000
   6.3680   4.49000E-002    0.00000E+000
   6.3730   3.35000E-002    0.00000E+000
   6.3760   3.86000E-002    0.00000E+000
   6.3800   4.16000E-002    0.00000E+000
   6.3830   5.36000E-002    0.00000E+000
   6.3850   4.42000E-002    0.00000E+000
   6.3870   5.19000E-002    0.00000E+000
   6.3920   3.01000E-002    0.00000E+000
   6.3930   2.97000E-002    0.00000E+000
   6.3980   4.59000E-002    0.00000E+000
   6.3990   4.40000E-002    0.00000E+000
   6.4030   3.68000E-002    0.00000E+000
   6.4070   5.55000E-002    0.00000E+000
   6.4080   4.58000E-002    0.00000E+000
   6.4100   4.12000E-002    0.00000E+000
   6.4160   4.29000E-002    0.00000E+000
   6.4190   3.13000E-002    0.00000E+000
   6.4200   4.34000E-002    0.00000E+000
   6.4240   5.24000E-002    0.00000E+000
   6.4280   5.01000E-002    0.00000E+000
   6.4330   4.36000E-002    0.00000E+000
   6.4350   3.73000E-002    0.00000E+000
   6.4380   3.92000E-002    0.00000E+000
   6.4420   5.01000E-002    0.00000E+000
   6.4460   5.83000E-002    0.00000E+000
   6.4470   5.88000E-002    0.00000E+000
   6.4490   4.80000E-002    0.00000E+000
   6.4520   5.52000E-002    0.00000E+000
   6.4560   5.67000E-002    0.00000E+000
   6.4580   4.00000E-002    0.00000E+000
   6.4590   5.30000E-002    0.00000E+000
   6.4630   4.11000E-002    0.00000E+000
   6.4690   4.34000E-002    0.00000E+000
   6.4710   4.96000E-002    0.00000E+000
   6.4720   5.12000E-002    0.00000E+000
   6.4760   4.93000E-002    0.00000E+000
   6.4780   4.78000E-002    0.00000E+000
   6.4800   4.63000E-002    0.00000E+000
   6.4810   5.77000E-002    0.00000E+000
   6.4850   4.33000E-002    0.00000E+000
   6.4900   5.80000E-002    0.00000E+000
   6.4920   6.26000E-002    0.00000E+000
   6.4930   6.40000E-002    0.00000E+000
   6.4960   5.61000E-002    0.00000E+000
   6.4970   5.45000E-002    0.00000E+000
   6.4990   4.78000E-002    0.00000E+000
   6.5030   4.23000E-002    0.00000E+000
   6.5060   4.97000E-002    0.00000E+000
   6.5080   6.44000E-002    0.00000E+000
   6.5100   5.50000E-002    0.00000E+000
   6.5130   5.26000E-002    0.00000E+000
   6.5150   4.98000E-002    0.00000E+000
   6.5170   4.84000E-002    0.00000E+000
   6.5200   6.37000E-002    0.00000E+000
   6.5220   6.03000E-002    0.00000E+000
   6.5250   5.85000E-002    0.00000E+000
   6.5280   5.49000E-002    0.00000E+000
   6.5300   5.23000E-002    0.00000E+000
   6.5320   6.24000E-002    0.00000E+000
   6.5360   6.16000E-002    0.00000E+000
   6.5390   4.33000E-002    0.00000E+000
   6.5420   4.45000E-002    0.00000E+000
   6.5440   5.94000E-002    0.00000E+000
   6.5470   5.52000E-002    0.00000E+000
   6.5490   4.41000E-002    0.00000E+000
   6.5510   5.23000E-002    0.00000E+000
   6.5540   5.17000E-002    0.00000E+000
   6.5570   4.56000E-002    0.00000E+000
   6.5600   4.45000E-002    0.00000E+000
   6.5640   4.85000E-002    0.00000E+000
   6.5650   5.37000E-002    0.00000E+000
   6.5690   5.90000E-002    0.00000E+000
   6.5710   5.80000E-002    0.00000E+000
   6.5740   6.96000E-002    0.00000E+000
   6.5760   4.94000E-002    0.00000E+000
   6.5800   5.78000E-002    0.00000E+000
   6.5810   4.83000E-002    0.00000E+000
   6.5830   4.80000E-002    0.00000E+000
   6.5860   5.82000E-002    0.00000E+000
   6.5890   6.10000E-002    0.00000E+000
   6.5910   5.65000E-002    0.00000E+000
   6.5930   6.58000E-002    0.00000E+000
   6.5960   5.12000E-002    0.00000E+000
   6.6000   6.38000E-002    0.00000E+000
   6.6030   5.66000E-002    0.00000E+000
   6.6070   4.85000E-002    0.00000E+000
   6.6080   6.30000E-002    0.00000E+000
   6.6110   6.77000E-002    0.00000E+000
   6.6130   6.08000E-002    0.00000E+000
   6.6140   4.76000E-002    0.00000E+000
   6.6170   5.97000E-002    0.00000E+000
   6.6190   7.38000E-002    0.00000E+000
   6.6220   5.84000E-002    0.00000E+000
   6.6260   5.87000E-002    0.00000E+000
   6.6280   5.76000E-002    0.00000E+000
   6.6300   7.21000E-002    0.00000E+000
   6.6320   7.25000E-002    0.00000E+000
   6.6350   7.28000E-002    0.00000E+000
   6.6370   7.60000E-002    0.00000E+000
   6.6410   6.30000E-002    0.00000E+000
   6.6420   5.72000E-002    0.00000E+000
   6.6450   7.89000E-002    0.00000E+000
   6.6480   7.24000E-002    0.00000E+000
   6.6500   6.69000E-002    0.00000E+000
   6.6530   8.09000E-002    0.00000E+000
   6.6550   8.60000E-002    0.00000E+000
   6.6600   6.50000E-002    0.00000E+000
   6.6620   6.76000E-002    0.00000E+000
   6.6640   8.08000E-002    0.00000E+000
   6.6670   6.60000E-002    0.00000E+000
   6.6700   6.65000E-002    0.00000E+000
   6.6710   6.70000E-002    0.00000E+000
   6.6740   8.52000E-002    0.00000E+000
   6.6760   7.77000E-002    0.00000E+000
   6.6820   7.93000E-002    0.00000E+000
   6.6840   8.48000E-002    0.00000E+000
   6.6860   7.59000E-002    0.00000E+000
   6.6890   7.89000E-002    0.00000E+000
   6.6910   8.51000E-002    0.00000E+000
   6.6930   7.76000E-002    0.00000E+000
   6.6960   8.19000E-002    0.00000E+000
   6.6980   8.49000E-002    0.00000E+000
   6.7010   8.58000E-002    0.00000E+000
   6.7030   6.94000E-002    0.00000E+000
   6.7070   7.70000E-002    0.00000E+000
   6.7090   8.78000E-002    0.00000E+000
   6.7110   9.00000E-002    0.00000E+000
   6.7140   9.42000E-002    0.00000E+000
   6.7170   8.89000E-002    0.00000E+000
   6.7190   9.72000E-002    0.00000E+000
   6.7230   8.64000E-002    0.00000E+000
   6.7250   8.08000E-002    0.00000E+000
   6.7280   8.92000E-002    0.00000E+000
   6.7290   8.54000E-002    0.00000E+000
   6.7320   8.64000E-002    0.00000E+000
   6.7350   9.02000E-002    0.00000E+000
   6.7380   9.51000E-002    0.00000E+000
   6.7410   9.34000E-002    0.00000E+000
   6.7440   9.68000E-002    0.00000E+000
   6.7480   1.03700E-001    0.00000E+000
   6.7490   8.84000E-002    0.00000E+000
   6.7520   9.12000E-002    0.00000E+000
   6.7530   9.23000E-002    0.00000E+000
   6.7570   9.12000E-002    0.00000E+000
   6.7590   9.38000E-002    0.00000E+000
   6.7620   1.13800E-001    0.00000E+000
   6.7650   1.11300E-001    0.00000E+000
   6.7690   1.15200E-001    0.00000E+000
   6.7710   1.07600E-001    0.00000E+000
   6.7750   9.42000E-002    0.00000E+000
   6.7770   1.16700E-001    0.00000E+000
   6.7790   1.24600E-001    0.00000E+000
   6.7820   1.11500E-001    0.00000E+000
   6.7860   1.06700E-001    0.00000E+000
   6.7890   9.94000E-002    0.00000E+000
   6.7910   1.10800E-001    0.00000E+000
   6.7960   1.38500E-001    0.00000E+000
   6.7980   1.21700E-001    0.00000E+000
   6.8020   1.18700E-001    0.00000E+000
   6.8060   1.18100E-001    0.00000E+000
   6.8090   1.31000E-001    0.00000E+000
   6.8110   1.25200E-001    0.00000E+000
   6.8140   1.14900E-001    0.00000E+000
   6.8160   1.15100E-001    0.00000E+000
   6.8180   1.21800E-001    0.00000E+000
   6.8210   1.16500E-001    0.00000E+000
   6.8240   1.14100E-001    0.00000E+000
   6.8260   1.13000E-001    0.00000E+000
   6.8290   1.26100E-001    0.00000E+000
   6.8320   1.37500E-001    0.00000E+000
   6.8360   1.34300E-001    0.00000E+000
   6.8380   1.31100E-001    0.00000E+000
   6.8410   1.30400E-001    0.00000E+000
   6.8430   1.32800E-001    0.00000E+000
   6.8460   1.01000E-001    0.00000E+000
   6.8490   1.01500E-001    0.00000E+000
   6.8530   1.35400E-001    0.00000E+000
   6.8540   1.44300E-001    0.00000E+000
   6.8560   1.42000E-001    0.00000E+000
   6.8590   1.57200E-001    0.00000E+000
   6.8610   1.51900E-001    0.00000E+000
   6.8640   1.52300E-001    0.00000E+000
   6.8690   1.38900E-001    0.00000E+000
   6.8710   1.44200E-001    0.00000E+000
   6.8740   1.63700E-001    0.00000E+000
   6.8770   1.33800E-001    0.00000E+000
   6.8810   1.54700E-001    0.00000E+000
   6.8820   1.57700E-001    0.00000E+000
   6.8860   1.37700E-001    0.00000E+000
   6.8880   1.76300E-001    0.00000E+000
   6.8900   1.63100E-001    0.00000E+000
   6.8940   1.54600E-001    0.00000E+000
   6.8950   1.59800E-001    0.00000E+000
   6.8980   1.64600E-001    0.00000E+000
   6.9010   1.63600E-001    0.00000E+000
   6.9040   1.72700E-001    0.00000E+000
   6.9080   1.66800E-001    0.00000E+000
   6.9090   1.81000E-001    0.00000E+000
   6.9110   1.62700E-001    0.00000E+000
   6.9150   1.78400E-001    0.00000E+000
   6.9160   1.61000E-001    0.00000E+000
   6.9200   1.65300E-001    0.00000E+000
   6.9220   1.83100E-001    0.00000E+000
   6.9230   1.80100E-001    0.00000E+000
   6.9270   1.64900E-001    0.00000E+000
   6.9310   1.75900E-001    0.00000E+000
   6.9320   1.98700E-001    0.00000E+000
   6.9340   1.80600E-001    0.00000E+000
   6.9390   1.89200E-001    0.00000E+000
   6.9410   1.95900E-001    0.00000E+000
   6.9420   1.91500E-001    0.00000E+000
   6.9470   1.88300E-001    0.00000E+000
   6.9490   2.02200E-001    0.00000E+000
   6.9530   2.06600E-001    0.00000E+000
   6.9540   1.98200E-001    0.00000E+000
   6.9570   1.95900E-001    0.00000E+000
   6.9610   2.10300E-001    0.00000E+000
   6.9650   1.99200E-001    0.00000E+000
   6.9680   2.05600E-001    0.00000E+000
   6.9710   2.23100E-001    0.00000E+000
   6.9750   2.21600E-001    0.00000E+000
   6.9790   2.31800E-001    0.00000E+000
   6.9820   2.22100E-001    0.00000E+000
   6.9840   2.20200E-001    0.00000E+000
   6.9870   2.30800E-001    0.00000E+000
   6.9900   2.36900E-001    0.00000E+000
   6.9930   2.28500E-001    0.00000E+000
   6.9950   2.55400E-001    0.00000E+000
   7.0000   2.54800E-001    0.00000E+000
   7.0010   2.50800E-001    0.00000E+000
   7.0050   2.53800E-001    0.00000E+000
   7.0080   2.71800E-001    0.00000E+000
   7.0110   2.62000E-001    0.00000E+000
   7.0130   2.68800E-001    0.00000E+000
   7.0160   2.61000E-001    0.00000E+000
   7.0180   2.58700E-001    0.00000E+000
   7.0220   2.91700E-001    0.00000E+000
   7.0240   2.89000E-001    0.00000E+000
   7.0270   3.07600E-001    0.00000E+000
   7.0310   2.99500E-001    0.00000E+000
   7.0320   2.91300E-001    0.00000E+000
   7.0360   3.11900E-001    0.00000E+000
   7.0390   3.41300E-001    0.00000E+000
   7.0410   3.14100E-001    0.00000E+000
   7.0430   3.50700E-001    0.00000E+000
   7.0450   3.36900E-001    0.00000E+000
   7.0490   3.65200E-001    0.00000E+000
   7.0510   3.64300E-001    0.00000E+000
   7.0530   3.76800E-001    0.00000E+000
   7.0570   4.05500E-001    0.00000E+000
   7.0600   4.24400E-001    0.00000E+000
   7.0630   4.27600E-001    0.00000E+000
   7.0660   4.46000E-001    0.00000E+000
   7.0680   4.74300E-001    0.00000E+000
   7.0710   5.05200E-001    0.00000E+000
   7.0760   5.10800E-001    0.00000E+000
   7.0770   5.65000E-001    0.00000E+000
   7.0790   5.88100E-001    0.00000E+000
   7.0810   6.10000E-001    0.00000E+000
   7.0830   6.41400E-001    0.00000E+000
   7.0880   6.74900E-001    0.00000E+000
   7.0900   7.13700E-001    0.00000E+000
   7.0940   7.96700E-001    0.00000E+000
   7.0990   8.44500E-001    0.00000E+000
   7.1010   8.99900E-001    0.00000E+000
   7.1030   9.64500E-001    0.00000E+000
   7.1060   9.96700E-001    0.00000E+000
   7.1090   1.15800E+000    0.00000E+000
   7.1130   1.21660E+000    0.00000E+000
   7.1150   1.26590E+000    0.00000E+000
   7.1190   1.45800E+000    0.00000E+000
   7.1210   1.57770E+000    0.00000E+000
   7.1250   1.89570E+000    0.00000E+000
   7.1290   2.43030E+000    0.00000E+000
   7.1330   2.37500E+000    0.00000E+000
   7.1350   2.50750E+000    0.00000E+000
   7.1380   2.47000E+000    0.00000E+000
   7.1400   2.58130E+000    0.00000E+000
   7.1440   2.47800E+000    0.00000E+000
   7.1460   2.54420E+000    0.00000E+000
   7.1480   2.48490E+000    0.00000E+000
   7.1510   2.53660E+000    0.00000E+000
   7.1540   2.81990E+000    0.00000E+000
   7.1560   2.57310E+000    0.00000E+000
   7.1580   2.06640E+000    0.00000E+000
   7.1620   1.94310E+000    0.00000E+000
   7.1630   1.43410E+000    0.00000E+000
   7.1670   1.53110E+000    0.00000E+000
   7.1690   1.76970E+000    0.00000E+000
   7.1710   1.54210E+000    0.00000E+000
   7.1740   1.21510E+000    0.00000E+000
   7.1760   1.24570E+000    0.00000E+000
   7.1800   1.14040E+000    0.00000E+000
   7.1820   4.53200E-001    0.00000E+000
   7.1850   6.65500E-001    0.00000E+000
   7.1880   1.00000E+000    0.00000E+000
   7.1900   1.00000E+000    0.00000E+000
   7.1930   1.00000E+000    0.00000E+000
   7.1970   1.00000E+000    0.00000E+000
   7.1990   1.00000E+000    0.00000E+000
   7.2010   1.00000E+000    0.00000E+000
   7.2040   1.00000E+000    0.00000E+000
   7.2060   1.00000E+000    0.00000E+000
   7.2110   1.00000E+000    0.00000E+000
   7.2130   1.00000E+000    0.00000E+000
   7.2160   1.00000E+000    0.00000E+000
   7.2180   1.00000E+000    0.00000E+000
   7.2210   1.00000E+000    0.00000E+000
   7.2250   1.00000E+000    0.00000E+000
   7.2280   1.00000E+000    0.00000E+000
   7.2300   1.00000E+000    0.00000E+000
   7.2330   1.00000E+000    0.00000E+000
   7.2360   1.00000E+000    0.00000E+000
   7.2390   1.00000E+000    0.00000E+000
   7.2410   1.00000E+000    0.00000E+000
   7.2440   1.00000E+000    0.00000E+000
   7.2460   1.00000E+000    0.00000E+000
   7.2490   1.00000E+000    0.00000E+000
   7.2530   1.00000E+000    0.00000E+000
   7.2550   1.00000E+000    0.00000E+000
   7.2570   1.00000E+000    0.00000E+000
   7.2610   1.00000E+000    0.00000E+000
   7.2630   1.00000E+000    0.00000E+000
   7.2650   1.00000E+000    0.00000E+000
   7.2690   1.00000E+000    0.00000E+000
   7.2710   1.00000E+000    0.00000E+000
   7.2760   1.00000E+000    0.00000E+000
   7.2780   1.00000E+000    0.00000E+000
   7.2810   1.00000E+000    0.00000E+000
   7.2840   1.00000E+000    0.00000E+000
   7.2870   1.00000E+000    0.00000E+000
   7.2900   1.00000E+000    0.00000E+000
   7.2920   1.00000E+000    0.00000E+000
   7.2950   1.00000E+000    0.00000E+000
   7.2980   1.00000E+000    0.00000E+000
   7.3000   1.00000E+000    0.00000E+000
