# Supplementary material for: Rationally seeded computational protein design of ɑ-helical barrels
Source: Nat Chem Biol. 2024 Jun 20;20(8):991–9. doi: 10.1038/s41589-024-01642-0 (PMC11288890; doi:10.1038/s41589-024-01642-0)
Supplement: Supplementary file 3 — PDB and .mtz files used for making figure panels b–d and j–m. [file 41589_2024_1642_MOESM3_ESM.zip › KIA_RP_RSPD_NatChemBiol_data_Figure2/scapCC6_LLIA_panels_e-h/AUC_panel_g/SV_raw/00088.RA1]

scapCC6_LLIA_master
R 1 20.0 50000 0037166 7.2210E11 281 1 
   5.7990   8.98000E-001    0.00000E+000
   5.8010   1.03900E+000    0.00000E+000
   5.8020   7.55100E-001    0.00000E+000
   5.8030   9.73500E-001    0.00000E+000
   5.8060   4.62600E-001    0.00000E+000
   5.8070   9.31600E-001    0.00000E+000
   5.8080   7.01900E-001    0.00000E+000
   5.8090   9.60200E-001    0.00000E+000
   5.8120   1.03680E+000    0.00000E+000
   5.8130   1.23380E+000    0.00000E+000
   5.8140   1.08550E+000    0.00000E+000
   5.8150   1.21790E+000    0.00000E+000
   5.8170   1.08030E+000    0.00000E+000
   5.8180   1.14670E+000    0.00000E+000
   5.8190   1.04450E+000    0.00000E+000
   5.8200   1.00160E+000    0.00000E+000
   5.8210   8.85200E-001    0.00000E+000
   5.8220   9.96700E-001    0.00000E+000
   5.8230   1.01330E+000    0.00000E+000
   5.8240   9.66100E-001    0.00000E+000
   5.8260   1.07080E+000    0.00000E+000
   5.8280   1.14310E+000    0.00000E+000
   5.8290   1.32260E+000    0.00000E+000
   5.8300   1.27490E+000    0.00000E+000
   5.8320   1.48050E+000    0.00000E+000
   5.8330   1.55160E+000    0.00000E+000
   5.8350   1.79160E+000    0.00000E+000
   5.8380   1.68610E+000    0.00000E+000
   5.8390   1.56610E+000    0.00000E+000
   5.8410   1.65150E+000    0.00000E+000
   5.8420   1.56310E+000    0.00000E+000
   5.8440   1.72020E+000    0.00000E+000
   5.8460   1.54450E+000    0.00000E+000
   5.8470   1.60070E+000    0.00000E+000
   5.8490   1.52260E+000    0.00000E+000
   5.8510   1.45400E+000    0.00000E+000
   5.8530   1.37460E+000    0.00000E+000
   5.8550   8.47300E-001    0.00000E+000
   5.8580   6.78700E-001    0.00000E+000
   5.8590   6.82000E-001    0.00000E+000
   5.8610   4.67100E-001    0.00000E+000
   5.8620   4.66900E-001    0.00000E+000
   5.8630   4.64700E-001    0.00000E+000
   5.8640   4.05900E-001    0.00000E+000
   5.8670   3.84600E-001    0.00000E+000
   5.8700   2.60400E-001    0.00000E+000
   5.8710   3.57400E-001    0.00000E+000
   5.8720   2.97000E-001    0.00000E+000
   5.8740   2.60300E-001    0.00000E+000
   5.8750   2.82600E-001    0.00000E+000
   5.8760   1.96400E-001    0.00000E+000
   5.8780   1.65600E-001    0.00000E+000
   5.8800   1.60600E-001    0.00000E+000
   5.8810   1.66300E-001    0.00000E+000
   5.8830   1.38200E-001    0.00000E+000
   5.8850   1.29500E-001    0.00000E+000
   5.8870   1.34200E-001    0.00000E+000
   5.8900   1.13000E-001    0.00000E+000
   5.8920   7.95000E-002    0.00000E+000
   5.8940   6.12000E-002    0.00000E+000
   5.8960   4.42000E-002    0.00000E+000
   5.8980   4.71000E-002    0.00000E+000
   5.8990   1.97000E-002    0.00000E+000
   5.9000   1.03000E-002    0.00000E+000
   5.9030   3.40000E-003    0.00000E+000
   5.9040   9.80000E-003    0.00000E+000
   5.9080   4.39000E-002    0.00000E+000
   5.9090   4.33000E-002    0.00000E+000
   5.9120   2.74000E-002    0.00000E+000
   5.9130   3.50000E-003    0.00000E+000
   5.9140   2.49000E-002    0.00000E+000
   5.9150  -1.18000E-002    0.00000E+000
   5.9200   2.18000E-002    0.00000E+000
   5.9210   3.30000E-003    0.00000E+000
   5.9220   1.46000E-002    0.00000E+000
   5.9230   9.00000E-003    0.00000E+000
   5.9250   1.80000E-002    0.00000E+000
   5.9260   2.47000E-002    0.00000E+000
   5.9300   1.13000E-002    0.00000E+000
   5.9330   2.40000E-003    0.00000E+000
   5.9370   1.43000E-002    0.00000E+000
   5.9400   5.90000E-003    0.00000E+000
   5.9420   8.30000E-003    0.00000E+000
   5.9440   1.50000E-003    0.00000E+000
   5.9470   2.03000E-002    0.00000E+000
   5.9490   5.60000E-003    0.00000E+000
   5.9510   8.90000E-003    0.00000E+000
   5.9550   2.70000E-003    0.00000E+000
   5.9570   5.70000E-003    0.00000E+000
   5.9580   5.30000E-003    0.00000E+000
   5.9600   2.70000E-003    0.00000E+000
   5.9620  -9.00000E-004    0.00000E+000
   5.9650   3.30000E-003    0.00000E+000
   5.9690   9.00000E-004    0.00000E+000
   5.9700  -5.00000E-004    0.00000E+000
   5.9730  -2.10000E-003    0.00000E+000
   5.9740   4.40000E-003    0.00000E+000
   5.9760   1.20000E-002    0.00000E+000
   5.9780   2.12000E-002    0.00000E+000
   5.9800   1.86000E-002    0.00000E+000
   5.9820   1.96000E-002    0.00000E+000
   5.9830   7.60000E-003    0.00000E+000
   5.9840   1.29000E-002    0.00000E+000
   5.9870   1.01000E-002    0.00000E+000
   5.9880   1.68500E-001    0.00000E+000
   5.9910  -4.02000E-002    0.00000E+000
   5.9960  -5.24400E-001    0.00000E+000
   6.0000   4.08000E-002    0.00000E+000
   6.0010  -5.05000E-002    0.00000E+000
   6.0030  -3.56000E-002    0.00000E+000
   6.0050  -3.82000E-002    0.00000E+000
   6.0080  -3.36000E-002    0.00000E+000
   6.0090  -3.61000E-002    0.00000E+000
   6.0120  -2.75000E-002    0.00000E+000
   6.0140  -2.94000E-002    0.00000E+000
   6.0150  -3.15000E-002    0.00000E+000
   6.0170  -2.04000E-002    0.00000E+000
   6.0200  -4.20000E-002    0.00000E+000
   6.0220  -5.61000E-002    0.00000E+000
   6.0230  -3.80000E-002    0.00000E+000
   6.0270  -5.08000E-002    0.00000E+000
   6.0310  -3.30000E-002    0.00000E+000
   6.0340  -2.01000E-002    0.00000E+000
   6.0350  -2.55300E-001    0.00000E+000
   6.0380  -1.47000E-002    0.00000E+000
   6.0430   5.08800E-001    0.00000E+000
   6.0460  -7.46000E-002    0.00000E+000
   6.0480  -1.40000E-002    0.00000E+000
   6.0500   1.96000E-002    0.00000E+000
   6.0510   1.60000E-002    0.00000E+000
   6.0530   3.35000E-002    0.00000E+000
   6.0540   2.85000E-002    0.00000E+000
   6.0560   3.15000E-002    0.00000E+000
   6.0580   3.56000E-002    0.00000E+000
   6.0600   3.71000E-002    0.00000E+000
   6.0620   3.13000E-002    0.00000E+000
   6.0660   3.29000E-002    0.00000E+000
   6.0670   3.79000E-002    0.00000E+000
   6.0690   3.22000E-002    0.00000E+000
   6.0710   2.25000E-002    0.00000E+000
   6.0740   4.03000E-002    0.00000E+000
   6.0800   2.95000E-002    0.00000E+000
   6.0810   4.08000E-002    0.00000E+000
   6.0820   3.41000E-002    0.00000E+000
   6.0840   3.71000E-002    0.00000E+000
   6.0860   2.88000E-002    0.00000E+000
   6.0870   3.99000E-002    0.00000E+000
   6.0920   1.96000E-002    0.00000E+000
   6.0940   2.45000E-002    0.00000E+000
   6.0960   3.97000E-002    0.00000E+000
   6.0980   2.21000E-002    0.00000E+000
   6.1030   3.76000E-002    0.00000E+000
   6.1050   3.01000E-002    0.00000E+000
   6.1070   3.14000E-002    0.00000E+000
   6.1120   4.46000E-002    0.00000E+000
   6.1150   3.50000E-002    0.00000E+000
   6.1160   1.60000E-002    0.00000E+000
   6.1180   3.04000E-002    0.00000E+000
   6.1190   2.09000E-002    0.00000E+000
   6.1240   2.46000E-002    0.00000E+000
   6.1260   3.62000E-002    0.00000E+000
   6.1300   3.01000E-002    0.00000E+000
   6.1340   3.44000E-002    0.00000E+000
   6.1390   2.99000E-002    0.00000E+000
   6.1420   4.69000E-002    0.00000E+000
   6.1430   3.07000E-002    0.00000E+000
   6.1490   3.22000E-002    0.00000E+000
   6.1520   4.03000E-002    0.00000E+000
   6.1550   3.14000E-002    0.00000E+000
   6.1590   3.08000E-002    0.00000E+000
   6.1610   2.06000E-002    0.00000E+000
   6.1640   1.15000E-002    0.00000E+000
   6.1660   3.18000E-002    0.00000E+000
   6.1690   3.96000E-002    0.00000E+000
   6.1730   1.55000E-002    0.00000E+000
   6.1770   3.21000E-002    0.00000E+000
   6.1820   4.68000E-002    0.00000E+000
   6.1860   3.67000E-002    0.00000E+000
   6.1890   3.97000E-002    0.00000E+000
   6.1950   3.40000E-002    0.00000E+000
   6.1960   4.08000E-002    0.00000E+000
   6.1990   3.92000E-002    0.00000E+000
   6.2010   5.16000E-002    0.00000E+000
   6.2040   4.38000E-002    0.00000E+000
   6.2050   2.92000E-002    0.00000E+000
   6.2090   3.49000E-002    0.00000E+000
   6.2100   2.95000E-002    0.00000E+000
   6.2130   3.36000E-002    0.00000E+000
   6.2180   3.21000E-002    0.00000E+000
   6.2200   2.99000E-002    0.00000E+000
   6.2230   2.66000E-002    0.00000E+000
   6.2250   3.35000E-002    0.00000E+000
   6.2270   2.50000E-002    0.00000E+000
   6.2290   2.97000E-002    0.00000E+000
   6.2310   2.51000E-002    0.00000E+000
   6.2360   3.46000E-002    0.00000E+000
   6.2380   4.16000E-002    0.00000E+000
   6.2410   2.65000E-002    0.00000E+000
   6.2430   4.09000E-002    0.00000E+000
   6.2470   4.24000E-002    0.00000E+000
   6.2490   3.49000E-002    0.00000E+000
   6.2510   2.93000E-002    0.00000E+000
   6.2540   3.39000E-002    0.00000E+000
   6.2560   3.44000E-002    0.00000E+000
   6.2570   3.13000E-002    0.00000E+000
   6.2620   3.94000E-002    0.00000E+000
   6.2660   4.41000E-002    0.00000E+000
   6.2700   3.79000E-002    0.00000E+000
   6.2750   4.70000E-002    0.00000E+000
   6.2820   4.67000E-002    0.00000E+000
   6.2830   4.68000E-002    0.00000E+000
   6.2840   3.84000E-002    0.00000E+000
   6.2880   2.53000E-002    0.00000E+000
   6.2910   3.46000E-002    0.00000E+000
   6.2930   3.60000E-002    0.00000E+000
   6.2950   4.29000E-002    0.00000E+000
   6.2990   3.68000E-002    0.00000E+000
   6.3020   4.57000E-002    0.00000E+000
   6.3080   4.66000E-002    0.00000E+000
   6.3090   4.76000E-002    0.00000E+000
   6.3130   4.25000E-002    0.00000E+000
   6.3150   3.34000E-002    0.00000E+000
   6.3180   4.12000E-002    0.00000E+000
   6.3210   4.26000E-002    0.00000E+000
   6.3250   2.69000E-002    0.00000E+000
   6.3290   2.20000E-002    0.00000E+000
   6.3350   3.77000E-002    0.00000E+000
   6.3360   3.96000E-002    0.00000E+000
   6.3380   4.06000E-002    0.00000E+000
   6.3450   3.78000E-002    0.00000E+000
   6.3500   4.00000E-002    0.00000E+000
   6.3550   4.64000E-002    0.00000E+000
   6.3580   3.96000E-002    0.00000E+000
   6.3630   5.05000E-002    0.00000E+000
   6.3660   4.28000E-002    0.00000E+000
   6.3700   4.19000E-002    0.00000E+000
   6.3720   3.06000E-002    0.00000E+000
   6.3760   3.71000E-002    0.00000E+000
   6.3770   5.42000E-002    0.00000E+000
   6.3810   5.75000E-002    0.00000E+000
   6.3860   4.07000E-002    0.00000E+000
   6.3910   3.83000E-002    0.00000E+000
   6.3930   4.18000E-002    0.00000E+000
   6.3990   5.35000E-002    0.00000E+000
   6.4010   4.94000E-002    0.00000E+000
   6.4020   4.79000E-002    0.00000E+000
   6.4040   5.26000E-002    0.00000E+000
   6.4100   4.57000E-002    0.00000E+000
   6.4130   4.59000E-002    0.00000E+000
   6.4150   5.75000E-002    0.00000E+000
   6.4190   4.41000E-002    0.00000E+000
   6.4240   5.97000E-002    0.00000E+000
   6.4250   4.80000E-002    0.00000E+000
   6.4280   5.04000E-002    0.00000E+000
   6.4310   4.55000E-002    0.00000E+000
   6.4330   5.22000E-002    0.00000E+000
   6.4360   4.40000E-002    0.00000E+000
   6.4390   4.11000E-002    0.00000E+000
   6.4420   5.43000E-002    0.00000E+000
   6.4440   5.16000E-002    0.00000E+000
   6.4470   4.25000E-002    0.00000E+000
   6.4500   6.04000E-002    0.00000E+000
   6.4510   5.81000E-002    0.00000E+000
   6.4560   6.15000E-002    0.00000E+000
   6.4570   5.28000E-002    0.00000E+000
   6.4600   4.79000E-002    0.00000E+000
   6.4620   4.95000E-002    0.00000E+000
   6.4650   4.71000E-002    0.00000E+000
   6.4680   6.53000E-002    0.00000E+000
   6.4700   4.12000E-002    0.00000E+000
   6.4730   5.35000E-002    0.00000E+000
   6.4760   6.29000E-002    0.00000E+000
   6.4780   4.85000E-002    0.00000E+000
   6.4790   5.47000E-002    0.00000E+000
   6.4810   5.38000E-002    0.00000E+000
   6.4830   6.73000E-002    0.00000E+000
   6.4870   5.62000E-002    0.00000E+000
   6.4900   5.11000E-002    0.00000E+000
   6.4920   6.28000E-002    0.00000E+000
   6.4940   6.49000E-002    0.00000E+000
   6.4960   4.67000E-002    0.00000E+000
   6.5000   7.16000E-002    0.00000E+000
   6.5010   4.55000E-002    0.00000E+000
   6.5040   6.73000E-002    0.00000E+000
   6.5060   6.72000E-002    0.00000E+000
   6.5100   7.23000E-002    0.00000E+000
   6.5140   6.14000E-002    0.00000E+000
   6.5170   5.44000E-002    0.00000E+000
   6.5200   6.28000E-002    0.00000E+000
   6.5220   5.42000E-002    0.00000E+000
   6.5230   6.51000E-002    0.00000E+000
   6.5280   6.16000E-002    0.00000E+000
   6.5300   5.96000E-002    0.00000E+000
   6.5320   6.85000E-002    0.00000E+000
   6.5370   5.60000E-002    0.00000E+000
   6.5380   6.12000E-002    0.00000E+000
   6.5420   7.64000E-002    0.00000E+000
   6.5440   6.94000E-002    0.00000E+000
   6.5460   5.46000E-002    0.00000E+000
   6.5490   6.57000E-002    0.00000E+000
   6.5520   6.59000E-002    0.00000E+000
   6.5550   7.65000E-002    0.00000E+000
   6.5570   5.20000E-002    0.00000E+000
   6.5600   6.18000E-002    0.00000E+000
   6.5630   7.12000E-002    0.00000E+000
   6.5650   7.00000E-002    0.00000E+000
   6.5670   7.13000E-002    0.00000E+000
   6.5710   8.46000E-002    0.00000E+000
   6.5740   8.39000E-002    0.00000E+000
   6.5760   5.98000E-002    0.00000E+000
   6.5790   5.70000E-002    0.00000E+000
   6.5810   6.85000E-002    0.00000E+000
   6.5830   7.79000E-002    0.00000E+000
   6.5870   7.44000E-002    0.00000E+000
   6.5880   7.06000E-002    0.00000E+000
   6.5910   7.19000E-002    0.00000E+000
   6.5920   5.54000E-002    0.00000E+000
   6.5980   6.79000E-002    0.00000E+000
   6.6000   7.01000E-002    0.00000E+000
   6.6030   6.99000E-002    0.00000E+000
   6.6070   5.50000E-002    0.00000E+000
   6.6080   8.76000E-002    0.00000E+000
   6.6100   8.85000E-002    0.00000E+000
   6.6120   8.12000E-002    0.00000E+000
   6.6150   7.28000E-002    0.00000E+000
   6.6160   7.28000E-002    0.00000E+000
   6.6200   8.49000E-002    0.00000E+000
   6.6250   8.25000E-002    0.00000E+000
   6.6260   8.28000E-002    0.00000E+000
   6.6280   7.96000E-002    0.00000E+000
   6.6300   9.00000E-002    0.00000E+000
   6.6330   9.27000E-002    0.00000E+000
   6.6380   8.73000E-002    0.00000E+000
   6.6400   7.47000E-002    0.00000E+000
   6.6420   9.19000E-002    0.00000E+000
   6.6460   9.02000E-002    0.00000E+000
   6.6480   9.99000E-002    0.00000E+000
   6.6510   9.27000E-002    0.00000E+000
   6.6530   8.96000E-002    0.00000E+000
   6.6570   9.86000E-002    0.00000E+000
   6.6590   8.23000E-002    0.00000E+000
   6.6610   1.03300E-001    0.00000E+000
   6.6640   9.58000E-002    0.00000E+000
   6.6670   9.99000E-002    0.00000E+000
   6.6700   8.41000E-002    0.00000E+000
   6.6730   9.80000E-002    0.00000E+000
   6.6760   9.54000E-002    0.00000E+000
   6.6780   9.16000E-002    0.00000E+000
   6.6820   9.76000E-002    0.00000E+000
   6.6840   9.83000E-002    0.00000E+000
   6.6850   8.95000E-002    0.00000E+000
   6.6890   9.48000E-002    0.00000E+000
   6.6910   9.94000E-002    0.00000E+000
   6.6930   1.07500E-001    0.00000E+000
   6.6950   1.03500E-001    0.00000E+000
   6.6980   1.03300E-001    0.00000E+000
   6.7010   1.06300E-001    0.00000E+000
   6.7030   1.05300E-001    0.00000E+000
   6.7060   1.05300E-001    0.00000E+000
   6.7080   1.16300E-001    0.00000E+000
   6.7100   1.17600E-001    0.00000E+000
   6.7130   1.00900E-001    0.00000E+000
   6.7140   1.09000E-001    0.00000E+000
   6.7170   1.05800E-001    0.00000E+000
   6.7200   1.21500E-001    0.00000E+000
   6.7230   1.22100E-001    0.00000E+000
   6.7250   1.06300E-001    0.00000E+000
   6.7270   1.16900E-001    0.00000E+000
   6.7300   1.18500E-001    0.00000E+000
   6.7320   1.09300E-001    0.00000E+000
   6.7350   1.15800E-001    0.00000E+000
   6.7380   1.18900E-001    0.00000E+000
   6.7400   1.20200E-001    0.00000E+000
   6.7430   1.30100E-001    0.00000E+000
   6.7460   1.22500E-001    0.00000E+000
   6.7490   1.21300E-001    0.00000E+000
   6.7500   1.18900E-001    0.00000E+000
   6.7520   1.31500E-001    0.00000E+000
   6.7560   1.30500E-001    0.00000E+000
   6.7580   1.33800E-001    0.00000E+000
   6.7610   1.32200E-001    0.00000E+000
   6.7650   1.50000E-001    0.00000E+000
   6.7670   1.34500E-001    0.00000E+000
   6.7710   1.25500E-001    0.00000E+000
   6.7740   1.26100E-001    0.00000E+000
   6.7780   1.49300E-001    0.00000E+000
   6.7790   1.47600E-001    0.00000E+000
   6.7830   1.38400E-001    0.00000E+000
   6.7860   1.38400E-001    0.00000E+000
   6.7880   1.41200E-001    0.00000E+000
   6.7910   1.46700E-001    0.00000E+000
   6.7940   1.47000E-001    0.00000E+000
   6.7960   1.48700E-001    0.00000E+000
   6.8000   1.62500E-001    0.00000E+000
   6.8030   1.55400E-001    0.00000E+000
   6.8070   1.44800E-001    0.00000E+000
   6.8100   1.51600E-001    0.00000E+000
   6.8140   1.56900E-001    0.00000E+000
   6.8160   1.57500E-001    0.00000E+000
   6.8170   1.62300E-001    0.00000E+000
   6.8200   1.63600E-001    0.00000E+000
   6.8230   1.38500E-001    0.00000E+000
   6.8250   1.70000E-001    0.00000E+000
   6.8270   1.68200E-001    0.00000E+000
   6.8310   1.87000E-001    0.00000E+000
   6.8340   1.75300E-001    0.00000E+000
   6.8370   1.67300E-001    0.00000E+000
   6.8380   1.69600E-001    0.00000E+000
   6.8430   1.69600E-001    0.00000E+000
   6.8460   1.49500E-001    0.00000E+000
   6.8480   1.67800E-001    0.00000E+000
   6.8500   1.62500E-001    0.00000E+000
   6.8540   1.85300E-001    0.00000E+000
   6.8550   1.81900E-001    0.00000E+000
   6.8590   1.96900E-001    0.00000E+000
   6.8610   1.86200E-001    0.00000E+000
   6.8640   1.90900E-001    0.00000E+000
   6.8660   1.94900E-001    0.00000E+000
   6.8690   1.89100E-001    0.00000E+000
   6.8710   1.93100E-001    0.00000E+000
   6.8740   2.07000E-001    0.00000E+000
   6.8780   2.07400E-001    0.00000E+000
   6.8810   2.04800E-001    0.00000E+000
   6.8820   2.06100E-001    0.00000E+000
   6.8840   2.09600E-001    0.00000E+000
   6.8890   2.09900E-001    0.00000E+000
   6.8910   2.21500E-001    0.00000E+000
   6.8950   2.13300E-001    0.00000E+000
   6.8960   2.19000E-001    0.00000E+000
   6.8990   2.11500E-001    0.00000E+000
   6.9010   2.12000E-001    0.00000E+000
   6.9040   2.25200E-001    0.00000E+000
   6.9080   2.15100E-001    0.00000E+000
   6.9100   2.32400E-001    0.00000E+000
   6.9140   2.26000E-001    0.00000E+000
   6.9160   2.23600E-001    0.00000E+000
   6.9180   2.31100E-001    0.00000E+000
   6.9220   2.23200E-001    0.00000E+000
   6.9230   2.41800E-001    0.00000E+000
   6.9270   2.36500E-001    0.00000E+000
   6.9300   2.53100E-001    0.00000E+000
   6.9320   2.48500E-001    0.00000E+000
   6.9350   2.46200E-001    0.00000E+000
   6.9390   2.53700E-001    0.00000E+000
   6.9410   2.64400E-001    0.00000E+000
   6.9440   2.57800E-001    0.00000E+000
   6.9480   2.53200E-001    0.00000E+000
   6.9500   2.61400E-001    0.00000E+000
   6.9540   2.74400E-001    0.00000E+000
   6.9570   2.52500E-001    0.00000E+000
   6.9600   2.74700E-001    0.00000E+000
   6.9610   2.63500E-001    0.00000E+000
   6.9660   2.57500E-001    0.00000E+000
   6.9680   2.80700E-001    0.00000E+000
   6.9690   2.97500E-001    0.00000E+000
   6.9710   2.76200E-001    0.00000E+000
   6.9750   2.97000E-001    0.00000E+000
   6.9800   3.02200E-001    0.00000E+000
   6.9830   2.76000E-001    0.00000E+000
   6.9840   2.80600E-001    0.00000E+000
   6.9870   3.01600E-001    0.00000E+000
   6.9880   3.00400E-001    0.00000E+000
   6.9920   2.98500E-001    0.00000E+000
   6.9940   3.29000E-001    0.00000E+000
   6.9990   3.06700E-001    0.00000E+000
   7.0000   3.03000E-001    0.00000E+000
   7.0040   3.07800E-001    0.00000E+000
   7.0090   3.36200E-001    0.00000E+000
   7.0100   3.37500E-001    0.00000E+000
   7.0120   3.18900E-001    0.00000E+000
   7.0150   3.41900E-001    0.00000E+000
   7.0180   3.32700E-001    0.00000E+000
   7.0220   3.43200E-001    0.00000E+000
   7.0250   3.58600E-001    0.00000E+000
   7.0270   3.52400E-001    0.00000E+000
   7.0300   3.76400E-001    0.00000E+000
   7.0330   3.65100E-001    0.00000E+000
   7.0350   3.84800E-001    0.00000E+000
   7.0380   3.78800E-001    0.00000E+000
   7.0410   3.85000E-001    0.00000E+000
   7.0430   4.17000E-001    0.00000E+000
   7.0460   4.17500E-001    0.00000E+000
   7.0490   4.14200E-001    0.00000E+000
   7.0520   4.34500E-001    0.00000E+000
   7.0540   4.53200E-001    0.00000E+000
   7.0580   4.49100E-001    0.00000E+000
   7.0610   4.74000E-001    0.00000E+000
   7.0630   4.84600E-001    0.00000E+000
   7.0670   4.97100E-001    0.00000E+000
   7.0700   5.59300E-001    0.00000E+000
   7.0720   5.60700E-001    0.00000E+000
   7.0760   5.72300E-001    0.00000E+000
   7.0790   6.37400E-001    0.00000E+000
   7.0800   6.43300E-001    0.00000E+000
   7.0830   6.62900E-001    0.00000E+000
   7.0860   6.98600E-001    0.00000E+000
   7.0890   7.36600E-001    0.00000E+000
   7.0920   8.10100E-001    0.00000E+000
   7.0950   8.43900E-001    0.00000E+000
   7.0980   8.81800E-001    0.00000E+000
   7.1010   9.48900E-001    0.00000E+000
   7.1030   1.01970E+000    0.00000E+000
   7.1060   1.07370E+000    0.00000E+000
   7.1090   1.13400E+000    0.00000E+000
   7.1120   1.21920E+000    0.00000E+000
   7.1140   1.31140E+000    0.00000E+000
   7.1180   1.45290E+000    0.00000E+000
   7.1220   1.59890E+000    0.00000E+000
   7.1260   1.95300E+000    0.00000E+000
   7.1280   2.26740E+000    0.00000E+000
   7.1310   2.31750E+000    0.00000E+000
   7.1350   2.61740E+000    0.00000E+000
   7.1380   2.66730E+000    0.00000E+000
   7.1430   2.46760E+000    0.00000E+000
   7.1460   3.00940E+000    0.00000E+000
   7.1470   2.49340E+000    0.00000E+000
   7.1510   2.82900E+000    0.00000E+000
   7.1530   2.74990E+000    0.00000E+000
   7.1560   2.65310E+000    0.00000E+000
   7.1580   1.76540E+000    0.00000E+000
   7.1610   1.84860E+000    0.00000E+000
   7.1650   1.66130E+000    0.00000E+000
   7.1670   1.67210E+000    0.00000E+000
   7.1700   1.10730E+000    0.00000E+000
   7.1720   1.41700E+000    0.00000E+000
   7.1740   1.12320E+000    0.00000E+000
   7.1770   1.10020E+000    0.00000E+000
   7.1800   1.16750E+000    0.00000E+000
   7.1820   6.94700E-001    0.00000E+000
   7.1860   1.59800E-001    0.00000E+000
   7.1890  -1.24640E+000    0.00000E+000
   7.1930   1.00000E+000    0.00000E+000
   7.1950   1.00000E+000    0.00000E+000
   7.1970   1.00000E+000    0.00000E+000
   7.2000   1.00000E+000    0.00000E+000
   7.2020   1.00000E+000    0.00000E+000
   7.2050   1.00000E+000    0.00000E+000
   7.2100   1.00000E+000    0.00000E+000
   7.2140   1.00000E+000    0.00000E+000
   7.2160   1.00000E+000    0.00000E+000
   7.2190   1.00000E+000    0.00000E+000
   7.2210   1.00000E+000    0.00000E+000
   7.2260   1.00000E+000    0.00000E+000
   7.2270   1.00000E+000    0.00000E+000
   7.2300   1.00000E+000    0.00000E+000
   7.2330   1.00000E+000    0.00000E+000
   7.2360   1.00000E+000    0.00000E+000
   7.2390   1.00000E+000    0.00000E+000
   7.2420   1.00000E+000    0.00000E+000
   7.2460   1.00000E+000    0.00000E+000
   7.2480   1.00000E+000    0.00000E+000
   7.2500   1.00000E+000    0.00000E+000
   7.2530   1.00000E+000    0.00000E+000
   7.2560   1.00000E+000    0.00000E+000
   7.2580   1.00000E+000    0.00000E+000
   7.2610   1.00000E+000    0.00000E+000
   7.2640   1.00000E+000    0.00000E+000
   7.2670   1.00000E+000    0.00000E+000
   7.2690   1.00000E+000    0.00000E+000
   7.2740   1.00000E+000    0.00000E+000
   7.2760   1.00000E+000    0.00000E+000
   7.2780   1.00000E+000    0.00000E+000
   7.2820   1.00000E+000    0.00000E+000
   7.2830   1.00000E+000    0.00000E+000
   7.2870   1.00000E+000    0.00000E+000
   7.2910   1.00000E+000    0.00000E+000
   7.2920   1.00000E+000    0.00000E+000
   7.2950   1.00000E+000    0.00000E+000
   7.2980   1.00000E+000    0.00000E+000
   7.3000   1.00000E+000    0.00000E+000
