# Supplementary material for: Rationally seeded computational protein design of ɑ-helical barrels
Source: Nat Chem Biol. 2024 Jun 20;20(8):991–9. doi: 10.1038/s41589-024-01642-0 (PMC11288890; doi:10.1038/s41589-024-01642-0)
Supplement: Supplementary file 3 — PDB and .mtz files used for making figure panels b–d and j–m. [file 41589_2024_1642_MOESM3_ESM.zip › KIA_RP_RSPD_NatChemBiol_data_Figure2/scapCC6_LLIA_panels_e-h/AUC_panel_g/SV_raw/00077.RA1]

scapCC6_LLIA_master
R 1 20.0 50000 0033870 6.3170E11 281 1 
   5.8010   6.04700E-001    0.00000E+000
   5.8030   4.11900E-001    0.00000E+000
   5.8040   9.04600E-001    0.00000E+000
   5.8050   1.19400E+000    0.00000E+000
   5.8070   1.28400E+000    0.00000E+000
   5.8080   8.28500E-001    0.00000E+000
   5.8100   8.73900E-001    0.00000E+000
   5.8120   1.02150E+000    0.00000E+000
   5.8130   1.24680E+000    0.00000E+000
   5.8150   9.66900E-001    0.00000E+000
   5.8180   8.22600E-001    0.00000E+000
   5.8190   1.03790E+000    0.00000E+000
   5.8200   1.12050E+000    0.00000E+000
   5.8210   1.06450E+000    0.00000E+000
   5.8220   9.52300E-001    0.00000E+000
   5.8240   1.04960E+000    0.00000E+000
   5.8250   1.23500E+000    0.00000E+000
   5.8260   1.06450E+000    0.00000E+000
   5.8280   1.19480E+000    0.00000E+000
   5.8290   1.22990E+000    0.00000E+000
   5.8300   1.43010E+000    0.00000E+000
   5.8310   1.31900E+000    0.00000E+000
   5.8320   1.52410E+000    0.00000E+000
   5.8330   1.56400E+000    0.00000E+000
   5.8350   1.55910E+000    0.00000E+000
   5.8380   1.52770E+000    0.00000E+000
   5.8390   1.66220E+000    0.00000E+000
   5.8400   1.58690E+000    0.00000E+000
   5.8430   1.64710E+000    0.00000E+000
   5.8440   1.66420E+000    0.00000E+000
   5.8450   1.61740E+000    0.00000E+000
   5.8460   1.62360E+000    0.00000E+000
   5.8470   1.61270E+000    0.00000E+000
   5.8490   1.50300E+000    0.00000E+000
   5.8510   1.52950E+000    0.00000E+000
   5.8520   1.12360E+000    0.00000E+000
   5.8560   7.59900E-001    0.00000E+000
   5.8580   7.81600E-001    0.00000E+000
   5.8600   7.01500E-001    0.00000E+000
   5.8610   4.89900E-001    0.00000E+000
   5.8620   4.30300E-001    0.00000E+000
   5.8650   4.28900E-001    0.00000E+000
   5.8670   3.01000E-001    0.00000E+000
   5.8690   2.75100E-001    0.00000E+000
   5.8710   2.54900E-001    0.00000E+000
   5.8720   1.84900E-001    0.00000E+000
   5.8740   2.27900E-001    0.00000E+000
   5.8760   2.15700E-001    0.00000E+000
   5.8770   2.16400E-001    0.00000E+000
   5.8800   1.06700E-001    0.00000E+000
   5.8810   1.60800E-001    0.00000E+000
   5.8830   1.13300E-001    0.00000E+000
   5.8860   6.94000E-002    0.00000E+000
   5.8870   1.06500E-001    0.00000E+000
   5.8890   6.66000E-002    0.00000E+000
   5.8900   8.19000E-002    0.00000E+000
   5.8920   5.61000E-002    0.00000E+000
   5.8930   8.58000E-002    0.00000E+000
   5.8960   4.18000E-002    0.00000E+000
   5.8980   4.79000E-002    0.00000E+000
   5.8990   1.02000E-002    0.00000E+000
   5.9020   3.24000E-002    0.00000E+000
   5.9050   3.90000E-002    0.00000E+000
   5.9080   1.40000E-002    0.00000E+000
   5.9120   1.91000E-002    0.00000E+000
   5.9130   1.60000E-002    0.00000E+000
   5.9150   4.10000E-003    0.00000E+000
   5.9160   3.90000E-003    0.00000E+000
   5.9190   2.04000E-002    0.00000E+000
   5.9210   7.30000E-003    0.00000E+000
   5.9240   1.88000E-002    0.00000E+000
   5.9260   1.24000E-002    0.00000E+000
   5.9280   1.65000E-002    0.00000E+000
   5.9300   1.50000E-002    0.00000E+000
   5.9310  -1.70000E-003    0.00000E+000
   5.9320   4.50000E-003    0.00000E+000
   5.9350   5.30000E-003    0.00000E+000
   5.9360  -1.30000E-003    0.00000E+000
   5.9380   1.11000E-002    0.00000E+000
   5.9400   4.40000E-003    0.00000E+000
   5.9420   1.48000E-002    0.00000E+000
   5.9440   5.50000E-003    0.00000E+000
   5.9470   1.34000E-002    0.00000E+000
   5.9480   1.50000E-002    0.00000E+000
   5.9490   2.90000E-003    0.00000E+000
   5.9520  -3.30000E-003    0.00000E+000
   5.9540  -2.60000E-003    0.00000E+000
   5.9550   1.64000E-002    0.00000E+000
   5.9570   4.40000E-003    0.00000E+000
   5.9590  -5.50000E-003    0.00000E+000
   5.9620   1.90000E-003    0.00000E+000
   5.9630  -2.70000E-003    0.00000E+000
   5.9650   8.00000E-004    0.00000E+000
   5.9700   4.10000E-003    0.00000E+000
   5.9710   1.50000E-003    0.00000E+000
   5.9730   1.23000E-002    0.00000E+000
   5.9740   1.73000E-002    0.00000E+000
   5.9760   1.51000E-002    0.00000E+000
   5.9790   9.00000E-004    0.00000E+000
   5.9800   6.60000E-003    0.00000E+000
   5.9820   8.40000E-003    0.00000E+000
   5.9840   1.45000E-002    0.00000E+000
   5.9850   1.93000E-002    0.00000E+000
   5.9880   2.37300E-001    0.00000E+000
   5.9890  -1.48400E-001    0.00000E+000
   5.9910  -7.95000E-001    0.00000E+000
   5.9940  -4.24100E-001    0.00000E+000
   5.9960   5.02000E-002    0.00000E+000
   5.9980  -8.70000E-003    0.00000E+000
   6.0000  -2.85000E-002    0.00000E+000
   6.0020  -3.35000E-002    0.00000E+000
   6.0040  -4.40000E-002    0.00000E+000
   6.0050  -3.33000E-002    0.00000E+000
   6.0080  -4.32000E-002    0.00000E+000
   6.0090  -4.27000E-002    0.00000E+000
   6.0120  -2.67000E-002    0.00000E+000
   6.0150  -3.33000E-002    0.00000E+000
   6.0180  -2.41000E-002    0.00000E+000
   6.0190  -3.80000E-002    0.00000E+000
   6.0210  -4.93000E-002    0.00000E+000
   6.0220  -5.91000E-002    0.00000E+000
   6.0240  -5.03000E-002    0.00000E+000
   6.0260  -4.76000E-002    0.00000E+000
   6.0280  -3.68000E-002    0.00000E+000
   6.0290  -3.66000E-002    0.00000E+000
   6.0340  -6.48000E-002    0.00000E+000
   6.0370  -1.63400E-001    0.00000E+000
   6.0390   5.58800E-001    0.00000E+000
   6.0450  -5.67000E-002    0.00000E+000
   6.0480   4.70000E-002    0.00000E+000
   6.0510   1.36000E-002    0.00000E+000
   6.0520   2.33000E-002    0.00000E+000
   6.0550   2.86000E-002    0.00000E+000
   6.0560   2.61000E-002    0.00000E+000
   6.0590   2.76000E-002    0.00000E+000
   6.0600   3.55000E-002    0.00000E+000
   6.0630   4.76000E-002    0.00000E+000
   6.0680   3.93000E-002    0.00000E+000
   6.0700   3.90000E-002    0.00000E+000
   6.0720   1.09000E-002    0.00000E+000
   6.0760   3.44000E-002    0.00000E+000
   6.0800   3.67000E-002    0.00000E+000
   6.0820   3.08000E-002    0.00000E+000
   6.0860   3.74000E-002    0.00000E+000
   6.0870   3.95000E-002    0.00000E+000
   6.0880   4.03000E-002    0.00000E+000
   6.0900   2.88000E-002    0.00000E+000
   6.0940   3.53000E-002    0.00000E+000
   6.0960   4.25000E-002    0.00000E+000
   6.0990   2.35000E-002    0.00000E+000
   6.1020   3.56000E-002    0.00000E+000
   6.1040   3.89000E-002    0.00000E+000
   6.1050   3.34000E-002    0.00000E+000
   6.1110   2.05000E-002    0.00000E+000
   6.1120   2.91000E-002    0.00000E+000
   6.1150   2.20000E-002    0.00000E+000
   6.1160   3.88000E-002    0.00000E+000
   6.1180   3.22000E-002    0.00000E+000
   6.1210   2.05000E-002    0.00000E+000
   6.1230   2.79000E-002    0.00000E+000
   6.1280   3.47000E-002    0.00000E+000
   6.1310   2.95000E-002    0.00000E+000
   6.1360   3.51000E-002    0.00000E+000
   6.1380   3.52000E-002    0.00000E+000
   6.1400   3.40000E-002    0.00000E+000
   6.1430   4.29000E-002    0.00000E+000
   6.1450   3.13000E-002    0.00000E+000
   6.1480   5.10000E-002    0.00000E+000
   6.1500   4.80000E-002    0.00000E+000
   6.1540   3.07000E-002    0.00000E+000
   6.1570   3.18000E-002    0.00000E+000
   6.1590   3.21000E-002    0.00000E+000
   6.1620   9.80000E-003    0.00000E+000
   6.1640   2.54000E-002    0.00000E+000
   6.1670   3.81000E-002    0.00000E+000
   6.1700   3.70000E-002    0.00000E+000
   6.1710   2.69000E-002    0.00000E+000
   6.1730   3.52000E-002    0.00000E+000
   6.1750   4.33000E-002    0.00000E+000
   6.1770   3.33000E-002    0.00000E+000
   6.1790   3.04000E-002    0.00000E+000
   6.1830   4.07000E-002    0.00000E+000
   6.1860   3.88000E-002    0.00000E+000
   6.1880   3.89000E-002    0.00000E+000
   6.1890   3.29000E-002    0.00000E+000
   6.1930   2.36000E-002    0.00000E+000
   6.1940   2.81000E-002    0.00000E+000
   6.1970   3.90000E-002    0.00000E+000
   6.1980   3.46000E-002    0.00000E+000
   6.2010   5.50000E-002    0.00000E+000
   6.2020   3.59000E-002    0.00000E+000
   6.2070   3.85000E-002    0.00000E+000
   6.2080   4.12000E-002    0.00000E+000
   6.2100   3.42000E-002    0.00000E+000
   6.2120   2.97000E-002    0.00000E+000
   6.2160   3.53000E-002    0.00000E+000
   6.2170   3.60000E-002    0.00000E+000
   6.2210   2.45000E-002    0.00000E+000
   6.2230   3.70000E-002    0.00000E+000
   6.2250   3.21000E-002    0.00000E+000
   6.2270   3.15000E-002    0.00000E+000
   6.2290   3.15000E-002    0.00000E+000
   6.2310   4.42000E-002    0.00000E+000
   6.2360   3.91000E-002    0.00000E+000
   6.2390   3.33000E-002    0.00000E+000
   6.2410   3.09000E-002    0.00000E+000
   6.2430   4.42000E-002    0.00000E+000
   6.2470   4.17000E-002    0.00000E+000
   6.2510   4.62000E-002    0.00000E+000
   6.2570   3.65000E-002    0.00000E+000
   6.2580   3.31000E-002    0.00000E+000
   6.2640   3.73000E-002    0.00000E+000
   6.2650   4.67000E-002    0.00000E+000
   6.2680   5.46000E-002    0.00000E+000
   6.2720   4.36000E-002    0.00000E+000
   6.2730   4.79000E-002    0.00000E+000
   6.2740   4.19000E-002    0.00000E+000
   6.2760   3.43000E-002    0.00000E+000
   6.2810   3.86000E-002    0.00000E+000
   6.2850   3.63000E-002    0.00000E+000
   6.2860   4.99000E-002    0.00000E+000
   6.2890   5.14000E-002    0.00000E+000
   6.2920   5.07000E-002    0.00000E+000
   6.2930   4.43000E-002    0.00000E+000
   6.2960   4.21000E-002    0.00000E+000
   6.2990   3.91000E-002    0.00000E+000
   6.3020   4.54000E-002    0.00000E+000
   6.3070   4.52000E-002    0.00000E+000
   6.3110   3.70000E-002    0.00000E+000
   6.3140   5.64000E-002    0.00000E+000
   6.3150   4.76000E-002    0.00000E+000
   6.3170   5.03000E-002    0.00000E+000
   6.3190   5.24000E-002    0.00000E+000
   6.3240   3.33000E-002    0.00000E+000
   6.3280   2.67000E-002    0.00000E+000
   6.3290   4.22000E-002    0.00000E+000
   6.3380   4.66000E-002    0.00000E+000
   6.3430   4.90000E-002    0.00000E+000
   6.3440   3.69000E-002    0.00000E+000
   6.3450   5.62000E-002    0.00000E+000
   6.3490   4.11000E-002    0.00000E+000
   6.3520   4.11000E-002    0.00000E+000
   6.3580   5.95000E-002    0.00000E+000
   6.3630   4.27000E-002    0.00000E+000
   6.3640   5.31000E-002    0.00000E+000
   6.3670   4.82000E-002    0.00000E+000
   6.3680   5.02000E-002    0.00000E+000
   6.3720   4.82000E-002    0.00000E+000
   6.3770   4.08000E-002    0.00000E+000
   6.3810   5.48000E-002    0.00000E+000
   6.3830   5.84000E-002    0.00000E+000
   6.3850   3.67000E-002    0.00000E+000
   6.3870   4.06000E-002    0.00000E+000
   6.3900   4.72000E-002    0.00000E+000
   6.3930   5.78000E-002    0.00000E+000
   6.3970   5.44000E-002    0.00000E+000
   6.4020   6.18000E-002    0.00000E+000
   6.4050   5.88000E-002    0.00000E+000
   6.4100   6.01000E-002    0.00000E+000
   6.4120   5.22000E-002    0.00000E+000
   6.4170   5.21000E-002    0.00000E+000
   6.4200   5.23000E-002    0.00000E+000
   6.4240   5.47000E-002    0.00000E+000
   6.4270   5.06000E-002    0.00000E+000
   6.4300   6.13000E-002    0.00000E+000
   6.4330   6.26000E-002    0.00000E+000
   6.4370   4.70000E-002    0.00000E+000
   6.4390   5.90000E-002    0.00000E+000
   6.4420   5.66000E-002    0.00000E+000
   6.4440   6.08000E-002    0.00000E+000
   6.4470   4.69000E-002    0.00000E+000
   6.4490   6.97000E-002    0.00000E+000
   6.4510   6.27000E-002    0.00000E+000
   6.4530   7.63000E-002    0.00000E+000
   6.4560   7.03000E-002    0.00000E+000
   6.4580   6.27000E-002    0.00000E+000
   6.4600   6.41000E-002    0.00000E+000
   6.4630   5.63000E-002    0.00000E+000
   6.4650   7.09000E-002    0.00000E+000
   6.4690   6.15000E-002    0.00000E+000
   6.4700   4.63000E-002    0.00000E+000
   6.4730   6.57000E-002    0.00000E+000
   6.4760   6.59000E-002    0.00000E+000
   6.4790   6.58000E-002    0.00000E+000
   6.4810   6.84000E-002    0.00000E+000
   6.4840   6.86000E-002    0.00000E+000
   6.4870   6.96000E-002    0.00000E+000
   6.4900   8.48000E-002    0.00000E+000
   6.4910   8.09000E-002    0.00000E+000
   6.4940   6.56000E-002    0.00000E+000
   6.4970   6.98000E-002    0.00000E+000
   6.4990   6.37000E-002    0.00000E+000
   6.5020   5.76000E-002    0.00000E+000
   6.5060   6.60000E-002    0.00000E+000
   6.5090   7.66000E-002    0.00000E+000
   6.5110   7.11000E-002    0.00000E+000
   6.5130   7.97000E-002    0.00000E+000
   6.5160   8.28000E-002    0.00000E+000
   6.5180   8.43000E-002    0.00000E+000
   6.5210   7.82000E-002    0.00000E+000
   6.5230   7.52000E-002    0.00000E+000
   6.5240   8.46000E-002    0.00000E+000
   6.5280   6.99000E-002    0.00000E+000
   6.5310   6.60000E-002    0.00000E+000
   6.5330   9.30000E-002    0.00000E+000
   6.5370   7.62000E-002    0.00000E+000
   6.5390   8.26000E-002    0.00000E+000
   6.5430   7.79000E-002    0.00000E+000
   6.5440   7.27000E-002    0.00000E+000
   6.5470   8.19000E-002    0.00000E+000
   6.5490   7.98000E-002    0.00000E+000
   6.5510   9.41000E-002    0.00000E+000
   6.5540   8.13000E-002    0.00000E+000
   6.5570   7.43000E-002    0.00000E+000
   6.5600   7.46000E-002    0.00000E+000
   6.5640   8.42000E-002    0.00000E+000
   6.5670   8.68000E-002    0.00000E+000
   6.5690   9.14000E-002    0.00000E+000
   6.5720   1.02000E-001    0.00000E+000
   6.5730   9.82000E-002    0.00000E+000
   6.5770   9.69000E-002    0.00000E+000
   6.5780   9.12000E-002    0.00000E+000
   6.5810   9.86000E-002    0.00000E+000
   6.5830   8.67000E-002    0.00000E+000
   6.5840   9.70000E-002    0.00000E+000
   6.5870   9.14000E-002    0.00000E+000
   6.5900   9.84000E-002    0.00000E+000
   6.5920   9.76000E-002    0.00000E+000
   6.5960   9.08000E-002    0.00000E+000
   6.5990   1.03400E-001    0.00000E+000
   6.6010   1.04900E-001    0.00000E+000
   6.6040   9.60000E-002    0.00000E+000
   6.6070   1.01300E-001    0.00000E+000
   6.6080   1.04400E-001    0.00000E+000
   6.6110   9.61000E-002    0.00000E+000
   6.6140   1.00700E-001    0.00000E+000
   6.6160   1.11000E-001    0.00000E+000
   6.6180   1.17000E-001    0.00000E+000
   6.6210   1.11800E-001    0.00000E+000
   6.6240   1.07100E-001    0.00000E+000
   6.6260   1.10200E-001    0.00000E+000
   6.6300   9.66000E-002    0.00000E+000
   6.6330   1.17100E-001    0.00000E+000
   6.6350   1.18200E-001    0.00000E+000
   6.6390   1.14400E-001    0.00000E+000
   6.6410   1.06500E-001    0.00000E+000
   6.6460   1.19800E-001    0.00000E+000
   6.6480   1.28000E-001    0.00000E+000
   6.6500   1.21300E-001    0.00000E+000
   6.6540   1.25900E-001    0.00000E+000
   6.6570   1.29600E-001    0.00000E+000
   6.6580   1.21700E-001    0.00000E+000
   6.6610   1.24900E-001    0.00000E+000
   6.6640   1.31900E-001    0.00000E+000
   6.6660   1.32400E-001    0.00000E+000
   6.6690   1.29900E-001    0.00000E+000
   6.6710   1.20700E-001    0.00000E+000
   6.6750   1.36800E-001    0.00000E+000
   6.6770   1.29300E-001    0.00000E+000
   6.6820   1.38700E-001    0.00000E+000
   6.6840   1.40500E-001    0.00000E+000
   6.6860   1.44900E-001    0.00000E+000
   6.6880   1.41300E-001    0.00000E+000
   6.6910   1.38100E-001    0.00000E+000
   6.6930   1.37000E-001    0.00000E+000
   6.6940   1.55100E-001    0.00000E+000
   6.6990   1.56100E-001    0.00000E+000
   6.7020   1.49900E-001    0.00000E+000
   6.7030   1.45600E-001    0.00000E+000
   6.7080   1.61500E-001    0.00000E+000
   6.7090   1.66300E-001    0.00000E+000
   6.7120   1.70200E-001    0.00000E+000
   6.7140   1.57500E-001    0.00000E+000
   6.7150   1.55400E-001    0.00000E+000
   6.7180   1.78700E-001    0.00000E+000
   6.7230   1.62100E-001    0.00000E+000
   6.7250   1.62700E-001    0.00000E+000
   6.7280   1.60200E-001    0.00000E+000
   6.7300   1.68500E-001    0.00000E+000
   6.7320   1.61300E-001    0.00000E+000
   6.7340   1.83200E-001    0.00000E+000
   6.7370   1.71500E-001    0.00000E+000
   6.7390   1.63700E-001    0.00000E+000
   6.7440   1.79400E-001    0.00000E+000
   6.7460   1.90300E-001    0.00000E+000
   6.7480   1.79000E-001    0.00000E+000
   6.7500   1.70700E-001    0.00000E+000
   6.7530   1.81400E-001    0.00000E+000
   6.7550   1.85400E-001    0.00000E+000
   6.7590   1.87900E-001    0.00000E+000
   6.7620   1.95300E-001    0.00000E+000
   6.7640   1.98500E-001    0.00000E+000
   6.7670   1.96100E-001    0.00000E+000
   6.7700   2.02700E-001    0.00000E+000
   6.7710   1.94500E-001    0.00000E+000
   6.7770   1.93900E-001    0.00000E+000
   6.7780   2.04800E-001    0.00000E+000
   6.7800   2.12400E-001    0.00000E+000
   6.7820   2.11400E-001    0.00000E+000
   6.7860   1.93700E-001    0.00000E+000
   6.7890   2.05500E-001    0.00000E+000
   6.7910   2.20800E-001    0.00000E+000
   6.7950   2.27300E-001    0.00000E+000
   6.7980   2.24400E-001    0.00000E+000
   6.8010   2.17400E-001    0.00000E+000
   6.8040   2.14700E-001    0.00000E+000
   6.8050   2.21000E-001    0.00000E+000
   6.8070   2.20300E-001    0.00000E+000
   6.8110   2.25500E-001    0.00000E+000
   6.8140   2.30300E-001    0.00000E+000
   6.8160   2.23000E-001    0.00000E+000
   6.8180   2.46600E-001    0.00000E+000
   6.8210   2.30000E-001    0.00000E+000
   6.8230   2.32500E-001    0.00000E+000
   6.8270   2.33900E-001    0.00000E+000
   6.8300   2.56600E-001    0.00000E+000
   6.8330   2.45400E-001    0.00000E+000
   6.8360   2.40800E-001    0.00000E+000
   6.8380   2.55800E-001    0.00000E+000
   6.8390   2.36200E-001    0.00000E+000
   6.8430   2.40100E-001    0.00000E+000
   6.8460   2.12900E-001    0.00000E+000
   6.8470   2.38000E-001    0.00000E+000
   6.8530   2.59700E-001    0.00000E+000
   6.8540   2.62000E-001    0.00000E+000
   6.8570   2.83000E-001    0.00000E+000
   6.8590   2.75500E-001    0.00000E+000
   6.8620   2.69100E-001    0.00000E+000
   6.8640   2.65100E-001    0.00000E+000
   6.8650   2.71300E-001    0.00000E+000
   6.8700   2.73700E-001    0.00000E+000
   6.8730   2.79700E-001    0.00000E+000
   6.8750   2.85000E-001    0.00000E+000
   6.8790   2.79300E-001    0.00000E+000
   6.8810   2.83000E-001    0.00000E+000
   6.8840   2.86400E-001    0.00000E+000
   6.8880   2.95800E-001    0.00000E+000
   6.8900   2.99400E-001    0.00000E+000
   6.8930   2.88100E-001    0.00000E+000
   6.8950   2.98100E-001    0.00000E+000
   6.8970   2.99600E-001    0.00000E+000
   6.9000   3.10900E-001    0.00000E+000
   6.9040   3.03500E-001    0.00000E+000
   6.9050   3.00900E-001    0.00000E+000
   6.9090   3.11200E-001    0.00000E+000
   6.9100   3.14600E-001    0.00000E+000
   6.9160   3.22100E-001    0.00000E+000
   6.9180   3.28800E-001    0.00000E+000
   6.9230   3.23400E-001    0.00000E+000
   6.9270   3.23700E-001    0.00000E+000
   6.9300   3.35700E-001    0.00000E+000
   6.9320   3.34900E-001    0.00000E+000
   6.9360   3.34100E-001    0.00000E+000
   6.9390   3.35500E-001    0.00000E+000
   6.9410   3.50500E-001    0.00000E+000
   6.9440   3.46000E-001    0.00000E+000
   6.9490   3.36300E-001    0.00000E+000
   6.9510   3.47600E-001    0.00000E+000
   6.9530   3.54300E-001    0.00000E+000
   6.9560   3.59700E-001    0.00000E+000
   6.9580   3.47900E-001    0.00000E+000
   6.9610   3.50200E-001    0.00000E+000
   6.9630   3.54600E-001    0.00000E+000
   6.9650   3.64600E-001    0.00000E+000
   6.9680   3.46200E-001    0.00000E+000
   6.9700   3.76300E-001    0.00000E+000
   6.9740   3.72900E-001    0.00000E+000
   6.9780   3.74100E-001    0.00000E+000
   6.9800   3.81700E-001    0.00000E+000
   6.9830   3.77000E-001    0.00000E+000
   6.9870   3.79200E-001    0.00000E+000
   6.9890   4.01600E-001    0.00000E+000
   6.9910   3.97100E-001    0.00000E+000
   6.9950   3.90400E-001    0.00000E+000
   6.9980   3.88000E-001    0.00000E+000
   7.0000   4.05100E-001    0.00000E+000
   7.0020   3.97200E-001    0.00000E+000
   7.0060   3.91700E-001    0.00000E+000
   7.0090   4.13100E-001    0.00000E+000
   7.0110   4.17300E-001    0.00000E+000
   7.0130   4.18900E-001    0.00000E+000
   7.0170   4.26700E-001    0.00000E+000
   7.0190   4.10900E-001    0.00000E+000
   7.0220   4.32100E-001    0.00000E+000
   7.0250   4.37000E-001    0.00000E+000
   7.0270   4.55900E-001    0.00000E+000
   7.0300   4.36900E-001    0.00000E+000
   7.0330   4.30900E-001    0.00000E+000
   7.0350   4.62600E-001    0.00000E+000
   7.0380   4.76000E-001    0.00000E+000
   7.0410   4.62700E-001    0.00000E+000
   7.0420   4.65600E-001    0.00000E+000
   7.0470   4.76800E-001    0.00000E+000
   7.0490   4.95900E-001    0.00000E+000
   7.0510   5.00200E-001    0.00000E+000
   7.0540   5.21600E-001    0.00000E+000
   7.0560   5.32100E-001    0.00000E+000
   7.0600   5.51100E-001    0.00000E+000
   7.0630   5.50100E-001    0.00000E+000
   7.0660   5.71900E-001    0.00000E+000
   7.0690   5.96300E-001    0.00000E+000
   7.0700   6.21000E-001    0.00000E+000
   7.0740   6.19900E-001    0.00000E+000
   7.0780   6.67200E-001    0.00000E+000
   7.0800   6.71500E-001    0.00000E+000
   7.0810   7.10100E-001    0.00000E+000
   7.0860   7.70100E-001    0.00000E+000
   7.0880   7.81300E-001    0.00000E+000
   7.0920   8.21300E-001    0.00000E+000
   7.0940   8.59200E-001    0.00000E+000
   7.0970   8.99600E-001    0.00000E+000
   7.0990   9.90900E-001    0.00000E+000
   7.1030   1.00040E+000    0.00000E+000
   7.1050   1.04560E+000    0.00000E+000
   7.1070   1.11440E+000    0.00000E+000
   7.1120   1.22100E+000    0.00000E+000
   7.1140   1.32510E+000    0.00000E+000
   7.1170   1.38690E+000    0.00000E+000
   7.1200   1.54350E+000    0.00000E+000
   7.1230   1.61480E+000    0.00000E+000
   7.1260   1.89630E+000    0.00000E+000
   7.1310   2.22720E+000    0.00000E+000
   7.1340   2.36870E+000    0.00000E+000
   7.1350   2.58370E+000    0.00000E+000
   7.1400   2.42200E+000    0.00000E+000
   7.1420   2.70060E+000    0.00000E+000
   7.1450   2.55960E+000    0.00000E+000
   7.1470   2.62200E+000    0.00000E+000
   7.1500   2.74890E+000    0.00000E+000
   7.1510   2.83120E+000    0.00000E+000
   7.1560   2.53160E+000    0.00000E+000
   7.1580   2.04210E+000    0.00000E+000
   7.1610   1.68740E+000    0.00000E+000
   7.1660   1.62600E+000    0.00000E+000
   7.1690   1.71950E+000    0.00000E+000
   7.1720   1.13390E+000    0.00000E+000
   7.1740   1.18260E+000    0.00000E+000
   7.1770   1.19660E+000    0.00000E+000
   7.1790   1.30030E+000    0.00000E+000
   7.1820   7.25600E-001    0.00000E+000
   7.1860   6.34800E-001    0.00000E+000
   7.1870   9.56400E-001    0.00000E+000
   7.1920   1.00000E+000    0.00000E+000
   7.1930   1.00000E+000    0.00000E+000
   7.1950   1.00000E+000    0.00000E+000
   7.1990   1.00000E+000    0.00000E+000
   7.2000   1.00000E+000    0.00000E+000
   7.2010   1.00000E+000    0.00000E+000
   7.2050   1.00000E+000    0.00000E+000
   7.2090   1.00000E+000    0.00000E+000
   7.2120   1.00000E+000    0.00000E+000
   7.2150   1.00000E+000    0.00000E+000
   7.2170   1.00000E+000    0.00000E+000
   7.2210   1.00000E+000    0.00000E+000
   7.2250   1.00000E+000    0.00000E+000
   7.2260   1.00000E+000    0.00000E+000
   7.2300   1.00000E+000    0.00000E+000
   7.2310   1.00000E+000    0.00000E+000
   7.2350   1.00000E+000    0.00000E+000
   7.2390   1.00000E+000    0.00000E+000
   7.2410   1.00000E+000    0.00000E+000
   7.2440   1.00000E+000    0.00000E+000
   7.2480   1.00000E+000    0.00000E+000
   7.2490   1.00000E+000    0.00000E+000
   7.2540   1.00000E+000    0.00000E+000
   7.2570   1.00000E+000    0.00000E+000
   7.2580   1.00000E+000    0.00000E+000
   7.2620   1.00000E+000    0.00000E+000
   7.2660   1.00000E+000    0.00000E+000
   7.2690   1.00000E+000    0.00000E+000
   7.2710   1.00000E+000    0.00000E+000
   7.2740   1.00000E+000    0.00000E+000
   7.2780   1.00000E+000    0.00000E+000
   7.2810   1.00000E+000    0.00000E+000
   7.2830   1.00000E+000    0.00000E+000
   7.2870   1.00000E+000    0.00000E+000
   7.2890   1.00000E+000    0.00000E+000
   7.2920   1.00000E+000    0.00000E+000
   7.2940   1.00000E+000    0.00000E+000
   7.2980   1.00000E+000    0.00000E+000
   7.3000   1.00000E+000    0.00000E+000
