# Supplementary material for: Rationally seeded computational protein design of ɑ-helical barrels
Source: Nat Chem Biol. 2024 Jun 20;20(8):991–9. doi: 10.1038/s41589-024-01642-0 (PMC11288890; doi:10.1038/s41589-024-01642-0)
Supplement: Supplementary file 3 — PDB and .mtz files used for making figure panels b–d and j–m. [file 41589_2024_1642_MOESM3_ESM.zip › KIA_RP_RSPD_NatChemBiol_data_Figure2/scapCC6_LLIA_panels_e-h/AUC_panel_g/SV_raw/00063.RA1]

scapCC6_LLIA_master
R 1 20.0 50000 0029677 5.1670E11 281 1 
   5.8000   9.71600E-001    0.00000E+000
   5.8060   8.03900E-001    0.00000E+000
   5.8070   7.23700E-001    0.00000E+000
   5.8080   7.62600E-001    0.00000E+000
   5.8100   6.69100E-001    0.00000E+000
   5.8110   1.00920E+000    0.00000E+000
   5.8150   1.12020E+000    0.00000E+000
   5.8170   9.51100E-001    0.00000E+000
   5.8190   9.68800E-001    0.00000E+000
   5.8230   9.87900E-001    0.00000E+000
   5.8250   1.02200E+000    0.00000E+000
   5.8270   1.10390E+000    0.00000E+000
   5.8280   1.17510E+000    0.00000E+000
   5.8300   1.41620E+000    0.00000E+000
   5.8310   1.48820E+000    0.00000E+000
   5.8320   1.51770E+000    0.00000E+000
   5.8340   1.59920E+000    0.00000E+000
   5.8350   1.58590E+000    0.00000E+000
   5.8370   1.62940E+000    0.00000E+000
   5.8380   1.52590E+000    0.00000E+000
   5.8390   1.65320E+000    0.00000E+000
   5.8410   1.66850E+000    0.00000E+000
   5.8440   1.48580E+000    0.00000E+000
   5.8460   1.63470E+000    0.00000E+000
   5.8480   1.57980E+000    0.00000E+000
   5.8490   1.45170E+000    0.00000E+000
   5.8510   1.21980E+000    0.00000E+000
   5.8540   8.77200E-001    0.00000E+000
   5.8570   8.73800E-001    0.00000E+000
   5.8580   6.45900E-001    0.00000E+000
   5.8600   5.97000E-001    0.00000E+000
   5.8610   4.37700E-001    0.00000E+000
   5.8620   4.75200E-001    0.00000E+000
   5.8660   4.50500E-001    0.00000E+000
   5.8680   3.43600E-001    0.00000E+000
   5.8690   2.74000E-001    0.00000E+000
   5.8710   3.27300E-001    0.00000E+000
   5.8720   2.26100E-001    0.00000E+000
   5.8740   2.49200E-001    0.00000E+000
   5.8750   2.40100E-001    0.00000E+000
   5.8760   2.02700E-001    0.00000E+000
   5.8790   1.35700E-001    0.00000E+000
   5.8810   1.54600E-001    0.00000E+000
   5.8840   1.81800E-001    0.00000E+000
   5.8870   1.23000E-001    0.00000E+000
   5.8880   1.18700E-001    0.00000E+000
   5.8900   5.21000E-002    0.00000E+000
   5.8920   4.36000E-002    0.00000E+000
   5.8950   3.99000E-002    0.00000E+000
   5.8970   1.10000E-002    0.00000E+000
   5.8980   4.97000E-002    0.00000E+000
   5.8990   4.63000E-002    0.00000E+000
   5.9010   1.50000E-002    0.00000E+000
   5.9020   1.66000E-002    0.00000E+000
   5.9030   2.51000E-002    0.00000E+000
   5.9060   3.56000E-002    0.00000E+000
   5.9080   2.05000E-002    0.00000E+000
   5.9090   2.16000E-002    0.00000E+000
   5.9110   1.79000E-002    0.00000E+000
   5.9130   3.66000E-002    0.00000E+000
   5.9140   1.68000E-002    0.00000E+000
   5.9150   1.90000E-003    0.00000E+000
   5.9190   2.79000E-002    0.00000E+000
   5.9200   2.64000E-002    0.00000E+000
   5.9210   1.23000E-002    0.00000E+000
   5.9230   5.60000E-003    0.00000E+000
   5.9250   1.04000E-002    0.00000E+000
   5.9270   1.61000E-002    0.00000E+000
   5.9300   9.70000E-003    0.00000E+000
   5.9320   5.00000E-003    0.00000E+000
   5.9340  -1.00000E-003    0.00000E+000
   5.9360   1.12000E-002    0.00000E+000
   5.9370   7.50000E-003    0.00000E+000
   5.9400   2.40000E-003    0.00000E+000
   5.9410   1.50000E-002    0.00000E+000
   5.9430   5.50000E-003    0.00000E+000
   5.9440  -3.50000E-003    0.00000E+000
   5.9480   1.21000E-002    0.00000E+000
   5.9490   2.50000E-003    0.00000E+000
   5.9510  -9.00000E-004    0.00000E+000
   5.9530   5.00000E-003    0.00000E+000
   5.9550   7.10000E-003    0.00000E+000
   5.9570   1.10000E-002    0.00000E+000
   5.9590   1.01000E-002    0.00000E+000
   5.9600  -1.80000E-003    0.00000E+000
   5.9630  -1.40000E-002    0.00000E+000
   5.9650   1.28000E-002    0.00000E+000
   5.9670   8.90000E-003    0.00000E+000
   5.9690  -8.20000E-003    0.00000E+000
   5.9710  -1.60000E-003    0.00000E+000
   5.9740   2.59000E-002    0.00000E+000
   5.9760   1.58000E-002    0.00000E+000
   5.9790   1.22000E-002    0.00000E+000
   5.9800   1.78000E-002    0.00000E+000
   5.9820   4.16000E-002    0.00000E+000
   5.9840   6.30000E-003    0.00000E+000
   5.9870   2.51300E-001    0.00000E+000
   5.9890  -7.90500E-001    0.00000E+000
   5.9910  -4.80000E-001    0.00000E+000
   5.9940   2.25000E-002    0.00000E+000
   5.9960   4.65000E-002    0.00000E+000
   6.0000  -5.37000E-002    0.00000E+000
   6.0010  -3.04000E-002    0.00000E+000
   6.0030  -2.33000E-002    0.00000E+000
   6.0070  -3.75000E-002    0.00000E+000
   6.0100  -4.44000E-002    0.00000E+000
   6.0130  -3.07000E-002    0.00000E+000
   6.0150  -3.91000E-002    0.00000E+000
   6.0160  -3.03000E-002    0.00000E+000
   6.0180  -1.74000E-002    0.00000E+000
   6.0200  -4.74000E-002    0.00000E+000
   6.0210  -5.38000E-002    0.00000E+000
   6.0240  -4.60000E-002    0.00000E+000
   6.0260  -3.98000E-002    0.00000E+000
   6.0280  -3.68000E-002    0.00000E+000
   6.0300  -4.41000E-002    0.00000E+000
   6.0310  -3.80000E-002    0.00000E+000
   6.0320  -4.62000E-002    0.00000E+000
   6.0350  -4.94000E-002    0.00000E+000
   6.0370  -2.80400E-001    0.00000E+000
   6.0390  -1.31400E-001    0.00000E+000
   6.0420   6.44900E-001    0.00000E+000
   6.0460  -5.82000E-002    0.00000E+000
   6.0490   6.02000E-002    0.00000E+000
   6.0520   1.62000E-002    0.00000E+000
   6.0540   2.74000E-002    0.00000E+000
   6.0560   2.97000E-002    0.00000E+000
   6.0590   3.59000E-002    0.00000E+000
   6.0620   2.66000E-002    0.00000E+000
   6.0630   4.74000E-002    0.00000E+000
   6.0680   4.19000E-002    0.00000E+000
   6.0690   3.26000E-002    0.00000E+000
   6.0710   3.52000E-002    0.00000E+000
   6.0750   4.07000E-002    0.00000E+000
   6.0770   3.47000E-002    0.00000E+000
   6.0800   3.60000E-002    0.00000E+000
   6.0810   5.26000E-002    0.00000E+000
   6.0850   2.73000E-002    0.00000E+000
   6.0870   4.56000E-002    0.00000E+000
   6.0890   4.14000E-002    0.00000E+000
   6.0900   3.50000E-002    0.00000E+000
   6.0930   3.50000E-002    0.00000E+000
   6.1000   2.62000E-002    0.00000E+000
   6.1020   3.86000E-002    0.00000E+000
   6.1030   3.40000E-002    0.00000E+000
   6.1050   4.12000E-002    0.00000E+000
   6.1070   2.74000E-002    0.00000E+000
   6.1110   4.30000E-002    0.00000E+000
   6.1130   4.77000E-002    0.00000E+000
   6.1180   3.32000E-002    0.00000E+000
   6.1200   3.49000E-002    0.00000E+000
   6.1210   2.30000E-002    0.00000E+000
   6.1260   3.13000E-002    0.00000E+000
   6.1270   1.77000E-002    0.00000E+000
   6.1280   3.66000E-002    0.00000E+000
   6.1340   2.92000E-002    0.00000E+000
   6.1370   4.22000E-002    0.00000E+000
   6.1390   3.82000E-002    0.00000E+000
   6.1400   5.18000E-002    0.00000E+000
   6.1440   3.20000E-002    0.00000E+000
   6.1450   5.28000E-002    0.00000E+000
   6.1480   3.73000E-002    0.00000E+000
   6.1540   3.74000E-002    0.00000E+000
   6.1570   4.41000E-002    0.00000E+000
   6.1590   3.34000E-002    0.00000E+000
   6.1600   2.28000E-002    0.00000E+000
   6.1610   4.54000E-002    0.00000E+000
   6.1630   2.34000E-002    0.00000E+000
   6.1690   4.88000E-002    0.00000E+000
   6.1700   3.69000E-002    0.00000E+000
   6.1710   3.44000E-002    0.00000E+000
   6.1740   3.56000E-002    0.00000E+000
   6.1750   4.13000E-002    0.00000E+000
   6.1770   4.62000E-002    0.00000E+000
   6.1810   2.85000E-002    0.00000E+000
   6.1880   4.45000E-002    0.00000E+000
   6.1890   4.54000E-002    0.00000E+000
   6.1910   3.90000E-002    0.00000E+000
   6.1930   2.99000E-002    0.00000E+000
   6.1970   3.05000E-002    0.00000E+000
   6.1980   3.79000E-002    0.00000E+000
   6.2000   5.26000E-002    0.00000E+000
   6.2020   5.64000E-002    0.00000E+000
   6.2060   3.84000E-002    0.00000E+000
   6.2090   4.40000E-002    0.00000E+000
   6.2110   4.29000E-002    0.00000E+000
   6.2150   4.77000E-002    0.00000E+000
   6.2180   4.17000E-002    0.00000E+000
   6.2210   4.36000E-002    0.00000E+000
   6.2250   4.10000E-002    0.00000E+000
   6.2260   4.56000E-002    0.00000E+000
   6.2290   3.08000E-002    0.00000E+000
   6.2310   3.73000E-002    0.00000E+000
   6.2320   5.93000E-002    0.00000E+000
   6.2350   5.94000E-002    0.00000E+000
   6.2380   4.17000E-002    0.00000E+000
   6.2410   5.59000E-002    0.00000E+000
   6.2450   4.46000E-002    0.00000E+000
   6.2460   5.05000E-002    0.00000E+000
   6.2490   4.38000E-002    0.00000E+000
   6.2510   4.56000E-002    0.00000E+000
   6.2530   3.71000E-002    0.00000E+000
   6.2560   4.67000E-002    0.00000E+000
   6.2570   5.16000E-002    0.00000E+000
   6.2590   4.30000E-002    0.00000E+000
   6.2630   4.76000E-002    0.00000E+000
   6.2660   4.99000E-002    0.00000E+000
   6.2710   5.72000E-002    0.00000E+000
   6.2720   4.93000E-002    0.00000E+000
   6.2740   6.33000E-002    0.00000E+000
   6.2750   4.67000E-002    0.00000E+000
   6.2810   5.31000E-002    0.00000E+000
   6.2830   4.98000E-002    0.00000E+000
   6.2860   4.92000E-002    0.00000E+000
   6.2870   5.19000E-002    0.00000E+000
   6.2920   5.39000E-002    0.00000E+000
   6.2940   5.30000E-002    0.00000E+000
   6.2960   3.94000E-002    0.00000E+000
   6.2990   3.30000E-002    0.00000E+000
   6.3000   5.57000E-002    0.00000E+000
   6.3080   5.57000E-002    0.00000E+000
   6.3100   4.74000E-002    0.00000E+000
   6.3150   5.28000E-002    0.00000E+000
   6.3170   5.92000E-002    0.00000E+000
   6.3180   4.45000E-002    0.00000E+000
   6.3220   6.14000E-002    0.00000E+000
   6.3250   4.77000E-002    0.00000E+000
   6.3270   4.72000E-002    0.00000E+000
   6.3330   4.33000E-002    0.00000E+000
   6.3380   5.03000E-002    0.00000E+000
   6.3400   5.91000E-002    0.00000E+000
   6.3420   5.64000E-002    0.00000E+000
   6.3450   5.78000E-002    0.00000E+000
   6.3470   6.32000E-002    0.00000E+000
   6.3490   7.03000E-002    0.00000E+000
   6.3550   6.84000E-002    0.00000E+000
   6.3580   6.05000E-002    0.00000E+000
   6.3590   4.44000E-002    0.00000E+000
   6.3640   7.30000E-002    0.00000E+000
   6.3670   6.28000E-002    0.00000E+000
   6.3720   6.87000E-002    0.00000E+000
   6.3740   7.05000E-002    0.00000E+000
   6.3780   5.97000E-002    0.00000E+000
   6.3820   6.76000E-002    0.00000E+000
   6.3830   6.67000E-002    0.00000E+000
   6.3850   7.66000E-002    0.00000E+000
   6.3870   6.95000E-002    0.00000E+000
   6.3900   6.09000E-002    0.00000E+000
   6.3930   6.43000E-002    0.00000E+000
   6.3970   8.16000E-002    0.00000E+000
   6.4010   7.36000E-002    0.00000E+000
   6.4030   6.87000E-002    0.00000E+000
   6.4050   5.96000E-002    0.00000E+000
   6.4080   7.85000E-002    0.00000E+000
   6.4110   7.17000E-002    0.00000E+000
   6.4140   8.16000E-002    0.00000E+000
   6.4180   7.79000E-002    0.00000E+000
   6.4200   7.88000E-002    0.00000E+000
   6.4240   8.12000E-002    0.00000E+000
   6.4260   8.67000E-002    0.00000E+000
   6.4280   9.01000E-002    0.00000E+000
   6.4300   8.18000E-002    0.00000E+000
   6.4350   9.57000E-002    0.00000E+000
   6.4390   7.35000E-002    0.00000E+000
   6.4410   8.28000E-002    0.00000E+000
   6.4440   8.89000E-002    0.00000E+000
   6.4450   9.31000E-002    0.00000E+000
   6.4480   9.22000E-002    0.00000E+000
   6.4510   9.00000E-002    0.00000E+000
   6.4530   9.59000E-002    0.00000E+000
   6.4560   1.05400E-001    0.00000E+000
   6.4570   1.00200E-001    0.00000E+000
   6.4590   8.40000E-002    0.00000E+000
   6.4610   8.86000E-002    0.00000E+000
   6.4640   1.03600E-001    0.00000E+000
   6.4660   1.03800E-001    0.00000E+000
   6.4700   8.87000E-002    0.00000E+000
   6.4730   1.05800E-001    0.00000E+000
   6.4760   1.06600E-001    0.00000E+000
   6.4790   1.12300E-001    0.00000E+000
   6.4810   9.43000E-002    0.00000E+000
   6.4830   9.94000E-002    0.00000E+000
   6.4870   9.96000E-002    0.00000E+000
   6.4890   1.03000E-001    0.00000E+000
   6.4920   1.07400E-001    0.00000E+000
   6.4940   8.94000E-002    0.00000E+000
   6.4970   1.05200E-001    0.00000E+000
   6.5010   1.26200E-001    0.00000E+000
   6.5030   1.10500E-001    0.00000E+000
   6.5050   1.06600E-001    0.00000E+000
   6.5080   1.12700E-001    0.00000E+000
   6.5100   1.18100E-001    0.00000E+000
   6.5110   1.15300E-001    0.00000E+000
   6.5150   1.27200E-001    0.00000E+000
   6.5170   1.20900E-001    0.00000E+000
   6.5210   1.25200E-001    0.00000E+000
   6.5220   1.18000E-001    0.00000E+000
   6.5240   1.22900E-001    0.00000E+000
   6.5280   1.24700E-001    0.00000E+000
   6.5300   1.29800E-001    0.00000E+000
   6.5320   1.19500E-001    0.00000E+000
   6.5360   1.21300E-001    0.00000E+000
   6.5390   1.29500E-001    0.00000E+000
   6.5410   1.41300E-001    0.00000E+000
   6.5440   1.46400E-001    0.00000E+000
   6.5450   1.30500E-001    0.00000E+000
   6.5490   1.28900E-001    0.00000E+000
   6.5530   1.37100E-001    0.00000E+000
   6.5550   1.45200E-001    0.00000E+000
   6.5580   1.35200E-001    0.00000E+000
   6.5600   1.40400E-001    0.00000E+000
   6.5640   1.42500E-001    0.00000E+000
   6.5660   1.59200E-001    0.00000E+000
   6.5670   1.51100E-001    0.00000E+000
   6.5710   1.51900E-001    0.00000E+000
   6.5730   1.57700E-001    0.00000E+000
   6.5760   1.61700E-001    0.00000E+000
   6.5780   1.48200E-001    0.00000E+000
   6.5810   1.61400E-001    0.00000E+000
   6.5830   1.50400E-001    0.00000E+000
   6.5850   1.58500E-001    0.00000E+000
   6.5880   1.63500E-001    0.00000E+000
   6.5910   1.67500E-001    0.00000E+000
   6.5940   1.68000E-001    0.00000E+000
   6.5960   1.65900E-001    0.00000E+000
   6.5990   1.73700E-001    0.00000E+000
   6.6010   1.78100E-001    0.00000E+000
   6.6040   1.72300E-001    0.00000E+000
   6.6070   1.78800E-001    0.00000E+000
   6.6080   1.88500E-001    0.00000E+000
   6.6110   1.79200E-001    0.00000E+000
   6.6140   1.83800E-001    0.00000E+000
   6.6160   1.80800E-001    0.00000E+000
   6.6170   2.02100E-001    0.00000E+000
   6.6220   2.00000E-001    0.00000E+000
   6.6240   1.84300E-001    0.00000E+000
   6.6260   1.77700E-001    0.00000E+000
   6.6280   2.04800E-001    0.00000E+000
   6.6310   2.04900E-001    0.00000E+000
   6.6330   2.10800E-001    0.00000E+000
   6.6360   1.96100E-001    0.00000E+000
   6.6390   2.00800E-001    0.00000E+000
   6.6410   2.01100E-001    0.00000E+000
   6.6450   2.07700E-001    0.00000E+000
   6.6460   2.06700E-001    0.00000E+000
   6.6480   2.21600E-001    0.00000E+000
   6.6510   2.12300E-001    0.00000E+000
   6.6530   2.07800E-001    0.00000E+000
   6.6570   2.23500E-001    0.00000E+000
   6.6590   2.19200E-001    0.00000E+000
   6.6610   2.36200E-001    0.00000E+000
   6.6640   2.25000E-001    0.00000E+000
   6.6670   2.32200E-001    0.00000E+000
   6.6690   2.23600E-001    0.00000E+000
   6.6700   2.32900E-001    0.00000E+000
   6.6740   2.33900E-001    0.00000E+000
   6.6760   2.37800E-001    0.00000E+000
   6.6800   2.38700E-001    0.00000E+000
   6.6820   2.42600E-001    0.00000E+000
   6.6840   2.42000E-001    0.00000E+000
   6.6870   2.38500E-001    0.00000E+000
   6.6890   2.52200E-001    0.00000E+000
   6.6920   2.47700E-001    0.00000E+000
   6.6940   2.54400E-001    0.00000E+000
   6.6970   2.56000E-001    0.00000E+000
   6.7000   2.60800E-001    0.00000E+000
   6.7030   2.54600E-001    0.00000E+000
   6.7070   2.52700E-001    0.00000E+000
   6.7080   2.60900E-001    0.00000E+000
   6.7090   2.76100E-001    0.00000E+000
   6.7140   2.80000E-001    0.00000E+000
   6.7150   2.80500E-001    0.00000E+000
   6.7180   2.72300E-001    0.00000E+000
   6.7200   2.82400E-001    0.00000E+000
   6.7230   2.73200E-001    0.00000E+000
   6.7250   2.69800E-001    0.00000E+000
   6.7290   2.92200E-001    0.00000E+000
   6.7300   2.85900E-001    0.00000E+000
   6.7340   2.90600E-001    0.00000E+000
   6.7360   2.89600E-001    0.00000E+000
   6.7390   2.82500E-001    0.00000E+000
   6.7430   3.07300E-001    0.00000E+000
   6.7440   3.10500E-001    0.00000E+000
   6.7490   3.03500E-001    0.00000E+000
   6.7500   2.94400E-001    0.00000E+000
   6.7510   3.09200E-001    0.00000E+000
   6.7530   3.15800E-001    0.00000E+000
   6.7570   3.12900E-001    0.00000E+000
   6.7610   3.02000E-001    0.00000E+000
   6.7620   3.30400E-001    0.00000E+000
   6.7660   3.25400E-001    0.00000E+000
   6.7690   3.17900E-001    0.00000E+000
   6.7710   3.06100E-001    0.00000E+000
   6.7730   3.22400E-001    0.00000E+000
   6.7770   3.29400E-001    0.00000E+000
   6.7780   3.49000E-001    0.00000E+000
   6.7800   3.35100E-001    0.00000E+000
   6.7850   3.31100E-001    0.00000E+000
   6.7870   3.35800E-001    0.00000E+000
   6.7890   3.34800E-001    0.00000E+000
   6.7950   3.36800E-001    0.00000E+000
   6.7960   3.37100E-001    0.00000E+000
   6.7980   3.52300E-001    0.00000E+000
   6.8020   3.47300E-001    0.00000E+000
   6.8040   3.52600E-001    0.00000E+000
   6.8070   3.52800E-001    0.00000E+000
   6.8090   3.63300E-001    0.00000E+000
   6.8130   3.73200E-001    0.00000E+000
   6.8160   3.58400E-001    0.00000E+000
   6.8170   3.83200E-001    0.00000E+000
   6.8210   3.70800E-001    0.00000E+000
   6.8230   3.63500E-001    0.00000E+000
   6.8250   3.70600E-001    0.00000E+000
   6.8290   3.85300E-001    0.00000E+000
   6.8320   3.89000E-001    0.00000E+000
   6.8360   3.82300E-001    0.00000E+000
   6.8390   3.78500E-001    0.00000E+000
   6.8430   3.79500E-001    0.00000E+000
   6.8450   3.73600E-001    0.00000E+000
   6.8480   3.75500E-001    0.00000E+000
   6.8510   3.63000E-001    0.00000E+000
   6.8540   4.00900E-001    0.00000E+000
   6.8570   4.08700E-001    0.00000E+000
   6.8600   4.09000E-001    0.00000E+000
   6.8630   4.02600E-001    0.00000E+000
   6.8660   3.95500E-001    0.00000E+000
   6.8680   4.06100E-001    0.00000E+000
   6.8710   4.03900E-001    0.00000E+000
   6.8750   4.17700E-001    0.00000E+000
   6.8770   4.00600E-001    0.00000E+000
   6.8810   4.20200E-001    0.00000E+000
   6.8840   4.16200E-001    0.00000E+000
   6.8890   4.50500E-001    0.00000E+000
   6.8900   4.13100E-001    0.00000E+000
   6.8940   4.31300E-001    0.00000E+000
   6.8950   4.15100E-001    0.00000E+000
   6.8970   4.16200E-001    0.00000E+000
   6.9000   4.33000E-001    0.00000E+000
   6.9040   4.32300E-001    0.00000E+000
   6.9070   4.33000E-001    0.00000E+000
   6.9090   4.52700E-001    0.00000E+000
   6.9120   4.49800E-001    0.00000E+000
   6.9150   4.51300E-001    0.00000E+000
   6.9180   4.50500E-001    0.00000E+000
   6.9200   4.50400E-001    0.00000E+000
   6.9230   4.38900E-001    0.00000E+000
   6.9280   4.46100E-001    0.00000E+000
   6.9310   4.52900E-001    0.00000E+000
   6.9340   4.53200E-001    0.00000E+000
   6.9380   4.52800E-001    0.00000E+000
   6.9410   4.54000E-001    0.00000E+000
   6.9450   4.55100E-001    0.00000E+000
   6.9480   4.54300E-001    0.00000E+000
   6.9520   4.73900E-001    0.00000E+000
   6.9560   4.68600E-001    0.00000E+000
   6.9570   4.70400E-001    0.00000E+000
   6.9600   4.87100E-001    0.00000E+000
   6.9610   4.69200E-001    0.00000E+000
   6.9660   4.70100E-001    0.00000E+000
   6.9700   4.80200E-001    0.00000E+000
   6.9720   4.74900E-001    0.00000E+000
   6.9760   4.91200E-001    0.00000E+000
   6.9800   4.67500E-001    0.00000E+000
   6.9840   4.80800E-001    0.00000E+000
   6.9860   4.84000E-001    0.00000E+000
   6.9890   4.97700E-001    0.00000E+000
   6.9910   4.87700E-001    0.00000E+000
   6.9940   4.86500E-001    0.00000E+000
   6.9970   5.03100E-001    0.00000E+000
   6.9990   4.85100E-001    0.00000E+000
   7.0010   5.04300E-001    0.00000E+000
   7.0060   5.10400E-001    0.00000E+000
   7.0090   5.21900E-001    0.00000E+000
   7.0110   5.15100E-001    0.00000E+000
   7.0130   5.09400E-001    0.00000E+000
   7.0160   5.35300E-001    0.00000E+000
   7.0180   5.06900E-001    0.00000E+000
   7.0230   5.25600E-001    0.00000E+000
   7.0240   5.26600E-001    0.00000E+000
   7.0280   5.36700E-001    0.00000E+000
   7.0310   5.44500E-001    0.00000E+000
   7.0330   5.39100E-001    0.00000E+000
   7.0350   5.33600E-001    0.00000E+000
   7.0380   5.61300E-001    0.00000E+000
   7.0400   5.66900E-001    0.00000E+000
   7.0430   5.64600E-001    0.00000E+000
   7.0450   5.60400E-001    0.00000E+000
   7.0490   5.90200E-001    0.00000E+000
   7.0520   5.68800E-001    0.00000E+000
   7.0540   5.96100E-001    0.00000E+000
   7.0580   6.14700E-001    0.00000E+000
   7.0600   6.25200E-001    0.00000E+000
   7.0620   6.22900E-001    0.00000E+000
   7.0660   6.37100E-001    0.00000E+000
   7.0680   6.40600E-001    0.00000E+000
   7.0700   6.78300E-001    0.00000E+000
   7.0720   7.16600E-001    0.00000E+000
   7.0770   7.10200E-001    0.00000E+000
   7.0800   7.35100E-001    0.00000E+000
   7.0810   7.82500E-001    0.00000E+000
   7.0850   7.88500E-001    0.00000E+000
   7.0880   8.42300E-001    0.00000E+000
   7.0900   8.50100E-001    0.00000E+000
   7.0930   8.85700E-001    0.00000E+000
   7.0960   9.23200E-001    0.00000E+000
   7.0990   9.51600E-001    0.00000E+000
   7.1010   9.80700E-001    0.00000E+000
   7.1040   1.04820E+000    0.00000E+000
   7.1080   1.11810E+000    0.00000E+000
   7.1100   1.15340E+000    0.00000E+000
   7.1130   1.21660E+000    0.00000E+000
   7.1150   1.33160E+000    0.00000E+000
   7.1190   1.37890E+000    0.00000E+000
   7.1210   1.47860E+000    0.00000E+000
   7.1240   1.62060E+000    0.00000E+000
   7.1280   1.72570E+000    0.00000E+000
   7.1310   2.10250E+000    0.00000E+000
   7.1340   2.25140E+000    0.00000E+000
   7.1370   2.63110E+000    0.00000E+000
   7.1400   2.51400E+000    0.00000E+000
   7.1430   2.58030E+000    0.00000E+000
   7.1450   2.63600E+000    0.00000E+000
   7.1490   2.49910E+000    0.00000E+000
   7.1520   2.58160E+000    0.00000E+000
   7.1540   2.72720E+000    0.00000E+000
   7.1570   2.26440E+000    0.00000E+000
   7.1580   1.71110E+000    0.00000E+000
   7.1630   1.68370E+000    0.00000E+000
   7.1660   1.53380E+000    0.00000E+000
   7.1670   1.45060E+000    0.00000E+000
   7.1700   1.31110E+000    0.00000E+000
   7.1730   1.45950E+000    0.00000E+000
   7.1750   9.72400E-001    0.00000E+000
   7.1790   9.15500E-001    0.00000E+000
   7.1800   8.02900E-001    0.00000E+000
   7.1840   8.37800E-001    0.00000E+000
   7.1870   2.28800E-001    0.00000E+000
   7.1880   2.08100E-001    0.00000E+000
   7.1930   1.00000E+000    0.00000E+000
   7.1940   1.00000E+000    0.00000E+000
   7.1970   1.00000E+000    0.00000E+000
   7.2000   1.00000E+000    0.00000E+000
   7.2030   1.00000E+000    0.00000E+000
   7.2060   1.00000E+000    0.00000E+000
   7.2110   1.00000E+000    0.00000E+000
   7.2140   1.00000E+000    0.00000E+000
   7.2170   1.00000E+000    0.00000E+000
   7.2200   1.00000E+000    0.00000E+000
   7.2230   1.00000E+000    0.00000E+000
   7.2250   1.00000E+000    0.00000E+000
   7.2280   1.00000E+000    0.00000E+000
   7.2300   1.00000E+000    0.00000E+000
   7.2320   1.00000E+000    0.00000E+000
   7.2360   1.00000E+000    0.00000E+000
   7.2390   1.00000E+000    0.00000E+000
   7.2410   1.00000E+000    0.00000E+000
   7.2440   1.00000E+000    0.00000E+000
   7.2460   1.00000E+000    0.00000E+000
   7.2500   1.00000E+000    0.00000E+000
   7.2510   1.00000E+000    0.00000E+000
   7.2550   1.00000E+000    0.00000E+000
   7.2570   1.00000E+000    0.00000E+000
   7.2620   1.00000E+000    0.00000E+000
   7.2640   1.00000E+000    0.00000E+000
   7.2670   1.00000E+000    0.00000E+000
   7.2710   1.00000E+000    0.00000E+000
   7.2730   1.00000E+000    0.00000E+000
   7.2750   1.00000E+000    0.00000E+000
   7.2780   1.00000E+000    0.00000E+000
   7.2810   1.00000E+000    0.00000E+000
   7.2830   1.00000E+000    0.00000E+000
   7.2870   1.00000E+000    0.00000E+000
   7.2890   1.00000E+000    0.00000E+000
   7.2920   1.00000E+000    0.00000E+000
   7.2950   1.00000E+000    0.00000E+000
   7.2990   1.00000E+000    0.00000E+000
   7.3000   1.00000E+000    0.00000E+000
