# Supplementary material for: Rationally seeded computational protein design of ɑ-helical barrels
Source: Nat Chem Biol. 2024 Jun 20;20(8):991–9. doi: 10.1038/s41589-024-01642-0 (PMC11288890; doi:10.1038/s41589-024-01642-0)
Supplement: Supplementary file 3 — PDB and .mtz files used for making figure panels b–d and j–m. [file 41589_2024_1642_MOESM3_ESM.zip › KIA_RP_RSPD_NatChemBiol_data_Figure2/scapCC6_LLIA_panels_e-h/AUC_panel_g/SV_raw/00103.RA1]

scapCC6_LLIA_master
R 1 20.0 50000 0041659 8.4530E11 281 1 
   5.8010   8.75000E-001    0.00000E+000
   5.8030   1.07630E+000    0.00000E+000
   5.8040   1.20170E+000    0.00000E+000
   5.8050   8.43600E-001    0.00000E+000
   5.8060   1.14850E+000    0.00000E+000
   5.8080   8.49400E-001    0.00000E+000
   5.8100   7.97900E-001    0.00000E+000
   5.8120   1.21640E+000    0.00000E+000
   5.8130   8.34500E-001    0.00000E+000
   5.8140   9.14100E-001    0.00000E+000
   5.8150   9.79300E-001    0.00000E+000
   5.8160   1.01690E+000    0.00000E+000
   5.8170   8.71500E-001    0.00000E+000
   5.8190   1.03210E+000    0.00000E+000
   5.8210   9.51700E-001    0.00000E+000
   5.8220   1.16210E+000    0.00000E+000
   5.8230   1.16880E+000    0.00000E+000
   5.8240   1.09590E+000    0.00000E+000
   5.8250   9.39500E-001    0.00000E+000
   5.8260   1.11160E+000    0.00000E+000
   5.8270   1.13320E+000    0.00000E+000
   5.8280   1.34320E+000    0.00000E+000
   5.8290   1.46570E+000    0.00000E+000
   5.8300   1.47870E+000    0.00000E+000
   5.8310   1.43520E+000    0.00000E+000
   5.8330   1.51310E+000    0.00000E+000
   5.8350   1.73160E+000    0.00000E+000
   5.8370   1.73220E+000    0.00000E+000
   5.8380   1.80190E+000    0.00000E+000
   5.8400   1.70580E+000    0.00000E+000
   5.8420   1.70950E+000    0.00000E+000
   5.8440   1.65940E+000    0.00000E+000
   5.8450   1.62010E+000    0.00000E+000
   5.8460   1.59620E+000    0.00000E+000
   5.8470   1.60800E+000    0.00000E+000
   5.8490   1.53670E+000    0.00000E+000
   5.8500   1.53080E+000    0.00000E+000
   5.8520   1.20980E+000    0.00000E+000
   5.8540   1.18160E+000    0.00000E+000
   5.8550   8.91500E-001    0.00000E+000
   5.8560   9.70300E-001    0.00000E+000
   5.8580   4.14500E-001    0.00000E+000
   5.8600   5.97400E-001    0.00000E+000
   5.8620   4.26500E-001    0.00000E+000
   5.8650   4.49600E-001    0.00000E+000
   5.8660   3.34700E-001    0.00000E+000
   5.8680   2.41300E-001    0.00000E+000
   5.8690   2.94800E-001    0.00000E+000
   5.8710   2.06200E-001    0.00000E+000
   5.8730   1.72600E-001    0.00000E+000
   5.8750   2.68500E-001    0.00000E+000
   5.8770   2.03700E-001    0.00000E+000
   5.8790   1.71200E-001    0.00000E+000
   5.8800   1.67000E-001    0.00000E+000
   5.8820   1.83400E-001    0.00000E+000
   5.8830   1.63500E-001    0.00000E+000
   5.8850   1.10100E-001    0.00000E+000
   5.8870   1.36200E-001    0.00000E+000
   5.8890   1.22000E-001    0.00000E+000
   5.8910   3.03000E-002    0.00000E+000
   5.8920   7.56000E-002    0.00000E+000
   5.8940   7.10000E-002    0.00000E+000
   5.8960   5.41000E-002    0.00000E+000
   5.8980   5.37000E-002    0.00000E+000
   5.9000   3.66000E-002    0.00000E+000
   5.9010   3.35000E-002    0.00000E+000
   5.9020   2.36000E-002    0.00000E+000
   5.9040   1.43000E-002    0.00000E+000
   5.9050   2.34000E-002    0.00000E+000
   5.9080   3.08000E-002    0.00000E+000
   5.9100   4.29000E-002    0.00000E+000
   5.9120   2.61000E-002    0.00000E+000
   5.9140   2.76000E-002    0.00000E+000
   5.9150   2.64000E-002    0.00000E+000
   5.9160   2.00000E-002    0.00000E+000
   5.9190   3.00000E-003    0.00000E+000
   5.9210   7.00000E-003    0.00000E+000
   5.9220   1.91000E-002    0.00000E+000
   5.9230   6.40000E-003    0.00000E+000
   5.9260   1.77000E-002    0.00000E+000
   5.9280   1.69000E-002    0.00000E+000
   5.9300   2.00000E-002    0.00000E+000
   5.9310   1.83000E-002    0.00000E+000
   5.9330   1.00000E-002    0.00000E+000
   5.9350   3.50000E-003    0.00000E+000
   5.9360   8.00000E-003    0.00000E+000
   5.9370   1.34000E-002    0.00000E+000
   5.9400  -1.30000E-003    0.00000E+000
   5.9420   1.33000E-002    0.00000E+000
   5.9440   3.70000E-003    0.00000E+000
   5.9460   1.25000E-002    0.00000E+000
   5.9480   1.19000E-002    0.00000E+000
   5.9500   1.36000E-002    0.00000E+000
   5.9510   3.80000E-003    0.00000E+000
   5.9530   6.30000E-003    0.00000E+000
   5.9540   1.38000E-002    0.00000E+000
   5.9560   1.74000E-002    0.00000E+000
   5.9570   4.20000E-003    0.00000E+000
   5.9600  -1.80000E-003    0.00000E+000
   5.9620  -4.80000E-003    0.00000E+000
   5.9650   4.00000E-003    0.00000E+000
   5.9680  -2.30000E-003    0.00000E+000
   5.9700  -1.56000E-002    0.00000E+000
   5.9720  -8.10000E-003    0.00000E+000
   5.9730   1.90000E-003    0.00000E+000
   5.9750   1.12000E-002    0.00000E+000
   5.9760   1.58000E-002    0.00000E+000
   5.9790   2.31000E-002    0.00000E+000
   5.9800   2.06000E-002    0.00000E+000
   5.9820   1.11000E-002    0.00000E+000
   5.9830   2.61000E-002    0.00000E+000
   5.9850   4.70000E-003    0.00000E+000
   5.9870   2.37000E-002    0.00000E+000
   5.9890   1.25000E-002    0.00000E+000
   5.9930  -3.74000E-001    0.00000E+000
   5.9950  -7.93900E-001    0.00000E+000
   5.9980  -2.51800E-001    0.00000E+000
   6.0000   3.44000E-002    0.00000E+000
   6.0030  -5.76000E-002    0.00000E+000
   6.0040  -2.78000E-002    0.00000E+000
   6.0070  -2.49000E-002    0.00000E+000
   6.0090  -3.89000E-002    0.00000E+000
   6.0120  -3.39000E-002    0.00000E+000
   6.0140  -4.27000E-002    0.00000E+000
   6.0150  -3.46000E-002    0.00000E+000
   6.0180  -1.80000E-002    0.00000E+000
   6.0190  -5.16000E-002    0.00000E+000
   6.0230  -4.49000E-002    0.00000E+000
   6.0240  -4.80000E-002    0.00000E+000
   6.0260  -4.22000E-002    0.00000E+000
   6.0280  -4.27000E-002    0.00000E+000
   6.0310  -4.90000E-002    0.00000E+000
   6.0340  -6.22000E-002    0.00000E+000
   6.0350  -1.61000E-002    0.00000E+000
   6.0360  -2.31600E-001    0.00000E+000
   6.0380   5.13900E-001    0.00000E+000
   6.0450  -5.52000E-002    0.00000E+000
   6.0480   5.90000E-002    0.00000E+000
   6.0510   2.26000E-002    0.00000E+000
   6.0530   2.09000E-002    0.00000E+000
   6.0560   3.00000E-002    0.00000E+000
   6.0590   3.80000E-002    0.00000E+000
   6.0620   3.14000E-002    0.00000E+000
   6.0660   2.84000E-002    0.00000E+000
   6.0690   3.15000E-002    0.00000E+000
   6.0700   2.35000E-002    0.00000E+000
   6.0710   2.13000E-002    0.00000E+000
   6.0760   3.69000E-002    0.00000E+000
   6.0790   2.82000E-002    0.00000E+000
   6.0800   4.99000E-002    0.00000E+000
   6.0810   3.72000E-002    0.00000E+000
   6.0820   3.82000E-002    0.00000E+000
   6.0840   3.55000E-002    0.00000E+000
   6.0870   3.80000E-002    0.00000E+000
   6.0890   3.63000E-002    0.00000E+000
   6.0930   2.22000E-002    0.00000E+000
   6.0950   3.97000E-002    0.00000E+000
   6.0970   3.35000E-002    0.00000E+000
   6.1000   3.44000E-002    0.00000E+000
   6.1020   3.37000E-002    0.00000E+000
   6.1030   2.89000E-002    0.00000E+000
   6.1050   3.12000E-002    0.00000E+000
   6.1070   2.69000E-002    0.00000E+000
   6.1100   2.70000E-002    0.00000E+000
   6.1110   3.15000E-002    0.00000E+000
   6.1120   3.13000E-002    0.00000E+000
   6.1150   1.74000E-002    0.00000E+000
   6.1160   2.53000E-002    0.00000E+000
   6.1180   3.46000E-002    0.00000E+000
   6.1200   3.31000E-002    0.00000E+000
   6.1240   3.84000E-002    0.00000E+000
   6.1280   4.12000E-002    0.00000E+000
   6.1300   1.79000E-002    0.00000E+000
   6.1330   3.42000E-002    0.00000E+000
   6.1340   2.72000E-002    0.00000E+000
   6.1360   3.40000E-002    0.00000E+000
   6.1390   4.44000E-002    0.00000E+000
   6.1410   3.81000E-002    0.00000E+000
   6.1440   3.10000E-002    0.00000E+000
   6.1470   2.74000E-002    0.00000E+000
   6.1500   3.87000E-002    0.00000E+000
   6.1530   4.75000E-002    0.00000E+000
   6.1540   3.81000E-002    0.00000E+000
   6.1580   2.64000E-002    0.00000E+000
   6.1600   3.16000E-002    0.00000E+000
   6.1620   2.51000E-002    0.00000E+000
   6.1640   2.13000E-002    0.00000E+000
   6.1670   3.43000E-002    0.00000E+000
   6.1700   3.55000E-002    0.00000E+000
   6.1710   1.70000E-003    0.00000E+000
   6.1730   3.09000E-002    0.00000E+000
   6.1770   3.32000E-002    0.00000E+000
   6.1780   4.22000E-002    0.00000E+000
   6.1820   4.21000E-002    0.00000E+000
   6.1860   3.61000E-002    0.00000E+000
   6.1880   2.64000E-002    0.00000E+000
   6.1920   3.40000E-002    0.00000E+000
   6.1950   2.51000E-002    0.00000E+000
   6.1960   2.61000E-002    0.00000E+000
   6.1980   3.37000E-002    0.00000E+000
   6.1990   4.11000E-002    0.00000E+000
   6.2020   3.12000E-002    0.00000E+000
   6.2040   4.02000E-002    0.00000E+000
   6.2070   3.14000E-002    0.00000E+000
   6.2090   3.44000E-002    0.00000E+000
   6.2100   4.01000E-002    0.00000E+000
   6.2130   3.44000E-002    0.00000E+000
   6.2140   4.02000E-002    0.00000E+000
   6.2170   2.08000E-002    0.00000E+000
   6.2210   4.27000E-002    0.00000E+000
   6.2250   3.31000E-002    0.00000E+000
   6.2260   3.15000E-002    0.00000E+000
   6.2280   3.29000E-002    0.00000E+000
   6.2300   3.11000E-002    0.00000E+000
   6.2310   3.95000E-002    0.00000E+000
   6.2350   3.47000E-002    0.00000E+000
   6.2390   3.31000E-002    0.00000E+000
   6.2440   3.57000E-002    0.00000E+000
   6.2450   3.48000E-002    0.00000E+000
   6.2470   4.09000E-002    0.00000E+000
   6.2480   2.88000E-002    0.00000E+000
   6.2500   2.52000E-002    0.00000E+000
   6.2560   2.77000E-002    0.00000E+000
   6.2590   2.23000E-002    0.00000E+000
   6.2610   2.59000E-002    0.00000E+000
   6.2650   2.81000E-002    0.00000E+000
   6.2700   4.42000E-002    0.00000E+000
   6.2720   3.18000E-002    0.00000E+000
   6.2730   4.31000E-002    0.00000E+000
   6.2760   4.00000E-002    0.00000E+000
   6.2840   3.59000E-002    0.00000E+000
   6.2880   3.03000E-002    0.00000E+000
   6.2890   4.30000E-002    0.00000E+000
   6.2910   3.62000E-002    0.00000E+000
   6.2960   3.89000E-002    0.00000E+000
   6.2970   3.79000E-002    0.00000E+000
   6.2980   3.61000E-002    0.00000E+000
   6.3060   4.03000E-002    0.00000E+000
   6.3110   2.65000E-002    0.00000E+000
   6.3140   3.66000E-002    0.00000E+000
   6.3160   3.12000E-002    0.00000E+000
   6.3180   4.58000E-002    0.00000E+000
   6.3220   4.45000E-002    0.00000E+000
   6.3270   3.50000E-002    0.00000E+000
   6.3310   1.80000E-002    0.00000E+000
   6.3320   3.16000E-002    0.00000E+000
   6.3360   3.58000E-002    0.00000E+000
   6.3380   3.82000E-002    0.00000E+000
   6.3450   3.36000E-002    0.00000E+000
   6.3500   4.56000E-002    0.00000E+000
   6.3550   4.00000E-002    0.00000E+000
   6.3570   3.68000E-002    0.00000E+000
   6.3590   3.85000E-002    0.00000E+000
   6.3630   3.60000E-002    0.00000E+000
   6.3660   4.11000E-002    0.00000E+000
   6.3680   3.70000E-002    0.00000E+000
   6.3720   3.61000E-002    0.00000E+000
   6.3740   3.21000E-002    0.00000E+000
   6.3780   4.39000E-002    0.00000E+000
   6.3810   3.28000E-002    0.00000E+000
   6.3860   4.37000E-002    0.00000E+000
   6.3880   4.81000E-002    0.00000E+000
   6.3900   3.80000E-002    0.00000E+000
   6.3920   4.45000E-002    0.00000E+000
   6.3950   5.53000E-002    0.00000E+000
   6.4000   4.66000E-002    0.00000E+000
   6.4010   2.96000E-002    0.00000E+000
   6.4020   4.66000E-002    0.00000E+000
   6.4040   4.99000E-002    0.00000E+000
   6.4070   4.13000E-002    0.00000E+000
   6.4130   4.31000E-002    0.00000E+000
   6.4140   5.96000E-002    0.00000E+000
   6.4150   3.24000E-002    0.00000E+000
   6.4190   5.66000E-002    0.00000E+000
   6.4240   4.69000E-002    0.00000E+000
   6.4260   4.23000E-002    0.00000E+000
   6.4280   3.87000E-002    0.00000E+000
   6.4310   4.92000E-002    0.00000E+000
   6.4350   4.90000E-002    0.00000E+000
   6.4400   5.07000E-002    0.00000E+000
   6.4420   4.64000E-002    0.00000E+000
   6.4440   4.27000E-002    0.00000E+000
   6.4460   4.09000E-002    0.00000E+000
   6.4470   4.97000E-002    0.00000E+000
   6.4500   5.65000E-002    0.00000E+000
   6.4530   4.62000E-002    0.00000E+000
   6.4540   4.83000E-002    0.00000E+000
   6.4560   3.54000E-002    0.00000E+000
   6.4600   4.97000E-002    0.00000E+000
   6.4630   4.47000E-002    0.00000E+000
   6.4650   5.72000E-002    0.00000E+000
   6.4680   4.74000E-002    0.00000E+000
   6.4700   2.70000E-002    0.00000E+000
   6.4730   5.04000E-002    0.00000E+000
   6.4750   5.18000E-002    0.00000E+000
   6.4780   5.10000E-002    0.00000E+000
   6.4800   4.36000E-002    0.00000E+000
   6.4840   4.53000E-002    0.00000E+000
   6.4870   6.22000E-002    0.00000E+000
   6.4890   5.16000E-002    0.00000E+000
   6.4920   5.39000E-002    0.00000E+000
   6.4930   5.05000E-002    0.00000E+000
   6.4950   4.50000E-002    0.00000E+000
   6.4980   4.91000E-002    0.00000E+000
   6.5010   6.33000E-002    0.00000E+000
   6.5030   5.02000E-002    0.00000E+000
   6.5070   4.95000E-002    0.00000E+000
   6.5100   5.24000E-002    0.00000E+000
   6.5110   4.49000E-002    0.00000E+000
   6.5140   4.67000E-002    0.00000E+000
   6.5170   6.09000E-002    0.00000E+000
   6.5200   4.53000E-002    0.00000E+000
   6.5210   5.21000E-002    0.00000E+000
   6.5240   5.75000E-002    0.00000E+000
   6.5260   5.94000E-002    0.00000E+000
   6.5290   5.55000E-002    0.00000E+000
   6.5310   4.85000E-002    0.00000E+000
   6.5330   4.82000E-002    0.00000E+000
   6.5380   5.31000E-002    0.00000E+000
   6.5430   6.22000E-002    0.00000E+000
   6.5440   5.30000E-002    0.00000E+000
   6.5460   5.70000E-002    0.00000E+000
   6.5480   6.48000E-002    0.00000E+000
   6.5510   5.85000E-002    0.00000E+000
   6.5530   4.69000E-002    0.00000E+000
   6.5550   4.51000E-002    0.00000E+000
   6.5590   4.58000E-002    0.00000E+000
   6.5630   6.23000E-002    0.00000E+000
   6.5650   5.38000E-002    0.00000E+000
   6.5690   5.35000E-002    0.00000E+000
   6.5710   6.75000E-002    0.00000E+000
   6.5740   4.72000E-002    0.00000E+000
   6.5780   5.09000E-002    0.00000E+000
   6.5800   5.59000E-002    0.00000E+000
   6.5810   5.82000E-002    0.00000E+000
   6.5850   5.21000E-002    0.00000E+000
   6.5870   6.31000E-002    0.00000E+000
   6.5910   6.07000E-002    0.00000E+000
   6.5920   5.94000E-002    0.00000E+000
   6.5960   5.29000E-002    0.00000E+000
   6.5990   5.28000E-002    0.00000E+000
   6.6020   5.75000E-002    0.00000E+000
   6.6040   5.90000E-002    0.00000E+000
   6.6080   6.00000E-002    0.00000E+000
   6.6100   6.15000E-002    0.00000E+000
   6.6110   5.48000E-002    0.00000E+000
   6.6140   5.63000E-002    0.00000E+000
   6.6150   7.09000E-002    0.00000E+000
   6.6190   7.86000E-002    0.00000E+000
   6.6210   7.32000E-002    0.00000E+000
   6.6240   5.97000E-002    0.00000E+000
   6.6270   5.91000E-002    0.00000E+000
   6.6290   6.65000E-002    0.00000E+000
   6.6300   6.13000E-002    0.00000E+000
   6.6330   5.51000E-002    0.00000E+000
   6.6350   6.59000E-002    0.00000E+000
   6.6390   6.41000E-002    0.00000E+000
   6.6400   4.69000E-002    0.00000E+000
   6.6440   7.07000E-002    0.00000E+000
   6.6450   6.85000E-002    0.00000E+000
   6.6480   6.94000E-002    0.00000E+000
   6.6500   6.70000E-002    0.00000E+000
   6.6530   6.84000E-002    0.00000E+000
   6.6570   6.64000E-002    0.00000E+000
   6.6590   7.44000E-002    0.00000E+000
   6.6630   7.39000E-002    0.00000E+000
   6.6650   7.52000E-002    0.00000E+000
   6.6670   5.78000E-002    0.00000E+000
   6.6680   7.30000E-002    0.00000E+000
   6.6700   7.26000E-002    0.00000E+000
   6.6730   8.25000E-002    0.00000E+000
   6.6750   6.96000E-002    0.00000E+000
   6.6780   6.42000E-002    0.00000E+000
   6.6820   8.50000E-002    0.00000E+000
   6.6840   7.53000E-002    0.00000E+000
   6.6860   7.67000E-002    0.00000E+000
   6.6900   6.23000E-002    0.00000E+000
   6.6920   7.16000E-002    0.00000E+000
   6.6940   7.62000E-002    0.00000E+000
   6.6960   6.84000E-002    0.00000E+000
   6.7000   8.37000E-002    0.00000E+000
   6.7030   6.97000E-002    0.00000E+000
   6.7060   6.32000E-002    0.00000E+000
   6.7090   8.14000E-002    0.00000E+000
   6.7100   8.86000E-002    0.00000E+000
   6.7140   8.56000E-002    0.00000E+000
   6.7180   9.49000E-002    0.00000E+000
   6.7200   9.53000E-002    0.00000E+000
   6.7230   6.89000E-002    0.00000E+000
   6.7250   7.22000E-002    0.00000E+000
   6.7280   7.54000E-002    0.00000E+000
   6.7310   7.48000E-002    0.00000E+000
   6.7330   1.00600E-001    0.00000E+000
   6.7350   9.64000E-002    0.00000E+000
   6.7370   8.77000E-002    0.00000E+000
   6.7410   8.83000E-002    0.00000E+000
   6.7440   8.37000E-002    0.00000E+000
   6.7470   9.31000E-002    0.00000E+000
   6.7490   1.01000E-001    0.00000E+000
   6.7500   9.06000E-002    0.00000E+000
   6.7520   9.92000E-002    0.00000E+000
   6.7560   8.21000E-002    0.00000E+000
   6.7600   9.26000E-002    0.00000E+000
   6.7610   7.93000E-002    0.00000E+000
   6.7650   9.78000E-002    0.00000E+000
   6.7670   9.37000E-002    0.00000E+000
   6.7710   8.46000E-002    0.00000E+000
   6.7750   8.57000E-002    0.00000E+000
   6.7780   9.98000E-002    0.00000E+000
   6.7800   9.66000E-002    0.00000E+000
   6.7840   1.01800E-001    0.00000E+000
   6.7870   8.72000E-002    0.00000E+000
   6.7900   8.50000E-002    0.00000E+000
   6.7940   9.62000E-002    0.00000E+000
   6.7960   1.06900E-001    0.00000E+000
   6.7980   1.14800E-001    0.00000E+000
   6.8000   9.47000E-002    0.00000E+000
   6.8030   1.05300E-001    0.00000E+000
   6.8070   1.08600E-001    0.00000E+000
   6.8080   1.00500E-001    0.00000E+000
   6.8120   1.01500E-001    0.00000E+000
   6.8140   1.08800E-001    0.00000E+000
   6.8160   1.04900E-001    0.00000E+000
   6.8190   1.10500E-001    0.00000E+000
   6.8210   9.61000E-002    0.00000E+000
   6.8230   1.13200E-001    0.00000E+000
   6.8260   1.10900E-001    0.00000E+000
   6.8290   1.11300E-001    0.00000E+000
   6.8340   1.23500E-001    0.00000E+000
   6.8360   1.22100E-001    0.00000E+000
   6.8380   1.33200E-001    0.00000E+000
   6.8410   1.06200E-001    0.00000E+000
   6.8440   1.16300E-001    0.00000E+000
   6.8460   9.70000E-002    0.00000E+000
   6.8510   1.13500E-001    0.00000E+000
   6.8530   1.27800E-001    0.00000E+000
   6.8540   1.20400E-001    0.00000E+000
   6.8560   1.29400E-001    0.00000E+000
   6.8600   1.19400E-001    0.00000E+000
   6.8630   1.28000E-001    0.00000E+000
   6.8640   1.27200E-001    0.00000E+000
   6.8680   1.24700E-001    0.00000E+000
   6.8710   1.26900E-001    0.00000E+000
   6.8750   1.42300E-001    0.00000E+000
   6.8770   1.23200E-001    0.00000E+000
   6.8810   1.31000E-001    0.00000E+000
   6.8830   1.41500E-001    0.00000E+000
   6.8850   1.37400E-001    0.00000E+000
   6.8890   1.30400E-001    0.00000E+000
   6.8930   1.30600E-001    0.00000E+000
   6.8950   1.23900E-001    0.00000E+000
   6.8960   1.45000E-001    0.00000E+000
   6.9000   1.48000E-001    0.00000E+000
   6.9010   1.42500E-001    0.00000E+000
   6.9060   1.51900E-001    0.00000E+000
   6.9090   1.57300E-001    0.00000E+000
   6.9150   1.60100E-001    0.00000E+000
   6.9160   1.51400E-001    0.00000E+000
   6.9200   1.50800E-001    0.00000E+000
   6.9220   1.56900E-001    0.00000E+000
   6.9230   1.54800E-001    0.00000E+000
   6.9270   1.67500E-001    0.00000E+000
   6.9300   1.75500E-001    0.00000E+000
   6.9330   1.65900E-001    0.00000E+000
   6.9360   1.69300E-001    0.00000E+000
   6.9380   1.66400E-001    0.00000E+000
   6.9410   1.86200E-001    0.00000E+000
   6.9430   1.84500E-001    0.00000E+000
   6.9490   1.64300E-001    0.00000E+000
   6.9510   1.76300E-001    0.00000E+000
   6.9530   1.65400E-001    0.00000E+000
   6.9560   1.68100E-001    0.00000E+000
   6.9600   1.91100E-001    0.00000E+000
   6.9610   1.94800E-001    0.00000E+000
   6.9650   1.88400E-001    0.00000E+000
   6.9660   1.88100E-001    0.00000E+000
   6.9690   1.89600E-001    0.00000E+000
   6.9710   2.08100E-001    0.00000E+000
   6.9760   2.17200E-001    0.00000E+000
   6.9780   2.04400E-001    0.00000E+000
   6.9840   2.16500E-001    0.00000E+000
   6.9860   2.01100E-001    0.00000E+000
   6.9890   2.20900E-001    0.00000E+000
   6.9910   2.21100E-001    0.00000E+000
   6.9930   2.13400E-001    0.00000E+000
   6.9960   2.28100E-001    0.00000E+000
   6.9990   2.27400E-001    0.00000E+000
   7.0020   2.24500E-001    0.00000E+000
   7.0060   2.37900E-001    0.00000E+000
   7.0090   2.38100E-001    0.00000E+000
   7.0110   2.44400E-001    0.00000E+000
   7.0150   2.37500E-001    0.00000E+000
   7.0200   2.45300E-001    0.00000E+000
   7.0220   2.59400E-001    0.00000E+000
   7.0230   2.55600E-001    0.00000E+000
   7.0270   2.85200E-001    0.00000E+000
   7.0310   2.77200E-001    0.00000E+000
   7.0330   2.73100E-001    0.00000E+000
   7.0350   2.90500E-001    0.00000E+000
   7.0380   3.07100E-001    0.00000E+000
   7.0400   2.93900E-001    0.00000E+000
   7.0430   3.14400E-001    0.00000E+000
   7.0450   3.32900E-001    0.00000E+000
   7.0490   3.39100E-001    0.00000E+000
   7.0510   3.56700E-001    0.00000E+000
   7.0540   3.66100E-001    0.00000E+000
   7.0570   3.86800E-001    0.00000E+000
   7.0600   3.95700E-001    0.00000E+000
   7.0640   4.21000E-001    0.00000E+000
   7.0670   4.35100E-001    0.00000E+000
   7.0690   4.51800E-001    0.00000E+000
   7.0720   4.95500E-001    0.00000E+000
   7.0760   5.13600E-001    0.00000E+000
   7.0790   5.46100E-001    0.00000E+000
   7.0810   5.89900E-001    0.00000E+000
   7.0830   6.14900E-001    0.00000E+000
   7.0870   6.31700E-001    0.00000E+000
   7.0900   6.80300E-001    0.00000E+000
   7.0920   7.03300E-001    0.00000E+000
   7.0940   7.71600E-001    0.00000E+000
   7.0990   8.34400E-001    0.00000E+000
   7.1010   8.69400E-001    0.00000E+000
   7.1030   9.34100E-001    0.00000E+000
   7.1060   1.01690E+000    0.00000E+000
   7.1080   1.06290E+000    0.00000E+000
   7.1120   1.16790E+000    0.00000E+000
   7.1150   1.25100E+000    0.00000E+000
   7.1190   1.44220E+000    0.00000E+000
   7.1200   1.50660E+000    0.00000E+000
   7.1240   1.85380E+000    0.00000E+000
   7.1280   2.32920E+000    0.00000E+000
   7.1310   2.39880E+000    0.00000E+000
   7.1340   2.61310E+000    0.00000E+000
   7.1370   2.46360E+000    0.00000E+000
   7.1400   2.56260E+000    0.00000E+000
   7.1420   2.49950E+000    0.00000E+000
   7.1450   2.48190E+000    0.00000E+000
   7.1470   2.45750E+000    0.00000E+000
   7.1510   2.57750E+000    0.00000E+000
   7.1540   2.49800E+000    0.00000E+000
   7.1560   2.21540E+000    0.00000E+000
   7.1590   1.86020E+000    0.00000E+000
   7.1610   1.49820E+000    0.00000E+000
   7.1650   1.59580E+000    0.00000E+000
   7.1680   1.30880E+000    0.00000E+000
   7.1700   1.50490E+000    0.00000E+000
   7.1720   1.44660E+000    0.00000E+000
   7.1750   1.23560E+000    0.00000E+000
   7.1760   1.04910E+000    0.00000E+000
   7.1800   1.44700E+000    0.00000E+000
   7.1830   3.86500E-001    0.00000E+000
   7.1860   1.00000E+000    0.00000E+000
   7.1900   1.00000E+000    0.00000E+000
   7.1930   1.00000E+000    0.00000E+000
   7.1940   1.00000E+000    0.00000E+000
   7.1970   1.00000E+000    0.00000E+000
   7.1990   1.00000E+000    0.00000E+000
   7.2020   1.00000E+000    0.00000E+000
   7.2050   1.00000E+000    0.00000E+000
   7.2070   1.00000E+000    0.00000E+000
   7.2120   1.00000E+000    0.00000E+000
   7.2150   1.00000E+000    0.00000E+000
   7.2180   1.00000E+000    0.00000E+000
   7.2200   1.00000E+000    0.00000E+000
   7.2230   1.00000E+000    0.00000E+000
   7.2260   1.00000E+000    0.00000E+000
   7.2280   1.00000E+000    0.00000E+000
   7.2290   1.00000E+000    0.00000E+000
   7.2340   1.00000E+000    0.00000E+000
   7.2370   1.00000E+000    0.00000E+000
   7.2390   1.00000E+000    0.00000E+000
   7.2420   1.00000E+000    0.00000E+000
   7.2460   1.00000E+000    0.00000E+000
   7.2490   1.00000E+000    0.00000E+000
   7.2530   1.00000E+000    0.00000E+000
   7.2550   1.00000E+000    0.00000E+000
   7.2570   1.00000E+000    0.00000E+000
   7.2600   1.00000E+000    0.00000E+000
   7.2630   1.00000E+000    0.00000E+000
   7.2660   1.00000E+000    0.00000E+000
   7.2690   1.00000E+000    0.00000E+000
   7.2710   1.00000E+000    0.00000E+000
   7.2760   1.00000E+000    0.00000E+000
   7.2780   1.00000E+000    0.00000E+000
   7.2800   1.00000E+000    0.00000E+000
   7.2830   1.00000E+000    0.00000E+000
   7.2870   1.00000E+000    0.00000E+000
   7.2890   1.00000E+000    0.00000E+000
   7.2920   1.00000E+000    0.00000E+000
   7.2960   1.00000E+000    0.00000E+000
   7.2980   1.00000E+000    0.00000E+000
   7.3000   1.00000E+000    0.00000E+000
