# Supplementary material for: Rationally seeded computational protein design of ɑ-helical barrels
Source: Nat Chem Biol. 2024 Jun 20;20(8):991–9. doi: 10.1038/s41589-024-01642-0 (PMC11288890; doi:10.1038/s41589-024-01642-0)
Supplement: Supplementary file 3 — PDB and .mtz files used for making figure panels b–d and j–m. [file 41589_2024_1642_MOESM3_ESM.zip › KIA_RP_RSPD_NatChemBiol_data_Figure2/scapCC6_LLIA_panels_e-h/AUC_panel_g/SV_raw/00117.RA1]

scapCC6_LLIA_master
R 1 20.0 50000 0045859 9.6050E11 281 1 
   5.7990   8.59400E-001    0.00000E+000
   5.8060   7.37000E-001    0.00000E+000
   5.8080   7.92900E-001    0.00000E+000
   5.8100   9.69000E-001    0.00000E+000
   5.8110   1.13360E+000    0.00000E+000
   5.8130   1.38530E+000    0.00000E+000
   5.8140   1.18920E+000    0.00000E+000
   5.8160   8.90300E-001    0.00000E+000
   5.8170   8.05200E-001    0.00000E+000
   5.8190   1.08670E+000    0.00000E+000
   5.8200   1.20110E+000    0.00000E+000
   5.8230   9.16100E-001    0.00000E+000
   5.8260   1.17010E+000    0.00000E+000
   5.8270   1.11960E+000    0.00000E+000
   5.8290   1.30810E+000    0.00000E+000
   5.8310   1.44080E+000    0.00000E+000
   5.8330   1.53800E+000    0.00000E+000
   5.8350   1.73960E+000    0.00000E+000
   5.8370   1.66410E+000    0.00000E+000
   5.8380   1.68720E+000    0.00000E+000
   5.8390   1.80060E+000    0.00000E+000
   5.8400   1.68900E+000    0.00000E+000
   5.8430   1.66100E+000    0.00000E+000
   5.8450   1.57440E+000    0.00000E+000
   5.8460   1.58540E+000    0.00000E+000
   5.8470   1.45860E+000    0.00000E+000
   5.8480   1.51960E+000    0.00000E+000
   5.8500   1.40360E+000    0.00000E+000
   5.8520   1.32380E+000    0.00000E+000
   5.8540   9.07500E-001    0.00000E+000
   5.8560   6.39100E-001    0.00000E+000
   5.8600   5.74700E-001    0.00000E+000
   5.8620   4.78400E-001    0.00000E+000
   5.8630   4.55000E-001    0.00000E+000
   5.8650   3.73600E-001    0.00000E+000
   5.8670   3.02700E-001    0.00000E+000
   5.8690   2.88300E-001    0.00000E+000
   5.8720   2.24400E-001    0.00000E+000
   5.8740   1.90400E-001    0.00000E+000
   5.8760   2.08300E-001    0.00000E+000
   5.8780   1.96200E-001    0.00000E+000
   5.8800   1.28600E-001    0.00000E+000
   5.8810   1.54500E-001    0.00000E+000
   5.8840   1.72000E-001    0.00000E+000
   5.8850   1.21200E-001    0.00000E+000
   5.8870   1.07500E-001    0.00000E+000
   5.8910   1.13100E-001    0.00000E+000
   5.8920   6.11000E-002    0.00000E+000
   5.8950   3.86000E-002    0.00000E+000
   5.8960   2.81000E-002    0.00000E+000
   5.8990   4.11000E-002    0.00000E+000
   5.9010   9.90000E-003    0.00000E+000
   5.9020   2.59000E-002    0.00000E+000
   5.9050   2.06000E-002    0.00000E+000
   5.9080   2.17000E-002    0.00000E+000
   5.9100   3.01000E-002    0.00000E+000
   5.9120   1.28000E-002    0.00000E+000
   5.9140   7.60000E-003    0.00000E+000
   5.9160   1.01000E-002    0.00000E+000
   5.9170  -3.20000E-003    0.00000E+000
   5.9210   1.07000E-002    0.00000E+000
   5.9240   9.40000E-003    0.00000E+000
   5.9260   1.52000E-002    0.00000E+000
   5.9280   1.01000E-002    0.00000E+000
   5.9300   2.45000E-002    0.00000E+000
   5.9320   2.00000E-003    0.00000E+000
   5.9330   9.80000E-003    0.00000E+000
   5.9350   1.47000E-002    0.00000E+000
   5.9370  -3.50000E-003    0.00000E+000
   5.9400   6.50000E-003    0.00000E+000
   5.9420   1.31000E-002    0.00000E+000
   5.9450   2.20000E-003    0.00000E+000
   5.9460   1.56000E-002    0.00000E+000
   5.9490   2.06000E-002    0.00000E+000
   5.9510   2.60000E-003    0.00000E+000
   5.9550   1.82000E-002    0.00000E+000
   5.9560   1.88000E-002    0.00000E+000
   5.9580   5.50000E-003    0.00000E+000
   5.9600   1.12000E-002    0.00000E+000
   5.9620  -1.52000E-002    0.00000E+000
   5.9650   1.70000E-003    0.00000E+000
   5.9690  -1.16000E-002    0.00000E+000
   5.9710   4.30000E-003    0.00000E+000
   5.9730   3.60000E-003    0.00000E+000
   5.9750   1.87000E-002    0.00000E+000
   5.9760   1.42000E-002    0.00000E+000
   5.9790   6.90000E-003    0.00000E+000
   5.9810   1.14000E-002    0.00000E+000
   5.9820   2.33000E-002    0.00000E+000
   5.9840   1.60000E-003    0.00000E+000
   5.9860   9.00000E-003    0.00000E+000
   5.9890   8.70000E-003    0.00000E+000
   5.9930   1.16600E-001    0.00000E+000
   5.9960  -3.40000E-002    0.00000E+000
   5.9980  -6.41300E-001    0.00000E+000
   6.0000  -5.59800E-001    0.00000E+000
   6.0010  -1.88400E-001    0.00000E+000
   6.0030   4.39000E-002    0.00000E+000
   6.0060  -4.65000E-002    0.00000E+000
   6.0080  -3.62000E-002    0.00000E+000
   6.0110  -2.52000E-002    0.00000E+000
   6.0130  -3.84000E-002    0.00000E+000
   6.0140  -4.16000E-002    0.00000E+000
   6.0170  -1.17000E-002    0.00000E+000
   6.0190  -4.86000E-002    0.00000E+000
   6.0220  -3.28000E-002    0.00000E+000
   6.0250  -4.02000E-002    0.00000E+000
   6.0280  -5.70000E-002    0.00000E+000
   6.0290  -4.28000E-002    0.00000E+000
   6.0320  -3.58000E-002    0.00000E+000
   6.0350  -5.32000E-002    0.00000E+000
   6.0360  -6.45000E-002    0.00000E+000
   6.0380  -2.30600E-001    0.00000E+000
   6.0420   7.41100E-001    0.00000E+000
   6.0460  -7.42000E-002    0.00000E+000
   6.0500   5.23000E-002    0.00000E+000
   6.0520   1.68000E-002    0.00000E+000
   6.0550   2.50000E-002    0.00000E+000
   6.0570   4.34000E-002    0.00000E+000
   6.0600   2.18000E-002    0.00000E+000
   6.0630   1.23000E-002    0.00000E+000
   6.0660   2.93000E-002    0.00000E+000
   6.0680   3.35000E-002    0.00000E+000
   6.0710   2.37000E-002    0.00000E+000
   6.0730   3.59000E-002    0.00000E+000
   6.0760   3.26000E-002    0.00000E+000
   6.0800   2.48000E-002    0.00000E+000
   6.0810   3.06000E-002    0.00000E+000
   6.0820   4.37000E-002    0.00000E+000
   6.0850   3.38000E-002    0.00000E+000
   6.0890   3.21000E-002    0.00000E+000
   6.0910   2.28000E-002    0.00000E+000
   6.0940   2.94000E-002    0.00000E+000
   6.0980   2.33000E-002    0.00000E+000
   6.1020   3.60000E-002    0.00000E+000
   6.1070   3.00000E-002    0.00000E+000
   6.1110   2.81000E-002    0.00000E+000
   6.1140   3.92000E-002    0.00000E+000
   6.1170   2.62000E-002    0.00000E+000
   6.1190   1.50000E-002    0.00000E+000
   6.1200   2.25000E-002    0.00000E+000
   6.1230   2.50000E-002    0.00000E+000
   6.1270   2.24000E-002    0.00000E+000
   6.1280   2.36000E-002    0.00000E+000
   6.1290   2.98000E-002    0.00000E+000
   6.1340   2.65000E-002    0.00000E+000
   6.1370   3.22000E-002    0.00000E+000
   6.1390   4.20000E-002    0.00000E+000
   6.1460   4.56000E-002    0.00000E+000
   6.1500   2.94000E-002    0.00000E+000
   6.1540   3.67000E-002    0.00000E+000
   6.1550   3.97000E-002    0.00000E+000
   6.1580   2.86000E-002    0.00000E+000
   6.1600   3.13000E-002    0.00000E+000
   6.1620   3.98000E-002    0.00000E+000
   6.1640   3.30000E-003    0.00000E+000
   6.1670   2.18000E-002    0.00000E+000
   6.1690   2.73000E-002    0.00000E+000
   6.1710   1.85000E-002    0.00000E+000
   6.1730   1.67000E-002    0.00000E+000
   6.1750   4.53000E-002    0.00000E+000
   6.1770   4.29000E-002    0.00000E+000
   6.1780   2.64000E-002    0.00000E+000
   6.1800   3.46000E-002    0.00000E+000
   6.1840   4.06000E-002    0.00000E+000
   6.1860   3.57000E-002    0.00000E+000
   6.1890   3.20000E-002    0.00000E+000
   6.1930   3.22000E-002    0.00000E+000
   6.1940   3.60000E-002    0.00000E+000
   6.1960   2.53000E-002    0.00000E+000
   6.1980   2.51000E-002    0.00000E+000
   6.2000   3.98000E-002    0.00000E+000
   6.2020   4.17000E-002    0.00000E+000
   6.2040   3.63000E-002    0.00000E+000
   6.2080   3.89000E-002    0.00000E+000
   6.2090   2.79000E-002    0.00000E+000
   6.2130   3.73000E-002    0.00000E+000
   6.2140   3.95000E-002    0.00000E+000
   6.2170   3.67000E-002    0.00000E+000
   6.2180   2.05000E-002    0.00000E+000
   6.2230   3.94000E-002    0.00000E+000
   6.2270   2.50000E-002    0.00000E+000
   6.2280   4.22000E-002    0.00000E+000
   6.2320   2.33000E-002    0.00000E+000
   6.2330   3.41000E-002    0.00000E+000
   6.2370   3.21000E-002    0.00000E+000
   6.2390   2.86000E-002    0.00000E+000
   6.2420   3.65000E-002    0.00000E+000
   6.2450   4.04000E-002    0.00000E+000
   6.2470   3.68000E-002    0.00000E+000
   6.2480   3.41000E-002    0.00000E+000
   6.2500   3.97000E-002    0.00000E+000
   6.2520   3.74000E-002    0.00000E+000
   6.2580   2.92000E-002    0.00000E+000
   6.2610   3.27000E-002    0.00000E+000
   6.2620   3.61000E-002    0.00000E+000
   6.2630   3.89000E-002    0.00000E+000
   6.2660   3.03000E-002    0.00000E+000
   6.2680   4.94000E-002    0.00000E+000
   6.2690   4.39000E-002    0.00000E+000
   6.2700   3.76000E-002    0.00000E+000
   6.2730   2.85000E-002    0.00000E+000
   6.2740   2.60000E-002    0.00000E+000
   6.2800   3.93000E-002    0.00000E+000
   6.2810   3.67000E-002    0.00000E+000
   6.2830   2.75000E-002    0.00000E+000
   6.2870   2.56000E-002    0.00000E+000
   6.2900   4.41000E-002    0.00000E+000
   6.2920   3.02000E-002    0.00000E+000
   6.2970   3.89000E-002    0.00000E+000
   6.2980   4.10000E-002    0.00000E+000
   6.2990   4.82000E-002    0.00000E+000
   6.3040   3.91000E-002    0.00000E+000
   6.3050   3.01000E-002    0.00000E+000
   6.3070   2.98000E-002    0.00000E+000
   6.3140   3.64000E-002    0.00000E+000
   6.3180   4.20000E-002    0.00000E+000
   6.3200   4.16000E-002    0.00000E+000
   6.3210   3.44000E-002    0.00000E+000
   6.3240   2.95000E-002    0.00000E+000
   6.3310   1.95000E-002    0.00000E+000
   6.3340   3.05000E-002    0.00000E+000
   6.3390   3.44000E-002    0.00000E+000
   6.3430   3.61000E-002    0.00000E+000
   6.3470   3.07000E-002    0.00000E+000
   6.3500   3.99000E-002    0.00000E+000
   6.3570   4.08000E-002    0.00000E+000
   6.3580   5.14000E-002    0.00000E+000
   6.3640   3.23000E-002    0.00000E+000
   6.3670   3.42000E-002    0.00000E+000
   6.3680   2.87000E-002    0.00000E+000
   6.3700   4.70000E-002    0.00000E+000
   6.3720   4.27000E-002    0.00000E+000
   6.3750   3.95000E-002    0.00000E+000
   6.3790   4.11000E-002    0.00000E+000
   6.3830   4.09000E-002    0.00000E+000
   6.3860   4.96000E-002    0.00000E+000
   6.3890   2.90000E-002    0.00000E+000
   6.3930   3.15000E-002    0.00000E+000
   6.3940   4.45000E-002    0.00000E+000
   6.3970   3.45000E-002    0.00000E+000
   6.4010   4.78000E-002    0.00000E+000
   6.4050   4.43000E-002    0.00000E+000
   6.4080   4.02000E-002    0.00000E+000
   6.4110   4.46000E-002    0.00000E+000
   6.4130   3.87000E-002    0.00000E+000
   6.4150   4.63000E-002    0.00000E+000
   6.4170   3.71000E-002    0.00000E+000
   6.4180   3.40000E-002    0.00000E+000
   6.4230   3.98000E-002    0.00000E+000
   6.4260   3.67000E-002    0.00000E+000
   6.4280   5.18000E-002    0.00000E+000
   6.4310   4.40000E-002    0.00000E+000
   6.4330   5.17000E-002    0.00000E+000
   6.4350   4.91000E-002    0.00000E+000
   6.4390   4.23000E-002    0.00000E+000
   6.4420   4.05000E-002    0.00000E+000
   6.4440   4.31000E-002    0.00000E+000
   6.4470   4.27000E-002    0.00000E+000
   6.4500   4.20000E-002    0.00000E+000
   6.4510   5.14000E-002    0.00000E+000
   6.4540   4.60000E-002    0.00000E+000
   6.4560   4.79000E-002    0.00000E+000
   6.4580   3.93000E-002    0.00000E+000
   6.4600   4.50000E-002    0.00000E+000
   6.4630   2.49000E-002    0.00000E+000
   6.4670   4.62000E-002    0.00000E+000
   6.4680   4.00000E-002    0.00000E+000
   6.4720   4.37000E-002    0.00000E+000
   6.4740   4.38000E-002    0.00000E+000
   6.4770   4.69000E-002    0.00000E+000
   6.4790   4.99000E-002    0.00000E+000
   6.4810   4.95000E-002    0.00000E+000
   6.4850   5.42000E-002    0.00000E+000
   6.4870   5.15000E-002    0.00000E+000
   6.4900   4.27000E-002    0.00000E+000
   6.4920   5.57000E-002    0.00000E+000
   6.4940   3.90000E-002    0.00000E+000
   6.4970   5.19000E-002    0.00000E+000
   6.4990   5.94000E-002    0.00000E+000
   6.5020   4.99000E-002    0.00000E+000
   6.5040   3.35000E-002    0.00000E+000
   6.5080   5.57000E-002    0.00000E+000
   6.5100   5.51000E-002    0.00000E+000
   6.5120   5.19000E-002    0.00000E+000
   6.5150   4.28000E-002    0.00000E+000
   6.5180   5.17000E-002    0.00000E+000
   6.5210   4.51000E-002    0.00000E+000
   6.5220   4.01000E-002    0.00000E+000
   6.5240   5.37000E-002    0.00000E+000
   6.5280   6.07000E-002    0.00000E+000
   6.5300   5.87000E-002    0.00000E+000
   6.5310   5.75000E-002    0.00000E+000
   6.5350   4.46000E-002    0.00000E+000
   6.5380   5.86000E-002    0.00000E+000
   6.5420   4.81000E-002    0.00000E+000
   6.5440   4.39000E-002    0.00000E+000
   6.5460   3.55000E-002    0.00000E+000
   6.5480   4.59000E-002    0.00000E+000
   6.5490   3.72000E-002    0.00000E+000
   6.5530   5.48000E-002    0.00000E+000
   6.5550   6.03000E-002    0.00000E+000
   6.5580   3.73000E-002    0.00000E+000
   6.5620   4.82000E-002    0.00000E+000
   6.5650   4.46000E-002    0.00000E+000
   6.5670   4.65000E-002    0.00000E+000
   6.5690   4.93000E-002    0.00000E+000
   6.5730   5.26000E-002    0.00000E+000
   6.5740   6.31000E-002    0.00000E+000
   6.5770   5.39000E-002    0.00000E+000
   6.5800   3.92000E-002    0.00000E+000
   6.5820   5.35000E-002    0.00000E+000
   6.5860   5.88000E-002    0.00000E+000
   6.5880   5.16000E-002    0.00000E+000
   6.5900   4.93000E-002    0.00000E+000
   6.5920   5.81000E-002    0.00000E+000
   6.5950   4.87000E-002    0.00000E+000
   6.5970   6.18000E-002    0.00000E+000
   6.5990   5.36000E-002    0.00000E+000
   6.6010   5.45000E-002    0.00000E+000
   6.6040   5.07000E-002    0.00000E+000
   6.6080   3.86000E-002    0.00000E+000
   6.6120   5.52000E-002    0.00000E+000
   6.6140   5.75000E-002    0.00000E+000
   6.6170   5.67000E-002    0.00000E+000
   6.6190   6.32000E-002    0.00000E+000
   6.6220   5.76000E-002    0.00000E+000
   6.6260   6.61000E-002    0.00000E+000
   6.6280   5.29000E-002    0.00000E+000
   6.6300   4.98000E-002    0.00000E+000
   6.6320   6.27000E-002    0.00000E+000
   6.6350   6.04000E-002    0.00000E+000
   6.6370   6.81000E-002    0.00000E+000
   6.6410   5.33000E-002    0.00000E+000
   6.6440   5.53000E-002    0.00000E+000
   6.6460   6.28000E-002    0.00000E+000
   6.6490   6.83000E-002    0.00000E+000
   6.6500   6.14000E-002    0.00000E+000
   6.6530   5.52000E-002    0.00000E+000
   6.6550   6.03000E-002    0.00000E+000
   6.6580   7.17000E-002    0.00000E+000
   6.6610   6.39000E-002    0.00000E+000
   6.6640   6.14000E-002    0.00000E+000
   6.6670   5.51000E-002    0.00000E+000
   6.6680   6.38000E-002    0.00000E+000
   6.6700   6.07000E-002    0.00000E+000
   6.6720   6.25000E-002    0.00000E+000
   6.6750   6.34000E-002    0.00000E+000
   6.6800   5.29000E-002    0.00000E+000
   6.6820   6.50000E-002    0.00000E+000
   6.6850   5.52000E-002    0.00000E+000
   6.6860   6.24000E-002    0.00000E+000
   6.6890   5.41000E-002    0.00000E+000
   6.6910   6.27000E-002    0.00000E+000
   6.6930   6.50000E-002    0.00000E+000
   6.6950   6.08000E-002    0.00000E+000
   6.6980   6.52000E-002    0.00000E+000
   6.7030   6.87000E-002    0.00000E+000
   6.7050   6.49000E-002    0.00000E+000
   6.7070   7.14000E-002    0.00000E+000
   6.7100   6.35000E-002    0.00000E+000
   6.7120   7.40000E-002    0.00000E+000
   6.7140   7.62000E-002    0.00000E+000
   6.7170   7.51000E-002    0.00000E+000
   6.7210   7.47000E-002    0.00000E+000
   6.7240   5.93000E-002    0.00000E+000
   6.7260   5.33000E-002    0.00000E+000
   6.7280   6.23000E-002    0.00000E+000
   6.7300   7.18000E-002    0.00000E+000
   6.7320   7.20000E-002    0.00000E+000
   6.7340   7.22000E-002    0.00000E+000
   6.7370   6.91000E-002    0.00000E+000
   6.7400   7.95000E-002    0.00000E+000
   6.7440   7.32000E-002    0.00000E+000
   6.7460   9.15000E-002    0.00000E+000
   6.7480   7.19000E-002    0.00000E+000
   6.7510   7.81000E-002    0.00000E+000
   6.7530   7.35000E-002    0.00000E+000
   6.7580   7.52000E-002    0.00000E+000
   6.7610   8.56000E-002    0.00000E+000
   6.7620   6.95000E-002    0.00000E+000
   6.7660   7.79000E-002    0.00000E+000
   6.7680   7.46000E-002    0.00000E+000
   6.7710   7.59000E-002    0.00000E+000
   6.7730   7.06000E-002    0.00000E+000
   6.7770   7.55000E-002    0.00000E+000
   6.7780   9.11000E-002    0.00000E+000
   6.7810   8.44000E-002    0.00000E+000
   6.7860   8.03000E-002    0.00000E+000
   6.7870   7.54000E-002    0.00000E+000
   6.7910   7.49000E-002    0.00000E+000
   6.7930   7.88000E-002    0.00000E+000
   6.7960   8.88000E-002    0.00000E+000
   6.7980   9.32000E-002    0.00000E+000
   6.8000   8.73000E-002    0.00000E+000
   6.8040   8.09000E-002    0.00000E+000
   6.8060   9.53000E-002    0.00000E+000
   6.8090   8.90000E-002    0.00000E+000
   6.8110   8.83000E-002    0.00000E+000
   6.8130   8.30000E-002    0.00000E+000
   6.8160   8.48000E-002    0.00000E+000
   6.8180   9.33000E-002    0.00000E+000
   6.8210   8.86000E-002    0.00000E+000
   6.8240   8.55000E-002    0.00000E+000
   6.8270   8.42000E-002    0.00000E+000
   6.8300   9.00000E-002    0.00000E+000
   6.8320   1.01700E-001    0.00000E+000
   6.8370   9.16000E-002    0.00000E+000
   6.8390   1.04000E-001    0.00000E+000
   6.8420   9.63000E-002    0.00000E+000
   6.8450   8.22000E-002    0.00000E+000
   6.8460   7.38000E-002    0.00000E+000
   6.8490   7.91000E-002    0.00000E+000
   6.8520   8.65000E-002    0.00000E+000
   6.8540   9.27000E-002    0.00000E+000
   6.8570   1.01400E-001    0.00000E+000
   6.8600   1.06100E-001    0.00000E+000
   6.8630   1.10200E-001    0.00000E+000
   6.8640   1.05600E-001    0.00000E+000
   6.8660   1.03900E-001    0.00000E+000
   6.8710   1.00500E-001    0.00000E+000
   6.8730   1.12100E-001    0.00000E+000
   6.8760   1.11700E-001    0.00000E+000
   6.8810   1.09300E-001    0.00000E+000
   6.8820   1.06500E-001    0.00000E+000
   6.8840   1.02200E-001    0.00000E+000
   6.8880   1.03600E-001    0.00000E+000
   6.8900   1.09900E-001    0.00000E+000
   6.8920   1.15400E-001    0.00000E+000
   6.8950   1.09400E-001    0.00000E+000
   6.8980   1.15600E-001    0.00000E+000
   6.9000   1.16300E-001    0.00000E+000
   6.9040   1.23900E-001    0.00000E+000
   6.9070   1.17100E-001    0.00000E+000
   6.9090   1.25700E-001    0.00000E+000
   6.9130   1.20200E-001    0.00000E+000
   6.9170   1.17000E-001    0.00000E+000
   6.9200   1.34400E-001    0.00000E+000
   6.9230   1.30100E-001    0.00000E+000
   6.9270   1.19300E-001    0.00000E+000
   6.9280   1.30900E-001    0.00000E+000
   6.9310   1.18200E-001    0.00000E+000
   6.9320   1.39600E-001    0.00000E+000
   6.9360   1.11900E-001    0.00000E+000
   6.9390   1.36800E-001    0.00000E+000
   6.9410   1.46000E-001    0.00000E+000
   6.9460   1.31500E-001    0.00000E+000
   6.9490   1.47800E-001    0.00000E+000
   6.9520   1.43300E-001    0.00000E+000
   6.9560   1.45000E-001    0.00000E+000
   6.9570   1.50000E-001    0.00000E+000
   6.9600   1.58500E-001    0.00000E+000
   6.9620   1.49800E-001    0.00000E+000
   6.9650   1.56000E-001    0.00000E+000
   6.9680   1.51600E-001    0.00000E+000
   6.9700   1.53500E-001    0.00000E+000
   6.9740   1.51000E-001    0.00000E+000
   6.9790   1.54900E-001    0.00000E+000
   6.9830   1.59700E-001    0.00000E+000
   6.9860   1.48100E-001    0.00000E+000
   6.9870   1.73400E-001    0.00000E+000
   6.9910   1.70800E-001    0.00000E+000
   6.9930   1.74400E-001    0.00000E+000
   6.9960   1.77700E-001    0.00000E+000
   6.9990   1.87200E-001    0.00000E+000
   7.0010   1.79600E-001    0.00000E+000
   7.0050   1.82700E-001    0.00000E+000
   7.0090   2.06600E-001    0.00000E+000
   7.0110   1.90500E-001    0.00000E+000
   7.0140   2.06700E-001    0.00000E+000
   7.0150   2.00900E-001    0.00000E+000
   7.0180   2.07200E-001    0.00000E+000
   7.0210   2.06800E-001    0.00000E+000
   7.0230   2.22900E-001    0.00000E+000
   7.0250   2.25000E-001    0.00000E+000
   7.0280   2.37100E-001    0.00000E+000
   7.0310   2.25500E-001    0.00000E+000
   7.0350   2.37200E-001    0.00000E+000
   7.0380   2.81300E-001    0.00000E+000
   7.0420   2.74300E-001    0.00000E+000
   7.0450   2.85400E-001    0.00000E+000
   7.0460   2.94900E-001    0.00000E+000
   7.0500   3.20600E-001    0.00000E+000
   7.0520   3.14800E-001    0.00000E+000
   7.0580   3.35000E-001    0.00000E+000
   7.0600   3.34400E-001    0.00000E+000
   7.0620   3.64000E-001    0.00000E+000
   7.0650   3.85100E-001    0.00000E+000
   7.0690   4.07400E-001    0.00000E+000
   7.0710   4.37600E-001    0.00000E+000
   7.0720   4.42400E-001    0.00000E+000
   7.0760   4.60200E-001    0.00000E+000
   7.0800   5.22800E-001    0.00000E+000
   7.0810   5.56900E-001    0.00000E+000
   7.0850   5.60400E-001    0.00000E+000
   7.0870   5.98900E-001    0.00000E+000
   7.0900   6.21800E-001    0.00000E+000
   7.0920   7.00800E-001    0.00000E+000
   7.0940   7.45500E-001    0.00000E+000
   7.0980   7.71600E-001    0.00000E+000
   7.1010   8.58500E-001    0.00000E+000
   7.1030   8.96100E-001    0.00000E+000
   7.1070   9.47000E-001    0.00000E+000
   7.1090   1.09180E+000    0.00000E+000
   7.1120   1.14100E+000    0.00000E+000
   7.1150   1.21760E+000    0.00000E+000
   7.1190   1.42660E+000    0.00000E+000
   7.1220   1.45520E+000    0.00000E+000
   7.1240   1.89260E+000    0.00000E+000
   7.1280   2.29610E+000    0.00000E+000
   7.1310   2.30080E+000    0.00000E+000
   7.1330   2.25520E+000    0.00000E+000
   7.1370   2.42780E+000    0.00000E+000
   7.1400   2.31910E+000    0.00000E+000
   7.1420   2.46030E+000    0.00000E+000
   7.1450   2.31870E+000    0.00000E+000
   7.1470   2.65790E+000    0.00000E+000
   7.1510   2.38250E+000    0.00000E+000
   7.1540   2.73510E+000    0.00000E+000
   7.1560   2.37500E+000    0.00000E+000
   7.1580   1.98880E+000    0.00000E+000
   7.1610   1.92820E+000    0.00000E+000
   7.1630   1.50940E+000    0.00000E+000
   7.1660   1.39320E+000    0.00000E+000
   7.1680   1.55780E+000    0.00000E+000
   7.1710   1.73510E+000    0.00000E+000
   7.1740   1.70580E+000    0.00000E+000
   7.1760   1.26420E+000    0.00000E+000
   7.1790   1.49500E+000    0.00000E+000
   7.1810   7.39300E-001    0.00000E+000
   7.1840   4.90900E-001    0.00000E+000
   7.1880   1.00000E+000    0.00000E+000
   7.1900   1.00000E+000    0.00000E+000
   7.1930   1.00000E+000    0.00000E+000
   7.1950   1.00000E+000    0.00000E+000
   7.1970   1.00000E+000    0.00000E+000
   7.2000   1.00000E+000    0.00000E+000
   7.2030   1.00000E+000    0.00000E+000
   7.2040   1.00000E+000    0.00000E+000
   7.2070   1.00000E+000    0.00000E+000
   7.2110   1.00000E+000    0.00000E+000
   7.2150   1.00000E+000    0.00000E+000
   7.2170   1.00000E+000    0.00000E+000
   7.2210   1.00000E+000    0.00000E+000
   7.2230   1.00000E+000    0.00000E+000
   7.2260   1.00000E+000    0.00000E+000
   7.2280   1.00000E+000    0.00000E+000
   7.2300   1.00000E+000    0.00000E+000
   7.2350   1.00000E+000    0.00000E+000
   7.2370   1.00000E+000    0.00000E+000
   7.2410   1.00000E+000    0.00000E+000
   7.2430   1.00000E+000    0.00000E+000
   7.2460   1.00000E+000    0.00000E+000
   7.2490   1.00000E+000    0.00000E+000
   7.2520   1.00000E+000    0.00000E+000
   7.2550   1.00000E+000    0.00000E+000
   7.2570   1.00000E+000    0.00000E+000
   7.2600   1.00000E+000    0.00000E+000
   7.2640   1.00000E+000    0.00000E+000
   7.2670   1.00000E+000    0.00000E+000
   7.2690   1.00000E+000    0.00000E+000
   7.2730   1.00000E+000    0.00000E+000
   7.2740   1.00000E+000    0.00000E+000
   7.2780   1.00000E+000    0.00000E+000
   7.2800   1.00000E+000    0.00000E+000
   7.2830   1.00000E+000    0.00000E+000
   7.2860   1.00000E+000    0.00000E+000
   7.2890   1.00000E+000    0.00000E+000
   7.2920   1.00000E+000    0.00000E+000
   7.2960   1.00000E+000    0.00000E+000
   7.2980   1.00000E+000    0.00000E+000
   7.3000   1.00000E+000    0.00000E+000
