# Supplementary material for: Rationally seeded computational protein design of ɑ-helical barrels
Source: Nat Chem Biol. 2024 Jun 20;20(8):991–9. doi: 10.1038/s41589-024-01642-0 (PMC11288890; doi:10.1038/s41589-024-01642-0)
Supplement: Supplementary file 3 — PDB and .mtz files used for making figure panels b–d and j–m. [file 41589_2024_1642_MOESM3_ESM.zip › KIA_RP_RSPD_NatChemBiol_data_Figure2/scapCC6_LLIA_panels_e-h/AUC_panel_g/SV_raw/00116.RA1]

scapCC6_LLIA_master
R 1 20.0 50000 0045557 9.5220E11 281 1 
   5.8010   6.80700E-001    0.00000E+000
   5.8030   1.26160E+000    0.00000E+000
   5.8040   1.04740E+000    0.00000E+000
   5.8050   7.43700E-001    0.00000E+000
   5.8060   8.60900E-001    0.00000E+000
   5.8080   9.27000E-001    0.00000E+000
   5.8090   8.40900E-001    0.00000E+000
   5.8100   6.37100E-001    0.00000E+000
   5.8120   1.25000E+000    0.00000E+000
   5.8130   9.92900E-001    0.00000E+000
   5.8150   9.56400E-001    0.00000E+000
   5.8160   9.01000E-001    0.00000E+000
   5.8170   9.80800E-001    0.00000E+000
   5.8180   9.94100E-001    0.00000E+000
   5.8190   9.05400E-001    0.00000E+000
   5.8200   1.05240E+000    0.00000E+000
   5.8210   9.75000E-001    0.00000E+000
   5.8220   9.68000E-001    0.00000E+000
   5.8230   1.28790E+000    0.00000E+000
   5.8240   1.24560E+000    0.00000E+000
   5.8260   1.22890E+000    0.00000E+000
   5.8280   1.24430E+000    0.00000E+000
   5.8290   1.30330E+000    0.00000E+000
   5.8300   1.41970E+000    0.00000E+000
   5.8310   1.45350E+000    0.00000E+000
   5.8330   1.53170E+000    0.00000E+000
   5.8350   1.53270E+000    0.00000E+000
   5.8370   1.82360E+000    0.00000E+000
   5.8390   1.62140E+000    0.00000E+000
   5.8400   1.68190E+000    0.00000E+000
   5.8420   1.68220E+000    0.00000E+000
   5.8430   1.61740E+000    0.00000E+000
   5.8440   1.58480E+000    0.00000E+000
   5.8450   1.61850E+000    0.00000E+000
   5.8470   1.60350E+000    0.00000E+000
   5.8490   1.48890E+000    0.00000E+000
   5.8500   1.49850E+000    0.00000E+000
   5.8520   1.31930E+000    0.00000E+000
   5.8540   9.11700E-001    0.00000E+000
   5.8550   9.26000E-001    0.00000E+000
   5.8580   6.30600E-001    0.00000E+000
   5.8600   4.75800E-001    0.00000E+000
   5.8610   5.03800E-001    0.00000E+000
   5.8620   4.98100E-001    0.00000E+000
   5.8630   3.43100E-001    0.00000E+000
   5.8650   3.24400E-001    0.00000E+000
   5.8670   3.85100E-001    0.00000E+000
   5.8680   3.31100E-001    0.00000E+000
   5.8710   2.98700E-001    0.00000E+000
   5.8720   2.12600E-001    0.00000E+000
   5.8750   2.11200E-001    0.00000E+000
   5.8760   1.90500E-001    0.00000E+000
   5.8780   1.73300E-001    0.00000E+000
   5.8800   1.55800E-001    0.00000E+000
   5.8820   1.23700E-001    0.00000E+000
   5.8840   1.39800E-001    0.00000E+000
   5.8860   1.41300E-001    0.00000E+000
   5.8870   9.31000E-002    0.00000E+000
   5.8880   1.02300E-001    0.00000E+000
   5.8910   6.91000E-002    0.00000E+000
   5.8920   5.75000E-002    0.00000E+000
   5.8940   4.37000E-002    0.00000E+000
   5.8960   5.96000E-002    0.00000E+000
   5.8980   3.40000E-002    0.00000E+000
   5.8990   3.77000E-002    0.00000E+000
   5.9010   2.14000E-002    0.00000E+000
   5.9020   1.36000E-002    0.00000E+000
   5.9050   2.62000E-002    0.00000E+000
   5.9080   4.73000E-002    0.00000E+000
   5.9100   3.61000E-002    0.00000E+000
   5.9110   1.32000E-002    0.00000E+000
   5.9130   2.91000E-002    0.00000E+000
   5.9140   6.70000E-003    0.00000E+000
   5.9160   7.60000E-003    0.00000E+000
   5.9190   2.08000E-002    0.00000E+000
   5.9210  -4.00000E-004    0.00000E+000
   5.9230   1.55000E-002    0.00000E+000
   5.9250   8.10000E-003    0.00000E+000
   5.9260   7.00000E-003    0.00000E+000
   5.9280   1.24000E-002    0.00000E+000
   5.9310   9.40000E-003    0.00000E+000
   5.9330   5.90000E-003    0.00000E+000
   5.9340   5.50000E-003    0.00000E+000
   5.9380   2.40000E-003    0.00000E+000
   5.9400  -2.50000E-003    0.00000E+000
   5.9420   1.01000E-002    0.00000E+000
   5.9440  -1.20000E-003    0.00000E+000
   5.9460   1.59000E-002    0.00000E+000
   5.9490  -3.40000E-003    0.00000E+000
   5.9510   9.10000E-003    0.00000E+000
   5.9530   2.43000E-002    0.00000E+000
   5.9540   3.60000E-003    0.00000E+000
   5.9570   1.26000E-002    0.00000E+000
   5.9590   4.00000E-004    0.00000E+000
   5.9610   7.30000E-003    0.00000E+000
   5.9630  -7.50000E-003    0.00000E+000
   5.9650  -3.60000E-003    0.00000E+000
   5.9660   1.01000E-002    0.00000E+000
   5.9690   4.80000E-003    0.00000E+000
   5.9700   5.40000E-003    0.00000E+000
   5.9720  -5.20000E-003    0.00000E+000
   5.9740   1.60000E-002    0.00000E+000
   5.9750   2.08000E-002    0.00000E+000
   5.9780   2.05000E-002    0.00000E+000
   5.9790   1.27000E-002    0.00000E+000
   5.9820   3.15000E-002    0.00000E+000
   5.9830   1.31000E-002    0.00000E+000
   5.9860   1.66000E-002    0.00000E+000
   5.9870   1.08000E-002    0.00000E+000
   5.9890   1.36000E-002    0.00000E+000
   5.9910  -7.00000E-003    0.00000E+000
   5.9940   1.92300E-001    0.00000E+000
   5.9960  -1.80900E-001    0.00000E+000
   5.9980  -6.97800E-001    0.00000E+000
   6.0000  -3.59200E-001    0.00000E+000
   6.0020   5.50000E-002    0.00000E+000
   6.0030  -2.15000E-002    0.00000E+000
   6.0070  -2.21000E-002    0.00000E+000
   6.0090  -3.55000E-002    0.00000E+000
   6.0120  -2.25000E-002    0.00000E+000
   6.0150  -2.54000E-002    0.00000E+000
   6.0170  -2.59000E-002    0.00000E+000
   6.0190  -4.63000E-002    0.00000E+000
   6.0210  -4.05000E-002    0.00000E+000
   6.0230  -4.05000E-002    0.00000E+000
   6.0240  -3.84000E-002    0.00000E+000
   6.0270  -6.01000E-002    0.00000E+000
   6.0290  -5.05000E-002    0.00000E+000
   6.0310  -3.90000E-002    0.00000E+000
   6.0340  -5.84000E-002    0.00000E+000
   6.0350  -2.98000E-002    0.00000E+000
   6.0370  -1.75400E-001    0.00000E+000
   6.0390   6.22300E-001    0.00000E+000
   6.0450   2.97000E-002    0.00000E+000
   6.0470  -5.17000E-002    0.00000E+000
   6.0500   2.53000E-002    0.00000E+000
   6.0510   2.72000E-002    0.00000E+000
   6.0520   2.53000E-002    0.00000E+000
   6.0570   2.83000E-002    0.00000E+000
   6.0590   2.53000E-002    0.00000E+000
   6.0600   2.71000E-002    0.00000E+000
   6.0620   4.79000E-002    0.00000E+000
   6.0650   4.14000E-002    0.00000E+000
   6.0680   3.25000E-002    0.00000E+000
   6.0690   3.55000E-002    0.00000E+000
   6.0710   2.95000E-002    0.00000E+000
   6.0770   2.53000E-002    0.00000E+000
   6.0800   2.96000E-002    0.00000E+000
   6.0850   2.57000E-002    0.00000E+000
   6.0860   3.13000E-002    0.00000E+000
   6.0870   3.46000E-002    0.00000E+000
   6.0890   2.44000E-002    0.00000E+000
   6.0910   2.16000E-002    0.00000E+000
   6.0950   2.06000E-002    0.00000E+000
   6.0960   4.02000E-002    0.00000E+000
   6.0990   2.69000E-002    0.00000E+000
   6.1010   3.04000E-002    0.00000E+000
   6.1060   3.03000E-002    0.00000E+000
   6.1120   2.63000E-002    0.00000E+000
   6.1140   2.63000E-002    0.00000E+000
   6.1160   2.19000E-002    0.00000E+000
   6.1180   2.11000E-002    0.00000E+000
   6.1230   3.83000E-002    0.00000E+000
   6.1250   2.77000E-002    0.00000E+000
   6.1280   2.03000E-002    0.00000E+000
   6.1300   3.55000E-002    0.00000E+000
   6.1330   2.41000E-002    0.00000E+000
   6.1360   2.69000E-002    0.00000E+000
   6.1380   2.72000E-002    0.00000E+000
   6.1390   2.68000E-002    0.00000E+000
   6.1400   3.56000E-002    0.00000E+000
   6.1430   3.89000E-002    0.00000E+000
   6.1480   3.76000E-002    0.00000E+000
   6.1500   3.82000E-002    0.00000E+000
   6.1510   4.08000E-002    0.00000E+000
   6.1540   4.20000E-002    0.00000E+000
   6.1570   3.75000E-002    0.00000E+000
   6.1590   2.14000E-002    0.00000E+000
   6.1610   2.44000E-002    0.00000E+000
   6.1640   4.80000E-003    0.00000E+000
   6.1650   1.18000E-002    0.00000E+000
   6.1680   3.96000E-002    0.00000E+000
   6.1700   3.32000E-002    0.00000E+000
   6.1710   2.17000E-002    0.00000E+000
   6.1740   4.17000E-002    0.00000E+000
   6.1760   4.52000E-002    0.00000E+000
   6.1790   4.71000E-002    0.00000E+000
   6.1820   4.32000E-002    0.00000E+000
   6.1830   3.86000E-002    0.00000E+000
   6.1880   3.02000E-002    0.00000E+000
   6.1900   3.29000E-002    0.00000E+000
   6.1950   2.78000E-002    0.00000E+000
   6.1960   3.01000E-002    0.00000E+000
   6.1980   3.51000E-002    0.00000E+000
   6.1990   4.25000E-002    0.00000E+000
   6.2020   4.19000E-002    0.00000E+000
   6.2040   3.75000E-002    0.00000E+000
   6.2070   3.52000E-002    0.00000E+000
   6.2110   4.66000E-002    0.00000E+000
   6.2130   3.57000E-002    0.00000E+000
   6.2150   3.52000E-002    0.00000E+000
   6.2180   2.68000E-002    0.00000E+000
   6.2210   2.18000E-002    0.00000E+000
   6.2230   3.82000E-002    0.00000E+000
   6.2260   3.08000E-002    0.00000E+000
   6.2280   3.61000E-002    0.00000E+000
   6.2310   3.37000E-002    0.00000E+000
   6.2320   3.37000E-002    0.00000E+000
   6.2380   3.70000E-002    0.00000E+000
   6.2390   3.69000E-002    0.00000E+000
   6.2420   3.74000E-002    0.00000E+000
   6.2460   4.36000E-002    0.00000E+000
   6.2480   2.71000E-002    0.00000E+000
   6.2500   3.72000E-002    0.00000E+000
   6.2520   3.18000E-002    0.00000E+000
   6.2540   3.21000E-002    0.00000E+000
   6.2570   3.25000E-002    0.00000E+000
   6.2590   3.52000E-002    0.00000E+000
   6.2610   3.88000E-002    0.00000E+000
   6.2630   3.81000E-002    0.00000E+000
   6.2660   3.81000E-002    0.00000E+000
   6.2700   4.31000E-002    0.00000E+000
   6.2730   3.27000E-002    0.00000E+000
   6.2740   2.86000E-002    0.00000E+000
   6.2790   3.56000E-002    0.00000E+000
   6.2840   5.30000E-002    0.00000E+000
   6.2850   3.41000E-002    0.00000E+000
   6.2860   3.77000E-002    0.00000E+000
   6.2920   4.15000E-002    0.00000E+000
   6.2930   2.70000E-002    0.00000E+000
   6.2940   4.44000E-002    0.00000E+000
   6.2950   3.58000E-002    0.00000E+000
   6.2980   3.43000E-002    0.00000E+000
   6.3020   3.95000E-002    0.00000E+000
   6.3040   3.70000E-002    0.00000E+000
   6.3150   3.43000E-002    0.00000E+000
   6.3160   4.44000E-002    0.00000E+000
   6.3180   4.48000E-002    0.00000E+000
   6.3250   4.02000E-002    0.00000E+000
   6.3270   1.96000E-002    0.00000E+000
   6.3280   2.26000E-002    0.00000E+000
   6.3320   3.67000E-002    0.00000E+000
   6.3370   3.19000E-002    0.00000E+000
   6.3440   3.17000E-002    0.00000E+000
   6.3460   3.35000E-002    0.00000E+000
   6.3470   3.24000E-002    0.00000E+000
   6.3520   4.18000E-002    0.00000E+000
   6.3560   4.54000E-002    0.00000E+000
   6.3630   3.72000E-002    0.00000E+000
   6.3640   4.09000E-002    0.00000E+000
   6.3670   4.83000E-002    0.00000E+000
   6.3710   4.25000E-002    0.00000E+000
   6.3730   3.46000E-002    0.00000E+000
   6.3760   3.02000E-002    0.00000E+000
   6.3790   2.64000E-002    0.00000E+000
   6.3810   4.43000E-002    0.00000E+000
   6.3860   4.17000E-002    0.00000E+000
   6.3880   3.78000E-002    0.00000E+000
   6.3930   3.75000E-002    0.00000E+000
   6.3980   3.91000E-002    0.00000E+000
   6.3990   4.52000E-002    0.00000E+000
   6.4020   3.65000E-002    0.00000E+000
   6.4060   4.14000E-002    0.00000E+000
   6.4110   4.88000E-002    0.00000E+000
   6.4120   4.57000E-002    0.00000E+000
   6.4140   4.07000E-002    0.00000E+000
   6.4170   4.36000E-002    0.00000E+000
   6.4190   4.06000E-002    0.00000E+000
   6.4220   4.70000E-002    0.00000E+000
   6.4240   4.44000E-002    0.00000E+000
   6.4250   3.96000E-002    0.00000E+000
   6.4280   5.42000E-002    0.00000E+000
   6.4310   3.67000E-002    0.00000E+000
   6.4330   4.41000E-002    0.00000E+000
   6.4350   4.42000E-002    0.00000E+000
   6.4380   3.85000E-002    0.00000E+000
   6.4400   4.21000E-002    0.00000E+000
   6.4420   3.18000E-002    0.00000E+000
   6.4450   4.76000E-002    0.00000E+000
   6.4470   4.88000E-002    0.00000E+000
   6.4490   4.54000E-002    0.00000E+000
   6.4540   4.07000E-002    0.00000E+000
   6.4560   4.62000E-002    0.00000E+000
   6.4580   3.04000E-002    0.00000E+000
   6.4610   5.02000E-002    0.00000E+000
   6.4630   4.97000E-002    0.00000E+000
   6.4670   5.05000E-002    0.00000E+000
   6.4690   4.21000E-002    0.00000E+000
   6.4720   4.15000E-002    0.00000E+000
   6.4730   4.42000E-002    0.00000E+000
   6.4770   4.65000E-002    0.00000E+000
   6.4780   4.29000E-002    0.00000E+000
   6.4800   4.55000E-002    0.00000E+000
   6.4850   5.40000E-002    0.00000E+000
   6.4870   4.16000E-002    0.00000E+000
   6.4910   4.49000E-002    0.00000E+000
   6.4920   5.81000E-002    0.00000E+000
   6.4950   5.11000E-002    0.00000E+000
   6.4970   5.21000E-002    0.00000E+000
   6.4990   5.32000E-002    0.00000E+000
   6.5030   5.38000E-002    0.00000E+000
   6.5040   3.94000E-002    0.00000E+000
   6.5070   5.18000E-002    0.00000E+000
   6.5090   5.77000E-002    0.00000E+000
   6.5130   5.80000E-002    0.00000E+000
   6.5140   5.38000E-002    0.00000E+000
   6.5170   5.56000E-002    0.00000E+000
   6.5180   4.23000E-002    0.00000E+000
   6.5210   4.74000E-002    0.00000E+000
   6.5260   4.05000E-002    0.00000E+000
   6.5270   5.21000E-002    0.00000E+000
   6.5300   5.66000E-002    0.00000E+000
   6.5310   4.35000E-002    0.00000E+000
   6.5330   4.96000E-002    0.00000E+000
   6.5380   5.08000E-002    0.00000E+000
   6.5420   5.52000E-002    0.00000E+000
   6.5440   5.77000E-002    0.00000E+000
   6.5470   4.51000E-002    0.00000E+000
   6.5490   5.35000E-002    0.00000E+000
   6.5520   4.78000E-002    0.00000E+000
   6.5540   5.27000E-002    0.00000E+000
   6.5560   3.26000E-002    0.00000E+000
   6.5580   5.39000E-002    0.00000E+000
   6.5620   3.68000E-002    0.00000E+000
   6.5650   5.11000E-002    0.00000E+000
   6.5670   4.96000E-002    0.00000E+000
   6.5700   4.07000E-002    0.00000E+000
   6.5710   5.53000E-002    0.00000E+000
   6.5750   5.69000E-002    0.00000E+000
   6.5770   5.26000E-002    0.00000E+000
   6.5800   4.75000E-002    0.00000E+000
   6.5830   5.11000E-002    0.00000E+000
   6.5850   4.71000E-002    0.00000E+000
   6.5880   4.09000E-002    0.00000E+000
   6.5900   4.41000E-002    0.00000E+000
   6.5930   6.17000E-002    0.00000E+000
   6.5970   4.30000E-002    0.00000E+000
   6.5980   4.32000E-002    0.00000E+000
   6.6010   5.61000E-002    0.00000E+000
   6.6040   5.19000E-002    0.00000E+000
   6.6080   4.82000E-002    0.00000E+000
   6.6090   5.47000E-002    0.00000E+000
   6.6120   4.97000E-002    0.00000E+000
   6.6140   5.39000E-002    0.00000E+000
   6.6150   4.97000E-002    0.00000E+000
   6.6180   5.53000E-002    0.00000E+000
   6.6230   5.42000E-002    0.00000E+000
   6.6250   5.06000E-002    0.00000E+000
   6.6260   5.27000E-002    0.00000E+000
   6.6300   5.71000E-002    0.00000E+000
   6.6330   5.45000E-002    0.00000E+000
   6.6360   5.87000E-002    0.00000E+000
   6.6390   5.79000E-002    0.00000E+000
   6.6430   5.55000E-002    0.00000E+000
   6.6440   4.91000E-002    0.00000E+000
   6.6480   6.69000E-002    0.00000E+000
   6.6490   6.24000E-002    0.00000E+000
   6.6520   5.08000E-002    0.00000E+000
   6.6550   7.19000E-002    0.00000E+000
   6.6570   5.45000E-002    0.00000E+000
   6.6600   5.70000E-002    0.00000E+000
   6.6640   5.64000E-002    0.00000E+000
   6.6660   6.20000E-002    0.00000E+000
   6.6680   7.08000E-002    0.00000E+000
   6.6700   5.82000E-002    0.00000E+000
   6.6720   6.32000E-002    0.00000E+000
   6.6750   5.95000E-002    0.00000E+000
   6.6790   5.55000E-002    0.00000E+000
   6.6820   7.01000E-002    0.00000E+000
   6.6850   6.66000E-002    0.00000E+000
   6.6860   6.22000E-002    0.00000E+000
   6.6880   5.43000E-002    0.00000E+000
   6.6910   6.12000E-002    0.00000E+000
   6.6920   6.98000E-002    0.00000E+000
   6.6960   6.60000E-002    0.00000E+000
   6.6980   6.15000E-002    0.00000E+000
   6.7030   7.18000E-002    0.00000E+000
   6.7050   6.09000E-002    0.00000E+000
   6.7070   6.83000E-002    0.00000E+000
   6.7100   7.74000E-002    0.00000E+000
   6.7120   7.94000E-002    0.00000E+000
   6.7150   7.11000E-002    0.00000E+000
   6.7180   7.91000E-002    0.00000E+000
   6.7220   8.17000E-002    0.00000E+000
   6.7250   6.50000E-002    0.00000E+000
   6.7270   5.40000E-002    0.00000E+000
   6.7300   7.43000E-002    0.00000E+000
   6.7310   7.36000E-002    0.00000E+000
   6.7340   9.10000E-002    0.00000E+000
   6.7370   6.60000E-002    0.00000E+000
   6.7410   7.26000E-002    0.00000E+000
   6.7440   7.95000E-002    0.00000E+000
   6.7480   8.79000E-002    0.00000E+000
   6.7500   6.13000E-002    0.00000E+000
   6.7520   6.55000E-002    0.00000E+000
   6.7530   7.11000E-002    0.00000E+000
   6.7570   8.02000E-002    0.00000E+000
   6.7620   7.84000E-002    0.00000E+000
   6.7660   7.45000E-002    0.00000E+000
   6.7690   7.91000E-002    0.00000E+000
   6.7730   7.75000E-002    0.00000E+000
   6.7770   8.34000E-002    0.00000E+000
   6.7780   1.00200E-001    0.00000E+000
   6.7810   9.35000E-002    0.00000E+000
   6.7840   7.80000E-002    0.00000E+000
   6.7880   7.60000E-002    0.00000E+000
   6.7900   7.41000E-002    0.00000E+000
   6.7950   9.26000E-002    0.00000E+000
   6.7970   1.04000E-001    0.00000E+000
   6.7990   8.43000E-002    0.00000E+000
   6.8010   7.85000E-002    0.00000E+000
   6.8040   9.48000E-002    0.00000E+000
   6.8070   8.89000E-002    0.00000E+000
   6.8080   7.38000E-002    0.00000E+000
   6.8110   7.92000E-002    0.00000E+000
   6.8140   8.12000E-002    0.00000E+000
   6.8160   9.19000E-002    0.00000E+000
   6.8200   1.05000E-001    0.00000E+000
   6.8220   9.21000E-002    0.00000E+000
   6.8250   9.36000E-002    0.00000E+000
   6.8270   9.71000E-002    0.00000E+000
   6.8320   9.59000E-002    0.00000E+000
   6.8350   9.38000E-002    0.00000E+000
   6.8360   9.55000E-002    0.00000E+000
   6.8390   9.06000E-002    0.00000E+000
   6.8410   1.00200E-001    0.00000E+000
   6.8430   8.93000E-002    0.00000E+000
   6.8470   6.85000E-002    0.00000E+000
   6.8500   8.28000E-002    0.00000E+000
   6.8540   9.59000E-002    0.00000E+000
   6.8550   1.10300E-001    0.00000E+000
   6.8570   1.15600E-001    0.00000E+000
   6.8610   1.18600E-001    0.00000E+000
   6.8630   9.84000E-002    0.00000E+000
   6.8660   1.04700E-001    0.00000E+000
   6.8690   1.02700E-001    0.00000E+000
   6.8720   9.93000E-002    0.00000E+000
   6.8760   1.17300E-001    0.00000E+000
   6.8780   1.09600E-001    0.00000E+000
   6.8810   1.08300E-001    0.00000E+000
   6.8830   1.09600E-001    0.00000E+000
   6.8870   1.29300E-001    0.00000E+000
   6.8890   1.21700E-001    0.00000E+000
   6.8920   1.08500E-001    0.00000E+000
   6.8940   1.12300E-001    0.00000E+000
   6.8970   1.21800E-001    0.00000E+000
   6.8980   1.10500E-001    0.00000E+000
   6.9020   1.13700E-001    0.00000E+000
   6.9050   1.19600E-001    0.00000E+000
   6.9080   1.23200E-001    0.00000E+000
   6.9100   1.29300E-001    0.00000E+000
   6.9130   1.18500E-001    0.00000E+000
   6.9160   1.14700E-001    0.00000E+000
   6.9190   1.22200E-001    0.00000E+000
   6.9220   1.37400E-001    0.00000E+000
   6.9240   1.12100E-001    0.00000E+000
   6.9270   1.19700E-001    0.00000E+000
   6.9290   1.21000E-001    0.00000E+000
   6.9320   1.33900E-001    0.00000E+000
   6.9340   1.31300E-001    0.00000E+000
   6.9390   1.19700E-001    0.00000E+000
   6.9410   1.37400E-001    0.00000E+000
   6.9430   1.48800E-001    0.00000E+000
   6.9480   1.32200E-001    0.00000E+000
   6.9490   1.33600E-001    0.00000E+000
   6.9520   1.43600E-001    0.00000E+000
   6.9570   1.41800E-001    0.00000E+000
   6.9580   1.50500E-001    0.00000E+000
   6.9600   1.54600E-001    0.00000E+000
   6.9650   1.52300E-001    0.00000E+000
   6.9660   1.51300E-001    0.00000E+000
   6.9700   1.68700E-001    0.00000E+000
   6.9720   1.70700E-001    0.00000E+000
   6.9770   1.62700E-001    0.00000E+000
   6.9780   1.53800E-001    0.00000E+000
   6.9810   1.62800E-001    0.00000E+000
   6.9840   1.48000E-001    0.00000E+000
   6.9880   1.82300E-001    0.00000E+000
   6.9900   1.72200E-001    0.00000E+000
   6.9930   1.75400E-001    0.00000E+000
   6.9960   1.83900E-001    0.00000E+000
   6.9990   1.80200E-001    0.00000E+000
   7.0020   1.80300E-001    0.00000E+000
   7.0050   1.87600E-001    0.00000E+000
   7.0090   1.84300E-001    0.00000E+000
   7.0110   1.96200E-001    0.00000E+000
   7.0120   2.05700E-001    0.00000E+000
   7.0150   2.04600E-001    0.00000E+000
   7.0190   2.17700E-001    0.00000E+000
   7.0200   2.00200E-001    0.00000E+000
   7.0240   2.06100E-001    0.00000E+000
   7.0260   2.26400E-001    0.00000E+000
   7.0300   2.49000E-001    0.00000E+000
   7.0320   2.29500E-001    0.00000E+000
   7.0350   2.51600E-001    0.00000E+000
   7.0380   2.60900E-001    0.00000E+000
   7.0410   2.83800E-001    0.00000E+000
   7.0430   2.74900E-001    0.00000E+000
   7.0460   2.79000E-001    0.00000E+000
   7.0490   2.99700E-001    0.00000E+000
   7.0510   3.09800E-001    0.00000E+000
   7.0550   3.34000E-001    0.00000E+000
   7.0580   3.25400E-001    0.00000E+000
   7.0600   3.64500E-001    0.00000E+000
   7.0640   3.74300E-001    0.00000E+000
   7.0670   3.82900E-001    0.00000E+000
   7.0690   4.22900E-001    0.00000E+000
   7.0710   4.51000E-001    0.00000E+000
   7.0740   4.70100E-001    0.00000E+000
   7.0780   5.00900E-001    0.00000E+000
   7.0810   5.24000E-001    0.00000E+000
   7.0830   5.61000E-001    0.00000E+000
   7.0870   5.87600E-001    0.00000E+000
   7.0890   6.42000E-001    0.00000E+000
   7.0920   6.63600E-001    0.00000E+000
   7.0940   7.57600E-001    0.00000E+000
   7.0990   8.10700E-001    0.00000E+000
   7.1010   8.33800E-001    0.00000E+000
   7.1050   9.25200E-001    0.00000E+000
   7.1080   1.01180E+000    0.00000E+000
   7.1100   1.05800E+000    0.00000E+000
   7.1130   1.14110E+000    0.00000E+000
   7.1150   1.24330E+000    0.00000E+000
   7.1170   1.42790E+000    0.00000E+000
   7.1220   1.48260E+000    0.00000E+000
   7.1230   1.89450E+000    0.00000E+000
   7.1280   2.18480E+000    0.00000E+000
   7.1310   2.21980E+000    0.00000E+000
   7.1340   2.33750E+000    0.00000E+000
   7.1370   2.24900E+000    0.00000E+000
   7.1400   2.58140E+000    0.00000E+000
   7.1440   2.33270E+000    0.00000E+000
   7.1460   2.50710E+000    0.00000E+000
   7.1490   2.40830E+000    0.00000E+000
   7.1510   2.70120E+000    0.00000E+000
   7.1540   2.46380E+000    0.00000E+000
   7.1580   2.10430E+000    0.00000E+000
   7.1600   1.67760E+000    0.00000E+000
   7.1620   1.42910E+000    0.00000E+000
   7.1650   1.58770E+000    0.00000E+000
   7.1680   1.48470E+000    0.00000E+000
   7.1720   1.22640E+000    0.00000E+000
   7.1740   1.40940E+000    0.00000E+000
   7.1770   1.09030E+000    0.00000E+000
   7.1790   9.62000E-001    0.00000E+000
   7.1810   3.97500E-001    0.00000E+000
   7.1840   7.99000E-001    0.00000E+000
   7.1870   1.00000E+000    0.00000E+000
   7.1900   2.72100E-001    0.00000E+000
   7.1930   1.00000E+000    0.00000E+000
   7.1950   1.00000E+000    0.00000E+000
   7.1970   1.00000E+000    0.00000E+000
   7.2000   1.00000E+000    0.00000E+000
   7.2030   1.00000E+000    0.00000E+000
   7.2050   1.00000E+000    0.00000E+000
   7.2090   1.00000E+000    0.00000E+000
   7.2120   1.00000E+000    0.00000E+000
   7.2140   1.00000E+000    0.00000E+000
   7.2180   1.00000E+000    0.00000E+000
   7.2210   1.00000E+000    0.00000E+000
   7.2250   1.00000E+000    0.00000E+000
   7.2270   1.00000E+000    0.00000E+000
   7.2300   1.00000E+000    0.00000E+000
   7.2310   1.00000E+000    0.00000E+000
   7.2350   1.00000E+000    0.00000E+000
   7.2390   1.00000E+000    0.00000E+000
   7.2410   1.00000E+000    0.00000E+000
   7.2440   1.00000E+000    0.00000E+000
   7.2480   1.00000E+000    0.00000E+000
   7.2510   1.00000E+000    0.00000E+000
   7.2530   1.00000E+000    0.00000E+000
   7.2560   1.00000E+000    0.00000E+000
   7.2600   1.00000E+000    0.00000E+000
   7.2620   1.00000E+000    0.00000E+000
   7.2640   1.00000E+000    0.00000E+000
   7.2670   1.00000E+000    0.00000E+000
   7.2690   1.00000E+000    0.00000E+000
   7.2730   1.00000E+000    0.00000E+000
   7.2760   1.00000E+000    0.00000E+000
   7.2780   1.00000E+000    0.00000E+000
   7.2810   1.00000E+000    0.00000E+000
   7.2840   1.00000E+000    0.00000E+000
   7.2870   1.00000E+000    0.00000E+000
   7.2920   1.00000E+000    0.00000E+000
   7.2940   1.00000E+000    0.00000E+000
   7.2960   1.00000E+000    0.00000E+000
   7.3000   1.00000E+000    0.00000E+000
