# Supplementary material for: Rationally seeded computational protein design of ɑ-helical barrels
Source: Nat Chem Biol. 2024 Jun 20;20(8):991–9. doi: 10.1038/s41589-024-01642-0 (PMC11288890; doi:10.1038/s41589-024-01642-0)
Supplement: Supplementary file 3 — PDB and .mtz files used for making figure panels b–d and j–m. [file 41589_2024_1642_MOESM3_ESM.zip › KIA_RP_RSPD_NatChemBiol_data_Figure2/scapCC6_LLIA_panels_e-h/AUC_panel_g/SV_raw/00102.RA1]

scapCC6_LLIA_master
R 1 20.0 50000 0041360 8.3710E11 281 1 
   5.8010   4.90800E-001    0.00000E+000
   5.8030   1.03430E+000    0.00000E+000
   5.8040   9.98900E-001    0.00000E+000
   5.8060   1.06640E+000    0.00000E+000
   5.8080   9.34600E-001    0.00000E+000
   5.8100   1.12120E+000    0.00000E+000
   5.8110   1.39730E+000    0.00000E+000
   5.8120   8.87500E-001    0.00000E+000
   5.8130   8.97300E-001    0.00000E+000
   5.8150   1.03570E+000    0.00000E+000
   5.8160   9.97800E-001    0.00000E+000
   5.8170   8.65500E-001    0.00000E+000
   5.8180   8.19100E-001    0.00000E+000
   5.8190   1.07030E+000    0.00000E+000
   5.8220   1.13200E+000    0.00000E+000
   5.8230   9.16900E-001    0.00000E+000
   5.8240   1.13640E+000    0.00000E+000
   5.8260   1.27930E+000    0.00000E+000
   5.8280   1.35730E+000    0.00000E+000
   5.8290   1.41130E+000    0.00000E+000
   5.8300   1.35900E+000    0.00000E+000
   5.8310   1.34250E+000    0.00000E+000
   5.8320   1.69020E+000    0.00000E+000
   5.8330   1.44410E+000    0.00000E+000
   5.8350   1.66670E+000    0.00000E+000
   5.8360   1.70330E+000    0.00000E+000
   5.8380   1.71550E+000    0.00000E+000
   5.8390   1.66050E+000    0.00000E+000
   5.8400   1.64240E+000    0.00000E+000
   5.8420   1.68270E+000    0.00000E+000
   5.8440   1.55800E+000    0.00000E+000
   5.8460   1.48420E+000    0.00000E+000
   5.8470   1.51630E+000    0.00000E+000
   5.8490   1.52290E+000    0.00000E+000
   5.8500   1.30530E+000    0.00000E+000
   5.8520   1.14030E+000    0.00000E+000
   5.8540   7.19400E-001    0.00000E+000
   5.8560   7.24800E-001    0.00000E+000
   5.8590   4.84600E-001    0.00000E+000
   5.8600   5.44500E-001    0.00000E+000
   5.8620   4.35100E-001    0.00000E+000
   5.8630   5.23100E-001    0.00000E+000
   5.8650   3.91400E-001    0.00000E+000
   5.8670   2.73000E-001    0.00000E+000
   5.8680   2.82400E-001    0.00000E+000
   5.8710   2.34500E-001    0.00000E+000
   5.8720   2.56800E-001    0.00000E+000
   5.8740   2.12300E-001    0.00000E+000
   5.8750   2.16800E-001    0.00000E+000
   5.8770   1.58700E-001    0.00000E+000
   5.8800   1.57300E-001    0.00000E+000
   5.8810   1.39300E-001    0.00000E+000
   5.8820   1.47000E-001    0.00000E+000
   5.8840   1.17700E-001    0.00000E+000
   5.8860   1.15100E-001    0.00000E+000
   5.8870   6.56000E-002    0.00000E+000
   5.8890   8.15000E-002    0.00000E+000
   5.8910   6.23000E-002    0.00000E+000
   5.8940   3.80000E-002    0.00000E+000
   5.8960   4.09000E-002    0.00000E+000
   5.8980   3.36000E-002    0.00000E+000
   5.9010   5.18000E-002    0.00000E+000
   5.9030   1.44000E-002    0.00000E+000
   5.9040   3.15000E-002    0.00000E+000
   5.9050   2.01000E-002    0.00000E+000
   5.9080   1.87000E-002    0.00000E+000
   5.9100   1.28000E-002    0.00000E+000
   5.9110   2.13000E-002    0.00000E+000
   5.9140   3.10000E-002    0.00000E+000
   5.9150   4.40000E-003    0.00000E+000
   5.9160   1.49000E-002    0.00000E+000
   5.9190   9.90000E-003    0.00000E+000
   5.9210   1.09000E-002    0.00000E+000
   5.9230   3.30000E-003    0.00000E+000
   5.9260   1.73000E-002    0.00000E+000
   5.9280   8.80000E-003    0.00000E+000
   5.9300   1.12000E-002    0.00000E+000
   5.9320   8.90000E-003    0.00000E+000
   5.9330   1.23000E-002    0.00000E+000
   5.9370   1.40000E-003    0.00000E+000
   5.9400   8.90000E-003    0.00000E+000
   5.9420   1.30000E-002    0.00000E+000
   5.9440   1.10000E-003    0.00000E+000
   5.9460   9.60000E-003    0.00000E+000
   5.9490   1.22000E-002    0.00000E+000
   5.9520  -3.60000E-003    0.00000E+000
   5.9540   1.30000E-003    0.00000E+000
   5.9560   2.87000E-002    0.00000E+000
   5.9570   9.80000E-003    0.00000E+000
   5.9580  -4.80000E-003    0.00000E+000
   5.9610  -2.80000E-003    0.00000E+000
   5.9630  -5.30000E-003    0.00000E+000
   5.9650  -5.60000E-003    0.00000E+000
   5.9670  -2.90000E-003    0.00000E+000
   5.9700  -1.10000E-003    0.00000E+000
   5.9720  -2.00000E-004    0.00000E+000
   5.9730   6.20000E-003    0.00000E+000
   5.9750   4.60000E-003    0.00000E+000
   5.9770   2.07000E-002    0.00000E+000
   5.9800   1.52000E-002    0.00000E+000
   5.9810   1.81000E-002    0.00000E+000
   5.9840   6.90000E-003    0.00000E+000
   5.9850   8.30000E-003    0.00000E+000
   5.9880   2.38000E-002    0.00000E+000
   5.9890   1.66000E-002    0.00000E+000
   5.9910   2.27200E-001    0.00000E+000
   5.9930  -2.07900E-001    0.00000E+000
   5.9960  -8.15600E-001    0.00000E+000
   5.9970  -5.42700E-001    0.00000E+000
   6.0000  -1.47000E-002    0.00000E+000
   6.0020   6.41000E-002    0.00000E+000
   6.0030  -4.47000E-002    0.00000E+000
   6.0050  -4.16000E-002    0.00000E+000
   6.0080  -3.15000E-002    0.00000E+000
   6.0100  -2.77000E-002    0.00000E+000
   6.0120  -3.84000E-002    0.00000E+000
   6.0140  -3.79000E-002    0.00000E+000
   6.0170  -2.61000E-002    0.00000E+000
   6.0190  -4.69000E-002    0.00000E+000
   6.0210  -5.45000E-002    0.00000E+000
   6.0230  -5.18000E-002    0.00000E+000
   6.0240  -4.85000E-002    0.00000E+000
   6.0270  -3.42000E-002    0.00000E+000
   6.0290  -3.91000E-002    0.00000E+000
   6.0320  -5.27000E-002    0.00000E+000
   6.0340  -1.39000E-002    0.00000E+000
   6.0360  -2.75600E-001    0.00000E+000
   6.0380   7.84500E-001    0.00000E+000
   6.0440   4.80300E-001    0.00000E+000
   6.0460  -7.69000E-002    0.00000E+000
   6.0480   3.36000E-002    0.00000E+000
   6.0500   1.73000E-002    0.00000E+000
   6.0530   2.85000E-002    0.00000E+000
   6.0540   2.73000E-002    0.00000E+000
   6.0550   3.41000E-002    0.00000E+000
   6.0590   2.85000E-002    0.00000E+000
   6.0600   3.50000E-002    0.00000E+000
   6.0620   4.46000E-002    0.00000E+000
   6.0700   2.19000E-002    0.00000E+000
   6.0710   3.70000E-002    0.00000E+000
   6.0760   3.16000E-002    0.00000E+000
   6.0800   4.02000E-002    0.00000E+000
   6.0850   4.07000E-002    0.00000E+000
   6.0860   3.28000E-002    0.00000E+000
   6.0890   1.68000E-002    0.00000E+000
   6.0930   2.61000E-002    0.00000E+000
   6.0940   1.96000E-002    0.00000E+000
   6.0970   3.89000E-002    0.00000E+000
   6.0980   2.68000E-002    0.00000E+000
   6.1010   2.35000E-002    0.00000E+000
   6.1060   3.00000E-002    0.00000E+000
   6.1090   2.60000E-002    0.00000E+000
   6.1110   3.69000E-002    0.00000E+000
   6.1120   2.77000E-002    0.00000E+000
   6.1160   2.63000E-002    0.00000E+000
   6.1200   2.70000E-002    0.00000E+000
   6.1250   3.54000E-002    0.00000E+000
   6.1280   3.07000E-002    0.00000E+000
   6.1290   2.70000E-002    0.00000E+000
   6.1340   2.26000E-002    0.00000E+000
   6.1350   4.17000E-002    0.00000E+000
   6.1380   4.16000E-002    0.00000E+000
   6.1390   4.00000E-002    0.00000E+000
   6.1430   2.62000E-002    0.00000E+000
   6.1460   3.74000E-002    0.00000E+000
   6.1470   3.98000E-002    0.00000E+000
   6.1500   3.74000E-002    0.00000E+000
   6.1520   3.23000E-002    0.00000E+000
   6.1540   4.53000E-002    0.00000E+000
   6.1560   3.81000E-002    0.00000E+000
   6.1570   2.88000E-002    0.00000E+000
   6.1610   2.06000E-002    0.00000E+000
   6.1630   2.09000E-002    0.00000E+000
   6.1660   2.54000E-002    0.00000E+000
   6.1680   3.53000E-002    0.00000E+000
   6.1700   2.36000E-002    0.00000E+000
   6.1710   1.51000E-002    0.00000E+000
   6.1730   3.41000E-002    0.00000E+000
   6.1760   3.09000E-002    0.00000E+000
   6.1790   2.80000E-002    0.00000E+000
   6.1830   3.66000E-002    0.00000E+000
   6.1860   3.86000E-002    0.00000E+000
   6.1920   4.18000E-002    0.00000E+000
   6.1940   2.88000E-002    0.00000E+000
   6.1950   3.11000E-002    0.00000E+000
   6.2000   3.08000E-002    0.00000E+000
   6.2020   4.58000E-002    0.00000E+000
   6.2040   4.10000E-002    0.00000E+000
   6.2050   3.36000E-002    0.00000E+000
   6.2090   4.01000E-002    0.00000E+000
   6.2110   4.41000E-002    0.00000E+000
   6.2130   4.08000E-002    0.00000E+000
   6.2160   3.65000E-002    0.00000E+000
   6.2180   4.20000E-002    0.00000E+000
   6.2200   3.21000E-002    0.00000E+000
   6.2230   2.64000E-002    0.00000E+000
   6.2250   4.08000E-002    0.00000E+000
   6.2270   2.11000E-002    0.00000E+000
   6.2290   3.06000E-002    0.00000E+000
   6.2310   3.52000E-002    0.00000E+000
   6.2320   3.36000E-002    0.00000E+000
   6.2340   3.18000E-002    0.00000E+000
   6.2380   2.71000E-002    0.00000E+000
   6.2420   3.92000E-002    0.00000E+000
   6.2430   3.91000E-002    0.00000E+000
   6.2470   3.90000E-002    0.00000E+000
   6.2480   4.18000E-002    0.00000E+000
   6.2510   3.93000E-002    0.00000E+000
   6.2530   2.66000E-002    0.00000E+000
   6.2570   3.09000E-002    0.00000E+000
   6.2580   3.82000E-002    0.00000E+000
   6.2610   3.69000E-002    0.00000E+000
   6.2660   4.07000E-002    0.00000E+000
   6.2690   2.79000E-002    0.00000E+000
   6.2720   4.27000E-002    0.00000E+000
   6.2750   2.99000E-002    0.00000E+000
   6.2770   4.88000E-002    0.00000E+000
   6.2840   4.64000E-002    0.00000E+000
   6.2860   3.96000E-002    0.00000E+000
   6.2880   4.93000E-002    0.00000E+000
   6.2900   3.77000E-002    0.00000E+000
   6.2940   3.30000E-002    0.00000E+000
   6.2990   4.20000E-002    0.00000E+000
   6.3000   5.27000E-002    0.00000E+000
   6.3090   3.35000E-002    0.00000E+000
   6.3130   2.93000E-002    0.00000E+000
   6.3150   3.77000E-002    0.00000E+000
   6.3160   4.46000E-002    0.00000E+000
   6.3200   4.71000E-002    0.00000E+000
   6.3210   4.86000E-002    0.00000E+000
   6.3260   3.21000E-002    0.00000E+000
   6.3270   1.94000E-002    0.00000E+000
   6.3300   2.13000E-002    0.00000E+000
   6.3380   2.82000E-002    0.00000E+000
   6.3390   3.67000E-002    0.00000E+000
   6.3450   3.74000E-002    0.00000E+000
   6.3470   3.76000E-002    0.00000E+000
   6.3560   4.78000E-002    0.00000E+000
   6.3570   4.60000E-002    0.00000E+000
   6.3620   4.17000E-002    0.00000E+000
   6.3630   4.69000E-002    0.00000E+000
   6.3650   4.02000E-002    0.00000E+000
   6.3660   5.56000E-002    0.00000E+000
   6.3710   4.55000E-002    0.00000E+000
   6.3720   4.08000E-002    0.00000E+000
   6.3760   3.94000E-002    0.00000E+000
   6.3810   5.28000E-002    0.00000E+000
   6.3830   4.21000E-002    0.00000E+000
   6.3860   4.31000E-002    0.00000E+000
   6.3890   5.42000E-002    0.00000E+000
   6.3930   4.22000E-002    0.00000E+000
   6.3970   4.78000E-002    0.00000E+000
   6.4020   5.05000E-002    0.00000E+000
   6.4050   4.10000E-002    0.00000E+000
   6.4060   4.68000E-002    0.00000E+000
   6.4120   5.36000E-002    0.00000E+000
   6.4130   4.30000E-002    0.00000E+000
   6.4170   3.31000E-002    0.00000E+000
   6.4190   3.19000E-002    0.00000E+000
   6.4200   4.12000E-002    0.00000E+000
   6.4240   4.68000E-002    0.00000E+000
   6.4250   4.36000E-002    0.00000E+000
   6.4280   3.60000E-002    0.00000E+000
   6.4310   3.55000E-002    0.00000E+000
   6.4340   3.66000E-002    0.00000E+000
   6.4350   5.85000E-002    0.00000E+000
   6.4390   3.89000E-002    0.00000E+000
   6.4420   3.99000E-002    0.00000E+000
   6.4470   4.88000E-002    0.00000E+000
   6.4490   5.46000E-002    0.00000E+000
   6.4510   5.00000E-002    0.00000E+000
   6.4540   5.51000E-002    0.00000E+000
   6.4560   5.89000E-002    0.00000E+000
   6.4580   4.58000E-002    0.00000E+000
   6.4620   5.39000E-002    0.00000E+000
   6.4650   4.12000E-002    0.00000E+000
   6.4670   4.78000E-002    0.00000E+000
   6.4700   3.62000E-002    0.00000E+000
   6.4710   4.31000E-002    0.00000E+000
   6.4740   5.52000E-002    0.00000E+000
   6.4760   5.23000E-002    0.00000E+000
   6.4800   5.88000E-002    0.00000E+000
   6.4830   5.81000E-002    0.00000E+000
   6.4870   4.14000E-002    0.00000E+000
   6.4910   4.97000E-002    0.00000E+000
   6.4930   5.59000E-002    0.00000E+000
   6.4950   4.98000E-002    0.00000E+000
   6.4980   5.00000E-002    0.00000E+000
   6.5000   5.20000E-002    0.00000E+000
   6.5030   5.05000E-002    0.00000E+000
   6.5060   5.71000E-002    0.00000E+000
   6.5080   5.53000E-002    0.00000E+000
   6.5110   5.03000E-002    0.00000E+000
   6.5130   4.87000E-002    0.00000E+000
   6.5160   4.13000E-002    0.00000E+000
   6.5180   4.58000E-002    0.00000E+000
   6.5190   5.11000E-002    0.00000E+000
   6.5230   4.82000E-002    0.00000E+000
   6.5260   5.29000E-002    0.00000E+000
   6.5280   5.45000E-002    0.00000E+000
   6.5300   4.85000E-002    0.00000E+000
   6.5320   6.39000E-002    0.00000E+000
   6.5370   4.80000E-002    0.00000E+000
   6.5390   5.91000E-002    0.00000E+000
   6.5420   6.27000E-002    0.00000E+000
   6.5430   5.71000E-002    0.00000E+000
   6.5440   4.58000E-002    0.00000E+000
   6.5470   6.24000E-002    0.00000E+000
   6.5500   5.19000E-002    0.00000E+000
   6.5540   6.42000E-002    0.00000E+000
   6.5560   3.67000E-002    0.00000E+000
   6.5580   3.58000E-002    0.00000E+000
   6.5610   5.31000E-002    0.00000E+000
   6.5640   5.89000E-002    0.00000E+000
   6.5660   5.29000E-002    0.00000E+000
   6.5680   5.77000E-002    0.00000E+000
   6.5730   6.31000E-002    0.00000E+000
   6.5740   6.95000E-002    0.00000E+000
   6.5770   5.86000E-002    0.00000E+000
   6.5800   6.19000E-002    0.00000E+000
   6.5810   6.85000E-002    0.00000E+000
   6.5850   5.57000E-002    0.00000E+000
   6.5870   4.91000E-002    0.00000E+000
   6.5890   6.00000E-002    0.00000E+000
   6.5930   5.21000E-002    0.00000E+000
   6.5960   5.74000E-002    0.00000E+000
   6.5990   6.23000E-002    0.00000E+000
   6.6010   4.65000E-002    0.00000E+000
   6.6030   5.10000E-002    0.00000E+000
   6.6070   6.91000E-002    0.00000E+000
   6.6090   6.08000E-002    0.00000E+000
   6.6100   7.02000E-002    0.00000E+000
   6.6140   5.24000E-002    0.00000E+000
   6.6150   6.35000E-002    0.00000E+000
   6.6190   7.01000E-002    0.00000E+000
   6.6200   6.25000E-002    0.00000E+000
   6.6240   6.57000E-002    0.00000E+000
   6.6270   5.44000E-002    0.00000E+000
   6.6290   5.75000E-002    0.00000E+000
   6.6310   6.76000E-002    0.00000E+000
   6.6330   5.19000E-002    0.00000E+000
   6.6360   6.17000E-002    0.00000E+000
   6.6390   6.41000E-002    0.00000E+000
   6.6430   5.79000E-002    0.00000E+000
   6.6450   7.49000E-002    0.00000E+000
   6.6480   8.34000E-002    0.00000E+000
   6.6490   7.45000E-002    0.00000E+000
   6.6510   6.31000E-002    0.00000E+000
   6.6530   7.60000E-002    0.00000E+000
   6.6570   7.34000E-002    0.00000E+000
   6.6610   6.80000E-002    0.00000E+000
   6.6640   6.40000E-002    0.00000E+000
   6.6660   6.73000E-002    0.00000E+000
   6.6670   6.83000E-002    0.00000E+000
   6.6700   6.38000E-002    0.00000E+000
   6.6710   8.74000E-002    0.00000E+000
   6.6750   7.08000E-002    0.00000E+000
   6.6760   7.51000E-002    0.00000E+000
   6.6800   7.80000E-002    0.00000E+000
   6.6830   7.33000E-002    0.00000E+000
   6.6850   6.82000E-002    0.00000E+000
   6.6880   6.93000E-002    0.00000E+000
   6.6890   6.00000E-002    0.00000E+000
   6.6920   8.00000E-002    0.00000E+000
   6.6950   6.81000E-002    0.00000E+000
   6.6970   7.77000E-002    0.00000E+000
   6.7010   8.10000E-002    0.00000E+000
   6.7040   7.36000E-002    0.00000E+000
   6.7070   7.84000E-002    0.00000E+000
   6.7090   8.85000E-002    0.00000E+000
   6.7100   7.28000E-002    0.00000E+000
   6.7140   8.01000E-002    0.00000E+000
   6.7160   8.63000E-002    0.00000E+000
   6.7200   9.44000E-002    0.00000E+000
   6.7240   8.13000E-002    0.00000E+000
   6.7270   7.69000E-002    0.00000E+000
   6.7300   9.32000E-002    0.00000E+000
   6.7320   8.10000E-002    0.00000E+000
   6.7330   9.87000E-002    0.00000E+000
   6.7350   8.76000E-002    0.00000E+000
   6.7380   8.86000E-002    0.00000E+000
   6.7420   8.14000E-002    0.00000E+000
   6.7440   8.82000E-002    0.00000E+000
   6.7490   8.68000E-002    0.00000E+000
   6.7500   8.91000E-002    0.00000E+000
   6.7520   8.83000E-002    0.00000E+000
   6.7540   8.28000E-002    0.00000E+000
   6.7570   9.87000E-002    0.00000E+000
   6.7590   8.53000E-002    0.00000E+000
   6.7620   8.82000E-002    0.00000E+000
   6.7650   9.49000E-002    0.00000E+000
   6.7690   9.43000E-002    0.00000E+000
   6.7710   9.74000E-002    0.00000E+000
   6.7730   8.16000E-002    0.00000E+000
   6.7770   1.08200E-001    0.00000E+000
   6.7790   1.02700E-001    0.00000E+000
   6.7810   1.16600E-001    0.00000E+000
   6.7860   9.43000E-002    0.00000E+000
   6.7890   1.10400E-001    0.00000E+000
   6.7910   1.07600E-001    0.00000E+000
   6.7950   1.10400E-001    0.00000E+000
   6.7960   1.28900E-001    0.00000E+000
   6.7990   1.14700E-001    0.00000E+000
   6.8030   8.51000E-002    0.00000E+000
   6.8050   9.90000E-002    0.00000E+000
   6.8070   1.13300E-001    0.00000E+000
   6.8110   1.01400E-001    0.00000E+000
   6.8130   1.11800E-001    0.00000E+000
   6.8140   1.06300E-001    0.00000E+000
   6.8160   1.06100E-001    0.00000E+000
   6.8190   1.04100E-001    0.00000E+000
   6.8220   9.54000E-002    0.00000E+000
   6.8260   1.03800E-001    0.00000E+000
   6.8290   1.21700E-001    0.00000E+000
   6.8300   1.19400E-001    0.00000E+000
   6.8350   1.12800E-001    0.00000E+000
   6.8360   1.24100E-001    0.00000E+000
   6.8380   1.17900E-001    0.00000E+000
   6.8410   1.13300E-001    0.00000E+000
   6.8430   1.18000E-001    0.00000E+000
   6.8460   1.04900E-001    0.00000E+000
   6.8500   1.11000E-001    0.00000E+000
   6.8520   1.11900E-001    0.00000E+000
   6.8550   1.37000E-001    0.00000E+000
   6.8580   1.29700E-001    0.00000E+000
   6.8600   1.34100E-001    0.00000E+000
   6.8640   1.39000E-001    0.00000E+000
   6.8660   1.28000E-001    0.00000E+000
   6.8690   1.09800E-001    0.00000E+000
   6.8720   1.35700E-001    0.00000E+000
   6.8750   1.33900E-001    0.00000E+000
   6.8770   1.53300E-001    0.00000E+000
   6.8810   1.33300E-001    0.00000E+000
   6.8820   1.30700E-001    0.00000E+000
   6.8840   1.57800E-001    0.00000E+000
   6.8880   1.38300E-001    0.00000E+000
   6.8900   1.66900E-001    0.00000E+000
   6.8920   1.58200E-001    0.00000E+000
   6.8940   1.38700E-001    0.00000E+000
   6.8970   1.49200E-001    0.00000E+000
   6.9000   1.53600E-001    0.00000E+000
   6.9040   1.45700E-001    0.00000E+000
   6.9080   1.51800E-001    0.00000E+000
   6.9100   1.55400E-001    0.00000E+000
   6.9110   1.55400E-001    0.00000E+000
   6.9130   1.68200E-001    0.00000E+000
   6.9180   1.54800E-001    0.00000E+000
   6.9190   1.63800E-001    0.00000E+000
   6.9230   1.47200E-001    0.00000E+000
   6.9270   1.51600E-001    0.00000E+000
   6.9280   1.71100E-001    0.00000E+000
   6.9310   1.78900E-001    0.00000E+000
   6.9340   1.78400E-001    0.00000E+000
   6.9360   1.59200E-001    0.00000E+000
   6.9390   1.72200E-001    0.00000E+000
   6.9420   1.87800E-001    0.00000E+000
   6.9440   1.74200E-001    0.00000E+000
   6.9490   1.78500E-001    0.00000E+000
   6.9520   1.79900E-001    0.00000E+000
   6.9540   1.90300E-001    0.00000E+000
   6.9560   1.82900E-001    0.00000E+000
   6.9580   1.97200E-001    0.00000E+000
   6.9610   1.80200E-001    0.00000E+000
   6.9650   1.93200E-001    0.00000E+000
   6.9660   1.77800E-001    0.00000E+000
   6.9680   2.09300E-001    0.00000E+000
   6.9720   1.89000E-001    0.00000E+000
   6.9760   2.06800E-001    0.00000E+000
   6.9810   2.19700E-001    0.00000E+000
   6.9840   1.93700E-001    0.00000E+000
   6.9850   2.12100E-001    0.00000E+000
   6.9890   2.29100E-001    0.00000E+000
   6.9910   2.30800E-001    0.00000E+000
   6.9930   2.24700E-001    0.00000E+000
   6.9990   2.26800E-001    0.00000E+000
   7.0000   2.29500E-001    0.00000E+000
   7.0040   2.23800E-001    0.00000E+000
   7.0060   2.44600E-001    0.00000E+000
   7.0090   2.43300E-001    0.00000E+000
   7.0120   2.46400E-001    0.00000E+000
   7.0150   2.64100E-001    0.00000E+000
   7.0180   2.61900E-001    0.00000E+000
   7.0210   2.55900E-001    0.00000E+000
   7.0240   2.65100E-001    0.00000E+000
   7.0250   2.69300E-001    0.00000E+000
   7.0290   2.79400E-001    0.00000E+000
   7.0310   2.81900E-001    0.00000E+000
   7.0350   2.80400E-001    0.00000E+000
   7.0360   3.08400E-001    0.00000E+000
   7.0380   3.08800E-001    0.00000E+000
   7.0410   3.15600E-001    0.00000E+000
   7.0430   3.14500E-001    0.00000E+000
   7.0480   3.33200E-001    0.00000E+000
   7.0510   3.66800E-001    0.00000E+000
   7.0530   3.65100E-001    0.00000E+000
   7.0570   3.74900E-001    0.00000E+000
   7.0590   3.82400E-001    0.00000E+000
   7.0610   4.13200E-001    0.00000E+000
   7.0650   4.14900E-001    0.00000E+000
   7.0670   4.53000E-001    0.00000E+000
   7.0700   4.76000E-001    0.00000E+000
   7.0730   4.94700E-001    0.00000E+000
   7.0760   5.46400E-001    0.00000E+000
   7.0790   5.60300E-001    0.00000E+000
   7.0810   5.95100E-001    0.00000E+000
   7.0830   6.30600E-001    0.00000E+000
   7.0880   6.45000E-001    0.00000E+000
   7.0910   6.76000E-001    0.00000E+000
   7.0920   7.75500E-001    0.00000E+000
   7.0960   8.18100E-001    0.00000E+000
   7.1010   8.82500E-001    0.00000E+000
   7.1030   9.32700E-001    0.00000E+000
   7.1060   9.72900E-001    0.00000E+000
   7.1080   1.06760E+000    0.00000E+000
   7.1120   1.17890E+000    0.00000E+000
   7.1140   1.27880E+000    0.00000E+000
   7.1170   1.39620E+000    0.00000E+000
   7.1210   1.61920E+000    0.00000E+000
   7.1240   2.07210E+000    0.00000E+000
   7.1280   2.26880E+000    0.00000E+000
   7.1330   2.36570E+000    0.00000E+000
   7.1350   2.51800E+000    0.00000E+000
   7.1370   2.43270E+000    0.00000E+000
   7.1400   2.52400E+000    0.00000E+000
   7.1420   2.41100E+000    0.00000E+000
   7.1450   2.74070E+000    0.00000E+000
   7.1490   2.58920E+000    0.00000E+000
   7.1510   2.73510E+000    0.00000E+000
   7.1540   2.45680E+000    0.00000E+000
   7.1560   2.29400E+000    0.00000E+000
   7.1590   1.80990E+000    0.00000E+000
   7.1620   1.72570E+000    0.00000E+000
   7.1650   1.58740E+000    0.00000E+000
   7.1670   1.59110E+000    0.00000E+000
   7.1700   1.54250E+000    0.00000E+000
   7.1720   1.32230E+000    0.00000E+000
   7.1760   1.27330E+000    0.00000E+000
   7.1790   1.21770E+000    0.00000E+000
   7.1810   8.39200E-001    0.00000E+000
   7.1850   4.86900E-001    0.00000E+000
   7.1880   2.45500E-001    0.00000E+000
   7.1900   1.00000E+000    0.00000E+000
   7.1930   1.00000E+000    0.00000E+000
   7.1970   1.00000E+000    0.00000E+000
   7.1990   1.00000E+000    0.00000E+000
   7.2020   1.00000E+000    0.00000E+000
   7.2040   1.00000E+000    0.00000E+000
   7.2070   1.00000E+000    0.00000E+000
   7.2110   1.00000E+000    0.00000E+000
   7.2140   1.00000E+000    0.00000E+000
   7.2150   1.00000E+000    0.00000E+000
   7.2180   1.00000E+000    0.00000E+000
   7.2230   1.00000E+000    0.00000E+000
   7.2250   1.00000E+000    0.00000E+000
   7.2270   1.00000E+000    0.00000E+000
   7.2300   1.00000E+000    0.00000E+000
   7.2340   1.00000E+000    0.00000E+000
   7.2370   1.00000E+000    0.00000E+000
   7.2390   1.00000E+000    0.00000E+000
   7.2430   1.00000E+000    0.00000E+000
   7.2460   1.00000E+000    0.00000E+000
   7.2480   1.00000E+000    0.00000E+000
   7.2510   1.00000E+000    0.00000E+000
   7.2550   1.00000E+000    0.00000E+000
   7.2570   1.00000E+000    0.00000E+000
   7.2610   1.00000E+000    0.00000E+000
   7.2640   1.00000E+000    0.00000E+000
   7.2660   1.00000E+000    0.00000E+000
   7.2710   1.00000E+000    0.00000E+000
   7.2730   1.00000E+000    0.00000E+000
   7.2760   1.00000E+000    0.00000E+000
   7.2780   1.00000E+000    0.00000E+000
   7.2800   1.00000E+000    0.00000E+000
   7.2830   1.00000E+000    0.00000E+000
   7.2870   1.00000E+000    0.00000E+000
   7.2900   1.00000E+000    0.00000E+000
   7.2930   1.00000E+000    0.00000E+000
   7.2960   1.00000E+000    0.00000E+000
   7.2980   1.00000E+000    0.00000E+000
   7.3000   1.00000E+000    0.00000E+000
