# Supplementary material for: Rationally seeded computational protein design of ɑ-helical barrels
Source: Nat Chem Biol. 2024 Jun 20;20(8):991–9. doi: 10.1038/s41589-024-01642-0 (PMC11288890; doi:10.1038/s41589-024-01642-0)
Supplement: Supplementary file 3 — PDB and .mtz files used for making figure panels b–d and j–m. [file 41589_2024_1642_MOESM3_ESM.zip › KIA_RP_RSPD_NatChemBiol_data_Figure2/scapCC6_LLIA_panels_e-h/AUC_panel_g/SV_raw/00062.RA1]

scapCC6_LLIA_master
R 1 20.0 50000 0029375 5.0840E11 281 1 
   5.8000   1.00000E+000    0.00000E+000
   5.8030   2.76600E-001    0.00000E+000
   5.8050   2.33100E-001    0.00000E+000
   5.8060   7.94600E-001    0.00000E+000
   5.8070   7.28900E-001    0.00000E+000
   5.8080   1.03510E+000    0.00000E+000
   5.8090   8.91100E-001    0.00000E+000
   5.8110   6.25000E-001    0.00000E+000
   5.8120   1.22440E+000    0.00000E+000
   5.8130   1.36170E+000    0.00000E+000
   5.8140   1.01450E+000    0.00000E+000
   5.8150   1.10430E+000    0.00000E+000
   5.8170   1.05140E+000    0.00000E+000
   5.8190   1.01030E+000    0.00000E+000
   5.8200   9.81600E-001    0.00000E+000
   5.8230   8.87500E-001    0.00000E+000
   5.8240   1.04050E+000    0.00000E+000
   5.8260   1.05030E+000    0.00000E+000
   5.8270   1.10510E+000    0.00000E+000
   5.8280   1.22300E+000    0.00000E+000
   5.8290   1.43510E+000    0.00000E+000
   5.8310   1.44760E+000    0.00000E+000
   5.8330   1.50250E+000    0.00000E+000
   5.8350   1.58750E+000    0.00000E+000
   5.8370   1.61530E+000    0.00000E+000
   5.8380   1.72880E+000    0.00000E+000
   5.8400   1.66760E+000    0.00000E+000
   5.8420   1.72510E+000    0.00000E+000
   5.8440   1.61510E+000    0.00000E+000
   5.8460   1.69710E+000    0.00000E+000
   5.8470   1.54130E+000    0.00000E+000
   5.8490   1.53650E+000    0.00000E+000
   5.8510   1.44090E+000    0.00000E+000
   5.8540   1.17110E+000    0.00000E+000
   5.8550   8.35800E-001    0.00000E+000
   5.8570   7.90700E-001    0.00000E+000
   5.8580   8.04400E-001    0.00000E+000
   5.8590   7.39400E-001    0.00000E+000
   5.8620   4.53700E-001    0.00000E+000
   5.8640   4.40800E-001    0.00000E+000
   5.8670   3.18500E-001    0.00000E+000
   5.8690   2.87800E-001    0.00000E+000
   5.8710   2.98800E-001    0.00000E+000
   5.8730   2.56800E-001    0.00000E+000
   5.8740   2.51000E-001    0.00000E+000
   5.8770   1.72600E-001    0.00000E+000
   5.8790   1.81700E-001    0.00000E+000
   5.8810   1.54300E-001    0.00000E+000
   5.8830   1.63500E-001    0.00000E+000
   5.8860   1.26600E-001    0.00000E+000
   5.8870   7.93000E-002    0.00000E+000
   5.8880   6.37000E-002    0.00000E+000
   5.8900   1.05000E-001    0.00000E+000
   5.8920   6.24000E-002    0.00000E+000
   5.8930   4.01000E-002    0.00000E+000
   5.8950   3.22000E-002    0.00000E+000
   5.8970   1.84000E-002    0.00000E+000
   5.9000   5.31000E-002    0.00000E+000
   5.9010   8.60000E-003    0.00000E+000
   5.9050   2.75000E-002    0.00000E+000
   5.9080   3.51000E-002    0.00000E+000
   5.9100   5.06000E-002    0.00000E+000
   5.9120   2.62000E-002    0.00000E+000
   5.9140   1.80000E-002    0.00000E+000
   5.9160   3.60000E-003    0.00000E+000
   5.9190   2.22000E-002    0.00000E+000
   5.9210   7.00000E-003    0.00000E+000
   5.9220  -1.41000E-002    0.00000E+000
   5.9240   8.70000E-003    0.00000E+000
   5.9260   1.26000E-002    0.00000E+000
   5.9290   2.61000E-002    0.00000E+000
   5.9300  -5.30000E-003    0.00000E+000
   5.9340  -3.50000E-003    0.00000E+000
   5.9370   4.00000E-004    0.00000E+000
   5.9380   1.55000E-002    0.00000E+000
   5.9390   1.50000E-002    0.00000E+000
   5.9400   9.50000E-003    0.00000E+000
   5.9420   8.90000E-003    0.00000E+000
   5.9450  -4.20000E-003    0.00000E+000
   5.9460   9.70000E-003    0.00000E+000
   5.9490   1.21000E-002    0.00000E+000
   5.9510   1.02000E-002    0.00000E+000
   5.9550   1.40000E-003    0.00000E+000
   5.9570  -7.00000E-003    0.00000E+000
   5.9600  -1.16000E-002    0.00000E+000
   5.9610  -8.30000E-003    0.00000E+000
   5.9640  -2.47000E-002    0.00000E+000
   5.9660   2.80000E-003    0.00000E+000
   5.9680   2.00000E-004    0.00000E+000
   5.9710  -6.70000E-003    0.00000E+000
   5.9740   7.60000E-003    0.00000E+000
   5.9750   1.83000E-002    0.00000E+000
   5.9780   2.10000E-002    0.00000E+000
   5.9790   1.70000E-002    0.00000E+000
   5.9820   3.21000E-002    0.00000E+000
   5.9830  -5.80000E-003    0.00000E+000
   5.9870   2.36800E-001    0.00000E+000
   5.9890  -8.03300E-001    0.00000E+000
   5.9900  -4.96600E-001    0.00000E+000
   5.9950   5.06000E-002    0.00000E+000
   5.9960  -4.58000E-002    0.00000E+000
   6.0000  -2.99000E-002    0.00000E+000
   6.0020  -3.88000E-002    0.00000E+000
   6.0030  -5.80000E-002    0.00000E+000
   6.0070  -3.34000E-002    0.00000E+000
   6.0100  -3.28000E-002    0.00000E+000
   6.0120  -2.64000E-002    0.00000E+000
   6.0140  -4.11000E-002    0.00000E+000
   6.0160  -4.29000E-002    0.00000E+000
   6.0170  -1.26000E-002    0.00000E+000
   6.0190  -3.25000E-002    0.00000E+000
   6.0210  -5.53000E-002    0.00000E+000
   6.0230  -6.40000E-002    0.00000E+000
   6.0260  -4.61000E-002    0.00000E+000
   6.0280  -5.11000E-002    0.00000E+000
   6.0300  -3.75000E-002    0.00000E+000
   6.0310  -2.44000E-002    0.00000E+000
   6.0330  -4.05000E-002    0.00000E+000
   6.0350  -2.09000E-002    0.00000E+000
   6.0380  -2.86100E-001    0.00000E+000
   6.0410   6.70000E-001    0.00000E+000
   6.0460   3.96000E-002    0.00000E+000
   6.0490   2.03000E-002    0.00000E+000
   6.0510   3.31000E-002    0.00000E+000
   6.0530   3.63000E-002    0.00000E+000
   6.0570   2.54000E-002    0.00000E+000
   6.0600   2.48000E-002    0.00000E+000
   6.0640   4.17000E-002    0.00000E+000
   6.0650   3.76000E-002    0.00000E+000
   6.0700   3.70000E-002    0.00000E+000
   6.0720   3.84000E-002    0.00000E+000
   6.0770   2.90000E-002    0.00000E+000
   6.0780   3.47000E-002    0.00000E+000
   6.0820   4.54000E-002    0.00000E+000
   6.0830   3.29000E-002    0.00000E+000
   6.0870   4.12000E-002    0.00000E+000
   6.0880   3.56000E-002    0.00000E+000
   6.0910   3.47000E-002    0.00000E+000
   6.0940   3.40000E-002    0.00000E+000
   6.0950   3.51000E-002    0.00000E+000
   6.0960   3.68000E-002    0.00000E+000
   6.1000   3.44000E-002    0.00000E+000
   6.1020   3.52000E-002    0.00000E+000
   6.1050   3.53000E-002    0.00000E+000
   6.1080   2.31000E-002    0.00000E+000
   6.1140   3.37000E-002    0.00000E+000
   6.1160   2.80000E-002    0.00000E+000
   6.1180   3.11000E-002    0.00000E+000
   6.1250   2.89000E-002    0.00000E+000
   6.1280   2.18000E-002    0.00000E+000
   6.1300   2.58000E-002    0.00000E+000
   6.1340   2.03000E-002    0.00000E+000
   6.1380   3.05000E-002    0.00000E+000
   6.1410   3.63000E-002    0.00000E+000
   6.1430   4.52000E-002    0.00000E+000
   6.1460   3.64000E-002    0.00000E+000
   6.1500   4.08000E-002    0.00000E+000
   6.1510   4.67000E-002    0.00000E+000
   6.1540   3.75000E-002    0.00000E+000
   6.1560   5.51000E-002    0.00000E+000
   6.1610   3.96000E-002    0.00000E+000
   6.1620   3.53000E-002    0.00000E+000
   6.1640   3.75000E-002    0.00000E+000
   6.1690   4.44000E-002    0.00000E+000
   6.1710   2.76000E-002    0.00000E+000
   6.1730   4.27000E-002    0.00000E+000
   6.1760   3.61000E-002    0.00000E+000
   6.1770   3.47000E-002    0.00000E+000
   6.1800   4.55000E-002    0.00000E+000
   6.1820   5.24000E-002    0.00000E+000
   6.1860   4.14000E-002    0.00000E+000
   6.1880   2.98000E-002    0.00000E+000
   6.1920   3.98000E-002    0.00000E+000
   6.1960   4.79000E-002    0.00000E+000
   6.1980   2.05000E-002    0.00000E+000
   6.1990   5.12000E-002    0.00000E+000
   6.2010   6.02000E-002    0.00000E+000
   6.2020   4.88000E-002    0.00000E+000
   6.2040   4.85000E-002    0.00000E+000
   6.2080   4.35000E-002    0.00000E+000
   6.2100   2.81000E-002    0.00000E+000
   6.2130   4.52000E-002    0.00000E+000
   6.2150   4.55000E-002    0.00000E+000
   6.2170   3.85000E-002    0.00000E+000
   6.2210   3.25000E-002    0.00000E+000
   6.2240   4.34000E-002    0.00000E+000
   6.2270   3.66000E-002    0.00000E+000
   6.2290   3.82000E-002    0.00000E+000
   6.2300   3.76000E-002    0.00000E+000
   6.2310   6.49000E-002    0.00000E+000
   6.2330   5.91000E-002    0.00000E+000
   6.2380   3.95000E-002    0.00000E+000
   6.2420   5.21000E-002    0.00000E+000
   6.2460   4.39000E-002    0.00000E+000
   6.2480   4.60000E-002    0.00000E+000
   6.2500   4.95000E-002    0.00000E+000
   6.2520   5.27000E-002    0.00000E+000
   6.2540   4.56000E-002    0.00000E+000
   6.2590   4.68000E-002    0.00000E+000
   6.2630   3.70000E-002    0.00000E+000
   6.2660   4.47000E-002    0.00000E+000
   6.2700   5.34000E-002    0.00000E+000
   6.2720   5.32000E-002    0.00000E+000
   6.2730   6.05000E-002    0.00000E+000
   6.2770   5.35000E-002    0.00000E+000
   6.2780   5.06000E-002    0.00000E+000
   6.2790   4.76000E-002    0.00000E+000
   6.2820   4.86000E-002    0.00000E+000
   6.2870   4.19000E-002    0.00000E+000
   6.2880   4.96000E-002    0.00000E+000
   6.2930   5.23000E-002    0.00000E+000
   6.2950   5.24000E-002    0.00000E+000
   6.2980   4.23000E-002    0.00000E+000
   6.2990   6.03000E-002    0.00000E+000
   6.3020   5.54000E-002    0.00000E+000
   6.3070   4.45000E-002    0.00000E+000
   6.3130   6.30000E-002    0.00000E+000
   6.3140   5.16000E-002    0.00000E+000
   6.3160   6.32000E-002    0.00000E+000
   6.3170   6.36000E-002    0.00000E+000
   6.3200   6.32000E-002    0.00000E+000
   6.3220   5.63000E-002    0.00000E+000
   6.3270   3.99000E-002    0.00000E+000
   6.3310   3.90000E-002    0.00000E+000
   6.3340   5.11000E-002    0.00000E+000
   6.3380   4.73000E-002    0.00000E+000
   6.3430   5.28000E-002    0.00000E+000
   6.3450   5.70000E-002    0.00000E+000
   6.3470   6.00000E-002    0.00000E+000
   6.3540   5.96000E-002    0.00000E+000
   6.3560   6.02000E-002    0.00000E+000
   6.3580   6.07000E-002    0.00000E+000
   6.3620   7.63000E-002    0.00000E+000
   6.3670   7.13000E-002    0.00000E+000
   6.3710   6.93000E-002    0.00000E+000
   6.3770   5.94000E-002    0.00000E+000
   6.3780   6.14000E-002    0.00000E+000
   6.3820   5.78000E-002    0.00000E+000
   6.3840   6.70000E-002    0.00000E+000
   6.3860   6.82000E-002    0.00000E+000
   6.3880   7.56000E-002    0.00000E+000
   6.3910   6.96000E-002    0.00000E+000
   6.3920   7.02000E-002    0.00000E+000
   6.3950   7.73000E-002    0.00000E+000
   6.3970   7.98000E-002    0.00000E+000
   6.4010   7.04000E-002    0.00000E+000
   6.4020   8.43000E-002    0.00000E+000
   6.4050   7.88000E-002    0.00000E+000
   6.4070   7.49000E-002    0.00000E+000
   6.4110   7.49000E-002    0.00000E+000
   6.4130   8.66000E-002    0.00000E+000
   6.4150   8.25000E-002    0.00000E+000
   6.4200   7.59000E-002    0.00000E+000
   6.4220   9.54000E-002    0.00000E+000
   6.4240   9.15000E-002    0.00000E+000
   6.4280   8.65000E-002    0.00000E+000
   6.4300   5.99000E-002    0.00000E+000
   6.4330   9.30000E-002    0.00000E+000
   6.4360   9.74000E-002    0.00000E+000
   6.4400   8.64000E-002    0.00000E+000
   6.4430   9.25000E-002    0.00000E+000
   6.4450   9.38000E-002    0.00000E+000
   6.4470   8.93000E-002    0.00000E+000
   6.4490   9.32000E-002    0.00000E+000
   6.4510   9.59000E-002    0.00000E+000
   6.4540   9.91000E-002    0.00000E+000
   6.4560   1.00700E-001    0.00000E+000
   6.4580   8.27000E-002    0.00000E+000
   6.4600   9.69000E-002    0.00000E+000
   6.4630   9.56000E-002    0.00000E+000
   6.4660   1.02800E-001    0.00000E+000
   6.4700   1.00600E-001    0.00000E+000
   6.4730   1.01000E-001    0.00000E+000
   6.4740   1.08000E-001    0.00000E+000
   6.4770   1.09000E-001    0.00000E+000
   6.4790   1.08000E-001    0.00000E+000
   6.4830   1.05700E-001    0.00000E+000
   6.4850   1.09100E-001    0.00000E+000
   6.4880   1.22900E-001    0.00000E+000
   6.4920   1.22600E-001    0.00000E+000
   6.4930   1.12900E-001    0.00000E+000
   6.4950   1.18400E-001    0.00000E+000
   6.4960   1.16000E-001    0.00000E+000
   6.5020   1.19500E-001    0.00000E+000
   6.5040   1.12700E-001    0.00000E+000
   6.5060   1.11700E-001    0.00000E+000
   6.5100   1.24100E-001    0.00000E+000
   6.5120   1.24000E-001    0.00000E+000
   6.5140   1.31400E-001    0.00000E+000
   6.5170   1.19200E-001    0.00000E+000
   6.5190   1.32200E-001    0.00000E+000
   6.5220   1.33400E-001    0.00000E+000
   6.5250   1.26900E-001    0.00000E+000
   6.5280   1.37800E-001    0.00000E+000
   6.5300   1.32600E-001    0.00000E+000
   6.5320   1.35000E-001    0.00000E+000
   6.5350   1.30000E-001    0.00000E+000
   6.5380   1.22600E-001    0.00000E+000
   6.5410   1.41800E-001    0.00000E+000
   6.5420   1.44400E-001    0.00000E+000
   6.5460   1.42500E-001    0.00000E+000
   6.5470   1.51300E-001    0.00000E+000
   6.5500   1.57600E-001    0.00000E+000
   6.5530   1.41900E-001    0.00000E+000
   6.5550   1.56700E-001    0.00000E+000
   6.5580   1.30200E-001    0.00000E+000
   6.5610   1.49300E-001    0.00000E+000
   6.5650   1.64800E-001    0.00000E+000
   6.5670   1.57700E-001    0.00000E+000
   6.5680   1.62100E-001    0.00000E+000
   6.5710   1.61400E-001    0.00000E+000
   6.5730   1.61800E-001    0.00000E+000
   6.5760   1.77700E-001    0.00000E+000
   6.5790   1.60200E-001    0.00000E+000
   6.5810   1.75400E-001    0.00000E+000
   6.5840   1.70500E-001    0.00000E+000
   6.5870   1.68700E-001    0.00000E+000
   6.5890   1.76100E-001    0.00000E+000
   6.5920   1.75500E-001    0.00000E+000
   6.5960   1.61600E-001    0.00000E+000
   6.5980   1.77300E-001    0.00000E+000
   6.6010   1.88700E-001    0.00000E+000
   6.6040   1.70200E-001    0.00000E+000
   6.6060   1.78100E-001    0.00000E+000
   6.6080   1.96000E-001    0.00000E+000
   6.6100   1.89100E-001    0.00000E+000
   6.6140   1.79900E-001    0.00000E+000
   6.6150   1.85300E-001    0.00000E+000
   6.6190   2.09500E-001    0.00000E+000
   6.6200   2.10800E-001    0.00000E+000
   6.6250   2.07800E-001    0.00000E+000
   6.6260   1.93500E-001    0.00000E+000
   6.6280   2.10500E-001    0.00000E+000
   6.6300   2.06700E-001    0.00000E+000
   6.6330   2.12600E-001    0.00000E+000
   6.6360   2.12800E-001    0.00000E+000
   6.6410   2.20400E-001    0.00000E+000
   6.6460   2.20500E-001    0.00000E+000
   6.6480   2.23400E-001    0.00000E+000
   6.6500   2.30000E-001    0.00000E+000
   6.6510   2.27400E-001    0.00000E+000
   6.6550   2.32500E-001    0.00000E+000
   6.6570   2.24800E-001    0.00000E+000
   6.6600   2.25900E-001    0.00000E+000
   6.6630   2.36900E-001    0.00000E+000
   6.6660   2.48100E-001    0.00000E+000
   6.6670   2.25100E-001    0.00000E+000
   6.6690   2.42400E-001    0.00000E+000
   6.6710   2.22700E-001    0.00000E+000
   6.6740   2.36500E-001    0.00000E+000
   6.6770   2.54100E-001    0.00000E+000
   6.6820   2.52300E-001    0.00000E+000
   6.6830   2.59600E-001    0.00000E+000
   6.6850   2.55000E-001    0.00000E+000
   6.6860   2.55600E-001    0.00000E+000
   6.6920   2.51900E-001    0.00000E+000
   6.6930   2.57800E-001    0.00000E+000
   6.6940   2.64300E-001    0.00000E+000
   6.6980   2.70600E-001    0.00000E+000
   6.7000   2.67400E-001    0.00000E+000
   6.7030   2.69800E-001    0.00000E+000
   6.7060   2.69400E-001    0.00000E+000
   6.7100   2.82500E-001    0.00000E+000
   6.7110   2.87300E-001    0.00000E+000
   6.7140   2.75400E-001    0.00000E+000
   6.7160   2.76400E-001    0.00000E+000
   6.7190   2.91400E-001    0.00000E+000
   6.7230   2.86300E-001    0.00000E+000
   6.7250   2.80700E-001    0.00000E+000
   6.7270   2.93700E-001    0.00000E+000
   6.7300   2.88400E-001    0.00000E+000
   6.7310   2.96300E-001    0.00000E+000
   6.7350   3.11700E-001    0.00000E+000
   6.7390   3.03900E-001    0.00000E+000
   6.7410   2.93000E-001    0.00000E+000
   6.7440   3.17900E-001    0.00000E+000
   6.7460   3.20000E-001    0.00000E+000
   6.7490   3.07700E-001    0.00000E+000
   6.7520   3.11200E-001    0.00000E+000
   6.7540   3.11700E-001    0.00000E+000
   6.7580   3.21700E-001    0.00000E+000
   6.7600   3.20100E-001    0.00000E+000
   6.7620   3.22100E-001    0.00000E+000
   6.7660   3.31400E-001    0.00000E+000
   6.7670   3.32400E-001    0.00000E+000
   6.7710   3.26000E-001    0.00000E+000
   6.7740   3.22400E-001    0.00000E+000
   6.7780   3.39300E-001    0.00000E+000
   6.7800   3.46100E-001    0.00000E+000
   6.7840   3.32700E-001    0.00000E+000
   6.7870   3.33600E-001    0.00000E+000
   6.7910   3.36500E-001    0.00000E+000
   6.7920   3.49000E-001    0.00000E+000
   6.7950   3.49700E-001    0.00000E+000
   6.7980   3.55000E-001    0.00000E+000
   6.8010   3.56200E-001    0.00000E+000
   6.8040   3.49900E-001    0.00000E+000
   6.8070   3.66700E-001    0.00000E+000
   6.8080   3.63800E-001    0.00000E+000
   6.8120   3.65800E-001    0.00000E+000
   6.8140   3.65600E-001    0.00000E+000
   6.8170   3.77800E-001    0.00000E+000
   6.8200   3.67500E-001    0.00000E+000
   6.8230   3.65000E-001    0.00000E+000
   6.8270   3.87800E-001    0.00000E+000
   6.8320   3.71100E-001    0.00000E+000
   6.8350   3.89300E-001    0.00000E+000
   6.8380   3.94700E-001    0.00000E+000
   6.8410   3.96300E-001    0.00000E+000
   6.8440   3.72900E-001    0.00000E+000
   6.8460   3.72500E-001    0.00000E+000
   6.8500   3.88000E-001    0.00000E+000
   6.8530   3.97400E-001    0.00000E+000
   6.8540   4.09000E-001    0.00000E+000
   6.8580   4.05100E-001    0.00000E+000
   6.8600   4.07600E-001    0.00000E+000
   6.8610   4.10100E-001    0.00000E+000
   6.8640   4.16800E-001    0.00000E+000
   6.8670   4.14000E-001    0.00000E+000
   6.8710   4.05900E-001    0.00000E+000
   6.8730   4.21700E-001    0.00000E+000
   6.8750   4.19700E-001    0.00000E+000
   6.8810   4.17900E-001    0.00000E+000
   6.8820   4.39000E-001    0.00000E+000
   6.8830   4.16500E-001    0.00000E+000
   6.8880   4.41000E-001    0.00000E+000
   6.8900   4.31800E-001    0.00000E+000
   6.8930   4.27800E-001    0.00000E+000
   6.8950   4.31200E-001    0.00000E+000
   6.8970   4.40300E-001    0.00000E+000
   6.9000   4.30500E-001    0.00000E+000
   6.9020   4.36700E-001    0.00000E+000
   6.9070   4.46100E-001    0.00000E+000
   6.9090   4.30200E-001    0.00000E+000
   6.9110   4.35600E-001    0.00000E+000
   6.9140   4.61000E-001    0.00000E+000
   6.9180   4.59200E-001    0.00000E+000
   6.9220   4.38900E-001    0.00000E+000
   6.9230   4.53200E-001    0.00000E+000
   6.9270   4.61000E-001    0.00000E+000
   6.9310   4.58400E-001    0.00000E+000
   6.9340   4.76200E-001    0.00000E+000
   6.9360   4.57800E-001    0.00000E+000
   6.9380   4.79600E-001    0.00000E+000
   6.9410   4.86700E-001    0.00000E+000
   6.9450   4.81200E-001    0.00000E+000
   6.9480   4.65800E-001    0.00000E+000
   6.9520   4.73500E-001    0.00000E+000
   6.9540   4.83500E-001    0.00000E+000
   6.9550   4.67600E-001    0.00000E+000
   6.9570   4.72900E-001    0.00000E+000
   6.9610   4.91600E-001    0.00000E+000
   6.9640   4.67400E-001    0.00000E+000
   6.9650   4.88900E-001    0.00000E+000
   6.9670   4.67900E-001    0.00000E+000
   6.9720   4.80500E-001    0.00000E+000
   6.9750   4.93000E-001    0.00000E+000
   6.9780   4.94500E-001    0.00000E+000
   6.9820   4.90900E-001    0.00000E+000
   6.9840   4.80600E-001    0.00000E+000
   6.9850   5.19600E-001    0.00000E+000
   6.9880   5.13500E-001    0.00000E+000
   6.9910   5.07200E-001    0.00000E+000
   6.9930   4.97800E-001    0.00000E+000
   6.9950   5.08300E-001    0.00000E+000
   7.0000   5.00100E-001    0.00000E+000
   7.0040   5.08100E-001    0.00000E+000
   7.0080   5.30200E-001    0.00000E+000
   7.0090   5.06700E-001    0.00000E+000
   7.0130   5.21500E-001    0.00000E+000
   7.0140   5.18400E-001    0.00000E+000
   7.0180   5.34500E-001    0.00000E+000
   7.0230   5.17400E-001    0.00000E+000
   7.0240   5.39100E-001    0.00000E+000
   7.0280   5.39000E-001    0.00000E+000
   7.0300   5.31400E-001    0.00000E+000
   7.0320   5.37500E-001    0.00000E+000
   7.0360   5.57000E-001    0.00000E+000
   7.0390   5.67100E-001    0.00000E+000
   7.0400   5.45900E-001    0.00000E+000
   7.0430   5.81900E-001    0.00000E+000
   7.0470   5.93600E-001    0.00000E+000
   7.0490   5.87600E-001    0.00000E+000
   7.0530   6.08400E-001    0.00000E+000
   7.0550   6.01600E-001    0.00000E+000
   7.0580   6.21400E-001    0.00000E+000
   7.0600   6.27700E-001    0.00000E+000
   7.0630   6.44600E-001    0.00000E+000
   7.0670   6.47500E-001    0.00000E+000
   7.0700   6.50300E-001    0.00000E+000
   7.0720   6.85600E-001    0.00000E+000
   7.0760   7.02100E-001    0.00000E+000
   7.0790   7.37100E-001    0.00000E+000
   7.0810   7.64300E-001    0.00000E+000
   7.0830   7.63200E-001    0.00000E+000
   7.0850   7.87000E-001    0.00000E+000
   7.0880   8.28700E-001    0.00000E+000
   7.0920   8.68300E-001    0.00000E+000
   7.0950   9.19500E-001    0.00000E+000
   7.0990   9.41900E-001    0.00000E+000
   7.1020   1.00700E+000    0.00000E+000
   7.1040   1.05710E+000    0.00000E+000
   7.1060   1.07580E+000    0.00000E+000
   7.1100   1.14830E+000    0.00000E+000
   7.1130   1.22770E+000    0.00000E+000
   7.1150   1.29040E+000    0.00000E+000
   7.1190   1.37490E+000    0.00000E+000
   7.1200   1.45800E+000    0.00000E+000
   7.1240   1.56110E+000    0.00000E+000
   7.1280   1.72570E+000    0.00000E+000
   7.1300   2.03050E+000    0.00000E+000
   7.1340   2.49360E+000    0.00000E+000
   7.1370   2.51690E+000    0.00000E+000
   7.1390   2.47960E+000    0.00000E+000
   7.1420   2.74080E+000    0.00000E+000
   7.1450   2.74930E+000    0.00000E+000
   7.1480   2.64010E+000    0.00000E+000
   7.1510   2.54980E+000    0.00000E+000
   7.1540   2.63060E+000    0.00000E+000
   7.1560   2.21230E+000    0.00000E+000
   7.1600   1.75370E+000    0.00000E+000
   7.1630   1.61230E+000    0.00000E+000
   7.1650   1.50250E+000    0.00000E+000
   7.1680   1.55820E+000    0.00000E+000
   7.1700   1.49660E+000    0.00000E+000
   7.1740   1.61930E+000    0.00000E+000
   7.1760   8.84900E-001    0.00000E+000
   7.1780   4.31000E-001    0.00000E+000
   7.1820  -4.96000E-002    0.00000E+000
   7.1840   1.00000E+000    0.00000E+000
   7.1860   1.00000E+000    0.00000E+000
   7.1880   1.00000E+000    0.00000E+000
   7.1910   1.00000E+000    0.00000E+000
   7.1940   1.00000E+000    0.00000E+000
   7.1970   1.00000E+000    0.00000E+000
   7.1990   1.00000E+000    0.00000E+000
   7.2020   1.00000E+000    0.00000E+000
   7.2040   1.00000E+000    0.00000E+000
   7.2070   1.00000E+000    0.00000E+000
   7.2110   1.00000E+000    0.00000E+000
   7.2140   1.00000E+000    0.00000E+000
   7.2150   1.00000E+000    0.00000E+000
   7.2180   1.00000E+000    0.00000E+000
   7.2220   1.00000E+000    0.00000E+000
   7.2250   1.00000E+000    0.00000E+000
   7.2280   1.00000E+000    0.00000E+000
   7.2300   1.00000E+000    0.00000E+000
   7.2330   1.00000E+000    0.00000E+000
   7.2370   1.00000E+000    0.00000E+000
   7.2390   1.00000E+000    0.00000E+000
   7.2420   1.00000E+000    0.00000E+000
   7.2440   1.00000E+000    0.00000E+000
   7.2480   1.00000E+000    0.00000E+000
   7.2490   1.00000E+000    0.00000E+000
   7.2530   1.00000E+000    0.00000E+000
   7.2550   1.00000E+000    0.00000E+000
   7.2570   1.00000E+000    0.00000E+000
   7.2620   1.00000E+000    0.00000E+000
   7.2640   1.00000E+000    0.00000E+000
   7.2670   1.00000E+000    0.00000E+000
   7.2700   1.00000E+000    0.00000E+000
   7.2710   1.00000E+000    0.00000E+000
   7.2760   1.00000E+000    0.00000E+000
   7.2780   1.00000E+000    0.00000E+000
   7.2800   1.00000E+000    0.00000E+000
   7.2850   1.00000E+000    0.00000E+000
   7.2890   1.00000E+000    0.00000E+000
   7.2920   1.00000E+000    0.00000E+000
   7.2940   1.00000E+000    0.00000E+000
   7.2960   1.00000E+000    0.00000E+000
   7.3000   1.00000E+000    0.00000E+000
