# Supplementary material for: Rationally seeded computational protein design of ɑ-helical barrels
Source: Nat Chem Biol. 2024 Jun 20;20(8):991–9. doi: 10.1038/s41589-024-01642-0 (PMC11288890; doi:10.1038/s41589-024-01642-0)
Supplement: Supplementary file 3 — PDB and .mtz files used for making figure panels b–d and j–m. [file 41589_2024_1642_MOESM3_ESM.zip › KIA_RP_RSPD_NatChemBiol_data_Figure2/scapCC6_LLIA_panels_e-h/AUC_panel_g/SV_raw/00076.RA1]

scapCC6_LLIA_master
R 1 20.0 50000 0033572 6.2350E11 281 1 
   5.8010   5.92800E-001    0.00000E+000
   5.8050   4.68200E-001    0.00000E+000
   5.8060   5.62900E-001    0.00000E+000
   5.8070   7.13800E-001    0.00000E+000
   5.8080   9.40100E-001    0.00000E+000
   5.8100   5.31600E-001    0.00000E+000
   5.8120   9.73400E-001    0.00000E+000
   5.8150   1.14990E+000    0.00000E+000
   5.8170   1.02790E+000    0.00000E+000
   5.8180   1.02910E+000    0.00000E+000
   5.8190   1.14020E+000    0.00000E+000
   5.8200   7.75600E-001    0.00000E+000
   5.8210   9.24600E-001    0.00000E+000
   5.8230   1.18010E+000    0.00000E+000
   5.8250   1.04640E+000    0.00000E+000
   5.8260   1.02710E+000    0.00000E+000
   5.8280   1.13640E+000    0.00000E+000
   5.8290   1.16990E+000    0.00000E+000
   5.8310   1.38240E+000    0.00000E+000
   5.8320   1.55680E+000    0.00000E+000
   5.8350   1.66630E+000    0.00000E+000
   5.8370   1.68920E+000    0.00000E+000
   5.8380   1.62680E+000    0.00000E+000
   5.8400   1.61660E+000    0.00000E+000
   5.8420   1.68300E+000    0.00000E+000
   5.8440   1.54310E+000    0.00000E+000
   5.8460   1.57960E+000    0.00000E+000
   5.8470   1.57630E+000    0.00000E+000
   5.8490   1.54150E+000    0.00000E+000
   5.8510   1.20750E+000    0.00000E+000
   5.8540   1.01900E+000    0.00000E+000
   5.8560   9.23600E-001    0.00000E+000
   5.8580   6.37100E-001    0.00000E+000
   5.8600   4.86800E-001    0.00000E+000
   5.8610   3.84400E-001    0.00000E+000
   5.8650   4.64500E-001    0.00000E+000
   5.8670   3.10000E-001    0.00000E+000
   5.8690   2.79400E-001    0.00000E+000
   5.8710   2.92400E-001    0.00000E+000
   5.8720   2.10900E-001    0.00000E+000
   5.8740   2.52000E-001    0.00000E+000
   5.8760   1.95800E-001    0.00000E+000
   5.8780   1.72000E-001    0.00000E+000
   5.8800   1.61800E-001    0.00000E+000
   5.8830   1.51700E-001    0.00000E+000
   5.8840   1.35200E-001    0.00000E+000
   5.8870   8.29000E-002    0.00000E+000
   5.8880   8.58000E-002    0.00000E+000
   5.8900   9.09000E-002    0.00000E+000
   5.8930   5.58000E-002    0.00000E+000
   5.8950   3.47000E-002    0.00000E+000
   5.8970   3.68000E-002    0.00000E+000
   5.8980   2.04000E-002    0.00000E+000
   5.9000   2.45000E-002    0.00000E+000
   5.9020   1.19000E-002    0.00000E+000
   5.9040   3.96000E-002    0.00000E+000
   5.9050   1.02000E-002    0.00000E+000
   5.9080   2.93000E-002    0.00000E+000
   5.9100   1.11000E-002    0.00000E+000
   5.9120   1.54000E-002    0.00000E+000
   5.9140   1.09000E-002    0.00000E+000
   5.9160   3.40000E-003    0.00000E+000
   5.9190   2.94000E-002    0.00000E+000
   5.9210   1.39000E-002    0.00000E+000
   5.9230  -5.40000E-003    0.00000E+000
   5.9240   5.50000E-003    0.00000E+000
   5.9260   1.68000E-002    0.00000E+000
   5.9280   1.69000E-002    0.00000E+000
   5.9300   1.21000E-002    0.00000E+000
   5.9320   1.19000E-002    0.00000E+000
   5.9350   1.15000E-002    0.00000E+000
   5.9370  -6.00000E-004    0.00000E+000
   5.9390   1.22000E-002    0.00000E+000
   5.9420   7.90000E-003    0.00000E+000
   5.9440   1.02000E-002    0.00000E+000
   5.9460  -1.30000E-003    0.00000E+000
   5.9480   1.62000E-002    0.00000E+000
   5.9490  -9.30000E-003    0.00000E+000
   5.9510  -1.00000E-004    0.00000E+000
   5.9550   3.20000E-003    0.00000E+000
   5.9560   5.80000E-003    0.00000E+000
   5.9570   1.08000E-002    0.00000E+000
   5.9590   1.10000E-003    0.00000E+000
   5.9610  -1.29000E-002    0.00000E+000
   5.9630  -1.41000E-002    0.00000E+000
   5.9650  -1.05000E-002    0.00000E+000
   5.9670   5.80000E-003    0.00000E+000
   5.9700  -4.40000E-003    0.00000E+000
   5.9720  -3.00000E-003    0.00000E+000
   5.9730   1.96000E-002    0.00000E+000
   5.9750   8.30000E-003    0.00000E+000
   5.9770   2.46000E-002    0.00000E+000
   5.9790   1.39000E-002    0.00000E+000
   5.9820   2.10000E-002    0.00000E+000
   5.9840  -5.40000E-003    0.00000E+000
   5.9860   1.34400E-001    0.00000E+000
   5.9880  -1.05800E-001    0.00000E+000
   5.9890  -7.68000E-001    0.00000E+000
   5.9930  -4.39300E-001    0.00000E+000
   5.9960   2.49000E-002    0.00000E+000
   5.9980  -6.56000E-002    0.00000E+000
   6.0000  -2.39000E-002    0.00000E+000
   6.0030  -4.35000E-002    0.00000E+000
   6.0040  -3.84000E-002    0.00000E+000
   6.0050  -4.28000E-002    0.00000E+000
   6.0070  -3.49000E-002    0.00000E+000
   6.0090  -4.67000E-002    0.00000E+000
   6.0120  -1.93000E-002    0.00000E+000
   6.0150  -2.73000E-002    0.00000E+000
   6.0170  -2.86000E-002    0.00000E+000
   6.0190  -4.66000E-002    0.00000E+000
   6.0210  -6.04000E-002    0.00000E+000
   6.0230  -5.40000E-002    0.00000E+000
   6.0240  -3.64000E-002    0.00000E+000
   6.0270  -4.48000E-002    0.00000E+000
   6.0280  -4.20000E-002    0.00000E+000
   6.0320  -4.25000E-002    0.00000E+000
   6.0340  -5.69000E-002    0.00000E+000
   6.0350  -2.60900E-001    0.00000E+000
   6.0380  -1.27700E-001    0.00000E+000
   6.0410   6.65600E-001    0.00000E+000
   6.0450  -4.50000E-003    0.00000E+000
   6.0480   5.67000E-002    0.00000E+000
   6.0490   3.22000E-002    0.00000E+000
   6.0520   3.68000E-002    0.00000E+000
   6.0560   1.79000E-002    0.00000E+000
   6.0590   3.54000E-002    0.00000E+000
   6.0600   2.99000E-002    0.00000E+000
   6.0630   2.88000E-002    0.00000E+000
   6.0650   3.19000E-002    0.00000E+000
   6.0660   3.20000E-002    0.00000E+000
   6.0690   4.26000E-002    0.00000E+000
   6.0720   3.33000E-002    0.00000E+000
   6.0770   3.94000E-002    0.00000E+000
   6.0780   4.60000E-002    0.00000E+000
   6.0820   3.66000E-002    0.00000E+000
   6.0840   2.78000E-002    0.00000E+000
   6.0860   3.92000E-002    0.00000E+000
   6.0880   4.09000E-002    0.00000E+000
   6.0890   3.20000E-002    0.00000E+000
   6.0940   3.08000E-002    0.00000E+000
   6.0950   2.40000E-002    0.00000E+000
   6.0960   2.89000E-002    0.00000E+000
   6.0990   3.64000E-002    0.00000E+000
   6.1000   3.45000E-002    0.00000E+000
   6.1060   2.84000E-002    0.00000E+000
   6.1110   3.17000E-002    0.00000E+000
   6.1140   3.84000E-002    0.00000E+000
   6.1160   2.50000E-002    0.00000E+000
   6.1180   3.42000E-002    0.00000E+000
   6.1230   3.32000E-002    0.00000E+000
   6.1270   3.44000E-002    0.00000E+000
   6.1300   2.30000E-002    0.00000E+000
   6.1310   2.86000E-002    0.00000E+000
   6.1340   3.75000E-002    0.00000E+000
   6.1360   2.61000E-002    0.00000E+000
   6.1380   3.67000E-002    0.00000E+000
   6.1420   3.01000E-002    0.00000E+000
   6.1460   2.66000E-002    0.00000E+000
   6.1480   2.34000E-002    0.00000E+000
   6.1500   3.78000E-002    0.00000E+000
   6.1530   2.88000E-002    0.00000E+000
   6.1540   4.85000E-002    0.00000E+000
   6.1580   3.49000E-002    0.00000E+000
   6.1600   3.42000E-002    0.00000E+000
   6.1620   3.07000E-002    0.00000E+000
   6.1640   1.14000E-002    0.00000E+000
   6.1700   4.92000E-002    0.00000E+000
   6.1720   3.15000E-002    0.00000E+000
   6.1730   3.69000E-002    0.00000E+000
   6.1770   5.23000E-002    0.00000E+000
   6.1790   4.11000E-002    0.00000E+000
   6.1820   3.55000E-002    0.00000E+000
   6.1830   3.78000E-002    0.00000E+000
   6.1860   4.98000E-002    0.00000E+000
   6.1890   4.13000E-002    0.00000E+000
   6.1900   4.83000E-002    0.00000E+000
   6.1930   3.50000E-002    0.00000E+000
   6.1950   3.80000E-002    0.00000E+000
   6.1970   4.37000E-002    0.00000E+000
   6.1980   5.60000E-002    0.00000E+000
   6.2020   4.15000E-002    0.00000E+000
   6.2070   4.17000E-002    0.00000E+000
   6.2090   5.27000E-002    0.00000E+000
   6.2110   3.47000E-002    0.00000E+000
   6.2130   3.81000E-002    0.00000E+000
   6.2160   4.63000E-002    0.00000E+000
   6.2170   4.31000E-002    0.00000E+000
   6.2200   4.12000E-002    0.00000E+000
   6.2230   3.36000E-002    0.00000E+000
   6.2250   2.15000E-002    0.00000E+000
   6.2300   2.89000E-002    0.00000E+000
   6.2380   5.22000E-002    0.00000E+000
   6.2390   2.83000E-002    0.00000E+000
   6.2410   4.01000E-002    0.00000E+000
   6.2430   4.70000E-002    0.00000E+000
   6.2460   4.75000E-002    0.00000E+000
   6.2470   3.61000E-002    0.00000E+000
   6.2500   4.79000E-002    0.00000E+000
   6.2530   3.63000E-002    0.00000E+000
   6.2580   3.47000E-002    0.00000E+000
   6.2600   4.40000E-002    0.00000E+000
   6.2630   3.09000E-002    0.00000E+000
   6.2650   5.27000E-002    0.00000E+000
   6.2660   5.61000E-002    0.00000E+000
   6.2710   3.23000E-002    0.00000E+000
   6.2750   3.59000E-002    0.00000E+000
   6.2790   4.35000E-002    0.00000E+000
   6.2810   5.08000E-002    0.00000E+000
   6.2830   4.04000E-002    0.00000E+000
   6.2850   4.19000E-002    0.00000E+000
   6.2890   3.90000E-002    0.00000E+000
   6.2920   4.15000E-002    0.00000E+000
   6.2930   4.86000E-002    0.00000E+000
   6.2970   5.18000E-002    0.00000E+000
   6.2990   3.88000E-002    0.00000E+000
   6.3000   4.94000E-002    0.00000E+000
   6.3030   5.36000E-002    0.00000E+000
   6.3060   4.42000E-002    0.00000E+000
   6.3080   4.07000E-002    0.00000E+000
   6.3130   4.94000E-002    0.00000E+000
   6.3140   5.03000E-002    0.00000E+000
   6.3160   3.80000E-002    0.00000E+000
   6.3180   5.74000E-002    0.00000E+000
   6.3220   4.47000E-002    0.00000E+000
   6.3230   2.70000E-002    0.00000E+000
   6.3240   1.59000E-002    0.00000E+000
   6.3320   2.71000E-002    0.00000E+000
   6.3370   4.42000E-002    0.00000E+000
   6.3400   4.21000E-002    0.00000E+000
   6.3430   5.50000E-002    0.00000E+000
   6.3460   5.39000E-002    0.00000E+000
   6.3470   5.84000E-002    0.00000E+000
   6.3520   4.87000E-002    0.00000E+000
   6.3530   4.99000E-002    0.00000E+000
   6.3580   4.79000E-002    0.00000E+000
   6.3620   4.90000E-002    0.00000E+000
   6.3630   5.80000E-002    0.00000E+000
   6.3670   6.05000E-002    0.00000E+000
   6.3680   4.82000E-002    0.00000E+000
   6.3700   5.00000E-002    0.00000E+000
   6.3740   4.90000E-002    0.00000E+000
   6.3790   5.58000E-002    0.00000E+000
   6.3810   5.35000E-002    0.00000E+000
   6.3820   5.96000E-002    0.00000E+000
   6.3860   5.39000E-002    0.00000E+000
   6.3880   4.86000E-002    0.00000E+000
   6.3900   4.63000E-002    0.00000E+000
   6.3920   5.29000E-002    0.00000E+000
   6.3970   6.17000E-002    0.00000E+000
   6.4000   6.50000E-002    0.00000E+000
   6.4020   5.36000E-002    0.00000E+000
   6.4040   5.55000E-002    0.00000E+000
   6.4080   5.12000E-002    0.00000E+000
   6.4100   6.27000E-002    0.00000E+000
   6.4140   6.50000E-002    0.00000E+000
   6.4160   5.82000E-002    0.00000E+000
   6.4200   5.22000E-002    0.00000E+000
   6.4240   6.51000E-002    0.00000E+000
   6.4270   6.29000E-002    0.00000E+000
   6.4290   6.26000E-002    0.00000E+000
   6.4330   7.48000E-002    0.00000E+000
   6.4360   4.85000E-002    0.00000E+000
   6.4400   6.44000E-002    0.00000E+000
   6.4430   6.05000E-002    0.00000E+000
   6.4450   6.57000E-002    0.00000E+000
   6.4480   6.07000E-002    0.00000E+000
   6.4520   7.31000E-002    0.00000E+000
   6.4530   6.74000E-002    0.00000E+000
   6.4560   7.48000E-002    0.00000E+000
   6.4580   6.29000E-002    0.00000E+000
   6.4600   7.44000E-002    0.00000E+000
   6.4630   5.66000E-002    0.00000E+000
   6.4660   6.58000E-002    0.00000E+000
   6.4690   6.02000E-002    0.00000E+000
   6.4700   5.80000E-002    0.00000E+000
   6.4730   6.80000E-002    0.00000E+000
   6.4750   7.19000E-002    0.00000E+000
   6.4780   7.70000E-002    0.00000E+000
   6.4790   7.20000E-002    0.00000E+000
   6.4830   7.51000E-002    0.00000E+000
   6.4850   7.01000E-002    0.00000E+000
   6.4880   6.82000E-002    0.00000E+000
   6.4910   6.29000E-002    0.00000E+000
   6.4940   8.34000E-002    0.00000E+000
   6.4960   7.40000E-002    0.00000E+000
   6.4970   7.51000E-002    0.00000E+000
   6.4990   6.92000E-002    0.00000E+000
   6.5030   6.92000E-002    0.00000E+000
   6.5050   7.45000E-002    0.00000E+000
   6.5070   7.93000E-002    0.00000E+000
   6.5100   8.06000E-002    0.00000E+000
   6.5120   8.36000E-002    0.00000E+000
   6.5150   7.15000E-002    0.00000E+000
   6.5170   7.00000E-002    0.00000E+000
   6.5190   8.55000E-002    0.00000E+000
   6.5220   6.89000E-002    0.00000E+000
   6.5240   7.67000E-002    0.00000E+000
   6.5280   8.87000E-002    0.00000E+000
   6.5290   8.44000E-002    0.00000E+000
   6.5310   8.24000E-002    0.00000E+000
   6.5340   8.78000E-002    0.00000E+000
   6.5370   8.02000E-002    0.00000E+000
   6.5400   7.31000E-002    0.00000E+000
   6.5430   9.25000E-002    0.00000E+000
   6.5450   8.19000E-002    0.00000E+000
   6.5470   6.36000E-002    0.00000E+000
   6.5490   1.02600E-001    0.00000E+000
   6.5510   9.33000E-002    0.00000E+000
   6.5550   8.50000E-002    0.00000E+000
   6.5580   7.96000E-002    0.00000E+000
   6.5600   9.00000E-002    0.00000E+000
   6.5640   9.01000E-002    0.00000E+000
   6.5670   8.60000E-002    0.00000E+000
   6.5690   9.18000E-002    0.00000E+000
   6.5720   9.51000E-002    0.00000E+000
   6.5740   1.01800E-001    0.00000E+000
   6.5770   9.22000E-002    0.00000E+000
   6.5790   9.17000E-002    0.00000E+000
   6.5820   9.59000E-002    0.00000E+000
   6.5840   9.72000E-002    0.00000E+000
   6.5870   8.93000E-002    0.00000E+000
   6.5900   1.05000E-001    0.00000E+000
   6.5910   1.04300E-001    0.00000E+000
   6.5960   9.91000E-002    0.00000E+000
   6.5980   1.06500E-001    0.00000E+000
   6.6010   1.07200E-001    0.00000E+000
   6.6040   1.00700E-001    0.00000E+000
   6.6070   9.31000E-002    0.00000E+000
   6.6090   1.10800E-001    0.00000E+000
   6.6110   1.07100E-001    0.00000E+000
   6.6140   9.56000E-002    0.00000E+000
   6.6150   1.05500E-001    0.00000E+000
   6.6190   1.19700E-001    0.00000E+000
   6.6200   1.22600E-001    0.00000E+000
   6.6240   1.23900E-001    0.00000E+000
   6.6270   1.12300E-001    0.00000E+000
   6.6280   1.01600E-001    0.00000E+000
   6.6300   1.13300E-001    0.00000E+000
   6.6320   1.15300E-001    0.00000E+000
   6.6360   1.17600E-001    0.00000E+000
   6.6370   1.23600E-001    0.00000E+000
   6.6410   1.24700E-001    0.00000E+000
   6.6430   1.27700E-001    0.00000E+000
   6.6460   1.18600E-001    0.00000E+000
   6.6480   1.32900E-001    0.00000E+000
   6.6500   1.28100E-001    0.00000E+000
   6.6540   1.39300E-001    0.00000E+000
   6.6570   1.26600E-001    0.00000E+000
   6.6600   1.30500E-001    0.00000E+000
   6.6610   1.27500E-001    0.00000E+000
   6.6640   1.35700E-001    0.00000E+000
   6.6670   1.30200E-001    0.00000E+000
   6.6690   1.37400E-001    0.00000E+000
   6.6710   1.35500E-001    0.00000E+000
   6.6740   1.52700E-001    0.00000E+000
   6.6770   1.46300E-001    0.00000E+000
   6.6790   1.36800E-001    0.00000E+000
   6.6830   1.42500E-001    0.00000E+000
   6.6850   1.46400E-001    0.00000E+000
   6.6870   1.38000E-001    0.00000E+000
   6.6890   1.35800E-001    0.00000E+000
   6.6920   1.53500E-001    0.00000E+000
   6.6940   1.62500E-001    0.00000E+000
   6.6970   1.40200E-001    0.00000E+000
   6.7000   1.58000E-001    0.00000E+000
   6.7030   1.39900E-001    0.00000E+000
   6.7040   1.53700E-001    0.00000E+000
   6.7090   1.58800E-001    0.00000E+000
   6.7100   1.76700E-001    0.00000E+000
   6.7140   1.60300E-001    0.00000E+000
   6.7150   1.62000E-001    0.00000E+000
   6.7180   1.76000E-001    0.00000E+000
   6.7210   1.69900E-001    0.00000E+000
   6.7240   1.61300E-001    0.00000E+000
   6.7260   1.70500E-001    0.00000E+000
   6.7280   1.83100E-001    0.00000E+000
   6.7300   1.75600E-001    0.00000E+000
   6.7330   1.82300E-001    0.00000E+000
   6.7350   1.95500E-001    0.00000E+000
   6.7380   1.82100E-001    0.00000E+000
   6.7410   1.76800E-001    0.00000E+000
   6.7440   1.92000E-001    0.00000E+000
   6.7490   1.89200E-001    0.00000E+000
   6.7500   1.86500E-001    0.00000E+000
   6.7520   1.94700E-001    0.00000E+000
   6.7540   1.88900E-001    0.00000E+000
   6.7570   1.84500E-001    0.00000E+000
   6.7610   2.03000E-001    0.00000E+000
   6.7630   1.91000E-001    0.00000E+000
   6.7660   2.03400E-001    0.00000E+000
   6.7680   1.91900E-001    0.00000E+000
   6.7710   1.95200E-001    0.00000E+000
   6.7730   1.99700E-001    0.00000E+000
   6.7780   2.21400E-001    0.00000E+000
   6.7810   2.20900E-001    0.00000E+000
   6.7830   2.10900E-001    0.00000E+000
   6.7870   2.18700E-001    0.00000E+000
   6.7890   2.20700E-001    0.00000E+000
   6.7920   2.18500E-001    0.00000E+000
   6.7960   2.15800E-001    0.00000E+000
   6.7980   2.39500E-001    0.00000E+000
   6.8030   2.28700E-001    0.00000E+000
   6.8050   2.28400E-001    0.00000E+000
   6.8070   2.19700E-001    0.00000E+000
   6.8090   2.42000E-001    0.00000E+000
   6.8130   2.22000E-001    0.00000E+000
   6.8160   2.44300E-001    0.00000E+000
   6.8200   2.43300E-001    0.00000E+000
   6.8230   2.41800E-001    0.00000E+000
   6.8270   2.47900E-001    0.00000E+000
   6.8290   2.49300E-001    0.00000E+000
   6.8320   2.60800E-001    0.00000E+000
   6.8340   2.70000E-001    0.00000E+000
   6.8370   2.71200E-001    0.00000E+000
   6.8390   2.53000E-001    0.00000E+000
   6.8420   2.62300E-001    0.00000E+000
   6.8440   2.58700E-001    0.00000E+000
   6.8460   2.42600E-001    0.00000E+000
   6.8510   2.49600E-001    0.00000E+000
   6.8530   2.66000E-001    0.00000E+000
   6.8540   2.69600E-001    0.00000E+000
   6.8590   2.69400E-001    0.00000E+000
   6.8610   2.72100E-001    0.00000E+000
   6.8630   2.84000E-001    0.00000E+000
   6.8660   2.76900E-001    0.00000E+000
   6.8680   2.70500E-001    0.00000E+000
   6.8720   2.74800E-001    0.00000E+000
   6.8740   2.92800E-001    0.00000E+000
   6.8780   2.87800E-001    0.00000E+000
   6.8800   2.99900E-001    0.00000E+000
   6.8820   2.86800E-001    0.00000E+000
   6.8870   3.03400E-001    0.00000E+000
   6.8890   3.00700E-001    0.00000E+000
   6.8920   3.11200E-001    0.00000E+000
   6.8950   3.05500E-001    0.00000E+000
   6.8970   3.07100E-001    0.00000E+000
   6.9000   3.08800E-001    0.00000E+000
   6.9020   3.10000E-001    0.00000E+000
   6.9050   3.14200E-001    0.00000E+000
   6.9100   3.18300E-001    0.00000E+000
   6.9110   3.14100E-001    0.00000E+000
   6.9130   3.20300E-001    0.00000E+000
   6.9160   3.16200E-001    0.00000E+000
   6.9180   3.32500E-001    0.00000E+000
   6.9230   3.19000E-001    0.00000E+000
   6.9290   3.28400E-001    0.00000E+000
   6.9310   3.52600E-001    0.00000E+000
   6.9340   3.45800E-001    0.00000E+000
   6.9360   3.34800E-001    0.00000E+000
   6.9410   3.39900E-001    0.00000E+000
   6.9450   3.36900E-001    0.00000E+000
   6.9480   3.51000E-001    0.00000E+000
   6.9520   3.50900E-001    0.00000E+000
   6.9530   3.53000E-001    0.00000E+000
   6.9560   3.65400E-001    0.00000E+000
   6.9590   3.47700E-001    0.00000E+000
   6.9610   3.51700E-001    0.00000E+000
   6.9650   3.66200E-001    0.00000E+000
   6.9660   3.57500E-001    0.00000E+000
   6.9670   3.91100E-001    0.00000E+000
   6.9720   3.82400E-001    0.00000E+000
   6.9770   3.87700E-001    0.00000E+000
   6.9800   3.89500E-001    0.00000E+000
   6.9830   3.83400E-001    0.00000E+000
   6.9840   3.86300E-001    0.00000E+000
   6.9860   3.85200E-001    0.00000E+000
   6.9900   3.99900E-001    0.00000E+000
   6.9930   3.85800E-001    0.00000E+000
   6.9950   4.10300E-001    0.00000E+000
   6.9980   4.01600E-001    0.00000E+000
   7.0010   3.99200E-001    0.00000E+000
   7.0030   3.96000E-001    0.00000E+000
   7.0080   4.24900E-001    0.00000E+000
   7.0100   4.18400E-001    0.00000E+000
   7.0130   4.14100E-001    0.00000E+000
   7.0150   4.23000E-001    0.00000E+000
   7.0170   4.27000E-001    0.00000E+000
   7.0200   4.42100E-001    0.00000E+000
   7.0230   4.29900E-001    0.00000E+000
   7.0270   4.40200E-001    0.00000E+000
   7.0300   4.50000E-001    0.00000E+000
   7.0340   4.61700E-001    0.00000E+000
   7.0360   4.72700E-001    0.00000E+000
   7.0380   4.60600E-001    0.00000E+000
   7.0420   4.76100E-001    0.00000E+000
   7.0440   4.75600E-001    0.00000E+000
   7.0470   5.10900E-001    0.00000E+000
   7.0510   4.94700E-001    0.00000E+000
   7.0520   5.28600E-001    0.00000E+000
   7.0560   5.22800E-001    0.00000E+000
   7.0580   5.52900E-001    0.00000E+000
   7.0600   5.63300E-001    0.00000E+000
   7.0650   5.70000E-001    0.00000E+000
   7.0680   5.98100E-001    0.00000E+000
   7.0690   5.99200E-001    0.00000E+000
   7.0720   6.38800E-001    0.00000E+000
   7.0750   6.40900E-001    0.00000E+000
   7.0780   6.34600E-001    0.00000E+000
   7.0800   7.01000E-001    0.00000E+000
   7.0810   7.12700E-001    0.00000E+000
   7.0850   7.93000E-001    0.00000E+000
   7.0880   8.01400E-001    0.00000E+000
   7.0910   8.05200E-001    0.00000E+000
   7.0940   8.52600E-001    0.00000E+000
   7.0960   9.02700E-001    0.00000E+000
   7.0990   9.85100E-001    0.00000E+000
   7.1030   9.92800E-001    0.00000E+000
   7.1060   1.05430E+000    0.00000E+000
   7.1110   1.17760E+000    0.00000E+000
   7.1130   1.26370E+000    0.00000E+000
   7.1160   1.33710E+000    0.00000E+000
   7.1200   1.47600E+000    0.00000E+000
   7.1240   1.72790E+000    0.00000E+000
   7.1260   1.98850E+000    0.00000E+000
   7.1310   2.27780E+000    0.00000E+000
   7.1340   2.50090E+000    0.00000E+000
   7.1350   2.51720E+000    0.00000E+000
   7.1380   2.58310E+000    0.00000E+000
   7.1420   2.73500E+000    0.00000E+000
   7.1440   2.64470E+000    0.00000E+000
   7.1470   2.67210E+000    0.00000E+000
   7.1500   2.85020E+000    0.00000E+000
   7.1530   2.45830E+000    0.00000E+000
   7.1560   2.59000E+000    0.00000E+000
   7.1580   2.18550E+000    0.00000E+000
   7.1620   1.93930E+000    0.00000E+000
   7.1650   1.53640E+000    0.00000E+000
   7.1670   1.44980E+000    0.00000E+000
   7.1700   1.04680E+000    0.00000E+000
   7.1740   9.95100E-001    0.00000E+000
   7.1760   1.28410E+000    0.00000E+000
   7.1790   1.10720E+000    0.00000E+000
   7.1820   1.10690E+000    0.00000E+000
   7.1850   7.25500E-001    0.00000E+000
   7.1870   1.00000E+000    0.00000E+000
   7.1900   1.00000E+000    0.00000E+000
   7.1930   1.00000E+000    0.00000E+000
   7.1970   1.00000E+000    0.00000E+000
   7.2000   1.00000E+000    0.00000E+000
   7.2010   1.00000E+000    0.00000E+000
   7.2040   1.00000E+000    0.00000E+000
   7.2080   1.00000E+000    0.00000E+000
   7.2120   1.00000E+000    0.00000E+000
   7.2150   1.00000E+000    0.00000E+000
   7.2160   1.00000E+000    0.00000E+000
   7.2200   1.00000E+000    0.00000E+000
   7.2230   1.00000E+000    0.00000E+000
   7.2250   1.00000E+000    0.00000E+000
   7.2280   1.00000E+000    0.00000E+000
   7.2300   1.00000E+000    0.00000E+000
   7.2340   1.00000E+000    0.00000E+000
   7.2370   1.00000E+000    0.00000E+000
   7.2390   1.00000E+000    0.00000E+000
   7.2420   1.00000E+000    0.00000E+000
   7.2450   1.00000E+000    0.00000E+000
   7.2480   1.00000E+000    0.00000E+000
   7.2500   1.00000E+000    0.00000E+000
   7.2530   1.00000E+000    0.00000E+000
   7.2550   1.00000E+000    0.00000E+000
   7.2580   1.00000E+000    0.00000E+000
   7.2620   1.00000E+000    0.00000E+000
   7.2640   1.00000E+000    0.00000E+000
   7.2680   1.00000E+000    0.00000E+000
   7.2700   1.00000E+000    0.00000E+000
   7.2740   1.00000E+000    0.00000E+000
   7.2760   1.00000E+000    0.00000E+000
   7.2780   1.00000E+000    0.00000E+000
   7.2820   1.00000E+000    0.00000E+000
   7.2830   1.00000E+000    0.00000E+000
   7.2870   1.00000E+000    0.00000E+000
   7.2890   1.00000E+000    0.00000E+000
   7.2920   1.00000E+000    0.00000E+000
   7.2940   1.00000E+000    0.00000E+000
   7.2980   1.00000E+000    0.00000E+000
   7.3000   1.00000E+000    0.00000E+000
