# Supplementary material for: Rationally seeded computational protein design of ɑ-helical barrels
Source: Nat Chem Biol. 2024 Jun 20;20(8):991–9. doi: 10.1038/s41589-024-01642-0 (PMC11288890; doi:10.1038/s41589-024-01642-0)
Supplement: Supplementary file 3 — PDB and .mtz files used for making figure panels b–d and j–m. [file 41589_2024_1642_MOESM3_ESM.zip › KIA_RP_RSPD_NatChemBiol_data_Figure2/scapCC6_LLIA_panels_e-h/AUC_panel_g/SV_raw/00089.RA1]

scapCC6_LLIA_master
R 1 20.0 50000 0037466 7.3030E11 281 1 
   5.8000   6.60000E-001    0.00000E+000
   5.8040   7.75600E-001    0.00000E+000
   5.8050   1.05190E+000    0.00000E+000
   5.8060   6.66700E-001    0.00000E+000
   5.8070   8.95100E-001    0.00000E+000
   5.8090   8.65600E-001    0.00000E+000
   5.8100   1.21290E+000    0.00000E+000
   5.8120   9.39800E-001    0.00000E+000
   5.8140   1.07480E+000    0.00000E+000
   5.8160   8.83100E-001    0.00000E+000
   5.8170   8.57100E-001    0.00000E+000
   5.8190   1.23220E+000    0.00000E+000
   5.8200   1.12560E+000    0.00000E+000
   5.8230   1.07040E+000    0.00000E+000
   5.8250   9.77300E-001    0.00000E+000
   5.8260   1.20060E+000    0.00000E+000
   5.8280   1.13590E+000    0.00000E+000
   5.8290   1.15530E+000    0.00000E+000
   5.8320   1.44540E+000    0.00000E+000
   5.8330   1.58490E+000    0.00000E+000
   5.8350   1.55740E+000    0.00000E+000
   5.8370   1.67810E+000    0.00000E+000
   5.8380   1.60000E+000    0.00000E+000
   5.8390   1.60060E+000    0.00000E+000
   5.8400   1.56720E+000    0.00000E+000
   5.8420   1.72520E+000    0.00000E+000
   5.8440   1.73110E+000    0.00000E+000
   5.8450   1.62330E+000    0.00000E+000
   5.8460   1.56140E+000    0.00000E+000
   5.8470   1.59140E+000    0.00000E+000
   5.8490   1.51140E+000    0.00000E+000
   5.8510   1.40800E+000    0.00000E+000
   5.8530   7.60200E-001    0.00000E+000
   5.8560   9.88000E-001    0.00000E+000
   5.8580   5.04200E-001    0.00000E+000
   5.8610   4.40600E-001    0.00000E+000
   5.8620   4.03800E-001    0.00000E+000
   5.8650   3.57100E-001    0.00000E+000
   5.8670   4.43700E-001    0.00000E+000
   5.8690   2.72000E-001    0.00000E+000
   5.8710   2.23500E-001    0.00000E+000
   5.8740   1.56500E-001    0.00000E+000
   5.8760   2.02900E-001    0.00000E+000
   5.8770   1.98200E-001    0.00000E+000
   5.8780   2.10200E-001    0.00000E+000
   5.8810   1.26900E-001    0.00000E+000
   5.8830   1.25100E-001    0.00000E+000
   5.8850   1.00900E-001    0.00000E+000
   5.8870   9.82000E-002    0.00000E+000
   5.8910   6.99000E-002    0.00000E+000
   5.8940   5.34000E-002    0.00000E+000
   5.8950   3.87000E-002    0.00000E+000
   5.8960   2.86000E-002    0.00000E+000
   5.8970   4.08000E-002    0.00000E+000
   5.8990   2.11000E-002    0.00000E+000
   5.9010   1.21000E-002    0.00000E+000
   5.9030   2.48000E-002    0.00000E+000
   5.9040   5.90000E-003    0.00000E+000
   5.9080   1.98000E-002    0.00000E+000
   5.9110   1.19000E-002    0.00000E+000
   5.9120   2.96000E-002    0.00000E+000
   5.9140   1.06000E-002    0.00000E+000
   5.9160   2.46000E-002    0.00000E+000
   5.9170   1.15000E-002    0.00000E+000
   5.9190  -4.30000E-003    0.00000E+000
   5.9210   4.00000E-004    0.00000E+000
   5.9240  -4.80000E-003    0.00000E+000
   5.9260   2.02000E-002    0.00000E+000
   5.9280   2.05000E-002    0.00000E+000
   5.9300   1.07000E-002    0.00000E+000
   5.9320   1.48000E-002    0.00000E+000
   5.9350   2.00000E-002    0.00000E+000
   5.9370  -1.70000E-003    0.00000E+000
   5.9380   1.50000E-003    0.00000E+000
   5.9410   1.55000E-002    0.00000E+000
   5.9420   2.10000E-003    0.00000E+000
   5.9450  -7.50000E-003    0.00000E+000
   5.9480   1.47000E-002    0.00000E+000
   5.9490   7.70000E-003    0.00000E+000
   5.9530   6.80000E-003    0.00000E+000
   5.9550   3.70000E-003    0.00000E+000
   5.9570   6.30000E-003    0.00000E+000
   5.9600  -9.30000E-003    0.00000E+000
   5.9610  -3.90000E-003    0.00000E+000
   5.9640  -1.04000E-002    0.00000E+000
   5.9650   8.00000E-003    0.00000E+000
   5.9690   4.40000E-003    0.00000E+000
   5.9700  -8.40000E-003    0.00000E+000
   5.9710   6.90000E-003    0.00000E+000
   5.9740   2.25000E-002    0.00000E+000
   5.9760   8.00000E-003    0.00000E+000
   5.9780   8.90000E-003    0.00000E+000
   5.9800   8.00000E-003    0.00000E+000
   5.9820   1.49000E-002    0.00000E+000
   5.9830   4.50000E-003    0.00000E+000
   5.9870   1.82000E-002    0.00000E+000
   5.9880   2.12100E-001    0.00000E+000
   5.9900  -5.98000E-002    0.00000E+000
   5.9930  -7.86300E-001    0.00000E+000
   5.9980  -4.54800E-001    0.00000E+000
   6.0000   3.21000E-002    0.00000E+000
   6.0010  -5.05000E-002    0.00000E+000
   6.0030  -2.73000E-002    0.00000E+000
   6.0040  -4.18000E-002    0.00000E+000
   6.0080  -3.56000E-002    0.00000E+000
   6.0100  -3.37000E-002    0.00000E+000
   6.0130  -2.99000E-002    0.00000E+000
   6.0160  -3.56000E-002    0.00000E+000
   6.0180  -1.92000E-002    0.00000E+000
   6.0190  -4.28000E-002    0.00000E+000
   6.0210  -4.93000E-002    0.00000E+000
   6.0260  -4.85000E-002    0.00000E+000
   6.0290  -4.53000E-002    0.00000E+000
   6.0310  -3.72000E-002    0.00000E+000
   6.0340  -5.42000E-002    0.00000E+000
   6.0360  -9.62000E-002    0.00000E+000
   6.0370  -2.69400E-001    0.00000E+000
   6.0390   6.58600E-001    0.00000E+000
   6.0450   7.12000E-002    0.00000E+000
   6.0480  -6.90000E-002    0.00000E+000
   6.0500   5.25000E-002    0.00000E+000
   6.0520   4.13000E-002    0.00000E+000
   6.0530   4.11000E-002    0.00000E+000
   6.0560   2.96000E-002    0.00000E+000
   6.0580   3.26000E-002    0.00000E+000
   6.0600   3.41000E-002    0.00000E+000
   6.0620   3.18000E-002    0.00000E+000
   6.0660   3.29000E-002    0.00000E+000
   6.0700   3.07000E-002    0.00000E+000
   6.0710   2.53000E-002    0.00000E+000
   6.0770   4.16000E-002    0.00000E+000
   6.0790   3.99000E-002    0.00000E+000
   6.0830   3.29000E-002    0.00000E+000
   6.0870   3.10000E-002    0.00000E+000
   6.0910   3.08000E-002    0.00000E+000
   6.0930   3.99000E-002    0.00000E+000
   6.0960   2.24000E-002    0.00000E+000
   6.0980   2.46000E-002    0.00000E+000
   6.1000   3.19000E-002    0.00000E+000
   6.1020   2.55000E-002    0.00000E+000
   6.1070   4.34000E-002    0.00000E+000
   6.1090   3.09000E-002    0.00000E+000
   6.1120   2.84000E-002    0.00000E+000
   6.1140   3.72000E-002    0.00000E+000
   6.1180   1.28000E-002    0.00000E+000
   6.1240   2.33000E-002    0.00000E+000
   6.1250   4.06000E-002    0.00000E+000
   6.1270   2.75000E-002    0.00000E+000
   6.1290   2.25000E-002    0.00000E+000
   6.1300   2.75000E-002    0.00000E+000
   6.1340   2.84000E-002    0.00000E+000
   6.1400   4.49000E-002    0.00000E+000
   6.1410   4.05000E-002    0.00000E+000
   6.1440   4.87000E-002    0.00000E+000
   6.1480   3.68000E-002    0.00000E+000
   6.1490   3.90000E-002    0.00000E+000
   6.1520   3.14000E-002    0.00000E+000
   6.1540   3.98000E-002    0.00000E+000
   6.1560   3.15000E-002    0.00000E+000
   6.1580   2.64000E-002    0.00000E+000
   6.1610   2.74000E-002    0.00000E+000
   6.1620   1.56000E-002    0.00000E+000
   6.1660   3.21000E-002    0.00000E+000
   6.1680   3.18000E-002    0.00000E+000
   6.1710   3.18000E-002    0.00000E+000
   6.1720   2.27000E-002    0.00000E+000
   6.1740   4.13000E-002    0.00000E+000
   6.1750   3.99000E-002    0.00000E+000
   6.1780   2.36000E-002    0.00000E+000
   6.1820   4.30000E-002    0.00000E+000
   6.1860   3.31000E-002    0.00000E+000
   6.1890   4.58000E-002    0.00000E+000
   6.1930   2.44000E-002    0.00000E+000
   6.1960   3.16000E-002    0.00000E+000
   6.1970   3.38000E-002    0.00000E+000
   6.1990   4.27000E-002    0.00000E+000
   6.2000   4.08000E-002    0.00000E+000
   6.2030   2.85000E-002    0.00000E+000
   6.2060   3.87000E-002    0.00000E+000
   6.2080   4.95000E-002    0.00000E+000
   6.2100   2.93000E-002    0.00000E+000
   6.2130   4.25000E-002    0.00000E+000
   6.2160   3.13000E-002    0.00000E+000
   6.2190   3.49000E-002    0.00000E+000
   6.2220   2.51000E-002    0.00000E+000
   6.2250   2.81000E-002    0.00000E+000
   6.2270   4.06000E-002    0.00000E+000
   6.2290   3.34000E-002    0.00000E+000
   6.2310   4.91000E-002    0.00000E+000
   6.2340   4.82000E-002    0.00000E+000
   6.2410   3.86000E-002    0.00000E+000
   6.2450   3.40000E-002    0.00000E+000
   6.2480   3.95000E-002    0.00000E+000
   6.2520   5.19000E-002    0.00000E+000
   6.2530   4.65000E-002    0.00000E+000
   6.2580   3.05000E-002    0.00000E+000
   6.2600   3.25000E-002    0.00000E+000
   6.2630   3.09000E-002    0.00000E+000
   6.2650   4.24000E-002    0.00000E+000
   6.2660   4.82000E-002    0.00000E+000
   6.2700   3.70000E-002    0.00000E+000
   6.2730   3.80000E-002    0.00000E+000
   6.2740   3.86000E-002    0.00000E+000
   6.2780   4.07000E-002    0.00000E+000
   6.2820   4.54000E-002    0.00000E+000
   6.2860   3.01000E-002    0.00000E+000
   6.2880   4.92000E-002    0.00000E+000
   6.2930   3.80000E-002    0.00000E+000
   6.2960   4.28000E-002    0.00000E+000
   6.2980   3.56000E-002    0.00000E+000
   6.3000   3.62000E-002    0.00000E+000
   6.3010   5.16000E-002    0.00000E+000
   6.3020   3.95000E-002    0.00000E+000
   6.3040   3.51000E-002    0.00000E+000
   6.3110   4.31000E-002    0.00000E+000
   6.3160   4.32000E-002    0.00000E+000
   6.3170   5.25000E-002    0.00000E+000
   6.3200   5.17000E-002    0.00000E+000
   6.3250   3.63000E-002    0.00000E+000
   6.3270   2.81000E-002    0.00000E+000
   6.3290   3.22000E-002    0.00000E+000
   6.3300   3.60000E-002    0.00000E+000
   6.3330   3.88000E-002    0.00000E+000
   6.3360   3.17000E-002    0.00000E+000
   6.3370   4.38000E-002    0.00000E+000
   6.3400   3.74000E-002    0.00000E+000
   6.3450   3.84000E-002    0.00000E+000
   6.3500   5.80000E-002    0.00000E+000
   6.3550   4.70000E-002    0.00000E+000
   6.3560   3.98000E-002    0.00000E+000
   6.3580   5.05000E-002    0.00000E+000
   6.3620   4.60000E-002    0.00000E+000
   6.3660   4.85000E-002    0.00000E+000
   6.3670   5.62000E-002    0.00000E+000
   6.3700   4.16000E-002    0.00000E+000
   6.3710   3.03000E-002    0.00000E+000
   6.3760   4.98000E-002    0.00000E+000
   6.3810   4.49000E-002    0.00000E+000
   6.3820   4.97000E-002    0.00000E+000
   6.3830   6.16000E-002    0.00000E+000
   6.3870   5.56000E-002    0.00000E+000
   6.3920   4.26000E-002    0.00000E+000
   6.4000   4.45000E-002    0.00000E+000
   6.4020   4.89000E-002    0.00000E+000
   6.4040   4.92000E-002    0.00000E+000
   6.4080   4.58000E-002    0.00000E+000
   6.4110   4.06000E-002    0.00000E+000
   6.4130   4.60000E-002    0.00000E+000
   6.4160   6.19000E-002    0.00000E+000
   6.4200   3.17000E-002    0.00000E+000
   6.4240   4.49000E-002    0.00000E+000
   6.4250   5.34000E-002    0.00000E+000
   6.4280   5.37000E-002    0.00000E+000
   6.4320   3.69000E-002    0.00000E+000
   6.4340   5.58000E-002    0.00000E+000
   6.4380   4.64000E-002    0.00000E+000
   6.4430   5.23000E-002    0.00000E+000
   6.4450   4.64000E-002    0.00000E+000
   6.4470   5.24000E-002    0.00000E+000
   6.4490   4.96000E-002    0.00000E+000
   6.4520   6.58000E-002    0.00000E+000
   6.4540   6.51000E-002    0.00000E+000
   6.4570   5.47000E-002    0.00000E+000
   6.4580   4.84000E-002    0.00000E+000
   6.4600   5.36000E-002    0.00000E+000
   6.4630   4.37000E-002    0.00000E+000
   6.4670   5.24000E-002    0.00000E+000
   6.4700   4.66000E-002    0.00000E+000
   6.4710   3.78000E-002    0.00000E+000
   6.4740   5.80000E-002    0.00000E+000
   6.4760   5.28000E-002    0.00000E+000
   6.4790   6.39000E-002    0.00000E+000
   6.4810   4.97000E-002    0.00000E+000
   6.4830   5.17000E-002    0.00000E+000
   6.4860   6.19000E-002    0.00000E+000
   6.4900   6.15000E-002    0.00000E+000
   6.4920   6.35000E-002    0.00000E+000
   6.4930   5.87000E-002    0.00000E+000
   6.4950   5.39000E-002    0.00000E+000
   6.4980   6.14000E-002    0.00000E+000
   6.5000   5.41000E-002    0.00000E+000
   6.5030   6.49000E-002    0.00000E+000
   6.5070   6.45000E-002    0.00000E+000
   6.5080   5.42000E-002    0.00000E+000
   6.5110   6.55000E-002    0.00000E+000
   6.5130   6.18000E-002    0.00000E+000
   6.5150   6.41000E-002    0.00000E+000
   6.5170   5.87000E-002    0.00000E+000
   6.5190   6.56000E-002    0.00000E+000
   6.5220   6.79000E-002    0.00000E+000
   6.5240   5.52000E-002    0.00000E+000
   6.5290   6.06000E-002    0.00000E+000
   6.5310   5.30000E-002    0.00000E+000
   6.5330   6.68000E-002    0.00000E+000
   6.5370   4.94000E-002    0.00000E+000
   6.5390   7.03000E-002    0.00000E+000
   6.5420   6.64000E-002    0.00000E+000
   6.5440   5.24000E-002    0.00000E+000
   6.5460   5.65000E-002    0.00000E+000
   6.5480   6.53000E-002    0.00000E+000
   6.5510   5.79000E-002    0.00000E+000
   6.5530   6.08000E-002    0.00000E+000
   6.5550   6.60000E-002    0.00000E+000
   6.5570   4.50000E-002    0.00000E+000
   6.5600   5.02000E-002    0.00000E+000
   6.5640   7.39000E-002    0.00000E+000
   6.5670   6.91000E-002    0.00000E+000
   6.5700   7.29000E-002    0.00000E+000
   6.5730   6.62000E-002    0.00000E+000
   6.5740   5.65000E-002    0.00000E+000
   6.5770   7.16000E-002    0.00000E+000
   6.5800   7.40000E-002    0.00000E+000
   6.5830   7.28000E-002    0.00000E+000
   6.5870   5.87000E-002    0.00000E+000
   6.5900   8.65000E-002    0.00000E+000
   6.5920   6.60000E-002    0.00000E+000
   6.5960   7.81000E-002    0.00000E+000
   6.5990   6.76000E-002    0.00000E+000
   6.6010   6.92000E-002    0.00000E+000
   6.6040   7.11000E-002    0.00000E+000
   6.6070   7.37000E-002    0.00000E+000
   6.6080   7.14000E-002    0.00000E+000
   6.6100   8.37000E-002    0.00000E+000
   6.6120   6.37000E-002    0.00000E+000
   6.6150   6.40000E-002    0.00000E+000
   6.6180   8.57000E-002    0.00000E+000
   6.6200   8.96000E-002    0.00000E+000
   6.6230   8.05000E-002    0.00000E+000
   6.6260   7.32000E-002    0.00000E+000
   6.6280   9.00000E-002    0.00000E+000
   6.6310   7.02000E-002    0.00000E+000
   6.6320   7.60000E-002    0.00000E+000
   6.6360   9.40000E-002    0.00000E+000
   6.6380   7.62000E-002    0.00000E+000
   6.6410   7.87000E-002    0.00000E+000
   6.6430   7.24000E-002    0.00000E+000
   6.6460   8.56000E-002    0.00000E+000
   6.6490   9.09000E-002    0.00000E+000
   6.6510   7.50000E-002    0.00000E+000
   6.6530   8.77000E-002    0.00000E+000
   6.6550   1.08200E-001    0.00000E+000
   6.6570   9.84000E-002    0.00000E+000
   6.6610   8.81000E-002    0.00000E+000
   6.6630   8.92000E-002    0.00000E+000
   6.6660   9.02000E-002    0.00000E+000
   6.6670   8.97000E-002    0.00000E+000
   6.6710   8.59000E-002    0.00000E+000
   6.6720   9.08000E-002    0.00000E+000
   6.6760   9.01000E-002    0.00000E+000
   6.6780   9.43000E-002    0.00000E+000
   6.6830   9.51000E-002    0.00000E+000
   6.6850   1.06900E-001    0.00000E+000
   6.6870   9.42000E-002    0.00000E+000
   6.6890   9.85000E-002    0.00000E+000
   6.6920   1.05700E-001    0.00000E+000
   6.6940   8.85000E-002    0.00000E+000
   6.6970   9.62000E-002    0.00000E+000
   6.6990   1.01500E-001    0.00000E+000
   6.7030   1.07800E-001    0.00000E+000
   6.7050   9.84000E-002    0.00000E+000
   6.7080   1.01400E-001    0.00000E+000
   6.7090   1.11000E-001    0.00000E+000
   6.7120   1.11000E-001    0.00000E+000
   6.7150   1.03900E-001    0.00000E+000
   6.7170   1.10300E-001    0.00000E+000
   6.7190   1.17600E-001    0.00000E+000
   6.7220   1.05800E-001    0.00000E+000
   6.7260   9.48000E-002    0.00000E+000
   6.7270   1.20200E-001    0.00000E+000
   6.7300   1.18400E-001    0.00000E+000
   6.7320   1.27400E-001    0.00000E+000
   6.7350   1.16200E-001    0.00000E+000
   6.7380   1.17600E-001    0.00000E+000
   6.7400   1.06400E-001    0.00000E+000
   6.7440   1.27100E-001    0.00000E+000
   6.7450   1.39800E-001    0.00000E+000
   6.7490   1.22200E-001    0.00000E+000
   6.7500   1.14100E-001    0.00000E+000
   6.7520   1.18900E-001    0.00000E+000
   6.7550   1.18500E-001    0.00000E+000
   6.7580   1.21100E-001    0.00000E+000
   6.7610   1.25800E-001    0.00000E+000
   6.7640   1.27300E-001    0.00000E+000
   6.7660   1.26600E-001    0.00000E+000
   6.7710   1.30400E-001    0.00000E+000
   6.7720   1.17200E-001    0.00000E+000
   6.7760   1.34600E-001    0.00000E+000
   6.7770   1.47500E-001    0.00000E+000
   6.7800   1.43000E-001    0.00000E+000
   6.7830   1.33200E-001    0.00000E+000
   6.7850   1.32100E-001    0.00000E+000
   6.7890   1.30300E-001    0.00000E+000
   6.7910   1.38600E-001    0.00000E+000
   6.7930   1.49700E-001    0.00000E+000
   6.7950   1.41400E-001    0.00000E+000
   6.7990   1.39500E-001    0.00000E+000
   6.8010   1.41200E-001    0.00000E+000
   6.8040   1.66200E-001    0.00000E+000
   6.8070   1.55900E-001    0.00000E+000
   6.8110   1.47900E-001    0.00000E+000
   6.8130   1.60400E-001    0.00000E+000
   6.8150   1.60600E-001    0.00000E+000
   6.8160   1.68400E-001    0.00000E+000
   6.8190   1.57100E-001    0.00000E+000
   6.8220   1.50100E-001    0.00000E+000
   6.8250   1.55000E-001    0.00000E+000
   6.8280   1.59900E-001    0.00000E+000
   6.8300   1.76200E-001    0.00000E+000
   6.8340   1.61800E-001    0.00000E+000
   6.8370   1.74000E-001    0.00000E+000
   6.8380   1.70400E-001    0.00000E+000
   6.8410   1.72900E-001    0.00000E+000
   6.8430   1.78400E-001    0.00000E+000
   6.8460   1.51300E-001    0.00000E+000
   6.8480   1.56000E-001    0.00000E+000
   6.8500   1.66500E-001    0.00000E+000
   6.8540   1.82300E-001    0.00000E+000
   6.8550   1.79100E-001    0.00000E+000
   6.8590   1.76100E-001    0.00000E+000
   6.8610   1.88300E-001    0.00000E+000
   6.8630   1.89100E-001    0.00000E+000
   6.8670   1.85800E-001    0.00000E+000
   6.8700   1.83700E-001    0.00000E+000
   6.8730   1.94000E-001    0.00000E+000
   6.8750   1.84500E-001    0.00000E+000
   6.8770   1.81900E-001    0.00000E+000
   6.8810   2.05500E-001    0.00000E+000
   6.8820   2.03800E-001    0.00000E+000
   6.8860   2.01900E-001    0.00000E+000
   6.8890   2.06400E-001    0.00000E+000
   6.8910   2.10000E-001    0.00000E+000
   6.8930   2.09500E-001    0.00000E+000
   6.8960   1.98500E-001    0.00000E+000
   6.8980   1.99500E-001    0.00000E+000
   6.9000   1.88600E-001    0.00000E+000
   6.9020   2.04600E-001    0.00000E+000
   6.9090   2.10100E-001    0.00000E+000
   6.9110   2.22700E-001    0.00000E+000
   6.9130   2.33200E-001    0.00000E+000
   6.9160   2.09100E-001    0.00000E+000
   6.9190   2.22800E-001    0.00000E+000
   6.9220   2.29900E-001    0.00000E+000
   6.9230   2.30900E-001    0.00000E+000
   6.9270   2.38500E-001    0.00000E+000
   6.9300   2.43100E-001    0.00000E+000
   6.9310   2.43400E-001    0.00000E+000
   6.9340   2.36300E-001    0.00000E+000
   6.9360   2.30500E-001    0.00000E+000
   6.9400   2.44400E-001    0.00000E+000
   6.9440   2.55000E-001    0.00000E+000
   6.9470   2.45100E-001    0.00000E+000
   6.9500   2.64000E-001    0.00000E+000
   6.9530   2.56800E-001    0.00000E+000
   6.9550   2.55000E-001    0.00000E+000
   6.9590   2.63900E-001    0.00000E+000
   6.9610   2.55900E-001    0.00000E+000
   6.9630   2.58300E-001    0.00000E+000
   6.9650   2.60100E-001    0.00000E+000
   6.9670   2.61300E-001    0.00000E+000
   6.9710   2.79500E-001    0.00000E+000
   6.9730   2.89200E-001    0.00000E+000
   6.9770   2.79100E-001    0.00000E+000
   6.9810   2.71300E-001    0.00000E+000
   6.9840   2.84300E-001    0.00000E+000
   6.9860   2.96900E-001    0.00000E+000
   6.9900   3.02200E-001    0.00000E+000
   6.9910   2.87100E-001    0.00000E+000
   6.9940   3.06000E-001    0.00000E+000
   6.9980   3.10000E-001    0.00000E+000
   7.0000   3.03300E-001    0.00000E+000
   7.0040   3.15600E-001    0.00000E+000
   7.0070   3.35200E-001    0.00000E+000
   7.0090   3.26300E-001    0.00000E+000
   7.0120   3.35400E-001    0.00000E+000
   7.0150   3.19000E-001    0.00000E+000
   7.0180   3.32500E-001    0.00000E+000
   7.0200   3.37900E-001    0.00000E+000
   7.0230   3.37800E-001    0.00000E+000
   7.0260   3.56100E-001    0.00000E+000
   7.0280   3.64300E-001    0.00000E+000
   7.0320   3.50000E-001    0.00000E+000
   7.0330   3.69100E-001    0.00000E+000
   7.0360   3.88900E-001    0.00000E+000
   7.0400   3.96600E-001    0.00000E+000
   7.0420   3.93300E-001    0.00000E+000
   7.0430   4.15000E-001    0.00000E+000
   7.0470   4.34500E-001    0.00000E+000
   7.0490   4.19000E-001    0.00000E+000
   7.0520   4.28600E-001    0.00000E+000
   7.0550   4.41400E-001    0.00000E+000
   7.0580   4.80400E-001    0.00000E+000
   7.0630   4.63200E-001    0.00000E+000
   7.0660   4.84500E-001    0.00000E+000
   7.0670   5.12700E-001    0.00000E+000
   7.0700   5.52900E-001    0.00000E+000
   7.0720   5.36800E-001    0.00000E+000
   7.0750   5.73500E-001    0.00000E+000
   7.0780   6.09500E-001    0.00000E+000
   7.0810   6.37000E-001    0.00000E+000
   7.0830   6.85100E-001    0.00000E+000
   7.0870   6.93000E-001    0.00000E+000
   7.0880   7.41000E-001    0.00000E+000
   7.0920   7.91100E-001    0.00000E+000
   7.0940   8.57300E-001    0.00000E+000
   7.0960   8.75200E-001    0.00000E+000
   7.1010   9.09400E-001    0.00000E+000
   7.1030   9.95200E-001    0.00000E+000
   7.1060   1.05410E+000    0.00000E+000
   7.1080   1.14660E+000    0.00000E+000
   7.1120   1.27990E+000    0.00000E+000
   7.1150   1.30910E+000    0.00000E+000
   7.1180   1.46260E+000    0.00000E+000
   7.1210   1.56580E+000    0.00000E+000
   7.1240   1.82430E+000    0.00000E+000
   7.1270   2.10320E+000    0.00000E+000
   7.1310   2.37400E+000    0.00000E+000
   7.1330   2.52280E+000    0.00000E+000
   7.1350   2.43830E+000    0.00000E+000
   7.1390   2.58040E+000    0.00000E+000
   7.1410   2.69940E+000    0.00000E+000
   7.1450   2.57490E+000    0.00000E+000
   7.1470   2.54570E+000    0.00000E+000
   7.1490   2.68270E+000    0.00000E+000
   7.1530   2.55850E+000    0.00000E+000
   7.1560   2.42910E+000    0.00000E+000
   7.1580   1.93100E+000    0.00000E+000
   7.1620   1.76870E+000    0.00000E+000
   7.1630   1.61740E+000    0.00000E+000
   7.1670   1.70490E+000    0.00000E+000
   7.1690   1.57200E+000    0.00000E+000
   7.1720   9.24900E-001    0.00000E+000
   7.1760   1.12580E+000    0.00000E+000
   7.1780   1.21280E+000    0.00000E+000
   7.1810   1.00180E+000    0.00000E+000
   7.1840   6.12400E-001    0.00000E+000
   7.1870  -2.24000E-001    0.00000E+000
   7.1900   1.00000E+000    0.00000E+000
   7.1930   1.00000E+000    0.00000E+000
   7.1950   1.00000E+000    0.00000E+000
   7.1970   1.00000E+000    0.00000E+000
   7.2000   1.00000E+000    0.00000E+000
   7.2020   1.00000E+000    0.00000E+000
   7.2060   1.00000E+000    0.00000E+000
   7.2080   1.00000E+000    0.00000E+000
   7.2120   1.00000E+000    0.00000E+000
   7.2150   1.00000E+000    0.00000E+000
   7.2180   1.00000E+000    0.00000E+000
   7.2210   1.00000E+000    0.00000E+000
   7.2250   1.00000E+000    0.00000E+000
   7.2260   1.00000E+000    0.00000E+000
   7.2290   1.00000E+000    0.00000E+000
   7.2310   1.00000E+000    0.00000E+000
   7.2350   1.00000E+000    0.00000E+000
   7.2370   1.00000E+000    0.00000E+000
   7.2400   1.00000E+000    0.00000E+000
   7.2430   1.00000E+000    0.00000E+000
   7.2460   1.00000E+000    0.00000E+000
   7.2480   1.00000E+000    0.00000E+000
   7.2530   1.00000E+000    0.00000E+000
   7.2540   1.00000E+000    0.00000E+000
   7.2570   1.00000E+000    0.00000E+000
   7.2600   1.00000E+000    0.00000E+000
   7.2620   1.00000E+000    0.00000E+000
   7.2670   1.00000E+000    0.00000E+000
   7.2700   1.00000E+000    0.00000E+000
   7.2730   1.00000E+000    0.00000E+000
   7.2760   1.00000E+000    0.00000E+000
   7.2780   1.00000E+000    0.00000E+000
   7.2810   1.00000E+000    0.00000E+000
   7.2840   1.00000E+000    0.00000E+000
   7.2870   1.00000E+000    0.00000E+000
   7.2890   1.00000E+000    0.00000E+000
   7.2940   1.00000E+000    0.00000E+000
   7.2960   1.00000E+000    0.00000E+000
   7.2990   1.00000E+000    0.00000E+000
   7.3010   1.00000E+000    0.00000E+000
