# Supplementary material for: Rationally seeded computational protein design of ɑ-helical barrels
Source: Nat Chem Biol. 2024 Jun 20;20(8):991–9. doi: 10.1038/s41589-024-01642-0 (PMC11288890; doi:10.1038/s41589-024-01642-0)
Supplement: Supplementary file 3 — PDB and .mtz files used for making figure panels b–d and j–m. [file 41589_2024_1642_MOESM3_ESM.zip › KIA_RP_RSPD_NatChemBiol_data_Figure2/scapCC6_LLIA_panels_e-h/AUC_panel_g/SV_raw/00060.RA1]

scapCC6_LLIA_master
R 1 20.0 50000 0028777 4.9200E11 281 1 
   5.8010   1.89000E-002    0.00000E+000
   5.8030   3.44600E-001    0.00000E+000
   5.8040   6.91100E-001    0.00000E+000
   5.8050   9.30300E-001    0.00000E+000
   5.8060   7.13900E-001    0.00000E+000
   5.8080   8.18100E-001    0.00000E+000
   5.8090   1.08480E+000    0.00000E+000
   5.8100   8.82500E-001    0.00000E+000
   5.8110   9.64600E-001    0.00000E+000
   5.8120   1.03190E+000    0.00000E+000
   5.8130   1.24790E+000    0.00000E+000
   5.8140   8.89400E-001    0.00000E+000
   5.8150   7.76800E-001    0.00000E+000
   5.8170   9.66400E-001    0.00000E+000
   5.8190   9.42700E-001    0.00000E+000
   5.8200   1.07450E+000    0.00000E+000
   5.8210   9.67400E-001    0.00000E+000
   5.8220   8.97900E-001    0.00000E+000
   5.8240   1.16890E+000    0.00000E+000
   5.8250   1.11710E+000    0.00000E+000
   5.8260   1.08890E+000    0.00000E+000
   5.8280   1.40240E+000    0.00000E+000
   5.8290   1.29810E+000    0.00000E+000
   5.8300   1.37180E+000    0.00000E+000
   5.8310   1.37850E+000    0.00000E+000
   5.8330   1.60400E+000    0.00000E+000
   5.8340   1.53910E+000    0.00000E+000
   5.8350   1.60980E+000    0.00000E+000
   5.8370   1.58580E+000    0.00000E+000
   5.8380   1.74230E+000    0.00000E+000
   5.8400   1.72640E+000    0.00000E+000
   5.8410   1.58100E+000    0.00000E+000
   5.8420   1.62340E+000    0.00000E+000
   5.8430   1.56910E+000    0.00000E+000
   5.8440   1.58780E+000    0.00000E+000
   5.8460   1.50440E+000    0.00000E+000
   5.8470   1.55700E+000    0.00000E+000
   5.8480   1.55450E+000    0.00000E+000
   5.8490   1.35750E+000    0.00000E+000
   5.8520   1.01250E+000    0.00000E+000
   5.8540   7.70100E-001    0.00000E+000
   5.8570   5.62300E-001    0.00000E+000
   5.8590   5.47000E-001    0.00000E+000
   5.8620   4.62200E-001    0.00000E+000
   5.8630   3.85000E-001    0.00000E+000
   5.8660   3.95000E-001    0.00000E+000
   5.8680   2.83100E-001    0.00000E+000
   5.8700   3.22400E-001    0.00000E+000
   5.8730   1.95100E-001    0.00000E+000
   5.8740   2.55600E-001    0.00000E+000
   5.8760   1.94900E-001    0.00000E+000
   5.8780   1.54700E-001    0.00000E+000
   5.8800   1.46800E-001    0.00000E+000
   5.8820   1.44700E-001    0.00000E+000
   5.8830   1.21100E-001    0.00000E+000
   5.8850   9.34000E-002    0.00000E+000
   5.8870   6.95000E-002    0.00000E+000
   5.8890   8.67000E-002    0.00000E+000
   5.8920   8.14000E-002    0.00000E+000
   5.8940   8.27000E-002    0.00000E+000
   5.8960   5.56000E-002    0.00000E+000
   5.8970   2.10000E-002    0.00000E+000
   5.8990   6.51000E-002    0.00000E+000
   5.9010   1.29000E-002    0.00000E+000
   5.9020   3.59000E-002    0.00000E+000
   5.9040   8.00000E-003    0.00000E+000
   5.9050   1.35000E-002    0.00000E+000
   5.9080   4.04000E-002    0.00000E+000
   5.9100   4.61000E-002    0.00000E+000
   5.9120   2.77000E-002    0.00000E+000
   5.9140   4.69000E-002    0.00000E+000
   5.9150   2.70000E-003    0.00000E+000
   5.9160   1.99000E-002    0.00000E+000
   5.9190   1.82000E-002    0.00000E+000
   5.9220   1.05000E-002    0.00000E+000
   5.9230  -3.10000E-003    0.00000E+000
   5.9260   5.20000E-003    0.00000E+000
   5.9300   1.56000E-002    0.00000E+000
   5.9330   3.50000E-003    0.00000E+000
   5.9350  -1.30000E-003    0.00000E+000
   5.9380   8.30000E-003    0.00000E+000
   5.9420   5.00000E-004    0.00000E+000
   5.9430   1.05000E-002    0.00000E+000
   5.9460   6.30000E-003    0.00000E+000
   5.9480   1.75000E-002    0.00000E+000
   5.9490   1.08000E-002    0.00000E+000
   5.9510   7.20000E-003    0.00000E+000
   5.9540  -6.70000E-003    0.00000E+000
   5.9550   1.40000E-002    0.00000E+000
   5.9570   7.50000E-003    0.00000E+000
   5.9590   5.20000E-003    0.00000E+000
   5.9620  -1.97000E-002    0.00000E+000
   5.9640   3.60000E-003    0.00000E+000
   5.9650   3.60000E-003    0.00000E+000
   5.9680  -6.50000E-003    0.00000E+000
   5.9700   3.40000E-003    0.00000E+000
   5.9720   1.11000E-002    0.00000E+000
   5.9740   2.04000E-002    0.00000E+000
   5.9750   2.90000E-003    0.00000E+000
   5.9770   1.48000E-002    0.00000E+000
   5.9790   2.10000E-003    0.00000E+000
   5.9820   2.36000E-002    0.00000E+000
   5.9830   7.23000E-002    0.00000E+000
   5.9870  -2.21000E-002    0.00000E+000
   5.9880  -7.55000E-001    0.00000E+000
   5.9890  -5.37200E-001    0.00000E+000
   5.9910  -2.44200E-001    0.00000E+000
   5.9940   5.78000E-002    0.00000E+000
   5.9960  -3.83000E-002    0.00000E+000
   5.9980  -3.99000E-002    0.00000E+000
   6.0000  -3.79000E-002    0.00000E+000
   6.0020  -3.71000E-002    0.00000E+000
   6.0030  -4.98000E-002    0.00000E+000
   6.0070  -2.28000E-002    0.00000E+000
   6.0090  -3.79000E-002    0.00000E+000
   6.0120  -3.56000E-002    0.00000E+000
   6.0140  -3.30000E-002    0.00000E+000
   6.0160  -2.21000E-002    0.00000E+000
   6.0180  -3.51000E-002    0.00000E+000
   6.0190  -4.37000E-002    0.00000E+000
   6.0210  -5.09000E-002    0.00000E+000
   6.0230  -4.61000E-002    0.00000E+000
   6.0260  -1.98000E-002    0.00000E+000
   6.0280  -4.93000E-002    0.00000E+000
   6.0300  -3.81000E-002    0.00000E+000
   6.0310  -4.44000E-002    0.00000E+000
   6.0350  -2.11000E-002    0.00000E+000
   6.0400   7.58600E-001    0.00000E+000
   6.0450   2.93800E-001    0.00000E+000
   6.0480   4.55000E-002    0.00000E+000
   6.0500   4.18000E-002    0.00000E+000
   6.0520   2.63000E-002    0.00000E+000
   6.0540   3.55000E-002    0.00000E+000
   6.0560   3.40000E-002    0.00000E+000
   6.0590   3.77000E-002    0.00000E+000
   6.0600   3.73000E-002    0.00000E+000
   6.0640   4.69000E-002    0.00000E+000
   6.0660   3.19000E-002    0.00000E+000
   6.0680   3.21000E-002    0.00000E+000
   6.0700   4.20000E-002    0.00000E+000
   6.0720   3.24000E-002    0.00000E+000
   6.0780   2.55000E-002    0.00000E+000
   6.0790   4.15000E-002    0.00000E+000
   6.0840   3.54000E-002    0.00000E+000
   6.0870   5.02000E-002    0.00000E+000
   6.0900   4.37000E-002    0.00000E+000
   6.0950   3.66000E-002    0.00000E+000
   6.0980   4.08000E-002    0.00000E+000
   6.1000   3.55000E-002    0.00000E+000
   6.1050   4.51000E-002    0.00000E+000
   6.1070   3.12000E-002    0.00000E+000
   6.1110   3.43000E-002    0.00000E+000
   6.1120   4.03000E-002    0.00000E+000
   6.1140   3.79000E-002    0.00000E+000
   6.1160   2.97000E-002    0.00000E+000
   6.1190   3.11000E-002    0.00000E+000
   6.1250   3.58000E-002    0.00000E+000
   6.1270   4.06000E-002    0.00000E+000
   6.1300   2.71000E-002    0.00000E+000
   6.1340   3.19000E-002    0.00000E+000
   6.1360   3.45000E-002    0.00000E+000
   6.1390   4.10000E-002    0.00000E+000
   6.1420   3.85000E-002    0.00000E+000
   6.1450   3.78000E-002    0.00000E+000
   6.1480   3.28000E-002    0.00000E+000
   6.1500   4.01000E-002    0.00000E+000
   6.1530   4.75000E-002    0.00000E+000
   6.1550   3.67000E-002    0.00000E+000
   6.1580   2.38000E-002    0.00000E+000
   6.1610   2.53000E-002    0.00000E+000
   6.1620   2.34000E-002    0.00000E+000
   6.1660   2.83000E-002    0.00000E+000
   6.1680   4.64000E-002    0.00000E+000
   6.1700   3.95000E-002    0.00000E+000
   6.1730   3.05000E-002    0.00000E+000
   6.1750   5.15000E-002    0.00000E+000
   6.1770   4.64000E-002    0.00000E+000
   6.1800   3.76000E-002    0.00000E+000
   6.1830   4.63000E-002    0.00000E+000
   6.1890   4.79000E-002    0.00000E+000
   6.1910   4.64000E-002    0.00000E+000
   6.1950   3.24000E-002    0.00000E+000
   6.1960   4.19000E-002    0.00000E+000
   6.1970   4.34000E-002    0.00000E+000
   6.1990   4.05000E-002    0.00000E+000
   6.2000   4.13000E-002    0.00000E+000
   6.2030   4.57000E-002    0.00000E+000
   6.2060   4.77000E-002    0.00000E+000
   6.2090   3.78000E-002    0.00000E+000
   6.2130   4.52000E-002    0.00000E+000
   6.2140   3.82000E-002    0.00000E+000
   6.2160   4.14000E-002    0.00000E+000
   6.2200   4.36000E-002    0.00000E+000
   6.2230   4.46000E-002    0.00000E+000
   6.2250   4.19000E-002    0.00000E+000
   6.2270   3.36000E-002    0.00000E+000
   6.2310   3.27000E-002    0.00000E+000
   6.2320   6.17000E-002    0.00000E+000
   6.2340   4.43000E-002    0.00000E+000
   6.2380   3.98000E-002    0.00000E+000
   6.2410   4.71000E-002    0.00000E+000
   6.2460   4.47000E-002    0.00000E+000
   6.2480   5.59000E-002    0.00000E+000
   6.2490   5.90000E-002    0.00000E+000
   6.2510   3.92000E-002    0.00000E+000
   6.2540   3.62000E-002    0.00000E+000
   6.2570   3.60000E-002    0.00000E+000
   6.2610   5.05000E-002    0.00000E+000
   6.2630   4.71000E-002    0.00000E+000
   6.2650   5.04000E-002    0.00000E+000
   6.2670   5.89000E-002    0.00000E+000
   6.2720   5.27000E-002    0.00000E+000
   6.2730   5.22000E-002    0.00000E+000
   6.2770   4.66000E-002    0.00000E+000
   6.2830   5.35000E-002    0.00000E+000
   6.2880   4.24000E-002    0.00000E+000
   6.2890   5.97000E-002    0.00000E+000
   6.2920   4.32000E-002    0.00000E+000
   6.2960   6.49000E-002    0.00000E+000
   6.2970   5.60000E-002    0.00000E+000
   6.2990   4.89000E-002    0.00000E+000
   6.3020   4.91000E-002    0.00000E+000
   6.3040   6.03000E-002    0.00000E+000
   6.3070   4.69000E-002    0.00000E+000
   6.3090   6.03000E-002    0.00000E+000
   6.3130   7.06000E-002    0.00000E+000
   6.3150   5.52000E-002    0.00000E+000
   6.3190   5.72000E-002    0.00000E+000
   6.3210   5.06000E-002    0.00000E+000
   6.3270   5.37000E-002    0.00000E+000
   6.3290   5.24000E-002    0.00000E+000
   6.3330   5.90000E-002    0.00000E+000
   6.3360   6.25000E-002    0.00000E+000
   6.3380   4.48000E-002    0.00000E+000
   6.3400   5.86000E-002    0.00000E+000
   6.3430   6.97000E-002    0.00000E+000
   6.3440   7.92000E-002    0.00000E+000
   6.3490   6.79000E-002    0.00000E+000
   6.3530   7.61000E-002    0.00000E+000
   6.3580   5.86000E-002    0.00000E+000
   6.3610   6.59000E-002    0.00000E+000
   6.3630   7.25000E-002    0.00000E+000
   6.3660   7.68000E-002    0.00000E+000
   6.3670   7.35000E-002    0.00000E+000
   6.3720   7.62000E-002    0.00000E+000
   6.3770   5.98000E-002    0.00000E+000
   6.3810   7.32000E-002    0.00000E+000
   6.3830   7.14000E-002    0.00000E+000
   6.3850   7.53000E-002    0.00000E+000
   6.3870   7.37000E-002    0.00000E+000
   6.3880   7.20000E-002    0.00000E+000
   6.3920   7.11000E-002    0.00000E+000
   6.3960   9.38000E-002    0.00000E+000
   6.4010   9.52000E-002    0.00000E+000
   6.4030   8.78000E-002    0.00000E+000
   6.4060   7.82000E-002    0.00000E+000
   6.4110   8.61000E-002    0.00000E+000
   6.4120   7.86000E-002    0.00000E+000
   6.4150   9.25000E-002    0.00000E+000
   6.4200   8.57000E-002    0.00000E+000
   6.4240   1.00400E-001    0.00000E+000
   6.4270   9.22000E-002    0.00000E+000
   6.4330   9.01000E-002    0.00000E+000
   6.4350   8.67000E-002    0.00000E+000
   6.4390   8.94000E-002    0.00000E+000
   6.4420   9.07000E-002    0.00000E+000
   6.4440   1.04800E-001    0.00000E+000
   6.4450   1.02100E-001    0.00000E+000
   6.4470   9.89000E-002    0.00000E+000
   6.4490   1.01300E-001    0.00000E+000
   6.4530   9.81000E-002    0.00000E+000
   6.4560   1.18700E-001    0.00000E+000
   6.4570   1.09400E-001    0.00000E+000
   6.4600   1.04400E-001    0.00000E+000
   6.4630   1.07300E-001    0.00000E+000
   6.4650   1.04700E-001    0.00000E+000
   6.4680   1.10200E-001    0.00000E+000
   6.4710   1.03500E-001    0.00000E+000
   6.4720   1.05400E-001    0.00000E+000
   6.4750   1.19100E-001    0.00000E+000
   6.4780   1.11700E-001    0.00000E+000
   6.4790   1.19300E-001    0.00000E+000
   6.4820   1.23000E-001    0.00000E+000
   6.4850   1.20700E-001    0.00000E+000
   6.4880   1.23400E-001    0.00000E+000
   6.4910   1.22200E-001    0.00000E+000
   6.4930   1.23400E-001    0.00000E+000
   6.4940   1.21100E-001    0.00000E+000
   6.4970   1.34600E-001    0.00000E+000
   6.4990   1.24900E-001    0.00000E+000
   6.5020   1.26900E-001    0.00000E+000
   6.5040   1.28800E-001    0.00000E+000
   6.5060   1.41400E-001    0.00000E+000
   6.5100   1.35400E-001    0.00000E+000
   6.5120   1.32600E-001    0.00000E+000
   6.5150   1.40100E-001    0.00000E+000
   6.5170   1.29600E-001    0.00000E+000
   6.5190   1.37900E-001    0.00000E+000
   6.5220   1.35100E-001    0.00000E+000
   6.5250   1.42300E-001    0.00000E+000
   6.5290   1.43200E-001    0.00000E+000
   6.5300   1.47600E-001    0.00000E+000
   6.5330   1.47500E-001    0.00000E+000
   6.5360   1.28800E-001    0.00000E+000
   6.5390   1.50900E-001    0.00000E+000
   6.5420   1.53400E-001    0.00000E+000
   6.5440   1.55700E-001    0.00000E+000
   6.5470   1.62300E-001    0.00000E+000
   6.5480   1.58400E-001    0.00000E+000
   6.5520   1.62700E-001    0.00000E+000
   6.5550   1.66700E-001    0.00000E+000
   6.5570   1.56800E-001    0.00000E+000
   6.5600   1.56100E-001    0.00000E+000
   6.5630   1.65800E-001    0.00000E+000
   6.5660   1.78500E-001    0.00000E+000
   6.5680   1.65400E-001    0.00000E+000
   6.5720   1.80200E-001    0.00000E+000
   6.5740   1.83600E-001    0.00000E+000
   6.5760   1.86000E-001    0.00000E+000
   6.5790   1.83600E-001    0.00000E+000
   6.5810   1.92500E-001    0.00000E+000
   6.5820   1.84900E-001    0.00000E+000
   6.5870   1.88500E-001    0.00000E+000
   6.5880   1.85700E-001    0.00000E+000
   6.5910   1.90100E-001    0.00000E+000
   6.5940   1.85500E-001    0.00000E+000
   6.5960   1.90700E-001    0.00000E+000
   6.5990   1.94900E-001    0.00000E+000
   6.6010   2.02200E-001    0.00000E+000
   6.6050   1.99300E-001    0.00000E+000
   6.6070   1.96800E-001    0.00000E+000
   6.6100   2.12200E-001    0.00000E+000
   6.6120   2.05800E-001    0.00000E+000
   6.6150   2.01300E-001    0.00000E+000
   6.6160   2.10400E-001    0.00000E+000
   6.6190   2.21500E-001    0.00000E+000
   6.6230   2.28600E-001    0.00000E+000
   6.6260   2.30500E-001    0.00000E+000
   6.6280   2.26900E-001    0.00000E+000
   6.6290   2.28100E-001    0.00000E+000
   6.6320   2.26600E-001    0.00000E+000
   6.6340   2.32600E-001    0.00000E+000
   6.6380   2.35400E-001    0.00000E+000
   6.6400   2.36500E-001    0.00000E+000
   6.6430   2.44200E-001    0.00000E+000
   6.6460   2.59400E-001    0.00000E+000
   6.6480   2.41600E-001    0.00000E+000
   6.6510   2.39200E-001    0.00000E+000
   6.6540   2.46200E-001    0.00000E+000
   6.6560   2.46800E-001    0.00000E+000
   6.6590   2.52700E-001    0.00000E+000
   6.6610   2.54500E-001    0.00000E+000
   6.6650   2.55100E-001    0.00000E+000
   6.6670   2.59900E-001    0.00000E+000
   6.6680   2.52600E-001    0.00000E+000
   6.6700   2.59600E-001    0.00000E+000
   6.6730   2.60300E-001    0.00000E+000
   6.6770   2.77900E-001    0.00000E+000
   6.6790   2.60500E-001    0.00000E+000
   6.6820   2.75800E-001    0.00000E+000
   6.6840   2.65700E-001    0.00000E+000
   6.6850   2.77000E-001    0.00000E+000
   6.6890   2.81400E-001    0.00000E+000
   6.6910   2.76900E-001    0.00000E+000
   6.6930   2.82200E-001    0.00000E+000
   6.6960   2.76300E-001    0.00000E+000
   6.6980   2.98400E-001    0.00000E+000
   6.7010   2.94100E-001    0.00000E+000
   6.7050   2.88100E-001    0.00000E+000
   6.7090   2.95200E-001    0.00000E+000
   6.7130   2.88900E-001    0.00000E+000
   6.7140   3.04300E-001    0.00000E+000
   6.7180   3.10000E-001    0.00000E+000
   6.7200   2.94700E-001    0.00000E+000
   6.7230   3.10100E-001    0.00000E+000
   6.7270   2.92300E-001    0.00000E+000
   6.7280   3.28900E-001    0.00000E+000
   6.7310   3.08900E-001    0.00000E+000
   6.7320   3.16300E-001    0.00000E+000
   6.7350   3.16300E-001    0.00000E+000
   6.7380   3.12800E-001    0.00000E+000
   6.7410   3.24900E-001    0.00000E+000
   6.7440   3.29400E-001    0.00000E+000
   6.7490   3.39500E-001    0.00000E+000
   6.7500   3.19700E-001    0.00000E+000
   6.7520   3.25800E-001    0.00000E+000
   6.7530   3.29300E-001    0.00000E+000
   6.7570   3.31600E-001    0.00000E+000
   6.7600   3.45500E-001    0.00000E+000
   6.7630   3.51700E-001    0.00000E+000
   6.7650   3.42100E-001    0.00000E+000
   6.7690   3.41200E-001    0.00000E+000
   6.7710   3.50200E-001    0.00000E+000
   6.7750   3.46800E-001    0.00000E+000
   6.7790   3.67400E-001    0.00000E+000
   6.7800   3.76700E-001    0.00000E+000
   6.7830   3.52400E-001    0.00000E+000
   6.7870   3.62600E-001    0.00000E+000
   6.7890   3.56800E-001    0.00000E+000
   6.7930   3.82900E-001    0.00000E+000
   6.7950   3.80300E-001    0.00000E+000
   6.7980   3.74400E-001    0.00000E+000
   6.7990   3.76900E-001    0.00000E+000
   6.8020   3.56400E-001    0.00000E+000
   6.8050   3.88600E-001    0.00000E+000
   6.8070   3.74500E-001    0.00000E+000
   6.8110   3.90000E-001    0.00000E+000
   6.8130   3.83000E-001    0.00000E+000
   6.8160   3.94800E-001    0.00000E+000
   6.8170   3.94100E-001    0.00000E+000
   6.8210   3.91900E-001    0.00000E+000
   6.8220   3.91900E-001    0.00000E+000
   6.8260   3.93000E-001    0.00000E+000
   6.8300   4.06700E-001    0.00000E+000
   6.8320   3.98000E-001    0.00000E+000
   6.8350   3.99500E-001    0.00000E+000
   6.8380   4.23000E-001    0.00000E+000
   6.8410   4.09500E-001    0.00000E+000
   6.8420   4.01800E-001    0.00000E+000
   6.8460   3.94900E-001    0.00000E+000
   6.8480   3.93400E-001    0.00000E+000
   6.8520   4.01300E-001    0.00000E+000
   6.8540   4.26100E-001    0.00000E+000
   6.8550   4.26000E-001    0.00000E+000
   6.8590   4.26200E-001    0.00000E+000
   6.8620   4.23900E-001    0.00000E+000
   6.8640   4.32900E-001    0.00000E+000
   6.8650   4.18000E-001    0.00000E+000
   6.8690   4.22900E-001    0.00000E+000
   6.8720   4.29400E-001    0.00000E+000
   6.8750   4.38300E-001    0.00000E+000
   6.8770   4.32500E-001    0.00000E+000
   6.8810   4.46400E-001    0.00000E+000
   6.8820   4.45100E-001    0.00000E+000
   6.8850   4.59300E-001    0.00000E+000
   6.8880   4.60500E-001    0.00000E+000
   6.8890   4.50400E-001    0.00000E+000
   6.8940   4.56000E-001    0.00000E+000
   6.8970   4.50200E-001    0.00000E+000
   6.8980   4.44300E-001    0.00000E+000
   6.9000   4.58300E-001    0.00000E+000
   6.9040   4.68500E-001    0.00000E+000
   6.9070   4.71100E-001    0.00000E+000
   6.9090   4.82300E-001    0.00000E+000
   6.9130   4.66100E-001    0.00000E+000
   6.9160   4.64700E-001    0.00000E+000
   6.9180   4.65300E-001    0.00000E+000
   6.9230   4.57000E-001    0.00000E+000
   6.9270   4.61400E-001    0.00000E+000
   6.9290   4.71600E-001    0.00000E+000
   6.9320   4.82000E-001    0.00000E+000
   6.9350   4.57700E-001    0.00000E+000
   6.9380   4.81800E-001    0.00000E+000
   6.9410   4.87800E-001    0.00000E+000
   6.9430   4.70700E-001    0.00000E+000
   6.9490   4.85100E-001    0.00000E+000
   6.9520   4.79900E-001    0.00000E+000
   6.9530   4.87200E-001    0.00000E+000
   6.9580   5.02600E-001    0.00000E+000
   6.9590   4.96400E-001    0.00000E+000
   6.9610   4.95800E-001    0.00000E+000
   6.9650   4.83500E-001    0.00000E+000
   6.9670   4.88000E-001    0.00000E+000
   6.9710   5.02500E-001    0.00000E+000
   6.9740   5.23600E-001    0.00000E+000
   6.9780   5.01600E-001    0.00000E+000
   6.9820   4.83200E-001    0.00000E+000
   6.9830   5.04300E-001    0.00000E+000
   6.9870   5.09700E-001    0.00000E+000
   6.9900   5.20000E-001    0.00000E+000
   6.9910   5.26300E-001    0.00000E+000
   6.9940   5.28700E-001    0.00000E+000
   6.9980   5.23400E-001    0.00000E+000
   7.0000   5.14500E-001    0.00000E+000
   7.0020   5.15200E-001    0.00000E+000
   7.0060   5.37600E-001    0.00000E+000
   7.0090   5.18700E-001    0.00000E+000
   7.0110   5.41400E-001    0.00000E+000
   7.0130   5.46700E-001    0.00000E+000
   7.0150   5.34300E-001    0.00000E+000
   7.0200   5.30000E-001    0.00000E+000
   7.0230   5.47700E-001    0.00000E+000
   7.0260   5.42700E-001    0.00000E+000
   7.0280   5.60700E-001    0.00000E+000
   7.0310   5.61200E-001    0.00000E+000
   7.0320   5.59100E-001    0.00000E+000
   7.0360   5.71300E-001    0.00000E+000
   7.0380   5.77400E-001    0.00000E+000
   7.0420   5.81700E-001    0.00000E+000
   7.0430   5.93600E-001    0.00000E+000
   7.0470   5.85900E-001    0.00000E+000
   7.0500   6.00300E-001    0.00000E+000
   7.0520   6.00200E-001    0.00000E+000
   7.0550   6.06600E-001    0.00000E+000
   7.0580   5.97400E-001    0.00000E+000
   7.0600   6.13200E-001    0.00000E+000
   7.0630   6.28100E-001    0.00000E+000
   7.0670   6.71400E-001    0.00000E+000
   7.0680   6.56600E-001    0.00000E+000
   7.0710   6.79300E-001    0.00000E+000
   7.0730   7.11500E-001    0.00000E+000
   7.0760   7.18100E-001    0.00000E+000
   7.0800   7.35400E-001    0.00000E+000
   7.0810   7.80700E-001    0.00000E+000
   7.0830   7.85500E-001    0.00000E+000
   7.0860   7.90700E-001    0.00000E+000
   7.0890   8.28100E-001    0.00000E+000
   7.0920   8.83400E-001    0.00000E+000
   7.0950   8.99400E-001    0.00000E+000
   7.0980   9.15800E-001    0.00000E+000
   7.1030   1.01310E+000    0.00000E+000
   7.1050   1.04580E+000    0.00000E+000
   7.1070   1.08190E+000    0.00000E+000
   7.1100   1.13410E+000    0.00000E+000
   7.1130   1.24080E+000    0.00000E+000
   7.1150   1.27840E+000    0.00000E+000
   7.1190   1.41260E+000    0.00000E+000
   7.1210   1.42530E+000    0.00000E+000
   7.1240   1.57440E+000    0.00000E+000
   7.1290   1.72560E+000    0.00000E+000
   7.1310   2.03750E+000    0.00000E+000
   7.1340   2.15890E+000    0.00000E+000
   7.1380   2.49640E+000    0.00000E+000
   7.1400   2.70110E+000    0.00000E+000
   7.1420   2.72940E+000    0.00000E+000
   7.1450   2.48960E+000    0.00000E+000
   7.1480   2.75430E+000    0.00000E+000
   7.1510   2.68820E+000    0.00000E+000
   7.1540   2.85820E+000    0.00000E+000
   7.1560   2.41290E+000    0.00000E+000
   7.1590   1.86860E+000    0.00000E+000
   7.1630   1.52350E+000    0.00000E+000
   7.1650   2.21880E+000    0.00000E+000
   7.1680   1.42780E+000    0.00000E+000
   7.1700   1.47410E+000    0.00000E+000
   7.1720   1.25940E+000    0.00000E+000
   7.1760   9.20100E-001    0.00000E+000
   7.1780   9.65000E-001    0.00000E+000
   7.1810   5.77000E-001    0.00000E+000
   7.1840   1.00000E+000    0.00000E+000
   7.1860   1.00000E+000    0.00000E+000
   7.1900   1.00000E+000    0.00000E+000
   7.1930   1.00000E+000    0.00000E+000
   7.1940   1.00000E+000    0.00000E+000
   7.1990   1.00000E+000    0.00000E+000
   7.2000   1.00000E+000    0.00000E+000
   7.2020   1.00000E+000    0.00000E+000
   7.2060   1.00000E+000    0.00000E+000
   7.2100   1.00000E+000    0.00000E+000
   7.2120   1.00000E+000    0.00000E+000
   7.2160   1.00000E+000    0.00000E+000
   7.2190   1.00000E+000    0.00000E+000
   7.2210   1.00000E+000    0.00000E+000
   7.2240   1.00000E+000    0.00000E+000
   7.2260   1.00000E+000    0.00000E+000
   7.2300   1.00000E+000    0.00000E+000
   7.2310   1.00000E+000    0.00000E+000
   7.2360   1.00000E+000    0.00000E+000
   7.2390   1.00000E+000    0.00000E+000
   7.2410   1.00000E+000    0.00000E+000
   7.2440   1.00000E+000    0.00000E+000
   7.2480   1.00000E+000    0.00000E+000
   7.2490   1.00000E+000    0.00000E+000
   7.2510   1.00000E+000    0.00000E+000
   7.2550   1.00000E+000    0.00000E+000
   7.2570   1.00000E+000    0.00000E+000
   7.2620   1.00000E+000    0.00000E+000
   7.2640   1.00000E+000    0.00000E+000
   7.2670   1.00000E+000    0.00000E+000
   7.2690   1.00000E+000    0.00000E+000
   7.2730   1.00000E+000    0.00000E+000
   7.2760   1.00000E+000    0.00000E+000
   7.2780   1.00000E+000    0.00000E+000
   7.2820   1.00000E+000    0.00000E+000
   7.2830   1.00000E+000    0.00000E+000
   7.2880   1.00000E+000    0.00000E+000
   7.2910   1.00000E+000    0.00000E+000
   7.2940   1.00000E+000    0.00000E+000
   7.2960   1.00000E+000    0.00000E+000
   7.2990   1.00000E+000    0.00000E+000
   7.3030   1.00000E+000    0.00000E+000
