# Supplementary material for: Rationally seeded computational protein design of ɑ-helical barrels
Source: Nat Chem Biol. 2024 Jun 20;20(8):991–9. doi: 10.1038/s41589-024-01642-0 (PMC11288890; doi:10.1038/s41589-024-01642-0)
Supplement: Supplementary file 3 — PDB and .mtz files used for making figure panels b–d and j–m. [file 41589_2024_1642_MOESM3_ESM.zip › KIA_RP_RSPD_NatChemBiol_data_Figure2/scapCC6_LLIA_panels_e-h/AUC_panel_g/SV_raw/00074.RA1]

scapCC6_LLIA_master
R 1 20.0 50000 0032973 6.0710E11 281 1 
   5.8000   2.94800E-001    0.00000E+000
   5.8030   7.59500E-001    0.00000E+000
   5.8040   9.11000E-001    0.00000E+000
   5.8050   9.85100E-001    0.00000E+000
   5.8060   1.09240E+000    0.00000E+000
   5.8080   9.55300E-001    0.00000E+000
   5.8100   7.08100E-001    0.00000E+000
   5.8110   1.11160E+000    0.00000E+000
   5.8120   8.65800E-001    0.00000E+000
   5.8130   8.96600E-001    0.00000E+000
   5.8140   1.00500E+000    0.00000E+000
   5.8160   1.17140E+000    0.00000E+000
   5.8170   1.07450E+000    0.00000E+000
   5.8180   1.20910E+000    0.00000E+000
   5.8190   9.34300E-001    0.00000E+000
   5.8200   1.20300E+000    0.00000E+000
   5.8230   1.04100E+000    0.00000E+000
   5.8250   1.10420E+000    0.00000E+000
   5.8280   1.21430E+000    0.00000E+000
   5.8290   1.27980E+000    0.00000E+000
   5.8300   1.41180E+000    0.00000E+000
   5.8320   1.47340E+000    0.00000E+000
   5.8330   1.56090E+000    0.00000E+000
   5.8350   1.65500E+000    0.00000E+000
   5.8370   1.59670E+000    0.00000E+000
   5.8380   1.75580E+000    0.00000E+000
   5.8390   1.64320E+000    0.00000E+000
   5.8400   1.65080E+000    0.00000E+000
   5.8440   1.62400E+000    0.00000E+000
   5.8460   1.58160E+000    0.00000E+000
   5.8470   1.54810E+000    0.00000E+000
   5.8480   1.52650E+000    0.00000E+000
   5.8490   1.40120E+000    0.00000E+000
   5.8530   1.13870E+000    0.00000E+000
   5.8560   9.65900E-001    0.00000E+000
   5.8580   8.13300E-001    0.00000E+000
   5.8610   4.38200E-001    0.00000E+000
   5.8620   4.92900E-001    0.00000E+000
   5.8640   4.52700E-001    0.00000E+000
   5.8680   3.35400E-001    0.00000E+000
   5.8690   2.98300E-001    0.00000E+000
   5.8710   2.53100E-001    0.00000E+000
   5.8720   2.63100E-001    0.00000E+000
   5.8740   2.41800E-001    0.00000E+000
   5.8760   2.13300E-001    0.00000E+000
   5.8780   1.89500E-001    0.00000E+000
   5.8800   1.40400E-001    0.00000E+000
   5.8830   1.41300E-001    0.00000E+000
   5.8860   1.12800E-001    0.00000E+000
   5.8870   9.88000E-002    0.00000E+000
   5.8880   1.22000E-001    0.00000E+000
   5.8900   1.30500E-001    0.00000E+000
   5.8930   4.68000E-002    0.00000E+000
   5.8950   5.65000E-002    0.00000E+000
   5.8960   3.98000E-002    0.00000E+000
   5.8990   6.19000E-002    0.00000E+000
   5.9030   3.46000E-002    0.00000E+000
   5.9040   3.48000E-002    0.00000E+000
   5.9050   3.38000E-002    0.00000E+000
   5.9080   1.01000E-002    0.00000E+000
   5.9090   4.25000E-002    0.00000E+000
   5.9110   1.31000E-002    0.00000E+000
   5.9130   3.10000E-002    0.00000E+000
   5.9140   6.60000E-003    0.00000E+000
   5.9160   9.00000E-003    0.00000E+000
   5.9190   7.70000E-003    0.00000E+000
   5.9210   1.12000E-002    0.00000E+000
   5.9230   2.20000E-003    0.00000E+000
   5.9240  -2.10000E-003    0.00000E+000
   5.9260   9.80000E-003    0.00000E+000
   5.9280   6.00000E-003    0.00000E+000
   5.9300   1.39000E-002    0.00000E+000
   5.9320   2.00000E-004    0.00000E+000
   5.9350   3.00000E-003    0.00000E+000
   5.9370   6.10000E-003    0.00000E+000
   5.9380   7.20000E-003    0.00000E+000
   5.9400   8.30000E-003    0.00000E+000
   5.9420   1.50000E-003    0.00000E+000
   5.9440  -1.10000E-003    0.00000E+000
   5.9460   8.80000E-003    0.00000E+000
   5.9490   1.14000E-002    0.00000E+000
   5.9510  -6.00000E-004    0.00000E+000
   5.9530   1.12000E-002    0.00000E+000
   5.9550   3.80000E-003    0.00000E+000
   5.9560   8.20000E-003    0.00000E+000
   5.9580   7.00000E-003    0.00000E+000
   5.9600  -2.00000E-004    0.00000E+000
   5.9630  -1.64000E-002    0.00000E+000
   5.9640  -3.00000E-003    0.00000E+000
   5.9650   8.80000E-003    0.00000E+000
   5.9690  -2.80000E-003    0.00000E+000
   5.9710  -5.20000E-003    0.00000E+000
   5.9730   9.30000E-003    0.00000E+000
   5.9750   2.10000E-003    0.00000E+000
   5.9760   1.13000E-002    0.00000E+000
   5.9790   9.40000E-003    0.00000E+000
   5.9810   1.09000E-002    0.00000E+000
   5.9820   1.66000E-002    0.00000E+000
   5.9830   2.61000E-002    0.00000E+000
   5.9870   1.59900E-001    0.00000E+000
   5.9880   2.03700E-001    0.00000E+000
   5.9910  -7.31700E-001    0.00000E+000
   5.9930  -7.40300E-001    0.00000E+000
   5.9950   3.05000E-002    0.00000E+000
   5.9980  -7.00000E-004    0.00000E+000
   6.0010  -2.12000E-002    0.00000E+000
   6.0030  -4.62000E-002    0.00000E+000
   6.0060  -4.39000E-002    0.00000E+000
   6.0080  -2.92000E-002    0.00000E+000
   6.0100  -2.65000E-002    0.00000E+000
   6.0120  -3.79000E-002    0.00000E+000
   6.0140  -3.33000E-002    0.00000E+000
   6.0160  -2.50000E-002    0.00000E+000
   6.0180  -2.89000E-002    0.00000E+000
   6.0190  -3.87000E-002    0.00000E+000
   6.0210  -3.67000E-002    0.00000E+000
   6.0230  -4.93000E-002    0.00000E+000
   6.0240  -3.60000E-002    0.00000E+000
   6.0280  -4.61000E-002    0.00000E+000
   6.0310  -3.44000E-002    0.00000E+000
   6.0340  -6.15000E-002    0.00000E+000
   6.0350  -3.40000E-002    0.00000E+000
   6.0360  -1.54700E-001    0.00000E+000
   6.0390   6.29800E-001    0.00000E+000
   6.0450  -5.24000E-002    0.00000E+000
   6.0480   5.72000E-002    0.00000E+000
   6.0500   2.08000E-002    0.00000E+000
   6.0510   1.99000E-002    0.00000E+000
   6.0530   2.84000E-002    0.00000E+000
   6.0550   2.43000E-002    0.00000E+000
   6.0590   1.85000E-002    0.00000E+000
   6.0620   3.58000E-002    0.00000E+000
   6.0640   2.31000E-002    0.00000E+000
   6.0690   1.88000E-002    0.00000E+000
   6.0710   3.19000E-002    0.00000E+000
   6.0770   3.00000E-002    0.00000E+000
   6.0800   3.53000E-002    0.00000E+000
   6.0830   2.73000E-002    0.00000E+000
   6.0850   1.71000E-002    0.00000E+000
   6.0870   3.07000E-002    0.00000E+000
   6.0890   2.30000E-002    0.00000E+000
   6.0910   2.14000E-002    0.00000E+000
   6.0960   3.71000E-002    0.00000E+000
   6.0980   3.30000E-002    0.00000E+000
   6.0990   3.34000E-002    0.00000E+000
   6.1030   3.15000E-002    0.00000E+000
   6.1040   3.96000E-002    0.00000E+000
   6.1070   2.87000E-002    0.00000E+000
   6.1100   2.93000E-002    0.00000E+000
   6.1120   3.69000E-002    0.00000E+000
   6.1140   3.73000E-002    0.00000E+000
   6.1160   2.38000E-002    0.00000E+000
   6.1190   3.08000E-002    0.00000E+000
   6.1230   2.17000E-002    0.00000E+000
   6.1290   2.52000E-002    0.00000E+000
   6.1310   2.97000E-002    0.00000E+000
   6.1340   4.19000E-002    0.00000E+000
   6.1380   3.57000E-002    0.00000E+000
   6.1390   3.68000E-002    0.00000E+000
   6.1410   4.79000E-002    0.00000E+000
   6.1450   2.94000E-002    0.00000E+000
   6.1460   4.13000E-002    0.00000E+000
   6.1490   4.29000E-002    0.00000E+000
   6.1520   2.40000E-002    0.00000E+000
   6.1560   4.05000E-002    0.00000E+000
   6.1570   4.15000E-002    0.00000E+000
   6.1600   2.85000E-002    0.00000E+000
   6.1610   1.18000E-002    0.00000E+000
   6.1640   1.76000E-002    0.00000E+000
   6.1680   3.92000E-002    0.00000E+000
   6.1690   3.85000E-002    0.00000E+000
   6.1710   2.20000E-002    0.00000E+000
   6.1730   2.75000E-002    0.00000E+000
   6.1740   3.35000E-002    0.00000E+000
   6.1760   3.32000E-002    0.00000E+000
   6.1780   3.09000E-002    0.00000E+000
   6.1820   4.67000E-002    0.00000E+000
   6.1860   3.84000E-002    0.00000E+000
   6.1870   3.96000E-002    0.00000E+000
   6.1910   2.95000E-002    0.00000E+000
   6.1950   2.70000E-002    0.00000E+000
   6.1960   3.52000E-002    0.00000E+000
   6.1970   1.85000E-002    0.00000E+000
   6.1980   2.95000E-002    0.00000E+000
   6.2000   4.89000E-002    0.00000E+000
   6.2030   4.62000E-002    0.00000E+000
   6.2050   3.47000E-002    0.00000E+000
   6.2070   3.22000E-002    0.00000E+000
   6.2110   3.62000E-002    0.00000E+000
   6.2130   3.95000E-002    0.00000E+000
   6.2160   4.96000E-002    0.00000E+000
   6.2180   3.76000E-002    0.00000E+000
   6.2200   3.54000E-002    0.00000E+000
   6.2240   3.99000E-002    0.00000E+000
   6.2270   4.38000E-002    0.00000E+000
   6.2290   4.04000E-002    0.00000E+000
   6.2300   4.26000E-002    0.00000E+000
   6.2310   4.26000E-002    0.00000E+000
   6.2350   5.08000E-002    0.00000E+000
   6.2380   4.51000E-002    0.00000E+000
   6.2410   4.50000E-002    0.00000E+000
   6.2430   3.42000E-002    0.00000E+000
   6.2470   4.91000E-002    0.00000E+000
   6.2490   3.43000E-002    0.00000E+000
   6.2510   4.11000E-002    0.00000E+000
   6.2520   4.04000E-002    0.00000E+000
   6.2550   3.88000E-002    0.00000E+000
   6.2590   3.49000E-002    0.00000E+000
   6.2630   4.27000E-002    0.00000E+000
   6.2650   5.28000E-002    0.00000E+000
   6.2670   4.38000E-002    0.00000E+000
   6.2710   3.39000E-002    0.00000E+000
   6.2730   3.86000E-002    0.00000E+000
   6.2750   3.76000E-002    0.00000E+000
   6.2790   4.72000E-002    0.00000E+000
   6.2810   4.36000E-002    0.00000E+000
   6.2860   3.79000E-002    0.00000E+000
   6.2900   5.82000E-002    0.00000E+000
   6.2910   5.32000E-002    0.00000E+000
   6.2960   4.41000E-002    0.00000E+000
   6.2970   4.14000E-002    0.00000E+000
   6.3010   4.93000E-002    0.00000E+000
   6.3030   4.23000E-002    0.00000E+000
   6.3090   3.62000E-002    0.00000E+000
   6.3100   4.98000E-002    0.00000E+000
   6.3130   4.71000E-002    0.00000E+000
   6.3150   3.13000E-002    0.00000E+000
   6.3160   3.71000E-002    0.00000E+000
   6.3190   4.82000E-002    0.00000E+000
   6.3240   4.12000E-002    0.00000E+000
   6.3310   3.00000E-002    0.00000E+000
   6.3330   4.85000E-002    0.00000E+000
   6.3370   3.97000E-002    0.00000E+000
   6.3380   4.58000E-002    0.00000E+000
   6.3400   4.36000E-002    0.00000E+000
   6.3470   5.25000E-002    0.00000E+000
   6.3490   5.08000E-002    0.00000E+000
   6.3540   4.97000E-002    0.00000E+000
   6.3560   4.74000E-002    0.00000E+000
   6.3580   5.56000E-002    0.00000E+000
   6.3590   5.05000E-002    0.00000E+000
   6.3640   5.18000E-002    0.00000E+000
   6.3650   6.16000E-002    0.00000E+000
   6.3660   6.23000E-002    0.00000E+000
   6.3670   5.50000E-002    0.00000E+000
   6.3720   5.59000E-002    0.00000E+000
   6.3740   4.75000E-002    0.00000E+000
   6.3780   5.58000E-002    0.00000E+000
   6.3810   5.02000E-002    0.00000E+000
   6.3850   5.42000E-002    0.00000E+000
   6.3870   5.18000E-002    0.00000E+000
   6.3900   3.64000E-002    0.00000E+000
   6.3930   6.54000E-002    0.00000E+000
   6.3940   4.74000E-002    0.00000E+000
   6.3990   6.06000E-002    0.00000E+000
   6.4020   5.64000E-002    0.00000E+000
   6.4040   5.01000E-002    0.00000E+000
   6.4050   5.23000E-002    0.00000E+000
   6.4080   4.65000E-002    0.00000E+000
   6.4100   5.73000E-002    0.00000E+000
   6.4140   6.59000E-002    0.00000E+000
   6.4170   5.59000E-002    0.00000E+000
   6.4190   5.44000E-002    0.00000E+000
   6.4220   5.94000E-002    0.00000E+000
   6.4240   6.66000E-002    0.00000E+000
   6.4270   6.54000E-002    0.00000E+000
   6.4280   6.27000E-002    0.00000E+000
   6.4310   6.29000E-002    0.00000E+000
   6.4350   6.27000E-002    0.00000E+000
   6.4380   6.21000E-002    0.00000E+000
   6.4420   6.73000E-002    0.00000E+000
   6.4440   6.42000E-002    0.00000E+000
   6.4470   6.45000E-002    0.00000E+000
   6.4480   6.22000E-002    0.00000E+000
   6.4500   6.58000E-002    0.00000E+000
   6.4530   6.83000E-002    0.00000E+000
   6.4550   7.91000E-002    0.00000E+000
   6.4580   6.40000E-002    0.00000E+000
   6.4600   5.69000E-002    0.00000E+000
   6.4630   7.10000E-002    0.00000E+000
   6.4660   6.21000E-002    0.00000E+000
   6.4690   6.67000E-002    0.00000E+000
   6.4710   6.51000E-002    0.00000E+000
   6.4730   6.64000E-002    0.00000E+000
   6.4770   7.11000E-002    0.00000E+000
   6.4780   6.69000E-002    0.00000E+000
   6.4820   7.51000E-002    0.00000E+000
   6.4850   7.53000E-002    0.00000E+000
   6.4870   6.88000E-002    0.00000E+000
   6.4890   7.62000E-002    0.00000E+000
   6.4910   7.74000E-002    0.00000E+000
   6.4940   7.75000E-002    0.00000E+000
   6.4960   6.61000E-002    0.00000E+000
   6.4990   8.53000E-002    0.00000E+000
   6.5010   7.86000E-002    0.00000E+000
   6.5040   7.29000E-002    0.00000E+000
   6.5060   6.60000E-002    0.00000E+000
   6.5090   8.26000E-002    0.00000E+000
   6.5120   8.15000E-002    0.00000E+000
   6.5130   7.70000E-002    0.00000E+000
   6.5150   7.47000E-002    0.00000E+000
   6.5190   8.95000E-002    0.00000E+000
   6.5210   9.12000E-002    0.00000E+000
   6.5240   7.62000E-002    0.00000E+000
   6.5280   8.33000E-002    0.00000E+000
   6.5300   8.44000E-002    0.00000E+000
   6.5320   8.11000E-002    0.00000E+000
   6.5330   8.19000E-002    0.00000E+000
   6.5390   8.35000E-002    0.00000E+000
   6.5410   7.58000E-002    0.00000E+000
   6.5430   8.76000E-002    0.00000E+000
   6.5440   9.19000E-002    0.00000E+000
   6.5470   9.28000E-002    0.00000E+000
   6.5500   1.02300E-001    0.00000E+000
   6.5520   9.25000E-002    0.00000E+000
   6.5550   8.55000E-002    0.00000E+000
   6.5590   7.67000E-002    0.00000E+000
   6.5610   9.13000E-002    0.00000E+000
   6.5650   8.74000E-002    0.00000E+000
   6.5670   9.85000E-002    0.00000E+000
   6.5700   1.01700E-001    0.00000E+000
   6.5720   9.12000E-002    0.00000E+000
   6.5740   1.08300E-001    0.00000E+000
   6.5770   1.08600E-001    0.00000E+000
   6.5800   9.66000E-002    0.00000E+000
   6.5820   9.80000E-002    0.00000E+000
   6.5830   9.36000E-002    0.00000E+000
   6.5870   1.11300E-001    0.00000E+000
   6.5880   1.05300E-001    0.00000E+000
   6.5910   1.13500E-001    0.00000E+000
   6.5940   1.13000E-001    0.00000E+000
   6.5960   1.20000E-001    0.00000E+000
   6.6010   1.06400E-001    0.00000E+000
   6.6030   1.04000E-001    0.00000E+000
   6.6070   1.11500E-001    0.00000E+000
   6.6080   1.23400E-001    0.00000E+000
   6.6100   1.21900E-001    0.00000E+000
   6.6130   1.05100E-001    0.00000E+000
   6.6140   1.20900E-001    0.00000E+000
   6.6190   1.26200E-001    0.00000E+000
   6.6220   1.32000E-001    0.00000E+000
   6.6240   1.15600E-001    0.00000E+000
   6.6260   1.22100E-001    0.00000E+000
   6.6280   1.24200E-001    0.00000E+000
   6.6320   1.35000E-001    0.00000E+000
   6.6330   1.28000E-001    0.00000E+000
   6.6370   1.42500E-001    0.00000E+000
   6.6390   1.29800E-001    0.00000E+000
   6.6420   1.29300E-001    0.00000E+000
   6.6440   1.38800E-001    0.00000E+000
   6.6480   1.39900E-001    0.00000E+000
   6.6500   1.23300E-001    0.00000E+000
   6.6510   1.32600E-001    0.00000E+000
   6.6550   1.39900E-001    0.00000E+000
   6.6570   1.47500E-001    0.00000E+000
   6.6600   1.35700E-001    0.00000E+000
   6.6640   1.52800E-001    0.00000E+000
   6.6660   1.53100E-001    0.00000E+000
   6.6690   1.41200E-001    0.00000E+000
   6.6700   1.59000E-001    0.00000E+000
   6.6740   1.63400E-001    0.00000E+000
   6.6770   1.56600E-001    0.00000E+000
   6.6790   1.46800E-001    0.00000E+000
   6.6830   1.59400E-001    0.00000E+000
   6.6840   1.56900E-001    0.00000E+000
   6.6870   1.56900E-001    0.00000E+000
   6.6890   1.50500E-001    0.00000E+000
   6.6920   1.59400E-001    0.00000E+000
   6.6960   1.56600E-001    0.00000E+000
   6.6980   1.69100E-001    0.00000E+000
   6.7010   1.85100E-001    0.00000E+000
   6.7030   1.67900E-001    0.00000E+000
   6.7070   1.74300E-001    0.00000E+000
   6.7090   1.74300E-001    0.00000E+000
   6.7100   1.76000E-001    0.00000E+000
   6.7140   1.79600E-001    0.00000E+000
   6.7160   1.83300E-001    0.00000E+000
   6.7190   1.93800E-001    0.00000E+000
   6.7230   1.82900E-001    0.00000E+000
   6.7260   1.60100E-001    0.00000E+000
   6.7280   1.94900E-001    0.00000E+000
   6.7300   1.96100E-001    0.00000E+000
   6.7340   2.00600E-001    0.00000E+000
   6.7370   1.90900E-001    0.00000E+000
   6.7390   1.96700E-001    0.00000E+000
   6.7430   1.99900E-001    0.00000E+000
   6.7440   1.93900E-001    0.00000E+000
   6.7470   1.95400E-001    0.00000E+000
   6.7500   2.05100E-001    0.00000E+000
   6.7520   2.01000E-001    0.00000E+000
   6.7550   2.17900E-001    0.00000E+000
   6.7570   1.98400E-001    0.00000E+000
   6.7600   2.16100E-001    0.00000E+000
   6.7620   2.09400E-001    0.00000E+000
   6.7660   2.20600E-001    0.00000E+000
   6.7680   2.18500E-001    0.00000E+000
   6.7690   2.11000E-001    0.00000E+000
   6.7730   2.11800E-001    0.00000E+000
   6.7770   2.17200E-001    0.00000E+000
   6.7780   2.28900E-001    0.00000E+000
   6.7810   2.39500E-001    0.00000E+000
   6.7840   2.17700E-001    0.00000E+000
   6.7870   2.32500E-001    0.00000E+000
   6.7900   2.49100E-001    0.00000E+000
   6.7930   2.33900E-001    0.00000E+000
   6.7960   2.33700E-001    0.00000E+000
   6.7990   2.39100E-001    0.00000E+000
   6.8000   2.48600E-001    0.00000E+000
   6.8040   2.53800E-001    0.00000E+000
   6.8070   2.55400E-001    0.00000E+000
   6.8080   2.57100E-001    0.00000E+000
   6.8120   2.47200E-001    0.00000E+000
   6.8150   2.52800E-001    0.00000E+000
   6.8170   2.62600E-001    0.00000E+000
   6.8200   2.47300E-001    0.00000E+000
   6.8230   2.60900E-001    0.00000E+000
   6.8250   2.54900E-001    0.00000E+000
   6.8280   2.70900E-001    0.00000E+000
   6.8300   2.68200E-001    0.00000E+000
   6.8330   2.68400E-001    0.00000E+000
   6.8360   2.78400E-001    0.00000E+000
   6.8390   2.79100E-001    0.00000E+000
   6.8420   2.80700E-001    0.00000E+000
   6.8450   2.67000E-001    0.00000E+000
   6.8480   2.60400E-001    0.00000E+000
   6.8500   2.77800E-001    0.00000E+000
   6.8530   2.83500E-001    0.00000E+000
   6.8550   2.93900E-001    0.00000E+000
   6.8570   2.84200E-001    0.00000E+000
   6.8610   2.83500E-001    0.00000E+000
   6.8630   2.96600E-001    0.00000E+000
   6.8660   3.05400E-001    0.00000E+000
   6.8680   2.82600E-001    0.00000E+000
   6.8720   3.01900E-001    0.00000E+000
   6.8750   3.12500E-001    0.00000E+000
   6.8770   3.06500E-001    0.00000E+000
   6.8800   3.00800E-001    0.00000E+000
   6.8820   3.24000E-001    0.00000E+000
   6.8840   3.21600E-001    0.00000E+000
   6.8880   3.20100E-001    0.00000E+000
   6.8890   3.27600E-001    0.00000E+000
   6.8940   3.29700E-001    0.00000E+000
   6.8950   3.17400E-001    0.00000E+000
   6.8980   3.31100E-001    0.00000E+000
   6.9010   3.28400E-001    0.00000E+000
   6.9040   3.40000E-001    0.00000E+000
   6.9080   3.39900E-001    0.00000E+000
   6.9100   3.22800E-001    0.00000E+000
   6.9120   3.45500E-001    0.00000E+000
   6.9140   3.40600E-001    0.00000E+000
   6.9190   3.43300E-001    0.00000E+000
   6.9210   3.52200E-001    0.00000E+000
   6.9240   3.25500E-001    0.00000E+000
   6.9270   3.38000E-001    0.00000E+000
   6.9290   3.50500E-001    0.00000E+000
   6.9320   3.59400E-001    0.00000E+000
   6.9350   3.58300E-001    0.00000E+000
   6.9360   3.48700E-001    0.00000E+000
   6.9410   3.69200E-001    0.00000E+000
   6.9430   3.65300E-001    0.00000E+000
   6.9480   3.66400E-001    0.00000E+000
   6.9500   3.69600E-001    0.00000E+000
   6.9530   3.74000E-001    0.00000E+000
   6.9550   3.76100E-001    0.00000E+000
   6.9590   3.89600E-001    0.00000E+000
   6.9620   4.04600E-001    0.00000E+000
   6.9650   3.69200E-001    0.00000E+000
   6.9660   3.86800E-001    0.00000E+000
   6.9670   3.83400E-001    0.00000E+000
   6.9720   3.90600E-001    0.00000E+000
   6.9740   3.99100E-001    0.00000E+000
   6.9790   3.97100E-001    0.00000E+000
   6.9810   4.12900E-001    0.00000E+000
   6.9830   3.91800E-001    0.00000E+000
   6.9870   4.01900E-001    0.00000E+000
   6.9890   4.22700E-001    0.00000E+000
   6.9920   4.21300E-001    0.00000E+000
   6.9950   4.19800E-001    0.00000E+000
   6.9970   4.16300E-001    0.00000E+000
   7.0020   4.18800E-001    0.00000E+000
   7.0040   4.30500E-001    0.00000E+000
   7.0080   4.21900E-001    0.00000E+000
   7.0090   4.30500E-001    0.00000E+000
   7.0120   4.32000E-001    0.00000E+000
   7.0150   4.49500E-001    0.00000E+000
   7.0180   4.33500E-001    0.00000E+000
   7.0200   4.37900E-001    0.00000E+000
   7.0230   4.68100E-001    0.00000E+000
   7.0270   4.48100E-001    0.00000E+000
   7.0300   4.70700E-001    0.00000E+000
   7.0320   4.72600E-001    0.00000E+000
   7.0350   4.78400E-001    0.00000E+000
   7.0380   4.95600E-001    0.00000E+000
   7.0410   4.94900E-001    0.00000E+000
   7.0430   4.88000E-001    0.00000E+000
   7.0470   5.11700E-001    0.00000E+000
   7.0490   5.27000E-001    0.00000E+000
   7.0510   5.27700E-001    0.00000E+000
   7.0550   5.39200E-001    0.00000E+000
   7.0580   5.60200E-001    0.00000E+000
   7.0600   5.82200E-001    0.00000E+000
   7.0650   5.59100E-001    0.00000E+000
   7.0670   5.91000E-001    0.00000E+000
   7.0690   5.99200E-001    0.00000E+000
   7.0720   6.41700E-001    0.00000E+000
   7.0760   6.45100E-001    0.00000E+000
   7.0780   6.83900E-001    0.00000E+000
   7.0810   7.16800E-001    0.00000E+000
   7.0830   7.51500E-001    0.00000E+000
   7.0860   7.67200E-001    0.00000E+000
   7.0890   8.14100E-001    0.00000E+000
   7.0920   8.57500E-001    0.00000E+000
   7.0940   8.71400E-001    0.00000E+000
   7.0980   9.48300E-001    0.00000E+000
   7.1010   9.84600E-001    0.00000E+000
   7.1030   1.04470E+000    0.00000E+000
   7.1060   1.10730E+000    0.00000E+000
   7.1090   1.13920E+000    0.00000E+000
   7.1130   1.27060E+000    0.00000E+000
   7.1150   1.30540E+000    0.00000E+000
   7.1170   1.36870E+000    0.00000E+000
   7.1200   1.47480E+000    0.00000E+000
   7.1240   1.59760E+000    0.00000E+000
   7.1260   1.76710E+000    0.00000E+000
   7.1310   2.20430E+000    0.00000E+000
   7.1330   2.41340E+000    0.00000E+000
   7.1350   2.44800E+000    0.00000E+000
   7.1380   2.64540E+000    0.00000E+000
   7.1400   2.57020E+000    0.00000E+000
   7.1450   2.63520E+000    0.00000E+000
   7.1460   2.68510E+000    0.00000E+000
   7.1470   2.58760E+000    0.00000E+000
   7.1510   3.23560E+000    0.00000E+000
   7.1530   2.69180E+000    0.00000E+000
   7.1560   2.32330E+000    0.00000E+000
   7.1580   2.00030E+000    0.00000E+000
   7.1600   1.76670E+000    0.00000E+000
   7.1630   1.90130E+000    0.00000E+000
   7.1670   1.39470E+000    0.00000E+000
   7.1690   1.40330E+000    0.00000E+000
   7.1720   1.53950E+000    0.00000E+000
   7.1730   1.20100E+000    0.00000E+000
   7.1780   1.09280E+000    0.00000E+000
   7.1800   1.37400E+000    0.00000E+000
   7.1820   9.30400E-001    0.00000E+000
   7.1860   4.64700E-001    0.00000E+000
   7.1880   1.00000E+000    0.00000E+000
   7.1930   1.00000E+000    0.00000E+000
   7.1940   1.00000E+000    0.00000E+000
   7.1970   1.00000E+000    0.00000E+000
   7.2000   1.00000E+000    0.00000E+000
   7.2020   1.00000E+000    0.00000E+000
   7.2050   1.00000E+000    0.00000E+000
   7.2090   1.00000E+000    0.00000E+000
   7.2140   1.00000E+000    0.00000E+000
   7.2150   1.00000E+000    0.00000E+000
   7.2180   1.00000E+000    0.00000E+000
   7.2220   1.00000E+000    0.00000E+000
   7.2240   1.00000E+000    0.00000E+000
   7.2260   1.00000E+000    0.00000E+000
   7.2300   1.00000E+000    0.00000E+000
   7.2320   1.00000E+000    0.00000E+000
   7.2350   1.00000E+000    0.00000E+000
   7.2390   1.00000E+000    0.00000E+000
   7.2420   1.00000E+000    0.00000E+000
   7.2460   1.00000E+000    0.00000E+000
   7.2480   1.00000E+000    0.00000E+000
   7.2500   1.00000E+000    0.00000E+000
   7.2530   1.00000E+000    0.00000E+000
   7.2550   1.00000E+000    0.00000E+000
   7.2600   1.00000E+000    0.00000E+000
   7.2620   1.00000E+000    0.00000E+000
   7.2640   1.00000E+000    0.00000E+000
   7.2690   1.00000E+000    0.00000E+000
   7.2710   1.00000E+000    0.00000E+000
   7.2740   1.00000E+000    0.00000E+000
   7.2760   1.00000E+000    0.00000E+000
   7.2800   1.00000E+000    0.00000E+000
   7.2830   1.00000E+000    0.00000E+000
   7.2840   1.00000E+000    0.00000E+000
   7.2900   1.00000E+000    0.00000E+000
   7.2920   1.00000E+000    0.00000E+000
   7.2940   1.00000E+000    0.00000E+000
   7.2980   1.00000E+000    0.00000E+000
   7.2990   1.00000E+000    0.00000E+000
   7.3030   1.00000E+000    0.00000E+000
