# Supplementary material for: Rationally seeded computational protein design of ɑ-helical barrels
Source: Nat Chem Biol. 2024 Jun 20;20(8):991–9. doi: 10.1038/s41589-024-01642-0 (PMC11288890; doi:10.1038/s41589-024-01642-0)
Supplement: Supplementary file 3 — PDB and .mtz files used for making figure panels b–d and j–m. [file 41589_2024_1642_MOESM3_ESM.zip › KIA_RP_RSPD_NatChemBiol_data_Figure2/scapCC6_LLIA_panels_e-h/AUC_panel_g/SV_raw/00048.RA1]

scapCC6_LLIA_master
R 1 20.0 50000 0025182 3.9340E11 281 1 
   5.8000   9.06100E-001    0.00000E+000
   5.8010   1.06030E+000    0.00000E+000
   5.8030   1.00840E+000    0.00000E+000
   5.8040   7.73400E-001    0.00000E+000
   5.8060   6.37800E-001    0.00000E+000
   5.8080   1.20550E+000    0.00000E+000
   5.8090   1.20860E+000    0.00000E+000
   5.8100   9.54400E-001    0.00000E+000
   5.8120   1.04040E+000    0.00000E+000
   5.8130   1.15380E+000    0.00000E+000
   5.8140   1.01840E+000    0.00000E+000
   5.8150   7.56800E-001    0.00000E+000
   5.8160   9.88500E-001    0.00000E+000
   5.8170   9.00500E-001    0.00000E+000
   5.8180   1.06390E+000    0.00000E+000
   5.8190   9.14400E-001    0.00000E+000
   5.8200   1.14250E+000    0.00000E+000
   5.8220   1.02440E+000    0.00000E+000
   5.8240   1.18160E+000    0.00000E+000
   5.8250   1.03720E+000    0.00000E+000
   5.8260   1.22020E+000    0.00000E+000
   5.8280   1.17790E+000    0.00000E+000
   5.8290   1.30190E+000    0.00000E+000
   5.8310   1.54390E+000    0.00000E+000
   5.8320   1.48870E+000    0.00000E+000
   5.8330   1.60950E+000    0.00000E+000
   5.8350   1.77550E+000    0.00000E+000
   5.8370   1.69080E+000    0.00000E+000
   5.8380   1.48740E+000    0.00000E+000
   5.8400   1.61310E+000    0.00000E+000
   5.8420   1.57620E+000    0.00000E+000
   5.8430   1.67540E+000    0.00000E+000
   5.8440   1.56190E+000    0.00000E+000
   5.8450   1.54460E+000    0.00000E+000
   5.8470   1.63910E+000    0.00000E+000
   5.8480   1.49450E+000    0.00000E+000
   5.8490   1.42280E+000    0.00000E+000
   5.8510   1.40670E+000    0.00000E+000
   5.8530   9.08500E-001    0.00000E+000
   5.8540   1.00690E+000    0.00000E+000
   5.8560   6.91500E-001    0.00000E+000
   5.8580   4.88900E-001    0.00000E+000
   5.8600   4.27100E-001    0.00000E+000
   5.8620   4.08100E-001    0.00000E+000
   5.8630   4.22300E-001    0.00000E+000
   5.8640   4.73900E-001    0.00000E+000
   5.8650   3.35400E-001    0.00000E+000
   5.8670   2.72300E-001    0.00000E+000
   5.8680   2.63000E-001    0.00000E+000
   5.8700   2.33700E-001    0.00000E+000
   5.8710   2.60200E-001    0.00000E+000
   5.8730   2.42000E-001    0.00000E+000
   5.8750   2.92300E-001    0.00000E+000
   5.8760   1.81700E-001    0.00000E+000
   5.8770   1.96500E-001    0.00000E+000
   5.8800   1.60500E-001    0.00000E+000
   5.8820   1.83900E-001    0.00000E+000
   5.8830   1.09900E-001    0.00000E+000
   5.8860   1.48500E-001    0.00000E+000
   5.8890   1.16100E-001    0.00000E+000
   5.8900   1.28700E-001    0.00000E+000
   5.8920   4.98000E-002    0.00000E+000
   5.8940   7.16000E-002    0.00000E+000
   5.8960   5.08000E-002    0.00000E+000
   5.8990   5.08000E-002    0.00000E+000
   5.9000   9.50000E-003    0.00000E+000
   5.9030   3.32000E-002    0.00000E+000
   5.9050   8.10000E-003    0.00000E+000
   5.9080   2.04000E-002    0.00000E+000
   5.9100   3.84000E-002    0.00000E+000
   5.9120   4.08000E-002    0.00000E+000
   5.9140   2.35000E-002    0.00000E+000
   5.9150  -1.50000E-003    0.00000E+000
   5.9160   1.71000E-002    0.00000E+000
   5.9190   1.26000E-002    0.00000E+000
   5.9210   1.78000E-002    0.00000E+000
   5.9230   3.00000E-003    0.00000E+000
   5.9240   2.14000E-002    0.00000E+000
   5.9260   1.40000E-002    0.00000E+000
   5.9280   3.60000E-003    0.00000E+000
   5.9300   1.11000E-002    0.00000E+000
   5.9320   2.50000E-003    0.00000E+000
   5.9350   1.05000E-002    0.00000E+000
   5.9360   9.50000E-003    0.00000E+000
   5.9380   2.15000E-002    0.00000E+000
   5.9390   2.70000E-003    0.00000E+000
   5.9420   1.79000E-002    0.00000E+000
   5.9430   9.10000E-003    0.00000E+000
   5.9440   3.20000E-003    0.00000E+000
   5.9470   8.00000E-004    0.00000E+000
   5.9490   4.50000E-003    0.00000E+000
   5.9500   3.60000E-003    0.00000E+000
   5.9530   1.10000E-003    0.00000E+000
   5.9550   3.40000E-003    0.00000E+000
   5.9570  -5.00000E-004    0.00000E+000
   5.9580  -2.50000E-003    0.00000E+000
   5.9610   2.40000E-003    0.00000E+000
   5.9640   1.44000E-002    0.00000E+000
   5.9650   1.04000E-002    0.00000E+000
   5.9670   1.24000E-002    0.00000E+000
   5.9700  -6.10000E-003    0.00000E+000
   5.9710  -1.27000E-002    0.00000E+000
   5.9720   1.04000E-002    0.00000E+000
   5.9760   9.40000E-003    0.00000E+000
   5.9770   2.54000E-002    0.00000E+000
   5.9800   2.63000E-002    0.00000E+000
   5.9810  -4.40000E-003    0.00000E+000
   5.9820   2.47700E-001    0.00000E+000
   5.9840   9.84000E-002    0.00000E+000
   5.9870  -8.04200E-001    0.00000E+000
   5.9890  -3.85000E-002    0.00000E+000
   5.9910   3.92000E-002    0.00000E+000
   5.9940  -5.60000E-002    0.00000E+000
   5.9960  -4.13000E-002    0.00000E+000
   5.9980  -4.79000E-002    0.00000E+000
   6.0000  -4.17000E-002    0.00000E+000
   6.0030  -4.02000E-002    0.00000E+000
   6.0050  -4.01000E-002    0.00000E+000
   6.0070  -4.13000E-002    0.00000E+000
   6.0090  -2.33000E-002    0.00000E+000
   6.0120  -2.91000E-002    0.00000E+000
   6.0140  -5.21000E-002    0.00000E+000
   6.0160  -2.81000E-002    0.00000E+000
   6.0190  -5.48000E-002    0.00000E+000
   6.0210  -4.57000E-002    0.00000E+000
   6.0240  -3.25000E-002    0.00000E+000
   6.0260  -4.07000E-002    0.00000E+000
   6.0270  -4.95000E-002    0.00000E+000
   6.0300  -4.46000E-002    0.00000E+000
   6.0320  -3.00000E-002    0.00000E+000
   6.0340  -1.73000E-002    0.00000E+000
   6.0360  -2.27500E-001    0.00000E+000
   6.0380   7.54500E-001    0.00000E+000
   6.0440   3.92900E-001    0.00000E+000
   6.0480   4.02000E-002    0.00000E+000
   6.0510   2.35000E-002    0.00000E+000
   6.0530   4.31000E-002    0.00000E+000
   6.0560   4.08000E-002    0.00000E+000
   6.0590   3.17000E-002    0.00000E+000
   6.0610   3.63000E-002    0.00000E+000
   6.0620   3.84000E-002    0.00000E+000
   6.0640   4.72000E-002    0.00000E+000
   6.0660   4.40000E-002    0.00000E+000
   6.0680   3.72000E-002    0.00000E+000
   6.0710   4.04000E-002    0.00000E+000
   6.0730   3.31000E-002    0.00000E+000
   6.0770   2.98000E-002    0.00000E+000
   6.0790   4.99000E-002    0.00000E+000
   6.0820   4.56000E-002    0.00000E+000
   6.0840   3.60000E-002    0.00000E+000
   6.0850   3.50000E-002    0.00000E+000
   6.0870   3.86000E-002    0.00000E+000
   6.0890   3.40000E-002    0.00000E+000
   6.0910   3.32000E-002    0.00000E+000
   6.0950   2.73000E-002    0.00000E+000
   6.0980   2.90000E-002    0.00000E+000
   6.1010   3.98000E-002    0.00000E+000
   6.1020   4.41000E-002    0.00000E+000
   6.1040   3.52000E-002    0.00000E+000
   6.1050   2.94000E-002    0.00000E+000
   6.1090   3.57000E-002    0.00000E+000
   6.1120   4.14000E-002    0.00000E+000
   6.1140   3.99000E-002    0.00000E+000
   6.1160   2.74000E-002    0.00000E+000
   6.1180   4.10000E-002    0.00000E+000
   6.1240   3.28000E-002    0.00000E+000
   6.1250   4.80000E-002    0.00000E+000
   6.1290   3.44000E-002    0.00000E+000
   6.1310   3.47000E-002    0.00000E+000
   6.1320   3.35000E-002    0.00000E+000
   6.1360   4.09000E-002    0.00000E+000
   6.1410   4.59000E-002    0.00000E+000
   6.1420   5.24000E-002    0.00000E+000
   6.1480   3.35000E-002    0.00000E+000
   6.1500   6.11000E-002    0.00000E+000
   6.1520   5.43000E-002    0.00000E+000
   6.1540   4.32000E-002    0.00000E+000
   6.1570   4.02000E-002    0.00000E+000
   6.1590   4.08000E-002    0.00000E+000
   6.1620   3.38000E-002    0.00000E+000
   6.1640   3.11000E-002    0.00000E+000
   6.1670   4.27000E-002    0.00000E+000
   6.1690   4.20000E-002    0.00000E+000
   6.1710   3.58000E-002    0.00000E+000
   6.1730   4.97000E-002    0.00000E+000
   6.1760   4.23000E-002    0.00000E+000
   6.1780   4.01000E-002    0.00000E+000
   6.1800   4.46000E-002    0.00000E+000
   6.1820   6.06000E-002    0.00000E+000
   6.1840   5.75000E-002    0.00000E+000
   6.1880   5.45000E-002    0.00000E+000
   6.1910   4.05000E-002    0.00000E+000
   6.1920   5.17000E-002    0.00000E+000
   6.1960   4.82000E-002    0.00000E+000
   6.1970   5.51000E-002    0.00000E+000
   6.1980   6.73000E-002    0.00000E+000
   6.2020   5.82000E-002    0.00000E+000
   6.2040   3.72000E-002    0.00000E+000
   6.2060   4.85000E-002    0.00000E+000
   6.2090   5.24000E-002    0.00000E+000
   6.2130   5.46000E-002    0.00000E+000
   6.2140   6.09000E-002    0.00000E+000
   6.2160   5.91000E-002    0.00000E+000
   6.2220   5.24000E-002    0.00000E+000
   6.2230   5.91000E-002    0.00000E+000
   6.2250   5.07000E-002    0.00000E+000
   6.2290   5.34000E-002    0.00000E+000
   6.2310   4.86000E-002    0.00000E+000
   6.2320   6.14000E-002    0.00000E+000
   6.2360   5.55000E-002    0.00000E+000
   6.2390   6.35000E-002    0.00000E+000
   6.2420   5.96000E-002    0.00000E+000
   6.2450   6.71000E-002    0.00000E+000
   6.2470   5.84000E-002    0.00000E+000
   6.2500   6.76000E-002    0.00000E+000
   6.2520   6.41000E-002    0.00000E+000
   6.2580   6.44000E-002    0.00000E+000
   6.2600   5.87000E-002    0.00000E+000
   6.2610   5.65000E-002    0.00000E+000
   6.2630   5.45000E-002    0.00000E+000
   6.2660   7.33000E-002    0.00000E+000
   6.2730   5.68000E-002    0.00000E+000
   6.2740   6.16000E-002    0.00000E+000
   6.2790   6.59000E-002    0.00000E+000
   6.2840   7.02000E-002    0.00000E+000
   6.2850   7.40000E-002    0.00000E+000
   6.2880   6.99000E-002    0.00000E+000
   6.2910   6.42000E-002    0.00000E+000
   6.2940   8.09000E-002    0.00000E+000
   6.2970   7.22000E-002    0.00000E+000
   6.2980   7.65000E-002    0.00000E+000
   6.3000   8.59000E-002    0.00000E+000
   6.3060   7.88000E-002    0.00000E+000
   6.3080   7.56000E-002    0.00000E+000
   6.3120   8.79000E-002    0.00000E+000
   6.3140   8.70000E-002    0.00000E+000
   6.3150   9.76000E-002    0.00000E+000
   6.3170   9.64000E-002    0.00000E+000
   6.3200   1.08500E-001    0.00000E+000
   6.3210   8.00000E-002    0.00000E+000
   6.3290   7.44000E-002    0.00000E+000
   6.3310   8.83000E-002    0.00000E+000
   6.3340   9.11000E-002    0.00000E+000
   6.3370   8.53000E-002    0.00000E+000
   6.3420   8.84000E-002    0.00000E+000
   6.3440   1.05900E-001    0.00000E+000
   6.3450   1.06500E-001    0.00000E+000
   6.3490   1.07500E-001    0.00000E+000
   6.3560   1.04900E-001    0.00000E+000
   6.3590   1.04900E-001    0.00000E+000
   6.3630   1.16200E-001    0.00000E+000
   6.3660   1.25500E-001    0.00000E+000
   6.3670   1.13900E-001    0.00000E+000
   6.3700   1.11700E-001    0.00000E+000
   6.3750   1.28400E-001    0.00000E+000
   6.3760   1.12800E-001    0.00000E+000
   6.3820   1.38600E-001    0.00000E+000
   6.3860   1.20200E-001    0.00000E+000
   6.3870   1.36600E-001    0.00000E+000
   6.3930   1.30000E-001    0.00000E+000
   6.3950   1.29300E-001    0.00000E+000
   6.4000   1.42700E-001    0.00000E+000
   6.4010   1.41600E-001    0.00000E+000
   6.4040   1.36100E-001    0.00000E+000
   6.4080   1.43900E-001    0.00000E+000
   6.4110   1.38600E-001    0.00000E+000
   6.4130   1.45600E-001    0.00000E+000
   6.4140   1.53100E-001    0.00000E+000
   6.4150   1.61300E-001    0.00000E+000
   6.4190   1.40700E-001    0.00000E+000
   6.4230   1.50200E-001    0.00000E+000
   6.4260   1.54800E-001    0.00000E+000
   6.4280   1.54500E-001    0.00000E+000
   6.4300   1.52500E-001    0.00000E+000
   6.4310   1.61500E-001    0.00000E+000
   6.4320   1.54400E-001    0.00000E+000
   6.4360   1.57600E-001    0.00000E+000
   6.4390   1.67100E-001    0.00000E+000
   6.4420   1.68100E-001    0.00000E+000
   6.4450   1.65000E-001    0.00000E+000
   6.4470   1.71200E-001    0.00000E+000
   6.4490   1.80100E-001    0.00000E+000
   6.4530   1.75100E-001    0.00000E+000
   6.4540   1.91000E-001    0.00000E+000
   6.4580   1.80000E-001    0.00000E+000
   6.4600   1.89200E-001    0.00000E+000
   6.4640   1.86900E-001    0.00000E+000
   6.4650   1.94300E-001    0.00000E+000
   6.4690   1.95900E-001    0.00000E+000
   6.4720   1.90700E-001    0.00000E+000
   6.4760   2.00100E-001    0.00000E+000
   6.4780   2.02600E-001    0.00000E+000
   6.4800   1.96900E-001    0.00000E+000
   6.4810   2.19500E-001    0.00000E+000
   6.4860   2.18200E-001    0.00000E+000
   6.4890   2.17700E-001    0.00000E+000
   6.4910   2.21700E-001    0.00000E+000
   6.4940   2.07600E-001    0.00000E+000
   6.4990   2.25200E-001    0.00000E+000
   6.5010   2.21800E-001    0.00000E+000
   6.5040   2.30800E-001    0.00000E+000
   6.5070   2.44100E-001    0.00000E+000
   6.5080   2.34400E-001    0.00000E+000
   6.5120   2.43000E-001    0.00000E+000
   6.5140   2.43800E-001    0.00000E+000
   6.5170   2.35700E-001    0.00000E+000
   6.5200   2.47900E-001    0.00000E+000
   6.5220   2.50100E-001    0.00000E+000
   6.5270   2.56400E-001    0.00000E+000
   6.5290   2.58700E-001    0.00000E+000
   6.5310   2.58400E-001    0.00000E+000
   6.5330   2.60700E-001    0.00000E+000
   6.5380   2.67900E-001    0.00000E+000
   6.5420   2.71100E-001    0.00000E+000
   6.5440   2.69900E-001    0.00000E+000
   6.5470   2.67800E-001    0.00000E+000
   6.5480   2.78400E-001    0.00000E+000
   6.5510   2.78400E-001    0.00000E+000
   6.5540   2.83500E-001    0.00000E+000
   6.5560   2.69100E-001    0.00000E+000
   6.5590   2.68200E-001    0.00000E+000
   6.5610   2.91600E-001    0.00000E+000
   6.5640   2.93200E-001    0.00000E+000
   6.5650   2.83800E-001    0.00000E+000
   6.5670   2.89500E-001    0.00000E+000
   6.5720   3.06800E-001    0.00000E+000
   6.5730   3.10200E-001    0.00000E+000
   6.5760   3.05900E-001    0.00000E+000
   6.5790   3.05100E-001    0.00000E+000
   6.5800   3.03700E-001    0.00000E+000
   6.5830   3.16300E-001    0.00000E+000
   6.5870   3.17200E-001    0.00000E+000
   6.5890   3.16300E-001    0.00000E+000
   6.5910   3.20200E-001    0.00000E+000
   6.5950   3.25500E-001    0.00000E+000
   6.5980   3.31400E-001    0.00000E+000
   6.5990   3.38300E-001    0.00000E+000
   6.6050   3.27600E-001    0.00000E+000
   6.6060   3.26600E-001    0.00000E+000
   6.6080   3.39600E-001    0.00000E+000
   6.6110   3.55800E-001    0.00000E+000
   6.6140   3.44900E-001    0.00000E+000
   6.6150   3.53800E-001    0.00000E+000
   6.6180   3.55400E-001    0.00000E+000
   6.6210   3.73200E-001    0.00000E+000
   6.6270   3.65200E-001    0.00000E+000
   6.6280   3.54600E-001    0.00000E+000
   6.6300   3.68400E-001    0.00000E+000
   6.6330   3.48600E-001    0.00000E+000
   6.6350   3.74100E-001    0.00000E+000
   6.6390   3.63700E-001    0.00000E+000
   6.6410   3.75600E-001    0.00000E+000
   6.6440   3.69900E-001    0.00000E+000
   6.6450   3.69700E-001    0.00000E+000
   6.6500   3.84900E-001    0.00000E+000
   6.6510   3.83700E-001    0.00000E+000
   6.6540   3.83700E-001    0.00000E+000
   6.6580   3.93700E-001    0.00000E+000
   6.6590   3.84800E-001    0.00000E+000
   6.6630   3.96500E-001    0.00000E+000
   6.6660   3.97300E-001    0.00000E+000
   6.6690   4.05900E-001    0.00000E+000
   6.6710   4.02200E-001    0.00000E+000
   6.6760   4.26700E-001    0.00000E+000
   6.6790   3.97100E-001    0.00000E+000
   6.6820   4.31100E-001    0.00000E+000
   6.6850   4.27700E-001    0.00000E+000
   6.6860   4.17900E-001    0.00000E+000
   6.6910   4.29100E-001    0.00000E+000
   6.6920   4.19300E-001    0.00000E+000
   6.6940   4.23500E-001    0.00000E+000
   6.6960   4.14300E-001    0.00000E+000
   6.7000   4.27200E-001    0.00000E+000
   6.7030   4.20900E-001    0.00000E+000
   6.7040   4.33500E-001    0.00000E+000
   6.7090   4.38900E-001    0.00000E+000
   6.7130   4.46300E-001    0.00000E+000
   6.7150   4.32800E-001    0.00000E+000
   6.7160   4.21700E-001    0.00000E+000
   6.7210   4.49300E-001    0.00000E+000
   6.7250   4.52500E-001    0.00000E+000
   6.7260   4.30100E-001    0.00000E+000
   6.7300   4.58200E-001    0.00000E+000
   6.7320   4.54000E-001    0.00000E+000
   6.7340   4.51300E-001    0.00000E+000
   6.7390   4.63900E-001    0.00000E+000
   6.7410   4.52700E-001    0.00000E+000
   6.7440   4.63000E-001    0.00000E+000
   6.7460   4.66700E-001    0.00000E+000
   6.7490   4.58600E-001    0.00000E+000
   6.7500   4.58000E-001    0.00000E+000
   6.7530   4.55800E-001    0.00000E+000
   6.7560   4.62000E-001    0.00000E+000
   6.7590   4.67500E-001    0.00000E+000
   6.7620   4.60500E-001    0.00000E+000
   6.7640   4.78800E-001    0.00000E+000
   6.7680   4.85000E-001    0.00000E+000
   6.7710   4.76800E-001    0.00000E+000
   6.7720   4.77300E-001    0.00000E+000
   6.7770   4.84300E-001    0.00000E+000
   6.7780   4.91700E-001    0.00000E+000
   6.7800   4.86500E-001    0.00000E+000
   6.7840   4.82000E-001    0.00000E+000
   6.7870   4.99500E-001    0.00000E+000
   6.7900   4.88500E-001    0.00000E+000
   6.7930   4.92100E-001    0.00000E+000
   6.7960   4.87800E-001    0.00000E+000
   6.8000   5.04500E-001    0.00000E+000
   6.8030   4.97400E-001    0.00000E+000
   6.8050   4.97400E-001    0.00000E+000
   6.8080   5.03000E-001    0.00000E+000
   6.8110   4.95000E-001    0.00000E+000
   6.8140   4.92300E-001    0.00000E+000
   6.8160   4.88400E-001    0.00000E+000
   6.8180   5.01700E-001    0.00000E+000
   6.8210   5.07700E-001    0.00000E+000
   6.8230   4.82900E-001    0.00000E+000
   6.8260   5.06800E-001    0.00000E+000
   6.8300   5.10700E-001    0.00000E+000
   6.8320   5.06000E-001    0.00000E+000
   6.8370   5.17100E-001    0.00000E+000
   6.8380   5.07400E-001    0.00000E+000
   6.8410   5.02900E-001    0.00000E+000
   6.8460   4.96200E-001    0.00000E+000
   6.8470   4.83100E-001    0.00000E+000
   6.8500   4.96700E-001    0.00000E+000
   6.8530   5.13100E-001    0.00000E+000
   6.8540   5.13000E-001    0.00000E+000
   6.8590   5.41600E-001    0.00000E+000
   6.8600   5.28100E-001    0.00000E+000
   6.8620   5.29500E-001    0.00000E+000
   6.8640   5.24500E-001    0.00000E+000
   6.8670   5.16600E-001    0.00000E+000
   6.8710   5.17900E-001    0.00000E+000
   6.8720   5.19500E-001    0.00000E+000
   6.8750   5.23600E-001    0.00000E+000
   6.8800   5.25200E-001    0.00000E+000
   6.8810   5.24600E-001    0.00000E+000
   6.8830   5.24300E-001    0.00000E+000
   6.8880   5.52200E-001    0.00000E+000
   6.8890   5.30100E-001    0.00000E+000
   6.8930   5.29300E-001    0.00000E+000
   6.8940   5.28800E-001    0.00000E+000
   6.8970   5.32100E-001    0.00000E+000
   6.9000   5.24600E-001    0.00000E+000
   6.9020   5.47800E-001    0.00000E+000
   6.9040   5.38100E-001    0.00000E+000
   6.9080   5.47200E-001    0.00000E+000
   6.9100   5.34600E-001    0.00000E+000
   6.9150   5.32900E-001    0.00000E+000
   6.9160   5.33400E-001    0.00000E+000
   6.9180   5.33200E-001    0.00000E+000
   6.9210   5.21200E-001    0.00000E+000
   6.9230   5.31800E-001    0.00000E+000
   6.9280   5.34300E-001    0.00000E+000
   6.9310   5.52000E-001    0.00000E+000
   6.9340   5.45700E-001    0.00000E+000
   6.9360   5.37400E-001    0.00000E+000
   6.9370   5.44300E-001    0.00000E+000
   6.9420   5.57900E-001    0.00000E+000
   6.9450   5.43400E-001    0.00000E+000
   6.9490   5.61000E-001    0.00000E+000
   6.9510   5.56400E-001    0.00000E+000
   6.9520   5.57900E-001    0.00000E+000
   6.9560   5.54700E-001    0.00000E+000
   6.9600   5.54800E-001    0.00000E+000
   6.9650   5.40600E-001    0.00000E+000
   6.9660   5.36900E-001    0.00000E+000
   6.9680   5.42300E-001    0.00000E+000
   6.9720   5.57900E-001    0.00000E+000
   6.9740   5.62100E-001    0.00000E+000
   6.9780   5.61400E-001    0.00000E+000
   6.9830   5.63200E-001    0.00000E+000
   6.9840   5.43600E-001    0.00000E+000
   6.9870   5.60400E-001    0.00000E+000
   6.9890   5.69600E-001    0.00000E+000
   6.9930   5.58000E-001    0.00000E+000
   6.9950   5.78600E-001    0.00000E+000
   6.9980   5.77600E-001    0.00000E+000
   7.0000   5.67900E-001    0.00000E+000
   7.0030   5.50300E-001    0.00000E+000
   7.0060   5.83700E-001    0.00000E+000
   7.0090   5.74200E-001    0.00000E+000
   7.0110   5.69200E-001    0.00000E+000
   7.0140   5.51600E-001    0.00000E+000
   7.0180   5.63400E-001    0.00000E+000
   7.0220   5.56900E-001    0.00000E+000
   7.0230   5.87400E-001    0.00000E+000
   7.0260   5.74500E-001    0.00000E+000
   7.0270   5.86600E-001    0.00000E+000
   7.0310   5.80100E-001    0.00000E+000
   7.0340   5.77300E-001    0.00000E+000
   7.0360   5.90300E-001    0.00000E+000
   7.0380   5.88400E-001    0.00000E+000
   7.0420   5.94900E-001    0.00000E+000
   7.0440   6.04900E-001    0.00000E+000
   7.0480   6.09100E-001    0.00000E+000
   7.0510   6.19400E-001    0.00000E+000
   7.0520   6.14800E-001    0.00000E+000
   7.0550   6.45100E-001    0.00000E+000
   7.0580   6.43100E-001    0.00000E+000
   7.0620   6.52800E-001    0.00000E+000
   7.0640   6.50900E-001    0.00000E+000
   7.0670   6.75400E-001    0.00000E+000
   7.0690   6.77500E-001    0.00000E+000
   7.0710   7.11700E-001    0.00000E+000
   7.0750   7.00900E-001    0.00000E+000
   7.0780   7.09100E-001    0.00000E+000
   7.0810   7.31100E-001    0.00000E+000
   7.0820   7.71900E-001    0.00000E+000
   7.0850   7.97500E-001    0.00000E+000
   7.0870   7.99500E-001    0.00000E+000
   7.0920   8.32300E-001    0.00000E+000
   7.0940   8.70600E-001    0.00000E+000
   7.0950   9.08200E-001    0.00000E+000
   7.1000   9.21800E-001    0.00000E+000
   7.1030   9.53400E-001    0.00000E+000
   7.1050   9.98400E-001    0.00000E+000
   7.1070   1.05990E+000    0.00000E+000
   7.1100   1.11510E+000    0.00000E+000
   7.1130   1.12300E+000    0.00000E+000
   7.1170   1.23840E+000    0.00000E+000
   7.1190   1.29380E+000    0.00000E+000
   7.1220   1.35690E+000    0.00000E+000
   7.1260   1.42750E+000    0.00000E+000
   7.1280   1.56730E+000    0.00000E+000
   7.1310   1.70990E+000    0.00000E+000
   7.1350   2.05030E+000    0.00000E+000
   7.1380   2.39770E+000    0.00000E+000
   7.1400   2.52450E+000    0.00000E+000
   7.1440   2.51940E+000    0.00000E+000
   7.1470   2.59880E+000    0.00000E+000
   7.1500   2.88650E+000    0.00000E+000
   7.1530   2.83690E+000    0.00000E+000
   7.1550   2.79620E+000    0.00000E+000
   7.1580   2.08480E+000    0.00000E+000
   7.1610   1.58730E+000    0.00000E+000
   7.1630   1.69710E+000    0.00000E+000
   7.1670   1.48000E+000    0.00000E+000
   7.1700   1.29180E+000    0.00000E+000
   7.1720   1.36810E+000    0.00000E+000
   7.1760   1.25330E+000    0.00000E+000
   7.1770   1.41750E+000    0.00000E+000
   7.1800   1.11990E+000    0.00000E+000
   7.1830   2.30300E-001    0.00000E+000
   7.1860   4.48200E-001    0.00000E+000
   7.1880   1.00000E+000    0.00000E+000
   7.1930   1.00000E+000    0.00000E+000
   7.1940   1.00000E+000    0.00000E+000
   7.1970   1.00000E+000    0.00000E+000
   7.1990   1.00000E+000    0.00000E+000
   7.2020   1.00000E+000    0.00000E+000
   7.2050   1.00000E+000    0.00000E+000
   7.2070   1.00000E+000    0.00000E+000
   7.2120   1.00000E+000    0.00000E+000
   7.2140   1.00000E+000    0.00000E+000
   7.2150   1.00000E+000    0.00000E+000
   7.2190   1.00000E+000    0.00000E+000
   7.2230   1.00000E+000    0.00000E+000
   7.2250   1.00000E+000    0.00000E+000
   7.2270   1.00000E+000    0.00000E+000
   7.2300   1.00000E+000    0.00000E+000
   7.2320   1.00000E+000    0.00000E+000
   7.2350   1.00000E+000    0.00000E+000
   7.2380   1.00000E+000    0.00000E+000
   7.2410   1.00000E+000    0.00000E+000
   7.2420   1.00000E+000    0.00000E+000
   7.2460   1.00000E+000    0.00000E+000
   7.2480   1.00000E+000    0.00000E+000
   7.2510   1.00000E+000    0.00000E+000
   7.2530   1.00000E+000    0.00000E+000
   7.2570   1.00000E+000    0.00000E+000
   7.2580   1.00000E+000    0.00000E+000
   7.2620   1.00000E+000    0.00000E+000
   7.2650   1.00000E+000    0.00000E+000
   7.2670   1.00000E+000    0.00000E+000
   7.2710   1.00000E+000    0.00000E+000
   7.2740   1.00000E+000    0.00000E+000
   7.2780   1.00000E+000    0.00000E+000
   7.2800   1.00000E+000    0.00000E+000
   7.2840   1.00000E+000    0.00000E+000
   7.2870   1.00000E+000    0.00000E+000
   7.2900   1.00000E+000    0.00000E+000
   7.2940   1.00000E+000    0.00000E+000
   7.2970   1.00000E+000    0.00000E+000
   7.2980   1.00000E+000    0.00000E+000
   7.3000   1.00000E+000    0.00000E+000
