# Supplementary material for: Rationally seeded computational protein design of ɑ-helical barrels
Source: Nat Chem Biol. 2024 Jun 20;20(8):991–9. doi: 10.1038/s41589-024-01642-0 (PMC11288890; doi:10.1038/s41589-024-01642-0)
Supplement: Supplementary file 3 — PDB and .mtz files used for making figure panels b–d and j–m. [file 41589_2024_1642_MOESM3_ESM.zip › KIA_RP_RSPD_NatChemBiol_data_Figure2/scapCC6_LLIA_panels_e-h/AUC_panel_g/SV_raw/00114.RA1]

scapCC6_LLIA_master
R 1 20.0 50000 0044956 9.3580E11 281 1 
   5.8000   1.00830E+000    0.00000E+000
   5.8030   8.65000E-001    0.00000E+000
   5.8040   8.14700E-001    0.00000E+000
   5.8050   1.14730E+000    0.00000E+000
   5.8060   1.04120E+000    0.00000E+000
   5.8070   3.36900E-001    0.00000E+000
   5.8080   7.34000E-001    0.00000E+000
   5.8090   1.25730E+000    0.00000E+000
   5.8100   7.82200E-001    0.00000E+000
   5.8110   1.35430E+000    0.00000E+000
   5.8120   8.91200E-001    0.00000E+000
   5.8140   1.06710E+000    0.00000E+000
   5.8150   8.81000E-001    0.00000E+000
   5.8160   1.16490E+000    0.00000E+000
   5.8170   1.09600E+000    0.00000E+000
   5.8190   1.08260E+000    0.00000E+000
   5.8200   1.00690E+000    0.00000E+000
   5.8210   8.54900E-001    0.00000E+000
   5.8230   1.14370E+000    0.00000E+000
   5.8240   1.12220E+000    0.00000E+000
   5.8260   1.08710E+000    0.00000E+000
   5.8270   1.19970E+000    0.00000E+000
   5.8280   1.31060E+000    0.00000E+000
   5.8300   1.35800E+000    0.00000E+000
   5.8310   1.35690E+000    0.00000E+000
   5.8320   1.56740E+000    0.00000E+000
   5.8330   1.52250E+000    0.00000E+000
   5.8360   1.58400E+000    0.00000E+000
   5.8370   1.64430E+000    0.00000E+000
   5.8380   1.60890E+000    0.00000E+000
   5.8400   1.60340E+000    0.00000E+000
   5.8410   1.63780E+000    0.00000E+000
   5.8430   1.73880E+000    0.00000E+000
   5.8440   1.65710E+000    0.00000E+000
   5.8460   1.62690E+000    0.00000E+000
   5.8470   1.63370E+000    0.00000E+000
   5.8480   1.44070E+000    0.00000E+000
   5.8490   1.55340E+000    0.00000E+000
   5.8510   1.47040E+000    0.00000E+000
   5.8520   1.33350E+000    0.00000E+000
   5.8530   1.15860E+000    0.00000E+000
   5.8560   1.00690E+000    0.00000E+000
   5.8580   8.07200E-001    0.00000E+000
   5.8600   4.21400E-001    0.00000E+000
   5.8620   4.56600E-001    0.00000E+000
   5.8630   5.21300E-001    0.00000E+000
   5.8650   4.73200E-001    0.00000E+000
   5.8660   3.32500E-001    0.00000E+000
   5.8690   3.05600E-001    0.00000E+000
   5.8710   3.03300E-001    0.00000E+000
   5.8720   2.52700E-001    0.00000E+000
   5.8740   2.14900E-001    0.00000E+000
   5.8760   1.98200E-001    0.00000E+000
   5.8780   2.12600E-001    0.00000E+000
   5.8800   1.53500E-001    0.00000E+000
   5.8810   1.51800E-001    0.00000E+000
   5.8830   1.27700E-001    0.00000E+000
   5.8870   1.29700E-001    0.00000E+000
   5.8900   7.56000E-002    0.00000E+000
   5.8920   5.68000E-002    0.00000E+000
   5.8960   5.60000E-002    0.00000E+000
   5.8990   1.69000E-002    0.00000E+000
   5.9020   4.60000E-003    0.00000E+000
   5.9050   2.57000E-002    0.00000E+000
   5.9070   1.80000E-002    0.00000E+000
   5.9090   3.14000E-002    0.00000E+000
   5.9120   1.95000E-002    0.00000E+000
   5.9140   1.52000E-002    0.00000E+000
   5.9150  -1.60000E-003    0.00000E+000
   5.9160  -7.00000E-003    0.00000E+000
   5.9180   7.90000E-003    0.00000E+000
   5.9190   1.83000E-002    0.00000E+000
   5.9220   1.61000E-002    0.00000E+000
   5.9230   3.00000E-003    0.00000E+000
   5.9240  -1.70000E-003    0.00000E+000
   5.9280   1.25000E-002    0.00000E+000
   5.9300   1.68000E-002    0.00000E+000
   5.9310  -1.50000E-003    0.00000E+000
   5.9340   3.00000E-003    0.00000E+000
   5.9370   8.50000E-003    0.00000E+000
   5.9400  -3.00000E-004    0.00000E+000
   5.9420   1.20000E-003    0.00000E+000
   5.9440  -7.30000E-003    0.00000E+000
   5.9480   8.40000E-003    0.00000E+000
   5.9520  -1.40000E-003    0.00000E+000
   5.9550  -5.70000E-003    0.00000E+000
   5.9570   6.40000E-003    0.00000E+000
   5.9580   5.10000E-003    0.00000E+000
   5.9610  -8.00000E-004    0.00000E+000
   5.9640  -1.42000E-002    0.00000E+000
   5.9660  -1.05000E-002    0.00000E+000
   5.9690   3.90000E-003    0.00000E+000
   5.9710  -6.10000E-003    0.00000E+000
   5.9730  -9.00000E-004    0.00000E+000
   5.9740   9.10000E-003    0.00000E+000
   5.9780   2.24000E-002    0.00000E+000
   5.9800   1.64000E-002    0.00000E+000
   5.9820   1.48000E-002    0.00000E+000
   5.9850   2.14000E-002    0.00000E+000
   5.9870   1.23000E-002    0.00000E+000
   5.9880   2.32000E-002    0.00000E+000
   5.9890   2.16000E-002    0.00000E+000
   5.9940   1.79000E-001    0.00000E+000
   5.9960   1.40700E-001    0.00000E+000
   5.9990  -7.94700E-001    0.00000E+000
   6.0000  -7.19900E-001    0.00000E+000
   6.0010  -2.34600E-001    0.00000E+000
   6.0020  -2.07000E-002    0.00000E+000
   6.0050   2.40000E-003    0.00000E+000
   6.0060  -4.88000E-002    0.00000E+000
   6.0090  -3.92000E-002    0.00000E+000
   6.0110  -4.10000E-002    0.00000E+000
   6.0140  -3.36000E-002    0.00000E+000
   6.0160  -3.55000E-002    0.00000E+000
   6.0170  -2.15000E-002    0.00000E+000
   6.0190  -2.22000E-002    0.00000E+000
   6.0210  -4.73000E-002    0.00000E+000
   6.0230  -5.79000E-002    0.00000E+000
   6.0260  -4.27000E-002    0.00000E+000
   6.0280  -4.40000E-002    0.00000E+000
   6.0310  -4.41000E-002    0.00000E+000
   6.0320  -4.28000E-002    0.00000E+000
   6.0330  -4.20000E-002    0.00000E+000
   6.0350  -6.46000E-002    0.00000E+000
   6.0380  -7.17000E-002    0.00000E+000
   6.0390  -9.42000E-002    0.00000E+000
   6.0430   5.93600E-001    0.00000E+000
   6.0460  -3.03000E-002    0.00000E+000
   6.0500   4.64000E-002    0.00000E+000
   6.0510   2.50000E-002    0.00000E+000
   6.0520   2.31000E-002    0.00000E+000
   6.0560   2.81000E-002    0.00000E+000
   6.0570   2.55000E-002    0.00000E+000
   6.0600   2.47000E-002    0.00000E+000
   6.0630   4.03000E-002    0.00000E+000
   6.0660   3.26000E-002    0.00000E+000
   6.0690   3.54000E-002    0.00000E+000
   6.0710   3.37000E-002    0.00000E+000
   6.0720   3.60000E-002    0.00000E+000
   6.0780   3.58000E-002    0.00000E+000
   6.0810   3.71000E-002    0.00000E+000
   6.0840   2.79000E-002    0.00000E+000
   6.0870   2.16000E-002    0.00000E+000
   6.0910   3.50000E-002    0.00000E+000
   6.0960   1.94000E-002    0.00000E+000
   6.0970   3.27000E-002    0.00000E+000
   6.1010   3.04000E-002    0.00000E+000
   6.1020   3.60000E-002    0.00000E+000
   6.1040   3.07000E-002    0.00000E+000
   6.1070   2.12000E-002    0.00000E+000
   6.1090   3.35000E-002    0.00000E+000
   6.1140   3.36000E-002    0.00000E+000
   6.1170   6.00000E-003    0.00000E+000
   6.1190   2.58000E-002    0.00000E+000
   6.1210   2.88000E-002    0.00000E+000
   6.1230   3.72000E-002    0.00000E+000
   6.1300   2.65000E-002    0.00000E+000
   6.1310   2.99000E-002    0.00000E+000
   6.1320   3.58000E-002    0.00000E+000
   6.1340   3.74000E-002    0.00000E+000
   6.1390   3.67000E-002    0.00000E+000
   6.1410   3.11000E-002    0.00000E+000
   6.1460   3.86000E-002    0.00000E+000
   6.1500   4.07000E-002    0.00000E+000
   6.1520   3.12000E-002    0.00000E+000
   6.1540   3.26000E-002    0.00000E+000
   6.1550   4.17000E-002    0.00000E+000
   6.1570   2.44000E-002    0.00000E+000
   6.1590   1.95000E-002    0.00000E+000
   6.1610   3.16000E-002    0.00000E+000
   6.1630   9.50000E-003    0.00000E+000
   6.1680   3.61000E-002    0.00000E+000
   6.1700   2.44000E-002    0.00000E+000
   6.1720   4.48000E-002    0.00000E+000
   6.1760   2.97000E-002    0.00000E+000
   6.1780   3.59000E-002    0.00000E+000
   6.1790   3.62000E-002    0.00000E+000
   6.1820   2.60000E-002    0.00000E+000
   6.1840   3.55000E-002    0.00000E+000
   6.1880   4.16000E-002    0.00000E+000
   6.1910   3.64000E-002    0.00000E+000
   6.1930   2.73000E-002    0.00000E+000
   6.1970   1.96000E-002    0.00000E+000
   6.1980   4.82000E-002    0.00000E+000
   6.2020   3.80000E-002    0.00000E+000
   6.2040   3.17000E-002    0.00000E+000
   6.2050   3.21000E-002    0.00000E+000
   6.2090   2.13000E-002    0.00000E+000
   6.2110   3.72000E-002    0.00000E+000
   6.2130   4.30000E-002    0.00000E+000
   6.2150   3.57000E-002    0.00000E+000
   6.2180   2.12000E-002    0.00000E+000
   6.2200   3.35000E-002    0.00000E+000
   6.2240   3.34000E-002    0.00000E+000
   6.2250   3.18000E-002    0.00000E+000
   6.2290   3.12000E-002    0.00000E+000
   6.2320   3.68000E-002    0.00000E+000
   6.2340   4.29000E-002    0.00000E+000
   6.2360   3.97000E-002    0.00000E+000
   6.2400   2.60000E-002    0.00000E+000
   6.2440   3.71000E-002    0.00000E+000
   6.2470   4.34000E-002    0.00000E+000
   6.2480   3.27000E-002    0.00000E+000
   6.2500   3.61000E-002    0.00000E+000
   6.2520   2.80000E-002    0.00000E+000
   6.2560   3.04000E-002    0.00000E+000
   6.2580   3.36000E-002    0.00000E+000
   6.2610   3.56000E-002    0.00000E+000
   6.2620   2.44000E-002    0.00000E+000
   6.2650   3.38000E-002    0.00000E+000
   6.2680   5.22000E-002    0.00000E+000
   6.2690   4.83000E-002    0.00000E+000
   6.2720   3.10000E-002    0.00000E+000
   6.2730   3.28000E-002    0.00000E+000
   6.2760   4.11000E-002    0.00000E+000
   6.2770   3.53000E-002    0.00000E+000
   6.2790   3.96000E-002    0.00000E+000
   6.2830   4.46000E-002    0.00000E+000
   6.2840   3.78000E-002    0.00000E+000
   6.2880   3.20000E-002    0.00000E+000
   6.2900   4.10000E-002    0.00000E+000
   6.2930   2.34000E-002    0.00000E+000
   6.2970   3.67000E-002    0.00000E+000
   6.2990   3.41000E-002    0.00000E+000
   6.3040   3.77000E-002    0.00000E+000
   6.3110   3.90000E-002    0.00000E+000
   6.3120   2.51000E-002    0.00000E+000
   6.3150   4.76000E-002    0.00000E+000
   6.3160   4.94000E-002    0.00000E+000
   6.3180   4.27000E-002    0.00000E+000
   6.3220   3.64000E-002    0.00000E+000
   6.3240   4.06000E-002    0.00000E+000
   6.3300   3.38000E-002    0.00000E+000
   6.3310   1.79000E-002    0.00000E+000
   6.3340   3.51000E-002    0.00000E+000
   6.3390   2.94000E-002    0.00000E+000
   6.3410   2.66000E-002    0.00000E+000
   6.3440   4.55000E-002    0.00000E+000
   6.3470   4.03000E-002    0.00000E+000
   6.3560   4.20000E-002    0.00000E+000
   6.3580   3.37000E-002    0.00000E+000
   6.3590   3.51000E-002    0.00000E+000
   6.3640   4.44000E-002    0.00000E+000
   6.3650   3.57000E-002    0.00000E+000
   6.3710   4.02000E-002    0.00000E+000
   6.3730   3.68000E-002    0.00000E+000
   6.3760   4.63000E-002    0.00000E+000
   6.3770   3.92000E-002    0.00000E+000
   6.3800   4.77000E-002    0.00000E+000
   6.3830   3.56000E-002    0.00000E+000
   6.3850   4.43000E-002    0.00000E+000
   6.3880   2.50000E-002    0.00000E+000
   6.3900   4.13000E-002    0.00000E+000
   6.3930   4.96000E-002    0.00000E+000
   6.3950   3.76000E-002    0.00000E+000
   6.3990   5.15000E-002    0.00000E+000
   6.4020   4.57000E-002    0.00000E+000
   6.4030   4.30000E-002    0.00000E+000
   6.4050   5.29000E-002    0.00000E+000
   6.4080   4.01000E-002    0.00000E+000
   6.4110   3.32000E-002    0.00000E+000
   6.4120   4.43000E-002    0.00000E+000
   6.4130   3.64000E-002    0.00000E+000
   6.4160   4.55000E-002    0.00000E+000
   6.4190   4.36000E-002    0.00000E+000
   6.4200   4.09000E-002    0.00000E+000
   6.4240   4.33000E-002    0.00000E+000
   6.4260   2.82000E-002    0.00000E+000
   6.4280   4.52000E-002    0.00000E+000
   6.4310   4.91000E-002    0.00000E+000
   6.4330   4.51000E-002    0.00000E+000
   6.4350   4.15000E-002    0.00000E+000
   6.4400   3.54000E-002    0.00000E+000
   6.4440   4.70000E-002    0.00000E+000
   6.4450   4.52000E-002    0.00000E+000
   6.4480   6.05000E-002    0.00000E+000
   6.4510   4.10000E-002    0.00000E+000
   6.4530   6.11000E-002    0.00000E+000
   6.4550   5.84000E-002    0.00000E+000
   6.4570   5.99000E-002    0.00000E+000
   6.4590   2.90000E-002    0.00000E+000
   6.4610   5.58000E-002    0.00000E+000
   6.4640   3.65000E-002    0.00000E+000
   6.4670   4.87000E-002    0.00000E+000
   6.4700   4.35000E-002    0.00000E+000
   6.4710   4.04000E-002    0.00000E+000
   6.4760   4.35000E-002    0.00000E+000
   6.4780   4.13000E-002    0.00000E+000
   6.4800   4.25000E-002    0.00000E+000
   6.4820   4.89000E-002    0.00000E+000
   6.4860   4.74000E-002    0.00000E+000
   6.4880   4.07000E-002    0.00000E+000
   6.4900   4.57000E-002    0.00000E+000
   6.4920   4.88000E-002    0.00000E+000
   6.4940   4.85000E-002    0.00000E+000
   6.4970   5.63000E-002    0.00000E+000
   6.4990   4.51000E-002    0.00000E+000
   6.5030   4.48000E-002    0.00000E+000
   6.5060   3.93000E-002    0.00000E+000
   6.5080   5.25000E-002    0.00000E+000
   6.5120   6.00000E-002    0.00000E+000
   6.5130   6.67000E-002    0.00000E+000
   6.5160   5.28000E-002    0.00000E+000
   6.5170   3.18000E-002    0.00000E+000
   6.5210   5.75000E-002    0.00000E+000
   6.5230   3.69000E-002    0.00000E+000
   6.5260   4.98000E-002    0.00000E+000
   6.5280   5.31000E-002    0.00000E+000
   6.5300   5.08000E-002    0.00000E+000
   6.5320   5.33000E-002    0.00000E+000
   6.5350   5.44000E-002    0.00000E+000
   6.5390   5.27000E-002    0.00000E+000
   6.5420   4.76000E-002    0.00000E+000
   6.5440   5.43000E-002    0.00000E+000
   6.5460   4.04000E-002    0.00000E+000
   6.5490   4.60000E-002    0.00000E+000
   6.5510   4.56000E-002    0.00000E+000
   6.5530   5.09000E-002    0.00000E+000
   6.5550   4.68000E-002    0.00000E+000
   6.5590   3.32000E-002    0.00000E+000
   6.5620   4.70000E-002    0.00000E+000
   6.5650   5.03000E-002    0.00000E+000
   6.5670   5.93000E-002    0.00000E+000
   6.5680   4.47000E-002    0.00000E+000
   6.5710   5.95000E-002    0.00000E+000
   6.5740   6.62000E-002    0.00000E+000
   6.5760   6.36000E-002    0.00000E+000
   6.5780   5.41000E-002    0.00000E+000
   6.5810   5.15000E-002    0.00000E+000
   6.5830   4.63000E-002    0.00000E+000
   6.5870   5.80000E-002    0.00000E+000
   6.5890   4.92000E-002    0.00000E+000
   6.5920   4.93000E-002    0.00000E+000
   6.5940   4.76000E-002    0.00000E+000
   6.5980   4.82000E-002    0.00000E+000
   6.6000   5.42000E-002    0.00000E+000
   6.6030   6.55000E-002    0.00000E+000
   6.6060   4.45000E-002    0.00000E+000
   6.6080   7.16000E-002    0.00000E+000
   6.6110   5.48000E-002    0.00000E+000
   6.6130   6.22000E-002    0.00000E+000
   6.6150   4.62000E-002    0.00000E+000
   6.6170   6.33000E-002    0.00000E+000
   6.6200   6.09000E-002    0.00000E+000
   6.6230   5.59000E-002    0.00000E+000
   6.6260   6.94000E-002    0.00000E+000
   6.6270   5.60000E-002    0.00000E+000
   6.6290   5.86000E-002    0.00000E+000
   6.6310   6.52000E-002    0.00000E+000
   6.6330   5.45000E-002    0.00000E+000
   6.6390   6.54000E-002    0.00000E+000
   6.6420   5.87000E-002    0.00000E+000
   6.6430   7.13000E-002    0.00000E+000
   6.6460   7.23000E-002    0.00000E+000
   6.6480   6.10000E-002    0.00000E+000
   6.6510   5.56000E-002    0.00000E+000
   6.6550   5.96000E-002    0.00000E+000
   6.6570   6.13000E-002    0.00000E+000
   6.6590   6.87000E-002    0.00000E+000
   6.6620   6.66000E-002    0.00000E+000
   6.6660   6.15000E-002    0.00000E+000
   6.6670   5.66000E-002    0.00000E+000
   6.6680   6.44000E-002    0.00000E+000
   6.6700   6.58000E-002    0.00000E+000
   6.6730   6.51000E-002    0.00000E+000
   6.6770   5.04000E-002    0.00000E+000
   6.6800   6.82000E-002    0.00000E+000
   6.6840   7.04000E-002    0.00000E+000
   6.6850   5.90000E-002    0.00000E+000
   6.6870   6.76000E-002    0.00000E+000
   6.6900   6.21000E-002    0.00000E+000
   6.6930   6.43000E-002    0.00000E+000
   6.6940   6.50000E-002    0.00000E+000
   6.6970   6.61000E-002    0.00000E+000
   6.7010   7.97000E-002    0.00000E+000
   6.7020   6.56000E-002    0.00000E+000
   6.7070   5.88000E-002    0.00000E+000
   6.7100   7.08000E-002    0.00000E+000
   6.7120   7.73000E-002    0.00000E+000
   6.7150   7.52000E-002    0.00000E+000
   6.7210   8.00000E-002    0.00000E+000
   6.7230   7.35000E-002    0.00000E+000
   6.7260   4.59000E-002    0.00000E+000
   6.7280   7.10000E-002    0.00000E+000
   6.7300   8.67000E-002    0.00000E+000
   6.7320   8.30000E-002    0.00000E+000
   6.7340   7.23000E-002    0.00000E+000
   6.7400   6.82000E-002    0.00000E+000
   6.7430   8.18000E-002    0.00000E+000
   6.7440   9.33000E-002    0.00000E+000
   6.7480   8.16000E-002    0.00000E+000
   6.7500   7.31000E-002    0.00000E+000
   6.7530   7.63000E-002    0.00000E+000
   6.7540   7.86000E-002    0.00000E+000
   6.7580   6.89000E-002    0.00000E+000
   6.7610   7.76000E-002    0.00000E+000
   6.7620   7.23000E-002    0.00000E+000
   6.7660   9.40000E-002    0.00000E+000
   6.7680   7.61000E-002    0.00000E+000
   6.7710   8.29000E-002    0.00000E+000
   6.7740   8.10000E-002    0.00000E+000
   6.7780   8.07000E-002    0.00000E+000
   6.7800   1.01500E-001    0.00000E+000
   6.7830   8.31000E-002    0.00000E+000
   6.7860   7.17000E-002    0.00000E+000
   6.7890   8.59000E-002    0.00000E+000
   6.7910   7.96000E-002    0.00000E+000
   6.7950   8.70000E-002    0.00000E+000
   6.7970   8.71000E-002    0.00000E+000
   6.8000   1.05100E-001    0.00000E+000
   6.8020   1.00900E-001    0.00000E+000
   6.8040   9.82000E-002    0.00000E+000
   6.8070   8.93000E-002    0.00000E+000
   6.8100   1.07600E-001    0.00000E+000
   6.8130   8.45000E-002    0.00000E+000
   6.8160   9.05000E-002    0.00000E+000
   6.8180   9.54000E-002    0.00000E+000
   6.8210   8.72000E-002    0.00000E+000
   6.8230   7.94000E-002    0.00000E+000
   6.8260   9.82000E-002    0.00000E+000
   6.8290   1.05800E-001    0.00000E+000
   6.8320   1.01000E-001    0.00000E+000
   6.8350   9.94000E-002    0.00000E+000
   6.8380   1.03700E-001    0.00000E+000
   6.8390   9.17000E-002    0.00000E+000
   6.8430   9.92000E-002    0.00000E+000
   6.8450   8.00000E-002    0.00000E+000
   6.8470   7.90000E-002    0.00000E+000
   6.8500   9.60000E-002    0.00000E+000
   6.8530   1.07800E-001    0.00000E+000
   6.8540   1.09600E-001    0.00000E+000
   6.8590   1.16100E-001    0.00000E+000
   6.8610   1.06900E-001    0.00000E+000
   6.8640   1.04900E-001    0.00000E+000
   6.8660   1.10100E-001    0.00000E+000
   6.8680   9.27000E-002    0.00000E+000
   6.8720   1.05000E-001    0.00000E+000
   6.8750   1.10900E-001    0.00000E+000
   6.8790   1.20800E-001    0.00000E+000
   6.8810   1.20200E-001    0.00000E+000
   6.8840   1.02800E-001    0.00000E+000
   6.8880   1.17200E-001    0.00000E+000
   6.8900   1.22400E-001    0.00000E+000
   6.8930   1.18200E-001    0.00000E+000
   6.8940   1.17900E-001    0.00000E+000
   6.8980   1.29900E-001    0.00000E+000
   6.9000   1.17300E-001    0.00000E+000
   6.9020   1.20900E-001    0.00000E+000
   6.9080   1.32800E-001    0.00000E+000
   6.9100   1.29800E-001    0.00000E+000
   6.9120   1.28800E-001    0.00000E+000
   6.9160   1.30700E-001    0.00000E+000
   6.9200   1.34800E-001    0.00000E+000
   6.9240   1.24700E-001    0.00000E+000
   6.9260   1.18100E-001    0.00000E+000
   6.9310   1.28700E-001    0.00000E+000
   6.9320   1.43100E-001    0.00000E+000
   6.9340   1.42200E-001    0.00000E+000
   6.9380   1.33600E-001    0.00000E+000
   6.9390   1.53300E-001    0.00000E+000
   6.9430   1.40400E-001    0.00000E+000
   6.9450   1.45600E-001    0.00000E+000
   6.9500   1.44700E-001    0.00000E+000
   6.9520   1.37900E-001    0.00000E+000
   6.9550   1.48000E-001    0.00000E+000
   6.9570   1.58700E-001    0.00000E+000
   6.9600   1.60500E-001    0.00000E+000
   6.9610   1.54600E-001    0.00000E+000
   6.9650   1.61700E-001    0.00000E+000
   6.9680   1.55300E-001    0.00000E+000
   6.9700   1.69300E-001    0.00000E+000
   6.9750   1.61100E-001    0.00000E+000
   6.9780   1.69600E-001    0.00000E+000
   6.9790   1.62900E-001    0.00000E+000
   6.9830   1.63800E-001    0.00000E+000
   6.9860   1.78400E-001    0.00000E+000
   6.9880   1.65600E-001    0.00000E+000
   6.9920   1.79200E-001    0.00000E+000
   6.9930   1.89000E-001    0.00000E+000
   6.9960   1.96700E-001    0.00000E+000
   7.0000   1.85500E-001    0.00000E+000
   7.0010   1.79500E-001    0.00000E+000
   7.0050   1.86200E-001    0.00000E+000
   7.0090   2.17000E-001    0.00000E+000
   7.0100   1.91000E-001    0.00000E+000
   7.0130   2.04300E-001    0.00000E+000
   7.0150   2.06000E-001    0.00000E+000
   7.0190   2.04400E-001    0.00000E+000
   7.0240   2.29100E-001    0.00000E+000
   7.0260   2.16400E-001    0.00000E+000
   7.0280   2.34800E-001    0.00000E+000
   7.0310   2.33900E-001    0.00000E+000
   7.0330   2.43000E-001    0.00000E+000
   7.0360   2.45800E-001    0.00000E+000
   7.0390   2.60200E-001    0.00000E+000
   7.0410   2.79600E-001    0.00000E+000
   7.0440   2.73800E-001    0.00000E+000
   7.0470   2.95500E-001    0.00000E+000
   7.0510   2.93000E-001    0.00000E+000
   7.0520   3.08400E-001    0.00000E+000
   7.0540   3.45500E-001    0.00000E+000
   7.0580   3.29400E-001    0.00000E+000
   7.0600   3.49200E-001    0.00000E+000
   7.0620   3.67100E-001    0.00000E+000
   7.0670   3.86300E-001    0.00000E+000
   7.0690   4.13000E-001    0.00000E+000
   7.0710   4.47200E-001    0.00000E+000
   7.0760   4.67300E-001    0.00000E+000
   7.0790   5.05900E-001    0.00000E+000
   7.0810   5.28600E-001    0.00000E+000
   7.0820   5.78800E-001    0.00000E+000
   7.0850   5.87400E-001    0.00000E+000
   7.0880   5.96000E-001    0.00000E+000
   7.0900   6.70600E-001    0.00000E+000
   7.0940   7.13300E-001    0.00000E+000
   7.0970   8.00900E-001    0.00000E+000
   7.1010   8.48600E-001    0.00000E+000
   7.1030   9.17200E-001    0.00000E+000
   7.1060   9.77300E-001    0.00000E+000
   7.1080   1.05380E+000    0.00000E+000
   7.1130   1.11940E+000    0.00000E+000
   7.1150   1.20150E+000    0.00000E+000
   7.1190   1.43130E+000    0.00000E+000
   7.1220   1.47390E+000    0.00000E+000
   7.1240   1.89890E+000    0.00000E+000
   7.1290   2.38670E+000    0.00000E+000
   7.1330   2.44080E+000    0.00000E+000
   7.1350   2.33840E+000    0.00000E+000
   7.1380   2.61890E+000    0.00000E+000
   7.1420   2.58990E+000    0.00000E+000
   7.1440   2.63140E+000    0.00000E+000
   7.1470   2.65260E+000    0.00000E+000
   7.1490   2.49550E+000    0.00000E+000
   7.1530   2.37740E+000    0.00000E+000
   7.1560   2.37240E+000    0.00000E+000
   7.1580   2.13210E+000    0.00000E+000
   7.1610   1.53300E+000    0.00000E+000
   7.1630   1.42320E+000    0.00000E+000
   7.1670   1.60100E+000    0.00000E+000
   7.1700   1.61770E+000    0.00000E+000
   7.1720   1.53790E+000    0.00000E+000
   7.1750   1.07860E+000    0.00000E+000
   7.1780   9.35500E-001    0.00000E+000
   7.1810   8.18200E-001    0.00000E+000
   7.1830   9.15200E-001    0.00000E+000
   7.1870  -2.05200E-001    0.00000E+000
   7.1890  -8.44000E-001    0.00000E+000
   7.1930   1.00000E+000    0.00000E+000
   7.1950   1.00000E+000    0.00000E+000
   7.1970   1.00000E+000    0.00000E+000
   7.2000   1.00000E+000    0.00000E+000
   7.2030   1.00000E+000    0.00000E+000
   7.2060   1.00000E+000    0.00000E+000
   7.2090   1.00000E+000    0.00000E+000
   7.2120   1.00000E+000    0.00000E+000
   7.2150   1.00000E+000    0.00000E+000
   7.2170   1.00000E+000    0.00000E+000
   7.2190   1.00000E+000    0.00000E+000
   7.2230   1.00000E+000    0.00000E+000
   7.2250   1.00000E+000    0.00000E+000
   7.2290   1.00000E+000    0.00000E+000
   7.2310   1.00000E+000    0.00000E+000
   7.2350   1.00000E+000    0.00000E+000
   7.2370   1.00000E+000    0.00000E+000
   7.2410   1.00000E+000    0.00000E+000
   7.2430   1.00000E+000    0.00000E+000
   7.2460   1.00000E+000    0.00000E+000
   7.2490   1.00000E+000    0.00000E+000
   7.2510   1.00000E+000    0.00000E+000
   7.2530   1.00000E+000    0.00000E+000
   7.2570   1.00000E+000    0.00000E+000
   7.2600   1.00000E+000    0.00000E+000
   7.2620   1.00000E+000    0.00000E+000
   7.2650   1.00000E+000    0.00000E+000
   7.2670   1.00000E+000    0.00000E+000
   7.2710   1.00000E+000    0.00000E+000
   7.2740   1.00000E+000    0.00000E+000
   7.2770   1.00000E+000    0.00000E+000
   7.2810   1.00000E+000    0.00000E+000
   7.2830   1.00000E+000    0.00000E+000
   7.2870   1.00000E+000    0.00000E+000
   7.2890   1.00000E+000    0.00000E+000
   7.2920   1.00000E+000    0.00000E+000
   7.2960   1.00000E+000    0.00000E+000
   7.2980   1.00000E+000    0.00000E+000
   7.3010   1.00000E+000    0.00000E+000
