# Supplementary material for: Rationally seeded computational protein design of ɑ-helical barrels
Source: Nat Chem Biol. 2024 Jun 20;20(8):991–9. doi: 10.1038/s41589-024-01642-0 (PMC11288890; doi:10.1038/s41589-024-01642-0)
Supplement: Supplementary file 3 — PDB and .mtz files used for making figure panels b–d and j–m. [file 41589_2024_1642_MOESM3_ESM.zip › KIA_RP_RSPD_NatChemBiol_data_Figure2/scapCC6_LLIA_panels_e-h/AUC_panel_g/SV_raw/00100.RA1]

scapCC6_LLIA_master
R 1 20.0 50000 0040761 8.2070E11 281 1 
   5.8010   7.38400E-001    0.00000E+000
   5.8030   7.44900E-001    0.00000E+000
   5.8040   4.93500E-001    0.00000E+000
   5.8060   8.60100E-001    0.00000E+000
   5.8070   1.12570E+000    0.00000E+000
   5.8080   1.18080E+000    0.00000E+000
   5.8090   8.98000E-001    0.00000E+000
   5.8100   9.34900E-001    0.00000E+000
   5.8120   9.68100E-001    0.00000E+000
   5.8130   1.20200E+000    0.00000E+000
   5.8140   9.80400E-001    0.00000E+000
   5.8150   7.58900E-001    0.00000E+000
   5.8170   9.19300E-001    0.00000E+000
   5.8190   1.00720E+000    0.00000E+000
   5.8210   1.00740E+000    0.00000E+000
   5.8220   1.01990E+000    0.00000E+000
   5.8230   8.74300E-001    0.00000E+000
   5.8240   9.82300E-001    0.00000E+000
   5.8250   1.23980E+000    0.00000E+000
   5.8260   1.07500E+000    0.00000E+000
   5.8270   1.13140E+000    0.00000E+000
   5.8280   1.31170E+000    0.00000E+000
   5.8290   1.31620E+000    0.00000E+000
   5.8300   1.46430E+000    0.00000E+000
   5.8310   1.61660E+000    0.00000E+000
   5.8330   1.62800E+000    0.00000E+000
   5.8340   1.57090E+000    0.00000E+000
   5.8350   1.63170E+000    0.00000E+000
   5.8370   1.60020E+000    0.00000E+000
   5.8380   1.61570E+000    0.00000E+000
   5.8400   1.69160E+000    0.00000E+000
   5.8410   1.58980E+000    0.00000E+000
   5.8420   1.71140E+000    0.00000E+000
   5.8440   1.55220E+000    0.00000E+000
   5.8450   1.68550E+000    0.00000E+000
   5.8470   1.48910E+000    0.00000E+000
   5.8480   1.47670E+000    0.00000E+000
   5.8490   1.48800E+000    0.00000E+000
   5.8510   1.51750E+000    0.00000E+000
   5.8520   1.28610E+000    0.00000E+000
   5.8530   1.14980E+000    0.00000E+000
   5.8560   8.06200E-001    0.00000E+000
   5.8590   6.16200E-001    0.00000E+000
   5.8600   4.32800E-001    0.00000E+000
   5.8620   4.19500E-001    0.00000E+000
   5.8630   4.52100E-001    0.00000E+000
   5.8650   3.56700E-001    0.00000E+000
   5.8670   3.60500E-001    0.00000E+000
   5.8680   2.70200E-001    0.00000E+000
   5.8700   2.44900E-001    0.00000E+000
   5.8710   2.45700E-001    0.00000E+000
   5.8730   1.88700E-001    0.00000E+000
   5.8750   2.28100E-001    0.00000E+000
   5.8760   2.31400E-001    0.00000E+000
   5.8770   1.79800E-001    0.00000E+000
   5.8800   1.59400E-001    0.00000E+000
   5.8810   1.49800E-001    0.00000E+000
   5.8830   1.17200E-001    0.00000E+000
   5.8850   1.14400E-001    0.00000E+000
   5.8860   9.69000E-002    0.00000E+000
   5.8880   1.26500E-001    0.00000E+000
   5.8890   1.04600E-001    0.00000E+000
   5.8910   7.02000E-002    0.00000E+000
   5.8920   7.06000E-002    0.00000E+000
   5.8940   6.88000E-002    0.00000E+000
   5.8970   4.56000E-002    0.00000E+000
   5.8980   3.08000E-002    0.00000E+000
   5.9010   3.77000E-002    0.00000E+000
   5.9030   2.29000E-002    0.00000E+000
   5.9050   2.45000E-002    0.00000E+000
   5.9080   2.25000E-002    0.00000E+000
   5.9100   1.29000E-002    0.00000E+000
   5.9120   2.64000E-002    0.00000E+000
   5.9140   6.10000E-003    0.00000E+000
   5.9160   6.40000E-003    0.00000E+000
   5.9170   1.92000E-002    0.00000E+000
   5.9190   5.80000E-003    0.00000E+000
   5.9210   1.84000E-002    0.00000E+000
   5.9240   1.20000E-003    0.00000E+000
   5.9280   1.95000E-002    0.00000E+000
   5.9310   9.70000E-003    0.00000E+000
   5.9330   1.63000E-002    0.00000E+000
   5.9350   1.03000E-002    0.00000E+000
   5.9370   4.90000E-003    0.00000E+000
   5.9390   2.90000E-003    0.00000E+000
   5.9400  -1.20000E-003    0.00000E+000
   5.9440   4.60000E-003    0.00000E+000
   5.9450   7.40000E-003    0.00000E+000
   5.9490   6.30000E-003    0.00000E+000
   5.9510  -2.00000E-004    0.00000E+000
   5.9540  -1.20000E-003    0.00000E+000
   5.9550   1.39000E-002    0.00000E+000
   5.9570   8.40000E-003    0.00000E+000
   5.9590   4.90000E-003    0.00000E+000
   5.9610   1.00000E-004    0.00000E+000
   5.9630  -2.10000E-003    0.00000E+000
   5.9660   4.50000E-003    0.00000E+000
   5.9670   4.30000E-003    0.00000E+000
   5.9700   6.10000E-003    0.00000E+000
   5.9720   5.20000E-003    0.00000E+000
   5.9730   8.00000E-004    0.00000E+000
   5.9750   2.01000E-002    0.00000E+000
   5.9760   1.38000E-002    0.00000E+000
   5.9800   6.90000E-003    0.00000E+000
   5.9820   1.49000E-002    0.00000E+000
   5.9830   1.56000E-002    0.00000E+000
   5.9860   2.26000E-002    0.00000E+000
   5.9880   1.04000E-002    0.00000E+000
   5.9890   1.85900E-001    0.00000E+000
   5.9910   1.68000E-001    0.00000E+000
   5.9940  -6.57500E-001    0.00000E+000
   5.9960  -7.55800E-001    0.00000E+000
   5.9980  -1.69700E-001    0.00000E+000
   6.0000   4.28000E-002    0.00000E+000
   6.0020  -5.79000E-002    0.00000E+000
   6.0030  -4.36000E-002    0.00000E+000
   6.0050  -3.43000E-002    0.00000E+000
   6.0090  -4.52000E-002    0.00000E+000
   6.0110  -1.72000E-002    0.00000E+000
   6.0120  -4.97000E-002    0.00000E+000
   6.0150  -2.38000E-002    0.00000E+000
   6.0160  -2.33000E-002    0.00000E+000
   6.0190  -5.18000E-002    0.00000E+000
   6.0210  -4.86000E-002    0.00000E+000
   6.0240  -4.56000E-002    0.00000E+000
   6.0260  -5.99000E-002    0.00000E+000
   6.0280  -4.92000E-002    0.00000E+000
   6.0310  -3.78000E-002    0.00000E+000
   6.0330  -5.34000E-002    0.00000E+000
   6.0340  -2.26000E-002    0.00000E+000
   6.0350  -2.79300E-001    0.00000E+000
   6.0380  -1.12200E-001    0.00000E+000
   6.0420   5.13400E-001    0.00000E+000
   6.0460  -7.49000E-002    0.00000E+000
   6.0500   4.86000E-002    0.00000E+000
   6.0510   3.57000E-002    0.00000E+000
   6.0530   4.20000E-002    0.00000E+000
   6.0560   3.10000E-002    0.00000E+000
   6.0600   3.70000E-002    0.00000E+000
   6.0610   1.64000E-002    0.00000E+000
   6.0630   4.56000E-002    0.00000E+000
   6.0680   4.56000E-002    0.00000E+000
   6.0710   3.30000E-002    0.00000E+000
   6.0720   2.32000E-002    0.00000E+000
   6.0770   4.26000E-002    0.00000E+000
   6.0790   3.51000E-002    0.00000E+000
   6.0810   3.83000E-002    0.00000E+000
   6.0840   3.03000E-002    0.00000E+000
   6.0850   2.61000E-002    0.00000E+000
   6.0870   3.53000E-002    0.00000E+000
   6.0920   3.59000E-002    0.00000E+000
   6.0970   3.50000E-002    0.00000E+000
   6.0980   3.57000E-002    0.00000E+000
   6.0990   2.40000E-002    0.00000E+000
   6.1020   2.91000E-002    0.00000E+000
   6.1050   3.60000E-002    0.00000E+000
   6.1070   3.15000E-002    0.00000E+000
   6.1130   3.24000E-002    0.00000E+000
   6.1140   3.15000E-002    0.00000E+000
   6.1190   2.21000E-002    0.00000E+000
   6.1210   2.79000E-002    0.00000E+000
   6.1230   2.60000E-002    0.00000E+000
   6.1280   3.13000E-002    0.00000E+000
   6.1310   3.37000E-002    0.00000E+000
   6.1320   1.97000E-002    0.00000E+000
   6.1330   3.37000E-002    0.00000E+000
   6.1370   2.89000E-002    0.00000E+000
   6.1390   3.40000E-002    0.00000E+000
   6.1410   4.02000E-002    0.00000E+000
   6.1430   2.95000E-002    0.00000E+000
   6.1490   4.83000E-002    0.00000E+000
   6.1510   3.44000E-002    0.00000E+000
   6.1540   4.30000E-002    0.00000E+000
   6.1570   4.44000E-002    0.00000E+000
   6.1590   1.99000E-002    0.00000E+000
   6.1610   2.35000E-002    0.00000E+000
   6.1640   2.06000E-002    0.00000E+000
   6.1660   1.83000E-002    0.00000E+000
   6.1680   3.50000E-002    0.00000E+000
   6.1710   3.36000E-002    0.00000E+000
   6.1730   2.15000E-002    0.00000E+000
   6.1780   2.85000E-002    0.00000E+000
   6.1830   2.54000E-002    0.00000E+000
   6.1840   3.88000E-002    0.00000E+000
   6.1880   4.15000E-002    0.00000E+000
   6.1940   2.30000E-002    0.00000E+000
   6.1950   3.73000E-002    0.00000E+000
   6.1960   1.38000E-002    0.00000E+000
   6.1980   3.07000E-002    0.00000E+000
   6.2000   5.09000E-002    0.00000E+000
   6.2020   4.41000E-002    0.00000E+000
   6.2050   4.62000E-002    0.00000E+000
   6.2070   4.62000E-002    0.00000E+000
   6.2090   3.99000E-002    0.00000E+000
   6.2110   3.69000E-002    0.00000E+000
   6.2140   3.63000E-002    0.00000E+000
   6.2170   2.02000E-002    0.00000E+000
   6.2200   2.58000E-002    0.00000E+000
   6.2230   3.64000E-002    0.00000E+000
   6.2270   3.18000E-002    0.00000E+000
   6.2280   3.08000E-002    0.00000E+000
   6.2290   3.42000E-002    0.00000E+000
   6.2320   4.72000E-002    0.00000E+000
   6.2350   3.89000E-002    0.00000E+000
   6.2380   3.43000E-002    0.00000E+000
   6.2400   3.67000E-002    0.00000E+000
   6.2430   3.74000E-002    0.00000E+000
   6.2460   4.37000E-002    0.00000E+000
   6.2480   3.69000E-002    0.00000E+000
   6.2490   2.55000E-002    0.00000E+000
   6.2520   4.38000E-002    0.00000E+000
   6.2540   3.43000E-002    0.00000E+000
   6.2570   4.36000E-002    0.00000E+000
   6.2600   3.42000E-002    0.00000E+000
   6.2620   3.62000E-002    0.00000E+000
   6.2650   3.75000E-002    0.00000E+000
   6.2680   3.88000E-002    0.00000E+000
   6.2700   4.16000E-002    0.00000E+000
   6.2740   3.61000E-002    0.00000E+000
   6.2790   3.90000E-002    0.00000E+000
   6.2820   4.20000E-002    0.00000E+000
   6.2860   3.68000E-002    0.00000E+000
   6.2930   5.19000E-002    0.00000E+000
   6.2970   3.04000E-002    0.00000E+000
   6.2980   3.80000E-002    0.00000E+000
   6.3000   3.15000E-002    0.00000E+000
   6.3060   3.13000E-002    0.00000E+000
   6.3080   3.82000E-002    0.00000E+000
   6.3130   3.13000E-002    0.00000E+000
   6.3150   4.86000E-002    0.00000E+000
   6.3200   4.24000E-002    0.00000E+000
   6.3250   3.52000E-002    0.00000E+000
   6.3290   2.66000E-002    0.00000E+000
   6.3320   3.40000E-002    0.00000E+000
   6.3330   3.66000E-002    0.00000E+000
   6.3380   3.57000E-002    0.00000E+000
   6.3400   4.47000E-002    0.00000E+000
   6.3420   2.77000E-002    0.00000E+000
   6.3450   3.47000E-002    0.00000E+000
   6.3500   4.20000E-002    0.00000E+000
   6.3550   2.92000E-002    0.00000E+000
   6.3580   4.04000E-002    0.00000E+000
   6.3630   3.97000E-002    0.00000E+000
   6.3660   5.23000E-002    0.00000E+000
   6.3670   3.78000E-002    0.00000E+000
   6.3720   3.50000E-002    0.00000E+000
   6.3740   4.26000E-002    0.00000E+000
   6.3770   4.58000E-002    0.00000E+000
   6.3790   3.12000E-002    0.00000E+000
   6.3830   5.30000E-002    0.00000E+000
   6.3860   5.37000E-002    0.00000E+000
   6.3870   2.97000E-002    0.00000E+000
   6.3920   3.38000E-002    0.00000E+000
   6.3940   4.45000E-002    0.00000E+000
   6.4010   5.62000E-002    0.00000E+000
   6.4020   5.04000E-002    0.00000E+000
   6.4040   5.88000E-002    0.00000E+000
   6.4060   4.59000E-002    0.00000E+000
   6.4110   3.79000E-002    0.00000E+000
   6.4130   4.49000E-002    0.00000E+000
   6.4170   4.44000E-002    0.00000E+000
   6.4200   3.81000E-002    0.00000E+000
   6.4210   4.54000E-002    0.00000E+000
   6.4240   5.18000E-002    0.00000E+000
   6.4280   4.80000E-002    0.00000E+000
   6.4300   4.61000E-002    0.00000E+000
   6.4330   6.36000E-002    0.00000E+000
   6.4340   4.81000E-002    0.00000E+000
   6.4350   5.08000E-002    0.00000E+000
   6.4390   4.22000E-002    0.00000E+000
   6.4420   5.07000E-002    0.00000E+000
   6.4450   5.37000E-002    0.00000E+000
   6.4460   3.93000E-002    0.00000E+000
   6.4470   5.74000E-002    0.00000E+000
   6.4490   6.17000E-002    0.00000E+000
   6.4530   5.41000E-002    0.00000E+000
   6.4560   5.40000E-002    0.00000E+000
   6.4580   2.73000E-002    0.00000E+000
   6.4600   4.19000E-002    0.00000E+000
   6.4630   4.80000E-002    0.00000E+000
   6.4690   4.75000E-002    0.00000E+000
   6.4700   4.37000E-002    0.00000E+000
   6.4720   3.93000E-002    0.00000E+000
   6.4750   5.50000E-002    0.00000E+000
   6.4780   5.58000E-002    0.00000E+000
   6.4790   4.31000E-002    0.00000E+000
   6.4810   5.02000E-002    0.00000E+000
   6.4830   6.43000E-002    0.00000E+000
   6.4870   4.37000E-002    0.00000E+000
   6.4900   6.01000E-002    0.00000E+000
   6.4920   5.10000E-002    0.00000E+000
   6.4950   3.65000E-002    0.00000E+000
   6.4960   6.41000E-002    0.00000E+000
   6.4990   6.01000E-002    0.00000E+000
   6.5010   5.46000E-002    0.00000E+000
   6.5040   4.71000E-002    0.00000E+000
   6.5080   5.46000E-002    0.00000E+000
   6.5100   5.24000E-002    0.00000E+000
   6.5120   5.51000E-002    0.00000E+000
   6.5150   6.35000E-002    0.00000E+000
   6.5180   5.10000E-002    0.00000E+000
   6.5190   5.42000E-002    0.00000E+000
   6.5220   4.96000E-002    0.00000E+000
   6.5260   5.72000E-002    0.00000E+000
   6.5280   5.07000E-002    0.00000E+000
   6.5310   4.63000E-002    0.00000E+000
   6.5320   5.55000E-002    0.00000E+000
   6.5370   3.25000E-002    0.00000E+000
   6.5390   5.71000E-002    0.00000E+000
   6.5420   6.82000E-002    0.00000E+000
   6.5440   4.59000E-002    0.00000E+000
   6.5480   4.85000E-002    0.00000E+000
   6.5490   6.79000E-002    0.00000E+000
   6.5530   6.10000E-002    0.00000E+000
   6.5550   5.60000E-002    0.00000E+000
   6.5570   4.47000E-002    0.00000E+000
   6.5610   5.10000E-002    0.00000E+000
   6.5620   5.88000E-002    0.00000E+000
   6.5670   5.30000E-002    0.00000E+000
   6.5710   5.70000E-002    0.00000E+000
   6.5730   6.22000E-002    0.00000E+000
   6.5760   7.79000E-002    0.00000E+000
   6.5780   4.59000E-002    0.00000E+000
   6.5800   5.95000E-002    0.00000E+000
   6.5830   6.06000E-002    0.00000E+000
   6.5850   5.66000E-002    0.00000E+000
   6.5880   5.23000E-002    0.00000E+000
   6.5910   6.55000E-002    0.00000E+000
   6.5940   5.49000E-002    0.00000E+000
   6.5970   5.74000E-002    0.00000E+000
   6.6000   7.31000E-002    0.00000E+000
   6.6020   6.32000E-002    0.00000E+000
   6.6050   5.68000E-002    0.00000E+000
   6.6080   6.55000E-002    0.00000E+000
   6.6090   6.69000E-002    0.00000E+000
   6.6120   6.70000E-002    0.00000E+000
   6.6130   5.82000E-002    0.00000E+000
   6.6150   5.68000E-002    0.00000E+000
   6.6190   5.51000E-002    0.00000E+000
   6.6210   7.11000E-002    0.00000E+000
   6.6240   6.66000E-002    0.00000E+000
   6.6260   6.54000E-002    0.00000E+000
   6.6290   6.54000E-002    0.00000E+000
   6.6300   6.69000E-002    0.00000E+000
   6.6330   7.36000E-002    0.00000E+000
   6.6360   6.24000E-002    0.00000E+000
   6.6400   6.00000E-002    0.00000E+000
   6.6420   5.52000E-002    0.00000E+000
   6.6450   7.60000E-002    0.00000E+000
   6.6480   6.91000E-002    0.00000E+000
   6.6490   7.06000E-002    0.00000E+000
   6.6510   7.32000E-002    0.00000E+000
   6.6540   7.61000E-002    0.00000E+000
   6.6570   6.82000E-002    0.00000E+000
   6.6610   7.05000E-002    0.00000E+000
   6.6620   8.44000E-002    0.00000E+000
   6.6660   9.05000E-002    0.00000E+000
   6.6670   7.98000E-002    0.00000E+000
   6.6700   6.94000E-002    0.00000E+000
   6.6740   7.06000E-002    0.00000E+000
   6.6760   6.98000E-002    0.00000E+000
   6.6790   7.46000E-002    0.00000E+000
   6.6820   6.87000E-002    0.00000E+000
   6.6840   8.24000E-002    0.00000E+000
   6.6870   8.08000E-002    0.00000E+000
   6.6890   7.39000E-002    0.00000E+000
   6.6920   6.74000E-002    0.00000E+000
   6.6940   7.29000E-002    0.00000E+000
   6.6980   7.99000E-002    0.00000E+000
   6.7010   7.80000E-002    0.00000E+000
   6.7030   7.52000E-002    0.00000E+000
   6.7070   7.65000E-002    0.00000E+000
   6.7080   8.49000E-002    0.00000E+000
   6.7100   8.83000E-002    0.00000E+000
   6.7130   7.65000E-002    0.00000E+000
   6.7160   8.57000E-002    0.00000E+000
   6.7200   9.35000E-002    0.00000E+000
   6.7220   8.86000E-002    0.00000E+000
   6.7250   7.54000E-002    0.00000E+000
   6.7280   8.95000E-002    0.00000E+000
   6.7300   8.22000E-002    0.00000E+000
   6.7320   7.62000E-002    0.00000E+000
   6.7340   1.01000E-001    0.00000E+000
   6.7370   9.10000E-002    0.00000E+000
   6.7390   8.89000E-002    0.00000E+000
   6.7430   8.78000E-002    0.00000E+000
   6.7450   9.40000E-002    0.00000E+000
   6.7490   1.01000E-001    0.00000E+000
   6.7500   8.18000E-002    0.00000E+000
   6.7510   9.84000E-002    0.00000E+000
   6.7550   1.00500E-001    0.00000E+000
   6.7580   1.07600E-001    0.00000E+000
   6.7610   8.42000E-002    0.00000E+000
   6.7640   1.05300E-001    0.00000E+000
   6.7660   9.23000E-002    0.00000E+000
   6.7710   9.08000E-002    0.00000E+000
   6.7770   8.93000E-002    0.00000E+000
   6.7780   1.15900E-001    0.00000E+000
   6.7800   1.06100E-001    0.00000E+000
   6.7830   1.05500E-001    0.00000E+000
   6.7880   1.08900E-001    0.00000E+000
   6.7900   9.60000E-002    0.00000E+000
   6.7930   1.07100E-001    0.00000E+000
   6.7940   1.24200E-001    0.00000E+000
   6.7960   1.21300E-001    0.00000E+000
   6.7980   1.16400E-001    0.00000E+000
   6.8010   1.07400E-001    0.00000E+000
   6.8050   1.08300E-001    0.00000E+000
   6.8070   1.02800E-001    0.00000E+000
   6.8120   1.00800E-001    0.00000E+000
   6.8140   1.05500E-001    0.00000E+000
   6.8160   1.02100E-001    0.00000E+000
   6.8180   1.22400E-001    0.00000E+000
   6.8210   1.09900E-001    0.00000E+000
   6.8240   1.00800E-001    0.00000E+000
   6.8270   1.12800E-001    0.00000E+000
   6.8290   1.23000E-001    0.00000E+000
   6.8320   1.27300E-001    0.00000E+000
   6.8350   1.25500E-001    0.00000E+000
   6.8380   1.24500E-001    0.00000E+000
   6.8420   1.24000E-001    0.00000E+000
   6.8430   1.20900E-001    0.00000E+000
   6.8460   1.04800E-001    0.00000E+000
   6.8500   1.18000E-001    0.00000E+000
   6.8540   1.23100E-001    0.00000E+000
   6.8580   1.32000E-001    0.00000E+000
   6.8590   1.36700E-001    0.00000E+000
   6.8610   1.39500E-001    0.00000E+000
   6.8640   1.41800E-001    0.00000E+000
   6.8660   1.27300E-001    0.00000E+000
   6.8710   1.30300E-001    0.00000E+000
   6.8730   1.47300E-001    0.00000E+000
   6.8750   1.55400E-001    0.00000E+000
   6.8800   1.54400E-001    0.00000E+000
   6.8810   1.45900E-001    0.00000E+000
   6.8850   1.50300E-001    0.00000E+000
   6.8880   1.62900E-001    0.00000E+000
   6.8890   1.61700E-001    0.00000E+000
   6.8930   1.39200E-001    0.00000E+000
   6.8940   1.44400E-001    0.00000E+000
   6.8970   1.47400E-001    0.00000E+000
   6.9000   1.44500E-001    0.00000E+000
   6.9020   1.66100E-001    0.00000E+000
   6.9060   1.54400E-001    0.00000E+000
   6.9090   1.62800E-001    0.00000E+000
   6.9110   1.66600E-001    0.00000E+000
   6.9150   1.67000E-001    0.00000E+000
   6.9170   1.70200E-001    0.00000E+000
   6.9200   1.62300E-001    0.00000E+000
   6.9220   1.70700E-001    0.00000E+000
   6.9250   1.60600E-001    0.00000E+000
   6.9270   1.73600E-001    0.00000E+000
   6.9300   1.79800E-001    0.00000E+000
   6.9320   1.68300E-001    0.00000E+000
   6.9340   1.77500E-001    0.00000E+000
   6.9360   1.73800E-001    0.00000E+000
   6.9410   1.72300E-001    0.00000E+000
   6.9430   1.91900E-001    0.00000E+000
   6.9480   1.76900E-001    0.00000E+000
   6.9500   1.72500E-001    0.00000E+000
   6.9530   1.86900E-001    0.00000E+000
   6.9580   2.02200E-001    0.00000E+000
   6.9610   1.98800E-001    0.00000E+000
   6.9620   1.88000E-001    0.00000E+000
   6.9650   1.99600E-001    0.00000E+000
   6.9670   2.02500E-001    0.00000E+000
   6.9680   2.10300E-001    0.00000E+000
   6.9730   2.14700E-001    0.00000E+000
   6.9770   2.00500E-001    0.00000E+000
   6.9790   2.14100E-001    0.00000E+000
   6.9820   2.15200E-001    0.00000E+000
   6.9850   2.17500E-001    0.00000E+000
   6.9890   2.39300E-001    0.00000E+000
   6.9900   2.39500E-001    0.00000E+000
   6.9930   2.32000E-001    0.00000E+000
   6.9960   2.50400E-001    0.00000E+000
   6.9990   2.42400E-001    0.00000E+000
   7.0010   2.32800E-001    0.00000E+000
   7.0030   2.25900E-001    0.00000E+000
   7.0080   2.63300E-001    0.00000E+000
   7.0090   2.54900E-001    0.00000E+000
   7.0120   2.49600E-001    0.00000E+000
   7.0150   2.53800E-001    0.00000E+000
   7.0180   2.63600E-001    0.00000E+000
   7.0200   2.67400E-001    0.00000E+000
   7.0230   2.83200E-001    0.00000E+000
   7.0260   2.85000E-001    0.00000E+000
   7.0280   2.86900E-001    0.00000E+000
   7.0300   2.92400E-001    0.00000E+000
   7.0330   3.03200E-001    0.00000E+000
   7.0350   3.10500E-001    0.00000E+000
   7.0380   3.15600E-001    0.00000E+000
   7.0400   3.19000E-001    0.00000E+000
   7.0420   3.32800E-001    0.00000E+000
   7.0450   3.37700E-001    0.00000E+000
   7.0490   3.58200E-001    0.00000E+000
   7.0500   3.61100E-001    0.00000E+000
   7.0520   3.76400E-001    0.00000E+000
   7.0560   3.95600E-001    0.00000E+000
   7.0580   3.87300E-001    0.00000E+000
   7.0610   4.13600E-001    0.00000E+000
   7.0630   4.36500E-001    0.00000E+000
   7.0670   4.27300E-001    0.00000E+000
   7.0700   4.72500E-001    0.00000E+000
   7.0720   5.06500E-001    0.00000E+000
   7.0760   5.19000E-001    0.00000E+000
   7.0790   5.64600E-001    0.00000E+000
   7.0810   5.79100E-001    0.00000E+000
   7.0830   6.07900E-001    0.00000E+000
   7.0860   6.47900E-001    0.00000E+000
   7.0880   6.70600E-001    0.00000E+000
   7.0920   6.86200E-001    0.00000E+000
   7.0940   7.64800E-001    0.00000E+000
   7.0970   8.17200E-001    0.00000E+000
   7.1000   8.61900E-001    0.00000E+000
   7.1020   9.44300E-001    0.00000E+000
   7.1050   9.72400E-001    0.00000E+000
   7.1080   1.03920E+000    0.00000E+000
   7.1110   1.17360E+000    0.00000E+000
   7.1130   1.19470E+000    0.00000E+000
   7.1160   1.31530E+000    0.00000E+000
   7.1200   1.48830E+000    0.00000E+000
   7.1220   1.59280E+000    0.00000E+000
   7.1250   2.04890E+000    0.00000E+000
   7.1300   2.17330E+000    0.00000E+000
   7.1320   2.29950E+000    0.00000E+000
   7.1350   2.53530E+000    0.00000E+000
   7.1380   2.35840E+000    0.00000E+000
   7.1420   2.46320E+000    0.00000E+000
   7.1450   2.53880E+000    0.00000E+000
   7.1470   2.50720E+000    0.00000E+000
   7.1490   2.54810E+000    0.00000E+000
   7.1530   2.44790E+000    0.00000E+000
   7.1560   2.55630E+000    0.00000E+000
   7.1580   1.73170E+000    0.00000E+000
   7.1630   1.75250E+000    0.00000E+000
   7.1650   1.73760E+000    0.00000E+000
   7.1670   1.41190E+000    0.00000E+000
   7.1700   1.45090E+000    0.00000E+000
   7.1720   1.12950E+000    0.00000E+000
   7.1740   1.33930E+000    0.00000E+000
   7.1780   1.05870E+000    0.00000E+000
   7.1800   8.80900E-001    0.00000E+000
   7.1830   6.62200E-001    0.00000E+000
   7.1860   2.60600E-001    0.00000E+000
   7.1880   1.00000E+000    0.00000E+000
   7.1930   1.00000E+000    0.00000E+000
   7.1940   1.00000E+000    0.00000E+000
   7.1970   1.00000E+000    0.00000E+000
   7.2000   1.00000E+000    0.00000E+000
   7.2030   1.00000E+000    0.00000E+000
   7.2050   1.00000E+000    0.00000E+000
   7.2080   1.00000E+000    0.00000E+000
   7.2120   1.00000E+000    0.00000E+000
   7.2160   1.00000E+000    0.00000E+000
   7.2170   1.00000E+000    0.00000E+000
   7.2200   1.00000E+000    0.00000E+000
   7.2230   1.00000E+000    0.00000E+000
   7.2250   1.00000E+000    0.00000E+000
   7.2270   1.00000E+000    0.00000E+000
   7.2300   1.00000E+000    0.00000E+000
   7.2340   1.00000E+000    0.00000E+000
   7.2370   1.00000E+000    0.00000E+000
   7.2400   1.00000E+000    0.00000E+000
   7.2420   1.00000E+000    0.00000E+000
   7.2460   1.00000E+000    0.00000E+000
   7.2480   1.00000E+000    0.00000E+000
   7.2510   1.00000E+000    0.00000E+000
   7.2530   1.00000E+000    0.00000E+000
   7.2550   1.00000E+000    0.00000E+000
   7.2570   1.00000E+000    0.00000E+000
   7.2610   1.00000E+000    0.00000E+000
   7.2640   1.00000E+000    0.00000E+000
   7.2690   1.00000E+000    0.00000E+000
   7.2700   1.00000E+000    0.00000E+000
   7.2730   1.00000E+000    0.00000E+000
   7.2780   1.00000E+000    0.00000E+000
   7.2820   1.00000E+000    0.00000E+000
   7.2840   1.00000E+000    0.00000E+000
   7.2870   1.00000E+000    0.00000E+000
   7.2920   1.00000E+000    0.00000E+000
   7.2950   1.00000E+000    0.00000E+000
   7.2960   1.00000E+000    0.00000E+000
   7.2980   1.00000E+000    0.00000E+000
   7.3010   1.00000E+000    0.00000E+000
