# Supplementary material for: Rationally seeded computational protein design of ɑ-helical barrels
Source: Nat Chem Biol. 2024 Jun 20;20(8):991–9. doi: 10.1038/s41589-024-01642-0 (PMC11288890; doi:10.1038/s41589-024-01642-0)
Supplement: Supplementary file 3 — PDB and .mtz files used for making figure panels b–d and j–m. [file 41589_2024_1642_MOESM3_ESM.zip › KIA_RP_RSPD_NatChemBiol_data_Figure2/scapCC6_LLIA_panels_e-h/AUC_panel_g/SV_raw/00101.RA1]

scapCC6_LLIA_master
R 1 20.0 50000 0041061 8.2890E11 281 1 
   5.8000   5.42500E-001    0.00000E+000
   5.8030   8.71700E-001    0.00000E+000
   5.8040   8.53600E-001    0.00000E+000
   5.8060   9.29900E-001    0.00000E+000
   5.8080   1.17980E+000    0.00000E+000
   5.8090   8.35200E-001    0.00000E+000
   5.8100   9.70600E-001    0.00000E+000
   5.8110   1.09560E+000    0.00000E+000
   5.8120   9.60700E-001    0.00000E+000
   5.8140   1.25530E+000    0.00000E+000
   5.8150   9.68200E-001    0.00000E+000
   5.8160   1.09340E+000    0.00000E+000
   5.8170   9.98500E-001    0.00000E+000
   5.8190   1.02600E+000    0.00000E+000
   5.8200   8.01900E-001    0.00000E+000
   5.8210   1.20150E+000    0.00000E+000
   5.8220   1.06860E+000    0.00000E+000
   5.8230   1.11020E+000    0.00000E+000
   5.8240   1.07170E+000    0.00000E+000
   5.8260   1.05220E+000    0.00000E+000
   5.8280   1.12490E+000    0.00000E+000
   5.8290   1.33270E+000    0.00000E+000
   5.8310   1.34150E+000    0.00000E+000
   5.8320   1.58080E+000    0.00000E+000
   5.8330   1.63350E+000    0.00000E+000
   5.8350   1.62490E+000    0.00000E+000
   5.8360   1.74770E+000    0.00000E+000
   5.8370   1.65700E+000    0.00000E+000
   5.8380   1.70800E+000    0.00000E+000
   5.8400   1.58790E+000    0.00000E+000
   5.8410   1.58950E+000    0.00000E+000
   5.8420   1.60000E+000    0.00000E+000
   5.8440   1.50370E+000    0.00000E+000
   5.8450   1.63680E+000    0.00000E+000
   5.8470   1.57340E+000    0.00000E+000
   5.8490   1.54430E+000    0.00000E+000
   5.8510   1.39650E+000    0.00000E+000
   5.8530   1.17670E+000    0.00000E+000
   5.8540   1.06980E+000    0.00000E+000
   5.8560   7.02500E-001    0.00000E+000
   5.8570   6.83500E-001    0.00000E+000
   5.8600   6.89100E-001    0.00000E+000
   5.8630   4.00200E-001    0.00000E+000
   5.8650   4.13100E-001    0.00000E+000
   5.8670   3.09400E-001    0.00000E+000
   5.8690   2.62200E-001    0.00000E+000
   5.8710   2.61200E-001    0.00000E+000
   5.8720   2.45600E-001    0.00000E+000
   5.8750   2.36400E-001    0.00000E+000
   5.8760   1.78700E-001    0.00000E+000
   5.8780   1.89000E-001    0.00000E+000
   5.8790   1.95600E-001    0.00000E+000
   5.8800   1.61500E-001    0.00000E+000
   5.8820   1.62600E-001    0.00000E+000
   5.8830   1.26200E-001    0.00000E+000
   5.8840   1.14600E-001    0.00000E+000
   5.8860   1.02900E-001    0.00000E+000
   5.8870   1.04300E-001    0.00000E+000
   5.8880   1.15400E-001    0.00000E+000
   5.8910   7.90000E-002    0.00000E+000
   5.8920   3.87000E-002    0.00000E+000
   5.8940   5.98000E-002    0.00000E+000
   5.8960   3.76000E-002    0.00000E+000
   5.8990   4.89000E-002    0.00000E+000
   5.9000   2.36000E-002    0.00000E+000
   5.9020   2.05000E-002    0.00000E+000
   5.9030   5.82000E-002    0.00000E+000
   5.9050   2.06000E-002    0.00000E+000
   5.9080   2.90000E-002    0.00000E+000
   5.9100   2.40000E-002    0.00000E+000
   5.9110   2.34000E-002    0.00000E+000
   5.9140   4.00000E-003    0.00000E+000
   5.9160   1.74000E-002    0.00000E+000
   5.9170   1.33000E-002    0.00000E+000
   5.9200   7.60000E-003    0.00000E+000
   5.9210   4.20000E-003    0.00000E+000
   5.9240   7.10000E-003    0.00000E+000
   5.9250   1.84000E-002    0.00000E+000
   5.9280   1.84000E-002    0.00000E+000
   5.9290   8.00000E-004    0.00000E+000
   5.9310   1.01000E-002    0.00000E+000
   5.9320   6.20000E-003    0.00000E+000
   5.9350   1.53000E-002    0.00000E+000
   5.9370  -8.60000E-003    0.00000E+000
   5.9390   2.20000E-003    0.00000E+000
   5.9400   6.90000E-003    0.00000E+000
   5.9440   8.60000E-003    0.00000E+000
   5.9460   1.29000E-002    0.00000E+000
   5.9480   1.69000E-002    0.00000E+000
   5.9510  -1.70000E-003    0.00000E+000
   5.9520   6.40000E-003    0.00000E+000
   5.9550   1.41000E-002    0.00000E+000
   5.9560   9.60000E-003    0.00000E+000
   5.9580   1.14000E-002    0.00000E+000
   5.9600   1.30000E-003    0.00000E+000
   5.9630  -1.90000E-002    0.00000E+000
   5.9640  -6.70000E-003    0.00000E+000
   5.9650  -3.30000E-003    0.00000E+000
   5.9680   2.70000E-003    0.00000E+000
   5.9700   3.00000E-003    0.00000E+000
   5.9720   1.30000E-003    0.00000E+000
   5.9750   9.00000E-003    0.00000E+000
   5.9780   1.37000E-002    0.00000E+000
   5.9800   1.98000E-002    0.00000E+000
   5.9820   1.46000E-002    0.00000E+000
   5.9850   1.31000E-002    0.00000E+000
   5.9870   3.05000E-002    0.00000E+000
   5.9890   4.49000E-002    0.00000E+000
   5.9910   2.38500E-001    0.00000E+000
   5.9930  -4.56700E-001    0.00000E+000
   5.9960  -7.99800E-001    0.00000E+000
   5.9980  -2.80400E-001    0.00000E+000
   6.0010  -1.73000E-002    0.00000E+000
   6.0020  -2.49000E-002    0.00000E+000
   6.0030  -5.45000E-002    0.00000E+000
   6.0060  -3.58000E-002    0.00000E+000
   6.0070  -3.08000E-002    0.00000E+000
   6.0100  -3.19000E-002    0.00000E+000
   6.0120  -4.19000E-002    0.00000E+000
   6.0150  -4.09000E-002    0.00000E+000
   6.0160  -2.16000E-002    0.00000E+000
   6.0170  -2.52000E-002    0.00000E+000
   6.0190  -4.96000E-002    0.00000E+000
   6.0210  -5.05000E-002    0.00000E+000
   6.0240  -3.92000E-002    0.00000E+000
   6.0260  -3.99000E-002    0.00000E+000
   6.0290  -5.81000E-002    0.00000E+000
   6.0300  -3.04000E-002    0.00000E+000
   6.0340  -6.90000E-002    0.00000E+000
   6.0360  -1.13200E-001    0.00000E+000
   6.0390  -2.34700E-001    0.00000E+000
   6.0420   7.53700E-001    0.00000E+000
   6.0440   2.95500E-001    0.00000E+000
   6.0480  -6.21000E-002    0.00000E+000
   6.0510   9.40000E-003    0.00000E+000
   6.0530   2.83000E-002    0.00000E+000
   6.0550   2.20000E-002    0.00000E+000
   6.0580   2.74000E-002    0.00000E+000
   6.0600   2.53000E-002    0.00000E+000
   6.0640   4.35000E-002    0.00000E+000
   6.0670   3.50000E-002    0.00000E+000
   6.0680   3.91000E-002    0.00000E+000
   6.0710   3.83000E-002    0.00000E+000
   6.0780   1.94000E-002    0.00000E+000
   6.0810   2.93000E-002    0.00000E+000
   6.0830   3.63000E-002    0.00000E+000
   6.0860   3.81000E-002    0.00000E+000
   6.0870   4.22000E-002    0.00000E+000
   6.0900   3.21000E-002    0.00000E+000
   6.0910   3.81000E-002    0.00000E+000
   6.0940   3.30000E-002    0.00000E+000
   6.0960   3.47000E-002    0.00000E+000
   6.0980   2.92000E-002    0.00000E+000
   6.0990   3.24000E-002    0.00000E+000
   6.1030   3.72000E-002    0.00000E+000
   6.1060   3.66000E-002    0.00000E+000
   6.1080   2.76000E-002    0.00000E+000
   6.1120   3.75000E-002    0.00000E+000
   6.1140   3.32000E-002    0.00000E+000
   6.1160   3.02000E-002    0.00000E+000
   6.1180   1.88000E-002    0.00000E+000
   6.1220   3.16000E-002    0.00000E+000
   6.1250   2.82000E-002    0.00000E+000
   6.1270   4.09000E-002    0.00000E+000
   6.1280   3.29000E-002    0.00000E+000
   6.1300   4.10000E-002    0.00000E+000
   6.1320   1.93000E-002    0.00000E+000
   6.1340   3.52000E-002    0.00000E+000
   6.1370   3.04000E-002    0.00000E+000
   6.1390   4.04000E-002    0.00000E+000
   6.1430   3.13000E-002    0.00000E+000
   6.1450   3.61000E-002    0.00000E+000
   6.1470   3.52000E-002    0.00000E+000
   6.1500   4.08000E-002    0.00000E+000
   6.1520   3.90000E-002    0.00000E+000
   6.1540   3.25000E-002    0.00000E+000
   6.1570   1.72000E-002    0.00000E+000
   6.1590   1.91000E-002    0.00000E+000
   6.1610   2.20000E-002    0.00000E+000
   6.1640   2.85000E-002    0.00000E+000
   6.1660   1.65000E-002    0.00000E+000
   6.1680   3.73000E-002    0.00000E+000
   6.1700   2.78000E-002    0.00000E+000
   6.1720   3.64000E-002    0.00000E+000
   6.1760   3.12000E-002    0.00000E+000
   6.1780   3.54000E-002    0.00000E+000
   6.1800   2.32000E-002    0.00000E+000
   6.1820   4.39000E-002    0.00000E+000
   6.1860   3.61000E-002    0.00000E+000
   6.1880   4.50000E-002    0.00000E+000
   6.1920   2.10000E-002    0.00000E+000
   6.1940   2.75000E-002    0.00000E+000
   6.1960   2.21000E-002    0.00000E+000
   6.1990   3.00000E-002    0.00000E+000
   6.2010   5.35000E-002    0.00000E+000
   6.2020   4.86000E-002    0.00000E+000
   6.2040   3.92000E-002    0.00000E+000
   6.2070   3.61000E-002    0.00000E+000
   6.2090   2.30000E-002    0.00000E+000
   6.2110   3.85000E-002    0.00000E+000
   6.2140   3.47000E-002    0.00000E+000
   6.2160   3.87000E-002    0.00000E+000
   6.2190   4.02000E-002    0.00000E+000
   6.2210   3.21000E-002    0.00000E+000
   6.2250   2.63000E-002    0.00000E+000
   6.2270   2.78000E-002    0.00000E+000
   6.2310   2.70000E-002    0.00000E+000
   6.2320   4.18000E-002    0.00000E+000
   6.2340   4.56000E-002    0.00000E+000
   6.2370   4.34000E-002    0.00000E+000
   6.2410   2.47000E-002    0.00000E+000
   6.2430   4.67000E-002    0.00000E+000
   6.2450   4.01000E-002    0.00000E+000
   6.2480   4.63000E-002    0.00000E+000
   6.2520   3.20000E-002    0.00000E+000
   6.2560   3.02000E-002    0.00000E+000
   6.2580   3.30000E-002    0.00000E+000
   6.2620   3.26000E-002    0.00000E+000
   6.2630   2.72000E-002    0.00000E+000
   6.2650   3.50000E-002    0.00000E+000
   6.2670   4.60000E-002    0.00000E+000
   6.2680   3.75000E-002    0.00000E+000
   6.2720   4.13000E-002    0.00000E+000
   6.2730   3.31000E-002    0.00000E+000
   6.2760   3.08000E-002    0.00000E+000
   6.2840   3.93000E-002    0.00000E+000
   6.2870   3.50000E-002    0.00000E+000
   6.2890   4.27000E-002    0.00000E+000
   6.2910   3.30000E-002    0.00000E+000
   6.2940   4.09000E-002    0.00000E+000
   6.2950   3.62000E-002    0.00000E+000
   6.3000   4.02000E-002    0.00000E+000
   6.3020   3.17000E-002    0.00000E+000
   6.3030   4.52000E-002    0.00000E+000
   6.3090   2.94000E-002    0.00000E+000
   6.3150   3.15000E-002    0.00000E+000
   6.3170   4.47000E-002    0.00000E+000
   6.3180   4.21000E-002    0.00000E+000
   6.3220   4.33000E-002    0.00000E+000
   6.3270   4.16000E-002    0.00000E+000
   6.3300   2.68000E-002    0.00000E+000
   6.3340   1.94000E-002    0.00000E+000
   6.3370   3.86000E-002    0.00000E+000
   6.3380   3.24000E-002    0.00000E+000
   6.3440   3.71000E-002    0.00000E+000
   6.3460   4.26000E-002    0.00000E+000
   6.3520   3.31000E-002    0.00000E+000
   6.3560   4.52000E-002    0.00000E+000
   6.3600   3.87000E-002    0.00000E+000
   6.3630   4.31000E-002    0.00000E+000
   6.3650   3.85000E-002    0.00000E+000
   6.3680   4.76000E-002    0.00000E+000
   6.3730   3.91000E-002    0.00000E+000
   6.3740   2.84000E-002    0.00000E+000
   6.3780   4.51000E-002    0.00000E+000
   6.3820   4.73000E-002    0.00000E+000
   6.3860   3.44000E-002    0.00000E+000
   6.3880   4.48000E-002    0.00000E+000
   6.3910   4.32000E-002    0.00000E+000
   6.3920   3.80000E-002    0.00000E+000
   6.3960   3.83000E-002    0.00000E+000
   6.4000   4.27000E-002    0.00000E+000
   6.4010   5.22000E-002    0.00000E+000
   6.4030   4.40000E-002    0.00000E+000
   6.4040   4.64000E-002    0.00000E+000
   6.4080   4.99000E-002    0.00000E+000
   6.4110   4.09000E-002    0.00000E+000
   6.4140   4.59000E-002    0.00000E+000
   6.4180   5.54000E-002    0.00000E+000
   6.4190   3.84000E-002    0.00000E+000
   6.4200   3.55000E-002    0.00000E+000
   6.4230   4.62000E-002    0.00000E+000
   6.4290   5.52000E-002    0.00000E+000
   6.4300   3.71000E-002    0.00000E+000
   6.4340   4.44000E-002    0.00000E+000
   6.4380   2.81000E-002    0.00000E+000
   6.4400   4.19000E-002    0.00000E+000
   6.4440   4.61000E-002    0.00000E+000
   6.4460   4.00000E-002    0.00000E+000
   6.4470   4.86000E-002    0.00000E+000
   6.4490   4.93000E-002    0.00000E+000
   6.4510   5.59000E-002    0.00000E+000
   6.4540   4.88000E-002    0.00000E+000
   6.4560   4.72000E-002    0.00000E+000
   6.4600   4.53000E-002    0.00000E+000
   6.4620   4.05000E-002    0.00000E+000
   6.4660   5.39000E-002    0.00000E+000
   6.4690   4.66000E-002    0.00000E+000
   6.4720   4.51000E-002    0.00000E+000
   6.4760   3.46000E-002    0.00000E+000
   6.4780   4.93000E-002    0.00000E+000
   6.4810   4.94000E-002    0.00000E+000
   6.4820   5.06000E-002    0.00000E+000
   6.4850   4.38000E-002    0.00000E+000
   6.4900   5.07000E-002    0.00000E+000
   6.4920   5.61000E-002    0.00000E+000
   6.4940   4.08000E-002    0.00000E+000
   6.4960   4.94000E-002    0.00000E+000
   6.5000   4.89000E-002    0.00000E+000
   6.5020   4.18000E-002    0.00000E+000
   6.5040   4.42000E-002    0.00000E+000
   6.5060   6.48000E-002    0.00000E+000
   6.5100   5.29000E-002    0.00000E+000
   6.5120   4.43000E-002    0.00000E+000
   6.5140   5.72000E-002    0.00000E+000
   6.5170   5.67000E-002    0.00000E+000
   6.5190   4.74000E-002    0.00000E+000
   6.5220   5.32000E-002    0.00000E+000
   6.5240   5.10000E-002    0.00000E+000
   6.5280   6.13000E-002    0.00000E+000
   6.5290   5.51000E-002    0.00000E+000
   6.5320   5.89000E-002    0.00000E+000
   6.5360   4.13000E-002    0.00000E+000
   6.5380   4.37000E-002    0.00000E+000
   6.5420   5.76000E-002    0.00000E+000
   6.5430   5.83000E-002    0.00000E+000
   6.5460   5.85000E-002    0.00000E+000
   6.5470   5.96000E-002    0.00000E+000
   6.5500   5.24000E-002    0.00000E+000
   6.5530   5.94000E-002    0.00000E+000
   6.5560   5.20000E-002    0.00000E+000
   6.5600   5.08000E-002    0.00000E+000
   6.5630   4.94000E-002    0.00000E+000
   6.5660   4.84000E-002    0.00000E+000
   6.5680   4.98000E-002    0.00000E+000
   6.5710   6.39000E-002    0.00000E+000
   6.5730   5.71000E-002    0.00000E+000
   6.5770   6.01000E-002    0.00000E+000
   6.5800   5.93000E-002    0.00000E+000
   6.5810   5.90000E-002    0.00000E+000
   6.5830   4.73000E-002    0.00000E+000
   6.5870   6.76000E-002    0.00000E+000
   6.5890   5.80000E-002    0.00000E+000
   6.5920   6.53000E-002    0.00000E+000
   6.5950   5.18000E-002    0.00000E+000
   6.5970   5.01000E-002    0.00000E+000
   6.6000   5.16000E-002    0.00000E+000
   6.6010   6.29000E-002    0.00000E+000
   6.6070   5.28000E-002    0.00000E+000
   6.6080   4.92000E-002    0.00000E+000
   6.6090   5.98000E-002    0.00000E+000
   6.6110   6.74000E-002    0.00000E+000
   6.6130   5.73000E-002    0.00000E+000
   6.6160   5.55000E-002    0.00000E+000
   6.6180   7.29000E-002    0.00000E+000
   6.6200   6.44000E-002    0.00000E+000
   6.6240   6.75000E-002    0.00000E+000
   6.6270   6.66000E-002    0.00000E+000
   6.6300   4.51000E-002    0.00000E+000
   6.6310   7.37000E-002    0.00000E+000
   6.6330   6.49000E-002    0.00000E+000
   6.6360   7.11000E-002    0.00000E+000
   6.6390   6.41000E-002    0.00000E+000
   6.6420   6.32000E-002    0.00000E+000
   6.6440   6.20000E-002    0.00000E+000
   6.6470   7.08000E-002    0.00000E+000
   6.6500   6.82000E-002    0.00000E+000
   6.6530   6.35000E-002    0.00000E+000
   6.6550   7.48000E-002    0.00000E+000
   6.6580   7.86000E-002    0.00000E+000
   6.6600   6.63000E-002    0.00000E+000
   6.6630   6.80000E-002    0.00000E+000
   6.6650   6.06000E-002    0.00000E+000
   6.6670   7.88000E-002    0.00000E+000
   6.6690   7.21000E-002    0.00000E+000
   6.6710   7.58000E-002    0.00000E+000
   6.6740   8.03000E-002    0.00000E+000
   6.6760   6.21000E-002    0.00000E+000
   6.6820   6.46000E-002    0.00000E+000
   6.6840   7.57000E-002    0.00000E+000
   6.6850   7.61000E-002    0.00000E+000
   6.6870   8.27000E-002    0.00000E+000
   6.6890   7.51000E-002    0.00000E+000
   6.6940   7.93000E-002    0.00000E+000
   6.6970   8.27000E-002    0.00000E+000
   6.7000   8.93000E-002    0.00000E+000
   6.7050   7.92000E-002    0.00000E+000
   6.7070   8.05000E-002    0.00000E+000
   6.7090   9.69000E-002    0.00000E+000
   6.7100   8.94000E-002    0.00000E+000
   6.7130   8.14000E-002    0.00000E+000
   6.7160   8.30000E-002    0.00000E+000
   6.7180   8.20000E-002    0.00000E+000
   6.7210   8.32000E-002    0.00000E+000
   6.7240   7.89000E-002    0.00000E+000
   6.7260   8.95000E-002    0.00000E+000
   6.7300   7.69000E-002    0.00000E+000
   6.7310   8.70000E-002    0.00000E+000
   6.7340   9.49000E-002    0.00000E+000
   6.7370   7.93000E-002    0.00000E+000
   6.7390   8.39000E-002    0.00000E+000
   6.7430   8.91000E-002    0.00000E+000
   6.7440   9.63000E-002    0.00000E+000
   6.7480   8.49000E-002    0.00000E+000
   6.7500   8.31000E-002    0.00000E+000
   6.7520   9.58000E-002    0.00000E+000
   6.7550   8.43000E-002    0.00000E+000
   6.7580   9.79000E-002    0.00000E+000
   6.7620   9.39000E-002    0.00000E+000
   6.7640   9.57000E-002    0.00000E+000
   6.7660   1.05400E-001    0.00000E+000
   6.7700   9.47000E-002    0.00000E+000
   6.7710   1.00800E-001    0.00000E+000
   6.7770   1.01500E-001    0.00000E+000
   6.7780   1.12300E-001    0.00000E+000
   6.7800   1.05400E-001    0.00000E+000
   6.7820   1.01400E-001    0.00000E+000
   6.7860   9.23000E-002    0.00000E+000
   6.7900   1.08700E-001    0.00000E+000
   6.7920   1.05200E-001    0.00000E+000
   6.7960   1.25100E-001    0.00000E+000
   6.7980   1.07700E-001    0.00000E+000
   6.8000   1.14700E-001    0.00000E+000
   6.8040   1.09400E-001    0.00000E+000
   6.8060   1.04800E-001    0.00000E+000
   6.8070   1.08100E-001    0.00000E+000
   6.8120   1.15100E-001    0.00000E+000
   6.8150   1.18400E-001    0.00000E+000
   6.8180   1.12000E-001    0.00000E+000
   6.8200   1.11900E-001    0.00000E+000
   6.8230   1.22900E-001    0.00000E+000
   6.8240   9.88000E-002    0.00000E+000
   6.8290   1.20400E-001    0.00000E+000
   6.8320   1.23700E-001    0.00000E+000
   6.8360   1.29700E-001    0.00000E+000
   6.8380   1.10700E-001    0.00000E+000
   6.8410   1.15400E-001    0.00000E+000
   6.8430   1.03400E-001    0.00000E+000
   6.8460   1.08800E-001    0.00000E+000
   6.8500   1.19400E-001    0.00000E+000
   6.8530   1.38000E-001    0.00000E+000
   6.8540   1.27800E-001    0.00000E+000
   6.8560   1.34800E-001    0.00000E+000
   6.8590   1.43900E-001    0.00000E+000
   6.8630   1.41600E-001    0.00000E+000
   6.8640   1.32400E-001    0.00000E+000
   6.8680   1.33800E-001    0.00000E+000
   6.8700   1.29900E-001    0.00000E+000
   6.8750   1.50900E-001    0.00000E+000
   6.8770   1.35300E-001    0.00000E+000
   6.8800   1.40000E-001    0.00000E+000
   6.8820   1.27800E-001    0.00000E+000
   6.8860   1.43700E-001    0.00000E+000
   6.8880   1.39900E-001    0.00000E+000
   6.8920   1.58500E-001    0.00000E+000
   6.8930   1.51600E-001    0.00000E+000
   6.8950   1.43000E-001    0.00000E+000
   6.8980   1.47900E-001    0.00000E+000
   6.9000   1.49600E-001    0.00000E+000
   6.9030   1.60100E-001    0.00000E+000
   6.9060   1.51400E-001    0.00000E+000
   6.9100   1.67800E-001    0.00000E+000
   6.9130   1.68000E-001    0.00000E+000
   6.9140   1.69600E-001    0.00000E+000
   6.9160   1.57800E-001    0.00000E+000
   6.9200   1.65000E-001    0.00000E+000
   6.9220   1.44500E-001    0.00000E+000
   6.9270   1.65900E-001    0.00000E+000
   6.9300   1.52500E-001    0.00000E+000
   6.9310   1.81100E-001    0.00000E+000
   6.9340   1.74600E-001    0.00000E+000
   6.9370   1.67500E-001    0.00000E+000
   6.9390   1.85300E-001    0.00000E+000
   6.9410   1.84900E-001    0.00000E+000
   6.9460   1.90800E-001    0.00000E+000
   6.9490   1.75100E-001    0.00000E+000
   6.9520   1.98800E-001    0.00000E+000
   6.9560   1.99200E-001    0.00000E+000
   6.9570   1.91000E-001    0.00000E+000
   6.9610   1.93600E-001    0.00000E+000
   6.9650   1.92600E-001    0.00000E+000
   6.9660   1.91400E-001    0.00000E+000
   6.9690   1.99100E-001    0.00000E+000
   6.9720   2.03000E-001    0.00000E+000
   6.9770   2.17900E-001    0.00000E+000
   6.9790   2.13000E-001    0.00000E+000
   6.9800   1.98700E-001    0.00000E+000
   6.9860   2.22400E-001    0.00000E+000
   6.9890   2.27900E-001    0.00000E+000
   6.9900   2.27200E-001    0.00000E+000
   6.9930   2.14500E-001    0.00000E+000
   6.9960   2.25500E-001    0.00000E+000
   6.9990   2.29700E-001    0.00000E+000
   7.0010   2.30400E-001    0.00000E+000
   7.0050   2.38800E-001    0.00000E+000
   7.0080   2.46400E-001    0.00000E+000
   7.0090   2.55600E-001    0.00000E+000
   7.0120   2.48300E-001    0.00000E+000
   7.0140   2.56600E-001    0.00000E+000
   7.0170   2.71700E-001    0.00000E+000
   7.0210   2.39600E-001    0.00000E+000
   7.0230   2.85600E-001    0.00000E+000
   7.0260   2.84400E-001    0.00000E+000
   7.0290   2.79900E-001    0.00000E+000
   7.0310   2.73300E-001    0.00000E+000
   7.0340   2.91300E-001    0.00000E+000
   7.0350   3.07200E-001    0.00000E+000
   7.0380   3.10500E-001    0.00000E+000
   7.0420   3.27000E-001    0.00000E+000
   7.0430   3.38800E-001    0.00000E+000
   7.0470   3.38300E-001    0.00000E+000
   7.0510   3.37600E-001    0.00000E+000
   7.0520   3.58400E-001    0.00000E+000
   7.0550   3.79600E-001    0.00000E+000
   7.0580   4.01900E-001    0.00000E+000
   7.0600   4.04400E-001    0.00000E+000
   7.0640   4.31400E-001    0.00000E+000
   7.0660   4.28000E-001    0.00000E+000
   7.0690   4.39000E-001    0.00000E+000
   7.0720   4.91100E-001    0.00000E+000
   7.0750   5.24100E-001    0.00000E+000
   7.0780   5.55200E-001    0.00000E+000
   7.0810   5.85900E-001    0.00000E+000
   7.0850   6.14100E-001    0.00000E+000
   7.0880   6.53400E-001    0.00000E+000
   7.0920   6.83700E-001    0.00000E+000
   7.0950   7.81300E-001    0.00000E+000
   7.0990   8.39800E-001    0.00000E+000
   7.1010   8.80700E-001    0.00000E+000
   7.1050   9.52500E-001    0.00000E+000
   7.1060   1.02170E+000    0.00000E+000
   7.1080   1.10390E+000    0.00000E+000
   7.1130   1.17520E+000    0.00000E+000
   7.1170   1.31710E+000    0.00000E+000
   7.1190   1.48460E+000    0.00000E+000
   7.1210   1.54240E+000    0.00000E+000
   7.1250   2.20040E+000    0.00000E+000
   7.1290   2.32620E+000    0.00000E+000
   7.1320   2.28520E+000    0.00000E+000
   7.1350   2.45190E+000    0.00000E+000
   7.1370   2.43880E+000    0.00000E+000
   7.1420   2.76380E+000    0.00000E+000
   7.1450   2.71520E+000    0.00000E+000
   7.1460   2.53150E+000    0.00000E+000
   7.1490   2.66280E+000    0.00000E+000
   7.1520   2.59910E+000    0.00000E+000
   7.1550   2.42340E+000    0.00000E+000
   7.1590   1.93690E+000    0.00000E+000
   7.1600   1.74480E+000    0.00000E+000
   7.1630   1.31230E+000    0.00000E+000
   7.1660   1.53880E+000    0.00000E+000
   7.1690   1.58840E+000    0.00000E+000
   7.1720   1.29890E+000    0.00000E+000
   7.1740   1.39770E+000    0.00000E+000
   7.1770   1.20150E+000    0.00000E+000
   7.1790   1.04280E+000    0.00000E+000
   7.1810   9.38900E-001    0.00000E+000
   7.1850   4.64600E-001    0.00000E+000
   7.1880   1.00000E+000    0.00000E+000
   7.1910   1.00000E+000    0.00000E+000
   7.1930   1.00000E+000    0.00000E+000
   7.1970   1.00000E+000    0.00000E+000
   7.1990   1.00000E+000    0.00000E+000
   7.2020   1.00000E+000    0.00000E+000
   7.2030   1.00000E+000    0.00000E+000
   7.2070   1.00000E+000    0.00000E+000
   7.2100   1.00000E+000    0.00000E+000
   7.2130   1.00000E+000    0.00000E+000
   7.2150   1.00000E+000    0.00000E+000
   7.2180   1.00000E+000    0.00000E+000
   7.2230   1.00000E+000    0.00000E+000
   7.2250   1.00000E+000    0.00000E+000
   7.2280   1.00000E+000    0.00000E+000
   7.2290   1.00000E+000    0.00000E+000
   7.2320   1.00000E+000    0.00000E+000
   7.2350   1.00000E+000    0.00000E+000
   7.2390   1.00000E+000    0.00000E+000
   7.2420   1.00000E+000    0.00000E+000
   7.2440   1.00000E+000    0.00000E+000
   7.2470   1.00000E+000    0.00000E+000
   7.2500   1.00000E+000    0.00000E+000
   7.2530   1.00000E+000    0.00000E+000
   7.2550   1.00000E+000    0.00000E+000
   7.2570   1.00000E+000    0.00000E+000
   7.2600   1.00000E+000    0.00000E+000
   7.2640   1.00000E+000    0.00000E+000
   7.2660   1.00000E+000    0.00000E+000
   7.2690   1.00000E+000    0.00000E+000
   7.2730   1.00000E+000    0.00000E+000
   7.2760   1.00000E+000    0.00000E+000
   7.2780   1.00000E+000    0.00000E+000
   7.2820   1.00000E+000    0.00000E+000
   7.2830   1.00000E+000    0.00000E+000
   7.2870   1.00000E+000    0.00000E+000
   7.2890   1.00000E+000    0.00000E+000
   7.2920   1.00000E+000    0.00000E+000
   7.2960   1.00000E+000    0.00000E+000
   7.2980   1.00000E+000    0.00000E+000
   7.3000   1.00000E+000    0.00000E+000
