# Supplementary material for: Rationally seeded computational protein design of ɑ-helical barrels
Source: Nat Chem Biol. 2024 Jun 20;20(8):991–9. doi: 10.1038/s41589-024-01642-0 (PMC11288890; doi:10.1038/s41589-024-01642-0)
Supplement: Supplementary file 3 — PDB and .mtz files used for making figure panels b–d and j–m. [file 41589_2024_1642_MOESM3_ESM.zip › KIA_RP_RSPD_NatChemBiol_data_Figure2/scapCC6_LLIA_panels_e-h/AUC_panel_g/SV_raw/00115.RA1]

scapCC6_LLIA_master
R 1 20.0 50000 0045258 9.4400E11 281 1 
   5.8000   5.06400E-001    0.00000E+000
   5.8060   8.72700E-001    0.00000E+000
   5.8070   8.97000E-001    0.00000E+000
   5.8080   1.08790E+000    0.00000E+000
   5.8100   1.08870E+000    0.00000E+000
   5.8110   1.24010E+000    0.00000E+000
   5.8130   1.30270E+000    0.00000E+000
   5.8160   9.17500E-001    0.00000E+000
   5.8190   8.87300E-001    0.00000E+000
   5.8200   9.43900E-001    0.00000E+000
   5.8220   7.64100E-001    0.00000E+000
   5.8240   1.16770E+000    0.00000E+000
   5.8260   1.17120E+000    0.00000E+000
   5.8280   1.14750E+000    0.00000E+000
   5.8290   1.30670E+000    0.00000E+000
   5.8330   1.49180E+000    0.00000E+000
   5.8350   1.58890E+000    0.00000E+000
   5.8380   1.65670E+000    0.00000E+000
   5.8400   1.69020E+000    0.00000E+000
   5.8410   1.68370E+000    0.00000E+000
   5.8420   1.51720E+000    0.00000E+000
   5.8440   1.59090E+000    0.00000E+000
   5.8460   1.50470E+000    0.00000E+000
   5.8490   1.58600E+000    0.00000E+000
   5.8520   1.25230E+000    0.00000E+000
   5.8540   9.58500E-001    0.00000E+000
   5.8580   5.32600E-001    0.00000E+000
   5.8610   5.02100E-001    0.00000E+000
   5.8620   5.28500E-001    0.00000E+000
   5.8640   4.36900E-001    0.00000E+000
   5.8670   3.12100E-001    0.00000E+000
   5.8690   2.34300E-001    0.00000E+000
   5.8710   2.52100E-001    0.00000E+000
   5.8720   1.98800E-001    0.00000E+000
   5.8750   2.24200E-001    0.00000E+000
   5.8770   1.75800E-001    0.00000E+000
   5.8780   1.90100E-001    0.00000E+000
   5.8800   1.56300E-001    0.00000E+000
   5.8810   1.38500E-001    0.00000E+000
   5.8850   1.15000E-001    0.00000E+000
   5.8870   7.48000E-002    0.00000E+000
   5.8880   7.85000E-002    0.00000E+000
   5.8920   6.28000E-002    0.00000E+000
   5.8940   7.13000E-002    0.00000E+000
   5.8960   5.36000E-002    0.00000E+000
   5.8980   1.95000E-002    0.00000E+000
   5.9000   5.30000E-003    0.00000E+000
   5.9010   1.85000E-002    0.00000E+000
   5.9030   1.48000E-002    0.00000E+000
   5.9050   1.96000E-002    0.00000E+000
   5.9080   3.23000E-002    0.00000E+000
   5.9100   7.40000E-003    0.00000E+000
   5.9120   3.89000E-002    0.00000E+000
   5.9140   1.25000E-002    0.00000E+000
   5.9150   6.80000E-003    0.00000E+000
   5.9170   1.34000E-002    0.00000E+000
   5.9190   6.10000E-003    0.00000E+000
   5.9210   2.60000E-003    0.00000E+000
   5.9240  -7.50000E-003    0.00000E+000
   5.9280   1.86000E-002    0.00000E+000
   5.9290   1.09000E-002    0.00000E+000
   5.9320   1.04000E-002    0.00000E+000
   5.9330   9.60000E-003    0.00000E+000
   5.9370   1.00000E-004    0.00000E+000
   5.9400   1.49000E-002    0.00000E+000
   5.9420   1.03000E-002    0.00000E+000
   5.9450   0.00000E+000    0.00000E+000
   5.9470   1.18000E-002    0.00000E+000
   5.9490  -6.50000E-003    0.00000E+000
   5.9510   1.70000E-003    0.00000E+000
   5.9550   1.46000E-002    0.00000E+000
   5.9570   9.90000E-003    0.00000E+000
   5.9580  -2.30000E-003    0.00000E+000
   5.9600  -7.00000E-004    0.00000E+000
   5.9620  -2.10000E-002    0.00000E+000
   5.9640  -1.90000E-003    0.00000E+000
   5.9650  -5.10000E-003    0.00000E+000
   5.9680  -7.90000E-003    0.00000E+000
   5.9700   2.70000E-003    0.00000E+000
   5.9730  -3.10000E-003    0.00000E+000
   5.9740   1.51000E-002    0.00000E+000
   5.9760   6.40000E-003    0.00000E+000
   5.9780   1.66000E-002    0.00000E+000
   5.9810   1.68000E-002    0.00000E+000
   5.9820   1.06000E-002    0.00000E+000
   5.9830   1.13000E-002    0.00000E+000
   5.9860   1.19000E-002    0.00000E+000
   5.9880   2.09000E-002    0.00000E+000
   5.9910  -1.20000E-003    0.00000E+000
   5.9920   1.43000E-001    0.00000E+000
   5.9950  -4.02000E-002    0.00000E+000
   5.9980  -6.88300E-001    0.00000E+000
   6.0000  -5.79800E-001    0.00000E+000
   6.0010  -3.20700E-001    0.00000E+000
   6.0020   3.06000E-002    0.00000E+000
   6.0040   4.11000E-002    0.00000E+000
   6.0070  -1.15000E-002    0.00000E+000
   6.0080  -3.29000E-002    0.00000E+000
   6.0100  -1.73000E-002    0.00000E+000
   6.0130  -3.65000E-002    0.00000E+000
   6.0150  -4.20000E-002    0.00000E+000
   6.0170  -2.44000E-002    0.00000E+000
   6.0190  -2.28000E-002    0.00000E+000
   6.0210  -3.70000E-002    0.00000E+000
   6.0230  -6.31000E-002    0.00000E+000
   6.0250  -4.23000E-002    0.00000E+000
   6.0280  -4.20000E-002    0.00000E+000
   6.0300  -3.50000E-002    0.00000E+000
   6.0330  -3.91000E-002    0.00000E+000
   6.0350  -7.62000E-002    0.00000E+000
   6.0370  -2.09000E-002    0.00000E+000
   6.0390  -2.80000E-001    0.00000E+000
   6.0420   5.07700E-001    0.00000E+000
   6.0470  -6.65000E-002    0.00000E+000
   6.0510   6.72000E-002    0.00000E+000
   6.0520   1.12000E-002    0.00000E+000
   6.0560   3.05000E-002    0.00000E+000
   6.0580   1.63000E-002    0.00000E+000
   6.0600   1.77000E-002    0.00000E+000
   6.0640   4.50000E-002    0.00000E+000
   6.0650   2.35000E-002    0.00000E+000
   6.0690   3.25000E-002    0.00000E+000
   6.0710   2.93000E-002    0.00000E+000
   6.0730   3.00000E-002    0.00000E+000
   6.0770   2.72000E-002    0.00000E+000
   6.0800   5.36000E-002    0.00000E+000
   6.0810   3.81000E-002    0.00000E+000
   6.0860   3.10000E-002    0.00000E+000
   6.0880   2.53000E-002    0.00000E+000
   6.0900   4.63000E-002    0.00000E+000
   6.0940   3.72000E-002    0.00000E+000
   6.0980   3.31000E-002    0.00000E+000
   6.1030   2.17000E-002    0.00000E+000
   6.1060   3.74000E-002    0.00000E+000
   6.1110   2.54000E-002    0.00000E+000
   6.1140   2.49000E-002    0.00000E+000
   6.1160   1.78000E-002    0.00000E+000
   6.1180   2.85000E-002    0.00000E+000
   6.1220   2.29000E-002    0.00000E+000
   6.1230   3.94000E-002    0.00000E+000
   6.1290   2.91000E-002    0.00000E+000
   6.1300   2.39000E-002    0.00000E+000
   6.1320   2.34000E-002    0.00000E+000
   6.1340   3.77000E-002    0.00000E+000
   6.1370   3.34000E-002    0.00000E+000
   6.1430   3.62000E-002    0.00000E+000
   6.1480   3.93000E-002    0.00000E+000
   6.1510   4.05000E-002    0.00000E+000
   6.1540   2.87000E-002    0.00000E+000
   6.1550   3.83000E-002    0.00000E+000
   6.1570   3.26000E-002    0.00000E+000
   6.1580   3.72000E-002    0.00000E+000
   6.1610   3.32000E-002    0.00000E+000
   6.1620   1.92000E-002    0.00000E+000
   6.1640   1.18000E-002    0.00000E+000
   6.1680   2.15000E-002    0.00000E+000
   6.1720   3.11000E-002    0.00000E+000
   6.1730   1.15000E-002    0.00000E+000
   6.1770   3.80000E-002    0.00000E+000
   6.1790   3.92000E-002    0.00000E+000
   6.1820   4.08000E-002    0.00000E+000
   6.1860   3.44000E-002    0.00000E+000
   6.1870   3.76000E-002    0.00000E+000
   6.1890   3.76000E-002    0.00000E+000
   6.1900   3.19000E-002    0.00000E+000
   6.1950   1.96000E-002    0.00000E+000
   6.1970   3.69000E-002    0.00000E+000
   6.2000   2.73000E-002    0.00000E+000
   6.2020   3.72000E-002    0.00000E+000
   6.2040   4.37000E-002    0.00000E+000
   6.2070   3.56000E-002    0.00000E+000
   6.2110   4.27000E-002    0.00000E+000
   6.2130   4.01000E-002    0.00000E+000
   6.2160   3.03000E-002    0.00000E+000
   6.2180   2.30000E-002    0.00000E+000
   6.2220   2.71000E-002    0.00000E+000
   6.2230   2.82000E-002    0.00000E+000
   6.2270   3.14000E-002    0.00000E+000
   6.2280   3.42000E-002    0.00000E+000
   6.2320   3.43000E-002    0.00000E+000
   6.2330   3.80000E-002    0.00000E+000
   6.2340   4.39000E-002    0.00000E+000
   6.2370   3.80000E-002    0.00000E+000
   6.2410   3.98000E-002    0.00000E+000
   6.2430   3.80000E-002    0.00000E+000
   6.2460   3.62000E-002    0.00000E+000
   6.2470   2.70000E-002    0.00000E+000
   6.2500   2.96000E-002    0.00000E+000
   6.2510   3.75000E-002    0.00000E+000
   6.2550   3.65000E-002    0.00000E+000
   6.2570   4.37000E-002    0.00000E+000
   6.2600   3.62000E-002    0.00000E+000
   6.2620   3.10000E-002    0.00000E+000
   6.2630   3.65000E-002    0.00000E+000
   6.2660   3.22000E-002    0.00000E+000
   6.2680   3.79000E-002    0.00000E+000
   6.2720   3.37000E-002    0.00000E+000
   6.2760   3.48000E-002    0.00000E+000
   6.2780   3.54000E-002    0.00000E+000
   6.2810   3.18000E-002    0.00000E+000
   6.2820   3.66000E-002    0.00000E+000
   6.2860   4.50000E-002    0.00000E+000
   6.2870   2.91000E-002    0.00000E+000
   6.2910   4.28000E-002    0.00000E+000
   6.2930   4.26000E-002    0.00000E+000
   6.2950   3.76000E-002    0.00000E+000
   6.3000   3.10000E-002    0.00000E+000
   6.3020   4.42000E-002    0.00000E+000
   6.3040   3.60000E-002    0.00000E+000
   6.3080   4.01000E-002    0.00000E+000
   6.3090   3.16000E-002    0.00000E+000
   6.3130   2.65000E-002    0.00000E+000
   6.3150   3.42000E-002    0.00000E+000
   6.3160   4.22000E-002    0.00000E+000
   6.3180   4.39000E-002    0.00000E+000
   6.3200   4.25000E-002    0.00000E+000
   6.3240   4.06000E-002    0.00000E+000
   6.3250   3.45000E-002    0.00000E+000
   6.3270   2.57000E-002    0.00000E+000
   6.3310   1.65000E-002    0.00000E+000
   6.3330   2.63000E-002    0.00000E+000
   6.3380   4.22000E-002    0.00000E+000
   6.3410   2.76000E-002    0.00000E+000
   6.3450   3.01000E-002    0.00000E+000
   6.3470   4.61000E-002    0.00000E+000
   6.3520   4.55000E-002    0.00000E+000
   6.3570   4.06000E-002    0.00000E+000
   6.3580   4.06000E-002    0.00000E+000
   6.3620   2.64000E-002    0.00000E+000
   6.3640   3.84000E-002    0.00000E+000
   6.3660   4.41000E-002    0.00000E+000
   6.3670   4.24000E-002    0.00000E+000
   6.3730   4.79000E-002    0.00000E+000
   6.3760   3.27000E-002    0.00000E+000
   6.3790   4.24000E-002    0.00000E+000
   6.3830   4.92000E-002    0.00000E+000
   6.3880   4.21000E-002    0.00000E+000
   6.3930   4.04000E-002    0.00000E+000
   6.3950   3.77000E-002    0.00000E+000
   6.3960   4.73000E-002    0.00000E+000
   6.3990   4.38000E-002    0.00000E+000
   6.4020   3.50000E-002    0.00000E+000
   6.4030   4.30000E-002    0.00000E+000
   6.4080   4.63000E-002    0.00000E+000
   6.4100   4.49000E-002    0.00000E+000
   6.4110   4.22000E-002    0.00000E+000
   6.4140   4.87000E-002    0.00000E+000
   6.4150   4.44000E-002    0.00000E+000
   6.4190   3.60000E-002    0.00000E+000
   6.4210   4.14000E-002    0.00000E+000
   6.4240   4.71000E-002    0.00000E+000
   6.4250   3.84000E-002    0.00000E+000
   6.4280   3.96000E-002    0.00000E+000
   6.4310   4.40000E-002    0.00000E+000
   6.4330   4.74000E-002    0.00000E+000
   6.4350   4.93000E-002    0.00000E+000
   6.4370   4.44000E-002    0.00000E+000
   6.4400   4.92000E-002    0.00000E+000
   6.4440   5.23000E-002    0.00000E+000
   6.4450   4.38000E-002    0.00000E+000
   6.4470   4.35000E-002    0.00000E+000
   6.4500   4.66000E-002    0.00000E+000
   6.4510   4.61000E-002    0.00000E+000
   6.4540   4.01000E-002    0.00000E+000
   6.4570   6.37000E-002    0.00000E+000
   6.4590   4.90000E-002    0.00000E+000
   6.4610   5.07000E-002    0.00000E+000
   6.4630   3.52000E-002    0.00000E+000
   6.4690   4.22000E-002    0.00000E+000
   6.4700   5.30000E-002    0.00000E+000
   6.4720   4.23000E-002    0.00000E+000
   6.4750   3.22000E-002    0.00000E+000
   6.4760   5.58000E-002    0.00000E+000
   6.4780   5.18000E-002    0.00000E+000
   6.4810   5.10000E-002    0.00000E+000
   6.4830   4.92000E-002    0.00000E+000
   6.4870   5.34000E-002    0.00000E+000
   6.4920   4.73000E-002    0.00000E+000
   6.4950   4.17000E-002    0.00000E+000
   6.4980   4.51000E-002    0.00000E+000
   6.4990   5.59000E-002    0.00000E+000
   6.5040   5.45000E-002    0.00000E+000
   6.5050   4.18000E-002    0.00000E+000
   6.5070   4.20000E-002    0.00000E+000
   6.5100   4.51000E-002    0.00000E+000
   6.5130   4.93000E-002    0.00000E+000
   6.5150   4.73000E-002    0.00000E+000
   6.5170   5.25000E-002    0.00000E+000
   6.5220   4.45000E-002    0.00000E+000
   6.5260   4.27000E-002    0.00000E+000
   6.5280   5.26000E-002    0.00000E+000
   6.5310   4.35000E-002    0.00000E+000
   6.5330   4.89000E-002    0.00000E+000
   6.5360   5.59000E-002    0.00000E+000
   6.5400   3.62000E-002    0.00000E+000
   6.5420   4.08000E-002    0.00000E+000
   6.5440   5.05000E-002    0.00000E+000
   6.5450   5.43000E-002    0.00000E+000
   6.5490   4.16000E-002    0.00000E+000
   6.5510   6.08000E-002    0.00000E+000
   6.5540   5.31000E-002    0.00000E+000
   6.5560   5.57000E-002    0.00000E+000
   6.5580   3.85000E-002    0.00000E+000
   6.5620   5.49000E-002    0.00000E+000
   6.5650   5.59000E-002    0.00000E+000
   6.5670   5.43000E-002    0.00000E+000
   6.5680   5.68000E-002    0.00000E+000
   6.5720   5.56000E-002    0.00000E+000
   6.5740   5.26000E-002    0.00000E+000
   6.5760   5.67000E-002    0.00000E+000
   6.5790   5.51000E-002    0.00000E+000
   6.5810   5.40000E-002    0.00000E+000
   6.5830   4.16000E-002    0.00000E+000
   6.5850   6.57000E-002    0.00000E+000
   6.5880   5.50000E-002    0.00000E+000
   6.5900   5.08000E-002    0.00000E+000
   6.5940   4.33000E-002    0.00000E+000
   6.5960   3.78000E-002    0.00000E+000
   6.5980   4.70000E-002    0.00000E+000
   6.6020   5.71000E-002    0.00000E+000
   6.6070   5.06000E-002    0.00000E+000
   6.6090   6.11000E-002    0.00000E+000
   6.6110   6.41000E-002    0.00000E+000
   6.6130   4.29000E-002    0.00000E+000
   6.6150   5.16000E-002    0.00000E+000
   6.6180   5.67000E-002    0.00000E+000
   6.6210   6.34000E-002    0.00000E+000
   6.6240   5.78000E-002    0.00000E+000
   6.6270   5.82000E-002    0.00000E+000
   6.6300   6.04000E-002    0.00000E+000
   6.6310   6.02000E-002    0.00000E+000
   6.6330   6.32000E-002    0.00000E+000
   6.6360   5.66000E-002    0.00000E+000
   6.6390   6.67000E-002    0.00000E+000
   6.6420   5.50000E-002    0.00000E+000
   6.6450   5.64000E-002    0.00000E+000
   6.6460   7.44000E-002    0.00000E+000
   6.6480   6.32000E-002    0.00000E+000
   6.6510   4.20000E-002    0.00000E+000
   6.6550   6.80000E-002    0.00000E+000
   6.6570   5.65000E-002    0.00000E+000
   6.6590   5.59000E-002    0.00000E+000
   6.6620   6.00000E-002    0.00000E+000
   6.6640   6.77000E-002    0.00000E+000
   6.6660   5.86000E-002    0.00000E+000
   6.6690   5.89000E-002    0.00000E+000
   6.6700   5.41000E-002    0.00000E+000
   6.6740   6.91000E-002    0.00000E+000
   6.6760   5.99000E-002    0.00000E+000
   6.6800   5.87000E-002    0.00000E+000
   6.6820   5.52000E-002    0.00000E+000
   6.6850   6.75000E-002    0.00000E+000
   6.6870   5.99000E-002    0.00000E+000
   6.6890   5.18000E-002    0.00000E+000
   6.6910   6.00000E-002    0.00000E+000
   6.6930   6.17000E-002    0.00000E+000
   6.6950   5.39000E-002    0.00000E+000
   6.6970   6.44000E-002    0.00000E+000
   6.7010   7.89000E-002    0.00000E+000
   6.7030   6.59000E-002    0.00000E+000
   6.7050   5.58000E-002    0.00000E+000
   6.7080   6.29000E-002    0.00000E+000
   6.7100   6.40000E-002    0.00000E+000
   6.7140   7.08000E-002    0.00000E+000
   6.7150   6.16000E-002    0.00000E+000
   6.7190   8.27000E-002    0.00000E+000
   6.7210   7.67000E-002    0.00000E+000
   6.7240   5.81000E-002    0.00000E+000
   6.7270   6.63000E-002    0.00000E+000
   6.7280   7.25000E-002    0.00000E+000
   6.7310   7.55000E-002    0.00000E+000
   6.7330   7.51000E-002    0.00000E+000
   6.7370   6.62000E-002    0.00000E+000
   6.7390   7.68000E-002    0.00000E+000
   6.7430   7.26000E-002    0.00000E+000
   6.7440   7.34000E-002    0.00000E+000
   6.7460   8.46000E-002    0.00000E+000
   6.7500   7.24000E-002    0.00000E+000
   6.7520   6.79000E-002    0.00000E+000
   6.7550   7.16000E-002    0.00000E+000
   6.7570   8.36000E-002    0.00000E+000
   6.7590   7.85000E-002    0.00000E+000
   6.7620   9.21000E-002    0.00000E+000
   6.7640   8.34000E-002    0.00000E+000
   6.7670   8.10000E-002    0.00000E+000
   6.7690   7.19000E-002    0.00000E+000
   6.7720   8.48000E-002    0.00000E+000
   6.7760   8.01000E-002    0.00000E+000
   6.7780   8.53000E-002    0.00000E+000
   6.7810   7.99000E-002    0.00000E+000
   6.7850   8.00000E-002    0.00000E+000
   6.7880   7.58000E-002    0.00000E+000
   6.7910   9.00000E-002    0.00000E+000
   6.7920   8.46000E-002    0.00000E+000
   6.7960   7.93000E-002    0.00000E+000
   6.7990   9.22000E-002    0.00000E+000
   6.8010   9.13000E-002    0.00000E+000
   6.8040   8.60000E-002    0.00000E+000
   6.8050   8.94000E-002    0.00000E+000
   6.8090   8.00000E-002    0.00000E+000
   6.8120   9.25000E-002    0.00000E+000
   6.8140   9.14000E-002    0.00000E+000
   6.8170   8.73000E-002    0.00000E+000
   6.8200   9.08000E-002    0.00000E+000
   6.8230   7.95000E-002    0.00000E+000
   6.8260   9.05000E-002    0.00000E+000
   6.8280   9.74000E-002    0.00000E+000
   6.8320   9.29000E-002    0.00000E+000
   6.8340   9.83000E-002    0.00000E+000
   6.8350   1.03000E-001    0.00000E+000
   6.8390   1.00800E-001    0.00000E+000
   6.8410   9.60000E-002    0.00000E+000
   6.8440   8.38000E-002    0.00000E+000
   6.8470   8.75000E-002    0.00000E+000
   6.8500   8.10000E-002    0.00000E+000
   6.8530   9.34000E-002    0.00000E+000
   6.8550   9.79000E-002    0.00000E+000
   6.8570   1.12300E-001    0.00000E+000
   6.8600   1.15200E-001    0.00000E+000
   6.8630   1.02700E-001    0.00000E+000
   6.8660   1.07400E-001    0.00000E+000
   6.8690   9.60000E-002    0.00000E+000
   6.8720   9.44000E-002    0.00000E+000
   6.8730   1.20900E-001    0.00000E+000
   6.8770   1.12400E-001    0.00000E+000
   6.8800   1.07000E-001    0.00000E+000
   6.8820   1.02400E-001    0.00000E+000
   6.8850   1.13400E-001    0.00000E+000
   6.8880   1.18800E-001    0.00000E+000
   6.8900   1.20600E-001    0.00000E+000
   6.8930   1.18100E-001    0.00000E+000
   6.8950   1.00200E-001    0.00000E+000
   6.8970   1.12900E-001    0.00000E+000
   6.9000   1.04400E-001    0.00000E+000
   6.9020   1.17500E-001    0.00000E+000
   6.9060   1.19400E-001    0.00000E+000
   6.9090   1.31000E-001    0.00000E+000
   6.9110   1.23400E-001    0.00000E+000
   6.9150   1.36000E-001    0.00000E+000
   6.9170   1.17500E-001    0.00000E+000
   6.9190   1.24700E-001    0.00000E+000
   6.9220   1.25100E-001    0.00000E+000
   6.9230   1.20800E-001    0.00000E+000
   6.9270   1.12900E-001    0.00000E+000
   6.9300   1.28700E-001    0.00000E+000
   6.9320   1.47300E-001    0.00000E+000
   6.9340   1.39900E-001    0.00000E+000
   6.9380   1.31600E-001    0.00000E+000
   6.9400   1.32100E-001    0.00000E+000
   6.9430   1.46300E-001    0.00000E+000
   6.9470   1.49200E-001    0.00000E+000
   6.9500   1.45300E-001    0.00000E+000
   6.9510   1.53100E-001    0.00000E+000
   6.9540   1.58000E-001    0.00000E+000
   6.9580   1.49600E-001    0.00000E+000
   6.9600   1.45300E-001    0.00000E+000
   6.9630   1.43500E-001    0.00000E+000
   6.9660   1.58300E-001    0.00000E+000
   6.9700   1.54000E-001    0.00000E+000
   6.9740   1.59100E-001    0.00000E+000
   6.9790   1.81600E-001    0.00000E+000
   6.9810   1.74000E-001    0.00000E+000
   6.9830   1.59400E-001    0.00000E+000
   6.9870   1.86700E-001    0.00000E+000
   6.9900   1.70000E-001    0.00000E+000
   6.9940   1.74100E-001    0.00000E+000
   6.9960   1.78900E-001    0.00000E+000
   7.0000   1.81700E-001    0.00000E+000
   7.0020   1.92500E-001    0.00000E+000
   7.0040   1.89900E-001    0.00000E+000
   7.0090   2.02700E-001    0.00000E+000
   7.0110   2.01100E-001    0.00000E+000
   7.0130   1.95500E-001    0.00000E+000
   7.0150   2.18700E-001    0.00000E+000
   7.0180   2.03900E-001    0.00000E+000
   7.0200   2.04700E-001    0.00000E+000
   7.0240   2.23200E-001    0.00000E+000
   7.0260   2.26600E-001    0.00000E+000
   7.0300   2.23800E-001    0.00000E+000
   7.0320   2.44100E-001    0.00000E+000
   7.0330   2.53600E-001    0.00000E+000
   7.0370   2.60600E-001    0.00000E+000
   7.0390   2.59800E-001    0.00000E+000
   7.0420   2.63800E-001    0.00000E+000
   7.0450   2.91300E-001    0.00000E+000
   7.0490   2.94900E-001    0.00000E+000
   7.0520   3.03600E-001    0.00000E+000
   7.0560   3.33900E-001    0.00000E+000
   7.0570   3.32100E-001    0.00000E+000
   7.0610   3.65200E-001    0.00000E+000
   7.0630   3.65300E-001    0.00000E+000
   7.0670   3.78500E-001    0.00000E+000
   7.0690   4.01900E-001    0.00000E+000
   7.0700   4.42000E-001    0.00000E+000
   7.0760   4.63400E-001    0.00000E+000
   7.0780   4.96200E-001    0.00000E+000
   7.0800   5.26300E-001    0.00000E+000
   7.0830   5.76100E-001    0.00000E+000
   7.0850   5.91200E-001    0.00000E+000
   7.0880   6.12100E-001    0.00000E+000
   7.0910   6.74800E-001    0.00000E+000
   7.0940   7.26400E-001    0.00000E+000
   7.0960   7.68000E-001    0.00000E+000
   7.1010   8.42900E-001    0.00000E+000
   7.1030   9.20800E-001    0.00000E+000
   7.1060   9.55800E-001    0.00000E+000
   7.1090   1.10170E+000    0.00000E+000
   7.1130   1.19300E+000    0.00000E+000
   7.1150   1.21870E+000    0.00000E+000
   7.1170   1.39730E+000    0.00000E+000
   7.1200   1.47340E+000    0.00000E+000
   7.1240   1.88690E+000    0.00000E+000
   7.1280   2.17200E+000    0.00000E+000
   7.1310   2.31780E+000    0.00000E+000
   7.1330   2.30870E+000    0.00000E+000
   7.1350   2.37740E+000    0.00000E+000
   7.1380   2.30090E+000    0.00000E+000
   7.1420   2.50590E+000    0.00000E+000
   7.1450   2.53670E+000    0.00000E+000
   7.1470   2.64920E+000    0.00000E+000
   7.1510   2.56650E+000    0.00000E+000
   7.1540   2.54670E+000    0.00000E+000
   7.1560   2.40540E+000    0.00000E+000
   7.1590   1.86590E+000    0.00000E+000
   7.1620   1.66740E+000    0.00000E+000
   7.1650   1.30090E+000    0.00000E+000
   7.1670   1.36540E+000    0.00000E+000
   7.1700   1.38770E+000    0.00000E+000
   7.1720   1.57490E+000    0.00000E+000
   7.1750   1.30900E+000    0.00000E+000
   7.1780   1.23430E+000    0.00000E+000
   7.1800   7.99200E-001    0.00000E+000
   7.1840   7.50300E-001    0.00000E+000
   7.1860   8.92000E-002    0.00000E+000
   7.1880   1.00000E+000    0.00000E+000
   7.1930   1.00000E+000    0.00000E+000
   7.1940   1.00000E+000    0.00000E+000
   7.1970   1.00000E+000    0.00000E+000
   7.2000   1.00000E+000    0.00000E+000
   7.2030   1.00000E+000    0.00000E+000
   7.2050   1.00000E+000    0.00000E+000
   7.2070   1.00000E+000    0.00000E+000
   7.2120   1.00000E+000    0.00000E+000
   7.2150   1.00000E+000    0.00000E+000
   7.2170   1.00000E+000    0.00000E+000
   7.2190   1.00000E+000    0.00000E+000
   7.2220   1.00000E+000    0.00000E+000
   7.2250   1.00000E+000    0.00000E+000
   7.2290   1.00000E+000    0.00000E+000
   7.2310   1.00000E+000    0.00000E+000
   7.2350   1.00000E+000    0.00000E+000
   7.2390   1.00000E+000    0.00000E+000
   7.2410   1.00000E+000    0.00000E+000
   7.2440   1.00000E+000    0.00000E+000
   7.2470   1.00000E+000    0.00000E+000
   7.2480   1.00000E+000    0.00000E+000
   7.2530   1.00000E+000    0.00000E+000
   7.2550   1.00000E+000    0.00000E+000
   7.2570   1.00000E+000    0.00000E+000
   7.2620   1.00000E+000    0.00000E+000
   7.2640   1.00000E+000    0.00000E+000
   7.2670   1.00000E+000    0.00000E+000
   7.2700   1.00000E+000    0.00000E+000
   7.2730   1.00000E+000    0.00000E+000
   7.2760   1.00000E+000    0.00000E+000
   7.2780   1.00000E+000    0.00000E+000
   7.2800   1.00000E+000    0.00000E+000
   7.2830   1.00000E+000    0.00000E+000
   7.2870   1.00000E+000    0.00000E+000
   7.2900   1.00000E+000    0.00000E+000
   7.2920   1.00000E+000    0.00000E+000
   7.2950   1.00000E+000    0.00000E+000
   7.2980   1.00000E+000    0.00000E+000
   7.3000   1.00000E+000    0.00000E+000
