# Supplementary material for: Rationally seeded computational protein design of ɑ-helical barrels
Source: Nat Chem Biol. 2024 Jun 20;20(8):991–9. doi: 10.1038/s41589-024-01642-0 (PMC11288890; doi:10.1038/s41589-024-01642-0)
Supplement: Supplementary file 3 — PDB and .mtz files used for making figure panels b–d and j–m. [file 41589_2024_1642_MOESM3_ESM.zip › KIA_RP_RSPD_NatChemBiol_data_Figure2/scapCC6_LLIA_panels_e-h/AUC_panel_g/SV_raw/00049.RA1]

scapCC6_LLIA_master
R 1 20.0 50000 0025481 4.0160E11 282 1 
   5.8000   1.00000E+000    0.00000E+000
   5.8010  -8.62200E-001    0.00000E+000
   5.8030   3.43000E-002    0.00000E+000
   5.8040   7.92000E-001    0.00000E+000
   5.8050   6.71600E-001    0.00000E+000
   5.8060   8.64400E-001    0.00000E+000
   5.8070   9.71800E-001    0.00000E+000
   5.8080   6.08100E-001    0.00000E+000
   5.8100   9.06400E-001    0.00000E+000
   5.8110   8.58100E-001    0.00000E+000
   5.8120   9.63300E-001    0.00000E+000
   5.8130   9.54100E-001    0.00000E+000
   5.8140   9.43300E-001    0.00000E+000
   5.8150   8.70300E-001    0.00000E+000
   5.8170   9.07700E-001    0.00000E+000
   5.8190   1.00090E+000    0.00000E+000
   5.8200   9.19900E-001    0.00000E+000
   5.8220   1.09780E+000    0.00000E+000
   5.8230   1.02820E+000    0.00000E+000
   5.8250   1.03170E+000    0.00000E+000
   5.8260   1.06070E+000    0.00000E+000
   5.8270   1.23450E+000    0.00000E+000
   5.8290   1.20070E+000    0.00000E+000
   5.8310   1.50150E+000    0.00000E+000
   5.8330   1.50840E+000    0.00000E+000
   5.8350   1.58610E+000    0.00000E+000
   5.8360   1.68540E+000    0.00000E+000
   5.8380   1.65100E+000    0.00000E+000
   5.8400   1.60240E+000    0.00000E+000
   5.8420   1.82420E+000    0.00000E+000
   5.8430   1.55630E+000    0.00000E+000
   5.8440   1.66070E+000    0.00000E+000
   5.8450   1.47360E+000    0.00000E+000
   5.8460   1.53180E+000    0.00000E+000
   5.8490   1.45780E+000    0.00000E+000
   5.8520   1.18530E+000    0.00000E+000
   5.8540   1.03480E+000    0.00000E+000
   5.8560   7.59500E-001    0.00000E+000
   5.8580   7.17700E-001    0.00000E+000
   5.8590   5.33900E-001    0.00000E+000
   5.8610   3.85500E-001    0.00000E+000
   5.8620   4.79000E-001    0.00000E+000
   5.8630   3.29900E-001    0.00000E+000
   5.8640   2.88600E-001    0.00000E+000
   5.8670   2.79600E-001    0.00000E+000
   5.8680   2.96300E-001    0.00000E+000
   5.8710   2.27500E-001    0.00000E+000
   5.8730   2.62800E-001    0.00000E+000
   5.8740   2.39200E-001    0.00000E+000
   5.8750   2.58400E-001    0.00000E+000
   5.8780   1.22600E-001    0.00000E+000
   5.8790   1.51200E-001    0.00000E+000
   5.8810   1.19000E-001    0.00000E+000
   5.8820   1.47400E-001    0.00000E+000
   5.8840   1.01300E-001    0.00000E+000
   5.8860   1.19900E-001    0.00000E+000
   5.8870   1.14700E-001    0.00000E+000
   5.8890   1.12300E-001    0.00000E+000
   5.8920   5.57000E-002    0.00000E+000
   5.8930   3.24000E-002    0.00000E+000
   5.8940   6.27000E-002    0.00000E+000
   5.8950   5.47000E-002    0.00000E+000
   5.8970   5.57000E-002    0.00000E+000
   5.8980   5.99000E-002    0.00000E+000
   5.9010   5.65000E-002    0.00000E+000
   5.9020   1.42000E-002    0.00000E+000
   5.9040   1.51000E-002    0.00000E+000
   5.9050   2.55000E-002    0.00000E+000
   5.9080   2.48000E-002    0.00000E+000
   5.9100   1.32000E-002    0.00000E+000
   5.9120   1.59000E-002    0.00000E+000
   5.9140   1.80000E-002    0.00000E+000
   5.9150   1.45000E-002    0.00000E+000
   5.9160   2.31000E-002    0.00000E+000
   5.9190   3.44000E-002    0.00000E+000
   5.9210   2.15000E-002    0.00000E+000
   5.9230   3.55000E-002    0.00000E+000
   5.9260   1.75000E-002    0.00000E+000
   5.9300  -2.70000E-003    0.00000E+000
   5.9310   1.18000E-002    0.00000E+000
   5.9330   1.17000E-002    0.00000E+000
   5.9360  -1.30000E-003    0.00000E+000
   5.9370   0.00000E+000    0.00000E+000
   5.9380   1.36000E-002    0.00000E+000
   5.9420   1.07000E-002    0.00000E+000
   5.9440   7.40000E-003    0.00000E+000
   5.9460   2.38000E-002    0.00000E+000
   5.9480   8.30000E-003    0.00000E+000
   5.9490   7.40000E-003    0.00000E+000
   5.9510   5.20000E-003    0.00000E+000
   5.9540  -3.70000E-003    0.00000E+000
   5.9550   1.65000E-002    0.00000E+000
   5.9570   1.90000E-003    0.00000E+000
   5.9580   1.20000E-002    0.00000E+000
   5.9620  -9.50000E-003    0.00000E+000
   5.9630  -0.00000E+000    0.00000E+000
   5.9650   9.10000E-003    0.00000E+000
   5.9670   5.40000E-003    0.00000E+000
   5.9700   1.00000E-004    0.00000E+000
   5.9730  -1.04000E-002    0.00000E+000
   5.9750   1.75000E-002    0.00000E+000
   5.9760   9.40000E-003    0.00000E+000
   5.9780   8.80000E-003    0.00000E+000
   5.9790   3.71000E-002    0.00000E+000
   5.9820   5.22000E-002    0.00000E+000
   5.9830   2.56300E-001    0.00000E+000
   5.9850  -5.87700E-001    0.00000E+000
   5.9870  -7.32400E-001    0.00000E+000
   5.9890  -1.71800E-001    0.00000E+000
   5.9910   3.87000E-002    0.00000E+000
   5.9940  -6.66000E-002    0.00000E+000
   5.9960  -3.81000E-002    0.00000E+000
   5.9980  -3.06000E-002    0.00000E+000
   6.0010  -3.19000E-002    0.00000E+000
   6.0030  -5.57000E-002    0.00000E+000
   6.0040  -5.01000E-002    0.00000E+000
   6.0080  -3.74000E-002    0.00000E+000
   6.0090  -3.48000E-002    0.00000E+000
   6.0120  -3.73000E-002    0.00000E+000
   6.0140  -3.80000E-002    0.00000E+000
   6.0160  -3.29000E-002    0.00000E+000
   6.0180  -2.71000E-002    0.00000E+000
   6.0190  -5.30000E-002    0.00000E+000
   6.0220  -5.23000E-002    0.00000E+000
   6.0230  -5.72000E-002    0.00000E+000
   6.0250  -3.97000E-002    0.00000E+000
   6.0280  -4.52000E-002    0.00000E+000
   6.0300  -3.95000E-002    0.00000E+000
   6.0340  -4.78000E-002    0.00000E+000
   6.0350  -1.63800E-001    0.00000E+000
   6.0370  -2.23000E-001    0.00000E+000
   6.0390   7.45400E-001    0.00000E+000
   6.0450   8.96000E-002    0.00000E+000
   6.0480   5.53000E-002    0.00000E+000
   6.0510   3.18000E-002    0.00000E+000
   6.0550   3.08000E-002    0.00000E+000
   6.0570   3.18000E-002    0.00000E+000
   6.0600   3.58000E-002    0.00000E+000
   6.0620   4.40000E-002    0.00000E+000
   6.0630   3.75000E-002    0.00000E+000
   6.0680   3.65000E-002    0.00000E+000
   6.0710   3.68000E-002    0.00000E+000
   6.0720   3.05000E-002    0.00000E+000
   6.0740   3.84000E-002    0.00000E+000
   6.0790   3.44000E-002    0.00000E+000
   6.0810   4.64000E-002    0.00000E+000
   6.0830   4.22000E-002    0.00000E+000
   6.0850   4.55000E-002    0.00000E+000
   6.0880   3.22000E-002    0.00000E+000
   6.0900   2.96000E-002    0.00000E+000
   6.0930   2.24000E-002    0.00000E+000
   6.0940   3.50000E-002    0.00000E+000
   6.0980   4.38000E-002    0.00000E+000
   6.1000   3.43000E-002    0.00000E+000
   6.1020   4.78000E-002    0.00000E+000
   6.1050   4.43000E-002    0.00000E+000
   6.1070   3.12000E-002    0.00000E+000
   6.1130   3.87000E-002    0.00000E+000
   6.1140   3.64000E-002    0.00000E+000
   6.1160   3.21000E-002    0.00000E+000
   6.1210   3.13000E-002    0.00000E+000
   6.1240   3.56000E-002    0.00000E+000
   6.1280   4.95000E-002    0.00000E+000
   6.1300   3.47000E-002    0.00000E+000
   6.1340   2.69000E-002    0.00000E+000
   6.1390   2.81000E-002    0.00000E+000
   6.1410   4.94000E-002    0.00000E+000
   6.1460   4.01000E-002    0.00000E+000
   6.1500   4.74000E-002    0.00000E+000
   6.1510   4.13000E-002    0.00000E+000
   6.1540   5.55000E-002    0.00000E+000
   6.1560   5.69000E-002    0.00000E+000
   6.1580   4.15000E-002    0.00000E+000
   6.1600   4.09000E-002    0.00000E+000
   6.1620   3.98000E-002    0.00000E+000
   6.1650   2.54000E-002    0.00000E+000
   6.1680   5.18000E-002    0.00000E+000
   6.1710   3.65000E-002    0.00000E+000
   6.1720   3.96000E-002    0.00000E+000
   6.1750   5.36000E-002    0.00000E+000
   6.1770   5.38000E-002    0.00000E+000
   6.1790   4.95000E-002    0.00000E+000
   6.1820   4.44000E-002    0.00000E+000
   6.1840   5.80000E-002    0.00000E+000
   6.1880   4.68000E-002    0.00000E+000
   6.1910   5.46000E-002    0.00000E+000
   6.1930   3.27000E-002    0.00000E+000
   6.1960   4.16000E-002    0.00000E+000
   6.1980   4.41000E-002    0.00000E+000
   6.2020   6.07000E-002    0.00000E+000
   6.2040   6.45000E-002    0.00000E+000
   6.2070   4.65000E-002    0.00000E+000
   6.2110   6.00000E-002    0.00000E+000
   6.2130   5.75000E-002    0.00000E+000
   6.2150   5.30000E-002    0.00000E+000
   6.2180   6.08000E-002    0.00000E+000
   6.2210   5.28000E-002    0.00000E+000
   6.2250   6.11000E-002    0.00000E+000
   6.2260   4.49000E-002    0.00000E+000
   6.2290   4.86000E-002    0.00000E+000
   6.2300   5.18000E-002    0.00000E+000
   6.2310   6.47000E-002    0.00000E+000
   6.2320   6.05000E-002    0.00000E+000
   6.2340   5.20000E-002    0.00000E+000
   6.2430   6.01000E-002    0.00000E+000
   6.2440   6.35000E-002    0.00000E+000
   6.2470   6.01000E-002    0.00000E+000
   6.2480   5.32000E-002    0.00000E+000
   6.2500   6.53000E-002    0.00000E+000
   6.2520   6.07000E-002    0.00000E+000
   6.2550   5.25000E-002    0.00000E+000
   6.2590   7.00000E-002    0.00000E+000
   6.2630   6.33000E-002    0.00000E+000
   6.2660   6.33000E-002    0.00000E+000
   6.2680   6.49000E-002    0.00000E+000
   6.2720   6.30000E-002    0.00000E+000
   6.2730   6.10000E-002    0.00000E+000
   6.2750   7.64000E-002    0.00000E+000
   6.2760   6.51000E-002    0.00000E+000
   6.2810   6.65000E-002    0.00000E+000
   6.2830   6.92000E-002    0.00000E+000
   6.2870   6.38000E-002    0.00000E+000
   6.2890   7.65000E-002    0.00000E+000
   6.2930   6.65000E-002    0.00000E+000
   6.2960   8.57000E-002    0.00000E+000
   6.2980   7.61000E-002    0.00000E+000
   6.2990   8.28000E-002    0.00000E+000
   6.3030   7.05000E-002    0.00000E+000
   6.3060   7.23000E-002    0.00000E+000
   6.3110   8.68000E-002    0.00000E+000
   6.3130   7.42000E-002    0.00000E+000
   6.3170   8.23000E-002    0.00000E+000
   6.3180   8.43000E-002    0.00000E+000
   6.3200   9.16000E-002    0.00000E+000
   6.3230   7.30000E-002    0.00000E+000
   6.3280   7.59000E-002    0.00000E+000
   6.3300   9.19000E-002    0.00000E+000
   6.3360   8.25000E-002    0.00000E+000
   6.3380   7.99000E-002    0.00000E+000
   6.3400   9.03000E-002    0.00000E+000
   6.3440   9.14000E-002    0.00000E+000
   6.3460   9.86000E-002    0.00000E+000
   6.3560   9.86000E-002    0.00000E+000
   6.3570   1.09100E-001    0.00000E+000
   6.3610   9.05000E-002    0.00000E+000
   6.3620   1.10900E-001    0.00000E+000
   6.3660   1.16300E-001    0.00000E+000
   6.3700   1.04600E-001    0.00000E+000
   6.3740   1.01000E-001    0.00000E+000
   6.3760   1.08300E-001    0.00000E+000
   6.3790   1.10400E-001    0.00000E+000
   6.3800   1.11500E-001    0.00000E+000
   6.3820   1.21400E-001    0.00000E+000
   6.3870   1.15100E-001    0.00000E+000
   6.3930   1.21600E-001    0.00000E+000
   6.3940   1.14600E-001    0.00000E+000
   6.3960   1.16700E-001    0.00000E+000
   6.4020   1.26800E-001    0.00000E+000
   6.4040   1.19100E-001    0.00000E+000
   6.4080   1.32000E-001    0.00000E+000
   6.4100   1.34300E-001    0.00000E+000
   6.4130   1.35600E-001    0.00000E+000
   6.4170   1.47800E-001    0.00000E+000
   6.4200   1.33600E-001    0.00000E+000
   6.4230   1.47500E-001    0.00000E+000
   6.4260   1.57600E-001    0.00000E+000
   6.4280   1.53600E-001    0.00000E+000
   6.4310   1.60700E-001    0.00000E+000
   6.4330   1.53600E-001    0.00000E+000
   6.4350   1.54500E-001    0.00000E+000
   6.4380   1.58400E-001    0.00000E+000
   6.4420   1.53900E-001    0.00000E+000
   6.4440   1.66800E-001    0.00000E+000
   6.4450   1.60500E-001    0.00000E+000
   6.4470   1.65700E-001    0.00000E+000
   6.4490   1.79100E-001    0.00000E+000
   6.4530   1.70600E-001    0.00000E+000
   6.4540   1.88700E-001    0.00000E+000
   6.4580   1.69300E-001    0.00000E+000
   6.4600   1.79800E-001    0.00000E+000
   6.4630   1.77700E-001    0.00000E+000
   6.4650   1.82200E-001    0.00000E+000
   6.4670   1.88500E-001    0.00000E+000
   6.4720   1.80700E-001    0.00000E+000
   6.4740   1.94700E-001    0.00000E+000
   6.4780   1.91000E-001    0.00000E+000
   6.4800   1.94200E-001    0.00000E+000
   6.4840   1.99700E-001    0.00000E+000
   6.4860   2.05200E-001    0.00000E+000
   6.4900   2.07100E-001    0.00000E+000
   6.4920   2.08600E-001    0.00000E+000
   6.4940   2.10100E-001    0.00000E+000
   6.4960   2.27800E-001    0.00000E+000
   6.5000   2.24400E-001    0.00000E+000
   6.5030   2.25000E-001    0.00000E+000
   6.5060   2.14500E-001    0.00000E+000
   6.5070   2.26500E-001    0.00000E+000
   6.5120   2.28000E-001    0.00000E+000
   6.5140   2.36500E-001    0.00000E+000
   6.5170   2.37700E-001    0.00000E+000
   6.5190   2.37400E-001    0.00000E+000
   6.5230   2.48900E-001    0.00000E+000
   6.5240   2.40900E-001    0.00000E+000
   6.5280   2.49100E-001    0.00000E+000
   6.5290   2.37000E-001    0.00000E+000
   6.5300   2.52600E-001    0.00000E+000
   6.5330   2.51100E-001    0.00000E+000
   6.5360   2.49700E-001    0.00000E+000
   6.5400   2.64900E-001    0.00000E+000
   6.5420   2.60400E-001    0.00000E+000
   6.5440   2.52400E-001    0.00000E+000
   6.5470   2.66500E-001    0.00000E+000
   6.5490   2.61000E-001    0.00000E+000
   6.5520   2.73200E-001    0.00000E+000
   6.5550   2.67800E-001    0.00000E+000
   6.5560   2.69700E-001    0.00000E+000
   6.5600   2.60200E-001    0.00000E+000
   6.5640   2.74700E-001    0.00000E+000
   6.5650   2.78200E-001    0.00000E+000
   6.5690   2.77500E-001    0.00000E+000
   6.5720   2.94100E-001    0.00000E+000
   6.5730   2.88600E-001    0.00000E+000
   6.5760   2.90600E-001    0.00000E+000
   6.5770   2.91600E-001    0.00000E+000
   6.5810   2.97100E-001    0.00000E+000
   6.5820   2.93700E-001    0.00000E+000
   6.5850   3.14500E-001    0.00000E+000
   6.5870   3.03800E-001    0.00000E+000
   6.5900   3.12800E-001    0.00000E+000
   6.5940   3.07100E-001    0.00000E+000
   6.5960   3.14200E-001    0.00000E+000
   6.5990   3.15000E-001    0.00000E+000
   6.6020   3.24700E-001    0.00000E+000
   6.6050   3.17300E-001    0.00000E+000
   6.6080   3.26000E-001    0.00000E+000
   6.6100   3.37800E-001    0.00000E+000
   6.6120   3.26400E-001    0.00000E+000
   6.6150   3.16800E-001    0.00000E+000
   6.6170   3.38300E-001    0.00000E+000
   6.6190   3.36000E-001    0.00000E+000
   6.6210   3.42300E-001    0.00000E+000
   6.6270   3.38800E-001    0.00000E+000
   6.6280   3.48700E-001    0.00000E+000
   6.6290   3.49500E-001    0.00000E+000
   6.6310   3.49500E-001    0.00000E+000
   6.6340   3.55600E-001    0.00000E+000
   6.6390   3.62000E-001    0.00000E+000
   6.6410   3.50200E-001    0.00000E+000
   6.6420   3.63600E-001    0.00000E+000
   6.6460   3.74700E-001    0.00000E+000
   6.6470   3.75400E-001    0.00000E+000
   6.6510   3.57300E-001    0.00000E+000
   6.6540   3.61800E-001    0.00000E+000
   6.6570   3.85800E-001    0.00000E+000
   6.6600   3.76500E-001    0.00000E+000
   6.6630   3.81300E-001    0.00000E+000
   6.6650   3.84100E-001    0.00000E+000
   6.6670   3.91600E-001    0.00000E+000
   6.6700   3.98600E-001    0.00000E+000
   6.6710   4.05300E-001    0.00000E+000
   6.6750   3.93400E-001    0.00000E+000
   6.6770   3.87500E-001    0.00000E+000
   6.6800   3.98600E-001    0.00000E+000
   6.6840   3.96100E-001    0.00000E+000
   6.6850   4.24200E-001    0.00000E+000
   6.6890   3.98000E-001    0.00000E+000
   6.6910   4.04900E-001    0.00000E+000
   6.6930   4.05600E-001    0.00000E+000
   6.6950   4.02600E-001    0.00000E+000
   6.6980   4.19800E-001    0.00000E+000
   6.7000   4.39700E-001    0.00000E+000
   6.7030   4.25500E-001    0.00000E+000
   6.7070   4.22800E-001    0.00000E+000
   6.7090   4.33900E-001    0.00000E+000
   6.7100   4.29000E-001    0.00000E+000
   6.7140   4.14600E-001    0.00000E+000
   6.7160   4.36400E-001    0.00000E+000
   6.7200   4.40900E-001    0.00000E+000
   6.7230   4.22200E-001    0.00000E+000
   6.7250   4.30300E-001    0.00000E+000
   6.7280   4.39700E-001    0.00000E+000
   6.7300   4.39000E-001    0.00000E+000
   6.7320   4.51800E-001    0.00000E+000
   6.7350   4.46200E-001    0.00000E+000
   6.7380   4.56400E-001    0.00000E+000
   6.7410   4.33800E-001    0.00000E+000
   6.7440   4.59200E-001    0.00000E+000
   6.7480   4.62900E-001    0.00000E+000
   6.7500   4.52500E-001    0.00000E+000
   6.7550   4.54700E-001    0.00000E+000
   6.7580   4.76300E-001    0.00000E+000
   6.7600   4.59500E-001    0.00000E+000
   6.7620   4.66100E-001    0.00000E+000
   6.7660   4.88100E-001    0.00000E+000
   6.7690   4.74000E-001    0.00000E+000
   6.7710   4.45600E-001    0.00000E+000
   6.7750   4.79600E-001    0.00000E+000
   6.7770   4.71100E-001    0.00000E+000
   6.7790   4.89700E-001    0.00000E+000
   6.7820   4.86300E-001    0.00000E+000
   6.7860   4.65800E-001    0.00000E+000
   6.7890   4.76300E-001    0.00000E+000
   6.7930   4.84700E-001    0.00000E+000
   6.7940   4.79300E-001    0.00000E+000
   6.7980   4.72900E-001    0.00000E+000
   6.8000   4.91900E-001    0.00000E+000
   6.8020   4.85800E-001    0.00000E+000
   6.8050   4.98900E-001    0.00000E+000
   6.8070   5.12800E-001    0.00000E+000
   6.8110   4.95300E-001    0.00000E+000
   6.8140   4.89500E-001    0.00000E+000
   6.8160   5.07100E-001    0.00000E+000
   6.8170   4.97000E-001    0.00000E+000
   6.8210   4.96800E-001    0.00000E+000
   6.8240   4.87200E-001    0.00000E+000
   6.8270   5.01800E-001    0.00000E+000
   6.8300   5.14200E-001    0.00000E+000
   6.8350   5.18400E-001    0.00000E+000
   6.8360   5.06200E-001    0.00000E+000
   6.8390   5.01500E-001    0.00000E+000
   6.8410   4.97200E-001    0.00000E+000
   6.8440   4.83100E-001    0.00000E+000
   6.8490   4.92100E-001    0.00000E+000
   6.8500   4.92500E-001    0.00000E+000
   6.8540   5.19600E-001    0.00000E+000
   6.8550   5.09200E-001    0.00000E+000
   6.8580   5.12700E-001    0.00000E+000
   6.8610   5.12000E-001    0.00000E+000
   6.8640   4.98500E-001    0.00000E+000
   6.8660   4.96800E-001    0.00000E+000
   6.8700   5.02800E-001    0.00000E+000
   6.8710   5.12000E-001    0.00000E+000
   6.8750   5.25900E-001    0.00000E+000
   6.8790   5.20200E-001    0.00000E+000
   6.8810   5.31000E-001    0.00000E+000
   6.8840   5.21100E-001    0.00000E+000
   6.8880   5.42500E-001    0.00000E+000
   6.8890   5.33500E-001    0.00000E+000
   6.8910   5.25000E-001    0.00000E+000
   6.8930   5.17500E-001    0.00000E+000
   6.8970   5.40300E-001    0.00000E+000
   6.9000   5.38100E-001    0.00000E+000
   6.9040   5.31300E-001    0.00000E+000
   6.9070   5.28600E-001    0.00000E+000
   6.9100   5.47900E-001    0.00000E+000
   6.9140   5.37300E-001    0.00000E+000
   6.9160   5.37200E-001    0.00000E+000
   6.9190   5.43200E-001    0.00000E+000
   6.9200   5.41000E-001    0.00000E+000
   6.9250   5.22700E-001    0.00000E+000
   6.9270   5.35900E-001    0.00000E+000
   6.9290   5.33900E-001    0.00000E+000
   6.9320   5.52700E-001    0.00000E+000
   6.9330   5.41800E-001    0.00000E+000
   6.9370   5.40300E-001    0.00000E+000
   6.9400   5.57900E-001    0.00000E+000
   6.9430   5.53200E-001    0.00000E+000
   6.9470   5.39900E-001    0.00000E+000
   6.9480   5.33200E-001    0.00000E+000
   6.9500   5.35600E-001    0.00000E+000
   6.9540   5.57800E-001    0.00000E+000
   6.9580   5.39800E-001    0.00000E+000
   6.9610   5.48600E-001    0.00000E+000
   6.9620   5.45900E-001    0.00000E+000
   6.9650   5.45500E-001    0.00000E+000
   6.9660   5.42000E-001    0.00000E+000
   6.9680   5.62700E-001    0.00000E+000
   6.9720   5.58900E-001    0.00000E+000
   6.9780   5.63100E-001    0.00000E+000
   6.9800   5.56600E-001    0.00000E+000
   6.9840   5.55100E-001    0.00000E+000
   6.9870   5.65800E-001    0.00000E+000
   6.9890   5.66700E-001    0.00000E+000
   6.9930   5.54800E-001    0.00000E+000
   6.9950   5.86100E-001    0.00000E+000
   6.9990   5.70900E-001    0.00000E+000
   7.0010   5.58500E-001    0.00000E+000
   7.0040   5.47600E-001    0.00000E+000
   7.0080   5.87300E-001    0.00000E+000
   7.0110   5.86500E-001    0.00000E+000
   7.0130   5.69600E-001    0.00000E+000
   7.0150   5.75300E-001    0.00000E+000
   7.0180   5.68300E-001    0.00000E+000
   7.0220   5.60900E-001    0.00000E+000
   7.0240   5.81100E-001    0.00000E+000
   7.0270   5.81700E-001    0.00000E+000
   7.0310   5.83800E-001    0.00000E+000
   7.0320   5.65000E-001    0.00000E+000
   7.0350   5.81100E-001    0.00000E+000
   7.0390   6.08500E-001    0.00000E+000
   7.0400   5.96100E-001    0.00000E+000
   7.0430   5.98100E-001    0.00000E+000
   7.0460   6.02100E-001    0.00000E+000
   7.0490   6.26400E-001    0.00000E+000
   7.0520   6.25700E-001    0.00000E+000
   7.0540   6.40300E-001    0.00000E+000
   7.0570   6.18300E-001    0.00000E+000
   7.0600   6.43300E-001    0.00000E+000
   7.0610   6.55200E-001    0.00000E+000
   7.0670   6.41200E-001    0.00000E+000
   7.0690   6.68500E-001    0.00000E+000
   7.0710   7.04100E-001    0.00000E+000
   7.0740   6.80500E-001    0.00000E+000
   7.0760   7.43100E-001    0.00000E+000
   7.0790   7.40700E-001    0.00000E+000
   7.0820   7.55300E-001    0.00000E+000
   7.0830   7.95300E-001    0.00000E+000
   7.0870   7.93800E-001    0.00000E+000
   7.0900   8.27500E-001    0.00000E+000
   7.0920   8.39000E-001    0.00000E+000
   7.0940   9.05500E-001    0.00000E+000
   7.0990   9.23200E-001    0.00000E+000
   7.1010   9.16400E-001    0.00000E+000
   7.1050   9.94400E-001    0.00000E+000
   7.1060   1.05450E+000    0.00000E+000
   7.1090   1.07700E+000    0.00000E+000
   7.1130   1.13560E+000    0.00000E+000
   7.1150   1.21770E+000    0.00000E+000
   7.1190   1.30020E+000    0.00000E+000
   7.1220   1.39260E+000    0.00000E+000
   7.1240   1.48840E+000    0.00000E+000
   7.1280   1.57470E+000    0.00000E+000
   7.1310   1.76750E+000    0.00000E+000
   7.1350   2.13720E+000    0.00000E+000
   7.1370   2.31510E+000    0.00000E+000
   7.1400   2.51710E+000    0.00000E+000
   7.1430   2.62320E+000    0.00000E+000
   7.1460   2.36630E+000    0.00000E+000
   7.1490   2.65410E+000    0.00000E+000
   7.1510   2.66800E+000    0.00000E+000
   7.1560   2.71310E+000    0.00000E+000
   7.1590   1.99640E+000    0.00000E+000
   7.1630   1.84960E+000    0.00000E+000
   7.1650   1.57860E+000    0.00000E+000
   7.1680   1.70780E+000    0.00000E+000
   7.1710   1.09070E+000    0.00000E+000
   7.1740   1.54740E+000    0.00000E+000
   7.1770   1.23570E+000    0.00000E+000
   7.1800   8.33600E-001    0.00000E+000
   7.1820  -5.29200E-001    0.00000E+000
   7.1850   1.00000E+000    0.00000E+000
   7.1860   1.00000E+000    0.00000E+000
   7.1900   1.00000E+000    0.00000E+000
   7.1930   1.00000E+000    0.00000E+000
   7.1940   1.00000E+000    0.00000E+000
   7.1970   1.00000E+000    0.00000E+000
   7.1990   1.00000E+000    0.00000E+000
   7.2010   1.00000E+000    0.00000E+000
   7.2060   1.00000E+000    0.00000E+000
   7.2090   1.00000E+000    0.00000E+000
   7.2130   1.00000E+000    0.00000E+000
   7.2150   1.00000E+000    0.00000E+000
   7.2170   1.00000E+000    0.00000E+000
   7.2210   1.00000E+000    0.00000E+000
   7.2260   1.00000E+000    0.00000E+000
   7.2270   1.00000E+000    0.00000E+000
   7.2290   1.00000E+000    0.00000E+000
   7.2320   1.00000E+000    0.00000E+000
   7.2350   1.00000E+000    0.00000E+000
   7.2390   1.00000E+000    0.00000E+000
   7.2410   1.00000E+000    0.00000E+000
   7.2430   1.00000E+000    0.00000E+000
   7.2470   1.00000E+000    0.00000E+000
   7.2510   1.00000E+000    0.00000E+000
   7.2530   1.00000E+000    0.00000E+000
   7.2560   1.00000E+000    0.00000E+000
   7.2590   1.00000E+000    0.00000E+000
   7.2650   1.00000E+000    0.00000E+000
   7.2670   1.00000E+000    0.00000E+000
   7.2690   1.00000E+000    0.00000E+000
   7.2730   1.00000E+000    0.00000E+000
   7.2750   1.00000E+000    0.00000E+000
   7.2780   1.00000E+000    0.00000E+000
   7.2800   1.00000E+000    0.00000E+000
   7.2830   1.00000E+000    0.00000E+000
   7.2870   1.00000E+000    0.00000E+000
   7.2900   1.00000E+000    0.00000E+000
   7.2930   1.00000E+000    0.00000E+000
   7.2960   1.00000E+000    0.00000E+000
   7.2980   1.00000E+000    0.00000E+000
   7.3020   1.00000E+000    0.00000E+000
