# Supplementary material for: Rationally seeded computational protein design of ɑ-helical barrels
Source: Nat Chem Biol. 2024 Jun 20;20(8):991–9. doi: 10.1038/s41589-024-01642-0 (PMC11288890; doi:10.1038/s41589-024-01642-0)
Supplement: Supplementary file 3 — PDB and .mtz files used for making figure panels b–d and j–m. [file 41589_2024_1642_MOESM3_ESM.zip › KIA_RP_RSPD_NatChemBiol_data_Figure2/scapCC6_LLIA_panels_e-h/AUC_panel_g/SV_raw/00075.RA1]

scapCC6_LLIA_master
R 1 20.0 50000 0033270 6.1520E11 281 1 
   5.8010   3.65600E-001    0.00000E+000
   5.8030   6.00900E-001    0.00000E+000
   5.8040   8.33600E-001    0.00000E+000
   5.8060   8.40400E-001    0.00000E+000
   5.8070   6.98300E-001    0.00000E+000
   5.8080   9.32200E-001    0.00000E+000
   5.8100   9.67200E-001    0.00000E+000
   5.8110   9.41100E-001    0.00000E+000
   5.8120   1.20740E+000    0.00000E+000
   5.8140   9.95400E-001    0.00000E+000
   5.8170   6.32600E-001    0.00000E+000
   5.8180   8.17700E-001    0.00000E+000
   5.8190   1.10790E+000    0.00000E+000
   5.8200   8.47900E-001    0.00000E+000
   5.8220   1.03720E+000    0.00000E+000
   5.8230   9.67000E-001    0.00000E+000
   5.8240   9.60300E-001    0.00000E+000
   5.8260   9.70300E-001    0.00000E+000
   5.8280   1.03290E+000    0.00000E+000
   5.8300   1.37860E+000    0.00000E+000
   5.8310   1.32950E+000    0.00000E+000
   5.8330   1.63830E+000    0.00000E+000
   5.8340   1.62460E+000    0.00000E+000
   5.8350   1.58080E+000    0.00000E+000
   5.8360   1.63420E+000    0.00000E+000
   5.8370   1.78540E+000    0.00000E+000
   5.8390   1.56490E+000    0.00000E+000
   5.8420   1.44720E+000    0.00000E+000
   5.8440   1.59080E+000    0.00000E+000
   5.8450   1.46370E+000    0.00000E+000
   5.8470   1.58990E+000    0.00000E+000
   5.8490   1.53430E+000    0.00000E+000
   5.8510   1.52640E+000    0.00000E+000
   5.8540   9.33400E-001    0.00000E+000
   5.8560   6.37500E-001    0.00000E+000
   5.8580   5.93800E-001    0.00000E+000
   5.8610   4.83900E-001    0.00000E+000
   5.8630   4.55400E-001    0.00000E+000
   5.8650   3.45000E-001    0.00000E+000
   5.8670   2.86800E-001    0.00000E+000
   5.8680   2.58700E-001    0.00000E+000
   5.8700   2.04800E-001    0.00000E+000
   5.8720   2.16700E-001    0.00000E+000
   5.8740   2.01900E-001    0.00000E+000
   5.8760   1.72700E-001    0.00000E+000
   5.8780   1.85100E-001    0.00000E+000
   5.8800   1.41700E-001    0.00000E+000
   5.8820   1.10000E-001    0.00000E+000
   5.8840   1.16000E-001    0.00000E+000
   5.8860   6.88000E-002    0.00000E+000
   5.8870   8.22000E-002    0.00000E+000
   5.8880   7.33000E-002    0.00000E+000
   5.8910   4.85000E-002    0.00000E+000
   5.8940   3.68000E-002    0.00000E+000
   5.8970   2.25000E-002    0.00000E+000
   5.9000   2.99000E-002    0.00000E+000
   5.9010   3.80000E-003    0.00000E+000
   5.9020   9.00000E-004    0.00000E+000
   5.9050   6.10000E-003    0.00000E+000
   5.9080   1.60000E-002    0.00000E+000
   5.9100   4.35000E-002    0.00000E+000
   5.9130   2.09000E-002    0.00000E+000
   5.9150   2.00000E-003    0.00000E+000
   5.9160   1.12000E-002    0.00000E+000
   5.9190   1.30000E-002    0.00000E+000
   5.9210  -1.80000E-003    0.00000E+000
   5.9230  -5.00000E-004    0.00000E+000
   5.9250   8.40000E-003    0.00000E+000
   5.9280   1.85000E-002    0.00000E+000
   5.9300   5.50000E-003    0.00000E+000
   5.9320   1.10000E-002    0.00000E+000
   5.9330   6.30000E-003    0.00000E+000
   5.9360   4.30000E-003    0.00000E+000
   5.9370  -8.00000E-004    0.00000E+000
   5.9400   1.18000E-002    0.00000E+000
   5.9420   1.29000E-002    0.00000E+000
   5.9450  -7.00000E-004    0.00000E+000
   5.9470   9.00000E-003    0.00000E+000
   5.9490   7.70000E-003    0.00000E+000
   5.9510   1.37000E-002    0.00000E+000
   5.9540   8.00000E-004    0.00000E+000
   5.9550   1.59000E-002    0.00000E+000
   5.9570   5.20000E-003    0.00000E+000
   5.9580  -1.16000E-002    0.00000E+000
   5.9610  -8.00000E-003    0.00000E+000
   5.9630  -4.60000E-003    0.00000E+000
   5.9650   1.20000E-003    0.00000E+000
   5.9670   1.90000E-003    0.00000E+000
   5.9700  -3.20000E-003    0.00000E+000
   5.9730   4.60000E-003    0.00000E+000
   5.9750   6.00000E-003    0.00000E+000
   5.9770   1.70000E-002    0.00000E+000
   5.9790   7.30000E-003    0.00000E+000
   5.9810   9.40000E-003    0.00000E+000
   5.9820   2.05000E-002    0.00000E+000
   5.9840   2.74000E-002    0.00000E+000
   5.9870   1.13500E-001    0.00000E+000
   5.9880   3.20000E-003    0.00000E+000
   5.9890  -7.98300E-001    0.00000E+000
   5.9920  -4.05800E-001    0.00000E+000
   5.9960   1.80000E-003    0.00000E+000
   5.9980  -8.00000E-003    0.00000E+000
   6.0000  -2.91000E-002    0.00000E+000
   6.0020  -4.02000E-002    0.00000E+000
   6.0030  -4.71000E-002    0.00000E+000
   6.0050  -4.00000E-002    0.00000E+000
   6.0080  -3.39000E-002    0.00000E+000
   6.0090  -4.38000E-002    0.00000E+000
   6.0150  -4.12000E-002    0.00000E+000
   6.0170  -3.18000E-002    0.00000E+000
   6.0180  -2.37000E-002    0.00000E+000
   6.0190  -5.26000E-002    0.00000E+000
   6.0210  -4.50000E-002    0.00000E+000
   6.0240  -4.20000E-002    0.00000E+000
   6.0260  -4.12000E-002    0.00000E+000
   6.0290  -3.83000E-002    0.00000E+000
   6.0310  -2.97000E-002    0.00000E+000
   6.0340  -6.50000E-002    0.00000E+000
   6.0350  -5.20000E-003    0.00000E+000
   6.0370   1.29000E-002    0.00000E+000
   6.0430   2.16500E-001    0.00000E+000
   6.0480  -6.60000E-002    0.00000E+000
   6.0500   1.81000E-002    0.00000E+000
   6.0530   3.02000E-002    0.00000E+000
   6.0540   2.60000E-002    0.00000E+000
   6.0560   3.12000E-002    0.00000E+000
   6.0580   3.37000E-002    0.00000E+000
   6.0610   4.48000E-002    0.00000E+000
   6.0620   2.14000E-002    0.00000E+000
   6.0690   3.60000E-002    0.00000E+000
   6.0710   3.58000E-002    0.00000E+000
   6.0740   3.74000E-002    0.00000E+000
   6.0790   4.15000E-002    0.00000E+000
   6.0800   3.53000E-002    0.00000E+000
   6.0840   2.27000E-002    0.00000E+000
   6.0850   3.03000E-002    0.00000E+000
   6.0870   2.96000E-002    0.00000E+000
   6.0890   3.73000E-002    0.00000E+000
   6.0910   2.54000E-002    0.00000E+000
   6.0950   4.09000E-002    0.00000E+000
   6.0960   2.62000E-002    0.00000E+000
   6.0990   2.37000E-002    0.00000E+000
   6.1020   4.37000E-002    0.00000E+000
   6.1040   4.20000E-002    0.00000E+000
   6.1070   2.62000E-002    0.00000E+000
   6.1110   2.97000E-002    0.00000E+000
   6.1120   4.53000E-002    0.00000E+000
   6.1150   3.24000E-002    0.00000E+000
   6.1160   2.79000E-002    0.00000E+000
   6.1180   2.42000E-002    0.00000E+000
   6.1230   1.83000E-002    0.00000E+000
   6.1250   2.52000E-002    0.00000E+000
   6.1290   2.33000E-002    0.00000E+000
   6.1300   2.37000E-002    0.00000E+000
   6.1340   3.91000E-002    0.00000E+000
   6.1370   3.02000E-002    0.00000E+000
   6.1390   3.44000E-002    0.00000E+000
   6.1430   3.45000E-002    0.00000E+000
   6.1470   2.74000E-002    0.00000E+000
   6.1480   3.53000E-002    0.00000E+000
   6.1510   4.58000E-002    0.00000E+000
   6.1540   4.09000E-002    0.00000E+000
   6.1560   2.66000E-002    0.00000E+000
   6.1570   3.49000E-002    0.00000E+000
   6.1600   2.68000E-002    0.00000E+000
   6.1630   1.92000E-002    0.00000E+000
   6.1660   4.11000E-002    0.00000E+000
   6.1690   4.09000E-002    0.00000E+000
   6.1710   2.90000E-002    0.00000E+000
   6.1730   3.41000E-002    0.00000E+000
   6.1740   3.28000E-002    0.00000E+000
   6.1760   4.40000E-002    0.00000E+000
   6.1790   4.89000E-002    0.00000E+000
   6.1810   3.55000E-002    0.00000E+000
   6.1820   4.24000E-002    0.00000E+000
   6.1860   4.14000E-002    0.00000E+000
   6.1880   4.08000E-002    0.00000E+000
   6.1910   4.04000E-002    0.00000E+000
   6.1960   3.53000E-002    0.00000E+000
   6.1980   4.72000E-002    0.00000E+000
   6.2030   4.70000E-002    0.00000E+000
   6.2060   4.64000E-002    0.00000E+000
   6.2070   4.90000E-002    0.00000E+000
   6.2090   4.66000E-002    0.00000E+000
   6.2110   3.55000E-002    0.00000E+000
   6.2160   3.64000E-002    0.00000E+000
   6.2170   4.36000E-002    0.00000E+000
   6.2200   4.18000E-002    0.00000E+000
   6.2220   2.70000E-002    0.00000E+000
   6.2250   3.66000E-002    0.00000E+000
   6.2260   2.69000E-002    0.00000E+000
   6.2290   3.66000E-002    0.00000E+000
   6.2310   3.92000E-002    0.00000E+000
   6.2320   4.07000E-002    0.00000E+000
   6.2330   5.24000E-002    0.00000E+000
   6.2390   4.74000E-002    0.00000E+000
   6.2420   4.60000E-002    0.00000E+000
   6.2430   4.09000E-002    0.00000E+000
   6.2480   4.24000E-002    0.00000E+000
   6.2530   3.39000E-002    0.00000E+000
   6.2540   4.20000E-002    0.00000E+000
   6.2570   4.77000E-002    0.00000E+000
   6.2590   4.78000E-002    0.00000E+000
   6.2600   4.75000E-002    0.00000E+000
   6.2630   3.44000E-002    0.00000E+000
   6.2660   5.32000E-002    0.00000E+000
   6.2720   3.83000E-002    0.00000E+000
   6.2730   3.44000E-002    0.00000E+000
   6.2750   4.38000E-002    0.00000E+000
   6.2790   4.24000E-002    0.00000E+000
   6.2820   4.62000E-002    0.00000E+000
   6.2840   4.15000E-002    0.00000E+000
   6.2860   4.11000E-002    0.00000E+000
   6.2910   4.91000E-002    0.00000E+000
   6.2960   3.97000E-002    0.00000E+000
   6.2980   5.14000E-002    0.00000E+000
   6.3000   4.98000E-002    0.00000E+000
   6.3020   4.42000E-002    0.00000E+000
   6.3110   4.51000E-002    0.00000E+000
   6.3130   5.25000E-002    0.00000E+000
   6.3140   5.79000E-002    0.00000E+000
   6.3160   4.24000E-002    0.00000E+000
   6.3180   5.03000E-002    0.00000E+000
   6.3200   4.40000E-002    0.00000E+000
   6.3220   4.29000E-002    0.00000E+000
   6.3280   3.71000E-002    0.00000E+000
   6.3330   4.35000E-002    0.00000E+000
   6.3340   4.60000E-002    0.00000E+000
   6.3360   4.34000E-002    0.00000E+000
   6.3370   4.38000E-002    0.00000E+000
   6.3390   3.98000E-002    0.00000E+000
   6.3460   3.55000E-002    0.00000E+000
   6.3470   4.85000E-002    0.00000E+000
   6.3540   4.71000E-002    0.00000E+000
   6.3560   6.21000E-002    0.00000E+000
   6.3590   5.52000E-002    0.00000E+000
   6.3630   4.84000E-002    0.00000E+000
   6.3650   4.96000E-002    0.00000E+000
   6.3670   6.06000E-002    0.00000E+000
   6.3690   5.29000E-002    0.00000E+000
   6.3720   5.73000E-002    0.00000E+000
   6.3730   6.18000E-002    0.00000E+000
   6.3770   5.05000E-002    0.00000E+000
   6.3790   5.59000E-002    0.00000E+000
   6.3860   5.82000E-002    0.00000E+000
   6.3890   4.63000E-002    0.00000E+000
   6.3940   6.38000E-002    0.00000E+000
   6.3970   5.19000E-002    0.00000E+000
   6.3980   6.94000E-002    0.00000E+000
   6.4010   6.06000E-002    0.00000E+000
   6.4030   6.35000E-002    0.00000E+000
   6.4050   5.56000E-002    0.00000E+000
   6.4120   5.48000E-002    0.00000E+000
   6.4130   5.05000E-002    0.00000E+000
   6.4200   5.54000E-002    0.00000E+000
   6.4230   6.45000E-002    0.00000E+000
   6.4260   6.59000E-002    0.00000E+000
   6.4270   7.55000E-002    0.00000E+000
   6.4290   6.27000E-002    0.00000E+000
   6.4310   6.16000E-002    0.00000E+000
   6.4380   5.62000E-002    0.00000E+000
   6.4390   5.62000E-002    0.00000E+000
   6.4420   5.91000E-002    0.00000E+000
   6.4440   5.99000E-002    0.00000E+000
   6.4470   6.16000E-002    0.00000E+000
   6.4490   6.86000E-002    0.00000E+000
   6.4510   7.03000E-002    0.00000E+000
   6.4530   6.84000E-002    0.00000E+000
   6.4550   8.14000E-002    0.00000E+000
   6.4580   6.66000E-002    0.00000E+000
   6.4600   7.04000E-002    0.00000E+000
   6.4630   7.15000E-002    0.00000E+000
   6.4650   7.31000E-002    0.00000E+000
   6.4690   5.36000E-002    0.00000E+000
   6.4710   7.10000E-002    0.00000E+000
   6.4740   6.40000E-002    0.00000E+000
   6.4780   7.50000E-002    0.00000E+000
   6.4790   6.90000E-002    0.00000E+000
   6.4800   6.62000E-002    0.00000E+000
   6.4840   8.48000E-002    0.00000E+000
   6.4880   6.79000E-002    0.00000E+000
   6.4910   8.04000E-002    0.00000E+000
   6.4930   8.33000E-002    0.00000E+000
   6.4950   5.43000E-002    0.00000E+000
   6.4960   7.06000E-002    0.00000E+000
   6.4990   7.31000E-002    0.00000E+000
   6.5030   7.46000E-002    0.00000E+000
   6.5040   7.63000E-002    0.00000E+000
   6.5070   7.79000E-002    0.00000E+000
   6.5100   7.75000E-002    0.00000E+000
   6.5120   7.53000E-002    0.00000E+000
   6.5150   8.14000E-002    0.00000E+000
   6.5160   8.33000E-002    0.00000E+000
   6.5190   8.34000E-002    0.00000E+000
   6.5210   8.99000E-002    0.00000E+000
   6.5240   8.00000E-002    0.00000E+000
   6.5280   9.04000E-002    0.00000E+000
   6.5290   7.36000E-002    0.00000E+000
   6.5310   7.42000E-002    0.00000E+000
   6.5330   7.98000E-002    0.00000E+000
   6.5380   8.37000E-002    0.00000E+000
   6.5400   7.76000E-002    0.00000E+000
   6.5420   8.81000E-002    0.00000E+000
   6.5440   9.15000E-002    0.00000E+000
   6.5460   7.98000E-002    0.00000E+000
   6.5490   9.66000E-002    0.00000E+000
   6.5510   8.59000E-002    0.00000E+000
   6.5550   1.06200E-001    0.00000E+000
   6.5570   8.57000E-002    0.00000E+000
   6.5600   8.68000E-002    0.00000E+000
   6.5640   8.62000E-002    0.00000E+000
   6.5660   9.49000E-002    0.00000E+000
   6.5680   9.10000E-002    0.00000E+000
   6.5710   1.01700E-001    0.00000E+000
   6.5740   9.83000E-002    0.00000E+000
   6.5760   1.08300E-001    0.00000E+000
   6.5790   1.01700E-001    0.00000E+000
   6.5810   1.00100E-001    0.00000E+000
   6.5820   9.67000E-002    0.00000E+000
   6.5860   9.12000E-002    0.00000E+000
   6.5880   1.10500E-001    0.00000E+000
   6.5900   1.09100E-001    0.00000E+000
   6.5920   9.66000E-002    0.00000E+000
   6.5960   1.03600E-001    0.00000E+000
   6.6000   1.21000E-001    0.00000E+000
   6.6020   1.10800E-001    0.00000E+000
   6.6060   1.00400E-001    0.00000E+000
   6.6080   9.55000E-002    0.00000E+000
   6.6090   1.05100E-001    0.00000E+000
   6.6120   1.15400E-001    0.00000E+000
   6.6150   9.72000E-002    0.00000E+000
   6.6170   1.25600E-001    0.00000E+000
   6.6190   1.31200E-001    0.00000E+000
   6.6230   1.22800E-001    0.00000E+000
   6.6260   1.06000E-001    0.00000E+000
   6.6300   1.12900E-001    0.00000E+000
   6.6310   1.24600E-001    0.00000E+000
   6.6360   1.22000E-001    0.00000E+000
   6.6380   1.25300E-001    0.00000E+000
   6.6400   1.18200E-001    0.00000E+000
   6.6430   1.27000E-001    0.00000E+000
   6.6450   1.28100E-001    0.00000E+000
   6.6480   1.35000E-001    0.00000E+000
   6.6490   1.29700E-001    0.00000E+000
   6.6520   1.22900E-001    0.00000E+000
   6.6540   1.33700E-001    0.00000E+000
   6.6570   1.41000E-001    0.00000E+000
   6.6610   1.27300E-001    0.00000E+000
   6.6650   1.44100E-001    0.00000E+000
   6.6670   1.43400E-001    0.00000E+000
   6.6700   1.43700E-001    0.00000E+000
   6.6730   1.42100E-001    0.00000E+000
   6.6750   1.42400E-001    0.00000E+000
   6.6780   1.39100E-001    0.00000E+000
   6.6820   1.47000E-001    0.00000E+000
   6.6850   1.57900E-001    0.00000E+000
   6.6870   1.47400E-001    0.00000E+000
   6.6900   1.54900E-001    0.00000E+000
   6.6910   1.59200E-001    0.00000E+000
   6.6940   1.58800E-001    0.00000E+000
   6.6970   1.51600E-001    0.00000E+000
   6.7010   1.54500E-001    0.00000E+000
   6.7040   1.65800E-001    0.00000E+000
   6.7060   1.74100E-001    0.00000E+000
   6.7100   1.63900E-001    0.00000E+000
   6.7140   1.76600E-001    0.00000E+000
   6.7170   1.76700E-001    0.00000E+000
   6.7190   1.81100E-001    0.00000E+000
   6.7230   1.81900E-001    0.00000E+000
   6.7250   1.79200E-001    0.00000E+000
   6.7280   1.83300E-001    0.00000E+000
   6.7300   1.74000E-001    0.00000E+000
   6.7340   1.93100E-001    0.00000E+000
   6.7370   1.85600E-001    0.00000E+000
   6.7390   1.81200E-001    0.00000E+000
   6.7430   1.95900E-001    0.00000E+000
   6.7470   1.87000E-001    0.00000E+000
   6.7490   1.93200E-001    0.00000E+000
   6.7500   1.88200E-001    0.00000E+000
   6.7530   2.08500E-001    0.00000E+000
   6.7550   2.02200E-001    0.00000E+000
   6.7600   1.98900E-001    0.00000E+000
   6.7620   1.95000E-001    0.00000E+000
   6.7650   2.15700E-001    0.00000E+000
   6.7670   2.13200E-001    0.00000E+000
   6.7690   2.08500E-001    0.00000E+000
   6.7740   2.13900E-001    0.00000E+000
   6.7760   2.17700E-001    0.00000E+000
   6.7780   2.19200E-001    0.00000E+000
   6.7800   2.32800E-001    0.00000E+000
   6.7850   2.25000E-001    0.00000E+000
   6.7870   2.27400E-001    0.00000E+000
   6.7890   2.34900E-001    0.00000E+000
   6.7940   2.27500E-001    0.00000E+000
   6.7950   2.47300E-001    0.00000E+000
   6.7970   2.18600E-001    0.00000E+000
   6.8000   2.32600E-001    0.00000E+000
   6.8030   2.32600E-001    0.00000E+000
   6.8050   2.51200E-001    0.00000E+000
   6.8070   2.38700E-001    0.00000E+000
   6.8100   2.38800E-001    0.00000E+000
   6.8140   2.50700E-001    0.00000E+000
   6.8160   2.48100E-001    0.00000E+000
   6.8180   2.38800E-001    0.00000E+000
   6.8200   2.41500E-001    0.00000E+000
   6.8230   2.45100E-001    0.00000E+000
   6.8270   2.47000E-001    0.00000E+000
   6.8290   2.48600E-001    0.00000E+000
   6.8340   2.64000E-001    0.00000E+000
   6.8360   2.60300E-001    0.00000E+000
   6.8380   2.61000E-001    0.00000E+000
   6.8410   2.68400E-001    0.00000E+000
   6.8430   2.69300E-001    0.00000E+000
   6.8460   2.50500E-001    0.00000E+000
   6.8490   2.43200E-001    0.00000E+000
   6.8530   2.53800E-001    0.00000E+000
   6.8540   2.73900E-001    0.00000E+000
   6.8580   2.74700E-001    0.00000E+000
   6.8600   2.93200E-001    0.00000E+000
   6.8610   2.82100E-001    0.00000E+000
   6.8640   2.79900E-001    0.00000E+000
   6.8670   2.82800E-001    0.00000E+000
   6.8710   2.90600E-001    0.00000E+000
   6.8730   3.04300E-001    0.00000E+000
   6.8750   2.89600E-001    0.00000E+000
   6.8790   3.02000E-001    0.00000E+000
   6.8820   3.04000E-001    0.00000E+000
   6.8840   3.09400E-001    0.00000E+000
   6.8880   3.10600E-001    0.00000E+000
   6.8910   3.18700E-001    0.00000E+000
   6.8930   3.08600E-001    0.00000E+000
   6.8960   3.27700E-001    0.00000E+000
   6.8980   3.09400E-001    0.00000E+000
   6.9000   3.17800E-001    0.00000E+000
   6.9050   3.16300E-001    0.00000E+000
   6.9070   3.31800E-001    0.00000E+000
   6.9090   3.23200E-001    0.00000E+000
   6.9120   3.26100E-001    0.00000E+000
   6.9150   3.25700E-001    0.00000E+000
   6.9180   3.31800E-001    0.00000E+000
   6.9200   3.52400E-001    0.00000E+000
   6.9230   3.29700E-001    0.00000E+000
   6.9250   3.27700E-001    0.00000E+000
   6.9270   3.28700E-001    0.00000E+000
   6.9310   3.47100E-001    0.00000E+000
   6.9320   3.63800E-001    0.00000E+000
   6.9360   3.47600E-001    0.00000E+000
   6.9390   3.60300E-001    0.00000E+000
   6.9410   3.52700E-001    0.00000E+000
   6.9440   3.71600E-001    0.00000E+000
   6.9480   3.69400E-001    0.00000E+000
   6.9520   3.68000E-001    0.00000E+000
   6.9540   3.78000E-001    0.00000E+000
   6.9560   3.57800E-001    0.00000E+000
   6.9580   3.65700E-001    0.00000E+000
   6.9610   3.75100E-001    0.00000E+000
   6.9630   3.82000E-001    0.00000E+000
   6.9650   3.60500E-001    0.00000E+000
   6.9670   3.75800E-001    0.00000E+000
   6.9720   3.92500E-001    0.00000E+000
   6.9740   3.92500E-001    0.00000E+000
   6.9790   3.84700E-001    0.00000E+000
   6.9810   3.76100E-001    0.00000E+000
   6.9860   3.72800E-001    0.00000E+000
   6.9890   3.98400E-001    0.00000E+000
   6.9900   4.08100E-001    0.00000E+000
   6.9940   4.02300E-001    0.00000E+000
   6.9970   3.99700E-001    0.00000E+000
   7.0000   4.20000E-001    0.00000E+000
   7.0020   4.15200E-001    0.00000E+000
   7.0050   4.02400E-001    0.00000E+000
   7.0090   4.41600E-001    0.00000E+000
   7.0110   4.26700E-001    0.00000E+000
   7.0130   4.34600E-001    0.00000E+000
   7.0170   4.38200E-001    0.00000E+000
   7.0200   4.22100E-001    0.00000E+000
   7.0220   4.63000E-001    0.00000E+000
   7.0250   4.53800E-001    0.00000E+000
   7.0290   4.61100E-001    0.00000E+000
   7.0310   4.62800E-001    0.00000E+000
   7.0350   4.64600E-001    0.00000E+000
   7.0370   4.62700E-001    0.00000E+000
   7.0390   5.10000E-001    0.00000E+000
   7.0430   4.70000E-001    0.00000E+000
   7.0460   4.86900E-001    0.00000E+000
   7.0490   5.25700E-001    0.00000E+000
   7.0530   5.24900E-001    0.00000E+000
   7.0550   5.32300E-001    0.00000E+000
   7.0580   5.41200E-001    0.00000E+000
   7.0600   5.68500E-001    0.00000E+000
   7.0630   5.72000E-001    0.00000E+000
   7.0670   5.91800E-001    0.00000E+000
   7.0690   6.02100E-001    0.00000E+000
   7.0710   6.42700E-001    0.00000E+000
   7.0740   6.28200E-001    0.00000E+000
   7.0770   6.78800E-001    0.00000E+000
   7.0810   7.13700E-001    0.00000E+000
   7.0830   7.49800E-001    0.00000E+000
   7.0880   8.04700E-001    0.00000E+000
   7.0890   8.00200E-001    0.00000E+000
   7.0920   8.42000E-001    0.00000E+000
   7.0940   8.88400E-001    0.00000E+000
   7.0980   9.25800E-001    0.00000E+000
   7.1010   9.89100E-001    0.00000E+000
   7.1030   1.02760E+000    0.00000E+000
   7.1060   1.10860E+000    0.00000E+000
   7.1090   1.15950E+000    0.00000E+000
   7.1120   1.20220E+000    0.00000E+000
   7.1150   1.29410E+000    0.00000E+000
   7.1190   1.44360E+000    0.00000E+000
   7.1210   1.57740E+000    0.00000E+000
   7.1240   1.77920E+000    0.00000E+000
   7.1290   2.24520E+000    0.00000E+000
   7.1330   2.40280E+000    0.00000E+000
   7.1360   2.55740E+000    0.00000E+000
   7.1370   2.49020E+000    0.00000E+000
   7.1420   2.55100E+000    0.00000E+000
   7.1440   2.62490E+000    0.00000E+000
   7.1470   2.53660E+000    0.00000E+000
   7.1500   2.61510E+000    0.00000E+000
   7.1530   2.70900E+000    0.00000E+000
   7.1560   2.45010E+000    0.00000E+000
   7.1580   1.92670E+000    0.00000E+000
   7.1610   1.86160E+000    0.00000E+000
   7.1650   1.54190E+000    0.00000E+000
   7.1670   1.62940E+000    0.00000E+000
   7.1690   1.37930E+000    0.00000E+000
   7.1720   1.41470E+000    0.00000E+000
   7.1740   1.00190E+000    0.00000E+000
   7.1770   1.44240E+000    0.00000E+000
   7.1810   8.78400E-001    0.00000E+000
   7.1830   6.82700E-001    0.00000E+000
   7.1860   2.53900E-001    0.00000E+000
   7.1890   5.63400E-001    0.00000E+000
   7.1920   1.00000E+000    0.00000E+000
   7.1940   1.00000E+000    0.00000E+000
   7.1990   1.00000E+000    0.00000E+000
   7.2000   1.00000E+000    0.00000E+000
   7.2020   1.00000E+000    0.00000E+000
   7.2050   1.00000E+000    0.00000E+000
   7.2090   1.00000E+000    0.00000E+000
   7.2140   1.00000E+000    0.00000E+000
   7.2150   1.00000E+000    0.00000E+000
   7.2170   1.00000E+000    0.00000E+000
   7.2200   1.00000E+000    0.00000E+000
   7.2230   1.00000E+000    0.00000E+000
   7.2250   1.00000E+000    0.00000E+000
   7.2270   1.00000E+000    0.00000E+000
   7.2300   1.00000E+000    0.00000E+000
   7.2340   1.00000E+000    0.00000E+000
   7.2370   1.00000E+000    0.00000E+000
   7.2410   1.00000E+000    0.00000E+000
   7.2440   1.00000E+000    0.00000E+000
   7.2460   1.00000E+000    0.00000E+000
   7.2500   1.00000E+000    0.00000E+000
   7.2530   1.00000E+000    0.00000E+000
   7.2550   1.00000E+000    0.00000E+000
   7.2580   1.00000E+000    0.00000E+000
   7.2620   1.00000E+000    0.00000E+000
   7.2640   1.00000E+000    0.00000E+000
   7.2680   1.00000E+000    0.00000E+000
   7.2690   1.00000E+000    0.00000E+000
   7.2720   1.00000E+000    0.00000E+000
   7.2760   1.00000E+000    0.00000E+000
   7.2780   1.00000E+000    0.00000E+000
   7.2800   1.00000E+000    0.00000E+000
   7.2830   1.00000E+000    0.00000E+000
   7.2870   1.00000E+000    0.00000E+000
   7.2910   1.00000E+000    0.00000E+000
   7.2940   1.00000E+000    0.00000E+000
   7.2960   1.00000E+000    0.00000E+000
   7.2980   1.00000E+000    0.00000E+000
   7.3010   1.00000E+000    0.00000E+000
