# Supplementary material for: Rationally seeded computational protein design of ɑ-helical barrels
Source: Nat Chem Biol. 2024 Jun 20;20(8):991–9. doi: 10.1038/s41589-024-01642-0 (PMC11288890; doi:10.1038/s41589-024-01642-0)
Supplement: Supplementary file 3 — PDB and .mtz files used for making figure panels b–d and j–m. [file 41589_2024_1642_MOESM3_ESM.zip › KIA_RP_RSPD_NatChemBiol_data_Figure2/scapCC6_LLIA_panels_e-h/AUC_panel_g/SV_raw/00061.RA1]

scapCC6_LLIA_master
R 1 20.0 50000 0029076 5.0030E11 281 1 
   5.8010   7.44500E-001    0.00000E+000
   5.8030   4.93800E-001    0.00000E+000
   5.8040   4.54000E-001    0.00000E+000
   5.8050   9.38500E-001    0.00000E+000
   5.8060   1.01330E+000    0.00000E+000
   5.8080   7.24100E-001    0.00000E+000
   5.8100   1.12510E+000    0.00000E+000
   5.8110   7.24700E-001    0.00000E+000
   5.8120   9.10700E-001    0.00000E+000
   5.8130   1.21570E+000    0.00000E+000
   5.8140   1.25590E+000    0.00000E+000
   5.8150   9.91400E-001    0.00000E+000
   5.8170   1.18080E+000    0.00000E+000
   5.8190   1.01720E+000    0.00000E+000
   5.8210   7.12200E-001    0.00000E+000
   5.8220   1.00400E+000    0.00000E+000
   5.8230   1.31810E+000    0.00000E+000
   5.8240   9.70000E-001    0.00000E+000
   5.8260   1.24920E+000    0.00000E+000
   5.8280   1.08280E+000    0.00000E+000
   5.8290   1.37750E+000    0.00000E+000
   5.8310   1.41410E+000    0.00000E+000
   5.8330   1.56440E+000    0.00000E+000
   5.8340   1.60480E+000    0.00000E+000
   5.8360   1.68320E+000    0.00000E+000
   5.8380   1.69800E+000    0.00000E+000
   5.8420   1.62190E+000    0.00000E+000
   5.8430   1.59000E+000    0.00000E+000
   5.8460   1.54940E+000    0.00000E+000
   5.8470   1.49810E+000    0.00000E+000
   5.8480   1.56280E+000    0.00000E+000
   5.8490   1.50330E+000    0.00000E+000
   5.8500   1.40620E+000    0.00000E+000
   5.8520   1.32520E+000    0.00000E+000
   5.8530   9.60000E-001    0.00000E+000
   5.8540   8.41300E-001    0.00000E+000
   5.8560   5.38600E-001    0.00000E+000
   5.8580   6.93900E-001    0.00000E+000
   5.8600   6.84300E-001    0.00000E+000
   5.8610   5.47000E-001    0.00000E+000
   5.8620   4.42400E-001    0.00000E+000
   5.8640   3.36300E-001    0.00000E+000
   5.8660   4.28400E-001    0.00000E+000
   5.8680   2.56700E-001    0.00000E+000
   5.8720   2.40900E-001    0.00000E+000
   5.8760   2.02900E-001    0.00000E+000
   5.8780   1.50700E-001    0.00000E+000
   5.8800   1.32100E-001    0.00000E+000
   5.8820   1.24200E-001    0.00000E+000
   5.8830   1.72300E-001    0.00000E+000
   5.8840   1.30100E-001    0.00000E+000
   5.8850   1.25000E-001    0.00000E+000
   5.8860   1.14200E-001    0.00000E+000
   5.8880   1.04400E-001    0.00000E+000
   5.8910   9.69000E-002    0.00000E+000
   5.8920   5.41000E-002    0.00000E+000
   5.8940   6.29000E-002    0.00000E+000
   5.8960   4.82000E-002    0.00000E+000
   5.8980   7.69000E-002    0.00000E+000
   5.9010   3.72000E-002    0.00000E+000
   5.9030   3.96000E-002    0.00000E+000
   5.9050   3.95000E-002    0.00000E+000
   5.9080   2.56000E-002    0.00000E+000
   5.9100   1.48000E-002    0.00000E+000
   5.9110   1.99000E-002    0.00000E+000
   5.9140   2.20000E-003    0.00000E+000
   5.9170   1.11000E-002    0.00000E+000
   5.9190   1.34000E-002    0.00000E+000
   5.9210  -1.50000E-003    0.00000E+000
   5.9230   3.60000E-003    0.00000E+000
   5.9240   1.33000E-002    0.00000E+000
   5.9260   2.10000E-003    0.00000E+000
   5.9280   1.05000E-002    0.00000E+000
   5.9310   1.82000E-002    0.00000E+000
   5.9320   9.20000E-003    0.00000E+000
   5.9330   1.27000E-002    0.00000E+000
   5.9360   1.19000E-002    0.00000E+000
   5.9370   9.50000E-003    0.00000E+000
   5.9390   1.25000E-002    0.00000E+000
   5.9420   1.58000E-002    0.00000E+000
   5.9440   1.26000E-002    0.00000E+000
   5.9470   1.40000E-003    0.00000E+000
   5.9490   7.40000E-003    0.00000E+000
   5.9500  -1.00000E-003    0.00000E+000
   5.9510   4.30000E-003    0.00000E+000
   5.9540   8.10000E-003    0.00000E+000
   5.9560   5.20000E-003    0.00000E+000
   5.9580  -2.10000E-003    0.00000E+000
   5.9610   1.00000E-003    0.00000E+000
   5.9620  -4.90000E-003    0.00000E+000
   5.9650   1.16000E-002    0.00000E+000
   5.9660  -0.00000E+000    0.00000E+000
   5.9700   5.50000E-003    0.00000E+000
   5.9730   8.60000E-003    0.00000E+000
   5.9740   2.02000E-002    0.00000E+000
   5.9770   1.23000E-002    0.00000E+000
   5.9780   7.40000E-003    0.00000E+000
   5.9820   3.71000E-002    0.00000E+000
   5.9830   2.45300E-001    0.00000E+000
   5.9870   1.39400E-001    0.00000E+000
   5.9880  -7.92600E-001    0.00000E+000
   5.9890  -6.87600E-001    0.00000E+000
   5.9910  -1.52900E-001    0.00000E+000
   5.9940   4.53000E-002    0.00000E+000
   5.9960  -4.19000E-002    0.00000E+000
   5.9980  -4.88000E-002    0.00000E+000
   6.0000  -2.49000E-002    0.00000E+000
   6.0020  -3.34000E-002    0.00000E+000
   6.0050  -4.91000E-002    0.00000E+000
   6.0070  -2.93000E-002    0.00000E+000
   6.0100  -3.03000E-002    0.00000E+000
   6.0120  -4.58000E-002    0.00000E+000
   6.0140  -4.19000E-002    0.00000E+000
   6.0170  -2.05000E-002    0.00000E+000
   6.0190  -4.37000E-002    0.00000E+000
   6.0210  -5.51000E-002    0.00000E+000
   6.0220  -6.29000E-002    0.00000E+000
   6.0240  -5.07000E-002    0.00000E+000
   6.0260  -5.72000E-002    0.00000E+000
   6.0280  -4.02000E-002    0.00000E+000
   6.0300  -4.47000E-002    0.00000E+000
   6.0340  -6.32000E-002    0.00000E+000
   6.0360  -5.66000E-002    0.00000E+000
   6.0380  -2.85700E-001    0.00000E+000
   6.0390   7.92800E-001    0.00000E+000
   6.0450   1.27000E-002    0.00000E+000
   6.0470   8.00000E-004    0.00000E+000
   6.0500   3.97000E-002    0.00000E+000
   6.0510   3.48000E-002    0.00000E+000
   6.0530   3.78000E-002    0.00000E+000
   6.0560   2.10000E-002    0.00000E+000
   6.0570   3.51000E-002    0.00000E+000
   6.0620   3.49000E-002    0.00000E+000
   6.0640   4.81000E-002    0.00000E+000
   6.0660   3.95000E-002    0.00000E+000
   6.0690   3.90000E-002    0.00000E+000
   6.0720   4.12000E-002    0.00000E+000
   6.0730   3.44000E-002    0.00000E+000
   6.0790   2.62000E-002    0.00000E+000
   6.0810   4.78000E-002    0.00000E+000
   6.0830   3.60000E-002    0.00000E+000
   6.0850   4.16000E-002    0.00000E+000
   6.0870   3.21000E-002    0.00000E+000
   6.0900   2.56000E-002    0.00000E+000
   6.0910   2.73000E-002    0.00000E+000
   6.0960   4.09000E-002    0.00000E+000
   6.0990   3.81000E-002    0.00000E+000
   6.1020   3.56000E-002    0.00000E+000
   6.1040   3.89000E-002    0.00000E+000
   6.1050   3.83000E-002    0.00000E+000
   6.1100   3.26000E-002    0.00000E+000
   6.1120   4.67000E-002    0.00000E+000
   6.1140   3.64000E-002    0.00000E+000
   6.1160   2.21000E-002    0.00000E+000
   6.1190   2.41000E-002    0.00000E+000
   6.1220   1.66000E-002    0.00000E+000
   6.1270   2.25000E-002    0.00000E+000
   6.1280   3.53000E-002    0.00000E+000
   6.1290   2.57000E-002    0.00000E+000
   6.1300   3.38000E-002    0.00000E+000
   6.1340   2.66000E-002    0.00000E+000
   6.1370   3.52000E-002    0.00000E+000
   6.1390   3.85000E-002    0.00000E+000
   6.1400   4.41000E-002    0.00000E+000
   6.1410   5.15000E-002    0.00000E+000
   6.1480   3.83000E-002    0.00000E+000
   6.1490   4.09000E-002    0.00000E+000
   6.1500   5.98000E-002    0.00000E+000
   6.1530   5.00000E-002    0.00000E+000
   6.1550   4.45000E-002    0.00000E+000
   6.1590   1.96000E-002    0.00000E+000
   6.1600   2.54000E-002    0.00000E+000
   6.1640   3.46000E-002    0.00000E+000
   6.1660   4.01000E-002    0.00000E+000
   6.1690   4.09000E-002    0.00000E+000
   6.1710   2.50000E-002    0.00000E+000
   6.1730   5.74000E-002    0.00000E+000
   6.1750   4.61000E-002    0.00000E+000
   6.1780   3.84000E-002    0.00000E+000
   6.1800   4.87000E-002    0.00000E+000
   6.1840   4.80000E-002    0.00000E+000
   6.1870   4.28000E-002    0.00000E+000
   6.1900   4.18000E-002    0.00000E+000
   6.1940   3.58000E-002    0.00000E+000
   6.1950   4.58000E-002    0.00000E+000
   6.1960   3.61000E-002    0.00000E+000
   6.1980   5.28000E-002    0.00000E+000
   6.1990   5.47000E-002    0.00000E+000
   6.2020   3.97000E-002    0.00000E+000
   6.2040   4.34000E-002    0.00000E+000
   6.2070   4.13000E-002    0.00000E+000
   6.2090   4.11000E-002    0.00000E+000
   6.2110   3.93000E-002    0.00000E+000
   6.2160   4.12000E-002    0.00000E+000
   6.2220   3.70000E-002    0.00000E+000
   6.2230   4.36000E-002    0.00000E+000
   6.2250   3.92000E-002    0.00000E+000
   6.2290   4.24000E-002    0.00000E+000
   6.2300   3.84000E-002    0.00000E+000
   6.2320   5.28000E-002    0.00000E+000
   6.2340   5.41000E-002    0.00000E+000
   6.2360   4.51000E-002    0.00000E+000
   6.2400   4.45000E-002    0.00000E+000
   6.2440   3.70000E-002    0.00000E+000
   6.2470   5.47000E-002    0.00000E+000
   6.2480   5.21000E-002    0.00000E+000
   6.2500   5.30000E-002    0.00000E+000
   6.2520   4.77000E-002    0.00000E+000
   6.2560   4.98000E-002    0.00000E+000
   6.2570   3.64000E-002    0.00000E+000
   6.2610   4.81000E-002    0.00000E+000
   6.2630   5.20000E-002    0.00000E+000
   6.2670   6.17000E-002    0.00000E+000
   6.2730   5.00000E-002    0.00000E+000
   6.2740   4.75000E-002    0.00000E+000
   6.2790   4.79000E-002    0.00000E+000
   6.2820   4.87000E-002    0.00000E+000
   6.2830   4.30000E-002    0.00000E+000
   6.2860   5.09000E-002    0.00000E+000
   6.2910   4.59000E-002    0.00000E+000
   6.2940   6.50000E-002    0.00000E+000
   6.2950   5.33000E-002    0.00000E+000
   6.2990   5.24000E-002    0.00000E+000
   6.3000   5.32000E-002    0.00000E+000
   6.3060   5.44000E-002    0.00000E+000
   6.3090   4.45000E-002    0.00000E+000
   6.3130   6.00000E-002    0.00000E+000
   6.3150   6.29000E-002    0.00000E+000
   6.3160   6.01000E-002    0.00000E+000
   6.3170   6.61000E-002    0.00000E+000
   6.3230   5.20000E-002    0.00000E+000
   6.3270   4.85000E-002    0.00000E+000
   6.3300   4.69000E-002    0.00000E+000
   6.3310   6.50000E-002    0.00000E+000
   6.3380   5.63000E-002    0.00000E+000
   6.3430   6.19000E-002    0.00000E+000
   6.3450   7.30000E-002    0.00000E+000
   6.3490   8.00000E-002    0.00000E+000
   6.3560   6.36000E-002    0.00000E+000
   6.3570   6.24000E-002    0.00000E+000
   6.3590   6.38000E-002    0.00000E+000
   6.3610   7.71000E-002    0.00000E+000
   6.3630   6.69000E-002    0.00000E+000
   6.3670   7.07000E-002    0.00000E+000
   6.3720   6.06000E-002    0.00000E+000
   6.3730   7.08000E-002    0.00000E+000
   6.3760   5.81000E-002    0.00000E+000
   6.3790   7.24000E-002    0.00000E+000
   6.3800   6.40000E-002    0.00000E+000
   6.3850   7.66000E-002    0.00000E+000
   6.3860   8.51000E-002    0.00000E+000
   6.3880   8.06000E-002    0.00000E+000
   6.3910   6.41000E-002    0.00000E+000
   6.3930   6.65000E-002    0.00000E+000
   6.3960   9.01000E-002    0.00000E+000
   6.3970   8.35000E-002    0.00000E+000
   6.4010   7.11000E-002    0.00000E+000
   6.4020   7.34000E-002    0.00000E+000
   6.4060   8.19000E-002    0.00000E+000
   6.4100   8.41000E-002    0.00000E+000
   6.4110   7.79000E-002    0.00000E+000
   6.4150   8.33000E-002    0.00000E+000
   6.4190   7.49000E-002    0.00000E+000
   6.4210   7.98000E-002    0.00000E+000
   6.4240   1.01500E-001    0.00000E+000
   6.4280   8.27000E-002    0.00000E+000
   6.4310   8.14000E-002    0.00000E+000
   6.4330   1.01000E-001    0.00000E+000
   6.4360   8.65000E-002    0.00000E+000
   6.4400   9.70000E-002    0.00000E+000
   6.4420   1.01900E-001    0.00000E+000
   6.4450   9.72000E-002    0.00000E+000
   6.4470   9.19000E-002    0.00000E+000
   6.4500   9.42000E-002    0.00000E+000
   6.4520   1.06000E-001    0.00000E+000
   6.4540   9.63000E-002    0.00000E+000
   6.4570   1.14100E-001    0.00000E+000
   6.4600   9.88000E-002    0.00000E+000
   6.4610   1.06200E-001    0.00000E+000
   6.4640   9.92000E-002    0.00000E+000
   6.4670   1.02300E-001    0.00000E+000
   6.4690   1.03300E-001    0.00000E+000
   6.4710   1.08100E-001    0.00000E+000
   6.4740   9.54000E-002    0.00000E+000
   6.4760   1.08700E-001    0.00000E+000
   6.4780   1.10500E-001    0.00000E+000
   6.4810   1.12700E-001    0.00000E+000
   6.4830   1.21000E-001    0.00000E+000
   6.4870   1.17700E-001    0.00000E+000
   6.4900   1.20800E-001    0.00000E+000
   6.4930   1.26900E-001    0.00000E+000
   6.4960   1.20400E-001    0.00000E+000
   6.4970   1.18800E-001    0.00000E+000
   6.5010   1.26200E-001    0.00000E+000
   6.5020   1.29600E-001    0.00000E+000
   6.5060   1.17000E-001    0.00000E+000
   6.5080   1.15800E-001    0.00000E+000
   6.5110   1.31000E-001    0.00000E+000
   6.5140   1.36700E-001    0.00000E+000
   6.5160   1.38300E-001    0.00000E+000
   6.5200   1.32800E-001    0.00000E+000
   6.5240   1.22900E-001    0.00000E+000
   6.5260   1.40800E-001    0.00000E+000
   6.5290   1.38500E-001    0.00000E+000
   6.5310   1.34600E-001    0.00000E+000
   6.5330   1.45000E-001    0.00000E+000
   6.5380   1.38800E-001    0.00000E+000
   6.5400   1.42300E-001    0.00000E+000
   6.5430   1.60900E-001    0.00000E+000
   6.5440   1.38200E-001    0.00000E+000
   6.5470   1.46600E-001    0.00000E+000
   6.5490   1.43700E-001    0.00000E+000
   6.5510   1.49500E-001    0.00000E+000
   6.5550   1.62800E-001    0.00000E+000
   6.5560   1.43700E-001    0.00000E+000
   6.5600   1.50000E-001    0.00000E+000
   6.5620   1.54100E-001    0.00000E+000
   6.5650   1.67900E-001    0.00000E+000
   6.5670   1.66500E-001    0.00000E+000
   6.5710   1.78900E-001    0.00000E+000
   6.5730   1.73800E-001    0.00000E+000
   6.5760   1.62100E-001    0.00000E+000
   6.5780   1.74000E-001    0.00000E+000
   6.5790   1.70300E-001    0.00000E+000
   6.5820   1.76300E-001    0.00000E+000
   6.5850   1.80200E-001    0.00000E+000
   6.5870   1.70500E-001    0.00000E+000
   6.5900   1.81100E-001    0.00000E+000
   6.5940   1.82800E-001    0.00000E+000
   6.5980   1.90400E-001    0.00000E+000
   6.6000   1.87700E-001    0.00000E+000
   6.6040   1.87100E-001    0.00000E+000
   6.6060   1.70700E-001    0.00000E+000
   6.6080   1.95500E-001    0.00000E+000
   6.6100   1.98600E-001    0.00000E+000
   6.6110   2.11900E-001    0.00000E+000
   6.6140   1.94500E-001    0.00000E+000
   6.6150   2.01300E-001    0.00000E+000
   6.6180   2.11200E-001    0.00000E+000
   6.6210   2.11900E-001    0.00000E+000
   6.6260   2.11800E-001    0.00000E+000
   6.6270   2.17300E-001    0.00000E+000
   6.6290   2.12700E-001    0.00000E+000
   6.6310   2.21300E-001    0.00000E+000
   6.6330   2.25200E-001    0.00000E+000
   6.6370   2.27000E-001    0.00000E+000
   6.6390   2.21300E-001    0.00000E+000
   6.6430   2.17200E-001    0.00000E+000
   6.6450   2.35800E-001    0.00000E+000
   6.6480   2.27400E-001    0.00000E+000
   6.6500   2.26800E-001    0.00000E+000
   6.6540   2.31700E-001    0.00000E+000
   6.6570   2.49100E-001    0.00000E+000
   6.6580   2.27400E-001    0.00000E+000
   6.6610   2.50000E-001    0.00000E+000
   6.6640   2.55200E-001    0.00000E+000
   6.6660   2.47400E-001    0.00000E+000
   6.6680   2.53100E-001    0.00000E+000
   6.6710   2.51500E-001    0.00000E+000
   6.6720   2.53300E-001    0.00000E+000
   6.6770   2.58100E-001    0.00000E+000
   6.6800   2.50600E-001    0.00000E+000
   6.6830   2.63500E-001    0.00000E+000
   6.6850   2.79100E-001    0.00000E+000
   6.6870   2.61000E-001    0.00000E+000
   6.6910   2.68400E-001    0.00000E+000
   6.6940   2.73900E-001    0.00000E+000
   6.6960   2.84300E-001    0.00000E+000
   6.7000   2.89300E-001    0.00000E+000
   6.7020   2.73000E-001    0.00000E+000
   6.7050   2.69600E-001    0.00000E+000
   6.7080   2.97400E-001    0.00000E+000
   6.7120   2.85500E-001    0.00000E+000
   6.7140   2.83500E-001    0.00000E+000
   6.7170   2.98000E-001    0.00000E+000
   6.7210   2.94700E-001    0.00000E+000
   6.7230   2.94100E-001    0.00000E+000
   6.7250   2.84300E-001    0.00000E+000
   6.7280   3.07600E-001    0.00000E+000
   6.7300   3.05900E-001    0.00000E+000
   6.7320   3.12200E-001    0.00000E+000
   6.7360   3.01600E-001    0.00000E+000
   6.7380   2.98700E-001    0.00000E+000
   6.7410   3.18000E-001    0.00000E+000
   6.7460   3.27000E-001    0.00000E+000
   6.7470   3.21200E-001    0.00000E+000
   6.7500   3.19500E-001    0.00000E+000
   6.7540   3.26900E-001    0.00000E+000
   6.7570   3.29900E-001    0.00000E+000
   6.7590   3.31700E-001    0.00000E+000
   6.7620   3.39700E-001    0.00000E+000
   6.7630   3.47500E-001    0.00000E+000
   6.7680   3.51600E-001    0.00000E+000
   6.7690   3.43800E-001    0.00000E+000
   6.7710   3.40400E-001    0.00000E+000
   6.7770   3.42300E-001    0.00000E+000
   6.7800   3.58200E-001    0.00000E+000
   6.7830   3.55300E-001    0.00000E+000
   6.7870   3.58900E-001    0.00000E+000
   6.7900   3.47300E-001    0.00000E+000
   6.7920   3.60800E-001    0.00000E+000
   6.7950   3.80700E-001    0.00000E+000
   6.7980   3.75500E-001    0.00000E+000
   6.8000   3.82000E-001    0.00000E+000
   6.8020   3.72900E-001    0.00000E+000
   6.8050   3.76500E-001    0.00000E+000
   6.8070   3.72800E-001    0.00000E+000
   6.8110   3.81200E-001    0.00000E+000
   6.8140   3.71700E-001    0.00000E+000
   6.8160   3.80100E-001    0.00000E+000
   6.8170   4.03600E-001    0.00000E+000
   6.8210   3.77800E-001    0.00000E+000
   6.8230   3.80200E-001    0.00000E+000
   6.8270   3.84500E-001    0.00000E+000
   6.8300   3.98100E-001    0.00000E+000
   6.8320   4.02000E-001    0.00000E+000
   6.8360   3.82900E-001    0.00000E+000
   6.8380   3.94000E-001    0.00000E+000
   6.8410   3.97800E-001    0.00000E+000
   6.8450   4.07000E-001    0.00000E+000
   6.8460   3.71400E-001    0.00000E+000
   6.8510   3.99400E-001    0.00000E+000
   6.8530   4.09600E-001    0.00000E+000
   6.8540   4.07200E-001    0.00000E+000
   6.8560   4.08800E-001    0.00000E+000
   6.8590   4.20800E-001    0.00000E+000
   6.8610   4.14100E-001    0.00000E+000
   6.8630   4.21600E-001    0.00000E+000
   6.8660   4.03800E-001    0.00000E+000
   6.8710   4.17400E-001    0.00000E+000
   6.8730   4.17000E-001    0.00000E+000
   6.8770   4.49700E-001    0.00000E+000
   6.8810   4.10900E-001    0.00000E+000
   6.8850   4.50200E-001    0.00000E+000
   6.8880   4.42300E-001    0.00000E+000
   6.8910   4.32000E-001    0.00000E+000
   6.8930   4.50000E-001    0.00000E+000
   6.8950   4.40500E-001    0.00000E+000
   6.8980   4.42700E-001    0.00000E+000
   6.9000   4.45700E-001    0.00000E+000
   6.9040   4.52500E-001    0.00000E+000
   6.9080   4.59100E-001    0.00000E+000
   6.9090   4.47100E-001    0.00000E+000
   6.9130   4.53000E-001    0.00000E+000
   6.9150   4.57700E-001    0.00000E+000
   6.9180   4.57000E-001    0.00000E+000
   6.9210   4.54900E-001    0.00000E+000
   6.9230   4.55700E-001    0.00000E+000
   6.9250   4.44800E-001    0.00000E+000
   6.9270   4.63100E-001    0.00000E+000
   6.9310   4.80300E-001    0.00000E+000
   6.9340   4.53100E-001    0.00000E+000
   6.9350   4.56200E-001    0.00000E+000
   6.9370   4.64300E-001    0.00000E+000
   6.9410   4.78300E-001    0.00000E+000
   6.9440   4.81800E-001    0.00000E+000
   6.9470   4.50300E-001    0.00000E+000
   6.9520   4.93300E-001    0.00000E+000
   6.9530   4.68100E-001    0.00000E+000
   6.9560   4.94500E-001    0.00000E+000
   6.9580   4.72800E-001    0.00000E+000
   6.9600   4.94700E-001    0.00000E+000
   6.9640   4.87100E-001    0.00000E+000
   6.9680   4.90500E-001    0.00000E+000
   6.9720   4.98800E-001    0.00000E+000
   6.9740   5.07500E-001    0.00000E+000
   6.9810   4.85700E-001    0.00000E+000
   6.9840   4.86500E-001    0.00000E+000
   6.9870   4.93900E-001    0.00000E+000
   6.9890   5.02300E-001    0.00000E+000
   6.9900   5.14400E-001    0.00000E+000
   6.9940   5.01800E-001    0.00000E+000
   6.9970   5.15200E-001    0.00000E+000
   6.9990   5.12700E-001    0.00000E+000
   7.0020   5.14500E-001    0.00000E+000
   7.0050   5.09600E-001    0.00000E+000
   7.0090   5.29600E-001    0.00000E+000
   7.0100   5.40500E-001    0.00000E+000
   7.0120   5.32800E-001    0.00000E+000
   7.0150   5.39500E-001    0.00000E+000
   7.0170   5.18200E-001    0.00000E+000
   7.0200   5.26400E-001    0.00000E+000
   7.0240   5.29200E-001    0.00000E+000
   7.0270   5.36700E-001    0.00000E+000
   7.0310   5.52300E-001    0.00000E+000
   7.0320   5.56900E-001    0.00000E+000
   7.0330   5.33800E-001    0.00000E+000
   7.0370   5.47000E-001    0.00000E+000
   7.0390   5.74400E-001    0.00000E+000
   7.0420   5.71900E-001    0.00000E+000
   7.0470   5.75000E-001    0.00000E+000
   7.0490   6.08700E-001    0.00000E+000
   7.0520   5.91000E-001    0.00000E+000
   7.0540   6.10300E-001    0.00000E+000
   7.0570   6.09800E-001    0.00000E+000
   7.0600   6.26100E-001    0.00000E+000
   7.0630   6.40300E-001    0.00000E+000
   7.0670   6.49100E-001    0.00000E+000
   7.0690   6.36100E-001    0.00000E+000
   7.0710   6.82300E-001    0.00000E+000
   7.0740   6.84200E-001    0.00000E+000
   7.0770   7.11400E-001    0.00000E+000
   7.0800   7.37400E-001    0.00000E+000
   7.0810   7.53700E-001    0.00000E+000
   7.0840   7.94600E-001    0.00000E+000
   7.0880   8.27400E-001    0.00000E+000
   7.0900   8.74200E-001    0.00000E+000
   7.0940   9.14700E-001    0.00000E+000
   7.0960   8.96000E-001    0.00000E+000
   7.0990   9.48000E-001    0.00000E+000
   7.1010   9.99200E-001    0.00000E+000
   7.1050   1.06740E+000    0.00000E+000
   7.1060   1.09360E+000    0.00000E+000
   7.1090   1.09760E+000    0.00000E+000
   7.1120   1.25810E+000    0.00000E+000
   7.1170   1.31780E+000    0.00000E+000
   7.1200   1.36560E+000    0.00000E+000
   7.1220   1.43560E+000    0.00000E+000
   7.1260   1.63240E+000    0.00000E+000
   7.1280   1.70580E+000    0.00000E+000
   7.1310   1.93860E+000    0.00000E+000
   7.1330   2.27600E+000    0.00000E+000
   7.1350   2.44780E+000    0.00000E+000
   7.1380   2.60720E+000    0.00000E+000
   7.1410   2.66410E+000    0.00000E+000
   7.1440   2.73210E+000    0.00000E+000
   7.1470   2.64800E+000    0.00000E+000
   7.1500   2.89210E+000    0.00000E+000
   7.1520   2.47060E+000    0.00000E+000
   7.1560   2.57510E+000    0.00000E+000
   7.1570   2.27330E+000    0.00000E+000
   7.1600   1.90070E+000    0.00000E+000
   7.1630   1.83940E+000    0.00000E+000
   7.1650   1.19600E+000    0.00000E+000
   7.1670   1.06840E+000    0.00000E+000
   7.1690   1.67290E+000    0.00000E+000
   7.1720   1.01440E+000    0.00000E+000
   7.1760   8.35200E-001    0.00000E+000
   7.1780   1.21510E+000    0.00000E+000
   7.1810   4.44000E-001    0.00000E+000
   7.1840   1.00000E+000    0.00000E+000
   7.1860   1.00000E+000    0.00000E+000
   7.1870   1.00000E+000    0.00000E+000
   7.1910   1.00000E+000    0.00000E+000
   7.1930   1.00000E+000    0.00000E+000
   7.1970   1.00000E+000    0.00000E+000
   7.1990   1.00000E+000    0.00000E+000
   7.2000   1.00000E+000    0.00000E+000
   7.2030   1.00000E+000    0.00000E+000
   7.2060   1.00000E+000    0.00000E+000
   7.2110   1.00000E+000    0.00000E+000
   7.2140   1.00000E+000    0.00000E+000
   7.2150   1.00000E+000    0.00000E+000
   7.2180   1.00000E+000    0.00000E+000
   7.2230   1.00000E+000    0.00000E+000
   7.2250   1.00000E+000    0.00000E+000
   7.2280   1.00000E+000    0.00000E+000
   7.2300   1.00000E+000    0.00000E+000
   7.2330   1.00000E+000    0.00000E+000
   7.2370   1.00000E+000    0.00000E+000
   7.2400   1.00000E+000    0.00000E+000
   7.2420   1.00000E+000    0.00000E+000
   7.2460   1.00000E+000    0.00000E+000
   7.2480   1.00000E+000    0.00000E+000
   7.2520   1.00000E+000    0.00000E+000
   7.2550   1.00000E+000    0.00000E+000
   7.2570   1.00000E+000    0.00000E+000
   7.2610   1.00000E+000    0.00000E+000
   7.2650   1.00000E+000    0.00000E+000
   7.2670   1.00000E+000    0.00000E+000
   7.2690   1.00000E+000    0.00000E+000
   7.2730   1.00000E+000    0.00000E+000
   7.2740   1.00000E+000    0.00000E+000
   7.2780   1.00000E+000    0.00000E+000
   7.2800   1.00000E+000    0.00000E+000
   7.2830   1.00000E+000    0.00000E+000
   7.2870   1.00000E+000    0.00000E+000
   7.2880   1.00000E+000    0.00000E+000
   7.2920   1.00000E+000    0.00000E+000
   7.2960   1.00000E+000    0.00000E+000
   7.2980   1.00000E+000    0.00000E+000
   7.3000   1.00000E+000    0.00000E+000
