# Supplementary material for: Rationally seeded computational protein design of ɑ-helical barrels
Source: Nat Chem Biol. 2024 Jun 20;20(8):991–9. doi: 10.1038/s41589-024-01642-0 (PMC11288890; doi:10.1038/s41589-024-01642-0)
Supplement: Supplementary file 3 — PDB and .mtz files used for making figure panels b–d and j–m. [file 41589_2024_1642_MOESM3_ESM.zip › KIA_RP_RSPD_NatChemBiol_data_Figure2/scapCC6_LLIA_panels_e-h/SAXS_panel_i/SAXS_raw_SEC_scapCC6_LLIA/b21-443535_00509.dat]

0.0045000000	1.0894410	0.010327499
0.0046304432	0.99765665	0.0098435918
0.0047608865	0.91170204	0.0090574373
0.0048913297	0.83958758	0.0085667742
0.0050217729	0.75644761	0.0078558312
0.0051522162	0.70292848	0.0075728315
0.0052826594	0.64896435	0.0069377207
0.0054131026	0.60979135	0.0067455456
0.0055435459	0.57337876	0.0064057669
0.0056739891	0.53736120	0.0060611500
0.0058044323	0.50167538	0.0057920761
0.0059348756	0.47457605	0.0055142270
0.0060653188	0.44438989	0.0052015465
0.0061957621	0.41834296	0.0050594077
0.0063262053	0.40798150	0.0049839154
0.0064566485	0.39649886	0.0048068414
0.0065870918	0.36359071	0.0045921243
0.0067175350	0.36215534	0.0044985638
0.0068479782	0.34198284	0.0043714811
0.0069784215	0.33577652	0.0042640223
0.0071088647	0.32141281	0.0041626241
0.0072393079	0.30568132	0.0039813192
0.0073697512	0.28880794	0.0038374922
0.0075001944	0.28373161	0.0037800652
0.0076306376	0.27390394	0.0036913071
0.0077610809	0.26783606	0.0035851971
0.0078915241	0.24948184	0.0034876366
0.0080219673	0.24033214	0.0033440802
0.0081524106	0.22740001	0.0032970377
0.0082828538	0.22812539	0.0031803941
0.0084132970	0.22264145	0.0032125488
0.0085437403	0.21127651	0.0030606930
0.0086741835	0.20419365	0.0029873824
0.0088046267	0.19827571	0.0029333165
0.0089350700	0.19702172	0.0028784541
0.0090655132	0.19103636	0.0027777009
0.0091959565	0.17842988	0.0027631188
0.0093263997	0.17632430	0.0026340541
0.0094568429	0.17269976	0.0026026597
0.0095872862	0.16451056	0.0025608052
0.0097177294	0.16110988	0.0024783203
0.0098481726	0.15843719	0.0024653699
0.0099786159	0.15443455	0.0024077552
0.010109059	0.15087060	0.0023371839
0.010239502	0.14821558	0.0023373665
0.010369946	0.13948783	0.0022276035
0.010500389	0.13889204	0.0022068608
0.010630832	0.13531144	0.0021720144
0.010761275	0.13377134	0.0021236221
0.010891719	0.13178485	0.0021195055
0.011022162	0.12902812	0.0020411346
0.011152605	0.12421703	0.0020027191
0.011283048	0.12030404	0.0019893800
0.011413491	0.11952627	0.0019243420
0.011543935	0.11956191	0.0019128069
0.011674378	0.11718758	0.0018750612
0.011804821	0.11268845	0.0017866810
0.011935264	0.11008216	0.0017679462
0.012065708	0.10859199	0.0017319935
0.012196151	0.10962682	0.0017190153
0.012326594	0.10578782	0.0016961367
0.012457037	0.10153812	0.0016417741
0.012587481	0.10139418	0.0016078118
0.012717924	0.10306451	0.0015994861
0.012848367	0.097100088	0.0015354791
0.012978810	0.097734715	0.0015254300
0.013109253	0.10020442	0.0015041572
0.013239697	0.096120543	0.0014814096
0.013370140	0.096060145	0.0014686653
0.013500583	0.094379467	0.0014504478
0.013631026	0.094149417	0.0014331014
0.013761470	0.096848741	0.0014574023
0.013891913	0.091803428	0.0013822620
0.014022356	0.090669147	0.0013867286
0.014152799	0.090142005	0.0013639106
0.014283243	0.089526200	0.0013491983
0.014413686	0.088988148	0.0013599058
0.014544129	0.089743059	0.0013430436
0.014674572	0.088378955	0.0013186483
0.014805016	0.087232787	0.0013079687
0.014935459	0.086151032	0.0012956874
0.015065902	0.088665208	0.0013102915
0.015196345	0.083155062	0.0012619547
0.015326788	0.083273277	0.0012571073
0.015457232	0.084537740	0.0012596545
0.015587675	0.083422180	0.0012380940
0.015718118	0.084312416	0.0012493814
0.015848561	0.082658508	0.0012196616
0.015979005	0.081372577	0.0012165503
0.016109448	0.080096444	0.0012034038
0.016239891	0.082121952	0.0012062417
0.016370334	0.078338848	0.0011704104
0.016500778	0.079888509	0.0011860416
0.016631221	0.079294883	0.0011700298
0.016761664	0.078510999	0.0011639238
0.016892107	0.078765496	0.0011556947
0.017022551	0.076183184	0.0011317802
0.017152994	0.078955235	0.0011536458
0.017283437	0.078219329	0.0011354033
0.017413880	0.076481716	0.0011178623
0.017544323	0.076862106	0.0011217457
0.017674767	0.076106886	0.0011021883
0.017805210	0.075457899	0.0011076407
0.017935653	0.076319833	0.0010987243
0.018066096	0.074743848	0.0010893244
0.018196540	0.074563364	0.0010851967
0.018326983	0.073503417	0.0010640382
0.018457426	0.074850880	0.0010709386
0.018587869	0.075229769	0.0010769110
0.018718313	0.072139100	0.0010454941
0.018848756	0.072445025	0.0010541431
0.018979199	0.073751668	0.0010443645
0.019109642	0.073322688	0.0010432174
0.019240086	0.072894459	0.0010381761
0.019370529	0.071320653	0.0010250563
0.019500972	0.072334930	0.0010195098
0.019631415	0.069742242	0.0010039272
0.019761858	0.071007494	0.0010053040
0.019892302	0.069792182	0.00099571102
0.020022745	0.072396212	0.0010109783
0.020153188	0.071024292	0.0010021327
0.020283631	0.068961317	0.00098126420
0.020414075	0.070384262	0.00098087417
0.020544518	0.067875227	0.00096356913
0.020674961	0.067498155	0.00095850554
0.020805404	0.068129129	0.00096620006
0.020935848	0.068193532	0.00096056739
0.021066291	0.069036064	0.00096003865
0.021196734	0.068187637	0.00095035547
0.021327177	0.068265592	0.00095348148
0.021457621	0.066428151	0.00093063640
0.021588064	0.068289272	0.00094873651
0.021718507	0.066137819	0.00092000139
0.021848950	0.066929549	0.00093454785
0.021979393	0.066441126	0.00092404172
0.022109837	0.067789334	0.00092696983
0.022240280	0.066039161	0.00090883390
0.022370723	0.067371562	0.00092585639
0.022501166	0.065632407	0.00090280876
0.022631610	0.065438144	0.00090184470
0.022762053	0.067539589	0.00090773733
0.022892496	0.063150606	0.00088281515
0.023022939	0.065073556	0.00089049973
0.023153383	0.064491396	0.00088535588
0.023283826	0.065057485	0.00088165406
0.023414269	0.064716525	0.00088157834
0.023544712	0.064551597	0.00087640864
0.023675156	0.065041164	0.00088232466
0.023805599	0.063325586	0.00085778974
0.023936042	0.063538963	0.00087121358
0.024066485	0.063685782	0.00086227340
0.024196928	0.063117894	0.00085170065
0.024327372	0.063714512	0.00085378674
0.024457815	0.062514446	0.00084898606
0.024588258	0.062052849	0.00084001034
0.024718701	0.063614294	0.00084758742
0.024849145	0.062382960	0.00083444720
0.024979588	0.062495722	0.00083573105
0.025110031	0.061445671	0.00082815603
0.025240474	0.062235778	0.00082907082
0.025370918	0.062698577	0.00082864692
0.025501361	0.062878473	0.00082813696
0.025631804	0.061706161	0.00082399469
0.025762247	0.061840229	0.00081270246
0.025892691	0.061525135	0.00081656925
0.026023134	0.060641935	0.00080719670
0.026153577	0.061718231	0.00081668949
0.026284020	0.060105342	0.00079216277
0.026414463	0.060545363	0.00080011938
0.026544907	0.060752037	0.00079606704
0.026675350	0.061253064	0.00080589142
0.026805793	0.060505013	0.00079282993
0.026936236	0.059433871	0.00078379039
0.027066680	0.057885300	0.00076887003
0.027197123	0.059118837	0.00078277308
0.027327566	0.059542935	0.00077868700
0.027458009	0.058385689	0.00076936486
0.027588453	0.059671167	0.00077540651
0.027718896	0.059231136	0.00077573872
0.027849339	0.059696715	0.00076628688
0.027979782	0.059382898	0.00077036184
0.028110226	0.059848511	0.00076861589
0.028240669	0.058130186	0.00075858921
0.028371112	0.059690368	0.00076275731
0.028501555	0.058562401	0.00075685687
0.028631998	0.058878854	0.00075318751
0.028762442	0.058759709	0.00075814041
0.028892885	0.058397783	0.00075416305
0.029023328	0.057848668	0.00074385215
0.029153771	0.057548656	0.00073853029
0.029284215	0.058260647	0.00074381910
0.029414658	0.057991573	0.00073912029
0.029545101	0.058567406	0.00074231136
0.029675544	0.057968832	0.00073739405
0.029805988	0.058798103	0.00074054959
0.029936431	0.058502139	0.00073548287
0.030066874	0.058388207	0.00073047989
0.030197317	0.056529567	0.00072072058
0.030327760	0.057241305	0.00072335544
0.030458204	0.057782357	0.00072816156
0.030588647	0.055680603	0.00070989612
0.030719090	0.056915675	0.00071638663
0.030849533	0.055816341	0.00070698561
0.030979977	0.056225963	0.00071401253
0.031110420	0.055908821	0.00070077853
0.031240863	0.057600582	0.00071682140
0.031371306	0.054210705	0.00069059471
0.031501750	0.056606319	0.00070647430
0.031632193	0.055463328	0.00069601429
0.031762636	0.055835976	0.00070135368
0.031893079	0.055832229	0.00069363357
0.032023523	0.056912095	0.00070704932
0.032153966	0.055810901	0.00069182079
0.032284409	0.055457897	0.00069149347
0.032414852	0.055582516	0.00068914891
0.032545295	0.056740017	0.00069736472
0.032675739	0.054612177	0.00067905220
0.032806182	0.054705848	0.00067854118
0.032936625	0.056183413	0.00068485661
0.033067068	0.054254826	0.00067691335
0.033197512	0.054172503	0.00066732239
0.033327955	0.054255698	0.00067487843
0.033458398	0.056290172	0.00068151580
0.033588841	0.054688626	0.00067164400
0.033719285	0.055189878	0.00067244585
0.033849728	0.053916356	0.00066583222
0.033980171	0.054086000	0.00066339113
0.034110614	0.054892612	0.00066877354
0.034241058	0.054031249	0.00066342029
0.034371501	0.054096999	0.00066908754
0.034501944	0.054670664	0.00067315030
0.034632387	0.053446623	0.00068030944
0.034762830	0.052563664	0.00067825121
0.034893274	0.054992816	0.00069383556
0.035023717	0.052834338	0.00068465684
0.035154160	0.053721142	0.00069370182
0.035284603	0.053628325	0.00069529783
0.035415047	0.053654561	0.00069988718
0.035545490	0.052046064	0.00068785864
0.035675933	0.052880368	0.00069452919
0.035806376	0.052995171	0.00069863459
0.035936820	0.053869669	0.00070102515
0.036067263	0.052911429	0.00070095110
0.036197706	0.051665027	0.00069033779
0.036328149	0.053050703	0.00070595769
0.036458593	0.053823760	0.00070753191
0.036589036	0.053797300	0.00071106411
0.036719479	0.052423601	0.00070457700
0.036849922	0.051756253	0.00070528670
0.036980365	0.053714070	0.00071277089
0.037110809	0.052971207	0.00071452118
0.037241252	0.051087284	0.00069734002
0.037371695	0.051293952	0.00070570479
0.037502138	0.053239025	0.00071990130
0.037632582	0.051983083	0.00071269630
0.037763025	0.052093728	0.00070772150
0.037893468	0.052540705	0.00071953106
0.038023911	0.052854712	0.00071641171
0.038154355	0.052325489	0.00071955679
0.038284798	0.051053072	0.00070913411
0.038415241	0.052259957	0.00072076986
0.038545684	0.050283124	0.00070486248
0.038676128	0.051535095	0.00071507289
0.038806571	0.052646346	0.00072596367
0.038937014	0.050738299	0.00071299193
0.039067457	0.050750938	0.00071107061
0.039197900	0.052535139	0.00073099357
0.039328344	0.050828119	0.00071375967
0.039458787	0.050920759	0.00071619593
0.039589230	0.050292039	0.00070505397
0.039719673	0.050917674	0.00069986541
0.039850117	0.050981704	0.00069628858
0.039980560	0.050331764	0.00069089741
0.040111003	0.050793994	0.00069191954
0.040241446	0.050267345	0.00068538360
0.040371890	0.049853133	0.00068169805
0.040502333	0.051333061	0.00068675967
0.040632776	0.050263744	0.00068248239
0.040763219	0.049551936	0.00067225594
0.040893663	0.050685888	0.00068091195
0.041024106	0.050741333	0.00067672497
0.041154549	0.050680776	0.00068004480
0.041284992	0.050273153	0.00067354112
0.041415435	0.050270273	0.00067271871
0.041545879	0.049671619	0.00066524436
0.041676322	0.050191595	0.00067475770
0.041806765	0.048538311	0.00065609661
0.041937208	0.049363063	0.00066481707
0.042067652	0.048612187	0.00065363993
0.042198095	0.050362423	0.00066941408
0.042328538	0.049629884	0.00066190076
0.042458981	0.049273367	0.00066295276
0.042589425	0.050098086	0.00065826606
0.042719868	0.049494273	0.00065805154
0.042850311	0.049619912	0.00065682184
0.042980754	0.050087309	0.00065978077
0.043111198	0.048893637	0.00064823007
0.043241641	0.049914924	0.00065865560
0.043372084	0.051601310	0.00066850812
0.043502527	0.049900223	0.00065358547
0.043632970	0.047640190	0.00063901163
0.043763414	0.049158140	0.00064894710
0.043893857	0.048657390	0.00064256711
0.044024300	0.048774288	0.00064670708
0.044154743	0.049561356	0.00064803586
0.044285187	0.049341393	0.00064659438
0.044415630	0.049404136	0.00064915170
0.044546073	0.050418994	0.00064906570
0.044676516	0.049246718	0.00064315380
0.044806960	0.048811152	0.00064119281
0.044937403	0.048953772	0.00064184307
0.045067846	0.049095614	0.00064134242
0.045198289	0.049473368	0.00064013436
0.045328733	0.048695741	0.00063813607
0.045459176	0.048812892	0.00063797162
0.045589619	0.047988327	0.00063135722
0.045720062	0.048788951	0.00063565738
0.045850505	0.048595631	0.00063052052
0.045980949	0.048065056	0.00063014357
0.046111392	0.048716070	0.00063379103
0.046241835	0.048028301	0.00062826062
0.046372278	0.047148853	0.00062631043
0.046502722	0.048742125	0.00064413171
0.046633165	0.046803330	0.00063408700
0.046763608	0.047938478	0.00064434261
0.046894051	0.048171779	0.00064906404
0.047024495	0.047304053	0.00064720771
0.047154938	0.047134158	0.00064572176
0.047285381	0.047165287	0.00064815988
0.047415824	0.048409828	0.00065393563
0.047546267	0.049676212	0.00067062373
0.047676711	0.047907476	0.00065674672
0.047807154	0.047383781	0.00065607247
0.047937597	0.047848127	0.00065465027
0.048068040	0.046793442	0.00065369186
0.048198484	0.047475488	0.00065791576
0.048328927	0.046573819	0.00065190230
0.048459370	0.046537843	0.00065551962
0.048589813	0.048234960	0.00066430785
0.048720257	0.046410799	0.00065574848
0.048850700	0.048624354	0.00066922659
0.048981143	0.048484752	0.00066972048
0.049111586	0.047040111	0.00066350792
0.049242030	0.046351078	0.00065681125
0.049372473	0.047356909	0.00066626842
0.049502916	0.046764714	0.00066022461
0.049633359	0.045497800	0.00065390575
0.049763802	0.046087572	0.00066013608
0.049894246	0.047295873	0.00066732400
0.050024689	0.046493698	0.00066223293
0.050155132	0.046781119	0.00066217357
0.050285575	0.046334753	0.00066408378
0.050416019	0.046124569	0.00065971500
0.050546462	0.047552712	0.00067275837
0.050676905	0.046833191	0.00066665502
0.050807348	0.047326059	0.00067286065
0.050937792	0.045727568	0.00065891067
0.051068235	0.045485218	0.00066133710
0.051198678	0.048129374	0.00067773223
0.051329121	0.046710396	0.00067071654
0.051459565	0.046629084	0.00066891903
0.051590008	0.047533076	0.00067731097
0.051720451	0.047304593	0.00067316863
0.051850894	0.046384371	0.00066900106
0.051981337	0.045833175	0.00066340209
0.052111781	0.046357956	0.00067198642
0.052242224	0.045514307	0.00066226599
0.052372667	0.046257975	0.00067336691
0.052503110	0.046225633	0.00066922720
0.052633554	0.046202027	0.00066972685
0.052763997	0.045462403	0.00066511050
0.052894440	0.046483966	0.00067472930
0.053024883	0.044872276	0.00066137114
0.053155327	0.045365203	0.00066647324
0.053285770	0.044383677	0.00065617587
0.053416213	0.045888161	0.00067068922
0.053546656	0.045277661	0.00066880157
0.053677100	0.046101752	0.00067144457
0.053807543	0.044976159	0.00066355714
0.053937986	0.045455642	0.00067077436
0.054068429	0.044865912	0.00066330913
0.054198872	0.047414477	0.00068187698
0.054329316	0.044839437	0.00066848342
0.054459759	0.045561137	0.00067138695
0.054590202	0.046081990	0.00067453153
0.054720645	0.044275260	0.00066109726
0.054851089	0.044659010	0.00066652239
0.054981532	0.045618465	0.00067135321
0.055111975	0.044525692	0.00066670165
0.055242418	0.044947899	0.00066677548
0.055372862	0.046527480	0.00067953076
0.055503305	0.045060004	0.00066880849
0.055633748	0.045047015	0.00066869292
0.055764191	0.045191290	0.00066935958
0.055894635	0.045803621	0.00067776303
0.056025078	0.046099564	0.00067443368
0.056155521	0.045039208	0.00067318552
0.056285964	0.045010503	0.00066727013
0.056416407	0.045137881	0.00067196764
0.056546851	0.044906088	0.00067165571
0.056677294	0.045620574	0.00067483204
0.056807737	0.044084164	0.00066496420
0.056938180	0.044766970	0.00066874609
0.057068624	0.044799957	0.00066975914
0.057199067	0.045497897	0.00067891380
0.057329510	0.044613986	0.00066810931
0.057459953	0.044673265	0.00066981890
0.057590397	0.044672790	0.00067034276
0.057720840	0.044536603	0.00067262312
0.057851283	0.044746329	0.00067106341
0.057981726	0.045513167	0.00067501621
0.058112170	0.044929261	0.00067041180
0.058242613	0.043858122	0.00066162408
0.058373056	0.044415802	0.00066453499
0.058503499	0.044847013	0.00066492027
0.058633942	0.044810656	0.00066709625
0.058764386	0.044025465	0.00065708295
0.058894829	0.044856843	0.00066558043
0.059025272	0.044287707	0.00065756558
0.059155715	0.045103561	0.00066449731
0.059286159	0.044740585	0.00066144886
0.059416602	0.043576903	0.00065205096
0.059547045	0.043684693	0.00065272428
0.059677488	0.043733168	0.00065294039
0.059807932	0.043261326	0.00064495311
0.059938375	0.043435654	0.00065250774
0.060068818	0.044999771	0.00065511702
0.060199261	0.043857614	0.00065038992
0.060329705	0.044117750	0.00064905774
0.060460148	0.044613275	0.00065401554
0.060590591	0.043727334	0.00064463035
0.060721034	0.045021197	0.00065322156
0.060851477	0.044382255	0.00065027253
0.060981921	0.044064750	0.00064940676
0.061112364	0.043600834	0.00063998995
0.061242807	0.044207410	0.00064633094
0.061373250	0.043803842	0.00064332571
0.061503694	0.043948924	0.00064296418
0.061634137	0.044758303	0.00064988525
0.061764580	0.043731570	0.00064434401
0.061895023	0.043816142	0.00063979043
0.062025467	0.043598640	0.00064280531
0.062155910	0.044135619	0.00064295102
0.062286353	0.043508927	0.00064001762
0.062416796	0.043543216	0.00064032533
0.062547240	0.042399529	0.00063146428
0.062677683	0.043977171	0.00064296738
0.062808126	0.043050941	0.00063500401
0.062938569	0.042716660	0.00063275969
0.063069012	0.042860745	0.00063497296
0.063199456	0.042380189	0.00062833207
0.063329899	0.042463347	0.00062901104
0.063460342	0.043492824	0.00063527829
0.063590785	0.042413551	0.00062813194
0.063721229	0.041459561	0.00062274569
0.063851672	0.042569063	0.00063016790
0.063982115	0.042667712	0.00062826430
0.064112558	0.043026962	0.00063347384
0.064243002	0.043011685	0.00063085803
0.064373445	0.042272194	0.00062385201
0.064503888	0.043470423	0.00063616314
0.064634331	0.042135289	0.00062483495
0.064764774	0.042450633	0.00062813515
0.064895218	0.042869691	0.00062850764
0.065025661	0.041976687	0.00062441178
0.065156104	0.041737525	0.00061933582
0.065286547	0.043385852	0.00063195512
0.065416991	0.042257411	0.00062458411
0.065547434	0.041785264	0.00062031883
0.065677877	0.043449412	0.00063001063
0.065808320	0.042764740	0.00062819014
0.065938764	0.041935334	0.00061847008
0.066069207	0.042659459	0.00062692538
0.066199650	0.042173005	0.00061803712
0.066330093	0.041165720	0.00061295300
0.066460537	0.042643266	0.00062425440
0.066590980	0.043426506	0.00062948214
0.066721423	0.042329632	0.00062227522
0.066851866	0.042397141	0.00062038557
0.066982309	0.041569367	0.00061288840
0.067112753	0.042774709	0.00062485023
0.067243196	0.042471372	0.00061967206
0.067373639	0.041518456	0.00061581539
0.067504082	0.040951778	0.00061125301
0.067634526	0.042423150	0.00061863938
0.067764969	0.041616153	0.00061617383
0.067895412	0.041753071	0.00061625535
0.068025855	0.041541301	0.00061231253
0.068156299	0.040672645	0.00060749957
0.068286742	0.042535974	0.00061748338
0.068417185	0.041112112	0.00060680003
0.068547628	0.040882651	0.00061002291
0.068678072	0.041762671	0.00060921738
0.068808515	0.042703910	0.00062181760
0.068938958	0.041653489	0.00060976159
0.069069401	0.042120400	0.00061164297
0.069199844	0.041344637	0.00061336791
0.069330288	0.041964356	0.00061201269
0.069460731	0.040919307	0.00060433479
0.069591174	0.040970327	0.00060608892
0.069721617	0.042305578	0.00061234267
0.069852061	0.041133343	0.00060756919
0.069982504	0.041478300	0.00060506382
0.070112947	0.039690424	0.00059542320
0.070243390	0.040236318	0.00060150198
0.070373834	0.040883819	0.00060224737
0.070504277	0.040694071	0.00059880878
0.070634720	0.040592132	0.00060280827
0.070765163	0.041618425	0.00060530156
0.070895607	0.042016208	0.00061057867
0.071026050	0.040373659	0.00059511473
0.071156493	0.040875023	0.00060204172
0.071286936	0.041052962	0.00060245450
0.071417379	0.040613638	0.00059722786
0.071547823	0.040946685	0.00059865112
0.071678266	0.041068596	0.00060365965
0.071808709	0.040943434	0.00059865046
0.071939152	0.041685117	0.00060665660
0.072069596	0.040894301	0.00059693013
0.072200039	0.041474900	0.00060182449
0.072330482	0.041445768	0.00060471202
0.072460925	0.040499429	0.00059415049
0.072591369	0.040536753	0.00059526378
0.072721812	0.040856692	0.00059654351
0.072852255	0.040389638	0.00059645404
0.072982698	0.041153803	0.00059968022
0.073113142	0.040563327	0.00059500908
0.073243585	0.040137686	0.00059283293
0.073374028	0.040306776	0.00059404810
0.073504471	0.041148731	0.00059507789
0.073634914	0.039809757	0.00058955735
0.073765358	0.041258556	0.00059511502
0.073895801	0.040512873	0.00059325132
0.074026244	0.041222275	0.00059878841
0.074156687	0.040768519	0.00059045956
0.074287131	0.039775421	0.00058564324
0.074417574	0.039332060	0.00058578569
0.074548017	0.039959479	0.00058476107
0.074678460	0.040344510	0.00059210960
0.074808904	0.040273875	0.00058742482
0.074939347	0.040295823	0.00058805651
0.075069790	0.040605818	0.00059313651
0.075200233	0.039937810	0.00058271375
0.075330677	0.039169597	0.00058210887
0.075461120	0.039270990	0.00058477728
0.075591563	0.039314016	0.00057834518
0.075722006	0.040104417	0.00058638554
0.075852449	0.041286909	0.00059153911
0.075982893	0.039792684	0.00058196593
0.076113336	0.040474442	0.00059044770
0.076243779	0.039417734	0.00057885959
0.076374222	0.040540392	0.00058597022
0.076504666	0.039934933	0.00058522111
0.076635109	0.039667748	0.00057862127
0.076765552	0.040040789	0.00058406435
0.076895995	0.039433675	0.00057856310
0.077026439	0.040440734	0.00058471168
0.077156882	0.039971911	0.00058296317
0.077287325	0.040575940	0.00058404369
0.077417768	0.040236603	0.00058317371
0.077548212	0.039312639	0.00057807644
0.077678655	0.039603795	0.00057714696
0.077809098	0.039870465	0.00058152580
0.077939541	0.039422978	0.00057444648
0.078069984	0.039385681	0.00057776812
0.078200428	0.039345749	0.00057988744
0.078330871	0.040120059	0.00057807951
0.078461314	0.038417073	0.00056700995
0.078591757	0.038853219	0.00057162828
0.078722201	0.039801356	0.00057872799
0.078852644	0.039348180	0.00057222005
0.078983087	0.038477450	0.00056672403
0.079113530	0.040029682	0.00057731957
0.079243974	0.039695533	0.00057751060
0.079374417	0.040325565	0.00057776081
0.079504860	0.039766319	0.00057616491
0.079635303	0.039088757	0.00056907889
0.079765747	0.039803610	0.00057773411
0.079896190	0.038414197	0.00056536191
0.080026633	0.038117130	0.00056153135
0.080157076	0.038512694	0.00056586117
0.080287519	0.039074444	0.00057314076
0.080417963	0.038746026	0.00056470805
0.080548406	0.039723252	0.00057572085
0.080678849	0.038655751	0.00056285181
0.080809292	0.038933859	0.00056696960
0.080939736	0.039464655	0.00057101294
0.081070179	0.040836305	0.00057835661
0.081200622	0.039671408	0.00057073737
0.081331065	0.037705550	0.00056063952
0.081461509	0.039486603	0.00056579256
0.081591952	0.038288938	0.00056266311
0.081722395	0.038014263	0.00055645582
0.081852838	0.038865481	0.00056536510
0.081983281	0.037796210	0.00055927266
0.082113725	0.038923548	0.00056077693
0.082244168	0.038649266	0.00056258800
0.082374611	0.039514945	0.00056823971
0.082505054	0.037410238	0.00055146371
0.082635498	0.038651907	0.00056409359
0.082765941	0.039063576	0.00056383297
0.082896384	0.038581110	0.00055934369
0.083026827	0.038668215	0.00056380314
0.083157271	0.038177890	0.00055528697
0.083287714	0.038238424	0.00055838751
0.083418157	0.039061834	0.00056417158
0.083548600	0.038370675	0.00055809759
0.083679044	0.038725711	0.00055966874
0.083809487	0.038687965	0.00055684459
0.083939930	0.038987191	0.00056238867
0.084070373	0.037139294	0.00055046043
0.084200816	0.037763415	0.00054990027
0.084331260	0.039548281	0.00056516876
0.084461703	0.038877595	0.00056080925
0.084592146	0.037973358	0.00055057302
0.084722589	0.039115810	0.00056212325
0.084853033	0.038139970	0.00055271969
0.084983476	0.038401449	0.00055436435
0.085113919	0.038080163	0.00055404136
0.085244362	0.037686395	0.00054688701
0.085374806	0.039236679	0.00056128516
0.085505249	0.038140114	0.00055436603
0.085635692	0.038521600	0.00055630946
0.085766135	0.039513312	0.00056203810
0.085896579	0.038952584	0.00055562771
0.086027022	0.037961816	0.00054937357
0.086157465	0.038208678	0.00055357623
0.086287908	0.037471699	0.00054264861
0.086418351	0.038018121	0.00055259853
0.086548795	0.037823597	0.00054775727
0.086679238	0.038230791	0.00055016584
0.086809681	0.038006989	0.00055185236
0.086940124	0.038241686	0.00054838374
0.087070568	0.037962049	0.00054993703
0.087201011	0.037882534	0.00054701565
0.087331454	0.037844989	0.00054566270
0.087461897	0.037982447	0.00054925720
0.087592341	0.038262166	0.00054849325
0.087722784	0.037493313	0.00054390486
0.087853227	0.038521197	0.00055165361
0.087983670	0.038817826	0.00055035407
0.088114114	0.037927808	0.00054775169
0.088244557	0.037516496	0.00054145267
0.088375000	0.038194568	0.00054787705
0.088505443	0.038231207	0.00055022735
0.088635886	0.038378246	0.00054690145
0.088766330	0.037839662	0.00054352101
0.088896773	0.037554285	0.00054453912
0.089027216	0.037620427	0.00053913284
0.089157659	0.038220052	0.00054618881
0.089288103	0.037846778	0.00054318089
0.089418546	0.037888964	0.00054105466
0.089548989	0.038091524	0.00054706128
0.089679432	0.037611436	0.00054105968
0.089809876	0.037203972	0.00053660852
0.089940319	0.038078743	0.00054570423
0.090070762	0.037395443	0.00053579525
0.090201205	0.037023036	0.00053802300
0.090331649	0.037748149	0.00053909731
0.090462092	0.038389149	0.00054415987
0.090592535	0.037913375	0.00054290950
0.090722978	0.037520429	0.00053802791
0.090853421	0.037977044	0.00054247984
0.090983865	0.038437969	0.00054617159
0.091114308	0.037781421	0.00053640216
0.091244751	0.037517391	0.00053905280
0.091375194	0.037796223	0.00053829797
0.091505638	0.037943589	0.00054017772
0.091636081	0.037055208	0.00054556442
0.091766524	0.037172839	0.00054965612
0.091896967	0.036528411	0.00054935866
0.092027411	0.036566346	0.00055415505
0.092157854	0.037576286	0.00056506225
0.092288297	0.036334842	0.00055807967
0.092418740	0.037742869	0.00057048846
0.092549184	0.037720684	0.00057318876
0.092679627	0.037805681	0.00057548748
0.092810070	0.036905628	0.00057033835
0.092940513	0.036477589	0.00056091590
0.093070956	0.037121181	0.00055836331
0.093201400	0.037272265	0.00055612863
0.093331843	0.036992820	0.00055342555
0.093462286	0.036602921	0.00054733829
0.093592729	0.037054816	0.00055162698
0.093723173	0.036222490	0.00054574798
0.093853616	0.037500786	0.00054940208
0.093984059	0.037473962	0.00055079171
0.094114502	0.037444873	0.00054606059
0.094244946	0.036723906	0.00054211427
0.094375389	0.037440770	0.00054706080
0.094505832	0.037734288	0.00054812392
0.094636275	0.038397556	0.00055335277
0.094766719	0.036692641	0.00054030557
0.094897162	0.037101072	0.00053864373
0.095027605	0.036724091	0.00054046244
0.095158048	0.036979312	0.00053926395
0.095288491	0.036847260	0.00053616652
0.095418935	0.037139546	0.00054358511
0.095549378	0.036923762	0.00053680161
0.095679821	0.036470339	0.00053367780
0.095810264	0.036477599	0.00053390793
0.095940708	0.036693820	0.00053301726
0.096071151	0.037138377	0.00054269698
0.096201594	0.036914693	0.00053436543
0.096332037	0.036420644	0.00053092607
0.096462481	0.036839630	0.00053675714
0.096592924	0.037026911	0.00053315433
0.096723367	0.037081858	0.00053473152
0.096853810	0.036071041	0.00052864256
0.096984253	0.036189041	0.00052716809
0.097114697	0.036109097	0.00052847961
0.097245140	0.036686911	0.00052975265
0.097375583	0.036266255	0.00052635550
0.097506026	0.036580042	0.00053176068
0.097636470	0.035980756	0.00052463699
0.097766913	0.036574640	0.00052843686
0.097897356	0.036373529	0.00052570116
0.098027799	0.037052649	0.00052994786
0.098158243	0.036628164	0.00052609910
0.098288686	0.036820979	0.00052552866
0.098419129	0.035786068	0.00051713633
0.098549572	0.036525592	0.00052411613
0.098680016	0.036848189	0.00052139371
0.098810459	0.037192191	0.00052451588
0.098940902	0.036300681	0.00051465529
0.099071345	0.035840910	0.00051234041
0.099201788	0.036464335	0.00051795613
0.099332232	0.036760744	0.00051570059
0.099462675	0.036119928	0.00051420466
0.099593118	0.036768382	0.00051876802
0.099723561	0.035456881	0.00050746931
0.099854005	0.036617568	0.00051695390
0.099984448	0.035974490	0.00051210225
0.10011489	0.036660446	0.00051813384
0.10024533	0.036877122	0.00052006115
0.10037578	0.036059226	0.00051305258
0.10050622	0.036052565	0.00051506683
0.10063666	0.036409545	0.00051590853
0.10076711	0.035651904	0.00051213529
0.10089755	0.036449779	0.00051832475
0.10102799	0.036402273	0.00051591264
0.10115844	0.036227547	0.00051537298
0.10128888	0.036820469	0.00052258510
0.10141932	0.036434694	0.00051308050
0.10154977	0.036754431	0.00051806092
0.10168021	0.035999268	0.00051380979
0.10181065	0.036804371	0.00051786097
0.10194110	0.036373973	0.00051576326
0.10207154	0.035974874	0.00050909602
0.10220198	0.036317317	0.00051385953
0.10233243	0.036051761	0.00051255803
0.10246287	0.035576246	0.00050711075
0.10259331	0.036080890	0.00051250952
0.10272376	0.035629801	0.00050594741
0.10285420	0.035830790	0.00050869412
0.10298464	0.036288846	0.00051471141
0.10311509	0.035489882	0.00050551299
0.10324553	0.036797014	0.00051527961
0.10337597	0.036094314	0.00051366508
0.10350642	0.036108831	0.00050730434
0.10363686	0.035757330	0.00050767770
0.10376730	0.035724444	0.00050800225
0.10389774	0.035678996	0.00050639239
0.10402819	0.034701427	0.00050244595
0.10415863	0.036298416	0.00050779153
0.10428907	0.035352925	0.00050205329
0.10441952	0.036150248	0.00051147203
0.10454996	0.035769721	0.00050460648
0.10468040	0.035458862	0.00050279283
0.10481085	0.035602755	0.00050457792
0.10494129	0.034906404	0.00050093982
0.10507173	0.036338969	0.00051052290
0.10520218	0.035296537	0.00049891132
0.10533262	0.035892771	0.00050566304
0.10546306	0.036151427	0.00050919975
0.10559351	0.036363801	0.00050817167
0.10572395	0.035807562	0.00050384972
0.10585439	0.035958613	0.00050596249
0.10598484	0.035239139	0.00050010153
0.10611528	0.035616483	0.00050311183
0.10624572	0.035281353	0.00049919140
0.10637617	0.035723135	0.00050541672
0.10650661	0.035277692	0.00050070895
0.10663705	0.036485755	0.00050588828
0.10676750	0.035721307	0.00050266943
0.10689794	0.035414419	0.00049910873
0.10702838	0.034917020	0.00049517272
0.10715883	0.036258448	0.00050847349
0.10728927	0.035763923	0.00049876052
0.10741971	0.035625618	0.00050095432
0.10755016	0.036144290	0.00050226508
0.10768060	0.035236496	0.00049673849
0.10781104	0.035140734	0.00049768716
0.10794149	0.034983312	0.00049358137
0.10807193	0.035227338	0.00049824526
0.10820237	0.034786052	0.00049546608
0.10833281	0.035352685	0.00049796956
0.10846326	0.035444547	0.00051202462
0.10859370	0.035261943	0.00051129324
0.10872414	0.036236986	0.00052334359
0.10885459	0.035750017	0.00052289599
0.10898503	0.035806088	0.00052259020
0.10911547	0.035579705	0.00052853576
0.10924592	0.035175081	0.00052704099
0.10937636	0.035899312	0.00052889549
0.10950680	0.036009961	0.00053744550
0.10963725	0.034269823	0.00052569052
0.10976769	0.035992833	0.00053796517
0.10989813	0.035034002	0.00053565182
0.11002858	0.035412808	0.00053663243
0.11015902	0.034859484	0.00053691280
0.11028946	0.035653802	0.00054522602
0.11041991	0.035078263	0.00054014991
0.11055035	0.034582710	0.00054013108
0.11068079	0.035721641	0.00054778931
0.11081124	0.035698236	0.00055012852
0.11094168	0.035017745	0.00054832664
0.11107212	0.034982858	0.00054620117
0.11120257	0.035290439	0.00055287742
0.11133301	0.034907622	0.00055064783
0.11146345	0.034619571	0.00054945974
0.11159390	0.034840831	0.00055694489
0.11172434	0.034979434	0.00055548086
0.11185478	0.034964574	0.00055697838
0.11198523	0.034608018	0.00055539906
0.11211567	0.034215603	0.00055219641
0.11224611	0.035005808	0.00055837360
0.11237656	0.034569121	0.00055710767
0.11250700	0.034442465	0.00055714294
0.11263744	0.035501707	0.00056721424
0.11276788	0.034425404	0.00055803583
0.11289833	0.035059658	0.00056774390
0.11302877	0.034434911	0.00056133873
0.11315921	0.035391422	0.00056888194
0.11328966	0.034630815	0.00055882783
0.11342010	0.033772511	0.00054206325
0.11355054	0.034794935	0.00054643194
0.11368099	0.035377893	0.00054777394
0.11381143	0.035137730	0.00053853358
0.11394187	0.035146379	0.00054196313
0.11407232	0.034947826	0.00053584851
0.11420276	0.035033794	0.00053416902
0.11433320	0.035412514	0.00053807099
0.11446365	0.034354483	0.00052536782
0.11459409	0.033592175	0.00051821431
0.11472453	0.033994600	0.00052208304
0.11485498	0.034459766	0.00052030680
0.11498542	0.034951351	0.00052728477
0.11511586	0.034894062	0.00052521758
0.11524631	0.034461027	0.00051727739
0.11537675	0.034404016	0.00052076771
0.11550719	0.034637152	0.00051778187
0.11563764	0.033441789	0.00051045915
0.11576808	0.034488924	0.00051894092
0.11589852	0.033879563	0.00050837670
0.11602897	0.035355706	0.00052451023
0.11615941	0.034975260	0.00051818051
0.11628985	0.035253362	0.00051755495
0.11642030	0.033948898	0.00051085374
0.11655074	0.034503737	0.00051139913
0.11668118	0.034260341	0.00050972013
0.11681163	0.033994098	0.00051068943
0.11694207	0.035294274	0.00051424684
0.11707251	0.035279096	0.00051545351
0.11720295	0.034799920	0.00051154278
0.11733340	0.034369321	0.00050718886
0.11746384	0.034764613	0.00051234204
0.11759428	0.034169718	0.00050329943
0.11772473	0.034643355	0.00050713987
0.11785517	0.034557002	0.00050925949
0.11798561	0.033716003	0.00049799068
0.11811606	0.033957876	0.00050124108
0.11824650	0.034872808	0.00050608160
0.11837694	0.033819995	0.00049777055
0.11850739	0.034551988	0.00050315137
0.11863783	0.033859614	0.00049588798
0.11876827	0.034527605	0.00050135691
0.11889872	0.034239067	0.00049838332
0.11902916	0.034332447	0.00049687171
0.11915960	0.034315741	0.00049732665
0.11929005	0.033779838	0.00049140553
0.11942049	0.033933523	0.00049563944
0.11955093	0.035384227	0.00050142694
0.11968138	0.034842293	0.00049563585
0.11981182	0.034992590	0.00049797534
0.11994226	0.034037751	0.00049147628
0.12007271	0.034993511	0.00049407989
0.12020315	0.034132275	0.00048968998
0.12033359	0.035036687	0.00049467000
0.12046404	0.033858132	0.00048617147
0.12059448	0.034114174	0.00048831351
0.12072492	0.033795246	0.00048369443
0.12085537	0.034490699	0.00049000845
0.12098581	0.034101672	0.00048482401
0.12111625	0.033794805	0.00048199116
0.12124670	0.034695069	0.00048962011
0.12137714	0.032909628	0.00047373594
0.12150758	0.033796528	0.00048332396
0.12163802	0.034772029	0.00048695351
0.12176847	0.033897741	0.00047865455
0.12189891	0.034326706	0.00048394031
0.12202935	0.034254770	0.00048169508
0.12215980	0.034020943	0.00048117795
0.12229024	0.033380205	0.00047660839
0.12242068	0.034507163	0.00047908112
0.12255113	0.033810420	0.00047747827
0.12268157	0.034327510	0.00047995758
0.12281201	0.033708234	0.00047449863
0.12294246	0.034407655	0.00048019519
0.12307290	0.034124843	0.00047681644
0.12320334	0.033888742	0.00047398712
0.12333379	0.033603757	0.00047362011
0.12346423	0.033682225	0.00047366643
0.12359467	0.034678115	0.00048186535
0.12372512	0.034199824	0.00047620271
0.12385556	0.034318035	0.00047618413
0.12398600	0.033114622	0.00047191519
0.12411645	0.034178529	0.00047478778
0.12424689	0.034153728	0.00047517530
0.12437733	0.033677684	0.00047443020
0.12450778	0.033837193	0.00047257257
0.12463822	0.033731288	0.00047306014
0.12476866	0.033302890	0.00046818838
0.12489911	0.032970834	0.00046624098
0.12502955	0.034462514	0.00047749091
0.12515999	0.033338738	0.00046809571
0.12529044	0.033871826	0.00047097448
0.12542088	0.034257791	0.00047603573
0.12555132	0.033803586	0.00046919131
0.12568177	0.033981626	0.00047275211
0.12581221	0.033770905	0.00046994363
0.12594265	0.033485337	0.00046676721
0.12607309	0.033541051	0.00047077203
0.12620354	0.033028896	0.00046404493
0.12633398	0.033646130	0.00046921449
0.12646442	0.033367714	0.00046815096
0.12659487	0.033728688	0.00046677389
0.12672531	0.033796813	0.00047029698
0.12685575	0.032784369	0.00046140953
0.12698620	0.032717489	0.00046238127
0.12711664	0.033534379	0.00046813702
0.12724708	0.034001564	0.00046804628
0.12737753	0.034903839	0.00047854588
0.12750797	0.032987937	0.00046095792
0.12763841	0.034481110	0.00047126764
0.12776886	0.032709049	0.00046206043
0.12789930	0.033089975	0.00046107243
0.12802974	0.033366867	0.00046444164
0.12816019	0.033578985	0.00046555322
0.12829063	0.033352351	0.00046325207
0.12842107	0.033833081	0.00046644840
0.12855152	0.033688006	0.00046400768
0.12868196	0.033240479	0.00046311367
0.12881240	0.033331243	0.00046320743
0.12894285	0.034230874	0.00046754560
0.12907329	0.032946787	0.00045990893
0.12920373	0.033420587	0.00046371001
0.12933418	0.033377841	0.00046150423
0.12946462	0.033812109	0.00046543287
0.12959506	0.033447288	0.00046286066
0.12972551	0.032766486	0.00045767633
0.12985595	0.033260587	0.00046310788
0.12998639	0.033340534	0.00045898130
0.13011684	0.033572848	0.00046373120
0.13024728	0.033010631	0.00045980155
0.13037772	0.033443604	0.00046089473
0.13050816	0.033414339	0.00046078702
0.13063861	0.033327293	0.00046139421
0.13076905	0.033500191	0.00046019812
0.13089949	0.033325637	0.00046053528
0.13102994	0.033309677	0.00045799109
0.13116038	0.034103355	0.00046424474
0.13129082	0.033398235	0.00045946169
0.13142127	0.033520828	0.00045945655
0.13155171	0.033357838	0.00045913622
0.13168215	0.033734992	0.00046173058
0.13181260	0.033765519	0.00046036951
0.13194304	0.032856720	0.00045543920
0.13207348	0.033206218	0.00045798416
0.13220393	0.033839069	0.00046014426
0.13233437	0.033758206	0.00046074776
0.13246481	0.033286247	0.00045815075
0.13259526	0.032999772	0.00045596222
0.13272570	0.032953030	0.00045407516
0.13285614	0.032400911	0.00045113046
0.13298659	0.033027663	0.00045556593
0.13311703	0.032718211	0.00045212704
0.13324747	0.033725635	0.00045842406
0.13337792	0.033065190	0.00045474206
0.13350836	0.033704442	0.00045927020
0.13363880	0.032393650	0.00044988840
0.13376925	0.033525832	0.00045546744
0.13389969	0.032726741	0.00045264028
0.13403013	0.032310874	0.00045031251
0.13416058	0.032797876	0.00044944573
0.13429102	0.033238484	0.00045536137
0.13442146	0.033785923	0.00045655160
0.13455191	0.033268691	0.00045302739
0.13468235	0.033008161	0.00045430840
0.13481279	0.033348175	0.00045397979
0.13494323	0.032930290	0.00045356849
0.13507368	0.033441155	0.00045536827
0.13520412	0.033364044	0.00045175648
0.13533456	0.033019696	0.00045315199
0.13546501	0.033053775	0.00045063067
0.13559545	0.033438293	0.00045374006
0.13572589	0.033397861	0.00045465618
0.13585634	0.033175441	0.00044887194
0.13598678	0.033502678	0.00045453920
0.13611722	0.032776006	0.00044891508
0.13624767	0.032890713	0.00044863544
0.13637811	0.033640083	0.00045486819
0.13650855	0.033396997	0.00045228158
0.13663900	0.032734112	0.00044817951
0.13676944	0.032636408	0.00044849717
0.13689988	0.032227264	0.00044329975
0.13703033	0.032582649	0.00044728039
0.13716077	0.032756255	0.00044836080
0.13729121	0.033218106	0.00044928886
0.13742166	0.032133210	0.00044254394
0.13755210	0.032433669	0.00044329921
0.13768254	0.033062852	0.00045027030
0.13781299	0.032740705	0.00044926165
0.13794343	0.031998668	0.00044063279
0.13807387	0.032521641	0.00044534317
0.13820432	0.033317390	0.00045010112
0.13833476	0.032882073	0.00044522061
0.13846520	0.032491952	0.00044598284
0.13859565	0.033603262	0.00044989275
0.13872609	0.032477773	0.00044331541
0.13885653	0.031785283	0.00044018687
0.13898698	0.033172876	0.00044670349
0.13911742	0.032756717	0.00044392611
0.13924786	0.031968293	0.00043978126
0.13937830	0.032543277	0.00044344925
0.13950875	0.032216549	0.00044182851
0.13963919	0.033732958	0.00044997430
0.13976963	0.032396889	0.00044166741
0.13990008	0.032399618	0.00044312890
0.14003052	0.033081688	0.00044439026
0.14016096	0.032767835	0.00044569481
0.14029141	0.032827814	0.00044253023
0.14042185	0.031958030	0.00043741440
0.14055229	0.033143742	0.00044682057
0.14068274	0.032890834	0.00044152294
0.14081318	0.033711315	0.00044884516
0.14094362	0.033123241	0.00044413770
0.14107407	0.032311527	0.00043865629
0.14120451	0.032975151	0.00044495264
0.14133495	0.032156400	0.00043710805
0.14146540	0.032735349	0.00044213373
0.14159584	0.032163937	0.00043997923
0.14172628	0.033062971	0.00044124017
0.14185673	0.033158185	0.00044566246
0.14198717	0.031952611	0.00043437120
0.14211761	0.032675230	0.00043924670
0.14224806	0.032417341	0.00044036847
0.14237850	0.032194982	0.00043331861
0.14250894	0.031858226	0.00043473111
0.14263939	0.031845584	0.00043480999
0.14276983	0.032738047	0.00043731857
0.14290027	0.032918286	0.00044138058
0.14303072	0.032439693	0.00043635419
0.14316116	0.032394317	0.00043699999
0.14329160	0.033684137	0.00044579655
0.14342205	0.031943331	0.00043105914
0.14355249	0.032808394	0.00043725090
0.14368293	0.031594747	0.00043247625
0.14381337	0.032260397	0.00043172728
0.14394382	0.032568429	0.00043844489
0.14407426	0.032056862	0.00043169892
0.14420470	0.032426977	0.00043476093
0.14433515	0.032658664	0.00043834374
0.14446559	0.032858544	0.00043610025
0.14459603	0.032526618	0.00043414774
0.14472648	0.031982245	0.00043296541
0.14485692	0.032204396	0.00043195214
0.14498736	0.032263575	0.00043445891
0.14511781	0.031986974	0.00043013622
0.14524825	0.032027712	0.00043323788
0.14537869	0.032502048	0.00043488146
0.14550914	0.031856383	0.00042785102
0.14563958	0.032643920	0.00043604301
0.14577002	0.032777115	0.00043454140
0.14590047	0.032431725	0.00043356590
0.14603091	0.032078995	0.00043264452
0.14616135	0.032458853	0.00043277882
0.14629180	0.031477339	0.00042735870
0.14642224	0.032476969	0.00043586779
0.14655268	0.032683759	0.00043466902
0.14668313	0.032922518	0.00043616454
0.14681357	0.033231850	0.00043766301
0.14694401	0.032220820	0.00042997724
0.14707446	0.031762190	0.00042972979
0.14720490	0.032394497	0.00043136176
0.14733534	0.032919940	0.00043708428
0.14746579	0.032416975	0.00043338474
0.14759623	0.032171387	0.00043052655
0.14772667	0.032472554	0.00043214961
0.14785712	0.032670959	0.00043283540
0.14798756	0.032689863	0.00043350562
0.14811800	0.032575778	0.00043223324
0.14824844	0.032312864	0.00043076931
0.14837889	0.032318663	0.00043173872
0.14850933	0.032428205	0.00043170510
0.14863977	0.032120239	0.00042697648
0.14877022	0.032190692	0.00043059033
0.14890066	0.032471338	0.00043016880
0.14903110	0.031518957	0.00042537426
0.14916155	0.032409955	0.00043134937
0.14929199	0.031862952	0.00042556012
0.14942243	0.032299470	0.00043001645
0.14955288	0.032018388	0.00042756128
0.14968332	0.031813379	0.00042432727
0.14981376	0.031233919	0.00042382004
0.14994421	0.031685733	0.00042358901
0.15007465	0.032099182	0.00042773317
0.15020509	0.031698127	0.00042615208
0.15033554	0.032019251	0.00042471970
0.15046598	0.032822728	0.00043391353
0.15059642	0.032301739	0.00042856087
0.15072687	0.031805985	0.00042430792
0.15085731	0.031655884	0.00042531362
0.15098775	0.031956851	0.00042466406
0.15111820	0.032175762	0.00042843387
0.15124864	0.031132748	0.00042151551
0.15137908	0.032480386	0.00042651349
0.15150953	0.032190491	0.00042841382
0.15163997	0.031819633	0.00042410624
0.15177041	0.031953057	0.00042550615
0.15190086	0.032214664	0.00042774862
0.15203130	0.032493442	0.00042671144
0.15216174	0.032187580	0.00042599020
0.15229219	0.030852736	0.00041921049
0.15242263	0.032041039	0.00042459799
0.15255307	0.031922208	0.00042471919
0.15268351	0.031555558	0.00042109745
0.15281396	0.032007599	0.00042344757
0.15294440	0.032015871	0.00042479219
0.15307484	0.032661462	0.00042747484
0.15320529	0.031936904	0.00042211537
0.15333573	0.031074433	0.00041873592
0.15346617	0.031970599	0.00042229065
0.15359662	0.031544102	0.00042139866
0.15372706	0.030779274	0.00041562741
0.15385750	0.032466368	0.00042444306
0.15398795	0.032277448	0.00042448116
0.15411839	0.032359070	0.00042521273
0.15424883	0.032393520	0.00042398611
0.15437928	0.032658284	0.00042600817
0.15450972	0.031603441	0.00041934736
0.15464016	0.032045451	0.00042273021
0.15477061	0.031937764	0.00042075262
0.15490105	0.031664267	0.00041828408
0.15503149	0.031797324	0.00042009367
0.15516194	0.031721698	0.00041960719
0.15529238	0.032300073	0.00042303998
0.15542282	0.032241772	0.00042175116
0.15555327	0.031134707	0.00041598358
0.15568371	0.031904375	0.00042073949
0.15581415	0.032136068	0.00042246844
0.15594460	0.031166785	0.00041552633
0.15607504	0.031932025	0.00041876006
0.15620548	0.031323135	0.00041599605
0.15633593	0.032475598	0.00042156325
0.15646637	0.032009730	0.00041841491
0.15659681	0.031362171	0.00041679837
0.15672726	0.032036502	0.00041916416
0.15685770	0.032621640	0.00042344883
0.15698814	0.032255399	0.00041991208
0.15711858	0.031356939	0.00041508032
0.15724903	0.031235912	0.00041483963
0.15737947	0.031664061	0.00041714566
0.15750991	0.031701489	0.00041516120
0.15764036	0.031666889	0.00041717695
0.15777080	0.031512298	0.00041602462
0.15790124	0.031746415	0.00041550331
0.15803169	0.031271514	0.00041359709
0.15816213	0.031911997	0.00041833954
0.15829257	0.032055759	0.00041726773
0.15842302	0.031449310	0.00041536427
0.15855346	0.031293603	0.00041287953
0.15868390	0.031620518	0.00041592918
0.15881435	0.031399805	0.00041539485
0.15894479	0.032160636	0.00041903015
0.15907523	0.031572065	0.00041338318
0.15920568	0.030971339	0.00041117433
0.15933612	0.031538277	0.00041359601
0.15946656	0.031256564	0.00041174052
0.15959701	0.032154204	0.00041728798
0.15972745	0.032015920	0.00041789979
0.15985789	0.031555086	0.00041466129
0.15998834	0.031254565	0.00041056801
0.16011878	0.031828664	0.00041574672
0.16024922	0.031616130	0.00041243663
0.16037967	0.031778000	0.00041488685
0.16051011	0.031983526	0.00041541063
0.16064055	0.032343397	0.00041618041
0.16077100	0.031190077	0.00040972461
0.16090144	0.031299677	0.00041358204
0.16103188	0.031054362	0.00040893938
0.16116233	0.031615595	0.00041305117
0.16129277	0.031114282	0.00040926573
0.16142321	0.031425186	0.00041133379
0.16155365	0.031522974	0.00041242469
0.16168410	0.031136803	0.00040872935
0.16181454	0.032575501	0.00041834477
0.16194498	0.032050238	0.00041346844
0.16207543	0.031636015	0.00041092831
0.16220587	0.031365489	0.00040924537
0.16233631	0.031877394	0.00041176332
0.16246676	0.031500142	0.00041144319
0.16259720	0.032228565	0.00041457138
0.16272764	0.031966209	0.00041160862
0.16285809	0.031455711	0.00041007970
0.16298853	0.031309664	0.00040884336
0.16311897	0.031684245	0.00040999719
0.16324942	0.032068777	0.00041470335
0.16337986	0.031544595	0.00040882297
0.16351030	0.031742932	0.00041159525
0.16364075	0.031148928	0.00040772375
0.16377119	0.031422121	0.00040751349
0.16390163	0.031566604	0.00041113866
0.16403208	0.031528688	0.00040968808
0.16416252	0.031167619	0.00040609002
0.16429296	0.031818914	0.00041277915
0.16442341	0.031610973	0.00040762322
0.16455385	0.031541400	0.00040906168
0.16468429	0.031230583	0.00040729840
0.16481474	0.031422922	0.00040639274
0.16494518	0.031224716	0.00040748744
0.16507562	0.031466623	0.00040698081
0.16520607	0.031332564	0.00040715581
0.16533651	0.031189569	0.00040655029
0.16546695	0.031716558	0.00040783017
0.16559740	0.032468426	0.00041434365
0.16572784	0.031195125	0.00040462574
0.16585828	0.031459686	0.00040670416
0.16598872	0.031255221	0.00040715616
0.16611917	0.031145085	0.00040545460
0.16624961	0.031333893	0.00040584623
0.16638005	0.031309618	0.00040647419
0.16651050	0.031347904	0.00040433173
0.16664094	0.031512485	0.00040709794
0.16677138	0.031270752	0.00040469336
0.16690183	0.031253465	0.00040351448
0.16703227	0.031903187	0.00040897833
0.16716271	0.031565757	0.00040483962
0.16729316	0.031433328	0.00040606602
0.16742360	0.031280513	0.00040504233
0.16755404	0.031266623	0.00040447823
0.16768449	0.030969885	0.00040213572
0.16781493	0.030830193	0.00040094521
0.16794537	0.031164997	0.00040274864
0.16807582	0.031738407	0.00040812075
0.16820626	0.032413315	0.00040954634
0.16833670	0.030719703	0.00040032575
0.16846715	0.031528880	0.00040555264
0.16859759	0.031462797	0.00040251846
0.16872803	0.031478399	0.00040479629
0.16885848	0.031753081	0.00040539186
0.16898892	0.030913734	0.00040094415
0.16911936	0.030889879	0.00040178631
0.16924981	0.031513904	0.00040341359
0.16938025	0.031321149	0.00040142134
0.16951069	0.031115641	0.00040221317
0.16964114	0.031778230	0.00040709858
0.16977158	0.031222928	0.00040289973
0.16990202	0.030434551	0.00039638368
0.17003247	0.031350293	0.00040207995
0.17016291	0.031214308	0.00040204423
0.17029335	0.031022585	0.00039904795
0.17042379	0.030993113	0.00040030303
0.17055424	0.030821567	0.00039850184
0.17068468	0.031707568	0.00040359120
0.17081512	0.031610998	0.00040360896
0.17094557	0.031470377	0.00040067997
0.17107601	0.031517400	0.00040324297
0.17120645	0.031166238	0.00040182698
0.17133690	0.030662015	0.00039670868
0.17146734	0.031667813	0.00040203007
0.17159778	0.031071037	0.00039818035
0.17172823	0.031188317	0.00039990020
0.17185867	0.030837364	0.00039897069
0.17198911	0.031678821	0.00040019010
0.17211956	0.031962453	0.00040440681
0.17225000	0.031611061	0.00040173091
0.17238044	0.031094220	0.00039792963
0.17251089	0.031807293	0.00040365827
0.17264133	0.031475414	0.00039914439
0.17277177	0.031196379	0.00039935729
0.17290222	0.031082543	0.00039897024
0.17303266	0.030891720	0.00039499190
0.17316310	0.031600701	0.00040128829
0.17329355	0.031692785	0.00040123719
0.17342399	0.030836721	0.00039525482
0.17355443	0.031847443	0.00040167818
0.17368488	0.031062769	0.00039495197
0.17381532	0.030823708	0.00039749807
0.17394576	0.031051712	0.00039851676
0.17407621	0.030926814	0.00039550721
0.17420665	0.031575696	0.00039933681
0.17433709	0.031634230	0.00039974594
0.17446753	0.031627394	0.00039892167
0.17459798	0.031235824	0.00039777445
0.17472842	0.030983240	0.00039586728
0.17485886	0.031192139	0.00039888341
0.17498931	0.031328882	0.00039812531
0.17511975	0.031098245	0.00039435932
0.17525019	0.031503130	0.00039785062
0.17538064	0.031415613	0.00039834994
0.17551108	0.031179822	0.00039724687
0.17564152	0.031277459	0.00039682902
0.17577197	0.031603319	0.00039812246
0.17590241	0.031054841	0.00039633391
0.17603285	0.031119242	0.00039626828
0.17616330	0.030861462	0.00039282607
0.17629374	0.030846196	0.00039392951
0.17642418	0.032172343	0.00040090578
0.17655463	0.030942975	0.00039430494
0.17668507	0.031507152	0.00039716375
0.17681551	0.031487083	0.00039598733
0.17694596	0.031206052	0.00039592687
0.17707640	0.031398697	0.00039562931
0.17720684	0.031255398	0.00039432254
0.17733729	0.030336945	0.00039093081
0.17746773	0.030106744	0.00038698474
0.17759817	0.030738153	0.00039148946
0.17772862	0.030471106	0.00039201905
0.17785906	0.031399842	0.00039387223
0.17798950	0.031299580	0.00039498989
0.17811995	0.031387011	0.00039435821
0.17825039	0.030711154	0.00039041228
0.17838083	0.030500663	0.00039177120
0.17851128	0.030976824	0.00039137231
0.17864172	0.031106977	0.00039298707
0.17877216	0.030658645	0.00039040622
0.17890260	0.030533782	0.00038839397
0.17903305	0.031017054	0.00039362013
0.17916349	0.030933727	0.00039106965
0.17929393	0.031150762	0.00039232557
0.17942438	0.030380031	0.00038867919
0.17955482	0.030921338	0.00039077650
0.17968526	0.031159153	0.00039271487
0.17981571	0.031078140	0.00039294949
0.17994615	0.030114511	0.00038407426
0.18007659	0.031440665	0.00039575378
0.18020704	0.030692273	0.00038939451
0.18033748	0.031121468	0.00039119047
0.18046792	0.031092476	0.00039240769
0.18059837	0.031320243	0.00039207407
0.18072881	0.030796809	0.00038899147
0.18085925	0.030463563	0.00038701398
0.18098970	0.030561813	0.00038639206
0.18112014	0.031300250	0.00039422363
0.18125058	0.030519358	0.00038638480
0.18138103	0.031491826	0.00039248180
0.18151147	0.030981098	0.00039011299
0.18164191	0.030602378	0.00038651816
0.18177236	0.031265087	0.00039244533
0.18190280	0.030749714	0.00038838654
0.18203324	0.030756251	0.00038762291
0.18216369	0.030874207	0.00039727828
0.18229413	0.031309822	0.00040022194
0.18242457	0.031374358	0.00040508975
0.18255502	0.030654492	0.00040389961
0.18268546	0.030690815	0.00040443856
0.18281590	0.030873862	0.00040721434
0.18294635	0.030552801	0.00040662765
0.18307679	0.030605116	0.00040873899
0.18320723	0.030793378	0.00041282323
0.18333767	0.030977783	0.00041253499
0.18346812	0.030112249	0.00041077225
0.18359856	0.030939506	0.00041644050
0.18372900	0.031237671	0.00041961039
0.18385945	0.030849783	0.00041897722
0.18398989	0.030810584	0.00041787232
0.18412033	0.030668384	0.00042058520
0.18425078	0.030587172	0.00042137263
0.18438122	0.030570716	0.00042039507
0.18451166	0.030668858	0.00042163109
0.18464211	0.030601118	0.00042407258
0.18477255	0.030481006	0.00042475883
0.18490299	0.030589139	0.00042747616
0.18503344	0.031010422	0.00042544314
0.18516388	0.030914525	0.00043134975
0.18529432	0.030048572	0.00042444272
0.18542477	0.030580313	0.00042922525
0.18555521	0.030414782	0.00043016290
0.18568565	0.030211787	0.00042795860
0.18581610	0.030157399	0.00042767007
0.18594654	0.030750963	0.00043247422
0.18607698	0.030810176	0.00043345518
0.18620743	0.030058534	0.00043161125
0.18633787	0.031029317	0.00044050802
0.18646831	0.030276869	0.00043158785
0.18659876	0.031615641	0.00044204333
0.18672920	0.031365467	0.00044259270
0.18685964	0.031036371	0.00044004940
0.18699009	0.031009719	0.00044045324
0.18712053	0.030821751	0.00042884568
0.18725097	0.031109279	0.00042824110
0.18738142	0.031310646	0.00042619394
0.18751186	0.030984772	0.00042185189
0.18764230	0.031340449	0.00042383661
0.18777274	0.030922468	0.00041849850
0.18790319	0.031013341	0.00041712665
0.18803363	0.030987687	0.00041728966
0.18816407	0.030353408	0.00040857405
0.18829452	0.030218949	0.00041015979
0.18842496	0.031061898	0.00041427510
0.18855540	0.031298840	0.00041294007
0.18868585	0.030790643	0.00041116690
0.18881629	0.030659772	0.00040588075
0.18894673	0.030193058	0.00040479227
0.18907718	0.030550754	0.00040436081
0.18920762	0.031017605	0.00040689438
0.18933806	0.030305415	0.00040080395
0.18946851	0.030790206	0.00040349370
0.18959895	0.030232259	0.00040068072
0.18972939	0.031449888	0.00040644178
0.18985984	0.030790728	0.00040107191
0.18999028	0.031079149	0.00040188114
0.19012072	0.031166050	0.00040321501
0.19025117	0.030681532	0.00039683941
0.19038161	0.031306353	0.00040223673
0.19051205	0.030459781	0.00039666755
0.19064250	0.031766762	0.00040343228
0.19077294	0.030594408	0.00039702005
0.19090338	0.031091893	0.00039687329
0.19103383	0.030908044	0.00039638729
0.19116427	0.031023865	0.00039573628
0.19129471	0.030717533	0.00039347223
0.19142516	0.031363633	0.00039799288
0.19155560	0.031253558	0.00039412085
0.19168604	0.030629873	0.00039139407
0.19181649	0.030671184	0.00039238035
0.19194693	0.031504181	0.00039476917
0.19207737	0.031164350	0.00039369433
0.19220781	0.031049516	0.00038975218
0.19233826	0.030200774	0.00038780367
0.19246870	0.031049673	0.00039174759
0.19259914	0.030143956	0.00038313539
0.19272959	0.030324595	0.00038673307
0.19286003	0.030971276	0.00038949885
0.19299047	0.030637517	0.00038543122
0.19312092	0.030740932	0.00038600417
0.19325136	0.030739412	0.00038713453
0.19338180	0.030781600	0.00038749689
0.19351225	0.031192157	0.00039092408
0.19364269	0.030619074	0.00038393722
0.19377313	0.030257167	0.00038486764
0.19390358	0.030148073	0.00038452537
0.19403402	0.030780280	0.00038503994
0.19416446	0.030720581	0.00038704102
0.19429491	0.030635687	0.00038493902
0.19442535	0.030109191	0.00038213621
0.19455579	0.030743992	0.00038582574
0.19468624	0.030705530	0.00038365707
0.19481668	0.030409612	0.00038478743
0.19494712	0.030743644	0.00038525546
0.19507757	0.030064387	0.00038068948
0.19520801	0.030638387	0.00038420067
0.19533845	0.029922112	0.00037858298
0.19546890	0.030364798	0.00038273984
0.19559934	0.030979081	0.00038726692
0.19572978	0.029978894	0.00037906017
0.19586023	0.030356235	0.00038275045
0.19599067	0.031005922	0.00038510203
0.19612111	0.030859985	0.00038244354
0.19625156	0.030568263	0.00038491981
0.19638200	0.030081399	0.00037844656
0.19651244	0.030767088	0.00038466449
0.19664288	0.030275262	0.00038022736
0.19677333	0.030795107	0.00038178772
0.19690377	0.030460549	0.00038161638
0.19703421	0.030876589	0.00038281446
0.19716466	0.029779763	0.00037827757
0.19729510	0.030708445	0.00038355433
0.19742554	0.030375418	0.00037914823
0.19755599	0.030364271	0.00038035577
0.19768643	0.030576778	0.00038246437
0.19781687	0.030513574	0.00038030796
0.19794732	0.030713331	0.00038325188
0.19807776	0.030468437	0.00037953336
0.19820820	0.030795221	0.00038098408
0.19833865	0.030267841	0.00037885036
0.19846909	0.029940099	0.00037595325
0.19859953	0.031011734	0.00038328604
0.19872998	0.030921260	0.00038153157
0.19886042	0.030902795	0.00037998301
0.19899086	0.030262961	0.00037942213
0.19912131	0.030669404	0.00037870428
0.19925175	0.030225382	0.00037850746
0.19938219	0.030758707	0.00038086841
0.19951264	0.030052602	0.00037430057
0.19964308	0.030496757	0.00037866845
0.19977352	0.030021522	0.00037584063
0.19990397	0.030106708	0.00037591355
0.20003441	0.030642558	0.00038005440
0.20016485	0.030948992	0.00037959900
0.20029530	0.030033331	0.00037606137
0.20042574	0.029898425	0.00037537870
0.20055618	0.030471180	0.00037730939
0.20068663	0.029977386	0.00037520561
0.20081707	0.030015872	0.00037402654
0.20094751	0.029861436	0.00037389719
0.20107795	0.030497457	0.00037828555
0.20120840	0.030771061	0.00037729295
0.20133884	0.030218693	0.00037621998
0.20146928	0.030878501	0.00038002337
0.20159973	0.030156367	0.00037535528
0.20173017	0.030214080	0.00037542600
0.20186061	0.030399084	0.00037476817
0.20199106	0.030896063	0.00037917505
0.20212150	0.030571134	0.00037731748
0.20225194	0.030191135	0.00037452622
0.20238239	0.030504222	0.00037616126
0.20251283	0.030824730	0.00037726911
0.20264327	0.030464547	0.00037513627
0.20277372	0.029642316	0.00037196405
0.20290416	0.030106831	0.00037444715
0.20303460	0.030473541	0.00037573269
0.20316505	0.030177021	0.00037314813
0.20329549	0.030608144	0.00037540237
0.20342593	0.029981184	0.00037225042
0.20355638	0.030026230	0.00037225990
0.20368682	0.030360035	0.00037315055
0.20381726	0.030498549	0.00037461151
0.20394771	0.030437428	0.00037178250
0.20407815	0.030748983	0.00037654859
0.20420859	0.030084059	0.00037242999
0.20433904	0.030157021	0.00037126484
0.20446948	0.030759729	0.00037543387
0.20459992	0.029977883	0.00036985508
0.20473037	0.030439744	0.00037190085
0.20486081	0.029956907	0.00036973144
0.20499125	0.029925704	0.00036858136
0.20512170	0.030219616	0.00037137495
0.20525214	0.031302563	0.00037704237
0.20538258	0.031059351	0.00037472161
0.20551302	0.029809851	0.00036845846
0.20564347	0.031205900	0.00037578171
0.20577391	0.030733019	0.00037384164
0.20590435	0.030666858	0.00037344311
0.20603480	0.029791551	0.00036728635
0.20616524	0.030241487	0.00037011386
0.20629568	0.030860427	0.00037403120
0.20642613	0.030391387	0.00037053218
0.20655657	0.030082614	0.00037015294
0.20668701	0.029515080	0.00036523570
0.20681746	0.030516032	0.00037121517
0.20694790	0.030731020	0.00037313312
0.20707834	0.029871096	0.00036690074
0.20720879	0.030027738	0.00036950911
0.20733923	0.029894928	0.00036747327
0.20746967	0.030058067	0.00036795098
0.20760012	0.030291902	0.00037044622
0.20773056	0.030156002	0.00036662266
0.20786100	0.029953286	0.00036974777
0.20799145	0.029574145	0.00036547675
0.20812189	0.030321893	0.00036894774
0.20825233	0.030558663	0.00037119015
0.20838278	0.030402658	0.00036945087
0.20851322	0.030337166	0.00036885015
0.20864366	0.030453153	0.00037162291
0.20877411	0.030009545	0.00036631725
0.20890455	0.030215302	0.00036860092
0.20903499	0.029996215	0.00036696137
0.20916544	0.030213183	0.00036820742
0.20929588	0.030814745	0.00037300448
0.20942632	0.029901956	0.00036499625
0.20955677	0.030186821	0.00036845715
0.20968721	0.030761351	0.00037138658
0.20981765	0.030145352	0.00036568026
0.20994809	0.030200992	0.00036800903
0.21007854	0.030449721	0.00036886332
0.21020898	0.030777963	0.00036998425
0.21033942	0.030122411	0.00036717274
0.21046987	0.029908247	0.00036486652
0.21060031	0.029496245	0.00036435105
0.21073075	0.029996823	0.00036547497
0.21086120	0.030728911	0.00037024590
0.21099164	0.029793891	0.00036462801
0.21112208	0.030180964	0.00036580530
0.21125253	0.029682604	0.00036208392
0.21138297	0.030555858	0.00037079924
0.21151341	0.029546863	0.00036248997
0.21164386	0.030410215	0.00036787446
0.21177430	0.029567629	0.00036244106
0.21190474	0.030349813	0.00036694633
0.21203519	0.030578312	0.00036892457
0.21216563	0.030267124	0.00036559940
0.21229607	0.029615324	0.00036226583
0.21242652	0.029348050	0.00036320630
0.21255696	0.030288363	0.00036471651
0.21268740	0.029641331	0.00036379644
0.21281785	0.030260458	0.00036462643
0.21294829	0.029880330	0.00036431860
0.21307873	0.029437065	0.00036143585
0.21320918	0.029416583	0.00036020621
0.21333962	0.030177567	0.00036413460
0.21347006	0.030116220	0.00036793934
0.21360051	0.030385420	0.00036427233
0.21373095	0.030475065	0.00036697429
0.21386139	0.029759536	0.00036086434
0.21399184	0.029752924	0.00036213491
0.21412228	0.029969403	0.00036383042
0.21425272	0.030079733	0.00036268859
0.21438316	0.030291413	0.00036462452
0.21451361	0.029457274	0.00036081434
0.21464405	0.030205483	0.00036191444
0.21477449	0.029765388	0.00036173659
0.21490494	0.029452920	0.00035952219
0.21503538	0.030180558	0.00036359273
0.21516582	0.029730238	0.00036222698
0.21529627	0.030256935	0.00036168553
0.21542671	0.030572617	0.00036507930
0.21555715	0.030551723	0.00036493624
0.21568760	0.029706638	0.00036022491
0.21581804	0.029910005	0.00036136139
0.21594848	0.029313435	0.00035797730
0.21607893	0.029796051	0.00035987782
0.21620937	0.030264060	0.00036339493
0.21633981	0.030079558	0.00036108219
0.21647026	0.029485559	0.00035906309
0.21660070	0.029698753	0.00035958502
0.21673114	0.029726091	0.00035999640
0.21686159	0.029476872	0.00035813389
0.21699203	0.030243984	0.00036097651
0.21712247	0.029121525	0.00035593782
0.21725292	0.030607090	0.00036668853
0.21738336	0.030200002	0.00036037400
0.21751380	0.030351083	0.00036196123
0.21764425	0.030042038	0.00036060632
0.21777469	0.030263824	0.00036308726
0.21790513	0.029649428	0.00035986287
0.21803558	0.029593338	0.00035748111
0.21816602	0.030065120	0.00036126790
0.21829646	0.029462260	0.00035696829
0.21842691	0.030090361	0.00036037736
0.21855735	0.030140407	0.00036129817
0.21868779	0.029810109	0.00035911800
0.21881823	0.029433163	0.00035661074
0.21894868	0.029559970	0.00035697628
0.21907912	0.029879222	0.00035620240
0.21920956	0.029659629	0.00035902803
0.21934001	0.029455040	0.00035724630
0.21947045	0.029715223	0.00035777789
0.21960089	0.030357373	0.00036107408
0.21973134	0.030002772	0.00035749473
0.21986178	0.030095878	0.00035896545
0.21999222	0.029687270	0.00035885265
0.22012267	0.029947065	0.00035776933
0.22025311	0.029306409	0.00035581769
0.22038355	0.030132181	0.00035774880
0.22051400	0.029388271	0.00035546674
0.22064444	0.030607382	0.00036249811
0.22077488	0.030395702	0.00035947824
0.22090533	0.030002672	0.00035985610
0.22103577	0.030023391	0.00035725471
0.22116621	0.029546284	0.00035442545
0.22129666	0.029781290	0.00035703103
0.22142710	0.029579108	0.00035590528
0.22155754	0.029483624	0.00035449518
0.22168799	0.030289808	0.00035922705
0.22181843	0.030724735	0.00035907418
0.22194887	0.029646253	0.00035626886
0.22207932	0.030005432	0.00035620646
0.22220976	0.029816777	0.00035533199
0.22234020	0.029888425	0.00035724679
0.22247065	0.029749552	0.00035516316
0.22260109	0.029923979	0.00035704573
0.22273153	0.030034868	0.00035770272
0.22286198	0.029687018	0.00035341938
0.22299242	0.030268725	0.00036001495
0.22312286	0.029745812	0.00035415062
0.22325330	0.029891819	0.00035594042
0.22338375	0.030206462	0.00035803688
0.22351419	0.030259814	0.00035755757
0.22364463	0.029556321	0.00035477006
0.22377508	0.030674961	0.00036094956
0.22390552	0.030332205	0.00035594274
0.22403596	0.028962417	0.00035139671
0.22416641	0.029788248	0.00035474081
0.22429685	0.029946366	0.00035584678
0.22442729	0.030027429	0.00035671203
0.22455774	0.030040508	0.00035438404
0.22468818	0.029817358	0.00035377363
0.22481862	0.029874429	0.00035468860
0.22494907	0.030081810	0.00035451244
0.22507951	0.029801457	0.00035425239
0.22520995	0.029534110	0.00035256414
0.22534040	0.029509630	0.00035103651
0.22547084	0.029904784	0.00035510017
0.22560128	0.029818108	0.00035304699
0.22573173	0.029813326	0.00035467249
0.22586217	0.030068248	0.00035553160
0.22599261	0.030352483	0.00035512385
0.22612306	0.029319561	0.00035019756
0.22625350	0.029460890	0.00035041906
0.22638394	0.029604672	0.00035152698
0.22651439	0.030089895	0.00035607723
0.22664483	0.029621619	0.00035145663
0.22677527	0.029830212	0.00035298597
0.22690572	0.029185973	0.00034895340
0.22703616	0.029963078	0.00035445583
0.22716660	0.030052266	0.00035473425
0.22729705	0.029690180	0.00035157485
0.22742749	0.028984984	0.00034793171
0.22755793	0.029266357	0.00034981640
0.22768837	0.029984741	0.00035167883
0.22781882	0.029785693	0.00035266485
0.22794926	0.029980470	0.00035267220
0.22807970	0.029708625	0.00035174435
0.22821015	0.029407076	0.00035003634
0.22834059	0.029817116	0.00035067791
0.22847103	0.029474910	0.00035105230
0.22860148	0.030091239	0.00035394759
0.22873192	0.029945136	0.00035275387
0.22886236	0.029822759	0.00035192309
0.22899281	0.030056628	0.00035192570
0.22912325	0.028974441	0.00034642605
0.22925369	0.029387320	0.00035086968
0.22938414	0.029478538	0.00034920786
0.22951458	0.029838336	0.00035306743
0.22964502	0.029676751	0.00034877651
0.22977547	0.030092876	0.00035240391
0.22990591	0.029938374	0.00035054760
0.23003635	0.030160777	0.00035287864
0.23016680	0.030045611	0.00035224463
0.23029724	0.030153469	0.00035292064
0.23042768	0.029732136	0.00034752438
0.23055813	0.029917346	0.00035148479
0.23068857	0.029631574	0.00035386223
0.23081901	0.029706323	0.00035879644
0.23094946	0.029620530	0.00036080829
0.23107990	0.029532644	0.00035941653
0.23121034	0.030031355	0.00036638997
0.23134079	0.030088559	0.00036926444
0.23147123	0.029719497	0.00036562951
0.23160167	0.029998739	0.00037029307
0.23173212	0.030046310	0.00037148365
0.23186256	0.028991605	0.00036573459
0.23199300	0.029499042	0.00037089107
0.23212344	0.029678506	0.00037097802
0.23225389	0.029290551	0.00037349945
0.23238433	0.029394144	0.00037238522
0.23251477	0.030001622	0.00037569281
0.23264522	0.029708051	0.00037707745
0.23277566	0.029935971	0.00037905982
0.23290610	0.029431040	0.00037616506
0.23303655	0.028630951	0.00037537892
0.23316699	0.029262553	0.00037569718
0.23329743	0.029788475	0.00038110886
0.23342788	0.029649396	0.00037990616
0.23355832	0.029976015	0.00038168551
0.23368876	0.029451197	0.00037886753
0.23381921	0.029463305	0.00037858058
0.23394965	0.030297310	0.00038125776
0.23408009	0.029965280	0.00038277238
0.23421054	0.029823286	0.00037880611
0.23434098	0.029674316	0.00038251044
0.23447142	0.029507755	0.00037881553
0.23460187	0.029328610	0.00037976396
0.23473231	0.029218209	0.00037897423
0.23486275	0.029603497	0.00038006824
0.23499320	0.028951613	0.00037836349
0.23512364	0.030121565	0.00038475389
0.23525408	0.029494991	0.00038118502
0.23538453	0.030011072	0.00038314525
0.23551497	0.030092811	0.00038295952
0.23564541	0.030032884	0.00038540742
0.23577586	0.029219446	0.00038247141
0.23590630	0.029705975	0.00038192198
0.23603674	0.029345292	0.00038239545
0.23616719	0.029504621	0.00038057354
0.23629763	0.029071172	0.00037988337
0.23642807	0.029658676	0.00038505187
0.23655851	0.029334897	0.00038215450
0.23668896	0.029484929	0.00038354465
0.23681940	0.029868624	0.00038639113
0.23694984	0.029284930	0.00038012942
0.23708029	0.030007032	0.00038770765
0.23721073	0.029350801	0.00038192594
0.23734117	0.029349505	0.00038563058
0.23747162	0.028934311	0.00038138033
0.23760206	0.029497968	0.00038391124
0.23773250	0.029001732	0.00038330094
0.23786295	0.029142910	0.00038405736
0.23799339	0.029259517	0.00038314306
0.23812383	0.029424060	0.00038640241
0.23825428	0.029032500	0.00038169513
0.23838472	0.028742275	0.00038076373
0.23851516	0.029264550	0.00038556472
0.23864561	0.029377677	0.00038441846
0.23877605	0.029175668	0.00038700902
0.23890649	0.030044567	0.00038786932
0.23903694	0.029711900	0.00038829845
0.23916738	0.029013232	0.00038423094
0.23929782	0.028914700	0.00038408348
0.23942827	0.029888966	0.00039078649
0.23955871	0.029229519	0.00038775566
0.23968915	0.029299852	0.00038360778
0.23981960	0.029391016	0.00038993408
0.23995004	0.029631006	0.00038780832
0.24008048	0.030209121	0.00039218523
0.24021093	0.029079796	0.00038844207
0.24034137	0.029831560	0.00038962986
0.24047181	0.029723150	0.00038824467
0.24060226	0.029462040	0.00038961969
0.24073270	0.029938788	0.00039057810
0.24086314	0.028806206	0.00038717887
0.24099358	0.029414598	0.00038768845
0.24112403	0.029558136	0.00038893597
0.24125447	0.030040850	0.00039338123
0.24138491	0.029676858	0.00038925089
0.24151536	0.029350838	0.00039003626
0.24164580	0.030298320	0.00039379542
0.24177624	0.029644677	0.00038950673
0.24190669	0.029821242	0.00039353548
0.24203713	0.030406261	0.00039524615
0.24216757	0.029852633	0.00039327652
0.24229802	0.029315153	0.00039143026
0.24242846	0.029586748	0.00038960498
0.24255890	0.029787321	0.00039198341
0.24268935	0.029325602	0.00038915443
0.24281979	0.029480271	0.00039096631
0.24295023	0.029336514	0.00039172273
0.24308068	0.029585653	0.00039065208
0.24321112	0.030060569	0.00039390035
0.24334156	0.029478140	0.00039383214
0.24347201	0.029414716	0.00038898149
0.24360245	0.029566738	0.00039471436
0.24373289	0.029417675	0.00039051798
0.24386334	0.029181994	0.00039211142
0.24399378	0.028942352	0.00038944242
0.24412422	0.029710954	0.00039308005
0.24425467	0.029259888	0.00039122004
0.24438511	0.030098429	0.00039731646
0.24451555	0.029398777	0.00039293164
0.24464600	0.030034980	0.00039537488
0.24477644	0.029645879	0.00039273938
0.24490688	0.029358120	0.00039305115
0.24503733	0.029672634	0.00039613803
0.24516777	0.029898703	0.00039334274
0.24529821	0.029439679	0.00039551234
0.24542865	0.029267575	0.00039303227
0.24555910	0.029092776	0.00039214265
0.24568954	0.028438231	0.00038836331
0.24581998	0.029677497	0.00039307079
0.24595043	0.029587645	0.00039459775
0.24608087	0.029986081	0.00039909075
0.24621131	0.029401857	0.00039108155
0.24634176	0.029699639	0.00039601436
0.24647220	0.029439140	0.00039356070
0.24660264	0.030068194	0.00040053096
0.24673309	0.029396680	0.00039349355
0.24686353	0.029482130	0.00039473575
0.24699397	0.029472018	0.00039453979
0.24712442	0.029248253	0.00039534528
0.24725486	0.029580450	0.00039269311
0.24738530	0.029902648	0.00039948406
0.24751575	0.029737640	0.00039601522
0.24764619	0.029413155	0.00039585484
0.24777663	0.029817933	0.00039747906
0.24790708	0.029039951	0.00039164766
0.24803752	0.029052129	0.00039392466
0.24816796	0.029987734	0.00039820388
0.24829841	0.029327309	0.00039317335
0.24842885	0.029540687	0.00039785769
0.24855929	0.029468772	0.00039418683
0.24868974	0.029902744	0.00040059017
0.24882018	0.029444642	0.00039772517
0.24895062	0.030072248	0.00039674575
0.24908107	0.030398156	0.00040248572
0.24921151	0.029580907	0.00039596766
0.24934195	0.030004434	0.00039999376
0.24947240	0.029423238	0.00039692363
0.24960284	0.029611195	0.00039800043
0.24973328	0.029607136	0.00039676638
0.24986372	0.029015123	0.00039582151
0.24999417	0.029189900	0.00039486023
0.25012461	0.029200023	0.00039791385
0.25025505	0.029950704	0.00039801897
0.25038550	0.029631401	0.00039693710
0.25051594	0.028603336	0.00039323569
0.25064638	0.029198064	0.00039556213
0.25077683	0.029059612	0.00039571341
0.25090727	0.029615805	0.00040113111
0.25103771	0.029110676	0.00039340119
0.25116816	0.028562216	0.00039369505
0.25129860	0.029553159	0.00039801174
0.25142904	0.029054175	0.00039746325
0.25155949	0.029663705	0.00040062147
0.25168993	0.029065685	0.00039525381
0.25182037	0.029547328	0.00039771404
0.25195082	0.029663645	0.00039895742
0.25208126	0.029047388	0.00039644952
0.25221170	0.029474662	0.00039970476
0.25234215	0.029231820	0.00039604230
0.25247259	0.029088541	0.00039645856
0.25260303	0.029786782	0.00040331088
0.25273348	0.029154565	0.00039468361
0.25286392	0.029644798	0.00040193643
0.25299436	0.029293146	0.00039727457
0.25312481	0.029858919	0.00040241092
0.25325525	0.028954903	0.00039590422
0.25338569	0.029553791	0.00039896859
0.25351614	0.028858662	0.00039509232
0.25364658	0.029375898	0.00039939698
0.25377702	0.029244028	0.00039757178
0.25390747	0.029775434	0.00040262977
0.25403791	0.029567271	0.00039705474
0.25416835	0.029159319	0.00039989389
0.25429879	0.029450706	0.00040026299
0.25442924	0.029491341	0.00039948323
0.25455968	0.030079297	0.00040317489
0.25469012	0.028694279	0.00039506940
0.25482057	0.030002438	0.00040292685
0.25495101	0.028915659	0.00039639265
0.25508145	0.028989392	0.00039634987
0.25521190	0.029737432	0.00040410598
0.25534234	0.029360392	0.00039873884
0.25547278	0.029778603	0.00039982278
0.25560323	0.029238115	0.00039753559
0.25573367	0.029292927	0.00040168449
0.25586411	0.030139479	0.00041594713
0.25599456	0.029082682	0.00041245791
0.25612500	0.029890551	0.00041833046
0.25625544	0.029361826	0.00042046331
0.25638589	0.028923482	0.00042183691
0.25651633	0.029230121	0.00042467492
0.25664677	0.029124288	0.00042686493
0.25677722	0.029319384	0.00042766997
0.25690766	0.029867701	0.00043418502
0.25703810	0.029247213	0.00043470691
0.25716855	0.029285247	0.00043607682
0.25729899	0.029484421	0.00043966151
0.25742943	0.029248873	0.00043967283
0.25755988	0.028760606	0.00043570420
0.25769032	0.029384390	0.00044635810
0.25782076	0.029704892	0.00044631969
0.25795121	0.029251199	0.00044705907
0.25808165	0.028980569	0.00044977141
0.25821209	0.029069162	0.00044683800
0.25834253	0.029726848	0.00045513668
0.25847298	0.029428987	0.00045462917
0.25860342	0.028554964	0.00045333086
0.25873386	0.029332405	0.00045801027
0.25886431	0.029861532	0.00046479555
0.25899475	0.029229956	0.00045922627
0.25912519	0.029053856	0.00046124508
0.25925564	0.029332420	0.00046551103
0.25938608	0.029182097	0.00046667723
0.25951652	0.029526927	0.00047053186
0.25964697	0.029177445	0.00046906080
0.25977741	0.029249101	0.00047129170
0.25990785	0.029813582	0.00047697058
0.26003830	0.029504044	0.00047389587
0.26016874	0.029100265	0.00047644599
0.26029918	0.028383154	0.00046669003
0.26042963	0.028320886	0.00046932215
0.26056007	0.028582974	0.00047221489
0.26069051	0.030296975	0.00048766760
0.26082096	0.029845470	0.00048135561
0.26095140	0.029094511	0.00047958550
0.26108184	0.029180015	0.00047840464
0.26121229	0.029403487	0.00048184526
0.26134273	0.029278133	0.00048110875
0.26147317	0.029284401	0.00048312993
0.26160362	0.028556404	0.00047959460
0.26173406	0.029896870	0.00048866297
0.26186450	0.029342387	0.00048636757
0.26199495	0.029616195	0.00048792425
0.26212539	0.028644692	0.00048321728
0.26225583	0.029423376	0.00048940514
0.26238628	0.029374818	0.00049004050
0.26251672	0.028978958	0.00048514160
0.26264716	0.029284598	0.00048920120
0.26277760	0.028994769	0.00048941885
0.26290805	0.028938874	0.00049117522
0.26303849	0.029197529	0.00049056240
0.26316893	0.028767847	0.00049221125
0.26329938	0.028822758	0.00048788945
0.26342982	0.028872950	0.00049383435
0.26356026	0.028584285	0.00048945824
0.26369071	0.029441493	0.00050004867
0.26382115	0.028963569	0.00049446678
0.26395159	0.029576656	0.00049945443
0.26408204	0.029308289	0.00049659907
0.26421248	0.029212420	0.00050106540
0.26434292	0.029023939	0.00049722126
0.26447337	0.029113933	0.00049958213
0.26460381	0.029392497	0.00050083921
0.26473425	0.028862178	0.00049755356
0.26486470	0.029502913	0.00050767238
0.26499514	0.029256299	0.00050224941
0.26512558	0.029545235	0.00050788502
0.26525603	0.029880383	0.00051454322
[truncated: 573 more rows]
