# Supplementary material for: Rationally seeded computational protein design of ɑ-helical barrels
Source: Nat Chem Biol. 2024 Jun 20;20(8):991–9. doi: 10.1038/s41589-024-01642-0 (PMC11288890; doi:10.1038/s41589-024-01642-0)
Supplement: Supplementary file 3 — PDB and .mtz files used for making figure panels b–d and j–m. [file 41589_2024_1642_MOESM3_ESM.zip › KIA_RP_RSPD_NatChemBiol_data_Figure2/scapCC6_LLIA_panels_e-h/SAXS_panel_i/SAXS_raw_SEC_scapCC6_LLIA/b21-443535_00253.dat]

0.0045000000	0.56779839	0.0075252956
0.0046304432	0.53405115	0.0072400822
0.0047608865	0.47332181	0.0065606392
0.0048913297	0.42760589	0.0061681056
0.0050217729	0.39946364	0.0057389226
0.0051522162	0.36805073	0.0055086552
0.0052826594	0.34336112	0.0050730714
0.0054131026	0.30232009	0.0047747317
0.0055435459	0.30202243	0.0046736797
0.0056739891	0.27954240	0.0043947558
0.0058044323	0.25404209	0.0041663042
0.0059348756	0.25626347	0.0040841717
0.0060653188	0.22261140	0.0037101901
0.0061957621	0.21689387	0.0036714242
0.0063262053	0.20663959	0.0035835849
0.0064566485	0.19536753	0.0034164770
0.0065870918	0.18886638	0.0033350718
0.0067175350	0.18608212	0.0032640962
0.0068479782	0.17820423	0.0032016754
0.0069784215	0.17191668	0.0030947108
0.0071088647	0.17341711	0.0030873955
0.0072393079	0.16956367	0.0029872395
0.0073697512	0.15751500	0.0028549571
0.0075001944	0.16041579	0.0028691459
0.0076306376	0.15073925	0.0027645782
0.0077610809	0.14694702	0.0026748606
0.0078915241	0.14346081	0.0026640003
0.0080219673	0.13912041	0.0025675141
0.0081524106	0.13913227	0.0025925767
0.0082828538	0.11838599	0.0023329837
0.0084132970	0.11835232	0.0023818601
0.0085437403	0.11554997	0.0022963496
0.0086741835	0.11726707	0.0022840383
0.0088046267	0.11564757	0.0022520678
0.0089350700	0.10894405	0.0021633603
0.0090655132	0.11285689	0.0021462510
0.0091959565	0.10944646	0.0021754828
0.0093263997	0.10637487	0.0020567294
0.0094568429	0.10442633	0.0020378051
0.0095872862	0.099059441	0.0019976372
0.0097177294	0.097859826	0.0019424887
0.0098481726	0.097620457	0.0019458045
0.0099786159	0.094082730	0.0018899883
0.010109059	0.090559575	0.0018206836
0.010239502	0.090631660	0.0018377994
0.010369946	0.089016015	0.0017892891
0.010500389	0.082921361	0.0017152867
0.010630832	0.082061302	0.0017011400
0.010761275	0.078701213	0.0016374779
0.010891719	0.079750362	0.0016589452
0.011022162	0.076847167	0.0015835523
0.011152605	0.074530338	0.0015601814
0.011283048	0.071943334	0.0015465428
0.011413491	0.071073066	0.0014923935
0.011543935	0.071854250	0.0014905083
0.011674378	0.066898833	0.0014249917
0.011804821	0.066503099	0.0013801006
0.011935264	0.065308762	0.0013695442
0.012065708	0.064125945	0.0013394467
0.012196151	0.065105639	0.0013325762
0.012326594	0.063375791	0.0013206145
0.012457037	0.061487996	0.0012854692
0.012587481	0.062893135	0.0012742766
0.012717924	0.057898277	0.0012067339
0.012848367	0.059039393	0.0012046331
0.012978810	0.059214129	0.0011948414
0.013109253	0.057455729	0.0011472714
0.013239697	0.056968299	0.0011483524
0.013370140	0.056277161	0.0011318938
0.013500583	0.054357820	0.0011091008
0.013631026	0.055994834	0.0011119181
0.013761470	0.056273725	0.0011172370
0.013891913	0.056242069	0.0010892543
0.014022356	0.054656477	0.0010844797
0.014152799	0.054975354	0.0010721887
0.014283243	0.053948032	0.0010539593
0.014413686	0.055243729	0.0010778354
0.014544129	0.052921800	0.0010384750
0.014674572	0.054360779	0.0010405984
0.014805016	0.051966767	0.0010169941
0.014935459	0.053447557	0.0010280193
0.015065902	0.052326543	0.0010128543
0.015196345	0.050843681	0.00099462900
0.015326788	0.049872194	0.00098051437
0.015457232	0.051366380	0.00098981520
0.015587675	0.050119486	0.00096704919
0.015718118	0.051639929	0.00098455058
0.015848561	0.050797238	0.00096324241
0.015979005	0.049157168	0.00095310163
0.016109448	0.048665787	0.00094517824
0.016239891	0.049720153	0.00094537108
0.016370334	0.048762882	0.00092986557
0.016500778	0.049540777	0.00094178146
0.016631221	0.048492772	0.00092137053
0.016761664	0.049016721	0.00092549825
0.016892107	0.049692301	0.00092562016
0.017022551	0.048773111	0.00091294761
0.017152994	0.047493575	0.00090301559
0.017283437	0.047655311	0.00089420712
0.017413880	0.047488222	0.00088811916
0.017544323	0.047221036	0.00088653572
0.017674767	0.048228086	0.00088390553
0.017805210	0.046644711	0.00087819538
0.017935653	0.047440401	0.00087211430
0.018066096	0.046534230	0.00086634929
0.018196540	0.047251539	0.00087201198
0.018326983	0.045658359	0.00084565056
0.018457426	0.044826122	0.00083541613
0.018587869	0.045544541	0.00084556896
0.018718313	0.046913589	0.00084987478
0.018848756	0.044649847	0.00083445098
0.018979199	0.045003727	0.00082272962
0.019109642	0.045272320	0.00082708117
0.019240086	0.045750568	0.00082961592
0.019370529	0.044067386	0.00081406611
0.019500972	0.044084425	0.00080218568
0.019631415	0.043804417	0.00080387702
0.019761858	0.043343595	0.00079303050
0.019892302	0.043314774	0.00079184083
0.020022745	0.043792482	0.00079422223
0.020153188	0.042129324	0.00077999012
0.020283631	0.043250848	0.00078491306
0.020414075	0.042962102	0.00077271981
0.020544518	0.044108313	0.00078339447
0.020674961	0.041692098	0.00076151433
0.020805404	0.042276263	0.00076799706
0.020935848	0.042951332	0.00076965988
0.021066291	0.043481710	0.00076863401
0.021196734	0.042490629	0.00075727993
0.021327177	0.043151738	0.00076530187
0.021457621	0.042331285	0.00074958528
0.021588064	0.042041448	0.00075154773
0.021718507	0.040552939	0.00072761061
0.021848950	0.041783115	0.00074480397
0.021979393	0.040697212	0.00072962692
0.022109837	0.043055767	0.00074553554
0.022240280	0.042244021	0.00073400699
0.022370723	0.041717799	0.00073616878
0.022501166	0.042082105	0.00073019812
0.022631610	0.040844141	0.00072040317
0.022762053	0.040366839	0.00070859273
0.022892496	0.040718017	0.00071640560
0.023022939	0.041631123	0.00071913676
0.023153383	0.041065533	0.00071289073
0.023283826	0.042857957	0.00072234140
0.023414269	0.041047044	0.00070967226
0.023544712	0.041929489	0.00071319718
0.023675156	0.040439254	0.00070243838
0.023805599	0.041526248	0.00070050457
0.023936042	0.040996058	0.00070750592
0.024066485	0.042018943	0.00070650483
0.024196928	0.040130666	0.00068598011
0.024327372	0.040001062	0.00068394854
0.024457815	0.040153734	0.00068787444
0.024588258	0.040340915	0.00068506469
0.024718701	0.040602013	0.00068401435
0.024849145	0.039774565	0.00067389676
0.024979588	0.040916722	0.00068276758
0.025110031	0.039929841	0.00067413074
0.025240474	0.038805841	0.00066129547
0.025370918	0.039666807	0.00066672205
0.025501361	0.040516694	0.00067278304
0.025631804	0.038836143	0.00066197549
0.025762247	0.038644594	0.00065017863
0.025892691	0.039466767	0.00066077651
0.026023134	0.039380946	0.00065847506
0.026153577	0.038978576	0.00065627472
0.026284020	0.039694229	0.00065084497
0.026414463	0.038575320	0.00064618473
0.026544907	0.038428970	0.00064085268
0.026675350	0.039105124	0.00065115795
0.026805793	0.039094153	0.00064396380
0.026936236	0.040004197	0.00064968462
0.027066680	0.039174351	0.00063982293
0.027197123	0.038986179	0.00064355547
0.027327566	0.039465378	0.00064157419
0.027458009	0.039731817	0.00064129149
0.027588453	0.037905643	0.00062546069
0.027718896	0.038979501	0.00063647529
0.027849339	0.039246818	0.00062855020
0.027979782	0.038505044	0.00062739159
0.028110226	0.037939983	0.00061964819
0.028240669	0.038938057	0.00062740430
0.028371112	0.038657433	0.00062024734
0.028501555	0.038001088	0.00061672308
0.028631998	0.038426255	0.00061518821
0.028762442	0.037941215	0.00061520473
0.028892885	0.038007378	0.00061576530
0.029023328	0.037421274	0.00060608334
0.029153771	0.037905773	0.00060689409
0.029284215	0.038721940	0.00061423496
0.029414658	0.038433824	0.00060862363
0.029545101	0.037815379	0.00060391308
0.029675544	0.037367920	0.00059846917
0.029805988	0.037291077	0.00059572003
0.029936431	0.037140322	0.00059372409
0.030066874	0.037416568	0.00059162139
0.030197317	0.037520206	0.00059450918
0.030327760	0.037563808	0.00059311716
0.030458204	0.036473533	0.00058657613
0.030588647	0.036619282	0.00058244213
0.030719090	0.037885120	0.00059208098
0.030849533	0.037689416	0.00058733067
0.030979977	0.036425636	0.00058309015
0.031110420	0.037803469	0.00058291748
0.031240863	0.037274110	0.00058299931
0.031371306	0.037076481	0.00057804944
0.031501750	0.037440974	0.00058106763
0.031632193	0.036970984	0.00057467573
0.031762636	0.037911650	0.00058464735
0.031893079	0.036373070	0.00056633642
0.032023523	0.036669039	0.00057449612
0.032153966	0.037224158	0.00057159629
0.032284409	0.035826446	0.00056279822
0.032414852	0.037129019	0.00057032216
0.032545295	0.037137787	0.00057199649
0.032675739	0.037724568	0.00057099300
0.032806182	0.036857047	0.00056434132
0.032936625	0.037431571	0.00056665366
0.033067068	0.036677934	0.00056351944
0.033197512	0.037426748	0.00056112034
0.033327955	0.036765109	0.00056202753
0.033458398	0.036204400	0.00055382927
0.033588841	0.037128231	0.00056053616
0.033719285	0.037004150	0.00055771058
0.033849728	0.036772169	0.00055649577
0.033980171	0.038029461	0.00056123184
0.034110614	0.036856954	0.00055492532
0.034241058	0.036889814	0.00055456076
0.034371501	0.036777878	0.00055801510
0.034501944	0.037612767	0.00056528107
0.034632387	0.036256140	0.00056799914
0.034762830	0.036459867	0.00057190516
0.034893274	0.036113968	0.00056896257
0.035023717	0.036451055	0.00057505451
0.035154160	0.036148581	0.00057502390
0.035284603	0.036558189	0.00058201271
0.035415047	0.036136483	0.00058155991
0.035545490	0.036434176	0.00058251949
0.035675933	0.036230547	0.00058091847
0.035806376	0.035487857	0.00058008063
0.035936820	0.035447080	0.00057651951
0.036067263	0.035754279	0.00058415342
0.036197706	0.036397306	0.00058673067
0.036328149	0.036243067	0.00059110332
0.036458593	0.035650147	0.00058339244
0.036589036	0.035777742	0.00058790456
0.036719479	0.034943484	0.00058373325
0.036849922	0.035034201	0.00058835858
0.036980365	0.036188855	0.00059221886
0.037110809	0.036102894	0.00059716905
0.037241252	0.035272394	0.00058765948
0.037371695	0.035412202	0.00059310064
0.037502138	0.035937404	0.00059797401
0.037632582	0.036089398	0.00060139536
0.037763025	0.036000416	0.00059632756
0.037893468	0.036080461	0.00060410119
0.038023911	0.035968652	0.00059950912
0.038154355	0.036376169	0.00060776710
0.038284798	0.035863940	0.00060174499
0.038415241	0.035092432	0.00059871373
0.038545684	0.035649854	0.00060211274
0.038676128	0.036083915	0.00060636292
0.038806571	0.035832665	0.00060603763
0.038937014	0.035551479	0.00060386372
0.039067457	0.035116079	0.00059948301
0.039197900	0.035309111	0.00060766634
0.039328344	0.034825769	0.00059718132
0.039458787	0.036058785	0.00061145794
0.039589230	0.035501871	0.00059948692
0.039719673	0.035128074	0.00058840832
0.039850117	0.035350695	0.00058720830
0.039980560	0.034823053	0.00058275925
0.040111003	0.035518737	0.00058612079
0.040241446	0.034984484	0.00057982358
0.040371890	0.035856801	0.00058467804
0.040502333	0.035873604	0.00058087220
0.040632776	0.035536955	0.00058114299
0.040763219	0.034848561	0.00057049869
0.040893663	0.035933523	0.00058017445
0.041024106	0.035369555	0.00057179944
0.041154549	0.035863518	0.00057976291
0.041284992	0.035026037	0.00056964845
0.041415435	0.035112101	0.00057062873
0.041545879	0.036145065	0.00057295842
0.041676322	0.035487254	0.00057459838
0.041806765	0.035899384	0.00057054829
0.041937208	0.034880711	0.00056694995
0.042067652	0.034222047	0.00055618683
0.042198095	0.034739758	0.00056379217
0.042328538	0.035390526	0.00056608286
0.042458981	0.034957462	0.00056600075
0.042589425	0.035782103	0.00056252976
0.042719868	0.035764213	0.00056727844
0.042850311	0.035101142	0.00055959389
0.042980754	0.035879626	0.00056523950
0.043111198	0.035289181	0.00055879220
0.043241641	0.034215706	0.00055262240
0.043372084	0.034890353	0.00055748670
0.043502527	0.035906221	0.00056155109
0.043632970	0.035630431	0.00055889934
0.043763414	0.035648697	0.00056003571
0.043893857	0.034273139	0.00054821355
0.044024300	0.034402825	0.00055116347
0.044154743	0.035091301	0.00055226283
0.044285187	0.035247411	0.00055288201
0.044415630	0.034570600	0.00055036461
0.044546073	0.035413209	0.00055011618
0.044676516	0.033864298	0.00054082755
0.044806960	0.034501911	0.00054636389
0.044937403	0.034263876	0.00054414839
0.045067846	0.033934398	0.00054161602
0.045198289	0.034504123	0.00054185961
0.045328733	0.034807507	0.00054565989
0.045459176	0.036970392	0.00056061355
0.045589619	0.035319728	0.00054745973
0.045720062	0.034654197	0.00054358830
0.045850505	0.034709873	0.00053979906
0.045980949	0.035765401	0.00054971294
0.046111392	0.034692247	0.00054099193
0.046241835	0.034554755	0.00053988724
0.046372278	0.035288672	0.00054829231
0.046502722	0.033995406	0.00054703610
0.046633165	0.036733727	0.00056669369
0.046763608	0.036313120	0.00056689071
0.046894051	0.035558605	0.00056369915
0.047024495	0.034768329	0.00056284686
0.047154938	0.034812276	0.00056188016
0.047285381	0.034491420	0.00056047102
0.047415824	0.034629273	0.00055959936
0.047546267	0.034195072	0.00056388875
0.047676711	0.034754035	0.00056577428
0.047807154	0.034295434	0.00056565690
0.047937597	0.034941213	0.00056699908
0.048068040	0.034526523	0.00056857038
0.048198484	0.033969172	0.00056436368
0.048328927	0.034129808	0.00056654280
0.048459370	0.034328458	0.00057051008
0.048589813	0.034141602	0.00056713633
0.048720257	0.035931355	0.00058415560
0.048850700	0.034510770	0.00057193654
0.048981143	0.034601444	0.00057414189
0.049111586	0.034334476	0.00057417448
0.049242030	0.035204261	0.00057958900
0.049372473	0.035027812	0.00057932409
0.049502916	0.034132427	0.00057246044
0.049633359	0.034404706	0.00057678014
0.049763802	0.035746555	0.00058774094
0.049894246	0.034955219	0.00058048176
0.050024689	0.034750948	0.00058073346
0.050155132	0.034653987	0.00057751995
0.050285575	0.033931715	0.00057492572
0.050416019	0.035438272	0.00058548274
0.050546462	0.035659553	0.00058949996
0.050676905	0.034303634	0.00057773061
0.050807348	0.034872070	0.00058444811
0.050937792	0.036113372	0.00059208619
0.051068235	0.034523585	0.00058180212
0.051198678	0.034238383	0.00057822258
0.051329121	0.035059938	0.00058897041
0.051459565	0.034591061	0.00058307740
0.051590008	0.034367468	0.00058314632
0.051720451	0.033432306	0.00057478715
0.051850894	0.034536574	0.00058456805
0.051981337	0.034886283	0.00058621526
0.052111781	0.034324101	0.00058602118
0.052242224	0.034499891	0.00058475315
0.052372667	0.035698248	0.00059787511
0.052503110	0.034132620	0.00058268087
0.052633554	0.034293897	0.00058441680
0.052763997	0.033859261	0.00058107921
0.052894440	0.034057515	0.00058538716
0.053024883	0.034426385	0.00058656523
0.053155327	0.034706449	0.00059023896
0.053285770	0.034834474	0.00058900651
0.053416213	0.033149904	0.00057795072
0.053546656	0.033527730	0.00058296194
0.053677100	0.034829925	0.00058948904
0.053807543	0.033162927	0.00057874618
0.053937986	0.033866866	0.00058681134
0.054068429	0.034462195	0.00058808464
0.054198872	0.034444607	0.00058877225
0.054329316	0.034045946	0.00059009920
0.054459759	0.033754960	0.00058644196
0.054590202	0.033815269	0.00058515041
0.054720645	0.034354871	0.00059021682
0.054851089	0.034974518	0.00059560277
0.054981532	0.035032674	0.00059495370
0.055111975	0.034812248	0.00059646215
0.055242418	0.033641317	0.00058508145
0.055372862	0.034881378	0.00059589710
0.055503305	0.034743654	0.00059357925
0.055633748	0.033854021	0.00058715133
0.055764191	0.033879191	0.00058806415
0.055894635	0.034988924	0.00059976015
0.056025078	0.034993137	0.00059495605
0.056155521	0.034288822	0.00059477078
0.056285964	0.034451176	0.00059231647
0.056416407	0.033971015	0.00059042079
0.056546851	0.034448254	0.00059594338
0.056677294	0.034437576	0.00059346183
0.056807737	0.034866257	0.00059812817
0.056938180	0.035370526	0.00060096051
0.057068624	0.033961053	0.00059076416
0.057199067	0.033081586	0.00058669353
0.057329510	0.034449106	0.00059377659
0.057459953	0.034926877	0.00059778926
0.057590397	0.034587808	0.00059788894
0.057720840	0.035199265	0.00060462659
0.057851283	0.034114959	0.00059285413
0.057981726	0.035316158	0.00060167291
0.058112170	0.033507768	0.00058573944
0.058242613	0.032846249	0.00058100381
0.058373056	0.034323195	0.00059062115
0.058503499	0.033667116	0.00058490738
0.058633942	0.034053912	0.00058893475
0.058764386	0.033826924	0.00058500771
0.058894829	0.034543073	0.00059201350
0.059025272	0.034114605	0.00058507797
0.059155715	0.033881351	0.00058300178
0.059286159	0.035103731	0.00059265853
0.059416602	0.034212118	0.00058437516
0.059547045	0.034021483	0.00058398851
0.059677488	0.034618884	0.00058889499
0.059807932	0.034551633	0.00058347068
0.059938375	0.034124891	0.00058619915
0.060068818	0.034217487	0.00057880068
0.060199261	0.033667960	0.00057880457
0.060329705	0.034191629	0.00057776546
0.060460148	0.034392067	0.00058192760
0.060590591	0.034849822	0.00058192200
0.060721034	0.033776439	0.00057324308
0.060851477	0.033572575	0.00057259607
0.060981921	0.033451680	0.00057419209
0.061112364	0.032738877	0.00056179925
0.061242807	0.034384303	0.00057751531
0.061373250	0.032876154	0.00056555162
0.061503694	0.034321274	0.00057556825
0.061634137	0.034293820	0.00057593144
0.061764580	0.034166682	0.00057623822
0.061895023	0.033290057	0.00056459912
0.062025467	0.033515741	0.00057015390
0.062155910	0.034585921	0.00057561437
0.062286353	0.033571430	0.00056901991
0.062416796	0.033960210	0.00057305745
0.062547240	0.034113400	0.00057296874
0.062677683	0.033651066	0.00056988958
0.062808126	0.033362368	0.00056573067
0.062938569	0.034817005	0.00057621980
0.063069012	0.034767059	0.00057891254
0.063199456	0.033587577	0.00056598546
0.063329899	0.033466240	0.00056667821
0.063460342	0.033683550	0.00056824529
0.063590785	0.033018117	0.00056069948
0.063721229	0.033074634	0.00056312193
0.063851672	0.034365613	0.00057287634
0.063982115	0.033321161	0.00056373727
0.064112558	0.032467498	0.00055761142
0.064243002	0.034468465	0.00057109221
0.064373445	0.033549379	0.00056237967
0.064503888	0.033186358	0.00056429247
0.064634331	0.033247024	0.00056205630
0.064764774	0.033763410	0.00056785122
0.064895218	0.033832739	0.00056453610
0.065025661	0.033793886	0.00056650792
0.065156104	0.034534154	0.00056856224
0.065286547	0.034282656	0.00056796669
0.065416991	0.033670888	0.00056417190
0.065547434	0.033681143	0.00056459918
0.065677877	0.033820472	0.00056319441
0.065808320	0.033686868	0.00056504846
0.065938764	0.034252232	0.00056496070
0.066069207	0.033832371	0.00056486599
0.066199650	0.034183116	0.00056357120
0.066330093	0.033334550	0.00055911947
0.066460537	0.032786014	0.00055464785
0.066590980	0.033511984	0.00056032080
0.066721423	0.033464630	0.00056025820
0.066851866	0.033414938	0.00055836036
0.066982309	0.033818136	0.00056050632
0.067112753	0.033094430	0.00055777607
0.067243196	0.033671679	0.00055781411
0.067373639	0.033179408	0.00055762754
0.067504082	0.034143014	0.00056570064
0.067634526	0.033228156	0.00055395590
0.067764969	0.034646571	0.00056785076
0.067895412	0.034003992	0.00056364509
0.068025855	0.034008633	0.00056029333
0.068156299	0.033965461	0.00056115634
0.068286742	0.033260332	0.00055362574
0.068417185	0.033932482	0.00055836108
0.068547628	0.033264026	0.00055732942
0.068678072	0.033445152	0.00055237408
0.068808515	0.033054265	0.00055428536
0.068938958	0.033479294	0.00055339416
0.069069401	0.032753247	0.00054757797
0.069199844	0.033606298	0.00055836643
0.069330288	0.032966973	0.00054999616
0.069460731	0.033781520	0.00055650259
0.069591174	0.032954963	0.00055045502
0.069721617	0.033777446	0.00055505942
0.069852061	0.034056075	0.00055898631
0.069982504	0.033421108	0.00055130530
0.070112947	0.033372232	0.00055318069
0.070243390	0.033194412	0.00055326440
0.070373834	0.032499564	0.00054456298
0.070504277	0.033541231	0.00055023639
0.070634720	0.033623947	0.00055575681
0.070765163	0.033011478	0.00054594248
0.070895607	0.033720178	0.00055440711
0.071026050	0.034186939	0.00055413587
0.071156493	0.033120973	0.00054921510
0.071286936	0.033285961	0.00054921426
0.071417379	0.032838733	0.00054396775
0.071547823	0.033493986	0.00054953507
0.071678266	0.033867245	0.00055453823
0.071808709	0.034335299	0.00055319325
0.071939152	0.034069036	0.00055346138
0.072069596	0.033063876	0.00054342970
0.072200039	0.033335440	0.00054690076
0.072330482	0.032587992	0.00054397214
0.072460925	0.033900284	0.00055086538
0.072591369	0.032962014	0.00054356658
0.072721812	0.033092571	0.00054326753
0.072852255	0.033584478	0.00054991451
0.072982698	0.033719191	0.00054888127
0.073113142	0.032927231	0.00054360998
0.073243585	0.033706569	0.00054838541
0.073374028	0.034182241	0.00055248524
0.073504471	0.033338415	0.00054202467
0.073634914	0.032694738	0.00053985566
0.073765358	0.032186666	0.00053327123
0.073895801	0.032353893	0.00053739735
0.074026244	0.033804987	0.00054917849
0.074156687	0.032888381	0.00053686757
0.074287131	0.033607829	0.00054383120
0.074417574	0.032746701	0.00054100237
0.074548017	0.033056902	0.00053801006
0.074678460	0.034261712	0.00055139611
0.074808904	0.032591389	0.00053512588
0.074939347	0.033975760	0.00054594973
0.075069790	0.032567664	0.00053881228
0.075200233	0.033295087	0.00053848872
0.075330677	0.033227324	0.00054151727
0.075461120	0.032829570	0.00054000670
0.075591563	0.033427009	0.00053778200
0.075722006	0.032008631	0.00053043902
0.075852449	0.033664607	0.00054138444
0.075982893	0.033986859	0.00054544020
0.076113336	0.032705515	0.00053683388
0.076243779	0.032740420	0.00053359861
0.076374222	0.033781837	0.00054020788
0.076504666	0.033748926	0.00054384794
0.076635109	0.033095411	0.00053312926
0.076765552	0.034042343	0.00054385869
0.076895995	0.033543567	0.00053942564
0.077026439	0.033763422	0.00054002891
0.077156882	0.033533796	0.00054024102
0.077287325	0.033683140	0.00053764904
0.077417768	0.033251262	0.00053691606
0.077548212	0.032327697	0.00052994362
0.077678655	0.032272395	0.00052898900
0.077809098	0.033519624	0.00053861723
0.077939541	0.032933347	0.00053108125
0.078069984	0.033225503	0.00053661617
0.078200428	0.033176815	0.00053873392
0.078330871	0.032966904	0.00053057228
0.078461314	0.032601608	0.00052797255
0.078591757	0.033805428	0.00053842800
0.078722201	0.032720634	0.00053056128
0.078852644	0.033630151	0.00053606132
0.078983087	0.032141763	0.00052520388
0.079113530	0.032667569	0.00052704123
0.079243974	0.032625371	0.00053012538
0.079374417	0.033408766	0.00053235597
0.079504860	0.032296986	0.00052655144
0.079635303	0.033272620	0.00053038846
0.079765747	0.033424864	0.00053534912
0.079896190	0.033338279	0.00053233313
0.080026633	0.032257675	0.00052334542
0.080157076	0.032487760	0.00052517699
0.080287519	0.032202196	0.00052616591
0.080417963	0.033197647	0.00052840407
0.080548406	0.033400711	0.00053399850
0.080678849	0.033575782	0.00053108746
0.080809292	0.032381596	0.00052399786
0.080939736	0.032719959	0.00052633232
0.081070179	0.032770793	0.00052460427
0.081200622	0.032567922	0.00052362901
0.081331065	0.033727508	0.00053487753
0.081461509	0.033383820	0.00052581036
0.081591952	0.032555033	0.00052614011
0.081722395	0.032532379	0.00052080908
0.081852838	0.032973267	0.00052649262
0.081983281	0.032781214	0.00052699520
0.082113725	0.032110711	0.00051540034
0.082244168	0.032869677	0.00052439753
0.082374611	0.032965284	0.00052495633
0.082505054	0.032269254	0.00051812148
0.082635498	0.032642793	0.00052413300
0.082765941	0.033106008	0.00052415673
0.082896384	0.031577572	0.00051452306
0.083026827	0.033069141	0.00052669217
0.083157271	0.033410789	0.00052446543
0.083287714	0.033098657	0.00052581571
0.083418157	0.032770502	0.00052314254
0.083548600	0.032361604	0.00051923738
0.083679044	0.033059910	0.00052400750
0.083809487	0.033830616	0.00052552227
0.083939930	0.032879464	0.00052187907
0.084070373	0.033076647	0.00052371748
0.084200816	0.032205769	0.00051392061
0.084331260	0.033051964	0.00052388519
0.084461703	0.032212779	0.00051694142
0.084592146	0.033276497	0.00052129164
0.084722589	0.032609704	0.00051886407
0.084853033	0.032491095	0.00051691146
0.084983476	0.032322979	0.00051511043
0.085113919	0.032639702	0.00051800526
0.085244362	0.032380029	0.00051388019
0.085374806	0.032990281	0.00052154166
0.085505249	0.033275875	0.00052197345
0.085635692	0.032728607	0.00051855001
0.085766135	0.032364370	0.00051547902
0.085896579	0.033457003	0.00052082438
0.086027022	0.033304924	0.00052065275
0.086157465	0.032516277	0.00051640849
0.086287908	0.033386075	0.00051714704
0.086418351	0.032375544	0.00051533388
0.086548795	0.032319448	0.00051246399
0.086679238	0.032348010	0.00051279163
0.086809681	0.032730334	0.00051677770
0.086940124	0.032003393	0.00050736227
0.087070568	0.033273409	0.00051908352
0.087201011	0.032791231	0.00051464036
0.087331454	0.033011462	0.00051421747
0.087461897	0.032785003	0.00051648687
0.087592341	0.033498916	0.00051745044
0.087722784	0.032649686	0.00051428085
0.087853227	0.033837975	0.00052240513
0.087983670	0.033888595	0.00051950680
0.088114114	0.033085694	0.00051920710
0.088244557	0.033489326	0.00051708414
0.088375000	0.031670232	0.00050443950
0.088505443	0.032640643	0.00051419473
0.088635886	0.032611267	0.00051001168
0.088766330	0.033024602	0.00051381984
0.088896773	0.033404579	0.00051814947
0.089027216	0.033744349	0.00051563834
0.089157659	0.033757939	0.00051903003
0.089288103	0.031969160	0.00050499934
0.089418546	0.033206648	0.00051239354
0.089548989	0.033384373	0.00051730678
0.089679432	0.032877495	0.00051098746
0.089809876	0.033592995	0.00051526435
0.089940319	0.032152895	0.00050729436
0.090070762	0.033637614	0.00051384541
0.090201205	0.032439096	0.00050874138
0.090331649	0.032246753	0.00050381208
0.090462092	0.033221830	0.00051167256
0.090592535	0.032052168	0.00050576467
0.090722978	0.033106337	0.00051037507
0.090853421	0.032167066	0.00050609691
0.090983865	0.032609628	0.00050844018
0.091114308	0.033668848	0.00051167775
0.091244751	0.032397115	0.00050705483
0.091375194	0.033072799	0.00050820110
0.091505638	0.033175218	0.00050942948
0.091636081	0.033398818	0.00052211278
0.091766524	0.032561647	0.00052113019
0.091896967	0.032334930	0.00052137943
0.092027411	0.032334613	0.00052557808
0.092157854	0.032997411	0.00053476144
0.092288297	0.032143773	0.00053166219
0.092418740	0.031875836	0.00053122600
0.092549184	0.031378973	0.00053064443
0.092679627	0.033026981	0.00054355760
0.092810070	0.032372888	0.00053915625
0.092940513	0.032671921	0.00053634733
0.093070956	0.032484158	0.00052784421
0.093201400	0.032238922	0.00052367619
0.093331843	0.032505686	0.00052333851
0.093462286	0.032986520	0.00052436810
0.093592729	0.031621055	0.00051622994
0.093723173	0.032079576	0.00051948915
0.093853616	0.032682177	0.00051826646
0.093984059	0.032862998	0.00052164543
0.094114502	0.032028412	0.00051008627
0.094244946	0.032848576	0.00051830026
0.094375389	0.032257035	0.00051320724
0.094505832	0.033124007	0.00051871522
0.094636275	0.031999585	0.00051182890
0.094766719	0.033195693	0.00051959260
0.094897162	0.032276767	0.00050798338
0.095027605	0.031446146	0.00050655761
0.095158048	0.032682203	0.00051299785
0.095288491	0.031335992	0.00050211874
0.095418935	0.032796927	0.00051656700
0.095549378	0.032467425	0.00050896233
0.095679821	0.032206950	0.00050745008
0.095810264	0.032992329	0.00051446117
0.095940708	0.031721318	0.00050164792
0.096071151	0.032092411	0.00050999508
0.096201594	0.031912723	0.00050214589
0.096332037	0.033069147	0.00050981600
0.096462481	0.032293960	0.00050756681
0.096592924	0.032635855	0.00050542236
0.096723367	0.032088341	0.00050334532
0.096853810	0.031799677	0.00050174212
0.096984253	0.031976199	0.00050059281
0.097114697	0.032152977	0.00050373706
0.097245140	0.032067724	0.00050152134
0.097375583	0.033650784	0.00051086098
0.097506026	0.032505404	0.00050672651
0.097636470	0.032390170	0.00050203606
0.097766913	0.032365650	0.00050210885
0.097897356	0.032302890	0.00050081850
0.098027799	0.031843187	0.00049639078
0.098158243	0.032792322	0.00050329169
0.098288686	0.032422505	0.00049829673
0.098419129	0.032266353	0.00049641218
0.098549572	0.032607300	0.00050042975
0.098680016	0.032953735	0.00049716181
0.098810459	0.033278094	0.00050131717
0.098940902	0.032215083	0.00049008817
0.099071345	0.033656356	0.00050019549
0.099201788	0.032985594	0.00049740834
0.099332232	0.032774597	0.00049239502
0.099462675	0.033378885	0.00049941418
0.099593118	0.031383218	0.00048435466
0.099723561	0.032109658	0.00048717911
0.099854005	0.032964015	0.00049537823
0.099984448	0.031651368	0.00048508067
0.10011489	0.033267544	0.00049790132
0.10024533	0.032995577	0.00049773979
0.10037578	0.032452635	0.00049129596
0.10050622	0.031689270	0.00048726331
0.10063666	0.032253099	0.00049014539
0.10076711	0.032782085	0.00049418897
0.10089755	0.032435956	0.00049439800
0.10102799	0.032518964	0.00049290020
0.10115844	0.032278478	0.00049117984
0.10128888	0.032779590	0.00049830713
0.10141932	0.032904910	0.00049194564
0.10154977	0.032301271	0.00049108057
0.10168021	0.032310182	0.00049133558
0.10181065	0.032232731	0.00048887492
0.10194110	0.032739548	0.00049384182
0.10207154	0.032146298	0.00048647953
0.10220198	0.032913890	0.00049504631
0.10233243	0.032483849	0.00049209177
0.10246287	0.031936929	0.00048531730
0.10259331	0.032899493	0.00049472961
0.10272376	0.032805447	0.00049050533
0.10285420	0.032577236	0.00048963442
0.10298464	0.033348675	0.00049758612
0.10311509	0.032139452	0.00048544707
0.10324553	0.032723948	0.00049017968
0.10337597	0.032442373	0.00049170982
0.10350642	0.031734187	0.00048179719
0.10363686	0.032226734	0.00048621991
0.10376730	0.031823504	0.00048445047
0.10389774	0.032209665	0.00048707968
0.10402819	0.033383075	0.00049644787
0.10415863	0.032691468	0.00048817358
0.10428907	0.032094612	0.00048389838
0.10441952	0.032155374	0.00048825465
0.10454996	0.032394159	0.00048420149
0.10468040	0.032352372	0.00048455423
0.10481085	0.032118699	0.00048438700
0.10494129	0.032996525	0.00049025322
0.10507173	0.032251072	0.00048538220
0.10520218	0.032179623	0.00048023158
0.10533262	0.032668479	0.00048725869
0.10546306	0.031734629	0.00048143860
0.10559351	0.032566378	0.00048577611
0.10572395	0.031964495	0.00048108145
0.10585439	0.033064935	0.00048901697
0.10598484	0.033006089	0.00048694796
0.10611528	0.032768577	0.00048620874
0.10624572	0.032460871	0.00048280601
0.10637617	0.032590134	0.00048681001
0.10650661	0.032792650	0.00048688865
0.10663705	0.032915564	0.00048579341
0.10676750	0.032209477	0.00048209067
0.10689794	0.032640829	0.00048342441
0.10702838	0.031914731	0.00047876378
0.10715883	0.032952256	0.00048842937
0.10728927	0.032221393	0.00047813011
0.10741971	0.032845344	0.00048570345
0.10755016	0.032541886	0.00048020618
0.10768060	0.032374530	0.00048061405
0.10781104	0.032250285	0.00048190488
0.10794149	0.032056159	0.00047665289
0.10807193	0.032687484	0.00048410495
0.10820237	0.032899477	0.00048604380
0.10833281	0.032108045	0.00047806810
0.10846326	0.032816830	0.00049725007
0.10859370	0.032150165	0.00049255481
0.10872414	0.032331642	0.00049925130
0.10885459	0.032496218	0.00050290111
0.10898503	0.032975094	0.00050544101
0.10911547	0.032538598	0.00050998231
0.10924592	0.032221354	0.00050929141
0.10937636	0.032364939	0.00050863342
0.10950680	0.032030952	0.00051181606
0.10963725	0.032436473	0.00051572309
0.10976769	0.032508390	0.00051677401
0.10989813	0.032776639	0.00052081604
0.11002858	0.031704229	0.00051210646
0.11015902	0.032585290	0.00052485920
0.11028946	0.033669850	0.00053423475
0.11041991	0.033328769	0.00053119993
0.11055035	0.031692843	0.00052223624
0.11068079	0.032715273	0.00052854327
0.11081124	0.032870104	0.00053212957
0.11094168	0.032936478	0.00053638487
0.11107212	0.033479470	0.00053907087
0.11120257	0.031932893	0.00053182512
0.11133301	0.032225256	0.00053356035
0.11146345	0.032708652	0.00053729496
0.11159390	0.032454704	0.00054324517
0.11172434	0.031622603	0.00053403854
0.11185478	0.032375870	0.00054080380
0.11198523	0.031632494	0.00053482035
0.11211567	0.031502620	0.00053487416
0.11224611	0.031143575	0.00053304505
0.11237656	0.031755454	0.00053984521
0.11250700	0.031845878	0.00054084493
0.11263744	0.032544410	0.00054839199
0.11276788	0.032211834	0.00054508671
0.11289833	0.031510599	0.00054362914
0.11302877	0.032663469	0.00055162886
0.11315921	0.032192542	0.00054794403
0.11328966	0.031911338	0.00054263374
0.11342010	0.032193131	0.00053354784
0.11355054	0.031518128	0.00052383605
0.11368099	0.032566903	0.00053051366
0.11381143	0.032868164	0.00052535930
0.11394187	0.032195672	0.00052425793
0.11407232	0.032100765	0.00051746922
0.11420276	0.031954250	0.00051487462
0.11433320	0.030716969	0.00050719507
0.11446365	0.031539915	0.00050839386
0.11459409	0.032161410	0.00051077585
0.11472453	0.031424438	0.00050564223
0.11485498	0.032375335	0.00050882088
0.11498542	0.031814779	0.00050805172
0.11511586	0.031538674	0.00050378850
0.11524631	0.032317677	0.00050672906
0.11537675	0.031881590	0.00050467134
0.11550719	0.031288503	0.00049709581
0.11563764	0.031429517	0.00049983694
0.11576808	0.031979497	0.00050281159
0.11589852	0.031954005	0.00049791750
0.11602897	0.032189734	0.00050470967
0.11615941	0.032005347	0.00050049130
0.11628985	0.032771063	0.00050317592
0.11642030	0.032508535	0.00050319512
0.11655074	0.031854862	0.00049412421
0.11668118	0.032060096	0.00049850945
0.11681163	0.031612370	0.00049754714
0.11694207	0.032655012	0.00049899247
0.11707251	0.032922501	0.00050198695
0.11720295	0.032071708	0.00049612005
0.11733340	0.032792370	0.00049938186
0.11746384	0.031944536	0.00049469623
0.11759428	0.032318145	0.00049335034
0.11772473	0.031515325	0.00048911796
0.11785517	0.032056986	0.00049506023
0.11798561	0.032042532	0.00048959912
0.11811606	0.031882704	0.00049107732
0.11824650	0.033350592	0.00049930456
0.11837694	0.032686072	0.00049346077
0.11850739	0.031619588	0.00048684474
0.11863783	0.032523664	0.00048964003
0.11876827	0.032265175	0.00048784679
0.11889872	0.031825117	0.00048567086
0.11902916	0.032329647	0.00048614021
0.11915960	0.031810847	0.00048301732
0.11929005	0.032166279	0.00048289978
0.11942049	0.031902906	0.00048436230
0.11955093	0.031747568	0.00047936957
0.11968138	0.031534478	0.00047710346
0.11981182	0.032180492	0.00048128930
0.11994226	0.032469501	0.00048394044
0.12007271	0.031637760	0.00047626272
0.12020315	0.031992904	0.00047715224
0.12033359	0.031401355	0.00047350281
0.12046404	0.031465751	0.00047273693
0.12059448	0.031976146	0.00047643145
0.12072492	0.032054681	0.00047460767
0.12085537	0.031559829	0.00047269342
0.12098581	0.031431011	0.00046934587
0.12111625	0.031539395	0.00047001421
0.12124670	0.031959113	0.00047436348
0.12137714	0.032074180	0.00047146685
0.12150758	0.031964312	0.00047329014
0.12163802	0.032214388	0.00047222404
0.12176847	0.032265739	0.00046930069
0.12189891	0.031477264	0.00046739124
0.12202935	0.031880021	0.00046856023
0.12215980	0.032286755	0.00047197717
0.12229024	0.031970116	0.00047008072
0.12242068	0.031537175	0.00046272494
0.12255113	0.031582289	0.00046451999
0.12268157	0.032301526	0.00046967383
0.12281201	0.032362831	0.00046826940
0.12294246	0.032257738	0.00046946990
0.12307290	0.031997208	0.00046632844
0.12320334	0.032380635	0.00046800940
0.12333379	0.031817114	0.00046576438
0.12346423	0.031501468	0.00046130326
0.12359467	0.031842759	0.00046635387
0.12372512	0.032259848	0.00046779797
0.12385556	0.032013883	0.00046399047
0.12398600	0.031893112	0.00046646394
0.12411645	0.032312921	0.00046541474
0.12424689	0.032256951	0.00046667588
0.12437733	0.031643274	0.00046368624
0.12450778	0.031165847	0.00045769706
0.12463822	0.032066917	0.00046634712
0.12476866	0.031822160	0.00046202808
0.12489911	0.032070476	0.00046402371
0.12502955	0.031943976	0.00046463797
0.12515999	0.031425110	0.00045888591
0.12529044	0.031871367	0.00046103386
0.12542088	0.032257048	0.00046485337
0.12555132	0.032495219	0.00046311940
0.12568177	0.031730539	0.00046104356
0.12581221	0.032256490	0.00046333787
0.12594265	0.032044898	0.00045957586
0.12607309	0.031244456	0.00045890754
0.12620354	0.032401335	0.00046234481
0.12633398	0.031567922	0.00045794406
0.12646442	0.032199759	0.00046418030
0.12659487	0.031861857	0.00045720779
0.12672531	0.032133650	0.00046266162
0.12685575	0.031987107	0.00045807046
0.12698620	0.031993241	0.00046131973
0.12711664	0.031872653	0.00046015472
0.12724708	0.031824585	0.00045678950
0.12737753	0.031172880	0.00045643842
0.12750797	0.032356249	0.00046014279
0.12763841	0.032315579	0.00046020379
0.12776886	0.031903837	0.00045922258
0.12789930	0.031770499	0.00045478756
0.12802974	0.032230440	0.00045954581
0.12816019	0.031277278	0.00045429088
0.12829063	0.032216066	0.00045822733
0.12842107	0.030680697	0.00044952386
0.12855152	0.031036933	0.00045029552
0.12868196	0.031088570	0.00045195696
0.12881240	0.031555346	0.00045450017
0.12894285	0.031937924	0.00045539414
0.12907329	0.032320176	0.00045856525
0.12920373	0.032043363	0.00045733440
0.12933418	0.031588263	0.00045365353
0.12946462	0.031464918	0.00045284057
0.12959506	0.031018134	0.00044983921
0.12972551	0.031496110	0.00045182441
0.12985595	0.031209395	0.00045273278
0.12998639	0.031420105	0.00044936043
0.13011684	0.032078774	0.00045588371
0.13024728	0.032539695	0.00045906451
0.13037772	0.031781526	0.00045249683
0.13050816	0.031296046	0.00044892103
0.13063861	0.032169849	0.00045662514
0.13076905	0.031859310	0.00045162233
0.13089949	0.031707688	0.00045385390
0.13102994	0.031969570	0.00045290149
0.13116038	0.032462805	0.00045622234
0.13129082	0.031897851	0.00045216638
0.13142127	0.031207029	0.00044755877
0.13155171	0.031905147	0.00045348631
0.13168215	0.031803436	0.00045179826
0.13181260	0.032526813	0.00045573640
0.13194304	0.031382723	0.00044930525
0.13207348	0.031098091	0.00044597970
0.13220393	0.031990564	0.00045206983
0.13233437	0.032172868	0.00045416069
0.13246481	0.031315627	0.00044805320
0.13259526	0.031210331	0.00044759784
0.13272570	0.030952217	0.00044423475
0.13285614	0.031566016	0.00044880253
0.13298659	0.031944796	0.00045153337
0.13311703	0.031761029	0.00044746521
0.13324747	0.031072618	0.00044480105
0.13337792	0.032788236	0.00045447049
0.13350836	0.030807041	0.00044385667
0.13363880	0.032090805	0.00045030423
0.13376925	0.031395150	0.00044500501
0.13389969	0.031920537	0.00045019054
0.13403013	0.031979183	0.00045035360
0.13416058	0.032112681	0.00044840242
0.13429102	0.031509766	0.00044753427
0.13442146	0.031877872	0.00044868133
0.13455191	0.031506967	0.00044282411
0.13468235	0.031925325	0.00044980928
0.13481279	0.032023508	0.00044815737
0.13494323	0.031892619	0.00045030814
0.13507368	0.031641237	0.00044647829
0.13520412	0.032758725	0.00045085229
0.13533456	0.030857852	0.00044202397
0.13546501	0.032155638	0.00044702237
0.13559545	0.032004800	0.00044678459
0.13572589	0.032450110	0.00045061051
0.13585634	0.030683196	0.00043519924
0.13598678	0.032284917	0.00044958439
0.13611722	0.031742945	0.00044461342
0.13624767	0.031998133	0.00044571891
0.13637811	0.031653028	0.00044548410
0.13650855	0.031589787	0.00044413498
0.13663900	0.031708669	0.00044384047
0.13676944	0.032128173	0.00044668577
0.13689988	0.031903254	0.00044408859
0.13703033	0.031542828	0.00044348194
0.13716077	0.031440042	0.00044282205
0.13729121	0.031771292	0.00044368856
0.13742166	0.031271665	0.00043957550
0.13755210	0.032215132	0.00044463025
0.13768254	0.031529767	0.00044187770
0.13781299	0.030923047	0.00043924722
0.13794343	0.031521872	0.00044069876
0.13807387	0.030679207	0.00043659298
0.13820432	0.031924759	0.00044268570
0.13833476	0.031259024	0.00043653312
0.13846520	0.031390271	0.00044118501
0.13859565	0.031584287	0.00043928123
0.13872609	0.032063779	0.00044393779
0.13885653	0.031384984	0.00044026640
0.13898698	0.031640553	0.00043958168
0.13911742	0.030840839	0.00043391722
0.13924786	0.031789437	0.00044084289
0.13937830	0.031221412	0.00043710119
0.13950875	0.030536126	0.00043374128
0.13963919	0.031641421	0.00043928585
0.13976963	0.030389745	0.00043186604
0.13990008	0.031609779	0.00044037587
0.14003052	0.031431634	0.00043727230
0.14016096	0.031955243	0.00044358115
0.14029141	0.031567104	0.00043720451
0.14042185	0.031153968	0.00043508787
0.14055229	0.031271878	0.00043801157
0.14068274	0.032473578	0.00044165999
0.14081318	0.031662184	0.00043940030
0.14094362	0.031180286	0.00043526526
0.14107407	0.031844915	0.00043851088
0.14120451	0.031730396	0.00043867953
0.14133495	0.031479984	0.00043468244
0.14146540	0.031048046	0.00043346879
0.14159584	0.031693937	0.00043917217
0.14172628	0.031602968	0.00043475770
0.14185673	0.031981038	0.00044049399
0.14198717	0.031685246	0.00043594763
0.14211761	0.031858355	0.00043702895
0.14224806	0.032110040	0.00044127040
0.14237850	0.031506275	0.00043243358
0.14250894	0.031041607	0.00043255635
0.14263939	0.031850308	0.00043731876
0.14276983	0.031389493	0.00043098043
0.14290027	0.031491631	0.00043529864
0.14303072	0.031245114	0.00043123506
0.14316116	0.030893394	0.00043021216
0.14329160	0.031292178	0.00043285834
0.14342205	0.031427335	0.00043092078
0.14355249	0.030951419	0.00042848400
0.14368293	0.030474246	0.00042840607
0.14381337	0.031446639	0.00042907475
0.14394382	0.031605621	0.00043481552
0.14407426	0.031341958	0.00042906328
0.14420470	0.031694180	0.00043352228
0.14433515	0.030589769	0.00042750009
0.14446559	0.030874445	0.00042693743
0.14459603	0.031246336	0.00042909117
0.14472648	0.031396712	0.00043272028
0.14485692	0.031543739	0.00043024825
0.14498736	0.031107432	0.00042962370
0.14511781	0.031785376	0.00043181722
0.14524825	0.031963604	0.00043493543
0.14537869	0.031917831	0.00043346718
0.14550914	0.030807516	0.00042404647
0.14563958	0.031939365	0.00043517081
0.14577002	0.032147535	0.00043360175
0.14590047	0.031476243	0.00043034720
0.14603091	0.031886072	0.00043387507
0.14616135	0.031729833	0.00043068162
0.14629180	0.031993499	0.00043418065
0.14642224	0.031444705	0.00043204793
0.14655268	0.031737827	0.00043164675
0.14668313	0.030815505	0.00042534189
0.14681357	0.031334802	0.00042997193
0.14694401	0.030700435	0.00042431677
0.14707446	0.031454292	0.00043003087
0.14720490	0.031804035	0.00043012739
0.14733534	0.031621655	0.00043171708
0.14746579	0.030872666	0.00042691991
0.14759623	0.031020556	0.00042634962
0.14772667	0.031539866	0.00042887962
0.14785712	0.030856381	0.00042367385
0.14798756	0.031869222	0.00043311461
0.14811800	0.031487916	0.00042817111
0.14824844	0.031252461	0.00042736005
0.14837889	0.031165954	0.00042657519
0.14850933	0.031457122	0.00042818139
0.14863977	0.031466472	0.00042479842
0.14877022	0.030802610	0.00042483735
0.14890066	0.031087426	0.00042428400
0.14903110	0.031447912	0.00042685279
0.14916155	0.030890680	0.00042516172
0.14929199	0.031411678	0.00042509097
0.14942243	0.031378708	0.00042678516
0.14955288	0.031601775	0.00042921031
0.14968332	0.031314996	0.00042361923
0.14981376	0.030752948	0.00042266972
0.14994421	0.031342569	0.00042375131
0.15007465	0.030373746	0.00041860282
0.15020509	0.030814981	0.00042305689
0.15033554	0.031719723	0.00042655204
0.15046598	0.031865649	0.00043043263
0.15059642	0.031142975	0.00042346899
0.15072687	0.030610558	0.00041913578
0.15085731	0.030639203	0.00042198632
0.15098775	0.030956108	0.00042131969
0.15111820	0.031803867	0.00042843861
0.15124864	0.031166110	0.00042384560
0.15137908	0.031370749	0.00042323535
0.15150953	0.031739806	0.00042878185
0.15163997	0.030970148	0.00042118255
0.15177041	0.031667242	0.00042605761
0.15190086	0.030939709	0.00042191828
0.15203130	0.031329329	0.00042250765
0.15216174	0.031098415	0.00042299286
0.15229219	0.030884064	0.00042181301
0.15242263	0.031506775	0.00042389829
0.15255307	0.031582141	0.00042502178
0.15268351	0.031762926	0.00042441144
0.15281396	0.031212584	0.00042082744
0.15294440	0.030965081	0.00042140746
0.15307484	0.031899424	0.00042583959
0.15320529	0.031086077	0.00042122516
0.15333573	0.031089197	0.00042090058
0.15346617	0.031160201	0.00041983758
0.15359662	0.031458998	0.00042285052
0.15372706	0.031243030	0.00042021208
0.15385750	0.030858134	0.00041861545
0.15398795	0.031388363	0.00042152081
0.15411839	0.030965204	0.00041900568
0.15424883	0.030853176	0.00041698512
0.15437928	0.031652222	0.00042265468
0.15450972	0.030894144	0.00041761038
0.15464016	0.031338062	0.00042122476
0.15477061	0.030664859	0.00041563092
0.15490105	0.031646797	0.00042054799
0.15503149	0.031183855	0.00041924151
0.15516194	0.031555330	0.00042183167
0.15529238	0.030588557	0.00041498665
0.15542282	0.031205141	0.00041852629
0.15555327	0.031322813	0.00041932868
0.15568371	0.031567234	0.00042071115
0.15581415	0.031050335	0.00041825365
0.15594460	0.030987208	0.00041588183
0.15607504	0.030548600	0.00041278227
0.15620548	0.030933044	0.00041557463
0.15633593	0.031475646	0.00041798667
0.15646637	0.031405114	0.00041755333
0.15659681	0.031444357	0.00041942094
0.15672726	0.031475315	0.00041915366
0.15685770	0.031472266	0.00041850695
0.15698814	0.030423705	0.00041194498
0.15711858	0.031587025	0.00041806244
0.15724903	0.031101270	0.00041678095
0.15737947	0.031157513	0.00041655979
0.15750991	0.031576616	0.00041764019
0.15764036	0.030811777	0.00041536817
0.15777080	0.031630877	0.00041853296
0.15790124	0.031008597	0.00041332464
0.15803169	0.031581402	0.00041808366
0.15816213	0.030850331	0.00041421838
0.15829257	0.031180158	0.00041507857
0.15842302	0.031028162	0.00041534996
0.15855346	0.031657249	0.00041745964
0.15868390	0.031245837	0.00041667534
0.15881435	0.031068870	0.00041627973
0.15894479	0.030445615	0.00041156673
0.15907523	0.030761024	0.00041122223
0.15920568	0.031598195	0.00041679590
0.15933612	0.031280779	0.00041449713
0.15946656	0.030721864	0.00041077939
0.15959701	0.031067532	0.00041276936
0.15972745	0.031456143	0.00041645571
0.15985789	0.031483990	0.00041598745
0.15998834	0.030844570	0.00041122064
0.16011878	0.030923883	0.00041336791
0.16024922	0.030685829	0.00040961688
0.16037967	0.031094815	0.00041449539
0.16051011	0.030722021	0.00041017315
0.16064055	0.031766894	0.00041595311
0.16077100	0.030826151	0.00041052216
0.16090144	0.030741847	0.00041271065
0.16103188	0.030861094	0.00040989095
0.16116233	0.030464184	0.00040875775
0.16129277	0.030552685	0.00040760745
0.16142321	0.030882332	0.00040979082
0.16155365	0.031027580	0.00041109763
0.16168410	0.030866794	0.00040935603
0.16181454	0.031323846	0.00041324685
0.16194498	0.030695945	0.00040830305
0.16207543	0.030861735	0.00040921276
0.16220587	0.030456880	0.00040639946
0.16233631	0.030749685	0.00040700785
0.16246676	0.031130993	0.00041182035
0.16259720	0.030660070	0.00040676012
0.16272764	0.031339930	0.00041014044
0.16285809	0.031237612	0.00041051353
0.16298853	0.030822871	0.00040858548
0.16311897	0.031147399	0.00041070180
0.16324942	0.030643266	0.00040743964
0.16337986	0.030326350	0.00040459192
0.16351030	0.031303033	0.00041126763
0.16364075	0.031122195	0.00041067223
0.16377119	0.031013840	0.00040710715
0.16390163	0.031014685	0.00041003000
0.16403208	0.031659188	0.00041221517
0.16416252	0.030821761	0.00040618616
0.16429296	0.031409386	0.00041275519
0.16442341	0.030732362	0.00040459400
0.16455385	0.030811038	0.00040752447
0.16468429	0.030566446	0.00040489959
0.16481474	0.030998349	0.00040601661
0.16494518	0.031445876	0.00041134124
0.16507562	0.031008954	0.00040642182
0.16520607	0.031773411	0.00041160096
0.16533651	0.031509668	0.00041052809
0.16546695	0.031257028	0.00040837845
0.16559740	0.030418944	0.00040412525
0.16572784	0.031278846	0.00040784496
0.16585828	0.030905915	0.00040567174
0.16598872	0.030817302	0.00040641868
0.16611917	0.030704037	0.00040548048
0.16624961	0.030738680	0.00040408491
0.16638005	0.030802335	0.00040618441
0.16651050	0.030491393	0.00040135621
0.16664094	0.031241943	0.00040841655
0.16677138	0.030873048	0.00040424916
0.16690183	0.030581648	0.00040262026
0.16703227	0.031254870	0.00040733233
0.16716271	0.031910450	0.00040938338
0.16729316	0.031405975	0.00040839364
0.16742360	0.031107357	0.00040732152
0.16755404	0.030783947	0.00040382956
0.16768449	0.030929923	0.00040371850
0.16781493	0.031416927	0.00040593115
0.16794537	0.031464563	0.00040769109
0.16807582	0.030623814	0.00040362226
0.16820626	0.030273839	0.00039911126
0.16833670	0.030978742	0.00040430924
0.16846715	0.030937874	0.00040404065
0.16859759	0.031249397	0.00040409682
0.16872803	0.030759076	0.00040232480
0.16885848	0.030513563	0.00040072607
0.16898892	0.030599175	0.00040171653
0.16911936	0.031258196	0.00040659285
0.16924981	0.031080503	0.00040319805
0.16938025	0.030517526	0.00039896834
0.16951069	0.031159973	0.00040487478
0.16964114	0.030149596	0.00039929401
0.16977158	0.031538542	0.00040643803
0.16990202	0.031029255	0.00040128124
0.17003247	0.030376750	0.00039899356
0.17016291	0.031164416	0.00040404755
0.17029335	0.030682036	0.00039939606
0.17042379	0.031169405	0.00040419525
0.17055424	0.031082579	0.00040187013
0.17068468	0.030701702	0.00040037440
0.17081512	0.030690817	0.00040091853
0.17094557	0.030154262	0.00039512188
0.17107601	0.031435698	0.00040466837
0.17120645	0.031440494	0.00040650006
0.17133690	0.030386871	0.00039801631
0.17146734	0.030236310	0.00039592335
0.17159778	0.030287631	0.00039629829
0.17172823	0.031207699	0.00040198256
0.17185867	0.030405898	0.00039828877
0.17198911	0.030087793	0.00039399186
0.17211956	0.030544132	0.00039839174
0.17225000	0.030413598	0.00039664517
0.17238044	0.030415373	0.00039624766
0.17251089	0.031225661	0.00040211792
0.17264133	0.031415398	0.00040133861
0.17277177	0.030558067	0.00039789781
0.17290222	0.030291508	0.00039742821
0.17303266	0.030171363	0.00039260728
0.17316310	0.030989819	0.00040000773
0.17329355	0.030571879	0.00039781475
0.17342399	0.030229540	0.00039400005
0.17355443	0.031072183	0.00040006525
0.17368488	0.031100592	0.00039834228
0.17381532	0.031535973	0.00040364125
0.17394576	0.031230527	0.00040180465
0.17407621	0.031081297	0.00039822443
0.17420665	0.030818677	0.00039760680
0.17433709	0.030811003	0.00039762947
0.17446753	0.030680486	0.00039637607
0.17459798	0.031139246	0.00039986251
0.17472842	0.030717800	0.00039615707
0.17485886	0.031107847	0.00039996873
0.17498931	0.031000136	0.00039870865
0.17511975	0.030903999	0.00039503547
0.17525019	0.030878948	0.00039592416
0.17538064	0.031099283	0.00039846238
0.17551108	0.030935793	0.00039765117
0.17564152	0.031155310	0.00039774753
0.17577197	0.030199085	0.00039157955
0.17590241	0.030799815	0.00039656826
0.17603285	0.030363887	0.00039345015
0.17616330	0.030326239	0.00039258097
0.17629374	0.030230232	0.00039317680
0.17642418	0.030892034	0.00039611752
0.17655463	0.030847703	0.00039632047
0.17668507	0.031372641	0.00039961224
0.17681551	0.030478354	0.00039307287
0.17694596	0.030478795	0.00039350193
0.17707640	0.030621052	0.00039373114
0.17720684	0.030749238	0.00039320219
0.17733729	0.030387682	0.00039341394
0.17746773	0.030615584	0.00039253636
0.17759817	0.030188642	0.00039123238
0.17772862	0.030641468	0.00039494904
0.17785906	0.030582822	0.00039097675
0.17798950	0.030510626	0.00039206488
0.17811995	0.030841908	0.00039370524
0.17825039	0.030808500	0.00039233443
0.17838083	0.031467992	0.00039914598
0.17851128	0.030196729	0.00038852833
0.17864172	0.030252631	0.00039085509
0.17877216	0.030608364	0.00039294562
0.17890260	0.031230762	0.00039531584
0.17903305	0.030954411	0.00039537792
0.17916349	0.031285716	0.00039494745
0.17929393	0.030801670	0.00039317465
0.17942438	0.030517400	0.00039126351
0.17955482	0.031104209	0.00039400210
0.17968526	0.030648401	0.00039208458
0.17981571	0.030560337	0.00039155342
0.17994615	0.031086782	0.00039222301
0.18007659	0.030463381	0.00039215980
0.18020704	0.030467686	0.00038948048
0.18033748	0.031378974	0.00039504208
0.18046792	0.030988995	0.00039441177
0.18059837	0.030906881	0.00039200549
0.18072881	0.030753223	0.00039049197
0.18085925	0.029726118	0.00038510068
0.18098970	0.031163368	0.00039241908
0.18112014	0.030468322	0.00039152943
0.18125058	0.030206495	0.00038650273
0.18138103	0.030964877	0.00039209772
0.18151147	0.030755386	0.00039135183
0.18164191	0.030606513	0.00038914995
0.18177236	0.031673517	0.00039677976
0.18190280	0.030249196	0.00038744138
0.18203324	0.030355556	0.00038706504
0.18216369	0.030619680	0.00039821795
0.18229413	0.030847685	0.00040016405
0.18242457	0.030719211	0.00040404789
0.18255502	0.030531572	0.00040504629
0.18268546	0.030639906	0.00040634704
0.18281590	0.030853303	0.00040943326
0.18294635	0.030022866	0.00040670706
0.18307679	0.030298337	0.00040871945
0.18320723	0.030248150	0.00041305232
0.18333767	0.030272926	0.00041127797
0.18346812	0.030766728	0.00041766602
0.18359856	0.030700578	0.00041789307
0.18372900	0.030211973	0.00041587278
0.18385945	0.030129119	0.00041706296
0.18398989	0.030509681	0.00041845055
0.18412033	0.031478269	0.00042839460
0.18425078	0.030046814	0.00042075622
0.18438122	0.030589516	0.00042277786
0.18451166	0.031261047	0.00042829302
0.18464211	0.030649743	0.00042609682
0.18477255	0.030821340	0.00042926004
0.18490299	0.030626845	0.00043022256
0.18503344	0.029644885	0.00041978252
0.18516388	0.030907329	0.00043334102
0.18529432	0.029644535	0.00042469694
0.18542477	0.030274394	0.00042895215
0.18555521	0.031189719	0.00043772986
0.18568565	0.030212795	0.00042945437
0.18581610	0.030506644	0.00043269049
0.18594654	0.030671457	0.00043452917
0.18607698	0.030122256	0.00043104259
0.18620743	0.029941553	0.00043332370
0.18633787	0.030294735	0.00043721835
0.18646831	0.030387649	0.00043409175
0.18659876	0.030756940	0.00043982398
0.18672920	0.030566657	0.00043892962
0.18685964	0.030299754	0.00043817177
0.18699009	0.030878375	0.00044206847
0.18712053	0.031013658	0.00043251858
0.18725097	0.030343857	0.00042601631
0.18738142	0.029726107	0.00041872415
0.18751186	0.030270477	0.00041971457
0.18764230	0.030896222	0.00042334861
0.18777274	0.030827406	0.00042032819
0.18790319	0.031209445	0.00042132985
0.18803363	0.030275501	0.00041581234
0.18816407	0.029731301	0.00040762239
0.18829452	0.030653479	0.00041486347
0.18842496	0.029789865	0.00040887031
0.18855540	0.030819615	0.00041251440
0.18868585	0.031299658	0.00041698120
0.18881629	0.030506210	0.00040785006
0.18894673	0.030714527	0.00041014600
0.18907718	0.031173695	0.00041136739
0.18920762	0.030890413	0.00040916455
0.18933806	0.031529177	0.00041049556
0.18946851	0.030883546	0.00040658495
0.18959895	0.030288847	0.00040290668
0.18972939	0.030427949	0.00040268620
0.18985984	0.031214037	0.00040586850
0.18999028	0.030989445	0.00040446456
0.19012072	0.030830867	0.00040403306
0.19025117	0.030941231	0.00040117108
0.19038161	0.030345620	0.00039858550
0.19051205	0.030490263	0.00039845616
0.19064250	0.030110738	0.00039604733
0.19077294	0.030615248	0.00039953523
0.19090338	0.030650879	0.00039727193
0.19103383	0.030289197	0.00039513147
0.19116427	0.031313034	0.00039977679
0.19129471	0.030530186	0.00039438726
0.19142516	0.030495428	0.00039511078
0.19155560	0.030528522	0.00039230401
0.19168604	0.031199276	0.00039672185
0.19181649	0.030824499	0.00039596140
0.19194693	0.030726445	0.00039219195
0.19207737	0.030595453	0.00039297472
0.19220781	0.031041406	0.00039231863
0.19233826	0.030191122	0.00038947647
0.19246870	0.030172395	0.00038950393
0.19259914	0.029871686	0.00038436234
0.19272959	0.030428703	0.00038939751
0.19286003	0.030331009	0.00038864059
0.19299047	0.029893869	0.00038368428
0.19312092	0.030406714	0.00038666995
0.19325136	0.030323805	0.00038727005
0.19338180	0.031346206	0.00039267584
0.19351225	0.030594574	0.00039029643
0.19364269	0.030334774	0.00038440176
0.19377313	0.030606481	0.00038885803
0.19390358	0.031366755	0.00039322344
0.19403402	0.030295070	0.00038422834
0.19416446	0.030469170	0.00038752184
0.19429491	0.030657500	0.00038777883
0.19442535	0.030456641	0.00038627264
0.19455579	0.030214133	0.00038530881
0.19468624	0.029781793	0.00038008296
0.19481668	0.030403106	0.00038743212
0.19494712	0.031419595	0.00039103089
0.19507757	0.029505870	0.00037963240
0.19520801	0.030090002	0.00038385894
0.19533845	0.030211087	0.00038216428
0.19546890	0.030587283	0.00038679577
0.19559934	0.031108019	0.00039013125
0.19572978	0.030319975	0.00038341976
0.19586023	0.030531680	0.00038571178
0.19599067	0.029774816	0.00038063982
0.19612111	0.030725775	0.00038421510
0.19625156	0.030178862	0.00038608102
0.19638200	0.030232578	0.00038092387
0.19651244	0.030617382	0.00038622133
0.19664288	0.030146631	0.00038188194
0.19677333	0.029868233	0.00037921597
0.19690377	0.030066470	0.00038165492
0.19703421	0.030164441	0.00038107238
0.19716466	0.029903383	0.00038033166
0.19729510	0.030086658	0.00038141886
0.19742554	0.030678763	0.00038243609
0.19755599	0.030092784	0.00038105094
0.19768643	0.029710688	0.00037981376
0.19781687	0.029755255	0.00037695629
0.19794732	0.030240903	0.00038182156
0.19807776	0.030666877	0.00038308429
0.19820820	0.030904057	0.00038415828
0.19833865	0.031307505	0.00038650004
0.19846909	0.030400144	0.00038091292
0.19859953	0.030634838	0.00038354684
0.19872998	0.030069294	0.00037989944
0.19886042	0.029873632	0.00037719351
0.19899086	0.030667273	0.00038397712
0.19912131	0.030060320	0.00037794922
0.19925175	0.030166061	0.00037953731
0.19938219	0.029548191	0.00037597902
0.19951264	0.030530896	0.00037969761
0.19964308	0.029987584	0.00037834634
0.19977352	0.029856986	0.00037736754
0.19990397	0.030976361	0.00038296054
0.20003441	0.029781024	0.00037778983
0.20016485	0.029883231	0.00037553299
0.20029530	0.030733002	0.00038295245
0.20042574	0.030468281	0.00038041510
0.20055618	0.029863557	0.00037556232
0.20068663	0.030083911	0.00037818019
0.20081707	0.030288372	0.00037793516
0.20094751	0.030438074	0.00037879574
0.20107795	0.030356517	0.00037988387
0.20120840	0.030397515	0.00037813859
0.20133884	0.030217847	0.00037876537
0.20146928	0.030967826	0.00038276765
0.20159973	0.031195589	0.00038354804
0.20173017	0.030465788	0.00037918466
0.20186061	0.030196155	0.00037656949
0.20199106	0.029845899	0.00037606799
0.20212150	0.029604192	0.00037418277
0.20225194	0.030325555	0.00037703175
0.20238239	0.030242060	0.00037682830
0.20251283	0.029468747	0.00037178518
0.20264327	0.029973500	0.00037493620
0.20277372	0.029719412	0.00037429946
0.20290416	0.030539371	0.00037817003
0.20303460	0.030203710	0.00037592093
0.20316505	0.029706971	0.00037272857
0.20329549	0.029857332	0.00037373748
0.20342593	0.030307947	0.00037682057
0.20355638	0.030060490	0.00037520462
0.20368682	0.030417304	0.00037550311
0.20381726	0.029880899	0.00037466990
0.20394771	0.029516611	0.00036870281
0.20407815	0.030141234	0.00037504697
0.20420859	0.030811648	0.00037784819
0.20433904	0.029977638	0.00037241172
0.20446948	0.030075688	0.00037352468
0.20459992	0.030942234	0.00037716478
0.20473037	0.030028822	0.00037179778
0.20486081	0.030113519	0.00037378306
0.20499125	0.030265040	0.00037306956
0.20512170	0.029529017	0.00037032003
0.20525214	0.030304282	0.00037449964
0.20538258	0.029858101	0.00037071035
0.20551302	0.030459639	0.00037424777
0.20564347	0.030123050	0.00037124055
0.20577391	0.030122122	0.00037287486
0.20590435	0.029730594	0.00037033476
0.20603480	0.029926417	0.00036928688
0.20616524	0.029994766	0.00037111102
0.20629568	0.030183130	0.00037310439
0.20642613	0.030063918	0.00037060675
0.20655657	0.030686736	0.00037595707
0.20668701	0.029902810	0.00036952725
0.20681746	0.030459007	0.00037305694
0.20694790	0.029767467	0.00037061146
0.20707834	0.030161197	0.00037102451
0.20720879	0.029737338	0.00036933311
0.20733923	0.029382801	0.00036641352
0.20746967	0.030191935	0.00037026125
0.20760012	0.029964781	0.00037125316
0.20773056	0.029939532	0.00036772933
0.20786100	0.030212952	0.00037329614
0.20799145	0.029517038	0.00036771322
0.20812189	0.030401656	0.00037145803
0.20825233	0.030345716	0.00037172813
0.20838278	0.029737677	0.00036806973
0.20851322	0.030373066	0.00037156589
0.20864366	0.029558117	0.00036831192
0.20877411	0.030135059	0.00036950049
0.20890455	0.030073836	0.00037021657
0.20903499	0.029740554	0.00036757943
0.20916544	0.030095851	0.00036919160
0.20929588	0.029898295	0.00037035906
0.20942632	0.030110145	0.00036824878
0.20955677	0.030330654	0.00037186713
0.20968721	0.029460159	0.00036624320
0.20981765	0.029108882	0.00036246007
0.20994809	0.029515233	0.00036676406
0.21007854	0.029968235	0.00036800196
0.21020898	0.030041476	0.00036810253
0.21033942	0.029999422	0.00036883569
0.21046987	0.030233863	0.00036891164
0.21060031	0.029706158	0.00036745405
0.21073075	0.030467454	0.00037073773
0.21086120	0.030111516	0.00036916916
0.21099164	0.030079144	0.00036820899
0.21112208	0.029910568	0.00036656074
0.21125253	0.030187309	0.00036772849
0.21138297	0.029973337	0.00036884325
0.21151341	0.030028698	0.00036651009
0.21164386	0.029496036	0.00036495501
0.21177430	0.029922453	0.00036602599
0.21190474	0.029948214	0.00036842135
0.21203519	0.030492531	0.00037030188
0.21216563	0.030017988	0.00036628174
0.21229607	0.029989877	0.00036659254
0.21242652	0.029923377	0.00036726279
0.21255696	0.030038118	0.00036604545
0.21268740	0.030203693	0.00036904200
0.21281785	0.030817594	0.00036989228
0.21294829	0.030097329	0.00036825578
0.21307873	0.030073264	0.00036605832
0.21320918	0.030662571	0.00036935629
0.21333962	0.029607085	0.00036412776
0.21347006	0.029928545	0.00036846047
0.21360051	0.030052794	0.00036501135
0.21373095	0.030016841	0.00036639126
0.21386139	0.030130618	0.00036526726
0.21399184	0.029429381	0.00036223642
0.21412228	0.030774517	0.00037023367
0.21425272	0.030430709	0.00036700228
0.21438316	0.029654971	0.00036322318
0.21451361	0.030045558	0.00036690254
0.21464405	0.029575361	0.00036067147
0.21477449	0.030371863	0.00036689552
0.21490494	0.029829304	0.00036393789
0.21503538	0.030072369	0.00036506987
0.21516582	0.030208957	0.00036707760
0.21529627	0.030200801	0.00036377362
0.21542671	0.029610486	0.00036228182
0.21555715	0.030257206	0.00036531141
0.21568760	0.030691811	0.00036827457
0.21581804	0.030175761	0.00036471683
0.21594848	0.029959889	0.00036294270
0.21607893	0.030060722	0.00036433857
0.21620937	0.029562856	0.00036223340
0.21633981	0.029711046	0.00036106072
0.21647026	0.029443739	0.00036120738
0.21660070	0.029638624	0.00036199482
0.21673114	0.030062305	0.00036339091
0.21686159	0.029924896	0.00036282173
0.21699203	0.029960541	0.00036173300
0.21712247	0.029885914	0.00036312366
0.21725292	0.029480183	0.00036245099
0.21738336	0.029657767	0.00036018745
0.21751380	0.030027197	0.00036254646
0.21764425	0.029233897	0.00035879846
0.21777469	0.029194908	0.00035996077
0.21790513	0.029895517	0.00036305302
0.21803558	0.030167550	0.00036239247
0.21816602	0.029866878	0.00036208524
0.21829646	0.030209785	0.00036292314
0.21842691	0.030142505	0.00036261391
0.21855735	0.029925648	0.00036213672
0.21868779	0.029682545	0.00036058143
0.21881823	0.029585012	0.00036006966
0.21894868	0.029555587	0.00035881176
0.21907912	0.029700021	0.00035799428
0.21920956	0.029681816	0.00036082649
0.21934001	0.029497791	0.00035894040
0.21947045	0.030555193	0.00036434035
0.21960089	0.029855473	0.00036093517
0.21973134	0.029215793	0.00035651183
0.21986178	0.030481744	0.00036327568
0.21999222	0.029900710	0.00036223880
0.22012267	0.030264416	0.00036091442
0.22025311	0.030058640	0.00036218678
0.22038355	0.029096714	0.00035395899
0.22051400	0.030459205	0.00036315659
0.22064444	0.030528876	0.00036409743
0.22077488	0.030150083	0.00036087138
0.22090533	0.029936599	0.00036052639
0.22103577	0.029696783	0.00035779081
0.22116621	0.028865042	0.00035272438
0.22129666	0.029424445	0.00035734098
0.22142710	0.029658273	0.00035838492
0.22155754	0.029829365	0.00035888001
0.22168799	0.029917465	0.00035953315
0.22181843	0.029617616	0.00035501717
0.22194887	0.029538146	0.00035770631
0.22207932	0.030041478	0.00035919249
0.22220976	0.029919584	0.00035845059
0.22234020	0.029146057	0.00035542692
0.22247065	0.029428037	0.00035526412
0.22260109	0.030041613	0.00035936663
0.22273153	0.029464705	0.00035684308
0.22286198	0.029602525	0.00035552573
0.22299242	0.029496405	0.00035763065
0.22312286	0.029881942	0.00035683251
0.22325330	0.030204455	0.00035952255
0.22338375	0.029443000	0.00035616582
0.22351419	0.029613867	0.00035618615
0.22364463	0.029749458	0.00035761992
0.22377508	0.030011945	0.00035937162
0.22390552	0.029605230	0.00035457246
0.22403596	0.029327302	0.00035548238
0.22416641	0.029724889	0.00035698176
0.22429685	0.030358594	0.00036009064
0.22442729	0.029852578	0.00035774344
0.22455774	0.029538120	0.00035404258
0.22468818	0.029453051	0.00035357848
0.22481862	0.029704678	0.00035606262
0.22494907	0.029938114	0.00035669957
0.22507951	0.029273241	0.00035412645
0.22520995	0.029422035	0.00035427964
0.22534040	0.029944402	0.00035571172
0.22547084	0.029652945	0.00035579725
0.22560128	0.030068869	0.00035664851
0.22573173	0.028990679	0.00035244167
0.22586217	0.029605425	0.00035486917
0.22599261	0.029507070	0.00035393479
0.22612306	0.029605754	0.00035442684
0.22625350	0.029512956	0.00035294087
0.22638394	0.029881706	0.00035546259
0.22651439	0.029660162	0.00035644948
0.22664483	0.029748856	0.00035378744
0.22677527	0.029673122	0.00035389306
0.22690572	0.029430417	0.00035167190
0.22703616	0.029523175	0.00035383338
0.22716660	0.029158851	0.00035212450
0.22729705	0.029834374	0.00035476712
0.22742749	0.029592531	0.00035295187
0.22755793	0.029865942	0.00035563265
0.22768837	0.029656383	0.00035199392
0.22781882	0.029490429	0.00035334057
0.22794926	0.029722689	0.00035344786
0.22807970	0.029383613	0.00035275145
0.22821015	0.029828489	0.00035477242
0.22834059	0.030068627	0.00035416497
0.22847103	0.029233001	0.00035152728
0.22860148	0.029999445	0.00035591447
0.22873192	0.028694507	0.00034877130
0.22886236	0.029843037	0.00035449676
0.22899281	0.029935972	0.00035345740
0.22912325	0.028857467	0.00034818213
0.22925369	0.029523322	0.00035331838
0.22938414	0.029947550	0.00035311404
0.22951458	0.030032271	0.00035655280
0.22964502	0.029012700	0.00034674608
0.22977547	0.029565659	0.00035145818
0.22990591	0.029700337	0.00035215367
0.23003635	0.029904228	0.00035346317
0.23016680	0.029558702	0.00035171623
0.23029724	0.029438517	0.00035119322
0.23042768	0.029098435	0.00034641812
0.23055813	0.029105482	0.00034909329
0.23068857	0.029285898	0.00035366869
0.23081901	0.029433552	0.00035923200
0.23094946	0.029351172	0.00036133833
0.23107990	0.030225449	0.00036552484
0.23121034	0.029622324	0.00036594482
0.23134079	0.029758566	0.00036908293
0.23147123	0.029362222	0.00036601357
0.23160167	0.029098618	0.00036691145
0.23173212	0.030189765	0.00037458855
0.23186256	0.029316853	0.00037081657
0.23199300	0.029898321	0.00037609625
0.23212344	0.030522460	0.00037733205
0.23225389	0.029272458	0.00037469696
0.23238433	0.030056472	0.00037847706
0.23251477	0.029799657	0.00037726909
0.23264522	0.029766105	0.00037958346
0.23277566	0.029926043	0.00038101841
0.23290610	0.029292202	0.00037875712
0.23303655	0.029435637	0.00038183245
0.23316699	0.029393765	0.00037903589
0.23329743	0.029556538	0.00038240011
0.23342788	0.030043988	0.00038355324
0.23355832	0.029856426	0.00038346911
0.23368876	0.029934128	0.00038402759
0.23381921	0.029458920	0.00038030933
0.23394965	0.029040914	0.00037685299
0.23408009	0.029196702	0.00038017171
0.23421054	0.029692782	0.00038059185
0.23434098	0.028835732	0.00037990867
0.23447142	0.029905707	0.00038379555
0.23460187	0.029069235	0.00038069530
0.23473231	0.029250580	0.00038158555
0.23486275	0.029226994	0.00038042078
0.23499320	0.029704706	0.00038474461
0.23512364	0.029931498	0.00038621033
0.23525408	0.029797950	0.00038486533
0.23538453	0.029373403	0.00038207041
0.23551497	0.029153095	0.00037996487
0.23564541	0.029283566	0.00038299686
0.23577586	0.029299991	0.00038504638
0.23590630	0.029361079	0.00038162267
0.23603674	0.029195011	0.00038387709
0.23616719	0.029783808	0.00038407096
0.23629763	0.029785339	0.00038570081
0.23642807	0.029412411	0.00038575940
0.23655851	0.028576745	0.00038035184
0.23668896	0.029277860	0.00038443343
0.23681940	0.029925982	0.00038925916
0.23694984	0.029624059	0.00038370780
0.23708029	0.029427336	0.00038659198
0.23721073	0.030001048	0.00038794553
0.23734117	0.030686533	0.00039545018
0.23747162	0.029450701	0.00038643933
0.23760206	0.028852538	0.00038229965
0.23773250	0.029500756	0.00038835941
0.23786295	0.030077953	0.00039168156
0.23799339	0.028767630	0.00038282478
0.23812383	0.029711126	0.00039012071
0.23825428	0.029335285	0.00038459870
0.23838472	0.029924245	0.00038994656
0.23851516	0.029000404	0.00038715816
0.23864561	0.030037700	0.00039099870
0.23877605	0.029360184	0.00038903853
0.23890649	0.029752941	0.00038902456
0.23903694	0.029109799	0.00038702347
0.23916738	0.029652247	0.00038953054
0.23929782	0.029092035	0.00038799488
0.23942827	0.029475039	0.00039008100
0.23955871	0.030130052	0.00039574752
0.23968915	0.029350862	0.00038658937
0.23981960	0.030179845	0.00039528181
0.23995004	0.029746664	0.00039056679
0.24008048	0.029634857	0.00039232091
0.24021093	0.029481565	0.00039130378
0.24034137	0.029662712	0.00038985221
0.24047181	0.029884595	0.00039176456
0.24060226	0.029346606	0.00039281528
0.24073270	0.030340552	0.00039515501
0.24086314	0.029587295	0.00039502937
0.24099358	0.029850623	0.00039211225
0.24112403	0.029125958	0.00038841379
0.24125447	0.029178783	0.00039002140
0.24138491	0.028846258	0.00038708750
0.24151536	0.030543765	0.00039862210
0.24164580	0.028937779	0.00038799341
0.24177624	0.029453338	0.00039124085
0.24190669	0.029294649	0.00039245417
0.24203713	0.029838309	0.00039459280
0.24216757	0.029161505	0.00039035783
0.24229802	0.029457798	0.00039462702
0.24242846	0.029303980	0.00039004949
0.24255890	0.029699657	0.00039449777
0.24268935	0.029681669	0.00039331054
0.24281979	0.029509658	0.00039329519
0.24295023	0.028836884	0.00039108601
0.24308068	0.029813677	0.00039418274
0.24321112	0.029378448	0.00039251765
0.24334156	0.029816115	0.00039813725
0.24347201	0.029961755	0.00039482170
0.24360245	0.029336133	0.00039574929
0.24373289	0.029577426	0.00039446116
0.24386334	0.029598554	0.00039593702
0.24399378	0.029315082	0.00039376594
0.24412422	0.029899454	0.00039582843
0.24425467	0.029437744	0.00039441633
0.24438511	0.028787607	0.00039152436
0.24451555	0.029250959	0.00039330530
0.24464600	0.030180368	0.00039914382
0.24477644	0.029377159	0.00039335788
0.24490688	0.029355949	0.00039598601
0.24503733	0.029537659	0.00039729152
0.24516777	0.029219481	0.00039187596
0.24529821	0.029374396	0.00039729090
0.24542865	0.029183902	0.00039345862
0.24555910	0.029055545	0.00039495370
0.24568954	0.028837418	0.00039268140
0.24581998	0.029091164	0.00039267822
0.24595043	0.029546079	0.00039701533
0.24608087	0.029463218	0.00039690523
0.24621131	0.028948692	0.00038999952
0.24634176	0.029322721	0.00039683499
0.24647220	0.028576186	0.00039028032
0.24660264	0.029086692	0.00039589154
0.24673309	0.029149312	0.00039397713
0.24686353	0.029280323	0.00039545681
0.24699397	0.029753481	0.00039822304
0.24712442	0.029007166	0.00039552403
0.24725486	0.028754326	0.00039047708
0.24738530	0.028875513	0.00039546599
0.24751575	0.029035428	0.00039402929
0.24764619	0.028692520	0.00039456332
0.24777663	0.029160686	0.00039625042
0.24790708	0.028751171	0.00039284722
0.24803752	0.028535511	0.00039303494
0.24816796	0.028639981	0.00039338006
0.24829841	0.028975818	0.00039347367
0.24842885	0.028865405	0.00039687142
0.24855929	0.029631738	0.00039819765
0.24868974	0.028886330	0.00039700033
0.24882018	0.029808984	0.00040153115
0.24895062	0.029195518	0.00039379145
0.24908107	0.028817215	0.00039608472
0.24921151	0.029123346	0.00039609460
0.24934195	0.028848715	0.00039527862
0.24947240	0.029536492	0.00040010770
0.24960284	0.028960002	0.00039635791
0.24973328	0.028769684	0.00039413937
0.24986372	0.028587696	0.00039502519
0.24999417	0.029192377	0.00039775462
0.25012461	0.028617790	0.00039571059
0.25025505	0.029182289	0.00039610873
0.25038550	0.029213006	0.00039732508
0.25051594	0.029111608	0.00039903590
0.25064638	0.029622091	0.00040029672
0.25077683	0.029714606	0.00040201007
0.25090727	0.028307529	0.00039548709
0.25103771	0.029481472	0.00039932927
0.25116816	0.030730524	0.00040771937
0.25129860	0.029428352	0.00039982285
0.25142904	0.029162501	0.00039857342
0.25155949	0.029164122	0.00040014768
0.25168993	0.029441595	0.00040026102
0.25182037	0.029489927	0.00040053725
0.25195082	0.029067666	0.00039792352
0.25208126	0.028835505	0.00039764749
0.25221170	0.028631000	0.00039694757
0.25234215	0.029114208	0.00039741254
0.25247259	0.029019307	0.00039790615
0.25260303	0.029336443	0.00040294169
0.25273348	0.028897312	0.00039563966
0.25286392	0.028746120	0.00039931061
0.25299436	0.029325576	0.00040004293
0.25312481	0.029507952	0.00040293282
0.25325525	0.029083027	0.00039899326
0.25338569	0.029017974	0.00039760603
0.25351614	0.029143392	0.00039952271
0.25364658	0.029130562	0.00040058919
0.25377702	0.029238014	0.00040071396
0.25390747	0.029177188	0.00040187114
0.25403791	0.028777587	0.00039570758
0.25416835	0.028646646	0.00039920579
0.25429879	0.028872933	0.00039909305
0.25442924	0.029329783	0.00040023071
0.25455968	0.029677063	0.00040346169
0.25469012	0.029199292	0.00040086350
0.25482057	0.029310402	0.00040110847
0.25495101	0.029042448	0.00039937199
0.25508145	0.029422964	0.00040044619
0.25521190	0.029533214	0.00040525266
0.25534234	0.028659279	0.00039576080
0.25547278	0.029146363	0.00039804295
0.25560323	0.029014560	0.00039896175
0.25573367	0.029393356	0.00040536943
0.25586411	0.029631426	0.00041481586
0.25599456	0.029407978	0.00041714058
0.25612500	0.028572932	0.00041315314
0.25625544	0.029286548	0.00042159832
0.25638589	0.029444826	0.00042760008
0.25651633	0.028570766	0.00042207051
0.25664677	0.029676320	0.00043271681
0.25677722	0.029222191	0.00042975108
0.25690766	0.029020438	0.00043151062
0.25703810	0.029343330	0.00043737375
0.25716855	0.029020975	0.00043674462
0.25729899	0.028879652	0.00043769686
0.25742943	0.028410285	0.00043753358
0.25755988	0.029264068	0.00044125330
0.25769032	0.029378460	0.00044900038
0.25782076	0.029332503	0.00044627623
0.25795121	0.029927114	0.00045384956
0.25808165	0.028401814	0.00044749095
0.25821209	0.029236810	0.00045087976
0.25834253	0.028271092	0.00044841941
0.25847298	0.028890719	0.00045425119
0.25860342	0.029570269	0.00046295830
0.25873386	0.029029743	0.00045822032
0.25886431	0.028506907	0.00045678922
0.25899475	0.029349764	0.00046382605
0.25912519	0.029275911	0.00046640725
0.25925564	0.028207750	0.00046020319
0.25938608	0.028671736	0.00046612478
0.25951652	0.029912571	0.00047412504
0.25964697	0.030140594	0.00047912935
0.25977741	0.028812504	0.00047121165
0.25990785	0.028685208	0.00047138638
0.26003830	0.029141242	0.00047382893
0.26016874	0.028669618	0.00047652656
0.26029918	0.029262209	0.00047459805
0.26042963	0.028545327	0.00047447667
0.26056007	0.028779729	0.00047673697
0.26069051	0.029123163	0.00048143504
0.26082096	0.029549132	0.00047988613
0.26095140	0.028715450	0.00048089929
0.26108184	0.029084440	0.00047996252
0.26121229	0.029029405	0.00048217427
0.26134273	0.029850991	0.00048871570
0.26147317	0.028908657	0.00048424963
0.26160362	0.028741482	0.00048423331
0.26173406	0.028785777	0.00048472043
0.26186450	0.028803845	0.00048531483
0.26199495	0.029065920	0.00048692383
0.26212539	0.029413496	0.00049062469
0.26225583	0.029274291	0.00049254447
0.26238628	0.028028506	0.00048288609
0.26251672	0.029325605	0.00049028268
0.26264716	0.029355618	0.00049316102
0.26277760	0.029687161	0.00049797791
0.26290805	0.028978865	0.00049387425
0.26303849	0.029128850	0.00049288086
0.26316893	0.029564627	0.00050112966
0.26329938	0.029448726	0.00049423036
0.26342982	0.028843436	0.00049516169
0.26356026	0.030055756	0.00050354262
0.26369071	0.028259622	0.00049444653
0.26382115	0.028777591	0.00049638680
0.26395159	0.029331082	0.00050024193
0.26408204	0.028163823	0.00049131494
0.26421248	0.029731958	0.00050832176
0.26434292	0.028577931	0.00049624201
0.26447337	0.028953706	0.00050223254
0.26460381	0.028978672	0.00050110956
0.26473425	0.029109597	0.00050303403
0.26486470	0.028613386	0.00050462339
0.26499514	0.028643693	0.00050059356
0.26512558	0.029090982	0.00050792824
0.26525603	0.028640927	0.00050792668
[truncated: 573 more rows]
