# Supplementary material for: Rationally seeded computational protein design of ɑ-helical barrels
Source: Nat Chem Biol. 2024 Jun 20;20(8):991–9. doi: 10.1038/s41589-024-01642-0 (PMC11288890; doi:10.1038/s41589-024-01642-0)
Supplement: Supplementary file 3 — PDB and .mtz files used for making figure panels b–d and j–m. [file 41589_2024_1642_MOESM3_ESM.zip › KIA_RP_RSPD_NatChemBiol_data_Figure2/scapCC6_LLIA_panels_e-h/SAXS_panel_i/SAXS_raw_SEC_scapCC6_LLIA/b21-443535_00535.dat]

0.0045000000	1.9999982	0.014005535
0.0046304432	1.8268898	0.013332476
0.0047608865	1.6565919	0.012220198
0.0048913297	1.5431460	0.011624637
0.0050217729	1.3872260	0.010647997
0.0051522162	1.2582540	0.010140946
0.0052826594	1.1478053	0.0092348978
0.0054131026	1.0787043	0.0089798533
0.0055435459	1.0050806	0.0084887229
0.0056739891	0.93940835	0.0080212246
0.0058044323	0.85858125	0.0075841192
0.0059348756	0.81247824	0.0072215295
0.0060653188	0.75577120	0.0067894901
0.0061957621	0.69978403	0.0065494834
0.0063262053	0.65860853	0.0063380504
0.0064566485	0.61818116	0.0060074240
0.0065870918	0.56464381	0.0057277773
0.0067175350	0.54877592	0.0055426256
0.0068479782	0.53287752	0.0054617490
0.0069784215	0.50324484	0.0052248707
0.0071088647	0.47850679	0.0050835985
0.0072393079	0.45371324	0.0048548393
0.0073697512	0.41800512	0.0046208868
0.0075001944	0.41365182	0.0045682987
0.0076306376	0.38204460	0.0043634465
0.0077610809	0.37606076	0.0042520573
0.0078915241	0.35865775	0.0041854625
0.0080219673	0.33809782	0.0039699363
0.0081524106	0.32137634	0.0039154405
0.0082828538	0.30893603	0.0037044181
0.0084132970	0.30092039	0.0037382136
0.0085437403	0.29254536	0.0036048098
0.0086741835	0.27225339	0.0034526132
0.0088046267	0.26213279	0.0033698283
0.0089350700	0.25652734	0.0032874615
0.0090655132	0.24701524	0.0031614107
0.0091959565	0.24232247	0.0032229547
0.0093263997	0.22784958	0.0029969832
0.0094568429	0.22574402	0.0029783192
0.0095872862	0.22303122	0.0029843796
0.0097177294	0.21028682	0.0028339616
0.0098481726	0.20168986	0.0027841149
0.0099786159	0.20081892	0.0027481092
0.010109059	0.18774076	0.0026095248
0.010239502	0.18304669	0.0025998747
0.010369946	0.17612677	0.0025053823
0.010500389	0.17599220	0.0024864204
0.010630832	0.17296359	0.0024579009
0.010761275	0.16373337	0.0023515590
0.010891719	0.15924002	0.0023319515
0.011022162	0.15562431	0.0022436740
0.011152605	0.14879898	0.0021939213
0.011283048	0.14685327	0.0021999410
0.011413491	0.14423046	0.0021157807
0.011543935	0.14040474	0.0020746699
0.011674378	0.13828273	0.0020384246
0.011804821	0.13562346	0.0019618524
0.011935264	0.13178520	0.0019363432
0.012065708	0.12663797	0.0018720650
0.012196151	0.12813331	0.0018601328
0.012326594	0.12376902	0.0018362871
0.012457037	0.12347514	0.0018120918
0.012587481	0.11983912	0.0017495228
0.012717924	0.11879282	0.0017187495
0.012848367	0.11855965	0.0016982208
0.012978810	0.11620536	0.0016650109
0.013109253	0.11278076	0.0015971985
0.013239697	0.11301397	0.0016077730
0.013370140	0.11182255	0.0015860158
0.013500583	0.10902036	0.0015603022
0.013631026	0.10745326	0.0015323906
0.013761470	0.10444972	0.0015148781
0.013891913	0.10233155	0.0014606874
0.014022356	0.10118030	0.0014662272
0.014152799	0.099132571	0.0014317505
0.014283243	0.098811345	0.0014185558
0.014413686	0.10028456	0.0014447765
0.014544129	0.097313249	0.0013997922
0.014674572	0.097506642	0.0013864593
0.014805016	0.096447544	0.0013765585
0.014935459	0.097648783	0.0013806862
0.015065902	0.092724322	0.0013411573
0.015196345	0.094950991	0.0013498473
0.015326788	0.091900892	0.0013216653
0.015457232	0.092531328	0.0013190526
0.015587675	0.090604645	0.0012914561
0.015718118	0.088470823	0.0012809757
0.015848561	0.089370299	0.0012693569
0.015979005	0.087348774	0.0012614281
0.016109448	0.088897120	0.0012689234
0.016239891	0.085375048	0.0012308731
0.016370334	0.086028782	0.0012274805
0.016500778	0.083648905	0.0012147292
0.016631221	0.086026139	0.0012197688
0.016761664	0.082537858	0.0011939460
0.016892107	0.083967807	0.0011940697
0.017022551	0.084808253	0.0011950753
0.017152994	0.081985388	0.0011768775
0.017283437	0.083360140	0.0011728076
0.017413880	0.079762465	0.0011426162
0.017544323	0.081475345	0.0011559401
0.017674767	0.082669872	0.0011495239
0.017805210	0.081422805	0.0011514923
0.017935653	0.079007757	0.0011187938
0.018066096	0.075785126	0.0010983346
0.018196540	0.078510358	0.0011145475
0.018326983	0.077121272	0.0010908775
0.018457426	0.077548426	0.0010908257
0.018587869	0.077419155	0.0010936696
0.018718313	0.076942611	0.0010805949
0.018848756	0.075371888	0.0010760826
0.018979199	0.074032853	0.0010470873
0.019109642	0.075951582	0.0010624937
0.019240086	0.074269783	0.0010486568
0.019370529	0.074326242	0.0010474719
0.019500972	0.072364765	0.0010206402
0.019631415	0.073298566	0.0010300270
0.019761858	0.073430818	0.0010233328
0.019892302	0.072535106	0.0010159933
0.020022745	0.070080569	0.00099567954
0.020153188	0.071704606	0.0010075285
0.020283631	0.071755839	0.0010017427
0.020414075	0.070702649	0.00098340473
0.020544518	0.072161984	0.00099460445
0.020674961	0.069499832	0.00097328757
0.020805404	0.067511570	0.00096239086
0.020935848	0.072543227	0.00099142000
0.021066291	0.070069800	0.00096797742
0.021196734	0.068668569	0.00095400620
0.021327177	0.069188366	0.00096039383
0.021457621	0.066835290	0.00093414280
0.021588064	0.066129474	0.00093437136
0.021718507	0.067794484	0.00093254863
0.021848950	0.066932722	0.00093577839
0.021979393	0.067294327	0.00093061297
0.022109837	0.067416726	0.00092508044
0.022240280	0.067535875	0.00092015455
0.022370723	0.065441352	0.00091376732
0.022501166	0.065788173	0.00090486554
0.022631610	0.066066568	0.00090715159
0.022762053	0.065976368	0.00089765842
0.022892496	0.065785781	0.00090185221
0.023022939	0.064947032	0.00089068801
0.023153383	0.065495670	0.00089277224
0.023283826	0.065378247	0.00088445938
0.023414269	0.063475129	0.00087396105
0.023544712	0.064537179	0.00087677944
0.023675156	0.063348933	0.00087181043
0.023805599	0.064021476	0.00086365692
0.023936042	0.064310857	0.00087686645
0.024066485	0.062877438	0.00085811843
0.024196928	0.062277246	0.00084709245
0.024327372	0.061711784	0.00084111511
0.024457815	0.062200146	0.00084808626
0.024588258	0.063132442	0.00084842754
0.024718701	0.061220629	0.00083241270
0.024849145	0.061791478	0.00083153404
0.024979588	0.061736010	0.00083146563
0.025110031	0.061534246	0.00082942538
0.025240474	0.060703886	0.00081890286
0.025370918	0.061245013	0.00081981178
0.025501361	0.063166640	0.00083056497
0.025631804	0.060539770	0.00081720921
0.025762247	0.060669200	0.00080556401
0.025892691	0.060583780	0.00081146948
0.026023134	0.059772744	0.00080197550
0.026153577	0.060424165	0.00080889657
0.026284020	0.059587254	0.00078939019
0.026414463	0.060548863	0.00080093513
0.026544907	0.059286153	0.00078678391
0.026675350	0.059675885	0.00079652753
0.026805793	0.060364866	0.00079262835
0.026936236	0.058806582	0.00078062501
0.027066680	0.059266863	0.00077874835
0.027197123	0.057607473	0.00077389771
0.027327566	0.057135274	0.00076350074
0.027458009	0.058856135	0.00077335079
0.027588453	0.057592822	0.00076216671
0.027718896	0.057396368	0.00076467169
0.027849339	0.057875923	0.00075508126
0.027979782	0.055210076	0.00074384240
0.028110226	0.057605299	0.00075496325
0.028240669	0.056979445	0.00075135571
0.028371112	0.057184194	0.00074777493
0.028501555	0.057895125	0.00075334607
0.028631998	0.056978765	0.00074236404
0.028762442	0.057145061	0.00074860743
0.028892885	0.056573548	0.00074329416
0.029023328	0.057197589	0.00074014589
0.029153771	0.056648228	0.00073309863
0.029284215	0.057340178	0.00073896352
0.029414658	0.055712085	0.00072555290
0.029545101	0.056027130	0.00072695000
0.029675544	0.056619516	0.00072979731
0.029805988	0.054885915	0.00071625303
0.029936431	0.056414800	0.00072320584
0.030066874	0.055184017	0.00071105938
0.030197317	0.055969888	0.00071803300
0.030327760	0.056074764	0.00071690303
0.030458204	0.055353882	0.00071354410
0.030588647	0.055328703	0.00070829375
0.030719090	0.054584418	0.00070297849
0.030849533	0.054754569	0.00070054198
0.030979977	0.054975299	0.00070719629
0.031110420	0.054533250	0.00069296297
0.031240863	0.053671387	0.00069283502
0.031371306	0.053754473	0.00068842274
0.031501750	0.054813507	0.00069557079
0.031632193	0.053991628	0.00068724688
0.031762636	0.054245707	0.00069193951
0.031893079	0.053718773	0.00068112942
0.032023523	0.055794076	0.00070093694
0.032153966	0.053024383	0.00067504231
0.032284409	0.054516230	0.00068607528
0.032414852	0.053710633	0.00067798107
0.032545295	0.053575920	0.00067877151
0.032675739	0.054187605	0.00067723597
0.032806182	0.053088001	0.00066932148
0.032936625	0.053029916	0.00066605387
0.033067068	0.053442096	0.00067223821
0.033197512	0.052962861	0.00066084678
0.033327955	0.053976520	0.00067349477
0.033458398	0.052629571	0.00065998381
0.033588841	0.052083010	0.00065607827
0.033719285	0.052750648	0.00065814793
0.033849728	0.053266902	0.00066196684
0.033980171	0.052461186	0.00065382382
0.034110614	0.051312010	0.00064698287
0.034241058	0.052020283	0.00065167806
0.034371501	0.051688005	0.00065490544
0.034501944	0.051780870	0.00065566149
0.034632387	0.052867743	0.00067745528
0.034762830	0.051618651	0.00067241472
0.034893274	0.051580405	0.00067317263
0.035023717	0.051547771	0.00067719951
0.035154160	0.050924948	0.00067587539
0.035284603	0.051157774	0.00068022623
0.035415047	0.050017654	0.00067708445
0.035545490	0.050422302	0.00067828750
0.035675933	0.051600411	0.00068635838
0.035806376	0.050872571	0.00068552501
0.035936820	0.050336267	0.00067879178
0.036067263	0.051195760	0.00069050928
0.036197706	0.051656956	0.00069060163
0.036328149	0.050812512	0.00069127490
0.036458593	0.049654456	0.00068064044
0.036589036	0.050092410	0.00068709522
0.036719479	0.049742138	0.00068813933
0.036849922	0.049855821	0.00069270361
0.036980365	0.050108385	0.00068906858
0.037110809	0.050129362	0.00069670161
0.037241252	0.050495200	0.00069399342
0.037371695	0.050029667	0.00069748130
0.037502138	0.051100679	0.00070592390
0.037632582	0.049626806	0.00069723794
0.037763025	0.049971694	0.00069410961
0.037893468	0.050055462	0.00070312296
0.038023911	0.048953877	0.00069010450
0.038154355	0.048408911	0.00069338818
0.038284798	0.048874066	0.00069458994
0.038415241	0.049715739	0.00070378408
0.038545684	0.048922783	0.00069654779
0.038676128	0.049001612	0.00069880143
0.038806571	0.050171303	0.00070945483
0.038937014	0.049051283	0.00070108755
0.039067457	0.048314844	0.00069554243
0.039197900	0.048827836	0.00070572151
0.039328344	0.047942208	0.00069400315
0.039458787	0.048769801	0.00070202478
0.039589230	0.046861540	0.00068165353
0.039719673	0.048244519	0.00068206940
0.039850117	0.048205694	0.00067800679
0.039980560	0.047962971	0.00067492732
0.040111003	0.048232243	0.00067452518
0.040241446	0.048808022	0.00067632096
0.040371890	0.048028304	0.00066938357
0.040502333	0.048087812	0.00066538272
0.040632776	0.048227856	0.00066924413
0.040763219	0.046769410	0.00065411933
0.040893663	0.048429446	0.00066679609
0.041024106	0.048969556	0.00066521702
0.041154549	0.048112494	0.00066356583
0.041284992	0.048330988	0.00066088405
0.041415435	0.046779821	0.00065026808
0.041545879	0.046918281	0.00064727879
0.041676322	0.046225567	0.00064886855
0.041806765	0.046874432	0.00064575081
0.041937208	0.047979840	0.00065553361
0.042067652	0.046009471	0.00063692330
0.042198095	0.046982051	0.00064748115
0.042328538	0.047422282	0.00064850717
0.042458981	0.046976103	0.00064844621
0.042589425	0.046231024	0.00063317231
0.042719868	0.048229103	0.00065055206
0.042850311	0.046683378	0.00063740416
0.042980754	0.046908836	0.00063923002
0.043111198	0.046857084	0.00063528660
0.043241641	0.046733824	0.00063909415
0.043372084	0.046700400	0.00063662666
0.043502527	0.046743613	0.00063374691
0.043632970	0.045163011	0.00062288427
0.043763414	0.046967236	0.00063508769
0.043893857	0.046854419	0.00063234658
0.044024300	0.046791813	0.00063428627
0.044154743	0.047131067	0.00063303557
0.044285187	0.045926244	0.00062461860
0.044415630	0.045942868	0.00062797971
0.044546073	0.047765978	0.00063266880
0.044676516	0.045477986	0.00061932582
0.044806960	0.046764796	0.00062857039
0.044937403	0.046217934	0.00062404483
0.045067846	0.045548691	0.00061902374
0.045198289	0.046018344	0.00061847885
0.045328733	0.047098852	0.00062809069
0.045459176	0.045570048	0.00061754472
0.045589619	0.045462444	0.00061457445
0.045720062	0.046654579	0.00062260474
0.045850505	0.046219810	0.00061597799
0.045980949	0.046065782	0.00061800309
0.046111392	0.046248344	0.00061828495
0.046241835	0.045554547	0.00061302418
0.046372278	0.044148069	0.00060692561
0.046502722	0.046197980	0.00062808339
0.046633165	0.045699368	0.00062694942
0.046763608	0.045860862	0.00063082783
0.046894051	0.045716045	0.00063298111
0.047024495	0.045718738	0.00063743718
0.047154938	0.045519306	0.00063472015
0.047285381	0.044899431	0.00063331418
0.047415824	0.044662461	0.00062835530
0.047546267	0.044847155	0.00063941327
0.047676711	0.044785388	0.00063494425
0.047807154	0.044259477	0.00063485866
0.047937597	0.045030183	0.00063611378
0.048068040	0.045158864	0.00064275879
0.048198484	0.045797971	0.00064734278
0.048328927	0.045702151	0.00064664076
0.048459370	0.043529060	0.00063552487
0.048589813	0.044818971	0.00064163209
0.048720257	0.045340514	0.00064910030
0.048850700	0.045286474	0.00064732785
0.048981143	0.046026026	0.00065390520
0.049111586	0.043903907	0.00064175252
0.049242030	0.044578464	0.00064537295
0.049372473	0.044718824	0.00064931010
0.049502916	0.044664689	0.00064621840
0.049633359	0.044784379	0.00064964786
0.049763802	0.045229074	0.00065485969
0.049894246	0.045099955	0.00065258423
0.050024689	0.043707683	0.00064351067
0.050155132	0.045575936	0.00065448899
0.050285575	0.044523371	0.00065233663
0.050416019	0.043504073	0.00064141529
0.050546462	0.044582843	0.00065279544
0.050676905	0.043583324	0.00064419289
0.050807348	0.042974705	0.00064240274
0.050937792	0.043531888	0.00064406609
0.051068235	0.044077689	0.00065065738
0.051198678	0.044709091	0.00065380900
0.051329121	0.043335549	0.00064836056
0.051459565	0.044516999	0.00065484890
0.051590008	0.044173528	0.00065364378
0.051720451	0.045545599	0.00066208385
0.051850894	0.043595066	0.00064949998
0.051981337	0.043486691	0.00064836777
0.052111781	0.044529214	0.00065962366
0.052242224	0.043685804	0.00065055285
0.052372667	0.043385992	0.00065286557
0.052503110	0.042154489	0.00064081932
0.052633554	0.043759705	0.00065246699
0.052763997	0.043770756	0.00065457612
0.052894440	0.043088435	0.00065059811
0.053024883	0.043722336	0.00065364321
0.053155327	0.043195685	0.00065227562
0.053285770	0.042869584	0.00064640526
0.053416213	0.042956976	0.00065053217
0.053546656	0.043649935	0.00065676873
0.053677100	0.043861130	0.00065550187
0.053807543	0.043390715	0.00065380450
0.053937986	0.043597608	0.00065768899
0.054068429	0.042316761	0.00064597735
0.054198872	0.043670354	0.00065587785
0.054329316	0.042006295	0.00064852398
0.054459759	0.042923103	0.00065414783
0.054590202	0.044033257	0.00066050814
0.054720645	0.042736731	0.00065019521
0.054851089	0.043663577	0.00065883623
0.054981532	0.042259478	0.00064677194
0.055111975	0.043881321	0.00066167802
0.055242418	0.042923213	0.00065295147
0.055372862	0.042250906	0.00064906976
0.055503305	0.043560549	0.00065914664
0.055633748	0.041202831	0.00064073212
0.055764191	0.042765377	0.00065199864
0.055894635	0.043088350	0.00065792390
0.056025078	0.042249813	0.00064774535
0.056155521	0.043278849	0.00066082042
0.056285964	0.044027284	0.00066153578
0.056416407	0.043257191	0.00065925756
0.056546851	0.041931902	0.00065150166
0.056677294	0.043385950	0.00066036370
0.056807737	0.042233571	0.00065281856
0.056938180	0.042023656	0.00064949343
0.057068624	0.041912669	0.00064856351
0.057199067	0.042590503	0.00065888554
0.057329510	0.042779033	0.00065609881
0.057459953	0.041133582	0.00064457146
0.057590397	0.042618010	0.00065656856
0.057720840	0.042757106	0.00066082307
0.057851283	0.042342821	0.00065335059
0.057981726	0.041787400	0.00064779056
0.058112170	0.043351034	0.00065915862
0.058242613	0.041294291	0.00064370067
0.058373056	0.041806436	0.00064628458
0.058503499	0.042049348	0.00064521615
0.058633942	0.042320656	0.00064960498
0.058764386	0.042679670	0.00064768810
0.058894829	0.043283293	0.00065592953
0.059025272	0.042539655	0.00064629197
0.059155715	0.041315594	0.00063733744
0.059286159	0.040831598	0.00063319332
0.059416602	0.041687955	0.00063838978
0.059547045	0.042045231	0.00064212205
0.059677488	0.041851093	0.00064021153
0.059807932	0.042718228	0.00064250265
0.059938375	0.041611960	0.00064111980
0.060068818	0.041619790	0.00063129766
0.060199261	0.040681844	0.00062866445
0.060329705	0.041792663	0.00063333730
0.060460148	0.040848454	0.00062729638
0.060590591	0.040483742	0.00062182685
0.060721034	0.041499543	0.00062860802
0.060851477	0.041981712	0.00063372883
0.060981921	0.041665340	0.00063315900
0.061112364	0.041766627	0.00062797231
0.061242807	0.040638915	0.00062101226
0.061373250	0.041193703	0.00062498621
0.061503694	0.040892735	0.00062261668
0.061634137	0.041590696	0.00062734032
0.061764580	0.041150749	0.00062648443
0.061895023	0.041264489	0.00062261698
0.062025467	0.040607301	0.00062161167
0.062155910	0.041175598	0.00062262934
0.062286353	0.042157595	0.00063087384
0.062416796	0.039837568	0.00061437373
0.062547240	0.041188340	0.00062282468
0.062677683	0.041604282	0.00062696645
0.062808126	0.040542415	0.00061730065
0.062938569	0.040737801	0.00061898111
0.063069012	0.041712907	0.00062753556
0.063199456	0.040781735	0.00061703157
0.063329899	0.040272796	0.00061341292
0.063460342	0.040279435	0.00061302041
0.063590785	0.040181864	0.00061202789
0.063721229	0.040939452	0.00061997918
0.063851672	0.039863434	0.00061200154
0.063982115	0.040813072	0.00061628934
0.064112558	0.041401908	0.00062132142
0.064243002	0.040932559	0.00061661604
0.064373445	0.040859216	0.00061447119
0.064503888	0.040263748	0.00061341607
0.064634331	0.041567455	0.00062114575
0.064764774	0.040468293	0.00061432499
0.064895218	0.040898922	0.00061486284
0.065025661	0.040050394	0.00061122316
0.065156104	0.040136701	0.00060754657
0.065286547	0.040270690	0.00061102142
0.065416991	0.040767805	0.00061421464
0.065547434	0.039998181	0.00060821992
0.065677877	0.041041050	0.00061273835
0.065808320	0.039579527	0.00060572907
0.065938764	0.039397769	0.00060035048
0.066069207	0.040251140	0.00061122609
0.066199650	0.040358582	0.00060645616
0.066330093	0.041113241	0.00061299002
0.066460537	0.039089877	0.00059997085
0.066590980	0.039750246	0.00060437812
0.066721423	0.039349745	0.00060240659
0.066851866	0.039444341	0.00060021455
0.066982309	0.039479536	0.00059916214
0.067112753	0.039754734	0.00060452486
0.067243196	0.040809181	0.00060771154
0.067373639	0.040642534	0.00060937009
0.067504082	0.040528358	0.00060847168
0.067634526	0.039324764	0.00059660881
0.067764969	0.040146144	0.00060566954
0.067895412	0.039446486	0.00060018455
0.068025855	0.039088941	0.00059480296
0.068156299	0.039107573	0.00059601444
0.068286742	0.038567122	0.00059001799
0.068417185	0.039505788	0.00059647284
0.068547628	0.039972259	0.00060414714
0.068678072	0.039276176	0.00059254009
0.068808515	0.040030204	0.00060410450
0.068938958	0.039797281	0.00059741501
0.069069401	0.039680530	0.00059539575
0.069199844	0.040003759	0.00060400119
0.069330288	0.039801854	0.00059694750
0.069460731	0.039154351	0.00059178210
0.069591174	0.040092861	0.00059997843
0.069721617	0.039557064	0.00059448068
0.069852061	0.039160999	0.00059325073
0.069982504	0.039405829	0.00059094748
0.070112947	0.039806362	0.00059695830
0.070243390	0.038573790	0.00059024123
0.070373834	0.039320364	0.00059238321
0.070504277	0.039262152	0.00058984567
0.070634720	0.039173743	0.00059356016
0.070765163	0.039047306	0.00058787289
0.070895607	0.038751127	0.00058823790
0.071026050	0.038898589	0.00058543664
0.071156493	0.038814404	0.00058849628
0.071286936	0.038934319	0.00058889707
0.071417379	0.038361726	0.00058198473
0.071547823	0.037646416	0.00057763540
0.071678266	0.038405156	0.00058607499
0.071808709	0.039022835	0.00058590432
0.071939152	0.040183833	0.00059615488
0.072069596	0.039565274	0.00058884627
0.072200039	0.038876969	0.00058490556
0.072330482	0.039472554	0.00059121293
0.072460925	0.037972836	0.00057813527
0.072591369	0.038008388	0.00057802435
0.072721812	0.038422909	0.00057977304
0.072852255	0.040401405	0.00059721140
0.072982698	0.039660707	0.00058980325
0.073113142	0.039926960	0.00059148001
0.073243585	0.039267573	0.00058661865
0.073374028	0.039678103	0.00058859532
0.073504471	0.039303074	0.00058293682
0.073634914	0.039146587	0.00058617348
0.073765358	0.038020594	0.00057356391
0.073895801	0.039250364	0.00058424171
0.074026244	0.038695654	0.00058173213
0.074156687	0.039353999	0.00058160165
0.074287131	0.038534038	0.00057758231
0.074417574	0.038675132	0.00058228257
0.074548017	0.038955395	0.00057798020
0.074678460	0.039117987	0.00058342403
0.074808904	0.038536581	0.00057608411
0.074939347	0.039228296	0.00058107371
0.075069790	0.038235276	0.00057649557
0.075200233	0.038414901	0.00057367438
0.075330677	0.038419406	0.00057622218
0.075461120	0.037552041	0.00057279560
0.075591563	0.038400983	0.00057226466
0.075722006	0.038528263	0.00057577335
0.075852449	0.038350573	0.00057133768
0.075982893	0.038046335	0.00057130714
0.076113336	0.037722362	0.00057140135
0.076243779	0.037776717	0.00056638496
0.076374222	0.038364251	0.00057152344
0.076504666	0.038417950	0.00057577569
0.076635109	0.037770731	0.00056532370
0.076765552	0.037982344	0.00056926673
0.076895995	0.039210290	0.00057777143
0.077026439	0.037573823	0.00056423284
0.077156882	0.037478539	0.00056643395
0.077287325	0.037785504	0.00056503343
0.077417768	0.037608527	0.00056575241
0.077548212	0.038753258	0.00057446624
0.077678655	0.037169558	0.00056029280
0.077809098	0.038490435	0.00057275895
0.077939541	0.037573246	0.00056137294
0.078069984	0.037397720	0.00056298038
0.078200428	0.038072147	0.00057100075
0.078330871	0.038114406	0.00056473622
0.078461314	0.037856305	0.00056396489
0.078591757	0.037302234	0.00056083123
0.078722201	0.038583743	0.00057020382
0.078852644	0.037942117	0.00056312617
0.078983087	0.037398342	0.00055999742
0.079113530	0.038807259	0.00056851896
0.079243974	0.038385278	0.00056919408
0.079374417	0.037739052	0.00056107370
0.079504860	0.037332711	0.00055976624
0.079635303	0.037564143	0.00055818491
0.079765747	0.037193844	0.00056007536
0.079896190	0.038442356	0.00056686113
0.080026633	0.036852531	0.00055343036
0.080157076	0.036959247	0.00055532755
0.080287519	0.036903371	0.00055810440
0.080417963	0.037740455	0.00055792870
0.080548406	0.037349082	0.00056061147
0.080678849	0.037127842	0.00055273476
0.080809292	0.036672720	0.00055264622
0.080939736	0.037531689	0.00055794906
0.081070179	0.038039563	0.00056072583
0.081200622	0.037577137	0.00055660855
0.081331065	0.037461293	0.00055899929
0.081461509	0.037855425	0.00055497153
0.081591952	0.037769057	0.00055980703
0.081722395	0.036916171	0.00054980056
0.081852838	0.036697951	0.00055091878
0.081983281	0.036975135	0.00055232512
0.082113725	0.037347079	0.00055035507
0.082244168	0.037436778	0.00055589660
0.082374611	0.037232446	0.00055311807
0.082505054	0.037469736	0.00055205091
0.082635498	0.036503200	0.00054941031
0.082765941	0.037824258	0.00055487395
0.082896384	0.036466454	0.00054642748
0.083026827	0.037941634	0.00055935778
0.083157271	0.037226247	0.00054915851
0.083287714	0.036876673	0.00055086167
0.083418157	0.036691099	0.00054893417
0.083548600	0.037637931	0.00055390384
0.083679044	0.037667737	0.00055407807
0.083809487	0.036961914	0.00054444933
0.083939930	0.037245033	0.00055076084
0.084070373	0.036795965	0.00054851099
0.084200816	0.036819572	0.00054438666
0.084331260	0.037011950	0.00054780865
0.084461703	0.037355940	0.00055089566
0.084592146	0.036543565	0.00054063456
0.084722589	0.037098807	0.00054770648
0.084853033	0.037343676	0.00054817172
0.084983476	0.037137342	0.00054730955
0.085113919	0.036804055	0.00054601197
0.085244362	0.036913859	0.00054255428
0.085374806	0.035731201	0.00053795859
0.085505249	0.036907279	0.00054563967
0.085635692	0.036923269	0.00054587794
0.085766135	0.038222104	0.00055440439
0.085896579	0.036372753	0.00053912633
0.086027022	0.036135893	0.00053724109
0.086157465	0.036875502	0.00054492989
0.086287908	0.037392242	0.00054180594
0.086418351	0.037477164	0.00054864921
0.086548795	0.035833718	0.00053358179
0.086679238	0.036365621	0.00053804153
0.086809681	0.036267354	0.00053960737
0.086940124	0.035701264	0.00053106336
0.087070568	0.036654928	0.00054062675
0.087201011	0.036687180	0.00053944123
0.087331454	0.035012403	0.00052549272
0.087461897	0.037039551	0.00054418196
0.087592341	0.035897252	0.00053282836
0.087722784	0.037202149	0.00054248014
0.087853227	0.036281679	0.00053667244
0.087983670	0.036642132	0.00053589984
0.088114114	0.036130168	0.00053667617
0.088244557	0.035800371	0.00053059249
0.088375000	0.036299883	0.00053508374
0.088505443	0.036342524	0.00053804738
0.088635886	0.036213000	0.00053255350
0.088766330	0.035978606	0.00053211029
0.088896773	0.035831283	0.00053281670
0.089027216	0.036407918	0.00053186950
0.089157659	0.036441081	0.00053513280
0.089288103	0.036565387	0.00053551147
0.089418546	0.036498922	0.00053154966
0.089548989	0.037470820	0.00054282252
0.089679432	0.035991044	0.00052978373
0.089809876	0.036207764	0.00053161081
0.089940319	0.035940276	0.00053177819
0.090070762	0.035320686	0.00052182228
0.090201205	0.036080141	0.00053194885
0.090331649	0.037002293	0.00053473979
0.090462092	0.036179591	0.00053001427
0.090592535	0.036066176	0.00053094897
0.090722978	0.035503725	0.00052524109
0.090853421	0.035234491	0.00052484126
0.090983865	0.036352287	0.00053244764
0.091114308	0.037187960	0.00053277441
0.091244751	0.036468188	0.00053315451
0.091375194	0.034571555	0.00051608467
0.091505638	0.035893544	0.00052695554
0.091636081	0.036520411	0.00054223172
0.091766524	0.035872889	0.00054164971
0.091896967	0.037212794	0.00055496327
0.092027411	0.037369299	0.00056037966
0.092157854	0.035968805	0.00055405514
0.092288297	0.035731828	0.00055542375
0.092418740	0.036619560	0.00056367086
0.092549184	0.035463570	0.00055737989
0.092679627	0.035540948	0.00056018207
0.092810070	0.035469728	0.00055996661
0.092940513	0.036466943	0.00056134965
0.093070956	0.035669790	0.00054805698
0.093201400	0.036109107	0.00054830637
0.093331843	0.036013817	0.00054751887
0.093462286	0.036935231	0.00055134504
0.093592729	0.036102449	0.00054463135
0.093723173	0.034797475	0.00053643582
0.093853616	0.036408854	0.00054225299
0.093984059	0.036582275	0.00054502667
0.094114502	0.035212093	0.00053086306
0.094244946	0.036861306	0.00054360986
0.094375389	0.035780108	0.00053569349
0.094505832	0.035840877	0.00053503108
0.094636275	0.035168803	0.00053094572
0.094766719	0.036868926	0.00054287683
0.094897162	0.035811428	0.00053000646
0.095027605	0.035189771	0.00053046851
0.095158048	0.035496662	0.00052889807
0.095288491	0.036004220	0.00053174252
0.095418935	0.036178080	0.00053721577
0.095549378	0.035375777	0.00052632609
0.095679821	0.035942646	0.00053112897
0.095810264	0.036141863	0.00053252493
0.095940708	0.035416102	0.00052467094
0.096071151	0.036156710	0.00053687464
0.096201594	0.035753441	0.00052722836
0.096332037	0.035657146	0.00052509454
0.096462481	0.036075217	0.00053130314
0.096592924	0.035624234	0.00052408565
0.096723367	0.035335910	0.00052353636
0.096853810	0.035131308	0.00052199210
0.096984253	0.035476078	0.00052284996
0.097114697	0.035253168	0.00052310197
0.097245140	0.035597038	0.00052410517
0.097375583	0.036015525	0.00052498961
0.097506026	0.035761376	0.00052646007
0.097636470	0.035232639	0.00052059993
0.097766913	0.035610536	0.00052186137
0.097897356	0.035593151	0.00052135478
0.098027799	0.035372902	0.00051853447
0.098158243	0.035010437	0.00051635499
0.098288686	0.035961735	0.00052055832
0.098419129	0.035542046	0.00051571949
0.098549572	0.035829658	0.00051908878
0.098680016	0.035164808	0.00051018225
0.098810459	0.035102010	0.00051138170
0.098940902	0.035919460	0.00051331347
0.099071345	0.035552739	0.00051088529
0.099201788	0.035746429	0.00051409911
0.099332232	0.034843769	0.00050371171
0.099462675	0.035513825	0.00051091801
0.099593118	0.035479310	0.00051092853
0.099723561	0.035049742	0.00050541973
0.099854005	0.035511223	0.00050993373
0.099984448	0.035129662	0.00050562131
0.10011489	0.034884869	0.00050753443
0.10024533	0.035503004	0.00051150740
0.10037578	0.035399529	0.00050828631
0.10050622	0.035965426	0.00051513035
0.10063666	0.034748963	0.00050473549
0.10076711	0.035622416	0.00051163592
0.10089755	0.034712690	0.00050747319
0.10102799	0.034942181	0.00050605767
0.10115844	0.034398386	0.00050431478
0.10128888	0.034920892	0.00050988221
0.10141932	0.034936355	0.00050352519
0.10154977	0.035237391	0.00050815350
0.10168021	0.036028217	0.00051398011
0.10181065	0.035481882	0.00050826548
0.10194110	0.034965065	0.00050576405
0.10207154	0.034804887	0.00050225229
0.10220198	0.035277093	0.00050737237
0.10233243	0.035513328	0.00051025621
0.10246287	0.034915279	0.00050453168
0.10259331	0.035449518	0.00050940204
0.10272376	0.035729536	0.00050755339
0.10285420	0.034614245	0.00050017979
0.10298464	0.034480262	0.00050252514
0.10311509	0.035221329	0.00050479106
0.10324553	0.035109382	0.00050440027
0.10337597	0.034620150	0.00050377033
0.10350642	0.034634835	0.00049845553
0.10363686	0.034553652	0.00050048546
0.10376730	0.035205255	0.00050532252
0.10389774	0.034524064	0.00049931840
0.10402819	0.034471206	0.00050142330
0.10415863	0.034269528	0.00049582481
0.10428907	0.035178050	0.00050094674
0.10441952	0.033856716	0.00049643792
0.10454996	0.035610407	0.00050406282
0.10468040	0.034730037	0.00049804917
0.10481085	0.034984495	0.00050170365
0.10494129	0.035208781	0.00050243625
0.10507173	0.034865344	0.00050165199
0.10520218	0.035339483	0.00049928443
0.10533262	0.035494222	0.00050399102
0.10546306	0.034326074	0.00049627753
0.10559351	0.034387709	0.00049501716
0.10572395	0.035314088	0.00050093607
0.10585439	0.034351421	0.00049559685
0.10598484	0.034801305	0.00049736048
0.10611528	0.034050647	0.00049297359
0.10624572	0.034513550	0.00049386124
0.10637617	0.035014055	0.00050082950
0.10650661	0.034077928	0.00049328701
0.10663705	0.034949499	0.00049706298
0.10676750	0.034764324	0.00049609015
0.10689794	0.034862348	0.00049577622
0.10702838	0.035312264	0.00049948286
0.10715883	0.034733015	0.00049857369
0.10728927	0.034692367	0.00049229435
0.10741971	0.034850076	0.00049737476
0.10755016	0.035007125	0.00049570423
0.10768060	0.034721971	0.00049333309
0.10781104	0.034718300	0.00049499742
0.10794149	0.033968103	0.00048721243
0.10807193	0.033815850	0.00048954008
0.10820237	0.034703492	0.00049442637
0.10833281	0.034280247	0.00049086679
0.10846326	0.034375735	0.00050455368
0.10859370	0.034368671	0.00050655954
0.10872414	0.034723704	0.00051376452
0.10885459	0.035241993	0.00052161403
0.10898503	0.035187679	0.00051861399
0.10911547	0.034401250	0.00052132582
0.10924592	0.033994216	0.00052037661
0.10937636	0.034972790	0.00052340231
0.10950680	0.033759522	0.00052234334
0.10963725	0.034070390	0.00052592463
0.10976769	0.035432290	0.00053420421
0.10989813	0.034389502	0.00053067961
0.11002858	0.035037560	0.00053373271
0.11015902	0.034759634	0.00053782034
0.11028946	0.034050542	0.00053465972
0.11041991	0.034225197	0.00053402660
0.11055035	0.034280008	0.00053868264
0.11068079	0.034257149	0.00053752276
0.11081124	0.034839064	0.00054480397
0.11094168	0.035173803	0.00055087066
0.11107212	0.034087679	0.00054167057
0.11120257	0.033709164	0.00054227770
0.11133301	0.034322866	0.00054648175
0.11146345	0.033946507	0.00054470702
0.11159390	0.034133331	0.00055235912
0.11172434	0.033984355	0.00054961347
0.11185478	0.035201777	0.00055879787
0.11198523	0.034049807	0.00055178115
0.11211567	0.033005571	0.00054266831
0.11224611	0.034403181	0.00055525006
0.11237656	0.033898621	0.00055418774
0.11250700	0.034336619	0.00055702665
0.11263744	0.033722029	0.00055402895
0.11276788	0.034292295	0.00055869073
0.11289833	0.035023517	0.00056812195
0.11302877	0.034064500	0.00056039893
0.11315921	0.034295339	0.00056068319
0.11328966	0.035136744	0.00056221968
0.11342010	0.034140736	0.00054658508
0.11355054	0.033931119	0.00053971600
0.11368099	0.033628722	0.00053563061
0.11381143	0.033940482	0.00053147588
0.11394187	0.033657167	0.00053214421
0.11407232	0.033953150	0.00053064695
0.11420276	0.034464144	0.00053043523
0.11433320	0.034020700	0.00052904953
0.11446365	0.034258943	0.00052489935
0.11459409	0.033934946	0.00052139273
0.11472453	0.033678084	0.00052166094
0.11485498	0.034862234	0.00052444870
0.11498542	0.033592610	0.00051879357
0.11511586	0.033855424	0.00051803875
0.11524631	0.033819297	0.00051458319
0.11537675	0.034149840	0.00051930691
0.11550719	0.034016157	0.00051329524
0.11563764	0.032890797	0.00050731027
0.11576808	0.033539921	0.00051265869
0.11589852	0.034247160	0.00051082766
0.11602897	0.033224918	0.00050981196
0.11615941	0.034186002	0.00051305181
0.11628985	0.034405683	0.00051280821
0.11642030	0.033829469	0.00051033371
0.11655074	0.033740890	0.00050679160
0.11668118	0.033793114	0.00050747691
0.11681163	0.033257340	0.00050676803
0.11694207	0.033477235	0.00050201945
0.11707251	0.033436963	0.00050338796
0.11720295	0.033770504	0.00050518759
0.11733340	0.033917236	0.00050458871
0.11746384	0.033805857	0.00050584724
0.11759428	0.033766351	0.00050000167
0.11772473	0.033638686	0.00050175886
0.11785517	0.033468102	0.00050216251
0.11798561	0.033410187	0.00049545855
0.11811606	0.033364813	0.00049823552
0.11824650	0.034161011	0.00050258112
0.11837694	0.033249090	0.00049456722
0.11850739	0.034160607	0.00050127323
0.11863783	0.034155647	0.00049841251
0.11876827	0.034298058	0.00049846387
0.11889872	0.032846111	0.00048925145
0.11902916	0.033689900	0.00049295907
0.11915960	0.033932043	0.00049550532
0.11929005	0.033189351	0.00048758529
0.11942049	0.033072542	0.00049041509
0.11955093	0.034043309	0.00049310691
0.11968138	0.034198347	0.00049142673
0.11981182	0.033829878	0.00049078577
0.11994226	0.033716754	0.00048965549
0.12007271	0.033398773	0.00048463348
0.12020315	0.033601601	0.00048703210
0.12033359	0.033684386	0.00048652390
0.12046404	0.033528659	0.00048463282
0.12059448	0.033190107	0.00048263857
0.12072492	0.033537742	0.00048219236
0.12085537	0.034109529	0.00048808817
0.12098581	0.033190606	0.00047931706
0.12111625	0.033700625	0.00048215357
0.12124670	0.033734410	0.00048395314
0.12137714	0.033956165	0.00048115410
0.12150758	0.033803584	0.00048283273
0.12163802	0.033434700	0.00047891981
0.12176847	0.033041294	0.00047256062
0.12189891	0.033217616	0.00047699221
0.12202935	0.033950749	0.00047999033
0.12215980	0.033663059	0.00047881957
0.12229024	0.033885884	0.00048005357
0.12242068	0.033321287	0.00047191514
0.12255113	0.033594623	0.00047661143
0.12268157	0.034093349	0.00047883849
0.12281201	0.033213018	0.00047228416
0.12294246	0.033108332	0.00047244248
0.12307290	0.033296267	0.00047276382
0.12320334	0.033421988	0.00047233118
0.12333379	0.033441511	0.00047247794
0.12346423	0.032761476	0.00046734349
0.12359467	0.033662661	0.00047583821
0.12372512	0.033778997	0.00047509717
0.12385556	0.033500595	0.00047122365
0.12398600	0.033700552	0.00047600405
0.12411645	0.033106867	0.00046929751
0.12424689	0.032969291	0.00046687548
0.12437733	0.033134357	0.00047187222
0.12450778	0.032968133	0.00046717118
0.12463822	0.033583939	0.00047293012
0.12476866	0.033794862	0.00047150716
0.12489911	0.033288445	0.00046917259
0.12502955	0.033901012	0.00047427632
0.12515999	0.032838722	0.00046503417
0.12529044	0.032776376	0.00046450491
0.12542088	0.034002450	0.00047442854
0.12555132	0.032831248	0.00046336878
0.12568177	0.033502085	0.00047053143
0.12581221	0.033497909	0.00046921231
0.12594265	0.033035478	0.00046420378
0.12607309	0.033937477	0.00047374022
0.12620354	0.032240578	0.00046044595
0.12633398	0.032695334	0.00046382933
0.12646442	0.033608424	0.00047120550
0.12659487	0.033675521	0.00046662810
0.12672531	0.032682553	0.00046377857
0.12685575	0.032729437	0.00046093646
0.12698620	0.033326549	0.00046607673
0.12711664	0.032838669	0.00046396317
0.12724708	0.033032832	0.00046207002
0.12737753	0.033198816	0.00046789404
0.12750797	0.034405508	0.00047090128
0.12763841	0.032565288	0.00045894944
0.12776886	0.032876528	0.00046372876
0.12789930	0.033770552	0.00046517112
0.12802974	0.032881913	0.00046137687
0.12816019	0.032923992	0.00046216096
0.12829063	0.032972664	0.00046105758
0.12842107	0.033679389	0.00046643573
0.12855152	0.032662773	0.00045874342
0.12868196	0.033199413	0.00046304573
0.12881240	0.032881083	0.00046164222
0.12894285	0.032775784	0.00045829901
0.12907329	0.032868074	0.00046013930
0.12920373	0.033436740	0.00046428979
0.12933418	0.033219374	0.00046085679
0.12946462	0.032642073	0.00045820778
0.12959506	0.032196953	0.00045561037
0.12972551	0.033717867	0.00046369485
0.12985595	0.032671354	0.00046063460
0.12998639	0.032961066	0.00045759458
0.13011684	0.032431804	0.00045683125
0.13024728	0.033207902	0.00046237140
0.13037772	0.032690735	0.00045643806
0.13050816	0.033139594	0.00045856452
0.13063861	0.032782218	0.00045825133
0.13076905	0.031532673	0.00044799201
0.13089949	0.033079897	0.00045937723
0.13102994	0.032499766	0.00045360160
0.13116038	0.032676513	0.00045619054
0.13129082	0.032715820	0.00045543865
0.13142127	0.031971648	0.00044954165
0.13155171	0.032315264	0.00045298582
0.13168215	0.032775699	0.00045523313
0.13181260	0.032059088	0.00045042646
0.13194304	0.032909839	0.00045714104
0.13207348	0.033099885	0.00045686431
0.13220393	0.032738594	0.00045453883
0.13233437	0.032226342	0.00045113979
0.13246481	0.032785936	0.00045566074
0.13259526	0.033305908	0.00045832161
0.13272570	0.032350419	0.00045141145
0.13285614	0.032746807	0.00045339043
0.13298659	0.032195684	0.00045118074
0.13311703	0.033204053	0.00045531692
0.13324747	0.033242255	0.00045594175
0.13337792	0.033484593	0.00045678519
0.13350836	0.032924978	0.00045471193
0.13363880	0.033092621	0.00045419572
0.13376925	0.032320878	0.00044793737
0.13389969	0.032156255	0.00044969305
0.13403013	0.033135510	0.00045593170
0.13416058	0.032278944	0.00044625208
0.13429102	0.032846849	0.00045302881
0.13442146	0.032623815	0.00045010372
0.13455191	0.032211339	0.00044626595
0.13468235	0.032376022	0.00045082684
0.13481279	0.033341829	0.00045504050
0.13494323	0.032812560	0.00045315342
0.13507368	0.032943359	0.00045230076
0.13520412	0.032324270	0.00044544807
0.13533456	0.033303994	0.00045445709
0.13546501	0.032771007	0.00044984231
0.13559545	0.032745124	0.00044977725
0.13572589	0.032325303	0.00044816662
0.13585634	0.032190783	0.00044372895
0.13598678	0.032251805	0.00044710468
0.13611722	0.032445057	0.00044739661
0.13624767	0.032824657	0.00044841227
0.13637811	0.032355183	0.00044726137
0.13650855	0.032541705	0.00044665035
0.13663900	0.033212699	0.00045177945
0.13676944	0.032148892	0.00044503324
0.13689988	0.032838184	0.00044794121
0.13703033	0.031993906	0.00044462441
0.13716077	0.032275750	0.00044575549
0.13729121	0.032622044	0.00044633056
0.13742166	0.032530816	0.00044605676
0.13755210	0.032877611	0.00044721532
0.13768254	0.033200323	0.00045104332
0.13781299	0.032799800	0.00045003241
0.13794343	0.032753046	0.00044512345
0.13807387	0.031780018	0.00044184872
0.13820432	0.032281141	0.00044412482
0.13833476	0.033035610	0.00044664531
0.13846520	0.033159802	0.00045084131
0.13859565	0.032637179	0.00044393274
0.13872609	0.032086636	0.00044114857
0.13885653	0.031955528	0.00044154126
0.13898698	0.032287272	0.00044114528
0.13911742	0.033132960	0.00044600505
0.13924786	0.032892997	0.00044626265
0.13937830	0.032383686	0.00044319028
0.13950875	0.032528923	0.00044432060
0.13963919	0.032618202	0.00044282102
0.13976963	0.031466876	0.00043635863
0.13990008	0.032588167	0.00044518677
0.14003052	0.032380873	0.00044113788
0.14016096	0.032180988	0.00044326229
0.14029141	0.031548538	0.00043433760
0.14042185	0.032004035	0.00043832061
0.14055229	0.032131152	0.00044070911
0.14068274	0.031924491	0.00043628083
0.14081318	0.031915516	0.00043936524
0.14094362	0.032868165	0.00044321677
0.14107407	0.031649227	0.00043508416
0.14120451	0.032185976	0.00043936952
0.14133495	0.032156491	0.00043728307
0.14146540	0.031529748	0.00043480531
0.14159584	0.032034245	0.00043963952
0.14172628	0.032297467	0.00043722696
0.14185673	0.032118177	0.00043927965
0.14198717	0.033113490	0.00044230311
0.14211761	0.032342182	0.00043791957
0.14224806	0.032629512	0.00044180096
0.14237850	0.031682746	0.00043056437
0.14250894	0.031615237	0.00043409497
0.14263939	0.032881047	0.00044128510
0.14276983	0.031613766	0.00043103877
0.14290027	0.032387160	0.00043863810
0.14303072	0.032566782	0.00043643229
0.14316116	0.032125097	0.00043559394
0.14329160	0.032850074	0.00044145926
0.14342205	0.032199963	0.00043374145
0.14355249	0.031971741	0.00043333188
0.14368293	0.031646003	0.00043367937
0.14381337	0.032645931	0.00043569769
0.14394382	0.032506202	0.00043836601
0.14407426	0.032199488	0.00043233041
0.14420470	0.031623866	0.00043039420
0.14433515	0.032482233	0.00043789481
0.14446559	0.031965847	0.00043148850
0.14459603	0.032091868	0.00043203698
0.14472648	0.032566907	0.00043758710
0.14485692	0.031438608	0.00042717661
0.14498736	0.031704959	0.00043121454
0.14511781	0.032044709	0.00043094951
0.14524825	0.032942657	0.00043940324
0.14537869	0.031929955	0.00043123382
0.14550914	0.032093394	0.00043016232
0.14563958	0.032111037	0.00043366821
0.14577002	0.031912896	0.00042971879
0.14590047	0.032123110	0.00043191760
0.14603091	0.031824501	0.00043126145
0.14616135	0.032314839	0.00043257264
0.14629180	0.031935755	0.00043029179
0.14642224	0.031593604	0.00043075528
0.14655268	0.031890605	0.00042985929
0.14668313	0.031242185	0.00042597033
0.14681357	0.032278873	0.00043308831
0.14694401	0.031757263	0.00042763707
0.14707446	0.031842134	0.00043054255
0.14720490	0.032065888	0.00042980365
0.14733534	0.031363557	0.00042773579
0.14746579	0.031944028	0.00043050712
0.14759623	0.032167605	0.00043075353
0.14772667	0.031828002	0.00042859544
0.14785712	0.032791609	0.00043412393
0.14798756	0.032212740	0.00043175062
0.14811800	0.031786706	0.00042807038
0.14824844	0.032735664	0.00043311048
0.14837889	0.031492195	0.00042652848
0.14850933	0.031818239	0.00042907786
0.14863977	0.032001047	0.00042638342
0.14877022	0.032630969	0.00043388643
0.14890066	0.032557756	0.00043148322
0.14903110	0.031648346	0.00042570393
0.14916155	0.032457229	0.00043285628
0.14929199	0.031565483	0.00042404907
0.14942243	0.032771395	0.00043339562
0.14955288	0.032557100	0.00043276354
0.14968332	0.031478765	0.00042344035
0.14981376	0.031776586	0.00042707958
0.14994421	0.031919458	0.00042610704
0.15007465	0.031968450	0.00042710163
0.15020509	0.032544189	0.00043198670
0.15033554	0.032423972	0.00042776088
0.15046598	0.031941206	0.00042863097
0.15059642	0.032138777	0.00042758471
0.15072687	0.032023595	0.00042571940
0.15085731	0.031112354	0.00042188622
0.15098775	0.031441565	0.00042245937
0.15111820	0.031855467	0.00042652981
0.15124864	0.031532835	0.00042456510
0.15137908	0.032813001	0.00042991063
0.15150953	0.032515801	0.00043167097
0.15163997	0.031299882	0.00042104962
0.15177041	0.032010731	0.00042688280
0.15190086	0.032173014	0.00042812598
0.15203130	0.031955057	0.00042480633
0.15216174	0.032344980	0.00042878680
0.15229219	0.032102739	0.00042764978
0.15242263	0.032044048	0.00042440941
0.15255307	0.031489270	0.00042233241
0.15268351	0.031530390	0.00042146652
0.15281396	0.031383130	0.00041926751
0.15294440	0.031649243	0.00042344767
0.15307484	0.032037259	0.00042421700
0.15320529	0.031716193	0.00042206639
0.15333573	0.031442318	0.00042141322
0.15346617	0.031744869	0.00042118772
0.15359662	0.031704971	0.00042194657
0.15372706	0.031887752	0.00042328964
0.15385750	0.031660607	0.00042014010
0.15398795	0.031414944	0.00041962583
0.15411839	0.031529401	0.00042068616
0.15424883	0.032062306	0.00042111519
0.15437928	0.032093167	0.00042265154
0.15450972	0.032419208	0.00042517725
0.15464016	0.031244740	0.00041869001
0.15477061	0.030901643	0.00041516949
0.15490105	0.031613743	0.00041800021
0.15503149	0.031713934	0.00042088675
0.15516194	0.031935981	0.00042144425
0.15529238	0.031096743	0.00041594786
0.15542282	0.032742802	0.00042656553
0.15555327	0.031634324	0.00041914825
0.15568371	0.031481533	0.00041900276
0.15581415	0.031571101	0.00041855964
0.15594460	0.031965037	0.00042086935
0.15607504	0.031898415	0.00041845014
0.15620548	0.032219189	0.00042151461
0.15633593	0.031383745	0.00041593657
0.15646637	0.031511484	0.00041639923
0.15659681	0.031100709	0.00041566713
0.15672726	0.031420683	0.00041581650
0.15685770	0.031966339	0.00042008070
0.15698814	0.031495620	0.00041643587
0.15711858	0.031632168	0.00041722899
0.15724903	0.031780731	0.00041921203
0.15737947	0.032432907	0.00042243054
0.15750991	0.031668409	0.00041601229
0.15764036	0.031879636	0.00041937381
0.15777080	0.032022833	0.00041861681
0.15790124	0.031549413	0.00041473329
0.15803169	0.031471810	0.00041506233
0.15816213	0.031836167	0.00041800571
0.15829257	0.031572287	0.00041504560
0.15842302	0.031457998	0.00041583960
0.15855346	0.032392443	0.00041917160
0.15868390	0.031869480	0.00041776945
0.15881435	0.031130201	0.00041407697
0.15894479	0.032027128	0.00041884117
0.15907523	0.031206485	0.00041206938
0.15920568	0.031434312	0.00041310214
0.15933612	0.031373259	0.00041322903
0.15946656	0.031581558	0.00041385970
0.15959701	0.030955642	0.00041050464
0.15972745	0.031686446	0.00041575351
0.15985789	0.031643775	0.00041514029
0.15998834	0.031583886	0.00041327987
0.16011878	0.031178003	0.00041184489
0.16024922	0.031347805	0.00041194594
0.16037967	0.031623616	0.00041529848
0.16051011	0.032162484	0.00041682746
0.16064055	0.031773326	0.00041289934
0.16077100	0.031629990	0.00041394783
0.16090144	0.031823618	0.00041680682
0.16103188	0.031534076	0.00041167594
0.16116233	0.031866681	0.00041499112
0.16129277	0.031034509	0.00040927043
0.16142321	0.031780042	0.00041386486
0.16155365	0.031427995	0.00041197247
0.16168410	0.031928613	0.00041363361
0.16181454	0.031769432	0.00041365613
0.16194498	0.030992100	0.00040776316
0.16207543	0.031250038	0.00040915416
0.16220587	0.030932109	0.00040782438
0.16233631	0.031405709	0.00040916475
0.16246676	0.031991869	0.00041543640
0.16259720	0.031813384	0.00041237757
0.16272764	0.031398217	0.00040883491
0.16285809	0.031335480	0.00041006047
0.16298853	0.031829127	0.00041241216
0.16311897	0.031456548	0.00040949424
0.16324942	0.031593827	0.00041208837
0.16337986	0.031818440	0.00041053657
0.16351030	0.031841822	0.00041266586
0.16364075	0.031376808	0.00041050810
0.16377119	0.031021504	0.00040597899
0.16390163	0.031010035	0.00040815533
0.16403208	0.031575245	0.00041085153
0.16416252	0.031208407	0.00040652885
0.16429296	0.031448895	0.00041015921
0.16442341	0.031365990	0.00040626785
0.16455385	0.030905112	0.00040612637
0.16468429	0.031565839	0.00040894770
0.16481474	0.031382575	0.00040613143
0.16494518	0.030830429	0.00040670844
0.16507562	0.031446532	0.00040665074
0.16520607	0.031209341	0.00040614051
0.16533651	0.031364651	0.00040872235
0.16546695	0.030493429	0.00040173613
0.16559740	0.031562464	0.00040976941
0.16572784	0.030848681	0.00040333129
0.16585828	0.030575679	0.00040126384
0.16598872	0.030724349	0.00040406684
0.16611917	0.031314162	0.00040647789
0.16624961	0.031252570	0.00040593687
0.16638005	0.031458550	0.00040724023
0.16651050	0.030921965	0.00040257000
0.16664094	0.030965018	0.00040444200
0.16677138	0.031495155	0.00040590276
0.16690183	0.030853316	0.00040172035
0.16703227	0.031771351	0.00040917244
0.16716271	0.031142987	0.00040238240
0.16729316	0.031556423	0.00040724708
0.16742360	0.031194045	0.00040451929
0.16755404	0.031201257	0.00040355229
0.16768449	0.030823034	0.00040158405
0.16781493	0.031371038	0.00040363554
0.16794537	0.031368303	0.00040509745
0.16807582	0.030607307	0.00040082531
0.16820626	0.030983907	0.00040157442
0.16833670	0.031449577	0.00040465469
0.16846715	0.031352720	0.00040400355
0.16859759	0.031273652	0.00040246335
0.16872803	0.031140013	0.00040349610
0.16885848	0.031034285	0.00040127923
0.16898892	0.031171616	0.00040290505
0.16911936	0.031108105	0.00040369458
0.16924981	0.031721914	0.00040536437
0.16938025	0.031292253	0.00040220867
0.16951069	0.032172130	0.00040847550
0.16964114	0.030621069	0.00040006743
0.16977158	0.030754937	0.00040005285
0.16990202	0.031383883	0.00040138276
0.17003247	0.030629233	0.00039834425
0.17016291	0.031235428	0.00040226675
0.17029335	0.030739358	0.00039758350
0.17042379	0.030697138	0.00039969985
0.17055424	0.031237400	0.00040100385
0.17068468	0.031554767	0.00040245986
0.17081512	0.031632934	0.00040371443
0.17094557	0.031770729	0.00040324534
0.17107601	0.031101905	0.00040114777
0.17120645	0.031469849	0.00040416330
0.17133690	0.030727356	0.00039783318
0.17146734	0.030804326	0.00039892516
0.17159778	0.031489813	0.00040152047
0.17172823	0.031040657	0.00039904382
0.17185867	0.031088454	0.00040047536
0.17198911	0.030712099	0.00039457637
0.17211956	0.032040106	0.00040544401
0.17225000	0.031409968	0.00040058391
0.17238044	0.031283951	0.00039956819
0.17251089	0.031118225	0.00039942638
0.17264133	0.031314933	0.00039870429
0.17277177	0.031093437	0.00039855860
0.17290222	0.031422539	0.00040179499
0.17303266	0.031216927	0.00039670436
0.17316310	0.031270822	0.00039943360
0.17329355	0.030420042	0.00039460349
0.17342399	0.031591682	0.00040038409
0.17355443	0.031677387	0.00040173378
0.17368488	0.031016037	0.00039602806
0.17381532	0.031395654	0.00040083733
0.17394576	0.031177263	0.00040003781
0.17407621	0.031694147	0.00040045240
0.17420665	0.031308049	0.00039787445
0.17433709	0.030409875	0.00039346076
0.17446753	0.030874826	0.00039582772
0.17459798	0.030469113	0.00039380140
0.17472842	0.031093119	0.00039652113
0.17485886	0.030792620	0.00039704585
0.17498931	0.031011147	0.00039713761
0.17511975	0.031120407	0.00039486244
0.17525019	0.030928498	0.00039549046
0.17538064	0.030361992	0.00039242089
0.17551108	0.031241009	0.00039778218
0.17564152	0.031402338	0.00039691385
0.17577197	0.030700956	0.00039224521
0.17590241	0.030801748	0.00039519524
0.17603285	0.031830603	0.00040016256
0.17616330	0.030922022	0.00039323531
0.17629374	0.031312918	0.00039703003
0.17642418	0.031017754	0.00039486983
0.17655463	0.031081749	0.00039549822
0.17668507	0.030474090	0.00039274411
0.17681551	0.030995114	0.00039392758
0.17694596	0.030355090	0.00039105323
0.17707640	0.030955924	0.00039306704
0.17720684	0.030790593	0.00039210487
0.17733729	0.030962645	0.00039505689
0.17746773	0.031043919	0.00039301932
0.17759817	0.030323465	0.00038979253
0.17772862	0.030584640	0.00039215062
0.17785906	0.030764002	0.00039057713
0.17798950	0.030737841	0.00039209011
0.17811995	0.030800772	0.00039189313
0.17825039	0.031214013	0.00039324165
0.17838083	0.030545967	0.00039211498
0.17851128	0.031104704	0.00039243083
0.17864172	0.030825024	0.00039245005
0.17877216	0.031665493	0.00039653110
0.17890260	0.030910984	0.00039208297
0.17903305	0.030932414	0.00039298664
0.17916349	0.030874501	0.00039062983
0.17929393	0.031452257	0.00039479514
0.17942438	0.031108949	0.00039267122
0.17955482	0.031106340	0.00039189099
0.17968526	0.030709432	0.00039120421
0.17981571	0.031568598	0.00039640061
0.17994615	0.030544966	0.00038793533
0.18007659	0.031322913	0.00039542964
0.18020704	0.030470364	0.00038786417
0.18033748	0.031043872	0.00039078843
0.18046792	0.031225756	0.00039382524
0.18059837	0.030738086	0.00038841964
0.18072881	0.030704754	0.00038838171
0.18085925	0.031134844	0.00039192819
0.18098970	0.030631214	0.00038752567
0.18112014	0.031187823	0.00039390167
0.18125058	0.031627263	0.00039259183
0.18138103	0.030757448	0.00038874494
0.18151147	0.030769580	0.00038900386
0.18164191	0.030998676	0.00038918110
0.18177236	0.030652663	0.00038845207
0.18190280	0.030443250	0.00038692449
0.18203324	0.030655384	0.00038649664
0.18216369	0.030412944	0.00039553521
0.18229413	0.030883163	0.00039839901
0.18242457	0.030737507	0.00040186127
0.18255502	0.031107243	0.00040659892
0.18268546	0.030943002	0.00040649026
0.18281590	0.030757235	0.00040667691
0.18294635	0.030686793	0.00040810699
0.18307679	0.030299834	0.00040696343
0.18320723	0.031286340	0.00041714850
0.18333767	0.031492428	0.00041622943
0.18346812	0.030836969	0.00041678533
0.18359856	0.030891705	0.00041658543
0.18372900	0.030982425	0.00041787171
0.18385945	0.030756324	0.00041893307
0.18398989	0.030866196	0.00041830080
0.18412033	0.029868595	0.00041634725
0.18425078	0.031448611	0.00042703688
0.18438122	0.030704322	0.00042227010
0.18451166	0.030622777	0.00042235452
0.18464211	0.031436281	0.00042965488
0.18477255	0.030890959	0.00042690957
0.18490299	0.030870359	0.00042903121
0.18503344	0.031447821	0.00042965699
0.18516388	0.031110066	0.00043114652
0.18529432	0.030987843	0.00043102926
0.18542477	0.030156920	0.00042661990
0.18555521	0.030150872	0.00042948098
0.18568565	0.031104120	0.00043390386
0.18581610	0.030358862	0.00042961101
0.18594654	0.030966025	0.00043446222
0.18607698	0.030682414	0.00043270385
0.18620743	0.030676428	0.00043566241
0.18633787	0.030988390	0.00044047063
0.18646831	0.030527857	0.00043277601
0.18659876	0.030573881	0.00043637359
0.18672920	0.030488632	0.00043692261
0.18685964	0.030442862	0.00043677083
0.18699009	0.030950182	0.00044040984
0.18712053	0.030378050	0.00042631128
0.18725097	0.031107993	0.00042859090
0.18738142	0.030072446	0.00041906663
0.18751186	0.031191544	0.00042272409
0.18764230	0.031095873	0.00042214077
0.18777274	0.030917626	0.00041867328
0.18790319	0.030291902	0.00041358978
0.18803363	0.030486929	0.00041410537
0.18816407	0.030910721	0.00041285720
0.18829452	0.030942520	0.00041502384
0.18842496	0.030694334	0.00041276491
0.18855540	0.031196679	0.00041283946
0.18868585	0.030750324	0.00041115040
0.18881629	0.030793294	0.00040674695
0.18894673	0.030641814	0.00040807029
0.18907718	0.030657929	0.00040552485
0.18920762	0.030626863	0.00040503899
0.18933806	0.030961764	0.00040461080
0.18946851	0.031138280	0.00040555526
0.18959895	0.030932864	0.00040417778
0.18972939	0.031292114	0.00040653406
0.18985984	0.030907044	0.00040166827
0.18999028	0.030491871	0.00039937447
0.19012072	0.030039985	0.00039683663
0.19025117	0.030467464	0.00039608121
0.19038161	0.030664455	0.00039858482
0.19051205	0.030349896	0.00039514756
0.19064250	0.031023024	0.00039932299
0.19077294	0.030103299	0.00039475684
0.19090338	0.030423641	0.00039301331
0.19103383	0.030677449	0.00039528745
0.19116427	0.030515665	0.00039343384
0.19129471	0.030303683	0.00039144481
0.19142516	0.030008816	0.00039139537
0.19155560	0.031121791	0.00039371029
0.19168604	0.030253179	0.00038978047
0.19181649	0.030726545	0.00039194369
0.19194693	0.030752651	0.00039082918
0.19207737	0.030619924	0.00039096889
0.19220781	0.030771348	0.00038887617
0.19233826	0.030476373	0.00038900871
0.19246870	0.030591850	0.00038986030
0.19259914	0.030851148	0.00038800161
0.19272959	0.030355402	0.00038802180
0.19286003	0.031027178	0.00039069853
0.19299047	0.030047990	0.00038281369
0.19312092	0.030443410	0.00038532351
0.19325136	0.031055668	0.00038997204
0.19338180	0.029825641	0.00038181298
0.19351225	0.030938594	0.00038991410
0.19364269	0.030192494	0.00038229027
0.19377313	0.030866090	0.00038808643
0.19390358	0.030648177	0.00038745968
0.19403402	0.030910659	0.00038562152
0.19416446	0.030610593	0.00038710525
0.19429491	0.030883300	0.00038697228
0.19442535	0.030449559	0.00038454498
0.19455579	0.030375377	0.00038488134
0.19468624	0.029988204	0.00038032543
0.19481668	0.030455053	0.00038530830
0.19494712	0.031291658	0.00038828116
0.19507757	0.031072277	0.00038782543
0.19520801	0.030282006	0.00038261293
0.19533845	0.030691386	0.00038345222
0.19546890	0.030944566	0.00038781743
0.19559934	0.030583304	0.00038452694
0.19572978	0.030659079	0.00038315552
0.19586023	0.030504556	0.00038338426
0.19599067	0.031234194	0.00038725594
0.19612111	0.030449226	0.00038109640
0.19625156	0.030628152	0.00038593142
0.19638200	0.030246453	0.00037893297
0.19651244	0.030944025	0.00038550021
0.19664288	0.030311343	0.00038150695
0.19677333	0.030142114	0.00037844260
0.19690377	0.030715250	0.00038396622
0.19703421	0.030590424	0.00038172011
0.19716466	0.030580744	0.00038291855
0.19729510	0.030268949	0.00038010399
0.19742554	0.030067159	0.00037796496
0.19755599	0.030752487	0.00038309084
0.19768643	0.030353284	0.00038202694
0.19781687	0.030110417	0.00037731160
0.19794732	0.030523617	0.00038162405
0.19807776	0.030623942	0.00038032817
0.19820820	0.030268195	0.00037851578
0.19833865	0.031168468	0.00038368887
0.19846909	0.030446107	0.00037908638
0.19859953	0.030294697	0.00037942963
0.19872998	0.030321303	0.00037934842
0.19886042	0.030240720	0.00037685391
0.19899086	0.030101162	0.00037898967
0.19912131	0.030435815	0.00037820854
0.19925175	0.030555294	0.00038085329
0.19938219	0.029794250	0.00037547622
0.19951264	0.030482558	0.00037731860
0.19964308	0.030241817	0.00037748481
0.19977352	0.030977981	0.00038174963
0.19990397	0.030383925	0.00037749742
0.20003441	0.030546871	0.00037988710
0.20016485	0.030083783	0.00037466761
0.20029530	0.030032877	0.00037696040
0.20042574	0.030745891	0.00038056401
0.20055618	0.030594004	0.00037836886
0.20068663	0.030340909	0.00037739457
0.20081707	0.030625814	0.00037806469
0.20094751	0.030693649	0.00037837933
0.20107795	0.030566170	0.00037894096
0.20120840	0.031258940	0.00038054087
0.20133884	0.030100454	0.00037569033
0.20146928	0.030367342	0.00037718136
0.20159973	0.030698433	0.00037814124
0.20173017	0.031580903	0.00038386359
0.20186061	0.030323828	0.00037523004
0.20199106	0.030205730	0.00037604547
0.20212150	0.030630835	0.00037824185
0.20225194	0.030653808	0.00037680749
0.20238239	0.030856191	0.00037820719
0.20251283	0.030207788	0.00037431533
0.20264327	0.030290941	0.00037466226
0.20277372	0.030721526	0.00037818284
0.20290416	0.029976660	0.00037328284
0.20303460	0.030815619	0.00037827708
0.20316505	0.030039103	0.00037304439
0.20329549	0.030119334	0.00037292034
0.20342593	0.029761679	0.00037167933
0.20355638	0.030330611	0.00037434742
0.20368682	0.029921620	0.00037050844
0.20381726	0.030490822	0.00037582303
0.20394771	0.030060974	0.00036986930
0.20407815	0.029700171	0.00037059937
0.20420859	0.030231874	0.00037288955
0.20433904	0.030374853	0.00037167268
0.20446948	0.030272367	0.00037344337
0.20459992	0.030880827	0.00037537040
0.20473037	0.030781124	0.00037436602
0.20486081	0.030041981	0.00037098089
0.20499125	0.030371639	0.00037194143
0.20512170	0.030717543	0.00037478285
0.20525214	0.029735364	0.00036896734
0.20538258	0.030284319	0.00037075924
0.20551302	0.030256425	0.00037062418
0.20564347	0.030572585	0.00037233709
0.20577391	0.030337540	0.00037247544
0.20590435	0.030602926	0.00037320305
0.20603480	0.031135152	0.00037438741
0.20616524	0.030643090	0.00037293529
0.20629568	0.030471197	0.00037265496
0.20642613	0.031011278	0.00037413541
0.20655657	0.029973388	0.00037000371
0.20668701	0.030398803	0.00037071876
0.20681746	0.029974774	0.00036853539
0.20694790	0.029402727	0.00036677875
0.20707834	0.030501753	0.00037074339
0.20720879	0.029734042	0.00036823259
0.20733923	0.030027562	0.00036881055
0.20746967	0.030160263	0.00036835736
0.20760012	0.030425789	0.00037176656
0.20773056	0.029908025	0.00036565473
0.20786100	0.030509380	0.00037265963
0.20799145	0.029806794	0.00036720528
0.20812189	0.030511592	0.00037079137
0.20825233	0.030613820	0.00037122012
0.20838278	0.030296613	0.00036873524
0.20851322	0.029729903	0.00036644869
0.20864366	0.030301805	0.00037058173
0.20877411	0.029833853	0.00036569484
0.20890455	0.030099857	0.00036849376
0.20903499	0.029998276	0.00036664892
0.20916544	0.030402163	0.00036971242
0.20929588	0.030484485	0.00037169138
0.20942632	0.030003334	0.00036646683
0.20955677	0.029477748	0.00036546808
0.20968721	0.029964714	0.00036735297
0.20981765	0.030410859	0.00036793270
0.20994809	0.030033453	0.00036795270
0.21007854	0.030348713	0.00036840993
0.21020898	0.030591753	0.00036914042
0.21033942	0.030150740	0.00036788667
0.21046987	0.029966530	0.00036552508
0.21060031	0.029799889	0.00036619814
0.21073075	0.030513888	0.00036918921
0.21086120	0.030464110	0.00036838058
0.21099164	0.030784183	0.00037014874
0.21112208	0.029813829	0.00036454131
0.21125253	0.030181730	0.00036563528
0.21138297	0.030708936	0.00037148979
0.21151341	0.030226335	0.00036566787
0.21164386	0.030102579	0.00036704450
0.21177430	0.030279911	0.00036685212
0.21190474	0.030184332	0.00036768476
0.21203519	0.029903106	0.00036542278
0.21216563	0.030604216	0.00036753228
0.21229607	0.030425438	0.00036777639
0.21242652	0.030026214	0.00036634523
0.21255696	0.029806590	0.00036243602
0.21268740	0.030553988	0.00036965817
0.21281785	0.030089195	0.00036358997
0.21294829	0.030376619	0.00036699208
0.21307873	0.030030202	0.00036499337
0.21320918	0.030259236	0.00036557036
0.21333962	0.029856854	0.00036331894
0.21347006	0.030036314	0.00036707356
0.21360051	0.030020370	0.00036315087
0.21373095	0.030025230	0.00036488804
0.21386139	0.029851489	0.00036216423
0.21399184	0.029976633	0.00036358435
0.21412228	0.029976451	0.00036426121
0.21425272	0.030132103	0.00036297128
0.21438316	0.030414186	0.00036567916
0.21451361	0.030417141	0.00036651603
0.21464405	0.029435800	0.00035837345
0.21477449	0.029882757	0.00036246402
0.21490494	0.029650490	0.00036137119
0.21503538	0.029721640	0.00036112192
0.21516582	0.030296238	0.00036538378
0.21529627	0.029925466	0.00036046227
0.21542671	0.030225415	0.00036359819
0.21555715	0.029841802	0.00036114514
0.21568760	0.030454423	0.00036430914
0.21581804	0.030378513	0.00036403428
0.21594848	0.030499871	0.00036449223
0.21607893	0.029756999	0.00036111954
0.21620937	0.029949928	0.00036214591
0.21633981	0.029934841	0.00036027041
0.21647026	0.029703801	0.00036063081
0.21660070	0.030309739	0.00036365778
0.21673114	0.030166495	0.00036184471
0.21686159	0.029836849	0.00036030295
0.21699203	0.030043189	0.00036068167
0.21712247	0.029756810	0.00036080560
0.21725292	0.030219680	0.00036480180
0.21738336	0.029629074	0.00035773487
0.21751380	0.029423008	0.00035766031
0.21764425	0.030520272	0.00036359137
0.21777469	0.030711427	0.00036555436
0.21790513	0.029833757	0.00036078396
0.21803558	0.029809258	0.00035911883
0.21816602	0.030572941	0.00036396089
0.21829646	0.029888308	0.00036013146
0.21842691	0.029665325	0.00035747320
0.21855735	0.030190607	0.00036224293
0.21868779	0.030098371	0.00036086078
0.21881823	0.029657477	0.00035866677
0.21894868	0.029807848	0.00035871608
0.21907912	0.029520111	0.00035593580
0.21920956	0.029654409	0.00035881808
0.21934001	0.029629208	0.00035803702
0.21947045	0.029872959	0.00035922099
0.21960089	0.030033108	0.00036083730
0.21973134	0.029932929	0.00035790141
0.21986178	0.029536413	0.00035656340
0.21999222	0.030029154	0.00036013110
0.22012267	0.029646612	0.00035594126
0.22025311	0.029313439	0.00035641115
0.22038355	0.029508910	0.00035458560
0.22051400	0.029812794	0.00035755386
0.22064444	0.029764088	0.00035871756
0.22077488	0.029182645	0.00035376459
0.22090533	0.029996683	0.00035973371
0.22103577	0.029558007	0.00035561171
0.22116621	0.029657112	0.00035587186
0.22129666	0.029801921	0.00035707587
0.22142710	0.029707148	0.00035722241
0.22155754	0.030089779	0.00035835676
0.22168799	0.028787716	0.00035202547
0.22181843	0.029959877	0.00035517913
0.22194887	0.029869690	0.00035775315
0.22207932	0.030211655	0.00035765317
0.22220976	0.030378273	0.00035934728
0.22234020	0.029355429	0.00035446191
0.22247065	0.029434346	0.00035379166
0.22260109	0.029528960	0.00035521446
0.22273153	0.030122158	0.00035884896
0.22286198	0.030397244	0.00035742399
0.22299242	0.029368488	0.00035565996
0.22312286	0.030288323	0.00035737087
0.22325330	0.030105473	0.00035618295
0.22338375	0.030384446	0.00035972046
0.22351419	0.029552783	0.00035465106
0.22364463	0.029585042	0.00035484114
0.22377508	0.030207661	0.00035811816
0.22390552	0.029327368	0.00035167521
0.22403596	0.029991564	0.00035657195
0.22416641	0.029690905	0.00035432352
0.22429685	0.029849108	0.00035578468
0.22442729	0.029753046	0.00035596055
0.22455774	0.029791151	0.00035294088
0.22468818	0.029700554	0.00035354966
0.22481862	0.029222370	0.00035127089
0.22494907	0.030127992	0.00035547659
0.22507951	0.029777701	0.00035453959
0.22520995	0.029263856	0.00035162263
0.22534040	0.029897644	0.00035323925
0.22547084	0.029885223	0.00035529510
0.22560128	0.030126519	0.00035485968
0.22573173	0.029842690	0.00035500881
0.22586217	0.029643934	0.00035311200
0.22599261	0.029573970	0.00035201959
0.22612306	0.030392865	0.00035653156
0.22625350	0.029530182	0.00035130581
0.22638394	0.029795507	0.00035324958
0.22651439	0.029349114	0.00035200490
0.22664483	0.029699221	0.00035140093
0.22677527	0.029265345	0.00035030109
0.22690572	0.029443540	0.00035006767
0.22703616	0.029830466	0.00035344501
0.22716660	0.029302911	0.00035134228
0.22729705	0.029989154	0.00035358507
0.22742749	0.029648951	0.00035128993
0.22755793	0.029864749	0.00035327910
0.22768837	0.029854722	0.00035167625
0.22781882	0.030154361	0.00035544020
0.22794926	0.029689081	0.00035188975
0.22807970	0.030400558	0.00035622571
0.22821015	0.029484339	0.00035083026
0.22834059	0.029823007	0.00035149244
0.22847103	0.029742229	0.00035263603
0.22860148	0.029549009	0.00035113327
0.22873192	0.029177732	0.00034953835
0.22886236	0.029507097	0.00035074647
0.22899281	0.029056458	0.00034701991
0.22912325	0.029859390	0.00035166130
0.22925369	0.029610211	0.00035208407
0.22938414	0.029595443	0.00034938483
0.22951458	0.029597270	0.00035201636
0.22964502	0.030268780	0.00035257704
0.22977547	0.029947490	0.00035179518
0.22990591	0.029777012	0.00035056814
0.23003635	0.029296577	0.00034833324
0.23016680	0.030139757	0.00035254163
0.23029724	0.030079708	0.00035269426
0.23042768	0.030136037	0.00034997060
0.23055813	0.029623631	0.00035009466
0.23068857	0.029599227	0.00035417093
0.23081901	0.029935937	0.00036049281
0.23094946	0.029495439	0.00036035782
0.23107990	0.029721334	0.00036076055
0.23121034	0.029899926	0.00036547387
0.23134079	0.029757823	0.00036775088
0.23147123	0.029659901	0.00036577121
0.23160167	0.029840591	0.00036964081
0.23173212	0.029144475	0.00036680222
0.23186256	0.029378901	0.00036970077
0.23199300	0.030018069	0.00037460266
0.23212344	0.029561613	0.00037021001
0.23225389	0.030008439	0.00037694602
0.23238433	0.029506689	0.00037473755
0.23251477	0.029544962	0.00037359733
0.23264522	0.030136529	0.00037951153
0.23277566	0.029253343	0.00037467938
0.23290610	0.028837232	0.00037401686
0.23303655	0.030209806	0.00038480052
0.23316699	0.029796028	0.00037965896
0.23329743	0.028855682	0.00037573749
0.23342788	0.029449762	0.00037824600
0.23355832	0.028913531	0.00037693714
0.23368876	0.029589029	0.00037963881
0.23381921	0.029647648	0.00037920604
0.23394965	0.029492118	0.00037791136
0.23408009	0.028952136	0.00037698256
0.23421054	0.029504350	0.00037736704
0.23434098	0.029580237	0.00038207457
0.23447142	0.029701872	0.00038065930
0.23460187	0.029842266	0.00038360869
0.23473231	0.029157218	0.00037850316
0.23486275	0.029661649	0.00038078348
0.23499320	0.029213180	0.00038014930
0.23512364	0.029928277	0.00038338317
0.23525408	0.029595818	0.00038261365
0.23538453	0.029615233	0.00038110881
0.23551497	0.029173572	0.00037828637
0.23564541	0.029354428	0.00038207311
0.23577586	0.029392986	0.00038352719
0.23590630	0.029697989	0.00038172995
0.23603674	0.029687043	0.00038468481
0.23616719	0.029060108	0.00037818286
0.23629763	0.030154018	0.00038611110
0.23642807	0.029219341	0.00038258645
0.23655851	0.030177815	0.00038790173
0.23668896	0.029764365	0.00038517031
0.23681940	0.029054865	0.00038275454
0.23694984	0.029157013	0.00038039931
0.23708029	0.029866686	0.00038734061
0.23721073	0.029716022	0.00038475040
0.23734117	0.029519835	0.00038682144
0.23747162	0.029794136	0.00038587533
0.23760206	0.030134522	0.00038770358
0.23773250	0.029234357	0.00038473396
0.23786295	0.029273718	0.00038512297
0.23799339	0.030000663	0.00038888249
0.23812383	0.029854893	0.00038960939
0.23825428	0.030022345	0.00038744939
0.23838472	0.029605599	0.00038578983
0.23851516	0.030112386	0.00039177054
0.23864561	0.029552418	0.00038621861
0.23877605	0.029208557	0.00038638185
0.23890649	0.029256002	0.00038459788
0.23903694	0.028807411	0.00038327864
0.23916738	0.029158806	0.00038558035
0.23929782	0.029454100	0.00038797360
0.23942827	0.029095427	0.00038587026
0.23955871	0.028895154	0.00038600650
0.23968915	0.029192577	0.00038387089
0.23981960	0.030151400	0.00039395849
0.23995004	0.029532109	0.00038829057
0.24008048	0.029436473	0.00038906541
0.24021093	0.029384477	0.00038965459
0.24034137	0.030071821	0.00039088762
0.24047181	0.029413488	0.00038726853
0.24060226	0.029550129	0.00039083241
0.24073270	0.029923843	0.00039004012
0.24086314	0.030674697	0.00039825541
0.24099358	0.029502195	0.00038766807
0.24112403	0.029160198	0.00038716849
0.24125447	0.029856065	0.00039232573
0.24138491	0.029345467	0.00038716391
0.24151536	0.029428792	0.00039064444
0.24164580	0.029340909	0.00038802659
0.24177624	0.029013528	0.00038643831
0.24190669	0.029604977	0.00039096421
0.24203713	0.029628571	0.00039125517
0.24216757	0.029866567	0.00039325784
0.24229802	0.030200808	0.00039739539
0.24242846	0.029620281	0.00038986543
0.24255890	0.029476256	0.00039087400
0.24268935	0.029682897	0.00039160901
0.24281979	0.029217857	0.00039006663
0.24295023	0.028954889	0.00039132203
0.24308068	0.029449603	0.00039056249
0.24321112	0.029102817	0.00038958627
0.24334156	0.029637902	0.00039516244
0.24347201	0.029333796	0.00038870245
0.24360245	0.029299640	0.00039339307
0.24373289	0.028943433	0.00038814829
0.24386334	0.029457561	0.00039347190
0.24399378	0.029422538	0.00039173388
0.24412422	0.029474000	0.00039132783
0.24425467	0.029282455	0.00039231499
0.24438511	0.030477907	0.00040010333
0.24451555	0.029224159	0.00039184839
0.24464600	0.028980191	0.00038962027
0.24477644	0.028935676	0.00038928774
0.24490688	0.029940581	0.00039667895
0.24503733	0.028922228	0.00039270157
0.24516777	0.029165760	0.00038975789
0.24529821	0.028724374	0.00039152871
0.24542865	0.029908533	0.00039614990
0.24555910	0.029298657	0.00039431136
0.24568954	0.030010502	0.00039809850
0.24581998	0.029297181	0.00039209606
0.24595043	0.028977825	0.00039253492
0.24608087	0.029759025	0.00039606740
0.24621131	0.029294272	0.00039098244
0.24634176	0.030305842	0.00040001502
0.24647220	0.029254272	0.00039192263
0.24660264	0.029302772	0.00039558383
0.24673309	0.029190517	0.00039219982
0.24686353	0.029372222	0.00039383503
0.24699397	0.028852332	0.00039088873
0.24712442	0.028589904	0.00039160861
0.24725486	0.029775051	0.00039395105
0.24738530	0.029424724	0.00039712810
0.24751575	0.029995051	0.00039790531
0.24764619	0.029481671	0.00039633587
0.24777663	0.028948044	0.00039276954
0.24790708	0.028949632	0.00039182435
0.24803752	0.029130269	0.00039352936
0.24816796	0.029185573	0.00039374848
0.24829841	0.029395512	0.00039394876
0.24842885	0.029490331	0.00039746185
0.24855929	0.029833310	0.00039651130
0.24868974	0.029472789	0.00039863924
0.24882018	0.029399255	0.00039847680
0.24895062	0.029665691	0.00039438511
0.24908107	0.029233249	0.00039575611
0.24921151	0.029049514	0.00039368599
0.24934195	0.029299770	0.00039596624
0.24947240	0.029434911	0.00039767379
0.24960284	0.029545716	0.00039808127
0.24973328	0.029763386	0.00039808040
0.24986372	0.029421340	0.00039861322
0.24999417	0.029644723	0.00039828501
0.25012461	0.029613613	0.00040146982
0.25025505	0.029379451	0.00039542939
0.25038550	0.029813613	0.00039831975
0.25051594	0.029239015	0.00039789481
0.25064638	0.029508982	0.00039674694
0.25077683	0.029685443	0.00040102734
0.25090727	0.028991376	0.00039830050
0.25103771	0.029868366	0.00039915411
0.25116816	0.029346257	0.00039754077
0.25129860	0.028919060	0.00039441868
0.25142904	0.028747404	0.00039531159
0.25155949	0.029355736	0.00039966538
0.25168993	0.029982787	0.00040020949
0.25182037	0.028664322	0.00039281751
0.25195082	0.028928877	0.00039493863
0.25208126	0.029052983	0.00039641437
0.25221170	0.028805757	0.00039606036
0.25234215	0.028618084	0.00039246153
0.25247259	0.029400907	0.00039819297
0.25260303	0.029255230	0.00040013164
0.25273348	0.029969293	0.00039969807
0.25286392	0.029824861	0.00040293803
0.25299436	0.029086044	0.00039642621
0.25312481	0.029618778	0.00040224725
0.25325525	0.029377115	0.00039873522
0.25338569	0.029794158	0.00040083500
0.25351614	0.029307934	0.00039865883
0.25364658	0.029166162	0.00039890817
0.25377702	0.029145448	0.00039784453
0.25390747	0.029902908	0.00040414649
0.25403791	0.028604955	0.00039298311
0.25416835	0.029328312	0.00040086001
0.25429879	0.029939673	0.00040362386
0.25442924	0.029116390	0.00039760686
0.25455968	0.029613318	0.00040194913
0.25469012	0.029506133	0.00039944498
0.25482057	0.028803797	0.00039630372
0.25495101	0.029350179	0.00040006730
0.25508145	0.030090851	0.00040271990
0.25521190	0.029440810	0.00040305709
0.25534234	0.029444744	0.00039986860
0.25547278	0.029147147	0.00039597747
0.25560323	0.029568353	0.00040062033
0.25573367	0.029180335	0.00040145262
0.25586411	0.028486884	0.00040518716
0.25599456	0.029423418	0.00041443743
0.25612500	0.028919161	0.00041198056
0.25625544	0.028027659	0.00041122686
0.25638589	0.029218236	0.00042338431
0.25651633	0.029182068	0.00042382654
0.25664677	0.029394009	0.00042806062
0.25677722	0.029945628	0.00043254516
0.25690766	0.028987705	0.00042832229
0.25703810	0.028608024	0.00043087116
0.25716855	0.029575965	0.00043825186
0.25729899	0.029322959	0.00043750340
0.25742943	0.029595899	0.00044338268
0.25755988	0.029397028	0.00044031169
0.25769032	0.029221170	0.00044586534
0.25782076	0.029706607	0.00044656012
0.25795121	0.029884403	0.00045101166
0.25808165	0.029321129	0.00045128080
0.25821209	0.029625328	0.00045111451
0.25834253	0.029652227	0.00045575821
0.25847298	0.029815122	0.00045712003
0.25860342	0.029548511	0.00045976615
0.25873386	0.029212576	0.00045842042
0.25886431	0.029013773	0.00045897693
0.25899475	0.029345478	0.00046079453
0.25912519	0.029085026	0.00046240390
0.25925564	0.029499205	0.00046694793
0.25938608	0.029234769	0.00046652330
0.25951652	0.029371098	0.00046833763
0.25964697	0.028975174	0.00046804081
0.25977741	0.029140695	0.00047134570
0.25990785	0.028937498	0.00047169379
0.26003830	0.029365989	0.00047332359
0.26016874	0.029915596	0.00048336232
0.26029918	0.029955686	0.00047776007
0.26042963	0.029624813	0.00047988403
0.26056007	0.029513896	0.00047929480
0.26069051	0.029964094	0.00048546472
0.26082096	0.028489842	0.00047131896
0.26095140	0.028924997	0.00047929070
0.26108184	0.029641532	0.00048129717
0.26121229	0.029792594	0.00048518566
0.26134273	0.029330978	0.00048325244
0.26147317	0.030287860	0.00049220078
0.26160362	0.029912898	0.00049077252
0.26173406	0.028994209	0.00048420275
0.26186450	0.029481117	0.00048849159
0.26199495	0.029552843	0.00048905301
0.26212539	0.028735480	0.00048339471
0.26225583	0.028806922	0.00048660445
0.26238628	0.029349218	0.00049004285
0.26251672	0.028607794	0.00048322549
0.26264716	0.028878811	0.00048707652
0.26277760	0.028275590	0.00048400398
0.26290805	0.029431702	0.00049453347
0.26303849	0.029058843	0.00049047641
0.26316893	0.028454039	0.00048913195
0.26329938	0.028644419	0.00048598650
0.26342982	0.028884508	0.00049326064
0.26356026	0.029097616	0.00049427380
0.26369071	0.028545569	0.00049246107
0.26382115	0.028698245	0.00049361576
0.26395159	0.029491506	0.00049882730
0.26408204	0.028261061	0.00048982771
0.26421248	0.028865509	0.00049940854
0.26434292	0.029412895	0.00050101888
0.26447337	0.027905229	0.00049146038
0.26460381	0.029172828	0.00050024362
0.26473425	0.028699112	0.00049707582
0.26486470	0.029480097	0.00050795625
0.26499514	0.029350679	0.00050288107
0.26512558	0.029412621	0.00050739581
0.26525603	0.028948789	0.00050670649
[truncated: 573 more rows]
