# Supplementary material for: Rationally seeded computational protein design of ɑ-helical barrels
Source: Nat Chem Biol. 2024 Jun 20;20(8):991–9. doi: 10.1038/s41589-024-01642-0 (PMC11288890; doi:10.1038/s41589-024-01642-0)
Supplement: Supplementary file 3 — PDB and .mtz files used for making figure panels b–d and j–m. [file 41589_2024_1642_MOESM3_ESM.zip › KIA_RP_RSPD_NatChemBiol_data_Figure2/scapCC6_LLIA_panels_e-h/SAXS_panel_i/SAXS_raw_SEC_scapCC6_LLIA/b21-443535_00521.dat]

0.0045000000	1.6986287	0.012901763
0.0046304432	1.5392259	0.012232656
0.0047608865	1.4084843	0.011263190
0.0048913297	1.2982462	0.010657845
0.0050217729	1.1756020	0.0097980447
0.0051522162	1.0920622	0.0094434990
0.0052826594	0.98001491	0.0085296118
0.0054131026	0.89733291	0.0081867171
0.0055435459	0.85995533	0.0078486472
0.0056739891	0.77840969	0.0072984818
0.0058044323	0.72946691	0.0069876669
0.0059348756	0.70359501	0.0067173758
0.0060653188	0.64616381	0.0062752098
0.0061957621	0.60290871	0.0060766715
0.0063262053	0.55846890	0.0058338661
0.0064566485	0.54439229	0.0056350962
0.0065870918	0.50314871	0.0054045802
0.0067175350	0.47716203	0.0051661368
0.0068479782	0.45937545	0.0050689367
0.0069784215	0.43002515	0.0048277832
0.0071088647	0.42009053	0.0047611688
0.0072393079	0.38990045	0.0044985851
0.0073697512	0.36957066	0.0043430839
0.0075001944	0.36193317	0.0042713599
0.0076306376	0.34342773	0.0041352831
0.0077610809	0.33241161	0.0039959785
0.0078915241	0.31706584	0.0039336255
0.0080219673	0.30506746	0.0037694261
0.0081524106	0.29536480	0.0037520446
0.0082828538	0.27370029	0.0034852849
0.0084132970	0.26841691	0.0035290530
0.0085437403	0.26140667	0.0034061128
0.0086741835	0.25154767	0.0033173125
0.0088046267	0.24918410	0.0032841441
0.0089350700	0.23757710	0.0031623583
0.0090655132	0.22974476	0.0030475918
0.0091959565	0.22100103	0.0030765888
0.0093263997	0.21717861	0.0029247157
0.0094568429	0.20639258	0.0028465912
0.0095872862	0.20388875	0.0028522187
0.0097177294	0.19472931	0.0027259540
0.0098481726	0.18446889	0.0026614703
0.0099786159	0.18366417	0.0026269926
0.010109059	0.17772342	0.0025378703
0.010239502	0.17278141	0.0025248462
0.010369946	0.16807168	0.0024463778
0.010500389	0.16741870	0.0024240679
0.010630832	0.15833346	0.0023506519
0.010761275	0.15471906	0.0022849365
0.010891719	0.15630648	0.0023093876
0.011022162	0.14893077	0.0021939575
0.011152605	0.14246678	0.0021458176
0.011283048	0.14415977	0.0021787440
0.011413491	0.13793643	0.0020682194
0.011543935	0.13180249	0.0020090350
0.011674378	0.13489245	0.0020124238
0.011804821	0.12915644	0.0019136913
0.011935264	0.12891613	0.0019141270
0.012065708	0.12915692	0.0018897865
0.012196151	0.12486740	0.0018354916
0.012326594	0.11917218	0.0018010965
0.012457037	0.12198826	0.0018003809
0.012587481	0.11588360	0.0017196744
0.012717924	0.11702692	0.0017053809
0.012848367	0.11199374	0.0016498236
0.012978810	0.11510545	0.0016562364
0.013109253	0.11123827	0.0015855628
0.013239697	0.11019817	0.0015871056
0.013370140	0.10853573	0.0015618673
0.013500583	0.10729871	0.0015472736
0.013631026	0.10797310	0.0015357489
0.013761470	0.10490955	0.0015175622
0.013891913	0.10286935	0.0014638968
0.014022356	0.10179468	0.0014700455
0.014152799	0.10096918	0.0014441864
0.014283243	0.10165724	0.0014382260
0.014413686	0.10011594	0.0014430963
0.014544129	0.098618208	0.0014084005
0.014674572	0.10016097	0.0014044632
0.014805016	0.099211787	0.0013955508
0.014935459	0.098306803	0.0013847402
0.015065902	0.096192217	0.0013654248
0.015196345	0.093624086	0.0013396760
0.015326788	0.096475459	0.0013535833
0.015457232	0.093917918	0.0013285985
0.015587675	0.094426656	0.0013178521
0.015718118	0.092805966	0.0013114258
0.015848561	0.092086301	0.0012879518
0.015979005	0.090823585	0.0012857258
0.016109448	0.092295361	0.0012923935
0.016239891	0.089166808	0.0012572430
0.016370334	0.088650357	0.0012457578
0.016500778	0.090715766	0.0012647074
0.016631221	0.088060646	0.0012334585
0.016761664	0.087522567	0.0012288182
0.016892107	0.085949150	0.0012077991
0.017022551	0.085678268	0.0012006778
0.017152994	0.085273158	0.0011994847
0.017283437	0.085119117	0.0011848412
0.017413880	0.084715291	0.0011770555
0.017544323	0.084075256	0.0011734986
0.017674767	0.084819349	0.0011640953
0.017805210	0.083891165	0.0011682012
0.017935653	0.081361843	0.0011349623
0.018066096	0.081853204	0.0011403752
0.018196540	0.083517095	0.0011489311
0.018326983	0.082325124	0.0011265791
0.018457426	0.079613361	0.0011051016
0.018587869	0.081688317	0.0011230289
0.018718313	0.080985466	0.0011082466
0.018848756	0.080296472	0.0011102074
0.018979199	0.079931753	0.0010875320
0.019109642	0.079034607	0.0010833776
0.019240086	0.076336847	0.0010626968
0.019370529	0.076813044	0.0010642846
0.019500972	0.076544406	0.0010491443
0.019631415	0.077675994	0.0010600835
0.019761858	0.077342202	0.0010495826
0.019892302	0.077546450	0.0010497477
0.020022745	0.077141638	0.0010441720
0.020153188	0.076084999	0.0010374048
0.020283631	0.075787165	0.0010290484
0.020414075	0.073482867	0.0010018321
0.020544518	0.075207350	0.0010147416
0.020674961	0.075102586	0.0010114880
0.020805404	0.075154484	0.0010150450
0.020935848	0.075120811	0.0010085374
0.021066291	0.075139644	0.0010019510
0.021196734	0.071285085	0.00097186841
0.021327177	0.073629764	0.00099030589
0.021457621	0.071787712	0.00096807306
0.021588064	0.073720802	0.00098601640
0.021718507	0.071858281	0.00095939021
0.021848950	0.071485571	0.00096655064
0.021979393	0.071273022	0.00095748280
0.022109837	0.070428000	0.00094527828
0.022240280	0.070719007	0.00094083162
0.022370723	0.070873668	0.00095048936
0.022501166	0.070216973	0.00093415266
0.022631610	0.071233409	0.00094161137
0.022762053	0.069909782	0.00092395334
0.022892496	0.067816596	0.00091510456
0.023022939	0.069206445	0.00091859764
0.023153383	0.070689651	0.00092684328
0.023283826	0.070043083	0.00091514626
0.023414269	0.068183537	0.00090565856
0.023544712	0.068228402	0.00090102387
0.023675156	0.067414051	0.00089909290
0.023805599	0.068557590	0.00089269511
0.023936042	0.068112393	0.00090224933
0.024066485	0.069293101	0.00089983431
0.024196928	0.066694226	0.00087551168
0.024327372	0.067618119	0.00087956779
0.024457815	0.067591381	0.00088341493
0.024588258	0.066866113	0.00087274328
0.024718701	0.067931106	0.00087596533
0.024849145	0.067467187	0.00086818051
0.024979588	0.066221102	0.00086081261
0.025110031	0.067294209	0.00086688785
0.025240474	0.068281935	0.00086802159
0.025370918	0.066140813	0.00085111249
0.025501361	0.065708901	0.00084681752
0.025631804	0.065396812	0.00084852244
0.025762247	0.066715582	0.00084436559
0.025892691	0.066743658	0.00085080730
0.026023134	0.064954740	0.00083605673
0.026153577	0.066594677	0.00084856323
0.026284020	0.066089057	0.00083093034
0.026414463	0.065221654	0.00083086506
0.026544907	0.063979090	0.00081716082
0.026675350	0.063888528	0.00082356252
0.026805793	0.065109453	0.00082226206
0.026936236	0.065434301	0.00082282853
0.027066680	0.062748331	0.00080104849
0.027197123	0.063631361	0.00081252072
0.027327566	0.063343645	0.00080323477
0.027458009	0.063588292	0.00080292327
0.027588453	0.063019327	0.00079688297
0.027718896	0.062954242	0.00079997114
0.027849339	0.064973843	0.00079946980
0.027979782	0.061367763	0.00078323381
0.028110226	0.063222027	0.00079039837
0.028240669	0.063579268	0.00079300742
0.028371112	0.063382087	0.00078633906
0.028501555	0.061932261	0.00077848311
0.028631998	0.062568315	0.00077672186
0.028762442	0.061882905	0.00077792404
0.028892885	0.061062964	0.00077146663
0.029023328	0.062394598	0.00077272094
0.029153771	0.061939057	0.00076614032
0.029284215	0.062453056	0.00077043739
0.029414658	0.060730183	0.00075682374
0.029545101	0.060608289	0.00075577432
0.029675544	0.062307141	0.00076451887
0.029805988	0.060614645	0.00075212020
0.029936431	0.061035467	0.00075169269
0.030066874	0.060690902	0.00074496770
0.030197317	0.061312413	0.00075106944
0.030327760	0.060070653	0.00074099140
0.030458204	0.060899750	0.00074764392
0.030588647	0.060045821	0.00073727141
0.030719090	0.060158343	0.00073649128
0.030849533	0.059184273	0.00072806480
0.030979977	0.059770298	0.00073678176
0.031110420	0.059492029	0.00072304334
0.031240863	0.059393881	0.00072833332
0.031371306	0.059780787	0.00072526793
0.031501750	0.058527134	0.00071867748
0.031632193	0.059747648	0.00072268789
0.031762636	0.058986724	0.00072101348
0.031893079	0.059122094	0.00071407741
0.032023523	0.058949364	0.00071964374
0.032153966	0.059707549	0.00071548300
0.032284409	0.058469862	0.00070967707
0.032414852	0.058569872	0.00070771656
0.032545295	0.059209682	0.00071315996
0.032675739	0.058196574	0.00070090864
0.032806182	0.059247497	0.00070602794
0.032936625	0.059664123	0.00070594737
0.033067068	0.058030228	0.00069997104
0.033197512	0.059293179	0.00069853334
0.033327955	0.058292878	0.00069913358
0.033458398	0.057885254	0.00069146473
0.033588841	0.059312685	0.00069958896
0.033719285	0.057230826	0.00068506600
0.033849728	0.058083700	0.00069073764
0.033980171	0.056929982	0.00068044227
0.034110614	0.057742926	0.00068634363
0.034241058	0.057531460	0.00068460649
0.034371501	0.057057996	0.00068734493
0.034501944	0.057849225	0.00069271533
0.034632387	0.056153324	0.00069762291
0.034762830	0.058367485	0.00071451232
0.034893274	0.056401369	0.00070304173
0.035023717	0.056655131	0.00070874202
0.035154160	0.057572989	0.00071725600
0.035284603	0.055065442	0.00070486532
0.035415047	0.056031523	0.00071582525
0.035545490	0.056263600	0.00071541325
0.035675933	0.055906673	0.00071370821
0.035806376	0.055703397	0.00071603141
0.035936820	0.056217764	0.00071656992
0.036067263	0.055532377	0.00071889671
0.036197706	0.055791319	0.00071733800
0.036328149	0.054655822	0.00071630681
0.036458593	0.055203045	0.00071716096
0.036589036	0.055808835	0.00072442131
0.036719479	0.056269601	0.00073083303
0.036849922	0.055502475	0.00073004054
0.036980365	0.055945234	0.00072741906
0.037110809	0.055706373	0.00073291358
0.037241252	0.055152700	0.00072487427
0.037371695	0.054596471	0.00072833737
0.037502138	0.054755395	0.00072974628
0.037632582	0.054383035	0.00072926508
0.037763025	0.055402255	0.00073017321
0.037893468	0.056142665	0.00074414792
0.038023911	0.054009819	0.00072445577
0.038154355	0.055484631	0.00074045314
0.038284798	0.053862045	0.00072852748
0.038415241	0.055382062	0.00074159699
0.038545684	0.053960562	0.00073099524
0.038676128	0.055872085	0.00074462857
0.038806571	0.053955402	0.00073580202
0.038937014	0.054600315	0.00073912370
0.039067457	0.053076198	0.00072727411
0.039197900	0.052686704	0.00073281635
0.039328344	0.054500536	0.00073878727
0.039458787	0.052355994	0.00072646282
0.039589230	0.053887734	0.00072927805
0.039719673	0.053863127	0.00071945406
0.039850117	0.054493591	0.00071995396
0.039980560	0.053479945	0.00071179975
0.040111003	0.053070441	0.00070735158
0.040241446	0.053515272	0.00070758405
0.040371890	0.053782656	0.00070778602
0.040502333	0.053470902	0.00070059780
0.040632776	0.052805904	0.00069918446
0.040763219	0.052722868	0.00069276109
0.040893663	0.053289995	0.00069834632
0.041024106	0.052777311	0.00068979440
0.041154549	0.053122567	0.00069644992
0.041284992	0.054023840	0.00069767520
0.041415435	0.052560049	0.00068800907
0.041545879	0.052515073	0.00068408879
0.041676322	0.053170664	0.00069499103
0.041806765	0.051730957	0.00067733261
0.041937208	0.052976260	0.00068829050
0.042067652	0.052064623	0.00067655794
0.042198095	0.052432792	0.00068290374
0.042328538	0.051954747	0.00067707822
0.042458981	0.052158126	0.00068251503
0.042589425	0.051248430	0.00066567176
0.042719868	0.052824338	0.00068003285
0.042850311	0.052785944	0.00067757341
0.042980754	0.051772349	0.00067111832
0.043111198	0.051302851	0.00066391891
0.043241641	0.052077783	0.00067299126
0.043372084	0.050329585	0.00066056908
0.043502527	0.052397714	0.00066972958
0.043632970	0.051987976	0.00066711327
0.043763414	0.052054161	0.00066768520
0.043893857	0.051660307	0.00066290561
0.044024300	0.050718475	0.00065967910
0.044154743	0.051357319	0.00066026718
0.044285187	0.050982878	0.00065730373
0.044415630	0.051705500	0.00066468960
0.044546073	0.049708634	0.00064453214
0.044676516	0.051572665	0.00065843058
0.044806960	0.051351276	0.00065753708
0.044937403	0.051671427	0.00065915212
0.045067846	0.051680865	0.00065772627
0.045198289	0.051113618	0.00065045388
0.045328733	0.050675428	0.00065144621
0.045459176	0.050353257	0.00064768258
0.045589619	0.050867294	0.00064989662
0.045720062	0.051427383	0.00065249455
0.045850505	0.050728388	0.00064429793
0.045980949	0.050994145	0.00064909090
0.046111392	0.050675484	0.00064634254
0.046241835	0.049828708	0.00064045837
0.046372278	0.051304727	0.00065335972
0.046502722	0.050841509	0.00065778451
0.046633165	0.050290553	0.00065689554
0.046763608	0.051481679	0.00066735040
0.046894051	0.050749435	0.00066596435
0.047024495	0.050157684	0.00066657742
0.047154938	0.050479164	0.00066767237
0.047285381	0.049816212	0.00066604692
0.047415824	0.049853152	0.00066293986
0.047546267	0.050075810	0.00067350741
0.047676711	0.048839591	0.00066320104
0.047807154	0.051223180	0.00068157856
0.047937597	0.049518685	0.00066625250
0.048068040	0.049646066	0.00067279622
0.048198484	0.049300533	0.00067033234
0.048328927	0.049428321	0.00067218979
0.048459370	0.050831079	0.00068465712
0.048589813	0.049146760	0.00067066268
0.048720257	0.048659636	0.00067162259
0.048850700	0.049799297	0.00067723918
0.048981143	0.049295953	0.00067610010
0.049111586	0.049298662	0.00067838190
0.049242030	0.048991757	0.00067543739
0.049372473	0.049655646	0.00068290440
0.049502916	0.049279700	0.00067830859
0.049633359	0.047149527	0.00066552477
0.049763802	0.049208111	0.00068173353
0.049894246	0.048522758	0.00067607640
0.050024689	0.048493474	0.00067730711
0.050155132	0.049533398	0.00068128959
0.050285575	0.048357448	0.00067892335
0.050416019	0.050061168	0.00068705047
0.050546462	0.048963321	0.00068340383
0.050676905	0.048501064	0.00067827813
0.050807348	0.048181426	0.00067947936
0.050937792	0.049218552	0.00068338604
0.051068235	0.048543380	0.00068168036
0.051198678	0.049276754	0.00068538658
0.051329121	0.049250996	0.00068877081
0.051459565	0.049306708	0.00068733297
0.051590008	0.048174478	0.00068149219
0.051720451	0.048466748	0.00068187906
0.051850894	0.048492639	0.00068346574
0.051981337	0.048275262	0.00068107220
0.052111781	0.048196463	0.00068585321
0.052242224	0.048023043	0.00068063681
0.052372667	0.048182919	0.00068712623
0.052503110	0.048596133	0.00068608384
0.052633554	0.048576179	0.00068703111
0.052763997	0.047365014	0.00067885588
0.052894440	0.047891520	0.00068478343
0.053024883	0.048507785	0.00068723185
0.053155327	0.048290824	0.00068720320
0.053285770	0.048036361	0.00068254501
0.053416213	0.047559371	0.00068255207
0.053546656	0.048481517	0.00069138793
0.053677100	0.047311405	0.00068011011
0.053807543	0.047005517	0.00067859534
0.053937986	0.047643956	0.00068688058
0.054068429	0.047048040	0.00067984873
0.054198872	0.047303414	0.00068133817
0.054329316	0.047655050	0.00068848060
0.054459759	0.047495242	0.00068517322
0.054590202	0.046704990	0.00067979573
0.054720645	0.046404876	0.00067651134
0.054851089	0.046851755	0.00068165467
0.054981532	0.047047056	0.00068204202
0.055111975	0.047791880	0.00069088053
0.055242418	0.047222506	0.00068280246
0.055372862	0.046216094	0.00067773354
0.055503305	0.047185768	0.00068413125
0.055633748	0.047372037	0.00068575162
0.055764191	0.046644782	0.00067979906
0.055894635	0.046316462	0.00068272884
0.056025078	0.047116009	0.00068183242
0.056155521	0.046652138	0.00068464806
0.056285964	0.046353233	0.00067720552
0.056416407	0.046603929	0.00068312632
0.056546851	0.046670306	0.00068535462
0.056677294	0.047204002	0.00068656313
0.056807737	0.047263704	0.00068954293
0.056938180	0.046985466	0.00068418729
0.057068624	0.046036797	0.00067905657
0.057199067	0.046853036	0.00069041208
0.057329510	0.045902434	0.00067833382
0.057459953	0.047103946	0.00068758708
0.057590397	0.045977424	0.00068114702
0.057720840	0.045609127	0.00068057122
0.057851283	0.045649656	0.00067801056
0.057981726	0.046373186	0.00068114198
0.058112170	0.045448539	0.00067434623
0.058242613	0.045597476	0.00067507694
0.058373056	0.045702893	0.00067442090
0.058503499	0.045616090	0.00067139097
0.058633942	0.046572344	0.00068018600
0.058764386	0.047061753	0.00067905867
0.058894829	0.046011438	0.00067480578
0.059025272	0.044864179	0.00066219424
0.059155715	0.046870148	0.00067777030
0.059286159	0.045366526	0.00066670253
0.059416602	0.045390607	0.00066505558
0.059547045	0.046364581	0.00067243503
0.059677488	0.046354906	0.00067285500
0.059807932	0.045011675	0.00065746187
0.059938375	0.044773207	0.00066251420
0.060068818	0.046027957	0.00066268542
0.060199261	0.045846806	0.00066506476
0.060329705	0.045422795	0.00065843140
0.060460148	0.045113344	0.00065837593
0.060590591	0.045919195	0.00065982816
0.060721034	0.046072372	0.00066120396
0.060851477	0.046363803	0.00066443103
0.060981921	0.044725889	0.00065413025
0.061112364	0.045189989	0.00065136381
0.061242807	0.045527169	0.00065602302
0.061373250	0.045339297	0.00065561963
0.061503694	0.045655360	0.00065542527
0.061634137	0.044238068	0.00064602440
0.061764580	0.044055896	0.00064640132
0.061895023	0.045371776	0.00065102040
0.062025467	0.043715401	0.00064417333
0.062155910	0.043236677	0.00063821354
0.062286353	0.045091024	0.00065102206
0.062416796	0.044988493	0.00065110346
0.062547240	0.043409503	0.00063808757
0.062677683	0.044402443	0.00064683236
0.062808126	0.044820788	0.00064719266
0.062938569	0.043640340	0.00063980857
0.063069012	0.044658334	0.00064829611
0.063199456	0.044768993	0.00064523367
0.063329899	0.045185087	0.00064860377
0.063460342	0.044920062	0.00064626851
0.063590785	0.044640259	0.00064404149
0.063721229	0.044861288	0.00064797057
0.063851672	0.045185791	0.00064915173
0.063982115	0.044417748	0.00064156099
0.064112558	0.044963337	0.00064642755
0.064243002	0.044180510	0.00063926667
0.064373445	0.044083425	0.00063614697
0.064503888	0.044297700	0.00064198307
0.064634331	0.043884824	0.00063799819
0.064764774	0.043524245	0.00063653516
0.064895218	0.044253435	0.00063832483
0.065025661	0.043878710	0.00063859024
0.065156104	0.045062990	0.00064269247
0.065286547	0.043600845	0.00063361271
0.065416991	0.044832003	0.00064228445
0.065547434	0.043412279	0.00063173722
0.065677877	0.043372871	0.00063021881
0.065808320	0.042704715	0.00062845449
0.065938764	0.043086507	0.00062652925
0.066069207	0.044386064	0.00064030348
0.066199650	0.043436443	0.00062739128
0.066330093	0.042489717	0.00062313524
0.066460537	0.043445569	0.00063028626
0.066590980	0.043984333	0.00063313617
0.066721423	0.043315101	0.00062946292
0.066851866	0.043194172	0.00062572743
0.066982309	0.044077097	0.00063107690
0.067112753	0.042815412	0.00062537898
0.067243196	0.042547608	0.00061909691
0.067373639	0.042688977	0.00062353222
0.067504082	0.043430134	0.00062906910
0.067634526	0.044393678	0.00063211806
0.067764969	0.043199563	0.00062665832
0.067895412	0.043154043	0.00062677460
0.068025855	0.043427876	0.00062530545
0.068156299	0.042672257	0.00062163162
0.068286742	0.043092852	0.00062216165
0.068417185	0.042936941	0.00062087208
0.068547628	0.042383038	0.00062065080
0.068678072	0.042473227	0.00061494960
0.068808515	0.041540980	0.00061379513
0.068938958	0.043675983	0.00062405337
0.069069401	0.042919016	0.00061766484
0.069199844	0.043690096	0.00062929049
0.069330288	0.042861699	0.00061824473
0.069460731	0.041991696	0.00061215378
0.069591174	0.042803915	0.00061909321
0.069721617	0.042337014	0.00061330602
0.069852061	0.043012843	0.00062056307
0.069982504	0.042997733	0.00061630860
0.070112947	0.042268743	0.00061437605
0.070243390	0.042781767	0.00061903386
0.070373834	0.042664115	0.00061470076
0.070504277	0.043329969	0.00061821971
0.070634720	0.043629273	0.00062428050
0.070765163	0.042277576	0.00061001072
0.070895607	0.042223533	0.00061268092
0.071026050	0.042062968	0.00060691832
0.071156493	0.041273736	0.00060414636
0.071286936	0.041276060	0.00060353699
0.071417379	0.041948772	0.00060684657
0.071547823	0.043470681	0.00061721939
0.071678266	0.042215841	0.00061180359
0.071808709	0.041926810	0.00060576168
0.071939152	0.042818659	0.00061456720
0.072069596	0.041443690	0.00060224027
0.072200039	0.041497026	0.00060252196
0.072330482	0.041773785	0.00060749435
0.072460925	0.041836706	0.00060496387
0.072591369	0.042897382	0.00061180638
0.072721812	0.041472413	0.00060033012
0.072852255	0.041518836	0.00060531793
0.072982698	0.042006268	0.00060558984
0.073113142	0.041362780	0.00060082383
0.073243585	0.042940672	0.00061197615
0.073374028	0.041409349	0.00060162232
0.073504471	0.042083091	0.00060159406
0.073634914	0.041662037	0.00060282129
0.073765358	0.041425437	0.00059665266
0.073895801	0.041507094	0.00060051882
0.074026244	0.041865875	0.00060412762
0.074156687	0.041563476	0.00059685521
0.074287131	0.040699335	0.00059150115
0.074417574	0.041863090	0.00060503175
0.074548017	0.041267535	0.00059419106
0.074678460	0.040124973	0.00059067413
0.074808904	0.041611223	0.00059759062
0.074939347	0.040436193	0.00058972032
0.075069790	0.040841511	0.00059450401
0.075200233	0.041771816	0.00059652603
0.075330677	0.041453853	0.00059823947
0.075461120	0.040778553	0.00059566119
0.075591563	0.042006786	0.00059685234
0.075722006	0.040269935	0.00058804784
0.075852449	0.040729579	0.00058797331
0.075982893	0.041292298	0.00059326698
0.076113336	0.041201634	0.00059521434
0.076243779	0.040637642	0.00058634755
0.076374222	0.040335780	0.00058442588
0.076504666	0.041645548	0.00059753553
0.076635109	0.041730775	0.00059309697
0.076765552	0.041492549	0.00059369387
0.076895995	0.041169789	0.00059137681
0.077026439	0.041031548	0.00058825203
0.077156882	0.041730080	0.00059569719
0.077287325	0.041047063	0.00058737386
0.077417768	0.041439729	0.00059185297
0.077548212	0.039719532	0.00058045166
0.077678655	0.042003667	0.00059352638
0.077809098	0.040151595	0.00058364763
0.077939541	0.040527663	0.00058256068
0.078069984	0.039464975	0.00057807598
0.078200428	0.041292779	0.00059309335
0.078330871	0.040207672	0.00057839490
0.078461314	0.040773108	0.00058440783
0.078591757	0.040651130	0.00058428334
0.078722201	0.040919785	0.00058609641
0.078852644	0.041331406	0.00058608031
0.078983087	0.040726661	0.00058284988
0.079113530	0.040809310	0.00058284031
0.079243974	0.039924611	0.00057961391
0.079374417	0.040823177	0.00058161541
0.079504860	0.040242022	0.00058054677
0.079635303	0.040523599	0.00057817611
0.079765747	0.040322603	0.00058131015
0.079896190	0.039717906	0.00057503843
0.080026633	0.040229443	0.00057678915
0.080157076	0.040097212	0.00057631919
0.080287519	0.039849894	0.00057876126
0.080417963	0.039328331	0.00056927604
0.080548406	0.039736283	0.00057650520
0.080678849	0.040945210	0.00057845358
0.080809292	0.040850796	0.00058163579
0.080939736	0.039747412	0.00057307376
0.081070179	0.040639549	0.00057742273
0.081200622	0.040726090	0.00057853328
0.081331065	0.040287088	0.00057815967
0.081461509	0.040150017	0.00057018282
0.081591952	0.039772076	0.00057272600
0.081722395	0.039087518	0.00056344602
0.081852838	0.040024416	0.00057356017
0.081983281	0.039764136	0.00057259734
0.082113725	0.039982923	0.00056820083
0.082244168	0.039496902	0.00057008578
0.082374611	0.039455564	0.00056872301
0.082505054	0.038520299	0.00055922095
0.082635498	0.039857872	0.00057153510
0.082765941	0.040553979	0.00057332201
0.082896384	0.039701015	0.00056741440
0.083026827	0.038664414	0.00056369678
0.083157271	0.038222185	0.00055632893
0.083287714	0.038428265	0.00056014295
0.083418157	0.039976457	0.00057070126
0.083548600	0.038984137	0.00056286552
0.083679044	0.040904493	0.00057455549
0.083809487	0.038756398	0.00055698197
0.083939930	0.039232633	0.00056394949
0.084070373	0.039297062	0.00056534302
0.084200816	0.039711041	0.00056336591
0.084331260	0.038994483	0.00056162689
0.084461703	0.038602889	0.00055917665
0.084592146	0.039427757	0.00056042449
0.084722589	0.038786817	0.00055960849
0.084853033	0.039302360	0.00056109029
0.084983476	0.039730624	0.00056461031
0.085113919	0.040342638	0.00056925012
0.085244362	0.039048736	0.00055711259
0.085374806	0.038853166	0.00055855513
0.085505249	0.038890134	0.00055805794
0.085635692	0.038502708	0.00055644288
0.085766135	0.038973122	0.00055871792
0.085896579	0.038817303	0.00055488597
0.086027022	0.038799053	0.00055497696
0.086157465	0.038704103	0.00055697855
0.086287908	0.038961549	0.00055266522
0.086418351	0.039074669	0.00056003763
0.086548795	0.037460820	0.00054565180
0.086679238	0.038634898	0.00055296346
0.086809681	0.040118093	0.00056606798
0.086940124	0.037471078	0.00054278344
0.087070568	0.039097748	0.00055802868
0.087201011	0.038705792	0.00055289105
0.087331454	0.038322739	0.00054919757
0.087461897	0.038707985	0.00055406097
0.087592341	0.038863953	0.00055260888
0.087722784	0.038854002	0.00055420970
0.087853227	0.038666971	0.00055228855
0.087983670	0.038237899	0.00054676102
0.088114114	0.038582791	0.00055345356
0.088244557	0.039542840	0.00055509987
0.088375000	0.038370498	0.00054905594
0.088505443	0.039605505	0.00055968171
0.088635886	0.038644932	0.00054860339
0.088766330	0.039001453	0.00055185089
0.088896773	0.038212372	0.00054903990
0.089027216	0.038166431	0.00054264629
0.089157659	0.038650419	0.00055111207
0.089288103	0.038915398	0.00055118244
0.089418546	0.038634538	0.00054643777
0.089548989	0.039010143	0.00055242901
0.089679432	0.037769905	0.00054200858
0.089809876	0.037743848	0.00054112876
0.089940319	0.038007025	0.00054502481
0.090070762	0.038694107	0.00054487636
0.090201205	0.039360930	0.00055432730
0.090331649	0.037829674	0.00053982439
0.090462092	0.038905429	0.00054786233
0.090592535	0.038987162	0.00055023339
0.090722978	0.038506247	0.00054440824
0.090853421	0.038403493	0.00054595430
0.090983865	0.038091409	0.00054432327
0.091114308	0.038786470	0.00054307878
0.091244751	0.038439750	0.00054538159
0.091375194	0.038096909	0.00053955287
0.091505638	0.038055563	0.00054063850
0.091636081	0.038015951	0.00055161266
0.091766524	0.038501782	0.00055983318
0.091896967	0.037522578	0.00055692917
0.092027411	0.038032425	0.00056489228
0.092157854	0.037846386	0.00056745458
0.092288297	0.038085993	0.00057107998
0.092418740	0.037982855	0.00057204334
0.092549184	0.038694469	0.00058078830
0.092679627	0.038500224	0.00058219399
0.092810070	0.038546111	0.00058166137
0.092940513	0.037429353	0.00056707195
0.093070956	0.038408319	0.00056882834
0.093201400	0.037053659	0.00055526837
0.093331843	0.036807616	0.00055298898
0.093462286	0.038330584	0.00055953636
0.093592729	0.038068045	0.00055832861
0.093723173	0.038781996	0.00056384955
0.093853616	0.038393540	0.00055573471
0.093984059	0.038228502	0.00055615506
0.094114502	0.037425594	0.00054584794
0.094244946	0.037398341	0.00054686368
0.094375389	0.037302932	0.00054644483
0.094505832	0.036390461	0.00053875511
0.094636275	0.038953155	0.00055733032
0.094766719	0.038102091	0.00055037447
0.094897162	0.036797513	0.00053617780
0.095027605	0.038358278	0.00055255394
0.095158048	0.037370558	0.00054171605
0.095288491	0.038199273	0.00054598997
0.095418935	0.037229797	0.00054432851
0.095549378	0.037427509	0.00054010594
0.095679821	0.036766894	0.00053618052
0.095810264	0.037731445	0.00054347452
0.095940708	0.038231761	0.00054363009
0.096071151	0.037963483	0.00054920233
0.096201594	0.036591675	0.00053204387
0.096332037	0.036538914	0.00053153999
0.096462481	0.037935496	0.00054426131
0.096592924	0.038167123	0.00054091110
0.096723367	0.036911657	0.00053372317
0.096853810	0.037261467	0.00053744409
0.096984253	0.037695670	0.00053714430
0.097114697	0.036645449	0.00053203580
0.097245140	0.037990174	0.00053899901
0.097375583	0.036917562	0.00053038840
0.097506026	0.037155882	0.00053682906
0.097636470	0.037752560	0.00053680438
0.097766913	0.037450867	0.00053361410
0.097897356	0.037836938	0.00053589596
0.098027799	0.037244522	0.00053144731
0.098158243	0.037154340	0.00053016567
0.098288686	0.037640345	0.00053182538
0.098419129	0.038044654	0.00053226010
0.098549572	0.037262437	0.00052902108
0.098680016	0.037761080	0.00052690814
0.098810459	0.037286035	0.00052587863
0.098940902	0.036680793	0.00051805462
0.099071345	0.036760019	0.00051760087
0.099201788	0.037071823	0.00052309252
0.099332232	0.036988185	0.00051648654
0.099462675	0.036644722	0.00051806838
0.099593118	0.036551243	0.00051710860
0.099723561	0.036781578	0.00051737882
0.099854005	0.035976858	0.00051288409
0.099984448	0.036609942	0.00051642289
0.10011489	0.037359239	0.00052272755
0.10024533	0.036543309	0.00051869321
0.10037578	0.037520359	0.00052266935
0.10050622	0.036354825	0.00051697918
0.10063666	0.036997574	0.00051978898
0.10076711	0.036630623	0.00051837411
0.10089755	0.035591055	0.00051345154
0.10102799	0.037997364	0.00052661662
0.10115844	0.036731642	0.00051914163
0.10128888	0.036307822	0.00051878299
0.10141932	0.037534889	0.00051967327
0.10154977	0.037386262	0.00052321983
0.10168021	0.037545420	0.00052353820
0.10181065	0.036624795	0.00051573116
0.10194110	0.036566696	0.00051695391
0.10207154	0.037264249	0.00051770607
0.10220198	0.036703413	0.00051704327
0.10233243	0.037263332	0.00052092007
0.10246287	0.036263625	0.00051170223
0.10259331	0.036502634	0.00051619784
0.10272376	0.036768020	0.00051428397
0.10285420	0.037038336	0.00051721043
0.10298464	0.036890145	0.00051957834
0.10311509	0.036266086	0.00051081265
0.10324553	0.035696771	0.00050755408
0.10337597	0.036315520	0.00051520762
0.10350642	0.036199368	0.00050798125
0.10363686	0.036789493	0.00051438471
0.10376730	0.036234933	0.00051180701
0.10389774	0.036230013	0.00051037594
0.10402819	0.036639954	0.00051631639
0.10415863	0.036908778	0.00051310267
0.10428907	0.035996800	0.00050725705
0.10441952	0.036604737	0.00051482245
0.10454996	0.035908611	0.00050503827
0.10468040	0.036298776	0.00050861349
0.10481085	0.036065482	0.00050779077
0.10494129	0.037549364	0.00051835099
0.10507173	0.036119582	0.00050910603
0.10520218	0.036886061	0.00050873095
0.10533262	0.036193467	0.00050856852
0.10546306	0.036480763	0.00051094050
0.10559351	0.037055112	0.00051252666
0.10572395	0.035541909	0.00050147914
0.10585439	0.036335352	0.00050769669
0.10598484	0.035738892	0.00050308610
0.10611528	0.035839112	0.00050460838
0.10624572	0.036907248	0.00051006192
0.10637617	0.036003050	0.00050692130
0.10650661	0.036259776	0.00050702316
0.10663705	0.034947327	0.00049568005
0.10676750	0.036060780	0.00050458272
0.10689794	0.036319453	0.00050491575
0.10702838	0.036402472	0.00050567337
0.10715883	0.036440000	0.00050895734
0.10728927	0.034970533	0.00049358323
0.10741971	0.034855064	0.00049603083
0.10755016	0.035512776	0.00049888475
0.10768060	0.035847659	0.00050067048
0.10781104	0.035555596	0.00050205550
0.10794149	0.036203142	0.00050054985
0.10807193	0.036450983	0.00050615199
0.10820237	0.036471939	0.00050629207
0.10833281	0.035200552	0.00049658789
0.10846326	0.035108256	0.00050962791
0.10859370	0.036353778	0.00051927101
0.10872414	0.034344431	0.00051029837
0.10885459	0.035001212	0.00051893629
0.10898503	0.036335128	0.00052651690
0.10911547	0.035289662	0.00052627726
0.10924592	0.036374141	0.00053532555
0.10937636	0.035142629	0.00052458850
0.10950680	0.035665230	0.00053481877
0.10963725	0.035623583	0.00053591347
0.10976769	0.035908417	0.00053725532
0.10989813	0.034946805	0.00053519721
0.11002858	0.035318858	0.00053571924
0.11015902	0.035909105	0.00054493794
0.11028946	0.036254071	0.00054968085
0.11041991	0.035569443	0.00054423674
0.11055035	0.035577393	0.00054815832
0.11068079	0.035904270	0.00054936662
0.11081124	0.035748833	0.00055046370
0.11094168	0.034958295	0.00054839464
0.11107212	0.035788871	0.00055294370
0.11120257	0.034957836	0.00055051299
0.11133301	0.035528438	0.00055503972
0.11146345	0.035216525	0.00055401762
0.11159390	0.035617473	0.00056429522
0.11172434	0.035333381	0.00055883903
0.11185478	0.034997845	0.00055614993
0.11198523	0.035767698	0.00056396614
0.11211567	0.034813888	0.00055538791
0.11224611	0.035774389	0.00056517577
0.11237656	0.035043143	0.00056132458
0.11250700	0.035155556	0.00056234282
0.11263744	0.035846970	0.00057018996
0.11276788	0.035406959	0.00056653379
0.11289833	0.035553582	0.00057100425
0.11302877	0.036007379	0.00057499453
0.11315921	0.035712597	0.00057140437
0.11328966	0.035647326	0.00056758079
0.11342010	0.034503937	0.00054764876
0.11355054	0.034676545	0.00054474567
0.11368099	0.035503384	0.00054943786
0.11381143	0.035870039	0.00054453110
0.11394187	0.035335777	0.00054303742
0.11407232	0.035400596	0.00053962486
0.11420276	0.035963620	0.00054093177
0.11433320	0.034522087	0.00053200842
0.11446365	0.035977060	0.00053601855
0.11459409	0.035002308	0.00052970267
0.11472453	0.035018025	0.00053051108
0.11485498	0.035087523	0.00052514010
0.11498542	0.034539692	0.00052483457
0.11511586	0.035144302	0.00052788433
0.11524631	0.035212441	0.00052388533
0.11537675	0.035091884	0.00052495397
0.11550719	0.035307513	0.00052192795
0.11563764	0.034985421	0.00052128061
0.11576808	0.034567669	0.00051960390
0.11589852	0.034322537	0.00051164756
0.11602897	0.035771359	0.00052767099
0.11615941	0.035204499	0.00052102290
0.11628985	0.034339057	0.00051177309
0.11642030	0.035372950	0.00052011886
0.11655074	0.035791769	0.00052032958
0.11668118	0.035149148	0.00051673648
0.11681163	0.034470302	0.00051410099
0.11694207	0.034716217	0.00050980681
0.11707251	0.035527536	0.00051737844
0.11720295	0.034626573	0.00051107298
0.11733340	0.034394688	0.00050793660
0.11746384	0.034768110	0.00051256285
0.11759428	0.033723068	0.00050031375
0.11772473	0.035428566	0.00051321323
0.11785517	0.034921700	0.00051293401
0.11798561	0.035191969	0.00050723857
0.11811606	0.035188817	0.00051063192
0.11824650	0.034508100	0.00050464818
0.11837694	0.034756241	0.00050501778
0.11850739	0.034390569	0.00050316724
0.11863783	0.034112326	0.00049819106
0.11876827	0.034354193	0.00049976310
0.11889872	0.034620777	0.00050174952
0.11902916	0.034611487	0.00049933311
0.11915960	0.034249449	0.00049769954
0.11929005	0.034616863	0.00049786185
0.11942049	0.033760260	0.00049479285
0.11955093	0.034922103	0.00049868766
0.11968138	0.033670698	0.00048787378
0.11981182	0.033808020	0.00049046645
0.11994226	0.034459196	0.00049478108
0.12007271	0.034779368	0.00049364169
0.12020315	0.035362069	0.00049739589
0.12033359	0.035097490	0.00049537866
0.12046404	0.035129574	0.00049518015
0.12059448	0.034796331	0.00049145015
0.12072492	0.034755018	0.00049031773
0.12085537	0.035007462	0.00049354361
0.12098581	0.034485047	0.00048795268
0.12111625	0.034878578	0.00048890584
0.12124670	0.034856731	0.00049055353
0.12137714	0.034060523	0.00048286429
0.12150758	0.034307046	0.00048631067
0.12163802	0.034196027	0.00048368006
0.12176847	0.034411507	0.00048110368
0.12189891	0.034412858	0.00048504637
0.12202935	0.034167735	0.00048206183
0.12215980	0.035004230	0.00048661375
0.12229024	0.034541200	0.00048362972
0.12242068	0.033893598	0.00047525055
0.12255113	0.034020401	0.00047865801
0.12268157	0.033479144	0.00047489366
0.12281201	0.033570366	0.00047341848
0.12294246	0.034374683	0.00048033758
0.12307290	0.034386208	0.00047959440
0.12320334	0.034689404	0.00048025697
0.12333379	0.034421768	0.00047973879
0.12346423	0.033811698	0.00047385018
0.12359467	0.034711113	0.00048205550
0.12372512	0.033268076	0.00047101157
0.12385556	0.033982440	0.00047329794
0.12398600	0.034006986	0.00047768235
0.12411645	0.034987547	0.00048045324
0.12424689	0.034147321	0.00047522946
0.12437733	0.034490474	0.00048046868
0.12450778	0.034088820	0.00047486778
0.12463822	0.034901185	0.00048037922
0.12476866	0.034049444	0.00047325759
0.12489911	0.033820977	0.00047186601
0.12502955	0.034397937	0.00047719528
0.12515999	0.033486264	0.00046964405
0.12529044	0.034770758	0.00047741721
0.12542088	0.033688917	0.00047212344
0.12555132	0.034345615	0.00047188115
0.12568177	0.033814523	0.00047201967
0.12581221	0.032769956	0.00046431191
0.12594265	0.033478961	0.00046755900
0.12607309	0.033643959	0.00047073359
0.12620354	0.033850206	0.00047000104
0.12633398	0.033902028	0.00047140014
0.12646442	0.033689280	0.00047106833
0.12659487	0.034355855	0.00047148732
0.12672531	0.033533803	0.00046925522
0.12685575	0.034133002	0.00046925933
0.12698620	0.033100070	0.00046475812
0.12711664	0.033643129	0.00047006769
0.12724708	0.034153891	0.00046904450
0.12737753	0.034427728	0.00047547385
0.12750797	0.034477176	0.00047117688
0.12763841	0.033768834	0.00046785454
0.12776886	0.033868266	0.00046960351
0.12789930	0.034117738	0.00046751221
0.12802974	0.033987670	0.00046853686
0.12816019	0.034193055	0.00047035742
0.12829063	0.033729419	0.00046505119
0.12842107	0.033202612	0.00046295145
0.12855152	0.033638522	0.00046419503
0.12868196	0.033972642	0.00046846887
0.12881240	0.034168707	0.00046849439
0.12894285	0.034595372	0.00046983069
0.12907329	0.034358765	0.00046899154
0.12920373	0.033912627	0.00046743665
0.12933418	0.033465795	0.00046185899
0.12946462	0.033229276	0.00046128825
0.12959506	0.033491647	0.00046253777
0.12972551	0.033988382	0.00046610155
0.12985595	0.033015116	0.00046149024
0.12998639	0.034145625	0.00046480220
0.13011684	0.033761125	0.00046467765
0.13024728	0.033729898	0.00046442567
0.13037772	0.033971636	0.00046357946
0.13050816	0.033588723	0.00046097544
0.13063861	0.033745525	0.00046426729
0.13076905	0.033149056	0.00045822713
0.13089949	0.033438434	0.00046282651
0.13102994	0.033002288	0.00045639101
0.13116038	0.033640097	0.00046182712
0.13129082	0.033392913	0.00045952458
0.13142127	0.034156613	0.00046318463
0.13155171	0.033785749	0.00046339259
0.13168215	0.033526164	0.00046022535
0.13181260	0.033237739	0.00045792312
0.13194304	0.033487523	0.00046025106
0.13207348	0.033330110	0.00045784151
0.13220393	0.033459852	0.00045787255
0.13233437	0.033247513	0.00045779112
0.13246481	0.033207169	0.00045776043
0.13259526	0.033400718	0.00045888284
0.13272570	0.033505031	0.00045882052
0.13285614	0.033103840	0.00045493671
0.13298659	0.034103515	0.00046245151
0.13311703	0.032469123	0.00045009056
0.13324747	0.033910477	0.00045959193
0.13337792	0.033797209	0.00045870757
0.13350836	0.033767155	0.00046007472
0.13363880	0.033704388	0.00045841034
0.13376925	0.033515386	0.00045586070
0.13389969	0.033319725	0.00045602477
0.13403013	0.032703013	0.00045298290
0.13416058	0.033557150	0.00045391937
0.13429102	0.034081133	0.00046078462
0.13442146	0.033848322	0.00045746632
0.13455191	0.033493465	0.00045482179
0.13468235	0.033149661	0.00045572677
0.13481279	0.033512871	0.00045481353
0.13494323	0.033462154	0.00045775966
0.13507368	0.033757879	0.00045737089
0.13520412	0.033664583	0.00045360437
0.13533456	0.033384844	0.00045528460
0.13546501	0.033103235	0.00045169803
0.13559545	0.033150889	0.00045265165
0.13572589	0.032794097	0.00045145160
0.13585634	0.033307817	0.00045004194
0.13598678	0.033202473	0.00045388870
0.13611722	0.033065047	0.00045105952
0.13624767	0.033280053	0.00045143501
0.13637811	0.033376672	0.00045297989
0.13650855	0.033506504	0.00045243549
0.13663900	0.032334139	0.00044584012
0.13676944	0.033567394	0.00045382819
0.13689988	0.032798334	0.00044688937
0.13703033	0.033200747	0.00045125912
0.13716077	0.033236732	0.00045153795
0.13729121	0.033547651	0.00045200023
0.13742166	0.032997199	0.00044900396
0.13755210	0.032742969	0.00044545772
0.13768254	0.032161574	0.00044434804
0.13781299	0.032897975	0.00045000985
0.13794343	0.033138043	0.00044720176
0.13807387	0.033465612	0.00045246701
0.13820432	0.033218824	0.00044881401
0.13833476	0.032878074	0.00044537250
0.13846520	0.032767538	0.00044811906
0.13859565	0.032809833	0.00044570445
0.13872609	0.032715627	0.00044550648
0.13885653	0.033222297	0.00044970767
0.13898698	0.033491953	0.00044828205
0.13911742	0.032559053	0.00044291283
0.13924786	0.032546758	0.00044455651
0.13937830	0.033169719	0.00044769205
0.13950875	0.032802479	0.00044539386
0.13963919	0.033430284	0.00044798352
0.13976963	0.033021480	0.00044625052
0.13990008	0.033127496	0.00044867398
0.14003052	0.032990418	0.00044515865
0.14016096	0.032887837	0.00044721792
0.14029141	0.033161418	0.00044439925
0.14042185	0.032000109	0.00043798608
0.14055229	0.032239190	0.00044135581
0.14068274	0.033113203	0.00044285243
0.14081318	0.033162219	0.00044727345
0.14094362	0.032269235	0.00043964706
0.14107407	0.032290015	0.00043818975
0.14120451	0.032281368	0.00043996798
0.14133495	0.033194472	0.00044327137
0.14146540	0.033407038	0.00044671070
0.14159584	0.032909717	0.00044455287
0.14172628	0.032442922	0.00043753882
0.14185673	0.032915008	0.00044478252
0.14198717	0.032346591	0.00043772373
0.14211761	0.033017373	0.00044132180
0.14224806	0.032461896	0.00044073206
0.14237850	0.032880958	0.00043808904
0.14250894	0.032396633	0.00043827453
0.14263939	0.032748962	0.00044034016
0.14276983	0.032140890	0.00043474315
0.14290027	0.032562036	0.00043917973
0.14303072	0.031831422	0.00043200894
0.14316116	0.032304517	0.00043605599
0.14329160	0.032649039	0.00043949616
0.14342205	0.032757592	0.00043645070
0.14355249	0.032731289	0.00043699804
0.14368293	0.032501196	0.00043879896
0.14381337	0.032516631	0.00043364362
0.14394382	0.032086996	0.00043586824
0.14407426	0.032047842	0.00043070567
0.14420470	0.032514846	0.00043569719
0.14433515	0.033148625	0.00044189917
0.14446559	0.031927293	0.00043178963
0.14459603	0.032353553	0.00043356199
0.14472648	0.032579224	0.00043736413
0.14485692	0.032325257	0.00043251022
0.14498736	0.032533958	0.00043618090
0.14511781	0.032096314	0.00043050863
0.14524825	0.032303691	0.00043518837
0.14537869	0.033009899	0.00043854160
0.14550914	0.032424774	0.00043187406
0.14563958	0.032942205	0.00043767829
0.14577002	0.032144488	0.00043078766
0.14590047	0.032259413	0.00043232395
0.14603091	0.032205996	0.00043327926
0.14616135	0.032680922	0.00043381060
0.14629180	0.032530219	0.00043450690
0.14642224	0.031937460	0.00043261278
0.14655268	0.032607728	0.00043372867
0.14668313	0.032022627	0.00043029648
0.14681357	0.031799043	0.00043020011
0.14694401	0.032419633	0.00043169834
0.14707446	0.031933639	0.00043039829
0.14720490	0.031752714	0.00042833875
0.14733534	0.033041899	0.00043753687
0.14746579	0.032826305	0.00043574218
0.14759623	0.032364921	0.00043239852
0.14772667	0.032317977	0.00043135415
0.14785712	0.031945704	0.00042895146
0.14798756	0.031937200	0.00043001717
0.14811800	0.033083648	0.00043558095
0.14824844	0.032629343	0.00043223350
0.14837889	0.032107289	0.00043079007
0.14850933	0.032408547	0.00043211590
0.14863977	0.032659730	0.00043037950
0.14877022	0.033013099	0.00043598289
0.14890066	0.032546692	0.00043090074
0.14903110	0.032434905	0.00043081715
0.14916155	0.032603420	0.00043281463
0.14929199	0.032303368	0.00042937615
0.14942243	0.032615029	0.00043281029
0.14955288	0.032115904	0.00042913367
0.14968332	0.032428445	0.00042826354
0.14981376	0.031648990	0.00042613063
0.14994421	0.032228498	0.00042635020
0.15007465	0.031974484	0.00042662973
0.15020509	0.032125173	0.00042980503
0.15033554	0.033095118	0.00043194096
0.15046598	0.032165774	0.00043056219
0.15059642	0.032260627	0.00042750639
0.15072687	0.031924562	0.00042481925
0.15085731	0.031786033	0.00042539179
0.15098775	0.031998270	0.00042620719
0.15111820	0.032756774	0.00043264463
0.15124864	0.032470272	0.00042974223
0.15137908	0.032806950	0.00042978860
0.15150953	0.033327976	0.00043562122
0.15163997	0.032822051	0.00042973605
0.15177041	0.031988984	0.00042666212
0.15190086	0.032117910	0.00042747424
0.15203130	0.031889527	0.00042310161
0.15216174	0.032152064	0.00042664488
0.15229219	0.031887558	0.00042549603
0.15242263	0.031671661	0.00042287877
0.15255307	0.032145335	0.00042583616
0.15268351	0.032318608	0.00042629849
0.15281396	0.031280050	0.00041876836
0.15294440	0.031490110	0.00042229768
0.15307484	0.032173786	0.00042455854
0.15320529	0.032338119	0.00042595192
0.15333573	0.032071391	0.00042426993
0.15346617	0.031668812	0.00042128680
0.15359662	0.032541510	0.00042739270
0.15372706	0.032220349	0.00042503145
0.15385750	0.032806863	0.00042720146
0.15398795	0.032025092	0.00042348789
0.15411839	0.031812832	0.00042184085
0.15424883	0.031526673	0.00041946873
0.15437928	0.033204453	0.00042912816
0.15450972	0.031942160	0.00042155867
0.15464016	0.031717614	0.00042128236
0.15477061	0.032471293	0.00042457918
0.15490105	0.031613710	0.00041812885
0.15503149	0.031946603	0.00042136260
0.15516194	0.031762703	0.00042084188
0.15529238	0.031270428	0.00041724531
0.15542282	0.032574618	0.00042455949
0.15555327	0.031785675	0.00042042610
0.15568371	0.031341453	0.00041774156
0.15581415	0.031473845	0.00041921760
0.15594460	0.031728291	0.00041810179
0.15607504	0.031554836	0.00041688815
0.15620548	0.032465967	0.00042269730
0.15633593	0.032410264	0.00042142210
0.15646637	0.031644895	0.00041686675
0.15659681	0.032167658	0.00042158790
0.15672726	0.032537068	0.00042247739
0.15685770	0.031971300	0.00042009989
0.15698814	0.032740148	0.00042375993
0.15711858	0.032425722	0.00042114167
0.15724903	0.031673215	0.00041751381
0.15737947	0.031384093	0.00041596503
0.15750991	0.031821877	0.00041701097
0.15764036	0.031659498	0.00041709194
0.15777080	0.031867572	0.00041781806
0.15790124	0.032210688	0.00041821663
0.15803169	0.031769725	0.00041705956
0.15816213	0.031654402	0.00041625150
0.15829257	0.031699169	0.00041509868
0.15842302	0.032215780	0.00041988432
0.15855346	0.032290837	0.00041911472
0.15868390	0.031895589	0.00041819427
0.15881435	0.032391653	0.00042196092
0.15894479	0.032047694	0.00041780842
0.15907523	0.031929317	0.00041642693
0.15920568	0.031914619	0.00041628399
0.15933612	0.032127954	0.00041720925
0.15946656	0.031502038	0.00041307173
0.15959701	0.032263931	0.00041781830
0.15972745	0.031770764	0.00041573738
0.15985789	0.031912748	0.00041670099
0.15998834	0.031106018	0.00040975256
0.16011878	0.032497821	0.00041951170
0.16024922	0.030980256	0.00040921652
0.16037967	0.031718325	0.00041575291
0.16051011	0.031771711	0.00041487108
0.16064055	0.031652073	0.00041317764
0.16077100	0.031928580	0.00041549054
0.16090144	0.031186161	0.00041251006
0.16103188	0.031711026	0.00041261795
0.16116233	0.031519935	0.00041191429
0.16129277	0.031906554	0.00041429167
0.16142321	0.031977686	0.00041483112
0.16155365	0.031772742	0.00041334741
0.16168410	0.031531317	0.00041107286
0.16181454	0.031265788	0.00041084102
0.16194498	0.031387746	0.00040987395
0.16207543	0.032108819	0.00041421090
0.16220587	0.031223463	0.00040877303
0.16233631	0.031503373	0.00040999776
0.16246676	0.031179374	0.00040993384
0.16259720	0.031786284	0.00041232119
0.16272764	0.031149308	0.00040747250
0.16285809	0.031766533	0.00041135884
0.16298853	0.031833197	0.00041235573
0.16311897	0.031823077	0.00041165803
0.16324942	0.031217215	0.00041021274
0.16337986	0.030542593	0.00040347839
0.16351030	0.032090038	0.00041368665
0.16364075	0.031557971	0.00041104651
0.16377119	0.032211880	0.00041160033
0.16390163	0.032100568	0.00041381891
0.16403208	0.032018910	0.00041167236
0.16416252	0.031794848	0.00040979256
0.16429296	0.031047103	0.00040755299
0.16442341	0.031492720	0.00040714452
0.16455385	0.031643778	0.00040964664
0.16468429	0.030935210	0.00040545923
0.16481474	0.031708040	0.00040824994
0.16494518	0.031394165	0.00040931738
0.16507562	0.031435109	0.00040730369
0.16520607	0.031737024	0.00040909138
0.16533651	0.031673346	0.00041003351
0.16546695	0.031265727	0.00040603146
0.16559740	0.031308814	0.00040766498
0.16572784	0.031953219	0.00040889999
0.16585828	0.031627555	0.00040744361
0.16598872	0.031691595	0.00040948923
0.16611917	0.030913308	0.00040373096
0.16624961	0.032169869	0.00041094732
0.16638005	0.031293242	0.00040692566
0.16651050	0.031875068	0.00040785423
0.16664094	0.030902820	0.00040354630
0.16677138	0.031366618	0.00040498268
0.16690183	0.031217313	0.00040364394
0.16703227	0.031595949	0.00040808723
0.16716271	0.031192143	0.00040308312
0.16729316	0.031815154	0.00040846339
0.16742360	0.030953263	0.00040404596
0.16755404	0.031803445	0.00040723770
0.16768449	0.031029741	0.00040340947
0.16781493	0.031617005	0.00040559309
0.16794537	0.030743731	0.00040060880
0.16807582	0.031406790	0.00040589432
0.16820626	0.031355631	0.00040306373
0.16833670	0.031483586	0.00040510284
0.16846715	0.031989185	0.00040826776
0.16859759	0.031151731	0.00040155727
0.16872803	0.031386855	0.00040426331
0.16885848	0.031027990	0.00040175867
0.16898892	0.030943150	0.00040116691
0.16911936	0.030888836	0.00040114352
0.16924981	0.030592592	0.00039896896
0.16938025	0.030642996	0.00039874869
0.16951069	0.030807044	0.00040116932
0.16964114	0.032187683	0.00040902017
0.16977158	0.031333239	0.00040312577
0.16990202	0.031407072	0.00040228187
0.17003247	0.031826264	0.00040504537
0.17016291	0.031530560	0.00040408759
0.17029335	0.031281382	0.00040039056
0.17042379	0.031128090	0.00040156457
0.17055424	0.031025845	0.00039991324
0.17068468	0.030603536	0.00039730781
0.17081512	0.031009459	0.00040021219
0.17094557	0.030641179	0.00039660900
0.17107601	0.031507223	0.00040365791
0.17120645	0.030469588	0.00039861968
0.17133690	0.030476429	0.00039642601
0.17146734	0.032185226	0.00040544236
0.17159778	0.031194923	0.00039933138
0.17172823	0.031198113	0.00039966310
0.17185867	0.031252229	0.00040154133
0.17198911	0.031340085	0.00039836055
0.17211956	0.031494226	0.00040229622
0.17225000	0.031770107	0.00040263293
0.17238044	0.031455070	0.00040045057
0.17251089	0.031171273	0.00039914807
0.17264133	0.031599116	0.00040119655
0.17277177	0.031166397	0.00039986099
0.17290222	0.031301221	0.00040102069
0.17303266	0.031410606	0.00039742289
0.17316310	0.030768385	0.00039640686
0.17329355	0.032070021	0.00040445539
0.17342399	0.031117008	0.00039758438
0.17355443	0.031007906	0.00039726270
0.17368488	0.031434700	0.00039737989
0.17381532	0.030818317	0.00039688565
0.17394576	0.031373918	0.00040031215
0.17407621	0.031814232	0.00040059160
0.17420665	0.031138856	0.00039717082
0.17433709	0.030487385	0.00039395748
0.17446753	0.031010318	0.00039643149
0.17459798	0.031408357	0.00039876157
0.17472842	0.031394991	0.00039811862
0.17485886	0.030934701	0.00039726319
0.17498931	0.030940446	0.00039591356
0.17511975	0.031074503	0.00039404909
0.17525019	0.030452168	0.00039333313
0.17538064	0.030925179	0.00039590895
0.17551108	0.031224206	0.00039720113
0.17564152	0.030833535	0.00039392101
0.17577197	0.031156531	0.00039566899
0.17590241	0.030809830	0.00039461500
0.17603285	0.031021836	0.00039486633
0.17616330	0.030565713	0.00039109831
0.17629374	0.031628491	0.00039864546
0.17642418	0.030558261	0.00039158172
0.17655463	0.031420800	0.00039672109
0.17668507	0.030706952	0.00039338071
0.17681551	0.031094876	0.00039439883
0.17694596	0.030850722	0.00039407971
0.17707640	0.031370437	0.00039582792
0.17720684	0.030397892	0.00038879202
0.17733729	0.030643728	0.00039290944
0.17746773	0.031735673	0.00039659955
0.17759817	0.031246856	0.00039490273
0.17772862	0.031123945	0.00039576756
0.17785906	0.031299985	0.00039298591
0.17798950	0.031942246	0.00039815387
0.17811995	0.031098121	0.00039295672
0.17825039	0.030629818	0.00039060635
0.17838083	0.030904672	0.00039386388
0.17851128	0.031758928	0.00039580074
0.17864172	0.031044886	0.00039309451
0.17877216	0.031373095	0.00039566393
0.17890260	0.030831817	0.00039056935
0.17903305	0.030731645	0.00039232293
0.17916349	0.031336790	0.00039337137
0.17929393	0.030815215	0.00039084243
0.17942438	0.031659742	0.00039588948
0.17955482	0.030960323	0.00039076835
0.17968526	0.030707346	0.00039033687
0.17981571	0.030881072	0.00039145671
0.17994615	0.030899482	0.00038926498
0.18007659	0.030521332	0.00039052475
0.18020704	0.031189634	0.00039175068
0.18033748	0.030191633	0.00038640804
0.18046792	0.030818503	0.00039189345
0.18059837	0.030950015	0.00039053546
0.18072881	0.031282939	0.00039237413
0.18085925	0.030988986	0.00039031212
0.18098970	0.031287975	0.00039063582
0.18112014	0.030828522	0.00039158177
0.18125058	0.031064884	0.00038961552
0.18138103	0.030650288	0.00038820937
0.18151147	0.030872202	0.00038981310
0.18164191	0.031450295	0.00039194803
0.18177236	0.031438041	0.00039316665
0.18190280	0.031654567	0.00039436583
0.18203324	0.031415243	0.00039058320
0.18216369	0.031266164	0.00040037664
0.18229413	0.031125608	0.00039998399
0.18242457	0.030960967	0.00040255196
0.18255502	0.031261237	0.00040723330
0.18268546	0.031346114	0.00040896881
0.18281590	0.030908459	0.00040803586
0.18294635	0.032041905	0.00041579742
0.18307679	0.030877915	0.00041053158
0.18320723	0.031200342	0.00041612916
0.18333767	0.031028580	0.00041261790
0.18346812	0.030609217	0.00041478925
0.18359856	0.031110656	0.00041737092
0.18372900	0.031179996	0.00041855076
0.18385945	0.031226839	0.00042086222
0.18398989	0.030361466	0.00041511289
0.18412033	0.030301073	0.00041890610
0.18425078	0.030807806	0.00042282559
0.18438122	0.031153928	0.00042361478
0.18451166	0.030500970	0.00042158133
0.18464211	0.030709870	0.00042470472
0.18477255	0.031236439	0.00042880269
0.18490299	0.031625731	0.00043395139
0.18503344	0.031011490	0.00042653122
0.18516388	0.030530891	0.00042885006
0.18529432	0.030914905	0.00043129034
0.18542477	0.030796019	0.00043081932
0.18555521	0.031057199	0.00043439389
0.18568565	0.030843473	0.00043187120
0.18581610	0.030844232	0.00043209134
0.18594654	0.029823693	0.00042794480
0.18607698	0.030709469	0.00043273903
0.18620743	0.030871966	0.00043677299
0.18633787	0.030429313	0.00043637476
0.18646831	0.030472129	0.00043252992
0.18659876	0.031042490	0.00043982433
0.18672920	0.030335480	0.00043499333
0.18685964	0.029840736	0.00043292885
0.18699009	0.030747664	0.00043864900
0.18712053	0.030845279	0.00043050637
0.18725097	0.030765858	0.00042683922
0.18738142	0.030843332	0.00042397331
0.18751186	0.031204048	0.00042335878
0.18764230	0.031136248	0.00042317743
0.18777274	0.030577253	0.00041769941
0.18790319	0.030895160	0.00041741606
0.18803363	0.030597286	0.00041482926
0.18816407	0.031359781	0.00041540032
0.18829452	0.030425600	0.00041143394
0.18842496	0.031075382	0.00041456546
0.18855540	0.030081608	0.00040604093
0.18868585	0.030505887	0.00041007531
0.18881629	0.030876424	0.00040743350
0.18894673	0.031140943	0.00040984845
0.18907718	0.031318066	0.00040939340
0.18920762	0.031810064	0.00041198335
0.18933806	0.030894286	0.00040478819
0.18946851	0.030542637	0.00040218178
0.18959895	0.030594016	0.00040116014
0.18972939	0.030055874	0.00039884281
0.18985984	0.030071526	0.00039716186
0.18999028	0.031447851	0.00040499295
0.19012072	0.030561956	0.00040030526
0.19025117	0.030635945	0.00039649678
0.19038161	0.030869264	0.00040004481
0.19051205	0.030563640	0.00039701363
0.19064250	0.030733114	0.00039743121
0.19077294	0.030753726	0.00039875237
0.19090338	0.030776834	0.00039578372
0.19103383	0.030409580	0.00039377813
0.19116427	0.030827900	0.00039526269
0.19129471	0.031166815	0.00039547874
0.19142516	0.030597462	0.00039327832
0.19155560	0.030666213	0.00039085581
0.19168604	0.030513533	0.00039080483
0.19181649	0.031171712	0.00039485227
0.19194693	0.031240885	0.00039294508
0.19207737	0.030627721	0.00039108535
0.19220781	0.030625875	0.00038883764
0.19233826	0.031146723	0.00039254427
0.19246870	0.030589782	0.00038976456
0.19259914	0.030739794	0.00038718100
0.19272959	0.030425175	0.00038813331
0.19286003	0.030738272	0.00038910933
0.19299047	0.030502074	0.00038441973
0.19312092	0.030403369	0.00038416141
0.19325136	0.030479688	0.00038608142
0.19338180	0.030536975	0.00038654077
0.19351225	0.030583589	0.00038844474
0.19364269	0.030839849	0.00038487063
0.19377313	0.031043345	0.00038942809
0.19390358	0.030337830	0.00038512443
0.19403402	0.030603986	0.00038424337
0.19416446	0.029913888	0.00038271749
0.19429491	0.030725766	0.00038470628
0.19442535	0.030859314	0.00038567133
0.19455579	0.031281739	0.00038956481
0.19468624	0.030818468	0.00038472566
0.19481668	0.030485740	0.00038526921
0.19494712	0.031419664	0.00038984251
0.19507757	0.030746886	0.00038512331
0.19520801	0.030335673	0.00038317183
0.19533845	0.030048038	0.00037990811
0.19546890	0.030515455	0.00038438997
0.19559934	0.030886330	0.00038735025
0.19572978	0.030387379	0.00038136815
0.19586023	0.030973854	0.00038567050
0.19599067	0.030509638	0.00038248009
0.19612111	0.030884736	0.00038283527
0.19625156	0.031120182	0.00038889688
0.19638200	0.030843177	0.00038293761
0.19651244	0.030413802	0.00038293318
0.19664288	0.031106306	0.00038499894
0.19677333	0.030769244	0.00038204040
0.19690377	0.030368876	0.00038164108
0.19703421	0.030961365	0.00038376224
0.19716466	0.030522234	0.00038259237
0.19729510	0.030696073	0.00038300028
0.19742554	0.030298704	0.00037903641
0.19755599	0.031258368	0.00038610555
0.19768643	0.030517699	0.00038237799
0.19781687	0.030167179	0.00037760132
0.19794732	0.030654748	0.00038230592
0.19807776	0.030935651	0.00038183673
0.19820820	0.030141572	0.00037819334
0.19833865	0.031031664	0.00038363717
0.19846909	0.029681219	0.00037414842
0.19859953	0.031202151	0.00038433878
0.19872998	0.030616206	0.00038062816
0.19886042	0.030700686	0.00037906922
0.19899086	0.030452787	0.00038081289
0.19912131	0.030805412	0.00038012224
0.19925175	0.030501753	0.00038005892
0.19938219	0.030966206	0.00038235222
0.19951264	0.030632982	0.00037789141
0.19964308	0.030298040	0.00037782273
0.19977352	0.030318719	0.00037793007
0.19990397	0.030008107	0.00037563948
0.20003441	0.030603141	0.00038019621
0.20016485	0.030585968	0.00037765008
0.20029530	0.030316787	0.00037817615
0.20042574	0.030560224	0.00037969343
0.20055618	0.030016762	0.00037438440
0.20068663	0.031015201	0.00038116205
0.20081707	0.030157298	0.00037606630
0.20094751	0.029903415	0.00037370639
0.20107795	0.030945210	0.00038109949
0.20120840	0.030381871	0.00037579776
0.20133884	0.030969789	0.00038074762
0.20146928	0.030481944	0.00037759487
0.20159973	0.030284311	0.00037601027
0.20173017	0.030518629	0.00037738458
0.20186061	0.030042449	0.00037389038
0.20199106	0.030252287	0.00037637650
0.20212150	0.030636368	0.00037808165
0.20225194	0.030806963	0.00037760518
0.20238239	0.030542238	0.00037657286
0.20251283	0.030509099	0.00037525550
0.20264327	0.030721936	0.00037687942
0.20277372	0.030198741	0.00037599510
0.20290416	0.030360305	0.00037515394
0.20303460	0.030766960	0.00037705033
0.20316505	0.031077443	0.00037839345
0.20329549	0.030989269	0.00037715711
0.20342593	0.030547521	0.00037603886
0.20355638	0.031639452	0.00038078640
0.20368682	0.030451079	0.00037329450
0.20381726	0.029788350	0.00037201225
0.20394771	0.030536763	0.00037218826
0.20407815	0.030130514	0.00037288822
0.20420859	0.030392990	0.00037360657
0.20433904	0.030084230	0.00037077890
0.20446948	0.030326608	0.00037259509
0.20459992	0.030770593	0.00037453003
0.20473037	0.030583187	0.00037298312
0.20486081	0.030326156	0.00037195699
0.20499125	0.030072975	0.00037003236
0.20512170	0.030700237	0.00037441119
0.20525214	0.030006206	0.00037037171
0.20538258	0.029687357	0.00036740865
0.20551302	0.030120417	0.00037112138
0.20564347	0.029945266	0.00036884798
0.20577391	0.031084729	0.00037651072
0.20590435	0.030475332	0.00037238840
0.20603480	0.030785355	0.00037258601
0.20616524	0.030401931	0.00037194497
0.20629568	0.030458445	0.00037233751
0.20642613	0.030560351	0.00037194189
0.20655657	0.030455671	0.00037255203
0.20668701	0.030512654	0.00037114879
0.20681746	0.029997432	0.00036887246
0.20694790	0.029817994	0.00036820801
0.20707834	0.030139624	0.00036818276
0.20720879	0.029651513	0.00036833963
0.20733923	0.031010783	0.00037353394
0.20746967	0.029990866	0.00036760535
0.20760012	0.030078900	0.00037001584
0.20773056	0.030413467	0.00036841565
0.20786100	0.030285390	0.00037064846
0.20799145	0.030279435	0.00037007784
0.20812189	0.030224594	0.00036847804
0.20825233	0.030160673	0.00036841225
0.20838278	0.030335988	0.00036903568
0.20851322	0.030109284	0.00036830243
0.20864366	0.029806699	0.00036797304
0.20877411	0.029765106	0.00036535763
0.20890455	0.030143893	0.00036848877
0.20903499	0.030172194	0.00036807766
0.20916544	0.030198600	0.00036738412
0.20929588	0.030086110	0.00036917150
0.20942632	0.029568713	0.00036325689
0.20955677	0.030006291	0.00036754308
0.20968721	0.030647269	0.00037064696
0.20981765	0.030940225	0.00037113053
0.20994809	0.029746855	0.00036696947
0.21007854	0.030885598	0.00037111260
0.21020898	0.030285313	0.00036713206
0.21033942	0.030428604	0.00036938494
0.21046987	0.030744529	0.00036943597
0.21060031	0.029809257	0.00036593777
0.21073075	0.030276083	0.00036727560
0.21086120	0.030118167	0.00036722757
0.21099164	0.029679943	0.00036413340
0.21112208	0.029711060	0.00036385011
0.21125253	0.029950556	0.00036482192
0.21138297	0.029956789	0.00036766909
0.21151341	0.030230582	0.00036593385
0.21164386	0.030413280	0.00036827501
0.21177430	0.030288410	0.00036623873
0.21190474	0.030887881	0.00037042535
0.21203519	0.030279226	0.00036735178
0.21216563	0.029970944	0.00036404365
0.21229607	0.029978557	0.00036552476
0.21242652	0.029633457	0.00036427012
0.21255696	0.030100239	0.00036394659
0.21268740	0.030014632	0.00036630795
0.21281785	0.030353128	0.00036529620
0.21294829	0.029930218	0.00036481673
0.21307873	0.029794798	0.00036397785
0.21320918	0.029828357	0.00036283644
0.21333962	0.029997553	0.00036345906
0.21347006	0.030144878	0.00036765332
0.21360051	0.029816812	0.00036182547
0.21373095	0.029986828	0.00036382462
0.21386139	0.029626540	0.00036173119
0.21399184	0.029806715	0.00036183217
0.21412228	0.030096205	0.00036467769
0.21425272	0.030656208	0.00036568238
0.21438316	0.030043827	0.00036385495
0.21451361	0.030194662	0.00036533015
0.21464405	0.030137591	0.00036169800
0.21477449	0.030281230	0.00036428283
0.21490494	0.031068088	0.00036888423
0.21503538	0.030332217	0.00036477723
0.21516582	0.030048606	0.00036404925
0.21529627	0.029677748	0.00035937333
0.21542671	0.030081171	0.00036328846
0.21555715	0.030082448	0.00036194796
0.21568760	0.029980195	0.00036229965
0.21581804	0.030246980	0.00036335570
0.21594848	0.029383432	0.00035764947
0.21607893	0.030718208	0.00036548639
0.21620937	0.029318812	0.00035905094
0.21633981	0.030533674	0.00036396525
0.21647026	0.029894110	0.00036185806
0.21660070	0.030355643	0.00036354391
0.21673114	0.029884585	0.00035994708
0.21686159	0.029744252	0.00035940788
0.21699203	0.029959034	0.00036020445
0.21712247	0.029723024	0.00036062167
0.21725292	0.029283867	0.00035936926
0.21738336	0.029824634	0.00035856942
0.21751380	0.030074911	0.00036085682
0.21764425	0.029542113	0.00035857759
0.21777469	0.030144854	0.00036286829
0.21790513	0.030179366	0.00036276243
0.21803558	0.030058639	0.00035987406
0.21816602	0.030005613	0.00036119758
0.21829646	0.029804244	0.00035904467
0.21842691	0.029663304	0.00035789602
0.21855735	0.030782127	0.00036535246
0.21868779	0.030277707	0.00036205479
0.21881823	0.030274669	0.00036145604
0.21894868	0.030320617	0.00036186578
0.21907912	0.029874639	0.00035732865
0.21920956	0.029863966	0.00036024928
0.21934001	0.030070895	0.00035959769
0.21947045	0.030242760	0.00036021480
0.21960089	0.030248916	0.00036048187
0.21973134	0.029787669	0.00035709541
0.21986178	0.029797166	0.00035715016
0.21999222	0.030032797	0.00035965476
0.22012267	0.029975561	0.00035697110
0.22025311	0.029346795	0.00035620501
0.22038355	0.030132129	0.00035778343
0.22051400	0.029696267	0.00035652810
0.22064444	0.029784454	0.00035836378
0.22077488	0.029602754	0.00035583253
0.22090533	0.029875469	0.00035937914
0.22103577	0.029817115	0.00035707211
0.22116621	0.029484121	0.00035426396
0.22129666	0.030099203	0.00035866135
0.22142710	0.030108651	0.00035898082
0.22155754	0.030002304	0.00035729110
0.22168799	0.029880130	0.00035840095
0.22181843	0.030423678	0.00035758381
0.22194887	0.029757283	0.00035675211
0.22207932	0.030079154	0.00035739569
0.22220976	0.029712015	0.00035545633
0.22234020	0.029326293	0.00035442474
0.22247065	0.030490465	0.00035927904
0.22260109	0.029577895	0.00035531739
0.22273153	0.029633794	0.00035545964
0.22286198	0.029617466	0.00035337994
0.22299242	0.030185529	0.00035928158
0.22312286	0.030209422	0.00035685612
0.22325330	0.029429298	0.00035318827
0.22338375	0.030169414	0.00035769281
0.22351419	0.029527608	0.00035316597
0.22364463	0.029395801	0.00035373153
0.22377508	0.030218937	0.00035802568
0.22390552	0.030223155	0.00035623526
0.22403596	0.029970116	0.00035624460
0.22416641	0.029714580	0.00035395114
0.22429685	0.029705187	0.00035543463
0.22442729	0.029957512	0.00035622509
0.22455774	0.029118692	0.00035024343
0.22468818	0.029817319	0.00035385428
0.22481862	0.029787202	0.00035404517
0.22494907	0.030057737	0.00035498867
0.22507951	0.029495427	0.00035325038
0.22520995	0.029971733	0.00035540376
0.22534040	0.029904414	0.00035319131
0.22547084	0.029982224	0.00035571923
0.22560128	0.029955500	0.00035393611
0.22573173	0.029552642	0.00035367690
0.22586217	0.030716871	0.00035816973
0.22599261	0.029431569	0.00035132473
0.22612306	0.030253696	0.00035608998
0.22625350	0.029770730	0.00035195183
0.22638394	0.030125445	0.00035481448
0.22651439	0.029112269	0.00035106741
0.22664483	0.029762344	0.00035176810
0.22677527	0.029600011	0.00035216487
0.22690572	0.028984949	0.00034759768
0.22703616	0.029687456	0.00035330687
0.22716660	0.029630745	0.00035279524
0.22729705	0.029662163	0.00035195530
0.22742749	0.030234824	0.00035472437
0.22755793	0.029867573	0.00035304743
0.22768837	0.030069268	0.00035285319
0.22781882	0.030027829	0.00035399011
0.22794926	0.030073224	0.00035314470
0.22807970	0.029268661	0.00034978083
0.22821015	0.029777375	0.00035267634
0.22834059	0.029897367	0.00035132903
0.22847103	0.030382920	0.00035617611
0.22860148	0.029266094	0.00034981564
0.22873192	0.029414392	0.00035044360
0.22886236	0.029301385	0.00034952752
0.22899281	0.029993444	0.00035201185
0.22912325	0.030109936	0.00035297439
0.22925369	0.029807218	0.00035398174
0.22938414	0.029434990	0.00034827042
0.22951458	0.028744558	0.00034773296
0.22964502	0.030076847	0.00035107521
0.22977547	0.029706484	0.00035076983
0.22990591	0.029895124	0.00035088117
0.23003635	0.029527024	0.00034913299
0.23016680	0.029874797	0.00035106538
0.23029724	0.029441716	0.00034949529
0.23042768	0.029595289	0.00034752159
0.23055813	0.028751815	0.00034525373
0.23068857	0.029770030	0.00035485749
0.23081901	0.029772272	0.00035938182
0.23094946	0.029521285	0.00036035140
0.23107990	0.030038418	0.00036284962
0.23121034	0.029451745	0.00036306756
0.23134079	0.029548859	0.00036655229
0.23147123	0.029286504	0.00036382376
0.23160167	0.029629572	0.00036877033
0.23173212	0.030048243	0.00037146533
0.23186256	0.029041505	0.00036662617
0.23199300	0.029947315	0.00037428356
0.23212344	0.029195799	0.00036850718
0.23225389	0.030436538	0.00037948544
0.23238433	0.029348959	0.00037341198
0.23251477	0.029123342	0.00037048712
0.23264522	0.029754816	0.00037675590
0.23277566	0.029177503	0.00037461771
0.23290610	0.030314683	0.00038143017
0.23303655	0.029315977	0.00038029451
0.23316699	0.030176291	0.00038136462
0.23329743	0.029807388	0.00038103393
0.23342788	0.029907124	0.00038052721
0.23355832	0.029595001	0.00038053771
0.23368876	0.029888133	0.00038149316
0.23381921	0.029973425	0.00038084376
0.23394965	0.029727807	0.00037816346
0.23408009	0.029531407	0.00037995676
0.23421054	0.029130048	0.00037517266
0.23434098	0.029612141	0.00038186771
0.23447142	0.029531142	0.00037891473
0.23460187	0.030542928	0.00038652925
0.23473231	0.030074579	0.00038391664
0.23486275	0.029457224	0.00037920091
0.23499320	0.030504882	0.00038736383
0.23512364	0.029431686	0.00038089283
0.23525408	0.029304333	0.00037970637
0.23538453	0.028969997	0.00037744582
0.23551497	0.030390599	0.00038474640
0.23564541	0.029324638	0.00038195747
0.23577586	0.029618996	0.00038489983
0.23590630	0.029899958	0.00038243198
0.23603674	0.030128225	0.00038729415
0.23616719	0.029267447	0.00037889834
0.23629763	0.029721321	0.00038429348
0.23642807	0.028890291	0.00038042685
0.23655851	0.029189551	0.00038112287
0.23668896	0.029739011	0.00038526264
0.23681940	0.029223842	0.00038392827
0.23694984	0.029502923	0.00038087690
0.23708029	0.029583740	0.00038511518
0.23721073	0.030266668	0.00038696111
0.23734117	0.029401862	0.00038550251
0.23747162	0.029416035	0.00038369529
0.23760206	0.029135889	0.00038155009
0.23773250	0.029462603	0.00038560659
0.23786295	0.029546690	0.00038621790
0.23799339	0.029946047	0.00038740245
0.23812383	0.030349002	0.00039140076
0.23825428	0.030276799	0.00038832177
0.23838472	0.029512412	0.00038515535
0.23851516	0.029851375	0.00038928113
0.23864561	0.029376446	0.00038509162
0.23877605	0.028719423	0.00038415251
0.23890649	0.029585485	0.00038601439
0.23903694	0.029062698	0.00038492946
0.23916738	0.030011319	0.00039017791
0.23929782	0.029640446	0.00038863977
0.23942827	0.029420179	0.00038717256
0.23955871	0.028999471	0.00038685542
0.23968915	0.030452738	0.00039028977
0.23981960	0.029623040	0.00039030513
0.23995004	0.029462751	0.00038718186
0.24008048	0.029119412	0.00038731381
0.24021093	0.029722769	0.00039081500
0.24034137	0.029168835	0.00038572668
0.24047181	0.029466919	0.00038777728
0.24060226	0.029868792	0.00039259231
0.24073270	0.029868813	0.00038955235
0.24086314	0.029736079	0.00039314976
0.24099358	0.029102752	0.00038611471
0.24112403	0.029442568	0.00038927453
0.24125447	0.029188846	0.00038853500
0.24138491	0.029497990	0.00038827717
0.24151536	0.030007671	0.00039304672
0.24164580	0.029310958	0.00038870881
0.24177624	0.029187095	0.00038696732
0.24190669	0.029624735	0.00039184401
0.24203713	0.029942055	0.00039307399
0.24216757	0.029581681	0.00039002958
0.24229802	0.029902780	0.00039522747
0.24242846	0.028984586	0.00038721833
0.24255890	0.029775718	0.00039241995
0.24268935	0.029198963	0.00038853451
0.24281979	0.029518335	0.00039143437
0.24295023	0.029672413	0.00039271262
0.24308068	0.029479310	0.00038997536
0.24321112	0.029558572	0.00039108468
0.24334156	0.029820517	0.00039563873
0.24347201	0.029323686	0.00038818131
0.24360245	0.030047208	0.00039717660
0.24373289	0.029771839	0.00039332986
0.24386334	0.029619742	0.00039437291
0.24399378	0.028768678	0.00038792590
0.24412422	0.030334912	0.00039596171
0.24425467	0.028773999	0.00038778419
0.24438511	0.029847881	0.00039646157
0.24451555	0.029634018	0.00039388990
0.24464600	0.029308068	0.00039153007
0.24477644	0.029332720	0.00039076613
0.24490688	0.029258887	0.00039329361
0.24503733	0.029603658	0.00039638293
0.24516777	0.028980662	0.00038874909
0.24529821	0.030230362	0.00040029820
0.24542865	0.029487925	0.00039317790
0.24555910	0.029386074	0.00039542974
0.24568954	0.029668770	0.00039572747
0.24581998	0.030013229	0.00039659681
0.24595043	0.029722844	0.00039618839
0.24608087	0.029600867	0.00039589481
0.24621131	0.029785983	0.00039356915
0.24634176	0.029196222	0.00039397727
0.24647220	0.029087683	0.00039090175
0.24660264	0.029705337	0.00039822283
0.24673309	0.028764452	0.00038929046
0.24686353	0.029775033	0.00039612771
0.24699397	0.028583278	0.00038889168
0.24712442	0.029672542	0.00039755948
0.24725486	0.028918268	0.00038979103
0.24738530	0.030132329	0.00040069555
0.24751575	0.029796472	0.00039711010
0.24764619	0.029759704	0.00039739578
0.24777663	0.028631125	0.00039116006
0.24790708	0.029026838	0.00039165621
0.24803752	0.029675545	0.00039782933
0.24816796	0.029073618	0.00039331298
0.24829841	0.029711160	0.00039489205
0.24842885	0.029382341	0.00039654869
0.24855929	0.029257126	0.00039347283
0.24868974	0.029603656	0.00039904548
0.24882018	0.029747283	0.00039901305
0.24895062	0.028972524	0.00039049217
0.24908107	0.029425240	0.00039710148
0.24921151	0.029050395	0.00039284943
0.24934195	0.029347018	0.00039569617
0.24947240	0.029647889	0.00039804212
0.24960284	0.029484382	0.00039780926
0.24973328	0.029763712	0.00039800650
0.24986372	0.028855560	0.00039483124
0.24999417	0.029171315	0.00039479934
0.25012461	0.030053482	0.00040302957
0.25025505	0.029113730	0.00039369610
0.25038550	0.029675032	0.00039811344
0.25051594	0.029568407	0.00039980293
0.25064638	0.029169089	0.00039627462
0.25077683	0.030071596	0.00040240824
0.25090727	0.028887923	0.00039712909
0.25103771	0.029354369	0.00039621940
0.25116816	0.028480394	0.00039276855
0.25129860	0.029777525	0.00039882538
0.25142904	0.029102628	0.00039627422
0.25155949	0.030053135	0.00040433735
0.25168993	0.028726056	0.00039281281
0.25182037	0.028371131	0.00039050392
0.25195082	0.029251416	0.00039653679
0.25208126	0.029636564	0.00039937328
0.25221170	0.030140550	0.00040348669
0.25234215	0.030023650	0.00040033245
0.25247259	0.028716372	0.00039400574
0.25260303	0.029377831	0.00040069240
0.25273348	0.029182308	0.00039485811
0.25286392	0.029399037	0.00040107504
0.25299436	0.029331411	0.00039809351
0.25312481	0.028617763	0.00039510182
0.25325525	0.029185494	0.00039740787
0.25338569	0.029908928	0.00040113217
0.25351614	0.029946117	0.00040176116
0.25364658	0.029556121	0.00040166903
0.25377702	0.029642122	0.00040013104
0.25390747	0.029314405	0.00040004775
0.25403791	0.028927490	0.00039482709
0.25416835	0.029937486	0.00040488758
0.25429879	0.028607851	0.00039514467
0.25442924	0.028382036	0.00039268526
0.25455968	0.029336056	0.00039988679
0.25469012	0.029460049	0.00040010003
0.25482057	0.029292520	0.00039879621
0.25495101	0.029775205	0.00040198080
0.25508145	0.029668868	0.00040017407
0.25521190	0.029495276	0.00040264392
0.25534234	0.028913146	0.00039527390
0.25547278	0.029687650	0.00039919374
0.25560323	0.028868402	0.00039612208
0.25573367	0.029635447	0.00040478092
0.25586411	0.028844702	0.00040752197
0.25599456	0.029686351	0.00041635000
0.25612500	0.028894526	0.00041194080
0.25625544	0.029123008	0.00041857991
0.25638589	0.029382492	0.00042401356
0.25651633	0.029696390	0.00042685097
0.25664677	0.029700449	0.00043095329
0.25677722	0.030070866	0.00043276521
0.25690766	0.029261851	0.00043081599
0.25703810	0.028627255	0.00043086445
0.25716855	0.029619566	0.00043783387
0.25729899	0.029411537	0.00043844894
0.25742943	0.029775196	0.00044351178
0.25755988	0.029143460	0.00043814685
0.25769032	0.029301041	0.00044553364
0.25782076	0.029525732	0.00044504823
0.25795121	0.029041796	0.00044641569
0.25808165	0.029316244	0.00045174126
0.25821209	0.029163043	0.00044736123
0.25834253	0.029107552	0.00045155676
0.25847298	0.029348344	0.00045435194
0.25860342	0.029551022	0.00046062393
0.25873386	0.028531710	0.00045300566
0.25886431	0.029366174	0.00046060218
0.25899475	0.028825767	0.00045653680
0.25912519	0.029265698	0.00046352835
0.25925564	0.030049909	0.00047027248
0.25938608	0.030589181	0.00047690702
0.25951652	0.029526204	0.00046959981
0.25964697	0.029001436	0.00046888630
0.25977741	0.029174439	0.00047156972
0.25990785	0.028949717	0.00047111890
0.26003830	0.028870459	0.00046999702
0.26016874	0.029618453	0.00048177004
0.26029918	0.029585046	0.00047446395
0.26042963	0.028827545	0.00047405462
0.26056007	0.029548828	0.00047935728
0.26069051	0.028974278	0.00047895116
0.26082096	0.029274595	0.00047654393
0.26095140	0.029542928	0.00048368504
0.26108184	0.029986959	0.00048414868
0.26121229	0.029034672	0.00047903306
0.26134273	0.028946457	0.00047949634
0.26147317	0.027960938	0.00047444042
0.26160362	0.028862971	0.00048236658
0.26173406	0.029101615	0.00048534799
0.26186450	0.028567882	0.00048036703
0.26199495	0.029200880	0.00048559153
0.26212539	0.028789105	0.00048203472
0.26225583	0.029726843	0.00049163799
0.26238628	0.029269228	0.00048842664
0.26251672	0.030056473	0.00049300597
0.26264716	0.029612700	0.00049284351
0.26277760	0.029197194	0.00049142914
0.26290805	0.029718785	0.00049618234
0.26303849	0.028795060	0.00048798152
0.26316893	0.029493583	0.00049800461
0.26329938	0.028786691	0.00048880496
0.26342982	0.029605512	0.00049834057
0.26356026	0.028255358	0.00048784703
0.26369071	0.029322365	0.00049824969
0.26382115	0.029227095	0.00049660658
0.26395159	0.029433814	0.00049860184
0.26408204	0.029051202	0.00049593667
0.26421248	0.028732777	0.00049794190
0.26434292	0.029535476	0.00050186715
0.26447337	0.029216252	0.00050149870
0.26460381	0.029585611	0.00050362259
0.26473425	0.029708210	0.00050375950
0.26486470	0.029412761	0.00050724245
0.26499514	0.029824129	0.00050655664
0.26512558	0.029674686	0.00050885904
0.26525603	0.028367567	0.00050315169
[truncated: 573 more rows]
