# Supplementary material for: Rationally seeded computational protein design of ɑ-helical barrels
Source: Nat Chem Biol. 2024 Jun 20;20(8):991–9. doi: 10.1038/s41589-024-01642-0 (PMC11288890; doi:10.1038/s41589-024-01642-0)
Supplement: Supplementary file 3 — PDB and .mtz files used for making figure panels b–d and j–m. [file 41589_2024_1642_MOESM3_ESM.zip › KIA_RP_RSPD_NatChemBiol_data_Figure2/scapCC6_LLIA_panels_e-h/SAXS_panel_i/SAXS_raw_SEC_scapCC6_LLIA/b21-443535_00247.dat]

0.0045000000	0.58645303	0.0076156310
0.0046304432	0.53097713	0.0072176684
0.0047608865	0.48048169	0.0066086578
0.0048913297	0.40696050	0.0060378302
0.0050217729	0.39063910	0.0056739636
0.0051522162	0.36410203	0.0054778514
0.0052826594	0.33444824	0.0050057231
0.0054131026	0.30533378	0.0048121369
0.0055435459	0.29574818	0.0046238884
0.0056739891	0.26588776	0.0043093017
0.0058044323	0.25545870	0.0041655182
0.0059348756	0.24318476	0.0039882435
0.0060653188	0.22090090	0.0037043891
0.0061957621	0.22495098	0.0037476219
0.0063262053	0.22331559	0.0037060043
0.0064566485	0.21103707	0.0035246351
0.0065870918	0.18323106	0.0032999877
0.0067175350	0.18972244	0.0032951633
0.0068479782	0.18731003	0.0032665937
0.0069784215	0.17632416	0.0031194382
0.0071088647	0.18107346	0.0031402120
0.0072393079	0.16980665	0.0029887386
0.0073697512	0.15321558	0.0028329571
0.0075001944	0.15005818	0.0027918103
0.0076306376	0.15424762	0.0027897851
0.0077610809	0.14941910	0.0027020126
0.0078915241	0.14344879	0.0026633181
0.0080219673	0.14730613	0.0026363579
0.0081524106	0.12352125	0.0024714137
0.0082828538	0.12546994	0.0023792452
0.0084132970	0.11943609	0.0023830095
0.0085437403	0.11572855	0.0022976310
0.0086741835	0.11534919	0.0022647984
0.0088046267	0.11803308	0.0022787329
0.0089350700	0.11421991	0.0022150449
0.0090655132	0.11174939	0.0021387689
0.0091959565	0.10839541	0.0021683420
0.0093263997	0.10525722	0.0020524567
0.0094568429	0.10325460	0.0020226568
0.0095872862	0.10115116	0.0020185871
0.0097177294	0.10009005	0.0019636826
0.0098481726	0.10029130	0.0019714290
0.0099786159	0.094269945	0.0018907003
0.010109059	0.087265686	0.0017872703
0.010239502	0.089922601	0.0018305856
0.010369946	0.088690389	0.0017856320
0.010500389	0.083204627	0.0017171111
0.010630832	0.084280191	0.0017232365
0.010761275	0.078497220	0.0016357131
0.010891719	0.077133596	0.0016304721
0.011022162	0.073715579	0.0015516477
0.011152605	0.073193706	0.0015464969
0.011283048	0.073341457	0.0015611634
0.011413491	0.071605949	0.0014979787
0.011543935	0.070556357	0.0014773158
0.011674378	0.067112565	0.0014272786
0.011804821	0.066560455	0.0013803994
0.011935264	0.065166053	0.0013674543
0.012065708	0.066107654	0.0013593633
0.012196151	0.064288100	0.0013247494
0.012326594	0.060574046	0.0012905628
0.012457037	0.062534282	0.0012968948
0.012587481	0.060986128	0.0012537863
0.012717924	0.058876478	0.0012155635
0.012848367	0.057689593	0.0011908031
0.012978810	0.057890022	0.0011804457
0.013109253	0.057545155	0.0011465530
0.013239697	0.057843370	0.0011568615
0.013370140	0.057046944	0.0011388875
0.013500583	0.055798164	0.0011236169
0.013631026	0.055309771	0.0011055280
0.013761470	0.057025014	0.0011259499
0.013891913	0.056049782	0.0010877722
0.014022356	0.055897119	0.0010978998
0.014152799	0.053659308	0.0010588791
0.014283243	0.053082984	0.0010446647
0.014413686	0.054758320	0.0010734823
0.014544129	0.053426900	0.0010427826
0.014674572	0.052767386	0.0010267751
0.014805016	0.050577542	0.0010031501
0.014935459	0.051672708	0.0010100836
0.015065902	0.052871372	0.0010193878
0.015196345	0.050628439	0.00099118670
0.015326788	0.052112418	0.0010015967
0.015457232	0.050055075	0.00097622305
0.015587675	0.050060890	0.00096574340
0.015718118	0.049485765	0.00096402041
0.015848561	0.050648218	0.00096145573
0.015979005	0.049283057	0.00095287036
0.016109448	0.050781370	0.00096623428
0.016239891	0.051666768	0.00096324822
0.016370334	0.048759651	0.00093080841
0.016500778	0.050053168	0.00094607148
0.016631221	0.046658655	0.00090516030
0.016761664	0.047794334	0.00091472090
0.016892107	0.047188317	0.00090065789
0.017022551	0.047869207	0.00090541897
0.017152994	0.048035141	0.00090727445
0.017283437	0.048899390	0.00090398669
0.017413880	0.045470793	0.00086834831
0.017544323	0.048919602	0.00090143557
0.017674767	0.047981779	0.00088190826
0.017805210	0.046148630	0.00087289272
0.017935653	0.045918733	0.00085980752
0.018066096	0.045311753	0.00085612526
0.018196540	0.045779742	0.00085721555
0.018326983	0.047038284	0.00085778228
0.018457426	0.046230342	0.00084842455
0.018587869	0.046661598	0.00085532759
0.018718313	0.047015887	0.00084978617
0.018848756	0.045482745	0.00084452988
0.018979199	0.045536860	0.00082778047
0.019109642	0.044818376	0.00082277931
0.019240086	0.044730649	0.00082047785
0.019370529	0.044985709	0.00082129704
0.019500972	0.044994150	0.00081110914
0.019631415	0.043741864	0.00080313486
0.019761858	0.043655641	0.00079633173
0.019892302	0.042980710	0.00078824678
0.020022745	0.044786077	0.00080254182
0.020153188	0.043652975	0.00079415760
0.020283631	0.044176747	0.00079113395
0.020414075	0.043632780	0.00077851212
0.020544518	0.042942981	0.00077362184
0.020674961	0.044064255	0.00078148999
0.020805404	0.043696255	0.00078088018
0.020935848	0.042454836	0.00076495200
0.021066291	0.041993641	0.00075638489
0.021196734	0.043635138	0.00076645225
0.021327177	0.043106376	0.00076391112
0.021457621	0.042418471	0.00075041987
0.021588064	0.041850445	0.00074957392
0.021718507	0.041814412	0.00073890727
0.021848950	0.042898634	0.00075571559
0.021979393	0.041626722	0.00073882727
0.022109837	0.041975144	0.00073592821
0.022240280	0.040925303	0.00072340610
0.022370723	0.040363472	0.00072317701
0.022501166	0.041788246	0.00072740433
0.022631610	0.042433101	0.00073320892
0.022762053	0.043070708	0.00073093735
0.022892496	0.042308157	0.00072824864
0.023022939	0.041416476	0.00071608704
0.023153383	0.041881898	0.00071962155
0.023283826	0.040909884	0.00070604025
0.023414269	0.041643703	0.00071332120
0.023544712	0.041407434	0.00070833053
0.023675156	0.042645437	0.00072132140
0.023805599	0.040980658	0.00069665909
0.023936042	0.040870054	0.00070576436
0.024066485	0.040409997	0.00069430235
0.024196928	0.039893133	0.00068342694
0.024327372	0.040584145	0.00068705754
0.024457815	0.041067773	0.00069395497
0.024588258	0.040025193	0.00068178239
0.024718701	0.040835281	0.00068542800
0.024849145	0.040061791	0.00067567866
0.024979588	0.039500543	0.00067091243
0.025110031	0.039597485	0.00067242955
0.025240474	0.038544419	0.00066035625
0.025370918	0.040920286	0.00067643396
0.025501361	0.039112297	0.00065966861
0.025631804	0.039919112	0.00066956889
0.025762247	0.040115390	0.00066159177
0.025892691	0.039384218	0.00066049341
0.026023134	0.038279664	0.00064919836
0.026153577	0.039354329	0.00065906615
0.026284020	0.039098070	0.00064517496
0.026414463	0.040094746	0.00065812225
0.026544907	0.040127444	0.00065332506
0.026675350	0.039987445	0.00065788164
0.026805793	0.039025021	0.00064394362
0.026936236	0.038943826	0.00064131157
0.027066680	0.038745491	0.00063538666
0.027197123	0.037892220	0.00063489289
0.027327566	0.038483307	0.00063327605
0.027458009	0.038242362	0.00062949561
0.027588453	0.039250577	0.00063566788
0.027718896	0.038255505	0.00063064542
0.027849339	0.039368906	0.00062968944
0.027979782	0.038811218	0.00062987300
0.028110226	0.039368158	0.00063002553
0.028240669	0.038542529	0.00062316071
0.028371112	0.038257314	0.00061802842
0.028501555	0.037540829	0.00061368931
0.028631998	0.038672407	0.00061753450
0.028762442	0.038575610	0.00062068289
0.028892885	0.038030402	0.00061636381
0.029023328	0.038938480	0.00061700204
0.029153771	0.039341678	0.00061611389
0.029284215	0.037862680	0.00060555053
0.029414658	0.038312834	0.00060754604
0.029545101	0.037276959	0.00059990909
0.029675544	0.038250475	0.00060542265
0.029805988	0.037651142	0.00059857353
0.029936431	0.037936128	0.00059981639
0.030066874	0.038276321	0.00059772882
0.030197317	0.038013824	0.00059828727
0.030327760	0.037363477	0.00059085577
0.030458204	0.038613920	0.00060153411
0.030588647	0.037233116	0.00058781296
0.030719090	0.036859900	0.00058360270
0.030849533	0.037988866	0.00059004917
0.030979977	0.037983924	0.00059323503
0.031110420	0.037831583	0.00058401402
0.031240863	0.036754288	0.00058038317
0.031371306	0.037601562	0.00058146524
0.031501750	0.037122761	0.00057809247
0.031632193	0.036840678	0.00057456447
0.031762636	0.037513522	0.00058121655
0.031893079	0.037643247	0.00057587526
0.032023523	0.036396516	0.00057247191
0.032153966	0.037216849	0.00057128608
0.032284409	0.036019453	0.00056396208
0.032414852	0.036493269	0.00056570585
0.032545295	0.037121876	0.00057096660
0.032675739	0.037512717	0.00056992336
0.032806182	0.036018225	0.00055806896
0.032936625	0.036683382	0.00056062976
0.033067068	0.036628211	0.00056128525
0.033197512	0.036722529	0.00055570816
0.033327955	0.035760700	0.00055475214
0.033458398	0.037079053	0.00055931338
0.033588841	0.036937736	0.00055856632
0.033719285	0.037054361	0.00055802187
0.033849728	0.036772965	0.00055644196
0.033980171	0.036849834	0.00055285673
0.034110614	0.036676987	0.00055316696
0.034241058	0.037752353	0.00056042844
0.034371501	0.036044730	0.00055282628
0.034501944	0.036711829	0.00055734079
0.034632387	0.036354105	0.00056882880
0.034762830	0.036065353	0.00056873254
0.034893274	0.037228781	0.00057789941
0.035023717	0.036328249	0.00057466932
0.035154160	0.036565286	0.00057850329
0.035284603	0.036924029	0.00058473408
0.035415047	0.036351130	0.00058400118
0.035545490	0.036097819	0.00057937808
0.035675933	0.036784472	0.00058594819
0.035806376	0.035546902	0.00057968353
0.035936820	0.035974593	0.00058000437
0.036067263	0.036085486	0.00058585276
0.036197706	0.036706798	0.00058809515
0.036328149	0.036331506	0.00059160555
0.036458593	0.036553395	0.00059040353
0.036589036	0.035289116	0.00058344445
0.036719479	0.037001677	0.00059846452
0.036849922	0.035782790	0.00059277442
0.036980365	0.036125729	0.00059119844
0.037110809	0.035106579	0.00058936056
0.037241252	0.036206038	0.00059525104
0.037371695	0.036139762	0.00059837866
0.037502138	0.035735883	0.00059779809
0.037632582	0.034912483	0.00059294312
0.037763025	0.035607731	0.00059150200
0.037893468	0.035657881	0.00060130607
0.038023911	0.036510732	0.00060251580
0.038154355	0.036131463	0.00060562525
0.038284798	0.035452020	0.00059878496
0.038415241	0.035177419	0.00059895851
0.038545684	0.035594765	0.00060152545
0.038676128	0.035638713	0.00060279829
0.038806571	0.035706392	0.00060544219
0.038937014	0.035546323	0.00060385723
0.039067457	0.035522488	0.00060215968
0.039197900	0.034904448	0.00060593370
0.039328344	0.035455680	0.00060360563
0.039458787	0.034978466	0.00060238182
0.039589230	0.036103302	0.00060408023
0.039719673	0.035693885	0.00059244302
0.039850117	0.035201485	0.00058648785
0.039980560	0.035113385	0.00058469244
0.040111003	0.035693276	0.00058771060
0.040241446	0.035430859	0.00058346268
0.040371890	0.035400919	0.00058329909
0.040502333	0.034822618	0.00057284033
0.040632776	0.036332856	0.00058588544
0.040763219	0.034842795	0.00057091663
0.040893663	0.035015339	0.00057322898
0.041024106	0.034546560	0.00056459287
0.041154549	0.035820599	0.00057885909
0.041284992	0.035927123	0.00057736747
0.041415435	0.035685328	0.00057303473
0.041545879	0.035905617	0.00057145039
0.041676322	0.035399006	0.00057413444
0.041806765	0.035054471	0.00056420267
0.041937208	0.035351639	0.00056898815
0.042067652	0.036010099	0.00056906742
0.042198095	0.035637980	0.00056991384
0.042328538	0.035366489	0.00056584033
0.042458981	0.035849266	0.00057227447
0.042589425	0.035549425	0.00056114501
0.042719868	0.035237814	0.00056242948
0.042850311	0.035164792	0.00055955910
0.042980754	0.036362612	0.00056924321
0.043111198	0.035965202	0.00056261361
0.043241641	0.034970986	0.00056002410
0.043372084	0.034100008	0.00055129074
0.043502527	0.035632382	0.00055998666
0.043632970	0.035494553	0.00055812822
0.043763414	0.035022172	0.00055434071
0.043893857	0.034412350	0.00054917790
0.044024300	0.035578642	0.00055937373
0.044154743	0.034436811	0.00054706573
0.044285187	0.035606940	0.00055545827
0.044415630	0.034950712	0.00055266861
0.044546073	0.034220625	0.00054295534
0.044676516	0.034577015	0.00054559904
0.044806960	0.034478656	0.00054593257
0.044937403	0.035313938	0.00055134775
0.045067846	0.033877723	0.00054046493
0.045198289	0.035022509	0.00054520344
0.045328733	0.035078538	0.00054878739
0.045459176	0.035505519	0.00055109470
0.045589619	0.034537648	0.00054295415
0.045720062	0.034464404	0.00054175646
0.045850505	0.035361265	0.00054493304
0.045980949	0.034735774	0.00054225964
0.046111392	0.035497709	0.00054744814
0.046241835	0.034904052	0.00054300807
0.046372278	0.035541221	0.00054977816
0.046502722	0.034674328	0.00055020946
0.046633165	0.034347140	0.00054993973
0.046763608	0.035019541	0.00055818091
0.046894051	0.034805811	0.00055864814
0.047024495	0.033995793	0.00055813969
0.047154938	0.034353292	0.00055889405
0.047285381	0.035326483	0.00056739863
0.047415824	0.035394880	0.00056599933
0.047546267	0.034216891	0.00056342591
0.047676711	0.035209082	0.00056991955
0.047807154	0.034071044	0.00056497335
0.047937597	0.034791080	0.00056496252
0.048068040	0.035162895	0.00057436281
0.048198484	0.034037100	0.00056471711
0.048328927	0.034381353	0.00056785983
0.048459370	0.034824234	0.00057402983
0.048589813	0.034228160	0.00056741553
0.048720257	0.035301535	0.00057793783
0.048850700	0.034412638	0.00057033981
0.048981143	0.034381966	0.00057147823
0.049111586	0.034714031	0.00057691473
0.049242030	0.034309449	0.00057287930
0.049372473	0.034569246	0.00057745868
0.049502916	0.035205075	0.00058059807
0.049633359	0.034550402	0.00057730493
0.049763802	0.035351424	0.00058495138
0.049894246	0.034211335	0.00057589249
0.050024689	0.034792989	0.00058009681
0.050155132	0.034243372	0.00057349164
0.050285575	0.033401255	0.00057173334
0.050416019	0.033974737	0.00057300760
0.050546462	0.035558155	0.00058940277
0.050676905	0.034603253	0.00057936518
0.050807348	0.034866751	0.00058348427
0.050937792	0.034391662	0.00057934209
0.051068235	0.034373994	0.00058282680
0.051198678	0.035239596	0.00058774502
0.051329121	0.033862866	0.00058020527
0.051459565	0.035616128	0.00059096286
0.051590008	0.034226590	0.00058216902
0.051720451	0.034882669	0.00058622007
0.051850894	0.035374406	0.00059126499
0.051981337	0.035257082	0.00058739078
0.052111781	0.033917848	0.00058199568
0.052242224	0.035211214	0.00058913464
0.052372667	0.034669904	0.00059037187
0.052503110	0.034390785	0.00058592447
0.052633554	0.034240174	0.00058449232
0.052763997	0.034910039	0.00058915741
0.052894440	0.034691548	0.00058982181
0.053024883	0.034616874	0.00058680246
0.053155327	0.034151060	0.00058488928
0.053285770	0.034722125	0.00058802825
0.053416213	0.034384806	0.00058741727
0.053546656	0.035246987	0.00059669128
0.053677100	0.033197296	0.00057778751
0.053807543	0.033856311	0.00058439506
0.053937986	0.035590158	0.00060125422
0.054068429	0.034575598	0.00058973119
0.054198872	0.034577618	0.00058959086
0.054329316	0.033651568	0.00058704546
0.054459759	0.034774081	0.00059430649
0.054590202	0.034206946	0.00058807900
0.054720645	0.034587417	0.00059170243
0.054851089	0.034660905	0.00059434813
0.054981532	0.035434070	0.00059857042
0.055111975	0.034757290	0.00059671066
0.055242418	0.034906890	0.00059385185
0.055372862	0.033051824	0.00058162473
0.055503305	0.033453588	0.00058549498
0.055633748	0.033620169	0.00058579777
0.055764191	0.033396823	0.00058222274
0.055894635	0.033805114	0.00059080316
0.056025078	0.033897471	0.00058654619
0.056155521	0.034647554	0.00059784756
0.056285964	0.034704752	0.00059339581
0.056416407	0.033394035	0.00058570721
0.056546851	0.034918331	0.00060063444
0.056677294	0.034553173	0.00059456193
0.056807737	0.033096652	0.00058488904
0.056938180	0.034763776	0.00059599816
0.057068624	0.034097154	0.00059136452
0.057199067	0.034157100	0.00059591568
0.057329510	0.035359839	0.00060181887
0.057459953	0.034982504	0.00059889312
0.057590397	0.034512335	0.00059609183
0.057720840	0.033390321	0.00059001617
0.057851283	0.034352863	0.00059526274
0.057981726	0.034124997	0.00059218874
0.058112170	0.034164683	0.00059060949
0.058242613	0.033974340	0.00059026977
0.058373056	0.034517871	0.00059372632
0.058503499	0.034583912	0.00059166492
0.058633942	0.034846934	0.00059506492
0.058764386	0.033428535	0.00057926316
0.058894829	0.034031750	0.00058833371
0.059025272	0.034217643	0.00058630476
0.059155715	0.034918417	0.00059138950
0.059286159	0.033204735	0.00057817529
0.059416602	0.035184584	0.00059256728
0.059547045	0.035152217	0.00059294058
0.059677488	0.033351063	0.00057912401
0.059807932	0.034093556	0.00058026767
0.059938375	0.032762778	0.00057612463
0.060068818	0.033686486	0.00057387185
0.060199261	0.034186028	0.00058106241
0.060329705	0.034598681	0.00058203326
0.060460148	0.034011719	0.00057760581
0.060590591	0.033787941	0.00057241055
0.060721034	0.033980708	0.00057465253
0.060851477	0.034952074	0.00058362619
0.060981921	0.034062256	0.00057899663
0.061112364	0.033552851	0.00056814139
0.061242807	0.033942915	0.00057359671
0.061373250	0.033516276	0.00057021757
0.061503694	0.034448137	0.00057563123
0.061634137	0.034477929	0.00057646255
0.061764580	0.033020300	0.00056728887
0.061895023	0.033622613	0.00056831333
0.062025467	0.033093060	0.00056761080
0.062155910	0.033330041	0.00056560586
0.062286353	0.034640749	0.00057745313
0.062416796	0.034191233	0.00057250037
0.062547240	0.034174059	0.00057380431
0.062677683	0.033466767	0.00056941083
0.062808126	0.033648254	0.00056766266
0.062938569	0.033329332	0.00056611071
0.063069012	0.032601962	0.00056269021
0.063199456	0.033059979	0.00056188226
0.063329899	0.033638524	0.00056704995
0.063460342	0.034107349	0.00057067408
0.063590785	0.033748771	0.00056676453
0.063721229	0.035141389	0.00057972122
0.063851672	0.033630765	0.00056656546
0.063982115	0.034568299	0.00057325823
0.064112558	0.034282485	0.00057255291
0.064243002	0.034203832	0.00056829138
0.064373445	0.034760323	0.00057172049
0.064503888	0.034077259	0.00057103114
0.064634331	0.034021166	0.00056813465
0.064764774	0.033488263	0.00056469907
0.064895218	0.033163638	0.00055952898
0.065025661	0.033249133	0.00056350741
0.065156104	0.033224194	0.00055843410
0.065286547	0.033898900	0.00056599627
0.065416991	0.033351754	0.00056158190
0.065547434	0.033326087	0.00055960679
0.065677877	0.033467373	0.00056026883
0.065808320	0.034171423	0.00056789710
0.065938764	0.033380479	0.00055887339
0.066069207	0.033623680	0.00056485112
0.066199650	0.033169924	0.00055626393
0.066330093	0.033648997	0.00056081610
0.066460537	0.032634693	0.00055320038
0.066590980	0.033698813	0.00056112498
0.066721423	0.032945833	0.00055693016
0.066851866	0.033091526	0.00055485378
0.066982309	0.032562731	0.00054962163
0.067112753	0.034298323	0.00056708365
0.067243196	0.033738595	0.00055903819
0.067373639	0.033430003	0.00055918089
0.067504082	0.033271301	0.00055805861
0.067634526	0.033637774	0.00055745131
0.067764969	0.033583938	0.00056083950
0.067895412	0.032997763	0.00055466814
0.068025855	0.033183609	0.00055357258
0.068156299	0.034295865	0.00056304215
0.068286742	0.034117669	0.00056041990
0.068417185	0.033415855	0.00055392920
0.068547628	0.033286193	0.00055679297
0.068678072	0.034179075	0.00055906396
0.068808515	0.033774328	0.00056097468
0.068938958	0.033027208	0.00054902979
0.069069401	0.033593745	0.00055353312
0.069199844	0.033182798	0.00055597586
0.069330288	0.033595135	0.00055336745
0.069460731	0.033437221	0.00055347155
0.069591174	0.034070552	0.00055906037
0.069721617	0.032427766	0.00054444212
0.069852061	0.032309801	0.00054496108
0.069982504	0.033954731	0.00055389657
0.070112947	0.032866588	0.00054925084
0.070243390	0.033422448	0.00055339117
0.070373834	0.032725288	0.00054584722
0.070504277	0.034382903	0.00055661639
0.070634720	0.033600589	0.00055472455
0.070765163	0.033305557	0.00054826062
0.070895607	0.034132386	0.00055736818
0.071026050	0.033479552	0.00054803694
0.071156493	0.033115639	0.00054919409
0.071286936	0.033855414	0.00055337825
0.071417379	0.033377889	0.00054895693
0.071547823	0.033006117	0.00054543648
0.071678266	0.033258050	0.00055059291
0.071808709	0.034250636	0.00055198749
0.071939152	0.034098598	0.00055406953
0.072069596	0.033049711	0.00054361779
0.072200039	0.034108686	0.00055327946
0.072330482	0.033280052	0.00054823259
0.072460925	0.033448863	0.00054617414
0.072591369	0.032982869	0.00054354474
0.072721812	0.032956750	0.00054164274
0.072852255	0.033816669	0.00055087686
0.072982698	0.033503913	0.00054676683
0.073113142	0.033148716	0.00054372727
0.073243585	0.033735725	0.00054953574
0.073374028	0.033207097	0.00054404190
0.073504471	0.032945547	0.00054021876
0.073634914	0.033805547	0.00054912160
0.073765358	0.032696641	0.00053490667
0.073895801	0.033200232	0.00054401028
0.074026244	0.033128287	0.00054268367
0.074156687	0.032214061	0.00053230450
0.074287131	0.033352679	0.00054175908
0.074417574	0.033152097	0.00054498993
0.074548017	0.034614982	0.00054879968
0.074678460	0.031947701	0.00053395355
0.074808904	0.034042639	0.00054643906
0.074939347	0.034810663	0.00055068492
0.075069790	0.033193545	0.00054155762
0.075200233	0.033468032	0.00054054021
0.075330677	0.032462949	0.00053617934
0.075461120	0.034090988	0.00054924642
0.075591563	0.033226120	0.00053795281
0.075722006	0.033160238	0.00053974982
0.075852449	0.033048076	0.00053601158
0.075982893	0.034083151	0.00054487300
0.076113336	0.033669674	0.00054389476
0.076243779	0.031846242	0.00052613684
0.076374222	0.032751804	0.00053417545
0.076504666	0.033443136	0.00054104272
0.076635109	0.033585904	0.00053739576
0.076765552	0.033246487	0.00053722045
0.076895995	0.032909700	0.00053530720
0.077026439	0.033056411	0.00053488598
0.077156882	0.033076929	0.00053745568
0.077287325	0.032627842	0.00053015862
0.077417768	0.032467406	0.00053052010
0.077548212	0.032729105	0.00053349935
0.077678655	0.033148344	0.00053432983
0.077809098	0.033725303	0.00054170210
0.077939541	0.032535194	0.00052689994
0.078069984	0.033109989	0.00053479028
0.078200428	0.033068801	0.00053694802
0.078330871	0.033626304	0.00053605056
0.078461314	0.033490530	0.00053465389
0.078591757	0.032994582	0.00053268528
0.078722201	0.032169754	0.00052713996
0.078852644	0.032525728	0.00052664362
0.078983087	0.032669569	0.00052768275
0.079113530	0.033277209	0.00053379084
0.079243974	0.033467600	0.00053624299
0.079374417	0.032277166	0.00052290893
0.079504860	0.033383711	0.00053386625
0.079635303	0.033266613	0.00053035370
0.079765747	0.032405967	0.00052713689
0.079896190	0.032003658	0.00052315269
0.080026633	0.033406910	0.00053163619
0.080157076	0.032754857	0.00052722438
0.080287519	0.033218094	0.00053459717
0.080417963	0.032394712	0.00052304090
0.080548406	0.033528045	0.00053435467
0.080678849	0.033594108	0.00053004046
0.080809292	0.033728751	0.00053253359
0.080939736	0.032326503	0.00052422821
0.081070179	0.032330383	0.00052213102
0.081200622	0.032816699	0.00052635852
0.081331065	0.033497587	0.00053349098
0.081461509	0.032608359	0.00052019305
0.081591952	0.031971926	0.00052090989
0.081722395	0.032283154	0.00051805082
0.081852838	0.033041189	0.00052690627
0.081983281	0.032972839	0.00052760388
0.082113725	0.032669250	0.00052007475
0.082244168	0.032732846	0.00052334181
0.082374611	0.033970690	0.00053272096
0.082505054	0.033218398	0.00052480765
0.082635498	0.033866114	0.00053223658
0.082765941	0.032775816	0.00052192332
0.082896384	0.032300916	0.00051798670
0.083026827	0.032120847	0.00052030881
0.083157271	0.033380396	0.00052405577
0.083287714	0.032848100	0.00052413477
0.083418157	0.032927069	0.00052304461
0.083548600	0.032752087	0.00052102711
0.083679044	0.033126405	0.00052309942
0.083809487	0.033417253	0.00052238148
0.083939930	0.033164594	0.00052558974
0.084070373	0.033192292	0.00052581432
0.084200816	0.032367361	0.00051647671
0.084331260	0.031577882	0.00051172209
0.084461703	0.032731326	0.00052042093
0.084592146	0.032705617	0.00051662012
0.084722589	0.032435044	0.00051689633
0.084853033	0.032661250	0.00051774264
0.084983476	0.031932978	0.00051277059
0.085113919	0.031702954	0.00051215712
0.085244362	0.033229571	0.00051961113
0.085374806	0.032639574	0.00051841530
0.085505249	0.033069540	0.00052113563
0.085635692	0.033042933	0.00052116599
0.085766135	0.032622089	0.00051711229
0.085896579	0.032604626	0.00051383363
0.086027022	0.033037012	0.00051849455
0.086157465	0.033309114	0.00052208672
0.086287908	0.033090746	0.00051438470
0.086418351	0.033335558	0.00052223878
0.086548795	0.033102588	0.00051660198
0.086679238	0.032097271	0.00051080518
0.086809681	0.032955175	0.00051839392
0.086940124	0.033853462	0.00052168879
0.087070568	0.033076847	0.00051880058
0.087201011	0.032832244	0.00051417927
0.087331454	0.032449840	0.00050891418
0.087461897	0.033648538	0.00052186523
0.087592341	0.032304319	0.00050919353
0.087722784	0.032848077	0.00051460186
0.087853227	0.032989690	0.00051622287
0.087983670	0.033267097	0.00051577393
0.088114114	0.032937114	0.00051741655
0.088244557	0.033038924	0.00051486449
0.088375000	0.032760147	0.00051319314
0.088505443	0.032689827	0.00051464118
0.088635886	0.033023151	0.00051213977
0.088766330	0.032932636	0.00051265559
0.088896773	0.032997718	0.00051637805
0.089027216	0.034237108	0.00051816024
0.089157659	0.032901449	0.00051333057
0.089288103	0.032383195	0.00050824576
0.089418546	0.032638059	0.00050799009
0.089548989	0.032190557	0.00050935727
0.089679432	0.032522937	0.00050800618
0.089809876	0.032352093	0.00050671570
0.089940319	0.032185812	0.00050743517
0.090070762	0.032577487	0.00050504612
0.090201205	0.033194637	0.00051401730
0.090331649	0.033007694	0.00050969361
0.090462092	0.031970285	0.00050283534
0.090592535	0.032302191	0.00050715243
0.090722978	0.032785318	0.00050871260
0.090853421	0.032469952	0.00050805694
0.090983865	0.033492714	0.00051482785
0.091114308	0.032994830	0.00050558080
0.091244751	0.032915499	0.00051046418
0.091375194	0.033035730	0.00050844195
0.091505638	0.032203922	0.00050202255
0.091636081	0.032578236	0.00051611812
0.091766524	0.031955773	0.00051589717
0.091896967	0.032813401	0.00052533798
0.092027411	0.032579593	0.00052984544
0.092157854	0.032983274	0.00053419857
0.092288297	0.033060193	0.00053831037
0.092418740	0.032754629	0.00053692845
0.092549184	0.032589931	0.00053936901
0.092679627	0.033012831	0.00054444962
0.092810070	0.032262685	0.00054006254
0.092940513	0.032769325	0.00053748555
0.093070956	0.032955496	0.00053178068
0.093201400	0.033449268	0.00053084944
0.093331843	0.032401139	0.00052356819
0.093462286	0.032671382	0.00052211923
0.093592729	0.033026786	0.00052559014
0.093723173	0.032596724	0.00052278751
0.093853616	0.033364946	0.00052340269
0.093984059	0.031768733	0.00051281422
0.094114502	0.032790516	0.00051615924
0.094244946	0.031934164	0.00051179076
0.094375389	0.033293586	0.00052058396
0.094505832	0.033252223	0.00051903594
0.094636275	0.031985875	0.00051050024
0.094766719	0.031841846	0.00050972292
0.094897162	0.032200761	0.00050746824
0.095027605	0.031701668	0.00050856085
0.095158048	0.031965155	0.00050667263
0.095288491	0.033405556	0.00051497311
0.095418935	0.032489959	0.00051385140
0.095549378	0.032755877	0.00051063114
0.095679821	0.032434095	0.00050889730
0.095810264	0.032658924	0.00051009693
0.095940708	0.032608603	0.00050707651
0.096071151	0.032441667	0.00051203157
0.096201594	0.033352503	0.00051288666
0.096332037	0.032748133	0.00050763068
0.096462481	0.031620713	0.00050335980
0.096592924	0.032522579	0.00050566752
0.096723367	0.032596881	0.00050640209
0.096853810	0.033106315	0.00051095453
0.096984253	0.033227285	0.00050923325
0.097114697	0.033060316	0.00051049395
0.097245140	0.032770191	0.00050557300
0.097375583	0.032338281	0.00050199232
0.097506026	0.032783709	0.00050860678
0.097636470	0.032262426	0.00050176355
0.097766913	0.032177401	0.00050040256
0.097897356	0.032243754	0.00050066086
0.098027799	0.032800462	0.00050343190
0.098158243	0.032455223	0.00050015052
0.098288686	0.031699209	0.00049358477
0.098419129	0.032348849	0.00049653130
0.098549572	0.032705206	0.00050043772
0.098680016	0.032785864	0.00049554454
0.098810459	0.032968879	0.00049892746
0.098940902	0.032215813	0.00049095463
0.099071345	0.031557923	0.00048482915
0.099201788	0.032481207	0.00049303182
0.099332232	0.031998013	0.00048684529
0.099462675	0.032534837	0.00049257669
0.099593118	0.032554772	0.00049312461
0.099723561	0.032067109	0.00048681077
0.099854005	0.032790329	0.00049404926
0.099984448	0.032533490	0.00049118057
0.10011489	0.032379355	0.00049162985
0.10024533	0.032667540	0.00049559481
0.10037578	0.032033519	0.00048803740
0.10050622	0.033035102	0.00049779371
0.10063666	0.032123234	0.00048961317
0.10076711	0.032840826	0.00049574365
0.10089755	0.031681696	0.00048965303
0.10102799	0.032236516	0.00049060011
0.10115844	0.033321909	0.00049955719
0.10128888	0.031321091	0.00048801453
0.10141932	0.032575382	0.00049016467
0.10154977	0.032120516	0.00048882735
0.10168021	0.031991177	0.00048956398
0.10181065	0.032565439	0.00049084691
0.10194110	0.033189714	0.00049724041
0.10207154	0.032683574	0.00048884468
0.10220198	0.031386573	0.00048531420
0.10233243	0.032911848	0.00049443508
0.10246287	0.031980597	0.00048542710
0.10259331	0.031886238	0.00048714834
0.10272376	0.032234153	0.00048653327
0.10285420	0.032269012	0.00048810722
0.10298464	0.031763241	0.00048553284
0.10311509	0.032475340	0.00048837712
0.10324553	0.032523751	0.00048876472
0.10337597	0.032479246	0.00049176668
0.10350642	0.033074173	0.00049006758
0.10363686	0.032598711	0.00048868216
0.10376730	0.032096963	0.00048668351
0.10389774	0.032731987	0.00049058264
0.10402819	0.032662936	0.00049129738
0.10415863	0.032294772	0.00048528102
0.10428907	0.032597610	0.00048627407
0.10441952	0.032242197	0.00048867985
0.10454996	0.032401443	0.00048445653
0.10468040	0.032437558	0.00048517264
0.10481085	0.032977625	0.00048981296
0.10494129	0.031661957	0.00048216382
0.10507173	0.031454106	0.00048087176
0.10520218	0.032068132	0.00047977211
0.10533262	0.032519986	0.00048658674
0.10546306	0.032047031	0.00048404202
0.10559351	0.032644083	0.00048633520
0.10572395	0.032133698	0.00048195463
0.10585439	0.032662767	0.00048635780
0.10598484	0.032423121	0.00048389407
0.10611528	0.032020859	0.00048199021
0.10624572	0.033012899	0.00048597596
0.10637617	0.031980525	0.00048307530
0.10650661	0.032102899	0.00048212891
0.10663705	0.032469739	0.00048177593
0.10676750	0.032560025	0.00048371446
0.10689794	0.032256957	0.00048225878
0.10702838	0.031600961	0.00047662097
0.10715883	0.032881604	0.00048760600
0.10728927	0.032366314	0.00047897046
0.10741971	0.032677299	0.00048494014
0.10755016	0.032063754	0.00047799626
0.10768060	0.032582736	0.00048165967
0.10781104	0.033006336	0.00048685690
0.10794149	0.032214475	0.00047679647
0.10807193	0.032254499	0.00048162488
0.10820237	0.032152579	0.00047973181
0.10833281	0.032274828	0.00047957552
0.10846326	0.032722228	0.00049644342
0.10859370	0.033123389	0.00049978077
0.10872414	0.032362843	0.00049943268
0.10885459	0.033014045	0.00050663058
0.10898503	0.032151134	0.00049980987
0.10911547	0.033458603	0.00051525960
0.10924592	0.032082076	0.00050816637
0.10937636	0.032622280	0.00051030159
0.10950680	0.032471430	0.00051518350
0.10963725	0.032725964	0.00051833832
0.10976769	0.031999461	0.00051271294
0.10989813	0.031481287	0.00051276496
0.11002858	0.032495795	0.00051793021
0.11015902	0.032440027	0.00052276970
0.11028946	0.032288665	0.00052408418
0.11041991	0.032827726	0.00052724167
0.11055035	0.032942753	0.00053131826
0.11068079	0.032084566	0.00052521855
0.11081124	0.032495242	0.00052911500
0.11094168	0.032326564	0.00053072276
0.11107212	0.032812438	0.00053341218
0.11120257	0.032391898	0.00053402324
0.11133301	0.032434901	0.00053416206
0.11146345	0.032030569	0.00053345187
0.11159390	0.032043565	0.00054013476
0.11172434	0.031932667	0.00053652562
0.11185478	0.032660428	0.00054313137
0.11198523	0.031759980	0.00053633257
0.11211567	0.032147892	0.00053874196
0.11224611	0.031942940	0.00053864317
0.11237656	0.033210967	0.00054922465
0.11250700	0.032813059	0.00054900436
0.11263744	0.032216120	0.00054461384
0.11276788	0.032520193	0.00054602775
0.11289833	0.032754796	0.00055414261
0.11302877	0.031986126	0.00054703243
0.11315921	0.031063510	0.00053939070
0.11328966	0.031459487	0.00053758838
0.11342010	0.032282615	0.00053415191
0.11355054	0.032515423	0.00053276374
0.11368099	0.031971647	0.00052564851
0.11381143	0.032985301	0.00052647736
0.11394187	0.033217331	0.00053066939
0.11407232	0.032119579	0.00051878314
0.11420276	0.031439722	0.00051268498
0.11433320	0.032512301	0.00051985200
0.11446365	0.033210352	0.00052074669
0.11459409	0.032376805	0.00051202274
0.11472453	0.032434987	0.00051469117
0.11485498	0.031558277	0.00050373748
0.11498542	0.031793271	0.00050618176
0.11511586	0.031509516	0.00050339036
0.11524631	0.031177402	0.00049851624
0.11537675	0.032762443	0.00051142333
0.11550719	0.032753084	0.00050802916
0.11563764	0.031184881	0.00049795619
0.11576808	0.031587274	0.00050158592
0.11589852	0.031397676	0.00049340588
0.11602897	0.031875234	0.00050337266
0.11615941	0.031641751	0.00049824899
0.11628985	0.031883301	0.00049763067
0.11642030	0.032221289	0.00050097003
0.11655074	0.031788746	0.00049408311
0.11668118	0.031565478	0.00049322823
0.11681163	0.031424205	0.00049582497
0.11694207	0.031956817	0.00049426728
0.11707251	0.032362541	0.00049847385
0.11720295	0.031440323	0.00049051826
0.11733340	0.032645016	0.00049724136
0.11746384	0.032587680	0.00049857958
0.11759428	0.032736587	0.00049579889
0.11772473	0.031376523	0.00048751749
0.11785517	0.031202358	0.00048899439
0.11798561	0.032652271	0.00049201345
0.11811606	0.032316253	0.00049310648
0.11824650	0.033212187	0.00049871670
0.11837694	0.032353458	0.00049031729
0.11850739	0.031911063	0.00048825919
0.11863783	0.031698602	0.00048440381
0.11876827	0.032186748	0.00048700339
0.11889872	0.031703622	0.00048519645
0.11902916	0.031754585	0.00048217871
0.11915960	0.032745856	0.00048935176
0.11929005	0.032357336	0.00048491005
0.11942049	0.032490112	0.00048920148
0.11955093	0.031473216	0.00047828237
0.11968138	0.031381217	0.00047448697
0.11981182	0.032131589	0.00048200501
0.11994226	0.032259272	0.00048184938
0.12007271	0.031735192	0.00047514814
0.12020315	0.031763919	0.00047725105
0.12033359	0.031886783	0.00047678664
0.12046404	0.032198501	0.00047785918
0.12059448	0.031320575	0.00047200752
0.12072492	0.031863285	0.00047307374
0.12085537	0.032495586	0.00047875855
0.12098581	0.031506084	0.00047008313
0.12111625	0.031600717	0.00047060029
0.12124670	0.031829255	0.00047248320
0.12137714	0.031973007	0.00046991921
0.12150758	0.032555768	0.00047717416
0.12163802	0.032747733	0.00047625605
0.12176847	0.031885795	0.00046706428
0.12189891	0.031180381	0.00046528678
0.12202935	0.031779168	0.00046706095
0.12215980	0.032205813	0.00047129741
0.12229024	0.031721791	0.00046767443
0.12242068	0.031484128	0.00046210406
0.12255113	0.032133673	0.00046768583
0.12268157	0.032838423	0.00047292981
0.12281201	0.030924134	0.00045853596
0.12294246	0.032887205	0.00047267726
0.12307290	0.031099103	0.00046048752
0.12320334	0.031643850	0.00046176880
0.12333379	0.031995190	0.00046678347
0.12346423	0.031560072	0.00046138505
0.12359467	0.032723938	0.00047191478
0.12372512	0.032765488	0.00047036333
0.12385556	0.031635047	0.00046117202
0.12398600	0.031176468	0.00046195222
0.12411645	0.031580739	0.00046121054
0.12424689	0.032570340	0.00046693475
0.12437733	0.031331761	0.00046273025
0.12450778	0.031777759	0.00046137895
0.12463822	0.032486241	0.00046753069
0.12476866	0.031945016	0.00046297210
0.12489911	0.032180356	0.00046409863
0.12502955	0.031242420	0.00045937510
0.12515999	0.031547993	0.00045850547
0.12529044	0.031702214	0.00046024385
0.12542088	0.031884245	0.00046157258
0.12555132	0.031786648	0.00045852109
0.12568177	0.032093523	0.00046285409
0.12581221	0.031808796	0.00046005052
0.12594265	0.031072807	0.00045517207
0.12607309	0.032019174	0.00046322039
0.12620354	0.031828162	0.00045864591
0.12633398	0.031238078	0.00045587772
0.12646442	0.030782053	0.00045380910
0.12659487	0.032269867	0.00046119050
0.12672531	0.031278032	0.00045767800
0.12685575	0.032184343	0.00045947766
0.12698620	0.032643760	0.00046493921
0.12711664	0.032453526	0.00046393527
0.12724708	0.031466842	0.00045458835
0.12737753	0.030827694	0.00045540700
0.12750797	0.031705474	0.00045644859
0.12763841	0.031626259	0.00045561601
0.12776886	0.031311283	0.00045454257
0.12789930	0.031655710	0.00045366816
0.12802974	0.031615766	0.00045658309
0.12816019	0.032004607	0.00045923047
0.12829063	0.031258120	0.00045140853
0.12842107	0.031973232	0.00045720703
0.12855152	0.031606001	0.00045404686
0.12868196	0.032221704	0.00045950917
0.12881240	0.031656177	0.00045474941
0.12894285	0.031955843	0.00045524292
0.12907329	0.031837662	0.00045586798
0.12920373	0.032048723	0.00045797900
0.12933418	0.031681848	0.00045302117
0.12946462	0.031559105	0.00045397385
0.12959506	0.031953393	0.00045565383
0.12972551	0.031174333	0.00045031425
0.12985595	0.032054105	0.00045729013
0.12998639	0.032486833	0.00045597323
0.13011684	0.031200454	0.00045081177
0.13024728	0.032241769	0.00045691085
0.13037772	0.032400138	0.00045584102
0.13050816	0.031958343	0.00045315577
0.13063861	0.031986194	0.00045508330
0.13076905	0.031739675	0.00045138579
0.13089949	0.032260632	0.00045614194
0.13102994	0.031999427	0.00045356178
0.13116038	0.032580219	0.00045808029
0.13129082	0.031909148	0.00045274755
0.13142127	0.032114046	0.00045265234
0.13155171	0.031985184	0.00045316287
0.13168215	0.031421974	0.00044897192
0.13181260	0.032339011	0.00045414241
0.13194304	0.031674925	0.00045058313
0.13207348	0.031134444	0.00044648004
0.13220393	0.032528397	0.00045441861
0.13233437	0.031854052	0.00045139793
0.13246481	0.031836229	0.00045193221
0.13259526	0.031793674	0.00045118970
0.13272570	0.032589446	0.00045433780
0.13285614	0.031040697	0.00044503629
0.13298659	0.031459894	0.00044761950
0.13311703	0.032110144	0.00045080865
0.13324747	0.031244292	0.00044580613
0.13337792	0.031759793	0.00044879304
0.13350836	0.032061715	0.00045169810
0.13363880	0.032236980	0.00045128654
0.13376925	0.031833498	0.00044807067
0.13389969	0.031703476	0.00044872971
0.13403013	0.031749124	0.00044918339
0.13416058	0.031576693	0.00044428528
0.13429102	0.031483958	0.00044755414
0.13442146	0.032041272	0.00044815652
0.13455191	0.031852803	0.00044672175
0.13468235	0.032146202	0.00045113927
0.13481279	0.031521834	0.00044542518
0.13494323	0.031410782	0.00044639030
0.13507368	0.031792855	0.00044716664
0.13520412	0.031737996	0.00044375239
0.13533456	0.030979351	0.00044251304
0.13546501	0.031639078	0.00044440162
0.13559545	0.032301091	0.00045005455
0.13572589	0.031501605	0.00044567039
0.13585634	0.031681414	0.00044154979
0.13598678	0.031807980	0.00044732141
0.13611722	0.031874588	0.00044561625
0.13624767	0.031135280	0.00043954524
0.13637811	0.031840256	0.00044682867
0.13650855	0.031274550	0.00044036262
0.13663900	0.031604440	0.00044295013
0.13676944	0.031224360	0.00044154054
0.13689988	0.031619894	0.00044170824
0.13703033	0.031172607	0.00044093564
0.13716077	0.031565628	0.00044304504
0.13729121	0.031565246	0.00044161906
0.13742166	0.031306330	0.00043971563
0.13755210	0.032458415	0.00044612553
0.13768254	0.031679180	0.00044394957
0.13781299	0.031649210	0.00044483556
0.13794343	0.031329782	0.00043821131
0.13807387	0.031882589	0.00044508759
0.13820432	0.032030598	0.00044386587
0.13833476	0.031031946	0.00043598260
0.13846520	0.031659877	0.00044353825
0.13859565	0.032058656	0.00044330572
0.13872609	0.031441383	0.00043963612
0.13885653	0.031149894	0.00043828020
0.13898698	0.031194724	0.00043594833
0.13911742	0.031088174	0.00043639103
0.13924786	0.032364589	0.00044488772
0.13937830	0.032451597	0.00044573811
0.13950875	0.031578234	0.00043986249
0.13963919	0.031562665	0.00043857727
0.13976963	0.031260735	0.00043819596
0.13990008	0.030552964	0.00043417143
0.14003052	0.031105520	0.00043456986
0.14016096	0.031666658	0.00044129201
0.14029141	0.032052381	0.00044007961
0.14042185	0.031864821	0.00043910581
0.14055229	0.031935817	0.00044131740
0.14068274	0.030957931	0.00043240598
0.14081318	0.031642694	0.00043957151
0.14094362	0.030702451	0.00043132838
0.14107407	0.031526554	0.00043624201
0.14120451	0.031315473	0.00043705939
0.14133495	0.032103424	0.00043879709
0.14146540	0.031657672	0.00043772387
0.14159584	0.031248488	0.00043686611
0.14172628	0.031833812	0.00043756063
0.14185673	0.031017578	0.00043401658
0.14198717	0.031345519	0.00043474773
0.14211761	0.032100486	0.00043784622
0.14224806	0.030926259	0.00043325298
0.14237850	0.031349001	0.00043144413
0.14250894	0.031069097	0.00043209610
0.14263939	0.031474882	0.00043514061
0.14276983	0.031376045	0.00043110421
0.14290027	0.030976077	0.00043232256
0.14303072	0.030845866	0.00042749614
0.14316116	0.030810595	0.00043002784
0.14329160	0.030696624	0.00042956787
0.14342205	0.032061638	0.00043487411
0.14355249	0.030874867	0.00042830043
0.14368293	0.031560935	0.00043520253
0.14381337	0.032155833	0.00043335964
0.14394382	0.031719913	0.00043590910
0.14407426	0.031237360	0.00042903084
0.14420470	0.030829034	0.00042826451
0.14433515	0.031873364	0.00043539635
0.14446559	0.032518272	0.00043703560
0.14459603	0.031781999	0.00043187138
0.14472648	0.030586262	0.00042690749
0.14485692	0.031387966	0.00042878206
0.14498736	0.031566362	0.00043301628
0.14511781	0.031333801	0.00042866150
0.14524825	0.030889715	0.00042851884
0.14537869	0.032694885	0.00043870335
0.14550914	0.031422196	0.00042822071
0.14563958	0.031019093	0.00042819507
0.14577002	0.030856360	0.00042553571
0.14590047	0.031303280	0.00042895450
0.14603091	0.031660501	0.00043164222
0.14616135	0.031795686	0.00043090833
0.14629180	0.031272552	0.00042924644
0.14642224	0.031886008	0.00043499758
0.14655268	0.031434017	0.00042920442
0.14668313	0.031673744	0.00043058076
0.14681357	0.031264314	0.00042883967
0.14694401	0.031247289	0.00042710455
0.14707446	0.031589041	0.00043113010
0.14720490	0.031818693	0.00043031507
0.14733534	0.031482339	0.00043062236
0.14746579	0.031543557	0.00043033951
0.14759623	0.031472176	0.00042909856
0.14772667	0.031373203	0.00042832045
0.14785712	0.031521653	0.00042859483
0.14798756	0.031718996	0.00043090478
0.14811800	0.030976180	0.00042479243
0.14824844	0.031634860	0.00042930455
0.14837889	0.031686776	0.00043046274
0.14850933	0.031998766	0.00043169295
0.14863977	0.031955435	0.00042874344
0.14877022	0.031424129	0.00042827013
0.14890066	0.030754449	0.00042175982
0.14903110	0.031265739	0.00042570535
0.14916155	0.031307557	0.00042730948
0.14929199	0.031515669	0.00042560762
0.14942243	0.031934518	0.00043005093
0.14955288	0.030776257	0.00042361933
0.14968332	0.031273741	0.00042380362
0.14981376	0.030728500	0.00042338995
0.14994421	0.031212325	0.00042302150
0.15007465	0.031362313	0.00042528851
0.15020509	0.031839787	0.00043003974
0.15033554	0.031445155	0.00042412160
0.15046598	0.030880796	0.00042517928
0.15059642	0.031441989	0.00042391186
0.15072687	0.031059776	0.00042234923
0.15085731	0.030743847	0.00042210368
0.15098775	0.031381711	0.00042398746
0.15111820	0.031223560	0.00042530458
0.15124864	0.031309361	0.00042524850
0.15137908	0.031661213	0.00042406318
0.15150953	0.031148041	0.00042401566
0.15163997	0.030995679	0.00042100210
0.15177041	0.031252431	0.00042379165
0.15190086	0.031261881	0.00042487535
0.15203130	0.031277244	0.00042156754
0.15216174	0.031869450	0.00042739766
0.15229219	0.031233232	0.00042369156
0.15242263	0.031139481	0.00042187356
0.15255307	0.031185119	0.00042360183
0.15268351	0.031329748	0.00042181603
0.15281396	0.031342303	0.00042179764
0.15294440	0.030935141	0.00042130025
0.15307484	0.031119750	0.00041994674
0.15320529	0.030968192	0.00041917017
0.15333573	0.031478529	0.00042363883
0.15346617	0.031124866	0.00042019724
0.15359662	0.031109057	0.00042101055
0.15372706	0.032049307	0.00042621853
0.15385750	0.030987435	0.00041872325
0.15398795	0.031567198	0.00042277044
0.15411839	0.030600336	0.00041723778
0.15424883	0.031358413	0.00041972596
0.15437928	0.031031278	0.00041827120
0.15450972	0.031104960	0.00041942978
0.15464016	0.031319156	0.00042061626
0.15477061	0.030919255	0.00041674241
0.15490105	0.031931819	0.00042173270
0.15503149	0.031083137	0.00041856365
0.15516194	0.031558191	0.00042136805
0.15529238	0.031530935	0.00042147474
0.15542282	0.031327909	0.00041965625
0.15555327	0.031511143	0.00042102458
0.15568371	0.030524962	0.00041439196
0.15581415	0.030758452	0.00041671626
0.15594460	0.031006462	0.00041711546
0.15607504	0.031174150	0.00041736988
0.15620548	0.030377149	0.00041258706
0.15633593	0.031284104	0.00041697058
0.15646637	0.030755524	0.00041398352
0.15659681	0.030354559	0.00041388546
0.15672726	0.030858039	0.00041437060
0.15685770	0.031523758	0.00041993648
0.15698814	0.031515827	0.00041765520
0.15711858	0.031207860	0.00041562870
0.15724903	0.030898516	0.00041515848
0.15737947	0.031662154	0.00041909938
0.15750991	0.031338134	0.00041625696
0.15764036	0.030414474	0.00041228997
0.15777080	0.031019960	0.00041526151
0.15790124	0.031144893	0.00041394118
0.15803169	0.030912447	0.00041429767
0.15816213	0.031321466	0.00041755851
0.15829257	0.031412966	0.00041593481
0.15842302	0.031111824	0.00041600975
0.15855346	0.030907414	0.00041240897
0.15868390	0.030952966	0.00041371319
0.15881435	0.031373774	0.00041798468
0.15894479	0.031548575	0.00041733049
0.15907523	0.031179263	0.00041461923
0.15920568	0.031408743	0.00041501133
0.15933612	0.030952999	0.00041277479
0.15946656	0.030480365	0.00040846895
0.15959701	0.031331064	0.00041403263
0.15972745	0.030501205	0.00041070661
0.15985789	0.030803867	0.00041189192
0.15998834	0.031069497	0.00041162319
0.16011878	0.030457712	0.00040897764
0.16024922	0.030667390	0.00040991991
0.16037967	0.031738031	0.00041781018
0.16051011	0.030900192	0.00041171620
0.16064055	0.030982292	0.00041132438
0.16077100	0.031189164	0.00041304024
0.16090144	0.030792951	0.00041249906
0.16103188	0.030705473	0.00040879780
0.16116233	0.031646124	0.00041509973
0.16129277	0.031135310	0.00041170778
0.16142321	0.030642316	0.00040852730
0.16155365	0.031875062	0.00041581260
0.16168410	0.031305984	0.00041211219
0.16181454	0.031194148	0.00041222359
0.16194498	0.031087691	0.00041022300
0.16207543	0.031337338	0.00041253470
0.16220587	0.031568656	0.00041370561
0.16233631	0.030663267	0.00040673255
0.16246676	0.031334264	0.00041336932
0.16259720	0.030442377	0.00040645050
0.16272764	0.031144008	0.00040926781
0.16285809	0.031418462	0.00041171210
0.16298853	0.029912755	0.00040291724
0.16311897	0.031473547	0.00041168707
0.16324942	0.030803963	0.00040896472
0.16337986	0.031130948	0.00040842216
0.16351030	0.031221464	0.00041055616
0.16364075	0.031365873	0.00041210163
0.16377119	0.031461701	0.00040916973
0.16390163	0.031520447	0.00041279479
0.16403208	0.030387940	0.00040490460
0.16416252	0.030777363	0.00040651111
0.16429296	0.030675815	0.00040816850
0.16442341	0.031323152	0.00040855051
0.16455385	0.031418594	0.00041087505
0.16468429	0.030735619	0.00040676471
0.16481474	0.031139607	0.00040682225
0.16494518	0.031119020	0.00040886957
0.16507562	0.031212747	0.00040716725
0.16520607	0.031091662	0.00040765826
0.16533651	0.031449299	0.00041051740
0.16546695	0.031233308	0.00040774590
0.16559740	0.031347319	0.00040953880
0.16572784	0.031224320	0.00040702149
0.16585828	0.030392575	0.00040230615
0.16598872	0.031120971	0.00040879385
0.16611917	0.030613289	0.00040401729
0.16624961	0.031230137	0.00040685508
0.16638005	0.031550194	0.00041067091
0.16651050	0.031010970	0.00040414819
0.16664094	0.031140765	0.00040768590
0.16677138	0.030746914	0.00040352153
0.16690183	0.030906150	0.00040471692
0.16703227	0.031669941	0.00041048215
0.16716271	0.030756154	0.00040243531
0.16729316	0.030780007	0.00040499339
0.16742360	0.031377124	0.00040737470
0.16755404	0.030351134	0.00040092251
0.16768449	0.030374902	0.00040049153
0.16781493	0.030985570	0.00040328534
0.16794537	0.030699447	0.00040248118
0.16807582	0.031068415	0.00040541133
0.16820626	0.030881343	0.00040306846
0.16833670	0.030019530	0.00039853361
0.16846715	0.030909293	0.00040389986
0.16859759	0.031246131	0.00040389199
0.16872803	0.030449576	0.00040046134
0.16885848	0.030800311	0.00040148812
0.16898892	0.030667574	0.00040251270
0.16911936	0.030569019	0.00040178113
0.16924981	0.031646268	0.00040694368
0.16938025	0.031269597	0.00040407422
0.16951069	0.030947945	0.00040286957
0.16964114	0.029993803	0.00039820857
0.16977158	0.030752282	0.00040239660
0.16990202	0.031303146	0.00040379004
0.17003247	0.030237262	0.00039837316
0.17016291	0.031333709	0.00040498823
0.17029335	0.030764463	0.00039919326
0.17042379	0.030882308	0.00040214134
0.17055424	0.031250866	0.00040334168
0.17068468	0.031182711	0.00040292558
0.17081512	0.030723199	0.00040010761
0.17094557	0.030722719	0.00039893924
0.17107601	0.030586128	0.00040060400
0.17120645	0.031717166	0.00040829791
0.17133690	0.030580511	0.00039889808
0.17146734	0.030950965	0.00040090572
0.17159778	0.030525149	0.00039767780
0.17172823	0.030547268	0.00039901416
0.17185867	0.031145746	0.00040213802
0.17198911	0.031429986	0.00040122949
0.17211956	0.030792727	0.00040018760
0.17225000	0.030796031	0.00039918373
0.17238044	0.030212733	0.00039513388
0.17251089	0.030660297	0.00039895879
0.17264133	0.031446756	0.00040141384
0.17277177	0.030685481	0.00039864431
0.17290222	0.031318115	0.00040277502
0.17303266	0.030617852	0.00039547432
0.17316310	0.030961536	0.00039989893
0.17329355	0.030879030	0.00040009254
0.17342399	0.030713164	0.00039663879
0.17355443	0.030171047	0.00039472806
0.17368488	0.030100057	0.00039256372
0.17381532	0.030931760	0.00040003767
0.17394576	0.030526325	0.00039768223
0.17407621	0.030419804	0.00039434632
0.17420665	0.030259893	0.00039445424
0.17433709	0.030956836	0.00039820412
0.17446753	0.030202235	0.00039335357
0.17459798	0.030862506	0.00039777094
0.17472842	0.030516693	0.00039512153
0.17485886	0.030684856	0.00039823358
0.17498931	0.030539929	0.00039627295
0.17511975	0.030934798	0.00039574448
0.17525019	0.030895336	0.00039673839
0.17538064	0.031294025	0.00039982912
0.17551108	0.031387838	0.00039981642
0.17564152	0.030806837	0.00039555600
0.17577197	0.030957129	0.00039570102
0.17590241	0.030801464	0.00039670706
0.17603285	0.030962234	0.00039700333
0.17616330	0.029730488	0.00038940668
0.17629374	0.030646559	0.00039563245
0.17642418	0.030333706	0.00039252228
0.17655463	0.030883672	0.00039608960
0.17668507	0.030634730	0.00039500793
0.17681551	0.030690566	0.00039400162
0.17694596	0.031498641	0.00039934577
0.17707640	0.030324345	0.00039167485
0.17720684	0.030677668	0.00039237038
0.17733729	0.030502598	0.00039309144
0.17746773	0.029780370	0.00038763557
0.17759817	0.030659576	0.00039450096
0.17772862	0.030707038	0.00039508612
0.17785906	0.030739444	0.00039195082
0.17798950	0.031145298	0.00039572155
0.17811995	0.030950547	0.00039410964
0.17825039	0.030455718	0.00039063309
0.17838083	0.031675675	0.00040003307
0.17851128	0.031064294	0.00039342150
0.17864172	0.030775403	0.00039338008
0.17877216	0.029596838	0.00038635358
0.17890260	0.030625997	0.00039213198
0.17903305	0.030393519	0.00039241593
0.17916349	0.030793729	0.00039293888
0.17929393	0.030405376	0.00039066561
0.17942438	0.030149906	0.00038937439
0.17955482	0.030400939	0.00038928531
0.17968526	0.030304867	0.00039098178
0.17981571	0.030897635	0.00039424947
0.17994615	0.030972654	0.00039146675
0.18007659	0.030562747	0.00039272244
0.18020704	0.030256969	0.00038898511
0.18033748	0.029982962	0.00038643746
0.18046792	0.030450542	0.00039123235
0.18059837	0.030384192	0.00038819522
0.18072881	0.030427893	0.00038842931
0.18085925	0.030855093	0.00039216264
0.18098970	0.031245731	0.00039298014
0.18112014	0.030265471	0.00039045288
0.18125058	0.030035748	0.00038565585
0.18138103	0.030600763	0.00038956514
0.18151147	0.031498245	0.00039542925
0.18164191	0.031047167	0.00039103068
0.18177236	0.030349615	0.00038868978
0.18190280	0.030068150	0.00038682847
0.18203324	0.030423783	0.00038745944
0.18216369	0.030766964	0.00039927633
0.18229413	0.030779219	0.00040018177
0.18242457	0.030613500	0.00040315411
0.18255502	0.030596557	0.00040684149
0.18268546	0.030271686	0.00040489535
0.18281590	0.031119204	0.00041077982
0.18294635	0.031244961	0.00041328341
0.18307679	0.030937574	0.00041323941
0.18320723	0.030605440	0.00041488101
0.18333767	0.030415935	0.00041212087
0.18346812	0.030929407	0.00041896748
0.18359856	0.031072461	0.00042027749
0.18372900	0.030518771	0.00041729989
0.18385945	0.030472682	0.00041892575
0.18398989	0.030690856	0.00041970478
0.18412033	0.030162908	0.00041917772
0.18425078	0.030824159	0.00042500964
0.18438122	0.030452140	0.00042199227
0.18451166	0.031509046	0.00042886311
0.18464211	0.030636612	0.00042711180
0.18477255	0.030733093	0.00042798750
0.18490299	0.031046137	0.00043300556
0.18503344	0.031606898	0.00043251892
0.18516388	0.030606400	0.00043068130
0.18529432	0.030594708	0.00043108201
0.18542477	0.030314390	0.00042868759
0.18555521	0.030313157	0.00043257333
0.18568565	0.030075791	0.00042914841
0.18581610	0.030997649	0.00043602790
0.18594654	0.029758529	0.00042845794
0.18607698	0.029494996	0.00042775028
0.18620743	0.030533346	0.00043717046
0.18633787	0.029890787	0.00043557696
0.18646831	0.030590606	0.00043543763
0.18659876	0.029976691	0.00043505941
0.18672920	0.029960704	0.00043536543
0.18685964	0.031376313	0.00044536417
0.18699009	0.029816896	0.00043480649
0.18712053	0.031000370	0.00043217468
0.18725097	0.030608855	0.00042756323
0.18738142	0.030368981	0.00042237104
0.18751186	0.030465948	0.00042160989
0.18764230	0.030866116	0.00042327931
0.18777274	0.030602914	0.00041948535
0.18790319	0.030804122	0.00041904558
0.18803363	0.030592727	0.00041654404
0.18816407	0.030527158	0.00041262122
0.18829452	0.031858997	0.00042235887
0.18842496	0.030069088	0.00041037283
0.18855540	0.030577109	0.00041071381
0.18868585	0.030270950	0.00040989086
0.18881629	0.030529930	0.00040665775
0.18894673	0.030022885	0.00040604506
0.18907718	0.030777328	0.00040836968
0.18920762	0.031149547	0.00041042895
0.18933806	0.031220112	0.00040808576
0.18946851	0.031537809	0.00041027924
0.18959895	0.031185801	0.00040728785
0.18972939	0.030760010	0.00040448615
0.18985984	0.030567770	0.00040201785
0.18999028	0.030817814	0.00040338668
0.19012072	0.030797192	0.00040340593
0.19025117	0.031058791	0.00040166152
0.19038161	0.030626471	0.00040069535
0.19051205	0.030955768	0.00040114240
0.19064250	0.030579483	0.00039816012
0.19077294	0.030581916	0.00039894811
0.19090338	0.031293632	0.00040066075
0.19103383	0.030833849	0.00039864796
0.19116427	0.030320114	0.00039408622
0.19129471	0.030724136	0.00039526470
0.19142516	0.030145158	0.00039344432
0.19155560	0.030758710	0.00039343166
0.19168604	0.030324529	0.00039144507
0.19181649	0.030688695	0.00039463562
0.19194693	0.030878249	0.00039310339
0.19207737	0.030318578	0.00039201595
0.19220781	0.030676664	0.00039028435
0.19233826	0.030594973	0.00039141546
0.19246870	0.030653409	0.00039218762
0.19259914	0.030917782	0.00038998689
0.19272959	0.030184039	0.00038908109
0.19286003	0.029735254	0.00038511580
0.19299047	0.030013951	0.00038398946
0.19312092	0.030441147	0.00038682469
0.19325136	0.030000056	0.00038574369
0.19338180	0.030846628	0.00038974885
0.19351225	0.030499749	0.00038903197
0.19364269	0.030463292	0.00038550900
0.19377313	0.030287625	0.00038683749
0.19390358	0.030411474	0.00038787431
0.19403402	0.029645517	0.00038025282
0.19416446	0.029865106	0.00038476675
0.19429491	0.030459903	0.00038579040
0.19442535	0.031081873	0.00038922097
0.19455579	0.030890171	0.00038945756
0.19468624	0.031336813	0.00038923011
0.19481668	0.031175907	0.00039172113
0.19494712	0.030611521	0.00038648896
0.19507757	0.030685778	0.00038666194
0.19520801	0.030888475	0.00038796237
0.19533845	0.030113844	0.00038277490
0.19546890	0.030479653	0.00038599401
0.19559934	0.030098371	0.00038476338
0.19572978	0.030321013	0.00038268449
0.19586023	0.030693073	0.00038689948
0.19599067	0.030133029	0.00038287434
0.19612111	0.029706709	0.00037867651
0.19625156	0.030066109	0.00038483088
0.19638200	0.030540715	0.00038271774
0.19651244	0.030472431	0.00038507843
0.19664288	0.030681261	0.00038511704
0.19677333	0.029943588	0.00037950753
0.19690377	0.030353328	0.00038281155
0.19703421	0.029871991	0.00037908138
0.19716466	0.030438121	0.00038383804
0.19729510	0.030745391	0.00038449395
0.19742554	0.030336579	0.00038100602
0.19755599	0.029668989	0.00037902276
0.19768643	0.029580872	0.00037898602
0.19781687	0.030186081	0.00038023540
0.19794732	0.030209291	0.00038194287
0.19807776	0.030160809	0.00037924458
0.19820820	0.030233958	0.00038074799
0.19833865	0.030357587	0.00038140709
0.19846909	0.030055675	0.00037874078
0.19859953	0.030556758	0.00038239866
0.19872998	0.030643668	0.00038212226
0.19886042	0.030328125	0.00037908599
0.19899086	0.030463764	0.00038226480
0.19912131	0.030125439	0.00037812147
0.19925175	0.029889367	0.00037866848
0.19938219	0.030753111	0.00038216012
0.19951264	0.030157225	0.00037763635
0.19964308	0.030425208	0.00038057907
0.19977352	0.030308284	0.00037991088
0.19990397	0.030013696	0.00037795757
0.20003441	0.030040479	0.00037864128
0.20016485	0.029610922	0.00037421072
0.20029530	0.029980318	0.00037804650
0.20042574	0.029848239	0.00037673249
0.20055618	0.030165366	0.00037727955
0.20068663	0.029658085	0.00037589602
0.20081707	0.030216166	0.00037747090
0.20094751	0.029973311	0.00037617861
0.20107795	0.030361884	0.00037958218
0.20120840	0.031020246	0.00038101957
0.20133884	0.030489160	0.00037979494
0.20146928	0.030300622	0.00037820578
0.20159973	0.030121419	0.00037708737
0.20173017	0.030220029	0.00037772913
0.20186061	0.030780457	0.00037914472
0.20199106	0.029910624	0.00037601747
0.20212150	0.030393990	0.00037830566
0.20225194	0.031248806	0.00038161701
0.20238239	0.030061264	0.00037576440
0.20251283	0.029844951	0.00037324506
0.20264327	0.030335788	0.00037678685
0.20277372	0.030098516	0.00037626922
0.20290416	0.029963591	0.00037538407
0.20303460	0.030163632	0.00037592315
0.20316505	0.030172455	0.00037577816
0.20329549	0.029970447	0.00037382085
0.20342593	0.029598422	0.00037259086
0.20355638	0.030565674	0.00037773973
0.20368682	0.030511803	0.00037579656
0.20381726	0.029949481	0.00037459124
0.20394771	0.030249665	0.00037316678
0.20407815	0.030155370	0.00037513018
0.20420859	0.030035110	0.00037406559
0.20433904	0.030004873	0.00037137217
0.20446948	0.029210276	0.00036831565
0.20459992	0.029925948	0.00037198847
0.20473037	0.029913756	0.00037118662
0.20486081	0.029729943	0.00037091732
0.20499125	0.030176588	0.00037240709
0.20512170	0.030705605	0.00037653240
0.20525214	0.029755959	0.00037102828
0.20538258	0.030643431	0.00037479830
0.20551302	0.030179592	0.00037244285
0.20564347	0.030269598	0.00037287469
0.20577391	0.029574259	0.00037071017
0.20590435	0.029873774	0.00037178092
0.20603480	0.030336839	0.00037196130
0.20616524	0.030283108	0.00037221915
0.20629568	0.030192409	0.00037286517
0.20642613	0.030134954	0.00037134207
0.20655657	0.030325987	0.00037436641
0.20668701	0.030158842	0.00037096936
0.20681746	0.030220465	0.00037271358
0.20694790	0.030505692	0.00037411248
0.20707834	0.029972046	0.00036937092
0.20720879	0.029413763	0.00036813189
0.20733923	0.029947568	0.00036984531
0.20746967	0.029168199	0.00036487317
0.20760012	0.030333553	0.00037313128
0.20773056	0.030170650	0.00036857710
0.20786100	0.030106756	0.00037244858
0.20799145	0.030469943	0.00037309341
0.20812189	0.030406191	0.00037075345
0.20825233	0.030337112	0.00037188107
0.20838278	0.030492400	0.00037191545
0.20851322	0.029837438	0.00036843477
0.20864366	0.030439563	0.00037286034
0.20877411	0.030262088	0.00036993716
0.20890455	0.030592732	0.00037294349
0.20903499	0.030340486	0.00037089781
0.20916544	0.030349720	0.00036983582
0.20929588	0.030416075	0.00037254304
0.20942632	0.030175465	0.00036885973
0.20955677	0.030330859	0.00037189004
0.20968721	0.030162134	0.00037023656
0.20981765	0.030217174	0.00036865560
0.20994809	0.029981127	0.00036956549
0.21007854	0.030204405	0.00037017163
0.21020898	0.030046019	0.00036861377
0.21033942	0.030603631	0.00037211620
0.21046987	0.030359678	0.00036852404
0.21060031	0.030228290	0.00037042305
0.21073075	0.030458763	0.00037006499
0.21086120	0.030360457	0.00037029901
0.21099164	0.029478770	0.00036521029
0.21112208	0.029719894	0.00036622388
0.21125253	0.029781267	0.00036530471
0.21138297	0.029815717	0.00036805822
0.21151341	0.030482871	0.00036912456
0.21164386	0.030153575	0.00036880003
0.21177430	0.030065367	0.00036640585
0.21190474	0.029800382	0.00036728374
0.21203519	0.030170053	0.00036906416
0.21216563	0.030268368	0.00036759693
0.21229607	0.030159102	0.00036832816
0.21242652	0.030198284	0.00036929914
0.21255696	0.030123988	0.00036591381
0.21268740	0.030290880	0.00036916636
0.21281785	0.029218618	0.00036185764
0.21294829	0.030287970	0.00036832721
0.21307873	0.029766518	0.00036577388
0.21320918	0.030085677	0.00036607474
0.21333962	0.029693278	0.00036295479
0.21347006	0.029837112	0.00036742119
0.21360051	0.029774759	0.00036382583
0.21373095	0.029753768	0.00036521655
0.21386139	0.029646451	0.00036266448
0.21399184	0.029965337	0.00036468426
0.21412228	0.030101514	0.00036709806
0.21425272	0.030229882	0.00036567631
0.21438316	0.029479185	0.00036261073
0.21451361	0.029765307	0.00036524630
0.21464405	0.029558450	0.00036089078
0.21477449	0.029841177	0.00036342935
0.21490494	0.030013531	0.00036486439
0.21503538	0.029858404	0.00036380827
0.21516582	0.029954928	0.00036585804
0.21529627	0.029768939	0.00036137022
0.21542671	0.029486754	0.00036111775
0.21555715	0.030248505	0.00036532898
0.21568760	0.030268930	0.00036580851
0.21581804	0.029403644	0.00036102558
0.21594848	0.030142508	0.00036440098
0.21607893	0.029932962	0.00036313705
0.21620937	0.029648492	0.00036215387
0.21633981	0.030417200	0.00036450508
0.21647026	0.029755387	0.00036316406
0.21660070	0.030081513	0.00036401266
0.21673114	0.029723031	0.00036117651
0.21686159	0.030590066	0.00036601754
0.21699203	0.029103395	0.00035768798
0.21712247	0.029558029	0.00036134115
0.21725292	0.029527638	0.00036282914
0.21738336	0.030141178	0.00036277219
0.21751380	0.030026984	0.00036229297
0.21764425	0.029788614	0.00036128316
0.21777469	0.030418040	0.00036591049
0.21790513	0.030282677	0.00036473872
0.21803558	0.029789089	0.00036028259
0.21816602	0.029688932	0.00036121099
0.21829646	0.029736370	0.00036121467
0.21842691	0.030637984	0.00036466787
0.21855735	0.029878927	0.00036225430
0.21868779	0.029796478	0.00036158711
0.21881823	0.030090190	0.00036202693
0.21894868	0.029542924	0.00035937394
0.21907912	0.029833068	0.00035856729
0.21920956	0.030168451	0.00036312136
0.21934001	0.030170953	0.00036283418
0.21947045	0.029824107	0.00036029069
0.21960089	0.028964833	0.00035625337
0.21973134	0.030003480	0.00036047843
0.21986178	0.029473414	0.00035736762
0.21999222	0.029710949	0.00035972281
0.22012267	0.029478330	0.00035695639
0.22025311	0.030466217	0.00036371237
0.22038355	0.030401177	0.00036100514
0.22051400	0.029731301	0.00035920187
0.22064444	0.029685263	0.00035922136
0.22077488	0.029721365	0.00035746688
0.22090533	0.029986736	0.00036046969
0.22103577	0.029675744	0.00035792747
0.22116621	0.030107500	0.00035936665
0.22129666	0.029950395	0.00035911016
0.22142710	0.029992665	0.00035971727
0.22155754	0.029645991	0.00035759032
0.22168799	0.029879599	0.00035996064
0.22181843	0.029777766	0.00035641268
0.22194887	0.029659222	0.00035911272
0.22207932	0.029796534	0.00035779277
0.22220976	0.030495041	0.00036111210
0.22234020	0.029867119	0.00035914080
0.22247065	0.030022998	0.00035915380
0.22260109	0.029762891	0.00035817841
0.22273153	0.029064334	0.00035466193
0.22286198	0.030243739	0.00035859510
0.22299242	0.030011235	0.00036043113
0.22312286	0.029613567	0.00035543884
0.22325330	0.030013967	0.00035832330
0.22338375	0.030351641	0.00036103265
0.22351419	0.030080150	0.00035841986
0.22364463	0.029877429	0.00035808909
0.22377508	0.029443010	0.00035642627
0.22390552	0.029490206	0.00035404210
0.22403596	0.029430623	0.00035535419
0.22416641	0.029119145	0.00035271786
0.22429685	0.029755913	0.00035675712
0.22442729	0.029458767	0.00035597967
0.22455774	0.030182584	0.00035710081
0.22468818	0.030013920	0.00035671146
0.22481862	0.030451284	0.00035939578
0.22494907	0.029688012	0.00035471141
0.22507951	0.029417086	0.00035433341
0.22520995	0.030095568	0.00035789742
0.22534040	0.029801436	0.00035479100
0.22547084	0.029512534	0.00035550163
0.22560128	0.029701475	0.00035455752
0.22573173	0.029656184	0.00035579519
0.22586217	0.029531397	0.00035386740
0.22599261	0.029629031	0.00035413568
0.22612306	0.029482832	0.00035337982
0.22625350	0.029740020	0.00035428374
0.22638394	0.029029478	0.00035150456
0.22651439	0.029774909	0.00035615441
0.22664483	0.029788842	0.00035407758
0.22677527	0.029379056	0.00035289439
0.22690572	0.029361096	0.00035142785
0.22703616	0.029989341	0.00035655863
0.22716660	0.029829796	0.00035618338
0.22729705	0.029768860	0.00035384874
0.22742749	0.029661005	0.00035352325
0.22755793	0.029457875	0.00035240735
0.22768837	0.030426748	0.00035655802
0.22781882	0.029880820	0.00035543436
0.22794926	0.029843638	0.00035392295
0.22807970	0.029460644	0.00035344645
0.22821015	0.029986410	0.00035524871
0.22834059	0.029189875	0.00034942490
0.22847103	0.029750054	0.00035508809
0.22860148	0.029137149	0.00035054660
0.22873192	0.029681056	0.00035401845
0.22886236	0.029745207	0.00035355719
0.22899281	0.029536522	0.00035132639
0.22912325	0.030060102	0.00035500892
0.22925369	0.029930681	0.00035621423
0.22938414	0.029958805	0.00035282576
0.22951458	0.029868676	0.00035528075
0.22964502	0.029571172	0.00035046180
0.22977547	0.029875183	0.00035294283
0.22990591	0.029040044	0.00034846916
0.23003635	0.029255085	0.00035089326
0.23016680	0.029240154	0.00034971762
0.23029724	0.029898497	0.00035361284
0.23042768	0.029371669	0.00034751794
0.23055813	0.029641100	0.00035158676
0.23068857	0.028795284	0.00035156595
0.23081901	0.029509673	0.00035940113
0.23094946	0.029227141	0.00036110719
0.23107990	0.028638310	0.00035713119
0.23121034	0.029901289	0.00036713248
0.23134079	0.029445799	0.00036786802
0.23147123	0.029428692	0.00036567220
0.23160167	0.029746187	0.00037104046
0.23173212	0.029212787	0.00036926442
0.23186256	0.030020350	0.00037395348
0.23199300	0.029616479	0.00037416105
0.23212344	0.029242871	0.00037145847
0.23225389	0.029246043	0.00037427938
0.23238433	0.029600624	0.00037639652
0.23251477	0.029786890	0.00037665852
0.23264522	0.029375369	0.00037691600
0.23277566	0.029604886	0.00037872892
0.23290610	0.029415749	0.00037789611
0.23303655	0.029528347	0.00038298765
0.23316699	0.029550570	0.00038027350
0.23329743	0.029729506	0.00038318344
0.23342788	0.028835166	0.00037671566
0.23355832	0.029178542	0.00037919062
0.23368876	0.029641444	0.00038154079
0.23381921	0.030211506	0.00038373895
0.23394965	0.030024916	0.00038256906
0.23408009	0.029336566	0.00038099204
0.23421054	0.029994856	0.00038228117
0.23434098	0.029769430	0.00038499318
0.23447142	0.029343706	0.00038010934
0.23460187	0.029506977	0.00038320516
0.23473231	0.029367062	0.00038166143
0.23486275	0.029376246	0.00038106069
0.23499320	0.030042144	0.00038654908
0.23512364	0.029558498	0.00038400831
0.23525408	0.029223743	0.00038121294
0.23538453	0.029609194	0.00038339727
0.23551497	0.029069123	0.00037938330
0.23564541	0.029884253	0.00038637914
0.23577586	0.029521309	0.00038632818
0.23590630	0.029147811	0.00038035023
0.23603674	0.029925048	0.00038822848
0.23616719	0.029407753	0.00038202693
0.23629763	0.029352158	0.00038426147
0.23642807	0.029755491	0.00038746737
0.23655851	0.029429063	0.00038530474
0.23668896	0.029488567	0.00038564543
0.23681940	0.029805629	0.00038900027
0.23694984	0.029918369	0.00038572698
0.23708029	0.029311759	0.00038639525
0.23721073	0.029503811	0.00038455917
0.23734117	0.029731638	0.00039017376
0.23747162	0.029447836	0.00038599666
0.23760206	0.029754041	0.00038726462
0.23773250	0.029512683	0.00038806864
0.23786295	0.029527838	0.00038802358
0.23799339	0.029151222	0.00038477768
0.23812383	0.029094933	0.00038702498
0.23825428	0.028830594	0.00038186243
0.23838472	0.029303887	0.00038678102
0.23851516	0.030056843	0.00039220899
0.23864561	0.029843190	0.00039002872
0.23877605	0.029437323	0.00039037029
0.23890649	0.029117954	0.00038519841
0.23903694	0.029731493	0.00039026894
0.23916738	0.029372431	0.00038882914
0.23929782	0.029312802	0.00038881157
0.23942827	0.029437569	0.00038985056
0.23955871	0.029861913	0.00039472233
0.23968915	0.029235518	0.00038586555
0.23981960	0.029940889	0.00039386539
0.23995004	0.029000361	0.00038660540
0.24008048	0.029412393	0.00039033575
0.24021093	0.028805921	0.00038867735
0.24034137	0.029753883	0.00039093901
0.24047181	0.029342080	0.00038905376
0.24060226	0.029746409	0.00039438225
0.24073270	0.029602157	0.00039020698
0.24086314	0.029534141	0.00039408132
0.24099358	0.029465047	0.00038998532
0.24112403	0.029468522	0.00039107104
0.24125447	0.029668370	0.00039275338
0.24138491	0.030127792	0.00039389950
0.24151536	0.029311669	0.00039193441
0.24164580	0.030040975	0.00039394163
0.24177624	0.029415705	0.00039120119
0.24190669	0.029529226	0.00039403284
0.24203713	0.028835195	0.00038903700
0.24216757	0.029194328	0.00039074250
0.24229802	0.029160191	0.00039245034
0.24242846	0.028810580	0.00038827035
0.24255890	0.029057012	0.00039021784
0.24268935	0.029905418	0.00039426718
0.24281979	0.029047412	0.00039035804
0.24295023	0.029369735	0.00039396170
0.24308068	0.029499275	0.00039237487
0.24321112	0.029588138	0.00039361580
0.24334156	0.029286580	0.00039469716
0.24347201	0.029373363	0.00039040902
0.24360245	0.029656961	0.00039750375
0.24373289	0.029980018	0.00039636809
0.24386334	0.029401983	0.00039520660
0.24399378	0.029317753	0.00039271228
0.24412422	0.029704779	0.00039452844
0.24425467	0.029775855	0.00039643664
0.24438511	0.029287564	0.00039469534
0.24451555	0.029330260	0.00039412865
0.24464600	0.029237254	0.00039362686
0.24477644	0.029916805	0.00039663417
0.24490688	0.029292036	0.00039554994
0.24503733	0.029979394	0.00040109613
0.24516777	0.029717415	0.00039472863
0.24529821	0.029119024	0.00039479567
0.24542865	0.029294097	0.00039455071
0.24555910	0.029403944	0.00039599424
0.24568954	0.029396315	0.00039603986
0.24581998	0.030370861	0.00040024701
0.24595043	0.029358515	0.00039604421
0.24608087	0.029460906	0.00039673519
0.24621131	0.028865416	0.00039012814
0.24634176	0.028505303	0.00039105550
0.24647220	0.028967331	0.00039151412
0.24660264	0.029874772	0.00040114768
0.24673309	0.029475088	0.00039653370
0.24686353	0.029997675	0.00039997181
0.24699397	0.029386066	0.00039582262
0.24712442	0.028740126	0.00039419187
0.24725486	0.029418348	0.00039456010
0.24738530	0.029352613	0.00039864341
0.24751575	0.028735378	0.00039235073
0.24764619	0.029458031	0.00039846380
0.24777663	0.029494887	0.00039773346
0.24790708	0.029180911	0.00039569519
0.24803752	0.029373335	0.00039708374
0.24816796	0.029139566	0.00039575265
0.24829841	0.029666449	0.00039760036
0.24842885	0.029041211	0.00039683911
0.24855929	0.029047764	0.00039424913
0.24868974	0.028548644	0.00039540549
0.24882018	0.029058890	0.00039831576
0.24895062	0.028728542	0.00039106403
0.24908107	0.029727333	0.00040116276
0.24921151	0.029343631	0.00039670126
0.24934195	0.029054970	0.00039777457
0.24947240	0.029147804	0.00039822758
0.24960284	0.029098799	0.00039731865
0.24973328	0.028995794	0.00039567175
0.24986372	0.028885024	0.00039680347
0.24999417	0.030209198	0.00040338768
0.25012461	0.029380789	0.00040081493
0.25025505	0.029640100	0.00039896329
0.25038550	0.028561858	0.00039275231
0.25051594	0.028909839	0.00039740657
0.25064638	0.029140732	0.00039713206
0.25077683	0.028755789	0.00039636946
0.25090727	0.029227985	0.00040078419
0.25103771	0.028700720	0.00039382519
0.25116816	0.029203492	0.00039879903
0.25129860	0.029243753	0.00039818756
0.25142904	0.029129009	0.00039905920
0.25155949	0.029331250	0.00040129987
0.25168993	0.029272361	0.00039824595
0.25182037	0.028830472	0.00039595781
0.25195082	0.029672295	0.00040144868
0.25208126	0.029216696	0.00039872206
0.25221170	0.028977523	0.00039898155
0.25234215	0.029299706	0.00039836805
0.25247259	0.028577142	0.00039527675
0.25260303	0.028893188	0.00039949174
0.25273348	0.029175703	0.00039669538
0.25286392	0.029510106	0.00040445201
0.25299436	0.029066596	0.00039797664
0.25312481	0.028701144	0.00039782332
0.25325525	0.028765833	0.00039722717
0.25338569	0.028963634	0.00039636401
0.25351614	0.029810698	0.00040350221
0.25364658	0.029886439	0.00040567750
0.25377702	0.029157068	0.00039964226
0.25390747	0.028936340	0.00039997531
0.25403791	0.029235535	0.00039890615
0.25416835	0.028874371	0.00040074187
0.25429879	0.029082934	0.00039948383
0.25442924	0.029390931	0.00040133920
0.25455968	0.029362300	0.00040143944
0.25469012	0.029710051	0.00040312464
0.25482057	0.028552581	0.00039701538
0.25495101	0.030149591	0.00040543986
0.25508145	0.028894572	0.00039784512
0.25521190	0.029440285	0.00040507904
0.25534234	0.029263575	0.00040023249
0.25547278	0.028668027	0.00039535105
0.25560323	0.028738185	0.00039774128
0.25573367	0.029219301	0.00040412202
0.25586411	0.029104595	0.00041146253
0.25599456	0.028705801	0.00041289156
0.25612500	0.029274708	0.00041616366
0.25625544	0.029677820	0.00042445461
0.25638589	0.029545549	0.00042804082
0.25651633	0.028666158	0.00042294775
0.25664677	0.028933724	0.00042814711
0.25677722	0.028777612	0.00042710301
0.25690766	0.029328059	0.00043272872
0.25703810	0.028463282	0.00043163774
0.25716855	0.029437736	0.00043996621
0.25729899	0.029656768	0.00044152136
0.25742943	0.029236576	0.00044372004
0.25755988	0.029078558	0.00044008612
0.25769032	0.029359266	0.00044900257
0.25782076	0.029751689	0.00044876309
0.25795121	0.028883453	0.00044697613
0.25808165	0.028761414	0.00044954083
0.25821209	0.028769848	0.00044755420
0.25834253	0.029089526	0.00045311205
0.25847298	0.028885194	0.00045384967
0.25860342	0.028754405	0.00045708562
0.25873386	0.029003369	0.00045839494
0.25886431	0.028811849	0.00045979163
0.25899475	0.028577742	0.00045756168
0.25912519	0.028848690	0.00046395427
0.25925564	0.028977681	0.00046468191
0.25938608	0.028572451	0.00046502168
0.25951652	0.028496387	0.00046508172
0.25964697	0.029341805	0.00047240317
0.25977741	0.028903598	0.00047182036
0.25990785	0.029469182	0.00047772086
0.26003830	0.029106499	0.00047577127
0.26016874	0.029198040	0.00047977999
0.26029918	0.029190386	0.00047340971
0.26042963	0.029055045	0.00047739999
0.26056007	0.028600675	0.00047556759
0.26069051	0.028719886	0.00047890487
0.26082096	0.029370155	0.00048057330
0.26095140	0.029235831	0.00048396774
0.26108184	0.028148211	0.00047370506
0.26121229	0.029409714	0.00048521743
0.26134273	0.028973551	0.00048218215
0.26147317	0.029418399	0.00048723100
0.26160362	0.028556856	0.00048205735
0.26173406	0.028977344	0.00048495683
0.26186450	0.028296184	0.00048139740
0.26199495	0.028967092	0.00048696852
0.26212539	0.028927958	0.00048749193
0.26225583	0.029285578	0.00049239752
0.26238628	0.028936111	0.00048856772
0.26251672	0.028490664	0.00048487771
0.26264716	0.028968279	0.00049003916
0.26277760	0.028327062	0.00048632619
0.26290805	0.028449480	0.00048934821
0.26303849	0.028674117	0.00049043357
0.26316893	0.028461996	0.00049341753
0.26329938	0.029011588	0.00049095723
0.26342982	0.029084628	0.00049663616
0.26356026	0.028572592	0.00049348763
0.26369071	0.029476744	0.00050337659
0.26382115	0.028986976	0.00049685318
0.26395159	0.028743320	0.00049589200
0.26408204	0.029400755	0.00049975864
0.26421248	0.028955252	0.00050266510
0.26434292	0.029004396	0.00049974503
0.26447337	0.028983135	0.00050271412
0.26460381	0.028407931	0.00049559867
0.26473425	0.028813414	0.00050143182
0.26486470	0.029129516	0.00050828014
0.26499514	0.029780032	0.00050956625
0.26512558	0.028405247	0.00050094180
0.26525603	0.028844688	0.00050859075
[truncated: 573 more rows]
