# Supplementary material for: Rationally seeded computational protein design of ɑ-helical barrels
Source: Nat Chem Biol. 2024 Jun 20;20(8):991–9. doi: 10.1038/s41589-024-01642-0 (PMC11288890; doi:10.1038/s41589-024-01642-0)
Supplement: Supplementary file 3 — PDB and .mtz files used for making figure panels b–d and j–m. [file 41589_2024_1642_MOESM3_ESM.zip › KIA_RP_RSPD_NatChemBiol_data_Figure2/scapCC6_LLIA_panels_e-h/SAXS_panel_i/SAXS_raw_SEC_scapCC6_LLIA/b21-443535_00290.dat]

0.0045000000	0.58661068	0.0076029481
0.0046304432	0.52971823	0.0071959038
0.0047608865	0.47152589	0.0065571976
0.0048913297	0.41943061	0.0060940839
0.0050217729	0.39874686	0.0056992923
0.0051522162	0.38685371	0.0056136546
0.0052826594	0.32788916	0.0049577847
0.0054131026	0.32395269	0.0049128875
0.0055435459	0.30854780	0.0046954923
0.0056739891	0.27330538	0.0043436561
0.0058044323	0.25025075	0.0041331310
0.0059348756	0.26094942	0.0040858223
0.0060653188	0.24103669	0.0038279085
0.0061957621	0.23375765	0.0037885620
0.0063262053	0.21681069	0.0036486470
0.0064566485	0.21165913	0.0035261833
0.0065870918	0.18546926	0.0033087873
0.0067175350	0.19092208	0.0032863913
0.0068479782	0.18803705	0.0032614665
0.0069784215	0.17924858	0.0031269573
0.0071088647	0.18339385	0.0031558709
0.0072393079	0.16309502	0.0029245599
0.0073697512	0.15967563	0.0028752887
0.0075001944	0.16128090	0.0028595724
0.0076306376	0.15814901	0.0028084608
0.0077610809	0.16211849	0.0027926570
0.0078915241	0.15485539	0.0027456457
0.0080219673	0.14751437	0.0026229181
0.0081524106	0.12847012	0.0025008199
0.0082828538	0.13728692	0.0024653483
0.0084132970	0.13049171	0.0024669428
0.0085437403	0.12577091	0.0023726138
0.0086741835	0.12033755	0.0023039815
0.0088046267	0.12284253	0.0023112106
0.0089350700	0.11343824	0.0021904334
0.0090655132	0.11082375	0.0021210530
0.0091959565	0.11370129	0.0022078960
0.0093263997	0.10810668	0.0020713284
0.0094568429	0.10527166	0.0020304712
0.0095872862	0.10758321	0.0020696733
0.0097177294	0.10475633	0.0019976242
0.0098481726	0.097406457	0.0019350153
0.0099786159	0.097077616	0.0019078887
0.010109059	0.092582703	0.0018298262
0.010239502	0.088735244	0.0018071639
0.010369946	0.086137122	0.0017491799
0.010500389	0.086478595	0.0017411001
0.010630832	0.083409753	0.0017040151
0.010761275	0.083345316	0.0016759800
0.010891719	0.081346838	0.0016646516
0.011022162	0.077956863	0.0015853538
0.011152605	0.074345965	0.0015488737
0.011283048	0.072361724	0.0015424060
0.011413491	0.070004322	0.0014722257
0.011543935	0.071634180	0.0014795902
0.011674378	0.071936669	0.0014690113
0.011804821	0.067544206	0.0013836464
0.011935264	0.064327222	0.0013507446
0.012065708	0.065977380	0.0013495717
0.012196151	0.063813618	0.0013116369
0.012326594	0.063647714	0.0013163129
0.012457037	0.065071128	0.0013146326
0.012587481	0.061248040	0.0012496981
0.012717924	0.059558631	0.0012162397
0.012848367	0.060343746	0.0012109958
0.012978810	0.061000233	0.0012046818
0.013109253	0.060103376	0.0011646971
0.013239697	0.057516244	0.0011462037
0.013370140	0.059212038	0.0011521945
0.013500583	0.059492850	0.0011526440
0.013631026	0.057414390	0.0011195455
0.013761470	0.056825260	0.0011165823
0.013891913	0.056128777	0.0010811977
0.014022356	0.055144670	0.0010823037
0.014152799	0.053883454	0.0010547132
0.014283243	0.052996704	0.0010381518
0.014413686	0.052734980	0.0010475948
0.014544129	0.054253528	0.0010448793
0.014674572	0.056027054	0.0010502178
0.014805016	0.052459824	0.0010156177
0.014935459	0.053760092	0.0010249687
0.015065902	0.054425214	0.0010274344
0.015196345	0.052605193	0.0010044166
0.015326788	0.052059016	0.00099471258
0.015457232	0.050919138	0.00097848536
0.015587675	0.052967761	0.00098784530
0.015718118	0.053849062	0.00099977114
0.015848561	0.050008459	0.00094948471
0.015979005	0.049185058	0.00094743189
0.016109448	0.050320321	0.00095608052
0.016239891	0.050450223	0.00094617614
0.016370334	0.049941232	0.00093531519
0.016500778	0.049720340	0.00093727434
0.016631221	0.049617512	0.00092713417
0.016761664	0.051182587	0.00094105903
0.016892107	0.048419505	0.00090649990
0.017022551	0.048758968	0.00090713965
0.017152994	0.047917115	0.00090119141
0.017283437	0.046442518	0.00087672443
0.017413880	0.047848706	0.00088517071
0.017544323	0.048157718	0.00088905975
0.017674767	0.046088562	0.00085968709
0.017805210	0.047432279	0.00088031947
0.017935653	0.047376749	0.00086656038
0.018066096	0.047466012	0.00086892122
0.018196540	0.046874168	0.00086213297
0.018326983	0.048138777	0.00086263799
0.018457426	0.045297974	0.00083455713
0.018587869	0.047122167	0.00085379652
0.018718313	0.047439904	0.00084983644
0.018848756	0.045416010	0.00083588390
0.018979199	0.045393826	0.00082165840
0.019109642	0.046447567	0.00083166591
0.019240086	0.046928613	0.00083506689
0.019370529	0.044333019	0.00081019745
0.019500972	0.046983502	0.00082274535
0.019631415	0.045169036	0.00081032164
0.019761858	0.044969339	0.00080261300
0.019892302	0.045049289	0.00080175407
0.020022745	0.044634468	0.00079688126
0.020153188	0.044417929	0.00079404956
0.020283631	0.043442826	0.00078011877
0.020414075	0.042460586	0.00076491146
0.020544518	0.044644342	0.00078369375
0.020674961	0.043459523	0.00077089778
0.020805404	0.044516612	0.00078349843
0.020935848	0.043003401	0.00076556815
0.021066291	0.044319509	0.00077032841
0.021196734	0.041967934	0.00074831635
0.021327177	0.042966369	0.00075798959
0.021457621	0.042018905	0.00074356386
0.021588064	0.042273919	0.00074856948
0.021718507	0.042173445	0.00073768961
0.021848950	0.042767176	0.00074901603
0.021979393	0.042671020	0.00074344452
0.022109837	0.040465024	0.00071822924
0.022240280	0.041225759	0.00072046450
0.022370723	0.041649444	0.00073077182
0.022501166	0.041862550	0.00072346217
0.022631610	0.040317182	0.00071046670
0.022762053	0.041671887	0.00071527094
0.022892496	0.042089767	0.00072339939
0.023022939	0.041764182	0.00071631583
0.023153383	0.042500572	0.00072094210
0.023283826	0.041271160	0.00070405706
0.023414269	0.041749010	0.00071054456
0.023544712	0.040940335	0.00069993619
0.023675156	0.041208539	0.00070543395
0.023805599	0.041723918	0.00069809919
0.023936042	0.040421127	0.00069770240
0.024066485	0.040128947	0.00068706172
0.024196928	0.040830137	0.00068766646
0.024327372	0.041369716	0.00069013801
0.024457815	0.039936905	0.00068205700
0.024588258	0.039414726	0.00067207909
0.024718701	0.039022762	0.00066664835
0.024849145	0.039241953	0.00066516385
0.024979588	0.040481853	0.00067467296
0.025110031	0.040597312	0.00067482205
0.025240474	0.039407387	0.00066127937
0.025370918	0.039627974	0.00066188795
0.025501361	0.038790454	0.00065394195
0.025631804	0.039819662	0.00066491278
0.025762247	0.040461020	0.00066024332
0.025892691	0.039242250	0.00065499923
0.026023134	0.039691210	0.00065550563
0.026153577	0.040052081	0.00066073368
0.026284020	0.038729086	0.00063940868
0.026414463	0.039472823	0.00064922691
0.026544907	0.040484839	0.00065317796
0.026675350	0.039990405	0.00065361962
0.026805793	0.039257069	0.00064178008
0.026936236	0.037730299	0.00062841826
0.027066680	0.039061026	0.00063444330
0.027197123	0.039480131	0.00064261001
0.027327566	0.037977275	0.00062529236
0.027458009	0.038659101	0.00062899046
0.027588453	0.039479319	0.00063326944
0.027718896	0.040275102	0.00064265003
0.027849339	0.037226747	0.00060857716
0.027979782	0.038302485	0.00062242764
0.028110226	0.038469698	0.00061961648
0.028240669	0.039151115	0.00062526261
0.028371112	0.039029918	0.00061940557
0.028501555	0.037730724	0.00061104269
0.028631998	0.038234695	0.00061099684
0.028762442	0.038811503	0.00061858970
0.028892885	0.037940181	0.00061132138
0.029023328	0.038469014	0.00061023744
0.029153771	0.038688306	0.00060832799
0.029284215	0.036979864	0.00059652208
0.029414658	0.038705579	0.00060600215
0.029545101	0.037915671	0.00060137706
0.029675544	0.038883184	0.00060740809
0.029805988	0.038563012	0.00060228103
0.029936431	0.037949204	0.00059581174
0.030066874	0.038143389	0.00059375878
0.030197317	0.037601596	0.00059129590
0.030327760	0.038105881	0.00059282738
0.030458204	0.036658141	0.00058392869
0.030588647	0.037388609	0.00058498923
0.030719090	0.038616857	0.00059320383
0.030849533	0.038039648	0.00058722830
0.030979977	0.037544562	0.00058741846
0.031110420	0.038226128	0.00058255111
0.031240863	0.036782707	0.00057648922
0.031371306	0.036500429	0.00057010838
0.031501750	0.036710929	0.00057214794
0.031632193	0.036727858	0.00056991559
0.031762636	0.037079601	0.00057476179
0.031893079	0.037911966	0.00057533449
0.032023523	0.037017143	0.00057351615
0.032153966	0.037324322	0.00056834622
0.032284409	0.037773821	0.00057352039
0.032414852	0.037628361	0.00057038063
0.032545295	0.036171236	0.00056020669
0.032675739	0.037053576	0.00056207415
0.032806182	0.036977021	0.00056059395
0.032936625	0.036250745	0.00055395759
0.033067068	0.037456730	0.00056501040
0.033197512	0.035969939	0.00054799482
0.033327955	0.037451840	0.00056308571
0.033458398	0.036551480	0.00055321058
0.033588841	0.037126790	0.00055624833
0.033719285	0.037564455	0.00055835061
0.033849728	0.036740203	0.00055267492
0.033980171	0.037136190	0.00055266637
0.034110614	0.037356227	0.00055483640
0.034241058	0.036398802	0.00054749058
0.034371501	0.036633722	0.00055409176
0.034501944	0.035948897	0.00054835487
0.034632387	0.036908738	0.00056837467
0.034762830	0.036588815	0.00056972700
0.034893274	0.036160994	0.00056746823
0.035023717	0.036746805	0.00057477515
0.035154160	0.036453829	0.00057409274
0.035284603	0.036398165	0.00057615445
0.035415047	0.036067135	0.00057667206
0.035545490	0.037238285	0.00058591961
0.035675933	0.035569164	0.00057316263
0.035806376	0.036043937	0.00058056581
0.035936820	0.036994996	0.00058408025
0.036067263	0.036316089	0.00058503897
0.036197706	0.036273028	0.00058201715
0.036328149	0.035761783	0.00058274405
0.036458593	0.037177440	0.00059153531
0.036589036	0.036041127	0.00058543403
0.036719479	0.036167617	0.00058859509
0.036849922	0.036066330	0.00059250175
0.036980365	0.035538406	0.00058337337
0.037110809	0.036121156	0.00059296847
0.037241252	0.035379921	0.00058315750
0.037371695	0.036001863	0.00059476100
0.037502138	0.036639373	0.00060040607
0.037632582	0.036376610	0.00059997054
0.037763025	0.035712175	0.00058956508
0.037893468	0.035883395	0.00059871092
0.038023911	0.035073333	0.00058796562
0.038154355	0.036196011	0.00060168940
0.038284798	0.036061061	0.00059983600
0.038415241	0.036352346	0.00060428560
0.038545684	0.036147227	0.00060104453
0.038676128	0.035868575	0.00060039397
0.038806571	0.036180443	0.00060496057
0.038937014	0.035682898	0.00060051692
0.039067457	0.036252228	0.00060551794
0.039197900	0.035838179	0.00060827961
0.039328344	0.035503674	0.00059993921
0.039458787	0.035676543	0.00060237719
0.039589230	0.035292462	0.00059474123
0.039719673	0.035749894	0.00058995220
0.039850117	0.035305432	0.00058340124
0.039980560	0.035093805	0.00058099767
0.040111003	0.036021280	0.00058663742
0.040241446	0.035784176	0.00058261587
0.040371890	0.036399615	0.00058563565
0.040502333	0.035361204	0.00057383445
0.040632776	0.035654560	0.00057852158
0.040763219	0.035907215	0.00057490067
0.040893663	0.035602823	0.00057459031
0.041024106	0.036120771	0.00057441027
0.041154549	0.034743527	0.00056709926
0.041284992	0.035538448	0.00056963174
0.041415435	0.035603541	0.00056957641
0.041545879	0.035339762	0.00056497919
0.041676322	0.035359565	0.00057099890
0.041806765	0.035689345	0.00056604644
0.041937208	0.035591953	0.00056702866
0.042067652	0.035855607	0.00056498868
0.042198095	0.035889388	0.00056995403
0.042328538	0.035746905	0.00056524862
0.042458981	0.035106251	0.00056349288
0.042589425	0.034149987	0.00054822632
0.042719868	0.034455698	0.00055332507
0.042850311	0.034654335	0.00055274897
0.042980754	0.035146941	0.00055672075
0.043111198	0.035557730	0.00055623693
0.043241641	0.035232379	0.00055751777
0.043372084	0.035617334	0.00055868928
0.043502527	0.035637481	0.00055625363
0.043632970	0.034726333	0.00054890504
0.043763414	0.035195721	0.00055279686
0.043893857	0.034850925	0.00054890908
0.044024300	0.035141520	0.00055211375
0.044154743	0.034780094	0.00054752501
0.044285187	0.034875271	0.00054690057
0.044415630	0.035131968	0.00055152358
0.044546073	0.035113278	0.00054599358
0.044676516	0.034569900	0.00054258135
0.044806960	0.035654430	0.00055201993
0.044937403	0.035047454	0.00054605734
0.045067846	0.033993977	0.00053822469
0.045198289	0.035350263	0.00054502747
0.045328733	0.034764224	0.00054339414
0.045459176	0.034490455	0.00053934585
0.045589619	0.035398863	0.00054495975
0.045720062	0.034600989	0.00053896082
0.045850505	0.035025412	0.00053844565
0.045980949	0.034243587	0.00053567221
0.046111392	0.035152627	0.00054185907
0.046241835	0.034541211	0.00053772330
0.046372278	0.035841149	0.00054886349
0.046502722	0.035068726	0.00055058500
0.046633165	0.034955387	0.00055133819
0.046763608	0.034485566	0.00055011587
0.046894051	0.034307742	0.00055068368
0.047024495	0.033734716	0.00055034538
0.047154938	0.034219285	0.00055382255
0.047285381	0.034802910	0.00055999842
0.047415824	0.034687418	0.00055704346
0.047546267	0.033451620	0.00055530233
0.047676711	0.034471307	0.00056098523
0.047807154	0.034974636	0.00056652363
0.047937597	0.035181343	0.00056478397
0.048068040	0.034293836	0.00056255694
0.048198484	0.034594536	0.00056563265
0.048328927	0.034654988	0.00056632743
0.048459370	0.034403072	0.00056790894
0.048589813	0.034823296	0.00056722781
0.048720257	0.034976017	0.00057354565
0.048850700	0.033968818	0.00056344532
0.048981143	0.035060068	0.00057333582
0.049111586	0.034813539	0.00057475300
0.049242030	0.034375118	0.00056919201
0.049372473	0.034878329	0.00057533455
0.049502916	0.034158598	0.00056862337
0.049633359	0.034020160	0.00057032214
0.049763802	0.035092681	0.00057985869
0.049894246	0.033927893	0.00056892342
0.050024689	0.034615618	0.00057644651
0.050155132	0.035048790	0.00057762164
0.050285575	0.035120828	0.00058168415
0.050416019	0.034620361	0.00057512314
0.050546462	0.034636106	0.00057734066
0.050676905	0.035671662	0.00058392871
0.050807348	0.034006975	0.00057414193
0.050937792	0.034436676	0.00057604113
0.051068235	0.034642592	0.00057969019
0.051198678	0.034282548	0.00057551484
0.051329121	0.034821511	0.00058301059
0.051459565	0.035860842	0.00058952942
0.051590008	0.034367836	0.00057981527
0.051720451	0.035517365	0.00058690614
0.051850894	0.033854309	0.00057549066
0.051981337	0.034696748	0.00058208120
0.052111781	0.034347933	0.00058221920
0.052242224	0.034143635	0.00057726595
0.052372667	0.033792514	0.00057915356
0.052503110	0.033212976	0.00057140969
0.052633554	0.034345653	0.00058110299
0.052763997	0.034931281	0.00058657380
0.052894440	0.034746825	0.00058751375
0.053024883	0.034689809	0.00058506102
0.053155327	0.034329157	0.00058380856
0.053285770	0.034233825	0.00058066781
0.053416213	0.035260618	0.00059030836
0.053546656	0.034574904	0.00058791684
0.053677100	0.035904690	0.00059383794
0.053807543	0.035067502	0.00058927977
0.053937986	0.034373619	0.00058728733
0.054068429	0.035218373	0.00059107969
0.054198872	0.035200065	0.00059028784
0.054329316	0.034329241	0.00058785790
0.054459759	0.034362024	0.00058661018
0.054590202	0.033595851	0.00058053391
0.054720645	0.034255776	0.00058485817
0.054851089	0.035066792	0.00059264139
0.054981532	0.033730639	0.00058190870
0.055111975	0.034216722	0.00058814610
0.055242418	0.035120999	0.00059309603
0.055372862	0.034216755	0.00058800918
0.055503305	0.035006511	0.00059213868
0.055633748	0.033822586	0.00058336663
0.055764191	0.034437204	0.00058985990
0.055894635	0.034878133	0.00059574068
0.056025078	0.033848369	0.00058166340
0.056155521	0.033987414	0.00058882340
0.056285964	0.033782680	0.00058372834
0.056416407	0.034318148	0.00058972602
0.056546851	0.033785603	0.00058820488
0.056677294	0.033152478	0.00057977553
0.056807737	0.034149163	0.00058927266
0.056938180	0.034262551	0.00058960424
0.057068624	0.033831803	0.00058671184
0.057199067	0.035583983	0.00060464213
0.057329510	0.034155363	0.00058825576
0.057459953	0.034338635	0.00058952701
0.057590397	0.034562775	0.00059308147
0.057720840	0.034807431	0.00059831053
0.057851283	0.033705902	0.00058702042
0.057981726	0.034574769	0.00059237927
0.058112170	0.034433004	0.00059029327
0.058242613	0.034393409	0.00058929589
0.058373056	0.033655408	0.00058203940
0.058503499	0.034340549	0.00058564029
0.058633942	0.033763850	0.00058345667
0.058764386	0.033791048	0.00057962869
0.058894829	0.034442983	0.00058680615
0.059025272	0.034131960	0.00058146440
0.059155715	0.033902520	0.00057895263
0.059286159	0.034469446	0.00058523086
0.059416602	0.034903187	0.00058642959
0.059547045	0.033081381	0.00057299708
0.059677488	0.033807080	0.00057755410
0.059807932	0.033689669	0.00057260582
0.059938375	0.034104594	0.00058234387
0.060068818	0.034100191	0.00057419883
0.060199261	0.034632729	0.00058131472
0.060329705	0.035013177	0.00058258637
0.060460148	0.034464705	0.00057777453
0.060590591	0.033905126	0.00057100563
0.060721034	0.033484246	0.00056675952
0.060851477	0.033198333	0.00056588773
0.060981921	0.033497207	0.00057048189
0.061112364	0.034792290	0.00057406067
0.061242807	0.033756470	0.00056827707
0.061373250	0.034131352	0.00057151370
0.061503694	0.033937729	0.00056950794
0.061634137	0.034135265	0.00057117589
0.061764580	0.034339833	0.00057481254
0.061895023	0.033845191	0.00056585052
0.062025467	0.034615632	0.00057592223
0.062155910	0.034050406	0.00056848462
0.062286353	0.034547436	0.00057327627
0.062416796	0.033842421	0.00056895034
0.062547240	0.034253082	0.00057081548
0.062677683	0.034161787	0.00056935794
0.062808126	0.032674900	0.00055624906
0.062938569	0.033184884	0.00056102017
0.063069012	0.033119729	0.00056092634
0.063199456	0.034476084	0.00056900099
0.063329899	0.034503773	0.00056974833
0.063460342	0.035058391	0.00057296253
0.063590785	0.034186606	0.00056659672
0.063721229	0.033419260	0.00056250755
0.063851672	0.034027504	0.00056743971
0.063982115	0.033618377	0.00056028776
0.064112558	0.033397109	0.00056079621
0.064243002	0.033076415	0.00055678063
0.064373445	0.034094164	0.00056393220
0.064503888	0.034550065	0.00057168892
0.064634331	0.034370236	0.00056714786
0.064764774	0.033616235	0.00056247449
0.064895218	0.034128780	0.00056457472
0.065025661	0.032956493	0.00055752037
0.065156104	0.034501403	0.00056510997
0.065286547	0.033953669	0.00056248886
0.065416991	0.033422312	0.00055778066
0.065547434	0.033941559	0.00056197022
0.065677877	0.033152620	0.00055541110
0.065808320	0.033264677	0.00055760038
0.065938764	0.032904241	0.00055130501
0.066069207	0.033673496	0.00056115347
0.066199650	0.033853996	0.00055666907
0.066330093	0.033142442	0.00055285756
0.066460537	0.033740712	0.00055747178
0.066590980	0.033905596	0.00055983961
0.066721423	0.033607326	0.00055805073
0.066851866	0.033751121	0.00055640199
0.066982309	0.034495953	0.00056154726
0.067112753	0.033684333	0.00055906026
0.067243196	0.033589540	0.00055387007
0.067373639	0.033151625	0.00055315481
0.067504082	0.033436210	0.00055483358
0.067634526	0.033614152	0.00055323388
0.067764969	0.034294181	0.00056198079
0.067895412	0.032652046	0.00054891560
0.068025855	0.033235916	0.00054955325
0.068156299	0.032840375	0.00054917519
0.068286742	0.034104932	0.00055642392
0.068417185	0.033853514	0.00055415183
0.068547628	0.033738098	0.00055664413
0.068678072	0.033140979	0.00054603485
0.068808515	0.033903319	0.00055787768
0.068938958	0.034473028	0.00055784108
0.069069401	0.034621707	0.00055715486
0.069199844	0.033329145	0.00055459102
0.069330288	0.033814943	0.00055184876
0.069460731	0.033561495	0.00054926474
0.069591174	0.033880288	0.00055443827
0.069721617	0.033249259	0.00054635332
0.069852061	0.033869441	0.00055349297
0.069982504	0.033780364	0.00054915965
0.070112947	0.034181823	0.00055483087
0.070243390	0.033984797	0.00055505494
0.070373834	0.032785413	0.00054259186
0.070504277	0.032240575	0.00053779870
0.070634720	0.033291574	0.00054923560
0.070765163	0.033033467	0.00054247782
0.070895607	0.033386141	0.00054804125
0.071026050	0.032823601	0.00053989187
0.071156493	0.034623533	0.00055636759
0.071286936	0.033927125	0.00055018131
0.071417379	0.033130681	0.00054323156
0.071547823	0.033803108	0.00054769866
0.071678266	0.033978781	0.00055194804
0.071808709	0.033102520	0.00054285743
0.071939152	0.034000977	0.00055126638
0.072069596	0.033254315	0.00054257210
0.072200039	0.033385483	0.00054338035
0.072330482	0.032520002	0.00053942815
0.072460925	0.033390159	0.00054302528
0.072591369	0.032601354	0.00053788285
0.072721812	0.033116602	0.00053887923
0.072852255	0.033251419	0.00054457441
0.072982698	0.033910405	0.00054695022
0.073113142	0.032204677	0.00053299049
0.073243585	0.034241840	0.00054821570
0.073374028	0.032192939	0.00053357704
0.073504471	0.033593531	0.00054009813
0.073634914	0.033673076	0.00054447789
0.073765358	0.032768247	0.00053427573
0.073895801	0.033717982	0.00054432991
0.074026244	0.033830277	0.00054606847
0.074156687	0.033316129	0.00053628855
0.074287131	0.033128364	0.00053657052
0.074417574	0.033545951	0.00054460808
0.074548017	0.032770330	0.00053209556
0.074678460	0.032890343	0.00053771798
0.074808904	0.033852131	0.00054131229
0.074939347	0.033093429	0.00053525367
0.075069790	0.033134356	0.00053828693
0.075200233	0.033013617	0.00053322739
0.075330677	0.033178336	0.00053786756
0.075461120	0.033087732	0.00053949546
0.075591563	0.034073987	0.00053953531
0.075722006	0.033225551	0.00053685729
0.075852449	0.033319627	0.00053522125
0.075982893	0.033056768	0.00053446570
0.076113336	0.033119072	0.00053653204
0.076243779	0.032991958	0.00053162832
0.076374222	0.032933424	0.00053156286
0.076504666	0.032327924	0.00052905313
0.076635109	0.032307827	0.00052562017
0.076765552	0.033290009	0.00053437915
0.076895995	0.032797450	0.00053216494
0.077026439	0.032507086	0.00052724699
0.077156882	0.033198998	0.00053402828
0.077287325	0.032540829	0.00052677774
0.077417768	0.033721942	0.00053695922
0.077548212	0.032962019	0.00053156929
0.077678655	0.032623866	0.00052677883
0.077809098	0.033460678	0.00053576282
0.077939541	0.033751534	0.00053308246
0.078069984	0.033803166	0.00053767666
0.078200428	0.032585149	0.00053040236
0.078330871	0.033040092	0.00052626819
0.078461314	0.032623867	0.00052626836
0.078591757	0.033540942	0.00053416142
0.078722201	0.033198897	0.00053032772
0.078852644	0.032807460	0.00052604550
0.078983087	0.032934053	0.00052649724
0.079113530	0.034215542	0.00053612592
0.079243974	0.033121964	0.00053036484
0.079374417	0.033998013	0.00053298728
0.079504860	0.033286000	0.00052974627
0.079635303	0.033925425	0.00053114765
0.079765747	0.033222673	0.00053086819
0.079896190	0.032692297	0.00052383237
0.080026633	0.031862735	0.00051642702
0.080157076	0.032482184	0.00052234121
0.080287519	0.032842133	0.00052783003
0.080417963	0.032572210	0.00052149949
0.080548406	0.032769620	0.00052592169
0.080678849	0.034005754	0.00053041635
0.080809292	0.032898334	0.00052415902
0.080939736	0.032816825	0.00052358838
0.081070179	0.032645305	0.00052084236
0.081200622	0.032980836	0.00052367678
0.081331065	0.032610435	0.00052342458
0.081461509	0.033167617	0.00052208871
0.081591952	0.033656731	0.00052927271
0.081722395	0.032310709	0.00051512643
0.081852838	0.032269720	0.00051853335
0.081983281	0.033054941	0.00052352582
0.082113725	0.033223534	0.00052123271
0.082244168	0.032572615	0.00051987459
0.082374611	0.032997293	0.00052309144
0.082505054	0.032042300	0.00051446460
0.082635498	0.032931730	0.00052339240
0.082765941	0.032933304	0.00051861446
0.082896384	0.032671646	0.00051678983
0.083026827	0.032186666	0.00051784951
0.083157271	0.032970443	0.00051842049
0.083287714	0.032830692	0.00052044713
0.083418157	0.033317094	0.00052374805
0.083548600	0.032445182	0.00051593002
0.083679044	0.032256905	0.00051402806
0.083809487	0.033259382	0.00051754181
0.083939930	0.034171831	0.00052835176
0.084070373	0.034043380	0.00052893171
0.084200816	0.033214372	0.00051804901
0.084331260	0.032878886	0.00051827849
0.084461703	0.032751349	0.00051698955
0.084592146	0.032602402	0.00051305818
0.084722589	0.032869900	0.00051845334
0.084853033	0.032402115	0.00051248705
0.084983476	0.033209029	0.00051873789
0.085113919	0.032938351	0.00051735625
0.085244362	0.032414574	0.00050958655
0.085374806	0.032951153	0.00051783875
0.085505249	0.033137933	0.00051831705
0.085635692	0.033167336	0.00051985988
0.085766135	0.033223775	0.00051809602
0.085896579	0.033071466	0.00051487603
0.086027022	0.033320817	0.00051631552
0.086157465	0.032410625	0.00051271502
0.086287908	0.033433284	0.00051356121
0.086418351	0.032792157	0.00051565499
0.086548795	0.032493498	0.00050991109
0.086679238	0.032592319	0.00051035646
0.086809681	0.032290660	0.00051052060
0.086940124	0.031875089	0.00050342555
0.087070568	0.032435700	0.00051082070
0.087201011	0.032623519	0.00051036816
0.087331454	0.032801172	0.00050946136
0.087461897	0.032641963	0.00051160865
0.087592341	0.032865473	0.00051007711
0.087722784	0.032662495	0.00051149372
0.087853227	0.032351523	0.00050847153
0.087983670	0.032559241	0.00050684003
0.088114114	0.033923705	0.00052072086
0.088244557	0.031971762	0.00050270187
0.088375000	0.031816510	0.00050323015
0.088505443	0.032007317	0.00050628768
0.088635886	0.033659054	0.00051373869
0.088766330	0.032305564	0.00050567376
0.088896773	0.032142660	0.00050661547
0.089027216	0.032352230	0.00050267126
0.089157659	0.032389868	0.00050569284
0.089288103	0.032100861	0.00050318953
0.089418546	0.032732378	0.00050493228
0.089548989	0.033177101	0.00051098734
0.089679432	0.033232832	0.00051033476
0.089809876	0.032778466	0.00050610825
0.089940319	0.032644237	0.00050737105
0.090070762	0.032781601	0.00050340549
0.090201205	0.033233193	0.00051021602
0.090331649	0.032572817	0.00050316995
0.090462092	0.032724731	0.00050496630
0.090592535	0.032511299	0.00050659464
0.090722978	0.032959585	0.00050624661
0.090853421	0.032842526	0.00050754819
0.090983865	0.032279771	0.00050350547
0.091114308	0.033047820	0.00050376199
0.091244751	0.033030371	0.00050811896
0.091375194	0.032148107	0.00049943625
0.091505638	0.032277935	0.00050046816
0.091636081	0.032059371	0.00050813042
0.091766524	0.033028794	0.00052046545
0.091896967	0.032360852	0.00051932470
0.092027411	0.032689663	0.00052514530
0.092157854	0.032601755	0.00052834938
0.092288297	0.032736830	0.00053255152
0.092418740	0.033419040	0.00053892350
0.092549184	0.033491867	0.00054271708
0.092679627	0.032328431	0.00053571669
0.092810070	0.033863118	0.00054726185
0.092940513	0.033000139	0.00053503633
0.093070956	0.033525312	0.00053228784
0.093201400	0.033552898	0.00052965389
0.093331843	0.032286928	0.00051898344
0.093462286	0.032132646	0.00051457414
0.093592729	0.033273633	0.00052405770
0.093723173	0.032494160	0.00051869168
0.093853616	0.032005316	0.00050978305
0.093984059	0.032349436	0.00051360139
0.094114502	0.034070130	0.00052199383
0.094244946	0.033218623	0.00051744723
0.094375389	0.032955669	0.00051504301
0.094505832	0.033141294	0.00051671418
0.094636275	0.032878959	0.00051426040
0.094766719	0.032460750	0.00051048439
0.094897162	0.032235461	0.00050318427
0.095027605	0.032124798	0.00050854433
0.095158048	0.033788251	0.00051588214
0.095288491	0.032996105	0.00050919029
0.095418935	0.032568001	0.00051055302
0.095549378	0.032445957	0.00050571264
0.095679821	0.032850222	0.00050901768
0.095810264	0.032550551	0.00050607313
0.095940708	0.032665229	0.00050460882
0.096071151	0.032238016	0.00050832800
0.096201594	0.032214187	0.00050139588
0.096332037	0.032498235	0.00050204526
0.096462481	0.031761046	0.00050095291
0.096592924	0.031980297	0.00049850530
0.096723367	0.033146037	0.00050774696
0.096853810	0.032199859	0.00050052184
0.096984253	0.032842943	0.00050328657
0.097114697	0.033004153	0.00050584239
0.097245140	0.031186165	0.00049304076
0.097375583	0.032391913	0.00049878863
0.097506026	0.032526119	0.00050341282
0.097636470	0.032376962	0.00049862016
0.097766913	0.032494666	0.00050014727
0.097897356	0.031632000	0.00049238799
0.098027799	0.032770711	0.00050016024
0.098158243	0.031730795	0.00049162482
0.098288686	0.032380651	0.00049480545
0.098419129	0.032824201	0.00049622194
0.098549572	0.032083622	0.00049316361
0.098680016	0.032457286	0.00049072055
0.098810459	0.032835340	0.00049530612
0.098940902	0.032223795	0.00048734378
0.099071345	0.032836511	0.00049168978
0.099201788	0.033262711	0.00049626364
0.099332232	0.032203847	0.00048539847
0.099462675	0.032726854	0.00049111283
0.099593118	0.032573430	0.00048921824
0.099723561	0.032471694	0.00048724314
0.099854005	0.033163786	0.00049393306
0.099984448	0.032271408	0.00048612863
0.10011489	0.032321558	0.00048860179
0.10024533	0.032441200	0.00048895799
0.10037578	0.032599929	0.00048850404
0.10050622	0.032703552	0.00049272464
0.10063666	0.031938058	0.00048538136
0.10076711	0.031590436	0.00048320186
0.10089755	0.032575956	0.00049130972
0.10102799	0.033169168	0.00049433099
0.10115844	0.032395939	0.00049024213
0.10128888	0.031942195	0.00048963029
0.10141932	0.032715856	0.00048645999
0.10154977	0.033018648	0.00049355146
0.10168021	0.033193931	0.00049381863
0.10181065	0.031939007	0.00048375040
0.10194110	0.032791468	0.00049049436
0.10207154	0.032765311	0.00048674974
0.10220198	0.032304540	0.00048722198
0.10233243	0.032423744	0.00048871592
0.10246287	0.033034963	0.00048980660
0.10259331	0.032683925	0.00049078432
0.10272376	0.032235556	0.00048328446
0.10285420	0.032463294	0.00048625388
0.10298464	0.032827146	0.00049068130
0.10311509	0.033066002	0.00048841432
0.10324553	0.032480205	0.00048466407
0.10337597	0.032899334	0.00049206855
0.10350642	0.032614549	0.00048379079
0.10363686	0.031960364	0.00048189264
0.10376730	0.032328711	0.00048537643
0.10389774	0.032148472	0.00048243085
0.10402819	0.033495369	0.00049404713
0.10415863	0.032355519	0.00048232013
0.10428907	0.031821730	0.00047876130
0.10441952	0.032281199	0.00048531946
0.10454996	0.032549624	0.00048209106
0.10468040	0.031768650	0.00047864201
0.10481085	0.032960844	0.00048662970
0.10494129	0.033197322	0.00048817191
0.10507173	0.032856607	0.00048668620
0.10520218	0.032642250	0.00048070063
0.10533262	0.032185807	0.00048136534
0.10546306	0.032607998	0.00048435504
0.10559351	0.031764719	0.00047649846
0.10572395	0.032679822	0.00048233040
0.10585439	0.031880521	0.00047880650
0.10598484	0.032901863	0.00048310799
0.10611528	0.032006095	0.00047880740
0.10624572	0.032161426	0.00047696691
0.10637617	0.032774099	0.00048478798
0.10650661	0.032990807	0.00048400970
0.10663705	0.032589716	0.00047982042
0.10676750	0.032709749	0.00048176703
0.10689794	0.032856496	0.00048139896
0.10702838	0.031566548	0.00047221766
0.10715883	0.033053077	0.00048579742
0.10728927	0.032510351	0.00047671130
0.10741971	0.032797402	0.00048251510
0.10755016	0.032124299	0.00047597786
0.10768060	0.032493954	0.00047806090
0.10781104	0.032216397	0.00047723093
0.10794149	0.032256792	0.00047421770
0.10807193	0.033061691	0.00048325484
0.10820237	0.032235959	0.00047808059
0.10833281	0.032066227	0.00047507055
0.10846326	0.032872055	0.00049261867
0.10859370	0.031437046	0.00048604940
0.10872414	0.033257650	0.00050327006
0.10885459	0.032481998	0.00050144540
0.10898503	0.032460010	0.00049881985
0.10911547	0.032679250	0.00050796152
0.10924592	0.033261261	0.00051393600
0.10937636	0.033317214	0.00051132937
0.10950680	0.031772904	0.00050708794
0.10963725	0.031723989	0.00050727317
0.10976769	0.032394801	0.00051325400
0.10989813	0.032551960	0.00051755928
0.11002858	0.032899832	0.00051863801
0.11015902	0.032251356	0.00051774047
0.11028946	0.031612240	0.00051653173
0.11041991	0.032219671	0.00051832810
0.11055035	0.032272229	0.00052393363
0.11068079	0.031507511	0.00051724469
0.11081124	0.032169127	0.00052299471
0.11094168	0.032087249	0.00052620046
0.11107212	0.032365867	0.00052830623
0.11120257	0.031855816	0.00052846101
0.11133301	0.032051230	0.00052921205
0.11146345	0.032384654	0.00053174154
0.11159390	0.031934675	0.00053531107
0.11172434	0.032540197	0.00053683285
0.11185478	0.031666662	0.00053128194
0.11198523	0.032412021	0.00053808826
0.11211567	0.032071222	0.00053462934
0.11224611	0.032647440	0.00054100680
0.11237656	0.032826813	0.00054329958
0.11250700	0.031367081	0.00053232091
0.11263744	0.032544794	0.00054471779
0.11276788	0.032780896	0.00054619637
0.11289833	0.031547153	0.00054049948
0.11302877	0.032846655	0.00054936381
0.11315921	0.032496619	0.00054676231
0.11328966	0.032995978	0.00054780396
0.11342010	0.031126570	0.00052301575
0.11355054	0.031996586	0.00052519383
0.11368099	0.032501170	0.00052619910
0.11381143	0.032652397	0.00052095550
0.11394187	0.032309084	0.00052119746
0.11407232	0.032391863	0.00051649479
0.11420276	0.031762732	0.00051120140
0.11433320	0.033218392	0.00052141121
0.11446365	0.031530745	0.00050327876
0.11459409	0.032361614	0.00050940468
0.11472453	0.033134747	0.00051588772
0.11485498	0.032888944	0.00050935302
0.11498542	0.031620174	0.00050382851
0.11511586	0.031029062	0.00049726713
0.11524631	0.031587000	0.00049768219
0.11537675	0.032783274	0.00050743341
0.11550719	0.031995759	0.00049860312
0.11563764	0.031799082	0.00049846210
0.11576808	0.031886198	0.00049999958
0.11589852	0.031950782	0.00049459104
0.11602897	0.031689443	0.00049772520
0.11615941	0.032230561	0.00049830470
0.11628985	0.031507060	0.00049153637
0.11642030	0.032021184	0.00049704826
0.11655074	0.032495330	0.00049749927
0.11668118	0.032737724	0.00049898521
0.11681163	0.032509069	0.00050004326
0.11694207	0.032314918	0.00049355701
0.11707251	0.031958637	0.00049337275
0.11720295	0.032334428	0.00049292294
0.11733340	0.032099044	0.00049132618
0.11746384	0.032365666	0.00049479653
0.11759428	0.031822001	0.00048695036
0.11772473	0.032594503	0.00049255416
0.11785517	0.032533195	0.00049435032
0.11798561	0.031959287	0.00048478891
0.11811606	0.031768533	0.00048583799
0.11824650	0.033022867	0.00049410876
0.11837694	0.032344250	0.00048754391
0.11850739	0.032331571	0.00048765679
0.11863783	0.033063145	0.00049033219
0.11876827	0.032147912	0.00048340515
0.11889872	0.032779724	0.00048850717
0.11902916	0.031310039	0.00047572117
0.11915960	0.032211981	0.00048302300
0.11929005	0.031543211	0.00047542085
0.11942049	0.032192073	0.00048338775
0.11955093	0.031304206	0.00047331423
0.11968138	0.031639836	0.00047450953
0.11981182	0.031891820	0.00047728865
0.11994226	0.032558363	0.00048009250
0.12007271	0.032341721	0.00047660732
0.12020315	0.032130966	0.00047590711
0.12033359	0.031216601	0.00046987614
0.12046404	0.030883571	0.00046606884
0.12059448	0.032397732	0.00047568550
0.12072492	0.031704099	0.00046964594
0.12085537	0.031806941	0.00047091937
0.12098581	0.032548613	0.00047458521
0.12111625	0.031302435	0.00046588535
0.12124670	0.031994667	0.00047100589
0.12137714	0.031649708	0.00046614564
0.12150758	0.031769225	0.00046829081
0.12163802	0.032408998	0.00047093653
0.12176847	0.031727522	0.00046400021
0.12189891	0.031826809	0.00046757838
0.12202935	0.031789470	0.00046521499
0.12215980	0.032622651	0.00047045135
0.12229024	0.031653038	0.00046463323
0.12242068	0.032038307	0.00046261884
0.12255113	0.031229878	0.00045970176
0.12268157	0.032386434	0.00046663049
0.12281201	0.032346432	0.00046535740
0.12294246	0.031162999	0.00045885779
0.12307290	0.032670374	0.00046724909
0.12320334	0.032135284	0.00046353702
0.12333379	0.032304647	0.00046451972
0.12346423	0.031849365	0.00045994317
0.12359467	0.031369224	0.00045987619
0.12372512	0.032464480	0.00046592098
0.12385556	0.032583818	0.00046445739
0.12398600	0.032454641	0.00046698389
0.12411645	0.032913058	0.00046622294
0.12424689	0.032581706	0.00046559538
0.12437733	0.031767793	0.00046171193
0.12450778	0.031274989	0.00045526901
0.12463822	0.031831588	0.00046116600
0.12476866	0.031877449	0.00045860787
0.12489911	0.031563743	0.00045714987
0.12502955	0.032169636	0.00046293232
0.12515999	0.032120044	0.00045956406
0.12529044	0.031623699	0.00045680951
0.12542088	0.032186392	0.00046185508
0.12555132	0.031577908	0.00045415279
0.12568177	0.032967313	0.00046513358
0.12581221	0.031696895	0.00045670696
0.12594265	0.032143838	0.00045875884
0.12607309	0.031996454	0.00046043495
0.12620354	0.032591065	0.00046023537
0.12633398	0.032025291	0.00045813158
0.12646442	0.032089917	0.00046054536
0.12659487	0.032111307	0.00045668617
0.12672531	0.032426844	0.00046148505
0.12685575	0.032317520	0.00045849311
0.12698620	0.031061445	0.00045225340
0.12711664	0.032410286	0.00046047786
0.12724708	0.031380005	0.00045052050
0.12737753	0.031821664	0.00045810858
0.12750797	0.031792008	0.00045314101
0.12763841	0.031273034	0.00045052202
0.12776886	0.031457716	0.00045389439
0.12789930	0.031589567	0.00045059336
0.12802974	0.032336804	0.00045771350
0.12816019	0.031003234	0.00044888807
0.12829063	0.031854831	0.00045229950
0.12842107	0.032302196	0.00045645611
0.12855152	0.032010005	0.00045322174
0.12868196	0.031924540	0.00045441211
0.12881240	0.031685608	0.00045250560
0.12894285	0.031679917	0.00045088689
0.12907329	0.032039061	0.00045406043
0.12920373	0.031432739	0.00045150045
0.12933418	0.031047569	0.00044669688
0.12946462	0.031788768	0.00045198587
0.12959506	0.031758800	0.00045129316
0.12972551	0.031852264	0.00045080330
0.12985595	0.031859248	0.00045396122
0.12998639	0.031987623	0.00045061444
0.13011684	0.032055923	0.00045325920
0.13024728	0.032105862	0.00045338847
0.13037772	0.031845933	0.00045052580
0.13050816	0.031897887	0.00045025598
0.13063861	0.032020428	0.00045140705
0.13076905	0.031957964	0.00044959847
0.13089949	0.031327496	0.00044789366
0.13102994	0.032065935	0.00044957910
0.13116038	0.033013081	0.00045673028
0.13129082	0.031959518	0.00044980052
0.13142127	0.032154423	0.00045053030
0.13155171	0.032226520	0.00045224158
0.13168215	0.030984565	0.00044382142
0.13181260	0.032535747	0.00045269159
0.13194304	0.031635312	0.00044843339
0.13207348	0.032253490	0.00045102527
0.13220393	0.031631482	0.00044614496
0.13233437	0.032470096	0.00045249608
0.13246481	0.031486391	0.00044624062
0.13259526	0.031935856	0.00044892341
0.13272570	0.031369287	0.00044461260
0.13285614	0.030748691	0.00043971960
0.13298659	0.031708845	0.00044742228
0.13311703	0.031489578	0.00044397521
0.13324747	0.032248147	0.00044953804
0.13337792	0.031763106	0.00044518064
0.13350836	0.032228817	0.00045001660
0.13363880	0.031833694	0.00044685302
0.13376925	0.031000601	0.00043871557
0.13389969	0.032384568	0.00045018314
0.13403013	0.031748490	0.00044541487
0.13416058	0.031289472	0.00043963815
0.13429102	0.031740230	0.00044541968
0.13442146	0.031990494	0.00044494144
0.13455191	0.031044903	0.00043867252
0.13468235	0.031444907	0.00044479257
0.13481279	0.031904799	0.00044495375
0.13494323	0.032350482	0.00044942734
0.13507368	0.031685116	0.00044409869
0.13520412	0.031055087	0.00043650994
0.13533456	0.031365503	0.00044263989
0.13546501	0.031321007	0.00043922039
0.13559545	0.030942121	0.00043781447
0.13572589	0.031855729	0.00044487979
0.13585634	0.031001449	0.00043483601
0.13598678	0.031849619	0.00044394856
0.13611722	0.031727217	0.00044232626
0.13624767	0.031608506	0.00044005254
0.13637811	0.031490001	0.00044141443
0.13650855	0.032487362	0.00044588630
0.13663900	0.032021334	0.00044421728
0.13676944	0.031814756	0.00044246451
0.13689988	0.032059786	0.00044099746
0.13703033	0.031570978	0.00044035946
0.13716077	0.031672607	0.00044007607
0.13729121	0.031842082	0.00044033871
0.13742166	0.031466773	0.00043882805
0.13755210	0.031462463	0.00043726704
0.13768254	0.031968822	0.00044260812
0.13781299	0.031504775	0.00044009803
0.13794343	0.031879405	0.00043870193
0.13807387	0.031614997	0.00043945570
0.13820432	0.031347042	0.00043681892
0.13833476	0.031717335	0.00043826596
0.13846520	0.031829413	0.00044094653
0.13859565	0.031828980	0.00043841473
0.13872609	0.031962431	0.00043968420
0.13885653	0.032086296	0.00044126896
0.13898698	0.031665027	0.00043721967
0.13911742	0.031682625	0.00043612186
0.13924786	0.032148943	0.00044080125
0.13937830	0.032352646	0.00044218871
0.13950875	0.031454562	0.00043605051
0.13963919	0.031267882	0.00043457182
0.13976963	0.031139578	0.00043372241
0.13990008	0.031425217	0.00043593267
0.14003052	0.030844844	0.00043076823
0.14016096	0.031802450	0.00043993104
0.14029141	0.031878842	0.00043603210
0.14042185	0.031298369	0.00043375345
0.14055229	0.031401974	0.00043490610
0.14068274	0.031824294	0.00043510103
0.14081318	0.031469929	0.00043492085
0.14094362	0.031643264	0.00043469379
0.14107407	0.031746894	0.00043580080
0.14120451	0.031816623	0.00043678276
0.14133495	0.030940801	0.00042931498
0.14146540	0.032308009	0.00043870135
0.14159584	0.031290519	0.00043426075
0.14172628	0.031454085	0.00043181046
0.14185673	0.030886201	0.00043081524
0.14198717	0.031011728	0.00042929461
0.14211761	0.031505086	0.00043136799
0.14224806	0.031899369	0.00043632779
0.14237850	0.031714005	0.00043127583
0.14250894	0.031775228	0.00043372606
0.14263939	0.031676042	0.00043338195
0.14276983	0.031315100	0.00042877589
0.14290027	0.031148653	0.00043062079
0.14303072	0.031809732	0.00043169329
0.14316116	0.031772075	0.00043259496
0.14329160	0.031877909	0.00043458008
0.14342205	0.030648208	0.00042390229
0.14355249	0.031603999	0.00042941495
0.14368293	0.030361908	0.00042436196
0.14381337	0.031840130	0.00042926911
0.14394382	0.031680378	0.00043254791
0.14407426	0.030909829	0.00042388116
0.14420470	0.031228841	0.00042764394
0.14433515	0.031796499	0.00043263635
0.14446559	0.030668033	0.00042355396
0.14459603	0.030798186	0.00042379535
0.14472648	0.031739526	0.00043215629
0.14485692	0.031328624	0.00042631552
0.14498736	0.031463093	0.00042891516
0.14511781	0.031769679	0.00042819240
0.14524825	0.031062073	0.00042714621
0.14537869	0.031620074	0.00042920489
0.14550914	0.031970088	0.00042818721
0.14563958	0.031573410	0.00042879171
0.14577002	0.030948376	0.00042359768
0.14590047	0.032033367	0.00043055748
0.14603091	0.030750822	0.00042378543
0.14616135	0.031781278	0.00042772993
0.14629180	0.031705719	0.00042867814
0.14642224	0.031158707	0.00042807928
0.14655268	0.031447268	0.00042665649
0.14668313	0.031566343	0.00042701280
0.14681357	0.031477979	0.00042861841
0.14694401	0.031769261	0.00042724317
0.14707446	0.031037693	0.00042367711
0.14720490	0.031243769	0.00042386507
0.14733534	0.031185988	0.00042571633
0.14746579	0.031049085	0.00042483887
0.14759623	0.031870288	0.00042815164
0.14772667	0.030668303	0.00042060987
0.14785712	0.030765831	0.00042075206
0.14798756	0.031616462	0.00042766249
0.14811800	0.031345407	0.00042528919
0.14824844	0.030955969	0.00042205080
0.14837889	0.031112425	0.00042418391
0.14850933	0.031382280	0.00042537507
0.14863977	0.031111245	0.00041984994
0.14877022	0.030903801	0.00042257442
0.14890066	0.031629293	0.00042469463
0.14903110	0.030959670	0.00042118483
0.14916155	0.031034923	0.00042247788
0.14929199	0.031399893	0.00042267760
0.14942243	0.031091597	0.00042262352
0.14955288	0.031328750	0.00042406385
0.14968332	0.031132128	0.00042009270
0.14981376	0.031849376	0.00042689961
0.14994421	0.031131706	0.00041986007
0.15007465	0.031198648	0.00042207571
0.15020509	0.031426886	0.00042495571
0.15033554	0.031169243	0.00041996959
0.15046598	0.031366358	0.00042442834
0.15059642	0.032054147	0.00042669996
0.15072687	0.031240076	0.00042071887
0.15085731	0.030909299	0.00042026650
0.15098775	0.031677639	0.00042334230
0.15111820	0.031749724	0.00042619779
0.15124864	0.031687991	0.00042430977
0.15137908	0.032059610	0.00042425091
0.15150953	0.030870975	0.00042054090
0.15163997	0.031371303	0.00042075917
0.15177041	0.031441769	0.00042188496
0.15190086	0.031524688	0.00042314785
0.15203130	0.031521430	0.00042050030
0.15216174	0.030791510	0.00041759528
0.15229219	0.031577348	0.00042265259
0.15242263	0.031205489	0.00041920742
0.15255307	0.031115558	0.00041999740
0.15268351	0.030770910	0.00041618629
0.15281396	0.031730459	0.00042119090
0.15294440	0.030950877	0.00041762113
0.15307484	0.031075718	0.00041719256
0.15320529	0.031589153	0.00042073569
0.15333573	0.031272523	0.00041955411
0.15346617	0.031617762	0.00042003560
0.15359662	0.030863708	0.00041642631
0.15372706	0.031531779	0.00041956551
0.15385750	0.030948674	0.00041518999
0.15398795	0.031479000	0.00041928913
0.15411839	0.031001182	0.00041607752
0.15424883	0.031216856	0.00041630634
0.15437928	0.031370051	0.00041783194
0.15450972	0.032230571	0.00042255931
0.15464016	0.031070618	0.00041603307
0.15477061	0.030928588	0.00041519666
0.15490105	0.031122455	0.00041415190
0.15503149	0.030739787	0.00041354607
0.15516194	0.030809987	0.00041389862
0.15529238	0.030745268	0.00041393437
0.15542282	0.031272340	0.00041637058
0.15555327	0.031103535	0.00041577048
0.15568371	0.031258668	0.00041622332
0.15581415	0.031649873	0.00041877435
0.15594460	0.030953268	0.00041378554
0.15607504	0.031396660	0.00041520428
0.15620548	0.031195053	0.00041522497
0.15633593	0.031652896	0.00041660917
0.15646637	0.030980592	0.00041299378
0.15659681	0.030605234	0.00041247150
0.15672726	0.031428284	0.00041457321
0.15685770	0.031057433	0.00041397346
0.15698814	0.031497644	0.00041563462
0.15711858	0.031792904	0.00041720033
0.15724903	0.030888838	0.00041313654
0.15737947	0.031445249	0.00041473200
0.15750991	0.031589758	0.00041446233
0.15764036	0.031602698	0.00041630231
0.15777080	0.031357995	0.00041395908
0.15790124	0.031888239	0.00041534172
0.15803169	0.030687635	0.00040984961
0.15816213	0.030751710	0.00040997703
0.15829257	0.031541538	0.00041471492
0.15842302	0.030932971	0.00041226485
0.15855346	0.031588804	0.00041390123
0.15868390	0.031200561	0.00041294552
0.15881435	0.030877595	0.00041211670
0.15894479	0.031581401	0.00041525540
0.15907523	0.030944960	0.00040999234
0.15920568	0.031187701	0.00041149479
0.15933612	0.031305985	0.00041293355
0.15946656	0.031119810	0.00041044381
0.15959701	0.031721166	0.00041412022
0.15972745	0.031121266	0.00041173387
0.15985789	0.031006324	0.00041076284
0.15998834	0.031201811	0.00040974346
0.16011878	0.030526755	0.00040776565
0.16024922	0.030840973	0.00040770284
0.16037967	0.031059633	0.00041095028
0.16051011	0.031131139	0.00041002780
0.16064055	0.031036274	0.00040877201
0.16077100	0.030865060	0.00040806095
0.16090144	0.030611478	0.00040975063
0.16103188	0.031226091	0.00040861698
0.16116233	0.031938599	0.00041394364
0.16129277	0.031228509	0.00040950632
0.16142321	0.030809181	0.00040688588
0.16155365	0.031255813	0.00040974141
0.16168410	0.030413488	0.00040428047
0.16181454	0.030650476	0.00040594546
0.16194498	0.030811259	0.00040594404
0.16207543	0.030605985	0.00040500647
0.16220587	0.031094396	0.00040673616
0.16233631	0.031808240	0.00041116975
0.16246676	0.030569723	0.00040621164
0.16259720	0.030914568	0.00040663666
0.16272764	0.031582605	0.00040900680
0.16285809	0.031397505	0.00040978481
0.16298853	0.030909517	0.00040677060
0.16311897	0.031517331	0.00040908071
0.16324942	0.030827726	0.00040680780
0.16337986	0.031079696	0.00040582533
0.16351030	0.030580482	0.00040438189
0.16364075	0.031702963	0.00041153629
0.16377119	0.030365407	0.00040000238
0.16390163	0.030528792	0.00040401822
0.16403208	0.031387900	0.00040860958
0.16416252	0.030955789	0.00040540743
0.16429296	0.031832880	0.00041208603
0.16442341	0.031170030	0.00040417921
0.16455385	0.030570500	0.00040290206
0.16468429	0.030807334	0.00040419573
0.16481474	0.030927073	0.00040224544
0.16494518	0.030444142	0.00040301744
0.16507562	0.030397029	0.00040018135
0.16520607	0.031044309	0.00040485708
0.16533651	0.031955444	0.00041118525
0.16546695	0.031653019	0.00040743395
0.16559740	0.030619712	0.00040414821
0.16572784	0.030649736	0.00040141399
0.16585828	0.030331496	0.00039957456
0.16598872	0.031397675	0.00040750865
0.16611917	0.031174424	0.00040499951
0.16624961	0.030853627	0.00040269613
0.16638005	0.031389946	0.00040672629
0.16651050	0.031548293	0.00040558520
0.16664094	0.031194028	0.00040519485
0.16677138	0.031476846	0.00040573045
0.16690183	0.030578994	0.00039977984
0.16703227	0.031533223	0.00040736707
0.16716271	0.030969144	0.00040095195
0.16729316	0.030225556	0.00039907839
0.16742360	0.031126111	0.00040449046
0.16755404	0.031517514	0.00040525454
0.16768449	0.031064249	0.00040209593
0.16781493	0.031140969	0.00040169602
0.16794537	0.030728451	0.00040019426
0.16807582	0.030454873	0.00040004423
0.16820626	0.031589868	0.00040473070
0.16833670	0.030900426	0.00040112048
0.16846715	0.031092100	0.00040215551
0.16859759	0.030534538	0.00039727226
0.16872803	0.031561833	0.00040525197
0.16885848	0.030966428	0.00040029401
0.16898892	0.030695527	0.00039941511
0.16911936	0.031768957	0.00040678518
0.16924981	0.030712852	0.00039915374
0.16938025	0.031143302	0.00040099869
0.16951069	0.030595004	0.00039897290
0.16964114	0.030680821	0.00039934504
0.16977158	0.030868925	0.00039948412
0.16990202	0.031070542	0.00039970926
0.17003247	0.030707575	0.00039749402
0.17016291	0.030790738	0.00039873006
0.17029335	0.030885919	0.00039775813
0.17042379	0.031116351	0.00040113652
0.17055424	0.031348114	0.00040125585
0.17068468	0.030936654	0.00039817134
0.17081512	0.030537838	0.00039664750
0.17094557	0.030823106	0.00039652791
0.17107601	0.030703152	0.00039893677
0.17120645	0.030917596	0.00040011033
0.17133690	0.030859519	0.00039851078
0.17146734	0.030454075	0.00039483796
0.17159778	0.030449370	0.00039472754
0.17172823	0.030937618	0.00039793547
0.17185867	0.030565728	0.00039641821
0.17198911	0.031051715	0.00039601141
0.17211956	0.030307219	0.00039446248
0.17225000	0.030924710	0.00039697886
0.17238044	0.031120921	0.00039741639
0.17251089	0.031054609	0.00039868714
0.17264133	0.031511231	0.00039920561
0.17277177	0.030156940	0.00039284509
0.17290222	0.030608373	0.00039609937
0.17303266	0.031035179	0.00039535737
0.17316310	0.030618235	0.00039573679
0.17329355	0.031337943	0.00039961832
0.17342399	0.030883092	0.00039508092
0.17355443	0.030665101	0.00039471445
0.17368488	0.030459337	0.00039129124
0.17381532	0.030504697	0.00039497674
0.17394576	0.031286537	0.00039959929
0.17407621	0.030327142	0.00039088788
0.17420665	0.030596219	0.00039406099
0.17433709	0.030475949	0.00039359808
0.17446753	0.030630508	0.00039408915
0.17459798	0.030775695	0.00039445667
0.17472842	0.030647692	0.00039317375
0.17485886	0.030468189	0.00039446262
0.17498931	0.030677512	0.00039365261
0.17511975	0.031050960	0.00039343281
0.17525019	0.029967119	0.00038879623
0.17538064	0.030256309	0.00039148591
0.17551108	0.030843742	0.00039458550
0.17564152	0.031327327	0.00039595605
0.17577197	0.030657293	0.00039292690
0.17590241	0.030347365	0.00039138562
0.17603285	0.030647951	0.00039259269
0.17616330	0.030843580	0.00039249750
0.17629374	0.030711505	0.00039302805
0.17642418	0.030725488	0.00039184918
0.17655463	0.029811773	0.00038744202
0.17668507	0.030821097	0.00039352633
0.17681551	0.030732490	0.00039121500
0.17694596	0.030040413	0.00038844912
0.17707640	0.030693682	0.00039110591
0.17720684	0.031116483	0.00039304660
0.17733729	0.031428913	0.00039679762
0.17746773	0.031479390	0.00039468396
0.17759817	0.031198672	0.00039413474
0.17772862	0.030531733	0.00039090937
0.17785906	0.030901541	0.00039057685
0.17798950	0.031343454	0.00039391896
0.17811995	0.030650353	0.00039047339
0.17825039	0.030885031	0.00039152543
0.17838083	0.031532744	0.00039704378
0.17851128	0.030446746	0.00038784033
0.17864172	0.030477189	0.00038906815
0.17877216	0.031131937	0.00039286234
0.17890260	0.030717340	0.00038960476
0.17903305	0.031535353	0.00039550988
0.17916349	0.030547436	0.00038821733
0.17929393	0.030504240	0.00038846028
0.17942438	0.030660163	0.00038930279
0.17955482	0.030883860	0.00038968655
0.17968526	0.030208871	0.00038723440
0.17981571	0.030492138	0.00038951099
0.17994615	0.030690310	0.00038754910
0.18007659	0.030977380	0.00039293082
0.18020704	0.030921992	0.00038967752
0.18033748	0.030617035	0.00038855872
0.18046792	0.030660679	0.00038947502
0.18059837	0.030241759	0.00038575795
0.18072881	0.030014223	0.00038396566
0.18085925	0.030702941	0.00038826935
0.18098970	0.031300578	0.00039061739
0.18112014	0.030473385	0.00038948753
0.18125058	0.030472953	0.00038678052
0.18138103	0.030565089	0.00038742539
0.18151147	0.030772158	0.00038885037
0.18164191	0.030385883	0.00038541031
0.18177236	0.030393778	0.00038598957
0.18190280	0.030897582	0.00038857963
0.18203324	0.030874794	0.00038677407
0.18216369	0.030212898	0.00039347430
0.18229413	0.030949444	0.00039766579
0.18242457	0.031235173	0.00040440994
0.18255502	0.031394942	0.00040791773
0.18268546	0.030793834	0.00040428516
0.18281590	0.030176232	0.00040250936
0.18294635	0.030328221	0.00040502797
0.18307679	0.030558581	0.00040904011
0.18320723	0.030768084	0.00041331831
0.18333767	0.030776507	0.00041049868
0.18346812	0.030941025	0.00041653681
0.18359856	0.029979063	0.00041033285
0.18372900	0.031092092	0.00041659152
0.18385945	0.030632208	0.00041776015
0.18398989	0.031548190	0.00042114936
0.18412033	0.030499199	0.00041835394
0.18425078	0.030293417	0.00041949178
0.18438122	0.030071981	0.00041707368
0.18451166	0.030852511	0.00042297114
0.18464211	0.031553216	0.00042920490
0.18477255	0.030263485	0.00042284450
0.18490299	0.030213406	0.00042447493
0.18503344	0.030696590	0.00042373389
0.18516388	0.030612176	0.00042822368
0.18529432	0.031059078	0.00043085095
0.18542477	0.031121339	0.00043191521
0.18555521	0.030780432	0.00043176011
0.18568565	0.031339551	0.00043356595
0.18581610	0.030486693	0.00042990672
0.18594654	0.030981032	0.00043374046
0.18607698	0.030344740	0.00043017808
0.18620743	0.030180165	0.00043178294
0.18633787	0.029532962	0.00042905408
0.18646831	0.030023285	0.00042851765
0.18659876	0.030761230	0.00043687718
0.18672920	0.031142580	0.00044030636
0.18685964	0.030964980	0.00043929698
0.18699009	0.031241292	0.00044199026
0.18712053	0.030526049	0.00042697966
0.18725097	0.030495237	0.00042408837
0.18738142	0.030491042	0.00042066778
0.18751186	0.030553445	0.00041899627
0.18764230	0.029886564	0.00041497262
0.18777274	0.030589668	0.00041641402
0.18790319	0.030371417	0.00041311878
0.18803363	0.029596984	0.00040873249
0.18816407	0.031015917	0.00041231385
0.18829452	0.030194511	0.00040925360
0.18842496	0.030164878	0.00040815332
0.18855540	0.030239235	0.00040586039
0.18868585	0.030372138	0.00040764715
0.18881629	0.031667705	0.00041108172
0.18894673	0.029911379	0.00040189511
0.18907718	0.030151651	0.00040264535
0.18920762	0.030825479	0.00040551628
0.18933806	0.030966617	0.00040427608
0.18946851	0.029965983	0.00039798078
0.18959895	0.030600222	0.00040166754
0.18972939	0.029895095	0.00039632384
0.18985984	0.030047707	0.00039544151
0.18999028	0.031062188	0.00040257038
0.19012072	0.030739350	0.00040085098
0.19025117	0.030679640	0.00039639203
0.19038161	0.030778002	0.00039883680
0.19051205	0.030562846	0.00039575129
0.19064250	0.029957977	0.00039180099
0.19077294	0.029863496	0.00039246208
0.19090338	0.030263714	0.00039247770
0.19103383	0.030757703	0.00039523349
0.19116427	0.030746874	0.00039401353
0.19129471	0.030042307	0.00038883503
0.19142516	0.030198393	0.00039178614
0.19155560	0.030955965	0.00039175453
0.19168604	0.030264019	0.00038899830
0.19181649	0.030537300	0.00039118358
0.19194693	0.031005464	0.00039194527
0.19207737	0.031049371	0.00039262103
0.19220781	0.030740582	0.00038883940
0.19233826	0.030638673	0.00038901729
0.19246870	0.030729628	0.00038974365
0.19259914	0.030484720	0.00038530286
0.19272959	0.031184743	0.00039167318
0.19286003	0.029757863	0.00038217625
0.19299047	0.030506492	0.00038415836
0.19312092	0.030211002	0.00038246536
0.19325136	0.030938403	0.00038844766
0.19338180	0.030645288	0.00038598882
0.19351225	0.030603081	0.00038725228
0.19364269	0.030372026	0.00038301303
0.19377313	0.030064780	0.00038358555
0.19390358	0.030381045	0.00038437668
0.19403402	0.030794069	0.00038535749
0.19416446	0.030692715	0.00038633764
0.19429491	0.030144972	0.00038147120
0.19442535	0.030082104	0.00038098236
0.19455579	0.030373177	0.00038383368
0.19468624	0.030774833	0.00038374745
0.19481668	0.030782342	0.00038644531
0.19494712	0.030823127	0.00038557772
0.19507757	0.030274925	0.00038164944
0.19520801	0.030181486	0.00038094357
0.19533845	0.030432115	0.00038164631
0.19546890	0.030043005	0.00038081351
0.19559934	0.031128936	0.00038753023
0.19572978	0.030141310	0.00037983615
0.19586023	0.030109658	0.00038088732
0.19599067	0.030541042	0.00038300075
0.19612111	0.030757825	0.00038227797
0.19625156	0.030437210	0.00038421964
0.19638200	0.030431229	0.00038002060
0.19651244	0.029812798	0.00037908471
0.19664288	0.031057237	0.00038493851
0.19677333	0.030908788	0.00038189618
0.19690377	0.030696619	0.00038246760
0.19703421	0.031018440	0.00038350623
0.19716466	0.030298827	0.00038041200
0.19729510	0.030159253	0.00037957085
0.19742554	0.030553689	0.00037987205
0.19755599	0.030304256	0.00038030990
0.19768643	0.030521027	0.00038165829
0.19781687	0.030065272	0.00037697320
0.19794732	0.030542158	0.00038097142
0.19807776	0.030895676	0.00038056694
0.19820820	0.030775830	0.00038122824
0.19833865	0.030340965	0.00037963198
0.19846909	0.030536148	0.00037851236
0.19859953	0.030258338	0.00037878138
0.19872998	0.030663998	0.00038004557
0.19886042	0.030294298	0.00037620300
0.19899086	0.030060905	0.00037720151
0.19912131	0.029958377	0.00037506606
0.19925175	0.030897546	0.00038222550
0.19938219	0.030187689	0.00037713400
0.19951264	0.029876069	0.00037335000
0.19964308	0.030123256	0.00037592987
0.19977352	0.029707908	0.00037389242
0.19990397	0.030691072	0.00037907409
0.20003441	0.030623329	0.00037944912
0.20016485	0.030582430	0.00037682488
0.20029530	0.030750409	0.00037923131
0.20042574	0.030030227	0.00037546877
0.20055618	0.030366261	0.00037638509
0.20068663	0.030172167	0.00037597775
0.20081707	0.030870916	0.00037850132
0.20094751	0.030325668	0.00037650254
0.20107795	0.030446546	0.00037784678
0.20120840	0.030522288	0.00037562132
0.20133884	0.030145554	0.00037630342
0.20146928	0.030506104	0.00037747508
0.20159973	0.030070013	0.00037418970
0.20173017	0.029929104	0.00037314194
0.20186061	0.030522806	0.00037550555
0.20199106	0.030461501	0.00037663525
0.20212150	0.030628307	0.00037765917
0.20225194	0.030471583	0.00037502413
0.20238239	0.030112594	0.00037368432
0.20251283	0.030250522	0.00037400846
0.20264327	0.029980425	0.00037240174
0.20277372	0.030714122	0.00037824348
0.20290416	0.030657610	0.00037690585
0.20303460	0.030306498	0.00037412109
0.20316505	0.029939389	0.00037172585
0.20329549	0.029819344	0.00037059126
0.20342593	0.030494431	0.00037521670
0.20355638	0.030559436	0.00037503943
0.20368682	0.030034869	0.00037121203
0.20381726	0.030376201	0.00037438882
0.20394771	0.031040475	0.00037457250
0.20407815	0.030029364	0.00037212740
0.20420859	0.029874100	0.00037045729
0.20433904	0.029600584	0.00036734028
0.20446948	0.029533226	0.00036792493
0.20459992	0.029711983	0.00036842419
0.20473037	0.030279265	0.00036982576
0.20486081	0.030948720	0.00037519029
0.20499125	0.029989926	0.00036917068
0.20512170	0.030142733	0.00037162567
0.20525214	0.029782174	0.00036866671
0.20538258	0.030245149	0.00037009986
0.20551302	0.030037231	0.00036955099
0.20564347	0.030790696	0.00037313571
0.20577391	0.029690439	0.00036763888
0.20590435	0.029994967	0.00036984713
0.20603480	0.030208178	0.00036912795
0.20616524	0.030607043	0.00037138781
0.20629568	0.029873906	0.00036815971
0.20642613	0.029773285	0.00036696885
0.20655657	0.030023658	0.00036987875
0.20668701	0.030158494	0.00036809882
0.20681746	0.030749330	0.00037262933
0.20694790	0.030583272	0.00037256577
0.20707834	0.029525199	0.00036553962
0.20720879	0.029846018	0.00036826786
0.20733923	0.030245898	0.00036874608
0.20746967	0.029751727	0.00036584741
0.20760012	0.029618646	0.00036732571
0.20773056	0.030428775	0.00036748054
0.20786100	0.030381770	0.00037163001
0.20799145	0.030570717	0.00037067835
0.20812189	0.030110893	0.00036761923
0.20825233	0.029838400	0.00036603396
0.20838278	0.030248062	0.00036868531
0.20851322	0.030256311	0.00036798219
0.20864366	0.029785586	0.00036758535
0.20877411	0.030136817	0.00036688238
0.20890455	0.030134607	0.00036780965
0.20903499	0.029877070	0.00036581567
0.20916544	0.029890599	0.00036614523
0.20929588	0.030182252	0.00036890752
0.20942632	0.030526554	0.00036749125
0.20955677	0.030014810	0.00036756264
0.20968721	0.029882580	0.00036585137
0.20981765	0.030232623	0.00036625860
0.20994809	0.029955455	0.00036642307
0.21007854	0.030152975	0.00036693302
0.21020898	0.030546142	0.00036851846
0.21033942	0.030500528	0.00036867574
0.21046987	0.030171386	0.00036564571
0.21060031	0.030363976	0.00036831159
0.21073075	0.030132317	0.00036667290
0.21086120	0.030272401	0.00036779067
0.21099164	0.030565858	0.00036824236
0.21112208	0.030392345	0.00036680623
0.21125253	0.029808268	0.00036329414
0.21138297	0.030303444	0.00036918852
0.21151341	0.030664574	0.00036789684
0.21164386	0.030832835	0.00037037508
0.21177430	0.030166571	0.00036560937
0.21190474	0.029847389	0.00036481731
0.21203519	0.029734923	0.00036392946
0.21216563	0.030255226	0.00036491887
0.21229607	0.030401570	0.00036655556
0.21242652	0.029840361	0.00036474756
0.21255696	0.029911329	0.00036235272
0.21268740	0.030366504	0.00036699600
0.21281785	0.029636749	0.00036101117
0.21294829	0.030596821	0.00036812068
0.21307873	0.030383298	0.00036628100
0.21320918	0.030439536	0.00036562101
0.21333962	0.029417803	0.00036071402
0.21347006	0.030139496	0.00036699928
0.21360051	0.029620581	0.00035991546
0.21373095	0.029554584	0.00036159598
0.21386139	0.030048821	0.00036235036
0.21399184	0.029881364	0.00036165871
0.21412228	0.030418302	0.00036638997
0.21425272	0.029875993	0.00036117561
0.21438316	0.029956901	0.00036236091
0.21451361	0.030026310	0.00036447774
0.21464405	0.029870366	0.00036012247
0.21477449	0.030371367	0.00036409603
0.21490494	0.030297112	0.00036496589
0.21503538	0.029758302	0.00036133645
0.21516582	0.030025458	0.00036334955
0.21529627	0.030424242	0.00036217560
0.21542671	0.029808465	0.00036081411
0.21555715	0.029536313	0.00035930476
0.21568760	0.030817384	0.00036656334
0.21581804	0.029362850	0.00035816696
0.21594848	0.030117237	0.00036199334
0.21607893	0.029637193	0.00035940445
0.21620937	0.029723774	0.00036037471
0.21633981	0.029827113	0.00035956072
0.21647026	0.029967884	0.00036194847
0.21660070	0.030137581	0.00036230400
0.21673114	0.029601285	0.00035849542
0.21686159	0.030215287	0.00036141994
0.21699203	0.029584607	0.00035785815
0.21712247	0.030167274	0.00036171967
0.21725292	0.029775751	0.00036155586
0.21738336	0.029634614	0.00035710398
0.21751380	0.030129858	0.00036044800
0.21764425	0.029937780	0.00036020386
0.21777469	0.029906154	0.00036148176
0.21790513	0.030226799	0.00036267214
0.21803558	0.029187034	0.00035524235
0.21816602	0.030132418	0.00036176131
0.21829646	0.030131498	0.00036043876
0.21842691	0.030221298	0.00036028223
0.21855735	0.029830702	0.00035931132
0.21868779	0.029948386	0.00035956608
0.21881823	0.029696359	0.00035771833
0.21894868	0.028993125	0.00035443613
0.21907912	0.030224878	0.00035876830
0.21920956	0.029740017	0.00035840891
0.21934001	0.029655616	0.00035726024
0.21947045	0.029678341	0.00035716155
0.21960089	0.029588827	0.00035605109
0.21973134	0.030163129	0.00035846930
0.21986178	0.029793844	0.00035724986
0.21999222	0.030058570	0.00036016560
0.22012267	0.029383861	0.00035406914
0.22025311	0.029777183	0.00035842270
0.22038355	0.029619719	0.00035447373
0.22051400	0.030238606	0.00035956273
0.22064444	0.029329454	0.00035535660
0.22077488	0.029829666	0.00035715968
0.22090533	0.030345194	0.00036107516
0.22103577	0.030154467	0.00035798776
0.22116621	0.029636442	0.00035400489
0.22129666	0.030288966	0.00035920058
0.22142710	0.030174831	0.00035899966
0.22155754	0.029706120	0.00035598131
0.22168799	0.030041549	0.00035749197
0.22181843	0.029225877	0.00035113749
0.22194887	0.029576391	0.00035560722
0.22207932	0.030303892	0.00035801592
0.22220976	0.029855663	0.00035564087
0.22234020	0.029863578	0.00035646562
0.22247065	0.029651208	0.00035396363
0.22260109	0.029763516	0.00035598230
0.22273153	0.029861446	0.00035649249
0.22286198	0.030223171	0.00035588947
0.22299242	0.029614440	0.00035587732
0.22312286	0.028945067	0.00035026265
0.22325330	0.029523948	0.00035316596
0.22338375	0.030201550	0.00035761012
0.22351419	0.030079121	0.00035671051
0.22364463	0.029540017	0.00035269188
0.22377508	0.029881788	0.00035648131
0.22390552	0.030197067	0.00035544759
0.22403596	0.030149733	0.00035731380
0.22416641	0.030410513	0.00035773887
0.22429685	0.029550305	0.00035328944
0.22442729	0.030063645	0.00035612260
0.22455774	0.030309505	0.00035517658
0.22468818	0.029508838	0.00035205024
0.22481862	0.030301903	0.00035637199
0.22494907	0.030023939	0.00035466561
0.22507951	0.029678855	0.00035289412
0.22520995	0.029719023	0.00035319771
0.22534040	0.029951150	0.00035318935
0.22547084	0.029651646	0.00035350649
0.22560128	0.030026515	0.00035345233
0.22573173	0.030015723	0.00035510988
0.22586217	0.029375753	0.00035105658
0.22599261	0.029766084	0.00035209974
0.22612306	0.029694693	0.00035217134
0.22625350	0.029528539	0.00035016270
0.22638394	0.029076328	0.00034855750
0.22651439	0.029235435	0.00035111875
0.22664483	0.029628700	0.00035085352
0.22677527	0.029526908	0.00035108697
0.22690572	0.029646109	0.00035099018
0.22703616	0.029577731	0.00035241109
0.22716660	0.029286543	0.00035071297
0.22729705	0.029099767	0.00034779697
0.22742749	0.029486362	0.00035000896
0.22755793	0.030011311	0.00035350890
0.22768837	0.029623958	0.00034971321
0.22781882	0.029676021	0.00035173756
0.22794926	0.029278208	0.00034852047
0.22807970	0.029389649	0.00035026190
0.22821015	0.029089188	0.00034848677
0.22834059	0.029441380	0.00034873894
0.22847103	0.029248898	0.00034952263
0.22860148	0.029193814	0.00034841942
0.22873192	0.030204621	0.00035420120
0.22886236	0.029517227	0.00035004023
0.22899281	0.030245791	0.00035321227
0.22912325	0.029812141	0.00035137852
0.22925369	0.029757787	0.00035278531
0.22938414	0.029322615	0.00034756886
0.22951458	0.030429173	0.00035589496
0.22964502	0.029572435	0.00034775397
0.22977547	0.029756521	0.00034992616
0.22990591	0.029984293	0.00035129922
0.23003635	0.029338657	0.00034724542
0.23016680	0.029840797	0.00035083047
0.23029724	0.029337063	0.00034918037
0.23042768	0.029847738	0.00034838967
0.23055813	0.029122968	0.00034671996
0.23068857	0.029366545	0.00035257193
0.23081901	0.029314509	0.00035666499
0.23094946	0.029177197	0.00035788467
0.23107990	0.029981099	0.00036109277
0.23121034	0.029176779	0.00036101890
0.23134079	0.029728819	0.00036608884
0.23147123	0.029787172	0.00036556358
0.23160167	0.029221378	0.00036576711
0.23173212	0.029287063	0.00036679159
0.23186256	0.029561818	0.00036858110
0.23199300	0.029377568	0.00037024484
0.23212344	0.029369595	0.00036892693
0.23225389	0.029771694	0.00037538874
0.23238433	0.029285597	0.00037207068
0.23251477	0.029760541	0.00037393538
0.23264522	0.029630593	0.00037605178
0.23277566	0.029747304	0.00037693095
0.23290610	0.029330625	0.00037576493
0.23303655	0.029290895	0.00037917817
0.23316699	0.029525030	0.00037685198
0.23329743	0.029940779	0.00038163295
0.23342788	0.029389384	0.00037678769
0.23355832	0.030550269	0.00038499070
0.23368876	0.030072186	0.00038199235
0.23381921	0.029628605	0.00037826436
0.23394965	0.029830929	0.00037865721
0.23408009	0.029726748	0.00037971908
0.23421054	0.029559667	0.00037680187
0.23434098	0.029757357	0.00038231210
0.23447142	0.029486286	0.00037806581
0.23460187	0.029099393	0.00037797303
0.23473231	0.029584681	0.00038101223
0.23486275	0.029135212	0.00037659421
0.23499320	0.029324824	0.00037980592
0.23512364	0.029145391	0.00038036702
0.23525408	0.029084922	0.00037805517
0.23538453	0.029238376	0.00037881542
0.23551497	0.029199200	0.00037800039
0.23564541	0.029347670	0.00038104403
0.23577586	0.028770478	0.00037957498
0.23590630	0.029793053	0.00038125351
0.23603674	0.030480758	0.00038886091
0.23616719	0.029922799	0.00038260031
0.23629763	0.029447304	0.00038140520
0.23642807	0.029555788	0.00038422500
0.23655851	0.030226469	0.00038768571
0.23668896	0.029732724	0.00038422131
0.23681940	0.029373904	0.00038334557
0.23694984	0.028913243	0.00037774057
0.23708029	0.029428285	0.00038440855
0.23721073	0.029095509	0.00038029183
0.23734117	0.029685019	0.00038762638
0.23747162	0.029150590	0.00038217062
0.23760206	0.029457921	0.00038308653
0.23773250	0.029516100	0.00038508317
0.23786295	0.029273979	0.00038467838
0.23799339	0.029417944	0.00038359633
0.23812383	0.029481994	0.00038631023
0.23825428	0.029301405	0.00038254234
0.23838472	0.028834171	0.00038135506
0.23851516	0.029968407	0.00038942709
0.23864561	0.029100091	0.00038309710
0.23877605	0.029781625	0.00038970427
0.23890649	0.029062030	0.00038243301
0.23903694	0.029882196	0.00038891234
0.23916738	0.029516720	0.00038721301
0.23929782	0.029454427	0.00038774199
0.23942827	0.028488112	0.00038128299
0.23955871	0.029130662	0.00038713447
0.23968915	0.028355584	0.00037829145
0.23981960	0.029480373	0.00038978408
0.23995004	0.028777593	0.00038279244
0.24008048	0.029348633	0.00038749101
0.24021093	0.029172748	0.00038804368
0.24034137	0.029957331	0.00038906815
0.24047181	0.029085864	0.00038452241
0.24060226	0.029123965	0.00038734048
0.24073270	0.029903088	0.00038958205
0.24086314	0.029042479	0.00038762402
0.24099358	0.029556567	0.00038775314
0.24112403	0.029913556	0.00039097789
0.24125447	0.029558446	0.00039032994
0.24138491	0.029666167	0.00038881464
0.24151536	0.029171778	0.00038762479
0.24164580	0.028917157	0.00038601080
0.24177624	0.028936998	0.00038534595
0.24190669	0.028719061	0.00038640019
0.24203713	0.029490469	0.00038970307
0.24216757	0.029309543	0.00038995663
0.24229802	0.029315851	0.00039057604
0.24242846	0.028937757	0.00038607159
0.24255890	0.029248902	0.00038823676
0.24268935	0.028873228	0.00038562387
0.24281979	0.029600225	0.00039212433
0.24295023	0.029392636	0.00039148363
0.24308068	0.029759303	0.00039151130
0.24321112	0.029370724	0.00038986308
0.24334156	0.029640667	0.00039436989
0.24347201	0.029572816	0.00038945973
0.24360245	0.029121263	0.00039215276
0.24373289	0.029302867	0.00038953845
0.24386334	0.028819538	0.00038932787
0.24399378	0.029605875	0.00039255598
0.24412422	0.029660786	0.00039232352
0.24425467	0.029833367	0.00039416323
0.24438511	0.029809610	0.00039564446
0.24451555	0.029258263	0.00039149066
0.24464600	0.029808441	0.00039397363
0.24477644	0.029310353	0.00039015473
0.24490688	0.029080068	0.00039166545
0.24503733	0.029290666	0.00039378663
0.24516777	0.029388659	0.00039054636
0.24529821	0.029205995	0.00039348905
0.24542865	0.029116954	0.00039067383
0.24555910	0.028834536	0.00039038429
0.24568954	0.029895622	0.00039648344
0.24581998	0.029541861	0.00039240870
0.24595043	0.029537572	0.00039524262
0.24608087	0.029288278	0.00039280765
0.24621131	0.029507264	0.00039061512
0.24634176	0.029328102	0.00039419358
0.24647220	0.029343907	0.00039247581
0.24660264	0.028768755	0.00039178529
0.24673309	0.028708610	0.00038948383
0.24686353	0.029508431	0.00039452831
0.24699397	0.029472931	0.00039436557
0.24712442	0.029280821	0.00039504475
0.24725486	0.028997642	0.00038882836
0.24738530	0.029378519	0.00039591023
0.24751575	0.029453829	0.00039368217
0.24764619	0.028661130	0.00039084179
0.24777663	0.028770117	0.00039196663
0.24790708	0.028843373	0.00038999454
0.24803752	0.030432224	0.00040180942
0.24816796	0.029104023	0.00039300670
0.24829841	0.029171125	0.00039165692
0.24842885	0.029418272	0.00039664753
0.24855929	0.029627450	0.00039483477
0.24868974	0.029323092	0.00039751901
0.24882018	0.029430884	0.00039641342
0.24895062	0.029526838	0.00039317315
0.24908107	0.028720728	0.00039261790
0.24921151	0.028845719	0.00039134522
0.24934195	0.029871349	0.00039858945
0.24947240	0.029264930	0.00039598375
0.24960284	0.029133270	0.00039494830
0.24973328	0.029167616	0.00039360386
0.24986372	0.029131782	0.00039623923
0.24999417	0.029001638	0.00039335469
0.25012461	0.028441459	0.00039311456
0.25025505	0.028750642	0.00039112571
0.25038550	0.029232234	0.00039436828
0.25051594	0.029692884	0.00039976267
0.25064638	0.029030136	0.00039455800
0.25077683	0.029373898	0.00039752938
0.25090727	0.028104281	0.00039200659
0.25103771	0.029553760	0.00039643754
0.25116816	0.029792502	0.00039992517
0.25129860	0.030543690	0.00040347064
0.25142904	0.029222735	0.00039709628
0.25155949	0.029425391	0.00039868083
0.25168993	0.029155658	0.00039401130
0.25182037	0.029048677	0.00039357909
0.25195082	0.029902838	0.00040002414
0.25208126	0.028972102	0.00039560880
0.25221170	0.029309895	0.00039814174
0.25234215	0.028806310	0.00039251227
0.25247259	0.028909631	0.00039453175
0.25260303	0.028690369	0.00039602330
0.25273348	0.029515685	0.00039605033
0.25286392	0.028664220	0.00039543178
0.25299436	0.029113868	0.00039589116
0.25312481	0.029447194	0.00039933778
0.25325525	0.029149767	0.00039639237
0.25338569	0.029203358	0.00039640538
0.25351614	0.029137724	0.00039713058
0.25364658	0.028744607	0.00039516158
0.25377702	0.028903041	0.00039512233
0.25390747	0.029913874	0.00040290752
0.25403791	0.028850882	0.00039381811
0.25416835	0.028308430	0.00039441911
0.25429879	0.029971122	0.00040327000
0.25442924	0.029909691	0.00040127921
0.25455968	0.029457402	0.00040003236
0.25469012	0.029408189	0.00039873558
0.25482057	0.029261971	0.00039846257
0.25495101	0.028866473	0.00039572108
0.25508145	0.029169010	0.00039673757
0.25521190	0.029972581	0.00040401134
0.25534234	0.029300123	0.00039789396
0.25547278	0.028026000	0.00038885534
0.25560323	0.029334540	0.00039816385
0.25573367	0.029078153	0.00040047351
0.25586411	0.028839749	0.00040647798
0.25599456	0.029303215	0.00041356075
0.25612500	0.029427293	0.00041489938
0.25625544	0.029027942	0.00041794665
0.25638589	0.029398368	0.00042321288
0.25651633	0.029758988	0.00042690289
0.25664677	0.028593034	0.00042276745
0.25677722	0.028757517	0.00042442768
0.25690766	0.029213917	0.00042979506
0.25703810	0.029128181	0.00043320013
0.25716855	0.029222003	0.00043514552
0.25729899	0.028923548	0.00043464104
0.25742943	0.028318260	0.00043275715
0.25755988	0.028875183	0.00043568642
0.25769032	0.028771467	0.00044241291
0.25782076	0.029414016	0.00044446677
0.25795121	0.029693172	0.00044884111
0.25808165	0.028689298	0.00044584534
0.25821209	0.029388270	0.00044762317
0.25834253	0.028631923	0.00044807303
0.25847298	0.028645909	0.00044834419
0.25860342	0.029063829	0.00045605067
0.25873386	0.028991621	0.00045622323
0.25886431	0.029168254	0.00045877757
0.25899475	0.029025647	0.00045705059
0.25912519	0.029299423	0.00046157278
0.25925564	0.029387101	0.00046534388
0.25938608	0.029997668	0.00047182703
0.25951652	0.029252040	0.00046772271
0.25964697	0.029140340	0.00046952766
0.25977741	0.029306870	0.00047114145
0.25990785	0.028922352	0.00046972504
0.26003830	0.029393181	0.00047294794
0.26016874	0.029876511	0.00048222804
0.26029918	0.029175035	0.00047033548
0.26042963	0.029646106	0.00047969163
0.26056007	0.028689328	0.00047333788
0.26069051	0.028773960	0.00047566237
0.26082096	0.029187349	0.00047571924
0.26095140	0.027875137	0.00047187425
0.26108184	0.029490316	0.00047975889
0.26121229	0.028620432	0.00047584512
0.26134273	0.028432381	0.00047513637
0.26147317	0.028762300	0.00048054682
0.26160362	0.028783947	0.00048241927
0.26173406	0.028967729	0.00048303104
0.26186450	0.029111260	0.00048369660
0.26199495	0.029470266	0.00048755318
0.26212539	0.029481533	0.00048699067
0.26225583	0.028852618	0.00048378030
0.26238628	0.029087237	0.00048633738
0.26251672	0.029059952	0.00048528593
0.26264716	0.028924814	0.00048577947
0.26277760	0.029450107	0.00049334622
0.26290805	0.028719219	0.00048906164
0.26303849	0.028882904	0.00048858977
0.26316893	0.028464892	0.00048985807
0.26329938	0.028644341	0.00048482601
0.26342982	0.028732036	0.00049029203
0.26356026	0.029461232	0.00049553559
0.26369071	0.029290719	0.00049735349
0.26382115	0.029073746	0.00049478129
0.26395159	0.028922532	0.00049457732
0.26408204	0.029020064	0.00049417818
0.26421248	0.028761393	0.00049747400
0.26434292	0.029863438	0.00050256280
0.26447337	0.029665118	0.00050441288
0.26460381	0.029026569	0.00049878716
0.26473425	0.029560607	0.00050292132
0.26486470	0.028539858	0.00049971001
0.26499514	0.028640009	0.00049611621
0.26512558	0.028219886	0.00049736377
0.26525603	0.028237716	0.00050096334
[truncated: 573 more rows]
