# Supplementary material for: Rationally seeded computational protein design of ɑ-helical barrels
Source: Nat Chem Biol. 2024 Jun 20;20(8):991–9. doi: 10.1038/s41589-024-01642-0 (PMC11288890; doi:10.1038/s41589-024-01642-0)
Supplement: Supplementary file 3 — PDB and .mtz files used for making figure panels b–d and j–m. [file 41589_2024_1642_MOESM3_ESM.zip › KIA_RP_RSPD_NatChemBiol_data_Figure2/scapCC6_LLIA_panels_e-h/SAXS_panel_i/SAXS_raw_SEC_scapCC6_LLIA/b21-443535_00284.dat]

0.0045000000	0.61085010	0.0077279471
0.0046304432	0.49907030	0.0070417425
0.0047608865	0.48434357	0.0065971924
0.0048913297	0.43019377	0.0061500197
0.0050217729	0.40777119	0.0057638743
0.0051522162	0.34252045	0.0053544972
0.0052826594	0.35514722	0.0051287806
0.0054131026	0.32772921	0.0049418270
0.0055435459	0.31545689	0.0047481437
0.0056739891	0.28712291	0.0044399270
0.0058044323	0.26534922	0.0042327395
0.0059348756	0.24916374	0.0040245324
0.0060653188	0.23779113	0.0038023469
0.0061957621	0.23176760	0.0037726958
0.0063262053	0.22745505	0.0037187907
0.0064566485	0.22358467	0.0036071429
0.0065870918	0.19611949	0.0033864076
0.0067175350	0.18365810	0.0032461400
0.0068479782	0.18484858	0.0032414613
0.0069784215	0.18484148	0.0031756143
0.0071088647	0.18021791	0.0031286700
0.0072393079	0.17650138	0.0030296480
0.0073697512	0.17119482	0.0029525126
0.0075001944	0.16336653	0.0028722746
0.0076306376	0.16085921	0.0028268809
0.0077610809	0.15198568	0.0027148959
0.0078915241	0.13372903	0.0025880345
0.0080219673	0.14506525	0.0026012566
0.0081524106	0.14421654	0.0026238543
0.0082828538	0.13478578	0.0024474164
0.0084132970	0.11954641	0.0023842616
0.0085437403	0.13314153	0.0024324428
0.0086741835	0.11667037	0.0022646971
0.0088046267	0.12683000	0.0023402919
0.0089350700	0.11799526	0.0022299008
0.0090655132	0.11109201	0.0021312676
0.0091959565	0.10674969	0.0021470511
0.0093263997	0.10990962	0.0020819351
0.0094568429	0.10799082	0.0020566882
0.0095872862	0.10600772	0.0020542434
0.0097177294	0.099633051	0.0019479802
0.0098481726	0.094511193	0.0019028242
0.0099786159	0.095368362	0.0018911723
0.010109059	0.092958740	0.0018333239
0.010239502	0.092466931	0.0018456504
0.010369946	0.088140042	0.0017695379
0.010500389	0.086667197	0.0017420762
0.010630832	0.085616294	0.0017272440
0.010761275	0.080362021	0.0016458770
0.010891719	0.081699969	0.0016680410
0.011022162	0.076421274	0.0015707780
0.011152605	0.077195168	0.0015790307
0.011283048	0.072537295	0.0015440457
0.011413491	0.073109177	0.0015052454
0.011543935	0.070209414	0.0014655601
0.011674378	0.068982532	0.0014380721
0.011804821	0.071147500	0.0014195462
0.011935264	0.066378830	0.0013725062
0.012065708	0.066180800	0.0013514730
0.012196151	0.062989121	0.0013026962
0.012326594	0.065993224	0.0013392907
0.012457037	0.064020911	0.0013035655
0.012587481	0.062657933	0.0012638188
0.012717924	0.061303170	0.0012329875
0.012848367	0.060159194	0.0012094849
0.012978810	0.060581795	0.0012013460
0.013109253	0.058489320	0.0011501653
0.013239697	0.061355690	0.0011845205
0.013370140	0.058279493	0.0011440541
0.013500583	0.056808636	0.0011265189
0.013631026	0.058338304	0.0011290060
0.013761470	0.056549423	0.0011137461
0.013891913	0.056906557	0.0010877395
0.014022356	0.055407452	0.0010855766
0.014152799	0.053933094	0.0010564873
0.014283243	0.054527536	0.0010546572
0.014413686	0.055295314	0.0010729311
0.014544129	0.054021201	0.0010427281
0.014674572	0.052047287	0.0010131536
0.014805016	0.053349346	0.0010236756
0.014935459	0.054216079	0.0010278958
0.015065902	0.051977919	0.0010044090
0.015196345	0.052097035	0.0010003776
0.015326788	0.051555576	0.00098962187
0.015457232	0.051883034	0.00098775041
0.015587675	0.052957690	0.00098680616
0.015718118	0.051269066	0.00097552893
0.015848561	0.052136980	0.00096982602
0.015979005	0.050845215	0.00096345460
0.016109448	0.051375186	0.00096369796
0.016239891	0.049945215	0.00094185123
0.016370334	0.051607604	0.00095081240
0.016500778	0.049376428	0.00093345429
0.016631221	0.048332494	0.00091567151
0.016761664	0.048815234	0.00091922941
0.016892107	0.049696570	0.00091966263
0.017022551	0.048581931	0.00090588263
0.017152994	0.049490108	0.00091413104
0.017283437	0.047995910	0.00088987766
0.017413880	0.048835172	0.00089502899
0.017544323	0.047430023	0.00088272076
0.017674767	0.047752855	0.00087460542
0.017805210	0.047293625	0.00087925957
0.017935653	0.046799944	0.00086309268
0.018066096	0.046379719	0.00085975582
0.018196540	0.047464950	0.00086715639
0.018326983	0.046655181	0.00084841068
0.018457426	0.045993348	0.00084138751
0.018587869	0.046698564	0.00084920056
0.018718313	0.044467682	0.00082330924
0.018848756	0.044810524	0.00083137272
0.018979199	0.046611218	0.00083245385
0.019109642	0.044469831	0.00081473708
0.019240086	0.044441554	0.00081312596
0.019370529	0.045751767	0.00082211557
0.019500972	0.045613825	0.00081154425
0.019631415	0.045046238	0.00080877687
0.019761858	0.045274789	0.00080399528
0.019892302	0.044021368	0.00079356431
0.020022745	0.044317240	0.00079350797
0.020153188	0.044580104	0.00079580198
0.020283631	0.045066087	0.00079552166
0.020414075	0.043611672	0.00077443601
0.020544518	0.043422384	0.00077303751
0.020674961	0.043221894	0.00076862306
0.020805404	0.042978847	0.00077002932
0.020935848	0.043941896	0.00077327141
0.021066291	0.041980840	0.00075142533
0.021196734	0.042648305	0.00075366271
0.021327177	0.042109637	0.00075156246
0.021457621	0.042507028	0.00074697549
0.021588064	0.043135609	0.00075650467
0.021718507	0.040992406	0.00072666928
0.021848950	0.042578427	0.00074811271
0.021979393	0.041754374	0.00073555564
0.022109837	0.043937792	0.00074760218
0.022240280	0.041332069	0.00072284427
0.022370723	0.041833808	0.00073154817
0.022501166	0.042315300	0.00072696438
0.022631610	0.040943845	0.00071522033
0.022762053	0.041081952	0.00071112416
0.022892496	0.041381804	0.00071708579
0.023022939	0.041004610	0.00071010456
0.023153383	0.041658525	0.00071501561
0.023283826	0.040955689	0.00070305587
0.023414269	0.041232829	0.00070689054
0.023544712	0.040389071	0.00069580957
0.023675156	0.040808803	0.00070250349
0.023805599	0.040489773	0.00068812254
0.023936042	0.040665673	0.00069984175
0.024066485	0.042127417	0.00070337217
0.024196928	0.040928234	0.00068863336
0.024327372	0.040303551	0.00068160857
0.024457815	0.040633608	0.00068709602
0.024588258	0.041383988	0.00068911552
0.024718701	0.040211554	0.00067760551
0.024849145	0.039760551	0.00066945222
0.024979588	0.042528758	0.00069197240
0.025110031	0.039245750	0.00066475541
0.025240474	0.039754551	0.00066521369
0.025370918	0.040103792	0.00066468865
0.025501361	0.040189491	0.00066375021
0.025631804	0.039770984	0.00066392800
0.025762247	0.040520618	0.00066086207
0.025892691	0.040308274	0.00066379293
0.026023134	0.040008304	0.00065831957
0.026153577	0.038937527	0.00065163363
0.026284020	0.040608917	0.00065391906
0.026414463	0.039721518	0.00065078226
0.026544907	0.039003822	0.00064014872
0.026675350	0.039319463	0.00064968457
0.026805793	0.037709662	0.00063007391
0.026936236	0.039107859	0.00063875603
0.027066680	0.039331924	0.00063707102
0.027197123	0.039300192	0.00064262728
0.027327566	0.038754650	0.00063194572
0.027458009	0.039301981	0.00063402351
0.027588453	0.039174185	0.00063113543
0.027718896	0.038264794	0.00062681571
0.027849339	0.038468420	0.00061722621
0.027979782	0.039424930	0.00063061310
0.028110226	0.038396928	0.00061861690
0.028240669	0.038831992	0.00062232402
0.028371112	0.037781810	0.00061112982
0.028501555	0.038780255	0.00061864185
0.028631998	0.037663743	0.00060706970
0.028762442	0.038086634	0.00061321220
0.028892885	0.038888450	0.00061817143
0.029023328	0.037950714	0.00060659895
0.029153771	0.038146569	0.00060467302
0.029284215	0.037894429	0.00060341095
0.029414658	0.037574986	0.00059825703
0.029545101	0.039320191	0.00061062994
0.029675544	0.037178096	0.00059507031
0.029805988	0.038513277	0.00060201659
0.029936431	0.039025074	0.00060426935
0.030066874	0.037839490	0.00059062602
0.030197317	0.037598312	0.00059131736
0.030327760	0.038421468	0.00059564131
0.030458204	0.037194436	0.00058709245
0.030588647	0.036997599	0.00058243291
0.030719090	0.037670350	0.00058596950
0.030849533	0.037501831	0.00058297453
0.030979977	0.037215724	0.00058485785
0.031110420	0.037969279	0.00058079502
0.031240863	0.036735088	0.00057548055
0.031371306	0.036769146	0.00057120758
0.031501750	0.038183928	0.00058332646
0.031632193	0.037255877	0.00057278940
0.031762636	0.036901023	0.00057377789
0.031893079	0.037196464	0.00056956211
0.032023523	0.036874101	0.00057200017
0.032153966	0.037816959	0.00057220783
0.032284409	0.037093133	0.00056780215
0.032414852	0.036672535	0.00056260703
0.032545295	0.036484560	0.00056237617
0.032675739	0.036226667	0.00055691483
0.032806182	0.037804827	0.00056797519
0.032936625	0.036805498	0.00055846142
0.033067068	0.036554808	0.00055855974
0.033197512	0.036705072	0.00055284064
0.033327955	0.036772696	0.00055906972
0.033458398	0.037601685	0.00056004075
0.033588841	0.036705215	0.00055365764
0.033719285	0.037015180	0.00055448535
0.033849728	0.036328750	0.00055003071
0.033980171	0.036283501	0.00054600688
0.034110614	0.037751592	0.00055705517
0.034241058	0.036858939	0.00055093334
0.034371501	0.035072602	0.00054176796
0.034501944	0.036787980	0.00055485964
0.034632387	0.037751707	0.00057510786
0.034762830	0.036193832	0.00056547160
0.034893274	0.036262671	0.00056708679
0.035023717	0.035940143	0.00056790495
0.035154160	0.035462586	0.00056605241
0.035284603	0.035182610	0.00056736023
0.035415047	0.036518676	0.00058055460
0.035545490	0.035758327	0.00057469716
0.035675933	0.036500864	0.00058110829
0.035806376	0.035719262	0.00057716647
0.035936820	0.035764084	0.00057511297
0.036067263	0.036581008	0.00058644745
0.036197706	0.036618437	0.00058456520
0.036328149	0.035412315	0.00058043354
0.036458593	0.036905280	0.00058937422
0.036589036	0.035560147	0.00058147341
0.036719479	0.036806066	0.00059381670
0.036849922	0.035708859	0.00058880728
0.036980365	0.035807598	0.00058611754
0.037110809	0.035761981	0.00059010089
0.037241252	0.034873855	0.00058031734
0.037371695	0.035543750	0.00059178626
0.037502138	0.035134361	0.00058819199
0.037632582	0.034562695	0.00058593378
0.037763025	0.036597551	0.00059621217
0.037893468	0.036379827	0.00060241444
0.038023911	0.035929680	0.00059406794
0.038154355	0.035453211	0.00059644135
0.038284798	0.036017694	0.00059912867
0.038415241	0.035913069	0.00060129852
0.038545684	0.035050775	0.00059253991
0.038676128	0.035488863	0.00059722782
0.038806571	0.036664592	0.00060955495
0.038937014	0.036166580	0.00060521828
0.039067457	0.036019812	0.00060333339
0.039197900	0.035489092	0.00060473448
0.039328344	0.034961395	0.00059663381
0.039458787	0.035902689	0.00060613078
0.039589230	0.035996072	0.00059912557
0.039719673	0.036674252	0.00059691235
0.039850117	0.036475360	0.00059180394
0.039980560	0.035250174	0.00058139448
0.040111003	0.035473516	0.00058130608
0.040241446	0.035287130	0.00057860358
0.040371890	0.035858623	0.00058212493
0.040502333	0.035357590	0.00057443349
0.040632776	0.035448144	0.00057655288
0.040763219	0.034726001	0.00056722974
0.040893663	0.036100165	0.00057813341
0.041024106	0.035453421	0.00056872462
0.041154549	0.036038310	0.00057627271
0.041284992	0.035248101	0.00056745829
0.041415435	0.035170702	0.00056628293
0.041545879	0.034565936	0.00056018832
0.041676322	0.035410223	0.00057037438
0.041806765	0.035139395	0.00056144578
0.041937208	0.034521229	0.00056038068
0.042067652	0.035162332	0.00055882986
0.042198095	0.035602953	0.00056652876
0.042328538	0.035357680	0.00056212809
0.042458981	0.035129489	0.00056337125
0.042589425	0.035607828	0.00055858917
0.042719868	0.035192815	0.00055927659
0.042850311	0.034893121	0.00055445460
0.042980754	0.035403091	0.00055848238
0.043111198	0.034914198	0.00055204617
0.043241641	0.035099495	0.00055639608
0.043372084	0.035631514	0.00055937369
0.043502527	0.035787838	0.00055692698
0.043632970	0.034578457	0.00054766797
0.043763414	0.035286331	0.00055307974
0.043893857	0.035025414	0.00054899488
0.044024300	0.034967909	0.00055140912
0.044154743	0.035468261	0.00055232561
0.044285187	0.035537260	0.00055297619
0.044415630	0.035824931	0.00055570813
0.044546073	0.035634240	0.00055011466
0.044676516	0.035770726	0.00055186022
0.044806960	0.036062089	0.00055419934
0.044937403	0.034008695	0.00053835634
0.045067846	0.035064582	0.00054598086
0.045198289	0.034433392	0.00053898127
0.045328733	0.036482366	0.00055555507
0.045459176	0.034843620	0.00054202953
0.045589619	0.035816458	0.00054858482
0.045720062	0.034606397	0.00053961099
0.045850505	0.034583649	0.00053477180
0.045980949	0.034692770	0.00053996343
0.046111392	0.034969716	0.00054126235
0.046241835	0.035241959	0.00054239190
0.046372278	0.035449832	0.00054638977
0.046502722	0.034481737	0.00054550830
0.046633165	0.035378472	0.00055392159
0.046763608	0.034912101	0.00055328124
0.046894051	0.034425948	0.00055261351
0.047024495	0.034691652	0.00055792728
0.047154938	0.034628516	0.00055592346
0.047285381	0.034251204	0.00055574033
0.047415824	0.034438584	0.00055609478
0.047546267	0.034421257	0.00056236628
0.047676711	0.035352237	0.00056680515
0.047807154	0.035151353	0.00056861586
0.047937597	0.034215864	0.00055794624
0.048068040	0.034779730	0.00056759065
0.048198484	0.033965747	0.00056083936
0.048328927	0.034061561	0.00056225831
0.048459370	0.033701929	0.00056233695
0.048589813	0.034674146	0.00056717068
0.048720257	0.034650167	0.00057000630
0.048850700	0.034322016	0.00056694384
0.048981143	0.034283861	0.00056771883
0.049111586	0.034354975	0.00057078348
0.049242030	0.035425969	0.00057801039
0.049372473	0.034146733	0.00056934160
0.049502916	0.034905221	0.00057314862
0.049633359	0.033568321	0.00056566097
0.049763802	0.035295294	0.00058063264
0.049894246	0.034859667	0.00057665659
0.050024689	0.034517850	0.00057462590
0.050155132	0.034998375	0.00057613254
0.050285575	0.033539541	0.00056867017
0.050416019	0.034953313	0.00057855290
0.050546462	0.034471245	0.00057750838
0.050676905	0.034867461	0.00057891195
0.050807348	0.035648229	0.00058739293
0.050937792	0.033829546	0.00057203219
0.051068235	0.034429077	0.00057915536
0.051198678	0.034534241	0.00057723993
0.051329121	0.033735020	0.00057438284
0.051459565	0.034914577	0.00058266551
0.051590008	0.034392395	0.00058054037
0.051720451	0.034255942	0.00057701896
0.051850894	0.034913223	0.00058420313
0.051981337	0.034826107	0.00058139106
0.052111781	0.035524217	0.00059077190
0.052242224	0.035000782	0.00058390336
0.052372667	0.034001983	0.00058144329
0.052503110	0.033651573	0.00057675001
0.052633554	0.034408900	0.00058207375
0.052763997	0.034559934	0.00058347446
0.052894440	0.034635670	0.00058688227
0.053024883	0.033902970	0.00057849413
0.053155327	0.034043058	0.00058057642
0.053285770	0.033016004	0.00056987518
0.053416213	0.035159174	0.00059064077
0.053546656	0.034756588	0.00058971889
0.053677100	0.033933055	0.00057870950
0.053807543	0.034995259	0.00058905148
0.053937986	0.035341054	0.00059447343
0.054068429	0.033703423	0.00057965095
0.054198872	0.033725277	0.00058017103
0.054329316	0.033722018	0.00058361676
0.054459759	0.033856501	0.00058398087
0.054590202	0.034345400	0.00058555923
0.054720645	0.033566912	0.00057854034
0.054851089	0.035032910	0.00059322396
0.054981532	0.034598421	0.00058848339
0.055111975	0.034321034	0.00058873731
0.055242418	0.034920496	0.00059123905
0.055372862	0.035345755	0.00059589627
0.055503305	0.034775615	0.00059001605
0.055633748	0.034685397	0.00059024532
0.055764191	0.034629560	0.00058970582
0.055894635	0.034415415	0.00059173981
0.056025078	0.034490743	0.00058685102
0.056155521	0.034691139	0.00059304232
0.056285964	0.034878528	0.00059178429
0.056416407	0.034333441	0.00058981820
0.056546851	0.033960637	0.00058855100
0.056677294	0.034882453	0.00059426039
0.056807737	0.033536409	0.00058385854
0.056938180	0.033841664	0.00058534803
0.057068624	0.033648445	0.00058402506
0.057199067	0.033797483	0.00058980257
0.057329510	0.034807120	0.00059478432
0.057459953	0.033745848	0.00058547489
0.057590397	0.034438259	0.00059283733
0.057720840	0.034399752	0.00059491577
0.057851283	0.035418697	0.00059929858
0.057981726	0.034977647	0.00059587857
0.058112170	0.035012854	0.00059485507
0.058242613	0.033854031	0.00058546343
0.058373056	0.034419635	0.00058852077
0.058503499	0.034199014	0.00058474850
0.058633942	0.034754799	0.00059140328
0.058764386	0.034302350	0.00058289585
0.058894829	0.033564823	0.00058087317
0.059025272	0.034515306	0.00058332955
0.059155715	0.033431749	0.00057585548
0.059286159	0.034736741	0.00058596501
0.059416602	0.034164672	0.00058140567
0.059547045	0.033589769	0.00057691405
0.059677488	0.034354291	0.00058296988
0.059807932	0.034618997	0.00057978243
0.059938375	0.033798773	0.00057958718
0.060068818	0.035561244	0.00058477310
0.060199261	0.033279033	0.00057123258
0.060329705	0.033407943	0.00056848457
0.060460148	0.034641301	0.00057942833
0.060590591	0.034211517	0.00057511129
0.060721034	0.033790340	0.00056957054
0.060851477	0.033760374	0.00057044417
0.060981921	0.034414849	0.00057827651
0.061112364	0.033802444	0.00056740482
0.061242807	0.033302467	0.00056573204
0.061373250	0.034296029	0.00057413344
0.061503694	0.033513848	0.00056591715
0.061634137	0.033953426	0.00057034451
0.061764580	0.033912712	0.00057058091
0.061895023	0.033618819	0.00056502787
0.062025467	0.034414518	0.00057325179
0.062155910	0.033367921	0.00056361366
0.062286353	0.033481502	0.00056582377
0.062416796	0.033885059	0.00056850276
0.062547240	0.033877063	0.00056702690
0.062677683	0.034325740	0.00057219200
0.062808126	0.033959758	0.00056659826
0.062938569	0.034126701	0.00056879514
0.063069012	0.033413922	0.00056495100
0.063199456	0.033042438	0.00055882977
0.063329899	0.032959436	0.00055722896
0.063460342	0.033976190	0.00056513930
0.063590785	0.033216351	0.00056006947
0.063721229	0.033841479	0.00056692875
0.063851672	0.034532082	0.00057083238
0.063982115	0.033266031	0.00055857203
0.064112558	0.034195646	0.00056804454
0.064243002	0.033685397	0.00056068725
0.064373445	0.033307117	0.00055758601
0.064503888	0.033070300	0.00055906130
0.064634331	0.034338931	0.00056671751
0.064764774	0.033777953	0.00056338998
0.064895218	0.031955729	0.00054717873
0.065025661	0.033301929	0.00055851690
0.065156104	0.033762175	0.00055911086
0.065286547	0.033457299	0.00055946245
0.065416991	0.034331229	0.00056469670
0.065547434	0.033710238	0.00055851005
0.065677877	0.033872527	0.00055902305
0.065808320	0.034055491	0.00056341901
0.065938764	0.034432716	0.00056428117
0.066069207	0.033386218	0.00055937671
0.066199650	0.033311868	0.00055167012
0.066330093	0.034131580	0.00056186182
0.066460537	0.033917882	0.00056114407
0.066590980	0.033730086	0.00055817277
0.066721423	0.033984340	0.00056085648
0.066851866	0.032803740	0.00054947779
0.066982309	0.032692554	0.00054936605
0.067112753	0.033218794	0.00055465820
0.067243196	0.034059399	0.00055797711
0.067373639	0.033788709	0.00055917491
0.067504082	0.033432422	0.00055594428
0.067634526	0.035143914	0.00056532806
0.067764969	0.033236688	0.00055356021
0.067895412	0.033367674	0.00055384239
0.068025855	0.033597201	0.00055294549
0.068156299	0.032791663	0.00054889434
0.068286742	0.033070965	0.00054829757
0.068417185	0.033539717	0.00055089727
0.068547628	0.033275338	0.00055395949
0.068678072	0.032327192	0.00053933317
0.068808515	0.033433682	0.00055392055
0.068938958	0.034628553	0.00055799816
0.069069401	0.032251179	0.00054045241
0.069199844	0.033109669	0.00055161114
0.069330288	0.033758496	0.00055179409
0.069460731	0.033319991	0.00054850174
0.069591174	0.034053992	0.00055671660
0.069721617	0.033254456	0.00054750052
0.069852061	0.033386882	0.00055058675
0.069982504	0.035000074	0.00055943541
0.070112947	0.034037028	0.00055498786
0.070243390	0.033191803	0.00054901364
0.070373834	0.033378433	0.00054705715
0.070504277	0.033091887	0.00054309342
0.070634720	0.033048955	0.00054717816
0.070765163	0.032951572	0.00054235304
0.070895607	0.034507334	0.00055512575
0.071026050	0.033816974	0.00054743981
0.071156493	0.032746461	0.00054066240
0.071286936	0.034561939	0.00055414345
0.071417379	0.032884107	0.00054018654
0.071547823	0.033652353	0.00054627314
0.071678266	0.033369869	0.00054762328
0.071808709	0.033911614	0.00054801085
0.071939152	0.033595945	0.00054739815
0.072069596	0.032422198	0.00053616441
0.072200039	0.033572361	0.00054477177
0.072330482	0.033711623	0.00054860641
0.072460925	0.033343549	0.00054297275
0.072591369	0.034248874	0.00054862622
0.072721812	0.032700884	0.00053738684
0.072852255	0.034066266	0.00055026651
0.072982698	0.033095652	0.00054169732
0.073113142	0.033477741	0.00054364716
0.073243585	0.034324772	0.00054891088
0.073374028	0.033259727	0.00054224831
0.073504471	0.034372830	0.00054617662
0.073634914	0.033195619	0.00054134697
0.073765358	0.033028018	0.00053516765
0.073895801	0.033371074	0.00054108437
0.074026244	0.032465948	0.00053572903
0.074156687	0.033965555	0.00054190317
0.074287131	0.032462031	0.00053151363
0.074417574	0.033801705	0.00054565132
0.074548017	0.033577944	0.00053811238
0.074678460	0.033453035	0.00054195868
0.074808904	0.033323767	0.00053727267
0.074939347	0.033683891	0.00053995441
0.075069790	0.033592564	0.00054269648
0.075200233	0.032589743	0.00052958217
0.075330677	0.033686432	0.00054158602
0.075461120	0.033538946	0.00054250362
0.075591563	0.032545115	0.00052949553
0.075722006	0.033849109	0.00054146569
0.075852449	0.033567959	0.00053668177
0.075982893	0.033264252	0.00053561170
0.076113336	0.032496542	0.00053203741
0.076243779	0.032787954	0.00052960091
0.076374222	0.033256495	0.00053309224
0.076504666	0.033561240	0.00053980888
0.076635109	0.033111136	0.00053074185
0.076765552	0.032900640	0.00053294403
0.076895995	0.033809305	0.00053842733
0.077026439	0.033096618	0.00053409410
0.077156882	0.032632136	0.00053125533
0.077287325	0.033848747	0.00053682981
0.077417768	0.032464742	0.00052785327
0.077548212	0.034450065	0.00054288755
0.077678655	0.033018986	0.00052940373
0.077809098	0.032428465	0.00052775164
0.077939541	0.033616499	0.00053386803
0.078069984	0.032773837	0.00053072403
0.078200428	0.032767271	0.00053329103
0.078330871	0.033776855	0.00053317444
0.078461314	0.033108318	0.00052971392
0.078591757	0.031623577	0.00051931764
0.078722201	0.032971890	0.00053015124
0.078852644	0.032746781	0.00052593477
0.078983087	0.033491070	0.00053068648
0.079113530	0.032831668	0.00052583889
0.079243974	0.033417584	0.00053387690
0.079374417	0.033054245	0.00052643656
0.079504860	0.032895565	0.00052712945
0.079635303	0.033881801	0.00053160606
0.079765747	0.032913380	0.00052817045
0.079896190	0.033231007	0.00052807821
0.080026633	0.032927798	0.00052569536
0.080157076	0.032568970	0.00052325286
0.080287519	0.033170028	0.00052933775
0.080417963	0.033267670	0.00052736674
0.080548406	0.034100888	0.00053584375
0.080678849	0.032620552	0.00052067549
0.080809292	0.033400901	0.00052765459
0.080939736	0.032838263	0.00052246250
0.081070179	0.031734446	0.00051387578
0.081200622	0.033213257	0.00052438717
0.081331065	0.032640111	0.00052331403
0.081461509	0.032748535	0.00051927840
0.081591952	0.032846536	0.00052386255
0.081722395	0.033222108	0.00052246068
0.081852838	0.032380210	0.00051969161
0.081983281	0.032767324	0.00052272264
0.082113725	0.033340286	0.00052076578
0.082244168	0.032941748	0.00052133854
0.082374611	0.032502536	0.00051880555
0.082505054	0.032495298	0.00051603537
0.082635498	0.033139391	0.00052403800
0.082765941	0.033018555	0.00052023954
0.082896384	0.033445240	0.00052278775
0.083026827	0.033171866	0.00052453978
0.083157271	0.033404780	0.00052056848
0.083287714	0.033601321	0.00052715968
0.083418157	0.033290176	0.00052272049
0.083548600	0.032658114	0.00051768010
0.083679044	0.032780243	0.00051694506
0.083809487	0.032933354	0.00051491215
0.083939930	0.033001957	0.00051971441
0.084070373	0.033647656	0.00052443408
0.084200816	0.032983125	0.00051554608
0.084331260	0.032868077	0.00051805275
0.084461703	0.033282741	0.00052245282
0.084592146	0.032827606	0.00051476157
0.084722589	0.032740011	0.00051670618
0.084853033	0.033902530	0.00052386160
0.084983476	0.032597090	0.00051384828
0.085113919	0.032792782	0.00051628055
0.085244362	0.032748536	0.00051266532
0.085374806	0.032797859	0.00051573385
0.085505249	0.031703139	0.00050815348
0.085635692	0.032713330	0.00051430491
0.085766135	0.033189484	0.00051883843
0.085896579	0.032896870	0.00051293589
0.086027022	0.032801021	0.00051221770
0.086157465	0.032889488	0.00051606796
0.086287908	0.032921459	0.00051114256
0.086418351	0.032623668	0.00051543362
0.086548795	0.032662395	0.00051142067
0.086679238	0.033557538	0.00051707787
0.086809681	0.033492136	0.00051920375
0.086940124	0.032979384	0.00051077223
0.087070568	0.031962778	0.00050704008
0.087201011	0.032877454	0.00051198561
0.087331454	0.033084646	0.00051112242
0.087461897	0.032529826	0.00051037367
0.087592341	0.032754705	0.00050945414
0.087722784	0.032768690	0.00051169185
0.087853227	0.033219733	0.00051369728
0.087983670	0.032448935	0.00050610136
0.088114114	0.032053181	0.00050586722
0.088244557	0.033385461	0.00051281604
0.088375000	0.031705431	0.00050217771
0.088505443	0.032254305	0.00050840838
0.088635886	0.032079842	0.00050281121
0.088766330	0.032833738	0.00050919314
0.088896773	0.032923823	0.00051225185
0.089027216	0.032159754	0.00050113992
0.089157659	0.032117458	0.00050430152
0.089288103	0.033151472	0.00051182789
0.089418546	0.031687093	0.00049802209
0.089548989	0.033081899	0.00051205805
0.089679432	0.033077382	0.00050932420
0.089809876	0.032188772	0.00050203443
0.089940319	0.031818489	0.00050199784
0.090070762	0.032318882	0.00050064890
0.090201205	0.031786225	0.00050089639
0.090331649	0.032403492	0.00050135959
0.090462092	0.032615884	0.00050378647
0.090592535	0.032562394	0.00050609310
0.090722978	0.032464237	0.00050342119
0.090853421	0.032801847	0.00050630505
0.090983865	0.032934641	0.00050855026
0.091114308	0.033570140	0.00050706374
0.091244751	0.032288193	0.00050227049
0.091375194	0.032522882	0.00050195916
0.091505638	0.032260273	0.00050066083
0.091636081	0.032277461	0.00051187310
0.091766524	0.032496884	0.00051627055
0.091896967	0.033534003	0.00052682723
0.092027411	0.031696018	0.00051817529
0.092157854	0.032556750	0.00052750754
0.092288297	0.032505726	0.00053062658
0.092418740	0.032329915	0.00052998661
0.092549184	0.033024949	0.00054007971
0.092679627	0.032177869	0.00053391393
0.092810070	0.032985339	0.00054024897
0.092940513	0.032581718	0.00053135146
0.093070956	0.032207195	0.00052271021
0.093201400	0.032846749	0.00052408988
0.093331843	0.032772486	0.00052301090
0.093462286	0.032901701	0.00051947067
0.093592729	0.033125624	0.00052264881
0.093723173	0.032983700	0.00052240452
0.093853616	0.033467132	0.00052056968
0.093984059	0.032266832	0.00051337249
0.094114502	0.032533686	0.00051038857
0.094244946	0.032002930	0.00050845751
0.094375389	0.032048301	0.00050956751
0.094505832	0.032035856	0.00050765903
0.094636275	0.033088103	0.00051523772
0.094766719	0.032646059	0.00051182550
0.094897162	0.032762986	0.00050799178
0.095027605	0.032348815	0.00050874407
0.095158048	0.032133201	0.00050421289
0.095288491	0.033347026	0.00051244796
0.095418935	0.032776575	0.00051290683
0.095549378	0.031983501	0.00050211994
0.095679821	0.032248347	0.00050350004
0.095810264	0.031547176	0.00049955252
0.095940708	0.032502872	0.00050365337
0.096071151	0.032235253	0.00050774862
0.096201594	0.033116312	0.00050748906
0.096332037	0.032419894	0.00050103446
0.096462481	0.033062112	0.00050924013
0.096592924	0.032242023	0.00049995358
0.096723367	0.032422286	0.00050303540
0.096853810	0.032827135	0.00050535117
0.096984253	0.032674836	0.00050291420
0.097114697	0.032455363	0.00050249531
0.097245140	0.032810472	0.00050263295
0.097375583	0.033012346	0.00050364162
0.097506026	0.032075052	0.00050067113
0.097636470	0.032757249	0.00050151339
0.097766913	0.032477258	0.00050011312
0.097897356	0.032502688	0.00049814407
0.098027799	0.031935046	0.00049383377
0.098158243	0.032938936	0.00050070610
0.098288686	0.031920633	0.00049195593
0.098419129	0.032411824	0.00049407842
0.098549572	0.033474819	0.00050306282
0.098680016	0.032527501	0.00049143728
0.098810459	0.031513732	0.00048617989
0.098940902	0.032135456	0.00048683746
0.099071345	0.032683716	0.00049050757
0.099201788	0.032363694	0.00049034851
0.099332232	0.031874631	0.00048312462
0.099462675	0.032883073	0.00049234769
0.099593118	0.032441969	0.00048887226
0.099723561	0.031914617	0.00048340712
0.099854005	0.031971560	0.00048391662
0.099984448	0.032890562	0.00049095327
0.10011489	0.032276212	0.00048851902
0.10024533	0.032042135	0.00048802164
0.10037578	0.032082829	0.00048558633
0.10050622	0.032253473	0.00048875961
0.10063666	0.032781958	0.00049109033
0.10076711	0.031753674	0.00048418716
0.10089755	0.031936094	0.00048709296
0.10102799	0.033224573	0.00049383533
0.10115844	0.032494710	0.00048920482
0.10128888	0.031714050	0.00048693502
0.10141932	0.032841449	0.00048921272
0.10154977	0.032844449	0.00049258477
0.10168021	0.032760965	0.00049111977
0.10181065	0.032878910	0.00049113971
0.10194110	0.032323359	0.00048757507
0.10207154	0.032551113	0.00048595111
0.10220198	0.032774836	0.00049002401
0.10233243	0.032937302	0.00049182604
0.10246287	0.031977060	0.00048197588
0.10259331	0.031944636	0.00048482250
0.10272376	0.031781528	0.00047994252
0.10285420	0.031773023	0.00048117843
0.10298464	0.032080720	0.00048566847
0.10311509	0.032732557	0.00048665345
0.10324553	0.032881703	0.00048875494
0.10337597	0.031606654	0.00048259857
0.10350642	0.032199290	0.00048152764
0.10363686	0.032721059	0.00048783140
0.10376730	0.032220237	0.00048540043
0.10389774	0.032528032	0.00048539553
0.10402819	0.032204725	0.00048558603
0.10415863	0.032185427	0.00048045838
0.10428907	0.032764430	0.00048508507
0.10441952	0.032179689	0.00048430249
0.10454996	0.032324569	0.00048125771
0.10468040	0.031822573	0.00047861464
0.10481085	0.032103269	0.00048101191
0.10494129	0.032577902	0.00048506015
0.10507173	0.031383703	0.00047658063
0.10520218	0.032930222	0.00048250526
0.10533262	0.032127855	0.00048088080
0.10546306	0.032458962	0.00048234913
0.10559351	0.032041518	0.00047936812
0.10572395	0.032698838	0.00048325717
0.10585439	0.032764239	0.00048317859
0.10598484	0.032282189	0.00047927751
0.10611528	0.032283087	0.00048050454
0.10624572	0.032636137	0.00048018140
0.10637617	0.032449747	0.00048334110
0.10650661	0.032467137	0.00048087414
0.10663705	0.032870162	0.00048171872
0.10676750	0.032839542	0.00048199167
0.10689794	0.032489066	0.00047929423
0.10702838	0.032109632	0.00047745382
0.10715883	0.032219911	0.00048097688
0.10728927	0.032883840	0.00047970552
0.10741971	0.032408151	0.00047905610
0.10755016	0.032143019	0.00047516456
0.10768060	0.033233125	0.00048283774
0.10781104	0.032505109	0.00048025512
0.10794149	0.032425116	0.00047575343
0.10807193	0.032576724	0.00048036331
0.10820237	0.031833932	0.00047460801
0.10833281	0.032627269	0.00047870178
0.10846326	0.032515268	0.00049136456
0.10859370	0.032614297	0.00049348640
0.10872414	0.032386924	0.00049740215
0.10885459	0.032464546	0.00049949559
0.10898503	0.032487530	0.00049850491
0.10911547	0.031568719	0.00049916590
0.10924592	0.031653916	0.00050284522
0.10937636	0.032441484	0.00050517518
0.10950680	0.033211577	0.00051602192
0.10963725	0.032013087	0.00050912974
0.10976769	0.032242009	0.00051084037
0.10989813	0.031955773	0.00051233603
0.11002858	0.032395561	0.00051418012
0.11015902	0.032572795	0.00051991438
0.11028946	0.032362367	0.00052081395
0.11041991	0.032004492	0.00051738154
0.11055035	0.033079655	0.00052947145
0.11068079	0.032278620	0.00052300164
0.11081124	0.032912361	0.00052922204
0.11094168	0.032597124	0.00052896646
0.11107212	0.032521762	0.00052938458
0.11120257	0.032667936	0.00053255732
0.11133301	0.032056240	0.00052909015
0.11146345	0.032671069	0.00053434726
0.11159390	0.032498174	0.00053858565
0.11172434	0.032061082	0.00053370459
0.11185478	0.033042601	0.00054251297
0.11198523	0.032661087	0.00054070628
0.11211567	0.032692752	0.00053878669
0.11224611	0.032748606	0.00054130274
0.11237656	0.032259806	0.00053952102
0.11250700	0.031698132	0.00053538761
0.11263744	0.031058233	0.00053250926
0.11276788	0.031503242	0.00053477064
0.11289833	0.031480006	0.00054043378
0.11302877	0.032222961	0.00054472948
0.11315921	0.031910106	0.00054160688
0.11328966	0.032072895	0.00053904569
0.11342010	0.031914188	0.00052778163
0.11355054	0.032874892	0.00053148136
0.11368099	0.033497345	0.00053426072
0.11381143	0.031717016	0.00051456259
0.11394187	0.032559807	0.00052301278
0.11407232	0.032944253	0.00052063548
0.11420276	0.032318720	0.00051451414
0.11433320	0.031724354	0.00051172572
0.11446365	0.032171726	0.00050932461
0.11459409	0.031921367	0.00050587771
0.11472453	0.032676924	0.00051225501
0.11485498	0.032670525	0.00050791385
0.11498542	0.031640691	0.00050324490
0.11511586	0.031768580	0.00050213173
0.11524631	0.032224995	0.00050206564
0.11537675	0.031819510	0.00050159452
0.11550719	0.031675226	0.00049643486
0.11563764	0.032466796	0.00050375077
0.11576808	0.031959913	0.00050130077
0.11589852	0.032894556	0.00050019242
0.11602897	0.033081693	0.00050797037
0.11615941	0.032310793	0.00049928936
0.11628985	0.031564107	0.00049240203
0.11642030	0.032559083	0.00049995087
0.11655074	0.032411489	0.00049586362
0.11668118	0.032170881	0.00049528993
0.11681163	0.032529161	0.00050006509
0.11694207	0.031430361	0.00048751892
0.11707251	0.032754592	0.00049818885
0.11720295	0.032633745	0.00049562759
0.11733340	0.032770303	0.00049644925
0.11746384	0.032326453	0.00049459874
0.11759428	0.032225356	0.00049040809
0.11772473	0.032308139	0.00049090375
0.11785517	0.032906110	0.00049818961
0.11798561	0.031985783	0.00048555277
0.11811606	0.032309822	0.00049011173
0.11824650	0.031952596	0.00048675100
0.11837694	0.031862527	0.00048408678
0.11850739	0.031503798	0.00048177834
0.11863783	0.031847766	0.00048248973
0.11876827	0.031890377	0.00048202035
0.11889872	0.032315680	0.00048505430
0.11902916	0.031722258	0.00047801900
0.11915960	0.031596508	0.00047922352
0.11929005	0.032106763	0.00047963020
0.11942049	0.032239534	0.00048315289
0.11955093	0.032172990	0.00047950064
0.11968138	0.032259579	0.00047794016
0.11981182	0.031744055	0.00047630172
0.11994226	0.032452550	0.00048081746
0.12007271	0.032929662	0.00048095399
0.12020315	0.032108527	0.00047548615
0.12033359	0.032516097	0.00047683802
0.12046404	0.032650717	0.00047800218
0.12059448	0.032157165	0.00047414253
0.12072492	0.032431865	0.00047344485
0.12085537	0.031689507	0.00047020684
0.12098581	0.031308108	0.00046651942
0.12111625	0.031583074	0.00046707319
0.12124670	0.032681949	0.00047613803
0.12137714	0.031508382	0.00046446105
0.12150758	0.032049786	0.00046971264
0.12163802	0.032928255	0.00047515760
0.12176847	0.031686415	0.00046313861
0.12189891	0.031544950	0.00046536231
0.12202935	0.032324899	0.00046848948
0.12215980	0.032329204	0.00046865028
0.12229024	0.031836920	0.00046531976
0.12242068	0.031658977	0.00046002379
0.12255113	0.031293891	0.00046005518
0.12268157	0.032975304	0.00047069693
0.12281201	0.030942917	0.00045699347
0.12294246	0.032190627	0.00046539329
0.12307290	0.031481468	0.00046034678
0.12320334	0.032393687	0.00046538150
0.12333379	0.031002670	0.00045689879
0.12346423	0.032003377	0.00046088133
0.12359467	0.032239078	0.00046625283
0.12372512	0.031839014	0.00046111701
0.12385556	0.032421325	0.00046332103
0.12398600	0.031469728	0.00046089619
0.12411645	0.032072490	0.00046103742
0.12424689	0.031499924	0.00045755318
0.12437733	0.032060768	0.00046368225
0.12450778	0.031659769	0.00045797300
0.12463822	0.031051676	0.00045517735
0.12476866	0.032184421	0.00045993794
0.12489911	0.032141133	0.00046024259
0.12502955	0.031423404	0.00045730776
0.12515999	0.032022367	0.00046003906
0.12529044	0.032249942	0.00046130439
0.12542088	0.032036563	0.00046025680
0.12555132	0.032250491	0.00045852049
0.12568177	0.032606605	0.00046316492
0.12581221	0.031599420	0.00045543052
0.12594265	0.031576592	0.00045524778
0.12607309	0.031776093	0.00045870277
0.12620354	0.031941566	0.00045616467
0.12633398	0.031647389	0.00045503682
0.12646442	0.032519010	0.00046320937
0.12659487	0.032128957	0.00045684488
0.12672531	0.031484435	0.00045525408
0.12685575	0.032373124	0.00045847768
0.12698620	0.032411465	0.00046073704
0.12711664	0.031942601	0.00045716994
0.12724708	0.031321913	0.00045094307
0.12737753	0.032392673	0.00046218105
0.12750797	0.032319580	0.00045678426
0.12763841	0.032260672	0.00045606392
0.12776886	0.032111216	0.00045813228
0.12789930	0.032438441	0.00045609419
0.12802974	0.031792084	0.00045472173
0.12816019	0.032201185	0.00045661523
0.12829063	0.031270974	0.00044853722
0.12842107	0.032244280	0.00045635373
0.12855152	0.031914883	0.00045277394
0.12868196	0.031022834	0.00045001226
0.12881240	0.033021991	0.00046061009
0.12894285	0.031453683	0.00044843972
0.12907329	0.031812410	0.00045218502
0.12920373	0.031947146	0.00045484474
0.12933418	0.031363881	0.00044893275
0.12946462	0.032006613	0.00045335541
0.12959506	0.031463693	0.00044967214
0.12972551	0.032379696	0.00045510099
0.12985595	0.031480926	0.00045137201
0.12998639	0.031677820	0.00044780127
0.13011684	0.031786428	0.00045152343
0.13024728	0.032379147	0.00045530102
0.13037772	0.031652886	0.00044880796
0.13050816	0.031983280	0.00045138699
0.13063861	0.032224465	0.00045318808
0.13076905	0.032622434	0.00045366363
0.13089949	0.032452518	0.00045520976
0.13102994	0.031615779	0.00044703339
0.13116038	0.032709140	0.00045520929
0.13129082	0.031557322	0.00044728279
0.13142127	0.032294702	0.00045076845
0.13155171	0.031879535	0.00044986023
0.13168215	0.031901586	0.00044924983
0.13181260	0.031221029	0.00044410709
0.13194304	0.031122271	0.00044548350
0.13207348	0.031540311	0.00044601319
0.13220393	0.031513899	0.00044634085
0.13233437	0.031896686	0.00044853196
0.13246481	0.031736859	0.00044829014
0.13259526	0.031037557	0.00044306768
0.13272570	0.032260294	0.00044948509
0.13285614	0.031838556	0.00044745270
0.13298659	0.031505400	0.00044623108
0.13311703	0.031293937	0.00044183469
0.13324747	0.031283946	0.00044361770
0.13337792	0.031458109	0.00044337967
0.13350836	0.032007630	0.00044867275
0.13363880	0.032094060	0.00044803836
0.13376925	0.031391732	0.00044188659
0.13389969	0.031353844	0.00044381772
0.13403013	0.031820675	0.00044749194
0.13416058	0.031804629	0.00044297307
0.13429102	0.031568762	0.00044424132
0.13442146	0.032593032	0.00044908552
0.13455191	0.031495301	0.00044215675
0.13468235	0.032224779	0.00045026969
0.13481279	0.031716832	0.00044383706
0.13494323	0.031655202	0.00044506158
0.13507368	0.031411873	0.00044206332
0.13520412	0.031524767	0.00043901173
0.13533456	0.031449104	0.00044229498
0.13546501	0.031206132	0.00043904406
0.13559545	0.030952966	0.00043792413
0.13572589	0.031323254	0.00044161756
0.13585634	0.031343512	0.00043631007
0.13598678	0.031752190	0.00044315899
0.13611722	0.031690297	0.00044105842
0.13624767	0.031928986	0.00044148828
0.13637811	0.031549059	0.00044222039
0.13650855	0.031162201	0.00043766029
0.13663900	0.032641656	0.00044700948
0.13676944	0.031610231	0.00044147992
0.13689988	0.031128685	0.00043602363
0.13703033	0.031271091	0.00043855879
0.13716077	0.031821003	0.00044192682
0.13729121	0.031870839	0.00044140951
0.13742166	0.031186611	0.00043672127
0.13755210	0.030746303	0.00043247572
0.13768254	0.030840418	0.00043550517
0.13781299	0.031869194	0.00044264734
0.13794343	0.031607798	0.00043750580
0.13807387	0.031161506	0.00043738203
0.13820432	0.031836369	0.00043987265
0.13833476	0.031088550	0.00043284049
0.13846520	0.032513109	0.00044577209
0.13859565	0.031639845	0.00043729805
0.13872609	0.032008721	0.00044038554
0.13885653	0.031670849	0.00043938677
0.13898698	0.032167563	0.00043978860
0.13911742	0.030645569	0.00042997849
0.13924786	0.031301467	0.00043487056
0.13937830	0.032263588	0.00044092584
0.13950875	0.030881916	0.00043284104
0.13963919	0.030880176	0.00043194551
0.13976963	0.031220693	0.00043450334
0.13990008	0.031795526	0.00043838421
0.14003052	0.031438666	0.00043460800
0.14016096	0.032374567	0.00044335818
0.14029141	0.031634369	0.00043501850
0.14042185	0.031448776	0.00043440656
0.14055229	0.031007468	0.00043314594
0.14068274	0.031586650	0.00043309368
0.14081318	0.031603698	0.00043675955
0.14094362	0.031822580	0.00043615819
0.14107407	0.031410065	0.00043293321
0.14120451	0.031413177	0.00043470279
0.14133495	0.032002768	0.00043612924
0.14146540	0.031697240	0.00043517829
0.14159584	0.031447472	0.00043487956
0.14172628	0.031263426	0.00043057353
0.14185673	0.031025160	0.00043139533
0.14198717	0.032484781	0.00043822648
0.14211761	0.031475529	0.00043227664
0.14224806	0.032084539	0.00043740124
0.14237850	0.030945745	0.00042557187
0.14250894	0.030910373	0.00042832840
0.14263939	0.031190665	0.00042951652
0.14276983	0.031223116	0.00042846410
0.14290027	0.031626768	0.00043273267
0.14303072	0.030527996	0.00042346018
0.14316116	0.030946082	0.00042712396
0.14329160	0.031566364	0.00043181938
0.14342205	0.031514388	0.00042905115
0.14355249	0.031034438	0.00042660975
0.14368293	0.032230414	0.00043657263
0.14381337	0.031771977	0.00042815529
0.14394382	0.031650865	0.00043242479
0.14407426	0.031190684	0.00042544177
0.14420470	0.030943625	0.00042630900
0.14433515	0.031521053	0.00043111161
0.14446559	0.031791283	0.00043004921
0.14459603	0.030689919	0.00042246401
0.14472648	0.031384792	0.00042987951
0.14485692	0.031142257	0.00042560215
0.14498736	0.031502171	0.00042954856
0.14511781	0.031605960	0.00042718752
0.14524825	0.031625153	0.00043039101
0.14537869	0.031347455	0.00042822424
0.14550914	0.031432660	0.00042532336
0.14563958	0.030897655	0.00042478791
0.14577002	0.031525694	0.00042714419
0.14590047	0.031244453	0.00042499255
0.14603091	0.031101006	0.00042588889
0.14616135	0.030787666	0.00042213134
0.14629180	0.031502051	0.00042763142
0.14642224	0.031345687	0.00042822182
0.14655268	0.032020359	0.00042923725
0.14668313	0.030659105	0.00042215154
0.14681357	0.031511105	0.00042768210
0.14694401	0.031041664	0.00042271132
0.14707446	0.030698754	0.00042246710
0.14720490	0.032148981	0.00042968290
0.14733534	0.031326500	0.00042690661
0.14746579	0.031510448	0.00042769938
0.14759623	0.031040134	0.00042379393
0.14772667	0.031474970	0.00042661346
0.14785712	0.031575540	0.00042543280
0.14798756	0.031013840	0.00042352834
0.14811800	0.031109624	0.00042380609
0.14824844	0.030999935	0.00042148716
0.14837889	0.030903810	0.00042242370
0.14850933	0.031431983	0.00042573628
0.14863977	0.031375501	0.00042176119
0.14877022	0.031401646	0.00042574817
0.14890066	0.031855998	0.00042588113
0.14903110	0.031787264	0.00042584745
0.14916155	0.031560087	0.00042685551
0.14929199	0.031338453	0.00042245432
0.14942243	0.030661853	0.00041937143
0.14955288	0.031199862	0.00042295628
0.14968332	0.031637872	0.00042346222
0.14981376	0.031653767	0.00042543664
0.14994421	0.031593007	0.00042272499
0.15007465	0.031413724	0.00042217792
0.15020509	0.030924294	0.00042167935
0.15033554	0.031739520	0.00042389146
0.15046598	0.031527559	0.00042533799
0.15059642	0.031138297	0.00042066711
0.15072687	0.031575361	0.00042297689
0.15085731	0.031429735	0.00042281118
0.15098775	0.031347586	0.00042115865
0.15111820	0.031588286	0.00042499946
0.15124864	0.031051565	0.00042043168
0.15137908	0.031409126	0.00041954370
0.15150953	0.031924600	0.00042660391
0.15163997	0.031765258	0.00042246281
0.15177041	0.031496267	0.00042227447
0.15190086	0.031380396	0.00042281685
0.15203130	0.030581768	0.00041550265
0.15216174	0.031417749	0.00042112189
0.15229219	0.031201973	0.00042117069
0.15242263	0.032330683	0.00042560048
0.15255307	0.031054488	0.00041970356
0.15268351	0.031572537	0.00042055830
0.15281396	0.030864912	0.00041645109
0.15294440	0.030549125	0.00041587556
0.15307484	0.031113263	0.00041796847
0.15320529	0.031604971	0.00042023832
0.15333573	0.030852090	0.00041709665
0.15346617	0.031095659	0.00041752834
0.15359662	0.031261137	0.00041827236
0.15372706	0.031297422	0.00041828985
0.15385750	0.031891004	0.00042139727
0.15398795	0.030712707	0.00041468638
0.15411839	0.031755517	0.00042128510
0.15424883	0.031448331	0.00041720946
0.15437928	0.030834007	0.00041501638
0.15450972	0.031711584	0.00042002776
0.15464016	0.030566307	0.00041309042
0.15477061	0.032045319	0.00042121730
0.15490105	0.031588862	0.00041819575
0.15503149	0.031467867	0.00041760636
0.15516194	0.031570464	0.00041882602
0.15529238	0.031435568	0.00041809557
0.15542282	0.031309528	0.00041730465
0.15555327	0.031313234	0.00041660340
0.15568371	0.030886884	0.00041300634
0.15581415	0.031530620	0.00041943117
0.15594460	0.030625800	0.00041123893
0.15607504	0.031433670	0.00041564816
0.15620548	0.031006807	0.00041414491
0.15633593	0.030745714	0.00041079445
0.15646637	0.031129330	0.00041295518
0.15659681	0.031786913	0.00041927142
0.15672726	0.031086781	0.00041323135
0.15685770	0.031249635	0.00041369200
0.15698814	0.031108185	0.00041292308
0.15711858	0.030495553	0.00040988698
0.15724903	0.030481679	0.00040993190
0.15737947	0.031002096	0.00041283723
0.15750991	0.030694561	0.00040932043
0.15764036	0.031163740	0.00041433588
0.15777080	0.031160726	0.00041289420
0.15790124	0.031481288	0.00041372469
0.15803169	0.031053582	0.00041231506
0.15816213	0.031384309	0.00041446966
0.15829257	0.031006850	0.00041084745
0.15842302	0.030591685	0.00041029564
0.15855346	0.031477704	0.00041373065
0.15868390	0.030658160	0.00041030110
0.15881435	0.031197004	0.00041338637
0.15894479	0.031034704	0.00041168021
0.15907523	0.030844489	0.00040880372
0.15920568	0.030739364	0.00040891893
0.15933612	0.031284539	0.00041185433
0.15946656	0.030835947	0.00040811784
0.15959701	0.031836649	0.00041491996
0.15972745	0.031443420	0.00041305262
0.15985789	0.030758104	0.00040957343
0.15998834	0.030918948	0.00040816793
0.16011878	0.030710628	0.00040861109
0.16024922	0.030861488	0.00040823615
0.16037967	0.030842862	0.00040941939
0.16051011	0.030720928	0.00040779671
0.16064055	0.030414664	0.00040532106
0.16077100	0.031498493	0.00041190607
0.16090144	0.031521725	0.00041413633
0.16103188	0.031027632	0.00040851452
0.16116233	0.031363369	0.00041036238
0.16129277	0.031499184	0.00041086146
0.16142321	0.031809847	0.00041314813
0.16155365	0.031151067	0.00040953935
0.16168410	0.030855091	0.00040687750
0.16181454	0.030728417	0.00040654649
0.16194498	0.031289128	0.00040862809
0.16207543	0.030059972	0.00040175674
0.16220587	0.031203180	0.00040825732
0.16233631	0.031006373	0.00040606270
0.16246676	0.030579724	0.00040593929
0.16259720	0.030613472	0.00040494455
0.16272764	0.030417442	0.00040196161
0.16285809	0.031262292	0.00040886198
0.16298853	0.030763977	0.00040504589
0.16311897	0.030964615	0.00040623465
0.16324942	0.030650289	0.00040550285
0.16337986	0.031692035	0.00040969085
0.16351030	0.031020639	0.00040649897
0.16364075	0.031308653	0.00040835432
0.16377119	0.031051419	0.00040524531
0.16390163	0.030932662	0.00040643465
0.16403208	0.031501146	0.00040935671
0.16416252	0.031104535	0.00040592657
0.16429296	0.031120763	0.00040859735
0.16442341	0.031475986	0.00040655492
0.16455385	0.030864064	0.00040487436
0.16468429	0.030719482	0.00040416056
0.16481474	0.030850427	0.00040211488
0.16494518	0.030712237	0.00040357621
0.16507562	0.031275512	0.00040552520
0.16520607	0.030931395	0.00040359089
0.16533651	0.031630950	0.00040937623
0.16546695	0.031351649	0.00040644090
0.16559740	0.030717051	0.00040316352
0.16572784	0.030989938	0.00040250468
0.16585828	0.030800046	0.00040226101
0.16598872	0.031130409	0.00040575658
0.16611917	0.030816212	0.00040338071
0.16624961	0.031657654	0.00040704693
0.16638005	0.030806263	0.00040329748
0.16651050	0.030378585	0.00039879728
0.16664094	0.031147850	0.00040429228
0.16677138	0.031375220	0.00040461861
0.16690183	0.031529402	0.00040533663
0.16703227	0.030890037	0.00040302838
0.16716271	0.030520928	0.00039765136
0.16729316	0.030851067	0.00040259631
0.16742360	0.031410840	0.00040525709
0.16755404	0.030621944	0.00040023453
0.16768449	0.030659835	0.00039919594
0.16781493	0.030843547	0.00040020791
0.16794537	0.031162912	0.00040346769
0.16807582	0.030510475	0.00039958957
0.16820626	0.031046773	0.00040080884
0.16833670	0.030379552	0.00039849921
0.16846715	0.031132315	0.00040244028
0.16859759	0.031094662	0.00040012799
0.16872803	0.030895026	0.00040123533
0.16885848	0.031433451	0.00040305811
0.16898892	0.030644927	0.00039887393
0.16911936	0.030959077	0.00040229009
0.16924981	0.030270722	0.00039696736
0.16938025	0.031243348	0.00040059183
0.16951069	0.030912029	0.00040049450
0.16964114	0.031048820	0.00040204280
0.16977158	0.030773233	0.00039929361
0.16990202	0.030652028	0.00039753140
0.17003247	0.031017448	0.00039956434
0.17016291	0.031337232	0.00040224683
0.17029335	0.030642109	0.00039595113
0.17042379	0.030449678	0.00039622301
0.17055424	0.031362987	0.00040169021
0.17068468	0.030692243	0.00039710880
0.17081512	0.030972718	0.00039900418
0.17094557	0.030481097	0.00039519469
0.17107601	0.030948404	0.00039981591
0.17120645	0.030338702	0.00039696444
0.17133690	0.031372603	0.00040130475
0.17146734	0.031530351	0.00040117493
0.17159778	0.031340662	0.00039936057
0.17172823	0.031066422	0.00039867669
0.17185867	0.030430640	0.00039641723
0.17198911	0.030433376	0.00039225528
0.17211956	0.029894066	0.00039235390
0.17225000	0.030558390	0.00039503119
0.17238044	0.030824886	0.00039619088
0.17251089	0.030533619	0.00039496681
0.17264133	0.030344515	0.00039238013
0.17277177	0.030707341	0.00039670880
0.17290222	0.031015309	0.00039774475
0.17303266	0.031059564	0.00039569048
0.17316310	0.031058161	0.00039758611
0.17329355	0.031046034	0.00039790127
0.17342399	0.030632647	0.00039370684
0.17355443	0.030576207	0.00039446808
0.17368488	0.031044784	0.00039504648
0.17381532	0.030262025	0.00039351665
0.17394576	0.030148248	0.00039264498
0.17407621	0.031202561	0.00039669028
0.17420665	0.030885388	0.00039543191
0.17433709	0.030996585	0.00039695694
0.17446753	0.030420070	0.00039186773
0.17459798	0.030682244	0.00039427352
0.17472842	0.031273453	0.00039716735
0.17485886	0.031697796	0.00040160192
0.17498931	0.030952311	0.00039578987
0.17511975	0.030876832	0.00039263108
0.17525019	0.030562260	0.00039312024
0.17538064	0.030672420	0.00039368522
0.17551108	0.031254722	0.00039637271
0.17564152	0.030791425	0.00039349244
0.17577197	0.030346531	0.00039028030
0.17590241	0.030660276	0.00039345876
0.17603285	0.030321308	0.00039092595
0.17616330	0.030606339	0.00039154255
0.17629374	0.030516310	0.00039208944
0.17642418	0.031036137	0.00039341096
0.17655463	0.030735432	0.00039262444
0.17668507	0.030704112	0.00039286345
0.17681551	0.030432292	0.00038944487
0.17694596	0.030487591	0.00039084580
0.17707640	0.029828423	0.00038672181
0.17720684	0.031102103	0.00039219440
0.17733729	0.030344197	0.00039067007
0.17746773	0.030585034	0.00038937792
0.17759817	0.030159887	0.00038759683
0.17772862	0.030828255	0.00039281062
0.17785906	0.030666675	0.00038951851
0.17798950	0.030534673	0.00038963192
0.17811995	0.031276727	0.00039325966
0.17825039	0.030582926	0.00038866836
0.17838083	0.030570796	0.00039093484
0.17851128	0.030915427	0.00039072123
0.17864172	0.030226773	0.00038763679
0.17877216	0.030289413	0.00038915937
0.17890260	0.031282816	0.00039318573
0.17903305	0.030863556	0.00039189244
0.17916349	0.030528315	0.00038748311
0.17929393	0.031103464	0.00039167293
0.17942438	0.030079398	0.00038657289
0.17955482	0.029553166	0.00038255984
0.17968526	0.030093507	0.00038693731
0.17981571	0.030703777	0.00039034348
0.17994615	0.030282232	0.00038530774
0.18007659	0.031426758	0.00039598104
0.18020704	0.030307240	0.00038649019
0.18033748	0.030636107	0.00038756755
0.18046792	0.030564519	0.00038932820
0.18059837	0.031258503	0.00039139495
0.18072881	0.030868730	0.00038886665
0.18085925	0.030664878	0.00038835924
0.18098970	0.030832364	0.00038742788
0.18112014	0.030964067	0.00039132690
0.18125058	0.030959913	0.00038836891
0.18138103	0.030470089	0.00038631900
0.18151147	0.031129249	0.00039103232
0.18164191	0.031122539	0.00038944131
0.18177236	0.031584371	0.00039369980
0.18190280	0.030745739	0.00038843733
0.18203324	0.030870172	0.00038775638
0.18216369	0.030886590	0.00039692186
0.18229413	0.031237309	0.00039933643
0.18242457	0.030711425	0.00040104113
0.18255502	0.030643536	0.00040275743
0.18268546	0.030447606	0.00040339154
0.18281590	0.030711992	0.00040595825
0.18294635	0.030678786	0.00040708574
0.18307679	0.030732478	0.00040876252
0.18320723	0.030778276	0.00041285691
0.18333767	0.030669656	0.00040942502
0.18346812	0.030141790	0.00041164834
0.18359856	0.031506318	0.00041944754
0.18372900	0.030786309	0.00041572891
0.18385945	0.031308763	0.00042111418
0.18398989	0.030927655	0.00041841877
0.18412033	0.030576396	0.00041930864
0.18425078	0.031191754	0.00042505470
0.18438122	0.030730036	0.00042134142
0.18451166	0.030475338	0.00042101832
0.18464211	0.031121180	0.00042614722
0.18477255	0.031352484	0.00042963358
0.18490299	0.030212351	0.00042418741
0.18503344	0.030707063	0.00042372412
0.18516388	0.030843323	0.00042931194
0.18529432	0.029467785	0.00042187193
0.18542477	0.030852758	0.00043029474
0.18555521	0.030573378	0.00043046194
0.18568565	0.030485937	0.00042845073
0.18581610	0.030978055	0.00043228584
0.18594654	0.030502825	0.00043043539
0.18607698	0.030149001	0.00042866658
0.18620743	0.029611070	0.00042811139
0.18633787	0.030419297	0.00043553259
0.18646831	0.030027977	0.00042936361
0.18659876	0.030242437	0.00043407612
0.18672920	0.030422386	0.00043558223
0.18685964	0.030624904	0.00043736092
0.18699009	0.030700761	0.00043767601
0.18712053	0.030426639	0.00042535652
0.18725097	0.030734751	0.00042581310
0.18738142	0.031098848	0.00042437924
0.18751186	0.031020464	0.00042134992
0.18764230	0.030997495	0.00042102550
0.18777274	0.030198690	0.00041364019
0.18790319	0.031134749	0.00041787815
0.18803363	0.030537371	0.00041411966
0.18816407	0.029885664	0.00040574816
0.18829452	0.030559577	0.00041139704
0.18842496	0.030356683	0.00040905620
0.18855540	0.029642983	0.00040241701
0.18868585	0.031115065	0.00041293461
0.18881629	0.030119157	0.00040188242
0.18894673	0.030738758	0.00040725154
0.18907718	0.030239353	0.00040324238
0.18920762	0.030452298	0.00040365795
0.18933806	0.030535745	0.00040179685
0.18946851	0.029730246	0.00039659411
0.18959895	0.030845224	0.00040338507
0.18972939	0.030673740	0.00040177816
0.18985984	0.030582206	0.00039870894
0.18999028	0.030269157	0.00039705264
0.19012072	0.030769446	0.00040129637
0.19025117	0.031067431	0.00039912834
0.19038161	0.030487305	0.00039795469
0.19051205	0.030637343	0.00039656434
0.19064250	0.029903141	0.00039227008
0.19077294	0.030058025	0.00039417349
0.19090338	0.031034734	0.00039672731
0.19103383	0.030053741	0.00039156989
0.19116427	0.030546277	0.00039255487
0.19129471	0.030597653	0.00039205810
0.19142516	0.030369792	0.00039203133
0.19155560	0.029662153	0.00038457502
0.19168604	0.030621949	0.00039062040
0.19181649	0.030813558	0.00039280347
0.19194693	0.030804055	0.00038997639
0.19207737	0.029755268	0.00038540016
0.19220781	0.030416992	0.00038629958
0.19233826	0.029876896	0.00038471745
0.19246870	0.030155169	0.00038685369
0.19259914	0.030918582	0.00038754939
0.19272959	0.030006529	0.00038514326
0.19286003	0.030205309	0.00038577801
0.19299047	0.030473725	0.00038367372
0.19312092	0.030905431	0.00038627618
0.19325136	0.031056671	0.00039005771
0.19338180	0.031027019	0.00038814250
0.19351225	0.030427287	0.00038588172
0.19364269	0.029821840	0.00037953693
0.19377313	0.030999852	0.00038823988
0.19390358	0.030768629	0.00038747538
0.19403402	0.030584451	0.00038312750
0.19416446	0.030956662	0.00038768866
0.19429491	0.030537777	0.00038364522
0.19442535	0.030213005	0.00038224402
0.19455579	0.030053806	0.00038282886
0.19468624	0.030190314	0.00038051119
0.19481668	0.030697696	0.00038590303
0.19494712	0.030552069	0.00038362004
0.19507757	0.029911530	0.00037951264
0.19520801	0.030722495	0.00038509088
0.19533845	0.030172968	0.00038041214
0.19546890	0.030720515	0.00038475086
0.19559934	0.029956552	0.00038126762
0.19572978	0.030797851	0.00038297709
0.19586023	0.030221583	0.00038074714
0.19599067	0.030276567	0.00038091682
0.19612111	0.030546253	0.00038119959
0.19625156	0.030676932	0.00038565643
0.19638200	0.030527993	0.00038002432
0.19651244	0.030566851	0.00038295341
0.19664288	0.030835394	0.00038343884
0.19677333	0.030684290	0.00038134956
0.19690377	0.030756976	0.00038308737
0.19703421	0.031156850	0.00038472573
0.19716466	0.030530261	0.00038193136
0.19729510	0.031063076	0.00038436078
0.19742554	0.030338554	0.00037954450
0.19755599	0.030978320	0.00038424294
0.19768643	0.030525798	0.00038177410
0.19781687	0.030928722	0.00038214409
0.19794732	0.030897357	0.00038272896
0.19807776	0.029657199	0.00037430740
0.19820820	0.029829463	0.00037559623
0.19833865	0.029937797	0.00037585455
0.19846909	0.030522718	0.00037911820
0.19859953	0.030276828	0.00037856282
0.19872998	0.030591079	0.00037996750
0.19886042	0.030104286	0.00037588001
0.19899086	0.031327899	0.00038362935
0.19912131	0.030525491	0.00037796575
0.19925175	0.030321384	0.00037926231
0.19938219	0.030689382	0.00037991124
0.19951264	0.030426733	0.00037582702
0.19964308	0.030532397	0.00037828828
0.19977352	0.030475693	0.00037787559
0.19990397	0.030428358	0.00037804732
0.20003441	0.030409180	0.00037805294
0.20016485	0.030830252	0.00037873357
0.20029530	0.030777920	0.00037986097
0.20042574	0.031039570	0.00038093651
0.20055618	0.029938294	0.00037376284
0.20068663	0.030621394	0.00037810986
0.20081707	0.030506403	0.00037681478
0.20094751	0.030050741	0.00037404038
0.20107795	0.029988132	0.00037538753
0.20120840	0.030491144	0.00037535802
0.20133884	0.030032421	0.00037515945
0.20146928	0.030651016	0.00037804801
0.20159973	0.030178232	0.00037470800
0.20173017	0.030362309	0.00037529346
0.20186061	0.030576780	0.00037617638
0.20199106	0.030249901	0.00037523499
0.20212150	0.030114729	0.00037463958
0.20225194	0.029823537	0.00037127905
0.20238239	0.030269771	0.00037454896
0.20251283	0.030849717	0.00037715184
0.20264327	0.029757241	0.00037138642
0.20277372	0.030282011	0.00037555754
0.20290416	0.030496417	0.00037576164
0.20303460	0.030078726	0.00037233162
0.20316505	0.030171526	0.00037287912
0.20329549	0.029801777	0.00037024909
0.20342593	0.030177259	0.00037370040
0.20355638	0.030573120	0.00037488649
0.20368682	0.030416055	0.00037274670
0.20381726	0.030792167	0.00037729105
0.20394771	0.030391510	0.00037130116
0.20407815	0.031014544	0.00037801042
0.20420859	0.029683454	0.00036891630
0.20433904	0.030701374	0.00037408866
0.20446948	0.029582200	0.00036878362
0.20459992	0.030161738	0.00037050548
0.20473037	0.030292783	0.00037092549
0.20486081	0.030216253	0.00037091246
0.20499125	0.030165810	0.00036993224
0.20512170	0.030213741	0.00037155234
0.20525214	0.030527750	0.00037310298
0.20538258	0.030451513	0.00037090961
0.20551302	0.030231090	0.00037115016
0.20564347	0.029954795	0.00036867123
0.20577391	0.030320889	0.00037168916
0.20590435	0.029779458	0.00036877594
0.20603480	0.030278277	0.00036957136
0.20616524	0.030322830	0.00037038617
0.20629568	0.030128881	0.00037001963
0.20642613	0.030376117	0.00037085003
0.20655657	0.029812478	0.00036891206
0.20668701	0.029910505	0.00036663211
0.20681746	0.030229620	0.00036910755
0.20694790	0.030614409	0.00037285698
0.20707834	0.030474942	0.00037028838
0.20720879	0.030438917	0.00037228042
0.20733923	0.030459761	0.00037026779
0.20746967	0.030421106	0.00036924251
0.20760012	0.030386558	0.00037110930
0.20773056	0.030278500	0.00036650213
0.20786100	0.030083620	0.00036971268
0.20799145	0.029254843	0.00036336093
0.20812189	0.029837836	0.00036636800
0.20825233	0.030556098	0.00037070918
0.20838278	0.030265796	0.00036779872
0.20851322	0.030755984	0.00037112535
0.20864366	0.029995903	0.00036829325
0.20877411	0.030085326	0.00036704159
0.20890455	0.029817808	0.00036676225
0.20903499	0.030439832	0.00036837099
0.20916544	0.030431354	0.00036877091
0.20929588	0.030208826	0.00036927576
0.20942632	0.029925596	0.00036490306
0.20955677	0.030202175	0.00036895558
0.20968721	0.030281645	0.00036872111
0.20981765	0.030069864	0.00036530755
0.20994809	0.030676264	0.00037097596
0.21007854	0.030252699	0.00036759973
0.21020898	0.030060311	0.00036582724
0.21033942	0.029769811	0.00036575175
0.21046987	0.029957465	0.00036462078
0.21060031	0.030251703	0.00036829267
0.21073075	0.030758053	0.00037013774
0.21086120	0.030492843	0.00036863159
0.21099164	0.029538134	0.00036313800
0.21112208	0.029805278	0.00036399484
0.21125253	0.029761680	0.00036252178
0.21138297	0.029644593	0.00036491602
0.21151341	0.029857104	0.00036410968
0.21164386	0.030188033	0.00036621194
0.21177430	0.030312413	0.00036599147
0.21190474	0.029877885	0.00036456943
0.21203519	0.029860201	0.00036497935
0.21216563	0.029521908	0.00036129210
0.21229607	0.030320610	0.00036641241
0.21242652	0.030163947	0.00036663292
0.21255696	0.030225817	0.00036451547
0.21268740	0.029712784	0.00036388588
0.21281785	0.029862300	0.00036201614
0.21294829	0.030451763	0.00036703147
0.21307873	0.029533611	0.00036238097
0.21320918	0.029470042	0.00036079492
0.21333962	0.030769634	0.00036692598
0.21347006	0.029725417	0.00036430406
0.21360051	0.030707565	0.00036607754
0.21373095	0.030190391	0.00036453284
0.21386139	0.030616810	0.00036602684
0.21399184	0.029953822	0.00036275587
0.21412228	0.029561866	0.00036155373
0.21425272	0.030821553	0.00036663720
0.21438316	0.030373120	0.00036489243
0.21451361	0.030018213	0.00036368607
0.21464405	0.030470272	0.00036292464
0.21477449	0.029289139	0.00035820961
0.21490494	0.030018177	0.00036273220
0.21503538	0.030367771	0.00036395778
0.21516582	0.030081223	0.00036373018
0.21529627	0.029512864	0.00035793119
0.21542671	0.029724458	0.00036047509
0.21555715	0.030312002	0.00036343827
0.21568760	0.029720956	0.00036054904
0.21581804	0.029704754	0.00036047399
0.21594848	0.030483189	0.00036326625
0.21607893	0.030251739	0.00036223093
0.21620937	0.029576313	0.00036008416
0.21633981	0.029861038	0.00035947110
0.21647026	0.029086804	0.00035643330
0.21660070	0.030634772	0.00036489431
0.21673114	0.030205154	0.00036174513
0.21686159	0.030245144	0.00036157350
0.21699203	0.029630965	0.00035776807
0.21712247	0.029641622	0.00035936843
0.21725292	0.029873748	0.00036248250
0.21738336	0.029689123	0.00035754654
0.21751380	0.029742667	0.00035801265
0.21764425	0.029783436	0.00035933536
0.21777469	0.029371667	0.00035806173
0.21790513	0.029495400	0.00035855855
0.21803558	0.029648493	0.00035713830
0.21816602	0.029915254	0.00035987519
0.21829646	0.030278203	0.00036184726
0.21842691	0.029827271	0.00035846638
0.21855735	0.030254282	0.00036204337
0.21868779	0.029990629	0.00036005792
0.21881823	0.029134950	0.00035434420
0.21894868	0.029663599	0.00035784756
0.21907912	0.029224968	0.00035378099
0.21920956	0.029865987	0.00036019401
0.21934001	0.029593702	0.00035683159
0.21947045	0.030467497	0.00036160381
0.21960089	0.029917331	0.00035892796
0.21973134	0.030035998	0.00035722086
0.21986178	0.029963864	0.00035730569
0.21999222	0.030171559	0.00036031819
0.22012267	0.029663765	0.00035491034
0.22025311	0.029977196	0.00035939327
0.22038355	0.029759452	0.00035504880
0.22051400	0.029904449	0.00035742756
0.22064444	0.029524788	0.00035591979
0.22077488	0.029900097	0.00035683690
0.22090533	0.030059467	0.00035957864
0.22103577	0.029994757	0.00035719325
0.22116621	0.029784367	0.00035540687
0.22129666	0.029868598	0.00035723595
0.22142710	0.029414723	0.00035476989
0.22155754	0.029636723	0.00035513288
0.22168799	0.029757339	0.00035606791
0.22181843	0.030080711	0.00035610635
0.22194887	0.029552095	0.00035520660
0.22207932	0.029993169	0.00035630975
0.22220976	0.030007767	0.00035666184
0.22234020	0.029678710	0.00035640227
0.22247065	0.029190044	0.00035167686
0.22260109	0.029484818	0.00035456660
0.22273153	0.030171122	0.00035882801
0.22286198	0.030447439	0.00035742802
0.22299242	0.029312822	0.00035477622
0.22312286	0.029943918	0.00035547026
0.22325330	0.029385696	0.00035286720
0.22338375	0.030099607	0.00035662930
0.22351419	0.029275600	0.00035182825
0.22364463	0.029356425	0.00035307905
0.22377508	0.029533646	0.00035419268
0.22390552	0.029679741	0.00035291393
0.22403596	0.030027608	0.00035680708
0.22416641	0.030016297	0.00035561097
0.22429685	0.029126887	0.00035112724
0.22442729	0.029462392	0.00035403038
0.22455774	0.029870402	0.00035309454
0.22468818	0.029849567	0.00035366208
0.22481862	0.030091584	0.00035506237
0.22494907	0.030137827	0.00035529694
0.22507951	0.029870643	0.00035451686
0.22520995	0.029626187	0.00035367299
0.22534040	0.029123614	0.00034829093
0.22547084	0.030083898	0.00035550318
0.22560128	0.029596148	0.00035099688
0.22573173	0.029500510	0.00035243752
0.22586217	0.029792729	0.00035366266
0.22599261	0.029230403	0.00034944326
0.22612306	0.030304785	0.00035558692
0.22625350	0.029488972	0.00035070076
0.22638394	0.030023513	0.00035346592
0.22651439	0.029447294	0.00035208978
0.22664483	0.030198730	0.00035416951
0.22677527	0.029741138	0.00035208922
0.22690572	0.029834958	0.00035179803
0.22703616	0.029606629	0.00035228037
0.22716660	0.029517682	0.00035267578
0.22729705	0.029224614	0.00034833636
0.22742749	0.029843964	0.00035240004
0.22755793	0.029826664	0.00035289798
0.22768837	0.029608637	0.00034963128
0.22781882	0.029475410	0.00035061655
0.22794926	0.029915535	0.00035198603
0.22807970	0.029579492	0.00035084864
0.22821015	0.029704458	0.00035135526
0.22834059	0.029848097	0.00035096806
0.22847103	0.029934064	0.00035329223
0.22860148	0.029222485	0.00034882115
0.22873192	0.029366402	0.00034951751
0.22886236	0.029838117	0.00035164808
0.22899281	0.029772753	0.00035054228
0.22912325	0.029553430	0.00034986671
0.22925369	0.029834999	0.00035281741
0.22938414	0.029537528	0.00034818903
0.22951458	0.029326435	0.00035013923
0.22964502	0.029687567	0.00034834534
0.22977547	0.029872652	0.00035086297
0.22990591	0.029249394	0.00034766735
0.23003635	0.029677684	0.00034984639
0.23016680	0.029742011	0.00034986867
0.23029724	0.029864751	0.00035092021
0.23042768	0.029597422	0.00034669530
0.23055813	0.029693258	0.00034994090
0.23068857	0.029521882	0.00035323846
0.23081901	0.029202132	0.00035522577
0.23094946	0.029126665	0.00035814125
0.23107990	0.028986259	0.00035631499
0.23121034	0.030153908	0.00036609245
0.23134079	0.030034420	0.00036837347
0.23147123	0.030047980	0.00036749762
0.23160167	0.029816725	0.00036905119
0.23173212	0.029092166	0.00036545364
0.23186256	0.029989388	0.00037123733
0.23199300	0.029661645	0.00037224570
0.23212344	0.029450203	0.00036933667
0.23225389	0.030224386	0.00037780603
0.23238433	0.029436146	0.00037321762
0.23251477	0.030356222	0.00037781538
0.23264522	0.029233876	0.00037423865
0.23277566	0.029516414	0.00037574306
0.23290610	0.029794514	0.00037847748
0.23303655	0.029210285	0.00037876465
0.23316699	0.029306358	0.00037613501
0.23329743	0.028858501	0.00037513946
0.23342788	0.029758481	0.00037884057
0.23355832	0.028986433	0.00037589135
0.23368876	0.029110900	0.00037669057
0.23381921	0.030048830	0.00038128019
0.23394965	0.029166486	0.00037456038
0.23408009	0.030065614	0.00038239501
0.23421054	0.030056638	0.00038022337
0.23434098	0.030032615	0.00038390134
0.23447142	0.029668748	0.00037870378
0.23460187	0.028999779	0.00037779484
0.23473231	0.029891623	0.00038227027
0.23486275	0.029628957	0.00038019035
0.23499320	0.029599703	0.00038116539
0.23512364	0.029667430	0.00038178673
0.23525408	0.029364613	0.00038022126
0.23538453	0.029667920	0.00038063603
0.23551497	0.029269718	0.00037747196
0.23564541	0.029104035	0.00037927560
0.23577586	0.029588997	0.00038400924
0.23590630	0.030251193	0.00038402462
0.23603674	0.029353230	0.00038226531
0.23616719	0.028859481	0.00037660117
0.23629763	0.029547452	0.00038277877
0.23642807	0.029690460	0.00038488833
0.23655851	0.030111152	0.00038574921
0.23668896	0.029828530	0.00038443109
0.23681940	0.029228704	0.00038349683
0.23694984	0.029524760	0.00038120688
0.23708029	0.029481358	0.00038449919
0.23721073	0.029382582	0.00038197555
0.23734117	0.029494685	0.00038609027
0.23747162	0.029237097	0.00038219995
0.23760206	0.029606690	0.00038407948
0.23773250	0.029219581	0.00038403927
0.23786295	0.029195723	0.00038433721
0.23799339	0.029074632	0.00038249821
0.23812383	0.029246993	0.00038497560
0.23825428	0.029296352	0.00038251116
0.23838472	0.029381159	0.00038438625
0.23851516	0.029660005	0.00038730059
0.23864561	0.029614226	0.00038679729
0.23877605	0.029485706	0.00038826727
0.23890649	0.029003606	0.00038209390
0.23903694	0.029186469	0.00038556617
0.23916738	0.029120348	0.00038439160
0.23929782	0.029375634	0.00038640377
0.23942827	0.029980799	0.00039009872
0.23955871	0.029535954	0.00038899245
0.23968915	0.029709802	0.00038615749
0.23981960	0.029303210	0.00038883088
0.23995004	0.030060968	0.00039036660
0.24008048	0.029155722	0.00038629144
0.24021093	0.029718548	0.00039054258
0.24034137	0.029614811	0.00038731182
0.24047181	0.029315539	0.00038570194
0.24060226	0.029163318	0.00038800666
0.24073270	0.029244673	0.00038616002
0.24086314	0.029674394	0.00039220889
0.24099358	0.029541531	0.00038796936
0.24112403	0.030061593	0.00039110149
0.24125447	0.029170943	0.00038687256
0.24138491	0.028745896	0.00038433652
0.24151536	0.029649413	0.00039036261
0.24164580	0.028565596	0.00038384738
0.24177624	0.029319335	0.00038799848
0.24190669	0.029653022	0.00039125560
0.24203713	0.030066592	0.00039313944
0.24216757	0.029811902	0.00039223487
0.24229802	0.028997123	0.00038842109
0.24242846	0.029404769	0.00038793624
0.24255890	0.029452749	0.00038954185
0.24268935	0.029648675	0.00039106655
0.24281979	0.029245278	0.00038886466
0.24295023	0.029210853	0.00039024660
0.24308068	0.029366373	0.00038907303
0.24321112	0.029462241	0.00039037095
0.24334156	0.028713045	0.00038920061
0.24347201	0.029557647	0.00038904897
0.24360245	0.030297135	0.00039890905
0.24373289	0.029695067	0.00039226065
0.24386334	0.029657253	0.00039401090
0.24399378	0.029530203	0.00039197529
0.24412422	0.028779956	0.00038700186
0.24425467	0.029106284	0.00039036139
0.24438511	0.029276334	0.00039267884
0.24451555	0.029706670	0.00039365759
0.24464600	0.029325679	0.00039130228
0.24477644	0.028374919	0.00038552178
0.24490688	0.029066210	0.00039192196
0.24503733	0.029373848	0.00039414477
0.24516777	0.029740138	0.00039210715
0.24529821	0.029774505	0.00039701556
0.24542865	0.029578470	0.00039259294
0.24555910	0.029379234	0.00039418551
0.24568954	0.029174702	0.00039287148
0.24581998	0.029486128	0.00039250226
0.24595043	0.029712181	0.00039550136
0.24608087	0.029101119	0.00039260250
0.24621131	0.029178487	0.00038935801
0.24634176	0.028562518	0.00038833821
0.24647220	0.028936398	0.00038947118
0.24660264	0.028797421	0.00039281596
0.24673309	0.029373790	0.00039243246
0.24686353	0.029301618	0.00039298224
0.24699397	0.029192977	0.00039272143
0.24712442	0.028531970	0.00039026290
0.24725486	0.029580307	0.00039280124
0.24738530	0.028749943	0.00039190247
0.24751575	0.029717374	0.00039501832
0.24764619	0.029142344	0.00039388295
0.24777663	0.028933194	0.00039202790
0.24790708	0.029284894	0.00039361412
0.24803752	0.029327081	0.00039495156
0.24816796	0.028420193	0.00038989350
0.24829841	0.028695476	0.00038851379
0.24842885	0.029742507	0.00039892632
0.24855929	0.029270838	0.00039302375
0.24868974	0.029234308	0.00039754730
0.24882018	0.028877172	0.00039373603
0.24895062	0.029339624	0.00039157860
0.24908107	0.029008706	0.00039413120
0.24921151	0.028819546	0.00039127275
0.24934195	0.029667217	0.00039802115
0.24947240	0.029212711	0.00039513593
0.24960284	0.028885258	0.00039291948
0.24973328	0.029464255	0.00039595986
0.24986372	0.028759479	0.00039384536
0.24999417	0.029191186	0.00039412047
0.25012461	0.029146520	0.00039688948
0.25025505	0.029153662	0.00039328331
0.25038550	0.029130957	0.00039392650
0.25051594	0.029292062	0.00039765659
0.25064638	0.029492844	0.00039702999
0.25077683	0.029269373	0.00039704790
0.25090727	0.029821596	0.00040232674
0.25103771	0.029245402	0.00039453604
0.25116816	0.028835791	0.00039366523
0.25129860	0.028724521	0.00039256271
0.25142904	0.029644644	0.00039949161
0.25155949	0.029403877	0.00039874314
0.25168993	0.028991794	0.00039423902
0.25182037	0.028872730	0.00039394448
0.25195082	0.029214753	0.00039585566
0.25208126	0.029158188	0.00039648588
0.25221170	0.029058887	0.00039666367
0.25234215	0.028810813	0.00039287756
0.25247259	0.029297529	0.00039632416
0.25260303	0.028899854	0.00039713019
0.25273348	0.029735888	0.00039730775
0.25286392	0.028875582	0.00039771990
0.25299436	0.028900729	0.00039493403
0.25312481	0.028928395	0.00039647440
0.25325525	0.029175099	0.00039597768
0.25338569	0.029201544	0.00039612530
0.25351614	0.028850544	0.00039496575
0.25364658	0.028696714	0.00039518863
0.25377702	0.029027226	0.00039603942
0.25390747	0.028879091	0.00039735739
0.25403791	0.029552756	0.00039742046
0.25416835	0.029309340	0.00040077271
0.25429879	0.029368649	0.00040005939
0.25442924	0.029211662	0.00039706608
0.25455968	0.028655259	0.00039554194
0.25469012	0.028487920	0.00039328271
0.25482057	0.029041859	0.00039660192
0.25495101	0.029889040	0.00040169583
0.25508145	0.029074710	0.00039693600
0.25521190	0.029067260	0.00039961637
0.25534234	0.028986910	0.00039566481
0.25547278	0.029789717	0.00039934430
0.25560323	0.029563525	0.00039938699
0.25573367	0.029992529	0.00040524390
0.25586411	0.029087342	0.00040856356
0.25599456	0.029623297	0.00041592120
0.25612500	0.028850257	0.00041149167
0.25625544	0.030218541	0.00042456709
0.25638589	0.029969085	0.00042752991
0.25651633	0.029769550	0.00042721507
0.25664677	0.029096576	0.00042619768
0.25677722	0.029459856	0.00042844013
0.25690766	0.029522715	0.00043059370
0.25703810	0.029132734	0.00043331241
0.25716855	0.029370082	0.00043597326
0.25729899	0.029205013	0.00043648247
0.25742943	0.028539474	0.00043521338
0.25755988	0.029551023	0.00044097004
0.25769032	0.029886500	0.00045022621
0.25782076	0.029088794	0.00044222523
0.25795121	0.028731336	0.00044314489
0.25808165	0.028856536	0.00044805805
0.25821209	0.028923793	0.00044554310
0.25834253	0.028461416	0.00044728313
0.25847298	0.028928151	0.00045020190
0.25860342	0.028992421	0.00045633094
0.25873386	0.029092600	0.00045655449
0.25886431	0.029528153	0.00046216991
0.25899475	0.029614125	0.00046154080
0.25912519	0.029480703	0.00046568531
0.25925564	0.029732139	0.00046687350
0.25938608	0.029457641	0.00046829468
0.25951652	0.028532955	0.00046284670
0.25964697	0.029645891	0.00047167336
0.25977741	0.029859260	0.00047516121
0.25990785	0.029015155	0.00047054669
0.26003830	0.028891676	0.00046982651
0.26016874	0.029211133	0.00047775747
0.26029918	0.028791315	0.00046829350
0.26042963	0.028244853	0.00046975442
0.26056007	0.028993487	0.00047542312
0.26069051	0.028786033	0.00047639968
0.26082096	0.028668758	0.00047219953
0.26095140	0.029642474	0.00048389178
0.26108184	0.029374168	0.00047906162
0.26121229	0.029051234	0.00047955901
0.26134273	0.028230760	0.00047465873
0.26147317	0.029242708	0.00048430852
0.26160362	0.029082679	0.00048361170
0.26173406	0.029693268	0.00048879617
0.26186450	0.029418937	0.00048719420
0.26199495	0.030165750	0.00049266994
0.26212539	0.029143278	0.00048650546
0.26225583	0.028488071	0.00048149267
0.26238628	0.029444459	0.00048861822
0.26251672	0.029330280	0.00048781074
0.26264716	0.028448493	0.00048329083
0.26277760	0.030287212	0.00049723066
0.26290805	0.029442400	0.00049316291
0.26303849	0.028259430	0.00048385798
0.26316893	0.028809612	0.00049327256
0.26329938	0.028862615	0.00048741675
0.26342982	0.029165068	0.00049494701
0.26356026	0.028779458	0.00049052156
0.26369071	0.028585751	0.00049225616
0.26382115	0.028956522	0.00049499178
0.26395159	0.028943299	0.00049405394
0.26408204	0.028707791	0.00049063739
0.26421248	0.028934882	0.00049906524
0.26434292	0.028550636	0.00049288824
0.26447337	0.029234563	0.00050095000
0.26460381	0.028421486	0.00049408072
0.26473425	0.028553302	0.00049452984
0.26486470	0.028561170	0.00050056865
0.26499514	0.029083767	0.00050032991
0.26512558	0.028519179	0.00050142112
0.26525603	0.029327052	0.00051013517
[truncated: 573 more rows]
