# Supplementary material for: Rationally seeded computational protein design of ɑ-helical barrels
Source: Nat Chem Biol. 2024 Jun 20;20(8):991–9. doi: 10.1038/s41589-024-01642-0 (PMC11288890; doi:10.1038/s41589-024-01642-0)
Supplement: Supplementary file 3 — PDB and .mtz files used for making figure panels b–d and j–m. [file 41589_2024_1642_MOESM3_ESM.zip › KIA_RP_RSPD_NatChemBiol_data_Figure2/scapCC6_LLIA_panels_e-h/SAXS_panel_i/SAXS_raw_SEC_scapCC6_LLIA/b21-443535_00079.dat]

0.0045000000	0.54253679	0.0073918936
0.0046304432	0.50379590	0.0070943098
0.0047608865	0.44687825	0.0064274083
0.0048913297	0.43524739	0.0062057998
0.0050217729	0.38558490	0.0056429744
0.0051522162	0.35782726	0.0054542782
0.0052826594	0.32321081	0.0049409987
0.0054131026	0.30893487	0.0048306466
0.0055435459	0.29498447	0.0046226952
0.0056739891	0.26874814	0.0043369044
0.0058044323	0.23100471	0.0039983211
0.0059348756	0.23279484	0.0039165306
0.0060653188	0.23468669	0.0038031196
0.0061957621	0.21490630	0.0036667878
0.0063262053	0.20153451	0.0035598805
0.0064566485	0.20799393	0.0035027529
0.0065870918	0.18024275	0.0032685083
0.0067175350	0.18178105	0.0032363011
0.0068479782	0.17417564	0.0031678772
0.0069784215	0.18047381	0.0031521706
0.0071088647	0.16496546	0.0030204134
0.0072393079	0.15944406	0.0029115223
0.0073697512	0.16300042	0.0029005654
0.0075001944	0.16011766	0.0028628980
0.0076306376	0.15406155	0.0027909884
0.0077610809	0.14782561	0.0026797774
0.0078915241	0.13999506	0.0026390684
0.0080219673	0.12488845	0.0024535141
0.0081524106	0.13150313	0.0025275046
0.0082828538	0.12405909	0.0023813524
0.0084132970	0.12230398	0.0024139466
0.0085437403	0.12270507	0.0023510343
0.0086741835	0.11656039	0.0022872574
0.0088046267	0.11505947	0.0022521749
0.0089350700	0.11063435	0.0021739027
0.0090655132	0.11045980	0.0021321267
0.0091959565	0.10796799	0.0021667391
0.0093263997	0.10631058	0.0020581810
0.0094568429	0.10481844	0.0020404124
0.0095872862	0.10111861	0.0020199497
0.0097177294	0.094084287	0.0019054618
0.0098481726	0.095334321	0.0019240818
0.0099786159	0.092413299	0.0018743123
0.010109059	0.086237026	0.0017781773
0.010239502	0.086825418	0.0018006746
0.010369946	0.084300780	0.0017427040
0.010500389	0.080892370	0.0016948476
0.010630832	0.080502037	0.0016859295
0.010761275	0.079274102	0.0016447759
0.010891719	0.079122207	0.0016526886
0.011022162	0.072887739	0.0015441757
0.011152605	0.073051172	0.0015455589
0.011283048	0.070629583	0.0015343378
0.011413491	0.069621734	0.0014793021
0.011543935	0.068410809	0.0014568664
0.011674378	0.068739332	0.0014462592
0.011804821	0.066382918	0.0013802837
0.011935264	0.066134562	0.0013795997
0.012065708	0.066384421	0.0013630402
0.012196151	0.063875570	0.0013213102
0.012326594	0.064140551	0.0013296402
0.012457037	0.061588980	0.0012872999
0.012587481	0.061112470	0.0012577083
0.012717924	0.060380440	0.0012327657
0.012848367	0.056850537	0.0011836119
0.012978810	0.057985850	0.0011828912
0.013109253	0.057618657	0.0011498372
0.013239697	0.057084971	0.0011507026
0.013370140	0.055642237	0.0011257500
0.013500583	0.056658372	0.0011327072
0.013631026	0.055026888	0.0011031872
0.013761470	0.055011936	0.0011075621
0.013891913	0.055323198	0.0010808253
0.014022356	0.053672785	0.0010747431
0.014152799	0.054438946	0.0010670195
0.014283243	0.053583927	0.0010510675
0.014413686	0.052305889	0.0010499022
0.014544129	0.052825646	0.0010385882
0.014674572	0.053414431	0.0010327501
0.014805016	0.052349895	0.0010217547
0.014935459	0.051049907	0.0010050393
0.015065902	0.052216472	0.0010137601
0.015196345	0.050849639	0.00099494133
0.015326788	0.049954100	0.00098268790
0.015457232	0.049417790	0.00097158055
0.015587675	0.049718195	0.00096290578
0.015718118	0.050562806	0.00097632441
0.015848561	0.049277549	0.00095009336
0.015979005	0.047010691	0.00093258554
0.016109448	0.050044866	0.00095902853
0.016239891	0.050429262	0.00095318190
0.016370334	0.049603926	0.00094009438
0.016500778	0.049247834	0.00093944719
0.016631221	0.050162373	0.00093830172
0.016761664	0.046654575	0.00090542194
0.016892107	0.049242030	0.00092124761
0.017022551	0.046470959	0.00089152004
0.017152994	0.045984718	0.00088858628
0.017283437	0.045966284	0.00087859873
0.017413880	0.047202355	0.00088634319
0.017544323	0.046006821	0.00087523656
0.017674767	0.048113482	0.00088432540
0.017805210	0.047050341	0.00088240238
0.017935653	0.045853813	0.00086010093
0.018066096	0.046176843	0.00086494137
0.018196540	0.045123326	0.00085362079
0.018326983	0.045748928	0.00084746925
0.018457426	0.046202083	0.00084876734
0.018587869	0.046602247	0.00085610496
0.018718313	0.045564820	0.00083847295
0.018848756	0.044661083	0.00083682991
0.018979199	0.043746105	0.00081190397
0.019109642	0.044655961	0.00082229323
0.019240086	0.044628822	0.00082081524
0.019370529	0.044452807	0.00081853115
0.019500972	0.044883807	0.00081135770
0.019631415	0.043174336	0.00079906385
0.019761858	0.043097883	0.00079171653
0.019892302	0.044837378	0.00080592743
0.020022745	0.042907103	0.00078740153
0.020153188	0.045002212	0.00080487900
0.020283631	0.042318993	0.00077739753
0.020414075	0.044220340	0.00078475623
0.020544518	0.043364129	0.00077990571
0.020674961	0.043247103	0.00077483987
0.020805404	0.042913814	0.00077411021
0.020935848	0.040941273	0.00075347049
0.021066291	0.044269101	0.00077650503
0.021196734	0.042319353	0.00075674821
0.021327177	0.041216324	0.00074836744
0.021457621	0.042374421	0.00075174299
0.021588064	0.042190501	0.00075431578
0.021718507	0.042392924	0.00074472522
0.021848950	0.041627225	0.00074462311
0.021979393	0.041673962	0.00074012960
0.022109837	0.043716374	0.00075169854
0.022240280	0.041781951	0.00073095351
0.022370723	0.040743265	0.00072684573
0.022501166	0.041196376	0.00072314988
0.022631610	0.041363973	0.00072475765
0.022762053	0.040667566	0.00071232573
0.022892496	0.042470731	0.00073253004
0.023022939	0.040429898	0.00071012112
0.023153383	0.041010081	0.00071385000
0.023283826	0.042215289	0.00071724224
0.023414269	0.040551916	0.00070649671
0.023544712	0.041192540	0.00070663215
0.023675156	0.039476377	0.00069657529
0.023805599	0.040137055	0.00069114201
0.023936042	0.039626591	0.00069548270
0.024066485	0.041225882	0.00070133067
0.024196928	0.039313388	0.00067989513
0.024327372	0.040147723	0.00068487650
0.024457815	0.041187845	0.00069627254
0.024588258	0.038624330	0.00067039079
0.024718701	0.038819080	0.00067081338
0.024849145	0.040607777	0.00068064746
0.024979588	0.039944064	0.00067628104
0.025110031	0.040559529	0.00067993427
0.025240474	0.039025676	0.00066397504
0.025370918	0.038802033	0.00065894935
0.025501361	0.037825473	0.00064989649
0.025631804	0.039890509	0.00067132516
0.025762247	0.038092448	0.00064630213
0.025892691	0.037558294	0.00064680074
0.026023134	0.037598307	0.00064388396
0.026153577	0.038867806	0.00065662599
0.026284020	0.039875490	0.00065285256
0.026414463	0.039600632	0.00065418080
0.026544907	0.039082485	0.00064570346
0.026675350	0.038997740	0.00065019591
0.026805793	0.038014052	0.00063650731
0.026936236	0.039379938	0.00064459282
0.027066680	0.038959961	0.00063753930
0.027197123	0.039134051	0.00064478278
0.027327566	0.037585580	0.00062779536
0.027458009	0.038956864	0.00063618594
0.027588453	0.037774494	0.00062599154
0.027718896	0.037738986	0.00062734363
0.027849339	0.037491860	0.00061504895
0.027979782	0.038194421	0.00062687664
0.028110226	0.038601226	0.00062506524
0.028240669	0.037863115	0.00061963826
0.028371112	0.037715695	0.00061403258
0.028501555	0.037648260	0.00061416542
0.028631998	0.038226205	0.00061395909
0.028762442	0.036600746	0.00060639718
0.028892885	0.037636516	0.00061346607
0.029023328	0.037550373	0.00060738627
0.029153771	0.038216935	0.00060947180
0.029284215	0.037710823	0.00060589390
0.029414658	0.037687585	0.00060311897
0.029545101	0.038124863	0.00060729466
0.029675544	0.037476681	0.00060124772
0.029805988	0.038360316	0.00060489651
0.029936431	0.037378958	0.00059521340
0.030066874	0.037293261	0.00059151198
0.030197317	0.037405386	0.00059512341
0.030327760	0.038493213	0.00059980106
0.030458204	0.037293775	0.00059198591
0.030588647	0.037438244	0.00058973978
0.030719090	0.037000023	0.00058658248
0.030849533	0.036974241	0.00058327773
0.030979977	0.037567460	0.00059113087
0.031110420	0.036995287	0.00057803796
0.031240863	0.036947638	0.00058193484
0.031371306	0.038008266	0.00058517187
0.031501750	0.037413406	0.00058195380
0.031632193	0.036414067	0.00057270430
0.031762636	0.037395449	0.00058058194
0.031893079	0.036781029	0.00056999876
0.032023523	0.036684892	0.00057571326
0.032153966	0.036757221	0.00056931908
0.032284409	0.037129308	0.00057277888
0.032414852	0.036508482	0.00056628671
0.032545295	0.036427775	0.00056681230
0.032675739	0.037130035	0.00056759306
0.032806182	0.037062120	0.00056584337
0.032936625	0.036826841	0.00056046045
0.033067068	0.037956529	0.00057293330
0.033197512	0.036848457	0.00055803584
0.033327955	0.037706118	0.00056972381
0.033458398	0.035763669	0.00055058909
0.033588841	0.036589382	0.00055655256
0.033719285	0.036287048	0.00055333020
0.033849728	0.037877339	0.00056500555
0.033980171	0.036876917	0.00055436689
0.034110614	0.037624906	0.00056050385
0.034241058	0.036975077	0.00055638439
0.034371501	0.036186275	0.00055548306
0.034501944	0.036344554	0.00055560650
0.034632387	0.036044476	0.00056745021
0.034762830	0.036157727	0.00056956865
0.034893274	0.036580317	0.00057297995
0.035023717	0.036403509	0.00057495477
0.035154160	0.036541787	0.00057836610
0.035284603	0.036235936	0.00057961917
0.035415047	0.036168159	0.00058295306
0.035545490	0.035832823	0.00057890552
0.035675933	0.037072361	0.00058889071
0.035806376	0.035862353	0.00058341034
0.035936820	0.035579034	0.00057790756
0.036067263	0.036028853	0.00058669124
0.036197706	0.036578079	0.00058909294
0.036328149	0.035535434	0.00058567642
0.036458593	0.034788272	0.00057705919
0.036589036	0.035988270	0.00058948096
0.036719479	0.035278505	0.00058672619
0.036849922	0.035856919	0.00059565847
0.036980365	0.036133761	0.00059280747
0.037110809	0.036055141	0.00059814980
0.037241252	0.036607554	0.00059910678
0.037371695	0.036900142	0.00060582387
0.037502138	0.035436895	0.00059718379
0.037632582	0.035734413	0.00059881958
0.037763025	0.035390695	0.00059153724
0.037893468	0.034756616	0.00059402914
0.038023911	0.035802306	0.00059881176
0.038154355	0.035916824	0.00060383457
0.038284798	0.034273727	0.00058965579
0.038415241	0.036322737	0.00060735374
0.038545684	0.035648556	0.00060227624
0.038676128	0.036043030	0.00060595351
0.038806571	0.035052833	0.00060179616
0.038937014	0.035034373	0.00060054256
0.039067457	0.034942477	0.00059911895
0.039197900	0.035233562	0.00060710209
0.039328344	0.035357494	0.00060342188
0.039458787	0.036057030	0.00061161843
0.039589230	0.034214711	0.00059079927
0.039719673	0.036466307	0.00059935003
0.039850117	0.036032484	0.00059393694
0.039980560	0.035482452	0.00058777214
0.040111003	0.035710175	0.00058769895
0.040241446	0.035919404	0.00058831425
0.040371890	0.034647746	0.00057553442
0.040502333	0.035867660	0.00058175240
0.040632776	0.035268328	0.00057976857
0.040763219	0.034207861	0.00056632118
0.040893663	0.035567902	0.00057877632
0.041024106	0.035454930	0.00057281075
0.041154549	0.034164493	0.00056840430
0.041284992	0.033892902	0.00056153580
0.041415435	0.035768324	0.00057450825
0.041545879	0.035872277	0.00057249348
0.041676322	0.036899651	0.00058613508
0.041806765	0.034805316	0.00056260926
0.041937208	0.034108501	0.00056024269
0.042067652	0.036075844	0.00057052127
0.042198095	0.036061661	0.00057460637
0.042328538	0.035644302	0.00056910100
0.042458981	0.035941527	0.00057381277
0.042589425	0.035379137	0.00056034694
0.042719868	0.035222516	0.00056283325
0.042850311	0.035027372	0.00055852370
0.042980754	0.035526775	0.00056290457
0.043111198	0.034758451	0.00055304207
0.043241641	0.035630852	0.00056446209
0.043372084	0.036265939	0.00056834614
0.043502527	0.034342182	0.00055014807
0.043632970	0.034730681	0.00055231157
0.043763414	0.034654747	0.00055206200
0.043893857	0.035143327	0.00055357371
0.044024300	0.034416101	0.00055091676
0.044154743	0.034516695	0.00054893091
0.044285187	0.034981084	0.00055115480
0.044415630	0.035418859	0.00055754297
0.044546073	0.035277536	0.00055159936
0.044676516	0.035106222	0.00055052474
0.044806960	0.035008601	0.00055106851
0.044937403	0.035615728	0.00055372152
0.045067846	0.035223064	0.00055111313
0.045198289	0.034919755	0.00054607774
0.045328733	0.034468579	0.00054532015
0.045459176	0.034001139	0.00053965531
0.045589619	0.035160539	0.00054663814
0.045720062	0.033909700	0.00053836707
0.045850505	0.034330026	0.00053785097
0.045980949	0.035024345	0.00054504104
0.046111392	0.034508428	0.00054098906
0.046241835	0.034196897	0.00053771363
0.046372278	0.035514266	0.00055174541
0.046502722	0.035406767	0.00055679584
0.046633165	0.034988478	0.00055445451
0.046763608	0.034891712	0.00055682124
0.046894051	0.034006848	0.00055263754
0.047024495	0.036200941	0.00057428635
0.047154938	0.034789352	0.00056111158
0.047285381	0.033696467	0.00055556412
0.047415824	0.034552840	0.00055875432
0.047546267	0.034698901	0.00056915765
0.047676711	0.034919785	0.00056843740
0.047807154	0.034561889	0.00056842440
0.047937597	0.034176908	0.00056136022
0.048068040	0.034224804	0.00056779606
0.048198484	0.034566789	0.00056923042
0.048328927	0.034424987	0.00056844132
0.048459370	0.034877776	0.00057536938
0.048589813	0.034538729	0.00056933768
0.048720257	0.035066819	0.00057710292
0.048850700	0.035319116	0.00057878310
0.048981143	0.034509123	0.00057395046
0.049111586	0.034531965	0.00057557885
0.049242030	0.034905706	0.00057803575
0.049372473	0.033591138	0.00057009106
0.049502916	0.035005626	0.00057868411
0.049633359	0.033411486	0.00056836329
0.049763802	0.035005996	0.00058213346
0.049894246	0.034898796	0.00058158984
0.050024689	0.034180507	0.00057543737
0.050155132	0.035796796	0.00058658070
0.050285575	0.033882129	0.00057602909
0.050416019	0.034158953	0.00057536881
0.050546462	0.034883895	0.00058452102
0.050676905	0.035476671	0.00058696345
0.050807348	0.034649752	0.00058445453
0.050937792	0.033851594	0.00057485674
0.051068235	0.034329423	0.00058147825
0.051198678	0.034938058	0.00058558610
0.051329121	0.034360214	0.00058294548
0.051459565	0.034425955	0.00058363638
0.051590008	0.034268322	0.00058313188
0.051720451	0.035321864	0.00059020563
0.051850894	0.034680675	0.00058512549
0.051981337	0.035349449	0.00059035027
0.052111781	0.034458945	0.00058706557
0.052242224	0.034789386	0.00058803890
0.052372667	0.033785715	0.00058390992
0.052503110	0.034657283	0.00058948735
0.052633554	0.034584892	0.00058733331
0.052763997	0.034864838	0.00058956508
0.052894440	0.034064209	0.00058676192
0.053024883	0.033278323	0.00057814857
0.053155327	0.033699865	0.00058261569
0.053285770	0.035184563	0.00059174821
0.053416213	0.035086813	0.00059356421
0.053546656	0.034674756	0.00059370991
0.053677100	0.034327125	0.00058726084
0.053807543	0.034704443	0.00058997813
0.053937986	0.034330472	0.00058996106
0.054068429	0.035101681	0.00059531364
0.054198872	0.034866425	0.00059221261
0.054329316	0.034873034	0.00059739823
0.054459759	0.034587190	0.00059336875
0.054590202	0.034714597	0.00059304790
0.054720645	0.033578762	0.00058424995
0.054851089	0.035191557	0.00059816328
0.054981532	0.035487607	0.00059939891
0.055111975	0.034117060	0.00059194227
0.055242418	0.034044570	0.00058764276
0.055372862	0.033839650	0.00058811504
0.055503305	0.034441327	0.00059379932
0.055633748	0.033909621	0.00058828533
0.055764191	0.033825108	0.00058699938
0.055894635	0.034733384	0.00059930096
0.056025078	0.034315419	0.00058960567
0.056155521	0.036135209	0.00061033395
0.056285964	0.035762584	0.00060183697
0.056416407	0.034721232	0.00059633657
0.056546851	0.034504829	0.00059709372
0.056677294	0.034554420	0.00059528507
0.056807737	0.033761423	0.00059139079
0.056938180	0.034222877	0.00059299170
0.057068624	0.034972923	0.00059938755
0.057199067	0.035411651	0.00060718123
0.057329510	0.033910931	0.00059158248
0.057459953	0.033812034	0.00059061476
0.057590397	0.033945642	0.00059344878
0.057720840	0.034654476	0.00060095093
0.057851283	0.034019161	0.00059374152
0.057981726	0.034669093	0.00059674003
0.058112170	0.034767565	0.00059683607
0.058242613	0.034185279	0.00059174817
0.058373056	0.034569398	0.00059445275
0.058503499	0.034586067	0.00059139280
0.058633942	0.033900025	0.00058897053
0.058764386	0.033645745	0.00058213696
0.058894829	0.033674357	0.00058584568
0.059025272	0.033748167	0.00058356298
0.059155715	0.035384685	0.00059555325
0.059286159	0.034335445	0.00058782183
0.059416602	0.034709024	0.00059023045
0.059547045	0.033263189	0.00057833034
0.059677488	0.035509527	0.00059570573
0.059807932	0.033517210	0.00057485737
0.059938375	0.034565323	0.00059062599
0.060068818	0.033919161	0.00057601781
0.060199261	0.033985201	0.00058137641
0.060329705	0.033402633	0.00057302836
0.060460148	0.033898993	0.00057807925
0.060590591	0.034296660	0.00057857019
0.060721034	0.034632441	0.00057977265
0.060851477	0.034565270	0.00058106715
0.060981921	0.034017215	0.00057923551
0.061112364	0.034404934	0.00057483493
0.061242807	0.034735301	0.00058002215
0.061373250	0.034060756	0.00057682328
0.061503694	0.033989887	0.00057387003
0.061634137	0.033923255	0.00057272847
0.061764580	0.034985207	0.00058437818
0.061895023	0.034265233	0.00057434996
0.062025467	0.034246387	0.00057724054
0.062155910	0.034878259	0.00057871107
0.062286353	0.034382007	0.00057586891
0.062416796	0.033968661	0.00057306146
0.062547240	0.033679136	0.00056955600
0.062677683	0.033564471	0.00057027685
0.062808126	0.032890757	0.00056337568
0.062938569	0.033962381	0.00057178273
0.063069012	0.033709029	0.00057132973
0.063199456	0.033371578	0.00056583442
0.063329899	0.034222483	0.00057244034
0.063460342	0.033710839	0.00056656514
0.063590785	0.035199422	0.00057834092
0.063721229	0.034227929	0.00057335510
0.063851672	0.033728551	0.00056820309
0.063982115	0.035067451	0.00057707144
0.064112558	0.033427812	0.00056521826
0.064243002	0.034404519	0.00057075084
0.064373445	0.033595246	0.00056390818
0.064503888	0.034110453	0.00057045428
0.064634331	0.033496807	0.00056374607
0.064764774	0.033408369	0.00056540731
0.064895218	0.034895344	0.00057348229
0.065025661	0.034707041	0.00057610200
0.065156104	0.033872913	0.00056403973
0.065286547	0.033756473	0.00056520603
0.065416991	0.033938999	0.00056729097
0.065547434	0.034197717	0.00056702930
0.065677877	0.033463342	0.00056097995
0.065808320	0.033353287	0.00056248134
0.065938764	0.033513589	0.00056003118
0.066069207	0.034017667	0.00056844343
0.066199650	0.033729851	0.00056089395
0.066330093	0.033672954	0.00055988821
0.066460537	0.032757324	0.00055449811
0.066590980	0.033594513	0.00056168973
0.066721423	0.032940557	0.00055573280
0.066851866	0.033515366	0.00055905475
0.066982309	0.033964442	0.00056076614
0.067112753	0.033644362	0.00056214876
0.067243196	0.033102070	0.00055386456
0.067373639	0.033069194	0.00055734283
0.067504082	0.033495553	0.00056107764
0.067634526	0.033942418	0.00056108594
0.067764969	0.033297439	0.00055872869
0.067895412	0.033139056	0.00055663904
0.068025855	0.033450875	0.00055611214
0.068156299	0.033666477	0.00055964358
0.068286742	0.032441564	0.00054924658
0.068417185	0.033116718	0.00055150239
0.068547628	0.033254793	0.00055809561
0.068678072	0.034240956	0.00055929693
0.068808515	0.033471883	0.00055815991
0.068938958	0.033382094	0.00055314521
0.069069401	0.032869477	0.00054760622
0.069199844	0.033889241	0.00056275983
0.069330288	0.033745184	0.00055508995
0.069460731	0.033569020	0.00055519333
0.069591174	0.034204026	0.00055964189
0.069721617	0.033913199	0.00055611411
0.069852061	0.034588531	0.00056429075
0.069982504	0.032935775	0.00054678697
0.070112947	0.033758267	0.00055661452
0.070243390	0.032898277	0.00055139448
0.070373834	0.033584671	0.00055416218
0.070504277	0.033941211	0.00055474671
0.070634720	0.033508710	0.00055514929
0.070765163	0.034089345	0.00055440547
0.070895607	0.033659765	0.00055360059
0.071026050	0.033988262	0.00055330435
0.071156493	0.034444517	0.00055892407
0.071286936	0.033198828	0.00054832866
0.071417379	0.032795870	0.00054493218
0.071547823	0.033707162	0.00054924396
0.071678266	0.033318054	0.00055115972
0.071808709	0.033357748	0.00054769093
0.071939152	0.033992242	0.00055465283
0.072069596	0.033170677	0.00054516544
0.072200039	0.033162209	0.00054667498
0.072330482	0.033101377	0.00054701434
0.072460925	0.032791405	0.00054343968
0.072591369	0.033392925	0.00054734247
0.072721812	0.033347177	0.00054603726
0.072852255	0.033860251	0.00055230015
0.072982698	0.033442073	0.00054901627
0.073113142	0.033182414	0.00054492384
0.073243585	0.033019234	0.00054355761
0.073374028	0.032313400	0.00053952231
0.073504471	0.034617498	0.00055201272
0.073634914	0.032853284	0.00054243387
0.073765358	0.033289226	0.00054192111
0.073895801	0.033974269	0.00055046527
0.074026244	0.033816849	0.00054952576
0.074156687	0.033878942	0.00054545080
0.074287131	0.033921507	0.00054642524
0.074417574	0.033124459	0.00054625933
0.074548017	0.032743005	0.00053650750
0.074678460	0.033205059	0.00054444376
0.074808904	0.033400504	0.00054195483
0.074939347	0.033016976	0.00053935962
0.075069790	0.032404542	0.00053760668
0.075200233	0.034245122	0.00054520578
0.075330677	0.033731183	0.00054590494
0.075461120	0.033057381	0.00054159195
0.075591563	0.032929541	0.00053503327
0.075722006	0.032335961	0.00053366388
0.075852449	0.033923846	0.00054273947
0.075982893	0.032897667	0.00053744313
0.076113336	0.033361104	0.00054298303
0.076243779	0.032692424	0.00053306020
0.076374222	0.033752513	0.00054129442
0.076504666	0.032868444	0.00053847952
0.076635109	0.033520624	0.00053791507
0.076765552	0.033034543	0.00053658182
0.076895995	0.032663235	0.00053344206
0.077026439	0.034309738	0.00054401868
0.077156882	0.032838472	0.00053592987
0.077287325	0.032754315	0.00053105711
0.077417768	0.032051605	0.00052802686
0.077548212	0.033009213	0.00053574999
0.077678655	0.032687091	0.00053165741
0.077809098	0.032777499	0.00053414284
0.077939541	0.032778283	0.00052971198
0.078069984	0.033339273	0.00053603163
0.078200428	0.033778179	0.00054393141
0.078330871	0.031887849	0.00052334763
0.078461314	0.031984958	0.00052430819
0.078591757	0.033214137	0.00053504316
0.078722201	0.032539009	0.00052983474
0.078852644	0.032443026	0.00052740520
0.078983087	0.033613916	0.00053545712
0.079113530	0.033012853	0.00053072688
0.079243974	0.033150001	0.00053444926
0.079374417	0.032559660	0.00052713305
0.079504860	0.032015834	0.00052423018
0.079635303	0.033509109	0.00053382540
0.079765747	0.033077095	0.00053326737
0.079896190	0.032585874	0.00052752822
0.080026633	0.033203349	0.00052965068
0.080157076	0.034181009	0.00053732850
0.080287519	0.033018467	0.00053373056
0.080417963	0.032889927	0.00052715466
0.080548406	0.032704130	0.00053016285
0.080678849	0.031672398	0.00051730374
0.080809292	0.032914191	0.00052868461
0.080939736	0.033616803	0.00053344511
0.081070179	0.033062890	0.00052841252
0.081200622	0.032103086	0.00052099278
0.081331065	0.033093622	0.00053129638
0.081461509	0.032408143	0.00051823046
0.081591952	0.032881270	0.00052907445
0.081722395	0.033350046	0.00052771144
0.081852838	0.033874277	0.00053284079
0.081983281	0.032628957	0.00052586135
0.082113725	0.033229639	0.00052340067
0.082244168	0.032571053	0.00052449010
0.082374611	0.031997784	0.00051755954
0.082505054	0.033554810	0.00052739315
0.082635498	0.032679982	0.00052492958
0.082765941	0.031747572	0.00051468170
0.082896384	0.033438916	0.00052730284
0.083026827	0.032901753	0.00052678982
0.083157271	0.033562336	0.00052662244
0.083287714	0.032377077	0.00052082003
0.083418157	0.032954577	0.00052513879
0.083548600	0.032382338	0.00051952163
0.083679044	0.032516097	0.00051961428
0.083809487	0.033294628	0.00052248615
0.083939930	0.032447240	0.00051996502
0.084070373	0.032683803	0.00052337914
0.084200816	0.033680663	0.00052556164
0.084331260	0.033793266	0.00052766310
0.084461703	0.033381080	0.00052605155
0.084592146	0.033339117	0.00052263395
0.084722589	0.032687413	0.00051915466
0.084853033	0.032817130	0.00051992975
0.084983476	0.032640719	0.00051819539
0.085113919	0.032805876	0.00052090792
0.085244362	0.033155533	0.00051959738
0.085374806	0.032426133	0.00051756166
0.085505249	0.033170128	0.00052295371
0.085635692	0.032846559	0.00052026886
0.085766135	0.033434072	0.00052328955
0.085896579	0.033599098	0.00052198045
0.086027022	0.032660658	0.00051664632
0.086157465	0.033330093	0.00052212632
0.086287908	0.032901158	0.00051348783
0.086418351	0.032796679	0.00051890024
0.086548795	0.032720448	0.00051579668
0.086679238	0.033722501	0.00052221611
0.086809681	0.032520794	0.00051688801
0.086940124	0.033178107	0.00051630986
0.087070568	0.032279604	0.00051235780
0.087201011	0.033491425	0.00052076167
0.087331454	0.032399505	0.00051111143
0.087461897	0.032371418	0.00051441504
0.087592341	0.032762862	0.00051354403
0.087722784	0.032924009	0.00051572817
0.087853227	0.032813684	0.00051602966
0.087983670	0.032634204	0.00051104500
0.088114114	0.032482460	0.00051380661
0.088244557	0.032959115	0.00051433553
0.088375000	0.033173077	0.00051705913
0.088505443	0.031633981	0.00050843273
0.088635886	0.033153634	0.00051267260
0.088766330	0.033655887	0.00051831343
0.088896773	0.033191953	0.00051625028
0.089027216	0.033068171	0.00051129192
0.089157659	0.032344593	0.00050890634
0.089288103	0.032356765	0.00050906012
0.089418546	0.032705674	0.00050710927
0.089548989	0.033196548	0.00051626095
0.089679432	0.032605821	0.00051029725
0.089809876	0.032596903	0.00050835347
0.089940319	0.032782752	0.00051235825
0.090070762	0.032300781	0.00050365897
0.090201205	0.032211997	0.00050725046
0.090331649	0.032599496	0.00050691754
0.090462092	0.032429272	0.00050745421
0.090592535	0.032027073	0.00050599854
0.090722978	0.033591167	0.00051466902
0.090853421	0.033760073	0.00051756942
0.090983865	0.032345463	0.00050797648
0.091114308	0.033177142	0.00050810707
0.091244751	0.033346996	0.00051350365
0.091375194	0.033088871	0.00050938042
0.091505638	0.034089026	0.00051634436
0.091636081	0.033077696	0.00052125440
0.091766524	0.032785756	0.00052318624
0.091896967	0.032938936	0.00052687560
0.092027411	0.031977746	0.00052544300
0.092157854	0.032374490	0.00053039809
0.092288297	0.032991858	0.00053772828
0.092418740	0.032727896	0.00053769709
0.092549184	0.033022917	0.00054328107
0.092679627	0.031845606	0.00053541877
0.092810070	0.032496260	0.00054203451
0.092940513	0.032931670	0.00053873592
0.093070956	0.033292049	0.00053406813
0.093201400	0.032814043	0.00052806060
0.093331843	0.032385709	0.00052367771
0.093462286	0.033056999	0.00052617741
0.093592729	0.033405806	0.00052876785
0.093723173	0.032950710	0.00052591244
0.093853616	0.032198146	0.00051581924
0.093984059	0.033304704	0.00052505596
0.094114502	0.032628390	0.00051558335
0.094244946	0.033317698	0.00052239525
0.094375389	0.033019683	0.00051964746
0.094505832	0.033297327	0.00051986946
0.094636275	0.032330507	0.00051322444
0.094766719	0.032026959	0.00051133446
0.094897162	0.033435734	0.00051627369
0.095027605	0.031910045	0.00051115375
0.095158048	0.031757403	0.00050542406
0.095288491	0.032727069	0.00051066347
0.095418935	0.032700062	0.00051558769
0.095549378	0.032536286	0.00050920591
0.095679821	0.032493498	0.00050929689
0.095810264	0.033631752	0.00051831046
0.095940708	0.032313517	0.00050548399
0.096071151	0.033014973	0.00051721946
0.096201594	0.032581627	0.00050843111
0.096332037	0.032185638	0.00050313427
0.096462481	0.032385867	0.00050887565
0.096592924	0.032597609	0.00050602096
0.096723367	0.032864522	0.00051007098
0.096853810	0.033313352	0.00051160846
0.096984253	0.032074525	0.00050199590
0.097114697	0.031844266	0.00050186017
0.097245140	0.032807539	0.00050685044
0.097375583	0.031903221	0.00049956941
0.097506026	0.032173477	0.00050450748
0.097636470	0.033409440	0.00051000180
0.097766913	0.031339951	0.00049477586
0.097897356	0.033362101	0.00050849644
0.098027799	0.032936292	0.00050374138
0.098158243	0.032876291	0.00050366835
0.098288686	0.032879829	0.00050230222
0.098419129	0.032586631	0.00049855606
0.098549572	0.031950833	0.00049638036
0.098680016	0.032545643	0.00049505123
0.098810459	0.032579048	0.00049766238
0.098940902	0.032450008	0.00049320924
0.099071345	0.032008950	0.00049060524
0.099201788	0.032607156	0.00049524880
0.099332232	0.032049884	0.00048753420
0.099462675	0.033645218	0.00050034072
0.099593118	0.032520223	0.00049360890
0.099723561	0.032147967	0.00048765927
0.099854005	0.031818946	0.00048808820
0.099984448	0.032550220	0.00049171890
0.10011489	0.032271284	0.00049151189
0.10024533	0.033605717	0.00050213999
0.10037578	0.032186892	0.00049006868
0.10050622	0.031528924	0.00048828330
0.10063666	0.032640396	0.00049331176
0.10076711	0.031873165	0.00049008637
0.10089755	0.032386390	0.00049340890
0.10102799	0.032783266	0.00049451245
0.10115844	0.032674898	0.00049523114
0.10128888	0.032523257	0.00049704514
0.10141932	0.033418710	0.00049630162
0.10154977	0.032063430	0.00048984002
0.10168021	0.033105889	0.00049781859
0.10181065	0.031482686	0.00048430485
0.10194110	0.032066515	0.00049014716
0.10207154	0.032837338	0.00049190033
0.10220198	0.032336737	0.00049079098
0.10233243	0.032123406	0.00048984325
0.10246287	0.032470693	0.00049065807
0.10259331	0.032692335	0.00049362636
0.10272376	0.032873643	0.00049193638
0.10285420	0.032652316	0.00049080757
0.10298464	0.032866552	0.00049469294
0.10311509	0.032614124	0.00048923212
0.10324553	0.032296933	0.00048767023
0.10337597	0.031994156	0.00048961291
0.10350642	0.031871523	0.00048300629
0.10363686	0.032709198	0.00049021754
0.10376730	0.033472435	0.00049631296
0.10389774	0.033165113	0.00049300598
0.10402819	0.032889383	0.00049374150
0.10415863	0.031914279	0.00048379096
0.10428907	0.032395591	0.00048562650
0.10441952	0.032042570	0.00048655875
0.10454996	0.032510983	0.00048648846
0.10468040	0.032596919	0.00048813794
0.10481085	0.031858621	0.00048194201
0.10494129	0.032709254	0.00048997510
0.10507173	0.032789170	0.00049019334
0.10520218	0.032589135	0.00048284695
0.10533262	0.032445487	0.00048692354
0.10546306	0.032234148	0.00048520072
0.10559351	0.032612798	0.00048595800
0.10572395	0.031791420	0.00048047743
0.10585439	0.031867989	0.00048138139
0.10598484	0.032342512	0.00048443674
0.10611528	0.032037710	0.00048314390
0.10624572	0.032409162	0.00048278735
0.10637617	0.031471215	0.00047951736
0.10650661	0.031548728	0.00047873156
0.10663705	0.032502117	0.00048262270
0.10676750	0.033434915	0.00049007716
0.10689794	0.032072018	0.00048026300
0.10702838	0.031995120	0.00047944807
0.10715883	0.033077189	0.00049066443
0.10728927	0.032481774	0.00048085864
0.10741971	0.032085747	0.00048111291
0.10755016	0.032706412	0.00048229577
0.10768060	0.032177347	0.00047928909
0.10781104	0.032380397	0.00048162519
0.10794149	0.033170824	0.00048421099
0.10807193	0.032426281	0.00048328165
0.10820237	0.032491935	0.00048285747
0.10833281	0.032098153	0.00047900489
0.10846326	0.031806830	0.00049033246
0.10859370	0.032409631	0.00049501730
0.10872414	0.032565325	0.00050035419
0.10885459	0.032648545	0.00050430187
0.10898503	0.032703129	0.00050365118
0.10911547	0.032521846	0.00051040295
0.10924592	0.032392148	0.00051145771
0.10937636	0.033015984	0.00051294802
0.10950680	0.032690414	0.00051810004
0.10963725	0.032465743	0.00051687976
0.10976769	0.032449774	0.00051582660
0.10989813	0.032676068	0.00052141817
0.11002858	0.032805159	0.00052125592
0.11015902	0.031701335	0.00051794574
0.11028946	0.031915627	0.00052135139
0.11041991	0.032606376	0.00052671435
0.11055035	0.032717531	0.00053050081
0.11068079	0.032635387	0.00052895007
0.11081124	0.033235168	0.00053465870
0.11094168	0.032291184	0.00053250572
0.11107212	0.031708237	0.00052635617
0.11120257	0.031563344	0.00052892595
0.11133301	0.031804514	0.00053165381
0.11146345	0.032779655	0.00053921720
0.11159390	0.032888371	0.00054664805
0.11172434	0.032393218	0.00053984712
0.11185478	0.032323496	0.00054033354
0.11198523	0.032126102	0.00053997827
0.11211567	0.032355319	0.00054129117
0.11224611	0.032708428	0.00054409685
0.11237656	0.032637370	0.00054680723
0.11250700	0.031916049	0.00054136462
0.11263744	0.030878866	0.00053502479
0.11276788	0.032740010	0.00054979797
0.11289833	0.031498421	0.00054344870
0.11302877	0.031560677	0.00054360895
0.11315921	0.032654273	0.00055251668
0.11328966	0.032519327	0.00054742597
0.11342010	0.032099391	0.00053240227
0.11355054	0.032412550	0.00053223647
0.11368099	0.033405507	0.00053685572
0.11381143	0.031656540	0.00051722510
0.11394187	0.032514173	0.00052577460
0.11407232	0.032512468	0.00052120060
0.11420276	0.032192909	0.00051749595
0.11433320	0.032872213	0.00052326907
0.11446365	0.032443393	0.00051516609
0.11459409	0.031675742	0.00050767727
0.11472453	0.032518090	0.00051452914
0.11485498	0.032811397	0.00051210667
0.11498542	0.032427485	0.00051230313
0.11511586	0.032358676	0.00051114919
0.11524631	0.033020178	0.00051108197
0.11537675	0.032183374	0.00050717999
0.11550719	0.032053555	0.00050425829
0.11563764	0.031581516	0.00050107448
0.11576808	0.031451447	0.00050071390
0.11589852	0.032625769	0.00050345892
0.11602897	0.032659830	0.00050854092
0.11615941	0.031379557	0.00049618819
0.11628985	0.032598453	0.00050264410
0.11642030	0.031717445	0.00049865300
0.11655074	0.031298778	0.00049247888
0.11668118	0.031932045	0.00049693821
0.11681163	0.032097941	0.00050154801
0.11694207	0.032209330	0.00049646722
0.11707251	0.032062429	0.00049629277
0.11720295	0.031803733	0.00049305929
0.11733340	0.031287774	0.00048906770
0.11746384	0.032580396	0.00050067506
0.11759428	0.032525406	0.00049557667
0.11772473	0.031988077	0.00049358199
0.11785517	0.032847872	0.00050211372
0.11798561	0.032872472	0.00049474242
0.11811606	0.032427279	0.00049456472
0.11824650	0.031766556	0.00048914101
0.11837694	0.032493044	0.00049245695
0.11850739	0.031715182	0.00048666586
0.11863783	0.031685147	0.00048482073
0.11876827	0.031591671	0.00048284292
0.11889872	0.032345746	0.00048897018
0.11902916	0.032119353	0.00048453912
0.11915960	0.031934564	0.00048528659
0.11929005	0.031518384	0.00047890474
0.11942049	0.032750958	0.00049183687
0.11955093	0.032625949	0.00048639995
0.11968138	0.031537254	0.00047680856
0.11981182	0.032958241	0.00048764719
0.11994226	0.031581359	0.00047874082
0.12007271	0.032169340	0.00047977176
0.12020315	0.032149830	0.00047990760
0.12033359	0.032772145	0.00048364116
0.12046404	0.031669753	0.00047497907
0.12059448	0.032111655	0.00047756460
0.12072492	0.032408610	0.00047676593
0.12085537	0.031584088	0.00047387098
0.12098581	0.032383500	0.00047665973
0.12111625	0.032334274	0.00047594060
0.12124670	0.032908610	0.00048088065
0.12137714	0.032591877	0.00047487872
0.12150758	0.032459687	0.00047631444
0.12163802	0.031983001	0.00047154436
0.12176847	0.030944600	0.00046123248
0.12189891	0.031731805	0.00047059390
0.12202935	0.031744185	0.00046793200
0.12215980	0.032420479	0.00047370795
0.12229024	0.031505369	0.00046748638
0.12242068	0.032869961	0.00047201385
0.12255113	0.032826266	0.00047364404
0.12268157	0.031038052	0.00046176630
0.12281201	0.031966494	0.00046604795
0.12294246	0.032922108	0.00047416902
0.12307290	0.031037870	0.00046091984
0.12320334	0.031985997	0.00046571499
0.12333379	0.032445680	0.00046971641
0.12346423	0.031323320	0.00046079872
0.12359467	0.032439702	0.00047050748
0.12372512	0.031957019	0.00046526530
0.12385556	0.031890055	0.00046286577
0.12398600	0.032350873	0.00046972822
0.12411645	0.031613444	0.00046235128
0.12424689	0.032224677	0.00046642924
0.12437733	0.032179595	0.00046822382
0.12450778	0.032280878	0.00046531953
0.12463822	0.031639596	0.00046260243
0.12476866	0.032154479	0.00046411404
0.12489911	0.032462177	0.00046647469
0.12502955	0.031641944	0.00046238180
0.12515999	0.032211915	0.00046458600
0.12529044	0.032215873	0.00046356759
0.12542088	0.032283863	0.00046680964
0.12555132	0.033006201	0.00046744835
0.12568177	0.031932293	0.00046230463
0.12581221	0.031329604	0.00045843887
0.12594265	0.032271549	0.00046132225
0.12607309	0.031752642	0.00046229487
0.12620354	0.031533349	0.00045810379
0.12633398	0.031665048	0.00046051710
0.12646442	0.031959555	0.00046238095
0.12659487	0.031651701	0.00045737658
0.12672531	0.031972281	0.00046214758
0.12685575	0.032308666	0.00045958222
0.12698620	0.031451267	0.00045666852
0.12711664	0.032443051	0.00046462570
0.12724708	0.032049263	0.00045976229
0.12737753	0.032645427	0.00046748595
0.12750797	0.032288125	0.00046027943
0.12763841	0.031334183	0.00045414207
0.12776886	0.031614628	0.00045834821
0.12789930	0.031778320	0.00045500529
0.12802974	0.031918264	0.00045842486
0.12816019	0.031335045	0.00045377549
0.12829063	0.031919744	0.00045682267
0.12842107	0.031745881	0.00045650640
0.12855152	0.032718102	0.00046148513
0.12868196	0.032103366	0.00045948696
0.12881240	0.031950934	0.00045715653
0.12894285	0.032250049	0.00045745924
0.12907329	0.030862801	0.00044898632
0.12920373	0.031617800	0.00045635175
0.12933418	0.031867450	0.00045488088
0.12946462	0.031389664	0.00045251745
0.12959506	0.030859964	0.00045008759
0.12972551	0.032121549	0.00045602238
0.12985595	0.031247912	0.00045217727
0.12998639	0.031884657	0.00045252720
0.13011684	0.031745703	0.00045452569
0.13024728	0.032106199	0.00045698313
0.13037772	0.032053265	0.00045415058
0.13050816	0.031084127	0.00044847667
0.13063861	0.031787666	0.00045388560
0.13076905	0.030999516	0.00044650219
0.13089949	0.031557913	0.00045297719
0.13102994	0.030949684	0.00044538669
0.13116038	0.031770424	0.00045261138
0.13129082	0.031793895	0.00045372858
0.13142127	0.031663343	0.00045071284
0.13155171	0.031782264	0.00045276206
0.13168215	0.032043091	0.00045335888
0.13181260	0.031957997	0.00045209569
0.13194304	0.031965565	0.00045376080
0.13207348	0.031889626	0.00045196827
0.13220393	0.031179927	0.00044711307
0.13233437	0.032206992	0.00045477824
0.13246481	0.031503950	0.00045016730
0.13259526	0.031890683	0.00045195276
0.13272570	0.031783547	0.00045053464
0.13285614	0.031994776	0.00045115042
0.13298659	0.032550222	0.00045593026
0.13311703	0.031566768	0.00044798835
0.13324747	0.031908383	0.00045123664
0.13337792	0.031948800	0.00045006023
0.13350836	0.030913414	0.00044506054
0.13363880	0.031958599	0.00044948286
0.13376925	0.031024567	0.00044211021
0.13389969	0.031787682	0.00044978654
0.13403013	0.031852064	0.00045028441
0.13416058	0.031861169	0.00044661732
0.13429102	0.032030190	0.00045135514
0.13442146	0.031624322	0.00044703822
0.13455191	0.031229149	0.00044371930
0.13468235	0.032107648	0.00045203155
0.13481279	0.031550464	0.00044567787
0.13494323	0.031407951	0.00044671835
0.13507368	0.031969062	0.00044930741
0.13520412	0.031411107	0.00044335681
0.13533456	0.032461014	0.00045192488
0.13546501	0.032275221	0.00044874296
0.13559545	0.031496983	0.00044510763
0.13572589	0.031762742	0.00044650975
0.13585634	0.031986919	0.00044432993
0.13598678	0.031971573	0.00044853913
0.13611722	0.031588892	0.00044339880
0.13624767	0.031682564	0.00044358668
0.13637811	0.031723305	0.00044609075
0.13650855	0.031182130	0.00044123347
0.13663900	0.031421641	0.00044299950
0.13676944	0.031992852	0.00044713132
0.13689988	0.032237912	0.00044667894
0.13703033	0.031503755	0.00044309340
0.13716077	0.031661313	0.00044437605
0.13729121	0.031552299	0.00044290304
0.13742166	0.031371185	0.00044144832
0.13755210	0.031063830	0.00043833370
0.13768254	0.031557362	0.00044351115
0.13781299	0.031186399	0.00044243485
0.13794343	0.031537850	0.00044025213
0.13807387	0.032552126	0.00044800578
0.13820432	0.031605919	0.00044171119
0.13833476	0.031256830	0.00043809881
0.13846520	0.032220326	0.00044703085
0.13859565	0.031630196	0.00044072922
0.13872609	0.031440743	0.00043981582
0.13885653	0.031532572	0.00044123452
0.13898698	0.031757789	0.00044046353
0.13911742	0.031728159	0.00044042410
0.13924786	0.031460238	0.00043979385
0.13937830	0.031409823	0.00043903534
0.13950875	0.030932761	0.00043654324
0.13963919	0.030956884	0.00043658652
0.13976963	0.032015145	0.00044263138
0.13990008	0.030914955	0.00043687175
0.14003052	0.031837929	0.00043938437
0.14016096	0.031121449	0.00043874618
0.14029141	0.032112901	0.00044012792
0.14042185	0.031152033	0.00043588230
0.14055229	0.031597115	0.00044058535
0.14068274	0.031121607	0.00043393433
0.14081318	0.031304547	0.00043799467
0.14094362	0.031950272	0.00044045547
0.14107407	0.031638843	0.00043639576
0.14120451	0.031865306	0.00044055269
0.14133495	0.031631228	0.00043688998
0.14146540	0.031564256	0.00043839343
0.14159584	0.032030547	0.00044152822
0.14172628	0.031118446	0.00043375079
0.14185673	0.031371492	0.00043775872
0.14198717	0.031854008	0.00043810429
0.14211761	0.031135919	0.00043303143
0.14224806	0.031131728	0.00043498923
0.14237850	0.031771249	0.00043436887
0.14250894	0.031244402	0.00043385653
0.14263939	0.031440684	0.00043474637
0.14276983	0.031643220	0.00043342388
0.14290027	0.031408801	0.00043546376
0.14303072	0.031215634	0.00043105566
0.14316116	0.031559877	0.00043372857
0.14329160	0.031285235	0.00043411830
0.14342205	0.031748933	0.00043254490
0.14355249	0.031106035	0.00043038662
0.14368293	0.031468887	0.00043505040
0.14381337	0.031589518	0.00042993071
0.14394382	0.032169917	0.00043948168
0.14407426	0.031684641	0.00043181141
0.14420470	0.031273441	0.00043065963
0.14433515	0.032641296	0.00044093974
0.14446559	0.031005312	0.00042809835
0.14459603	0.031366426	0.00043063570
0.14472648	0.031390402	0.00043265752
0.14485692	0.031584140	0.00043110573
0.14498736	0.030841107	0.00042881739
0.14511781	0.031273324	0.00042901983
0.14524825	0.031115375	0.00043014349
0.14537869	0.030787444	0.00042651830
0.14550914	0.031623330	0.00043000540
0.14563958	0.031549086	0.00043230606
0.14577002	0.031267319	0.00042793262
0.14590047	0.031362422	0.00042874288
0.14603091	0.031789221	0.00043287898
0.14616135	0.031935480	0.00043217530
0.14629180	0.031274469	0.00042933756
0.14642224	0.031190614	0.00043110111
0.14655268	0.031099981	0.00042835123
0.14668313	0.031733653	0.00043226478
0.14681357	0.031603549	0.00043128500
0.14694401	0.031527420	0.00042933854
0.14707446	0.031534514	0.00043092650
0.14720490	0.031618196	0.00042926482
0.14733534	0.031650674	0.00043238816
0.14746579	0.031723160	0.00043111748
0.14759623	0.031099909	0.00042776727
0.14772667	0.031307465	0.00042822810
0.14785712	0.030901391	0.00042425618
0.14798756	0.031077620	0.00042771168
0.14811800	0.031613386	0.00042936190
0.14824844	0.031349114	0.00042719862
0.14837889	0.031319640	0.00042890436
0.14850933	0.030856018	0.00042492227
0.14863977	0.031238437	0.00042461255
0.14877022	0.031404046	0.00042881906
0.14890066	0.030997990	0.00042408816
0.14903110	0.031060031	0.00042524532
0.14916155	0.031752378	0.00043025525
0.14929199	0.031513706	0.00042578912
0.14942243	0.031091372	0.00042557907
0.14955288	0.031133837	0.00042667250
0.14968332	0.031589595	0.00042570651
0.14981376	0.031916084	0.00043046217
0.14994421	0.030970403	0.00042198773
0.15007465	0.031432891	0.00042598509
0.15020509	0.030984303	0.00042476856
0.15033554	0.031749560	0.00042681756
0.15046598	0.030831606	0.00042395088
0.15059642	0.031205301	0.00042416448
0.15072687	0.031542755	0.00042513392
0.15085731	0.030931172	0.00042312743
0.15098775	0.031335388	0.00042355089
0.15111820	0.031754898	0.00042906858
0.15124864	0.032119627	0.00043001846
0.15137908	0.030802130	0.00041986108
0.15150953	0.031786308	0.00042874873
0.15163997	0.031343163	0.00042333430
0.15177041	0.031238994	0.00042404495
0.15190086	0.031433084	0.00042663916
0.15203130	0.031546817	0.00042396085
0.15216174	0.030341207	0.00041789067
0.15229219	0.030789526	0.00042091440
0.15242263	0.031137517	0.00042111115
0.15255307	0.031840077	0.00042739229
0.15268351	0.030470791	0.00041821337
0.15281396	0.031412748	0.00042173498
0.15294440	0.031561737	0.00042626764
0.15307484	0.030880494	0.00041936488
0.15320529	0.031385301	0.00042270915
0.15333573	0.031538215	0.00042498397
0.15346617	0.032296367	0.00042775035
0.15359662	0.031615681	0.00042455360
0.15372706	0.030550157	0.00041796804
0.15385750	0.031166982	0.00042088307
0.15398795	0.031445419	0.00042196178
0.15411839	0.031137173	0.00042091963
0.15424883	0.030969472	0.00041827814
0.15437928	0.031561641	0.00042213976
0.15450972	0.031103686	0.00041940592
0.15464016	0.030406719	0.00041507323
0.15477061	0.030988780	0.00041767743
0.15490105	0.030942614	0.00041618525
0.15503149	0.030348736	0.00041429651
0.15516194	0.030709877	0.00041692597
0.15529238	0.031060077	0.00041903921
0.15542282	0.031867548	0.00042317258
0.15555327	0.031740343	0.00042228582
0.15568371	0.030571836	0.00041575163
0.15581415	0.031621327	0.00042264303
0.15594460	0.030864247	0.00041564270
0.15607504	0.031824458	0.00042159670
0.15620548	0.031331858	0.00041979380
0.15633593	0.031473271	0.00041839374
0.15646637	0.031451290	0.00041844837
0.15659681	0.031250872	0.00041947361
0.15672726	0.031192074	0.00041687740
0.15685770	0.031382883	0.00041915916
0.15698814	0.030927454	0.00041547611
0.15711858	0.031568857	0.00041930331
0.15724903	0.031022185	0.00041644254
0.15737947	0.031500657	0.00041892213
0.15750991	0.031735818	0.00041873905
0.15764036	0.031409913	0.00041907672
0.15777080	0.031175900	0.00041643617
0.15790124	0.030995284	0.00041400345
0.15803169	0.031283344	0.00041714076
0.15816213	0.030787747	0.00041419711
0.15829257	0.030995415	0.00041420110
0.15842302	0.031435360	0.00041812764
0.15855346	0.031217376	0.00041433401
0.15868390	0.030629308	0.00041250099
0.15881435	0.031082063	0.00041629735
0.15894479	0.031054775	0.00041545571
0.15907523	0.030886264	0.00041158626
0.15920568	0.031591330	0.00041717272
0.15933612	0.030440457	0.00041051649
0.15946656	0.031480035	0.00041600516
0.15959701	0.031315947	0.00041530175
0.15972745	0.031202267	0.00041468720
0.15985789	0.030894402	0.00041350565
0.15998834	0.030958864	0.00041172529
0.16011878	0.031492606	0.00041682624
0.16024922	0.030598347	0.00041004964
0.16037967	0.031563086	0.00041723827
0.16051011	0.030889645	0.00041191549
0.16064055	0.030750140	0.00040986012
0.16077100	0.030733412	0.00041092202
0.16090144	0.031624270	0.00041782468
0.16103188	0.031889497	0.00041654132
0.16116233	0.031261308	0.00041362460
0.16129277	0.031596016	0.00041508959
0.16142321	0.030563101	0.00040913475
0.16155365	0.031210832	0.00041265592
0.16168410	0.031075633	0.00041107747
0.16181454	0.031158142	0.00041192153
0.16194498	0.031162632	0.00041070118
0.16207543	0.030196099	0.00040463971
0.16220587	0.031397036	0.00041201190
0.16233631	0.030653394	0.00040710284
0.16246676	0.031314473	0.00041300597
0.16259720	0.030610561	0.00040712292
0.16272764	0.031783270	0.00041339758
0.16285809	0.031215270	0.00041175937
0.16298853	0.030941820	0.00040959388
0.16311897	0.031109579	0.00040967482
0.16324942	0.030867778	0.00040981195
0.16337986	0.030814499	0.00040750123
0.16351030	0.031916595	0.00041461458
0.16364075	0.031110236	0.00040996763
0.16377119	0.031158234	0.00040774269
0.16390163	0.030724126	0.00040847955
0.16403208	0.030900623	0.00040893236
0.16416252	0.031216218	0.00040901552
0.16429296	0.030818373	0.00040972568
0.16442341	0.031481152	0.00040962558
0.16455385	0.030422551	0.00040641600
0.16468429	0.031566404	0.00041186103
0.16481474	0.031204118	0.00040720725
0.16494518	0.030848518	0.00040834367
0.16507562	0.030650721	0.00040507456
0.16520607	0.030823908	0.00040582340
0.16533651	0.030496846	0.00040573537
0.16546695	0.031841381	0.00041175713
0.16559740	0.030911915	0.00040823033
0.16572784	0.030645093	0.00040390935
0.16585828	0.030775851	0.00040535149
0.16598872	0.031294756	0.00041007045
0.16611917	0.031703067	0.00041179674
0.16624961	0.031227755	0.00040776324
0.16638005	0.030915178	0.00040652059
0.16651050	0.031085478	0.00040511549
0.16664094	0.030454902	0.00040374987
0.16677138	0.031026609	0.00040543529
0.16690183	0.030636999	0.00040279257
0.16703227	0.030726840	0.00040510531
0.16716271	0.031279106	0.00040568294
0.16729316	0.030730301	0.00040491363
0.16742360	0.030709715	0.00040435539
0.16755404	0.030490930	0.00040227636
0.16768449	0.031011450	0.00040493254
0.16781493	0.030753562	0.00040175836
0.16794537	0.030927006	0.00040461474
0.16807582	0.030756566	0.00040523660
0.16820626	0.030889258	0.00040329211
0.16833670	0.030599222	0.00040380469
0.16846715	0.030476728	0.00040115910
0.16859759	0.030514651	0.00039932292
0.16872803	0.031342028	0.00040670814
0.16885848	0.030986332	0.00040357475
0.16898892	0.031042501	0.00040434675
0.16911936	0.030642608	0.00040342978
0.16924981	0.031319884	0.00040552486
0.16938025	0.031192201	0.00040440160
0.16951069	0.031502125	0.00040682287
0.16964114	0.030797367	0.00040294570
0.16977158	0.030892406	0.00040310149
0.16990202	0.030853021	0.00040114678
0.17003247	0.030264417	0.00039761810
0.17016291	0.031393537	0.00040605007
0.17029335	0.030747547	0.00040040116
0.17042379	0.031103760	0.00040412543
0.17055424	0.030213621	0.00039761209
0.17068468	0.031237205	0.00040353892
0.17081512	0.031192404	0.00040393789
0.17094557	0.031660237	0.00040462597
0.17107601	0.030796747	0.00040149813
0.17120645	0.030431170	0.00040176425
0.17133690	0.031689401	0.00040602520
0.17146734	0.031226277	0.00040289893
0.17159778	0.030979966	0.00040140034
0.17172823	0.031052871	0.00040141732
0.17185867	0.030957103	0.00040239812
0.17198911	0.030724134	0.00039760559
0.17211956	0.031340621	0.00040357665
0.17225000	0.031105625	0.00040139221
0.17238044	0.031140333	0.00040016049
0.17251089	0.031251801	0.00040246432
0.17264133	0.031327272	0.00040094336
0.17277177	0.030673624	0.00039877328
0.17290222	0.031101172	0.00040254126
0.17303266	0.030508025	0.00039545796
0.17316310	0.030955507	0.00039981731
0.17329355	0.030897872	0.00039969663
0.17342399	0.030970856	0.00039808298
0.17355443	0.031243168	0.00040122071
0.17368488	0.030622418	0.00039591872
0.17381532	0.031256688	0.00040224504
0.17394576	0.031617912	0.00040355723
0.17407621	0.030740648	0.00039717997
0.17420665	0.030645637	0.00039695515
0.17433709	0.031185311	0.00040027021
0.17446753	0.030830038	0.00039662437
0.17459798	0.030468273	0.00039619219
0.17472842	0.031362996	0.00040004448
0.17485886	0.030292854	0.00039622230
0.17498931	0.030921669	0.00039805926
0.17511975	0.030989078	0.00039629141
0.17525019	0.030697182	0.00039632755
0.17538064	0.030579475	0.00039576854
0.17551108	0.030431053	0.00039514132
0.17564152	0.030969429	0.00039745077
0.17577197	0.031419853	0.00039925942
0.17590241	0.031058646	0.00039922596
0.17603285	0.030932507	0.00039690438
0.17616330	0.030302436	0.00039239810
0.17629374	0.031120438	0.00039808286
0.17642418	0.030706564	0.00039502484
0.17655463	0.030297057	0.00039278806
0.17668507	0.030194460	0.00039307474
0.17681551	0.030150546	0.00039067903
0.17694596	0.030080333	0.00039248055
0.17707640	0.030494957	0.00039392098
0.17720684	0.030248699	0.00039133424
0.17733729	0.030822188	0.00039587595
0.17746773	0.031011959	0.00039477928
0.17759817	0.030845533	0.00039495399
0.17772862	0.030997378	0.00039734398
0.17785906	0.030924608	0.00039393340
0.17798950	0.030194709	0.00038978671
0.17811995	0.031000013	0.00039592152
0.17825039	0.030907710	0.00039411968
0.17838083	0.030854804	0.00039611410
0.17851128	0.030508112	0.00039040250
0.17864172	0.030692747	0.00039322708
0.17877216	0.030165713	0.00038960705
0.17890260	0.030767163	0.00039354434
0.17903305	0.031470720	0.00039838441
0.17916349	0.030818769	0.00039279821
0.17929393	0.030580131	0.00039198731
0.17942438	0.031117277	0.00039488436
0.17955482	0.030314041	0.00038970208
0.17968526	0.030357910	0.00039064041
0.17981571	0.030654417	0.00039352822
0.17994615	0.030753003	0.00039085942
0.18007659	0.030214646	0.00039093678
0.18020704	0.030846235	0.00039200009
0.18033748	0.030682278	0.00039130865
0.18046792	0.030562353	0.00039195199
0.18059837	0.031159915	0.00039315108
0.18072881	0.031015473	0.00039231567
0.18085925	0.030851432	0.00039253006
0.18098970	0.030058810	0.00038669297
0.18112014	0.030001431	0.00038912853
0.18125058	0.030534035	0.00038938487
0.18138103	0.031535872	0.00039612301
0.18151147	0.030637005	0.00039116205
0.18164191	0.029771298	0.00038413514
0.18177236	0.030682822	0.00039080906
0.18190280	0.030799365	0.00039164192
0.18203324	0.031487555	0.00039359910
0.18216369	0.030956274	0.00040016654
0.18229413	0.030812784	0.00040053674
0.18242457	0.030342020	0.00040168284
0.18255502	0.030539994	0.00040608006
0.18268546	0.030271605	0.00040438215
0.18281590	0.030444848	0.00040772192
0.18294635	0.030677654	0.00041023865
0.18307679	0.031049880	0.00041419944
0.18320723	0.031307210	0.00042008572
0.18333767	0.030462777	0.00041209444
0.18346812	0.030332640	0.00041536916
0.18359856	0.030436819	0.00041690666
0.18372900	0.030488084	0.00041721460
0.18385945	0.030859532	0.00042197707
0.18398989	0.030882348	0.00042156588
0.18412033	0.031575146	0.00042861476
0.18425078	0.030187310	0.00042206283
0.18438122	0.031330324	0.00042772567
0.18451166	0.030264656	0.00042248485
0.18464211	0.031154512	0.00042961710
0.18477255	0.030056343	0.00042416713
0.18490299	0.030800110	0.00043192256
0.18503344	0.031056876	0.00042981172
0.18516388	0.029916739	0.00042653137
0.18529432	0.030328622	0.00042976587
0.18542477	0.030790005	0.00043316343
0.18555521	0.029731690	0.00042951076
0.18568565	0.030025620	0.00042758568
0.18581610	0.030937071	0.00043600074
0.18594654	0.030572550	0.00043388902
0.18607698	0.030566207	0.00043480120
0.18620743	0.030814715	0.00044008259
0.18633787	0.030368975	0.00043815028
0.18646831	0.029968638	0.00043213662
0.18659876	0.030258409	0.00043685612
0.18672920	0.030684228	0.00044075824
0.18685964	0.029723879	0.00043501684
0.18699009	0.030830803	0.00044245349
0.18712053	0.030354712	0.00042879690
0.18725097	0.031241024	0.00043259550
0.18738142	0.030386193	0.00042289892
0.18751186	0.031183902	0.00042586415
0.18764230	0.031065298	0.00042509091
0.18777274	0.030783317	0.00042076036
0.18790319	0.029789219	0.00041300650
0.18803363	0.030871177	0.00041969574
0.18816407	0.030574194	0.00041291108
0.18829452	0.031123602	0.00041814723
0.18842496	0.030104289	0.00041111587
0.18855540	0.029961812	0.00040685454
0.18868585	0.031243401	0.00041655447
0.18881629	0.030166589	0.00040579503
0.18894673	0.030743724	0.00041037297
0.18907718	0.030641298	0.00040738775
0.18920762	0.030825674	0.00040788252
0.18933806	0.030531377	0.00040555014
0.18946851	0.030592051	0.00040483594
0.18959895	0.030545822	0.00040459794
0.18972939	0.031303742	0.00040872749
0.18985984	0.030922625	0.00040375874
0.18999028	0.031296280	0.00040696792
0.19012072	0.031066084	0.00040544296
0.19025117	0.030180315	0.00039798429
0.19038161	0.030735610	0.00040114011
0.19051205	0.030570626	0.00039907863
0.19064250	0.030934430	0.00040012366
0.19077294	0.031096010	0.00040354221
0.19090338	0.030566783	0.00039611350
0.19103383	0.030932650	0.00039913096
0.19116427	0.030720020	0.00039623829
0.19129471	0.030644540	0.00039602195
0.19142516	0.031494624	0.00040167403
0.19155560	0.029954606	0.00038896597
0.19168604	0.031731142	0.00040017810
0.19181649	0.030599935	0.00039416873
0.19194693	0.031180459	0.00039496657
0.19207737	0.030631017	0.00039340704
0.19220781	0.029992454	0.00038756595
0.19233826	0.030177573	0.00038929912
0.19246870	0.031061446	0.00039389784
0.19259914	0.030542103	0.00038824354
0.19272959	0.030556047	0.00039063607
0.19286003	0.030337387	0.00038918911
0.19299047	0.030708660	0.00038803362
0.19312092	0.030575548	0.00038794684
0.19325136	0.031068272	0.00039193814
0.19338180	0.030772026	0.00038994254
0.19351225	0.031068704	0.00039309773
0.19364269	0.030001714	0.00038302578
0.19377313	0.030403029	0.00038695842
0.19390358	0.030436149	0.00038779106
0.19403402	0.030557456	0.00038616247
0.19416446	0.030471450	0.00038830517
0.19429491	0.030475609	0.00038690907
0.19442535	0.030454546	0.00038603581
0.19455579	0.030420883	0.00038749518
0.19468624	0.030729106	0.00038581602
0.19481668	0.030033061	0.00038580217
0.19494712	0.030755512	0.00038839014
0.19507757	0.029667690	0.00038128127
0.19520801	0.030626302	0.00038631565
0.19533845	0.030617375	0.00038577222
0.19546890	0.030429131	0.00038586469
0.19559934	0.030441223	0.00038711086
0.19572978	0.030552523	0.00038402087
0.19586023	0.030024244	0.00038338649
0.19599067	0.030449553	0.00038473370
0.19612111	0.030724904	0.00038467631
0.19625156	0.029675873	0.00038190329
0.19638200	0.030701909	0.00038393560
0.19651244	0.030813928	0.00038757425
0.19664288	0.030261796	0.00038339925
0.19677333	0.029605793	0.00037804202
0.19690377	0.030655559	0.00038506595
0.19703421	0.030512759	0.00038343576
0.19716466	0.030247939	0.00038317242
0.19729510	0.030257587	0.00038244529
0.19742554	0.029633171	0.00037773492
0.19755599	0.029884860	0.00037989442
0.19768643	0.030524472	0.00038452621
0.19781687	0.030753300	0.00038284734
0.19794732	0.029982101	0.00038104673
0.19807776	0.030532588	0.00038162508
0.19820820	0.031460063	0.00038818045
0.19833865	0.029825820	0.00037919244
0.19846909	0.030150230	0.00037924495
0.19859953	0.030466635	0.00038262634
0.19872998	0.030095509	0.00037987393
0.19886042	0.030120098	0.00037781299
0.19899086	0.030303542	0.00038212310
0.19912131	0.030160263	0.00037910002
0.19925175	0.030006933	0.00037942461
0.19938219	0.029934096	0.00037826594
0.19951264	0.030768567	0.00038103562
0.19964308	0.030239505	0.00037980656
0.19977352	0.030265170	0.00038008484
0.19990397	0.030039106	0.00037804279
0.20003441	0.029552533	0.00037659834
0.20016485	0.030685064	0.00038063261
0.20029530	0.030125277	0.00037877374
0.20042574	0.030467633	0.00038179141
0.20055618	0.030538543	0.00038018099
0.20068663	0.029889641	0.00037698328
0.20081707	0.030680532	0.00037995736
0.20094751	0.030049122	0.00037720741
0.20107795	0.030341932	0.00037995057
0.20120840	0.030588504	0.00037966061
0.20133884	0.030598267	0.00038141277
0.20146928	0.029813498	0.00037578983
0.20159973	0.030078888	0.00037659952
0.20173017	0.030470100	0.00037997251
0.20186061	0.030535917	0.00037754201
0.20199106	0.030411211	0.00037911623
0.20212150	0.030036608	0.00037765490
0.20225194	0.030479602	0.00037805868
0.20238239	0.030373547	0.00037777549
0.20251283	0.029743677	0.00037388107
0.20264327	0.030303524	0.00037735005
0.20277372	0.030425679	0.00037950096
0.20290416	0.029902889	0.00037508828
0.20303460	0.030461802	0.00037787254
0.20316505	0.029864258	0.00037375105
0.20329549	0.029829765	0.00037348246
0.20342593	0.029954343	0.00037544766
0.20355638	0.029866092	0.00037394545
0.20368682	0.030287670	0.00037552982
0.20381726	0.030061364	0.00037512109
0.20394771	0.030254508	0.00037325143
0.20407815	0.030308192	0.00037566292
0.20420859	0.030637275	0.00037715587
0.20433904	0.030361544	0.00037491356
0.20446948	0.030529748	0.00037712515
0.20459992	0.030206834	0.00037366807
0.20473037	0.030398735	0.00037416117
0.20486081	0.030543370	0.00037578518
0.20499125	0.030265801	0.00037291323
0.20512170	0.030119604	0.00037389246
0.20525214	0.029768429	0.00037147427
0.20538258	0.029898252	0.00037070725
0.20551302	0.029938889	0.00037190681
0.20564347	0.030252414	0.00037317234
0.20577391	0.030819339	0.00037678544
0.20590435	0.030471342	0.00037542841
0.20603480	0.029882790	0.00036933891
0.20616524	0.030731991	0.00037551689
0.20629568	0.029881055	0.00037140375
0.20642613	0.030485061	0.00037363480
0.20655657	0.029955643	0.00037268864
0.20668701	0.030203654	0.00037168540
0.20681746	0.030026097	0.00037092784
0.20694790	0.030319529	0.00037380168
0.20707834	0.030135679	0.00037176495
0.20720879	0.030297890	0.00037358790
0.20733923	0.030318759	0.00037291997
0.20746967	0.030307579	0.00037105233
0.20760012	0.030694311	0.00037561890
0.20773056	0.030399029	0.00037070531
0.20786100	0.029991138	0.00037143867
0.20799145	0.030100098	0.00037116784
0.20812189	0.030411992	0.00037256191
0.20825233	0.030615906	0.00037330239
0.20838278	0.030537991	0.00037263410
0.20851322	0.030255717	0.00037045489
0.20864366	0.030413914	0.00037355379
0.20877411	0.030101288	0.00036917218
0.20890455	0.030453526	0.00037259862
0.20903499	0.029977966	0.00036901787
0.20916544	0.030964753	0.00037426298
0.20929588	0.029584076	0.00036905729
0.20942632	0.029824296	0.00036717900
0.20955677	0.030389285	0.00037305143
0.20968721	0.030233406	0.00037084746
0.20981765	0.030014237	0.00036803178
0.20994809	0.030148821	0.00037100989
0.21007854	0.030639077	0.00037215059
0.21020898	0.030108263	0.00036893925
0.21033942	0.030360054	0.00037087022
0.21046987	0.029596935	0.00036512217
0.21060031	0.029820844	0.00036863389
0.21073075	0.029966682	0.00036891998
0.21086120	0.030270295	0.00037098881
0.21099164	0.030002081	0.00036845261
0.21112208	0.030803014	0.00037207074
0.21125253	0.030505274	0.00036977950
0.21138297	0.031038116	0.00037531406
0.21151341	0.029744344	0.00036508595
0.21164386	0.030394836	0.00037066873
0.21177430	0.030318388	0.00036887546
0.21190474	0.030097769	0.00036928436
0.21203519	0.030988040	0.00037382921
0.21216563	0.029976475	0.00036660285
0.21229607	0.030247645	0.00036855397
0.21242652	0.029989995	0.00036802156
0.21255696	0.029984205	0.00036535725
0.21268740	0.030152961	0.00036951936
0.21281785	0.029938026	0.00036523167
0.21294829	0.029413377	0.00036449522
0.21307873	0.029399469	0.00036308753
0.21320918	0.030156628	0.00036723846
0.21333962	0.029866798	0.00036523425
0.21347006	0.030397823	0.00037067081
0.21360051	0.029725016	0.00036387359
0.21373095	0.030070461	0.00036673830
0.21386139	0.029888176	0.00036452979
0.21399184	0.029705325	0.00036346618
0.21412228	0.029403295	0.00036344067
0.21425272	0.029394382	0.00036130655
0.21438316	0.030241239	0.00036612536
0.21451361	0.029904757	0.00036697115
0.21464405	0.029793893	0.00036178816
0.21477449	0.030233109	0.00036634597
0.21490494	0.029496339	0.00036212772
0.21503538	0.029864527	0.00036463757
0.21516582	0.029827167	0.00036537014
0.21529627	0.030390331	0.00036503662
0.21542671	0.029243974	0.00036113116
0.21555715	0.029969491	0.00036383665
0.21568760	0.030036532	0.00036476551
0.21581804	0.030045814	0.00036368712
0.21594848	0.029966515	0.00036368834
0.21607893	0.029982181	0.00036393929
0.21620937	0.030069670	0.00036549786
0.21633981	0.030200540	0.00036407844
0.21647026	0.029774276	0.00036326283
0.21660070	0.030126765	0.00036481667
0.21673114	0.029861065	0.00036284583
0.21686159	0.029923089	0.00036299565
0.21699203	0.029662861	0.00036109022
0.21712247	0.029879530	0.00036374505
0.21725292	0.029937166	0.00036538229
0.21738336	0.029698049	0.00036045907
0.21751380	0.029751109	0.00036062501
0.21764425	0.030032728	0.00036314819
0.21777469	0.030293190	0.00036696671
0.21790513	0.029654678	0.00036244745
0.21803558	0.029770807	0.00036048847
0.21816602	0.029699516	0.00036208363
0.21829646	0.029869939	0.00036144276
0.21842691	0.029505731	0.00035876537
0.21855735	0.029711524	0.00036213446
0.21868779	0.030061265	0.00036250902
0.21881823	0.030511134	0.00036500250
0.21894868	0.029945859	0.00036181962
0.21907912	0.029853136	0.00035955242
0.21920956	0.029501573	0.00036002326
0.21934001	0.029828713	0.00036091157
0.21947045	0.029145371	0.00035724151
0.21960089	0.029841372	0.00036079219
0.21973134	0.029911111	0.00036008871
0.21986178	0.029961901	0.00036089217
0.21999222	0.029215215	0.00035875806
0.22012267	0.029864282	0.00035866459
0.22025311	0.030390295	0.00036424662
0.22038355	0.029708882	0.00035802055
0.22051400	0.030245316	0.00036213327
0.22064444	0.030171294	0.00036287416
0.22077488	0.030153767	0.00036079101
0.22090533	0.029556736	0.00035853720
0.22103577	0.029874720	0.00035929766
0.22116621	0.029742431	0.00035701319
0.22129666	0.029740514	0.00035922129
0.22142710	0.030008703	0.00036073032
0.22155754	0.030036794	0.00035990440
0.22168799	0.029690487	0.00035824765
0.22181843	0.029126047	0.00035322513
0.22194887	0.029180442	0.00035618283
0.22207932	0.029193823	0.00035456789
0.22220976	0.030047598	0.00035968671
0.22234020	0.029056099	0.00035505393
0.22247065	0.029397676	0.00035512377
0.22260109	0.029508196	0.00035683859
0.22273153	0.030043696	0.00036049266
0.22286198	0.029783017	0.00035684807
0.22299242	0.030211841	0.00036232098
0.22312286	0.029517949	0.00035591161
0.22325330	0.029381030	0.00035573654
0.22338375	0.029653533	0.00035687192
0.22351419	0.029927310	0.00035832726
0.22364463	0.030109363	0.00035921419
0.22377508	0.030011333	0.00035967347
0.22390552	0.029653852	0.00035555729
0.22403596	0.030051480	0.00035969484
0.22416641	0.029567375	0.00035606470
0.22429685	0.029020053	0.00035321983
0.22442729	0.029847654	0.00035852319
0.22455774	0.029823848	0.00035591885
0.22468818	0.029530156	0.00035482462
0.22481862	0.029194095	0.00035314388
0.22494907	0.029696223	0.00035580067
0.22507951	0.029869803	0.00035709732
0.22520995	0.029239797	0.00035390485
0.22534040	0.029423051	0.00035325319
0.22547084	0.030106198	0.00035864571
0.22560128	0.029746673	0.00035486943
0.22573173	0.029602341	0.00035510309
0.22586217	0.029371276	0.00035350948
0.22599261	0.029817120	0.00035548080
0.22612306	0.029380255	0.00035266717
0.22625350	0.029903412	0.00035497100
0.22638394	0.029432616	0.00035317822
0.22651439	0.029140322	0.00035347532
0.22664483	0.029935911	0.00035457822
0.22677527	0.029072175	0.00035163692
0.22690572	0.029722311	0.00035367336
0.22703616	0.028895011	0.00035174717
0.22716660	0.030018721	0.00035703904
0.22729705	0.029989053	0.00035586083
0.22742749	0.029437831	0.00035224318
0.22755793	0.029710821	0.00035412759
0.22768837	0.029903285	0.00035352200
0.22781882	0.029942722	0.00035542233
0.22794926	0.029109825	0.00035040246
0.22807970	0.029554333	0.00035453136
0.22821015	0.029352097	0.00035259035
0.22834059	0.029694267	0.00035262845
0.22847103	0.029709633	0.00035448650
0.22860148	0.028973510	0.00035044547
0.22873192	0.030137212	0.00035647430
0.22886236	0.029543052	0.00035219171
0.22899281	0.029500855	0.00035170709
0.22912325	0.030037433	0.00035480029
0.22925369	0.030045808	0.00035639042
0.22938414	0.029566313	0.00035188221
0.22951458	0.029269240	0.00035203933
0.22964502	0.029284381	0.00034922269
0.22977547	0.029553680	0.00035154926
0.22990591	0.029152601	0.00034949333
0.23003635	0.029372192	0.00035138851
0.23016680	0.029829070	0.00035346930
0.23029724	0.030316626	0.00035651182
0.23042768	0.029909672	0.00035086134
0.23055813	0.029302704	0.00035099337
0.23068857	0.029404202	0.00035564300
0.23081901	0.029706298	0.00036079223
0.23094946	0.029283393	0.00036149814
0.23107990	0.029821946	0.00036379671
0.23121034	0.029522662	0.00036527178
0.23134079	0.029148687	0.00036594255
0.23147123	0.029762507	0.00036848524
0.23160167	0.029780997	0.00037102945
0.23173212	0.029978740	0.00037342387
0.23186256	0.029658335	0.00037230184
0.23199300	0.030162184	0.00037748906
0.23212344	0.029330648	0.00037195193
0.23225389	0.029251020	0.00037491158
0.23238433	0.029162571	0.00037441701
0.23251477	0.029258723	0.00037367833
0.23264522	0.029735497	0.00037974649
0.23277566	0.029160623	0.00037728370
0.23290610	0.029316796	0.00037888334
0.23303655	0.028985065	0.00037965119
0.23316699	0.029673087	0.00038053581
0.23329743	0.029089960	0.00038022640
0.23342788	0.029226483	0.00037894954
0.23355832	0.029438931	0.00038116713
0.23368876	0.029807422	0.00038374682
0.23381921	0.028934574	0.00037694311
0.23394965	0.029752711	0.00038098171
0.23408009	0.029650232	0.00038273429
0.23421054	0.029148318	0.00037771193
0.23434098	0.029648237	0.00038452813
0.23447142	0.029784031	0.00038248890
0.23460187	0.030105620	0.00038653982
0.23473231	0.029485357	0.00038230221
0.23486275	0.028774363	0.00037778011
0.23499320	0.029027679	0.00038073214
0.23512364	0.029023007	0.00038071988
0.23525408	0.029582416	0.00038432601
0.23538453	0.030345408	0.00038810711
0.23551497	0.028981310	0.00037896770
0.23564541	0.029559073	0.00038557383
0.23577586	0.029528760	0.00038728242
0.23590630	0.028901748	0.00037929904
0.23603674	0.029427764	0.00038499932
0.23616719	0.029075888	0.00038095577
0.23629763	0.028889981	0.00038252190
0.23642807	0.029416774	0.00038565191
0.23655851	0.029679849	0.00038680789
0.23668896	0.029233540	0.00038454234
0.23681940	0.029882070	0.00039002148
0.23694984	0.029216060	0.00038147166
0.23708029	0.029790125	0.00039036264
0.23721073	0.029637740	0.00038651572
0.23734117	0.029659829	0.00039010696
0.23747162	0.029205886	0.00038518800
0.23760206	0.029825422	0.00038779166
0.23773250	0.030011990	0.00039120296
0.23786295	0.029317369	0.00038841944
0.23799339	0.029245899	0.00038573033
0.23812383	0.029269211	0.00038915483
0.23825428	0.029481115	0.00038603400
0.23838472	0.029801553	0.00038996934
0.23851516	0.029717456	0.00039041650
0.23864561	0.029152346	0.00038635279
0.23877605	0.029967802	0.00039368994
0.23890649	0.029571050	0.00038830014
0.23903694	0.029162571	0.00038823090
0.23916738	0.029066480	0.00038726276
0.23929782	0.029711669	0.00039151640
0.23942827	0.029637956	0.00039138719
0.23955871	0.028905756	0.00038874200
0.23968915	0.029148965	0.00038576204
0.23981960	0.029474430	0.00039317007
0.23995004	0.029353478	0.00038912177
0.24008048	0.029378234	0.00039079201
0.24021093	0.029862177	0.00039516497
0.24034137	0.029007554	0.00038682581
0.24047181	0.029139942	0.00038729473
0.24060226	0.030180948	0.00039683451
0.24073270	0.030221104	0.00039492624
0.24086314	0.029580114	0.00039470237
0.24099358	0.028764029	0.00038635606
0.24112403	0.029173792	0.00038972878
0.24125447	0.030222898	0.00039689751
0.24138491	0.029347433	0.00038957882
0.24151536	0.029246201	0.00039251924
0.24164580	0.030053079	0.00039533026
0.24177624	0.029135758	0.00038846977
0.24190669	0.029782447	0.00039517244
0.24203713	0.029811750	0.00039421224
0.24216757	0.029537367	0.00039314175
0.24229802	0.029429683	0.00039448483
0.24242846	0.029457509	0.00039152744
0.24255890	0.029248503	0.00039223085
0.24268935	0.030037955	0.00039646477
0.24281979	0.029451817	0.00039289894
0.24295023	0.029997336	0.00039803333
0.24308068	0.029570462	0.00039302634
0.24321112	0.029153337	0.00039179113
0.24334156	0.029598477	0.00039723909
0.24347201	0.029098195	0.00038909039
0.24360245	0.029435711	0.00039656582
0.24373289	0.029402716	0.00039426078
0.24386334	0.029176249	0.00039373624
0.24399378	0.029292007	0.00039309815
0.24412422	0.029528388	0.00039336374
0.24425467	0.029954690	0.00039830144
0.24438511	0.029337970	0.00039571284
0.24451555	0.029339898	0.00039537507
0.24464600	0.029455722	0.00039454097
0.24477644	0.029303562	0.00039282464
0.24490688	0.029244692	0.00039503188
0.24503733	0.028758295	0.00039402261
0.24516777	0.029383951	0.00039313982
0.24529821	0.029308758	0.00039753918
0.24542865	0.029257447	0.00039403822
0.24555910	0.028659017	0.00039258928
0.24568954	0.029673811	0.00039833191
0.24581998	0.028588380	0.00038963891
0.24595043	0.029811111	0.00039876843
0.24608087	0.029645915	0.00039899758
0.24621131	0.029092619	0.00039179114
0.24634176	0.029210609	0.00039627447
0.24647220	0.029503199	0.00039594546
0.24660264	0.029150088	0.00039835095
0.24673309	0.029674818	0.00039702313
0.24686353	0.029457181	0.00039674207
0.24699397	0.029421190	0.00039684324
0.24712442	0.029424500	0.00039794897
0.24725486	0.029005382	0.00039257628
0.24738530	0.030039571	0.00040367288
0.24751575	0.029129433	0.00039504536
0.24764619	0.029867197	0.00040127908
0.24777663	0.030432299	0.00040445039
0.24790708	0.028875653	0.00039291888
0.24803752	0.028805717	0.00039477533
0.24816796	0.029319095	0.00039724880
0.24829841	0.029758762	0.00039855677
0.24842885	0.029101374	0.00039766122
0.24855929	0.029211087	0.00039546963
0.24868974	0.029065217	0.00039869377
0.24882018	0.029527816	0.00040044588
0.24895062	0.029688643	0.00039632554
0.24908107	0.028984659	0.00039652893
0.24921151	0.029228191	0.00039650804
0.24934195	0.029214263	0.00039805222
0.24947240	0.029961813	0.00040291187
0.24960284	0.029749472	0.00040175912
0.24973328	0.029731097	0.00040095718
0.24986372	0.029723036	0.00040290922
0.24999417	0.029000688	0.00039731652
0.25012461	0.029811593	0.00040403718
0.25025505	0.028966088	0.00039503164
0.25038550	0.028516971	0.00039267077
0.25051594	0.029633642	0.00040156238
0.25064638	0.028814954	0.00039524279
0.25077683	0.029210380	0.00039976640
0.25090727	0.029400039	0.00040270110
0.25103771	0.029087825	0.00039679412
0.25116816	0.029127513	0.00039914227
0.25129860	0.028907414	0.00039671582
0.25142904	0.029352424	0.00040085350
0.25155949	0.029852587	0.00040490936
0.25168993	0.029620735	0.00040078183
0.25182037	0.029669037	0.00040116101
0.25195082	0.028743340	0.00039671242
0.25208126	0.029250931	0.00039989390
0.25221170	0.029412949	0.00040186547
0.25234215	0.029240332	0.00039813368
0.25247259	0.029450325	0.00040135224
0.25260303	0.029544467	0.00040441155
0.25273348	0.029054036	0.00039697198
0.25286392	0.029368770	0.00040237245
0.25299436	0.028769557	0.00039671931
0.25312481	0.029678438	0.00040418694
0.25325525	0.028804366	0.00039728332
0.25338569	0.029175868	0.00039901940
0.25351614	0.028906102	0.00039822301
0.25364658	0.028652715	0.00039803692
0.25377702	0.029412606	0.00040064378
0.25390747	0.028703609	0.00039874977
0.25403791	0.029453185	0.00040038360
0.25416835	0.029115896	0.00040150093
0.25429879	0.029169711	0.00040115433
0.25442924	0.029156352	0.00039984503
0.25455968	0.028732819	0.00039878632
0.25469012	0.029268433	0.00040138209
0.25482057	0.028908336	0.00039899963
0.25495101	0.028963137	0.00039957258
0.25508145	0.029587315	0.00040252296
0.25521190	0.029088332	0.00040321680
0.25534234	0.029535430	0.00040234591
0.25547278	0.028758887	0.00039686389
0.25560323	0.029289673	0.00040199069
0.25573367	0.029371517	0.00040564099
0.25586411	0.029321690	0.00041299890
0.25599456	0.028976569	0.00041441639
0.25612500	0.029913476	0.00042105250
0.25625544	0.029375699	0.00042253500
0.25638589	0.028447114	0.00042072712
0.25651633	0.028917288	0.00042467024
0.25664677	0.029426406	0.00043149472
0.25677722	0.029971448	0.00043492570
0.25690766	0.029586181	0.00043507025
0.25703810	0.029063969	0.00043654963
0.25716855	0.029555644	0.00044042376
0.25729899	0.028416679	0.00043529427
0.25742943	0.029335923	0.00044478017
0.25755988	0.029145218	0.00044109126
0.25769032	0.029724685	0.00045182904
0.25782076	0.028712041	0.00044188485
0.25795121	0.029896293	0.00045508317
0.25808165	0.029322232	0.00045442681
0.25821209	0.029807172	0.00045384902
0.25834253	0.029600031	0.00045813217
0.25847298	0.029501273	0.00045840471
0.25860342	0.028729988	0.00045701545
0.25873386	0.029566233	0.00046293987
0.25886431	0.028949225	0.00046101472
0.25899475	0.028996316	0.00046115510
0.25912519	0.029073236	0.00046502581
0.25925564	0.029533777	0.00046874227
0.25938608	0.029045751	0.00046824492
0.25951652	0.029269489	0.00047007196
0.25964697	0.028990440	0.00047137511
0.25977741	0.029378086	0.00047643587
0.25990785	0.029567518	0.00047859435
0.26003830	0.029003231	0.00047379114
0.26016874	0.028999062	0.00047950035
0.26029918	0.028575097	0.00047053877
0.26042963	0.029615525	0.00048281252
0.26056007	0.029366172	0.00048154868
0.26069051	0.029393671	0.00048369070
0.26082096	0.029567359	0.00048275911
0.26095140	0.028909595	0.00048168909
0.26108184	0.028910348	0.00048001978
0.26121229	0.028413432	0.00047788412
0.26134273	0.028956213	0.00048336682
0.26147317	0.028995179	0.00048579868
0.26160362	0.028977052	0.00048566320
0.26173406	0.029170971	0.00048780069
0.26186450	0.028252383	0.00048168646
0.26199495	0.027972715	0.00047940107
0.26212539	0.029264337	0.00049130349
0.26225583	0.028478675	0.00048597887
0.26238628	0.029226436	0.00049093150
0.26251672	0.027947472	0.00048048949
0.26264716	0.028740645	0.00048910028
0.26277760	0.028867950	0.00049129366
0.26290805	0.028573172	0.00049122970
0.26303849	0.028991363	0.00049447876
0.26316893	0.029432514	0.00050027042
0.26329938	0.029063664	0.00049256325
0.26342982	0.028554771	0.00049346294
0.26356026	0.028852784	0.00049680781
0.26369071	0.029389004	0.00050265498
0.26382115	0.028824854	0.00049740626
0.26395159	0.028448799	0.00049425153
0.26408204	0.028778232	0.00049603282
0.26421248	0.028291749	0.00049840970
0.26434292	0.028599981	0.00049691856
0.26447337	0.029068331	0.00050333676
0.26460381	0.028951110	0.00050325060
0.26473425	0.029031978	0.00050267929
0.26486470	0.028404178	0.00050386244
0.26499514	0.028447095	0.00049845081
0.26512558	0.029574302	0.00051318714
0.26525603	0.029138243	0.00051323630
[truncated: 573 more rows]
