# Supplementary material for: Rationally seeded computational protein design of ɑ-helical barrels
Source: Nat Chem Biol. 2024 Jun 20;20(8):991–9. doi: 10.1038/s41589-024-01642-0 (PMC11288890; doi:10.1038/s41589-024-01642-0)
Supplement: Supplementary file 3 — PDB and .mtz files used for making figure panels b–d and j–m. [file 41589_2024_1642_MOESM3_ESM.zip › KIA_RP_RSPD_NatChemBiol_data_Figure2/scapCC6_LLIA_panels_e-h/SAXS_panel_i/SAXS_raw_SEC_scapCC6_LLIA/b21-443535_00051.dat]

0.0045000000	0.52352748	0.0073122357
0.0046304432	0.50677462	0.0070782444
0.0047608865	0.47932474	0.0065996151
0.0048913297	0.43508798	0.0061972309
0.0050217729	0.37919821	0.0056080666
0.0051522162	0.34419786	0.0053429871
0.0052826594	0.33284073	0.0049928606
0.0054131026	0.30540711	0.0047972333
0.0055435459	0.29854204	0.0046449163
0.0056739891	0.27491260	0.0043565633
0.0058044323	0.25062195	0.0041252197
0.0059348756	0.24806484	0.0040062603
0.0060653188	0.21861217	0.0036753222
0.0061957621	0.21424591	0.0036475646
0.0063262053	0.20346933	0.0035636099
0.0064566485	0.18223461	0.0033144523
0.0065870918	0.17211151	0.0032132510
0.0067175350	0.17006625	0.0031338304
0.0068479782	0.17981970	0.0032074883
0.0069784215	0.16942538	0.0030573035
0.0071088647	0.16429463	0.0030106552
0.0072393079	0.15130439	0.0028512494
0.0073697512	0.14277387	0.0027400836
0.0075001944	0.14860447	0.0027662008
0.0076306376	0.13485172	0.0026406005
0.0077610809	0.14713244	0.0026702846
0.0078915241	0.14839402	0.0027029921
0.0080219673	0.13745275	0.0025511143
0.0081524106	0.12807345	0.0025011674
0.0082828538	0.12166439	0.0023554321
0.0084132970	0.11890367	0.0023818875
0.0085437403	0.12082844	0.0023344406
0.0086741835	0.10862475	0.0022053797
0.0088046267	0.11636721	0.0022626519
0.0089350700	0.10891263	0.0021580612
0.0090655132	0.10983044	0.0021199786
0.0091959565	0.10854275	0.0021656635
0.0093263997	0.10265090	0.0020228988
0.0094568429	0.10472591	0.0020366828
0.0095872862	0.10035320	0.0020102828
0.0097177294	0.098055342	0.0019433097
0.0098481726	0.094408746	0.0019124252
0.0099786159	0.094883495	0.0018965323
0.010109059	0.088992075	0.0018045520
0.010239502	0.088478673	0.0018147801
0.010369946	0.085284442	0.0017511055
0.010500389	0.082929500	0.0017136242
0.010630832	0.078267231	0.0016607548
0.010761275	0.075271363	0.0016015177
0.010891719	0.077039479	0.0016288470
0.011022162	0.075876086	0.0015735961
0.011152605	0.069909044	0.0015108613
0.011283048	0.072221156	0.0015496526
0.011413491	0.070988055	0.0014906089
0.011543935	0.068463277	0.0014553471
0.011674378	0.064546285	0.0013988889
0.011804821	0.063878246	0.0013523933
0.011935264	0.064542574	0.0013615828
0.012065708	0.063826407	0.0013358153
0.012196151	0.061055047	0.0012917441
0.012326594	0.060773899	0.0012933511
0.012457037	0.060610502	0.0012772039
0.012587481	0.061429573	0.0012581262
0.012717924	0.058982523	0.0012161990
0.012848367	0.056224022	0.0011764420
0.012978810	0.057101687	0.0011741660
0.013109253	0.055736674	0.0011292805
0.013239697	0.057824420	0.0011557928
0.013370140	0.056098569	0.0011287629
0.013500583	0.054947012	0.0011139628
0.013631026	0.056260907	0.0011147837
0.013761470	0.056629833	0.0011220895
0.013891913	0.053698528	0.0010638026
0.014022356	0.055814553	0.0010946105
0.014152799	0.055517313	0.0010778445
0.014283243	0.051731255	0.0010327580
0.014413686	0.050732939	0.0010336383
0.014544129	0.052739750	0.0010361015
0.014674572	0.052650757	0.0010247067
0.014805016	0.052838493	0.0010256377
0.014935459	0.051655779	0.0010101362
0.015065902	0.050272942	0.00099378956
0.015196345	0.049084020	0.00097717852
0.015326788	0.049911134	0.00098014780
0.015457232	0.050910562	0.00098433371
0.015587675	0.049914600	0.00096364215
0.015718118	0.049133025	0.00096061664
0.015848561	0.049468515	0.00095042842
0.015979005	0.048918021	0.00094954459
0.016109448	0.049267894	0.00095044256
0.016239891	0.047321842	0.00092342552
0.016370334	0.047313673	0.00091734723
0.016500778	0.047191751	0.00091862753
0.016631221	0.048525837	0.00092133380
0.016761664	0.047709052	0.00091408985
0.016892107	0.047943096	0.00090829996
0.017022551	0.046868954	0.00089535944
0.017152994	0.046895944	0.00089572595
0.017283437	0.046754390	0.00088497599
0.017413880	0.048211298	0.00089371422
0.017544323	0.046359268	0.00087812861
0.017674767	0.046403174	0.00086841691
0.017805210	0.048825043	0.00089741072
0.017935653	0.046175120	0.00086145153
0.018066096	0.045585423	0.00085854225
0.018196540	0.046577985	0.00086461508
0.018326983	0.046991784	0.00085876839
0.018457426	0.045967725	0.00084546280
0.018587869	0.045619064	0.00084464303
0.018718313	0.045119241	0.00083394464
0.018848756	0.045018741	0.00083869556
0.018979199	0.044865231	0.00082088747
0.019109642	0.044069697	0.00081524835
0.019240086	0.044924948	0.00082156589
0.019370529	0.044628929	0.00081657133
0.019500972	0.043659471	0.00079934520
0.019631415	0.043683762	0.00080220859
0.019761858	0.044374203	0.00080111299
0.019892302	0.043597437	0.00079435333
0.020022745	0.041949138	0.00077719542
0.020153188	0.044223757	0.00079658621
0.020283631	0.041273549	0.00076613385
0.020414075	0.042750524	0.00077004336
0.020544518	0.042887488	0.00077398447
0.020674961	0.042923857	0.00077127533
0.020805404	0.040861966	0.00075549647
0.020935848	0.041184632	0.00075290580
0.021066291	0.042411137	0.00075925321
0.021196734	0.043634202	0.00076666692
0.021327177	0.042501213	0.00075796888
0.021457621	0.041943940	0.00074705045
0.021588064	0.042209207	0.00075286238
0.021718507	0.043259928	0.00075042365
0.021848950	0.041092782	0.00074061706
0.021979393	0.041314829	0.00073596227
0.022109837	0.041820668	0.00073412821
0.022240280	0.042444792	0.00073659047
0.022370723	0.043548979	0.00075071247
0.022501166	0.042150564	0.00072921544
0.022631610	0.042331374	0.00073146386
0.022762053	0.040951772	0.00071434159
0.022892496	0.039316877	0.00070383922
0.023022939	0.040456063	0.00070927414
0.023153383	0.040617649	0.00070970940
0.023283826	0.041643999	0.00071155232
0.023414269	0.040773461	0.00070768246
0.023544712	0.040937936	0.00070453172
0.023675156	0.039635545	0.00069553721
0.023805599	0.039947155	0.00068818995
0.023936042	0.039796703	0.00069611388
0.024066485	0.041728001	0.00070400209
0.024196928	0.038616422	0.00067409326
0.024327372	0.040328531	0.00068595954
0.024457815	0.039052804	0.00067833146
0.024588258	0.040012080	0.00068107589
0.024718701	0.040537152	0.00068349730
0.024849145	0.039519190	0.00067102740
0.024979588	0.039769495	0.00067305806
0.025110031	0.039854637	0.00067540534
0.025240474	0.038465050	0.00065779281
0.025370918	0.040398857	0.00067223247
0.025501361	0.038978432	0.00065936066
0.025631804	0.038873407	0.00066147510
0.025762247	0.039466559	0.00065750215
0.025892691	0.039907202	0.00066470028
0.026023134	0.039112686	0.00065538244
0.026153577	0.038382420	0.00065141764
0.026284020	0.039916862	0.00065247931
0.026414463	0.038108985	0.00064216496
0.026544907	0.038305262	0.00063907135
0.026675350	0.038743871	0.00064766767
0.026805793	0.038970343	0.00064270950
0.026936236	0.038743348	0.00064033759
0.027066680	0.039124142	0.00063859234
0.027197123	0.038914887	0.00064170765
0.027327566	0.039148145	0.00063936133
0.027458009	0.038025395	0.00062837549
0.027588453	0.039278337	0.00063578409
0.027718896	0.039103746	0.00063731367
0.027849339	0.038294744	0.00062059069
0.027979782	0.038778342	0.00062926308
0.028110226	0.038907136	0.00062666212
0.028240669	0.038898657	0.00062764259
0.028371112	0.037949834	0.00061516052
0.028501555	0.038248525	0.00061924883
0.028631998	0.038086064	0.00061264342
0.028762442	0.038158913	0.00061710500
0.028892885	0.037320456	0.00061168178
0.029023328	0.037392987	0.00060439644
0.029153771	0.038182734	0.00060748726
0.029284215	0.038568225	0.00061197644
0.029414658	0.038328779	0.00060823775
0.029545101	0.038394268	0.00060843745
0.029675544	0.036895266	0.00059592005
0.029805988	0.037967735	0.00060198281
0.029936431	0.037979661	0.00059969241
0.030066874	0.038402017	0.00059944874
0.030197317	0.037195393	0.00059239605
0.030327760	0.037240729	0.00059008762
0.030458204	0.036825223	0.00058846388
0.030588647	0.036400070	0.00058035586
0.030719090	0.037538437	0.00058876530
0.030849533	0.037687969	0.00058771681
0.030979977	0.037056725	0.00058715586
0.031110420	0.036915568	0.00057617742
0.031240863	0.036697274	0.00057991409
0.031371306	0.038085705	0.00058598803
0.031501750	0.037723630	0.00058347630
0.031632193	0.037198303	0.00057720205
0.031762636	0.036764347	0.00057666871
0.031893079	0.037083777	0.00057266528
0.032023523	0.036287213	0.00057159923
0.032153966	0.037455105	0.00057357489
0.032284409	0.036701943	0.00056929457
0.032414852	0.036662041	0.00056597871
0.032545295	0.036167712	0.00056439751
0.032675739	0.036930564	0.00056482695
0.032806182	0.036837669	0.00056340417
0.032936625	0.036536759	0.00055829514
0.033067068	0.036463218	0.00056174475
0.033197512	0.037025467	0.00055916247
0.033327955	0.036450110	0.00056013960
0.033458398	0.036493062	0.00055546897
0.033588841	0.036809281	0.00055764062
0.033719285	0.037760446	0.00056240185
0.033849728	0.036570661	0.00055465820
0.033980171	0.036542928	0.00055133902
0.034110614	0.036804475	0.00055414140
0.034241058	0.036968608	0.00055517355
0.034371501	0.035982887	0.00055283388
0.034501944	0.036165743	0.00055446462
0.034632387	0.036403288	0.00056770398
0.034762830	0.036203284	0.00056963695
0.034893274	0.035707088	0.00056688536
0.035023717	0.036637810	0.00057628258
0.035154160	0.036139258	0.00057494164
0.035284603	0.035776879	0.00057487058
0.035415047	0.035372997	0.00057614462
0.035545490	0.035847801	0.00057766475
0.035675933	0.035946075	0.00057938911
0.035806376	0.036064110	0.00058385939
0.035936820	0.035199598	0.00057424613
0.036067263	0.035549365	0.00058100251
0.036197706	0.036406934	0.00058628716
0.036328149	0.036244016	0.00059080763
0.036458593	0.036447723	0.00058909347
0.036589036	0.035892640	0.00058776494
0.036719479	0.035327747	0.00058641123
0.036849922	0.036611716	0.00060001760
0.036980365	0.036751814	0.00059642518
0.037110809	0.035599903	0.00059378847
0.037241252	0.035801386	0.00059033297
0.037371695	0.035776216	0.00059786342
0.037502138	0.035949410	0.00059936485
0.037632582	0.036337626	0.00060343280
0.037763025	0.035750789	0.00059320293
0.037893468	0.035457595	0.00059922098
0.038023911	0.035462374	0.00059392750
0.038154355	0.034844933	0.00059468414
0.038284798	0.036768429	0.00060778899
0.038415241	0.035465859	0.00060101218
0.038545684	0.036190086	0.00060510364
0.038676128	0.035477175	0.00060185496
0.038806571	0.035745096	0.00060398335
0.038937014	0.036934711	0.00061506355
0.039067457	0.036042509	0.00060670790
0.039197900	0.035753810	0.00061134357
0.039328344	0.035645508	0.00060475140
0.039458787	0.036092358	0.00061032246
0.039589230	0.034550378	0.00059147756
0.039719673	0.035430567	0.00059137850
0.039850117	0.035429275	0.00058832415
0.039980560	0.036293877	0.00059337911
0.040111003	0.035520342	0.00058544729
0.040241446	0.036379327	0.00059111722
0.040371890	0.035661042	0.00058408580
0.040502333	0.034718773	0.00057250343
0.040632776	0.035901543	0.00058391101
0.040763219	0.035921578	0.00057934100
0.040893663	0.035547205	0.00057790441
0.041024106	0.035061528	0.00056934620
0.041154549	0.035166140	0.00057369469
0.041284992	0.034827283	0.00056733709
0.041415435	0.035655542	0.00057334688
0.041545879	0.035437121	0.00056964635
0.041676322	0.035250496	0.00057300205
0.041806765	0.035016236	0.00056437014
0.041937208	0.034053819	0.00055940771
0.042067652	0.035106074	0.00056260472
0.042198095	0.035160952	0.00056641411
0.042328538	0.034662887	0.00056006119
0.042458981	0.035325942	0.00056926394
0.042589425	0.036241755	0.00056605482
0.042719868	0.034310158	0.00055593038
0.042850311	0.035738868	0.00056318665
0.042980754	0.035258168	0.00056121661
0.043111198	0.034649320	0.00055225842
0.043241641	0.034723375	0.00055799285
0.043372084	0.034472053	0.00055358210
0.043502527	0.034630287	0.00055172885
0.043632970	0.035233166	0.00055528022
0.043763414	0.034959059	0.00055449315
0.043893857	0.035589088	0.00055757969
0.044024300	0.035653230	0.00055985514
0.044154743	0.033837422	0.00054288679
0.044285187	0.035901690	0.00055852850
0.044415630	0.035119493	0.00055395215
0.044546073	0.033536828	0.00053642437
0.044676516	0.035588540	0.00055374184
0.044806960	0.034484302	0.00054562222
0.044937403	0.034542088	0.00054537513
0.045067846	0.036419258	0.00055907428
0.045198289	0.035510717	0.00054832342
0.045328733	0.034150645	0.00054173595
0.045459176	0.034380254	0.00054257912
0.045589619	0.034868013	0.00054501085
0.045720062	0.035793928	0.00055091120
0.045850505	0.034617854	0.00053907755
0.045980949	0.034591414	0.00054144447
0.046111392	0.034608039	0.00054032908
0.046241835	0.034280465	0.00053776398
0.046372278	0.035086398	0.00054691986
0.046502722	0.033926915	0.00054528085
0.046633165	0.035327008	0.00055714101
0.046763608	0.033895597	0.00054885327
0.046894051	0.034539857	0.00055680713
0.047024495	0.035472709	0.00056776052
0.047154938	0.034865868	0.00056292768
0.047285381	0.034062924	0.00055883227
0.047415824	0.034603096	0.00056029976
0.047546267	0.034305937	0.00056552270
0.047676711	0.034989759	0.00056786744
0.047807154	0.034943963	0.00056991281
0.047937597	0.034977857	0.00056657049
0.048068040	0.034408740	0.00056858428
0.048198484	0.034429056	0.00056742392
0.048328927	0.035287603	0.00057489433
0.048459370	0.035805621	0.00058092420
0.048589813	0.034051425	0.00056633448
0.048720257	0.034117360	0.00056936776
0.048850700	0.034780927	0.00057367453
0.048981143	0.034082419	0.00057015455
0.049111586	0.034927877	0.00057794598
0.049242030	0.034185939	0.00057031767
0.049372473	0.034256023	0.00057355711
0.049502916	0.034800003	0.00057630920
0.049633359	0.034567385	0.00057696155
0.049763802	0.035064566	0.00058236649
0.049894246	0.034427244	0.00057679167
0.050024689	0.034345279	0.00057679565
0.050155132	0.034505333	0.00057531237
0.050285575	0.034918472	0.00058339362
0.050416019	0.035051880	0.00058243213
0.050546462	0.034637754	0.00058131410
0.050676905	0.035315556	0.00058679540
0.050807348	0.033999333	0.00057843589
0.050937792	0.035323759	0.00058562259
0.051068235	0.034670746	0.00058319215
0.051198678	0.034595728	0.00058237431
0.051329121	0.034578204	0.00058380380
0.051459565	0.034872927	0.00058501704
0.051590008	0.033487802	0.00057637245
0.051720451	0.033917580	0.00057797637
0.051850894	0.033919634	0.00057920696
0.051981337	0.034397170	0.00058346704
0.052111781	0.034542793	0.00058778163
0.052242224	0.035209357	0.00058878256
0.052372667	0.034029284	0.00058458266
0.052503110	0.034028905	0.00058199600
0.052633554	0.034658159	0.00058698168
0.052763997	0.033481945	0.00057775590
0.052894440	0.033874580	0.00058387114
0.053024883	0.034195191	0.00058416429
0.053155327	0.034660566	0.00059003822
0.053285770	0.034389354	0.00058484281
0.053416213	0.034471863	0.00058771849
0.053546656	0.033938125	0.00058771723
0.053677100	0.034695785	0.00058830912
0.053807543	0.034758893	0.00059036670
0.053937986	0.033801558	0.00058569513
0.054068429	0.034160183	0.00058639905
0.054198872	0.033955717	0.00058435755
0.054329316	0.034250009	0.00059134367
0.054459759	0.033967885	0.00058768063
0.054590202	0.034572060	0.00059137925
0.054720645	0.034368451	0.00058852616
0.054851089	0.034211703	0.00059064312
0.054981532	0.033688009	0.00058459001
0.055111975	0.033314836	0.00058541506
0.055242418	0.034111844	0.00058749315
0.055372862	0.033788529	0.00058713007
0.055503305	0.035016164	0.00059654872
0.055633748	0.035104223	0.00059761221
0.055764191	0.034470549	0.00059165022
0.055894635	0.034156657	0.00059360829
0.056025078	0.033271872	0.00058079924
0.056155521	0.034333527	0.00059594607
0.056285964	0.034067470	0.00058802050
0.056416407	0.034668218	0.00059710743
0.056546851	0.034856404	0.00059941796
0.056677294	0.033870261	0.00058893281
0.056807737	0.034235042	0.00059340992
0.056938180	0.034622078	0.00059470574
0.057068624	0.034226544	0.00059236318
0.057199067	0.033850671	0.00059301756
0.057329510	0.032904549	0.00058162185
0.057459953	0.034729099	0.00059759253
0.057590397	0.033702674	0.00058995422
0.057720840	0.034500179	0.00060046374
0.057851283	0.033877123	0.00059231992
0.057981726	0.033420487	0.00058513278
0.058112170	0.034484007	0.00059388881
0.058242613	0.033462425	0.00058435358
0.058373056	0.034077971	0.00059000634
0.058503499	0.033938767	0.00058605723
0.058633942	0.034396959	0.00059261111
0.058764386	0.033771833	0.00058240812
0.058894829	0.034616234	0.00059273099
0.059025272	0.034451465	0.00058774941
0.059155715	0.034690835	0.00058956079
0.059286159	0.034949678	0.00059188550
0.059416602	0.033297160	0.00057719203
0.059547045	0.034152338	0.00058461276
0.059677488	0.033868568	0.00058272628
0.059807932	0.033475493	0.00057453184
0.059938375	0.034207253	0.00058575604
0.060068818	0.033675449	0.00057392269
0.060199261	0.034716825	0.00058616959
0.060329705	0.034366983	0.00057970881
0.060460148	0.034471871	0.00058188531
0.060590591	0.033833959	0.00057309247
0.060721034	0.034349867	0.00057744607
0.060851477	0.034807007	0.00058312265
0.060981921	0.034493194	0.00058167234
0.061112364	0.032610663	0.00056137459
0.061242807	0.033647450	0.00057128984
0.061373250	0.034149811	0.00057505177
0.061503694	0.034125504	0.00057412628
0.061634137	0.034031305	0.00057487326
0.061764580	0.034578193	0.00057838701
0.061895023	0.034511156	0.00057503985
0.062025467	0.033917579	0.00057358495
0.062155910	0.034165023	0.00057248519
0.062286353	0.033866348	0.00057100386
0.062416796	0.033585186	0.00056926712
0.062547240	0.034981191	0.00057960045
0.062677683	0.034012456	0.00057280973
0.062808126	0.032586946	0.00056014604
0.062938569	0.033337168	0.00056600293
0.063069012	0.034750206	0.00057870535
0.063199456	0.033431596	0.00056455670
0.063329899	0.033384975	0.00056555794
0.063460342	0.033658088	0.00056712679
0.063590785	0.033458506	0.00056520124
0.063721229	0.034080384	0.00057152159
0.063851672	0.033685192	0.00056784406
0.063982115	0.032906547	0.00055971313
0.064112558	0.033982083	0.00056893454
0.064243002	0.034460913	0.00057073551
0.064373445	0.033873995	0.00056504039
0.064503888	0.033842221	0.00056763404
0.064634331	0.033379517	0.00056178449
0.064764774	0.033691352	0.00056558714
0.064895218	0.033779514	0.00056508735
0.065025661	0.033154540	0.00056263146
0.065156104	0.032662356	0.00055514615
0.065286547	0.033463506	0.00056113027
0.065416991	0.033146985	0.00055957370
0.065547434	0.033499230	0.00056206671
0.065677877	0.033950433	0.00056306606
0.065808320	0.033522841	0.00056257738
0.065938764	0.034463327	0.00056702997
0.066069207	0.033381554	0.00056277108
0.066199650	0.033894109	0.00056146098
0.066330093	0.034477781	0.00056654636
0.066460537	0.033776729	0.00056210102
0.066590980	0.033395233	0.00055937458
0.066721423	0.033503518	0.00056118461
0.066851866	0.033507825	0.00055823429
0.066982309	0.033113461	0.00055456589
0.067112753	0.034625838	0.00056903780
0.067243196	0.033293863	0.00055460290
0.067373639	0.034541843	0.00056772447
0.067504082	0.033770837	0.00056092044
0.067634526	0.033157963	0.00055449072
0.067764969	0.032917143	0.00055582595
0.067895412	0.033323461	0.00055783278
0.068025855	0.034072947	0.00056015922
0.068156299	0.034475200	0.00056490232
0.068286742	0.032911821	0.00054991584
0.068417185	0.034121943	0.00055901785
0.068547628	0.034103529	0.00056319438
0.068678072	0.033143821	0.00054972524
0.068808515	0.033881063	0.00056108366
0.068938958	0.032873499	0.00054892257
0.069069401	0.034045458	0.00055720197
0.069199844	0.034180716	0.00056280832
0.069330288	0.033245255	0.00055015892
0.069460731	0.033836186	0.00055615333
0.069591174	0.033566425	0.00055527197
0.069721617	0.033832000	0.00055542450
0.069852061	0.033949606	0.00055791524
0.069982504	0.032750898	0.00054433183
0.070112947	0.034391890	0.00056014402
0.070243390	0.033904822	0.00055942834
0.070373834	0.032776678	0.00054646136
0.070504277	0.033233564	0.00054811911
0.070634720	0.033142078	0.00055186401
0.070765163	0.033435500	0.00054998664
0.070895607	0.034609918	0.00056050576
0.071026050	0.032872496	0.00054455130
0.071156493	0.033591756	0.00055172044
0.071286936	0.033570244	0.00055043467
0.071417379	0.033217720	0.00054701897
0.071547823	0.033766713	0.00055142383
0.071678266	0.032830123	0.00054711275
0.071808709	0.033610046	0.00054826427
0.071939152	0.033107446	0.00054830125
0.072069596	0.033222190	0.00054553873
0.072200039	0.032986586	0.00054367980
0.072330482	0.032978010	0.00054563330
0.072460925	0.033516520	0.00054641428
0.072591369	0.032980804	0.00054477108
0.072721812	0.032285817	0.00053670691
0.072852255	0.032625916	0.00054340019
0.072982698	0.033650058	0.00054777131
0.073113142	0.034664343	0.00055532013
0.073243585	0.033925155	0.00054935570
0.073374028	0.033335881	0.00054651905
0.073504471	0.033046571	0.00054038416
0.073634914	0.033079706	0.00054337701
0.073765358	0.032050751	0.00053106766
0.073895801	0.031921193	0.00053346707
0.074026244	0.032969354	0.00054292528
0.074156687	0.032752090	0.00053618776
0.074287131	0.032654116	0.00053699212
0.074417574	0.034346689	0.00055356449
0.074548017	0.033561518	0.00054233292
0.074678460	0.033672011	0.00054631688
0.074808904	0.034374113	0.00054813722
0.074939347	0.032937923	0.00053827330
0.075069790	0.033865512	0.00054823686
0.075200233	0.031815264	0.00052659494
0.075330677	0.033064296	0.00054062716
0.075461120	0.033819602	0.00054693844
0.075591563	0.033605204	0.00054097447
0.075722006	0.033140809	0.00053807512
0.075852449	0.033113548	0.00053657316
0.075982893	0.033142827	0.00053825293
0.076113336	0.032706525	0.00053704495
0.076243779	0.033561693	0.00053913578
0.076374222	0.033637858	0.00053920252
0.076504666	0.033046720	0.00053855436
0.076635109	0.033356281	0.00053616581
0.076765552	0.033099766	0.00053737982
0.076895995	0.032398392	0.00053094629
0.077026439	0.033780115	0.00053942252
0.077156882	0.032198395	0.00053036592
0.077287325	0.032776588	0.00053217263
0.077417768	0.032794948	0.00053410671
0.077548212	0.032057576	0.00052900060
0.077678655	0.033011614	0.00053408886
0.077809098	0.032902066	0.00053393744
0.077939541	0.033567790	0.00053525415
0.078069984	0.033234137	0.00053621054
0.078200428	0.033663206	0.00054269603
0.078330871	0.033141481	0.00053238217
0.078461314	0.032919615	0.00053139889
0.078591757	0.033721214	0.00053730263
0.078722201	0.033542858	0.00053583337
0.078852644	0.033438370	0.00053397430
0.078983087	0.032042504	0.00052401311
0.079113530	0.033532304	0.00053355121
0.079243974	0.033465027	0.00053665809
0.079374417	0.033102213	0.00053021356
0.079504860	0.033447788	0.00053382150
0.079635303	0.033362911	0.00053043638
0.079765747	0.033801297	0.00053749135
0.079896190	0.032914617	0.00052972381
0.080026633	0.032876473	0.00052657786
0.080157076	0.032388840	0.00052451976
0.080287519	0.031993742	0.00052450119
0.080417963	0.033139701	0.00052794077
0.080548406	0.032384277	0.00052652705
0.080678849	0.033444126	0.00052898317
0.080809292	0.033091009	0.00052889929
0.080939736	0.033404379	0.00053082458
0.081070179	0.033287007	0.00052905569
0.081200622	0.032748494	0.00052522500
0.081331065	0.033834568	0.00053620404
0.081461509	0.031950093	0.00051584770
0.081591952	0.033082906	0.00052915864
0.081722395	0.033116092	0.00052444480
0.081852838	0.032940140	0.00052577485
0.081983281	0.033142965	0.00052813585
0.082113725	0.032634374	0.00051977946
0.082244168	0.033008441	0.00052693032
0.082374611	0.032646838	0.00052259142
0.082505054	0.033749514	0.00052768288
0.082635498	0.034166291	0.00053470398
0.082765941	0.031922663	0.00051453443
0.082896384	0.033488370	0.00052554182
0.083026827	0.032536276	0.00052290454
0.083157271	0.033088166	0.00052178384
0.083287714	0.034075869	0.00053319521
0.083418157	0.032461479	0.00052002723
0.083548600	0.032426069	0.00051884489
0.083679044	0.033704165	0.00052707661
0.083809487	0.033525927	0.00052330525
0.083939930	0.032798020	0.00052098304
0.084070373	0.032605548	0.00052124330
0.084200816	0.033121843	0.00052083929
0.084331260	0.032639945	0.00051849751
0.084461703	0.032793171	0.00052118687
0.084592146	0.033028767	0.00051937903
0.084722589	0.032769785	0.00052014886
0.084853033	0.033034579	0.00052090150
0.084983476	0.032594569	0.00051732600
0.085113919	0.033577598	0.00052495785
0.085244362	0.032917776	0.00051696029
0.085374806	0.032837167	0.00051935876
0.085505249	0.032202636	0.00051472262
0.085635692	0.033048119	0.00052001014
0.085766135	0.031908707	0.00051217204
0.085896579	0.033083960	0.00051748171
0.086027022	0.032194195	0.00051253860
0.086157465	0.032260128	0.00051403725
0.086287908	0.032923831	0.00051362370
0.086418351	0.033133115	0.00052023479
0.086548795	0.032649994	0.00051456171
0.086679238	0.033618079	0.00052072652
0.086809681	0.032777229	0.00051779603
0.086940124	0.032080971	0.00050806553
0.087070568	0.032693592	0.00051571693
0.087201011	0.032805760	0.00051346921
0.087331454	0.032759770	0.00051251844
0.087461897	0.032744413	0.00051530912
0.087592341	0.032832876	0.00051296947
0.087722784	0.032475602	0.00051232554
0.087853227	0.032507081	0.00051196374
0.087983670	0.033123951	0.00051425343
0.088114114	0.031638039	0.00050687786
0.088244557	0.032895770	0.00051286782
0.088375000	0.032326942	0.00050871179
0.088505443	0.033279024	0.00051827348
0.088635886	0.032818824	0.00050956738
0.088766330	0.032050569	0.00050642951
0.088896773	0.032649425	0.00051243628
0.089027216	0.032451216	0.00050582654
0.089157659	0.032750378	0.00051203658
0.089288103	0.032123805	0.00050724584
0.089418546	0.032881365	0.00050869786
0.089548989	0.033359138	0.00051614841
0.089679432	0.032171920	0.00050524088
0.089809876	0.032464876	0.00050807350
0.089940319	0.033840041	0.00051935336
0.090070762	0.032933076	0.00050758350
0.090201205	0.032950675	0.00051249612
0.090331649	0.033088900	0.00051073698
0.090462092	0.032313213	0.00050507196
0.090592535	0.032097734	0.00050567977
0.090722978	0.033349704	0.00051206054
0.090853421	0.032598293	0.00050877005
0.090983865	0.032283480	0.00050652431
0.091114308	0.033226550	0.00050892621
0.091244751	0.032881581	0.00050994723
0.091375194	0.033345389	0.00050959104
0.091505638	0.032759779	0.00050662173
0.091636081	0.032623424	0.00051798167
0.091766524	0.033104446	0.00052444530
0.091896967	0.033417854	0.00052963110
0.092027411	0.033053029	0.00053242682
0.092157854	0.032896475	0.00053362289
0.092288297	0.032938458	0.00053677986
0.092418740	0.032863997	0.00053819019
0.092549184	0.032761552	0.00054051839
0.092679627	0.031900491	0.00053577976
0.092810070	0.032698602	0.00054123257
0.092940513	0.032210328	0.00053209407
0.093070956	0.032543240	0.00052824036
0.093201400	0.032801625	0.00052673137
0.093331843	0.032357581	0.00052352623
0.093462286	0.032343505	0.00051978952
0.093592729	0.031833621	0.00051661251
0.093723173	0.032651364	0.00052223342
0.093853616	0.033498128	0.00052414922
0.093984059	0.032676988	0.00051931650
0.094114502	0.032700634	0.00051550439
0.094244946	0.032560901	0.00051502180
0.094375389	0.032829258	0.00051815908
0.094505832	0.032252710	0.00051213143
0.094636275	0.033006860	0.00051865352
0.094766719	0.031775945	0.00050881602
0.094897162	0.032850642	0.00051109583
0.095027605	0.032956718	0.00051681415
0.095158048	0.032259236	0.00050920835
0.095288491	0.032213602	0.00050640996
0.095418935	0.032495143	0.00051288991
0.095549378	0.032698644	0.00051046385
0.095679821	0.032695413	0.00051044836
0.095810264	0.031340427	0.00050172344
0.095940708	0.031697340	0.00050138691
0.096071151	0.033630143	0.00052000590
0.096201594	0.032280673	0.00050435094
0.096332037	0.032706729	0.00050729051
0.096462481	0.032680577	0.00050937221
0.096592924	0.032107243	0.00050307405
0.096723367	0.033269560	0.00051133460
0.096853810	0.032159311	0.00050271163
0.096984253	0.032652764	0.00050620936
0.097114697	0.032512344	0.00050563221
0.097245140	0.032523336	0.00050425818
0.097375583	0.032729886	0.00050508782
0.097506026	0.032895973	0.00050890490
0.097636470	0.032623701	0.00050468948
0.097766913	0.031590827	0.00049602928
0.097897356	0.031848294	0.00049850134
0.098027799	0.032940197	0.00050427833
0.098158243	0.033458484	0.00050787770
0.098288686	0.032621946	0.00050037619
0.098419129	0.031930875	0.00049331982
0.098549572	0.032694491	0.00050055150
0.098680016	0.032884910	0.00049678600
0.098810459	0.031867093	0.00049207330
0.098940902	0.033164008	0.00049661737
0.099071345	0.032636433	0.00049318435
0.099201788	0.032858252	0.00049638601
0.099332232	0.033095012	0.00049417289
0.099462675	0.032662424	0.00049434678
0.099593118	0.032522303	0.00049237342
0.099723561	0.032222103	0.00048819157
0.099854005	0.032634576	0.00049234158
0.099984448	0.032176229	0.00048803730
0.10011489	0.031509657	0.00048599188
0.10024533	0.031810314	0.00048894037
0.10037578	0.032435338	0.00049065806
0.10050622	0.032432472	0.00049359156
0.10063666	0.033120537	0.00049638512
0.10076711	0.033150217	0.00049797909
0.10089755	0.032301518	0.00049299059
0.10102799	0.032886144	0.00049487300
0.10115844	0.032166610	0.00049102501
0.10128888	0.032762179	0.00049760334
0.10141932	0.031797892	0.00048521163
0.10154977	0.032581558	0.00049194129
0.10168021	0.031784584	0.00048675537
0.10181065	0.032352701	0.00049079223
0.10194110	0.032519033	0.00049090503
0.10207154	0.032093382	0.00048516328
0.10220198	0.032831107	0.00049366500
0.10233243	0.031684385	0.00048603374
0.10246287	0.032586446	0.00048927338
0.10259331	0.031948171	0.00048779488
0.10272376	0.032537830	0.00048831006
0.10285420	0.032380413	0.00048900119
0.10298464	0.032802335	0.00049382686
0.10311509	0.032086623	0.00048539473
0.10324553	0.032548887	0.00048907629
0.10337597	0.031917552	0.00048752489
0.10350642	0.032829549	0.00048872746
0.10363686	0.032873703	0.00049122914
0.10376730	0.032021873	0.00048567683
0.10389774	0.032957079	0.00049109825
0.10402819	0.032645035	0.00049066121
0.10415863	0.033240603	0.00049088158
0.10428907	0.031843906	0.00048130085
0.10441952	0.032174167	0.00048634959
0.10454996	0.031946539	0.00048146548
0.10468040	0.032568379	0.00048614678
0.10481085	0.032952635	0.00049078131
0.10494129	0.033163195	0.00049121732
0.10507173	0.032169755	0.00048485860
0.10520218	0.032783195	0.00048466258
0.10533262	0.032665014	0.00048668462
0.10546306	0.032468692	0.00048631490
0.10559351	0.031738261	0.00048016109
0.10572395	0.033086584	0.00048847345
0.10585439	0.032764902	0.00048727135
0.10598484	0.032545883	0.00048444818
0.10611528	0.032320669	0.00048491902
0.10624572	0.032562056	0.00048329980
0.10637617	0.031147758	0.00047621098
0.10650661	0.032014982	0.00048181685
0.10663705	0.031888300	0.00047853966
0.10676750	0.031806893	0.00047917336
0.10689794	0.033195223	0.00048692292
0.10702838	0.032462698	0.00048280747
0.10715883	0.031669877	0.00047871671
0.10728927	0.032748946	0.00048114378
0.10741971	0.031498180	0.00047663480
0.10755016	0.031935508	0.00047653284
0.10768060	0.033425387	0.00048736376
0.10781104	0.032834603	0.00048584174
0.10794149	0.033449148	0.00048588482
0.10807193	0.033116522	0.00048655148
0.10820237	0.031904835	0.00047871113
0.10833281	0.032160131	0.00047911679
0.10846326	0.032345525	0.00049335731
0.10859370	0.031978597	0.00049212740
0.10872414	0.032757581	0.00050208249
0.10885459	0.032327369	0.00050269306
0.10898503	0.030824107	0.00048975230
0.10911547	0.032521782	0.00050995305
0.10924592	0.032777124	0.00051191667
0.10937636	0.031960909	0.00050481358
0.10950680	0.031958944	0.00051118096
0.10963725	0.032148571	0.00051328962
0.10976769	0.031917146	0.00051167424
0.10989813	0.033043711	0.00052382097
0.11002858	0.032171243	0.00051644506
0.11015902	0.032429399	0.00052246964
0.11028946	0.032186999	0.00052384704
0.11041991	0.032833466	0.00052681075
0.11055035	0.031794357	0.00052284611
0.11068079	0.031849120	0.00052299357
0.11081124	0.032459434	0.00052927406
0.11094168	0.032222378	0.00053054888
0.11107212	0.031979739	0.00052659794
0.11120257	0.031556504	0.00052772948
0.11133301	0.032054841	0.00053253366
0.11146345	0.032623577	0.00053730399
0.11159390	0.032403698	0.00054154189
0.11172434	0.032910211	0.00054385160
0.11185478	0.032272427	0.00053961084
0.11198523	0.032912757	0.00054570299
0.11211567	0.032409561	0.00054149227
0.11224611	0.032568298	0.00054315318
0.11237656	0.031669144	0.00053804011
0.11250700	0.032632949	0.00054635786
0.11263744	0.031999062	0.00054421327
0.11276788	0.031901215	0.00054187578
0.11289833	0.032908059	0.00055515850
0.11302877	0.032302670	0.00054918715
0.11315921	0.031443086	0.00054240418
0.11328966	0.032736469	0.00054830587
0.11342010	0.031902085	0.00053182392
0.11355054	0.032937828	0.00053502051
0.11368099	0.031371639	0.00052215882
0.11381143	0.032039862	0.00051988001
0.11394187	0.032436324	0.00052464645
0.11407232	0.032589267	0.00052116166
0.11420276	0.032438845	0.00051858850
0.11433320	0.032850257	0.00052195325
0.11446365	0.032397476	0.00051362582
0.11459409	0.031520901	0.00050596859
0.11472453	0.032122812	0.00051139210
0.11485498	0.032958903	0.00051289865
0.11498542	0.032302594	0.00051119784
0.11511586	0.032062237	0.00050673734
0.11524631	0.031467984	0.00050067514
0.11537675	0.031803060	0.00050518830
0.11550719	0.032811253	0.00050699650
0.11563764	0.032484201	0.00050630295
0.11576808	0.031484257	0.00050082658
0.11589852	0.031741496	0.00049657042
0.11602897	0.031880207	0.00050267616
0.11615941	0.032254887	0.00050172886
0.11628985	0.031586730	0.00049512578
0.11642030	0.032180373	0.00050155298
0.11655074	0.031808303	0.00049443251
0.11668118	0.031142012	0.00049192104
0.11681163	0.032628267	0.00050453183
0.11694207	0.032199122	0.00049617052
0.11707251	0.031776361	0.00049476581
0.11720295	0.031824293	0.00049277798
0.11733340	0.032138290	0.00049381490
0.11746384	0.032636695	0.00050047846
0.11759428	0.032828405	0.00049628548
0.11772473	0.032279895	0.00049421607
0.11785517	0.032211292	0.00049641695
0.11798561	0.032489381	0.00049121112
0.11811606	0.031770658	0.00049043239
0.11824650	0.031872962	0.00048867892
0.11837694	0.032755469	0.00049271568
0.11850739	0.032263610	0.00049063035
0.11863783	0.032082884	0.00048663175
0.11876827	0.031910699	0.00048509555
0.11889872	0.032117345	0.00048726951
0.11902916	0.031772588	0.00048175909
0.11915960	0.031829582	0.00048312599
0.11929005	0.032445590	0.00048485403
0.11942049	0.031235208	0.00048129447
0.11955093	0.032695777	0.00048579760
0.11968138	0.032628288	0.00048345068
0.11981182	0.031236416	0.00047556567
0.11994226	0.032108522	0.00048107920
0.12007271	0.030975882	0.00047031264
0.12020315	0.031649380	0.00047567838
0.12033359	0.031467665	0.00047395541
0.12046404	0.032512595	0.00047969596
0.12059448	0.031772586	0.00047441854
0.12072492	0.031115100	0.00046820854
0.12085537	0.032361161	0.00047746412
0.12098581	0.032231071	0.00047488440
0.12111625	0.031780791	0.00047103565
0.12124670	0.032105730	0.00047459519
0.12137714	0.031942362	0.00047106248
0.12150758	0.031817800	0.00047190548
0.12163802	0.032912574	0.00047801169
0.12176847	0.031868694	0.00046729048
0.12189891	0.031581631	0.00046883677
0.12202935	0.031487143	0.00046705235
0.12215980	0.031859824	0.00046846059
0.12229024	0.031329413	0.00046564429
0.12242068	0.031730715	0.00046368713
0.12255113	0.032568286	0.00047063792
0.12268157	0.031043336	0.00046085168
0.12281201	0.031461328	0.00046202359
0.12294246	0.032624504	0.00047121838
0.12307290	0.032758162	0.00047117838
0.12320334	0.032579531	0.00046908401
0.12333379	0.031568378	0.00046386147
0.12346423	0.031726646	0.00046392549
0.12359467	0.031268720	0.00046231225
0.12372512	0.031933090	0.00046484896
0.12385556	0.032602362	0.00046697219
0.12398600	0.031736409	0.00046540357
0.12411645	0.031570393	0.00046050451
0.12424689	0.032219484	0.00046568023
0.12437733	0.031824546	0.00046592883
0.12450778	0.031663171	0.00046053792
0.12463822	0.031963965	0.00046451496
0.12476866	0.032311398	0.00046495901
0.12489911	0.032072250	0.00046307952
0.12502955	0.031533439	0.00046155358
0.12515999	0.031732374	0.00046064728
0.12529044	0.031763074	0.00046054874
0.12542088	0.031462735	0.00045980387
0.12555132	0.032303480	0.00046200933
0.12568177	0.032608746	0.00046614941
0.12581221	0.031578273	0.00045935274
0.12594265	0.031609164	0.00045692701
0.12607309	0.032588174	0.00046667091
0.12620354	0.031515688	0.00045705213
0.12633398	0.031434352	0.00045787084
0.12646442	0.032077958	0.00046237083
0.12659487	0.032578630	0.00046156994
0.12672531	0.031630309	0.00045816878
0.12685575	0.031873467	0.00045794716
0.12698620	0.031601597	0.00045798618
0.12711664	0.031687056	0.00045908021
0.12724708	0.031972527	0.00045733241
0.12737753	0.031357455	0.00045831419
0.12750797	0.030841905	0.00044976673
0.12763841	0.031807007	0.00045604550
0.12776886	0.031963310	0.00045937073
0.12789930	0.031727519	0.00045431186
0.12802974	0.031931303	0.00045813012
0.12816019	0.031917520	0.00045783566
0.12829063	0.031456916	0.00045303552
0.12842107	0.031497960	0.00045447774
0.12855152	0.032025950	0.00045671246
0.12868196	0.031300652	0.00045340710
0.12881240	0.031461634	0.00045313418
0.12894285	0.031408317	0.00045241038
0.12907329	0.032238764	0.00045834982
0.12920373	0.031790160	0.00045588074
0.12933418	0.031482497	0.00045247832
0.12946462	0.031827341	0.00045475160
0.12959506	0.031822814	0.00045475821
0.12972551	0.031837089	0.00045440851
0.12985595	0.032234226	0.00045947481
0.12998639	0.031633544	0.00045088240
0.13011684	0.031802177	0.00045479587
0.13024728	0.031821140	0.00045440242
0.13037772	0.031269406	0.00044915704
0.13050816	0.031922855	0.00045313681
0.13063861	0.031145504	0.00044937882
0.13076905	0.031623325	0.00045033315
0.13089949	0.031627086	0.00045224300
0.13102994	0.031995163	0.00045268735
0.13116038	0.031513066	0.00045057464
0.13129082	0.031106374	0.00044719214
0.13142127	0.032538700	0.00045569567
0.13155171	0.032430595	0.00045648780
0.13168215	0.032383946	0.00045544008
0.13181260	0.032011837	0.00045216515
0.13194304	0.030997334	0.00044649052
0.13207348	0.031527729	0.00044947383
0.13220393	0.031805311	0.00045202537
0.13233437	0.031576022	0.00044953033
0.13246481	0.031540255	0.00044956113
0.13259526	0.031795685	0.00045074217
0.13272570	0.032016427	0.00045106734
0.13285614	0.031159975	0.00044484778
0.13298659	0.031344218	0.00044717226
0.13311703	0.030593898	0.00044066009
0.13324747	0.031899791	0.00045036722
0.13337792	0.031927617	0.00044919291
0.13350836	0.031321650	0.00044686982
0.13363880	0.030885957	0.00044336131
0.13376925	0.031060145	0.00044176899
0.13389969	0.031723895	0.00044849807
0.13403013	0.031794338	0.00044895117
0.13416058	0.031712038	0.00044501005
0.13429102	0.031812003	0.00044795702
0.13442146	0.031634052	0.00044655221
0.13455191	0.031611008	0.00044503713
0.13468235	0.031277979	0.00044628136
0.13481279	0.031938327	0.00044802611
0.13494323	0.032804553	0.00045537132
0.13507368	0.031849710	0.00044802299
0.13520412	0.031287690	0.00044147348
0.13533456	0.031097755	0.00044274910
0.13546501	0.031816438	0.00044524546
0.13559545	0.032120366	0.00044834506
0.13572589	0.031869888	0.00044798666
0.13585634	0.031485579	0.00043965843
0.13598678	0.031511259	0.00044446985
0.13611722	0.031688701	0.00044456557
0.13624767	0.032274962	0.00044692550
0.13637811	0.030972190	0.00044004833
0.13650855	0.032398336	0.00044804233
0.13663900	0.031992787	0.00044543442
0.13676944	0.031837566	0.00044527981
0.13689988	0.031681428	0.00044237567
0.13703033	0.031942058	0.00044614528
0.13716077	0.031730560	0.00044360039
0.13729121	0.031548893	0.00044196527
0.13742166	0.031482252	0.00044145481
0.13755210	0.031168756	0.00043789644
0.13768254	0.031318936	0.00044179084
0.13781299	0.030784556	0.00043803615
0.13794343	0.031349272	0.00043794646
0.13807387	0.031769796	0.00044379985
0.13820432	0.031918548	0.00044287515
0.13833476	0.031407475	0.00043873841
0.13846520	0.031565218	0.00044228798
0.13859565	0.031810231	0.00044063853
0.13872609	0.032254292	0.00044392297
0.13885653	0.031546900	0.00044103267
0.13898698	0.031545600	0.00043857077
0.13911742	0.032025128	0.00044139866
0.13924786	0.031700010	0.00044042940
0.13937830	0.031209708	0.00043753964
0.13950875	0.031722837	0.00044149177
0.13963919	0.032050051	0.00044206217
0.13976963	0.031131873	0.00043608053
0.13990008	0.031734875	0.00044137273
0.14003052	0.031572993	0.00043749853
0.14016096	0.031960958	0.00044312505
0.14029141	0.031601905	0.00043722835
0.14042185	0.031501229	0.00043722223
0.14055229	0.031022535	0.00043598450
0.14068274	0.031602027	0.00043666247
0.14081318	0.031271052	0.00043654440
0.14094362	0.031427082	0.00043640314
0.14107407	0.031334627	0.00043487769
0.14120451	0.031694611	0.00043965626
0.14133495	0.031777468	0.00043775785
0.14146540	0.030160988	0.00042869607
0.14159584	0.031202766	0.00043580100
0.14172628	0.031491829	0.00043466266
0.14185673	0.031019211	0.00043387439
0.14198717	0.031277027	0.00043265095
0.14211761	0.031630877	0.00043557582
0.14224806	0.031533274	0.00043688333
0.14237850	0.031585945	0.00043222142
0.14250894	0.031891894	0.00043749615
0.14263939	0.032386224	0.00044121151
0.14276983	0.031515593	0.00043207882
0.14290027	0.030965929	0.00043186558
0.14303072	0.031066050	0.00042913627
0.14316116	0.032336180	0.00043824257
0.14329160	0.031565322	0.00043491274
0.14342205	0.031208739	0.00042887563
0.14355249	0.031054565	0.00042962576
0.14368293	0.031143416	0.00043201617
0.14381337	0.031161200	0.00042685947
0.14394382	0.031442322	0.00043394291
0.14407426	0.031130289	0.00042760221
0.14420470	0.031118035	0.00042970550
0.14433515	0.031828200	0.00043479182
0.14446559	0.032107771	0.00043475875
0.14459603	0.031028325	0.00042758348
0.14472648	0.031488448	0.00043250881
0.14485692	0.031172897	0.00042754556
0.14498736	0.031573293	0.00043337187
0.14511781	0.030936895	0.00042613795
0.14524825	0.031305838	0.00043115765
0.14537869	0.030908482	0.00042761237
0.14550914	0.031553269	0.00042852836
0.14563958	0.031909486	0.00043412246
0.14577002	0.031164078	0.00042649283
0.14590047	0.031543550	0.00042934285
0.14603091	0.031867694	0.00043301751
0.14616135	0.032034877	0.00043285393
0.14629180	0.032009227	0.00043261432
0.14642224	0.031668390	0.00043287046
0.14655268	0.031133601	0.00042732563
0.14668313	0.031321737	0.00042889291
0.14681357	0.031550697	0.00043119669
0.14694401	0.031129611	0.00042677735
0.14707446	0.031293737	0.00042902500
0.14720490	0.031853507	0.00043017409
0.14733534	0.031231998	0.00042892314
0.14746579	0.031265364	0.00042887523
0.14759623	0.031280497	0.00042693122
0.14772667	0.031340243	0.00042772933
0.14785712	0.030663488	0.00042256047
0.14798756	0.031208002	0.00042797498
0.14811800	0.031113192	0.00042642241
0.14824844	0.030737088	0.00042210826
0.14837889	0.031023098	0.00042636629
0.14850933	0.031665512	0.00043010017
0.14863977	0.031342230	0.00042495399
0.14877022	0.031952033	0.00043175035
0.14890066	0.032224409	0.00043098479
0.14903110	0.031643379	0.00042852587
0.14916155	0.031427423	0.00042750653
0.14929199	0.031689848	0.00042667873
0.14942243	0.031219765	0.00042646255
0.14955288	0.031194578	0.00042531486
0.14968332	0.031875741	0.00042701510
0.14981376	0.030921270	0.00042328874
0.14994421	0.031190977	0.00042251712
0.15007465	0.030731150	0.00042134207
0.15020509	0.031209011	0.00042681763
0.15033554	0.030879761	0.00042014992
0.15046598	0.031215004	0.00042642454
0.15059642	0.031470720	0.00042534746
0.15072687	0.030882546	0.00042147581
0.15085731	0.031249555	0.00042471244
0.15098775	0.030938261	0.00042081803
0.15111820	0.030972150	0.00042368280
0.15124864	0.031310286	0.00042466774
0.15137908	0.031849693	0.00042589892
0.15150953	0.031244453	0.00042487842
0.15163997	0.031761271	0.00042568789
0.15177041	0.031470603	0.00042471372
0.15190086	0.031162221	0.00042403700
0.15203130	0.031487849	0.00042298179
0.15216174	0.031119395	0.00042190419
0.15229219	0.030916454	0.00042116237
0.15242263	0.030913756	0.00041933890
0.15255307	0.031580493	0.00042491850
0.15268351	0.031562312	0.00042337182
0.15281396	0.031744660	0.00042402170
0.15294440	0.031719523	0.00042611725
0.15307484	0.030657813	0.00041734394
0.15320529	0.031194619	0.00042076290
0.15333573	0.030514300	0.00041720740
0.15346617	0.031098186	0.00041991581
0.15359662	0.030674289	0.00041822754
0.15372706	0.031428386	0.00042237193
0.15385750	0.031218394	0.00042016132
0.15398795	0.030787980	0.00041789520
0.15411839	0.031633786	0.00042338119
0.15424883	0.031364507	0.00041973031
0.15437928	0.031803341	0.00042226434
0.15450972	0.031733927	0.00042230647
0.15464016	0.031571812	0.00042183197
0.15477061	0.031957078	0.00042337983
0.15490105	0.031986481	0.00042288494
0.15503149	0.031340401	0.00042066325
0.15516194	0.030789175	0.00041628569
0.15529238	0.030729178	0.00041571336
0.15542282	0.030816824	0.00041568681
0.15555327	0.030595968	0.00041469941
0.15568371	0.031254982	0.00041887616
0.15581415	0.030497190	0.00041514572
0.15594460	0.031001723	0.00041708446
0.15607504	0.031120653	0.00041775900
0.15620548	0.031609442	0.00041938553
0.15633593	0.031171371	0.00041641497
0.15646637	0.031219699	0.00041605266
0.15659681	0.031871627	0.00042152780
0.15672726	0.032076672	0.00042160145
0.15685770	0.031172423	0.00041678704
0.15698814	0.031801910	0.00041991144
0.15711858	0.031504022	0.00041757348
0.15724903	0.031250895	0.00041713312
0.15737947	0.031716509	0.00041920506
0.15750991	0.031311804	0.00041536206
0.15764036	0.030582977	0.00041364244
0.15777080	0.031354112	0.00041672598
0.15790124	0.031289562	0.00041428773
0.15803169	0.030843243	0.00041346493
0.15816213	0.031262785	0.00041613696
0.15829257	0.031498969	0.00041703563
0.15842302	0.031731633	0.00041924119
0.15855346	0.030982625	0.00041344519
0.15868390	0.031184608	0.00041625636
0.15881435	0.031487505	0.00041802164
0.15894479	0.031715240	0.00041881114
0.15907523	0.030860233	0.00041156627
0.15920568	0.031153319	0.00041395026
0.15933612	0.030836324	0.00041160684
0.15946656	0.030905670	0.00041112055
0.15959701	0.031262256	0.00041427321
0.15972745	0.031186382	0.00041534993
0.15985789	0.031449529	0.00041536518
0.15998834	0.030546160	0.00040892983
0.16011878	0.031635600	0.00041616927
0.16024922	0.031249858	0.00041220304
0.16037967	0.031231388	0.00041452564
0.16051011	0.030597851	0.00041020732
0.16064055	0.031790393	0.00041473254
0.16077100	0.030633340	0.00040956150
0.16090144	0.030900661	0.00041291976
0.16103188	0.030874672	0.00041086857
0.16116233	0.031001455	0.00041127780
0.16129277	0.030619182	0.00040825288
0.16142321	0.031148966	0.00041141123
0.16155365	0.031014685	0.00041058331
0.16168410	0.031600743	0.00041381913
0.16181454	0.031136376	0.00041174968
0.16194498	0.031419190	0.00041244025
0.16207543	0.030901460	0.00040934208
0.16220587	0.031905108	0.00041526893
0.16233631	0.029879176	0.00040169238
0.16246676	0.030864517	0.00041062693
0.16259720	0.031187446	0.00041075883
0.16272764	0.031389213	0.00041026110
0.16285809	0.031308461	0.00041154376
0.16298853	0.030941143	0.00040995665
0.16311897	0.030857570	0.00040762527
0.16324942	0.031309910	0.00041183775
0.16337986	0.030803190	0.00040665885
0.16351030	0.031316058	0.00041115723
0.16364075	0.030569085	0.00040679542
0.16377119	0.031492832	0.00041021464
0.16390163	0.030577185	0.00040625250
0.16403208	0.031207471	0.00040875303
0.16416252	0.031245420	0.00040948996
0.16429296	0.031690410	0.00041394669
0.16442341	0.030776215	0.00040448571
0.16455385	0.030772103	0.00040745007
0.16468429	0.030949405	0.00040699785
0.16481474	0.030598996	0.00040371120
0.16494518	0.030889527	0.00040810147
0.16507562	0.030815008	0.00040492963
0.16520607	0.031588886	0.00041053956
0.16533651	0.030475887	0.00040546637
0.16546695	0.030841047	0.00040551458
0.16559740	0.031014683	0.00040731928
0.16572784	0.030715610	0.00040398955
0.16585828	0.031645339	0.00040944020
0.16598872	0.031188669	0.00040918748
0.16611917	0.031353086	0.00040865701
0.16624961	0.030612494	0.00040318843
0.16638005	0.031467400	0.00040985070
0.16651050	0.031333602	0.00040673167
0.16664094	0.030619464	0.00040407144
0.16677138	0.030613708	0.00040231122
0.16690183	0.031023864	0.00040448737
0.16703227	0.031525392	0.00040898254
0.16716271	0.031570724	0.00040710553
0.16729316	0.030991179	0.00040577521
0.16742360	0.031351408	0.00040704615
0.16755404	0.030898801	0.00040459298
0.16768449	0.030926980	0.00040405993
0.16781493	0.030949945	0.00040273452
0.16794537	0.030720058	0.00040293333
0.16807582	0.030878293	0.00040410284
0.16820626	0.031532171	0.00040644944
0.16833670	0.030888876	0.00040374485
0.16846715	0.030618265	0.00040205191
0.16859759	0.031205538	0.00040366456
0.16872803	0.030679644	0.00040205312
0.16885848	0.031282986	0.00040490947
0.16898892	0.031024194	0.00040395685
0.16911936	0.030988908	0.00040418482
0.16924981	0.030828499	0.00040167539
0.16938025	0.030165199	0.00039811930
0.16951069	0.031681331	0.00040820638
0.16964114	0.031442877	0.00040667885
0.16977158	0.031402893	0.00040562170
0.16990202	0.031106534	0.00040230430
0.17003247	0.030207127	0.00039766423
0.17016291	0.031450238	0.00040552213
0.17029335	0.030719185	0.00039925252
0.17042379	0.031338415	0.00040392150
0.17055424	0.030973355	0.00040134464
0.17068468	0.031192658	0.00040279357
0.17081512	0.030723248	0.00040103023
0.17094557	0.031113471	0.00040103681
0.17107601	0.030773667	0.00040085702
0.17120645	0.030953669	0.00040328188
0.17133690	0.030792200	0.00040041940
0.17146734	0.030489354	0.00039771751
0.17159778	0.031036005	0.00040015731
0.17172823	0.031113907	0.00040048760
0.17185867	0.030867829	0.00040178407
0.17198911	0.030928446	0.00039739779
0.17211956	0.030978834	0.00040128816
0.17225000	0.030861005	0.00039989923
0.17238044	0.031170523	0.00040010511
0.17251089	0.030906089	0.00039942705
0.17264133	0.030754458	0.00039724799
0.17277177	0.030951331	0.00039980610
0.17290222	0.030690333	0.00039893256
0.17303266	0.030588068	0.00039509793
0.17316310	0.031286408	0.00040111031
0.17329355	0.031619252	0.00040388366
0.17342399	0.031120088	0.00039994323
0.17355443	0.031103543	0.00039963844
0.17368488	0.030904377	0.00039687721
0.17381532	0.030876587	0.00039993792
0.17394576	0.030506315	0.00039745744
0.17407621	0.030934145	0.00039746202
0.17420665	0.030497889	0.00039507243
0.17433709	0.031036121	0.00039860036
0.17446753	0.031087625	0.00039838613
0.17459798	0.030802713	0.00039754750
0.17472842	0.030704469	0.00039573408
0.17485886	0.030889556	0.00039951033
0.17498931	0.030281713	0.00039452240
0.17511975	0.030909988	0.00039510039
0.17525019	0.031230631	0.00039762013
0.17538064	0.030367594	0.00039419928
0.17551108	0.031011376	0.00039781250
0.17564152	0.031304194	0.00039903155
0.17577197	0.031005896	0.00039690942
0.17590241	0.031459137	0.00040081146
0.17603285	0.031099950	0.00039797348
0.17616330	0.030827137	0.00039459895
0.17629374	0.031287625	0.00039874999
0.17642418	0.031256505	0.00039742829
0.17655463	0.030647374	0.00039479803
0.17668507	0.030565573	0.00039410941
0.17681551	0.030660929	0.00039368995
0.17694596	0.030475424	0.00039255835
0.17707640	0.030768980	0.00039343351
0.17720684	0.030268705	0.00039060938
0.17733729	0.030782823	0.00039554030
0.17746773	0.031200302	0.00039595991
0.17759817	0.030996433	0.00039527866
0.17772862	0.030426542	0.00039360766
0.17785906	0.030486989	0.00039044053
0.17798950	0.030414533	0.00039119329
0.17811995	0.031417912	0.00039728101
0.17825039	0.030998594	0.00039371402
0.17838083	0.031183807	0.00039748017
0.17851128	0.031412006	0.00039566435
0.17864172	0.031003886	0.00039430465
0.17877216	0.030945511	0.00039472586
0.17890260	0.031037551	0.00039355790
0.17903305	0.031366041	0.00039758081
0.17916349	0.030764309	0.00039149998
0.17929393	0.031049861	0.00039386319
0.17942438	0.030528306	0.00039166003
0.17955482	0.030280045	0.00038834992
0.17968526	0.030834098	0.00039329081
0.17981571	0.030561562	0.00039243525
0.17994615	0.030948109	0.00039189715
0.18007659	0.030152075	0.00039039846
0.18020704	0.030314529	0.00038840942
0.18033748	0.030604000	0.00038992593
0.18046792	0.029949588	0.00038810182
0.18059837	0.030893127	0.00039126695
0.18072881	0.030605156	0.00038981267
0.18085925	0.030310435	0.00038867741
0.18098970	0.030584854	0.00038884005
0.18112014	0.030795572	0.00039289361
0.18125058	0.031005897	0.00039068170
0.18138103	0.030374531	0.00038833937
0.18151147	0.030640673	0.00039016610
0.18164191	0.030707525	0.00038914884
0.18177236	0.030373382	0.00038975435
0.18190280	0.030893653	0.00039111693
0.18203324	0.030456807	0.00038730304
0.18216369	0.030756883	0.00039908260
0.18229413	0.031482128	0.00040375172
0.18242457	0.030582910	0.00040380789
0.18255502	0.031164030	0.00040926249
0.18268546	0.030736811	0.00040667696
0.18281590	0.030208748	0.00040582473
0.18294635	0.031028083	0.00041168445
0.18307679	0.030034941	0.00040792067
0.18320723	0.030867566	0.00041649154
0.18333767	0.030373709	0.00041029824
0.18346812	0.029952360	0.00041302494
0.18359856	0.030012025	0.00041302688
0.18372900	0.030751256	0.00041814487
0.18385945	0.030267817	0.00041756521
0.18398989	0.030214764	0.00041595692
0.18412033	0.030716424	0.00042299849
0.18425078	0.030558318	0.00042449013
0.18438122	0.030786621	0.00042411558
0.18451166	0.030345568	0.00042193241
0.18464211	0.031022534	0.00042831946
0.18477255	0.030521050	0.00042679524
0.18490299	0.030574486	0.00043009575
0.18503344	0.030196332	0.00042337238
0.18516388	0.030619850	0.00043074019
0.18529432	0.031136394	0.00043440413
0.18542477	0.030004415	0.00042733393
0.18555521	0.031124484	0.00043731800
0.18568565	0.029741123	0.00042717469
0.18581610	0.030619935	0.00043337831
0.18594654	0.030838893	0.00043526183
0.18607698	0.030212777	0.00043133541
0.18620743	0.031091500	0.00044002631
0.18633787	0.030552752	0.00043944128
0.18646831	0.030796489	0.00043657385
0.18659876	0.030624145	0.00043932293
0.18672920	0.031478372	0.00044573203
0.18685964	0.031237535	0.00044260353
0.18699009	0.031614920	0.00044651178
0.18712053	0.031206765	0.00043499618
0.18725097	0.030778310	0.00042867614
0.18738142	0.030951736	0.00042636630
0.18751186	0.030039224	0.00041886762
0.18764230	0.030024032	0.00041753985
0.18777274	0.030470605	0.00041776095
0.18790319	0.031207928	0.00042148131
0.18803363	0.029911524	0.00041261069
0.18816407	0.030344713	0.00041118154
0.18829452	0.030526974	0.00041365702
0.18842496	0.031037608	0.00041607271
0.18855540	0.031473336	0.00041584044
0.18868585	0.030384547	0.00041140719
0.18881629	0.030761607	0.00040862404
0.18894673	0.030548239	0.00040908165
0.18907718	0.030761999	0.00040766269
0.18920762	0.030767576	0.00040778092
0.18933806	0.029613365	0.00039933179
0.18946851	0.030017055	0.00040097437
0.18959895	0.030576054	0.00040362921
0.18972939	0.030842615	0.00040510695
0.18985984	0.030098547	0.00039843808
0.18999028	0.029970246	0.00039798214
0.19012072	0.031129806	0.00040560261
0.19025117	0.030460135	0.00039760444
0.19038161	0.031183689	0.00040311750
0.19051205	0.030532682	0.00039901391
0.19064250	0.030750023	0.00039888196
0.19077294	0.030945772	0.00040200493
0.19090338	0.030503531	0.00039532114
0.19103383	0.030554979	0.00039552235
0.19116427	0.030695920	0.00039587690
0.19129471	0.029708828	0.00038965877
0.19142516	0.030913574	0.00039757231
0.19155560	0.030189302	0.00038928242
0.19168604	0.030153138	0.00039116387
0.19181649	0.030310968	0.00039273573
0.19194693	0.030407342	0.00039084350
0.19207737	0.030445368	0.00039146138
0.19220781	0.030021710	0.00038642827
0.19233826	0.030701224	0.00039164698
0.19246870	0.030614321	0.00039164050
0.19259914	0.030287783	0.00038625588
0.19272959	0.030260982	0.00038775517
0.19286003	0.030211789	0.00038816770
0.19299047	0.030720535	0.00038800483
0.19312092	0.031014747	0.00038971319
0.19325136	0.030487277	0.00038824431
0.19338180	0.030021775	0.00038522647
0.19351225	0.030619501	0.00038973488
0.19364269	0.030802266	0.00038688001
0.19377313	0.031027481	0.00039037940
0.19390358	0.030468421	0.00038862988
0.19403402	0.030088331	0.00038327177
0.19416446	0.030317493	0.00038681831
0.19429491	0.029513731	0.00038014652
0.19442535	0.030849546	0.00038840387
0.19455579	0.030623548	0.00038799476
0.19468624	0.030796304	0.00038626280
0.19481668	0.030522955	0.00038787046
0.19494712	0.031012854	0.00038823839
0.19507757	0.030246925	0.00038440399
0.19520801	0.030420934	0.00038573674
0.19533845	0.030164842	0.00038181799
0.19546890	0.029822382	0.00038162105
0.19559934	0.030543822	0.00038662061
0.19572978	0.030563516	0.00038381378
0.19586023	0.030126772	0.00038351290
0.19599067	0.030287456	0.00038292158
0.19612111	0.030157864	0.00038066488
0.19625156	0.030830831	0.00038873384
0.19638200	0.030512101	0.00038281853
0.19651244	0.030594239	0.00038549861
0.19664288	0.030727350	0.00038558734
0.19677333	0.029725067	0.00037762138
0.19690377	0.030511932	0.00038380147
0.19703421	0.030700507	0.00038381964
0.19716466	0.030236335	0.00038262698
0.19729510	0.030306366	0.00038141562
0.19742554	0.029918950	0.00037887543
0.19755599	0.030359440	0.00038267508
0.19768643	0.029702276	0.00037944001
0.19781687	0.030046858	0.00037901472
0.19794732	0.029611911	0.00037766726
0.19807776	0.030708169	0.00038193497
0.19820820	0.030261047	0.00038073559
0.19833865	0.030778663	0.00038389281
0.19846909	0.030211496	0.00037914769
0.19859953	0.030222078	0.00038097686
0.19872998	0.030573535	0.00038216484
0.19886042	0.029864790	0.00037657435
0.19899086	0.031024706	0.00038542366
0.19912131	0.030166022	0.00037822014
0.19925175	0.030157136	0.00037950426
0.19938219	0.030872131	0.00038336799
0.19951264	0.029969390	0.00037604828
0.19964308	0.030107366	0.00037948189
0.19977352	0.030128397	0.00037845070
0.19990397	0.030696189	0.00038162588
0.20003441	0.030445744	0.00038033940
0.20016485	0.030434097	0.00037865605
0.20029530	0.030695996	0.00038078499
0.20042574	0.030242987	0.00037945988
0.20055618	0.030191947	0.00037809120
0.20068663	0.030171252	0.00037836724
0.20081707	0.030037746	0.00037638395
0.20094751	0.030570151	0.00037977156
0.20107795	0.030007551	0.00037817765
0.20120840	0.030742247	0.00037978399
0.20133884	0.030405838	0.00037972584
0.20146928	0.029975262	0.00037611448
0.20159973	0.031172008	0.00038201298
0.20173017	0.030342408	0.00037829351
0.20186061	0.030399483	0.00037715373
0.20199106	0.030484256	0.00037862028
0.20212150	0.030552681	0.00037895005
0.20225194	0.029515903	0.00037177604
0.20238239	0.030142109	0.00037637958
0.20251283	0.030621618	0.00037736914
0.20264327	0.030551757	0.00037809688
0.20277372	0.030530465	0.00037908518
0.20290416	0.029876656	0.00037539816
0.20303460	0.030492860	0.00037759095
0.20316505	0.030311399	0.00037657438
0.20329549	0.030176399	0.00037421172
0.20342593	0.029661069	0.00037282539
0.20355638	0.030208897	0.00037511028
0.20368682	0.030080783	0.00037382659
0.20381726	0.030825565	0.00037918514
0.20394771	0.030119949	0.00037174918
0.20407815	0.030059863	0.00037549440
0.20420859	0.029913051	0.00037364657
0.20433904	0.030324463	0.00037337955
0.20446948	0.030528419	0.00037640932
0.20459992	0.029951796	0.00037133215
0.20473037	0.030166037	0.00037281570
0.20486081	0.030537207	0.00037560251
0.20499125	0.030228846	0.00037278755
0.20512170	0.030248609	0.00037374623
0.20525214	0.029915679	0.00037189742
0.20538258	0.030256624	0.00037225550
0.20551302	0.030454408	0.00037430868
0.20564347	0.029790333	0.00036945060
0.20577391	0.030446962	0.00037448050
0.20590435	0.029863986	0.00037109840
0.20603480	0.030066867	0.00037032140
0.20616524	0.030335176	0.00037270265
0.20629568	0.030044860	0.00037192214
0.20642613	0.030372334	0.00037198108
0.20655657	0.030832828	0.00037649085
0.20668701	0.030717310	0.00037431243
0.20681746	0.030285704	0.00037140986
0.20694790	0.029736082	0.00036990479
0.20707834	0.030512760	0.00037342885
0.20720879	0.029608322	0.00036902723
0.20733923	0.030404777	0.00037241821
0.20746967	0.030441500	0.00037123131
0.20760012	0.029786875	0.00037014947
0.20773056	0.030117217	0.00036886786
0.20786100	0.030469774	0.00037348909
0.20799145	0.030336551	0.00037122227
0.20812189	0.030523503	0.00037203247
0.20825233	0.030525016	0.00037251239
0.20838278	0.030267590	0.00037021353
0.20851322	0.029963761	0.00036982859
0.20864366	0.030858800	0.00037600686
0.20877411	0.029928668	0.00036782094
0.20890455	0.030402578	0.00037165458
0.20903499	0.029971812	0.00036844614
0.20916544	0.030352892	0.00037064398
0.20929588	0.029813813	0.00036973580
0.20942632	0.030617367	0.00037090758
0.20955677	0.029872309	0.00036955022
0.20968721	0.029784115	0.00036813797
0.20981765	0.029681817	0.00036521936
0.20994809	0.030673517	0.00037325683
0.21007854	0.030059127	0.00036831975
0.21020898	0.030501818	0.00037049194
0.21033942	0.030803600	0.00037261120
0.21046987	0.030020267	0.00036692099
0.21060031	0.029639876	0.00036756841
0.21073075	0.030174039	0.00036919756
0.21086120	0.030402861	0.00037069146
0.21099164	0.030112960	0.00036821345
0.21112208	0.029874948	0.00036569272
0.21125253	0.030535878	0.00036891942
0.21138297	0.030082254	0.00036905991
0.21151341	0.030122720	0.00036740483
0.21164386	0.029800017	0.00036646521
0.21177430	0.030176604	0.00036743280
0.21190474	0.029995231	0.00036734403
0.21203519	0.029842143	0.00036747423
0.21216563	0.030521606	0.00036929520
0.21229607	0.029724523	0.00036575104
0.21242652	0.030088155	0.00036781230
0.21255696	0.029732167	0.00036347044
0.21268740	0.030189565	0.00036876304
0.21281785	0.029200453	0.00036071722
0.21294829	0.029788854	0.00036519112
0.21307873	0.029847488	0.00036537321
0.21320918	0.030458705	0.00036799736
0.21333962	0.030530178	0.00036834251
0.21347006	0.029731289	0.00036719702
0.21360051	0.029910367	0.00036337982
0.21373095	0.030054527	0.00036626667
0.21386139	0.030351960	0.00036644560
0.21399184	0.030456778	0.00036767306
0.21412228	0.030333076	0.00036755975
0.21425272	0.029409334	0.00036187795
0.21438316	0.029632555	0.00036345539
0.21451361	0.030031469	0.00036629553
0.21464405	0.030154917	0.00036389662
0.21477449	0.029929769	0.00036414008
0.21490494	0.030286267	0.00036589887
0.21503538	0.030434559	0.00036679417
0.21516582	0.029876256	0.00036515533
0.21529627	0.030139900	0.00036280879
0.21542671	0.030437747	0.00036646223
0.21555715	0.030195987	0.00036493579
0.21568760	0.029563551	0.00036191071
0.21581804	0.029786271	0.00036286644
0.21594848	0.029932994	0.00036254395
0.21607893	0.029838085	0.00036309282
0.21620937	0.030031855	0.00036489800
0.21633981	0.029713951	0.00036165355
0.21647026	0.030359831	0.00036559175
0.21660070	0.030007812	0.00036389341
0.21673114	0.029225982	0.00035871315
0.21686159	0.029770959	0.00036125833
0.21699203	0.030039178	0.00036222248
0.21712247	0.029820758	0.00036292406
0.21725292	0.030032813	0.00036523896
0.21738336	0.030131303	0.00036233658
0.21751380	0.030143623	0.00036249312
0.21764425	0.030036992	0.00036292074
0.21777469	0.029411368	0.00036067091
0.21790513	0.030077091	0.00036337657
0.21803558	0.029644924	0.00035957629
0.21816602	0.030212592	0.00036376268
0.21829646	0.029984239	0.00036282089
0.21842691	0.030430536	0.00036401568
0.21855735	0.029699692	0.00036168937
0.21868779	0.029128353	0.00035760468
0.21881823	0.030181344	0.00036237301
0.21894868	0.029992006	0.00036186008
0.21907912	0.029877420	0.00035907796
0.21920956	0.029261721	0.00035891202
0.21934001	0.029929739	0.00036122471
0.21947045	0.029885692	0.00036078359
0.21960089	0.030072240	0.00036171181
0.21973134	0.030472782	0.00036309564
0.21986178	0.029702043	0.00035854453
0.21999222	0.029894955	0.00036149912
0.22012267	0.030170901	0.00035997073
0.22025311	0.029888806	0.00036049459
0.22038355	0.030142821	0.00035924469
0.22051400	0.029617083	0.00035840263
0.22064444	0.029604253	0.00035895675
0.22077488	0.030073256	0.00035966305
0.22090533	0.029804871	0.00035944653
0.22103577	0.029686805	0.00035754452
0.22116621	0.030300495	0.00036020183
0.22129666	0.029769470	0.00035850699
0.22142710	0.029769631	0.00035847985
0.22155754	0.030401622	0.00036158758
0.22168799	0.029385682	0.00035656040
0.22181843	0.030162942	0.00035774171
0.22194887	0.030343012	0.00036231010
0.22207932	0.029749487	0.00035729147
0.22220976	0.029826563	0.00035782032
0.22234020	0.029432348	0.00035713238
0.22247065	0.029678489	0.00035715304
0.22260109	0.030072888	0.00035928702
0.22273153	0.029784204	0.00035858947
0.22286198	0.029576037	0.00035518561
0.22299242	0.029218831	0.00035645252
0.22312286	0.029834630	0.00035779886
0.22325330	0.030264177	0.00036000880
0.22338375	0.029976635	0.00035919367
0.22351419	0.029938208	0.00035761227
0.22364463	0.029462179	0.00035581342
0.22377508	0.030063931	0.00035933951
0.22390552	0.029423254	0.00035350001
0.22403596	0.029296859	0.00035458663
0.22416641	0.029665368	0.00035583187
0.22429685	0.029985255	0.00035820915
0.22442729	0.029180004	0.00035424575
0.22455774	0.029678997	0.00035485562
0.22468818	0.029701057	0.00035492127
0.22481862	0.029977651	0.00035657339
0.22494907	0.029641480	0.00035412323
0.22507951	0.029489730	0.00035505255
0.22520995	0.029962490	0.00035721391
0.22534040	0.029466436	0.00035236050
0.22547084	0.029391674	0.00035447729
0.22560128	0.030107241	0.00035635563
0.22573173	0.029560215	0.00035496646
0.22586217	0.029260069	0.00035271046
0.22599261	0.029558161	0.00035418400
0.22612306	0.029877250	0.00035535640
0.22625350	0.029575939	0.00035318821
0.22638394	0.029248086	0.00035174340
0.22651439	0.029058221	0.00035193368
0.22664483	0.030229175	0.00035657644
0.22677527	0.029785208	0.00035482170
0.22690572	0.030521809	0.00035785696
0.22703616	0.029864965	0.00035644182
0.22716660	0.029513191	0.00035437045
0.22729705	0.030059173	0.00035584149
0.22742749	0.029444418	0.00035245174
0.22755793	0.029835219	0.00035442866
0.22768837	0.029452385	0.00035103277
0.22781882	0.029728593	0.00035436108
0.22794926	0.029441043	0.00035201791
0.22807970	0.029406197	0.00035267295
0.22821015	0.029363078	0.00035183999
0.22834059	0.029401740	0.00035042229
0.22847103	0.029667006	0.00035420006
0.22860148	0.029103225	0.00035092603
0.22873192	0.029281667	0.00035168421
0.22886236	0.029253703	0.00035043765
0.22899281	0.029929447	0.00035321316
0.22912325	0.029844458	0.00035388177
0.22925369	0.029223809	0.00035142373
0.22938414	0.029864717	0.00035211612
0.22951458	0.029431287	0.00035242209
0.22964502	0.029341977	0.00034943652
0.22977547	0.030026439	0.00035312569
0.22990591	0.028950113	0.00034800675
0.23003635	0.029338101	0.00035073209
0.23016680	0.030039294	0.00035360864
0.23029724	0.030078484	0.00035487802
0.23042768	0.028941569	0.00034510916
0.23055813	0.029369521	0.00034999071
0.23068857	0.029568634	0.00035512620
0.23081901	0.029267689	0.00035903500
0.23094946	0.029538967	0.00036223311
0.23107990	0.029349662	0.00036086515
0.23121034	0.029626042	0.00036553871
0.23134079	0.029634628	0.00036801189
0.23147123	0.029502465	0.00036663169
0.23160167	0.028987458	0.00036630869
0.23173212	0.030166945	0.00037430540
0.23186256	0.029101105	0.00036933092
0.23199300	0.029602217	0.00037414956
0.23212344	0.029233291	0.00037155696
0.23225389	0.029499978	0.00037649152
0.23238433	0.029595539	0.00037647108
0.23251477	0.029436926	0.00037450890
0.23264522	0.028721984	0.00037316538
0.23277566	0.029371016	0.00037776858
0.23290610	0.029856493	0.00038133860
0.23303655	0.030317898	0.00038773657
0.23316699	0.029418586	0.00038009071
0.23329743	0.029681701	0.00038285098
0.23342788	0.029747197	0.00038156991
0.23355832	0.029387441	0.00038069908
0.23368876	0.030276623	0.00038581182
0.23381921	0.029309160	0.00037934652
0.23394965	0.029643885	0.00038006953
0.23408009	0.029003268	0.00037904837
0.23421054	0.029679731	0.00037954931
0.23434098	0.029366018	0.00038258473
0.23447142	0.028737755	0.00037643125
0.23460187	0.029195681	0.00038119007
0.23473231	0.029257130	0.00038138685
0.23486275	0.029671038	0.00038333365
0.23499320	0.029629505	0.00038337570
0.23512364	0.029664033	0.00038448241
0.23525408	0.029305314	0.00038214333
0.23538453	0.029360749	0.00038208008
0.23551497	0.029007197	0.00037866015
0.23564541	0.029000770	0.00038139613
0.23577586	0.029282713	0.00038487862
0.23590630	0.029678036	0.00038395795
0.23603674	0.029318493	0.00038420007
0.23616719	0.029732623	0.00038369138
0.23629763	0.029729008	0.00038568163
0.23642807	0.029424273	0.00038571391
0.23655851	0.029492254	0.00038560672
0.23668896	0.029284839	0.00038380567
0.23681940	0.029448947	0.00038634746
0.23694984	0.029596869	0.00038293765
0.23708029	0.029581551	0.00038813021
0.23721073	0.029000235	0.00038220048
0.23734117	0.029312790	0.00038776576
0.23747162	0.029369943	0.00038543889
0.23760206	0.029238916	0.00038389137
0.23773250	0.029773143	0.00038924510
0.23786295	0.029616706	0.00038861551
0.23799339	0.028931562	0.00038353272
0.23812383	0.029822178	0.00039067166
0.23825428	0.029376432	0.00038507891
0.23838472	0.029078780	0.00038556702
0.23851516	0.029067525	0.00038642247
0.23864561	0.028959856	0.00038480235
0.23877605	0.028779931	0.00038663118
0.23890649	0.029671676	0.00038771089
0.23903694	0.029563263	0.00039048674
0.23916738	0.029347974	0.00038907901
0.23929782	0.029293277	0.00038795540
0.23942827	0.029830231	0.00039174313
0.23955871	0.029201756	0.00038958200
0.23968915	0.029206371	0.00038542877
0.23981960	0.029765382	0.00039354420
0.23995004	0.029337700	0.00038844298
0.24008048	0.029707320	0.00039199256
0.24021093	0.029514513	0.00039165227
0.24034137	0.030238635	0.00039327468
0.24047181	0.029802618	0.00039040337
0.24060226	0.029339504	0.00039151904
0.24073270	0.029786165	0.00039187741
0.24086314	0.028796090	0.00038914953
0.24099358	0.029455394	0.00039023734
0.24112403	0.029023958	0.00038898842
0.24125447	0.029307304	0.00039085619
0.24138491	0.028734905	0.00038548095
0.24151536	0.029498454	0.00039274330
0.24164580	0.028920906	0.00038750654
0.24177624	0.028640910	0.00038631152
0.24190669	0.028753202	0.00038756080
0.24203713	0.029222756	0.00039178860
0.24216757	0.029371007	0.00039187730
0.24229802	0.029659375	0.00039550835
0.24242846	0.029231756	0.00039046160
0.24255890	0.029072681	0.00039005747
0.24268935	0.029236750	0.00039130384
0.24281979	0.030315563	0.00039825164
0.24295023	0.029976451	0.00039802664
0.24308068	0.029258438	0.00039105334
0.24321112	0.029128986	0.00039124437
0.24334156	0.029161160	0.00039343533
0.24347201	0.029388755	0.00039076186
0.24360245	0.030042063	0.00039987980
0.24373289	0.029231067	0.00039217481
0.24386334	0.028636605	0.00039119705
0.24399378	0.028922447	0.00039087415
0.24412422	0.028947620	0.00038991168
0.24425467	0.030238658	0.00039861287
0.24438511	0.029057756	0.00039393405
0.24451555	0.029188047	0.00039323958
0.24464600	0.029120967	0.00039224921
0.24477644	0.029653769	0.00039520824
0.24490688	0.029107957	0.00039452020
0.24503733	0.029923115	0.00040069883
0.24516777	0.029702626	0.00039430809
0.24529821	0.029574244	0.00039809740
0.24542865	0.029759797	0.00039699573
0.24555910	0.029224253	0.00039646782
0.24568954	0.028784752	0.00039282279
0.24581998	0.028901350	0.00039092861
0.24595043	0.028598075	0.00039141338
0.24608087	0.029126594	0.00039580088
0.24621131	0.029210207	0.00039222668
0.24634176	0.029470758	0.00039666917
0.24647220	0.028549480	0.00039045271
0.24660264	0.029236193	0.00039709127
0.24673309	0.029265614	0.00039461175
0.24686353	0.029386651	0.00039579215
0.24699397	0.029217147	0.00039442308
0.24712442	0.029115102	0.00039699615
0.24725486	0.028630918	0.00038915394
0.24738530	0.028692317	0.00039365562
0.24751575	0.029198312	0.00039513489
0.24764619	0.029178830	0.00039691414
0.24777663	0.029361076	0.00039730019
0.24790708	0.029700617	0.00039782860
0.24803752	0.029607244	0.00039891026
0.24816796	0.029181705	0.00039582552
0.24829841	0.029138596	0.00039381161
0.24842885	0.029930446	0.00040268628
0.24855929	0.029696804	0.00039766374
0.24868974	0.029672260	0.00040203918
0.24882018	0.029357795	0.00039863111
0.24895062	0.028775282	0.00039106919
0.24908107	0.029844769	0.00040109854
0.24921151	0.030083785	0.00040126302
0.24934195	0.029904013	0.00040120304
0.24947240	0.028282016	0.00039306687
0.24960284	0.029464543	0.00039909903
0.24973328	0.029504461	0.00039838291
0.24986372	0.028844089	0.00039702012
0.24999417	0.028978024	0.00039530766
0.25012461	0.029481879	0.00040172283
0.25025505	0.028550573	0.00039266079
0.25038550	0.029097495	0.00039695687
0.25051594	0.029504868	0.00040132448
0.25064638	0.029485174	0.00039941784
0.25077683	0.029718417	0.00040215267
0.25090727	0.028847617	0.00039847598
0.25103771	0.028966297	0.00039546989
0.25116816	0.029361494	0.00039969880
0.25129860	0.029208121	0.00039710122
0.25142904	0.029198182	0.00039917000
0.25155949	0.030161364	0.00040590303
0.25168993	0.029570690	0.00039985629
0.25182037	0.028873173	0.00039572503
0.25195082	0.028109916	0.00039222488
0.25208126	0.028939601	0.00039765840
0.25221170	0.028920558	0.00039871130
0.25234215	0.029310939	0.00039813535
0.25247259	0.029133583	0.00039795037
0.25260303	0.029261113	0.00040260202
0.25273348	0.028859897	0.00039520427
0.25286392	0.029436653	0.00040239324
0.25299436	0.028815979	0.00039583884
0.25312481	0.028945790	0.00039952017
0.25325525	0.030174533	0.00040585796
0.25338569	0.029294536	0.00039926783
0.25351614	0.029795663	0.00040392003
0.25364658	0.029320433	0.00040091680
0.25377702	0.029657860	0.00040230769
0.25390747	0.028788835	0.00039857357
0.25403791	0.029354613	0.00039888082
0.25416835	0.029504695	0.00040347401
0.25429879	0.029094577	0.00039973858
0.25442924	0.029191814	0.00039978960
0.25455968	0.029103704	0.00040116804
0.25469012	0.028828488	0.00039825377
0.25482057	0.028839121	0.00039923491
0.25495101	0.028877953	0.00039851098
0.25508145	0.028843014	0.00039792353
0.25521190	0.029682092	0.00040522897
0.25534234	0.029122283	0.00039937235
0.25547278	0.029323167	0.00039894490
0.25560323	0.029552004	0.00040199921
0.25573367	0.029511025	0.00040559864
0.25586411	0.029134165	0.00041106206
0.25599456	0.029135075	0.00041522592
0.25612500	0.029185173	0.00041637987
0.25625544	0.029457478	0.00042265863
0.25638589	0.029589538	0.00042823286
0.25651633	0.028997492	0.00042420133
0.25664677	0.029453236	0.00043059040
0.25677722	0.028993267	0.00042730965
0.25690766	0.029324604	0.00043350489
0.25703810	0.028887554	0.00043554974
0.25716855	0.029623692	0.00044000308
0.25729899	0.028966022	0.00043838367
0.25742943	0.028072876	0.00043405367
0.25755988	0.029049818	0.00043961552
0.25769032	0.028477679	0.00044318095
0.25782076	0.029656928	0.00044799601
0.25795121	0.028608055	0.00044469779
0.25808165	0.029123639	0.00045288531
0.25821209	0.028833910	0.00044755717
0.25834253	0.027889029	0.00044533290
0.25847298	0.028450987	0.00045089937
0.25860342	0.029135977	0.00045975434
0.25873386	0.028638584	0.00045660031
0.25886431	0.028527632	0.00045845147
0.25899475	0.028926891	0.00045999726
0.25912519	0.029432462	0.00046720416
0.25925564	0.028423107	0.00046203144
0.25938608	0.029142904	0.00046863944
0.25951652	0.028138140	0.00046156459
0.25964697	0.028678734	0.00046812088
0.25977741	0.028643004	0.00046905618
0.25990785	0.028938778	0.00047319869
0.26003830	0.028792865	0.00047125799
0.26016874	0.029218926	0.00048058858
0.26029918	0.029966090	0.00047901779
0.26042963	0.028894287	0.00047712375
0.26056007	0.028765550	0.00047535142
0.26069051	0.028825381	0.00047905430
0.26082096	0.029897109	0.00048355605
0.26095140	0.028500805	0.00047867299
0.26108184	0.028093197	0.00047244156
0.26121229	0.028568655	0.00047835326
0.26134273	0.028462417	0.00047817835
0.26147317	0.029603522	0.00048906096
0.26160362	0.029690653	0.00049078631
0.26173406	0.029987017	0.00049365487
0.26186450	0.028396948	0.00048200925
0.26199495	0.028431671	0.00048184725
0.26212539	0.029036676	0.00048796885
0.26225583	0.028839266	0.00048753863
0.26238628	0.028902856	0.00048930701
0.26251672	0.029611728	0.00049226605
0.26264716	0.028823280	0.00048805943
0.26277760	0.028895041	0.00049129631
0.26290805	0.029215359	0.00049416113
0.26303849	0.030055356	0.00049908970
0.26316893	0.028796758	0.00049536049
0.26329938	0.029906897	0.00049915124
0.26342982	0.028952455	0.00049573230
0.26356026	0.029061332	0.00049723007
0.26369071	0.029054729	0.00049852675
0.26382115	0.028928226	0.00049757148
0.26395159	0.028413542	0.00049361524
0.26408204	0.028273965	0.00049306931
0.26421248	0.029088438	0.00050369042
0.26434292	0.028870771	0.00049745235
0.26447337	0.028371416	0.00049716093
0.26460381	0.028723512	0.00049927343
0.26473425	0.029638147	0.00050624028
0.26486470	0.028574718	0.00050280043
0.26499514	0.027976683	0.00049371308
0.26512558	0.029929475	0.00051499761
0.26525603	0.028092330	0.00050259314
[truncated: 573 more rows]
