# Supplementary material for: Rationally seeded computational protein design of ɑ-helical barrels
Source: Nat Chem Biol. 2024 Jun 20;20(8):991–9. doi: 10.1038/s41589-024-01642-0 (PMC11288890; doi:10.1038/s41589-024-01642-0)
Supplement: Supplementary file 3 — PDB and .mtz files used for making figure panels b–d and j–m. [file 41589_2024_1642_MOESM3_ESM.zip › KIA_RP_RSPD_NatChemBiol_data_Figure2/scapCC6_LLIA_panels_e-h/SAXS_panel_i/SAXS_raw_SEC_scapCC6_LLIA/b21-443535_00045.dat]

0.0045000000	0.58143906	0.0075799767
0.0046304432	0.49069800	0.0069914473
0.0047608865	0.41997216	0.0062689395
0.0048913297	0.43197139	0.0061735401
0.0050217729	0.39279753	0.0056873448
0.0051522162	0.36142315	0.0054554826
0.0052826594	0.33642696	0.0050185038
0.0054131026	0.30556446	0.0047973383
0.0055435459	0.29421175	0.0046100199
0.0056739891	0.27743709	0.0043877626
0.0058044323	0.25919217	0.0041826957
0.0059348756	0.22431992	0.0038493199
0.0060653188	0.21410356	0.0036546875
0.0061957621	0.20986142	0.0036183004
0.0063262053	0.19320478	0.0034717405
0.0064566485	0.19531806	0.0034057320
0.0065870918	0.19944887	0.0034170041
0.0067175350	0.19094809	0.0032892764
0.0068479782	0.19361118	0.0033121343
0.0069784215	0.17137893	0.0030810395
0.0071088647	0.17883267	0.0031263688
0.0072393079	0.16443120	0.0029461523
0.0073697512	0.15061302	0.0027958496
0.0075001944	0.14935792	0.0027725510
0.0076306376	0.14720057	0.0027467383
0.0077610809	0.15534630	0.0027431619
0.0078915241	0.14399346	0.0026619850
0.0080219673	0.14087097	0.0025770996
0.0081524106	0.12795046	0.0025093150
0.0082828538	0.12505978	0.0023787491
0.0084132970	0.12726450	0.0024410824
0.0085437403	0.11940405	0.0023243385
0.0086741835	0.11080997	0.0022309726
0.0088046267	0.11438969	0.0022463924
0.0089350700	0.10689357	0.0021486417
0.0090655132	0.10456236	0.0020714559
0.0091959565	0.11281053	0.0022073086
0.0093263997	0.10044561	0.0019977558
0.0094568429	0.10285541	0.0020179368
0.0095872862	0.10123131	0.0020185794
0.0097177294	0.097932176	0.0019412502
0.0098481726	0.095099967	0.0019189612
0.0099786159	0.093512632	0.0018827197
0.010109059	0.093262431	0.0018468708
0.010239502	0.083823523	0.0017663700
0.010369946	0.080576287	0.0017017246
0.010500389	0.077439898	0.0016563019
0.010630832	0.084072112	0.0017200611
0.010761275	0.078570637	0.0016361769
0.010891719	0.077691319	0.0016356967
0.011022162	0.077567679	0.0015899824
0.011152605	0.074536680	0.0015592896
0.011283048	0.073249675	0.0015599165
0.011413491	0.070798247	0.0014889216
0.011543935	0.068153092	0.0014513798
0.011674378	0.066211265	0.0014167889
0.011804821	0.065106237	0.0013652965
0.011935264	0.065056687	0.0013672635
0.012065708	0.063545383	0.0013322712
0.012196151	0.061107899	0.0012897013
0.012326594	0.061047202	0.0012947800
0.012457037	0.061921656	0.0012889151
0.012587481	0.060088206	0.0012450966
0.012717924	0.060432982	0.0012312756
0.012848367	0.056589660	0.0011794579
0.012978810	0.059477927	0.0011957928
0.013109253	0.057772674	0.0011483542
0.013239697	0.055400479	0.0011306211
0.013370140	0.059245173	0.0011605497
0.013500583	0.054741124	0.0011116178
0.013631026	0.054054597	0.0010925093
0.013761470	0.054367356	0.0010990522
0.013891913	0.053715238	0.0010637162
0.014022356	0.053176523	0.0010695242
0.014152799	0.051679260	0.0010392068
0.014283243	0.052773845	0.0010428215
0.014413686	0.050667089	0.0010340023
0.014544129	0.052025283	0.0010298371
0.014674572	0.053023124	0.0010284506
0.014805016	0.052100967	0.0010176735
0.014935459	0.051159378	0.0010050516
0.015065902	0.050268797	0.00099274425
0.015196345	0.051573859	0.00099996975
0.015326788	0.050040820	0.00098136908
0.015457232	0.049598305	0.00097083304
0.015587675	0.051115172	0.00097613638
0.015718118	0.049483616	0.00096343170
0.015848561	0.048645943	0.00094248312
0.015979005	0.048674722	0.00094785405
0.016109448	0.049646080	0.00095366703
0.016239891	0.048604481	0.00093349001
0.016370334	0.050273558	0.00094418663
0.016500778	0.050030964	0.00094448011
0.016631221	0.048259062	0.00091925017
0.016761664	0.046799298	0.00090517215
0.016892107	0.047065087	0.00090042627
0.017022551	0.048390897	0.00090834797
0.017152994	0.048200945	0.00090846372
0.017283437	0.047314227	0.00088923343
0.017413880	0.047281539	0.00088580234
0.017544323	0.047427326	0.00088806212
0.017674767	0.046284680	0.00086681168
0.017805210	0.045882115	0.00086987855
0.017935653	0.044206366	0.00084250702
0.018066096	0.046845628	0.00086928183
0.018196540	0.047735477	0.00087341794
0.018326983	0.045757721	0.00084518459
0.018457426	0.045559573	0.00084237333
0.018587869	0.045830923	0.00084696401
0.018718313	0.045174417	0.00083341147
0.018848756	0.044486719	0.00083342729
0.018979199	0.043441780	0.00080792728
0.019109642	0.044842470	0.00082334830
0.019240086	0.044321968	0.00081642219
0.019370529	0.044518713	0.00081672778
0.019500972	0.044682752	0.00080760345
0.019631415	0.043371506	0.00079810853
0.019761858	0.043893673	0.00079686157
0.019892302	0.043920807	0.00079643216
0.020022745	0.042655975	0.00078190783
0.020153188	0.043489738	0.00079134101
0.020283631	0.043366805	0.00078521438
0.020414075	0.043515307	0.00077789033
0.020544518	0.042963888	0.00077251097
0.020674961	0.044180033	0.00078207104
0.020805404	0.043150131	0.00077534763
0.020935848	0.043035130	0.00077065200
0.021066291	0.042943436	0.00076389998
0.021196734	0.042612103	0.00075835232
0.021327177	0.041917275	0.00075343619
0.021457621	0.041463759	0.00074333045
0.021588064	0.041045831	0.00074293168
0.021718507	0.041484147	0.00073560436
0.021848950	0.040652017	0.00073545001
0.021979393	0.041373130	0.00073687049
0.022109837	0.041161608	0.00072976029
0.022240280	0.041296370	0.00072513715
0.022370723	0.041230052	0.00073166911
0.022501166	0.040702542	0.00071846192
0.022631610	0.040605928	0.00071744001
0.022762053	0.040169681	0.00070622471
0.022892496	0.040929556	0.00071812236
0.023022939	0.040879471	0.00071340070
0.023153383	0.039912268	0.00070278192
0.023283826	0.041202588	0.00070845500
0.023414269	0.040447870	0.00070363981
0.023544712	0.041098534	0.00070481216
0.023675156	0.041814451	0.00071393655
0.023805599	0.040151001	0.00068926194
0.023936042	0.039163944	0.00069055823
0.024066485	0.039847830	0.00068853159
0.024196928	0.040568113	0.00068992331
0.024327372	0.039663652	0.00068076873
0.024457815	0.040313837	0.00068752268
0.024588258	0.040520810	0.00068499285
0.024718701	0.039584507	0.00067544793
0.024849145	0.039410486	0.00067052213
0.024979588	0.039288668	0.00066914384
0.025110031	0.038744617	0.00066479133
0.025240474	0.040581629	0.00067583990
0.025370918	0.040346704	0.00067073586
0.025501361	0.040345996	0.00066907064
0.025631804	0.039099251	0.00066320948
0.025762247	0.039792579	0.00065833841
0.025892691	0.039199724	0.00065824356
0.026023134	0.038097395	0.00064723029
0.026153577	0.039715037	0.00066042888
0.026284020	0.040581959	0.00065707610
0.026414463	0.038932994	0.00064793898
0.026544907	0.039895653	0.00065161711
0.026675350	0.038083930	0.00064275233
0.026805793	0.038292486	0.00063744061
0.026936236	0.037891172	0.00063320861
0.027066680	0.038899832	0.00063696199
0.027197123	0.039032405	0.00064319061
0.027327566	0.039088660	0.00063815352
0.027458009	0.038773756	0.00063238589
0.027588453	0.038732033	0.00063174488
0.027718896	0.038829257	0.00063387655
0.027849339	0.037225849	0.00061280626
0.027979782	0.038467882	0.00062662193
0.028110226	0.037724228	0.00061672309
0.028240669	0.037655044	0.00061754207
0.028371112	0.037656797	0.00061290431
0.028501555	0.038230501	0.00061911402
0.028631998	0.037912617	0.00061196899
0.028762442	0.037461250	0.00061183886
0.028892885	0.037725092	0.00061320439
0.029023328	0.039042275	0.00061703608
0.029153771	0.037362881	0.00060283313
0.029284215	0.037095693	0.00059990048
0.029414658	0.037940428	0.00060527619
0.029545101	0.037161800	0.00059830270
0.029675544	0.037709570	0.00060056752
0.029805988	0.037790154	0.00060001031
0.029936431	0.038138894	0.00060085803
0.030066874	0.036642966	0.00058671655
0.030197317	0.037242684	0.00059218930
0.030327760	0.037922726	0.00059531423
0.030458204	0.038259474	0.00059820236
0.030588647	0.037513331	0.00059016659
0.030719090	0.037293680	0.00058666265
0.030849533	0.037634170	0.00058723255
0.030979977	0.037624430	0.00059099568
0.031110420	0.036473139	0.00057379173
0.031240863	0.036653011	0.00057852424
0.031371306	0.037199359	0.00057937678
0.031501750	0.037235197	0.00057953893
0.031632193	0.037603083	0.00057974077
0.031762636	0.036471930	0.00057400116
0.031893079	0.037239915	0.00057311902
0.032023523	0.037190360	0.00057834451
0.032153966	0.037152596	0.00057063396
0.032284409	0.036927535	0.00057159916
0.032414852	0.037255511	0.00057124398
0.032545295	0.036677596	0.00056815146
0.032675739	0.036794141	0.00056404849
0.032806182	0.036549011	0.00056179688
0.032936625	0.037158613	0.00056364246
0.033067068	0.036989753	0.00056487618
0.033197512	0.037471967	0.00056098283
0.033327955	0.036812883	0.00056292330
0.033458398	0.036708620	0.00055725699
0.033588841	0.037855239	0.00056408496
0.033719285	0.036117094	0.00055205366
0.033849728	0.036884153	0.00055636628
0.033980171	0.036853146	0.00055411081
0.034110614	0.037279267	0.00055721055
0.034241058	0.035983321	0.00054746639
0.034371501	0.035915921	0.00055207023
0.034501944	0.035464762	0.00054871573
0.034632387	0.035949954	0.00056569029
0.034762830	0.035930895	0.00056725432
0.034893274	0.037022581	0.00057608806
0.035023717	0.036736575	0.00057739235
0.035154160	0.035789346	0.00057340165
0.035284603	0.035796325	0.00057603154
0.035415047	0.035163175	0.00057469667
0.035545490	0.036902265	0.00058647001
0.035675933	0.035396852	0.00057568826
0.035806376	0.035323762	0.00057892350
0.035936820	0.036488128	0.00058396988
0.036067263	0.036309333	0.00058888995
0.036197706	0.035814372	0.00058262053
0.036328149	0.035943619	0.00058772852
0.036458593	0.036861346	0.00059275002
0.036589036	0.035166346	0.00058267147
0.036719479	0.035549752	0.00058853980
0.036849922	0.035590023	0.00059190713
0.036980365	0.036020742	0.00059202801
0.037110809	0.036155640	0.00059746174
0.037241252	0.036167545	0.00059392709
0.037371695	0.036120662	0.00059997043
0.037502138	0.035805223	0.00059643780
0.037632582	0.036320503	0.00060258689
0.037763025	0.036806830	0.00060106102
0.037893468	0.035430965	0.00059844532
0.038023911	0.036413162	0.00060187592
0.038154355	0.035415790	0.00059913564
0.038284798	0.034968030	0.00059468756
0.038415241	0.035499117	0.00060147671
0.038545684	0.035924386	0.00060186735
0.038676128	0.035979732	0.00060471274
0.038806571	0.034297510	0.00059506071
0.038937014	0.035366921	0.00060253446
0.039067457	0.035032893	0.00059748697
0.039197900	0.034978998	0.00060562301
0.039328344	0.035628711	0.00060421486
0.039458787	0.035447072	0.00060487895
0.039589230	0.036074466	0.00060425189
0.039719673	0.035404198	0.00059109983
0.039850117	0.036283303	0.00059455000
0.039980560	0.034275166	0.00057639786
0.040111003	0.036119821	0.00059105499
0.040241446	0.034546427	0.00057520163
0.040371890	0.035513124	0.00058283322
0.040502333	0.034092626	0.00056638596
0.040632776	0.034859882	0.00057615303
0.040763219	0.035767295	0.00057732775
0.040893663	0.034177351	0.00056742080
0.041024106	0.034600595	0.00056668788
0.041154549	0.035544198	0.00057693873
0.041284992	0.035853113	0.00057455234
0.041415435	0.034408882	0.00056423251
0.041545879	0.035223493	0.00056613196
0.041676322	0.035690046	0.00057635375
0.041806765	0.034928434	0.00056396336
0.041937208	0.035386337	0.00056832041
0.042067652	0.034577404	0.00055844408
0.042198095	0.035690020	0.00057093203
0.042328538	0.034815041	0.00056084986
0.042458981	0.035237528	0.00056842966
0.042589425	0.035286484	0.00055901194
0.042719868	0.034646175	0.00055852104
0.042850311	0.035023137	0.00055979428
0.042980754	0.034761066	0.00055658138
0.043111198	0.035211360	0.00055630127
0.043241641	0.034252412	0.00055291290
0.043372084	0.035291523	0.00055816217
0.043502527	0.034751701	0.00055334690
0.043632970	0.035173522	0.00055595237
0.043763414	0.034710323	0.00055296199
0.043893857	0.034094409	0.00054553805
0.044024300	0.035938141	0.00056131499
0.044154743	0.034290037	0.00054596452
0.044285187	0.034897899	0.00055056292
0.044415630	0.034631130	0.00055136033
0.044546073	0.035184891	0.00054854090
0.044676516	0.034659240	0.00054647124
0.044806960	0.034950655	0.00054890266
0.044937403	0.034373826	0.00054498733
0.045067846	0.034979021	0.00054811336
0.045198289	0.034977889	0.00054514944
0.045328733	0.034294216	0.00054330341
0.045459176	0.034824361	0.00054624848
0.045589619	0.034826593	0.00054379792
0.045720062	0.034636657	0.00054145175
0.045850505	0.034568666	0.00053857274
0.045980949	0.034824333	0.00054284454
0.046111392	0.033846576	0.00053446049
0.046241835	0.034900979	0.00054225927
0.046372278	0.035362392	0.00054742830
0.046502722	0.035236910	0.00055487132
0.046633165	0.034931329	0.00055440775
0.046763608	0.034722272	0.00055475036
0.046894051	0.035137724	0.00056054128
0.047024495	0.033719264	0.00055319543
0.047154938	0.035266531	0.00056447904
0.047285381	0.034887095	0.00056454462
0.047415824	0.034648821	0.00055968508
0.047546267	0.033825165	0.00056172148
0.047676711	0.035180961	0.00056910627
0.047807154	0.035282784	0.00057313013
0.047937597	0.033817904	0.00055735751
0.048068040	0.035446387	0.00057529252
0.048198484	0.034751649	0.00057003234
0.048328927	0.034363063	0.00056866481
0.048459370	0.035603267	0.00058079856
0.048589813	0.035239439	0.00057362836
0.048720257	0.034594292	0.00057266134
0.048850700	0.034486939	0.00057108499
0.048981143	0.034763487	0.00057471679
0.049111586	0.035080254	0.00057919464
0.049242030	0.034599992	0.00057539301
0.049372473	0.035814669	0.00058677778
0.049502916	0.035130129	0.00057869621
0.049633359	0.035022591	0.00058129711
0.049763802	0.034877261	0.00058139574
0.049894246	0.034193470	0.00057387562
0.050024689	0.035684814	0.00058710599
0.050155132	0.035251730	0.00058048838
0.050285575	0.035302971	0.00058522482
0.050416019	0.034212448	0.00057512252
0.050546462	0.034630994	0.00058072541
0.050676905	0.035974629	0.00059021353
0.050807348	0.034675475	0.00058198698
0.050937792	0.034802318	0.00058208302
0.051068235	0.033932842	0.00057789381
0.051198678	0.034656035	0.00058296569
0.051329121	0.034271474	0.00058248374
0.051459565	0.034317724	0.00058156685
0.051590008	0.035207680	0.00058980986
0.051720451	0.034585214	0.00058202067
0.051850894	0.034348987	0.00058409166
0.051981337	0.034824213	0.00058462324
0.052111781	0.034330898	0.00058603731
0.052242224	0.033973884	0.00058025819
0.052372667	0.034622559	0.00058834290
0.052503110	0.033526137	0.00057870022
0.052633554	0.034378577	0.00058540742
0.052763997	0.035106762	0.00059119243
0.052894440	0.033937176	0.00058376122
0.053024883	0.035145856	0.00059207952
0.053155327	0.034241622	0.00058664537
0.053285770	0.034947495	0.00058908880
0.053416213	0.033482685	0.00058124342
0.053546656	0.033308426	0.00058216263
0.053677100	0.034326763	0.00058541477
0.053807543	0.034398820	0.00058664677
0.053937986	0.035492276	0.00059839307
0.054068429	0.033523463	0.00058088381
0.054198872	0.033949559	0.00058482819
0.054329316	0.033654650	0.00058606631
0.054459759	0.034219998	0.00058941479
0.054590202	0.034753740	0.00059316896
0.054720645	0.035172520	0.00059600122
0.054851089	0.035200164	0.00059711299
0.054981532	0.032978681	0.00057891504
0.055111975	0.034849563	0.00059589836
0.055242418	0.034343630	0.00058880440
0.055372862	0.035027872	0.00059641545
0.055503305	0.035049436	0.00059709796
0.055633748	0.034191062	0.00059014265
0.055764191	0.034543823	0.00059262477
0.055894635	0.034110358	0.00059213148
0.056025078	0.034920489	0.00059439130
0.056155521	0.033177807	0.00058637354
0.056285964	0.033753504	0.00058488415
0.056416407	0.034150117	0.00059072026
0.056546851	0.033749968	0.00058979685
0.056677294	0.033162988	0.00058377508
0.056807737	0.034228986	0.00059407102
0.056938180	0.033954526	0.00058840004
0.057068624	0.034300733	0.00059267905
0.057199067	0.034597908	0.00059873474
0.057329510	0.033502195	0.00058739914
0.057459953	0.033705107	0.00058943998
0.057590397	0.034868608	0.00059928741
0.057720840	0.034371895	0.00059879669
0.057851283	0.034416261	0.00059555748
0.057981726	0.034218263	0.00059367298
0.058112170	0.034978317	0.00059739556
0.058242613	0.034838181	0.00059630443
0.058373056	0.034151576	0.00059023300
0.058503499	0.033833686	0.00058603191
0.058633942	0.034221349	0.00059090587
0.058764386	0.033205123	0.00057729430
0.058894829	0.034599922	0.00059178657
0.059025272	0.033622108	0.00057966051
0.059155715	0.033329145	0.00057946435
0.059286159	0.033864525	0.00058260139
0.059416602	0.033623269	0.00058021675
0.059547045	0.033490688	0.00057973483
0.059677488	0.033735235	0.00058121846
0.059807932	0.034403330	0.00058116179
0.059938375	0.034279585	0.00058712740
0.060068818	0.035064054	0.00058554308
0.060199261	0.034313507	0.00058236868
0.060329705	0.033958154	0.00057729501
0.060460148	0.034359489	0.00058208765
0.060590591	0.034312542	0.00057714804
0.060721034	0.034685285	0.00058006121
0.060851477	0.034342248	0.00057877415
0.060981921	0.033938988	0.00057677694
0.061112364	0.034268779	0.00057326547
0.061242807	0.034342121	0.00057618410
0.061373250	0.033887402	0.00057290395
0.061503694	0.034307460	0.00057455268
0.061634137	0.034554443	0.00057809542
0.061764580	0.034067750	0.00057608022
0.061895023	0.033708151	0.00056785942
0.062025467	0.032943281	0.00056723682
0.062155910	0.034139529	0.00057221543
0.062286353	0.034603666	0.00057714556
0.062416796	0.033701485	0.00057087418
0.062547240	0.034438215	0.00057565388
0.062677683	0.033732379	0.00057137366
0.062808126	0.032955888	0.00056246527
0.062938569	0.034296263	0.00057413736
0.063069012	0.033424009	0.00056828868
0.063199456	0.034199026	0.00057041945
0.063329899	0.034357547	0.00057232156
0.063460342	0.033632911	0.00056670640
0.063590785	0.033563673	0.00056539426
0.063721229	0.033708414	0.00056909834
0.063851672	0.034697246	0.00057407814
0.063982115	0.035115287	0.00057489581
0.064112558	0.034115249	0.00056920123
0.064243002	0.033270318	0.00056018159
0.064373445	0.033701538	0.00056312121
0.064503888	0.033667771	0.00056706004
0.064634331	0.034485182	0.00057272703
0.064764774	0.034019673	0.00056981856
0.064895218	0.033662260	0.00056414450
0.065025661	0.033055256	0.00056075067
0.065156104	0.032812173	0.00055602200
0.065286547	0.033899484	0.00056524356
0.065416991	0.032928389	0.00055885326
0.065547434	0.033612227	0.00056300550
0.065677877	0.033833847	0.00056168531
0.065808320	0.032989989	0.00055828023
0.065938764	0.033663578	0.00056035597
0.066069207	0.033356584	0.00056189843
0.066199650	0.034912169	0.00056847931
0.066330093	0.032591104	0.00055236304
0.066460537	0.033257875	0.00055832766
0.066590980	0.033717586	0.00056060235
0.066721423	0.032030546	0.00055056754
0.066851866	0.033264940	0.00055700915
0.066982309	0.033007352	0.00055275075
0.067112753	0.033612049	0.00056061323
0.067243196	0.033675525	0.00055786122
0.067373639	0.032700748	0.00055394590
0.067504082	0.033818698	0.00056139588
0.067634526	0.033800139	0.00055831651
0.067764969	0.033511595	0.00055883646
0.067895412	0.034253175	0.00056456604
0.068025855	0.033481028	0.00055554029
0.068156299	0.033452126	0.00055678593
0.068286742	0.033794137	0.00055795334
0.068417185	0.033765432	0.00055616292
0.068547628	0.033377872	0.00055842697
0.068678072	0.033128202	0.00054903349
0.068808515	0.033448464	0.00055715038
0.068938958	0.033554266	0.00055285942
0.069069401	0.033184461	0.00055000731
0.069199844	0.032920113	0.00055426779
0.069330288	0.034165509	0.00055764714
0.069460731	0.033428329	0.00055238357
0.069591174	0.033684989	0.00055587729
0.069721617	0.033762692	0.00055266347
0.069852061	0.033234316	0.00055345668
0.069982504	0.032276268	0.00054062450
0.070112947	0.033072425	0.00054997244
0.070243390	0.033521268	0.00055411084
0.070373834	0.033985122	0.00055506025
0.070504277	0.032918087	0.00054601258
0.070634720	0.033287486	0.00055254619
0.070765163	0.034062093	0.00055309748
0.070895607	0.032772893	0.00054662992
0.071026050	0.033654335	0.00054955844
0.071156493	0.034089211	0.00055570469
0.071286936	0.032211187	0.00054137535
0.071417379	0.033131872	0.00054591569
0.071547823	0.033330231	0.00054605630
0.071678266	0.032929947	0.00054771726
0.071808709	0.033253460	0.00054563267
0.071939152	0.033144792	0.00054676257
0.072069596	0.033293783	0.00054570031
0.072200039	0.033539358	0.00054734831
0.072330482	0.032980106	0.00054594622
0.072460925	0.032924482	0.00054300728
0.072591369	0.033917612	0.00055023231
0.072721812	0.032522378	0.00053904710
0.072852255	0.032962517	0.00054584599
0.072982698	0.032630846	0.00054044640
0.073113142	0.033104804	0.00054322304
0.073243585	0.032584864	0.00053933309
0.073374028	0.033259098	0.00054563408
0.073504471	0.034440963	0.00054888509
0.073634914	0.033978936	0.00054985771
0.073765358	0.032927910	0.00053736372
0.073895801	0.032817755	0.00054051650
0.074026244	0.033093121	0.00054301854
0.074156687	0.033062223	0.00053866739
0.074287131	0.032724643	0.00053653276
0.074417574	0.032846225	0.00054245076
0.074548017	0.032358925	0.00053162179
0.074678460	0.033161965	0.00054239944
0.074808904	0.033090790	0.00053863620
0.074939347	0.033051005	0.00053801965
0.075069790	0.033244789	0.00054250270
0.075200233	0.033288252	0.00053829839
0.075330677	0.032859176	0.00053885933
0.075461120	0.033742976	0.00054681818
0.075591563	0.033284318	0.00053752315
0.075722006	0.033912868	0.00054392028
0.075852449	0.033428415	0.00053819136
0.075982893	0.033331698	0.00053847137
0.076113336	0.032854011	0.00053692880
0.076243779	0.033968690	0.00054172719
0.076374222	0.032370483	0.00053052371
0.076504666	0.032671555	0.00053611735
0.076635109	0.033651529	0.00053788657
0.076765552	0.033338727	0.00053873276
0.076895995	0.033544814	0.00053883061
0.077026439	0.033359128	0.00053691820
0.077156882	0.032744409	0.00053453002
0.077287325	0.032811467	0.00053053138
0.077417768	0.033235822	0.00053639054
0.077548212	0.034091697	0.00054320001
0.077678655	0.032283128	0.00052714033
0.077809098	0.033918231	0.00054153361
0.077939541	0.033118182	0.00053272073
0.078069984	0.032526951	0.00053062349
0.078200428	0.032701571	0.00053414592
0.078330871	0.032220241	0.00052580200
0.078461314	0.032118882	0.00052526977
0.078591757	0.033261392	0.00053456157
0.078722201	0.032697257	0.00052871586
0.078852644	0.033913144	0.00053649998
0.078983087	0.032393718	0.00052660362
0.079113530	0.033574662	0.00053394660
0.079243974	0.033264733	0.00053403928
0.079374417	0.032375430	0.00052458125
0.079504860	0.033065465	0.00053194152
0.079635303	0.033940615	0.00053496958
0.079765747	0.033392224	0.00053416868
0.079896190	0.032774646	0.00052771589
0.080026633	0.032218102	0.00052302819
0.080157076	0.032431388	0.00052388217
0.080287519	0.032689675	0.00052956576
0.080417963	0.033821866	0.00053290232
0.080548406	0.033501266	0.00053496540
0.080678849	0.033232258	0.00052753288
0.080809292	0.034064463	0.00053522692
0.080939736	0.032308926	0.00052270600
0.081070179	0.032443839	0.00052280646
0.081200622	0.032806896	0.00052651365
0.081331065	0.032982267	0.00052964508
0.081461509	0.032056402	0.00051579503
0.081591952	0.032671695	0.00052497730
0.081722395	0.033295053	0.00052644961
0.081852838	0.033277147	0.00052852411
0.081983281	0.032477953	0.00052267712
0.082113725	0.032925050	0.00052214997
0.082244168	0.033426250	0.00052851947
0.082374611	0.032924843	0.00052481879
0.082505054	0.032836095	0.00052213950
0.082635498	0.031898620	0.00051821315
0.082765941	0.032280051	0.00051841780
0.082896384	0.033148948	0.00052398398
0.083026827	0.032406319	0.00052188802
0.083157271	0.033691129	0.00052713778
0.083287714	0.032789287	0.00052282882
0.083418157	0.033688180	0.00052851968
0.083548600	0.032871377	0.00052173851
0.083679044	0.032624443	0.00051906527
0.083809487	0.032816650	0.00051780901
0.083939930	0.032669438	0.00052048670
0.084070373	0.032525328	0.00051998750
0.084200816	0.032819463	0.00051845638
0.084331260	0.032664862	0.00052031707
0.084461703	0.034123644	0.00053033280
0.084592146	0.033807745	0.00052415662
0.084722589	0.033171801	0.00052268549
0.084853033	0.032539201	0.00051769984
0.084983476	0.032355298	0.00051509964
0.085113919	0.033176929	0.00052250064
0.085244362	0.032530264	0.00051410346
0.085374806	0.032909773	0.00052022443
0.085505249	0.033682879	0.00052457370
0.085635692	0.032976531	0.00052038072
0.085766135	0.033426099	0.00052227875
0.085896579	0.031851808	0.00050859938
0.086027022	0.032487905	0.00051425242
0.086157465	0.032372629	0.00051422879
0.086287908	0.032986316	0.00051326315
0.086418351	0.032447495	0.00051463987
0.086548795	0.032965764	0.00051630980
0.086679238	0.031827055	0.00050880927
0.086809681	0.031369527	0.00050736240
0.086940124	0.032214524	0.00050830815
0.087070568	0.033414752	0.00052098134
0.087201011	0.033560544	0.00051944842
0.087331454	0.032603665	0.00051084432
0.087461897	0.032800081	0.00051585326
0.087592341	0.033028273	0.00051373793
0.087722784	0.032900438	0.00051521101
0.087853227	0.032287412	0.00051160176
0.087983670	0.032268582	0.00050761974
0.088114114	0.033740292	0.00052288466
0.088244557	0.032639074	0.00051091098
0.088375000	0.033234454	0.00051522213
0.088505443	0.033405358	0.00052006805
0.088635886	0.032555787	0.00050920972
0.088766330	0.032012139	0.00050529426
0.088896773	0.032312406	0.00051057022
0.089027216	0.032827551	0.00050919086
0.089157659	0.033350381	0.00051669297
0.089288103	0.032947907	0.00051233826
0.089418546	0.032819711	0.00050915610
0.089548989	0.033359028	0.00051637730
0.089679432	0.032226346	0.00050500280
0.089809876	0.032218346	0.00050566522
0.089940319	0.032338945	0.00050893423
0.090070762	0.032803154	0.00050636881
0.090201205	0.032841957	0.00051207799
0.090331649	0.033993075	0.00051513597
0.090462092	0.032935345	0.00050907951
0.090592535	0.032524433	0.00050952604
0.090722978	0.032345236	0.00050540862
0.090853421	0.032073583	0.00050465059
0.090983865	0.033087337	0.00051261444
0.091114308	0.032756364	0.00050489292
0.091244751	0.032187799	0.00050508191
0.091375194	0.032864433	0.00050723373
0.091505638	0.032331212	0.00050284527
0.091636081	0.032424591	0.00051539737
0.091766524	0.031039023	0.00050985124
0.091896967	0.033279124	0.00052785556
0.092027411	0.033654820	0.00053576052
0.092157854	0.032695301	0.00053163254
0.092288297	0.033289600	0.00053896078
0.092418740	0.032505534	0.00053464641
0.092549184	0.032294922	0.00053662833
0.092679627	0.032575772	0.00054049452
0.092810070	0.033146972	0.00054534771
0.092940513	0.033650782	0.00054235428
0.093070956	0.032469387	0.00052732921
0.093201400	0.032397726	0.00052336015
0.093331843	0.032449346	0.00052405591
0.093462286	0.032677802	0.00052246161
0.093592729	0.032014226	0.00051835918
0.093723173	0.033280699	0.00052845456
0.093853616	0.033026202	0.00052126753
0.093984059	0.032613261	0.00052013309
0.094114502	0.032977904	0.00051720083
0.094244946	0.032871969	0.00051760320
0.094375389	0.033123877	0.00051962098
0.094505832	0.032553721	0.00051341386
0.094636275	0.032452026	0.00051408414
0.094766719	0.033440105	0.00052028320
0.094897162	0.033068146	0.00051274050
0.095027605	0.031494527	0.00050587441
0.095158048	0.033094822	0.00051450438
0.095288491	0.032182890	0.00050658821
0.095418935	0.032092224	0.00051203756
0.095549378	0.033093809	0.00051210172
0.095679821	0.032214036	0.00050593425
0.095810264	0.032228236	0.00050850032
0.095940708	0.032728738	0.00050877002
0.096071151	0.033488134	0.00052053783
0.096201594	0.033072290	0.00051103480
0.096332037	0.032852283	0.00050809323
0.096462481	0.031983037	0.00050522256
0.096592924	0.032336334	0.00050324224
0.096723367	0.032678290	0.00050657931
0.096853810	0.032182506	0.00050341045
0.096984253	0.032408984	0.00050332925
0.097114697	0.032082854	0.00050323600
0.097245140	0.032439493	0.00050321496
0.097375583	0.032115241	0.00050050053
0.097506026	0.032089004	0.00050200489
0.097636470	0.033366837	0.00050882371
0.097766913	0.032174429	0.00050080574
0.097897356	0.031908721	0.00049746637
0.098027799	0.033300699	0.00050678236
0.098158243	0.032444315	0.00050014556
0.098288686	0.032061887	0.00049589237
0.098419129	0.033078154	0.00050113604
0.098549572	0.032798324	0.00050120291
0.098680016	0.032562155	0.00049406670
0.098810459	0.032485729	0.00049563481
0.098940902	0.032553074	0.00049276007
0.099071345	0.032904022	0.00049492366
0.099201788	0.032718475	0.00049555916
0.099332232	0.032252790	0.00048809998
0.099462675	0.032370671	0.00049105361
0.099593118	0.032477921	0.00049262365
0.099723561	0.032976491	0.00049328596
0.099854005	0.032343807	0.00049018476
0.099984448	0.032514723	0.00049084134
0.10011489	0.031793166	0.00048734100
0.10024533	0.032429918	0.00049309942
0.10037578	0.032926165	0.00049541131
0.10050622	0.031424007	0.00048655595
0.10063666	0.030988765	0.00048186661
0.10076711	0.032880051	0.00049518751
0.10089755	0.032191079	0.00049215911
0.10102799	0.032703865	0.00049357560
0.10115844	0.033572149	0.00050048568
0.10128888	0.032120819	0.00049265851
0.10141932	0.031704113	0.00048291549
0.10154977	0.031935330	0.00048779056
0.10168021	0.032197944	0.00049041050
0.10181065	0.032965017	0.00049320551
0.10194110	0.032655901	0.00049238337
0.10207154	0.033165173	0.00049241616
0.10220198	0.033343754	0.00049686766
0.10233243	0.032653922	0.00049234025
0.10246287	0.032012360	0.00048577935
0.10259331	0.031788426	0.00048508978
0.10272376	0.032850863	0.00049052728
0.10285420	0.033075137	0.00049337894
0.10298464	0.032757940	0.00049348810
0.10311509	0.031736385	0.00048211759
0.10324553	0.031646335	0.00048315770
0.10337597	0.032619992	0.00049233498
0.10350642	0.032035152	0.00048395962
0.10363686	0.033193719	0.00049410135
0.10376730	0.032989290	0.00049317358
0.10389774	0.031534462	0.00048242783
0.10402819	0.031838019	0.00048640046
0.10415863	0.032977097	0.00048896110
0.10428907	0.031942070	0.00048232036
0.10441952	0.032044127	0.00048675628
0.10454996	0.032770303	0.00048708819
0.10468040	0.032885278	0.00048802135
0.10481085	0.032717337	0.00048787897
0.10494129	0.031906219	0.00048177873
0.10507173	0.032616996	0.00048832310
0.10520218	0.033193121	0.00048783518
0.10533262	0.031489626	0.00047883654
0.10546306	0.032531285	0.00048608573
0.10559351	0.032138956	0.00048215306
0.10572395	0.032206438	0.00048244095
0.10585439	0.032756512	0.00048755157
0.10598484	0.032516514	0.00048350759
0.10611528	0.031995284	0.00048201776
0.10624572	0.032937663	0.00048533683
0.10637617	0.032174629	0.00048326117
0.10650661	0.032534400	0.00048512023
0.10663705	0.031233164	0.00047409538
0.10676750	0.032919079	0.00048585680
0.10689794	0.033123793	0.00048589348
0.10702838	0.032538056	0.00048293252
0.10715883	0.032841220	0.00048696065
0.10728927	0.031864666	0.00047539795
0.10741971	0.033007852	0.00048722006
0.10755016	0.031761238	0.00047514982
0.10768060	0.032369486	0.00047987417
0.10781104	0.032931022	0.00048576384
0.10794149	0.032910774	0.00048120536
0.10807193	0.033003233	0.00048521977
0.10820237	0.032168740	0.00048112073
0.10833281	0.032040903	0.00047868993
0.10846326	0.032330283	0.00049285339
0.10859370	0.031698576	0.00048907944
0.10872414	0.032119414	0.00049790449
0.10885459	0.032251412	0.00050188253
0.10898503	0.033766515	0.00051112583
0.10911547	0.032630884	0.00051030564
0.10924592	0.031719511	0.00050612539
0.10937636	0.032061987	0.00050511006
0.10950680	0.031736870	0.00050913782
0.10963725	0.030697470	0.00050353213
0.10976769	0.032117499	0.00051348222
0.10989813	0.032396100	0.00051929280
0.11002858	0.031914732	0.00051412872
0.11015902	0.031348133	0.00051424415
0.11028946	0.031923529	0.00052038487
0.11041991	0.032422299	0.00052429911
0.11055035	0.032690701	0.00052950957
0.11068079	0.031900727	0.00052374100
0.11081124	0.032670493	0.00053008642
0.11094168	0.031314203	0.00052419421
0.11107212	0.032083246	0.00052839019
0.11120257	0.032116992	0.00053248996
0.11133301	0.031747763	0.00052915631
0.11146345	0.032651291	0.00053863858
0.11159390	0.033244005	0.00054885152
0.11172434	0.032282953	0.00053723562
0.11185478	0.032450166	0.00054198845
0.11198523	0.032395201	0.00054166368
0.11211567	0.032069556	0.00053759574
0.11224611	0.031273077	0.00053304925
0.11237656	0.031903326	0.00053984312
0.11250700	0.032635391	0.00054653630
0.11263744	0.032423718	0.00054757218
0.11276788	0.031251320	0.00053695025
0.11289833	0.031927266	0.00054638789
0.11302877	0.032142173	0.00054772556
0.11315921	0.032479200	0.00055003944
0.11328966	0.032872943	0.00054986547
0.11342010	0.031465675	0.00052696238
0.11355054	0.032056600	0.00052928483
0.11368099	0.032670056	0.00053086492
0.11381143	0.032426303	0.00052266312
0.11394187	0.032181006	0.00052296018
0.11407232	0.032793565	0.00052281839
0.11420276	0.031705188	0.00051360914
0.11433320	0.032891501	0.00052265042
0.11446365	0.033048902	0.00051839014
0.11459409	0.031814001	0.00050720746
0.11472453	0.032766010	0.00051647736
0.11485498	0.032281076	0.00050718022
0.11498542	0.032625831	0.00051337627
0.11511586	0.032289436	0.00050908535
0.11524631	0.031869448	0.00050144762
0.11537675	0.032409846	0.00050816993
0.11550719	0.031456719	0.00049795793
0.11563764	0.033023259	0.00050991549
0.11576808	0.032441986	0.00050597693
0.11589852	0.031794314	0.00049633642
0.11602897	0.032142541	0.00050314761
0.11615941	0.032232088	0.00050137723
0.11628985	0.032467447	0.00050126083
0.11642030	0.032347277	0.00050166091
0.11655074	0.032295117	0.00049821265
0.11668118	0.031420142	0.00049294866
0.11681163	0.031952897	0.00049901698
0.11694207	0.032622383	0.00049860187
0.11707251	0.031081480	0.00048925553
0.11720295	0.031816732	0.00049277022
0.11733340	0.032877940	0.00049975636
0.11746384	0.031800936	0.00049459567
0.11759428	0.031817272	0.00048859423
0.11772473	0.032986423	0.00049830134
0.11785517	0.032590200	0.00049879468
0.11798561	0.032169831	0.00049007038
0.11811606	0.031894869	0.00049080300
0.11824650	0.031500480	0.00048823068
0.11837694	0.031763259	0.00048660193
0.11850739	0.031791239	0.00048635578
0.11863783	0.031199906	0.00048135249
0.11876827	0.031615938	0.00048274034
0.11889872	0.032324944	0.00048841587
0.11902916	0.033205661	0.00049126935
0.11915960	0.031721934	0.00048216148
0.11929005	0.031950375	0.00048199744
0.11942049	0.032378392	0.00048802628
0.11955093	0.031074871	0.00047514288
0.11968138	0.031872821	0.00047784623
0.11981182	0.031691881	0.00047890262
0.11994226	0.032387634	0.00048248286
0.12007271	0.031827675	0.00047623360
0.12020315	0.032078556	0.00047878442
0.12033359	0.032089786	0.00047751131
0.12046404	0.032027800	0.00047692815
0.12059448	0.032171394	0.00047809050
0.12072492	0.031428170	0.00047047167
0.12085537	0.031734185	0.00047396114
0.12098581	0.032113805	0.00047383059
0.12111625	0.032044522	0.00047350505
0.12124670	0.032070117	0.00047446982
0.12137714	0.031060414	0.00046393199
0.12150758	0.030994318	0.00046631926
0.12163802	0.032033129	0.00047154813
0.12176847	0.032166294	0.00046929095
0.12189891	0.032193769	0.00047233565
0.12202935	0.032336855	0.00047318726
0.12215980	0.032548897	0.00047363443
0.12229024	0.031488806	0.00046629166
0.12242068	0.031551160	0.00046173498
0.12255113	0.032021679	0.00046820793
0.12268157	0.031956916	0.00046641935
0.12281201	0.032646097	0.00047005764
0.12294246	0.031972984	0.00046649984
0.12307290	0.032010713	0.00046556957
0.12320334	0.031946910	0.00046424169
0.12333379	0.032524480	0.00047032309
0.12346423	0.031895077	0.00046416915
0.12359467	0.031975893	0.00046681652
0.12372512	0.032417378	0.00046791651
0.12385556	0.031805224	0.00046117195
0.12398600	0.032377486	0.00046903853
0.12411645	0.032084052	0.00046401869
0.12424689	0.031857737	0.00046274295
0.12437733	0.032252819	0.00046847371
0.12450778	0.031413964	0.00045893869
0.12463822	0.032204599	0.00046628232
0.12476866	0.032731290	0.00046673218
0.12489911	0.032362691	0.00046513851
0.12502955	0.032493921	0.00046733431
0.12515999	0.032262372	0.00046320981
0.12529044	0.031055397	0.00045520456
0.12542088	0.031597909	0.00046092718
0.12555132	0.032789549	0.00046553305
0.12568177	0.031542400	0.00045887566
0.12581221	0.031964567	0.00046104727
0.12594265	0.031671391	0.00045820149
0.12607309	0.031765819	0.00046120032
0.12620354	0.032599255	0.00046387267
0.12633398	0.032109724	0.00046154778
0.12646442	0.031783582	0.00046128514
0.12659487	0.032122803	0.00045936069
0.12672531	0.031363051	0.00045795288
0.12685575	0.032171412	0.00045866620
0.12698620	0.031780015	0.00045890274
0.12711664	0.032098293	0.00046180752
0.12724708	0.032052971	0.00045756014
0.12737753	0.031713252	0.00046117876
0.12750797	0.032182911	0.00045860789
0.12763841	0.031963937	0.00045676355
0.12776886	0.032083214	0.00046036711
0.12789930	0.032445514	0.00045860322
0.12802974	0.031884321	0.00045755775
0.12816019	0.031934382	0.00045770886
0.12829063	0.031467419	0.00045264495
0.12842107	0.032259535	0.00045980222
0.12855152	0.031226558	0.00045156295
0.12868196	0.031737753	0.00045528878
0.12881240	0.031573764	0.00045491797
0.12894285	0.031286156	0.00045073956
0.12907329	0.032286855	0.00045795897
0.12920373	0.030897834	0.00045116419
0.12933418	0.030806577	0.00044759563
0.12946462	0.031173186	0.00045073285
0.12959506	0.031769907	0.00045401660
0.12972551	0.032274712	0.00045662418
0.12985595	0.031857025	0.00045657165
0.12998639	0.031805804	0.00045153279
0.13011684	0.030948529	0.00044908141
0.13024728	0.032115126	0.00045602305
0.13037772	0.031204634	0.00044829136
0.13050816	0.032095358	0.00045451680
0.13063861	0.031030243	0.00044833041
0.13076905	0.031353015	0.00044796042
0.13089949	0.031530416	0.00045251098
0.13102994	0.031843313	0.00045123373
0.13116038	0.031941853	0.00045308487
0.13129082	0.031721532	0.00045131021
0.13142127	0.032361807	0.00045403753
0.13155171	0.031472753	0.00045081741
0.13168215	0.032362455	0.00045556632
0.13181260	0.030960595	0.00044482616
0.13194304	0.032092147	0.00045340448
0.13207348	0.031636963	0.00044943336
0.13220393	0.031932743	0.00045100544
0.13233437	0.031449180	0.00044983486
0.13246481	0.031928689	0.00045161388
0.13259526	0.031613010	0.00044907188
0.13272570	0.030895716	0.00044360378
0.13285614	0.031373259	0.00044595952
0.13298659	0.032314495	0.00045318681
0.13311703	0.031414919	0.00044662065
0.13324747	0.032125050	0.00045049219
0.13337792	0.031562424	0.00044670619
0.13350836	0.031622061	0.00044823824
0.13363880	0.031615070	0.00044794245
0.13376925	0.031326133	0.00044454281
0.13389969	0.031733580	0.00044866726
0.13403013	0.031933775	0.00045047917
0.13416058	0.031697095	0.00044463479
0.13429102	0.031231295	0.00044516280
0.13442146	0.031759458	0.00044592468
0.13455191	0.032271606	0.00044946547
0.13468235	0.031633291	0.00044815541
0.13481279	0.031978128	0.00044810520
0.13494323	0.031921202	0.00044971359
0.13507368	0.031070619	0.00044345187
0.13520412	0.032037905	0.00044552028
0.13533456	0.031101457	0.00044287874
0.13546501	0.031184058	0.00044160605
0.13559545	0.031418910	0.00044354167
0.13572589	0.031592414	0.00044573253
0.13585634	0.031638172	0.00044095393
0.13598678	0.031386815	0.00044338336
0.13611722	0.031637488	0.00044386208
0.13624767	0.031670039	0.00044317481
0.13637811	0.032033693	0.00044684418
0.13650855	0.031671619	0.00044313918
0.13663900	0.031500703	0.00044243157
0.13676944	0.031604766	0.00044383470
0.13689988	0.032319232	0.00044664568
0.13703033	0.031721610	0.00044371992
0.13716077	0.031618950	0.00044396713
0.13729121	0.031311702	0.00044036539
0.13742166	0.031437401	0.00044112427
0.13755210	0.032982093	0.00044999235
0.13768254	0.031497116	0.00044293890
0.13781299	0.031702659	0.00044460402
0.13794343	0.031822242	0.00044116172
0.13807387	0.031207225	0.00044031331
0.13820432	0.031133238	0.00043837688
0.13833476	0.031795981	0.00044041267
0.13846520	0.031351762	0.00044216147
0.13859565	0.031533649	0.00043982857
0.13872609	0.031386459	0.00044009354
0.13885653	0.032172491	0.00044503097
0.13898698	0.031554402	0.00043816441
0.13911742	0.032501134	0.00044435335
0.13924786	0.031001692	0.00043554453
0.13937830	0.030856118	0.00043538938
0.13950875	0.031940203	0.00044264857
0.13963919	0.031081422	0.00043658305
0.13976963	0.031787092	0.00043988797
0.13990008	0.031708007	0.00044128537
0.14003052	0.031793887	0.00043911592
0.14016096	0.032907260	0.00044899263
0.14029141	0.032273051	0.00044148385
0.14042185	0.031733475	0.00043914935
0.14055229	0.030895117	0.00043476688
0.14068274	0.031230977	0.00043375368
0.14081318	0.031806854	0.00043953946
0.14094362	0.031265404	0.00043473128
0.14107407	0.032157165	0.00044008140
0.14120451	0.032039404	0.00044071346
0.14133495	0.031686591	0.00043684980
0.14146540	0.031115653	0.00043401086
0.14159584	0.030679690	0.00043306133
0.14172628	0.031331638	0.00043282086
0.14185673	0.031558668	0.00043765742
0.14198717	0.031919891	0.00043770132
0.14211761	0.032278148	0.00043957380
0.14224806	0.031048429	0.00043286708
0.14237850	0.031806665	0.00043407662
0.14250894	0.031766242	0.00043624221
0.14263939	0.031566353	0.00043573029
0.14276983	0.031304906	0.00043014332
0.14290027	0.031931327	0.00043757311
0.14303072	0.031362155	0.00043135905
0.14316116	0.031637453	0.00043449849
0.14329160	0.031975076	0.00043773284
0.14342205	0.031732454	0.00043202796
0.14355249	0.031321643	0.00043084492
0.14368293	0.031593869	0.00043419368
0.14381337	0.031237488	0.00042790669
0.14394382	0.031288164	0.00043257110
0.14407426	0.031149781	0.00042785556
0.14420470	0.031195359	0.00042977228
0.14433515	0.031495070	0.00043346920
0.14446559	0.031184843	0.00042862487
0.14459603	0.030407945	0.00042331269
0.14472648	0.031063887	0.00042963916
0.14485692	0.032130480	0.00043368936
0.14498736	0.031126817	0.00042971361
0.14511781	0.031484954	0.00042982465
0.14524825	0.031227755	0.00043006904
0.14537869	0.031306142	0.00042974364
0.14550914	0.031747526	0.00043044677
0.14563958	0.031447250	0.00043083893
0.14577002	0.031104010	0.00042632960
0.14590047	0.032160399	0.00043386930
0.14603091	0.031864123	0.00043349392
0.14616135	0.031231619	0.00042771719
0.14629180	0.031475535	0.00042931988
0.14642224	0.030272978	0.00042491176
0.14655268	0.031221277	0.00042701071
0.14668313	0.031204537	0.00042755600
0.14681357	0.031900736	0.00043201058
0.14694401	0.031160159	0.00042556402
0.14707446	0.031398616	0.00042904978
0.14720490	0.031838497	0.00042956254
0.14733534	0.030903109	0.00042673760
0.14746579	0.031199363	0.00042738435
0.14759623	0.030795552	0.00042374891
0.14772667	0.030889060	0.00042526769
0.14785712	0.031524726	0.00042806615
0.14798756	0.031181924	0.00042694113
0.14811800	0.031862275	0.00043077772
0.14824844	0.030988136	0.00042484952
0.14837889	0.031218571	0.00042744958
0.14850933	0.031027993	0.00042502620
0.14863977	0.030301063	0.00041822010
0.14877022	0.030996988	0.00042507118
0.14890066	0.032203620	0.00043016168
0.14903110	0.031662181	0.00042821335
0.14916155	0.031972442	0.00043173477
0.14929199	0.030786363	0.00042165398
0.14942243	0.031064262	0.00042518136
0.14955288	0.032272921	0.00043226034
0.14968332	0.031309959	0.00042350167
0.14981376	0.031115071	0.00042566763
0.14994421	0.031159604	0.00042198870
0.15007465	0.030862033	0.00042173689
0.15020509	0.031977826	0.00043102523
0.15033554	0.031292429	0.00042287388
0.15046598	0.031008466	0.00042480223
0.15059642	0.031767997	0.00042733327
0.15072687	0.031034968	0.00042281859
0.15085731	0.030506353	0.00041986374
0.15098775	0.030895928	0.00042039991
0.15111820	0.030963161	0.00042300046
0.15124864	0.031384947	0.00042531293
0.15137908	0.031591756	0.00042347263
0.15150953	0.031067075	0.00042434474
0.15163997	0.031873688	0.00042591963
0.15177041	0.031394521	0.00042517045
0.15190086	0.031253671	0.00042416835
0.15203130	0.031953136	0.00042594029
0.15216174	0.031221457	0.00042305858
0.15229219	0.030684620	0.00042033679
0.15242263	0.030976520	0.00041983226
0.15255307	0.030810347	0.00042048558
0.15268351	0.030422125	0.00041683298
0.15281396	0.031201789	0.00042088636
0.15294440	0.030499479	0.00041824428
0.15307484	0.031447307	0.00042317307
0.15320529	0.031179920	0.00042113947
0.15333573	0.031651797	0.00042390998
0.15346617	0.031852382	0.00042418524
0.15359662	0.030582675	0.00041719400
0.15372706	0.031776357	0.00042413641
0.15385750	0.030858618	0.00041731188
0.15398795	0.030938153	0.00041913862
0.15411839	0.030877813	0.00041831160
0.15424883	0.032047721	0.00042418473
0.15437928	0.030869805	0.00041775827
0.15450972	0.030692434	0.00041616777
0.15464016	0.030752134	0.00041723827
0.15477061	0.031265535	0.00041929429
0.15490105	0.031645945	0.00042090681
0.15503149	0.031320177	0.00041965021
0.15516194	0.031025621	0.00041758895
0.15529238	0.031767617	0.00042276045
0.15542282	0.030873038	0.00041652286
0.15555327	0.031513217	0.00042033536
0.15568371	0.030625673	0.00041495301
0.15581415	0.031448881	0.00042040621
0.15594460	0.031431336	0.00041923957
0.15607504	0.031170883	0.00041591301
0.15620548	0.031144513	0.00041700809
0.15633593	0.031507121	0.00041851697
0.15646637	0.031253467	0.00041669306
0.15659681	0.031845745	0.00042153918
0.15672726	0.031280487	0.00041634590
0.15685770	0.031357913	0.00041771333
0.15698814	0.030709584	0.00041418094
0.15711858	0.031462313	0.00041706538
0.15724903	0.030765679	0.00041408598
0.15737947	0.031178595	0.00041534952
0.15750991	0.032158682	0.00042075124
0.15764036	0.031195613	0.00041693124
0.15777080	0.031516790	0.00041753501
0.15790124	0.032150235	0.00042057857
0.15803169	0.031558763	0.00041750176
0.15816213	0.032092304	0.00042191153
0.15829257	0.031227462	0.00041481068
0.15842302	0.031722063	0.00041994132
0.15855346	0.031090639	0.00041314719
0.15868390	0.030885281	0.00041380117
0.15881435	0.031769071	0.00041993936
0.15894479	0.031223155	0.00041568553
0.15907523	0.031478997	0.00041510765
0.15920568	0.031346372	0.00041444034
0.15933612	0.031183838	0.00041350905
0.15946656	0.030790294	0.00041072124
0.15959701	0.030337867	0.00040867802
0.15972745	0.031075477	0.00041425866
0.15985789	0.030944457	0.00041170091
0.15998834	0.031837853	0.00041612680
0.16011878	0.031189428	0.00041385519
0.16024922	0.031018332	0.00041143155
0.16037967	0.031750016	0.00041764679
0.16051011	0.031188834	0.00041343885
0.16064055	0.031675158	0.00041463784
0.16077100	0.031736075	0.00041555339
0.16090144	0.030441888	0.00041053324
0.16103188	0.031893010	0.00041598288
0.16116233	0.031324981	0.00041311606
0.16129277	0.031336949	0.00041299458
0.16142321	0.030897145	0.00041067673
0.16155365	0.031126708	0.00041184590
0.16168410	0.031496493	0.00041305594
0.16181454	0.031200921	0.00041179276
0.16194498	0.030810660	0.00040868126
0.16207543	0.031217774	0.00041069684
0.16220587	0.030991983	0.00041002526
0.16233631	0.031098802	0.00040932225
0.16246676	0.030939714	0.00041094234
0.16259720	0.030905465	0.00040885576
0.16272764	0.030556457	0.00040564203
0.16285809	0.030895061	0.00040883391
0.16298853	0.031597398	0.00041236941
0.16311897	0.031662379	0.00041244926
0.16324942	0.031500422	0.00041255117
0.16337986	0.031095677	0.00040842755
0.16351030	0.031332734	0.00041166407
0.16364075	0.030633294	0.00040633342
0.16377119	0.030794588	0.00040475769
0.16390163	0.030955682	0.00040959400
0.16403208	0.031531703	0.00041164343
0.16416252	0.030809924	0.00040631928
0.16429296	0.030236398	0.00040482153
0.16442341	0.031452872	0.00040894045
0.16455385	0.030674207	0.00040649020
0.16468429	0.030461302	0.00040487127
0.16481474	0.031320624	0.00040760380
0.16494518	0.031261170	0.00040970804
0.16507562	0.031001899	0.00040569320
0.16520607	0.031087530	0.00040752987
0.16533651	0.030258588	0.00040363511
0.16546695	0.030269222	0.00040146208
0.16559740	0.031150781	0.00040838585
0.16572784	0.031882542	0.00041037757
0.16585828	0.030692848	0.00040455136
0.16598872	0.031241448	0.00040886290
0.16611917	0.031529557	0.00040950961
0.16624961	0.030469440	0.00040243970
0.16638005	0.031168050	0.00040746328
0.16651050	0.031211370	0.00040518497
0.16664094	0.030806282	0.00040624754
0.16677138	0.030789022	0.00040391604
0.16690183	0.030947911	0.00040397356
0.16703227	0.030772935	0.00040509591
0.16716271	0.030497540	0.00040137284
0.16729316	0.030616562	0.00040267139
0.16742360	0.030452029	0.00040217902
0.16755404	0.030741069	0.00040229563
0.16768449	0.031142219	0.00040464371
0.16781493	0.030706210	0.00040196457
0.16794537	0.030501219	0.00040134757
0.16807582	0.030971658	0.00040485931
0.16820626	0.031232731	0.00040482511
0.16833670	0.031068466	0.00040529726
0.16846715	0.031241948	0.00040544554
0.16859759	0.030447472	0.00039917330
0.16872803	0.030838754	0.00040319086
0.16885848	0.030222246	0.00039852371
0.16898892	0.030536185	0.00040080374
0.16911936	0.030979421	0.00040483555
0.16924981	0.030443453	0.00039991096
0.16938025	0.030662361	0.00040062826
0.16951069	0.031081024	0.00040389723
0.16964114	0.031055859	0.00040421050
0.16977158	0.030433093	0.00039927371
0.16990202	0.031031464	0.00040220925
0.17003247	0.031102773	0.00040245986
0.17016291	0.031536807	0.00040615444
0.17029335	0.030719788	0.00039928588
0.17042379	0.031242603	0.00040446132
0.17055424	0.030676491	0.00039975975
0.17068468	0.030815191	0.00040121417
0.17081512	0.030183057	0.00039780175
0.17094557	0.030562969	0.00039789645
0.17107601	0.030779418	0.00040149906
0.17120645	0.030745809	0.00040187065
0.17133690	0.030394921	0.00039752803
0.17146734	0.031021510	0.00040096189
0.17159778	0.030841168	0.00039943584
0.17172823	0.030813564	0.00039897890
0.17185867	0.030994650	0.00040156300
0.17198911	0.030963468	0.00039881742
0.17211956	0.031054745	0.00040229497
0.17225000	0.030946499	0.00039992980
0.17238044	0.030587461	0.00039638915
0.17251089	0.030876483	0.00040024510
0.17264133	0.030650404	0.00039712315
0.17277177	0.031202492	0.00040234507
0.17290222	0.030650780	0.00039858667
0.17303266	0.030810582	0.00039623598
0.17316310	0.030611946	0.00039782533
0.17329355	0.030574373	0.00039789258
0.17342399	0.031045882	0.00039858292
0.17355443	0.031093870	0.00039994726
0.17368488	0.031580310	0.00040092941
0.17381532	0.030561921	0.00039695453
0.17394576	0.031827463	0.00040385977
0.17407621	0.031300254	0.00039948353
0.17420665	0.030344754	0.00039501063
0.17433709	0.030326281	0.00039530571
0.17446753	0.030949376	0.00039644509
0.17459798	0.030371067	0.00039493247
0.17472842	0.030521971	0.00039446556
0.17485886	0.030979831	0.00039972750
0.17498931	0.030317062	0.00039411791
0.17511975	0.031120330	0.00039648494
0.17525019	0.031206050	0.00039868558
0.17538064	0.030600783	0.00039602942
0.17551108	0.030838489	0.00039731730
0.17564152	0.030585258	0.00039410340
0.17577197	0.030211106	0.00039192936
0.17590241	0.030168742	0.00039298394
0.17603285	0.030627144	0.00039521522
0.17616330	0.030587522	0.00039383587
0.17629374	0.030114261	0.00039198196
0.17642418	0.031379167	0.00039784665
0.17655463	0.030569042	0.00039350870
0.17668507	0.031905387	0.00040169594
0.17681551	0.031106447	0.00039638418
0.17694596	0.030392258	0.00039252723
0.17707640	0.031257691	0.00039621105
0.17720684	0.030906016	0.00039389208
0.17733729	0.030812567	0.00039526219
0.17746773	0.031346000	0.00039622078
0.17759817	0.030644855	0.00039309529
0.17772862	0.031110092	0.00039736246
0.17785906	0.030487159	0.00039055723
0.17798950	0.031178820	0.00039510593
0.17811995	0.030409584	0.00039101439
0.17825039	0.030862803	0.00039284126
0.17838083	0.030452130	0.00039320482
0.17851128	0.030928300	0.00039292890
0.17864172	0.030882216	0.00039360776
0.17877216	0.030497818	0.00039167833
0.17890260	0.030993864	0.00039417674
0.17903305	0.030979951	0.00039558739
0.17916349	0.031121747	0.00039398946
0.17929393	0.030759038	0.00039251290
0.17942438	0.030014248	0.00038870029
0.17955482	0.031109439	0.00039295727
0.17968526	0.031353619	0.00039600293
0.17981571	0.030547160	0.00039188847
0.17994615	0.029950215	0.00038609221
0.18007659	0.030665315	0.00039338009
0.18020704	0.030685620	0.00039114431
0.18033748	0.031273091	0.00039388157
0.18046792	0.030941261	0.00039368812
0.18059837	0.031301169	0.00039404925
0.18072881	0.030633921	0.00038980623
0.18085925	0.031225157	0.00039341323
0.18098970	0.030360040	0.00038724223
0.18112014	0.030212121	0.00038944339
0.18125058	0.030666370	0.00038926787
0.18138103	0.030441857	0.00038907621
0.18151147	0.030332723	0.00038834621
0.18164191	0.030330333	0.00038714581
0.18177236	0.031586525	0.00039562005
0.18190280	0.030639163	0.00039010712
0.18203324	0.031196832	0.00039221022
0.18216369	0.031062936	0.00040027568
0.18229413	0.031105945	0.00040127692
0.18242457	0.030136944	0.00040026858
0.18255502	0.030712526	0.00040611722
0.18268546	0.030466655	0.00040564724
0.18281590	0.030589179	0.00040788004
0.18294635	0.029631202	0.00040381895
0.18307679	0.030741928	0.00041149024
0.18320723	0.030336174	0.00041329826
0.18333767	0.030794715	0.00041371607
0.18346812	0.030641125	0.00041621288
0.18359856	0.031157567	0.00042022945
0.18372900	0.031122352	0.00042073358
0.18385945	0.030281382	0.00041703436
0.18398989	0.030217162	0.00041616752
0.18412033	0.030257075	0.00041978827
0.18425078	0.030379184	0.00042238453
0.18438122	0.030247204	0.00042002772
0.18451166	0.030138220	0.00042081527
0.18464211	0.030428596	0.00042503260
0.18477255	0.030500900	0.00042620401
0.18490299	0.030022912	0.00042550914
0.18503344	0.030663916	0.00042646429
0.18516388	0.030218233	0.00042825297
0.18529432	0.030904662	0.00043209387
0.18542477	0.030760614	0.00043216279
0.18555521	0.030639899	0.00043337239
0.18568565	0.030205245	0.00042852115
0.18581610	0.030374410	0.00043102071
0.18594654	0.030282539	0.00043112763
0.18607698	0.030675327	0.00043404703
0.18620743	0.029989401	0.00043312931
0.18633787	0.030343026	0.00043732143
0.18646831	0.030847917	0.00043645047
0.18659876	0.030147405	0.00043551984
0.18672920	0.030773441	0.00044123195
0.18685964	0.030751873	0.00044044589
0.18699009	0.029639951	0.00043363806
0.18712053	0.030952211	0.00043186914
0.18725097	0.031255703	0.00043085143
0.18738142	0.030025727	0.00042234113
0.18751186	0.030745581	0.00042258736
0.18764230	0.029476101	0.00041483925
0.18777274	0.030789588	0.00041962870
0.18790319	0.030735391	0.00041852918
0.18803363	0.030474811	0.00041537503
0.18816407	0.030529708	0.00041169310
0.18829452	0.031121428	0.00041726830
0.18842496	0.030612368	0.00041242299
0.18855540	0.031346610	0.00041448165
0.18868585	0.030493685	0.00041054717
0.18881629	0.030731357	0.00040789096
0.18894673	0.030676848	0.00040943736
0.18907718	0.031046329	0.00040979104
0.18920762	0.031156070	0.00041000094
0.18933806	0.031034564	0.00040749641
0.18946851	0.030618168	0.00040466841
0.18959895	0.030695959	0.00040439701
0.18972939	0.030699417	0.00040416309
0.18985984	0.030783051	0.00040263451
0.18999028	0.030895283	0.00040287055
0.19012072	0.030256224	0.00040002435
0.19025117	0.030727315	0.00039935207
0.19038161	0.030222332	0.00039735552
0.19051205	0.029924338	0.00039518823
0.19064250	0.030083825	0.00039495744
0.19077294	0.030153490	0.00039712320
0.19090338	0.030315387	0.00039491646
0.19103383	0.029973448	0.00039370494
0.19116427	0.030854462	0.00039707729
0.19129471	0.030901535	0.00039617556
0.19142516	0.030240000	0.00039313008
0.19155560	0.030773035	0.00039251578
0.19168604	0.030774668	0.00039408671
0.19181649	0.031193385	0.00039738346
0.19194693	0.030305747	0.00039017770
0.19207737	0.029830699	0.00038803685
0.19220781	0.031036999	0.00039254538
0.19233826	0.029757001	0.00038679212
0.19246870	0.030324089	0.00038938703
0.19259914	0.031055131	0.00039133318
0.19272959	0.030526383	0.00039005395
0.19286003	0.030491107	0.00039000897
0.19299047	0.030246060	0.00038575793
0.19312092	0.029961577	0.00038374205
0.19325136	0.030315268	0.00038708984
0.19338180	0.030260033	0.00038622120
0.19351225	0.030230434	0.00038780029
0.19364269	0.030844312	0.00038750117
0.19377313	0.030349356	0.00038711757
0.19390358	0.030731136	0.00038967852
0.19403402	0.030583006	0.00038554607
0.19416446	0.030841359	0.00038958716
0.19429491	0.030463931	0.00038632150
0.19442535	0.030461796	0.00038559624
0.19455579	0.030419205	0.00038626853
0.19468624	0.030899047	0.00038653634
0.19481668	0.030208768	0.00038604865
0.19494712	0.030034123	0.00038362699
0.19507757	0.030171444	0.00038324010
0.19520801	0.030307616	0.00038411170
0.19533845	0.030773013	0.00038566219
0.19546890	0.030672544	0.00038707100
0.19559934	0.030012704	0.00038419294
0.19572978	0.030465008	0.00038414477
0.19586023	0.030385855	0.00038445984
0.19599067	0.030911305	0.00038643340
0.19612111	0.029957524	0.00037974499
0.19625156	0.030626313	0.00038753324
0.19638200	0.030502373	0.00038286409
0.19651244	0.030203455	0.00038269445
0.19664288	0.030334103	0.00038261549
0.19677333	0.030438886	0.00038152097
0.19690377	0.030488195	0.00038333507
0.19703421	0.030085541	0.00038043405
0.19716466	0.030614886	0.00038412966
0.19729510	0.030786079	0.00038528764
0.19742554	0.030168800	0.00037999700
0.19755599	0.031259594	0.00038710516
0.19768643	0.030689744	0.00038533344
0.19781687	0.030208140	0.00037965108
0.19794732	0.030441482	0.00038305792
0.19807776	0.030122910	0.00037891373
0.19820820	0.030112748	0.00037999439
0.19833865	0.029874728	0.00037802114
0.19846909	0.030059268	0.00037773879
0.19859953	0.029994583	0.00037907202
0.19872998	0.030360452	0.00038080932
0.19886042	0.030679267	0.00038052184
0.19899086	0.030253856	0.00038190314
0.19912131	0.030440626	0.00038020392
0.19925175	0.029999586	0.00037881782
0.19938219	0.029912869	0.00037844715
0.19951264	0.030333814	0.00037865544
0.19964308	0.030566255	0.00038069094
0.19977352	0.030265713	0.00037963522
0.19990397	0.030612983	0.00038083992
0.20003441	0.031058374	0.00038399831
0.20016485	0.030710898	0.00037962411
0.20029530	0.030649403	0.00038140721
0.20042574	0.030885783	0.00038359814
0.20055618	0.030382731	0.00037805031
0.20068663	0.030427521	0.00037938192
0.20081707	0.029877913	0.00037540694
0.20094751	0.030387055	0.00037868799
0.20107795	0.030521221	0.00038091391
0.20120840	0.030337538	0.00037729291
0.20133884	0.030652637	0.00038001662
0.20146928	0.029732669	0.00037476913
0.20159973	0.030274779	0.00037810210
0.20173017	0.029849389	0.00037532877
0.20186061	0.029833604	0.00037395481
0.20199106	0.029818396	0.00037527494
0.20212150	0.029809338	0.00037513731
0.20225194	0.030247678	0.00037613506
0.20238239	0.030340936	0.00037685696
0.20251283	0.030674954	0.00037816402
0.20264327	0.029909633	0.00037404029
0.20277372	0.030320317	0.00037833176
0.20290416	0.030266126	0.00037675233
0.20303460	0.030442337	0.00037687146
0.20316505	0.030139341	0.00037518026
0.20329549	0.029699390	0.00037116377
0.20342593	0.029918255	0.00037420852
0.20355638	0.030131644	0.00037460913
0.20368682	0.029950210	0.00037254920
0.20381726	0.029812617	0.00037423753
0.20394771	0.030362994	0.00037242005
0.20407815	0.030631297	0.00037731256
0.20420859	0.030186100	0.00037433190
0.20433904	0.029642744	0.00036963220
0.20446948	0.030177777	0.00037435733
0.20459992	0.029732782	0.00037067574
0.20473037	0.030316101	0.00037308942
0.20486081	0.030049803	0.00037287085
0.20499125	0.030445315	0.00037319256
0.20512170	0.030252225	0.00037389050
0.20525214	0.030748527	0.00037565697
0.20538258	0.029484757	0.00036914058
0.20551302	0.030684609	0.00037616127
0.20564347	0.030674718	0.00037480452
0.20577391	0.030102987	0.00037292323
0.20590435	0.029738633	0.00037014818
0.20603480	0.030167236	0.00037069699
0.20616524	0.030661665	0.00037485952
0.20629568	0.030336957	0.00037317495
0.20642613	0.029952013	0.00037054650
0.20655657	0.030163727	0.00037321834
0.20668701	0.030672009	0.00037379897
0.20681746	0.029657344	0.00036886135
0.20694790	0.029948514	0.00037090169
0.20707834	0.030031750	0.00036978408
0.20720879	0.029811780	0.00036999905
0.20733923	0.030258336	0.00037161701
0.20746967	0.030067071	0.00036957230
0.20760012	0.030726102	0.00037561740
0.20773056	0.030468649	0.00037051375
0.20786100	0.030628459	0.00037439261
0.20799145	0.029877312	0.00036973742
0.20812189	0.030294173	0.00037043136
0.20825233	0.030365616	0.00037098591
0.20838278	0.030560068	0.00037218635
0.20851322	0.030471841	0.00037188758
0.20864366	0.030269301	0.00037219485
0.20877411	0.030915212	0.00037398106
0.20890455	0.030164292	0.00036997094
0.20903499	0.030171953	0.00036949064
0.20916544	0.030002125	0.00036811678
0.20929588	0.030033920	0.00037069539
0.20942632	0.029769262	0.00036581815
0.20955677	0.029691181	0.00036738255
0.20968721	0.030611141	0.00037252535
0.20981765	0.030483858	0.00036976502
0.20994809	0.029939634	0.00036885319
0.21007854	0.030498933	0.00037075069
0.21020898	0.030387401	0.00036970374
0.21033942	0.028860667	0.00036247028
0.21046987	0.030491418	0.00036917176
0.21060031	0.029459448	0.00036587737
0.21073075	0.030443155	0.00037033424
0.21086120	0.030017889	0.00036874206
0.21099164	0.029742212	0.00036616001
0.21112208	0.030220640	0.00036818361
0.21125253	0.030340200	0.00036874558
0.21138297	0.030523988	0.00037205024
0.21151341	0.029991860	0.00036631540
0.21164386	0.029829458	0.00036647314
0.21177430	0.030166707	0.00036753936
0.21190474	0.030686022	0.00037129902
0.21203519	0.030132893	0.00036858939
0.21216563	0.030326120	0.00036785974
0.21229607	0.030269294	0.00036846707
0.21242652	0.029769055	0.00036593179
0.21255696	0.029254882	0.00036108925
0.21268740	0.029931744	0.00036756112
0.21281785	0.030118503	0.00036605403
0.21294829	0.030120986	0.00036714163
0.21307873	0.029962964	0.00036629709
0.21320918	0.029799345	0.00036449105
0.21333962	0.030193623	0.00036613352
0.21347006	0.030594396	0.00037192026
0.21360051	0.030575733	0.00036748222
0.21373095	0.030730056	0.00036970523
0.21386139	0.030286289	0.00036632295
0.21399184	0.029256246	0.00036085315
0.21412228	0.029538836	0.00036337183
0.21425272	0.029715316	0.00036220987
0.21438316	0.029991665	0.00036588166
0.21451361	0.030056099	0.00036607220
0.21464405	0.029581447	0.00036067721
0.21477449	0.029804518	0.00036384294
0.21490494	0.029690006	0.00036273493
0.21503538	0.030035477	0.00036396987
0.21516582	0.030503126	0.00036833933
0.21529627	0.030442810	0.00036494749
0.21542671	0.029804608	0.00036329408
0.21555715	0.030181758	0.00036461463
0.21568760	0.030496368	0.00036730324
0.21581804	0.030330518	0.00036566279
0.21594848	0.029816994	0.00036157636
0.21607893	0.030716833	0.00036764724
0.21620937	0.029825528	0.00036352399
0.21633981	0.029873188	0.00036202601
0.21647026	0.030200576	0.00036531999
0.21660070	0.030002180	0.00036349793
0.21673114	0.030381207	0.00036462177
0.21686159	0.030269251	0.00036385774
0.21699203	0.029771931	0.00036104290
0.21712247	0.029921577	0.00036305230
0.21725292	0.030233080	0.00036624875
0.21738336	0.030642231	0.00036498126
0.21751380	0.030563451	0.00036508080
0.21764425	0.029963621	0.00036230556
0.21777469	0.029699785	0.00036210631
0.21790513	0.030585862	0.00036669718
0.21803558	0.029853459	0.00036021508
0.21816602	0.029999487	0.00036265449
0.21829646	0.029780159	0.00036035800
0.21842691	0.029496784	0.00035889366
0.21855735	0.029617950	0.00036025214
0.21868779	0.029949848	0.00036188883
0.21881823	0.030234431	0.00036261733
0.21894868	0.029599258	0.00035901298
0.21907912	0.030267011	0.00036047357
0.21920956	0.030250066	0.00036386470
0.21934001	0.029860984	0.00036107896
0.21947045	0.030156900	0.00036132064
0.21960089	0.030490349	0.00036290292
0.21973134	0.029625542	0.00035758111
0.21986178	0.029316162	0.00035720441
0.21999222	0.029485150	0.00035899148
0.22012267	0.029550310	0.00035611469
0.22025311	0.029534425	0.00035917175
0.22038355	0.029917580	0.00035809650
0.22051400	0.029974889	0.00036056406
0.22064444	0.029611258	0.00035905679
0.22077488	0.029768257	0.00035843567
0.22090533	0.029878903	0.00036079175
0.22103577	0.029340440	0.00035568150
0.22116621	0.029334470	0.00035473774
0.22129666	0.029405034	0.00035687822
0.22142710	0.029605174	0.00035796965
0.22155754	0.029260609	0.00035589905
0.22168799	0.029134057	0.00035526758
0.22181843	0.029675856	0.00035541514
0.22194887	0.029819268	0.00035897166
0.22207932	0.029988061	0.00035856061
0.22220976	0.030114690	0.00035937235
0.22234020	0.029489276	0.00035701268
0.22247065	0.029945331	0.00035770066
0.22260109	0.029602149	0.00035738655
0.22273153	0.029903482	0.00035929104
0.22286198	0.029977136	0.00035753025
0.22299242	0.029376562	0.00035616177
0.22312286	0.030426044	0.00035954634
0.22325330	0.029474277	0.00035598694
0.22338375	0.029663962	0.00035698332
0.22351419	0.029961233	0.00035784831
0.22364463	0.029646795	0.00035718119
0.22377508	0.030335873	0.00036065111
0.22390552	0.030358343	0.00035838752
0.22403596	0.030176308	0.00035921245
0.22416641	0.030568994	0.00036008785
0.22429685	0.029386041	0.00035441840
0.22442729	0.029166253	0.00035369169
0.22455774	0.029889314	0.00035508676
0.22468818	0.029920366	0.00035663801
0.22481862	0.029258115	0.00035299107
0.22494907	0.029934087	0.00035619161
0.22507951	0.029537516	0.00035502815
0.22520995	0.029258676	0.00035281948
0.22534040	0.029493186	0.00035256933
0.22547084	0.029855311	0.00035650326
0.22560128	0.029071088	0.00035105434
0.22573173	0.029870609	0.00035629239
0.22586217	0.029716216	0.00035513983
0.22599261	0.030082215	0.00035623886
0.22612306	0.029859092	0.00035539975
0.22625350	0.029399618	0.00035243775
0.22638394	0.029991627	0.00035546986
0.22651439	0.029689505	0.00035506283
0.22664483	0.029505659	0.00035216600
0.22677527	0.029795619	0.00035458429
0.22690572	0.029220262	0.00035070364
0.22703616	0.029691415	0.00035443871
0.22716660	0.029531997	0.00035453377
0.22729705	0.029850463	0.00035426235
0.22742749	0.029187282	0.00035050807
0.22755793	0.029874091	0.00035535969
0.22768837	0.029402208	0.00035031058
0.22781882	0.030194573	0.00035675418
0.22794926	0.028985965	0.00034979713
0.22807970	0.029176609	0.00035111749
0.22821015	0.029698492	0.00035387145
0.22834059	0.029613234	0.00035205561
0.22847103	0.029815842	0.00035471108
0.22860148	0.029398153	0.00035205130
0.22873192	0.029645178	0.00035331666
0.22886236	0.029430103	0.00035129944
0.22899281	0.029174905	0.00034945070
0.22912325	0.029314130	0.00035106058
0.22925369	0.029385241	0.00035246127
0.22938414	0.029686189	0.00035105764
0.22951458	0.030133825	0.00035590595
0.22964502	0.029850728	0.00035127083
0.22977547	0.029927782	0.00035316569
0.22990591	0.029631750	0.00035149197
0.23003635	0.029541582	0.00035183486
0.23016680	0.029675261	0.00035199765
0.23029724	0.029769681	0.00035268438
0.23042768	0.029554385	0.00034798658
0.23055813	0.029355681	0.00035005747
0.23068857	0.029464105	0.00035438511
0.23081901	0.029266563	0.00035769667
0.23094946	0.029503631	0.00036188502
0.23107990	0.029186637	0.00035923121
0.23121034	0.029438098	0.00036427744
0.23134079	0.029484000	0.00036701861
0.23147123	0.029694808	0.00036852867
0.23160167	0.029214429	0.00036727323
0.23173212	0.029628528	0.00037138258
0.23186256	0.029564382	0.00037150805
0.23199300	0.029579155	0.00037391773
0.23212344	0.030308750	0.00037678784
0.23225389	0.029578495	0.00037713598
0.23238433	0.028249130	0.00036838644
0.23251477	0.029317365	0.00037368315
0.23264522	0.029696949	0.00037888834
0.23277566	0.028997739	0.00037539122
0.23290610	0.029898695	0.00038095694
0.23303655	0.030107488	0.00038604534
0.23316699	0.029747950	0.00038028963
0.23329743	0.030309769	0.00038637648
0.23342788	0.029714286	0.00038212059
0.23355832	0.029549227	0.00038161361
0.23368876	0.029608291	0.00038085286
0.23381921	0.029064082	0.00037810879
0.23394965	0.029395093	0.00037796957
0.23408009	0.029674732	0.00038359040
0.23421054	0.029219750	0.00037706865
0.23434098	0.029841623	0.00038462583
0.23447142	0.029424342	0.00037936358
0.23460187	0.030292158	0.00038753614
0.23473231	0.029864018	0.00038394796
0.23486275	0.029419343	0.00038019197
0.23499320	0.030080457	0.00038662675
0.23512364	0.029549285	0.00038319118
0.23525408	0.029560014	0.00038370478
0.23538453	0.029308733	0.00038109399
0.23551497	0.029445882	0.00038131660
0.23564541	0.029430982	0.00038380281
0.23577586	0.029931019	0.00038755157
0.23590630	0.029530364	0.00038249781
0.23603674	0.029779914	0.00038679529
0.23616719	0.029231421	0.00038049464
0.23629763	0.029908142	0.00038688844
0.23642807	0.029478566	0.00038617714
0.23655851	0.029400706	0.00038521107
0.23668896	0.029275889	0.00038402306
0.23681940	0.029181108	0.00038399748
0.23694984	0.029856128	0.00038532948
0.23708029	0.029175663	0.00038509061
0.23721073	0.028952690	0.00038171366
0.23734117	0.028796456	0.00038437592
0.23747162	0.029672808	0.00038725478
0.23760206	0.028574287	0.00038059295
0.23773250	0.029729658	0.00038872084
0.23786295	0.029651998	0.00038936784
0.23799339	0.029504004	0.00038617273
0.23812383	0.029714218	0.00038970481
0.23825428	0.030088013	0.00038933667
0.23838472	0.029809205	0.00038903717
0.23851516	0.029167551	0.00038750426
0.23864561	0.030152915	0.00039116546
0.23877605	0.030180782	0.00039429598
0.23890649	0.029471660	0.00038706407
0.23903694	0.029489926	0.00038998866
0.23916738	0.029625756	0.00038946060
0.23929782	0.029864567	0.00039130705
0.23942827	0.029905534	0.00039221886
0.23955871	0.029728051	0.00039345492
0.23968915	0.029187718	0.00038506091
0.23981960	0.029209327	0.00039030531
0.23995004	0.029933036	0.00039250094
0.24008048	0.029828064	0.00039307706
0.24021093	0.029616038	0.00039230328
0.24034137	0.029102400	0.00038647706
0.24047181	0.028606331	0.00038456627
0.24060226	0.030009073	0.00039528282
0.24073270	0.029305466	0.00038929434
0.24086314	0.029844233	0.00039532143
0.24099358	0.028989561	0.00038662351
0.24112403	0.029644850	0.00039177961
0.24125447	0.028736621	0.00038766467
0.24138491	0.029899854	0.00039311343
0.24151536	0.029529852	0.00039239687
0.24164580	0.029827032	0.00039359525
0.24177624	0.029102288	0.00038896633
0.24190669	0.029596349	0.00039352457
0.24203713	0.029239123	0.00039047483
0.24216757	0.029417541	0.00039214476
0.24229802	0.029579294	0.00039463461
0.24242846	0.029513265	0.00039098295
0.24255890	0.029074087	0.00039071818
0.24268935	0.029660338	0.00039334238
0.24281979	0.029690507	0.00039365503
0.24295023	0.029661938	0.00039682788
0.24308068	0.029425483	0.00039196494
0.24321112	0.030079374	0.00039627028
0.24334156	0.029764200	0.00039705684
0.24347201	0.029189875	0.00038990483
0.24360245	0.029684526	0.00039794605
0.24373289	0.029019945	0.00039091072
0.24386334	0.029618386	0.00039627388
0.24399378	0.029121868	0.00039216904
0.24412422	0.029363042	0.00039304816
0.24425467	0.029168002	0.00039235779
0.24438511	0.029172033	0.00039411425
0.24451555	0.028924505	0.00039136471
0.24464600	0.029010746	0.00039101027
0.24477644	0.029194313	0.00039192835
0.24490688	0.029858528	0.00039755719
0.24503733	0.029078352	0.00039434795
0.24516777	0.029102836	0.00039093885
0.24529821	0.030159050	0.00040154224
0.24542865	0.029035716	0.00039264378
0.24555910	0.029462873	0.00039654869
0.24568954	0.029624810	0.00039732405
0.24581998	0.029645124	0.00039544421
0.24595043	0.029592076	0.00039722731
0.24608087	0.029282849	0.00039638486
0.24621131	0.029616280	0.00039418968
0.24634176	0.029147558	0.00039557631
0.24647220	0.028979910	0.00039246369
0.24660264	0.028921154	0.00039601949
0.24673309	0.029641028	0.00039644859
0.24686353	0.029408755	0.00039590558
0.24699397	0.029182836	0.00039437102
0.24712442	0.029833460	0.00040086447
0.24725486	0.029064573	0.00039155071
0.24738530	0.029703783	0.00040025725
0.24751575	0.029030599	0.00039394721
0.24764619	0.029227255	0.00039638863
0.24777663	0.029068038	0.00039515591
0.24790708	0.029409272	0.00039554591
0.24803752	0.029106458	0.00039629308
0.24816796	0.029219615	0.00039526781
0.24829841	0.030304218	0.00040074223
0.24842885	0.029247820	0.00039923023
0.24855929	0.029194268	0.00039530807
0.24868974	0.029679249	0.00040164448
0.24882018	0.029296934	0.00039899104
0.24895062	0.029624013	0.00039551955
0.24908107	0.029391141	0.00039853554
0.24921151	0.029340868	0.00039695682
0.24934195	0.029967937	0.00040205816
0.24947240	0.029119306	0.00039804638
0.24960284	0.029346464	0.00039823000
0.24973328	0.029438766	0.00039775707
0.24986372	0.029564497	0.00040117315
0.24999417	0.029447455	0.00039841964
0.25012461	0.029220312	0.00039934909
0.25025505	0.028914102	0.00039447517
0.25038550	0.029301679	0.00039714274
0.25051594	0.028776414	0.00039649782
0.25064638	0.028633554	0.00039448830
0.25077683	0.028780088	0.00039664439
0.25090727	0.029061688	0.00040021902
0.25103771	0.028848931	0.00039555558
0.25116816	0.028667224	0.00039554781
0.25129860	0.028548603	0.00039331055
0.25142904	0.028890690	0.00039694248
0.25155949	0.029703732	0.00040323158
0.25168993	0.029003805	0.00039755159
0.25182037	0.028989870	0.00039656744
0.25195082	0.029209668	0.00039825891
0.25208126	0.029114715	0.00039864503
0.25221170	0.029492133	0.00040102638
0.25234215	0.029068081	0.00039661767
0.25247259	0.028962761	0.00039769390
0.25260303	0.029194196	0.00040223691
0.25273348	0.029930627	0.00040107036
0.25286392	0.029157138	0.00040076235
0.25299436	0.028812878	0.00039627610
0.25312481	0.028889829	0.00039887611
0.25325525	0.029367589	0.00039940186
0.25338569	0.028971907	0.00039680767
0.25351614	0.028781179	0.00039802383
0.25364658	0.028687128	0.00039753199
0.25377702	0.029112746	0.00039883800
0.25390747	0.029650784	0.00040365146
0.25403791	0.029076436	0.00039827966
0.25416835	0.029165721	0.00040190839
0.25429879	0.029382415	0.00040195958
0.25442924	0.029062314	0.00039904668
0.25455968	0.028830542	0.00039870020
0.25469012	0.029263815	0.00040124161
0.25482057	0.030177553	0.00040652566
0.25495101	0.028695485	0.00039727322
0.25508145	0.029197547	0.00039971284
0.25521190	0.029063834	0.00040199070
0.25534234	0.029392906	0.00040050172
0.25547278	0.029429642	0.00039927106
0.25560323	0.029527529	0.00040212124
0.25573367	0.029480985	0.00040497926
0.25586411	0.029137189	0.00041014678
0.25599456	0.029332039	0.00041670667
0.25612500	0.029485337	0.00041786316
0.25625544	0.027835456	0.00041263156
0.25638589	0.029182207	0.00042528325
0.25651633	0.029378165	0.00042693805
0.25664677	0.029171947	0.00042888302
0.25677722	0.028377637	0.00042428562
0.25690766	0.029077086	0.00043172655
0.25703810	0.029087496	0.00043529918
0.25716855	0.029262865	0.00043734711
0.25729899	0.029448590	0.00044075571
0.25742943	0.028813662	0.00044078204
0.25755988	0.029439409	0.00044219711
0.25769032	0.028867025	0.00044474008
0.25782076	0.028806283	0.00044250593
0.25795121	0.029152776	0.00044819835
0.25808165	0.029542174	0.00045543473
0.25821209	0.029160878	0.00044893826
0.25834253	0.029528850	0.00045611032
0.25847298	0.029765991	0.00045944492
0.25860342	0.029596802	0.00046333734
0.25873386	0.029530284	0.00046198128
0.25886431	0.028873345	0.00046055646
0.25899475	0.029229443	0.00046069228
0.25912519	0.029832939	0.00047019691
0.25925564	0.028732307	0.00046386784
0.25938608	0.029121927	0.00046768982
0.25951652	0.028800576	0.00046675047
0.25964697	0.029362403	0.00047327929
0.25977741	0.028961721	0.00047063358
0.25990785	0.028925142	0.00047350146
0.26003830	0.028527239	0.00046992617
0.26016874	0.029319299	0.00048084404
0.26029918	0.029759448	0.00047798979
0.26042963	0.029092307	0.00047779652
0.26056007	0.029130610	0.00047759501
0.26069051	0.029500892	0.00048285188
0.26082096	0.029663959	0.00048273754
0.26095140	0.029281905	0.00048388872
0.26108184	0.028484261	0.00047687870
0.26121229	0.029301583	0.00048305586
0.26134273	0.029374677	0.00048585565
0.26147317	0.029091221	0.00048534503
0.26160362	0.028236656	0.00048033534
0.26173406	0.029455708	0.00048961198
0.26186450	0.029239866	0.00048789215
0.26199495	0.029289181	0.00048973226
0.26212539	0.030165011	0.00049568655
0.26225583	0.028912978	0.00048956571
0.26238628	0.029515024	0.00049322854
0.26251672	0.029368642	0.00049095445
0.26264716	0.027702246	0.00048075147
0.26277760	0.028873411	0.00048975529
0.26290805	0.029161236	0.00049452141
0.26303849	0.029462705	0.00049664975
0.26316893	0.029454659	0.00050004577
0.26329938	0.028220089	0.00048636881
0.26342982	0.028799879	0.00049408134
0.26356026	0.028264110	0.00049045207
0.26369071	0.029436715	0.00050223096
0.26382115	0.029103309	0.00049781055
0.26395159	0.028761416	0.00049658315
0.26408204	0.027882957	0.00048912983
0.26421248	0.028244264	0.00049768950
0.26434292	0.029097023	0.00050085057
0.26447337	0.029545206	0.00050674568
0.26460381	0.028343609	0.00049597228
0.26473425	0.028782063	0.00049985054
0.26486470	0.028799690	0.00050450766
0.26499514	0.028985533	0.00050291847
0.26512558	0.029029747	0.00050830474
0.26525603	0.029408790	0.00051314826
[truncated: 573 more rows]
