# Supplementary material for: Rationally seeded computational protein design of ɑ-helical barrels
Source: Nat Chem Biol. 2024 Jun 20;20(8):991–9. doi: 10.1038/s41589-024-01642-0 (PMC11288890; doi:10.1038/s41589-024-01642-0)
Supplement: Supplementary file 3 — PDB and .mtz files used for making figure panels b–d and j–m. [file 41589_2024_1642_MOESM3_ESM.zip › KIA_RP_RSPD_NatChemBiol_data_Figure2/scapCC6_LLIA_panels_e-h/SAXS_panel_i/SAXS_raw_SEC_scapCC6_LLIA/b21-443535_00092.dat]

0.0045000000	0.55558568	0.0073966403
0.0046304432	0.45189672	0.0067810790
0.0047608865	0.46210622	0.0064650794
0.0048913297	0.43661888	0.0061710219
0.0050217729	0.37582659	0.0055497124
0.0051522162	0.35673205	0.0054068933
0.0052826594	0.33494258	0.0049786671
0.0054131026	0.30206537	0.0047424027
0.0055435459	0.29641244	0.0046006591
0.0056739891	0.27040856	0.0042949055
0.0058044323	0.24515288	0.0040555777
0.0059348756	0.25054270	0.0040021571
0.0060653188	0.22506924	0.0037162205
0.0061957621	0.20708319	0.0035918182
0.0063262053	0.19728269	0.0034880433
0.0064566485	0.19324733	0.0033763041
0.0065870918	0.19739641	0.0033798575
0.0067175350	0.19458678	0.0033014021
0.0068479782	0.17015448	0.0031086547
0.0069784215	0.16863947	0.0030456021
0.0071088647	0.16320891	0.0029827577
0.0072393079	0.16679280	0.0029439117
0.0073697512	0.15729634	0.0028467885
0.0075001944	0.15465191	0.0027934445
0.0076306376	0.14928069	0.0027332352
0.0077610809	0.13499867	0.0025631631
0.0078915241	0.13746875	0.0026016345
0.0080219673	0.13684397	0.0025302459
0.0081524106	0.12833294	0.0024887368
0.0082828538	0.13374250	0.0024324860
0.0084132970	0.11668521	0.0023454611
0.0085437403	0.11756137	0.0022889023
0.0086741835	0.11514819	0.0022448983
0.0088046267	0.11141719	0.0022007862
0.0089350700	0.11461215	0.0021967801
0.0090655132	0.11034106	0.0021122017
0.0091959565	0.10925589	0.0021597809
0.0093263997	0.10249112	0.0020100156
0.0094568429	0.10169042	0.0019985452
0.0095872862	0.099077732	0.0019851311
0.0097177294	0.097000928	0.0019212812
0.0098481726	0.095618633	0.0019131381
0.0099786159	0.091580304	0.0018520924
0.010109059	0.089448857	0.0017979895
0.010239502	0.082863639	0.0017457554
0.010369946	0.084268101	0.0017309655
0.010500389	0.081276456	0.0016863206
0.010630832	0.082691921	0.0016968018
0.010761275	0.078646416	0.0016265098
0.010891719	0.076291460	0.0016123087
0.011022162	0.077130488	0.0015763912
0.011152605	0.071685611	0.0015207561
0.011283048	0.070277282	0.0015188211
0.011413491	0.071285874	0.0014851218
0.011543935	0.067769502	0.0014383276
0.011674378	0.067039260	0.0014167790
0.011804821	0.063936706	0.0013449182
0.011935264	0.065813258	0.0013672531
0.012065708	0.063534366	0.0013236325
0.012196151	0.064227351	0.0013154256
0.012326594	0.060131056	0.0012782262
0.012457037	0.062748850	0.0012897528
0.012587481	0.060010658	0.0012358235
0.012717924	0.060310618	0.0012239612
0.012848367	0.059115460	0.0011972479
0.012978810	0.058060386	0.0011749163
0.013109253	0.058300063	0.0011482244
0.013239697	0.058798352	0.0011582636
0.013370140	0.054533837	0.0011074069
0.013500583	0.053647192	0.0010943773
0.013631026	0.052913219	0.0010753829
0.013761470	0.053197706	0.0010807216
0.013891913	0.052560201	0.0010463964
0.014022356	0.053646871	0.0010669749
0.014152799	0.053537854	0.0010515778
0.014283243	0.053812494	0.0010459358
0.014413686	0.052346603	0.0010423550
0.014544129	0.051369377	0.0010164634
0.014674572	0.054084615	0.0010326585
0.014805016	0.052639321	0.0010171867
0.014935459	0.052148494	0.0010082736
0.015065902	0.052533318	0.0010091316
0.015196345	0.051518331	0.00099404443
0.015326788	0.050452224	0.00097932346
0.015457232	0.050884431	0.00097728020
0.015587675	0.051831588	0.00097741893
0.015718118	0.049064752	0.00095401026
0.015848561	0.050333513	0.00095307608
0.015979005	0.049423689	0.00094956363
0.016109448	0.049943327	0.00095184693
0.016239891	0.049479263	0.00093740495
0.016370334	0.047936022	0.00091593288
0.016500778	0.049581033	0.00093482108
0.016631221	0.049256464	0.00092281319
0.016761664	0.047708043	0.00090809552
0.016892107	0.047371755	0.00089827209
0.017022551	0.047903853	0.00089857265
0.017152994	0.045546576	0.00087702440
0.017283437	0.048498036	0.00089518690
0.017413880	0.047962816	0.00088756692
0.017544323	0.045921073	0.00086919822
0.017674767	0.048190454	0.00087850097
0.017805210	0.046345896	0.00086949678
0.017935653	0.046161239	0.00085570579
0.018066096	0.046309187	0.00085874349
0.018196540	0.045046047	0.00084584254
0.018326983	0.046523936	0.00084742155
0.018457426	0.045832555	0.00083943149
0.018587869	0.046136559	0.00084387734
0.018718313	0.045065148	0.00082677345
0.018848756	0.044589361	0.00082912446
0.018979199	0.045407126	0.00082109835
0.019109642	0.044817401	0.00081808118
0.019240086	0.044655026	0.00081471693
0.019370529	0.045904461	0.00082326476
0.019500972	0.044773021	0.00080386798
0.019631415	0.043422677	0.00079382766
0.019761858	0.043419433	0.00078901509
0.019892302	0.043885327	0.00079201319
0.020022745	0.043435072	0.00078530169
0.020153188	0.042484116	0.00077730741
0.020283631	0.042842354	0.00077509801
0.020414075	0.042663065	0.00076560129
0.020544518	0.043003990	0.00076912955
0.020674961	0.043294224	0.00076929630
0.020805404	0.044090168	0.00077890321
0.020935848	0.042906626	0.00076409388
0.021066291	0.041666031	0.00074937742
0.021196734	0.042638977	0.00075395640
0.021327177	0.041171817	0.00074255805
0.021457621	0.042952568	0.00074985343
0.021588064	0.042928597	0.00075518487
0.021718507	0.041787432	0.00073286763
0.021848950	0.041891856	0.00074282372
0.021979393	0.042500991	0.00074116781
0.022109837	0.041726789	0.00072999076
0.022240280	0.041309914	0.00072245404
0.022370723	0.041443350	0.00072916974
0.022501166	0.039629618	0.00070448892
0.022631610	0.040785574	0.00071440605
0.022762053	0.040986722	0.00070927819
0.022892496	0.040571645	0.00071000567
0.023022939	0.041128208	0.00071002963
0.023153383	0.040593936	0.00070563265
0.023283826	0.041862508	0.00070960276
0.023414269	0.041648724	0.00070935346
0.023544712	0.039845458	0.00069096824
0.023675156	0.039951005	0.00069415874
0.023805599	0.040177804	0.00068568899
0.023936042	0.041262382	0.00070420079
0.024066485	0.038588327	0.00067404547
0.024196928	0.038969524	0.00067252965
0.024327372	0.041090687	0.00068844136
0.024457815	0.040024664	0.00068227064
0.024588258	0.039705322	0.00067505739
0.024718701	0.041033192	0.00068262711
0.024849145	0.040005520	0.00067147967
0.024979588	0.040209150	0.00067384477
0.025110031	0.039646592	0.00066726381
0.025240474	0.040007009	0.00066701494
0.025370918	0.039349978	0.00065900188
0.025501361	0.040829978	0.00066966966
0.025631804	0.039298817	0.00066009763
0.025762247	0.039283674	0.00065053833
0.025892691	0.039971932	0.00066076730
0.026023134	0.037939627	0.00064241359
0.026153577	0.039012585	0.00065233312
0.026284020	0.039368362	0.00064428402
0.026414463	0.038508234	0.00064069255
0.026544907	0.039812921	0.00064683230
0.026675350	0.038546464	0.00064247692
0.026805793	0.038857772	0.00063765865
0.026936236	0.038456819	0.00063404783
0.027066680	0.038586666	0.00063122830
0.027197123	0.037624674	0.00062890567
0.027327566	0.040000075	0.00064015267
0.027458009	0.041319368	0.00064923862
0.027588453	0.039181500	0.00063084610
0.027718896	0.037858104	0.00062374817
0.027849339	0.037808982	0.00061241143
0.027979782	0.037788336	0.00061832428
0.028110226	0.038718986	0.00062153514
0.028240669	0.038986563	0.00062281554
0.028371112	0.036467856	0.00060017382
0.028501555	0.037217735	0.00060696014
0.028631998	0.037709048	0.00060663719
0.028762442	0.036652504	0.00060161010
0.028892885	0.038234641	0.00061290640
0.029023328	0.038804741	0.00061175249
0.029153771	0.038010807	0.00060320761
0.029284215	0.038382903	0.00060653006
0.029414658	0.037843854	0.00060069610
0.029545101	0.036933203	0.00059345569
0.029675544	0.038183999	0.00060092398
0.029805988	0.038546012	0.00060237174
0.029936431	0.036909591	0.00058700151
0.030066874	0.038071860	0.00059223506
0.030197317	0.037429507	0.00059103465
0.030327760	0.037970718	0.00059214373
0.030458204	0.037254675	0.00058823606
0.030588647	0.036777354	0.00057963772
0.030719090	0.036956408	0.00057973608
0.030849533	0.036481770	0.00057501585
0.030979977	0.038106476	0.00059110932
0.031110420	0.037079630	0.00057406909
0.031240863	0.037246434	0.00057958179
0.031371306	0.037815789	0.00058019627
0.031501750	0.037159953	0.00057531867
0.031632193	0.037624743	0.00057665474
0.031762636	0.037370131	0.00057731005
0.031893079	0.037431320	0.00057179580
0.032023523	0.037630457	0.00057830838
0.032153966	0.036931950	0.00056667530
0.032284409	0.037345039	0.00057107293
0.032414852	0.035850980	0.00055774494
0.032545295	0.037171290	0.00056784307
0.032675739	0.036036640	0.00055517753
0.032806182	0.037664202	0.00056601213
0.032936625	0.037107164	0.00056058802
0.033067068	0.036851716	0.00056029906
0.033197512	0.037722627	0.00055979551
0.033327955	0.037150874	0.00056140042
0.033458398	0.037134657	0.00055709222
0.033588841	0.036904397	0.00055441148
0.033719285	0.036690514	0.00055058732
0.033849728	0.036257447	0.00054987371
0.033980171	0.036439224	0.00054692808
0.034110614	0.037533473	0.00055534682
0.034241058	0.036649676	0.00054963510
0.034371501	0.037490393	0.00055968981
0.034501944	0.035668792	0.00054742254
0.034632387	0.035900478	0.00056034169
0.034762830	0.036598689	0.00056947170
0.034893274	0.036476514	0.00056875592
0.035023717	0.036024732	0.00056736056
0.035154160	0.035290575	0.00056487847
0.035284603	0.035817078	0.00057183348
0.035415047	0.035651574	0.00057376295
0.035545490	0.036008982	0.00057763028
0.035675933	0.036216262	0.00057735191
0.035806376	0.036807780	0.00058485913
0.035936820	0.036470065	0.00057949492
0.036067263	0.036171074	0.00058310118
0.036197706	0.036413444	0.00058313799
0.036328149	0.036988403	0.00059118485
0.036458593	0.035809698	0.00058111530
0.036589036	0.035623856	0.00058256411
0.036719479	0.035435204	0.00058508193
0.036849922	0.036146769	0.00059309773
0.036980365	0.034968534	0.00057786750
0.037110809	0.034523367	0.00057992922
0.037241252	0.036311880	0.00059244347
0.037371695	0.035147152	0.00058828857
0.037502138	0.035869338	0.00059324890
0.037632582	0.036069867	0.00059719208
0.037763025	0.036452231	0.00059532940
0.037893468	0.034377892	0.00058636561
0.038023911	0.035281286	0.00058827921
0.038154355	0.035905662	0.00059990898
0.038284798	0.034900548	0.00059023812
0.038415241	0.035932380	0.00059990054
0.038545684	0.035463848	0.00059643568
0.038676128	0.036169893	0.00060265873
0.038806571	0.035149795	0.00059786519
0.038937014	0.035399820	0.00059886848
0.039067457	0.035077752	0.00059610869
0.039197900	0.034537943	0.00059594158
0.039328344	0.035807896	0.00060175642
0.039458787	0.035602138	0.00060338192
0.039589230	0.036388350	0.00060199981
0.039719673	0.035610776	0.00058838565
0.039850117	0.034921932	0.00057992621
0.039980560	0.035051040	0.00058052519
0.040111003	0.035809293	0.00058300757
0.040241446	0.035601679	0.00058088014
0.040371890	0.035578614	0.00057868250
0.040502333	0.036159106	0.00057865655
0.040632776	0.034967197	0.00057304391
0.040763219	0.035611176	0.00057222219
0.040893663	0.035014394	0.00056920207
0.041024106	0.034787149	0.00056427334
0.041154549	0.035318620	0.00057062062
0.041284992	0.034976673	0.00056393093
0.041415435	0.035239571	0.00056714870
0.041545879	0.035209488	0.00056369190
0.041676322	0.034956675	0.00056710658
0.041806765	0.035409513	0.00056435543
0.041937208	0.034990006	0.00056328673
0.042067652	0.035473291	0.00056155914
0.042198095	0.035077949	0.00056217320
0.042328538	0.035380655	0.00056186235
0.042458981	0.035694223	0.00056728312
0.042589425	0.035655284	0.00055805512
0.042719868	0.034893514	0.00055581755
0.042850311	0.035425234	0.00055768004
0.042980754	0.035874324	0.00056167801
0.043111198	0.034466806	0.00054681026
0.043241641	0.035389850	0.00055827607
0.043372084	0.034861574	0.00055378013
0.043502527	0.034711159	0.00054912444
0.043632970	0.035026033	0.00055083635
0.043763414	0.034329854	0.00054676216
0.043893857	0.035114300	0.00054970383
0.044024300	0.035526604	0.00055599851
0.044154743	0.035261690	0.00054986722
0.044285187	0.035255184	0.00054923883
0.044415630	0.034616170	0.00054689062
0.044546073	0.034167252	0.00053804342
0.044676516	0.034454458	0.00054285448
0.044806960	0.035479472	0.00055030866
0.044937403	0.034831586	0.00054351032
0.045067846	0.035402557	0.00054762451
0.045198289	0.034914729	0.00054172652
0.045328733	0.035812151	0.00055065858
0.045459176	0.034384212	0.00053847000
0.045589619	0.034823033	0.00054015026
0.045720062	0.035663605	0.00054627065
0.045850505	0.034725296	0.00053672745
0.045980949	0.034606220	0.00053882310
0.046111392	0.034711248	0.00053820136
0.046241835	0.035179739	0.00054150584
0.046372278	0.034585648	0.00054014947
0.046502722	0.034478219	0.00054505128
0.046633165	0.034667573	0.00054852200
0.046763608	0.033723526	0.00054407749
0.046894051	0.035368482	0.00055905522
0.047024495	0.034583349	0.00055704254
0.047154938	0.035266230	0.00056227425
0.047285381	0.035229833	0.00056337118
0.047415824	0.036012832	0.00056711173
0.047546267	0.034041201	0.00055972593
0.047676711	0.035063747	0.00056421579
0.047807154	0.034932785	0.00056606584
0.047937597	0.034890345	0.00056313432
0.048068040	0.035448140	0.00057143991
0.048198484	0.035277040	0.00057058587
0.048328927	0.034912407	0.00056695708
0.048459370	0.034517140	0.00056774395
0.048589813	0.033491169	0.00055766422
0.048720257	0.034988959	0.00057226885
0.048850700	0.034695743	0.00056845944
0.048981143	0.035256697	0.00057404918
0.049111586	0.035244154	0.00057749617
0.049242030	0.033057490	0.00056002240
0.049372473	0.034491001	0.00057236722
0.049502916	0.034653779	0.00057304252
0.049633359	0.035171530	0.00057818331
0.049763802	0.034374702	0.00057320539
0.049894246	0.034765009	0.00057594581
0.050024689	0.033589220	0.00056737331
0.050155132	0.034587438	0.00057361457
0.050285575	0.034407974	0.00057535875
0.050416019	0.035204544	0.00057897498
0.050546462	0.035444256	0.00058509629
0.050676905	0.033935070	0.00057149942
0.050807348	0.035751409	0.00058866779
0.050937792	0.033697635	0.00056914378
0.051068235	0.034552404	0.00057890457
0.051198678	0.033463996	0.00056909196
0.051329121	0.035659107	0.00059018855
0.051459565	0.034828262	0.00058178880
0.051590008	0.035197509	0.00058635570
0.051720451	0.035988099	0.00058989455
0.051850894	0.035515617	0.00058785716
0.051981337	0.035177953	0.00058603588
0.052111781	0.034015117	0.00057932645
0.052242224	0.035134028	0.00058591676
0.052372667	0.032924272	0.00057269318
0.052503110	0.035047610	0.00058717152
0.052633554	0.034428264	0.00058198529
0.052763997	0.035216387	0.00058784094
0.052894440	0.034315432	0.00058268279
0.053024883	0.035004041	0.00058736571
0.053155327	0.035227955	0.00058887670
0.053285770	0.034181621	0.00058019222
0.053416213	0.034099920	0.00058144552
0.053546656	0.034629618	0.00058727159
0.053677100	0.033817467	0.00057871104
0.053807543	0.034393205	0.00058357351
0.053937986	0.034154015	0.00058573836
0.054068429	0.034298440	0.00058340715
0.054198872	0.034709004	0.00058698914
0.054329316	0.034444053	0.00058878292
0.054459759	0.034240435	0.00058612813
0.054590202	0.035177721	0.00059117388
0.054720645	0.033216396	0.00057739482
0.054851089	0.036360440	0.00060163091
0.054981532	0.034471504	0.00058774565
0.055111975	0.035379983	0.00059739793
0.055242418	0.034538407	0.00058805461
0.055372862	0.034538124	0.00058975024
0.055503305	0.034894086	0.00059230754
0.055633748	0.034961637	0.00059262187
0.055764191	0.034777533	0.00059003160
0.055894635	0.034515967	0.00059099270
0.056025078	0.034275779	0.00058562289
0.056155521	0.034063938	0.00058892851
0.056285964	0.034662790	0.00058949300
0.056416407	0.034661810	0.00059323545
0.056546851	0.034640560	0.00059395296
0.056677294	0.034001459	0.00058644827
0.056807737	0.034404790	0.00059197984
0.056938180	0.033545895	0.00058233632
0.057068624	0.035019032	0.00059447985
0.057199067	0.033205845	0.00058456734
0.057329510	0.033853859	0.00058608858
0.057459953	0.034255464	0.00058929357
0.057590397	0.033550669	0.00058573915
0.057720840	0.034683029	0.00059688471
0.057851283	0.034910120	0.00059496069
0.057981726	0.033955492	0.00058796545
0.058112170	0.033865236	0.00058472145
0.058242613	0.034003802	0.00058580945
0.058373056	0.034607465	0.00059008592
0.058503499	0.033475604	0.00057791449
0.058633942	0.034430228	0.00058736817
0.058764386	0.034069428	0.00058175786
0.058894829	0.034115429	0.00058500987
0.059025272	0.034128064	0.00058114876
0.059155715	0.033753213	0.00057831363
0.059286159	0.034717331	0.00058547410
0.059416602	0.034840781	0.00058666564
0.059547045	0.034770272	0.00058520343
0.059677488	0.034325509	0.00058224067
0.059807932	0.033904666	0.00057450676
0.059938375	0.033177822	0.00057410891
0.060068818	0.034483075	0.00057636684
0.060199261	0.035431556	0.00058850433
0.060329705	0.034563305	0.00057716463
0.060460148	0.034080074	0.00057432224
0.060590591	0.033430757	0.00056579445
0.060721034	0.032728691	0.00056065726
0.060851477	0.033807532	0.00057097953
0.060981921	0.033835232	0.00057261837
0.061112364	0.033606834	0.00056486885
0.061242807	0.033368218	0.00056463709
0.061373250	0.033967610	0.00057012507
0.061503694	0.034222233	0.00057132964
0.061634137	0.034373822	0.00057346113
0.061764580	0.033668237	0.00056917337
0.061895023	0.033886933	0.00056667632
0.062025467	0.033428964	0.00056581734
0.062155910	0.034082917	0.00056748953
0.062286353	0.034700742	0.00057371672
0.062416796	0.033744717	0.00056794986
0.062547240	0.034146088	0.00056853041
0.062677683	0.033066430	0.00056097096
0.062808126	0.033745991	0.00056650258
0.062938569	0.033699681	0.00056544103
0.063069012	0.033656070	0.00056685542
0.063199456	0.033567767	0.00056313368
0.063329899	0.033945676	0.00056569268
0.063460342	0.033956935	0.00056451560
0.063590785	0.033124151	0.00055785966
0.063721229	0.034405690	0.00057052524
0.063851672	0.033468518	0.00056183698
0.063982115	0.034071863	0.00056579623
0.064112558	0.033180790	0.00055988316
0.064243002	0.034187355	0.00056533987
0.064373445	0.034334829	0.00056486880
0.064503888	0.034038019	0.00056577065
0.064634331	0.034108607	0.00056438679
0.064764774	0.033685282	0.00056299308
0.064895218	0.034105517	0.00056286533
0.065025661	0.033742677	0.00056391938
0.065156104	0.034114961	0.00056289966
0.065286547	0.033730023	0.00055988457
0.065416991	0.033527219	0.00056022879
0.065547434	0.032854495	0.00055305587
0.065677877	0.033274656	0.00055664963
0.065808320	0.033342405	0.00055930952
0.065938764	0.033557282	0.00055605835
0.066069207	0.033422187	0.00055816116
0.066199650	0.034126818	0.00055874122
0.066330093	0.033985730	0.00056001274
0.066460537	0.033473644	0.00055672498
0.066590980	0.034424461	0.00056345445
0.066721423	0.031953668	0.00054524222
0.066851866	0.033934651	0.00055797713
0.066982309	0.034025094	0.00055722796
0.067112753	0.033471400	0.00055537359
0.067243196	0.033923737	0.00055629324
0.067373639	0.033038833	0.00055417414
0.067504082	0.033845722	0.00055810077
0.067634526	0.034072260	0.00055721709
0.067764969	0.033469834	0.00055550742
0.067895412	0.033564380	0.00055527227
0.068025855	0.034360693	0.00055917233
0.068156299	0.033607057	0.00055564385
0.068286742	0.033717792	0.00055256290
0.068417185	0.033254790	0.00054929464
0.068547628	0.033229474	0.00055247162
0.068678072	0.033487936	0.00054940956
0.068808515	0.034489050	0.00056293515
0.068938958	0.033187676	0.00054716924
0.069069401	0.033534227	0.00054992953
0.069199844	0.033135810	0.00055173394
0.069330288	0.033457059	0.00054928604
0.069460731	0.034612841	0.00055688330
0.069591174	0.034007749	0.00055370634
0.069721617	0.033710179	0.00055084420
0.069852061	0.033793180	0.00055347060
0.069982504	0.032753435	0.00054130519
0.070112947	0.034096754	0.00055375004
0.070243390	0.033305797	0.00054941214
0.070373834	0.032228266	0.00053888042
0.070504277	0.032070407	0.00053566180
0.070634720	0.032835555	0.00054607565
0.070765163	0.033828614	0.00054883569
0.070895607	0.033240467	0.00054696348
0.071026050	0.033814628	0.00054704974
0.071156493	0.033016472	0.00054381017
0.071286936	0.032480049	0.00054014385
0.071417379	0.033099425	0.00054216789
0.071547823	0.034213145	0.00055121803
0.071678266	0.033026290	0.00054427706
0.071808709	0.033036771	0.00054055880
0.071939152	0.032878647	0.00054134554
0.072069596	0.033283397	0.00054144717
0.072200039	0.034088755	0.00054794030
0.072330482	0.033247518	0.00054501867
0.072460925	0.033669484	0.00054580338
0.072591369	0.033822874	0.00054639456
0.072721812	0.033248514	0.00054035533
0.072852255	0.032263206	0.00053650151
0.072982698	0.033939040	0.00054650935
0.073113142	0.033553120	0.00054462574
0.073243585	0.032590689	0.00053572483
0.073374028	0.033447485	0.00054323378
0.073504471	0.033910589	0.00054259967
0.073634914	0.033598448	0.00054342467
0.073765358	0.033585550	0.00053987349
0.073895801	0.034046883	0.00054591886
0.074026244	0.034392475	0.00054880952
0.074156687	0.033683015	0.00053998991
0.074287131	0.033895634	0.00054242399
0.074417574	0.032150745	0.00053352317
0.074548017	0.033769258	0.00053964531
0.074678460	0.033853534	0.00054475045
0.074808904	0.034032183	0.00054233197
0.074939347	0.032706431	0.00053273581
0.075069790	0.033342366	0.00053927430
0.075200233	0.033478626	0.00053662934
0.075330677	0.033309023	0.00053824264
0.075461120	0.032559516	0.00053605342
0.075591563	0.032744016	0.00053050882
0.075722006	0.033338323	0.00053762510
0.075852449	0.032785944	0.00053011260
0.075982893	0.032158265	0.00052768714
0.076113336	0.033410088	0.00053810546
0.076243779	0.032133529	0.00052577895
0.076374222	0.033128321	0.00053251442
0.076504666	0.031975805	0.00052713205
0.076635109	0.033033546	0.00052912440
0.076765552	0.033367975	0.00053519941
0.076895995	0.033311567	0.00053483245
0.077026439	0.033919804	0.00053832101
0.077156882	0.033428533	0.00053591017
0.077287325	0.032866885	0.00052895911
0.077417768	0.033673896	0.00053678826
0.077548212	0.032788875	0.00052995233
0.077678655	0.033240064	0.00053084136
0.077809098	0.033019897	0.00053153331
0.077939541	0.033489377	0.00053144098
0.078069984	0.033129866	0.00053145765
0.078200428	0.033135696	0.00053437321
0.078330871	0.032689038	0.00052411061
0.078461314	0.033336570	0.00052972087
0.078591757	0.032681784	0.00052629508
0.078722201	0.032679121	0.00052769434
0.078852644	0.033393294	0.00052959163
0.078983087	0.032458957	0.00052336326
0.079113530	0.034101873	0.00053475222
0.079243974	0.033149136	0.00053071627
0.079374417	0.032830355	0.00052370359
0.079504860	0.032769180	0.00052597909
0.079635303	0.033169014	0.00052626393
0.079765747	0.032968496	0.00052792228
0.079896190	0.033777332	0.00053151061
0.080026633	0.033323890	0.00052683238
0.080157076	0.033056015	0.00052618198
0.080287519	0.033167046	0.00053025001
0.080417963	0.033329066	0.00052629964
0.080548406	0.033586747	0.00053241352
0.080678849	0.032762853	0.00052130426
0.080809292	0.033006273	0.00052468815
0.080939736	0.033283317	0.00052771632
0.081070179	0.032347686	0.00051871998
0.081200622	0.032966465	0.00052451241
0.081331065	0.032129795	0.00052017737
0.081461509	0.034048818	0.00052831264
0.081591952	0.032998267	0.00052437402
0.081722395	0.033602993	0.00052527319
0.081852838	0.032725888	0.00052058271
0.081983281	0.033308696	0.00052600119
0.082113725	0.033089423	0.00051941497
0.082244168	0.033083893	0.00052340431
0.082374611	0.032418911	0.00051674060
0.082505054	0.033107524	0.00052078139
0.082635498	0.032739314	0.00052115354
0.082765941	0.032942870	0.00051980369
0.082896384	0.033001305	0.00052020206
0.083026827	0.033257388	0.00052559812
0.083157271	0.033543559	0.00052212904
0.083287714	0.032107867	0.00051439034
0.083418157	0.033575248	0.00052425159
0.083548600	0.032974235	0.00051909349
0.083679044	0.032816517	0.00051761680
0.083809487	0.033086997	0.00051646823
0.083939930	0.032910405	0.00051811035
0.084070373	0.033827835	0.00052662342
0.084200816	0.032490887	0.00051270087
0.084331260	0.033103456	0.00051988243
0.084461703	0.032250997	0.00051429747
0.084592146	0.033475585	0.00051815437
0.084722589	0.033950612	0.00052402266
0.084853033	0.032190303	0.00051091603
0.084983476	0.032514444	0.00051341778
0.085113919	0.032733605	0.00051621322
0.085244362	0.032267291	0.00050929931
0.085374806	0.033023679	0.00051760684
0.085505249	0.033036293	0.00051766204
0.085635692	0.033033983	0.00051775605
0.085766135	0.033343148	0.00051762262
0.085896579	0.033080160	0.00051381342
0.086027022	0.032710906	0.00051280563
0.086157465	0.033019734	0.00051515246
0.086287908	0.032161361	0.00050480112
0.086418351	0.032927504	0.00051554476
0.086548795	0.031863389	0.00050519311
0.086679238	0.032351721	0.00051000859
0.086809681	0.033550588	0.00051924547
0.086940124	0.033292101	0.00051384946
0.087070568	0.032930330	0.00051346581
0.087201011	0.033082998	0.00051402883
0.087331454	0.032948773	0.00051168658
0.087461897	0.032689998	0.00051137920
0.087592341	0.032904835	0.00051060571
0.087722784	0.032881091	0.00051208902
0.087853227	0.032578100	0.00050990389
0.087983670	0.033267267	0.00051125484
0.088114114	0.032619841	0.00051012744
0.088244557	0.032588353	0.00050646401
0.088375000	0.032119497	0.00050454802
0.088505443	0.032539260	0.00051203778
0.088635886	0.032687754	0.00050662179
0.088766330	0.032721678	0.00050725461
0.088896773	0.032686858	0.00050988028
0.089027216	0.034053341	0.00051428848
0.089157659	0.032845259	0.00050879846
0.089288103	0.032839474	0.00050804181
0.089418546	0.033120749	0.00050778752
0.089548989	0.032552660	0.00050783331
0.089679432	0.032736295	0.00050636565
0.089809876	0.032611353	0.00050421124
0.089940319	0.031968624	0.00050257754
0.090070762	0.032510451	0.00050142123
0.090201205	0.032734569	0.00050720270
0.090331649	0.032558192	0.00050316940
0.090462092	0.032079956	0.00049986060
0.090592535	0.031876136	0.00050100309
0.090722978	0.032740117	0.00050385473
0.090853421	0.033186334	0.00050983469
0.090983865	0.032005695	0.00050101236
0.091114308	0.033362286	0.00050647285
0.091244751	0.033099292	0.00050822976
0.091375194	0.032827376	0.00050351820
0.091505638	0.033178613	0.00050654756
0.091636081	0.033370116	0.00051892685
0.091766524	0.032749984	0.00051800972
0.091896967	0.032087541	0.00051706856
0.092027411	0.032156051	0.00052010050
0.092157854	0.033005027	0.00053179864
0.092288297	0.032756663	0.00053198821
0.092418740	0.032192639	0.00052818409
0.092549184	0.032336821	0.00053373249
0.092679627	0.032824680	0.00053854770
0.092810070	0.032931753	0.00053972704
0.092940513	0.031894191	0.00052657008
0.093070956	0.032725640	0.00052637525
0.093201400	0.033113353	0.00052632088
0.093331843	0.033103076	0.00052465936
0.093462286	0.032416101	0.00051672876
0.093592729	0.032477488	0.00051721479
0.093723173	0.032496214	0.00051858920
0.093853616	0.032386953	0.00051145849
0.093984059	0.033330649	0.00052127949
0.094114502	0.032670643	0.00051109881
0.094244946	0.032188610	0.00051016064
0.094375389	0.032280830	0.00051107834
0.094505832	0.032602934	0.00051017493
0.094636275	0.032558636	0.00051247268
0.094766719	0.033855808	0.00051972037
0.094897162	0.032612702	0.00050727580
0.095027605	0.031813757	0.00050536582
0.095158048	0.032847017	0.00051042382
0.095288491	0.032597431	0.00050692841
0.095418935	0.033233940	0.00051527350
0.095549378	0.031895441	0.00050187457
0.095679821	0.032635900	0.00050739456
0.095810264	0.032482214	0.00050631277
0.095940708	0.032521275	0.00050420751
0.096071151	0.032520040	0.00051012994
0.096201594	0.031865597	0.00049920819
0.096332037	0.032559433	0.00050296032
0.096462481	0.033563147	0.00051323729
0.096592924	0.032403624	0.00049993337
0.096723367	0.032478577	0.00050244216
0.096853810	0.032481190	0.00050304575
0.096984253	0.031781979	0.00049545511
0.097114697	0.033011985	0.00050555446
0.097245140	0.032941029	0.00050361964
0.097375583	0.032474809	0.00049889964
0.097506026	0.032336834	0.00050249587
0.097636470	0.033314668	0.00050589490
0.097766913	0.031835948	0.00049473091
0.097897356	0.032259203	0.00049700000
0.098027799	0.032792980	0.00050026145
0.098158243	0.032540299	0.00049802499
0.098288686	0.031716866	0.00048921391
0.098419129	0.033014066	0.00049868411
0.098549572	0.032341704	0.00049529917
0.098680016	0.032558105	0.00049251448
0.098810459	0.032958633	0.00049619958
0.098940902	0.033027150	0.00049227106
0.099071345	0.032692197	0.00049077845
0.099201788	0.033167762	0.00049571466
0.099332232	0.032444809	0.00048532777
0.099462675	0.032330698	0.00048850851
0.099593118	0.032515323	0.00048867378
0.099723561	0.032065626	0.00048342058
0.099854005	0.033334612	0.00049421987
0.099984448	0.031193457	0.00047856546
0.10011489	0.032961343	0.00049385396
0.10024533	0.031431228	0.00048295217
0.10037578	0.032620593	0.00048822339
0.10050622	0.033374302	0.00049691926
0.10063666	0.032604047	0.00048894996
0.10076711	0.032215955	0.00048671081
0.10089755	0.032293090	0.00049102822
0.10102799	0.032429722	0.00048897556
0.10115844	0.033230919	0.00049475450
0.10128888	0.032997783	0.00049527069
0.10141932	0.032360743	0.00048509585
0.10154977	0.032515859	0.00048808325
0.10168021	0.032475153	0.00048918397
0.10181065	0.031731837	0.00048199860
0.10194110	0.032446727	0.00048900684
0.10207154	0.032962112	0.00048887722
0.10220198	0.032468463	0.00048757220
0.10233243	0.032115410	0.00048559638
0.10246287	0.032176867	0.00048437526
0.10259331	0.032690253	0.00048961480
0.10272376	0.031867808	0.00048088847
0.10285420	0.032164679	0.00048483519
0.10298464	0.032189725	0.00048652474
0.10311509	0.032134204	0.00048214146
0.10324553	0.032401482	0.00048582913
0.10337597	0.032289438	0.00048732948
0.10350642	0.032655319	0.00048416999
0.10363686	0.031783332	0.00048063261
0.10376730	0.032441375	0.00048525278
0.10389774	0.032154801	0.00048256713
0.10402819	0.032071031	0.00048403036
0.10415863	0.031899458	0.00047882940
0.10428907	0.032408352	0.00048255576
0.10441952	0.032614082	0.00048685480
0.10454996	0.032841006	0.00048462638
0.10468040	0.031334697	0.00047452321
0.10481085	0.031992275	0.00048122169
0.10494129	0.032838109	0.00048622380
0.10507173	0.032187232	0.00048165429
0.10520218	0.032633787	0.00048086734
0.10533262	0.032953981	0.00048548857
0.10546306	0.032312765	0.00048250392
0.10559351	0.032815563	0.00048385276
0.10572395	0.031643078	0.00047559853
0.10585439	0.032207203	0.00047903795
0.10598484	0.032803135	0.00048237987
0.10611528	0.032820469	0.00048367905
0.10624572	0.032567387	0.00048086986
0.10637617	0.031890240	0.00048013444
0.10650661	0.032286984	0.00047996800
0.10663705	0.032306137	0.00047721877
0.10676750	0.032888160	0.00048233324
0.10689794	0.032999546	0.00048328832
0.10702838	0.032351581	0.00047789979
0.10715883	0.032653614	0.00048355560
0.10728927	0.032079192	0.00047384353
0.10741971	0.032187433	0.00047905397
0.10755016	0.032697779	0.00047957560
0.10768060	0.032067364	0.00047522024
0.10781104	0.032443311	0.00048010170
0.10794149	0.031527842	0.00046958446
0.10807193	0.032542534	0.00048030767
0.10820237	0.032731010	0.00048097663
0.10833281	0.032366734	0.00047682311
0.10846326	0.032733930	0.00049334431
0.10859370	0.032084964	0.00048908476
0.10872414	0.033234981	0.00050155791
0.10885459	0.033037622	0.00050396051
0.10898503	0.031652916	0.00049306877
0.10911547	0.032287970	0.00050463770
0.10924592	0.031480221	0.00050002972
0.10937636	0.032169380	0.00050213377
0.10950680	0.032294340	0.00051063944
0.10963725	0.032270169	0.00051047282
0.10976769	0.032459468	0.00051211540
0.10989813	0.032233392	0.00051484397
0.11002858	0.032805831	0.00051761287
0.11015902	0.031872710	0.00051522409
0.11028946	0.031697059	0.00051592020
0.11041991	0.032352545	0.00052078781
0.11055035	0.032456858	0.00052442387
0.11068079	0.032432674	0.00052359980
0.11081124	0.032387538	0.00052493295
0.11094168	0.032998586	0.00053238751
0.11107212	0.033105723	0.00053217822
0.11120257	0.030722031	0.00051769555
0.11133301	0.033099010	0.00053629363
0.11146345	0.032115538	0.00053014857
0.11159390	0.032366315	0.00053989753
0.11172434	0.031740488	0.00053115386
0.11185478	0.032364677	0.00053648301
0.11198523	0.031615008	0.00053269296
0.11211567	0.032075390	0.00053574225
0.11224611	0.032834603	0.00054211472
0.11237656	0.033296944	0.00054859821
0.11250700	0.031803688	0.00053660409
0.11263744	0.032611325	0.00054528547
0.11276788	0.032201674	0.00054006779
0.11289833	0.031507646	0.00054050603
0.11302877	0.031262488	0.00053757090
0.11315921	0.032805841	0.00054763600
0.11328966	0.032673166	0.00054313805
0.11342010	0.031589914	0.00052527980
0.11355054	0.031605611	0.00052248337
0.11368099	0.032037975	0.00052326617
0.11381143	0.032054981	0.00051616968
0.11394187	0.032205240	0.00051968406
0.11407232	0.032088308	0.00051469968
0.11420276	0.032267706	0.00051482562
0.11433320	0.032514852	0.00051554642
0.11446365	0.032184003	0.00050907932
0.11459409	0.032230274	0.00050731894
0.11472453	0.031685116	0.00050590579
0.11485498	0.032073170	0.00050296732
0.11498542	0.031863175	0.00050474614
0.11511586	0.032081946	0.00050378927
0.11524631	0.032807664	0.00050585308
0.11537675	0.032960689	0.00050859863
0.11550719	0.031769716	0.00049665299
0.11563764	0.032119918	0.00050079014
0.11576808	0.032162049	0.00050128747
0.11589852	0.031668450	0.00049189362
0.11602897	0.031416510	0.00049569207
0.11615941	0.032636838	0.00050118523
0.11628985	0.032341170	0.00049697080
0.11642030	0.032486810	0.00049992590
0.11655074	0.031725394	0.00049105844
0.11668118	0.032210725	0.00049543121
0.11681163	0.031879468	0.00049603120
0.11694207	0.031705214	0.00048992729
0.11707251	0.031641415	0.00049037377
0.11720295	0.032643157	0.00049668304
0.11733340	0.032355143	0.00049218869
0.11746384	0.032660627	0.00049687181
0.11759428	0.032864181	0.00049388341
0.11772473	0.032237389	0.00049092453
0.11785517	0.032136147	0.00049286366
0.11798561	0.032388638	0.00048704480
0.11811606	0.032398617	0.00049050360
0.11824650	0.031363321	0.00048247817
0.11837694	0.032129086	0.00048568667
0.11850739	0.032890588	0.00049116351
0.11863783	0.032756999	0.00048814776
0.11876827	0.031998375	0.00048245085
0.11889872	0.031272929	0.00047772852
0.11902916	0.032657007	0.00048432388
0.11915960	0.032605698	0.00048525776
0.11929005	0.032400802	0.00048130614
0.11942049	0.030983092	0.00047566381
0.11955093	0.031637881	0.00047595326
0.11968138	0.032412005	0.00047977904
0.11981182	0.031322033	0.00047316437
0.11994226	0.033180245	0.00048513371
0.12007271	0.032066161	0.00047524636
0.12020315	0.032040470	0.00047662042
0.12033359	0.032235624	0.00047579905
0.12046404	0.032152440	0.00047456867
0.12059448	0.032102955	0.00047433357
0.12072492	0.032397944	0.00047304820
0.12085537	0.031690136	0.00047069647
0.12098581	0.032438972	0.00047306740
0.12111625	0.032766194	0.00047531066
0.12124670	0.032458830	0.00047372389
0.12137714	0.032079870	0.00046786034
0.12150758	0.031418476	0.00046618500
0.12163802	0.032126692	0.00046905210
0.12176847	0.033034098	0.00047117587
0.12189891	0.031978404	0.00046816195
0.12202935	0.031065532	0.00046105824
0.12215980	0.031738672	0.00046519787
0.12229024	0.031479166	0.00046218695
0.12242068	0.031743102	0.00046152395
0.12255113	0.032948237	0.00047092297
0.12268157	0.032148072	0.00046469753
0.12281201	0.031477343	0.00045888290
0.12294246	0.030761820	0.00045549350
0.12307290	0.032185243	0.00046359649
0.12320334	0.031892669	0.00046094120
0.12333379	0.032223861	0.00046631083
0.12346423	0.031523364	0.00045894518
0.12359467	0.031910899	0.00046337119
0.12372512	0.032241008	0.00046287736
0.12385556	0.032606689	0.00046445346
0.12398600	0.032006723	0.00046389876
0.12411645	0.032284285	0.00046281386
0.12424689	0.032391431	0.00046392899
0.12437733	0.031595715	0.00046056211
0.12450778	0.032109320	0.00046020491
0.12463822	0.031712672	0.00045897930
0.12476866	0.031136688	0.00045373097
0.12489911	0.032049938	0.00045954254
0.12502955	0.031947109	0.00046075750
0.12515999	0.031604333	0.00045736624
0.12529044	0.031128560	0.00045298553
0.12542088	0.032415888	0.00046360694
0.12555132	0.031772393	0.00045601697
0.12568177	0.031572408	0.00045673836
0.12581221	0.032314936	0.00046054541
0.12594265	0.031518371	0.00045353337
0.12607309	0.031807373	0.00045863445
0.12620354	0.031622709	0.00045507422
0.12633398	0.032003462	0.00045844056
0.12646442	0.031965323	0.00045955928
0.12659487	0.032240874	0.00045668020
0.12672531	0.031317334	0.00045401735
0.12685575	0.032181842	0.00045704810
0.12698620	0.032588146	0.00046123159
0.12711664	0.032547774	0.00046100439
0.12724708	0.031918816	0.00045297697
0.12737753	0.031356522	0.00045562580
0.12750797	0.032374289	0.00045670499
0.12763841	0.032057401	0.00045489865
0.12776886	0.031639581	0.00045407420
0.12789930	0.032248865	0.00045369574
0.12802974	0.032883017	0.00046169564
0.12816019	0.031127173	0.00044960085
0.12829063	0.032045923	0.00045320298
0.12842107	0.031965618	0.00045453692
0.12855152	0.032332078	0.00045558083
0.12868196	0.033223935	0.00046273627
0.12881240	0.031475758	0.00045102008
0.12894285	0.031864343	0.00045226316
0.12907329	0.031785758	0.00045215252
0.12920373	0.032517435	0.00045805633
0.12933418	0.031642578	0.00045002238
0.12946462	0.031948519	0.00045258664
0.12959506	0.031737152	0.00045128824
0.12972551	0.032408499	0.00045437986
0.12985595	0.031963099	0.00045386896
0.12998639	0.032064499	0.00045051842
0.13011684	0.032133810	0.00045342183
0.13024728	0.032183715	0.00045436404
0.13037772	0.030810204	0.00044251039
0.13050816	0.031517708	0.00044743810
0.13063861	0.031464153	0.00044856665
0.13076905	0.031326524	0.00044624306
0.13089949	0.031741382	0.00045030092
0.13102994	0.031497105	0.00044606654
0.13116038	0.031829331	0.00044993625
0.13129082	0.031161020	0.00044473455
0.13142127	0.031579663	0.00044728027
0.13155171	0.032309454	0.00045290120
0.13168215	0.031499209	0.00044701090
0.13181260	0.031691684	0.00044593384
0.13194304	0.032063525	0.00045040915
0.13207348	0.031342149	0.00044492140
0.13220393	0.031603800	0.00044600891
0.13233437	0.031550218	0.00044705806
0.13246481	0.031845207	0.00044816646
0.13259526	0.031901809	0.00044870143
0.13272570	0.031378435	0.00044460314
0.13285614	0.031525618	0.00044499858
0.13298659	0.030903319	0.00044188571
0.13311703	0.031389171	0.00044375570
0.13324747	0.031629273	0.00044545843
0.13337792	0.031917561	0.00044607750
0.13350836	0.030985042	0.00044192463
0.13363880	0.031301643	0.00044247938
0.13376925	0.032004682	0.00044594231
0.13389969	0.032222476	0.00044822566
0.13403013	0.032251967	0.00044952873
0.13416058	0.031376110	0.00044019749
0.13429102	0.031840170	0.00044577969
0.13442146	0.032028995	0.00044557781
0.13455191	0.031505010	0.00044178632
0.13468235	0.032325816	0.00044956184
0.13481279	0.031509517	0.00044190732
0.13494323	0.031440054	0.00044335456
0.13507368	0.031603093	0.00044297246
0.13520412	0.031319726	0.00043807778
0.13533456	0.031761481	0.00044489482
0.13546501	0.032286935	0.00044535851
0.13559545	0.031557463	0.00044120823
0.13572589	0.032316715	0.00044751485
0.13585634	0.031465032	0.00043766440
0.13598678	0.032068665	0.00044531679
0.13611722	0.031299110	0.00043934900
0.13624767	0.031390658	0.00043826142
0.13637811	0.031588737	0.00044266663
0.13650855	0.031708273	0.00044073263
0.13663900	0.031742844	0.00044234667
0.13676944	0.031739245	0.00044220336
0.13689988	0.031629467	0.00043910360
0.13703033	0.031304611	0.00043920754
0.13716077	0.031764485	0.00044111213
0.13729121	0.031719399	0.00043943679
0.13742166	0.032050613	0.00044160974
0.13755210	0.031937082	0.00044022911
0.13768254	0.031774183	0.00044101948
0.13781299	0.031591060	0.00044199280
0.13794343	0.031446078	0.00043515748
0.13807387	0.031920626	0.00044164705
0.13820432	0.032110735	0.00044128423
0.13833476	0.030951107	0.00043235862
0.13846520	0.031938590	0.00044184894
0.13859565	0.032406757	0.00044215753
0.13872609	0.030850219	0.00043313314
0.13885653	0.030703507	0.00043291530
0.13898698	0.031210612	0.00043346269
0.13911742	0.031450463	0.00043527475
0.13924786	0.031651204	0.00043719816
0.13937830	0.031360852	0.00043594563
0.13950875	0.031615668	0.00043730225
0.13963919	0.031609562	0.00043651933
0.13976963	0.031399648	0.00043492967
0.13990008	0.032163423	0.00044109354
0.14003052	0.031616265	0.00043494699
0.14016096	0.031674522	0.00043935370
0.14029141	0.031561495	0.00043349300
0.14042185	0.031271219	0.00043271587
0.14055229	0.031280800	0.00043445113
0.14068274	0.032500990	0.00043907408
0.14081318	0.031506998	0.00043588326
0.14094362	0.031441664	0.00043369817
0.14107407	0.031482149	0.00043288020
0.14120451	0.031491794	0.00043422122
0.14133495	0.031629647	0.00043373321
0.14146540	0.031815803	0.00043547189
0.14159584	0.031070508	0.00043333479
0.14172628	0.031610816	0.00043235736
0.14185673	0.030981686	0.00043178158
0.14198717	0.031991584	0.00043528189
0.14211761	0.031759229	0.00043271528
0.14224806	0.031203950	0.00043234057
0.14237850	0.031442439	0.00042925628
0.14250894	0.030861454	0.00042758235
0.14263939	0.031527649	0.00043254927
0.14276983	0.031293755	0.00042791577
0.14290027	0.031415745	0.00043190844
0.14303072	0.031213499	0.00042736701
0.14316116	0.031103386	0.00042906470
0.14329160	0.031511168	0.00043199373
0.14342205	0.032093850	0.00043145002
0.14355249	0.031792742	0.00043077504
0.14368293	0.031956269	0.00043434752
0.14381337	0.030267131	0.00041887890
0.14394382	0.031589911	0.00043183373
0.14407426	0.031136411	0.00042534610
0.14420470	0.031434890	0.00042829621
0.14433515	0.031203028	0.00042804739
0.14446559	0.031166380	0.00042491776
0.14459603	0.031104850	0.00042561125
0.14472648	0.030377297	0.00042341467
0.14485692	0.031217338	0.00042442759
0.14498736	0.031282362	0.00042854729
0.14511781	0.031028905	0.00042315336
0.14524825	0.031712485	0.00043048215
0.14537869	0.030891050	0.00042467171
0.14550914	0.031110198	0.00042268363
0.14563958	0.030951116	0.00042499927
0.14577002	0.031701165	0.00042744899
0.14590047	0.030593799	0.00042108111
0.14603091	0.031437010	0.00042826841
0.14616135	0.031081374	0.00042296788
0.14629180	0.031143269	0.00042500149
0.14642224	0.031279623	0.00042786306
0.14655268	0.030801925	0.00042185886
0.14668313	0.030987855	0.00042344552
0.14681357	0.031321251	0.00042602081
0.14694401	0.031674970	0.00042611023
0.14707446	0.030549150	0.00042106014
0.14720490	0.030948690	0.00042221043
0.14733534	0.031514833	0.00042785515
0.14746579	0.031562885	0.00042689560
0.14759623	0.031590954	0.00042606013
0.14772667	0.031667111	0.00042721236
0.14785712	0.031348030	0.00042342216
0.14798756	0.031724191	0.00042818341
0.14811800	0.031603671	0.00042632192
0.14824844	0.031113587	0.00042301848
0.14837889	0.031444847	0.00042652527
0.14850933	0.031338508	0.00042471673
0.14863977	0.030830864	0.00041814809
0.14877022	0.031274579	0.00042428513
0.14890066	0.031297528	0.00042266637
0.14903110	0.031316273	0.00042287225
0.14916155	0.031270912	0.00042407313
0.14929199	0.031820441	0.00042541329
0.14942243	0.031560315	0.00042526076
0.14955288	0.031418790	0.00042403094
0.14968332	0.031094409	0.00041908528
0.14981376	0.031048259	0.00042178638
0.14994421	0.030967626	0.00041878163
0.15007465	0.031614010	0.00042391909
0.15020509	0.031260585	0.00042294430
0.15033554	0.031383843	0.00042018478
0.15046598	0.031027066	0.00042208046
0.15059642	0.032021279	0.00042558968
0.15072687	0.031741480	0.00042315941
0.15085731	0.031492035	0.00042245695
0.15098775	0.030849418	0.00041793387
0.15111820	0.031650495	0.00042453490
0.15124864	0.030451003	0.00041621103
0.15137908	0.031655706	0.00042146005
0.15150953	0.031343398	0.00042251585
0.15163997	0.031503219	0.00042050802
0.15177041	0.031277218	0.00042051794
0.15190086	0.031425892	0.00042249871
0.15203130	0.032094592	0.00042458222
0.15216174	0.030946354	0.00041853878
0.15229219	0.031241918	0.00042031304
0.15242263	0.031397174	0.00042012988
0.15255307	0.031237084	0.00042024933
0.15268351	0.030968059	0.00041765063
0.15281396	0.031578364	0.00042072824
0.15294440	0.031764236	0.00042278927
0.15307484	0.031038206	0.00041708583
0.15320529	0.031785066	0.00042111609
0.15333573	0.031436447	0.00042001085
0.15346617	0.031178185	0.00041848350
0.15359662	0.031594533	0.00042107076
0.15372706	0.031580925	0.00041987767
0.15385750	0.030981724	0.00041568351
0.15398795	0.030931170	0.00041561625
0.15411839	0.031251378	0.00041689021
0.15424883	0.030381593	0.00041064433
0.15437928	0.030829794	0.00041502078
0.15450972	0.031377343	0.00041800633
0.15464016	0.031347107	0.00041799794
0.15477061	0.030977615	0.00041466823
0.15490105	0.030817041	0.00041254745
0.15503149	0.031673405	0.00041899550
0.15516194	0.031026281	0.00041530073
0.15529238	0.031926966	0.00042055562
0.15542282	0.031584512	0.00041809838
0.15555327	0.030888440	0.00041394824
0.15568371	0.031737374	0.00041829584
0.15581415	0.031045588	0.00041520659
0.15594460	0.031264198	0.00041585494
0.15607504	0.030765824	0.00041156713
0.15620548	0.031318510	0.00041553005
0.15633593	0.031695276	0.00041693880
0.15646637	0.031433400	0.00041528073
0.15659681	0.031346835	0.00041595028
0.15672726	0.030373812	0.00040829260
0.15685770	0.030902556	0.00041258349
0.15698814	0.031699826	0.00041719052
0.15711858	0.031526921	0.00041525500
0.15724903	0.031081623	0.00041389200
0.15737947	0.031716948	0.00041728395
0.15750991	0.031457125	0.00041350350
0.15764036	0.031356722	0.00041557216
0.15777080	0.031506726	0.00041500679
0.15790124	0.031159414	0.00041125081
0.15803169	0.031223909	0.00041278906
0.15816213	0.030741381	0.00041093722
0.15829257	0.031736762	0.00041483657
0.15842302	0.031252396	0.00041332152
0.15855346	0.030539623	0.00040834814
0.15868390	0.030844832	0.00041088443
0.15881435	0.031517151	0.00041530141
0.15894479	0.032005052	0.00041780543
0.15907523	0.031918187	0.00041531531
0.15920568	0.031561355	0.00041366794
0.15933612	0.030374107	0.00040608821
0.15946656	0.031397572	0.00041183750
0.15959701	0.030705646	0.00040777948
0.15972745	0.030735476	0.00040873014
0.15985789	0.030900905	0.00040892504
0.15998834	0.031572587	0.00041238990
0.16011878	0.031174384	0.00041060300
0.16024922	0.031039496	0.00040926510
0.16037967	0.032404007	0.00041811617
0.16051011	0.031146667	0.00041082307
0.16064055	0.031150738	0.00040885955
0.16077100	0.031126659	0.00040942541
0.16090144	0.031400085	0.00041304460
0.16103188	0.030564040	0.00040547055
0.16116233	0.031164738	0.00040938606
0.16129277	0.031524867	0.00041186910
0.16142321	0.030626686	0.00040594054
0.16155365	0.031015429	0.00040819763
0.16168410	0.030616195	0.00040470604
0.16181454	0.030754880	0.00040610524
0.16194498	0.031325243	0.00040878102
0.16207543	0.031348324	0.00040916830
0.16220587	0.030787650	0.00040642576
0.16233631	0.032210311	0.00041373933
0.16246676	0.031044641	0.00040907563
0.16259720	0.030820964	0.00040566534
0.16272764	0.030917290	0.00040527382
0.16285809	0.031666479	0.00041120904
0.16298853	0.030769289	0.00040576634
0.16311897	0.030231887	0.00040151005
0.16324942	0.030723467	0.00040593076
0.16337986	0.031495737	0.00040870073
0.16351030	0.031196621	0.00040915180
0.16364075	0.031075186	0.00040682631
0.16377119	0.031368312	0.00040558450
0.16390163	0.031233008	0.00040820203
0.16403208	0.031113924	0.00040663566
0.16416252	0.031073341	0.00040571650
0.16429296	0.030835091	0.00040587103
0.16442341	0.030791866	0.00040190338
0.16455385	0.031106141	0.00040613988
0.16468429	0.031686521	0.00040941821
0.16481474	0.030992493	0.00040328947
0.16494518	0.031264330	0.00040750598
0.16507562	0.030988941	0.00040380009
0.16520607	0.031309642	0.00040558261
0.16533651	0.030200150	0.00040096449
0.16546695	0.030743866	0.00040194637
0.16559740	0.030521779	0.00040190740
0.16572784	0.030892887	0.00040203922
0.16585828	0.031115443	0.00040369453
0.16598872	0.030899088	0.00040392027
0.16611917	0.030402065	0.00039995402
0.16624961	0.030491820	0.00040019768
0.16638005	0.030678176	0.00040237508
0.16651050	0.031142316	0.00040287045
0.16664094	0.031407416	0.00040552869
0.16677138	0.030902830	0.00040176093
0.16690183	0.030805728	0.00040116532
0.16703227	0.030813169	0.00040178581
0.16716271	0.030701578	0.00039941388
0.16729316	0.030459162	0.00039980974
0.16742360	0.031120148	0.00040322235
0.16755404	0.031202857	0.00040282752
0.16768449	0.030280755	0.00039674721
0.16781493	0.031547626	0.00040415889
0.16794537	0.031126703	0.00040255978
0.16807582	0.030810032	0.00040196034
0.16820626	0.031186542	0.00040176282
0.16833670	0.030384405	0.00039758835
0.16846715	0.031267718	0.00040270434
0.16859759	0.030923641	0.00039973025
0.16872803	0.030379637	0.00039751816
0.16885848	0.031452291	0.00040312688
0.16898892	0.031097286	0.00040157774
0.16911936	0.030821888	0.00040093384
0.16924981	0.031344190	0.00040215022
0.16938025	0.030791734	0.00039909665
0.16951069	0.030881098	0.00040012732
0.16964114	0.030715351	0.00039935920
0.16977158	0.030923208	0.00040031571
0.16990202	0.030939878	0.00039807036
0.17003247	0.030696638	0.00039785120
0.17016291	0.031135580	0.00040109668
0.17029335	0.031257385	0.00040008701
0.17042379	0.030689553	0.00039832189
0.17055424	0.031311798	0.00040113711
0.17068468	0.030975337	0.00039933136
0.17081512	0.031446475	0.00040219319
0.17094557	0.030717937	0.00039607203
0.17107601	0.030897450	0.00039970038
0.17120645	0.030715518	0.00039901483
0.17133690	0.030918145	0.00039799009
0.17146734	0.030289577	0.00039282156
0.17159778	0.030923470	0.00039739636
0.17172823	0.030772848	0.00039608698
0.17185867	0.030834371	0.00039818638
0.17198911	0.030893267	0.00039446381
0.17211956	0.030535096	0.00039619429
0.17225000	0.030186668	0.00039249511
0.17238044	0.030991278	0.00039680896
0.17251089	0.030894655	0.00039714925
0.17264133	0.030171531	0.00039127925
0.17277177	0.030993883	0.00039776860
0.17290222	0.031083577	0.00039895655
0.17303266	0.030521196	0.00039266994
0.17316310	0.030987675	0.00039728374
0.17329355	0.030995311	0.00039741427
0.17342399	0.030528504	0.00039346872
0.17355443	0.030461910	0.00039349044
0.17368488	0.030916387	0.00039381111
0.17381532	0.030968483	0.00039656149
0.17394576	0.030157603	0.00039247180
0.17407621	0.030360232	0.00039169010
0.17420665	0.031026082	0.00039555596
0.17433709	0.031019706	0.00039583374
0.17446753	0.030438571	0.00039205765
0.17459798	0.030906896	0.00039519522
0.17472842	0.030841761	0.00039487507
0.17485886	0.030699094	0.00039533495
0.17498931	0.030671317	0.00039451414
0.17511975	0.030720464	0.00039069103
0.17525019	0.030419638	0.00039139640
0.17538064	0.030553750	0.00039247176
0.17551108	0.030808050	0.00039404363
0.17564152	0.031125858	0.00039523674
0.17577197	0.030287153	0.00038937972
0.17590241	0.030644365	0.00039312913
0.17603285	0.031211454	0.00039599541
0.17616330	0.030827393	0.00039184201
0.17629374	0.030719814	0.00039372665
0.17642418	0.030816110	0.00039197245
0.17655463	0.031506453	0.00039675270
0.17668507	0.031199269	0.00039587074
0.17681551	0.031403265	0.00039538212
0.17694596	0.030680676	0.00039220709
0.17707640	0.030020765	0.00038763333
0.17720684	0.030345410	0.00038777606
0.17733729	0.030790227	0.00039287631
0.17746773	0.030818876	0.00039035506
0.17759817	0.030907054	0.00039181925
0.17772862	0.031322279	0.00039589473
0.17785906	0.030607454	0.00038945736
0.17798950	0.030571629	0.00038945407
0.17811995	0.030191347	0.00038770436
0.17825039	0.030245837	0.00038686176
0.17838083	0.030836461	0.00039232310
0.17851128	0.031329168	0.00039272672
0.17864172	0.030831648	0.00039164963
0.17877216	0.031120339	0.00039271244
0.17890260	0.030677250	0.00038936864
0.17903305	0.030620362	0.00039138535
0.17916349	0.029948839	0.00038509174
0.17929393	0.030914547	0.00039119819
0.17942438	0.030816702	0.00039083629
0.17955482	0.030138419	0.00038567022
0.17968526	0.030332262	0.00038842607
0.17981571	0.031576956	0.00039534186
0.17994615	0.030337471	0.00038556851
0.18007659	0.030777634	0.00039138468
0.18020704	0.031286641	0.00039170541
0.18033748	0.029991856	0.00038445552
0.18046792	0.030438045	0.00038867569
0.18059837	0.030994951	0.00038892894
0.18072881	0.030885561	0.00038804829
0.18085925	0.030762905	0.00038852954
0.18098970	0.030036015	0.00038298290
0.18112014	0.030659317	0.00038975600
0.18125058	0.030745037	0.00038781349
0.18138103	0.031099692	0.00038985874
0.18151147	0.030189908	0.00038525228
0.18164191	0.031407854	0.00039065655
0.18177236	0.031067791	0.00039053930
0.18190280	0.031142167	0.00039022239
0.18203324	0.030891508	0.00038717269
0.18216369	0.030598301	0.00039488582
0.18229413	0.030417341	0.00039406711
0.18242457	0.030670459	0.00040112334
0.18255502	0.030936585	0.00040445063
0.18268546	0.030783161	0.00040407544
0.18281590	0.030894339	0.00040701672
0.18294635	0.030480317	0.00040586771
0.18307679	0.031593873	0.00041377863
0.18320723	0.030919213	0.00041366637
0.18333767	0.030553645	0.00040925447
0.18346812	0.030035113	0.00041008372
0.18359856	0.031664651	0.00042018647
0.18372900	0.030798634	0.00041602257
0.18385945	0.030226211	0.00041405370
0.18398989	0.030331621	0.00041413209
0.18412033	0.030756752	0.00042083932
0.18425078	0.030474924	0.00042040765
0.18438122	0.030637337	0.00042013716
0.18451166	0.030623805	0.00042152597
0.18464211	0.030488401	0.00042294917
0.18477255	0.030356895	0.00042228691
0.18490299	0.030596845	0.00042676950
0.18503344	0.030522572	0.00042329318
0.18516388	0.030434729	0.00042722388
0.18529432	0.030168011	0.00042533106
0.18542477	0.031233828	0.00043205119
0.18555521	0.030494842	0.00043006111
0.18568565	0.029433379	0.00042204368
0.18581610	0.031198126	0.00043437938
0.18594654	0.031371929	0.00043595525
0.18607698	0.030011802	0.00042741506
0.18620743	0.030404454	0.00043297397
0.18633787	0.030074004	0.00043315496
0.18646831	0.030405781	0.00043071943
0.18659876	0.030301288	0.00043342055
0.18672920	0.030855720	0.00043863737
0.18685964	0.030472279	0.00043661792
0.18699009	0.030457057	0.00043588172
0.18712053	0.030505242	0.00042692369
0.18725097	0.030033953	0.00042135976
0.18738142	0.030222487	0.00041913458
0.18751186	0.031005605	0.00042213539
0.18764230	0.030777121	0.00041898258
0.18777274	0.030360120	0.00041420491
0.18790319	0.030405244	0.00041348489
0.18803363	0.030897737	0.00041573196
0.18816407	0.029924522	0.00040568786
0.18829452	0.031194953	0.00041493311
0.18842496	0.031559669	0.00041666251
0.18855540	0.030244959	0.00040582310
0.18868585	0.031115528	0.00041272512
0.18881629	0.031090651	0.00040764045
0.18894673	0.030807250	0.00040758349
0.18907718	0.030530152	0.00040440166
0.18920762	0.030188793	0.00040155716
0.18933806	0.030576745	0.00040221095
0.18946851	0.030206220	0.00039964245
0.18959895	0.030257637	0.00040022256
0.18972939	0.030765058	0.00040140931
0.18985984	0.030455754	0.00039792804
0.18999028	0.030667635	0.00039953364
0.19012072	0.030627425	0.00039917244
0.19025117	0.030559332	0.00039627769
0.19038161	0.030396706	0.00039639119
0.19051205	0.030905253	0.00039822667
0.19064250	0.030611536	0.00039552800
0.19077294	0.030547036	0.00039655488
0.19090338	0.030149834	0.00039097991
0.19103383	0.030190853	0.00039167433
0.19116427	0.030266591	0.00039076223
0.19129471	0.030211718	0.00039009225
0.19142516	0.030746000	0.00039374947
0.19155560	0.030463897	0.00038920959
0.19168604	0.030219219	0.00038837227
0.19181649	0.030976654	0.00039393634
0.19194693	0.031353363	0.00039346267
0.19207737	0.030396160	0.00038961464
0.19220781	0.030477106	0.00038664912
0.19233826	0.030028985	0.00038502058
0.19246870	0.030885664	0.00039047537
0.19259914	0.030553458	0.00038478072
0.19272959	0.030129152	0.00038514517
0.19286003	0.030470195	0.00038668583
0.19299047	0.030326308	0.00038323760
0.19312092	0.030298233	0.00038303751
0.19325136	0.030317575	0.00038437255
0.19338180	0.030469041	0.00038486286
0.19351225	0.029988715	0.00038377092
0.19364269	0.030761351	0.00038459096
0.19377313	0.029841381	0.00038163582
0.19390358	0.030846745	0.00038720836
0.19403402	0.030582116	0.00038410772
0.19416446	0.030530558	0.00038489563
0.19429491	0.030199176	0.00038209762
0.19442535	0.030140991	0.00038109485
0.19455579	0.030408795	0.00038360076
0.19468624	0.030605489	0.00038303716
0.19481668	0.031067138	0.00038821091
0.19494712	0.030825477	0.00038537155
0.19507757	0.030813001	0.00038503795
0.19520801	0.030580269	0.00038372296
0.19533845	0.030781452	0.00038401434
0.19546890	0.031030903	0.00038646405
0.19559934	0.030596910	0.00038487693
0.19572978	0.030305526	0.00038050356
0.19586023	0.029870220	0.00037957179
0.19599067	0.030603715	0.00038234602
0.19612111	0.029876669	0.00037753226
0.19625156	0.031214673	0.00038872264
0.19638200	0.030061152	0.00037775342
0.19651244	0.030722620	0.00038370509
0.19664288	0.030314943	0.00038076785
0.19677333	0.031332247	0.00038426826
0.19690377	0.030606304	0.00038187080
0.19703421	0.029948102	0.00037742657
0.19716466	0.029973082	0.00037854731
0.19729510	0.030673102	0.00038120981
0.19742554	0.030830410	0.00038099063
0.19755599	0.030283600	0.00037965867
0.19768643	0.030569616	0.00038204290
0.19781687	0.030268414	0.00037743438
0.19794732	0.030327846	0.00037942734
0.19807776	0.030524235	0.00037850655
0.19820820	0.030594933	0.00038052974
0.19833865	0.030791963	0.00038152297
0.19846909	0.031024606	0.00038130309
0.19859953	0.030040651	0.00037671559
0.19872998	0.030095002	0.00037700235
0.19886042	0.029902582	0.00037447302
0.19899086	0.030329353	0.00037925313
0.19912131	0.030635875	0.00037878946
0.19925175	0.031388428	0.00038436420
0.19938219	0.030736561	0.00037983890
0.19951264	0.030572567	0.00037726734
0.19964308	0.030193531	0.00037682424
0.19977352	0.030690712	0.00037921946
0.19990397	0.030683744	0.00037824641
0.20003441	0.030201410	0.00037682789
0.20016485	0.031213649	0.00038057447
0.20029530	0.030847413	0.00037989510
0.20042574	0.029882579	0.00037411154
0.20055618	0.030854474	0.00037854740
0.20068663	0.030777021	0.00037893306
0.20081707	0.030197324	0.00037436823
0.20094751	0.030670064	0.00037839928
0.20107795	0.029944860	0.00037471612
0.20120840	0.030389345	0.00037549926
0.20133884	0.030374086	0.00037702735
0.20146928	0.030580167	0.00037721778
0.20159973	0.030072001	0.00037369118
0.20173017	0.030584759	0.00037748965
0.20186061	0.030452841	0.00037487683
0.20199106	0.030967674	0.00037946464
0.20212150	0.030278657	0.00037516468
0.20225194	0.030231903	0.00037356831
0.20238239	0.030172721	0.00037351024
0.20251283	0.030515722	0.00037513840
0.20264327	0.030451064	0.00037415080
0.20277372	0.030315147	0.00037621322
0.20290416	0.030206410	0.00037405291
0.20303460	0.030031187	0.00037301091
0.20316505	0.030458183	0.00037440106
0.20329549	0.030980496	0.00037657215
0.20342593	0.030098365	0.00037282561
0.20355638	0.030431812	0.00037404342
0.20368682	0.029788692	0.00036995448
0.20381726	0.030909282	0.00037763574
0.20394771	0.030238902	0.00036992636
0.20407815	0.030235999	0.00037312473
0.20420859	0.030048888	0.00037150435
0.20433904	0.030732834	0.00037333501
0.20446948	0.029894253	0.00037044185
0.20459992	0.030387459	0.00037207584
0.20473037	0.030526362	0.00037178244
0.20486081	0.030658535	0.00037345244
0.20499125	0.030180011	0.00037016838
0.20512170	0.030630038	0.00037380624
0.20525214	0.030215749	0.00037106753
0.20538258	0.030430381	0.00037140028
0.20551302	0.030539820	0.00037278780
0.20564347	0.029675947	0.00036666969
0.20577391	0.030542078	0.00037270677
0.20590435	0.029332085	0.00036651754
0.20603480	0.030000331	0.00036774356
0.20616524	0.029759291	0.00036706369
0.20629568	0.030125577	0.00036926675
0.20642613	0.030455371	0.00037010249
0.20655657	0.029364922	0.00036615045
0.20668701	0.030307717	0.00036964670
0.20681746	0.030147519	0.00036838434
0.20694790	0.030514144	0.00037218243
0.20707834	0.030384134	0.00036997816
0.20720879	0.030338852	0.00037075113
0.20733923	0.029376379	0.00036388869
0.20746967	0.030647396	0.00037030968
0.20760012	0.030076205	0.00036900664
0.20773056	0.029840062	0.00036411628
0.20786100	0.030062802	0.00036911639
0.20799145	0.029970673	0.00036741833
0.20812189	0.030554365	0.00036956314
0.20825233	0.030521810	0.00037006729
0.20838278	0.030149471	0.00036817927
0.20851322	0.029637047	0.00036511220
0.20864366	0.031024450	0.00037375736
0.20877411	0.029589284	0.00036330922
0.20890455	0.030582903	0.00036980797
0.20903499	0.029407147	0.00036323319
0.20916544	0.030470653	0.00036924605
0.20929588	0.030187884	0.00036937973
0.20942632	0.029823262	0.00036452154
0.20955677	0.030424580	0.00036954190
0.20968721	0.030005114	0.00036660081
0.20981765	0.030027508	0.00036520320
0.20994809	0.030043450	0.00036671216
0.21007854	0.029692280	0.00036497781
0.21020898	0.030559721	0.00036839277
0.21033942	0.030103659	0.00036689971
0.21046987	0.030095136	0.00036512020
0.21060031	0.030070463	0.00036642653
0.21073075	0.029137929	0.00036098586
0.21086120	0.030704379	0.00036938065
0.21099164	0.030226935	0.00036605315
0.21112208	0.030568736	0.00036740675
0.21125253	0.030009834	0.00036419816
0.21138297	0.029749763	0.00036499638
0.21151341	0.030323311	0.00036535604
0.21164386	0.030244414	0.00036557675
0.21177430	0.029910993	0.00036350642
0.21190474	0.029702299	0.00036456865
0.21203519	0.030102069	0.00036627064
0.21216563	0.029731618	0.00036234586
0.21229607	0.029640060	0.00036303753
0.21242652	0.029673613	0.00036350558
0.21255696	0.030022395	0.00036302324
0.21268740	0.029902895	0.00036431771
0.21281785	0.030202342	0.00036377433
0.21294829	0.029647736	0.00036230667
0.21307873	0.030046712	0.00036403470
0.21320918	0.030197746	0.00036413333
0.21333962	0.030094159	0.00036313454
0.21347006	0.029929145	0.00036514731
0.21360051	0.030039729	0.00036261030
0.21373095	0.030246061	0.00036527285
0.21386139	0.030514988	0.00036510761
0.21399184	0.029602771	0.00035987184
0.21412228	0.029911958	0.00036367880
0.21425272	0.029560530	0.00035925136
0.21438316	0.029707570	0.00036099562
0.21451361	0.029792855	0.00036235626
0.21464405	0.029954713	0.00035992574
0.21477449	0.030777485	0.00036614746
0.21490494	0.030492207	0.00036464351
0.21503538	0.030181744	0.00036259548
0.21516582	0.029337364	0.00036000095
0.21529627	0.030349167	0.00036279655
0.21542671	0.029623618	0.00035977756
0.21555715	0.029987699	0.00036178907
0.21568760	0.029750862	0.00036064145
0.21581804	0.030231757	0.00036252961
0.21594848	0.030138678	0.00036208730
0.21607893	0.030423926	0.00036411700
0.21620937	0.029332009	0.00035834306
0.21633981	0.029514395	0.00035807531
0.21647026	0.029728309	0.00036017630
0.21660070	0.029351601	0.00035743527
0.21673114	0.029229401	0.00035675543
0.21686159	0.030031455	0.00036061534
0.21699203	0.029443515	0.00035676233
0.21712247	0.029806047	0.00036019859
0.21725292	0.029916548	0.00036173196
0.21738336	0.029498133	0.00035669138
0.21751380	0.030259284	0.00036075590
0.21764425	0.029691582	0.00035859577
0.21777469	0.029056661	0.00035639762
0.21790513	0.029113443	0.00035630524
0.21803558	0.029951514	0.00035840435
0.21816602	0.030078417	0.00036139371
0.21829646	0.029389065	0.00035650019
0.21842691	0.029735880	0.00035708243
0.21855735	0.029873153	0.00035916398
0.21868779	0.029982183	0.00035951451
0.21881823	0.030021285	0.00035971711
0.21894868	0.029414180	0.00035670029
0.21907912	0.030084973	0.00035790956
0.21920956	0.030313304	0.00036211860
0.21934001	0.029909689	0.00035868183
0.21947045	0.029454889	0.00035612203
0.21960089	0.029995987	0.00035862726
0.21973134	0.030175502	0.00035805934
0.21986178	0.030108117	0.00035862760
0.21999222	0.030258643	0.00036102511
0.22012267	0.029643019	0.00035511177
0.22025311	0.030126511	0.00035981194
0.22038355	0.029489084	0.00035380672
0.22051400	0.030585501	0.00036092746
0.22064444	0.029922666	0.00035783523
0.22077488	0.029944868	0.00035686897
0.22090533	0.030523522	0.00036180435
0.22103577	0.029673916	0.00035518840
0.22116621	0.028871744	0.00035015027
0.22129666	0.030293063	0.00035945284
0.22142710	0.030323623	0.00035939647
0.22155754	0.030216050	0.00035831712
0.22168799	0.029740656	0.00035581740
0.22181843	0.030051445	0.00035515728
0.22194887	0.029647047	0.00035565242
0.22207932	0.029730622	0.00035462006
0.22220976	0.030052192	0.00035636304
0.22234020	0.029637378	0.00035526979
0.22247065	0.030096406	0.00035614073
0.22260109	0.029685785	0.00035495794
0.22273153	0.029762844	0.00035634469
0.22286198	0.029877594	0.00035369277
0.22299242	0.029834084	0.00035716994
0.22312286	0.029238858	0.00035205468
0.22325330	0.030082970	0.00035625590
0.22338375	0.030234252	0.00035790664
0.22351419	0.028985970	0.00035075185
0.22364463	0.029707932	0.00035474375
0.22377508	0.029783538	0.00035550651
0.22390552	0.029970267	0.00035405272
0.22403596	0.029556850	0.00035349522
0.22416641	0.030373513	0.00035754131
0.22429685	0.029297995	0.00035182473
0.22442729	0.030231332	0.00035768571
0.22455774	0.029825220	0.00035247609
0.22468818	0.029998546	0.00035433740
0.22481862	0.029697436	0.00035327917
0.22494907	0.029486243	0.00035137002
0.22507951	0.030357814	0.00035705421
0.22520995	0.029021027	0.00034974596
0.22534040	0.029492881	0.00035037901
0.22547084	0.030188907	0.00035653140
0.22560128	0.029941649	0.00035357814
0.22573173	0.029512320	0.00035148683
0.22586217	0.029856640	0.00035304296
0.22599261	0.029512115	0.00035084334
0.22612306	0.029803507	0.00035239315
0.22625350	0.029753211	0.00035148536
0.22638394	0.030054710	0.00035355950
0.22651439	0.029402318	0.00035216965
0.22664483	0.029548407	0.00035004161
0.22677527	0.029877328	0.00035317492
0.22690572	0.029801960	0.00035070529
0.22703616	0.029796068	0.00035263456
0.22716660	0.029157437	0.00034947005
0.22729705	0.029508638	0.00034976987
0.22742749	0.030035389	0.00035319802
0.22755793	0.030127707	0.00035404672
0.22768837	0.029894820	0.00035126698
0.22781882	0.029708068	0.00035145181
0.22794926	0.029338278	0.00034871936
0.22807970	0.030069755	0.00035352117
0.22821015	0.029643441	0.00035151969
0.22834059	0.029361642	0.00034847853
0.22847103	0.029957271	0.00035304211
0.22860148	0.028892895	0.00034718529
0.22873192	0.029666661	0.00035101642
0.22886236	0.029677114	0.00035066969
0.22899281	0.029377852	0.00034734494
0.22912325	0.029612400	0.00034989178
0.22925369	0.029669030	0.00035153098
0.22938414	0.029663458	0.00034902532
0.22951458	0.029422582	0.00034998470
0.22964502	0.029792829	0.00034928003
0.22977547	0.029135547	0.00034718969
0.22990591	0.029336132	0.00034776209
0.23003635	0.029159534	0.00034735060
0.23016680	0.029291711	0.00034780783
0.23029724	0.030178863	0.00035282125
0.23042768	0.029266904	0.00034531660
0.23055813	0.029258366	0.00034751113
0.23068857	0.029444228	0.00035233161
0.23081901	0.029578333	0.00035778768
0.23094946	0.028983704	0.00035771592
0.23107990	0.029990161	0.00036192762
0.23121034	0.030042649	0.00036545705
0.23134079	0.028732361	0.00036032074
0.23147123	0.029437185	0.00036384338
0.23160167	0.029637566	0.00036755604
0.23173212	0.029550559	0.00036830342
0.23186256	0.030200027	0.00037247018
0.23199300	0.028871103	0.00036776515
0.23212344	0.029505952	0.00036951376
0.23225389	0.029824489	0.00037518849
0.23238433	0.029292982	0.00037128592
0.23251477	0.029526754	0.00037246366
0.23264522	0.029426022	0.00037474808
0.23277566	0.030331536	0.00037971450
0.23290610	0.029463606	0.00037585200
0.23303655	0.029914039	0.00038221013
0.23316699	0.029537441	0.00037722559
0.23329743	0.029257459	0.00037749885
0.23342788	0.029280636	0.00037693596
0.23355832	0.029417322	0.00037808907
0.23368876	0.030098542	0.00038153065
0.23381921	0.029823031	0.00037927134
0.23394965	0.029295259	0.00037479332
0.23408009	0.029560681	0.00037960597
0.23421054	0.029817974	0.00037865551
0.23434098	0.029125161	0.00037924368
0.23447142	0.029629863	0.00037876199
0.23460187	0.029798624	0.00038248450
0.23473231	0.029219974	0.00037846394
0.23486275	0.029270447	0.00037730470
0.23499320	0.028921054	0.00037767931
0.23512364	0.028660655	0.00037558179
0.23525408	0.029562788	0.00038108365
0.23538453	0.030171478	0.00038343561
0.23551497	0.029607643	0.00037958590
0.23564541	0.028473925	0.00037639800
0.23577586	0.029386139	0.00038229658
0.23590630	0.029102528	0.00037761663
0.23603674	0.029319051	0.00038206537
0.23616719	0.029486895	0.00037953032
0.23629763	0.029355632	0.00038141413
0.23642807	0.029145812	0.00038169425
0.23655851	0.029227150	0.00038176581
0.23668896	0.028705743	0.00037862535
0.23681940	0.029773913	0.00038581261
0.23694984	0.030163372	0.00038475806
0.23708029	0.029446972	0.00038402438
0.23721073	0.029707237	0.00038392803
0.23734117	0.029781672	0.00038708652
0.23747162	0.029925457	0.00038607885
0.23760206	0.029082533	0.00038107500
0.23773250	0.029787155	0.00038625619
0.23786295	0.029166394	0.00038410777
0.23799339	0.030073816	0.00038777851
0.23812383	0.029500986	0.00038722003
0.23825428	0.029680900	0.00038418553
0.23838472	0.028964543	0.00038170919
0.23851516	0.029615605	0.00038697611
0.23864561	0.029560320	0.00038534600
0.23877605	0.030421046	0.00039389446
0.23890649	0.029555214	0.00038558902
0.23903694	0.029191380	0.00038527424
0.23916738	0.029418425	0.00038626984
0.23929782	0.029213777	0.00038558187
0.23942827	0.029572893	0.00038800688
0.23955871	0.029249217	0.00038709160
0.23968915	0.028979164	0.00038135676
0.23981960	0.029653770	0.00039074871
0.23995004	0.028997872	0.00038381388
0.24008048	0.028825429	0.00038422985
0.24021093	0.030045905	0.00039298111
0.24034137	0.029160027	0.00038516315
0.24047181	0.029740857	0.00038837646
0.24060226	0.029590921	0.00039002947
0.24073270	0.028979696	0.00038389650
0.24086314	0.029397524	0.00038989862
0.24099358	0.029364583	0.00038689742
0.24112403	0.029567167	0.00038914717
0.24125447	0.029325043	0.00038794576
0.24138491	0.029056074	0.00038564704
0.24151536	0.029201649	0.00038799915
0.24164580	0.029198873	0.00038656970
0.24177624	0.029836381	0.00039121683
0.24190669	0.029376995	0.00038975118
0.24203713	0.029043333	0.00038727882
0.24216757	0.029602902	0.00039086340
0.24229802	0.028974156	0.00038891544
0.24242846	0.029798684	0.00039100761
0.24255890	0.029457939	0.00039096221
0.24268935	0.028952938	0.00038632113
0.24281979	0.029619968	0.00039077536
0.24295023	0.029533658	0.00039234828
0.24308068	0.028894866	0.00038613779
0.24321112	0.029355693	0.00038940556
0.24334156	0.029514332	0.00039316023
0.24347201	0.029216495	0.00038736896
0.24360245	0.029040616	0.00039165614
0.24373289	0.029618041	0.00039113258
0.24386334	0.029435630	0.00039206084
0.24399378	0.029229664	0.00039065046
0.24412422	0.029445958	0.00038989073
0.24425467	0.029250712	0.00039032664
0.24438511	0.030057481	0.00039679700
0.24451555	0.028860369	0.00038816097
0.24464600	0.029195674	0.00039000614
0.24477644	0.029635674	0.00039142732
0.24490688	0.029075460	0.00039152985
0.24503733	0.028852475	0.00039116448
0.24516777	0.028964265	0.00038784608
0.24529821	0.030109634	0.00039858042
0.24542865	0.029253653	0.00039164662
0.24555910	0.028499187	0.00038908672
0.24568954	0.028797560	0.00039019989
0.24581998	0.029627249	0.00039262386
0.24595043	0.029034712	0.00039198754
0.24608087	0.028978075	0.00039174649
0.24621131	0.029972188	0.00039372913
0.24634176	0.028400992	0.00038801286
0.24647220	0.029470172	0.00039301821
0.24660264	0.029308828	0.00039517126
0.24673309	0.028729541	0.00038954744
0.24686353	0.029127837	0.00039160243
0.24699397	0.029021281	0.00039107633
0.24712442	0.029686868	0.00039753514
0.24725486	0.029686123	0.00039285768
0.24738530	0.029523083	0.00039717529
0.24751575	0.029357656	0.00039282463
0.24764619	0.029251098	0.00039491710
0.24777663	0.029512075	0.00039535066
0.24790708	0.029524378	0.00039420094
0.24803752	0.029397766	0.00039445556
0.24816796	0.029043330	0.00039303755
0.24829841	0.029136035	0.00039175085
0.24842885	0.029506643	0.00039728402
0.24855929	0.029571669	0.00039436909
0.24868974	0.029557059	0.00039765355
0.24882018	0.029147396	0.00039563778
0.24895062	0.028901446	0.00038958889
0.24908107	0.028514049	0.00039062799
0.24921151	0.029107063	0.00039370620
0.24934195	0.028385688	0.00039088193
0.24947240	0.029972367	0.00040052675
0.24960284	0.028861058	0.00039289420
0.24973328	0.029874764	0.00039770978
0.24986372	0.029262227	0.00039624040
0.24999417	0.029711038	0.00039732329
0.25012461	0.028953424	0.00039618272
0.25025505	0.028736150	0.00039052559
0.25038550	0.029494380	0.00039589735
0.25051594	0.029745359	0.00039999632
0.25064638	0.029221239	0.00039472498
0.25077683	0.029696529	0.00039969354
0.25090727	0.029042930	0.00039774222
0.25103771	0.028574965	0.00038978061
0.25116816	0.029694582	0.00039804161
0.25129860	0.029688885	0.00039846813
0.25142904	0.029135408	0.00039628321
0.25155949	0.029045269	0.00039642199
0.25168993	0.029527700	0.00039757373
0.25182037	0.029394700	0.00039626960
0.25195082	0.028839022	0.00039390162
0.25208126	0.028905707	0.00039455693
0.25221170	0.029128353	0.00039650264
0.25234215	0.029141748	0.00039406333
0.25247259	0.029806162	0.00039932764
0.25260303	0.030036340	0.00040396245
0.25273348	0.029741748	0.00039737226
0.25286392	0.028975561	0.00039690352
0.25299436	0.029549751	0.00039781839
0.25312481	0.029003523	0.00039734857
0.25325525	0.029161036	0.00039574804
0.25338569	0.029581879	0.00039802316
0.25351614	0.029581127	0.00039988642
0.25364658	0.029039063	0.00039731300
0.25377702	0.028664999	0.00039399652
0.25390747	0.029599742	0.00040184626
0.25403791	0.029254447	0.00039564250
0.25416835	0.029184694	0.00039918753
0.25429879	0.029072098	0.00039715009
0.25442924	0.029161185	0.00039659704
0.25455968	0.029646694	0.00040078639
0.25469012	0.029184530	0.00039805315
0.25482057	0.028881786	0.00039661343
0.25495101	0.029358006	0.00039833089
0.25508145	0.029440255	0.00039796403
0.25521190	0.028604146	0.00039647217
0.25534234	0.029025089	0.00039636007
0.25547278	0.029382166	0.00039608483
0.25560323	0.028115266	0.00039037331
0.25573367	0.029924872	0.00040532297
0.25586411	0.028919452	0.00040762369
0.25599456	0.029469006	0.00041465671
0.25612500	0.029063060	0.00041257687
0.25625544	0.029979335	0.00042405381
0.25638589	0.028883388	0.00042078467
0.25651633	0.029153970	0.00042283360
0.25664677	0.029234413	0.00042664509
0.25677722	0.029314957	0.00042765897
0.25690766	0.028659003	0.00042548171
0.25703810	0.028406697	0.00042838388
0.25716855	0.028665923	0.00043013069
0.25729899	0.029494991	0.00043828789
0.25742943	0.029197236	0.00043935220
0.25755988	0.029292130	0.00043882480
0.25769032	0.029071684	0.00044341035
0.25782076	0.028922268	0.00043986588
0.25795121	0.028352529	0.00044052628
0.25808165	0.028896751	0.00044798607
0.25821209	0.029249419	0.00044751285
0.25834253	0.029876598	0.00045522884
0.25847298	0.028389465	0.00044686095
0.25860342	0.029099209	0.00045500821
0.25873386	0.028531328	0.00045131646
0.25886431	0.029280643	0.00046120513
0.25899475	0.027991769	0.00045019602
0.25912519	0.028121269	0.00045466961
0.25925564	0.029693056	0.00046669761
0.25938608	0.029232446	0.00046603534
0.25951652	0.028169115	0.00045978161
0.25964697	0.029294591	0.00046999216
0.25977741	0.029316085	0.00047132909
0.25990785	0.028807081	0.00046963503
0.26003830	0.029680948	0.00047483636
0.26016874	0.029179138	0.00047735721
0.26029918	0.028196242	0.00046352924
0.26042963	0.028639613	0.00047256149
0.26056007	0.029800096	0.00047931101
0.26069051	0.029639912	0.00048221836
0.26082096	0.029047977	0.00047369115
0.26095140	0.028527185	0.00047548228
0.26108184	0.029357100	0.00047806588
0.26121229	0.030259170	0.00048759619
0.26134273	0.028306242	0.00047469003
0.26147317	0.028434793	0.00047774518
0.26160362	0.029205307	0.00048506098
0.26173406	0.028436727	0.00047826838
0.26186450	0.029145779	0.00048542128
0.26199495	0.028558219	0.00047944175
0.26212539	0.029414723	0.00048752986
0.26225583	0.028989865	0.00048655999
0.26238628	0.029615557	0.00048983894
0.26251672	0.029102630	0.00048627425
0.26264716	0.029456421	0.00048990034
0.26277760	0.028400179	0.00048447093
0.26290805	0.029912417	0.00049718700
0.26303849	0.029570102	0.00049301405
0.26316893	0.029214506	0.00049524668
0.26329938	0.030183437	0.00049686980
0.26342982	0.028558952	0.00048915791
0.26356026	0.029489560	0.00049690382
0.26369071	0.029881919	0.00050147032
0.26382115	0.028826819	0.00049304495
0.26395159	0.029608952	0.00049855332
0.26408204	0.029040867	0.00049490738
0.26421248	0.029023734	0.00049927435
0.26434292	0.029597797	0.00050075390
0.26447337	0.029256464	0.00050101098
0.26460381	0.029764055	0.00050183386
0.26473425	0.029054162	0.00049871117
0.26486470	0.029235941	0.00050634506
0.26499514	0.028222981	0.00049335132
0.26512558	0.028604721	0.00050008079
0.26525603	0.030198713	0.00051617039
[truncated: 573 more rows]
