# Supplementary material for: Rationally seeded computational protein design of ɑ-helical barrels
Source: Nat Chem Biol. 2024 Jun 20;20(8):991–9. doi: 10.1038/s41589-024-01642-0 (PMC11288890; doi:10.1038/s41589-024-01642-0)
Supplement: Supplementary file 3 — PDB and .mtz files used for making figure panels b–d and j–m. [file 41589_2024_1642_MOESM3_ESM.zip › KIA_RP_RSPD_NatChemBiol_data_Figure2/scapCC6_LLIA_panels_e-h/SAXS_panel_i/SAXS_raw_SEC_scapCC6_LLIA/b21-443535_00086.dat]

0.0045000000	0.56518544	0.0074353634
0.0046304432	0.49746548	0.0070037778
0.0047608865	0.43980788	0.0063586866
0.0048913297	0.44043764	0.0062021169
0.0050217729	0.38213768	0.0055811804
0.0051522162	0.34384594	0.0053298239
0.0052826594	0.33376285	0.0049732330
0.0054131026	0.28836218	0.0046796999
0.0055435459	0.29445154	0.0045884992
0.0056739891	0.27236218	0.0043253894
0.0058044323	0.25150007	0.0041218443
0.0059348756	0.24113139	0.0039392352
0.0060653188	0.22361613	0.0036882078
0.0061957621	0.22955011	0.0037555545
0.0063262053	0.21595140	0.0036244478
0.0064566485	0.20206905	0.0034382594
0.0065870918	0.18040864	0.0032565586
0.0067175350	0.19976529	0.0033396416
0.0068479782	0.18161185	0.0031915802
0.0069784215	0.16958232	0.0030561575
0.0071088647	0.16828655	0.0030308374
0.0072393079	0.16088581	0.0028994318
0.0073697512	0.15314978	0.0028168528
0.0075001944	0.15509663	0.0028051407
0.0076306376	0.15605792	0.0027907560
0.0077610809	0.14392234	0.0026373384
0.0078915241	0.12885884	0.0025359232
0.0080219673	0.12679093	0.0024560634
0.0081524106	0.14339508	0.0026119366
0.0082828538	0.12164186	0.0023384019
0.0084132970	0.11620504	0.0023467386
0.0085437403	0.11687690	0.0022921445
0.0086741835	0.12362494	0.0023234651
0.0088046267	0.11469999	0.0022344623
0.0089350700	0.11287878	0.0021853419
0.0090655132	0.10919390	0.0021029957
0.0091959565	0.10837680	0.0021525207
0.0093263997	0.10418613	0.0020238903
0.0094568429	0.10103057	0.0019898087
0.0095872862	0.10144136	0.0020100210
0.0097177294	0.095950595	0.0019121404
0.0098481726	0.094175742	0.0018999251
0.0099786159	0.088965516	0.0018286122
0.010109059	0.090075629	0.0018054889
0.010239502	0.088388925	0.0018042314
0.010369946	0.084097102	0.0017296457
0.010500389	0.081771168	0.0016936696
0.010630832	0.080817550	0.0016786061
0.010761275	0.079762715	0.0016394598
0.010891719	0.076700613	0.0016166315
0.011022162	0.075943776	0.0015662660
0.011152605	0.075556645	0.0015612743
0.011283048	0.071850905	0.0015371154
0.011413491	0.069988798	0.0014728760
0.011543935	0.067646688	0.0014389642
0.011674378	0.065571076	0.0014024489
0.011804821	0.066570033	0.0013738177
0.011935264	0.065334401	0.0013626106
0.012065708	0.064006240	0.0013300032
0.012196151	0.062482367	0.0012974991
0.012326594	0.059451141	0.0012718446
0.012457037	0.059703530	0.0012592196
0.012587481	0.058155415	0.0012181965
0.012717924	0.059002859	0.0012107114
0.012848367	0.057375462	0.0011813017
0.012978810	0.057329685	0.0011690177
0.013109253	0.056375792	0.0011293198
0.013239697	0.057508732	0.0011469632
0.013370140	0.056738534	0.0011293605
0.013500583	0.056703764	0.0011255478
0.013631026	0.054597249	0.0010917253
0.013761470	0.056008326	0.0011086941
0.013891913	0.054918298	0.0010698568
0.014022356	0.054227617	0.0010723956
0.014152799	0.053176868	0.0010485416
0.014283243	0.053214619	0.0010422097
0.014413686	0.052686887	0.0010478778
0.014544129	0.053847773	0.0010422895
0.014674572	0.051857399	0.0010111856
0.014805016	0.052024309	0.0010106077
0.014935459	0.054126705	0.0010278631
0.015065902	0.050630608	0.00099198411
0.015196345	0.051606766	0.00099666819
0.015326788	0.051847072	0.00099410727
0.015457232	0.050896618	0.00097877447
0.015587675	0.049955240	0.00095925447
0.015718118	0.049223242	0.00095547263
0.015848561	0.050599012	0.00095571229
0.015979005	0.050434918	0.00095844779
0.016109448	0.050263360	0.00095517851
0.016239891	0.049227312	0.00093515686
0.016370334	0.046445902	0.00090409782
0.016500778	0.048961596	0.00092994136
0.016631221	0.047460185	0.00090716352
0.016761664	0.048185532	0.00091322250
0.016892107	0.045894374	0.00088388083
0.017022551	0.046389503	0.00088508297
0.017152994	0.047679395	0.00089721611
0.017283437	0.047361945	0.00088575373
0.017413880	0.046541784	0.00087424948
0.017544323	0.047601152	0.00088467913
0.017674767	0.046071276	0.00085922215
0.017805210	0.046262096	0.00087006049
0.017935653	0.046428700	0.00085932891
0.018066096	0.046799671	0.00086500193
0.018196540	0.045075087	0.00084550962
0.018326983	0.046032832	0.00084422954
0.018457426	0.044777075	0.00083032918
0.018587869	0.043904089	0.00082484628
0.018718313	0.044550724	0.00082400398
0.018848756	0.045446103	0.00083741959
0.018979199	0.045586344	0.00082352791
0.019109642	0.043647552	0.00080770509
0.019240086	0.043725691	0.00080748390
0.019370529	0.045289370	0.00081910288
0.019500972	0.044431413	0.00080187305
0.019631415	0.043524395	0.00079555063
0.019761858	0.043534709	0.00079007644
0.019892302	0.044256424	0.00079510561
0.020022745	0.043564013	0.00078812656
0.020153188	0.043275464	0.00078358590
0.020283631	0.042077397	0.00076947512
0.020414075	0.043238442	0.00076989625
0.020544518	0.043253102	0.00077185867
0.020674961	0.042347108	0.00076262521
0.020805404	0.042262044	0.00076371282
0.020935848	0.042950831	0.00076536025
0.021066291	0.042575454	0.00075687321
0.021196734	0.042577365	0.00075427593
0.021327177	0.042396765	0.00075405414
0.021457621	0.042203006	0.00074382864
0.021588064	0.041064724	0.00073893701
0.021718507	0.040783178	0.00072625085
0.021848950	0.040931439	0.00073428118
0.021979393	0.041775512	0.00073581615
0.022109837	0.041263954	0.00072613469
0.022240280	0.041502868	0.00072407244
0.022370723	0.041905827	0.00073258038
0.022501166	0.042076303	0.00072553298
0.022631610	0.041485939	0.00072148002
0.022762053	0.040871356	0.00070866432
0.022892496	0.040441332	0.00070914201
0.023022939	0.041621525	0.00071451527
0.023153383	0.041546181	0.00071393632
0.023283826	0.040212960	0.00069537485
0.023414269	0.041524935	0.00070848452
0.023544712	0.040908107	0.00070009810
0.023675156	0.040674080	0.00070031382
0.023805599	0.040985907	0.00069285517
0.023936042	0.040340653	0.00069745234
0.024066485	0.040936501	0.00069420352
0.024196928	0.040570434	0.00068697397
0.024327372	0.039696033	0.00067802413
0.024457815	0.039099855	0.00067538250
0.024588258	0.039100249	0.00067060511
0.024718701	0.039206391	0.00066927587
0.024849145	0.039457440	0.00066690989
0.024979588	0.041189214	0.00068135936
0.025110031	0.040434900	0.00067407443
0.025240474	0.039576573	0.00066418409
0.025370918	0.039184369	0.00065807645
0.025501361	0.040133620	0.00066479991
0.025631804	0.039549427	0.00066317306
0.025762247	0.039880192	0.00065593354
0.025892691	0.039614515	0.00065872981
0.026023134	0.038977432	0.00065101068
0.026153577	0.038633763	0.00065044597
0.026284020	0.039213015	0.00064338279
0.026414463	0.039551728	0.00064948575
0.026544907	0.038076595	0.00063418599
0.026675350	0.038598315	0.00064360241
0.026805793	0.039666482	0.00064470842
0.026936236	0.039014154	0.00063782867
0.027066680	0.038302317	0.00062837065
0.027197123	0.038120105	0.00063170279
0.027327566	0.037697770	0.00062347747
0.027458009	0.038077898	0.00062541303
0.027588453	0.038591186	0.00062656017
0.027718896	0.038263887	0.00062762458
0.027849339	0.037742081	0.00061299961
0.027979782	0.038427599	0.00062268035
0.028110226	0.038278425	0.00061845934
0.028240669	0.038812207	0.00062224852
0.028371112	0.039240602	0.00062172137
0.028501555	0.039473225	0.00062446921
0.028631998	0.038808388	0.00061532484
0.028762442	0.038534947	0.00061761566
0.028892885	0.038801219	0.00061848437
0.029023328	0.037502574	0.00060284541
0.029153771	0.038090285	0.00060483151
0.029284215	0.037203265	0.00059789337
0.029414658	0.037584609	0.00059811700
0.029545101	0.037940795	0.00060104230
0.029675544	0.036944322	0.00059279338
0.029805988	0.037426258	0.00059422838
0.029936431	0.038297340	0.00059997981
0.030066874	0.037721873	0.00059120634
0.030197317	0.036499091	0.00058389777
0.030327760	0.037210881	0.00058611045
0.030458204	0.037176655	0.00058803103
0.030588647	0.036962184	0.00058160874
0.030719090	0.037770338	0.00058812458
0.030849533	0.038064854	0.00058761740
0.030979977	0.037904315	0.00059003320
0.031110420	0.037506413	0.00057770769
0.031240863	0.035676882	0.00056920090
0.031371306	0.037208793	0.00057532086
0.031501750	0.036322104	0.00056941437
0.031632193	0.035637436	0.00056144678
0.031762636	0.036919704	0.00057373223
0.031893079	0.036777063	0.00056679736
0.032023523	0.036892768	0.00057349499
0.032153966	0.036323685	0.00056226719
0.032284409	0.035952701	0.00056037968
0.032414852	0.036171685	0.00055959759
0.032545295	0.036793755	0.00056518911
0.032675739	0.035933638	0.00055458513
0.032806182	0.036397279	0.00055724932
0.032936625	0.036749217	0.00055787546
0.033067068	0.036262158	0.00055751215
0.033197512	0.036321809	0.00055056116
0.033327955	0.036665944	0.00055810250
0.033458398	0.037209295	0.00055790228
0.033588841	0.036444215	0.00055210389
0.033719285	0.036404979	0.00055126744
0.033849728	0.037321090	0.00055654258
0.033980171	0.037079766	0.00055249804
0.034110614	0.037486530	0.00055627163
0.034241058	0.037332276	0.00055431299
0.034371501	0.035816421	0.00054754026
0.034501944	0.036633221	0.00055464914
0.034632387	0.035983311	0.00056222393
0.034762830	0.036586913	0.00056943795
0.034893274	0.036770133	0.00057159331
0.035023717	0.036417755	0.00057304858
0.035154160	0.035720994	0.00056969012
0.035284603	0.035056672	0.00056608113
0.035415047	0.035672217	0.00057467901
0.035545490	0.035894264	0.00057598746
0.035675933	0.036201388	0.00057798577
0.035806376	0.036058640	0.00058051517
0.035936820	0.035736700	0.00057540411
0.036067263	0.035413817	0.00057760583
0.036197706	0.036618601	0.00058464463
0.036328149	0.036383773	0.00058805498
0.036458593	0.036247224	0.00058447584
0.036589036	0.036776571	0.00059162894
0.036719479	0.035823052	0.00058731508
0.036849922	0.036769011	0.00059780707
0.036980365	0.035599636	0.00058391192
0.037110809	0.035482318	0.00058914811
0.037241252	0.035934178	0.00058906072
0.037371695	0.036025719	0.00059593953
0.037502138	0.035171525	0.00058952576
0.037632582	0.035018285	0.00059057947
0.037763025	0.034673809	0.00058135875
0.037893468	0.034787528	0.00058920434
0.038023911	0.036383190	0.00059915162
0.038154355	0.035835724	0.00059942165
0.038284798	0.035477002	0.00059468121
0.038415241	0.036020287	0.00060347088
0.038545684	0.034576260	0.00058964307
0.038676128	0.035071890	0.00059441501
0.038806571	0.034459025	0.00059316083
0.038937014	0.034829574	0.00059535261
0.039067457	0.035492166	0.00059872311
0.039197900	0.035182607	0.00060146198
0.039328344	0.036055374	0.00060511513
0.039458787	0.034165446	0.00059165654
0.039589230	0.033879604	0.00058372487
0.039719673	0.036242775	0.00059398174
0.039850117	0.034410087	0.00057721994
0.039980560	0.035371804	0.00058314083
0.040111003	0.035238097	0.00058000828
0.040241446	0.034820726	0.00057506344
0.040371890	0.036080726	0.00058337798
0.040502333	0.035073681	0.00057231790
0.040632776	0.036342137	0.00058322216
0.040763219	0.034689195	0.00056563169
0.040893663	0.037038714	0.00058562950
0.041024106	0.035668881	0.00057141553
0.041154549	0.035139015	0.00057073786
0.041284992	0.035454341	0.00056993859
0.041415435	0.035027379	0.00056557872
0.041545879	0.035327736	0.00056417189
0.041676322	0.035852600	0.00057394078
0.041806765	0.034627840	0.00055804603
0.041937208	0.035428648	0.00056649636
0.042067652	0.034550823	0.00055506737
0.042198095	0.035620976	0.00056570796
0.042328538	0.036323609	0.00056949245
0.042458981	0.035706717	0.00056853186
0.042589425	0.035041119	0.00055395489
0.042719868	0.036064751	0.00056523244
0.042850311	0.036268475	0.00056502017
0.042980754	0.034685959	0.00055264202
0.043111198	0.034701158	0.00055060437
0.043241641	0.034719187	0.00055330432
0.043372084	0.034968789	0.00055392212
0.043502527	0.034936796	0.00055085260
0.043632970	0.034698216	0.00054794522
0.043763414	0.034861402	0.00055093026
0.043893857	0.035313749	0.00055200002
0.044024300	0.035096541	0.00055254548
0.044154743	0.036042796	0.00055594115
0.044285187	0.035673151	0.00055299969
0.044415630	0.035214688	0.00055234614
0.044546073	0.034853722	0.00054419810
0.044676516	0.034860450	0.00054512679
0.044806960	0.034395758	0.00054224698
0.044937403	0.035053960	0.00054641917
0.045067846	0.034349915	0.00054044861
0.045198289	0.035629122	0.00054719073
0.045328733	0.034820532	0.00054330863
0.045459176	0.034861259	0.00054198743
0.045589619	0.035447055	0.00054575703
0.045720062	0.034434399	0.00053748942
0.045850505	0.034845228	0.00053788030
0.045980949	0.035072156	0.00054248517
0.046111392	0.035200507	0.00054172237
0.046241835	0.034244894	0.00053489549
0.046372278	0.034268145	0.00053878393
0.046502722	0.035193581	0.00055114502
0.046633165	0.034765369	0.00055058209
0.046763608	0.034018265	0.00054623263
0.046894051	0.034747339	0.00055459584
0.047024495	0.034356568	0.00055485792
0.047154938	0.034584555	0.00055655163
0.047285381	0.034392416	0.00055700640
0.047415824	0.034631456	0.00055658370
0.047546267	0.035944642	0.00057345909
0.047676711	0.035218177	0.00056624610
0.047807154	0.034718261	0.00056503114
0.047937597	0.034206447	0.00055666123
0.048068040	0.035187400	0.00057019174
0.048198484	0.034635588	0.00056564442
0.048328927	0.035140929	0.00056974833
0.048459370	0.034086199	0.00056516237
0.048589813	0.035082925	0.00057051298
0.048720257	0.034603253	0.00057059211
0.048850700	0.034238636	0.00056582396
0.048981143	0.034577246	0.00057046015
0.049111586	0.034632341	0.00057348266
0.049242030	0.035175458	0.00057548090
0.049372473	0.034500059	0.00057275695
0.049502916	0.034246127	0.00056907567
0.049633359	0.034574765	0.00057389727
0.049763802	0.034862356	0.00057643000
0.049894246	0.035139480	0.00057914758
0.050024689	0.035220400	0.00057911416
0.050155132	0.035174537	0.00057845507
0.050285575	0.035106300	0.00058122517
0.050416019	0.034615211	0.00057573267
0.050546462	0.034536018	0.00057694744
0.050676905	0.035167735	0.00058172779
0.050807348	0.035057246	0.00058258321
0.050937792	0.034421782	0.00057580567
0.051068235	0.034389365	0.00057795966
0.051198678	0.034570682	0.00057737654
0.051329121	0.034327091	0.00057809930
0.051459565	0.036017933	0.00059137883
0.051590008	0.033901097	0.00057621618
0.051720451	0.035264502	0.00058427112
0.051850894	0.034365486	0.00057857675
0.051981337	0.033756361	0.00057333577
0.052111781	0.034022145	0.00058010574
0.052242224	0.034415229	0.00057899616
0.052372667	0.034826629	0.00058845006
0.052503110	0.035644013	0.00059126852
0.052633554	0.034165733	0.00058020511
0.052763997	0.035263759	0.00058926632
0.052894440	0.033739487	0.00057915930
0.053024883	0.034074799	0.00058015766
0.053155327	0.034682397	0.00058661645
0.053285770	0.034266144	0.00057937218
0.053416213	0.034184702	0.00058263387
0.053546656	0.034832973	0.00059123656
0.053677100	0.035133303	0.00058818716
0.053807543	0.034420028	0.00058532786
0.053937986	0.034700875	0.00058956124
0.054068429	0.035153947	0.00059203378
0.054198872	0.034063892	0.00058250561
0.054329316	0.034737521	0.00059131274
0.054459759	0.034414282	0.00058790354
0.054590202	0.034019844	0.00058298078
0.054720645	0.035295872	0.00059392972
0.054851089	0.034509132	0.00058918025
0.054981532	0.035361208	0.00059276922
0.055111975	0.033853235	0.00058477570
0.055242418	0.034270816	0.00058753563
0.055372862	0.033509670	0.00058141558
0.055503305	0.034753805	0.00059097229
0.055633748	0.035205898	0.00059530070
0.055764191	0.035296909	0.00059556438
0.055894635	0.035060701	0.00059638529
0.056025078	0.034263047	0.00058567224
0.056155521	0.034668772	0.00059485211
0.056285964	0.035299211	0.00059460807
0.056416407	0.033446853	0.00058406587
0.056546851	0.033718075	0.00058834022
0.056677294	0.034265384	0.00059032765
0.056807737	0.034989679	0.00059670713
0.056938180	0.034959653	0.00059398254
0.057068624	0.034410511	0.00059137109
0.057199067	0.033603063	0.00058794796
0.057329510	0.034784941	0.00059400307
0.057459953	0.034560874	0.00059428621
0.057590397	0.034635670	0.00059582819
0.057720840	0.034134893	0.00059316446
0.057851283	0.034487521	0.00059408327
0.057981726	0.034378958	0.00059076748
0.058112170	0.033910790	0.00058642972
0.058242613	0.035169332	0.00059688651
0.058373056	0.033914389	0.00058575515
0.058503499	0.034510281	0.00058831752
0.058633942	0.033727052	0.00058225867
0.058764386	0.034757839	0.00058780505
0.058894829	0.033513060	0.00058125022
0.059025272	0.034687939	0.00058555526
0.059155715	0.035810786	0.00059534370
0.059286159	0.033667344	0.00057955576
0.059416602	0.033640624	0.00057686048
0.059547045	0.033490588	0.00057728730
0.059677488	0.033935985	0.00057874725
0.059807932	0.032949493	0.00056820895
0.059938375	0.034526056	0.00058548422
0.060068818	0.034917219	0.00058046463
0.060199261	0.034052387	0.00057734847
0.060329705	0.033984148	0.00057372753
0.060460148	0.033897523	0.00057422803
0.060590591	0.033767556	0.00057045264
0.060721034	0.033402961	0.00056690099
0.060851477	0.034608445	0.00057841497
0.060981921	0.034574907	0.00057966222
0.061112364	0.033558976	0.00056539896
0.061242807	0.033694437	0.00056857629
0.061373250	0.032250274	0.00055772326
0.061503694	0.032886708	0.00056086890
0.061634137	0.033586712	0.00056677913
0.061764580	0.033845220	0.00057024942
0.061895023	0.033608025	0.00056531390
0.062025467	0.033746306	0.00056906414
0.062155910	0.033301118	0.00056374560
0.062286353	0.033600978	0.00056618693
0.062416796	0.033425770	0.00056501885
0.062547240	0.032935645	0.00056032450
0.062677683	0.035080574	0.00057748293
0.062808126	0.034283132	0.00056998968
0.062938569	0.034273872	0.00056968785
0.063069012	0.033664032	0.00056677423
0.063199456	0.035024995	0.00057444190
0.063329899	0.033649856	0.00056343814
0.063460342	0.034795730	0.00057222854
0.063590785	0.033076623	0.00055906526
0.063721229	0.034210918	0.00056963523
0.063851672	0.034383059	0.00056886958
0.063982115	0.034209434	0.00056559094
0.064112558	0.034591357	0.00057087432
0.064243002	0.033327165	0.00055865132
0.064373445	0.033059719	0.00055585526
0.064503888	0.034499124	0.00057020346
0.064634331	0.034759967	0.00057003910
0.064764774	0.033831887	0.00056480231
0.064895218	0.034899168	0.00056978567
0.065025661	0.033834074	0.00056430296
0.065156104	0.033679328	0.00055821219
0.065286547	0.033291716	0.00055862864
0.065416991	0.033681912	0.00056038734
0.065547434	0.034255430	0.00056374155
0.065677877	0.033600019	0.00055747189
0.065808320	0.034813046	0.00056960089
0.065938764	0.033503219	0.00055622176
0.066069207	0.034244600	0.00056597721
0.066199650	0.033409539	0.00055420865
0.066330093	0.034004351	0.00056025669
0.066460537	0.034016518	0.00055982051
0.066590980	0.033964243	0.00056028359
0.066721423	0.033448157	0.00055819940
0.066851866	0.032937241	0.00055027047
0.066982309	0.034491934	0.00056141920
0.067112753	0.032574341	0.00055026151
0.067243196	0.033629675	0.00055531739
0.067373639	0.033896132	0.00055974952
0.067504082	0.032935297	0.00055137930
0.067634526	0.034483803	0.00055974621
0.067764969	0.032757865	0.00055023616
0.067895412	0.033393564	0.00055397661
0.068025855	0.032678997	0.00054593584
0.068156299	0.033032731	0.00055202735
0.068286742	0.034145305	0.00055735976
0.068417185	0.032616683	0.00054515062
0.068547628	0.033625376	0.00055606586
0.068678072	0.034660734	0.00055771595
0.068808515	0.033638884	0.00055644455
0.068938958	0.034531215	0.00055863016
0.069069401	0.032751738	0.00054387062
0.069199844	0.032964575	0.00055159730
0.069330288	0.034278514	0.00055537739
0.069460731	0.033460296	0.00054948723
0.069591174	0.032900642	0.00054716953
0.069721617	0.033244878	0.00054798991
0.069852061	0.033039928	0.00054691966
0.069982504	0.033706592	0.00054861896
0.070112947	0.033435733	0.00055004164
0.070243390	0.033962943	0.00055464229
0.070373834	0.033298761	0.00054641805
0.070504277	0.033623643	0.00054804572
0.070634720	0.032800026	0.00054573360
0.070765163	0.033142458	0.00054367521
0.070895607	0.033311555	0.00054748750
0.071026050	0.033261664	0.00054295799
0.071156493	0.033691616	0.00054931230
0.071286936	0.033888372	0.00055103213
0.071417379	0.033413200	0.00054483908
0.071547823	0.032177597	0.00053535540
0.071678266	0.032824902	0.00054359322
0.071808709	0.033799051	0.00054651189
0.071939152	0.034067182	0.00055149332
0.072069596	0.032239972	0.00053392716
0.072200039	0.033840346	0.00054744729
0.072330482	0.032785962	0.00054063187
0.072460925	0.033343143	0.00054269736
0.072591369	0.033833776	0.00054617171
0.072721812	0.033190110	0.00054033093
0.072852255	0.033987698	0.00054971760
0.072982698	0.033501049	0.00054382632
0.073113142	0.032726581	0.00053668492
0.073243585	0.033358973	0.00054223758
0.073374028	0.033855212	0.00054642714
0.073504471	0.033232826	0.00053817304
0.073634914	0.033169302	0.00054052128
0.073765358	0.033571280	0.00053993221
0.073895801	0.033430938	0.00054094884
0.074026244	0.033981968	0.00054704164
0.074156687	0.032066078	0.00052860916
0.074287131	0.032580518	0.00053198668
0.074417574	0.032963191	0.00054028865
0.074548017	0.033358298	0.00053659072
0.074678460	0.033452806	0.00054189336
0.074808904	0.034086436	0.00054325984
0.074939347	0.033777325	0.00054242314
0.075069790	0.033139207	0.00053938988
0.075200233	0.034188578	0.00054181496
0.075330677	0.033737598	0.00054212857
0.075461120	0.033272716	0.00054162363
0.075591563	0.033299720	0.00053544379
0.075722006	0.032603464	0.00053264777
0.075852449	0.033660443	0.00053708447
0.075982893	0.033306394	0.00053555089
0.076113336	0.033718121	0.00054089723
0.076243779	0.033716953	0.00053624410
0.076374222	0.033264960	0.00053500172
0.076504666	0.032442571	0.00053177270
0.076635109	0.033468994	0.00053406477
0.076765552	0.033337266	0.00053493110
0.076895995	0.033045811	0.00053331079
0.077026439	0.032745817	0.00052990590
0.077156882	0.032960076	0.00053278894
0.077287325	0.034239495	0.00053870343
0.077417768	0.032707031	0.00052931159
0.077548212	0.033294001	0.00053389917
0.077678655	0.032819836	0.00052908577
0.077809098	0.032612295	0.00052921177
0.077939541	0.033014192	0.00052797495
0.078069984	0.033399823	0.00053413315
0.078200428	0.033306781	0.00053588908
0.078330871	0.033555447	0.00053153896
0.078461314	0.033993309	0.00053677618
0.078591757	0.033107145	0.00053083724
0.078722201	0.031943168	0.00052217934
0.078852644	0.033783870	0.00053418535
0.078983087	0.032617994	0.00052574925
0.079113530	0.032445293	0.00052281630
0.079243974	0.033044280	0.00052993638
0.079374417	0.032547081	0.00052178199
0.079504860	0.032706053	0.00052468141
0.079635303	0.034396627	0.00053586492
0.079765747	0.032400115	0.00052348443
0.079896190	0.032911081	0.00052764282
0.080026633	0.033548205	0.00052968170
0.080157076	0.033075956	0.00052549269
0.080287519	0.032880455	0.00052830958
0.080417963	0.032423144	0.00051981648
0.080548406	0.032214457	0.00052316377
0.080678849	0.033154729	0.00052444375
0.080809292	0.032765118	0.00052323573
0.080939736	0.032977267	0.00052545765
0.081070179	0.032918346	0.00052295124
0.081200622	0.032953965	0.00052282687
0.081331065	0.032714013	0.00052422020
0.081461509	0.033566021	0.00052445663
0.081591952	0.032577611	0.00052253784
0.081722395	0.032163597	0.00051496779
0.081852838	0.033289294	0.00052637491
0.081983281	0.032189913	0.00051834574
0.082113725	0.032328705	0.00051495538
0.082244168	0.032513259	0.00051990414
0.082374611	0.033640334	0.00052622809
0.082505054	0.033720334	0.00052612937
0.082635498	0.032564527	0.00052034195
0.082765941	0.032714695	0.00051802902
0.082896384	0.033422126	0.00052415498
0.083026827	0.034428675	0.00053454027
0.083157271	0.033079761	0.00051943397
0.083287714	0.033215234	0.00052427475
0.083418157	0.032455268	0.00051665018
0.083548600	0.033082580	0.00052046828
0.083679044	0.032972350	0.00051769874
0.083809487	0.034094124	0.00052492950
0.083939930	0.032442757	0.00051608712
0.084070373	0.032589346	0.00051765630
0.084200816	0.032361116	0.00051150986
0.084331260	0.033858015	0.00052538882
0.084461703	0.032469892	0.00051548339
0.084592146	0.032018400	0.00050849498
0.084722589	0.033265178	0.00051983051
0.084853033	0.033033111	0.00051853771
0.084983476	0.033413100	0.00051986568
0.085113919	0.032301449	0.00051299343
0.085244362	0.033673950	0.00052011476
0.085374806	0.033781459	0.00052402905
0.085505249	0.032621606	0.00051520576
0.085635692	0.033030892	0.00051705890
0.085766135	0.032495231	0.00051311440
0.085896579	0.031865671	0.00050508865
0.086027022	0.032943064	0.00051439237
0.086157465	0.032953542	0.00051729544
0.086287908	0.033216084	0.00051221667
0.086418351	0.033413947	0.00051996825
0.086548795	0.033318928	0.00051612466
0.086679238	0.033738533	0.00051963358
0.086809681	0.033351587	0.00051791220
0.086940124	0.032632038	0.00050873640
0.087070568	0.032339594	0.00051067797
0.087201011	0.032442854	0.00050910379
0.087331454	0.032567626	0.00050850607
0.087461897	0.032350798	0.00050967312
0.087592341	0.033358835	0.00051368328
0.087722784	0.032777499	0.00051195089
0.087853227	0.032793085	0.00051106377
0.087983670	0.033211958	0.00051159528
0.088114114	0.032960876	0.00051367871
0.088244557	0.032062262	0.00050415394
0.088375000	0.033052885	0.00051211769
0.088505443	0.033153155	0.00051504109
0.088635886	0.032310515	0.00050423026
0.088766330	0.033058176	0.00051142396
0.088896773	0.033134624	0.00051315787
0.089027216	0.032434477	0.00050271708
0.089157659	0.032025756	0.00050361306
0.089288103	0.032760574	0.00050773563
0.089418546	0.033020608	0.00050652788
0.089548989	0.033013659	0.00051056655
0.089679432	0.032596644	0.00050612173
0.089809876	0.033212190	0.00050890890
0.089940319	0.033027624	0.00051026791
0.090070762	0.031618024	0.00049564038
0.090201205	0.033424334	0.00051303658
0.090331649	0.032677859	0.00050413178
0.090462092	0.032731212	0.00050530089
0.090592535	0.032855101	0.00050832203
0.090722978	0.032791745	0.00050544443
0.090853421	0.032749699	0.00050615798
0.090983865	0.033280215	0.00051047226
0.091114308	0.033242190	0.00050465323
0.091244751	0.032281649	0.00050246683
0.091375194	0.032705440	0.00050221327
0.091505638	0.031791925	0.00049781333
0.091636081	0.032799131	0.00051558995
0.091766524	0.031663209	0.00051108634
0.091896967	0.032073892	0.00051687283
0.092027411	0.032133239	0.00052151986
0.092157854	0.032322604	0.00052698055
0.092288297	0.033079271	0.00053450632
0.092418740	0.032541497	0.00053289756
0.092549184	0.032122650	0.00053258379
0.092679627	0.032488248	0.00053739591
0.092810070	0.032456334	0.00053697117
0.092940513	0.032081184	0.00052863912
0.093070956	0.032537956	0.00052467428
0.093201400	0.032462504	0.00052109014
0.093331843	0.032650554	0.00052187806
0.093462286	0.031912541	0.00051390818
0.093592729	0.032892292	0.00052073055
0.093723173	0.032305652	0.00051828041
0.093853616	0.033080079	0.00051750942
0.093984059	0.033048586	0.00052051718
0.094114502	0.032839873	0.00051286338
0.094244946	0.032231909	0.00051011692
0.094375389	0.032639073	0.00051412072
0.094505832	0.032850245	0.00051283513
0.094636275	0.032688786	0.00051280163
0.094766719	0.032670426	0.00051220463
0.094897162	0.032602759	0.00050667677
0.095027605	0.032732978	0.00051229927
0.095158048	0.031871319	0.00050310543
0.095288491	0.033148657	0.00051022313
0.095418935	0.031665609	0.00050600749
0.095549378	0.032613153	0.00050535006
0.095679821	0.033079553	0.00051028233
0.095810264	0.032502801	0.00050652559
0.095940708	0.032945809	0.00050700652
0.096071151	0.032696475	0.00051159079
0.096201594	0.032395265	0.00050322496
0.096332037	0.031707912	0.00049748386
0.096462481	0.032311536	0.00050438772
0.096592924	0.032522758	0.00050140327
0.096723367	0.033327535	0.00050842405
0.096853810	0.032737463	0.00050463704
0.096984253	0.032367327	0.00049982807
0.097114697	0.032631229	0.00050418081
0.097245140	0.032065940	0.00049840662
0.097375583	0.032631117	0.00050103558
0.097506026	0.032654161	0.00050420560
0.097636470	0.032511041	0.00050036089
0.097766913	0.032973644	0.00050305646
0.097897356	0.032086051	0.00049592893
0.098027799	0.033000868	0.00050137670
0.098158243	0.032792133	0.00049952463
0.098288686	0.031914635	0.00049170598
0.098419129	0.032545486	0.00049519693
0.098549572	0.031647505	0.00049039291
0.098680016	0.031168055	0.00048242642
0.098810459	0.032893565	0.00049558065
0.098940902	0.032604464	0.00049057030
0.099071345	0.032434523	0.00048838520
0.099201788	0.031974784	0.00048781289
0.099332232	0.032737488	0.00048904414
0.099462675	0.031776666	0.00048512287
0.099593118	0.032753207	0.00049107149
0.099723561	0.032322343	0.00048694184
0.099854005	0.031923181	0.00048591225
0.099984448	0.032571425	0.00048896256
0.10011489	0.033286611	0.00049451827
0.10024533	0.032260526	0.00048896222
0.10037578	0.033036636	0.00049206538
0.10050622	0.032537271	0.00049183077
0.10063666	0.031399665	0.00048149953
0.10076711	0.032554454	0.00049065103
0.10089755	0.031872507	0.00048830938
0.10102799	0.031891926	0.00048519354
0.10115844	0.032164990	0.00048833542
0.10128888	0.032444451	0.00049255053
0.10141932	0.032709171	0.00048760791
0.10154977	0.032588310	0.00048942456
0.10168021	0.031958291	0.00048613783
0.10181065	0.033131186	0.00049283878
0.10194110	0.032712762	0.00049024234
0.10207154	0.033112627	0.00048973949
0.10220198	0.032161236	0.00048643910
0.10233243	0.031943646	0.00048402707
0.10246287	0.032985946	0.00048895005
0.10259331	0.032204292	0.00048686195
0.10272376	0.031620964	0.00047924874
0.10285420	0.032527399	0.00048662786
0.10298464	0.032526638	0.00048912276
0.10311509	0.033476102	0.00049229245
0.10324553	0.032069693	0.00048337938
0.10337597	0.032820699	0.00049092914
0.10350642	0.033077758	0.00048734824
0.10363686	0.032257123	0.00048386584
0.10376730	0.032676686	0.00048890401
0.10389774	0.032799028	0.00048743927
0.10402819	0.031971695	0.00048268795
0.10415863	0.032292844	0.00048248699
0.10428907	0.032353925	0.00048213847
0.10441952	0.032181765	0.00048512069
0.10454996	0.032934024	0.00048487680
0.10468040	0.032727367	0.00048465038
0.10481085	0.032407242	0.00048355235
0.10494129	0.031962448	0.00048055846
0.10507173	0.031829143	0.00047998329
0.10520218	0.032194491	0.00047763935
0.10533262	0.033929515	0.00049230413
0.10546306	0.032615586	0.00048513196
0.10559351	0.032587733	0.00048314667
0.10572395	0.032624941	0.00048249952
0.10585439	0.033045974	0.00048623498
0.10598484	0.032319370	0.00048047501
0.10611528	0.032250587	0.00048120331
0.10624572	0.031899402	0.00047532780
0.10637617	0.032269792	0.00048236357
0.10650661	0.032044982	0.00047879503
0.10663705	0.032914352	0.00048092806
0.10676750	0.032059192	0.00047803441
0.10689794	0.032477902	0.00047933809
0.10702838	0.031787647	0.00047504484
0.10715883	0.032173315	0.00048040751
0.10728927	0.032361247	0.00047619625
0.10741971	0.032500703	0.00048039713
0.10755016	0.032954193	0.00048129513
0.10768060	0.030950458	0.00046772027
0.10781104	0.031642416	0.00047472915
0.10794149	0.032475565	0.00047599428
0.10807193	0.032282409	0.00047761947
0.10820237	0.032533436	0.00047983945
0.10833281	0.033000924	0.00048130201
0.10846326	0.032857626	0.00049352994
0.10859370	0.031982418	0.00048854909
0.10872414	0.032945479	0.00050063758
0.10885459	0.032030169	0.00049651857
0.10898503	0.032189566	0.00049656146
0.10911547	0.032339100	0.00050543377
0.10924592	0.033190222	0.00051251872
0.10937636	0.032151339	0.00050380123
0.10950680	0.032519055	0.00051320587
0.10963725	0.032692622	0.00051377568
0.10976769	0.032787415	0.00051486739
0.10989813	0.032693846	0.00051852299
0.11002858	0.032380105	0.00051561022
0.11015902	0.032378245	0.00051916333
0.11028946	0.033140699	0.00052754291
0.11041991	0.032118617	0.00051912070
0.11055035	0.031962566	0.00052185825
0.11068079	0.032871951	0.00052669600
0.11081124	0.032929022	0.00052864386
0.11094168	0.032807253	0.00053137257
0.11107212	0.032613681	0.00052852331
0.11120257	0.032106438	0.00052915268
0.11133301	0.031859955	0.00052833323
0.11146345	0.032593776	0.00053420929
0.11159390	0.032357466	0.00053857529
0.11172434	0.031437150	0.00052947094
0.11185478	0.031687644	0.00053234234
0.11198523	0.032712495	0.00054083947
0.11211567	0.032101161	0.00053448957
0.11224611	0.032800134	0.00054164725
0.11237656	0.033015890	0.00054657619
0.11250700	0.032190421	0.00054042914
0.11263744	0.032344275	0.00054304809
0.11276788	0.032351205	0.00054101152
0.11289833	0.032181029	0.00054564407
0.11302877	0.031637090	0.00054083916
0.11315921	0.032186334	0.00054454607
0.11328966	0.031620355	0.00053560688
0.11342010	0.032517706	0.00053174103
0.11355054	0.032631090	0.00052868862
0.11368099	0.031314458	0.00051830749
0.11381143	0.032625362	0.00052022669
0.11394187	0.031969991	0.00051863870
0.11407232	0.031503338	0.00051039762
0.11420276	0.031831718	0.00051091576
0.11433320	0.031940947	0.00051380378
0.11446365	0.032533698	0.00051036916
0.11459409	0.031343486	0.00050274259
0.11472453	0.032402963	0.00051149093
0.11485498	0.031661255	0.00050115732
0.11498542	0.032505978	0.00050949249
0.11511586	0.032883353	0.00051142056
0.11524631	0.032142105	0.00050214588
0.11537675	0.031666362	0.00050043112
0.11550719	0.033039503	0.00050714507
0.11563764	0.031964963	0.00049983942
0.11576808	0.033068704	0.00050831817
0.11589852	0.032598124	0.00049905573
0.11602897	0.031939231	0.00050015258
0.11615941	0.033794172	0.00050969269
0.11628985	0.031960031	0.00049388898
0.11642030	0.032200098	0.00049851007
0.11655074	0.032109104	0.00049394953
0.11668118	0.032224326	0.00049542919
0.11681163	0.032275292	0.00049924635
0.11694207	0.031924402	0.00049069660
0.11707251	0.032349608	0.00049441931
0.11720295	0.031156126	0.00048633670
0.11733340	0.032054388	0.00049083255
0.11746384	0.032313287	0.00049484912
0.11759428	0.031698148	0.00048554548
0.11772473	0.031777734	0.00048843959
0.11785517	0.030964920	0.00048399435
0.11798561	0.031858565	0.00048442072
0.11811606	0.032231911	0.00048982340
0.11824650	0.032192632	0.00048737205
0.11837694	0.032494600	0.00048917950
0.11850739	0.032194965	0.00048755679
0.11863783	0.032261478	0.00048502579
0.11876827	0.033234184	0.00049076034
0.11889872	0.031962206	0.00048300133
0.11902916	0.032209087	0.00048247482
0.11915960	0.032804763	0.00048683147
0.11929005	0.032437400	0.00048139626
0.11942049	0.031442206	0.00047866251
0.11955093	0.031980165	0.00047786610
0.11968138	0.032379580	0.00047992704
0.11981182	0.031933792	0.00047674532
0.11994226	0.031969670	0.00047775043
0.12007271	0.032191627	0.00047712049
0.12020315	0.032791042	0.00047997230
0.12033359	0.032553117	0.00047771890
0.12046404	0.031765138	0.00047170503
0.12059448	0.031422526	0.00046959394
0.12072492	0.031049242	0.00046482619
0.12085537	0.031916466	0.00047167325
0.12098581	0.032260308	0.00047125466
0.12111625	0.033092885	0.00047699535
0.12124670	0.032036143	0.00047156022
0.12137714	0.031770461	0.00046588497
0.12150758	0.031258981	0.00046462696
0.12163802	0.032083052	0.00046901730
0.12176847	0.032413539	0.00046765675
0.12189891	0.031834550	0.00046693527
0.12202935	0.032268288	0.00046877359
0.12215980	0.032153077	0.00046738166
0.12229024	0.031853036	0.00046612158
0.12242068	0.032000878	0.00046315472
0.12255113	0.031539807	0.00046164732
0.12268157	0.032040368	0.00046513745
0.12281201	0.031826335	0.00046194863
0.12294246	0.032475860	0.00046756537
0.12307290	0.031921723	0.00046265691
0.12320334	0.031688561	0.00046004829
0.12333379	0.032299899	0.00046597576
0.12346423	0.032298347	0.00046334238
0.12359467	0.031553910	0.00046069432
0.12372512	0.031523444	0.00045965118
0.12385556	0.031857341	0.00046067576
0.12398600	0.031918587	0.00046410577
0.12411645	0.032037053	0.00046104465
0.12424689	0.031891291	0.00046079509
0.12437733	0.031448295	0.00046015751
0.12450778	0.031443881	0.00045616241
0.12463822	0.031171235	0.00045647015
0.12476866	0.032785714	0.00046499506
0.12489911	0.031404469	0.00045577488
0.12502955	0.031614262	0.00045909662
0.12515999	0.032000047	0.00046000308
0.12529044	0.031612612	0.00045652786
0.12542088	0.032162528	0.00046184537
0.12555132	0.031815132	0.00045671900
0.12568177	0.031666252	0.00045640495
0.12581221	0.031826784	0.00045763753
0.12594265	0.031274488	0.00045204432
0.12607309	0.031998329	0.00046069500
0.12620354	0.032199358	0.00045873712
0.12633398	0.031459088	0.00045441567
0.12646442	0.032580473	0.00046295314
0.12659487	0.032132584	0.00045646422
0.12672531	0.031564424	0.00045530437
0.12685575	0.031782565	0.00045468363
0.12698620	0.032957281	0.00046343491
0.12711664	0.031939596	0.00045704396
0.12724708	0.031867209	0.00045393648
0.12737753	0.032228878	0.00046097978
0.12750797	0.032625724	0.00045874893
0.12763841	0.031716048	0.00045323736
0.12776886	0.030899630	0.00044998748
0.12789930	0.032423590	0.00045611072
0.12802974	0.032117978	0.00045622415
0.12816019	0.031421681	0.00045210664
0.12829063	0.032001286	0.00045420194
0.12842107	0.031523542	0.00045208628
0.12855152	0.032024954	0.00045391084
0.12868196	0.031807100	0.00045362093
0.12881240	0.032001929	0.00045489332
0.12894285	0.031488360	0.00044940650
0.12907329	0.032830790	0.00045904400
0.12920373	0.031359169	0.00045092217
0.12933418	0.031653980	0.00045058462
0.12946462	0.032480105	0.00045694644
0.12959506	0.032161377	0.00045401130
0.12972551	0.031674239	0.00045024277
0.12985595	0.032226132	0.00045569537
0.12998639	0.031959413	0.00045040524
0.13011684	0.031515392	0.00045032672
0.13024728	0.031952363	0.00045265720
0.13037772	0.032028010	0.00045141914
0.13050816	0.031980906	0.00045038430
0.13063861	0.030971308	0.00044596874
0.13076905	0.031664652	0.00044782087
0.13089949	0.031871244	0.00045189420
0.13102994	0.031625629	0.00044747133
0.13116038	0.031457740	0.00044785878
0.13129082	0.031844896	0.00044967511
0.13142127	0.031462217	0.00044584994
0.13155171	0.031852421	0.00044919641
0.13168215	0.030604274	0.00044028889
0.13181260	0.032502030	0.00045211636
0.13194304	0.032291744	0.00045181607
0.13207348	0.031353600	0.00044492681
0.13220393	0.031566629	0.00044639850
0.13233437	0.031869733	0.00044934999
0.13246481	0.031544105	0.00044649407
0.13259526	0.031465182	0.00044580020
0.13272570	0.031451215	0.00044599819
0.13285614	0.032123027	0.00044884094
0.13298659	0.031956761	0.00044876752
0.13311703	0.032167165	0.00044841147
0.13324747	0.032226822	0.00044954640
0.13337792	0.031680780	0.00044476954
0.13350836	0.032164531	0.00044994069
0.13363880	0.031800033	0.00044565667
0.13376925	0.031649175	0.00044355140
0.13389969	0.031631842	0.00044454423
0.13403013	0.032380950	0.00044984264
0.13416058	0.031664569	0.00044217871
0.13429102	0.031359529	0.00044317227
0.13442146	0.030767698	0.00043763613
0.13455191	0.031457030	0.00044143625
0.13468235	0.032112885	0.00044896441
0.13481279	0.031901809	0.00044402076
0.13494323	0.031506717	0.00044445239
0.13507368	0.031391471	0.00044278350
0.13520412	0.031910390	0.00044245952
0.13533456	0.031210639	0.00044148142
0.13546501	0.031467583	0.00044049048
0.13559545	0.032008739	0.00044481858
0.13572589	0.031248484	0.00044001977
0.13585634	0.031400813	0.00043821315
0.13598678	0.030665325	0.00043623919
0.13611722	0.031502826	0.00044083491
0.13624767	0.031343534	0.00043792019
0.13637811	0.031167834	0.00043903399
0.13650855	0.031488324	0.00043914089
0.13663900	0.031397039	0.00043864630
0.13676944	0.032087362	0.00044526168
0.13689988	0.031737219	0.00043965430
0.13703033	0.032632402	0.00044689622
0.13716077	0.032255707	0.00044452998
0.13729121	0.031898869	0.00044135250
0.13742166	0.031570814	0.00043944034
0.13755210	0.031116676	0.00043523295
0.13768254	0.031452859	0.00043971313
0.13781299	0.031963258	0.00044327695
0.13794343	0.031759220	0.00043859760
0.13807387	0.032154178	0.00044368296
0.13820432	0.031391455	0.00043658854
0.13833476	0.031849899	0.00043863495
0.13846520	0.031373967	0.00043914293
0.13859565	0.031855955	0.00043949398
0.13872609	0.030844500	0.00043439793
0.13885653	0.032054232	0.00044164084
0.13898698	0.031170598	0.00043353175
0.13911742	0.031645049	0.00043680369
0.13924786	0.031152609	0.00043449385
0.13937830	0.031485429	0.00043696820
0.13950875	0.031976606	0.00043998956
0.13963919	0.030972022	0.00043339513
0.13976963	0.030620336	0.00043090429
0.13990008	0.031481418	0.00043721670
0.14003052	0.030859448	0.00043057955
0.14016096	0.031350662	0.00043663664
0.14029141	0.031772272	0.00043570289
0.14042185	0.031860699	0.00043653402
0.14055229	0.032122111	0.00044024383
0.14068274	0.030857076	0.00042948011
0.14081318	0.031760333	0.00043729486
0.14094362	0.032263206	0.00043850494
0.14107407	0.030950693	0.00042964817
0.14120451	0.031359030	0.00043409939
0.14133495	0.031608618	0.00043366241
0.14146540	0.030969279	0.00043122715
0.14159584	0.031311253	0.00043482419
0.14172628	0.030813085	0.00042716258
0.14185673	0.031099213	0.00043228365
0.14198717	0.031297263	0.00043062065
0.14211761	0.031428216	0.00043107903
0.14224806	0.031338970	0.00043424809
0.14237850	0.031621254	0.00043013470
0.14250894	0.031496590	0.00043240330
0.14263939	0.031044852	0.00042895812
0.14276983	0.031524001	0.00042970352
0.14290027	0.031943039	0.00043575354
0.14303072	0.031506122	0.00042938009
0.14316116	0.031059220	0.00042845421
0.14329160	0.031760841	0.00043418134
0.14342205	0.031025720	0.00042580949
0.14355249	0.031676159	0.00043097892
0.14368293	0.031958968	0.00043493179
0.14381337	0.031157703	0.00042491961
0.14394382	0.031442748	0.00043050075
0.14407426	0.031651717	0.00042903912
0.14420470	0.031323517	0.00042815430
0.14433515	0.031829020	0.00043322582
0.14446559	0.031677389	0.00042874239
0.14459603	0.031853799	0.00043036800
0.14472648	0.031172186	0.00042861514
0.14485692	0.030634594	0.00042204411
0.14498736	0.031671922	0.00043029422
0.14511781	0.032370175	0.00043255606
0.14524825	0.031481589	0.00042955163
0.14537869	0.031771376	0.00043012449
0.14550914	0.032086384	0.00042978392
0.14563958	0.030470624	0.00042283756
0.14577002	0.030901499	0.00042276103
0.14590047	0.031525044	0.00042796035
0.14603091	0.031649241	0.00042921848
0.14616135	0.030719059	0.00042174787
0.14629180	0.031929815	0.00043062821
0.14642224	0.030985763	0.00042711234
0.14655268	0.031136033	0.00042489384
0.14668313	0.031001371	0.00042468822
0.14681357	0.031115049	0.00042554719
0.14694401	0.031549731	0.00042580214
0.14707446	0.031802575	0.00042976780
0.14720490	0.030900801	0.00042274134
0.14733534	0.030850425	0.00042457002
0.14746579	0.031407985	0.00042676263
0.14759623	0.031566155	0.00042644893
0.14772667	0.030531534	0.00042043962
0.14785712	0.031060245	0.00042284685
0.14798756	0.031147738	0.00042475081
0.14811800	0.031466980	0.00042630728
0.14824844	0.031211363	0.00042436206
0.14837889	0.031891835	0.00042864955
0.14850933	0.031828878	0.00042808359
0.14863977	0.030507897	0.00041714201
0.14877022	0.032387254	0.00043127814
0.14890066	0.031938687	0.00042660188
0.14903110	0.032253875	0.00042946204
0.14916155	0.031587259	0.00042685144
0.14929199	0.030828795	0.00041939755
0.14942243	0.030850190	0.00042117314
0.14955288	0.031667410	0.00042569877
0.14968332	0.030860889	0.00041863608
0.14981376	0.031580596	0.00042656366
0.14994421	0.031526470	0.00042247349
0.15007465	0.030771038	0.00041867711
0.15020509	0.031085023	0.00042296151
0.15033554	0.031870923	0.00042421272
0.15046598	0.031375972	0.00042459939
0.15059642	0.030949934	0.00042030114
0.15072687	0.031613383	0.00042293989
0.15085731	0.030630245	0.00041771867
0.15098775	0.031489832	0.00042201621
0.15111820	0.031332353	0.00042303625
0.15124864	0.031354945	0.00042209703
0.15137908	0.032354114	0.00042607706
0.15150953	0.031252312	0.00042224551
0.15163997	0.031249548	0.00041942870
0.15177041	0.031683084	0.00042392405
0.15190086	0.031927110	0.00042576853
0.15203130	0.031127143	0.00041832498
0.15216174	0.031587713	0.00042244730
0.15229219	0.030958586	0.00041910447
0.15242263	0.031280844	0.00041944956
0.15255307	0.031971751	0.00042513702
0.15268351	0.030763997	0.00041613977
0.15281396	0.031397662	0.00041953218
0.15294440	0.031438650	0.00042210697
0.15307484	0.031221675	0.00041842865
0.15320529	0.031914917	0.00042154200
0.15333573	0.031407812	0.00042050506
0.15346617	0.031018985	0.00041681904
0.15359662	0.030955082	0.00041741590
0.15372706	0.031492821	0.00041998453
0.15385750	0.031782448	0.00042021383
0.15398795	0.031076020	0.00041684877
0.15411839	0.030934783	0.00041624683
0.15424883	0.030659967	0.00041310549
0.15437928	0.031363776	0.00041758303
0.15450972	0.031192538	0.00041639931
0.15464016	0.031904119	0.00042114848
0.15477061	0.031154292	0.00041743254
0.15490105	0.030858494	0.00041400869
0.15503149	0.031489197	0.00041820149
0.15516194	0.031451438	0.00041795792
0.15529238	0.032040117	0.00042174414
0.15542282	0.030716752	0.00041293977
0.15555327	0.031285941	0.00041656999
0.15568371	0.031693927	0.00041872010
0.15581415	0.031265640	0.00041660674
0.15594460	0.030737829	0.00041183134
0.15607504	0.031021333	0.00041389004
0.15620548	0.031054707	0.00041456309
0.15633593	0.031278947	0.00041424658
0.15646637	0.030739846	0.00041150936
0.15659681	0.031399754	0.00041737648
0.15672726	0.030846574	0.00041206286
0.15685770	0.030729905	0.00041275647
0.15698814	0.031289231	0.00041402582
0.15711858	0.031324689	0.00041359698
0.15724903	0.031749756	0.00041854260
0.15737947	0.030937737	0.00041290829
0.15750991	0.030413435	0.00040808600
0.15764036	0.030697938	0.00041114738
0.15777080	0.030346122	0.00040820446
0.15790124	0.031354561	0.00041258295
0.15803169	0.030883322	0.00041139288
0.15816213	0.031671669	0.00041638417
0.15829257	0.031287200	0.00041282372
0.15842302	0.031550161	0.00041623677
0.15855346	0.030206031	0.00040595838
0.15868390	0.031083017	0.00041229483
0.15881435	0.030722013	0.00041118036
0.15894479	0.031581101	0.00041566609
0.15907523	0.031191990	0.00041185059
0.15920568	0.031503631	0.00041372073
0.15933612	0.031426864	0.00041233237
0.15946656	0.031124673	0.00041034620
0.15959701	0.031020771	0.00041019122
0.15972745	0.030189536	0.00040612156
0.15985789	0.031111267	0.00041089960
0.15998834	0.031562715	0.00041274554
0.16011878	0.030815771	0.00040963246
0.16024922	0.031201638	0.00040991589
0.16037967	0.030974624	0.00041084962
0.16051011	0.030757507	0.00040878130
0.16064055	0.031516476	0.00041137059
0.16077100	0.031006056	0.00040943980
0.16090144	0.031633042	0.00041495516
0.16103188	0.031137236	0.00040895428
0.16116233	0.031593670	0.00041209949
0.16129277	0.031186630	0.00040927974
0.16142321	0.030490522	0.00040491035
0.16155365	0.031010141	0.00040781122
0.16168410	0.030875914	0.00040691718
0.16181454	0.031460165	0.00041132889
0.16194498	0.030847278	0.00040627960
0.16207543	0.031426884	0.00040978466
0.16220587	0.031224175	0.00040853016
0.16233631	0.030934101	0.00040663061
0.16246676	0.031290194	0.00041055808
0.16259720	0.031069936	0.00040730276
0.16272764	0.031392086	0.00040901779
0.16285809	0.031589654	0.00041074609
0.16298853	0.030587600	0.00040408704
0.16311897	0.030386205	0.00040244822
0.16324942	0.031176381	0.00040947078
0.16337986	0.031558707	0.00040817946
0.16351030	0.030922258	0.00040687002
0.16364075	0.030727895	0.00040575167
0.16377119	0.030677646	0.00040252486
0.16390163	0.030274179	0.00040295341
0.16403208	0.030557025	0.00040336975
0.16416252	0.030976301	0.00040466452
0.16429296	0.031401663	0.00041045380
0.16442341	0.030792440	0.00040283246
0.16455385	0.031220217	0.00040737293
0.16468429	0.031157401	0.00040698116
0.16481474	0.031823921	0.00040814806
0.16494518	0.031342546	0.00040775971
0.16507562	0.030483628	0.00040113118
0.16520607	0.031259547	0.00040580495
0.16533651	0.031353363	0.00040835085
0.16546695	0.031101910	0.00040516829
0.16559740	0.031571137	0.00040838830
0.16572784	0.031483574	0.00040651022
0.16585828	0.030229208	0.00039931870
0.16598872	0.030447409	0.00040282861
0.16611917	0.031589049	0.00040845280
0.16624961	0.030802768	0.00040267319
0.16638005	0.031328814	0.00040657679
0.16651050	0.031391899	0.00040458743
0.16664094	0.030627283	0.00040184363
0.16677138	0.031502779	0.00040520517
0.16690183	0.030589137	0.00039966064
0.16703227	0.031380519	0.00040555320
0.16716271	0.030652218	0.00039887148
0.16729316	0.030769956	0.00040202724
0.16742360	0.031141645	0.00040453430
0.16755404	0.031351121	0.00040476426
0.16768449	0.030842179	0.00040109006
0.16781493	0.030929731	0.00040145618
0.16794537	0.030784213	0.00040087437
0.16807582	0.031146511	0.00040359243
0.16820626	0.030584606	0.00039797133
0.16833670	0.030925958	0.00040176841
0.16846715	0.030445676	0.00039888477
0.16859759	0.030399594	0.00039693626
0.16872803	0.031486735	0.00040489032
0.16885848	0.030202849	0.00039544950
0.16898892	0.029944946	0.00039540090
0.16911936	0.030762073	0.00040054600
0.16924981	0.031170311	0.00040171837
0.16938025	0.031048665	0.00040026155
0.16951069	0.031098994	0.00040218347
0.16964114	0.030393281	0.00039804487
0.16977158	0.030230660	0.00039692416
0.16990202	0.031574516	0.00040232656
0.17003247	0.030527773	0.00039753703
0.17016291	0.031247715	0.00040151080
0.17029335	0.031438738	0.00040152010
0.17042379	0.030966493	0.00040002206
0.17055424	0.030685326	0.00039772165
0.17068468	0.030458408	0.00039618129
0.17081512	0.030998406	0.00039983287
0.17094557	0.030927801	0.00039744039
0.17107601	0.031019203	0.00040004971
0.17120645	0.030711523	0.00039980525
0.17133690	0.030735389	0.00039740126
0.17146734	0.030762122	0.00039702767
0.17159778	0.031044350	0.00039827015
0.17172823	0.031052382	0.00039844632
0.17185867	0.030580983	0.00039731003
0.17198911	0.030414416	0.00039309820
0.17211956	0.031168481	0.00039962047
0.17225000	0.031034324	0.00039767366
0.17238044	0.030430864	0.00039432762
0.17251089	0.030018004	0.00039316685
0.17264133	0.030236743	0.00039267145
0.17277177	0.031090171	0.00039873636
0.17290222	0.030415058	0.00039417696
0.17303266	0.030567138	0.00039265132
0.17316310	0.030801783	0.00039627705
0.17329355	0.031170635	0.00039874825
0.17342399	0.031527324	0.00039934966
0.17355443	0.031440222	0.00039954021
0.17368488	0.030640632	0.00039258403
0.17381532	0.030663548	0.00039567242
0.17394576	0.030589325	0.00039499089
0.17407621	0.030905145	0.00039519781
0.17420665	0.031254234	0.00039832979
0.17433709	0.031282633	0.00039727955
0.17446753	0.031076577	0.00039565392
0.17459798	0.030132485	0.00039155276
0.17472842	0.031025117	0.00039552727
0.17485886	0.031170290	0.00039863271
0.17498931	0.030697840	0.00039409714
0.17511975	0.030190691	0.00038950643
0.17525019	0.030538673	0.00039237876
0.17538064	0.030442953	0.00039192913
0.17551108	0.031069810	0.00039633152
0.17564152	0.030368305	0.00039127002
0.17577197	0.030959320	0.00039336722
0.17590241	0.030876453	0.00039490327
0.17603285	0.030565853	0.00039206512
0.17616330	0.031207920	0.00039454555
0.17629374	0.030531759	0.00039234865
0.17642418	0.031202420	0.00039474729
0.17655463	0.030123420	0.00038940426
0.17668507	0.030763527	0.00039306233
0.17681551	0.030689885	0.00039174383
0.17694596	0.030143022	0.00039010441
0.17707640	0.030699512	0.00039172345
0.17720684	0.030593200	0.00038951889
0.17733729	0.030276821	0.00039080723
0.17746773	0.030557214	0.00038951561
0.17759817	0.030397528	0.00039028595
0.17772862	0.029987628	0.00038937939
0.17785906	0.031689431	0.00039496354
0.17798950	0.030097322	0.00038618107
0.17811995	0.030569423	0.00038971963
0.17825039	0.030401680	0.00038859860
0.17838083	0.030372382	0.00038986195
0.17851128	0.030648755	0.00038833325
0.17864172	0.030646716	0.00038974295
0.17877216	0.030097608	0.00038774388
0.17890260	0.031169201	0.00039274148
0.17903305	0.031328948	0.00039497334
0.17916349	0.031088853	0.00039111390
0.17929393	0.030490878	0.00038889519
0.17942438	0.031165489	0.00039245058
0.17955482	0.030961589	0.00039006155
0.17968526	0.031007438	0.00039172955
0.17981571	0.030536409	0.00038985824
0.17994615	0.030468493	0.00038608716
0.18007659	0.030577317	0.00039062693
0.18020704	0.030665912	0.00038862148
0.18033748	0.031285328	0.00039184068
0.18046792	0.030074975	0.00038696318
0.18059837	0.031150732	0.00038997398
0.18072881	0.029943862	0.00038366182
0.18085925	0.030408809	0.00038718031
0.18098970	0.030715435	0.00038802842
0.18112014	0.031302247	0.00039382621
0.18125058	0.030838422	0.00038790286
0.18138103	0.030590096	0.00038776953
0.18151147	0.030654422	0.00038881641
0.18164191	0.029947754	0.00038331466
0.18177236	0.030747455	0.00038911491
0.18190280	0.030870555	0.00038930105
0.18203324	0.030446262	0.00038523707
0.18216369	0.031417841	0.00039999058
0.18229413	0.030209861	0.00039434693
0.18242457	0.030665945	0.00040146969
0.18255502	0.030484031	0.00040342136
0.18268546	0.030163452	0.00040127565
0.18281590	0.030883807	0.00040743104
0.18294635	0.031077013	0.00040964671
0.18307679	0.031160478	0.00041254309
0.18320723	0.030298397	0.00041116577
0.18333767	0.030243631	0.00040779730
0.18346812	0.030450575	0.00041300297
0.18359856	0.030004368	0.00041042449
0.18372900	0.030747368	0.00041604657
0.18385945	0.030465197	0.00041636379
0.18398989	0.030740207	0.00041708016
0.18412033	0.030547280	0.00041870537
0.18425078	0.030510294	0.00042093561
0.18438122	0.030935554	0.00042299619
0.18451166	0.030333393	0.00041961602
0.18464211	0.030523735	0.00042427859
0.18477255	0.030706046	0.00042424035
0.18490299	0.030973223	0.00042960446
0.18503344	0.031074632	0.00042655403
0.18516388	0.030191121	0.00042510997
0.18529432	0.030609282	0.00042827197
0.18542477	0.030792705	0.00043011887
0.18555521	0.030889150	0.00043340824
0.18568565	0.031214238	0.00043420723
0.18581610	0.030987872	0.00043290224
0.18594654	0.030023184	0.00042863201
0.18607698	0.030736517	0.00043264066
0.18620743	0.030499174	0.00043450396
0.18633787	0.030760977	0.00043721680
0.18646831	0.030761177	0.00043361928
0.18659876	0.030643120	0.00043704224
0.18672920	0.030316882	0.00043492135
0.18685964	0.030840196	0.00043858634
0.18699009	0.030170612	0.00043499157
0.18712053	0.030158294	0.00042371612
0.18725097	0.030108723	0.00042219867
0.18738142	0.030635298	0.00042196499
0.18751186	0.030590406	0.00042008767
0.18764230	0.030301263	0.00041695751
0.18777274	0.030648434	0.00041741512
0.18790319	0.030981244	0.00041823230
0.18803363	0.030394976	0.00041347029
0.18816407	0.030620587	0.00040992573
0.18829452	0.030774146	0.00041329020
0.18842496	0.030933605	0.00041353905
0.18855540	0.031045159	0.00041096396
0.18868585	0.031858744	0.00041712201
0.18881629	0.030804982	0.00040619793
0.18894673	0.030927332	0.00040850199
0.18907718	0.030991567	0.00040746497
0.18920762	0.030374461	0.00040329700
0.18933806	0.030802506	0.00040327411
0.18946851	0.030661402	0.00040265957
0.18959895	0.031372204	0.00040601171
0.18972939	0.030011699	0.00039730568
0.18985984	0.030607785	0.00039852727
0.18999028	0.030678573	0.00040045375
0.19012072	0.030840692	0.00040098887
0.19025117	0.030346638	0.00039496532
0.19038161	0.029901404	0.00039342944
0.19051205	0.030872087	0.00039760891
0.19064250	0.030012564	0.00039240590
0.19077294	0.030918052	0.00039900305
0.19090338	0.030799800	0.00039540395
0.19103383	0.031044006	0.00039675038
0.19116427	0.031011898	0.00039585026
0.19129471	0.030608267	0.00039216567
0.19142516	0.030934503	0.00039510197
0.19155560	0.031053473	0.00039275185
0.19168604	0.030647133	0.00039078816
0.19181649	0.031188086	0.00039515152
0.19194693	0.031169981	0.00039208752
0.19207737	0.030746249	0.00039175076
0.19220781	0.030608575	0.00038795903
0.19233826	0.030697323	0.00038965853
0.19246870	0.030572771	0.00038829226
0.19259914	0.030703065	0.00038694114
0.19272959	0.030422646	0.00038728425
0.19286003	0.030268236	0.00038570865
0.19299047	0.029831957	0.00038049494
0.19312092	0.030052639	0.00038113211
0.19325136	0.029946958	0.00038273398
0.19338180	0.030170607	0.00038280583
0.19351225	0.030599588	0.00038806266
0.19364269	0.029776283	0.00037941365
0.19377313	0.030401283	0.00038523318
0.19390358	0.030926068	0.00038801746
0.19403402	0.030688548	0.00038445470
0.19416446	0.030463199	0.00038521150
0.19429491	0.030164947	0.00038198188
0.19442535	0.031177610	0.00038774725
0.19455579	0.030261710	0.00038359890
0.19468624	0.030632729	0.00038251133
0.19481668	0.030001933	0.00038275048
0.19494712	0.030726595	0.00038563463
0.19507757	0.030747219	0.00038504818
0.19520801	0.030005522	0.00038025254
0.19533845	0.030716317	0.00038254480
0.19546890	0.030179779	0.00038166751
0.19559934	0.030778846	0.00038573732
0.19572978	0.031030830	0.00038442512
0.19586023	0.030824549	0.00038508591
0.19599067	0.030426587	0.00038207069
0.19612111	0.030888753	0.00038264218
0.19625156	0.031289573	0.00038952938
0.19638200	0.029567677	0.00037539441
0.19651244	0.030950226	0.00038453155
0.19664288	0.030059478	0.00037927989
0.19677333	0.029846286	0.00037631879
0.19690377	0.030499239	0.00038117603
0.19703421	0.030601240	0.00038106745
0.19716466	0.030180039	0.00037939552
0.19729510	0.030257660	0.00037928970
0.19742554	0.029602170	0.00037477983
0.19755599	0.030518308	0.00038156942
0.19768643	0.030573677	0.00038289322
0.19781687	0.030057773	0.00037666890
0.19794732	0.029801219	0.00037687264
0.19807776	0.030155206	0.00037629437
0.19820820	0.030315817	0.00037831246
0.19833865	0.030223501	0.00037863605
0.19846909	0.030492638	0.00037887262
0.19859953	0.030709756	0.00038105492
0.19872998	0.030144631	0.00037753717
0.19886042	0.029761554	0.00037388000
0.19899086	0.030912064	0.00038275054
0.19912131	0.030064451	0.00037575329
0.19925175	0.030776131	0.00038154650
0.19938219	0.030677549	0.00037985713
0.19951264	0.029868778	0.00037362466
0.19964308	0.030011368	0.00037612402
0.19977352	0.029695779	0.00037493982
0.19990397	0.029391318	0.00037179089
0.20003441	0.030671001	0.00037975539
0.20016485	0.030314499	0.00037532279
0.20029530	0.030602689	0.00037891107
0.20042574	0.029972806	0.00037519415
0.20055618	0.030084232	0.00037425105
0.20068663	0.030028787	0.00037518538
0.20081707	0.030246956	0.00037538609
0.20094751	0.030408946	0.00037658980
0.20107795	0.030035116	0.00037579733
0.20120840	0.030717683	0.00037750368
0.20133884	0.030115647	0.00037545893
0.20146928	0.030042347	0.00037533451
0.20159973	0.030220528	0.00037462714
0.20173017	0.030801911	0.00037896610
0.20186061	0.030126841	0.00037299940
0.20199106	0.030066784	0.00037425841
0.20212150	0.030788406	0.00037860840
0.20225194	0.031046496	0.00037851169
0.20238239	0.030504942	0.00037567746
0.20251283	0.030355533	0.00037433643
0.20264327	0.030465204	0.00037494734
0.20277372	0.030626317	0.00037760774
0.20290416	0.029856555	0.00037231731
0.20303460	0.029700275	0.00037122850
0.20316505	0.030070783	0.00037274751
0.20329549	0.030239388	0.00037259296
0.20342593	0.030568320	0.00037546532
0.20355638	0.029875679	0.00037111188
0.20368682	0.030551105	0.00037380327
0.20381726	0.030221921	0.00037407597
0.20394771	0.030125918	0.00036977298
0.20407815	0.030441655	0.00037405213
0.20420859	0.029649627	0.00036912977
0.20433904	0.029721501	0.00036821645
0.20446948	0.030839822	0.00037534762
0.20459992	0.030080003	0.00037011568
0.20473037	0.030013651	0.00036978363
0.20486081	0.030041608	0.00037052141
0.20499125	0.030598311	0.00037199091
0.20512170	0.030052155	0.00037042304
0.20525214	0.029709245	0.00036856778
0.20538258	0.029966968	0.00036852290
0.20551302	0.030598506	0.00037284788
0.20564347	0.030140816	0.00037002675
0.20577391	0.030406788	0.00037208639
0.20590435	0.030001623	0.00037043302
0.20603480	0.029735438	0.00036665985
0.20616524	0.030276846	0.00037080667
0.20629568	0.029414804	0.00036656517
0.20642613	0.030181807	0.00036900057
0.20655657	0.029735006	0.00036859842
0.20668701	0.029951802	0.00036720603
0.20681746	0.030271163	0.00037032870
0.20694790	0.030256318	0.00037091654
0.20707834	0.030106897	0.00036841990
0.20720879	0.029633017	0.00036727970
0.20733923	0.029673087	0.00036617296
0.20746967	0.029506283	0.00036471952
0.20760012	0.030625775	0.00037295360
0.20773056	0.030177496	0.00036686482
0.20786100	0.030450215	0.00037197999
0.20799145	0.029609795	0.00036589119
0.20812189	0.030760471	0.00037092542
0.20825233	0.030219219	0.00036903001
0.20838278	0.030498000	0.00036966836
0.20851322	0.030397985	0.00036922389
0.20864366	0.029529510	0.00036644546
0.20877411	0.029866984	0.00036487630
0.20890455	0.029785087	0.00036625208
0.20903499	0.029290878	0.00036343837
0.20916544	0.029711435	0.00036513462
0.20929588	0.029520011	0.00036636960
0.20942632	0.029833293	0.00036473341
0.20955677	0.029660460	0.00036587042
0.20968721	0.030058484	0.00036729877
0.20981765	0.030055010	0.00036587111
0.20994809	0.029975304	0.00036723112
0.21007854	0.029840244	0.00036554538
0.21020898	0.029946357	0.00036530262
0.21033942	0.030395210	0.00036894543
0.21046987	0.030384389	0.00036691728
0.21060031	0.030071886	0.00036745711
0.21073075	0.029751001	0.00036454873
0.21086120	0.029882402	0.00036549442
0.21099164	0.030599024	0.00036881303
0.21112208	0.030210821	0.00036581837
0.21125253	0.030007474	0.00036493828
0.21138297	0.029503383	0.00036370555
0.21151341	0.029696852	0.00036323786
0.21164386	0.030173185	0.00036622031
0.21177430	0.029925556	0.00036402054
0.21190474	0.029824093	0.00036421951
0.21203519	0.029987387	0.00036549469
0.21216563	0.029720391	0.00036270772
0.21229607	0.029915758	0.00036458638
0.21242652	0.029635913	0.00036373906
0.21255696	0.030619026	0.00036650003
0.21268740	0.030533026	0.00036809645
0.21281785	0.030481002	0.00036520485
0.21294829	0.030124514	0.00036501234
0.21307873	0.029540013	0.00036256442
0.21320918	0.029587118	0.00036157936
0.21333962	0.030121883	0.00036389638
0.21347006	0.029965085	0.00036622488
0.21360051	0.030084367	0.00036307343
0.21373095	0.030593966	0.00036658461
0.21386139	0.030106869	0.00036281323
0.21399184	0.030443742	0.00036533273
0.21412228	0.030208122	0.00036476704
0.21425272	0.029971774	0.00036173528
0.21438316	0.029390969	0.00035935653
0.21451361	0.029129122	0.00035893647
0.21464405	0.029445602	0.00035729747
0.21477449	0.030023341	0.00036258832
0.21490494	0.029910529	0.00036269327
0.21503538	0.029321004	0.00035836734
0.21516582	0.029998514	0.00036351550
0.21529627	0.029527805	0.00035803901
0.21542671	0.030723782	0.00036562087
0.21555715	0.029977449	0.00036171116
0.21568760	0.030360779	0.00036385505
0.21581804	0.030905208	0.00036640855
0.21594848	0.030805414	0.00036642662
0.21607893	0.030233387	0.00036273182
0.21620937	0.029595514	0.00036026646
0.21633981	0.030143840	0.00036093977
0.21647026	0.029814719	0.00036105561
0.21660070	0.030469191	0.00036398434
0.21673114	0.029210023	0.00035711228
0.21686159	0.029715600	0.00035939377
0.21699203	0.029483121	0.00035733982
0.21712247	0.029669262	0.00036019105
0.21725292	0.029502578	0.00036057311
0.21738336	0.030186539	0.00035987231
0.21751380	0.030454323	0.00036217918
0.21764425	0.029651970	0.00035910255
0.21777469	0.030490691	0.00036392408
0.21790513	0.029800721	0.00036048852
0.21803558	0.029975181	0.00035927122
0.21816602	0.029561818	0.00035817666
0.21829646	0.029420240	0.00035695528
0.21842691	0.030311970	0.00036085612
0.21855735	0.029343320	0.00035692591
0.21868779	0.030126903	0.00036031279
0.21881823	0.030686304	0.00036319741
0.21894868	0.029295505	0.00035562313
0.21907912	0.029635229	0.00035634915
0.21920956	0.030035974	0.00036013320
0.21934001	0.030220415	0.00035983870
0.21947045	0.030574287	0.00036171535
0.21960089	0.030509938	0.00036202950
0.21973134	0.030009981	0.00035801926
0.21986178	0.030330608	0.00036015656
0.21999222	0.029382573	0.00035655318
0.22012267	0.029473222	0.00035444684
0.22025311	0.030067228	0.00035979158
0.22038355	0.030167742	0.00035723024
0.22051400	0.029167050	0.00035395640
0.22064444	0.029377930	0.00035539838
0.22077488	0.030330609	0.00035890753
0.22090533	0.030203386	0.00035990437
0.22103577	0.029553439	0.00035509506
0.22116621	0.029295619	0.00035264918
0.22129666	0.030086054	0.00035855992
0.22142710	0.029934240	0.00035816437
0.22155754	0.029775189	0.00035616965
0.22168799	0.030449612	0.00035986741
0.22181843	0.029884282	0.00035470208
0.22194887	0.029856401	0.00035665818
0.22207932	0.029618954	0.00035467100
0.22220976	0.030518765	0.00035923404
0.22234020	0.029755571	0.00035651120
0.22247065	0.029658592	0.00035400939
0.22260109	0.029466875	0.00035372154
0.22273153	0.030421454	0.00035967222
0.22286198	0.030113032	0.00035589291
0.22299242	0.029596798	0.00035683455
0.22312286	0.029808221	0.00035504206
0.22325330	0.030421567	0.00035799527
0.22338375	0.029540213	0.00035475001
0.22351419	0.029094388	0.00035165080
0.22364463	0.029895262	0.00035595138
0.22377508	0.029684047	0.00035496576
0.22390552	0.028876884	0.00034872446
0.22403596	0.029518831	0.00035387603
0.22416641	0.029880785	0.00035562774
0.22429685	0.029516864	0.00035321755
0.22442729	0.029866459	0.00035579307
0.22455774	0.030277108	0.00035520552
0.22468818	0.029633734	0.00035253971
0.22481862	0.029664309	0.00035331151
0.22494907	0.029651341	0.00035223798
0.22507951	0.029161212	0.00035065595
0.22520995	0.029767162	0.00035366530
0.22534040	0.029898593	0.00035287359
0.22547084	0.030453619	0.00035787028
0.22560128	0.029877136	0.00035297394
0.22573173	0.029771464	0.00035373817
0.22586217	0.029597470	0.00035261416
0.22599261	0.028902278	0.00034794018
0.22612306	0.029459952	0.00035150112
0.22625350	0.028953365	0.00034775787
0.22638394	0.029861374	0.00035297820
0.22651439	0.030100650	0.00035574815
0.22664483	0.029263185	0.00034947772
0.22677527	0.029369016	0.00035067081
0.22690572	0.029421343	0.00034918281
0.22703616	0.029775432	0.00035373477
0.22716660	0.029609533	0.00035208732
0.22729705	0.029965579	0.00035271333
0.22742749	0.030160071	0.00035403727
0.22755793	0.029688605	0.00035199375
0.22768837	0.030070774	0.00035189805
0.22781882	0.029756083	0.00035206274
0.22794926	0.029906639	0.00035214142
0.22807970	0.029546115	0.00035100312
0.22821015	0.029775774	0.00035171696
0.22834059	0.030385026	0.00035317327
0.22847103	0.029618822	0.00035158294
0.22860148	0.029651336	0.00035130534
0.22873192	0.029867208	0.00035217621
0.22886236	0.029396591	0.00035013473
0.22899281	0.029122598	0.00034696716
0.22912325	0.030346927	0.00035323961
0.22925369	0.029551642	0.00035126366
0.22938414	0.029488954	0.00034834267
0.22951458	0.029840913	0.00035258004
0.22964502	0.029126077	0.00034528541
0.22977547	0.029596984	0.00034950034
0.22990591	0.029423332	0.00034786610
0.23003635	0.029214693	0.00034708714
0.23016680	0.029749105	0.00035043039
0.23029724	0.029248632	0.00034760266
0.23042768	0.029757622	0.00034724807
0.23055813	0.029341570	0.00034772736
0.23068857	0.029251486	0.00035174426
0.23081901	0.029463489	0.00035709703
0.23094946	0.029573889	0.00036014915
0.23107990	0.029397570	0.00035881022
0.23121034	0.029376947	0.00036177090
0.23134079	0.029054662	0.00036241165
0.23147123	0.029020688	0.00036147321
0.23160167	0.029911218	0.00036984353
0.23173212	0.029350819	0.00036837193
0.23186256	0.029648221	0.00036995332
0.23199300	0.029717253	0.00037229758
0.23212344	0.030435948	0.00037471425
0.23225389	0.029498675	0.00037387883
0.23238433	0.029560582	0.00037407535
0.23251477	0.029575569	0.00037360211
0.23264522	0.029267137	0.00037408657
0.23277566	0.029674600	0.00037709580
0.23290610	0.030236643	0.00038051383
0.23303655	0.030124742	0.00038427358
0.23316699	0.029898310	0.00037973479
0.23329743	0.028986098	0.00037612572
0.23342788	0.029497692	0.00037842630
0.23355832	0.029588460	0.00037999470
0.23368876	0.029557266	0.00037944234
0.23381921	0.029456687	0.00037735993
0.23394965	0.029204496	0.00037578665
0.23408009	0.029463863	0.00037956183
0.23421054	0.029751199	0.00037808112
0.23434098	0.029188088	0.00037939719
0.23447142	0.029707181	0.00037932930
0.23460187	0.029057093	0.00037804545
0.23473231	0.029249827	0.00037823559
0.23486275	0.029563952	0.00037962514
0.23499320	0.030022708	0.00038412249
0.23512364	0.029311952	0.00037984767
0.23525408	0.029749689	0.00038253964
0.23538453	0.029834117	0.00038234946
0.23551497	0.030071678	0.00038294980
0.23564541	0.029553377	0.00038249105
0.23577586	0.028808818	0.00037985706
0.23590630	0.029250377	0.00037827223
0.23603674	0.029632105	0.00038357181
0.23616719	0.029498192	0.00038030545
0.23629763	0.030088176	0.00038597326
0.23642807	0.029353690	0.00038339076
0.23655851	0.029631575	0.00038402615
0.23668896	0.028792360	0.00037962057
0.23681940	0.029702772	0.00038639209
0.23694984	0.029648832	0.00038160639
0.23708029	0.029554480	0.00038533527
0.23721073	0.029277682	0.00038159791
0.23734117	0.030119218	0.00039002337
0.23747162	0.029840312	0.00038674858
0.23760206	0.029842843	0.00038538519
0.23773250	0.029720316	0.00038659256
0.23786295	0.029785743	0.00038727219
0.23799339	0.029708170	0.00038615739
0.23812383	0.029477067	0.00038613253
0.23825428	0.029460581	0.00038367459
0.23838472	0.029909712	0.00038759172
0.23851516	0.028470987	0.00038107585
0.23864561	0.029464125	0.00038497734
0.23877605	0.029199908	0.00038692796
0.23890649	0.028829291	0.00038056336
0.23903694	0.029289451	0.00038697333
0.23916738	0.029379716	0.00038586002
0.23929782	0.029763531	0.00038933157
0.23942827	0.029460334	0.00038753306
0.23955871	0.029595455	0.00039006975
0.23968915	0.028505063	0.00037940763
0.23981960	0.029420420	0.00038940907
0.23995004	0.029600654	0.00038759926
0.24008048	0.029412540	0.00038853366
0.24021093	0.029808112	0.00039102442
0.24034137	0.029394957	0.00038654920
0.24047181	0.029354862	0.00038695198
0.24060226	0.029078600	0.00038810747
0.24073270	0.029996616	0.00039061377
0.24086314	0.029422054	0.00039090393
0.24099358	0.030323422	0.00039222299
0.24112403	0.029196419	0.00038724609
0.24125447	0.029776675	0.00039084106
0.24138491	0.028735837	0.00038367955
0.24151536	0.028917083	0.00038717703
0.24164580	0.029624099	0.00039011388
0.24177624	0.029361915	0.00038879453
0.24190669	0.029785652	0.00039170743
0.24203713	0.028908373	0.00038681035
0.24216757	0.029368806	0.00038957887
0.24229802	0.029284940	0.00039157963
0.24242846	0.029457299	0.00038889187
0.24255890	0.029567346	0.00039107540
0.24268935	0.028857525	0.00038620012
0.24281979	0.029459947	0.00039101379
0.24295023	0.028368879	0.00038576487
0.24308068	0.029271849	0.00038930175
0.24321112	0.029285256	0.00038980130
0.24334156	0.029080225	0.00039117447
0.24347201	0.029265697	0.00038814266
0.24360245	0.029587002	0.00039515770
0.24373289	0.029657882	0.00039252256
0.24386334	0.029419651	0.00039219792
0.24399378	0.028847196	0.00038774480
0.24412422	0.029560518	0.00039067091
0.24425467	0.029647009	0.00039301209
0.24438511	0.029038912	0.00039061850
0.24451555	0.029585464	0.00039311269
0.24464600	0.029275167	0.00039017462
0.24477644	0.029535229	0.00039166545
0.24490688	0.029500462	0.00039389347
0.24503733	0.028794250	0.00039149083
0.24516777	0.029213177	0.00038933172
0.24529821	0.029077177	0.00039331860
0.24542865	0.029424475	0.00039275980
0.24555910	0.029057591	0.00039319676
0.24568954	0.029640557	0.00039494609
0.24581998	0.029023041	0.00038917135
0.24595043	0.030249134	0.00039886143
0.24608087	0.029552426	0.00039498133
0.24621131	0.029521810	0.00039151483
0.24634176	0.029077075	0.00039306597
0.24647220	0.029833043	0.00039500248
0.24660264	0.029497359	0.00039680363
0.24673309	0.029660381	0.00039465606
0.24686353	0.028973826	0.00039057712
0.24699397	0.029289099	0.00039282155
0.24712442	0.028652648	0.00039201867
0.24725486	0.029454448	0.00039203330
0.24738530	0.029099268	0.00039513340
0.24751575	0.029412387	0.00039361537
0.24764619	0.028772439	0.00039200769
0.24777663	0.029602954	0.00039631232
0.24790708	0.029065850	0.00039164141
0.24803752	0.028786223	0.00039194686
0.24816796	0.029051715	0.00039290122
0.24829841	0.029073713	0.00039089620
0.24842885	0.029236136	0.00039583143
0.24855929	0.029881244	0.00039607897
0.24868974	0.029690232	0.00039933666
0.24882018	0.029652100	0.00039802259
0.24895062	0.029460541	0.00039262237
0.24908107	0.028915096	0.00039395963
0.24921151	0.029596429	0.00039638766
0.24934195	0.028907813	0.00039363606
0.24947240	0.028953717	0.00039320403
0.24960284	0.028796740	0.00039271227
0.24973328	0.028874207	0.00039219277
0.24986372	0.028808558	0.00039439036
0.24999417	0.029082558	0.00039361534
0.25012461	0.029300135	0.00039887034
0.25025505	0.029950539	0.00039859599
0.25038550	0.029195114	0.00039436219
0.25051594	0.029098855	0.00039659814
0.25064638	0.028596118	0.00039178413
0.25077683	0.029143825	0.00039646574
0.25090727	0.029433139	0.00039982595
0.25103771	0.029414209	0.00039566927
0.25116816	0.029268224	0.00039668676
0.25129860	0.029290646	0.00039629762
0.25142904	0.029210945	0.00039610230
0.25155949	0.029857692	0.00040265778
0.25168993	0.028761880	0.00039356164
0.25182037	0.029429081	0.00039693679
0.25195082	0.029322646	0.00039629241
0.25208126	0.028638380	0.00039382437
0.25221170	0.028416037	0.00039331435
0.25234215	0.029217019	0.00039466070
0.25247259	0.028825118	0.00039380512
0.25260303	0.029634980	0.00040238064
0.25273348	0.028954913	0.00039310533
0.25286392	0.028856764	0.00039708931
0.25299436	0.029314658	0.00039750879
0.25312481	0.028686444	0.00039591394
0.25325525	0.029860243	0.00039930145
0.25338569	0.027989551	0.00038960028
0.25351614	0.029480188	0.00039913318
0.25364658	0.029628450	0.00040101102
0.25377702	0.028776437	0.00039483547
0.25390747	0.028972498	0.00039800935
0.25403791	0.029438510	0.00039812515
0.25416835	0.029139550	0.00040035053
0.25429879	0.029189756	0.00039823561
0.25442924	0.028523391	0.00039304603
0.25455968	0.029036654	0.00039737010
0.25469012	0.029924322	0.00040210435
0.25482057	0.029297044	0.00039879514
0.25495101	0.029246018	0.00039828485
0.25508145	0.028522008	0.00039343492
0.25521190	0.029701304	0.00040379359
0.25534234	0.029178804	0.00039658508
0.25547278	0.029975643	0.00040018324
0.25560323	0.029249552	0.00039794844
0.25573367	0.029070804	0.00040024356
0.25586411	0.028858859	0.00040678488
0.25599456	0.028905509	0.00041137054
0.25612500	0.029011757	0.00041201000
0.25625544	0.028705650	0.00041561155
0.25638589	0.028290931	0.00041724107
0.25651633	0.028791012	0.00042020966
0.25664677	0.029418121	0.00042747307
0.25677722	0.028921026	0.00042492211
0.25690766	0.029367205	0.00043145638
0.25703810	0.029483226	0.00043517824
0.25716855	0.029690849	0.00043793278
0.25729899	0.029068660	0.00043634004
0.25742943	0.029185476	0.00043910989
0.25755988	0.029610337	0.00044087464
0.25769032	0.028888569	0.00044227164
0.25782076	0.029420565	0.00044429038
0.25795121	0.029074780	0.00044609348
0.25808165	0.028735051	0.00044729145
0.25821209	0.028574887	0.00044326224
0.25834253	0.029236707	0.00045199562
0.25847298	0.028759784	0.00045032780
0.25860342	0.028744590	0.00045357323
0.25873386	0.029134898	0.00045626530
0.25886431	0.028330148	0.00045359741
0.25899475	0.029079657	0.00045814603
0.25912519	0.028767253	0.00045949053
0.25925564	0.029285938	0.00046348437
0.25938608	0.028561844	0.00046178833
0.25951652	0.029149159	0.00046687077
0.25964697	0.029246823	0.00046972645
0.25977741	0.029267827	0.00047105701
0.25990785	0.029375787	0.00047371031
0.26003830	0.029772243	0.00047456813
0.26016874	0.029052674	0.00047663234
0.26029918	0.028571339	0.00046715254
0.26042963	0.029067197	0.00047620424
0.26056007	0.028813277	0.00047276102
0.26069051	0.028353438	0.00047319369
0.26082096	0.029685243	0.00047937017
0.26095140	0.029405498	0.00048226643
0.26108184	0.029343732	0.00047882805
0.26121229	0.029797160	0.00048545165
0.26134273	0.028222144	0.00047403881
0.26147317	0.028550121	0.00047813937
0.26160362	0.029244593	0.00048558989
0.26173406	0.029033464	0.00048360000
0.26186450	0.029293855	0.00048563861
0.26199495	0.029489793	0.00048719575
0.26212539	0.029399715	0.00048668929
0.26225583	0.029028861	0.00048556484
0.26238628	0.029098670	0.00048583773
0.26251672	0.028453512	0.00048105125
0.26264716	0.028762587	0.00048603738
0.26277760	0.029104721	0.00048938440
0.26290805	0.029073808	0.00049146821
0.26303849	0.029299703	0.00049188018
0.26316893	0.029237592	0.00049670717
0.26329938	0.028726701	0.00048682620
0.26342982	0.029155564	0.00049387422
0.26356026	0.029311092	0.00049494165
0.26369071	0.029799718	0.00050148146
0.26382115	0.029149865	0.00049444250
0.26395159	0.029616271	0.00049909162
0.26408204	0.029396900	0.00049915896
0.26421248	0.029228847	0.00050097923
0.26434292	0.028687897	0.00049327366
0.26447337	0.028484804	0.00049564195
0.26460381	0.028946895	0.00049754993
0.26473425	0.028969443	0.00049849458
0.26486470	0.028171017	0.00049740537
0.26499514	0.028824837	0.00049755184
0.26512558	0.029191112	0.00050597641
0.26525603	0.029316258	0.00051046499
[truncated: 573 more rows]
