# Supplementary material for: Rationally seeded computational protein design of ɑ-helical barrels
Source: Nat Chem Biol. 2024 Jun 20;20(8):991–9. doi: 10.1038/s41589-024-01642-0 (PMC11288890; doi:10.1038/s41589-024-01642-0)
Supplement: Supplementary file 3 — PDB and .mtz files used for making figure panels b–d and j–m. [file 41589_2024_1642_MOESM3_ESM.zip › KIA_RP_RSPD_NatChemBiol_data_Figure2/scapCC6_LLIA_panels_e-h/SAXS_panel_i/SAXS_raw_SEC_scapCC6_LLIA/b21-443535_00119.dat]

0.0045000000	0.57711546	0.0075454436
0.0046304432	0.50549398	0.0070617351
0.0047608865	0.42472174	0.0062737840
0.0048913297	0.43042249	0.0061326440
0.0050217729	0.38751127	0.0056404446
0.0051522162	0.34974535	0.0053585484
0.0052826594	0.33102909	0.0049539935
0.0054131026	0.30477129	0.0047825284
0.0055435459	0.29437601	0.0045889941
0.0056739891	0.25993142	0.0042384504
0.0058044323	0.24190185	0.0040322576
0.0059348756	0.24581046	0.0039677826
0.0060653188	0.22232197	0.0036783881
0.0061957621	0.22673647	0.0037240036
0.0063262053	0.20728282	0.0035695998
0.0064566485	0.20778259	0.0034957256
0.0065870918	0.18729775	0.0033109878
0.0067175350	0.19115997	0.0032827141
0.0068479782	0.18896736	0.0032488960
0.0069784215	0.17892635	0.0031189641
0.0071088647	0.16832453	0.0030251502
0.0072393079	0.17250446	0.0029902580
0.0073697512	0.15355631	0.0028152967
0.0075001944	0.15604517	0.0028085490
0.0076306376	0.14563684	0.0027076781
0.0077610809	0.14289577	0.0026389878
0.0078915241	0.14352935	0.0026448319
0.0080219673	0.14221906	0.0025768720
0.0081524106	0.12660074	0.0024790339
0.0082828538	0.12831243	0.0023847587
0.0084132970	0.12010909	0.0023817858
0.0085437403	0.11607760	0.0022848327
0.0086741835	0.11364185	0.0022442915
0.0088046267	0.11149413	0.0022070475
0.0089350700	0.11331305	0.0021908766
0.0090655132	0.10981162	0.0021129342
0.0091959565	0.10777014	0.0021545411
0.0093263997	0.10324728	0.0020217378
0.0094568429	0.10021571	0.0019826238
0.0095872862	0.10093142	0.0020054360
0.0097177294	0.096681875	0.0019194855
0.0098481726	0.095293960	0.0019116227
0.0099786159	0.091821857	0.0018565977
0.010109059	0.089720063	0.0018023490
0.010239502	0.089536058	0.0018174512
0.010369946	0.085772621	0.0017471895
0.010500389	0.082896383	0.0017049506
0.010630832	0.078869183	0.0016582920
0.010761275	0.079092701	0.0016336434
0.010891719	0.077588716	0.0016263439
0.011022162	0.072784242	0.0015337437
0.011152605	0.073849385	0.0015442363
0.011283048	0.071095623	0.0015304403
0.011413491	0.068999866	0.0014624650
0.011543935	0.068749021	0.0014509684
0.011674378	0.067790782	0.0014266200
0.011804821	0.065327214	0.0013606879
0.011935264	0.065961297	0.0013691507
0.012065708	0.064008859	0.0013297715
0.012196151	0.061326310	0.0012860310
0.012326594	0.060457857	0.0012834324
0.012457037	0.061403476	0.0012767477
0.012587481	0.059176810	0.0012293839
0.012717924	0.056276458	0.0011835167
0.012848367	0.060752057	0.0012152827
0.012978810	0.057737556	0.0011739204
0.013109253	0.056582980	0.0011312050
0.013239697	0.056349118	0.0011356418
0.013370140	0.055396143	0.0011168882
0.013500583	0.055661001	0.0011147796
0.013631026	0.056956237	0.0011152879
0.013761470	0.055179790	0.0011013910
0.013891913	0.056067672	0.0010814251
0.014022356	0.052959973	0.0010617422
0.014152799	0.053449533	0.0010524793
0.014283243	0.053158473	0.0010411167
0.014413686	0.052026395	0.0010405258
0.014544129	0.052426947	0.0010279733
0.014674572	0.051016540	0.0010039873
0.014805016	0.052284131	0.0010141214
0.014935459	0.053353623	0.0010211282
0.015065902	0.052957881	0.0010146655
0.015196345	0.052952073	0.0010077413
0.015326788	0.050164636	0.00097926912
0.015457232	0.049982548	0.00097038944
0.015587675	0.051209480	0.00097123914
0.015718118	0.051411783	0.00097683448
0.015848561	0.050173171	0.00095243332
0.015979005	0.049022775	0.00094606602
0.016109448	0.049455910	0.00094791111
0.016239891	0.049958696	0.00094194169
0.016370334	0.049770745	0.00093458148
0.016500778	0.049600773	0.00093635529
0.016631221	0.048259026	0.00091396574
0.016761664	0.049069770	0.00092174088
0.016892107	0.047220678	0.00089654949
0.017022551	0.047117164	0.00089217217
0.017152994	0.048375910	0.00090566947
0.017283437	0.046429386	0.00087648352
0.017413880	0.046678095	0.00087633817
0.017544323	0.047983430	0.00088751118
0.017674767	0.046778851	0.00086626046
0.017805210	0.045829068	0.00086591160
0.017935653	0.045217847	0.00084832771
0.018066096	0.045266868	0.00085088941
0.018196540	0.046311786	0.00085819037
0.018326983	0.043808011	0.00082419759
0.018457426	0.044920709	0.00083213106
0.018587869	0.046420730	0.00084821472
0.018718313	0.045313621	0.00083145302
0.018848756	0.044808397	0.00083063192
0.018979199	0.044027039	0.00080867520
0.019109642	0.044350252	0.00081351006
0.019240086	0.046154536	0.00082814514
0.019370529	0.044265582	0.00081098365
0.019500972	0.044394967	0.00080122328
0.019631415	0.043400526	0.00079422108
0.019761858	0.044920820	0.00080201191
0.019892302	0.042914949	0.00078336298
0.020022745	0.043429385	0.00078533647
0.020153188	0.042646113	0.00077859252
0.020283631	0.044008248	0.00078609488
0.020414075	0.043177039	0.00077001840
0.020544518	0.043369210	0.00077294869
0.020674961	0.042652548	0.00076479933
0.020805404	0.043376687	0.00077429736
0.020935848	0.042876498	0.00076464723
0.021066291	0.042422140	0.00075687811
0.021196734	0.040957585	0.00073988685
0.021327177	0.041392938	0.00074509552
0.021457621	0.042366246	0.00074691176
0.021588064	0.041215801	0.00074045785
0.021718507	0.043116114	0.00074590209
0.021848950	0.042124521	0.00074451702
0.021979393	0.042462736	0.00074184932
0.022109837	0.041625363	0.00073055007
0.022240280	0.041422507	0.00072344389
0.022370723	0.041556848	0.00073071680
0.022501166	0.041959703	0.00072438976
0.022631610	0.041940213	0.00072438046
0.022762053	0.042462441	0.00072237855
0.022892496	0.041089353	0.00071524083
0.023022939	0.041702046	0.00071630214
0.023153383	0.040158029	0.00070179256
0.023283826	0.041795403	0.00070999070
0.023414269	0.040096699	0.00069742745
0.023544712	0.040891800	0.00069972358
0.023675156	0.040394341	0.00069972559
0.023805599	0.041388276	0.00069676831
0.023936042	0.039215090	0.00068772647
0.024066485	0.039381510	0.00068188455
0.024196928	0.039545307	0.00067930018
0.024327372	0.039634828	0.00067641836
0.024457815	0.041018949	0.00069094445
0.024588258	0.039800228	0.00067714266
0.024718701	0.041231818	0.00068488981
0.024849145	0.038606266	0.00065925635
0.024979588	0.039646044	0.00066830003
0.025110031	0.040186608	0.00067374831
0.025240474	0.040277944	0.00066958705
0.025370918	0.040897369	0.00067301891
0.025501361	0.038594840	0.00065277842
0.025631804	0.039447205	0.00066303096
0.025762247	0.038757838	0.00064690353
0.025892691	0.039882220	0.00066099420
0.026023134	0.040498160	0.00066262344
0.026153577	0.039385569	0.00065529744
0.026284020	0.038377092	0.00063596539
0.026414463	0.040868666	0.00066016809
0.026544907	0.040041474	0.00064951203
0.026675350	0.039675695	0.00065204320
0.026805793	0.038213092	0.00063298701
0.026936236	0.038764175	0.00063645769
0.027066680	0.038401964	0.00062866745
0.027197123	0.038707337	0.00063656075
0.027327566	0.038497931	0.00063002960
0.027458009	0.038419674	0.00062783199
0.027588453	0.038528999	0.00062637238
0.027718896	0.038677561	0.00063021093
0.027849339	0.038358805	0.00061790836
0.027979782	0.038625357	0.00062433146
0.028110226	0.038680950	0.00062047654
0.028240669	0.038159687	0.00061854294
0.028371112	0.038324859	0.00061520179
0.028501555	0.038212899	0.00061484483
0.028631998	0.038258852	0.00061085697
0.028762442	0.038953119	0.00062044342
0.028892885	0.037827665	0.00061015846
0.029023328	0.037758845	0.00060388455
0.029153771	0.037909747	0.00060304589
0.029284215	0.038149463	0.00060474442
0.029414658	0.037734003	0.00059987523
0.029545101	0.038813727	0.00060760615
0.029675544	0.038393819	0.00060288903
0.029805988	0.037406725	0.00059523647
0.029936431	0.038213870	0.00059684531
0.030066874	0.037155852	0.00058724955
0.030197317	0.037497559	0.00059111420
0.030327760	0.037957713	0.00059322032
0.030458204	0.037230842	0.00058866496
0.030588647	0.037774128	0.00058745985
0.030719090	0.037257471	0.00058370833
0.030849533	0.037003166	0.00057978097
0.030979977	0.037605295	0.00058829444
0.031110420	0.036498113	0.00057075051
0.031240863	0.037821647	0.00058478469
0.031371306	0.038086383	0.00058178088
0.031501750	0.037139568	0.00057555894
0.031632193	0.037065802	0.00057308517
0.031762636	0.037728088	0.00057902698
0.031893079	0.037267260	0.00057050837
0.032023523	0.037348350	0.00057696906
0.032153966	0.036417781	0.00056266267
0.032284409	0.037172395	0.00056926616
0.032414852	0.037355875	0.00056899105
0.032545295	0.037084886	0.00056739412
0.032675739	0.037887060	0.00056810318
0.032806182	0.036943434	0.00056179534
0.032936625	0.037199613	0.00056105129
0.033067068	0.036018466	0.00055599589
0.033197512	0.036765614	0.00055356421
0.033327955	0.037151524	0.00056198583
0.033458398	0.037292729	0.00055767991
0.033588841	0.037514467	0.00056003085
0.033719285	0.036373143	0.00054922245
0.033849728	0.036626335	0.00055160325
0.033980171	0.037462092	0.00055542779
0.034110614	0.037138698	0.00055332392
0.034241058	0.035936494	0.00054467036
0.034371501	0.036014941	0.00054935152
0.034501944	0.036576183	0.00055392659
0.034632387	0.036622343	0.00056731215
0.034762830	0.036508281	0.00056910607
0.034893274	0.036569048	0.00057012491
0.035023717	0.036903432	0.00057576702
0.035154160	0.036878342	0.00057750042
0.035284603	0.036331625	0.00057582721
0.035415047	0.036517986	0.00058147971
0.035545490	0.034596288	0.00056545505
0.035675933	0.036163955	0.00057811591
0.035806376	0.035111328	0.00057495068
0.035936820	0.035526024	0.00057372970
0.036067263	0.035986609	0.00058165641
0.036197706	0.036415310	0.00058412591
0.036328149	0.036597367	0.00058929838
0.036458593	0.036403467	0.00058504605
0.036589036	0.036456727	0.00058930855
0.036719479	0.035934512	0.00058759250
0.036849922	0.035313393	0.00058681684
0.036980365	0.035456229	0.00058388355
0.037110809	0.036056454	0.00059286331
0.037241252	0.036254617	0.00059131943
0.037371695	0.035346444	0.00058872307
0.037502138	0.035953941	0.00059535431
0.037632582	0.035443906	0.00059310200
0.037763025	0.035178377	0.00058610601
0.037893468	0.035894654	0.00059890717
0.038023911	0.035693854	0.00059275614
0.038154355	0.035261185	0.00059523204
0.038284798	0.036592516	0.00060371379
0.038415241	0.036749931	0.00060828214
0.038545684	0.035459377	0.00059654507
0.038676128	0.035741172	0.00060001699
0.038806571	0.036740394	0.00061064096
0.038937014	0.035354509	0.00059879636
0.039067457	0.034774126	0.00059437904
0.039197900	0.034052968	0.00059400127
0.039328344	0.034806181	0.00059413052
0.039458787	0.035957902	0.00060581040
0.039589230	0.034230232	0.00058631805
0.039719673	0.035129467	0.00058531499
0.039850117	0.036312066	0.00059101739
0.039980560	0.034737189	0.00057866237
0.040111003	0.035442517	0.00058088955
0.040241446	0.035796849	0.00058283063
0.040371890	0.034279895	0.00056932856
0.040502333	0.035218348	0.00057404854
0.040632776	0.035676586	0.00057814871
0.040763219	0.035612441	0.00057369278
0.040893663	0.035397112	0.00057278153
0.041024106	0.035685729	0.00057112066
0.041154549	0.035291945	0.00057136900
0.041284992	0.034905633	0.00056517009
0.041415435	0.035760386	0.00057057457
0.041545879	0.034670689	0.00055954411
0.041676322	0.035282251	0.00057071816
0.041806765	0.034299962	0.00055593234
0.041937208	0.035703589	0.00056906716
0.042067652	0.036149904	0.00056671058
0.042198095	0.035106291	0.00056242844
0.042328538	0.034795098	0.00055868910
0.042458981	0.035083917	0.00056364269
0.042589425	0.035315764	0.00055654870
0.042719868	0.034991833	0.00055812377
0.042850311	0.035411776	0.00055802368
0.042980754	0.035290664	0.00055741993
0.043111198	0.036555587	0.00056423498
0.043241641	0.034726928	0.00055410706
0.043372084	0.035054277	0.00055572400
0.043502527	0.035226104	0.00055341582
0.043632970	0.035226118	0.00055367862
0.043763414	0.035653122	0.00055636733
0.043893857	0.035254286	0.00055128784
0.044024300	0.035258249	0.00055307009
0.044154743	0.035562037	0.00055241542
0.044285187	0.034872737	0.00054842827
0.044415630	0.034551672	0.00054900354
0.044546073	0.035286297	0.00054661343
0.044676516	0.034927123	0.00054692275
0.044806960	0.034336539	0.00054127051
0.044937403	0.034727673	0.00054411310
0.045067846	0.034949889	0.00054505931
0.045198289	0.034384659	0.00053805829
0.045328733	0.036060352	0.00055285117
0.045459176	0.033949421	0.00053612772
0.045589619	0.035356557	0.00054482952
0.045720062	0.034087939	0.00053546365
0.045850505	0.034650059	0.00053634623
0.045980949	0.034619775	0.00053835884
0.046111392	0.035446722	0.00054321734
0.046241835	0.034408464	0.00053614959
0.046372278	0.034549202	0.00054030794
0.046502722	0.034490072	0.00054551620
0.046633165	0.035822600	0.00055708289
0.046763608	0.033810649	0.00054547391
0.046894051	0.034207670	0.00055165109
0.047024495	0.035307750	0.00056374212
0.047154938	0.034275711	0.00055424229
0.047285381	0.034922091	0.00056203018
0.047415824	0.035569298	0.00056371982
0.047546267	0.035474433	0.00057117056
0.047676711	0.034367356	0.00056033904
0.047807154	0.034355736	0.00056175924
0.047937597	0.034285022	0.00055934589
0.048068040	0.036211406	0.00057884590
0.048198484	0.035332110	0.00057140742
0.048328927	0.034748825	0.00056791526
0.048459370	0.034635004	0.00056914684
0.048589813	0.034398599	0.00056457930
0.048720257	0.034932814	0.00057160446
0.048850700	0.035143710	0.00057236124
0.048981143	0.034658016	0.00056991242
0.049111586	0.034676567	0.00057352791
0.049242030	0.034673453	0.00057149143
0.049372473	0.035160735	0.00057795278
0.049502916	0.034726059	0.00057288431
0.049633359	0.034451014	0.00057378848
0.049763802	0.035000974	0.00057891787
0.049894246	0.035886740	0.00058522265
0.050024689	0.033725402	0.00056871497
0.050155132	0.034836815	0.00057526238
0.050285575	0.034498896	0.00057609460
0.050416019	0.034434845	0.00057348546
0.050546462	0.035044718	0.00058178425
0.050676905	0.035118370	0.00058093313
0.050807348	0.035330860	0.00058456651
0.050937792	0.035541643	0.00058466257
0.051068235	0.035196433	0.00058393506
0.051198678	0.033875734	0.00057170202
0.051329121	0.034544647	0.00058106801
0.051459565	0.034729608	0.00058136498
0.051590008	0.034694937	0.00058245589
0.051720451	0.034003409	0.00057624411
0.051850894	0.034803580	0.00058375228
0.051981337	0.034965167	0.00058445850
0.052111781	0.033892918	0.00057811199
0.052242224	0.033780026	0.00057529492
0.052372667	0.033899007	0.00058046419
0.052503110	0.034899237	0.00058538815
0.052633554	0.035166772	0.00058893048
0.052763997	0.034139217	0.00058147762
0.052894440	0.035165546	0.00058962609
0.053024883	0.034081222	0.00058188016
0.053155327	0.033949955	0.00058138876
0.053285770	0.034735443	0.00058451590
0.053416213	0.034424702	0.00058517974
0.053546656	0.035104303	0.00059192183
0.053677100	0.034334940	0.00058413030
0.053807543	0.035525488	0.00059290712
0.053937986	0.034078539	0.00058573272
0.054068429	0.034019338	0.00058111985
0.054198872	0.034547899	0.00058643815
0.054329316	0.034308874	0.00058802646
0.054459759	0.034597724	0.00058933114
0.054590202	0.034026111	0.00058333852
0.054720645	0.034343602	0.00058527670
0.054851089	0.035017949	0.00059364119
0.054981532	0.034553800	0.00058832364
0.055111975	0.034483409	0.00059014559
0.055242418	0.034208454	0.00058386363
0.055372862	0.035064633	0.00059402657
0.055503305	0.034799795	0.00059092259
0.055633748	0.034413494	0.00058818102
0.055764191	0.035037771	0.00059274358
0.055894635	0.035077262	0.00059708339
0.056025078	0.034102635	0.00058397432
0.056155521	0.034305638	0.00059118146
0.056285964	0.034558624	0.00058933520
0.056416407	0.033611727	0.00058484863
0.056546851	0.034653565	0.00059419275
0.056677294	0.034797529	0.00059351651
0.056807737	0.034557153	0.00059280423
0.056938180	0.034063313	0.00058759888
0.057068624	0.033432920	0.00058222649
0.057199067	0.034495687	0.00059543290
0.057329510	0.034174230	0.00058850278
0.057459953	0.033559342	0.00058460188
0.057590397	0.034461964	0.00059215152
0.057720840	0.034352735	0.00059489989
0.057851283	0.034643746	0.00059394351
0.057981726	0.035250601	0.00059795277
0.058112170	0.034214323	0.00058737647
0.058242613	0.034412627	0.00058979827
0.058373056	0.034117869	0.00058686178
0.058503499	0.034271701	0.00058507453
0.058633942	0.035045344	0.00059403409
0.058764386	0.033585892	0.00057758256
0.058894829	0.033037552	0.00057576738
0.059025272	0.034403559	0.00058414229
0.059155715	0.033114365	0.00057419976
0.059286159	0.034178445	0.00058299157
0.059416602	0.033724214	0.00057713295
0.059547045	0.033932623	0.00057902032
0.059677488	0.035308157	0.00059025544
0.059807932	0.034233310	0.00057815222
0.059938375	0.034337971	0.00058478962
0.060068818	0.034432225	0.00057718212
0.060199261	0.034135536	0.00057793890
0.060329705	0.033706196	0.00057211502
0.060460148	0.033151860	0.00056863121
0.060590591	0.033397355	0.00056674488
0.060721034	0.034764523	0.00057799652
0.060851477	0.033339943	0.00056786772
0.060981921	0.033097612	0.00056811061
0.061112364	0.032913759	0.00056074040
0.061242807	0.033766646	0.00056799311
0.061373250	0.034085661	0.00057247014
0.061503694	0.033705419	0.00056670200
0.061634137	0.034136546	0.00057205449
0.061764580	0.033409473	0.00056818536
0.061895023	0.033865064	0.00056641697
0.062025467	0.034551567	0.00057596317
0.062155910	0.034582162	0.00057201245
0.062286353	0.033103971	0.00056159796
0.062416796	0.032291947	0.00055648606
0.062547240	0.034142994	0.00057017258
0.062677683	0.033948409	0.00057023380
0.062808126	0.034633500	0.00057252095
0.062938569	0.033835212	0.00056593643
0.063069012	0.032681387	0.00055962122
0.063199456	0.033268686	0.00056165839
0.063329899	0.034256702	0.00056852364
0.063460342	0.033834140	0.00056493952
0.063590785	0.032889566	0.00055712470
0.063721229	0.033011970	0.00055946742
0.063851672	0.033686697	0.00056483315
0.063982115	0.034161345	0.00056608135
0.064112558	0.033952108	0.00056679832
0.064243002	0.034038886	0.00056391928
0.064373445	0.034278737	0.00056494033
0.064503888	0.033592053	0.00056310184
0.064634331	0.034262403	0.00056779173
0.064764774	0.033092417	0.00055880084
0.064895218	0.033565374	0.00055996324
0.065025661	0.033509437	0.00056193641
0.065156104	0.033413458	0.00055758750
0.065286547	0.033124834	0.00055582637
0.065416991	0.032692734	0.00055285440
0.065547434	0.033852553	0.00056120511
0.065677877	0.033480050	0.00055611539
0.065808320	0.034061393	0.00056382222
0.065938764	0.032869416	0.00055119292
0.066069207	0.033437199	0.00055887639
0.066199650	0.033074987	0.00055272131
0.066330093	0.034824614	0.00056718236
0.066460537	0.033371495	0.00055501020
0.066590980	0.033554967	0.00055703103
0.066721423	0.033954071	0.00056199208
0.066851866	0.033195694	0.00055360887
0.066982309	0.033065155	0.00055056082
0.067112753	0.033912892	0.00055954818
0.067243196	0.033225214	0.00055167881
0.067373639	0.033044686	0.00055274975
0.067504082	0.034340347	0.00056216482
0.067634526	0.033393518	0.00055249430
0.067764969	0.032656129	0.00054997898
0.067895412	0.034309616	0.00056186327
0.068025855	0.034378610	0.00055876970
0.068156299	0.032913590	0.00055060530
0.068286742	0.033138902	0.00054984169
0.068417185	0.034583982	0.00056049794
0.068547628	0.033136729	0.00055347609
0.068678072	0.033398971	0.00054871185
0.068808515	0.033035856	0.00055009223
0.068938958	0.033822629	0.00055306070
0.069069401	0.033612814	0.00055128134
0.069199844	0.033906756	0.00055907007
0.069330288	0.033650300	0.00055085085
0.069460731	0.033370248	0.00054896776
0.069591174	0.033634838	0.00055329217
0.069721617	0.033278198	0.00054895590
0.069852061	0.032638233	0.00054522957
0.069982504	0.033774986	0.00055040875
0.070112947	0.034008462	0.00055440454
0.070243390	0.032913535	0.00054890513
0.070373834	0.033736081	0.00055089331
0.070504277	0.032364506	0.00053791324
0.070634720	0.032771222	0.00054555993
0.070765163	0.033646117	0.00054748057
0.070895607	0.032755563	0.00054256619
0.071026050	0.032479065	0.00053771147
0.071156493	0.032787278	0.00054317504
0.071286936	0.033361769	0.00054591722
0.071417379	0.033932980	0.00054827325
0.071547823	0.032227505	0.00053511602
0.071678266	0.034008573	0.00055271424
0.071808709	0.034161127	0.00055045477
0.071939152	0.033489001	0.00054737612
0.072069596	0.033732736	0.00054620352
0.072200039	0.032687378	0.00053789872
0.072330482	0.033648557	0.00054775280
0.072460925	0.033402126	0.00054288484
0.072591369	0.033001783	0.00054099039
0.072721812	0.033016629	0.00053914832
0.072852255	0.033620317	0.00054741679
0.072982698	0.033767450	0.00054688899
0.073113142	0.032992440	0.00054122570
0.073243585	0.033141763	0.00054125717
0.073374028	0.032765205	0.00053932932
0.073504471	0.033222980	0.00053755137
0.073634914	0.032028759	0.00053273177
0.073765358	0.034011968	0.00054318590
0.073895801	0.033627290	0.00054372556
0.074026244	0.032678796	0.00053653062
0.074156687	0.032683649	0.00053366952
0.074287131	0.033421228	0.00053966709
0.074417574	0.033385159	0.00054240792
0.074548017	0.033796832	0.00054003101
0.074678460	0.033434263	0.00054214932
0.074808904	0.033415738	0.00053766487
0.074939347	0.032748914	0.00053458170
0.075069790	0.032359144	0.00053274992
0.075200233	0.033876321	0.00053964550
0.075330677	0.032797923	0.00053576748
0.075461120	0.033855117	0.00054452594
0.075591563	0.032400743	0.00052828369
0.075722006	0.033059775	0.00053579210
0.075852449	0.031922453	0.00052440433
0.075982893	0.032706143	0.00053180227
0.076113336	0.033343469	0.00053787884
0.076243779	0.032954041	0.00053163855
0.076374222	0.033431416	0.00053577829
0.076504666	0.033517779	0.00053840450
0.076635109	0.033260072	0.00053275887
0.076765552	0.033462256	0.00053656745
0.076895995	0.033296553	0.00053481682
0.077026439	0.033154086	0.00053265354
0.077156882	0.033607201	0.00053813778
0.077287325	0.033275510	0.00053180540
0.077417768	0.033517528	0.00053515306
0.077548212	0.033318113	0.00053428300
0.077678655	0.033225740	0.00053161185
0.077809098	0.034294258	0.00054209390
0.077939541	0.032294505	0.00052250802
0.078069984	0.033307026	0.00053314398
0.078200428	0.033162188	0.00053527826
0.078330871	0.033069373	0.00052731522
0.078461314	0.032536812	0.00052563035
0.078591757	0.032641661	0.00052620685
0.078722201	0.033601824	0.00053384185
0.078852644	0.033025849	0.00052786424
0.078983087	0.032790054	0.00052670791
0.079113530	0.032913175	0.00052635360
0.079243974	0.033358922	0.00053220002
0.079374417	0.033954713	0.00053327803
0.079504860	0.033340290	0.00053021931
0.079635303	0.033131370	0.00052519491
0.079765747	0.033202402	0.00053076022
0.079896190	0.032852670	0.00052564883
0.080026633	0.032633530	0.00052328969
0.080157076	0.034179365	0.00053444812
0.080287519	0.032846281	0.00052745436
0.080417963	0.032462849	0.00051987134
0.080548406	0.033078908	0.00052896619
0.080678849	0.033421251	0.00052581354
0.080809292	0.033245857	0.00052728730
0.080939736	0.033278531	0.00052747719
0.081070179	0.032706708	0.00052118109
0.081200622	0.033213268	0.00052446012
0.081331065	0.033164109	0.00052772759
0.081461509	0.033886364	0.00052684141
0.081591952	0.033066425	0.00052615114
0.081722395	0.032628393	0.00051801841
0.081852838	0.033085799	0.00052480532
0.081983281	0.033475087	0.00052827642
0.082113725	0.033803642	0.00052443921
0.082244168	0.033200728	0.00052516816
0.082374611	0.031953235	0.00051446134
0.082505054	0.032535113	0.00051709880
0.082635498	0.032879923	0.00052241580
0.082765941	0.032746183	0.00051907939
0.082896384	0.032740789	0.00051855415
0.083026827	0.033398940	0.00052649129
0.083157271	0.032427113	0.00051478466
0.083287714	0.032521136	0.00051834655
0.083418157	0.033097661	0.00052174779
0.083548600	0.032914149	0.00051911286
0.083679044	0.033123611	0.00052039742
0.083809487	0.033257670	0.00051933069
0.083939930	0.032354049	0.00051533770
0.084070373	0.033768907	0.00052617393
0.084200816	0.032486848	0.00051278415
0.084331260	0.032588966	0.00051652880
0.084461703	0.032197891	0.00051430435
0.084592146	0.033245305	0.00051760333
0.084722589	0.032167817	0.00051125018
0.084853033	0.033801081	0.00052209681
0.084983476	0.032581479	0.00051410730
0.085113919	0.033372756	0.00052188468
0.085244362	0.032858975	0.00051442277
0.085374806	0.032822033	0.00051636046
0.085505249	0.033143875	0.00051769535
0.085635692	0.032254012	0.00051285273
0.085766135	0.032178597	0.00051140576
0.085896579	0.032506602	0.00051068877
0.086027022	0.033107652	0.00051541179
0.086157465	0.033008629	0.00051663357
0.086287908	0.032420677	0.00050619067
0.086418351	0.033066363	0.00051720647
0.086548795	0.032553812	0.00050911456
0.086679238	0.032926234	0.00051355789
0.086809681	0.032311561	0.00051073567
0.086940124	0.033259640	0.00051326500
0.087070568	0.031931315	0.00050741515
0.087201011	0.032730609	0.00051154011
0.087331454	0.032668143	0.00050851073
0.087461897	0.032600785	0.00051296565
0.087592341	0.032051984	0.00050559365
0.087722784	0.032863035	0.00051207440
0.087853227	0.032746304	0.00051041568
0.087983670	0.033012031	0.00050951461
0.088114114	0.033211152	0.00051641640
0.088244557	0.032015764	0.00050386209
0.088375000	0.033517672	0.00051510308
0.088505443	0.033254765	0.00051688142
0.088635886	0.032662903	0.00050655878
0.088766330	0.032888978	0.00050969154
0.088896773	0.032606445	0.00050932816
0.089027216	0.032647523	0.00050450448
0.089157659	0.031207651	0.00049802862
0.089288103	0.032583655	0.00050692508
0.089418546	0.034217158	0.00051596222
0.089548989	0.031985735	0.00050415560
0.089679432	0.033653421	0.00051377513
0.089809876	0.032586678	0.00050478179
0.089940319	0.032635093	0.00050794706
0.090070762	0.033113393	0.00050646132
0.090201205	0.032024993	0.00050268270
0.090331649	0.032123989	0.00050018276
0.090462092	0.033606026	0.00051145385
0.090592535	0.032333267	0.00050472387
0.090722978	0.032678192	0.00050534123
0.090853421	0.032635238	0.00050628169
0.090983865	0.033762736	0.00051391394
0.091114308	0.032237573	0.00049804491
0.091244751	0.032518266	0.00050432430
0.091375194	0.032773761	0.00050392445
0.091505638	0.033185899	0.00050809032
0.091636081	0.032016772	0.00050932026
0.091766524	0.031958999	0.00051377716
0.091896967	0.032616822	0.00052035792
0.092027411	0.032297138	0.00052268123
0.092157854	0.033173691	0.00053217513
0.092288297	0.033111784	0.00053482546
0.092418740	0.034136309	0.00054425914
0.092549184	0.033504110	0.00054169994
0.092679627	0.033161280	0.00054201954
0.092810070	0.033026292	0.00054154105
0.092940513	0.032715368	0.00053295205
0.093070956	0.032975558	0.00052876012
0.093201400	0.033075338	0.00052645130
0.093331843	0.033261089	0.00052637136
0.093462286	0.032483088	0.00051823130
0.093592729	0.032326675	0.00051802940
0.093723173	0.032223925	0.00051663209
0.093853616	0.032778696	0.00051489516
0.093984059	0.033064196	0.00051935599
0.094114502	0.032949392	0.00051453889
0.094244946	0.032625584	0.00051418038
0.094375389	0.033402544	0.00051898378
0.094505832	0.031339125	0.00050233300
0.094636275	0.032767059	0.00051214129
0.094766719	0.033219248	0.00051609562
0.094897162	0.032864275	0.00050854717
0.095027605	0.031519296	0.00050373591
0.095158048	0.032473855	0.00050795178
0.095288491	0.032618242	0.00050709239
0.095418935	0.031986091	0.00050775958
0.095549378	0.032045494	0.00050155638
0.095679821	0.032795222	0.00050814248
0.095810264	0.032864911	0.00051015149
0.095940708	0.033738546	0.00051265359
0.096071151	0.032969616	0.00051355708
0.096201594	0.032250759	0.00050254161
0.096332037	0.032945044	0.00050541628
0.096462481	0.032242354	0.00050351529
0.096592924	0.032893356	0.00050459229
0.096723367	0.032188005	0.00050047833
0.096853810	0.033687205	0.00051219323
0.096984253	0.033475858	0.00050801517
0.097114697	0.032517514	0.00050327385
0.097245140	0.032262037	0.00049966699
0.097375583	0.031887833	0.00049578256
0.097506026	0.032951154	0.00050650599
0.097636470	0.033352703	0.00050642485
0.097766913	0.033116764	0.00050463441
0.097897356	0.032571855	0.00049974968
0.098027799	0.032860050	0.00050089421
0.098158243	0.032562290	0.00049859802
0.098288686	0.032350907	0.00049514668
0.098419129	0.033118081	0.00049808209
0.098549572	0.032717868	0.00049724149
0.098680016	0.031921774	0.00048746986
0.098810459	0.032259676	0.00049101267
0.098940902	0.032634244	0.00049101261
0.099071345	0.031436684	0.00048308982
0.099201788	0.033220824	0.00049677427
0.099332232	0.032639053	0.00048725130
0.099462675	0.032130191	0.00048705913
0.099593118	0.032552858	0.00049067100
0.099723561	0.032700875	0.00048826411
0.099854005	0.031852134	0.00048470921
0.099984448	0.032393819	0.00048704780
0.10011489	0.032091602	0.00048766774
0.10024533	0.032297435	0.00048929984
0.10037578	0.032679902	0.00048973959
0.10050622	0.031880034	0.00048747075
0.10063666	0.032462364	0.00048915491
0.10076711	0.032116072	0.00048663724
0.10089755	0.032148698	0.00048988447
0.10102799	0.031605370	0.00048270592
0.10115844	0.032519301	0.00049085172
0.10128888	0.032219117	0.00049105336
0.10141932	0.032689151	0.00048696059
0.10154977	0.032567796	0.00049002424
0.10168021	0.033152526	0.00049432697
0.10181065	0.032775362	0.00049042523
0.10194110	0.032354997	0.00048704858
0.10207154	0.032767100	0.00048735379
0.10220198	0.033050514	0.00049165347
0.10233243	0.032180969	0.00048679608
0.10246287	0.032880928	0.00048866635
0.10259331	0.032864323	0.00049144596
0.10272376	0.032964961	0.00048799863
0.10285420	0.032897878	0.00048897708
0.10298464	0.032104956	0.00048672426
0.10311509	0.032898762	0.00048677140
0.10324553	0.032672968	0.00048774294
0.10337597	0.032534755	0.00048948004
0.10350642	0.032693652	0.00048327269
0.10363686	0.032272359	0.00048404277
0.10376730	0.032273082	0.00048546010
0.10389774	0.032036423	0.00048277129
0.10402819	0.031929779	0.00048354666
0.10415863	0.032700815	0.00048454529
0.10428907	0.032082010	0.00047986754
0.10441952	0.032652047	0.00048805086
0.10454996	0.032216592	0.00048122270
0.10468040	0.032525800	0.00048234569
0.10481085	0.032064483	0.00048091933
0.10494129	0.033066411	0.00048852412
0.10507173	0.032837547	0.00048718779
0.10520218	0.031864397	0.00047435893
0.10533262	0.031963167	0.00047976885
0.10546306	0.031887625	0.00047934547
0.10559351	0.031863573	0.00047826234
0.10572395	0.032327104	0.00048126972
0.10585439	0.031951619	0.00047736349
0.10598484	0.032682096	0.00048185586
0.10611528	0.032112240	0.00048011286
0.10624572	0.031492723	0.00047394130
0.10637617	0.032979714	0.00048736313
0.10650661	0.032025294	0.00047927430
0.10663705	0.032075471	0.00047644496
0.10676750	0.031873263	0.00047654835
0.10689794	0.032286060	0.00047886783
0.10702838	0.033218416	0.00048490572
0.10715883	0.032398300	0.00048154924
0.10728927	0.032158003	0.00047499968
0.10741971	0.031948149	0.00047596084
0.10755016	0.033490803	0.00048492687
0.10768060	0.032070728	0.00047563827
0.10781104	0.032654662	0.00048092472
0.10794149	0.032286602	0.00047485374
0.10807193	0.032387488	0.00047959058
0.10820237	0.032341617	0.00047782546
0.10833281	0.031463602	0.00047132189
0.10846326	0.032250027	0.00048890143
0.10859370	0.032821151	0.00049525833
0.10872414	0.032440916	0.00049705665
0.10885459	0.031955093	0.00049703739
0.10898503	0.032302134	0.00049837421
0.10911547	0.032408286	0.00050567251
0.10924592	0.032290196	0.00050715154
0.10937636	0.031760131	0.00050117316
0.10950680	0.032013990	0.00050937540
0.10963725	0.032423646	0.00051310682
0.10976769	0.031791637	0.00050778810
0.10989813	0.031858654	0.00051327683
0.11002858	0.032084672	0.00051121832
0.11015902	0.032312332	0.00051813737
0.11028946	0.032672738	0.00052325338
0.11041991	0.032991015	0.00052548980
0.11055035	0.031787222	0.00051947183
0.11068079	0.032920464	0.00052675116
0.11081124	0.032064504	0.00052332507
0.11094168	0.032393199	0.00053035437
0.11107212	0.032075482	0.00052476603
0.11120257	0.032053567	0.00052885586
0.11133301	0.031892013	0.00052776115
0.11146345	0.031986176	0.00052973936
0.11159390	0.032285398	0.00053734071
0.11172434	0.032386731	0.00053681473
0.11185478	0.033196543	0.00054401558
0.11198523	0.032082460	0.00053522751
0.11211567	0.031820801	0.00053297312
0.11224611	0.032028891	0.00053573402
0.11237656	0.032123978	0.00053882590
0.11250700	0.032285037	0.00054140388
0.11263744	0.032946131	0.00054815337
0.11276788	0.033252026	0.00054910619
0.11289833	0.032962806	0.00055315417
0.11302877	0.033000842	0.00055086888
0.11315921	0.032479678	0.00054620523
0.11328966	0.032529043	0.00054282881
0.11342010	0.032098724	0.00052987474
0.11355054	0.033503853	0.00053709010
0.11368099	0.031462636	0.00051875332
0.11381143	0.032762506	0.00052224102
0.11394187	0.032042472	0.00051881893
0.11407232	0.031639070	0.00051140085
0.11420276	0.032150513	0.00051421066
0.11433320	0.031370200	0.00050945302
0.11446365	0.031818068	0.00050727189
0.11459409	0.032734614	0.00051219655
0.11472453	0.032378992	0.00051016261
0.11485498	0.032316679	0.00050582784
0.11498542	0.032474561	0.00050889801
0.11511586	0.031877085	0.00050333803
0.11524631	0.031615225	0.00049731042
0.11537675	0.032651155	0.00050841750
0.11550719	0.032554963	0.00050283705
0.11563764	0.031819932	0.00050013364
0.11576808	0.031968263	0.00050045047
0.11589852	0.032576231	0.00049940285
0.11602897	0.031855128	0.00049980677
0.11615941	0.032124144	0.00049932445
0.11628985	0.032958977	0.00050126603
0.11642030	0.032072562	0.00049840592
0.11655074	0.031627312	0.00049088770
0.11668118	0.032299029	0.00049666601
0.11681163	0.033026803	0.00050437393
0.11694207	0.031946841	0.00049109383
0.11707251	0.033319408	0.00050310343
0.11720295	0.032702507	0.00049589407
0.11733340	0.032120828	0.00049182937
0.11746384	0.031700740	0.00049132212
0.11759428	0.031713121	0.00048572072
0.11772473	0.031924029	0.00048997488
0.11785517	0.031627561	0.00049028815
0.11798561	0.031959699	0.00048576324
0.11811606	0.031021092	0.00048165955
0.11824650	0.032460704	0.00049096268
0.11837694	0.033369811	0.00049473209
0.11850739	0.031958642	0.00048545214
0.11863783	0.031935764	0.00048243937
0.11876827	0.032532463	0.00048598268
0.11889872	0.032731552	0.00048864747
0.11902916	0.032203212	0.00048219057
0.11915960	0.032361480	0.00048372587
0.11929005	0.032187117	0.00048035400
0.11942049	0.031945477	0.00048191331
0.11955093	0.031758166	0.00047656355
0.11968138	0.031585866	0.00047399026
0.11981182	0.031740377	0.00047580450
0.11994226	0.031963956	0.00047681651
0.12007271	0.032028363	0.00047467329
0.12020315	0.031926926	0.00047490862
0.12033359	0.030943497	0.00046674758
0.12046404	0.032614302	0.00047822573
0.12059448	0.031997408	0.00047386894
0.12072492	0.033038366	0.00047880344
0.12085537	0.032571398	0.00047668303
0.12098581	0.031817259	0.00046998165
0.12111625	0.032051575	0.00047139193
0.12124670	0.031456230	0.00046837865
0.12137714	0.032124885	0.00046885270
0.12150758	0.032074429	0.00046988346
0.12163802	0.032673059	0.00047265429
0.12176847	0.031216803	0.00045997429
0.12189891	0.032083284	0.00046972552
0.12202935	0.031314493	0.00046237313
0.12215980	0.031656919	0.00046500159
0.12229024	0.032544715	0.00047089611
0.12242068	0.031572595	0.00046001216
0.12255113	0.031548128	0.00046163120
0.12268157	0.031536783	0.00046252284
0.12281201	0.031710817	0.00046129015
0.12294246	0.031559317	0.00046110984
0.12307290	0.031375131	0.00045959244
0.12320334	0.032373368	0.00046474628
0.12333379	0.032086202	0.00046477095
0.12346423	0.031107194	0.00045541269
0.12359467	0.031667200	0.00046244947
0.12372512	0.031544840	0.00045986829
0.12385556	0.032182080	0.00046161534
0.12398600	0.031808974	0.00046321061
0.12411645	0.031457669	0.00045730730
0.12424689	0.032158912	0.00046246590
0.12437733	0.031705577	0.00046218966
0.12450778	0.032000125	0.00046032026
0.12463822	0.032484562	0.00046528252
0.12476866	0.031463426	0.00045610032
0.12489911	0.031908619	0.00045983749
0.12502955	0.030922578	0.00045503898
0.12515999	0.030601689	0.00045015423
0.12529044	0.031044104	0.00045249379
0.12542088	0.031415582	0.00045775504
0.12555132	0.031721959	0.00045573630
0.12568177	0.032098829	0.00046062586
0.12581221	0.031591902	0.00045605642
0.12594265	0.031435650	0.00045382267
0.12607309	0.032348595	0.00046280142
0.12620354	0.030764149	0.00044991498
0.12633398	0.031735858	0.00045637726
0.12646442	0.031914102	0.00045922527
0.12659487	0.032166728	0.00045755419
0.12672531	0.031117947	0.00045316951
0.12685575	0.031614142	0.00045344483
0.12698620	0.031862480	0.00045733086
0.12711664	0.032306395	0.00045997939
0.12724708	0.031037280	0.00044882252
0.12737753	0.032115331	0.00046119752
0.12750797	0.031071789	0.00044806081
0.12763841	0.031453572	0.00045160618
0.12776886	0.032346323	0.00045959551
0.12789930	0.031881987	0.00045223191
0.12802974	0.031658742	0.00045283137
0.12816019	0.031461798	0.00045174604
0.12829063	0.031358015	0.00044950137
0.12842107	0.031424985	0.00045106859
0.12855152	0.031488853	0.00044987165
0.12868196	0.031544807	0.00045260814
0.12881240	0.031872455	0.00045362956
0.12894285	0.031584540	0.00045031424
0.12907329	0.031993961	0.00045366775
0.12920373	0.030416958	0.00044440671
0.12933418	0.031431992	0.00044898268
0.12946462	0.031367351	0.00044901350
0.12959506	0.031970068	0.00045401018
0.12972551	0.031328105	0.00044829910
0.12985595	0.031719303	0.00045255748
0.12998639	0.031511110	0.00044768565
0.13011684	0.032304640	0.00045484678
0.13024728	0.032398351	0.00045561831
0.13037772	0.031083021	0.00044487012
0.13050816	0.031345938	0.00044705284
0.13063861	0.031652101	0.00044968399
0.13076905	0.031327955	0.00044564741
0.13089949	0.031624680	0.00045000011
0.13102994	0.031880689	0.00044873990
0.13116038	0.032549325	0.00045548675
0.13129082	0.031594387	0.00044733711
0.13142127	0.030597073	0.00044183804
0.13155171	0.032022013	0.00045051268
0.13168215	0.032697818	0.00045503243
0.13181260	0.031792315	0.00044792624
0.13194304	0.031331738	0.00044638924
0.13207348	0.031386844	0.00044543375
0.13220393	0.031857494	0.00044862567
0.13233437	0.031687663	0.00044791324
0.13246481	0.031233338	0.00044407702
0.13259526	0.032371917	0.00045199323
0.13272570	0.032567138	0.00045191662
0.13285614	0.031631750	0.00044480432
0.13298659	0.031247872	0.00044455594
0.13311703	0.031452324	0.00044422938
0.13324747	0.031656269	0.00044576746
0.13337792	0.031361144	0.00044302073
0.13350836	0.031904317	0.00044811000
0.13363880	0.031011613	0.00044186080
0.13376925	0.032691199	0.00045057678
0.13389969	0.032403037	0.00045036398
0.13403013	0.031417506	0.00044449170
0.13416058	0.031577372	0.00044238757
0.13429102	0.031891969	0.00044712961
0.13442146	0.031307855	0.00044186764
0.13455191	0.031929924	0.00044463649
0.13468235	0.031712709	0.00044600912
0.13481279	0.032345413	0.00044827144
0.13494323	0.031667900	0.00044633055
0.13507368	0.031279172	0.00044133505
0.13520412	0.032050731	0.00044303009
0.13533456	0.032310059	0.00044870069
0.13546501	0.032003958	0.00044216374
0.13559545	0.031265969	0.00043979480
0.13572589	0.031686373	0.00044324672
0.13585634	0.031581458	0.00043901965
0.13598678	0.031753121	0.00044342881
0.13611722	0.032236331	0.00044460653
0.13624767	0.032359518	0.00044476419
0.13637811	0.031688316	0.00044244845
0.13650855	0.031724125	0.00044104918
0.13663900	0.030568718	0.00043340117
0.13676944	0.031946739	0.00044401910
0.13689988	0.031556502	0.00043914174
0.13703033	0.032211076	0.00044409510
0.13716077	0.030894911	0.00043596133
0.13729121	0.031521186	0.00043959177
0.13742166	0.030872328	0.00043479781
0.13755210	0.031657921	0.00043928001
0.13768254	0.031360236	0.00043833757
0.13781299	0.031756450	0.00044247135
0.13794343	0.031143921	0.00043586906
0.13807387	0.031561497	0.00043983350
0.13820432	0.031459504	0.00043815362
0.13833476	0.031383298	0.00043513143
0.13846520	0.031865548	0.00044217061
0.13859565	0.031847451	0.00043918880
0.13872609	0.031632613	0.00043835768
0.13885653	0.031938961	0.00044133222
0.13898698	0.031337673	0.00043488288
0.13911742	0.031941262	0.00043834368
0.13924786	0.030825990	0.00043358221
0.13937830	0.030923286	0.00043371138
0.13950875	0.031325093	0.00043578755
0.13963919	0.031426552	0.00043514424
0.13976963	0.032114287	0.00043961878
0.13990008	0.031926936	0.00043917005
0.14003052	0.031737959	0.00043565958
0.14016096	0.031140755	0.00043552002
0.14029141	0.032153118	0.00043853095
0.14042185	0.031258159	0.00043209079
0.14055229	0.031325914	0.00043492320
0.14068274	0.031559745	0.00043390306
0.14081318	0.031517380	0.00043640019
0.14094362	0.031213745	0.00043257376
0.14107407	0.030843538	0.00043008572
0.14120451	0.031292079	0.00043347903
0.14133495	0.031143615	0.00043042426
0.14146540	0.031129290	0.00043201833
0.14159584	0.031214812	0.00043443832
0.14172628	0.032042550	0.00043627033
0.14185673	0.031306540	0.00043339299
0.14198717	0.031023881	0.00042951139
0.14211761	0.031799714	0.00043418848
0.14224806	0.031400317	0.00043332197
0.14237850	0.032028868	0.00043303877
0.14250894	0.030894500	0.00042789381
0.14263939	0.031076839	0.00042985938
0.14276983	0.031282200	0.00042911104
0.14290027	0.031738603	0.00043446405
0.14303072	0.031110678	0.00042734676
0.14316116	0.031429545	0.00043018914
0.14329160	0.031510852	0.00043247232
0.14342205	0.031477164	0.00042812034
0.14355249	0.030478364	0.00042355906
0.14368293	0.030926111	0.00042779893
0.14381337	0.032112773	0.00043145000
0.14394382	0.031262104	0.00042966658
0.14407426	0.031249407	0.00042608212
0.14420470	0.030934057	0.00042646030
0.14433515	0.031924251	0.00043392228
0.14446559	0.031760203	0.00042987557
0.14459603	0.031427401	0.00042766021
0.14472648	0.032204186	0.00043505596
0.14485692	0.030834884	0.00042336834
0.14498736	0.032251091	0.00043421600
0.14511781	0.032379837	0.00043210108
0.14524825	0.031490757	0.00043066134
0.14537869	0.030697731	0.00042381601
0.14550914	0.031149969	0.00042363706
0.14563958	0.031966966	0.00043197369
0.14577002	0.031826218	0.00042896257
0.14590047	0.030750873	0.00042289962
0.14603091	0.031879555	0.00043102640
0.14616135	0.031384966	0.00042607462
0.14629180	0.031374855	0.00042723061
0.14642224	0.030966220	0.00042659205
0.14655268	0.031201419	0.00042554185
0.14668313	0.031872717	0.00043053346
0.14681357	0.031157979	0.00042571075
0.14694401	0.031032865	0.00042316210
0.14707446	0.031095495	0.00042550654
0.14720490	0.031575911	0.00042600438
0.14733534	0.031572132	0.00042881967
0.14746579	0.030909449	0.00042385952
0.14759623	0.032299199	0.00043076205
0.14772667	0.031376680	0.00042544184
0.14785712	0.031041346	0.00042208351
0.14798756	0.031139926	0.00042502605
0.14811800	0.031369788	0.00042492330
0.14824844	0.031768828	0.00042717205
0.14837889	0.031760691	0.00042881515
0.14850933	0.031703779	0.00042769850
0.14863977	0.031566419	0.00042368940
0.14877022	0.031914663	0.00042855652
0.14890066	0.030988167	0.00042047895
0.14903110	0.031245224	0.00042279969
0.14916155	0.031322167	0.00042447488
0.14929199	0.031562832	0.00042388068
0.14942243	0.030842452	0.00042174102
0.14955288	0.031029526	0.00042292880
0.14968332	0.031944317	0.00042566327
0.14981376	0.031327802	0.00042310500
0.14994421	0.031365215	0.00042091303
0.15007465	0.031405713	0.00042273622
0.15020509	0.031797510	0.00042686414
0.15033554	0.031369471	0.00042123553
0.15046598	0.031100240	0.00042321686
0.15059642	0.032145732	0.00042664918
0.15072687	0.031418857	0.00042213322
0.15085731	0.030944389	0.00042114601
0.15098775	0.031207855	0.00042106881
0.15111820	0.031391570	0.00042429084
0.15124864	0.031663085	0.00042421422
0.15137908	0.031767938	0.00042240330
0.15150953	0.031911412	0.00042684081
0.15163997	0.031807320	0.00042351613
0.15177041	0.031631874	0.00042315519
0.15190086	0.031267278	0.00042203592
0.15203130	0.031092657	0.00041855825
0.15216174	0.031288864	0.00042153409
0.15229219	0.031916639	0.00042456872
0.15242263	0.030409430	0.00041444561
0.15255307	0.031601866	0.00042237625
0.15268351	0.031450476	0.00042026041
0.15281396	0.031428830	0.00041997759
0.15294440	0.031448000	0.00042158949
0.15307484	0.031225516	0.00041887485
0.15320529	0.031603231	0.00042170595
0.15333573	0.030936870	0.00041757626
0.15346617	0.031185922	0.00041822005
0.15359662	0.030844165	0.00041697053
0.15372706	0.030794582	0.00041532391
0.15385750	0.030842777	0.00041509467
0.15398795	0.031715883	0.00042011702
0.15411839	0.031922510	0.00042229276
0.15424883	0.030966073	0.00041502586
0.15437928	0.031205318	0.00041697243
0.15450972	0.031277571	0.00041792754
0.15464016	0.031181800	0.00041728106
0.15477061	0.031050145	0.00041577334
0.15490105	0.031866895	0.00041980980
0.15503149	0.030774685	0.00041362759
0.15516194	0.030947619	0.00041528331
0.15529238	0.030726144	0.00041334634
0.15542282	0.031447946	0.00041781737
0.15555327	0.030798914	0.00041424426
0.15568371	0.031579627	0.00041791248
0.15581415	0.031291219	0.00041708382
0.15594460	0.031353231	0.00041640370
0.15607504	0.030746781	0.00041179334
0.15620548	0.030612946	0.00041207367
0.15633593	0.030706396	0.00041140447
0.15646637	0.030791708	0.00041198013
0.15659681	0.031376932	0.00041674125
0.15672726	0.031149217	0.00041363583
0.15685770	0.030835506	0.00041288191
0.15698814	0.031149304	0.00041408395
0.15711858	0.030626498	0.00041059857
0.15724903	0.031127423	0.00041440233
0.15737947	0.031208640	0.00041434366
0.15750991	0.030623904	0.00041020073
0.15764036	0.031836651	0.00041869587
0.15777080	0.031095369	0.00041254284
0.15790124	0.031268930	0.00041274398
0.15803169	0.031227516	0.00041405182
0.15816213	0.031436331	0.00041501205
0.15829257	0.031021314	0.00041193093
0.15842302	0.030984078	0.00041207844
0.15855346	0.031133665	0.00041140068
0.15868390	0.031645512	0.00041658387
0.15881435	0.030485680	0.00041012631
0.15894479	0.031011988	0.00041174100
0.15907523	0.031881349	0.00041620391
0.15920568	0.031455211	0.00041344529
0.15933612	0.030645516	0.00040822510
0.15946656	0.031291761	0.00041124562
0.15959701	0.031288301	0.00041166795
0.15972745	0.031003090	0.00041135073
0.15985789	0.030661554	0.00040939649
0.15998834	0.030797347	0.00040702074
0.16011878	0.031647618	0.00041471523
0.16024922	0.030839329	0.00040809850
0.16037967	0.031005101	0.00041087397
0.16051011	0.031008703	0.00040981892
0.16064055	0.031818771	0.00041361660
0.16077100	0.030386235	0.00040531475
0.16090144	0.031414771	0.00041430443
0.16103188	0.032065261	0.00041374829
0.16116233	0.030258649	0.00040424730
0.16129277	0.031415247	0.00041026983
0.16142321	0.031350399	0.00041074382
0.16155365	0.030956855	0.00040914007
0.16168410	0.030817619	0.00040707610
0.16181454	0.031647620	0.00041255219
0.16194498	0.031720423	0.00041166741
0.16207543	0.031306495	0.00040961513
0.16220587	0.031166106	0.00040806069
0.16233631	0.030669149	0.00040467584
0.16246676	0.031247466	0.00040998608
0.16259720	0.031645162	0.00041026233
0.16272764	0.030741316	0.00040440100
0.16285809	0.031900673	0.00041339526
0.16298853	0.030996511	0.00040713316
0.16311897	0.030591788	0.00040349985
0.16324942	0.031310992	0.00041049236
0.16337986	0.031614839	0.00040967074
0.16351030	0.030589258	0.00040500715
0.16364075	0.030965594	0.00040756597
0.16377119	0.030733155	0.00040278027
0.16390163	0.031538825	0.00041048806
0.16403208	0.031459683	0.00040851897
0.16416252	0.031042378	0.00040580247
0.16429296	0.031947039	0.00041284885
0.16442341	0.031072606	0.00040421870
0.16455385	0.030501966	0.00040345854
0.16468429	0.031130892	0.00040616122
0.16481474	0.030855137	0.00040270210
0.16494518	0.031636451	0.00041036800
0.16507562	0.031802236	0.00040906762
0.16520607	0.030669532	0.00040255289
0.16533651	0.031038361	0.00040622958
0.16546695	0.031264799	0.00040500517
0.16559740	0.031349295	0.00040764003
0.16572784	0.030689619	0.00040116077
0.16585828	0.029942480	0.00039731876
0.16598872	0.030055702	0.00039949584
0.16611917	0.031102319	0.00040474780
0.16624961	0.031663163	0.00040820931
0.16638005	0.031179670	0.00040547627
0.16651050	0.031269889	0.00040334828
0.16664094	0.032537695	0.00041352929
0.16677138	0.031497345	0.00040568277
0.16690183	0.031124950	0.00040291344
0.16703227	0.030940706	0.00040477892
0.16716271	0.030873292	0.00040077411
0.16729316	0.030657155	0.00040189451
0.16742360	0.031186915	0.00040466128
0.16755404	0.031006392	0.00040241452
0.16768449	0.030983189	0.00040191647
0.16781493	0.030233266	0.00039670807
0.16794537	0.030920188	0.00040211558
0.16807582	0.031481843	0.00040621321
0.16820626	0.030936246	0.00040063257
0.16833670	0.031056940	0.00040211738
0.16846715	0.030975730	0.00040200852
0.16859759	0.030714437	0.00039829042
0.16872803	0.030889877	0.00040146894
0.16885848	0.030408203	0.00039770811
0.16898892	0.030185939	0.00039645395
0.16911936	0.031354140	0.00040468656
0.16924981	0.030481310	0.00039764197
0.16938025	0.031053302	0.00040114067
0.16951069	0.030937244	0.00040123501
0.16964114	0.031387226	0.00040420640
0.16977158	0.030929123	0.00040019069
0.16990202	0.030587303	0.00039670052
0.17003247	0.030712400	0.00039841732
0.17016291	0.030971288	0.00040034914
0.17029335	0.030696990	0.00039736884
0.17042379	0.030755383	0.00039860443
0.17055424	0.030834600	0.00039784688
0.17068468	0.030652428	0.00039652543
0.17081512	0.030292163	0.00039602346
0.17094557	0.031091196	0.00039883254
0.17107601	0.031043883	0.00040130522
0.17120645	0.030297879	0.00039719334
0.17133690	0.031109029	0.00039986636
0.17146734	0.030637616	0.00039634520
0.17159778	0.030979693	0.00039830404
0.17172823	0.031166321	0.00039909779
0.17185867	0.030815431	0.00039856548
0.17198911	0.030826640	0.00039469229
0.17211956	0.030794783	0.00039806876
0.17225000	0.030731954	0.00039594498
0.17238044	0.030603240	0.00039528559
0.17251089	0.031050139	0.00039864524
0.17264133	0.030778287	0.00039621118
0.17277177	0.029783993	0.00039127967
0.17290222	0.030737546	0.00039707809
0.17303266	0.031353937	0.00039734274
0.17316310	0.030751987	0.00039593864
0.17329355	0.030531743	0.00039442451
0.17342399	0.031311264	0.00039832775
0.17355443	0.030778885	0.00039528583
0.17368488	0.030464609	0.00039188769
0.17381532	0.030826642	0.00039694264
0.17394576	0.030910901	0.00039722133
0.17407621	0.030875677	0.00039505086
0.17420665	0.031563478	0.00039972502
0.17433709	0.030608906	0.00039435169
0.17446753	0.030792584	0.00039447578
0.17459798	0.031012268	0.00039618854
0.17472842	0.030775478	0.00039450154
0.17485886	0.030710416	0.00039549795
0.17498931	0.030407673	0.00039262624
0.17511975	0.031444526	0.00039595737
0.17525019	0.030162331	0.00039009483
0.17538064	0.030579888	0.00039303249
0.17551108	0.030775894	0.00039427352
0.17564152	0.030304620	0.00039063376
0.17577197	0.030240171	0.00038990601
0.17590241	0.030993861	0.00039587786
0.17603285	0.031234049	0.00039608489
0.17616330	0.030762292	0.00039177597
0.17629374	0.030502236	0.00039274649
0.17642418	0.030196673	0.00038902989
0.17655463	0.030497821	0.00039125680
0.17668507	0.030978010	0.00039373154
0.17681551	0.030830378	0.00039201874
0.17694596	0.030702388	0.00039225641
0.17707640	0.030559185	0.00039044228
0.17720684	0.030848429	0.00039142474
0.17733729	0.030924115	0.00039458328
0.17746773	0.030725685	0.00039014528
0.17759817	0.030842334	0.00039250183
0.17772862	0.030483651	0.00039117151
0.17785906	0.030543137	0.00038836124
0.17798950	0.030482631	0.00038920850
0.17811995	0.030472929	0.00038945597
0.17825039	0.030670467	0.00038984763
0.17838083	0.030770940	0.00039246427
0.17851128	0.030318540	0.00038751252
0.17864172	0.030772038	0.00039153206
0.17877216	0.030916670	0.00039206623
0.17890260	0.030248550	0.00038717544
0.17903305	0.030080899	0.00038852813
0.17916349	0.030606034	0.00038936397
0.17929393	0.030975552	0.00039199756
0.17942438	0.030743014	0.00039066163
0.17955482	0.030240958	0.00038628291
0.17968526	0.030752828	0.00039061469
0.17981571	0.030757909	0.00039111116
0.17994615	0.030848660	0.00038871540
0.18007659	0.030717512	0.00039209627
0.18020704	0.030551587	0.00038792599
0.18033748	0.030871076	0.00038937937
0.18046792	0.029545429	0.00038338966
0.18059837	0.030894360	0.00038908420
0.18072881	0.030000775	0.00038393128
0.18085925	0.030265861	0.00038621754
0.18098970	0.030066946	0.00038329909
0.18112014	0.030796928	0.00039105813
0.18125058	0.030980753	0.00038892182
0.18138103	0.031089652	0.00039053859
0.18151147	0.031088240	0.00039097972
0.18164191	0.031327886	0.00039013758
0.18177236	0.031238687	0.00039130744
0.18190280	0.030409907	0.00038601941
0.18203324	0.030701793	0.00038706879
0.18216369	0.031006106	0.00039842346
0.18229413	0.031839464	0.00040314266
0.18242457	0.030939916	0.00040256063
0.18255502	0.030652930	0.00040384185
0.18268546	0.030606595	0.00040405083
0.18281590	0.029663293	0.00040056658
0.18294635	0.030478040	0.00040684236
0.18307679	0.030307602	0.00040713986
0.18320723	0.030172622	0.00041033543
0.18333767	0.030034374	0.00040680784
0.18346812	0.030095158	0.00041108118
0.18359856	0.031101712	0.00041748750
0.18372900	0.030150908	0.00041247253
0.18385945	0.030507145	0.00041681562
0.18398989	0.030326357	0.00041503041
0.18412033	0.030991135	0.00042108774
0.18425078	0.030530331	0.00042117201
0.18438122	0.031212882	0.00042323291
0.18451166	0.031089967	0.00042423463
0.18464211	0.031401583	0.00042830065
0.18477255	0.029675206	0.00041851829
0.18490299	0.030444307	0.00042637074
0.18503344	0.030526942	0.00042204152
0.18516388	0.030954851	0.00043102624
0.18529432	0.030687649	0.00042796191
0.18542477	0.031051844	0.00043177762
0.18555521	0.029637193	0.00042557529
0.18568565	0.030702847	0.00043034178
0.18581610	0.031020114	0.00043306696
0.18594654	0.030491405	0.00043077600
0.18607698	0.030910398	0.00043360894
0.18620743	0.029831512	0.00042944833
0.18633787	0.029693437	0.00043200129
0.18646831	0.030532303	0.00043276668
0.18659876	0.030910614	0.00043824355
0.18672920	0.030524741	0.00043718155
0.18685964	0.030648823	0.00043816597
0.18699009	0.030354714	0.00043570406
0.18712053	0.030473802	0.00042722877
0.18725097	0.030506932	0.00042441507
0.18738142	0.030429754	0.00042099420
0.18751186	0.031017380	0.00042198333
0.18764230	0.030543722	0.00041859937
0.18777274	0.030255759	0.00041484854
0.18790319	0.030285715	0.00041351562
0.18803363	0.030529141	0.00041395226
0.18816407	0.030747072	0.00041108956
0.18829452	0.031283971	0.00041718387
0.18842496	0.030798397	0.00041200080
0.18855540	0.030553240	0.00040792846
0.18868585	0.030714938	0.00041011303
0.18881629	0.030767525	0.00040615678
0.18894673	0.031188469	0.00041037448
0.18907718	0.030653154	0.00040517018
0.18920762	0.030419907	0.00040295449
0.18933806	0.030329606	0.00040146942
0.18946851	0.030296981	0.00040089258
0.18959895	0.031172147	0.00040555862
0.18972939	0.030341883	0.00039987171
0.18985984	0.030218188	0.00039704858
0.18999028	0.030369553	0.00039885316
0.19012072	0.030110966	0.00039703518
0.19025117	0.030331099	0.00039577871
0.19038161	0.030557255	0.00039787070
0.19051205	0.030398145	0.00039563570
0.19064250	0.030533144	0.00039593598
0.19077294	0.030797622	0.00039799925
0.19090338	0.030543918	0.00039359951
0.19103383	0.031093156	0.00039730452
0.19116427	0.031080394	0.00039652102
0.19129471	0.030247136	0.00039080149
0.19142516	0.030703758	0.00039437377
0.19155560	0.031236650	0.00039388008
0.19168604	0.030017477	0.00038787081
0.19181649	0.030523441	0.00039075482
0.19194693	0.030637351	0.00038944167
0.19207737	0.030606098	0.00039092112
0.19220781	0.029836972	0.00038373177
0.19233826	0.031618214	0.00039482536
0.19246870	0.030807643	0.00039033322
0.19259914	0.030585408	0.00038582690
0.19272959	0.029868769	0.00038406841
0.19286003	0.030430277	0.00038718361
0.19299047	0.030583393	0.00038419282
0.19312092	0.031428812	0.00038972255
0.19325136	0.031035029	0.00038891743
0.19338180	0.031194164	0.00038938028
0.19351225	0.030185939	0.00038482160
0.19364269	0.031102019	0.00038681410
0.19377313	0.029994910	0.00038253421
0.19390358	0.031375927	0.00039130180
0.19403402	0.030782368	0.00038494751
0.19416446	0.030854903	0.00038766667
0.19429491	0.030492781	0.00038342130
0.19442535	0.029751323	0.00037937205
0.19455579	0.029946865	0.00038152678
0.19468624	0.029834337	0.00037926582
0.19481668	0.029983114	0.00038243793
0.19494712	0.030745789	0.00038499260
0.19507757	0.030341946	0.00038250954
0.19520801	0.030425809	0.00038345580
0.19533845	0.030411051	0.00038157333
0.19546890	0.030619632	0.00038455910
0.19559934	0.030394324	0.00038446036
0.19572978	0.030388391	0.00038099871
0.19586023	0.031002427	0.00038639646
0.19599067	0.030808053	0.00038425124
0.19612111	0.030668319	0.00038201771
0.19625156	0.029709736	0.00038020077
0.19638200	0.030295397	0.00037927978
0.19651244	0.030885639	0.00038496702
0.19664288	0.031101757	0.00038520854
0.19677333	0.030117485	0.00037800511
0.19690377	0.030230940	0.00038059498
0.19703421	0.030357529	0.00038052206
0.19716466	0.030402690	0.00038137847
0.19729510	0.029768881	0.00037707560
0.19742554	0.030226085	0.00037866841
0.19755599	0.029881223	0.00037767327
0.19768643	0.030931076	0.00038402609
0.19781687	0.030908700	0.00038134129
0.19794732	0.030309140	0.00037969666
0.19807776	0.031190597	0.00038290332
0.19820820	0.030151617	0.00037774307
0.19833865	0.030320357	0.00037900931
0.19846909	0.030456932	0.00037844891
0.19859953	0.030416652	0.00037951700
0.19872998	0.029852293	0.00037610453
0.19886042	0.030043084	0.00037567394
0.19899086	0.030375306	0.00037905260
0.19912131	0.030351062	0.00037713516
0.19925175	0.030195369	0.00037819469
0.19938219	0.030253907	0.00037858136
0.19951264	0.031219847	0.00038109789
0.19964308	0.030175649	0.00037663142
0.19977352	0.030801075	0.00037963673
0.19990397	0.030744069	0.00037945017
0.20003441	0.030105655	0.00037690515
0.20016485	0.030801861	0.00037872931
0.20029530	0.030098979	0.00037577843
0.20042574	0.029368113	0.00037265867
0.20055618	0.030333058	0.00037632587
0.20068663	0.029543540	0.00037329750
0.20081707	0.030603892	0.00037729138
0.20094751	0.030030488	0.00037505934
0.20107795	0.030835648	0.00038075269
0.20120840	0.030691749	0.00037744132
0.20133884	0.030538197	0.00037787629
0.20146928	0.030852977	0.00037941783
0.20159973	0.030189750	0.00037548042
0.20173017	0.030694549	0.00037817597
0.20186061	0.031027573	0.00037840329
0.20199106	0.030338166	0.00037565648
0.20212150	0.030811973	0.00037881411
0.20225194	0.029736361	0.00037121102
0.20238239	0.030205134	0.00037435084
0.20251283	0.030419086	0.00037480709
0.20264327	0.030175468	0.00037341422
0.20277372	0.030879741	0.00037974501
0.20290416	0.029906581	0.00037257437
0.20303460	0.029982847	0.00037299157
0.20316505	0.030759097	0.00037582493
0.20329549	0.030231423	0.00037322016
0.20342593	0.030681226	0.00037646835
0.20355638	0.030549551	0.00037496205
0.20368682	0.029944825	0.00037070665
0.20381726	0.030477799	0.00037572069
0.20394771	0.030241172	0.00036968681
0.20407815	0.030331123	0.00037364337
0.20420859	0.030063531	0.00037210021
0.20433904	0.029894176	0.00036907497
0.20446948	0.029713278	0.00036999810
0.20459992	0.030500055	0.00037267400
0.20473037	0.030256478	0.00037040225
0.20486081	0.030263506	0.00037124922
0.20499125	0.029742759	0.00036783562
0.20512170	0.030132712	0.00037117851
0.20525214	0.029996982	0.00037024507
0.20538258	0.030529584	0.00037204966
0.20551302	0.030313523	0.00037200896
0.20564347	0.029519518	0.00036644622
0.20577391	0.030354979	0.00037071678
0.20590435	0.030165675	0.00037100104
0.20603480	0.029971983	0.00036807620
0.20616524	0.030308680	0.00037028207
0.20629568	0.030321010	0.00037108538
0.20642613	0.029995019	0.00036860527
0.20655657	0.030441403	0.00037268054
0.20668701	0.030450045	0.00036985622
0.20681746	0.029817309	0.00036749472
0.20694790	0.030270610	0.00037090933
0.20707834	0.030413218	0.00037047131
0.20720879	0.030512652	0.00037168503
0.20733923	0.030105785	0.00036826195
0.20746967	0.030537860	0.00037024301
0.20760012	0.030530466	0.00037191346
0.20773056	0.029730510	0.00036447252
0.20786100	0.030442627	0.00037194810
0.20799145	0.030055703	0.00036855146
0.20812189	0.029714992	0.00036567009
0.20825233	0.030129044	0.00036781662
0.20838278	0.030199947	0.00036823545
0.20851322	0.029386721	0.00036367883
0.20864366	0.030073444	0.00036854964
0.20877411	0.030231615	0.00036727340
0.20890455	0.029912229	0.00036709548
0.20903499	0.029932641	0.00036661481
0.20916544	0.029872603	0.00036620312
0.20929588	0.030255896	0.00036992196
0.20942632	0.029632376	0.00036330594
0.20955677	0.029748483	0.00036689664
0.20968721	0.030059667	0.00036716483
0.20981765	0.029592054	0.00036318050
0.20994809	0.029902574	0.00036673615
0.21007854	0.031025860	0.00037172401
0.21020898	0.029331568	0.00036195477
0.21033942	0.030721371	0.00037043835
0.21046987	0.030325792	0.00036633738
0.21060031	0.030077413	0.00036783540
0.21073075	0.030274449	0.00036754579
0.21086120	0.030043344	0.00036686360
0.21099164	0.029769443	0.00036448691
0.21112208	0.029667036	0.00036374371
0.21125253	0.030367904	0.00036635976
0.21138297	0.030333506	0.00036891858
0.21151341	0.029997589	0.00036459166
0.21164386	0.030127148	0.00036611481
0.21177430	0.029742776	0.00036303335
0.21190474	0.030057958	0.00036642443
0.21203519	0.030208548	0.00036784771
0.21216563	0.030016272	0.00036478367
0.21229607	0.029449432	0.00036202400
0.21242652	0.030167588	0.00036686499
0.21255696	0.030544277	0.00036551469
0.21268740	0.029612629	0.00036337488
0.21281785	0.030397589	0.00036530310
0.21294829	0.030845823	0.00036978223
0.21307873	0.029340147	0.00036119475
0.21320918	0.030095084	0.00036417342
0.21333962	0.029468216	0.00036052165
0.21347006	0.029473606	0.00036319805
0.21360051	0.029903901	0.00036188644
0.21373095	0.029801584	0.00036313741
0.21386139	0.030244033	0.00036409696
0.21399184	0.029520884	0.00035997697
0.21412228	0.029782839	0.00036258632
0.21425272	0.029419999	0.00035968144
0.21438316	0.029209498	0.00035912473
0.21451361	0.030090270	0.00036446704
0.21464405	0.029585388	0.00035854813
0.21477449	0.030507454	0.00036576110
0.21490494	0.029615282	0.00036050579
0.21503538	0.030232384	0.00036399410
0.21516582	0.030374796	0.00036582670
0.21529627	0.029688309	0.00035908812
0.21542671	0.030315658	0.00036422762
0.21555715	0.029413793	0.00035867267
0.21568760	0.030083701	0.00036314383
0.21581804	0.029961739	0.00036193590
0.21594848	0.030424730	0.00036362182
0.21607893	0.030066619	0.00036202279
0.21620937	0.029757519	0.00036160097
0.21633981	0.030191555	0.00036154641
0.21647026	0.029976574	0.00036196561
0.21660070	0.030475157	0.00036483812
0.21673114	0.030532537	0.00036338460
0.21686159	0.030689873	0.00036454135
0.21699203	0.030432799	0.00036228482
0.21712247	0.030218376	0.00036306055
0.21725292	0.029873260	0.00036216560
0.21738336	0.029664097	0.00035748518
0.21751380	0.029838552	0.00035858171
0.21764425	0.029800022	0.00035912562
0.21777469	0.030167787	0.00036233398
0.21790513	0.030037956	0.00036191011
0.21803558	0.029872925	0.00035842956
0.21816602	0.029931965	0.00036066588
0.21829646	0.029208396	0.00035619292
0.21842691	0.029877256	0.00035908213
0.21855735	0.029260734	0.00035699600
0.21868779	0.029760975	0.00035861424
0.21881823	0.029684244	0.00035793052
0.21894868	0.029030206	0.00035464279
0.21907912	0.029892388	0.00035677941
0.21920956	0.029706778	0.00035903566
0.21934001	0.030138931	0.00036104239
0.21947045	0.030073515	0.00035966111
0.21960089	0.029659825	0.00035737495
0.21973134	0.030622164	0.00036116761
0.21986178	0.029790425	0.00035720029
0.21999222	0.029917591	0.00035931896
0.22012267	0.029684575	0.00035551956
0.22025311	0.029577992	0.00035711287
0.22038355	0.029792679	0.00035523090
0.22051400	0.029830300	0.00035737063
0.22064444	0.030271776	0.00036061819
0.22077488	0.030365508	0.00035931272
0.22090533	0.029964281	0.00035906677
0.22103577	0.029295836	0.00035315978
0.22116621	0.029866795	0.00035549501
0.22129666	0.029769765	0.00035655796
0.22142710	0.029745606	0.00035665695
0.22155754	0.029842779	0.00035688457
0.22168799	0.029550984	0.00035560144
0.22181843	0.029914686	0.00035526661
0.22194887	0.029601698	0.00035591484
0.22207932	0.030194764	0.00035778837
0.22220976	0.029795268	0.00035571406
0.22234020	0.029946973	0.00035703709
0.22247065	0.029603072	0.00035403489
0.22260109	0.029102624	0.00035250128
0.22273153	0.029816957	0.00035684950
0.22286198	0.030009237	0.00035473290
0.22299242	0.029672915	0.00035647395
0.22312286	0.029308334	0.00035205730
0.22325330	0.030276586	0.00035783793
0.22338375	0.029414546	0.00035410894
0.22351419	0.030158214	0.00035643697
0.22364463	0.029655462	0.00035430154
0.22377508	0.030215485	0.00035820659
0.22390552	0.029182184	0.00035076544
0.22403596	0.030466551	0.00035851568
0.22416641	0.028578643	0.00034777065
0.22429685	0.030444845	0.00035825114
0.22442729	0.029761717	0.00035572512
0.22455774	0.030364108	0.00035631305
0.22468818	0.029976070	0.00035465747
0.22481862	0.029410253	0.00035202864
0.22494907	0.029560093	0.00035261356
0.22507951	0.029781780	0.00035425578
0.22520995	0.029996704	0.00035541717
0.22534040	0.030073688	0.00035388790
0.22547084	0.030113345	0.00035608458
0.22560128	0.029713828	0.00035189534
0.22573173	0.029720475	0.00035430205
0.22586217	0.029316023	0.00035056861
0.22599261	0.029949219	0.00035344565
0.22612306	0.029704163	0.00035243223
0.22625350	0.029304755	0.00035007576
0.22638394	0.029472247	0.00035129840
0.22651439	0.029663267	0.00035360661
0.22664483	0.029369326	0.00034975797
0.22677527	0.029955859	0.00035377102
0.22690572	0.029936316	0.00035268954
0.22703616	0.029088900	0.00034961254
0.22716660	0.028951269	0.00034881487
0.22729705	0.029353567	0.00034904679
0.22742749	0.029098240	0.00034809825
0.22755793	0.029089704	0.00034968104
0.22768837	0.030292681	0.00035366935
0.22781882	0.029770138	0.00035248235
0.22794926	0.029383603	0.00034974415
0.22807970	0.029979306	0.00035363588
0.22821015	0.029492221	0.00035130803
0.22834059	0.030566759	0.00035434999
0.22847103	0.029241792	0.00035019796
0.22860148	0.029391854	0.00034957927
0.22873192	0.030038015	0.00035348617
0.22886236	0.029642907	0.00035080404
0.22899281	0.029821822	0.00035079487
0.22912325	0.029610318	0.00035014082
0.22925369	0.029763323	0.00035212387
0.22938414	0.029014279	0.00034625868
0.22951458	0.029850977	0.00035304590
0.22964502	0.029104279	0.00034556144
0.22977547	0.029917834	0.00035136464
0.22990591	0.029341707	0.00034866708
0.23003635	0.029515437	0.00034973498
0.23016680	0.028954657	0.00034611068
0.23029724	0.029230471	0.00034753708
0.23042768	0.029689218	0.00034761175
0.23055813	0.029267695	0.00034814295
0.23068857	0.030199215	0.00035690829
0.23081901	0.029130367	0.00035574552
0.23094946	0.029816925	0.00036146606
0.23107990	0.029483221	0.00035893005
0.23121034	0.029502820	0.00036309345
0.23134079	0.030181699	0.00036917318
0.23147123	0.029842717	0.00036636542
0.23160167	0.029536992	0.00036833007
0.23173212	0.029142828	0.00036608035
0.23186256	0.029354729	0.00036792153
0.23199300	0.029401894	0.00037088482
0.23212344	0.029514838	0.00037005026
0.23225389	0.029828374	0.00037584277
0.23238433	0.029478657	0.00037361084
0.23251477	0.029625946	0.00037394476
0.23264522	0.029059310	0.00037340767
0.23277566	0.029489830	0.00037574131
0.23290610	0.029679714	0.00037842074
0.23303655	0.028935686	0.00037699840
0.23316699	0.029293137	0.00037658955
0.23329743	0.029583836	0.00037979494
0.23342788	0.029923263	0.00038079486
0.23355832	0.028906682	0.00037537721
0.23368876	0.029881022	0.00038144537
0.23381921	0.029816489	0.00038021957
0.23394965	0.029385730	0.00037671142
0.23408009	0.029581443	0.00038003333
0.23421054	0.029421198	0.00037613930
0.23434098	0.029083072	0.00037871274
0.23447142	0.029913296	0.00038054807
0.23460187	0.029691665	0.00038118171
0.23473231	0.029296741	0.00037938783
0.23486275	0.029191831	0.00037746249
0.23499320	0.029500516	0.00038103621
0.23512364	0.028669994	0.00037704410
0.23525408	0.029735250	0.00038216022
0.23538453	0.028765827	0.00037587276
0.23551497	0.029397396	0.00037913401
0.23564541	0.029481329	0.00038264189
0.23577586	0.029921709	0.00038616504
0.23590630	0.029902530	0.00038224241
0.23603674	0.029473210	0.00038324177
0.23616719	0.029531046	0.00038022035
0.23629763	0.029911110	0.00038467230
0.23642807	0.029454341	0.00038399586
0.23655851	0.029107260	0.00038097720
0.23668896	0.029526349	0.00038345639
0.23681940	0.029624904	0.00038581741
0.23694984	0.029192901	0.00037885398
0.23708029	0.029655777	0.00038624939
0.23721073	0.029593485	0.00038321974
0.23734117	0.029767511	0.00038775960
0.23747162	0.029149907	0.00038175155
0.23760206	0.029577948	0.00038412427
0.23773250	0.029238457	0.00038423067
0.23786295	0.029507178	0.00038604048
0.23799339	0.030467071	0.00039013609
0.23812383	0.029050461	0.00038416930
0.23825428	0.028765720	0.00037913304
0.23838472	0.029715362	0.00038570828
0.23851516	0.028802724	0.00038323185
0.23864561	0.029696650	0.00038690151
0.23877605	0.030279066	0.00039263291
0.23890649	0.029075630	0.00038265223
0.23903694	0.028793408	0.00038335029
0.23916738	0.028943268	0.00038380145
0.23929782	0.029183413	0.00038581444
0.23942827	0.029375920	0.00038662355
0.23955871	0.029366775	0.00038864821
0.23968915	0.029438637	0.00038465007
0.23981960	0.028758350	0.00038580164
0.23995004	0.029295830	0.00038635290
0.24008048	0.028848184	0.00038464276
0.24021093	0.029399711	0.00038946865
0.24034137	0.030054975	0.00039033941
0.24047181	0.029902704	0.00038902089
0.24060226	0.028948018	0.00038678906
0.24073270	0.029032385	0.00038519111
0.24086314	0.029360847	0.00039105653
0.24099358	0.028655593	0.00038320686
0.24112403	0.029002378	0.00038628968
0.24125447	0.029457855	0.00038931744
0.24138491	0.029955921	0.00039028266
0.24151536	0.029484034	0.00039036300
0.24164580	0.029717298	0.00039039232
0.24177624	0.029138164	0.00038746316
0.24190669	0.029500277	0.00039138366
0.24203713	0.028941927	0.00038673720
0.24216757	0.029018945	0.00038723867
0.24229802	0.029449849	0.00039254061
0.24242846	0.029585213	0.00038973799
0.24255890	0.029272134	0.00038960413
0.24268935	0.028667031	0.00038509737
0.24281979	0.029898774	0.00039358668
0.24295023	0.030091569	0.00039660307
0.24308068	0.029459788	0.00038973971
0.24321112	0.029534041	0.00039155221
0.24334156	0.028600957	0.00038850168
0.24347201	0.029655915	0.00038936679
0.24360245	0.029174626	0.00039184261
0.24373289	0.029797173	0.00039312340
0.24386334	0.029448710	0.00039270860
0.24399378	0.028690018	0.00038760253
0.24412422	0.030144375	0.00039445142
0.24425467	0.028670133	0.00038729828
0.24438511	0.029143878	0.00039126304
0.24451555	0.029417692	0.00039271470
0.24464600	0.029570668	0.00039239517
0.24477644	0.028942554	0.00038811232
0.24490688	0.029936031	0.00039659263
0.24503733	0.029451659	0.00039502758
0.24516777	0.028941908	0.00038761671
0.24529821	0.029418064	0.00039486330
0.24542865	0.029382725	0.00039245652
0.24555910	0.029198845	0.00039308470
0.24568954	0.029405017	0.00039378479
0.24581998	0.029348864	0.00039204701
0.24595043	0.029662735	0.00039562584
0.24608087	0.029418450	0.00039450884
0.24621131	0.028979705	0.00038819246
0.24634176	0.028907013	0.00039228936
0.24647220	0.029609651	0.00039408925
0.24660264	0.029212938	0.00039455068
0.24673309	0.028644840	0.00038870371
0.24686353	0.029892895	0.00039706674
0.24699397	0.030142196	0.00039862831
0.24712442	0.029391192	0.00039495807
0.24725486	0.028914822	0.00038956240
0.24738530	0.029195456	0.00039562215
0.24751575	0.029207742	0.00039271756
0.24764619	0.029642939	0.00039666528
0.24777663	0.029171454	0.00039311257
0.24790708	0.029150790	0.00039199144
0.24803752	0.029379407	0.00039557196
0.24816796	0.030104036	0.00039969043
0.24829841	0.029219476	0.00039325078
0.24842885	0.029710290	0.00039861085
0.24855929	0.029788408	0.00039639695
0.24868974	0.029932710	0.00040067072
0.24882018	0.029572963	0.00039911733
0.24895062	0.029287494	0.00039144041
0.24908107	0.029086772	0.00039495755
0.24921151	0.028791452	0.00039115372
0.24934195	0.028720589	0.00039203274
0.24947240	0.029019074	0.00039410201
0.24960284	0.028954807	0.00039347325
0.24973328	0.029323830	0.00039531722
0.24986372	0.029175239	0.00039624707
0.24999417	0.029682748	0.00039864360
0.25012461	0.029126098	0.00039666279
0.25025505	0.028686111	0.00039130247
0.25038550	0.029645625	0.00039738182
0.25051594	0.028821214	0.00039487028
0.25064638	0.028558096	0.00039125723
0.25077683	0.029724515	0.00039998086
0.25090727	0.029132437	0.00039780934
0.25103771	0.028955610	0.00039264484
0.25116816	0.029214662	0.00039616261
0.25129860	0.028933147	0.00039352191
0.25142904	0.029053321	0.00039591472
0.25155949	0.028747813	0.00039610914
0.25168993	0.029049272	0.00039432327
0.25182037	0.029406849	0.00039712428
0.25195082	0.029491744	0.00039799642
0.25208126	0.029633279	0.00039931213
0.25221170	0.028643528	0.00039415772
0.25234215	0.029163800	0.00039434195
0.25247259	0.029393623	0.00039735558
0.25260303	0.029964673	0.00040390946
0.25273348	0.029009693	0.00039379412
0.25286392	0.028744115	0.00039636991
0.25299436	0.028825256	0.00039426382
0.25312481	0.029202951	0.00039820890
0.25325525	0.029234851	0.00039748895
0.25338569	0.029360922	0.00039739673
0.25351614	0.029076940	0.00039662275
0.25364658	0.028945038	0.00039758610
0.25377702	0.029482698	0.00039881460
0.25390747	0.028571043	0.00039523905
0.25403791	0.029193879	0.00039599066
0.25416835	0.028815549	0.00039816832
0.25429879	0.029166869	0.00039828590
0.25442924	0.029099577	0.00039683953
0.25455968	0.028646601	0.00039467703
0.25469012	0.029012687	0.00039736805
0.25482057	0.028583864	0.00039398114
0.25495101	0.029296413	0.00039826731
0.25508145	0.028374028	0.00039258573
0.25521190	0.029439946	0.00040227982
0.25534234	0.028775401	0.00039522727
0.25547278	0.029041938	0.00039528080
0.25560323	0.029409632	0.00039964139
0.25573367	0.028557275	0.00039833748
0.25586411	0.028817190	0.00040607430
0.25599456	0.028755618	0.00041133297
0.25612500	0.029415482	0.00041429212
0.25625544	0.029211472	0.00041994137
0.25638589	0.028587632	0.00041906267
0.25651633	0.028840114	0.00042094913
0.25664677	0.029016718	0.00042478524
0.25677722	0.028922644	0.00042546387
0.25690766	0.027742704	0.00042069283
0.25703810	0.029478491	0.00043698056
0.25716855	0.029348864	0.00043599755
0.25729899	0.028679169	0.00043307709
0.25742943	0.028688674	0.00043591980
0.25755988	0.029377084	0.00043925682
0.25769032	0.029314170	0.00044589781
0.25782076	0.029253208	0.00044284738
0.25795121	0.029792693	0.00045016921
0.25808165	0.029517840	0.00045217729
0.25821209	0.029844871	0.00045119494
0.25834253	0.029311147	0.00045341181
0.25847298	0.028352924	0.00044777612
0.25860342	0.028972419	0.00045541612
0.25873386	0.029238306	0.00045668911
0.25886431	0.028587630	0.00045477529
0.25899475	0.028494963	0.00045550129
0.25912519	0.029629833	0.00046619482
0.25925564	0.028909296	0.00046185174
0.25938608	0.027441792	0.00045408432
0.25951652	0.029716972	0.00047051488
0.25964697	0.029565891	0.00047112706
0.25977741	0.028674816	0.00046654864
0.25990785	0.029411754	0.00047422002
0.26003830	0.029463260	0.00047371250
0.26016874	0.029390445	0.00047905566
0.26029918	0.028526168	0.00046725812
0.26042963	0.029193209	0.00047719301
0.26056007	0.028376936	0.00047131681
0.26069051	0.029163013	0.00047897137
0.26082096	0.028719264	0.00047153558
0.26095140	0.029022138	0.00048006902
0.26108184	0.029070512	0.00047720399
0.26121229	0.028660545	0.00047632439
0.26134273	0.028525775	0.00047555307
0.26147317	0.029195954	0.00048337377
0.26160362	0.028956134	0.00048259365
0.26173406	0.029140302	0.00048420170
0.26186450	0.029012047	0.00048380803
0.26199495	0.028998655	0.00048469310
0.26212539	0.028969005	0.00048372254
0.26225583	0.028940393	0.00048630262
0.26238628	0.029175174	0.00048714223
0.26251672	0.027614039	0.00047635528
0.26264716	0.028184395	0.00048195877
0.26277760	0.029150214	0.00049025835
0.26290805	0.029199447	0.00049137538
0.26303849	0.029623865	0.00049391042
0.26316893	0.029145977	0.00049555025
0.26329938	0.029160356	0.00049071852
0.26342982	0.028562315	0.00049124886
0.26356026	0.029300688	0.00049550518
0.26369071	0.028654550	0.00049280562
0.26382115	0.029415535	0.00049720570
0.26395159	0.028548805	0.00049185637
0.26408204	0.029215636	0.00049693940
0.26421248	0.027531294	0.00048838351
0.26434292	0.028783358	0.00049493209
0.26447337	0.028953635	0.00049938882
0.26460381	0.028737922	0.00049614299
0.26473425	0.029007898	0.00049879839
0.26486470	0.028032523	0.00049656728
0.26499514	0.028680819	0.00049709500
0.26512558	0.027568818	0.00049376879
0.26525603	0.028740083	0.00050595927
[truncated: 573 more rows]
