# Supplementary material for: Rationally seeded computational protein design of ɑ-helical barrels
Source: Nat Chem Biol. 2024 Jun 20;20(8):991–9. doi: 10.1038/s41589-024-01642-0 (PMC11288890; doi:10.1038/s41589-024-01642-0)
Supplement: Supplementary file 3 — PDB and .mtz files used for making figure panels b–d and j–m. [file 41589_2024_1642_MOESM3_ESM.zip › KIA_RP_RSPD_NatChemBiol_data_Figure2/scapCC6_LLIA_panels_e-h/SAXS_panel_i/SAXS_raw_SEC_scapCC6_LLIA/b21-443535_00643.dat]

0.0045000000	1.0467703	0.010176256
0.0046304432	0.95091809	0.0096605896
0.0047608865	0.86617648	0.0088746472
0.0048913297	0.79788208	0.0083950388
0.0050217729	0.72168892	0.0077134162
0.0051522162	0.65532391	0.0073502103
0.0052826594	0.61366123	0.0067817186
0.0054131026	0.56401748	0.0065214139
0.0055435459	0.52827365	0.0061808590
0.0056739891	0.48829061	0.0058080467
0.0058044323	0.45572343	0.0055493558
0.0059348756	0.43100280	0.0052825159
0.0060653188	0.40223864	0.0049746362
0.0061957621	0.38366019	0.0048705258
0.0063262053	0.35720370	0.0046878902
0.0064566485	0.35255344	0.0045563842
0.0065870918	0.32919785	0.0043924293
0.0067175350	0.31485725	0.0042165021
0.0068479782	0.30818982	0.0041811759
0.0069784215	0.29486438	0.0040256633
0.0071088647	0.28028164	0.0039075268
0.0072393079	0.27037180	0.0037719363
0.0073697512	0.25108476	0.0035968485
0.0075001944	0.24981699	0.0035655412
0.0076306376	0.23882796	0.0034649155
0.0077610809	0.23078671	0.0033454377
0.0078915241	0.21259924	0.0032428622
0.0080219673	0.21351633	0.0031685119
0.0081524106	0.20262241	0.0031224455
0.0082828538	0.19064520	0.0029226452
0.0084132970	0.18914629	0.0029765601
0.0085437403	0.18773291	0.0029002363
0.0086741835	0.16910748	0.0027328774
0.0088046267	0.17094167	0.0027330559
0.0089350700	0.16755961	0.0026684309
0.0090655132	0.15606692	0.0025237824
0.0091959565	0.16123599	0.0026403761
0.0093263997	0.15221141	0.0024601481
0.0094568429	0.14280564	0.0023791030
0.0095872862	0.13961302	0.0023714373
0.0097177294	0.13344694	0.0022673559
0.0098481726	0.13087225	0.0022524043
0.0099786159	0.12597580	0.0021860128
0.010109059	0.12355213	0.0021261051
0.010239502	0.11509497	0.0020708438
0.010369946	0.11388400	0.0020233458
0.010500389	0.11267763	0.0019981319
0.010630832	0.10773738	0.0019482634
0.010761275	0.10577696	0.0018982800
0.010891719	0.10223641	0.0018766083
0.011022162	0.10095255	0.0018152118
0.011152605	0.097722336	0.0017856462
0.011283048	0.093112167	0.0017593404
0.011413491	0.092856083	0.0017055763
0.011543935	0.089840461	0.0016668591
0.011674378	0.089988380	0.0016515105
0.011804821	0.084931783	0.0015594974
0.011935264	0.084468936	0.0015567831
0.012065708	0.082906629	0.0015212866
0.012196151	0.082559426	0.0014998414
0.012326594	0.079858238	0.0014813986
0.012457037	0.077738138	0.0014443081
0.012587481	0.076232551	0.0014016557
0.012717924	0.078837753	0.0014064721
0.012848367	0.072528837	0.0013344594
0.012978810	0.072729718	0.0013230146
0.013109253	0.072189513	0.0012835846
0.013239697	0.072720757	0.0012954903
0.013370140	0.069296222	0.0012541403
0.013500583	0.067957914	0.0012380554
0.013631026	0.068840854	0.0012322513
0.013761470	0.068834226	0.0012353033
0.013891913	0.067341260	0.0011900647
0.014022356	0.065817486	0.0011878787
0.014152799	0.063478594	0.0011511154
0.014283243	0.066637969	0.0011707089
0.014413686	0.064140652	0.0011608334
0.014544129	0.062338822	0.0011254620
0.014674572	0.063103595	0.0011209660
0.014805016	0.062643718	0.0011142055
0.014935459	0.060708788	0.0010944275
0.015065902	0.060833301	0.0010915420
0.015196345	0.060147551	0.0010807982
0.015326788	0.060201566	0.0010750271
0.015457232	0.059403505	0.0010626396
0.015587675	0.059547387	0.0010523289
0.015718118	0.060334580	0.0010630914
0.015848561	0.057866786	0.0010271279
0.015979005	0.057513187	0.0010293180
0.016109448	0.057063785	0.0010224210
0.016239891	0.058180467	0.0010221208
0.016370334	0.054782528	0.00098534952
0.016500778	0.054909757	0.00098908324
0.016631221	0.056912716	0.00099739253
0.016761664	0.054550902	0.00097598920
0.016892107	0.055082982	0.00097297322
0.017022551	0.052624587	0.00094714756
0.017152994	0.053110235	0.00095250234
0.017283437	0.052660679	0.00093797277
0.017413880	0.054137533	0.00094614701
0.017544323	0.053366763	0.00094017206
0.017674767	0.052657449	0.00092197153
0.017805210	0.051764295	0.00092376676
0.017935653	0.052181235	0.00091447139
0.018066096	0.051806870	0.00091297174
0.018196540	0.052544747	0.00091676988
0.018326983	0.050398456	0.00088732148
0.018457426	0.051012880	0.00089071303
0.018587869	0.048265917	0.00086939615
0.018718313	0.050842609	0.00088437491
0.018848756	0.050224518	0.00088371456
0.018979199	0.049256100	0.00085990631
0.019109642	0.048266044	0.00085229253
0.019240086	0.049211311	0.00085990660
0.019370529	0.048676512	0.00085369521
0.019500972	0.048565330	0.00084233811
0.019631415	0.047917621	0.00083960258
0.019761858	0.048142335	0.00083363504
0.019892302	0.046725152	0.00082149264
0.020022745	0.047611026	0.00082702772
0.020153188	0.045738238	0.00081081171
0.020283631	0.047632186	0.00082220541
0.020414075	0.045039881	0.00079040186
0.020544518	0.046328810	0.00080186938
0.020674961	0.046318762	0.00080048668
0.020805404	0.046671133	0.00080692698
0.020935848	0.046213183	0.00079653336
0.021066291	0.046700776	0.00079576712
0.021196734	0.045762126	0.00078434065
0.021327177	0.045043041	0.00078123754
0.021457621	0.045619811	0.00077712339
0.021588064	0.046124195	0.00078639052
0.021718507	0.043508342	0.00075369663
0.021848950	0.044706059	0.00077110787
0.021979393	0.044508478	0.00076229154
0.022109837	0.044472782	0.00075735327
0.022240280	0.044021191	0.00074804355
0.022370723	0.044709137	0.00076017665
0.022501166	0.043119213	0.00073837882
0.022631610	0.045975246	0.00076222535
0.022762053	0.043602520	0.00073573387
0.022892496	0.043992852	0.00074306715
0.023022939	0.043842164	0.00073767522
0.023153383	0.042411258	0.00072465661
0.023283826	0.042528264	0.00072005470
0.023414269	0.043646037	0.00073005607
0.023544712	0.044038719	0.00072971588
0.023675156	0.043578503	0.00072841714
0.023805599	0.041862677	0.00070533628
0.023936042	0.042812289	0.00072116892
0.024066485	0.042356949	0.00070918860
0.024196928	0.042969155	0.00070859561
0.024327372	0.042341337	0.00070197176
0.024457815	0.041477505	0.00069837539
0.024588258	0.043138875	0.00070734861
0.024718701	0.042182543	0.00069786496
0.024849145	0.042442588	0.00069491019
0.024979588	0.041104770	0.00068307760
0.025110031	0.041052432	0.00068276309
0.025240474	0.040805829	0.00067761412
0.025370918	0.041464520	0.00068035161
0.025501361	0.041228742	0.00067739159
0.025631804	0.041888063	0.00068546190
0.025762247	0.042533173	0.00068069008
0.025892691	0.040316746	0.00066738884
0.026023134	0.040624812	0.00066817190
0.026153577	0.040239984	0.00066583925
0.026284020	0.041144211	0.00066227735
0.026414463	0.039425363	0.00065304807
0.026544907	0.040046226	0.00065346017
0.026675350	0.039465558	0.00065452233
0.026805793	0.040180479	0.00065288218
0.026936236	0.040543177	0.00065463486
0.027066680	0.040294032	0.00064776500
0.027197123	0.039746339	0.00064883233
0.027327566	0.039728796	0.00064356747
0.027458009	0.039329241	0.00063902596
0.027588453	0.039456853	0.00063766549
0.027718896	0.040390982	0.00064747283
0.027849339	0.038905757	0.00062660874
0.027979782	0.038884800	0.00063073054
0.028110226	0.039022668	0.00062802785
0.028240669	0.039492959	0.00063169138
0.028371112	0.041231455	0.00064091242
0.028501555	0.039083235	0.00062428025
0.028631998	0.040086502	0.00062882991
0.028762442	0.038253295	0.00061830192
0.028892885	0.039380119	0.00062629018
0.029023328	0.039376019	0.00061999245
0.029153771	0.038867521	0.00061372243
0.029284215	0.039120694	0.00061596860
0.029414658	0.039105169	0.00061271059
0.029545101	0.039379083	0.00061518011
0.029675544	0.038802667	0.00061107133
0.029805988	0.038049385	0.00060186867
0.029936431	0.038798218	0.00060543792
0.030066874	0.039156057	0.00060492933
0.030197317	0.038415968	0.00060099620
0.030327760	0.040472291	0.00061451010
0.030458204	0.038034506	0.00059780801
0.030588647	0.038651142	0.00059784441
0.030719090	0.039027357	0.00059972762
0.030849533	0.038046751	0.00059086771
0.030979977	0.039021913	0.00060177702
0.031110420	0.038526912	0.00058916669
0.031240863	0.037657697	0.00058758243
0.031371306	0.037410177	0.00057860862
0.031501750	0.039091145	0.00059259786
0.031632193	0.038359260	0.00058545689
0.031762636	0.037632755	0.00058249712
0.031893079	0.037725439	0.00057692060
0.032023523	0.038127329	0.00058627473
0.032153966	0.037626901	0.00057493101
0.032284409	0.038819266	0.00058424778
0.032414852	0.038649895	0.00058096356
0.032545295	0.037445695	0.00057403219
0.032675739	0.036895521	0.00056513812
0.032806182	0.038135299	0.00057372175
0.032936625	0.037840627	0.00056897302
0.033067068	0.036963736	0.00056455776
0.033197512	0.037680423	0.00056375969
0.033327955	0.037683093	0.00056911409
0.033458398	0.037699043	0.00056369453
0.033588841	0.037682018	0.00056429701
0.033719285	0.037314659	0.00055924784
0.033849728	0.037538595	0.00056189732
0.033980171	0.037017945	0.00055498243
0.034110614	0.037666507	0.00056067700
0.034241058	0.037666518	0.00056025608
0.034371501	0.037433713	0.00056318079
0.034501944	0.037367149	0.00056312803
0.034632387	0.037562830	0.00057740330
0.034762830	0.037161666	0.00057699226
0.034893274	0.037674143	0.00058065274
0.035023717	0.037314439	0.00058176573
0.035154160	0.037505316	0.00058642682
0.035284603	0.036745639	0.00058259721
0.035415047	0.036584361	0.00058514038
0.035545490	0.036760845	0.00058570321
0.035675933	0.036723349	0.00058585727
0.035806376	0.036264471	0.00058505817
0.035936820	0.037284098	0.00059097101
0.036067263	0.036715965	0.00059126862
0.036197706	0.035297585	0.00057904899
0.036328149	0.037610658	0.00059975673
0.036458593	0.037184500	0.00059556752
0.036589036	0.037346328	0.00059805760
0.036719479	0.035953306	0.00059145189
0.036849922	0.036055896	0.00059502000
0.036980365	0.035642455	0.00058747036
0.037110809	0.036740737	0.00060230716
0.037241252	0.036774246	0.00059983397
0.037371695	0.036582071	0.00060358849
0.037502138	0.036718041	0.00060462661
0.037632582	0.035780846	0.00059826903
0.037763025	0.035890660	0.00059509372
0.037893468	0.035411620	0.00059978360
0.038023911	0.036523019	0.00060240085
0.038154355	0.037269685	0.00061405096
0.038284798	0.035989562	0.00060307739
0.038415241	0.037180346	0.00061556039
0.038545684	0.035925372	0.00060435839
0.038676128	0.034560990	0.00059423553
0.038806571	0.035274576	0.00060244545
0.038937014	0.037150748	0.00061687350
0.039067457	0.036096568	0.00060744282
0.039197900	0.036597914	0.00061748112
0.039328344	0.035981635	0.00060766593
0.039458787	0.036552573	0.00061534487
0.039589230	0.035906519	0.00060223245
0.039719673	0.035057051	0.00058771620
0.039850117	0.034906796	0.00058519746
0.039980560	0.036041262	0.00059200717
0.040111003	0.036217804	0.00059096485
0.040241446	0.036365821	0.00058985788
0.040371890	0.035684734	0.00058342005
0.040502333	0.035768555	0.00057986046
0.040632776	0.035347156	0.00057981576
0.040763219	0.035642918	0.00057638199
0.040893663	0.036059229	0.00058187501
0.041024106	0.035838455	0.00057534048
0.041154549	0.036181792	0.00058232479
0.041284992	0.036674148	0.00058238788
0.041415435	0.036539298	0.00058068577
0.041545879	0.034976743	0.00056663345
0.041676322	0.036187274	0.00057931718
0.041806765	0.035842543	0.00057140215
0.041937208	0.035561550	0.00057088504
0.042067652	0.036234373	0.00057028752
0.042198095	0.035399232	0.00056827407
0.042328538	0.035662483	0.00056832365
0.042458981	0.035726615	0.00057260794
0.042589425	0.035552691	0.00056140121
0.042719868	0.035187970	0.00056199695
0.042850311	0.034643117	0.00055563257
0.042980754	0.035675165	0.00056315368
0.043111198	0.035432849	0.00055820583
0.043241641	0.035665431	0.00056382446
0.043372084	0.035514639	0.00056198152
0.043502527	0.036204549	0.00056341410
0.043632970	0.036170090	0.00056321655
0.043763414	0.035499010	0.00055865812
0.043893857	0.035800887	0.00055801567
0.044024300	0.035711437	0.00056069220
0.044154743	0.034951607	0.00055122313
0.044285187	0.035635957	0.00055662350
0.044415630	0.035606587	0.00055856180
0.044546073	0.035830595	0.00055352874
0.044676516	0.035519136	0.00055346368
0.044806960	0.035914286	0.00055731584
0.044937403	0.035477979	0.00055411841
0.045067846	0.034664696	0.00054646495
0.045198289	0.036017656	0.00055291159
0.045328733	0.035300666	0.00055090258
0.045459176	0.034939334	0.00054718992
0.045589619	0.035641705	0.00055089182
0.045720062	0.035134355	0.00054678672
0.045850505	0.035323796	0.00054517852
0.045980949	0.034156973	0.00053834623
0.046111392	0.035393610	0.00054662777
0.046241835	0.035048243	0.00054394716
0.046372278	0.035753999	0.00055301008
0.046502722	0.035276943	0.00055523758
0.046633165	0.035109001	0.00055550643
0.046763608	0.034648660	0.00055510818
0.046894051	0.034782390	0.00055855997
0.047024495	0.035175284	0.00056575382
0.047154938	0.035430980	0.00056623665
0.047285381	0.035016218	0.00056561091
0.047415824	0.035300331	0.00056556391
0.047546267	0.035787974	0.00057652859
0.047676711	0.035166689	0.00056982456
0.047807154	0.035031020	0.00057080170
0.047937597	0.035073206	0.00056859260
0.048068040	0.035422438	0.00057587305
0.048198484	0.035313686	0.00057486190
0.048328927	0.034457192	0.00056753132
0.048459370	0.035755132	0.00058093929
0.048589813	0.035040230	0.00057295157
0.048720257	0.035080600	0.00057663029
0.048850700	0.035785995	0.00058037437
0.048981143	0.034458675	0.00057257867
0.049111586	0.035899513	0.00058560292
0.049242030	0.036539783	0.00058920962
0.049372473	0.034458152	0.00057579858
0.049502916	0.034719984	0.00057608198
0.049633359	0.035449445	0.00058402136
0.049763802	0.034736412	0.00058011543
0.049894246	0.035387599	0.00058358683
0.050024689	0.034833172	0.00058145517
0.050155132	0.035008994	0.00058015323
0.050285575	0.035094588	0.00058549982
0.050416019	0.035188802	0.00058289601
0.050546462	0.034813921	0.00058374440
0.050676905	0.034757816	0.00058182696
0.050807348	0.035850539	0.00059296971
0.050937792	0.034918140	0.00058329016
0.051068235	0.035406534	0.00058911728
0.051198678	0.034867974	0.00058457214
0.051329121	0.033253960	0.00057527960
0.051459565	0.035551059	0.00059045512
0.051590008	0.035179729	0.00059079904
0.051720451	0.035559523	0.00059028657
0.051850894	0.035289388	0.00059130511
0.051981337	0.035664468	0.00059169200
0.052111781	0.034644078	0.00058857953
0.052242224	0.033499197	0.00057646030
0.052372667	0.035006250	0.00059155319
0.052503110	0.034499815	0.00058685040
0.052633554	0.035071629	0.00059189617
0.052763997	0.035449720	0.00059404023
0.052894440	0.033828269	0.00058276838
0.053024883	0.034022378	0.00058471588
0.053155327	0.035676519	0.00059686096
0.053285770	0.034558387	0.00058693297
0.053416213	0.035645902	0.00059798422
0.053546656	0.034674174	0.00059193579
0.053677100	0.035258252	0.00059309514
0.053807543	0.034192127	0.00058607777
0.053937986	0.035085586	0.00059634890
0.054068429	0.035701678	0.00059901043
0.054198872	0.034914452	0.00059323692
0.054329316	0.034652683	0.00059426497
0.054459759	0.035461814	0.00060103745
0.054590202	0.034803134	0.00059491681
0.054720645	0.034876087	0.00059297556
0.054851089	0.034592908	0.00059262714
0.054981532	0.035247639	0.00059720923
0.055111975	0.035720327	0.00060367721
0.055242418	0.034273466	0.00059039186
0.055372862	0.035705987	0.00060289585
0.055503305	0.034002994	0.00058746979
0.055633748	0.035356941	0.00059950447
0.055764191	0.035399600	0.00059920167
0.055894635	0.035751740	0.00060585679
0.056025078	0.035753585	0.00060139684
0.056155521	0.034941899	0.00059992059
0.056285964	0.034726372	0.00059326239
0.056416407	0.036107835	0.00060763842
0.056546851	0.036445706	0.00061211534
0.056677294	0.034434406	0.00059408499
0.056807737	0.034177085	0.00059440366
0.056938180	0.035176692	0.00060040269
0.057068624	0.035866805	0.00060472600
0.057199067	0.034331593	0.00059750739
0.057329510	0.033349059	0.00058616922
0.057459953	0.034197347	0.00059371997
0.057590397	0.035161034	0.00060319804
0.057720840	0.035083871	0.00060414091
0.057851283	0.034142131	0.00059340203
0.057981726	0.035292797	0.00060035583
0.058112170	0.034456805	0.00059360689
0.058242613	0.035338790	0.00059941670
0.058373056	0.035287500	0.00059909587
0.058503499	0.035358614	0.00059739674
0.058633942	0.035895943	0.00060323338
0.058764386	0.033233001	0.00057870463
0.058894829	0.034877643	0.00059486915
0.059025272	0.033905502	0.00058304767
0.059155715	0.034713882	0.00059077106
0.059286159	0.034060049	0.00058548903
0.059416602	0.033553924	0.00057840237
0.059547045	0.035066124	0.00059152128
0.059677488	0.033861693	0.00058229063
0.059807932	0.035232867	0.00058825474
0.059938375	0.034141428	0.00058589740
0.060068818	0.033860429	0.00057533855
0.060199261	0.033790765	0.00057834598
0.060329705	0.034859596	0.00058372697
0.060460148	0.035255121	0.00058773490
0.060590591	0.034722841	0.00057960510
0.060721034	0.034486851	0.00057869055
0.060851477	0.033703190	0.00057413421
0.060981921	0.033775586	0.00057614940
0.061112364	0.033451195	0.00056802074
0.061242807	0.034694124	0.00057901782
0.061373250	0.034314765	0.00057707290
0.061503694	0.034761842	0.00057883551
0.061634137	0.033873986	0.00057150144
0.061764580	0.034230132	0.00057704850
0.061895023	0.034355928	0.00057435133
0.062025467	0.033541153	0.00057120826
0.062155910	0.033924377	0.00057155153
0.062286353	0.033738020	0.00057060507
0.062416796	0.033494119	0.00056893968
0.062547240	0.033762004	0.00056942612
0.062677683	0.033751820	0.00057022804
0.062808126	0.034926386	0.00057814981
0.062938569	0.033959877	0.00057025248
0.063069012	0.034641219	0.00057716555
0.063199456	0.033621822	0.00056677947
0.063329899	0.034023213	0.00056923406
0.063460342	0.033913629	0.00056811642
0.063590785	0.034551745	0.00057349580
0.063721229	0.034224922	0.00057282297
0.063851672	0.034306317	0.00057274721
0.063982115	0.033577884	0.00056482960
0.064112558	0.034228682	0.00057084088
0.064243002	0.034113511	0.00056772837
0.064373445	0.034375732	0.00056744009
0.064503888	0.034592777	0.00057441750
0.064634331	0.033494476	0.00056361062
0.064764774	0.033546098	0.00056504263
0.064895218	0.033866517	0.00056576355
0.065025661	0.033874531	0.00056744869
0.065156104	0.033373205	0.00056103509
0.065286547	0.035008655	0.00057380898
0.065416991	0.034009547	0.00056630869
0.065547434	0.033613578	0.00056251551
0.065677877	0.034622970	0.00056758967
0.065808320	0.033693010	0.00056605407
0.065938764	0.033656219	0.00056077012
0.066069207	0.034717310	0.00057323554
0.066199650	0.034261696	0.00056505371
0.066330093	0.034336267	0.00056603901
0.066460537	0.033899871	0.00056448237
0.066590980	0.033865668	0.00056324861
0.066721423	0.034021231	0.00056499481
0.066851866	0.035203408	0.00057177471
0.066982309	0.035056357	0.00056989677
0.067112753	0.034502257	0.00056830925
0.067243196	0.033216531	0.00055541304
0.067373639	0.033669615	0.00056130487
0.067504082	0.034249323	0.00056564857
0.067634526	0.032954461	0.00055213901
0.067764969	0.033622582	0.00056036153
0.067895412	0.034319393	0.00056469433
0.068025855	0.034924327	0.00056700838
0.068156299	0.033254030	0.00055712256
0.068286742	0.034093196	0.00055959878
0.068417185	0.033749980	0.00055556542
0.068547628	0.034417630	0.00056621167
0.068678072	0.033967809	0.00055654798
0.068808515	0.033024020	0.00055378911
0.068938958	0.033923038	0.00055693967
0.069069401	0.033578337	0.00055235741
0.069199844	0.032420954	0.00054980660
0.069330288	0.032660534	0.00054740569
0.069460731	0.032806434	0.00054810052
0.069591174	0.034386962	0.00056090022
0.069721617	0.033801050	0.00055486546
0.069852061	0.034546591	0.00056188174
0.069982504	0.034019202	0.00055521030
0.070112947	0.034030466	0.00055687107
0.070243390	0.032904141	0.00055080549
0.070373834	0.033553155	0.00055263232
0.070504277	0.033864785	0.00055280014
0.070634720	0.032447615	0.00054690342
0.070765163	0.032656067	0.00054396969
0.070895607	0.034250572	0.00055826430
0.071026050	0.033771517	0.00055046244
0.071156493	0.033684951	0.00055350695
0.071286936	0.033450992	0.00055094245
0.071417379	0.034223630	0.00055542895
0.071547823	0.033350554	0.00054709877
0.071678266	0.033873007	0.00055349106
0.071808709	0.033728592	0.00054869823
0.071939152	0.032148810	0.00054150621
0.072069596	0.033340343	0.00054666931
0.072200039	0.033813800	0.00055068998
0.072330482	0.034271184	0.00055624848
0.072460925	0.033643678	0.00054817286
0.072591369	0.033116427	0.00054492243
0.072721812	0.033289436	0.00054481452
0.072852255	0.034233281	0.00055513124
0.072982698	0.033471514	0.00054632275
0.073113142	0.033430458	0.00054649549
0.073243585	0.032726554	0.00054121249
0.073374028	0.033986930	0.00055056676
0.073504471	0.033266490	0.00054190642
0.073634914	0.033092961	0.00054429742
0.073765358	0.032948141	0.00053907018
0.073895801	0.033576460	0.00054585671
0.074026244	0.032895378	0.00054300623
0.074156687	0.033760238	0.00054234021
0.074287131	0.033699348	0.00054527561
0.074417574	0.034579291	0.00055510344
0.074548017	0.033113693	0.00053734903
0.074678460	0.033815896	0.00054798743
0.074808904	0.032631246	0.00053603689
0.074939347	0.033706551	0.00054373588
0.075069790	0.033429598	0.00054490676
0.075200233	0.032517393	0.00053234879
0.075330677	0.032905133	0.00054009174
0.075461120	0.033859430	0.00054888251
0.075591563	0.032660441	0.00053383730
0.075722006	0.033557111	0.00054318736
0.075852449	0.033194930	0.00053632616
0.075982893	0.033471927	0.00054144002
0.076113336	0.033346254	0.00054136282
0.076243779	0.033245357	0.00053736420
0.076374222	0.033363901	0.00053763124
0.076504666	0.033282961	0.00054108903
0.076635109	0.032528625	0.00053028395
0.076765552	0.033665432	0.00054048092
0.076895995	0.033200915	0.00053703276
0.077026439	0.033211160	0.00053766098
0.077156882	0.033011448	0.00053696223
0.077287325	0.033847978	0.00054047723
0.077417768	0.034356475	0.00054467554
0.077548212	0.033036832	0.00053549378
0.077678655	0.033218278	0.00053371758
0.077809098	0.033101709	0.00053563192
0.077939541	0.033498224	0.00053508860
0.078069984	0.033239330	0.00053676601
0.078200428	0.033514967	0.00054063940
0.078330871	0.033105273	0.00053052344
0.078461314	0.033861406	0.00053906697
0.078591757	0.033768774	0.00053785574
0.078722201	0.033380534	0.00053513775
0.078852644	0.033893409	0.00053723848
0.078983087	0.033105636	0.00053225078
0.079113530	0.032714469	0.00052921992
0.079243974	0.032748323	0.00053040903
0.079374417	0.034076288	0.00053590021
0.079504860	0.033153074	0.00053287233
0.079635303	0.032848737	0.00052763677
0.079765747	0.033949367	0.00053908570
0.079896190	0.032919870	0.00052922892
0.080026633	0.032642521	0.00052602243
0.080157076	0.033179277	0.00052927788
0.080287519	0.033597742	0.00053713236
0.080417963	0.032463143	0.00052308781
0.080548406	0.032797529	0.00052996630
0.080678849	0.033212750	0.00052743484
0.080809292	0.033038730	0.00052789816
0.080939736	0.032560170	0.00052608978
0.081070179	0.033145077	0.00052711480
0.081200622	0.032376022	0.00052306522
0.081331065	0.034138912	0.00053809513
0.081461509	0.033097241	0.00052394931
0.081591952	0.033558715	0.00053239548
0.081722395	0.033048816	0.00052447933
0.081852838	0.032978439	0.00052753073
0.081983281	0.033930330	0.00053415892
0.082113725	0.033357555	0.00052423355
0.082244168	0.033349623	0.00052905661
0.082374611	0.032309532	0.00052045038
0.082505054	0.034087637	0.00053088001
0.082635498	0.033041434	0.00052702513
0.082765941	0.033564976	0.00052785573
0.082896384	0.033526819	0.00052751044
0.083026827	0.033180853	0.00052728120
0.083157271	0.033657025	0.00052589509
0.083287714	0.032851001	0.00052507139
0.083418157	0.033003164	0.00052416649
0.083548600	0.033054336	0.00052314501
0.083679044	0.033597460	0.00052736506
0.083809487	0.033053435	0.00052133720
0.083939930	0.032471953	0.00051874939
0.084070373	0.033260276	0.00052580338
0.084200816	0.032234704	0.00051374952
0.084331260	0.034243073	0.00053099624
0.084461703	0.032823026	0.00052140828
0.084592146	0.032477990	0.00051575224
0.084722589	0.032582590	0.00051831804
0.084853033	0.033072538	0.00052112459
0.084983476	0.032263962	0.00051437814
0.085113919	0.033736359	0.00052671518
0.085244362	0.033359612	0.00052075146
0.085374806	0.033139555	0.00052161687
0.085505249	0.032296084	0.00051518901
0.085635692	0.033791079	0.00052642536
0.085766135	0.032976657	0.00051968758
0.085896579	0.033161301	0.00051770470
0.086027022	0.033428722	0.00052108765
0.086157465	0.033272380	0.00052269012
0.086287908	0.032648966	0.00051224171
0.086418351	0.032348608	0.00051485314
0.086548795	0.032426983	0.00051241682
0.086679238	0.032874243	0.00051444508
0.086809681	0.032177751	0.00051297204
0.086940124	0.032525301	0.00051123173
0.087070568	0.032992830	0.00051721562
0.087201011	0.033087217	0.00051651447
0.087331454	0.033227488	0.00051648637
0.087461897	0.033604500	0.00052228043
0.087592341	0.031674048	0.00050569103
0.087722784	0.033575171	0.00052027825
0.087853227	0.033606672	0.00051944497
0.087983670	0.032359733	0.00050819646
0.088114114	0.033248734	0.00052006215
0.088244557	0.032621630	0.00050970902
0.088375000	0.032113556	0.00050874867
0.088505443	0.032748221	0.00051493555
0.088635886	0.032476593	0.00050849212
0.088766330	0.032640126	0.00051010312
0.088896773	0.032875311	0.00051361803
0.089027216	0.033087790	0.00051081172
0.089157659	0.032343181	0.00050832440
0.089288103	0.032456329	0.00051025857
0.089418546	0.032926317	0.00051043236
0.089548989	0.032607717	0.00051156178
0.089679432	0.031759818	0.00050367676
0.089809876	0.032432429	0.00050747323
0.089940319	0.033512221	0.00051648186
0.090070762	0.033184021	0.00050998265
0.090201205	0.033353527	0.00051530585
0.090331649	0.033126230	0.00051101868
0.090462092	0.032765195	0.00050872933
0.090592535	0.033003710	0.00051298905
0.090722978	0.032474066	0.00050604101
0.090853421	0.032040486	0.00050557826
0.090983865	0.033627759	0.00051691486
0.091114308	0.033612660	0.00051157444
0.091244751	0.032394133	0.00050847410
0.091375194	0.033115568	0.00050878497
0.091505638	0.033363646	0.00051133668
0.091636081	0.033068334	0.00052065811
0.091766524	0.032745209	0.00052177619
0.091896967	0.032701321	0.00052545066
0.092027411	0.032874534	0.00053022114
0.092157854	0.032783142	0.00053203529
0.092288297	0.032149351	0.00053140759
0.092418740	0.032654058	0.00053587298
0.092549184	0.032696451	0.00053976026
0.092679627	0.033233894	0.00054603617
0.092810070	0.032711565	0.00054336055
0.092940513	0.032034565	0.00053134233
0.093070956	0.031836734	0.00052333090
0.093201400	0.032103569	0.00052153190
0.093331843	0.033145496	0.00052871318
0.093462286	0.031909262	0.00051636501
0.093592729	0.033813055	0.00053156008
0.093723173	0.033612641	0.00053012636
0.093853616	0.033015654	0.00052001158
0.093984059	0.032351954	0.00051664969
0.094114502	0.032635247	0.00051487334
0.094244946	0.032431098	0.00051450039
0.094375389	0.032357546	0.00051303651
0.094505832	0.032503650	0.00051357047
0.094636275	0.032528593	0.00051595266
0.094766719	0.032621717	0.00051455897
0.094897162	0.031325253	0.00050074508
0.095027605	0.032772843	0.00051491201
0.095158048	0.032694824	0.00051157982
0.095288491	0.032273878	0.00050829481
0.095418935	0.032793908	0.00051621581
0.095549378	0.031696644	0.00050374809
0.095679821	0.032460559	0.00050912791
0.095810264	0.031828629	0.00050494910
0.095940708	0.032658089	0.00050876534
0.096071151	0.033699850	0.00052214466
0.096201594	0.033056015	0.00051080506
0.096332037	0.032958670	0.00050890197
0.096462481	0.033028225	0.00051247968
0.096592924	0.032365432	0.00050433514
0.096723367	0.033291663	0.00051161662
0.096853810	0.033117456	0.00051112648
0.096984253	0.033436633	0.00051179380
0.097114697	0.033424654	0.00051354405
0.097245140	0.032651648	0.00050505348
0.097375583	0.031832792	0.00049882001
0.097506026	0.032671655	0.00050901052
0.097636470	0.031901191	0.00049974482
0.097766913	0.032415762	0.00050274961
0.097897356	0.033130637	0.00050666005
0.098027799	0.032593159	0.00050219232
0.098158243	0.032015227	0.00049811266
0.098288686	0.032666028	0.00049998372
0.098419129	0.032233735	0.00049531398
0.098549572	0.032835587	0.00050121733
0.098680016	0.032320837	0.00049261766
0.098810459	0.033592217	0.00050284250
0.098940902	0.032837173	0.00049481676
0.099071345	0.032309453	0.00049061685
0.099201788	0.032755647	0.00049725482
0.099332232	0.032519712	0.00049008310
0.099462675	0.032028839	0.00048982902
0.099593118	0.032303921	0.00049130310
0.099723561	0.032279512	0.00048846284
0.099854005	0.032213681	0.00049025874
0.099984448	0.032732306	0.00049373093
0.10011489	0.032244546	0.00049125540
0.10024533	0.032809978	0.00049662135
0.10037578	0.033665696	0.00049960541
0.10050622	0.032271241	0.00049267338
0.10063666	0.032395238	0.00049160168
0.10076711	0.032502389	0.00049280062
0.10089755	0.032850940	0.00049722650
0.10102799	0.032639385	0.00049344261
0.10115844	0.031969163	0.00048945275
0.10128888	0.032444826	0.00049530745
0.10141932	0.032550488	0.00048933222
0.10154977	0.033634078	0.00049923139
0.10168021	0.032517986	0.00049231080
0.10181065	0.033125236	0.00049466279
0.10194110	0.032308464	0.00049064142
0.10207154	0.032479806	0.00048806505
0.10220198	0.032679094	0.00049245082
0.10233243	0.032161993	0.00048953178
0.10246287	0.031733192	0.00048421169
0.10259331	0.033599010	0.00049927558
0.10272376	0.031916262	0.00048438289
0.10285420	0.032890145	0.00049210978
0.10298464	0.032346106	0.00049031843
0.10311509	0.032143632	0.00048561229
0.10324553	0.032484554	0.00048877176
0.10337597	0.032475665	0.00049230657
0.10350642	0.032199153	0.00048404245
0.10363686	0.031866440	0.00048370016
0.10376730	0.032473931	0.00048959249
0.10389774	0.032714399	0.00049074773
0.10402819	0.032472193	0.00048982283
0.10415863	0.032915314	0.00048925989
0.10428907	0.032035008	0.00048255670
0.10441952	0.032777779	0.00049095367
0.10454996	0.033209777	0.00049170957
0.10468040	0.032434319	0.00048610927
0.10481085	0.031931210	0.00048298848
0.10494129	0.032879864	0.00048897201
0.10507173	0.032297957	0.00048570316
0.10520218	0.032902713	0.00048523575
0.10533262	0.032913314	0.00048926787
0.10546306	0.032929799	0.00048916171
0.10559351	0.032020305	0.00048161757
0.10572395	0.032904496	0.00048773311
0.10585439	0.032377366	0.00048400713
0.10598484	0.032504282	0.00048517706
0.10611528	0.033908792	0.00049549854
0.10624572	0.032157347	0.00048047947
0.10637617	0.032409798	0.00048619633
0.10650661	0.032374217	0.00048424024
0.10663705	0.032473701	0.00048244118
0.10676750	0.032262584	0.00048219914
0.10689794	0.032812358	0.00048489001
0.10702838	0.032114253	0.00047968595
0.10715883	0.033154228	0.00049017178
0.10728927	0.033688863	0.00048858716
0.10741971	0.032996346	0.00048606228
0.10755016	0.031991378	0.00047820734
0.10768060	0.032538164	0.00048162167
0.10781104	0.033031446	0.00048697042
0.10794149	0.032782942	0.00048185043
0.10807193	0.032384105	0.00048178697
0.10820237	0.033217594	0.00048765102
0.10833281	0.032466289	0.00048159393
0.10846326	0.033275253	0.00050005547
0.10859370	0.031793534	0.00049041062
0.10872414	0.032185951	0.00049745046
0.10885459	0.033040353	0.00050725663
0.10898503	0.032866064	0.00050590462
0.10911547	0.032286467	0.00050844736
0.10924592	0.031920288	0.00050730731
0.10937636	0.032547993	0.00050823206
0.10950680	0.032625838	0.00051628072
0.10963725	0.032776910	0.00051888167
0.10976769	0.032721035	0.00051851325
0.10989813	0.032457243	0.00051899592
0.11002858	0.033207445	0.00052426560
0.11015902	0.032738265	0.00052526013
0.11028946	0.032274673	0.00052419507
0.11041991	0.032764496	0.00052735452
0.11055035	0.032978950	0.00053228739
0.11068079	0.032570541	0.00052777088
0.11081124	0.033009759	0.00053307260
0.11094168	0.032456643	0.00053328561
0.11107212	0.032687811	0.00053419769
0.11120257	0.032617728	0.00053606754
0.11133301	0.031852610	0.00053108128
0.11146345	0.032110366	0.00053384056
0.11159390	0.032928558	0.00054648685
0.11172434	0.032870831	0.00054308648
0.11185478	0.032469473	0.00054068272
0.11198523	0.031902936	0.00053767121
0.11211567	0.033169161	0.00054589760
0.11224611	0.032077404	0.00053904177
0.11237656	0.032981661	0.00054854244
0.11250700	0.032048097	0.00054211756
0.11263744	0.032388680	0.00054627674
0.11276788	0.032155158	0.00054356425
0.11289833	0.032127642	0.00054928313
0.11302877	0.032715002	0.00055270047
0.11315921	0.032806342	0.00055304948
0.11328966	0.032382509	0.00054493839
0.11342010	0.032508712	0.00053571703
0.11355054	0.031166852	0.00052109304
0.11368099	0.032277370	0.00052838549
0.11381143	0.032824118	0.00052505463
0.11394187	0.031620946	0.00051940665
0.11407232	0.032594629	0.00052195290
0.11420276	0.033058372	0.00052294416
0.11433320	0.031849899	0.00051506753
0.11446365	0.033499633	0.00052285756
0.11459409	0.031960819	0.00050956509
0.11472453	0.032398257	0.00051394503
0.11485498	0.031646903	0.00050396738
0.11498542	0.032276774	0.00051165884
0.11511586	0.032420024	0.00051164232
0.11524631	0.032893542	0.00051124669
0.11537675	0.032073180	0.00050725753
0.11550719	0.032051677	0.00050256844
0.11563764	0.032683072	0.00050798622
0.11576808	0.032602484	0.00050802320
0.11589852	0.031883211	0.00049809994
0.11602897	0.031214921	0.00049789846
0.11615941	0.032405665	0.00050292627
0.11628985	0.032165277	0.00049825409
0.11642030	0.032156184	0.00050159879
0.11655074	0.032736706	0.00050226080
0.11668118	0.032410413	0.00050055594
0.11681163	0.031996794	0.00050090992
0.11694207	0.031997329	0.00049482524
0.11707251	0.031640392	0.00049260203
0.11720295	0.033155580	0.00050377795
0.11733340	0.031767000	0.00049202815
0.11746384	0.031866931	0.00049425608
0.11759428	0.032637663	0.00049471857
0.11772473	0.032559397	0.00049608094
0.11785517	0.032091255	0.00049523849
0.11798561	0.032626999	0.00049383251
0.11811606	0.032752485	0.00049701988
0.11824650	0.032982350	0.00049679523
0.11837694	0.032596140	0.00049240409
0.11850739	0.032466666	0.00049143982
0.11863783	0.032513490	0.00048991079
0.11876827	0.032003705	0.00048631985
0.11889872	0.031908504	0.00048573269
0.11902916	0.032248501	0.00048505546
0.11915960	0.031622408	0.00048160062
0.11929005	0.032113858	0.00048326874
0.11942049	0.032529668	0.00048910446
0.11955093	0.031786944	0.00047989536
0.11968138	0.032964512	0.00048659154
0.11981182	0.032521788	0.00048451603
0.11994226	0.032445472	0.00048445470
0.12007271	0.032717330	0.00048274617
0.12020315	0.031739875	0.00047604509
0.12033359	0.031786613	0.00047639276
0.12046404	0.031822272	0.00047506257
0.12059448	0.032042244	0.00047748699
0.12072492	0.032352494	0.00047623482
0.12085537	0.032011079	0.00047544667
0.12098581	0.031939089	0.00047309518
0.12111625	0.032781891	0.00047837093
0.12124670	0.032475672	0.00047755954
0.12137714	0.031149525	0.00046475134
0.12150758	0.032090602	0.00047383276
0.12163802	0.032143851	0.00047271212
0.12176847	0.031037516	0.00046125170
0.12189891	0.031413618	0.00046773800
0.12202935	0.031702638	0.00046808450
0.12215980	0.032827552	0.00047545389
0.12229024	0.032289058	0.00047156572
0.12242068	0.031850670	0.00046455670
0.12255113	0.032669702	0.00047226270
0.12268157	0.031628155	0.00046411006
0.12281201	0.032307063	0.00046817980
0.12294246	0.031737313	0.00046622815
0.12307290	0.032740312	0.00047139896
0.12320334	0.032029225	0.00046481562
0.12333379	0.031642253	0.00046398119
0.12346423	0.031446114	0.00046195929
0.12359467	0.031607759	0.00046423215
0.12372512	0.032283189	0.00046733849
0.12385556	0.031626126	0.00046072745
0.12398600	0.032102467	0.00046769312
0.12411645	0.032427532	0.00046578436
0.12424689	0.032064137	0.00046470031
0.12437733	0.032057640	0.00046703749
0.12450778	0.032798334	0.00046851753
0.12463822	0.032024583	0.00046435990
0.12476866	0.031962268	0.00046257993
0.12489911	0.030817886	0.00045485261
0.12502955	0.031095654	0.00045892182
0.12515999	0.031824900	0.00046145636
0.12529044	0.031972133	0.00046194722
0.12542088	0.032077792	0.00046398441
0.12555132	0.032209127	0.00046097115
0.12568177	0.031708134	0.00046045177
0.12581221	0.031676987	0.00045952095
0.12594265	0.030980318	0.00045386820
0.12607309	0.032114650	0.00046369681
0.12620354	0.031305117	0.00045581601
0.12633398	0.032436799	0.00046418814
0.12646442	0.031891212	0.00046231241
0.12659487	0.031858924	0.00045680820
0.12672531	0.032163082	0.00046320827
0.12685575	0.030692519	0.00044960437
0.12698620	0.031964493	0.00046150275
0.12711664	0.031805074	0.00045983981
0.12724708	0.031528428	0.00045469665
0.12737753	0.032647478	0.00046585878
0.12750797	0.032219474	0.00045859814
0.12763841	0.032172364	0.00045874636
0.12776886	0.032087493	0.00046097996
0.12789930	0.031641061	0.00045399714
0.12802974	0.031146830	0.00045309663
0.12816019	0.031791806	0.00045635509
0.12829063	0.032929369	0.00046337339
0.12842107	0.032003106	0.00045784878
0.12855152	0.031806603	0.00045578592
0.12868196	0.031735583	0.00045669577
0.12881240	0.032137098	0.00045782277
0.12894285	0.031245831	0.00045098582
0.12907329	0.031265514	0.00045151015
0.12920373	0.031715808	0.00045547263
0.12933418	0.031213466	0.00045040350
0.12946462	0.031335312	0.00045111149
0.12959506	0.031552970	0.00045356298
0.12972551	0.031826772	0.00045396937
0.12985595	0.032090326	0.00045753239
0.12998639	0.031954366	0.00045252019
0.13011684	0.031128887	0.00045069828
0.13024728	0.031728648	0.00045351955
0.13037772	0.031803648	0.00045197830
0.13050816	0.031969098	0.00045322185
0.13063861	0.030643822	0.00044627318
0.13076905	0.031831432	0.00045179604
0.13089949	0.031736254	0.00045424878
0.13102994	0.031997748	0.00045268869
0.13116038	0.030895941	0.00044598726
0.13129082	0.031926129	0.00045255556
0.13142127	0.031670726	0.00045066293
0.13155171	0.031527257	0.00045076681
0.13168215	0.031220503	0.00044816936
0.13181260	0.031747371	0.00044998579
0.13194304	0.032016292	0.00045357637
0.13207348	0.031325057	0.00044865584
0.13220393	0.031795446	0.00045045268
0.13233437	0.031553410	0.00044931144
0.13246481	0.032020868	0.00045234027
0.13259526	0.032065523	0.00045232555
0.13272570	0.031555370	0.00044852004
0.13285614	0.032068910	0.00045112893
0.13298659	0.032363613	0.00045421013
0.13311703	0.031893404	0.00044877449
0.13324747	0.031661915	0.00044867802
0.13337792	0.032336273	0.00045242675
0.13350836	0.030643347	0.00044282288
0.13363880	0.031589459	0.00044697153
0.13376925	0.031257896	0.00044387293
0.13389969	0.031455204	0.00044680128
0.13403013	0.031320761	0.00044647455
0.13416058	0.031046690	0.00044080839
0.13429102	0.032467215	0.00045304803
0.13442146	0.032088700	0.00044864003
0.13455191	0.031875707	0.00044683056
0.13468235	0.031860641	0.00044959832
0.13481279	0.031922937	0.00044740941
0.13494323	0.032844833	0.00045563218
0.13507368	0.031638325	0.00044643719
0.13520412	0.032050184	0.00044663747
0.13533456	0.031718731	0.00044725799
0.13546501	0.031722441	0.00044533518
0.13559545	0.031983612	0.00044686758
0.13572589	0.032410459	0.00045090039
0.13585634	0.032661875	0.00044814217
0.13598678	0.031544385	0.00044543295
0.13611722	0.031643163	0.00044449006
0.13624767	0.031784337	0.00044502595
0.13637811	0.031546643	0.00044490218
0.13650855	0.032124092	0.00044646698
0.13663900	0.031512312	0.00044314042
0.13676944	0.031864774	0.00044590484
0.13689988	0.031546602	0.00044144998
0.13703033	0.032646694	0.00045039780
0.13716077	0.031933078	0.00044517048
0.13729121	0.032243599	0.00044637188
0.13742166	0.031845724	0.00044366529
0.13755210	0.031315059	0.00044002019
0.13768254	0.031478575	0.00044241389
0.13781299	0.031938749	0.00044581053
0.13794343	0.031715480	0.00044093975
0.13807387	0.031405339	0.00044171830
0.13820432	0.031162631	0.00043785595
0.13833476	0.031683662	0.00044023283
0.13846520	0.031321113	0.00044069167
0.13859565	0.031646852	0.00044000634
0.13872609	0.031332579	0.00043933822
0.13885653	0.031118430	0.00043814093
0.13898698	0.031104522	0.00043516877
0.13911742	0.031228954	0.00043625647
0.13924786	0.031917393	0.00044176476
0.13937830	0.032028018	0.00044329839
0.13950875	0.031493444	0.00043948484
0.13963919	0.031674085	0.00043888510
0.13976963	0.031538328	0.00043922645
0.13990008	0.031761922	0.00044158542
0.14003052	0.031169097	0.00043571624
0.14016096	0.031988170	0.00044333885
0.14029141	0.031405702	0.00043594076
0.14042185	0.031492708	0.00043751270
0.14055229	0.031792032	0.00044114572
0.14068274	0.031465199	0.00043601322
0.14081318	0.031114033	0.00043647246
0.14094362	0.031589115	0.00043693064
0.14107407	0.031677850	0.00043745055
0.14120451	0.031721572	0.00043840070
0.14133495	0.031845342	0.00043730705
0.14146540	0.030621925	0.00043111043
0.14159584	0.031927741	0.00044032645
0.14172628	0.031774677	0.00043646769
0.14185673	0.031446995	0.00043723972
0.14198717	0.031740590	0.00043649112
0.14211761	0.031459991	0.00043415501
0.14224806	0.032171781	0.00044119058
0.14237850	0.031681718	0.00043323494
0.14250894	0.032041317	0.00043832972
0.14263939	0.031713122	0.00043614722
0.14276983	0.032124705	0.00043665138
0.14290027	0.032101922	0.00043946934
0.14303072	0.032158247	0.00043578920
0.14316116	0.032090915	0.00043715130
0.14329160	0.032186106	0.00043935080
0.14342205	0.031602208	0.00043244277
0.14355249	0.031696816	0.00043336495
0.14368293	0.031315445	0.00043269488
0.14381337	0.030851755	0.00042596567
0.14394382	0.030957521	0.00043122530
0.14407426	0.031270672	0.00042845541
0.14420470	0.030332901	0.00042499249
0.14433515	0.032092559	0.00043776994
0.14446559	0.031683261	0.00043210881
0.14459603	0.031243460	0.00043034664
0.14472648	0.030844979	0.00042950605
0.14485692	0.031523758	0.00043050981
0.14498736	0.031646119	0.00043323862
0.14511781	0.031486587	0.00042959771
0.14524825	0.031142192	0.00043024890
0.14537869	0.031932089	0.00043429812
0.14550914	0.030821656	0.00042453570
0.14563958	0.031833108	0.00043262496
0.14577002	0.031332443	0.00042783292
0.14590047	0.031177073	0.00042746924
0.14603091	0.031207088	0.00042965368
0.14616135	0.031221688	0.00042763834
0.14629180	0.032030493	0.00043410320
0.14642224	0.031729739	0.00043354065
0.14655268	0.031825984	0.00043216972
0.14668313	0.031456498	0.00043000908
0.14681357	0.031263419	0.00042909790
0.14694401	0.031772732	0.00043105341
0.14707446	0.031439991	0.00043070923
0.14720490	0.030901397	0.00042499516
0.14733534	0.031092623	0.00042802544
0.14746579	0.030784280	0.00042554524
0.14759623	0.031159489	0.00042646125
0.14772667	0.031378087	0.00042865241
0.14785712	0.031911214	0.00043015442
0.14798756	0.031553204	0.00042943050
0.14811800	0.031739888	0.00042988887
0.14824844	0.032505224	0.00043422720
0.14837889	0.031316570	0.00042876505
0.14850933	0.030241615	0.00042034660
0.14863977	0.031167593	0.00042490614
0.14877022	0.031922240	0.00043073346
0.14890066	0.031241642	0.00042602159
0.14903110	0.031304387	0.00042588577
0.14916155	0.031052013	0.00042628952
0.14929199	0.031134645	0.00042416724
0.14942243	0.031849418	0.00042956712
0.14955288	0.031091208	0.00042518605
0.14968332	0.031512618	0.00042504237
0.14981376	0.031725506	0.00042882819
0.14994421	0.032602843	0.00043135325
0.15007465	0.032139697	0.00043030097
0.15020509	0.031353896	0.00042609339
0.15033554	0.031333536	0.00042357290
0.15046598	0.031535108	0.00042823787
0.15059642	0.030370115	0.00041854925
0.15072687	0.031672018	0.00042662330
0.15085731	0.031388126	0.00042551266
0.15098775	0.030536473	0.00041918652
0.15111820	0.031357545	0.00042559577
0.15124864	0.031140863	0.00042365885
0.15137908	0.031876380	0.00042564388
0.15150953	0.031517893	0.00042715833
0.15163997	0.031089281	0.00042121678
0.15177041	0.031207201	0.00042353088
0.15190086	0.031171739	0.00042365485
0.15203130	0.031017048	0.00042062225
0.15216174	0.031334835	0.00042405071
0.15229219	0.031505873	0.00042493358
0.15242263	0.031537054	0.00042335394
0.15255307	0.031228972	0.00042374438
0.15268351	0.031351336	0.00042307680
0.15281396	0.031440935	0.00042201140
0.15294440	0.031095665	0.00042206500
0.15307484	0.031290091	0.00042138821
0.15320529	0.031672288	0.00042337550
0.15333573	0.031897427	0.00042607406
0.15346617	0.031366258	0.00042177447
0.15359662	0.031356785	0.00042277560
0.15372706	0.032076600	0.00042593559
0.15385750	0.031047214	0.00041907946
0.15398795	0.031759176	0.00042373317
0.15411839	0.031748229	0.00042394753
0.15424883	0.031516367	0.00042089522
0.15437928	0.031441306	0.00042112431
0.15450972	0.030847568	0.00041699904
0.15464016	0.031181707	0.00042018622
0.15477061	0.031393906	0.00042033878
0.15490105	0.031730773	0.00042128002
0.15503149	0.031601538	0.00042211039
0.15516194	0.031710816	0.00042232293
0.15529238	0.031530622	0.00042136887
0.15542282	0.031027954	0.00041724506
0.15555327	0.030910840	0.00041726288
0.15568371	0.031923694	0.00042323698
0.15581415	0.030807052	0.00041725024
0.15594460	0.031407387	0.00041904958
0.15607504	0.030995151	0.00041645592
0.15620548	0.031663012	0.00042096109
0.15633593	0.031084130	0.00041602690
0.15646637	0.030814409	0.00041398235
0.15659681	0.031088003	0.00041761590
0.15672726	0.031596452	0.00041908038
0.15685770	0.031187716	0.00041790720
0.15698814	0.030976365	0.00041531727
0.15711858	0.031879950	0.00041995735
0.15724903	0.030914328	0.00041533348
0.15737947	0.030922550	0.00041501491
0.15750991	0.031027211	0.00041408112
0.15764036	0.031479995	0.00041908548
0.15777080	0.030658939	0.00041263620
0.15790124	0.030882831	0.00041259501
0.15803169	0.030906727	0.00041419311
0.15816213	0.031854206	0.00041977542
0.15829257	0.030711556	0.00041202588
0.15842302	0.031019918	0.00041506698
0.15855346	0.031718381	0.00041687494
0.15868390	0.031404257	0.00041715703
0.15881435	0.031071406	0.00041585661
0.15894479	0.031940264	0.00041987910
0.15907523	0.031040574	0.00041294106
0.15920568	0.031963232	0.00041845984
0.15933612	0.031587054	0.00041582774
0.15946656	0.030851835	0.00041156512
0.15959701	0.030915554	0.00041245639
0.15972745	0.030420502	0.00040972821
0.15985789	0.030718205	0.00041127001
0.15998834	0.031244061	0.00041223786
0.16011878	0.030835752	0.00041171132
0.16024922	0.031069453	0.00041227301
0.16037967	0.031342909	0.00041521324
0.16051011	0.030830842	0.00041099597
0.16064055	0.031003283	0.00041102173
0.16077100	0.031358680	0.00041433365
0.16090144	0.030926548	0.00041374955
0.16103188	0.031116768	0.00041195314
0.16116233	0.030916264	0.00041035966
0.16129277	0.030845194	0.00040998514
0.16142321	0.030763421	0.00040951528
0.16155365	0.031716745	0.00041534829
0.16168410	0.030921839	0.00040948745
0.16181454	0.030628349	0.00040834315
0.16194498	0.031045551	0.00041056329
0.16207543	0.030674866	0.00040792322
0.16220587	0.031332155	0.00041150009
0.16233631	0.031537114	0.00041238575
0.16246676	0.030504508	0.00040861628
0.16259720	0.030641508	0.00040729759
0.16272764	0.031649998	0.00041179084
0.16285809	0.030221236	0.00040550788
0.16298853	0.030358311	0.00040557215
0.16311897	0.030679532	0.00040665612
0.16324942	0.031330712	0.00041241443
0.16337986	0.031245611	0.00040981967
0.16351030	0.031137567	0.00041035931
0.16364075	0.031198034	0.00041050033
0.16377119	0.031472289	0.00041019255
0.16390163	0.031190150	0.00041059564
0.16403208	0.031035051	0.00040869132
0.16416252	0.030756517	0.00040658140
0.16429296	0.031033172	0.00041036589
0.16442341	0.030404217	0.00040303797
0.16455385	0.032003168	0.00041477237
0.16468429	0.031272113	0.00040946127
0.16481474	0.031557176	0.00040917161
0.16494518	0.031422081	0.00041216530
0.16507562	0.030690713	0.00040480262
0.16520607	0.031210928	0.00040825597
0.16533651	0.030704512	0.00040630388
0.16546695	0.030164130	0.00040225005
0.16559740	0.030806361	0.00040712471
0.16572784	0.030304056	0.00040100688
0.16585828	0.031037162	0.00040648595
0.16598872	0.031157425	0.00040840283
0.16611917	0.031461885	0.00040990954
0.16624961	0.031101570	0.00040682899
0.16638005	0.031027375	0.00040743277
0.16651050	0.030785735	0.00040392695
0.16664094	0.030551983	0.00040381151
0.16677138	0.031193643	0.00040681183
0.16690183	0.030189946	0.00039984229
0.16703227	0.031675434	0.00041062028
0.16716271	0.030853098	0.00040224834
0.16729316	0.030769770	0.00040473686
0.16742360	0.031099346	0.00040607804
0.16755404	0.030873257	0.00040366257
0.16768449	0.031320758	0.00040690620
0.16781493	0.030098744	0.00039882074
0.16794537	0.030668859	0.00040261662
0.16807582	0.030548971	0.00040283022
0.16820626	0.030835773	0.00040236871
0.16833670	0.029932449	0.00039778081
0.16846715	0.031221225	0.00040516550
0.16859759	0.031236395	0.00040380582
0.16872803	0.030894233	0.00040416626
0.16885848	0.030836094	0.00040326062
0.16898892	0.031162013	0.00040419309
0.16911936	0.030999253	0.00040487463
0.16924981	0.031087805	0.00040354502
0.16938025	0.031219293	0.00040328746
0.16951069	0.030861535	0.00040261833
0.16964114	0.031070725	0.00040463754
0.16977158	0.031250847	0.00040503006
0.16990202	0.030154475	0.00039688404
0.17003247	0.030986291	0.00040212181
0.17016291	0.030892563	0.00040228531
0.17029335	0.031172333	0.00040217072
0.17042379	0.030395740	0.00039858407
0.17055424	0.030423709	0.00039772473
0.17068468	0.030840112	0.00040059169
0.17081512	0.030434958	0.00039963391
0.17094557	0.030753113	0.00039910499
0.17107601	0.031077975	0.00040291293
0.17120645	0.031361220	0.00040592007
0.17133690	0.030595844	0.00039947806
0.17146734	0.030956361	0.00040053768
0.17159778	0.031402421	0.00040273721
0.17172823	0.030738183	0.00039867509
0.17185867	0.030964154	0.00040227335
0.17198911	0.029633177	0.00039068776
0.17211956	0.030687307	0.00039889543
0.17225000	0.031026726	0.00040085361
0.17238044	0.030362660	0.00039586519
0.17251089	0.030595319	0.00039817650
0.17264133	0.030535785	0.00039673085
0.17277177	0.030279168	0.00039694178
0.17290222	0.030549959	0.00039884972
0.17303266	0.030193293	0.00039341000
0.17316310	0.031237144	0.00040165738
0.17329355	0.030258719	0.00039591559
0.17342399	0.030658923	0.00039689664
0.17355443	0.030410715	0.00039652811
0.17368488	0.030722463	0.00039652650
0.17381532	0.030796948	0.00039963929
0.17394576	0.030771957	0.00039876047
0.17407621	0.030647822	0.00039639955
0.17420665	0.030835687	0.00039778685
0.17433709	0.030813139	0.00039740634
0.17446753	0.030306442	0.00039426344
0.17459798	0.030594489	0.00039669172
0.17472842	0.031026674	0.00039772409
0.17485886	0.031384849	0.00040180105
0.17498931	0.031235724	0.00040055533
0.17511975	0.031141002	0.00039587766
0.17525019	0.031305695	0.00039892467
0.17538064	0.031269867	0.00040005576
0.17551108	0.031205286	0.00039958296
0.17564152	0.031448240	0.00039987448
0.17577197	0.031213165	0.00039778022
0.17590241	0.030678187	0.00039609903
0.17603285	0.031303094	0.00039912255
0.17616330	0.030872111	0.00039455712
0.17629374	0.031150463	0.00039837328
0.17642418	0.030673044	0.00039510504
0.17655463	0.031346725	0.00039917516
0.17668507	0.030275288	0.00039251798
0.17681551	0.031538592	0.00039909588
0.17694596	0.030166014	0.00039251088
0.17707640	0.030549758	0.00039345176
0.17720684	0.030795088	0.00039427949
0.17733729	0.031265963	0.00039909489
0.17746773	0.030783080	0.00039295244
0.17759817	0.030669894	0.00039345077
0.17772862	0.030820699	0.00039607573
0.17785906	0.030347164	0.00039012734
0.17798950	0.030834234	0.00039396146
0.17811995	0.031307140	0.00039589705
0.17825039	0.030786253	0.00039250837
0.17838083	0.030078665	0.00039168174
0.17851128	0.030900524	0.00039286890
0.17864172	0.030439852	0.00039163815
0.17877216	0.031438649	0.00039726506
0.17890260	0.031009681	0.00039393876
0.17903305	0.031572745	0.00039835576
0.17916349	0.030750898	0.00039235654
0.17929393	0.030726070	0.00039202955
0.17942438	0.030602011	0.00039213082
0.17955482	0.030498045	0.00039013347
0.17968526	0.031019841	0.00039385214
0.17981571	0.030207016	0.00038997077
0.17994615	0.030651733	0.00038994616
0.18007659	0.030382348	0.00039245887
0.18020704	0.030894100	0.00039227114
0.18033748	0.030609875	0.00039101731
0.18046792	0.030499704	0.00039148491
0.18059837	0.030779035	0.00039132021
0.18072881	0.031033829	0.00039243109
0.18085925	0.031091968	0.00039279746
0.18098970	0.030413681	0.00038812530
0.18112014	0.030314601	0.00039082691
0.18125058	0.030873420	0.00039129230
0.18138103	0.030380288	0.00038847838
0.18151147	0.030906704	0.00039232261
0.18164191	0.030436463	0.00038770344
0.18177236	0.030947748	0.00039194369
0.18190280	0.030438575	0.00038954445
0.18203324	0.030223703	0.00038637949
0.18216369	0.030922729	0.00039994540
0.18229413	0.031186505	0.00040226661
0.18242457	0.030500361	0.00040279750
0.18255502	0.030929634	0.00040704500
0.18268546	0.030480374	0.00040523367
0.18281590	0.031308795	0.00041263675
0.18294635	0.029755001	0.00040386031
0.18307679	0.030172548	0.00040836680
0.18320723	0.029874992	0.00041143104
0.18333767	0.031400024	0.00041662517
0.18346812	0.030384570	0.00041483211
0.18359856	0.030604212	0.00041698422
0.18372900	0.030551100	0.00041776803
0.18385945	0.030482936	0.00041780548
0.18398989	0.029674110	0.00041344708
0.18412033	0.030618438	0.00042169969
0.18425078	0.030044048	0.00042110167
0.18438122	0.030213761	0.00042046695
0.18451166	0.030956900	0.00042598409
0.18464211	0.030985720	0.00042852707
0.18477255	0.030858925	0.00042879304
0.18490299	0.031173493	0.00043303294
0.18503344	0.031112205	0.00042895219
0.18516388	0.031209887	0.00043504895
0.18529432	0.030405316	0.00043046651
0.18542477	0.030436447	0.00043092805
0.18555521	0.030662799	0.00043455897
0.18568565	0.030635507	0.00043200951
0.18581610	0.031500461	0.00043810676
0.18594654	0.031193190	0.00043799153
0.18607698	0.030519246	0.00043413034
0.18620743	0.031021432	0.00043948708
0.18633787	0.031361362	0.00044416933
0.18646831	0.030504879	0.00043442503
0.18659876	0.030729749	0.00043915056
0.18672920	0.030190891	0.00043782328
0.18685964	0.030829672	0.00044137121
0.18699009	0.030029292	0.00043646315
0.18712053	0.030512990	0.00042941447
0.18725097	0.030590188	0.00042774636
0.18738142	0.030293657	0.00042293633
0.18751186	0.030588908	0.00042175178
0.18764230	0.030477116	0.00042038428
0.18777274	0.030857941	0.00042113512
0.18790319	0.030648819	0.00041860419
0.18803363	0.030311250	0.00041482539
0.18816407	0.030914903	0.00041553349
0.18829452	0.031477877	0.00042000503
0.18842496	0.029776305	0.00040947622
0.18855540	0.030848785	0.00041220039
0.18868585	0.030727159	0.00041311598
0.18881629	0.030345679	0.00040621664
0.18894673	0.030234481	0.00040721868
0.18907718	0.030000410	0.00040420245
0.18920762	0.030719902	0.00040811911
0.18933806	0.031396601	0.00040957193
0.18946851	0.029741958	0.00039953441
0.18959895	0.029861971	0.00040077277
0.18972939	0.030409691	0.00040297866
0.18985984	0.030394251	0.00040075705
0.18999028	0.030685107	0.00040209633
0.19012072	0.031273329	0.00040561380
0.19025117	0.030973614	0.00040129200
0.19038161	0.030874979	0.00040188615
0.19051205	0.030820047	0.00040013668
0.19064250	0.030077853	0.00039489620
0.19077294	0.030839937	0.00040157246
0.19090338	0.031065580	0.00039918968
0.19103383	0.030575278	0.00039656777
0.19116427	0.029850298	0.00039113177
0.19129471	0.030655580	0.00039496704
0.19142516	0.030824980	0.00039752706
0.19155560	0.030924805	0.00039416546
0.19168604	0.030995674	0.00039583849
0.19181649	0.030316389	0.00039152429
0.19194693	0.030422690	0.00039107304
0.19207737	0.030480254	0.00039236090
0.19220781	0.030865176	0.00039204595
0.19233826	0.030968867	0.00039435829
0.19246870	0.029820836	0.00038702019
0.19259914	0.029992993	0.00038483014
0.19272959	0.031294800	0.00039450443
0.19286003	0.030280039	0.00038770783
0.19299047	0.030479824	0.00038677940
0.19312092	0.030641297	0.00038750784
0.19325136	0.030120149	0.00038584387
0.19338180	0.029974971	0.00038521694
0.19351225	0.030226312	0.00038746589
0.19364269	0.030558481	0.00038581191
0.19377313	0.030799595	0.00038958503
0.19390358	0.029909977	0.00038486784
0.19403402	0.030174358	0.00038425088
0.19416446	0.030075405	0.00038551587
0.19429491	0.029921312	0.00038262880
0.19442535	0.030425460	0.00038594739
0.19455579	0.030330182	0.00038606419
0.19468624	0.030633638	0.00038589145
0.19481668	0.030457477	0.00038757219
0.19494712	0.030451491	0.00038589456
0.19507757	0.030201006	0.00038396514
0.19520801	0.030224078	0.00038411356
0.19533845	0.030095869	0.00038201421
0.19546890	0.030258245	0.00038528359
0.19559934	0.031147869	0.00039029738
0.19572978	0.031079674	0.00038707667
0.19586023	0.030778875	0.00038691469
0.19599067	0.030119683	0.00038329113
0.19612111	0.031389115	0.00038814176
0.19625156	0.030214125	0.00038566458
0.19638200	0.031081666	0.00038636787
0.19651244	0.030492106	0.00038538075
0.19664288	0.030223441	0.00038224834
0.19677333	0.030380646	0.00038158768
0.19690377	0.030129292	0.00038248156
0.19703421	0.030236229	0.00038271508
0.19716466	0.030186201	0.00038190686
0.19729510	0.030205195	0.00038146935
0.19742554	0.030578586	0.00038279411
0.19755599	0.030262837	0.00038287233
0.19768643	0.029600197	0.00037899775
0.19781687	0.030505920	0.00038204465
0.19794732	0.030947299	0.00038601082
0.19807776	0.030645620	0.00038224428
0.19820820	0.030669846	0.00038289462
0.19833865	0.031244333	0.00038688164
0.19846909	0.030521680	0.00038098920
0.19859953	0.030005455	0.00037989982
0.19872998	0.030667857	0.00038239076
0.19886042	0.030429987	0.00037993287
0.19899086	0.030213912	0.00038132002
0.19912131	0.030452262	0.00038049749
0.19925175	0.031468693	0.00038746512
0.19938219	0.030625053	0.00038192665
0.19951264	0.030199336	0.00037820469
0.19964308	0.029543397	0.00037578810
0.19977352	0.030084063	0.00037808794
0.19990397	0.030166024	0.00037883562
0.20003441	0.029865975	0.00037798055
0.20016485	0.030099084	0.00037649136
0.20029530	0.029774450	0.00037646713
0.20042574	0.030548276	0.00038068592
0.20055618	0.029965711	0.00037652356
0.20068663	0.030654859	0.00038056096
0.20081707	0.030003010	0.00037693722
0.20094751	0.030426143	0.00037920065
0.20107795	0.030312369	0.00037965432
0.20120840	0.030917119	0.00038074152
0.20133884	0.030325138	0.00037925778
0.20146928	0.030667631	0.00038034657
0.20159973	0.030363827	0.00037781865
0.20173017	0.030207376	0.00037733208
0.20186061	0.030578090	0.00037843419
0.20199106	0.030203477	0.00037785464
0.20212150	0.029925304	0.00037597872
0.20225194	0.030693767	0.00037897376
0.20238239	0.029608535	0.00037339011
0.20251283	0.030266570	0.00037667068
0.20264327	0.029532189	0.00037213808
0.20277372	0.030259051	0.00037788304
0.20290416	0.030618270	0.00037780812
0.20303460	0.030110440	0.00037577738
0.20316505	0.030349588	0.00037639193
0.20329549	0.030034512	0.00037386548
0.20342593	0.029250947	0.00037056801
0.20355638	0.030490338	0.00037687130
0.20368682	0.030029056	0.00037326857
0.20381726	0.030502306	0.00037765375
0.20394771	0.030677221	0.00037447879
0.20407815	0.029944542	0.00037449689
0.20420859	0.030265312	0.00037456871
0.20433904	0.030219881	0.00037362761
0.20446948	0.030346718	0.00037529299
0.20459992	0.030078720	0.00037232735
0.20473037	0.030323873	0.00037293096
0.20486081	0.030410068	0.00037449552
0.20499125	0.029884698	0.00037109970
0.20512170	0.029973532	0.00037289656
0.20525214	0.030105136	0.00037318658
0.20538258	0.029491642	0.00036809308
0.20551302	0.030314388	0.00037336512
0.20564347	0.030368400	0.00037336840
0.20577391	0.029717996	0.00037021769
0.20590435	0.030801820	0.00037639098
0.20603480	0.030801306	0.00037515797
0.20616524	0.030634469	0.00037418524
0.20629568	0.029842645	0.00037065413
0.20642613	0.030825491	0.00037413742
0.20655657	0.029877026	0.00037140177
0.20668701	0.029908875	0.00036954584
0.20681746	0.029996220	0.00037004775
0.20694790	0.029991430	0.00037140289
0.20707834	0.030343522	0.00037174874
0.20720879	0.030365361	0.00037320546
0.20733923	0.030107545	0.00037036359
0.20746967	0.030008909	0.00036944329
0.20760012	0.030445854	0.00037362617
0.20773056	0.030616563	0.00037134401
0.20786100	0.029339535	0.00036815200
0.20799145	0.030475786	0.00037261912
0.20812189	0.030109010	0.00036965415
0.20825233	0.029722601	0.00036900243
0.20838278	0.029765649	0.00036806200
0.20851322	0.030207722	0.00037028284
0.20864366	0.030192996	0.00037235454
0.20877411	0.030088539	0.00036897408
0.20890455	0.030198562	0.00037104298
0.20903499	0.030214987	0.00037037640
0.20916544	0.029830604	0.00036840517
0.20929588	0.029554966	0.00036857752
0.20942632	0.029807430	0.00036651743
0.20955677	0.029777727	0.00036879919
0.20968721	0.029803902	0.00036757242
0.20981765	0.029653736	0.00036530696
0.20994809	0.029833113	0.00036822615
0.21007854	0.029904296	0.00036827935
0.21020898	0.029794847	0.00036657148
0.21033942	0.029742749	0.00036622040
0.21046987	0.030265784	0.00036816281
0.21060031	0.029690267	0.00036705362
0.21073075	0.029583134	0.00036610291
0.21086120	0.030209151	0.00036941903
0.21099164	0.030755477	0.00037150567
0.21112208	0.030090074	0.00036829525
0.21125253	0.029627078	0.00036412223
0.21138297	0.030163682	0.00037065863
0.21151341	0.030705098	0.00037005876
0.21164386	0.029580386	0.00036564774
0.21177430	0.030369749	0.00036884648
0.21190474	0.029945457	0.00036776873
0.21203519	0.029138306	0.00036369094
0.21216563	0.029976373	0.00036642607
0.21229607	0.029735598	0.00036460408
0.21242652	0.029789794	0.00036689221
0.21255696	0.029597319	0.00036315372
0.21268740	0.030004944	0.00036823632
0.21281785	0.030565419	0.00036860693
0.21294829	0.029942938	0.00036671534
0.21307873	0.030567637	0.00036985932
0.21320918	0.030315353	0.00036738529
0.21333962	0.029862388	0.00036518469
0.21347006	0.029917053	0.00036897009
0.21360051	0.030636139	0.00036750150
0.21373095	0.029630001	0.00036475276
0.21386139	0.030659261	0.00036881162
0.21399184	0.030236935	0.00036578809
0.21412228	0.029611221	0.00036370791
0.21425272	0.029996700	0.00036467648
0.21438316	0.030777026	0.00036890447
0.21451361	0.030875397	0.00037105535
0.21464405	0.029602330	0.00036116171
0.21477449	0.029966772	0.00036508505
0.21490494	0.029505243	0.00036172908
0.21503538	0.030343505	0.00036661343
0.21516582	0.029870265	0.00036511865
0.21529627	0.030803336	0.00036734294
0.21542671	0.029881194	0.00036410810
0.21555715	0.029261004	0.00036019118
0.21568760	0.030432818	0.00036605613
0.21581804	0.029724996	0.00036310752
0.21594848	0.030122898	0.00036410209
0.21607893	0.030266513	0.00036495092
0.21620937	0.030406665	0.00036668901
0.21633981	0.029407971	0.00035971163
0.21647026	0.029662968	0.00036198021
0.21660070	0.030155525	0.00036493141
0.21673114	0.029605825	0.00036070038
0.21686159	0.029672049	0.00036119998
0.21699203	0.029543932	0.00035954855
0.21712247	0.030079091	0.00036461096
0.21725292	0.030061352	0.00036583447
0.21738336	0.030210202	0.00036218680
0.21751380	0.029868342	0.00036051929
0.21764425	0.030548157	0.00036542609
0.21777469	0.030044673	0.00036406789
0.21790513	0.029833176	0.00036329398
0.21803558	0.029891580	0.00036086917
0.21816602	0.029254137	0.00035886590
0.21829646	0.029543532	0.00035994971
0.21842691	0.029521889	0.00035873556
0.21855735	0.030067019	0.00036289649
0.21868779	0.030059890	0.00036239842
0.21881823	0.029620194	0.00035951885
0.21894868	0.029982450	0.00036173290
0.21907912	0.029001517	0.00035447726
0.21920956	0.030254801	0.00036398281
0.21934001	0.030437841	0.00036432023
0.21947045	0.030241565	0.00036292406
0.21960089	0.030411545	0.00036333951
0.21973134	0.029967716	0.00035961024
0.21986178	0.030294877	0.00036244648
0.21999222	0.029611369	0.00035967106
0.22012267	0.030066206	0.00036013788
0.22025311	0.030325055	0.00036398061
0.22038355	0.029599442	0.00035735260
0.22051400	0.029465303	0.00035812838
0.22064444	0.029653293	0.00035855745
0.22077488	0.029564992	0.00035693344
0.22090533	0.029929645	0.00036073766
0.22103577	0.029694050	0.00035809623
0.22116621	0.029057093	0.00035344534
0.22129666	0.030482506	0.00036237310
0.22142710	0.029898175	0.00035961940
0.22155754	0.030109652	0.00035990752
0.22168799	0.029927240	0.00036005756
0.22181843	0.030578176	0.00036057364
0.22194887	0.029978562	0.00036013248
0.22207932	0.030328902	0.00036071119
0.22220976	0.030115750	0.00035937466
0.22234020	0.029810461	0.00035882593
0.22247065	0.029702340	0.00035660024
0.22260109	0.030736942	0.00036372748
0.22273153	0.028832213	0.00035365179
0.22286198	0.029858978	0.00035670495
0.22299242	0.029686322	0.00035913915
0.22312286	0.029689509	0.00035634665
0.22325330	0.029400372	0.00035550469
0.22338375	0.029921828	0.00035873645
0.22351419	0.029962229	0.00035806433
0.22364463	0.029266466	0.00035440924
0.22377508	0.029751806	0.00035828194
0.22390552	0.029328142	0.00035347403
0.22403596	0.029593711	0.00035653301
0.22416641	0.029915768	0.00035747148
0.22429685	0.030120675	0.00035861324
0.22442729	0.030777847	0.00036271370
0.22455774	0.029576229	0.00035408062
0.22468818	0.029097935	0.00035197513
0.22481862	0.029726579	0.00035531888
0.22494907	0.029882158	0.00035647886
0.22507951	0.029764564	0.00035652654
0.22520995	0.029123407	0.00035278966
0.22534040	0.029461604	0.00035287611
0.22547084	0.030103519	0.00035811956
0.22560128	0.029340535	0.00035223237
0.22573173	0.029937426	0.00035667350
0.22586217	0.029389966	0.00035256523
0.22599261	0.029157532	0.00035234639
0.22612306	0.029680631	0.00035502909
0.22625350	0.029819120	0.00035458935
0.22638394	0.029027018	0.00035046319
0.22651439	0.029891861	0.00035663017
0.22664483	0.030180279	0.00035639782
0.22677527	0.029490916	0.00035390750
0.22690572	0.029841041	0.00035447668
0.22703616	0.029639177	0.00035503026
0.22716660	0.029217574	0.00035218727
0.22729705	0.029746418	0.00035396782
0.22742749	0.029541100	0.00035245224
0.22755793	0.030344199	0.00035799831
0.22768837	0.029431575	0.00035184570
0.22781882	0.029467353	0.00035257975
0.22794926	0.029403870	0.00035192529
0.22807970	0.029845461	0.00035555588
0.22821015	0.029654985	0.00035352617
0.22834059	0.030339807	0.00035566438
0.22847103	0.029271060	0.00035260341
0.22860148	0.029724282	0.00035385547
0.22873192	0.029617933	0.00035322801
0.22886236	0.029860545	0.00035432520
0.22899281	0.029187908	0.00035040399
0.22912325	0.029145540	0.00035008822
0.22925369	0.030067206	0.00035647417
0.22938414	0.029149692	0.00034883140
0.22951458	0.029846127	0.00035528347
0.22964502	0.029237668	0.00034818310
0.22977547	0.029518622	0.00035195656
0.22990591	0.029745886	0.00035184529
0.23003635	0.029659749	0.00035225763
0.23016680	0.028931928	0.00034813995
0.23029724	0.029755015	0.00035308507
0.23042768	0.029941240	0.00035088304
0.23055813	0.029582542	0.00035142771
0.23068857	0.029213117	0.00035349192
0.23081901	0.029768982	0.00036147958
0.23094946	0.029575745	0.00036381566
0.23107990	0.029578269	0.00036085264
0.23121034	0.029371388	0.00036440522
0.23134079	0.030431092	0.00037280374
0.23147123	0.029293621	0.00036566333
0.23160167	0.029805270	0.00037154047
0.23173212	0.029339238	0.00036881634
0.23186256	0.029066378	0.00036943897
0.23199300	0.029535217	0.00037428696
0.23212344	0.029868082	0.00037369874
0.23225389	0.029066212	0.00037371877
0.23238433	0.029444415	0.00037538976
0.23251477	0.029764711	0.00037667291
0.23264522	0.029982762	0.00038046600
0.23277566	0.029357816	0.00037726774
0.23290610	0.029876328	0.00038101395
0.23303655	0.029404194	0.00038191741
0.23316699	0.029927668	0.00038202887
0.23329743	0.029987102	0.00038458188
0.23342788	0.029322465	0.00037944423
0.23355832	0.029896448	0.00038399294
0.23368876	0.029010846	0.00037775574
0.23381921	0.029786965	0.00038162229
0.23394965	0.029409682	0.00037877854
0.23408009	0.029508389	0.00038150701
0.23421054	0.030028451	0.00038162918
0.23434098	0.030130133	0.00038688641
0.23447142	0.029329901	0.00037935140
0.23460187	0.028879713	0.00038005679
0.23473231	0.029515560	0.00038319357
0.23486275	0.029828780	0.00038341110
0.23499320	0.028900642	0.00037970924
0.23512364	0.030241001	0.00038829050
0.23525408	0.029444789	0.00038290905
0.23538453	0.029724275	0.00038367507
0.23551497	0.029450734	0.00038109446
0.23564541	0.029517551	0.00038460300
0.23577586	0.028756285	0.00038200674
0.23590630	0.029344037	0.00038161748
0.23603674	0.029838022	0.00038729559
0.23616719	0.030091884	0.00038614351
0.23629763	0.029917951	0.00038654288
0.23642807	0.029492561	0.00038664660
0.23655851	0.029735349	0.00038690157
0.23668896	0.029760657	0.00038641622
0.23681940	0.029605415	0.00038743803
0.23694984	0.029462980	0.00038319206
0.23708029	0.029145046	0.00038537207
0.23721073	0.029726940	0.00038621139
0.23734117	0.029588742	0.00038861852
0.23747162	0.029633351	0.00038698831
0.23760206	0.029010348	0.00038353040
0.23773250	0.029778179	0.00038956570
0.23786295	0.029473680	0.00038799756
0.23799339	0.029693989	0.00038880053
0.23812383	0.028941436	0.00038607865
0.23825428	0.029308214	0.00038598156
0.23838472	0.029681335	0.00038883104
0.23851516	0.029225439	0.00038686925
0.23864561	0.029440719	0.00038758627
0.23877605	0.029512047	0.00039116953
0.23890649	0.030882377	0.00039472053
0.23903694	0.029265714	0.00038790709
0.23916738	0.029664362	0.00038993447
0.23929782	0.029327630	0.00038865721
0.23942827	0.029049873	0.00038791776
0.23955871	0.029786857	0.00039383830
0.23968915	0.029171925	0.00038611956
0.23981960	0.029619349	0.00039361330
0.23995004	0.028970455	0.00038660835
0.24008048	0.029212453	0.00038989133
0.24021093	0.029227625	0.00039113869
0.24034137	0.029422464	0.00038827437
0.24047181	0.028950823	0.00038548064
0.24060226	0.029610530	0.00039316553
0.24073270	0.029825835	0.00039238965
0.24086314	0.029255573	0.00039203081
0.24099358	0.029852847	0.00039245430
0.24112403	0.029233327	0.00038937540
0.24125447	0.030361423	0.00039735465
0.24138491	0.029002904	0.00038762769
0.24151536	0.028777328	0.00038878209
0.24164580	0.029055220	0.00038866712
0.24177624	0.029140356	0.00038850684
0.24190669	0.029085102	0.00039069541
0.24203713	0.029649499	0.00039394713
0.24216757	0.028952306	0.00038954112
0.24229802	0.029404179	0.00039429503
0.24242846	0.029536775	0.00039187585
0.24255890	0.029540651	0.00039284758
0.24268935	0.030136930	0.00039712001
0.24281979	0.029218897	0.00039202325
0.24295023	0.029629375	0.00039606706
0.24308068	0.030097576	0.00039638575
0.24321112	0.029330262	0.00039238390
0.24334156	0.029398799	0.00039479681
0.24347201	0.028982726	0.00038848119
0.24360245	0.029836262	0.00039786917
0.24373289	0.029159300	0.00039119087
0.24386334	0.029396548	0.00039530657
0.24399378	0.029170189	0.00039248320
0.24412422	0.029219529	0.00039206429
0.24425467	0.029846891	0.00039770929
0.24438511	0.029112933	0.00039469511
0.24451555	0.029008402	0.00039244036
0.24464600	0.028860657	0.00039175160
0.24477644	0.029313639	0.00039325637
0.24490688	0.029235136	0.00039464868
0.24503733	0.028971927	0.00039530249
0.24516777	0.029914476	0.00039618623
0.24529821	0.029392362	0.00039769100
0.24542865	0.029094275	0.00039375466
0.24555910	0.029712928	0.00039940329
0.24568954	0.028809023	0.00039305004
0.24581998	0.029332756	0.00039264208
0.24595043	0.029425000	0.00039591002
0.24608087	0.029749285	0.00039817315
0.24621131	0.029062500	0.00039085038
0.24634176	0.028871010	0.00039356310
0.24647220	0.029952687	0.00039818641
0.24660264	0.029427219	0.00039854420
0.24673309	0.029182518	0.00039494047
0.24686353	0.029334189	0.00039615522
0.24699397	0.029488509	0.00039655631
0.24712442	0.029706218	0.00040074723
0.24725486	0.029514727	0.00039521705
0.24738530	0.029065584	0.00039731203
0.24751575	0.029597895	0.00039722896
0.24764619	0.029291583	0.00039798991
0.24777663	0.029080357	0.00039577414
0.24790708	0.029185589	0.00039536051
0.24803752	0.029269151	0.00039670944
0.24816796	0.029697604	0.00039938396
0.24829841	0.029440294	0.00039610756
0.24842885	0.028857520	0.00039659368
0.24855929	0.029057539	0.00039461697
0.24868974	0.029298319	0.00039993682
0.24882018	0.028655420	0.00039437719
0.24895062	0.029856885	0.00039731748
0.24908107	0.029676835	0.00040075458
0.24921151	0.029622567	0.00039908847
0.24934195	0.029226160	0.00039804468
0.24947240	0.029429284	0.00039952470
0.24960284	0.030141291	0.00040339672
0.24973328	0.027927047	0.00038978158
0.24986372	0.029477364	0.00040025466
0.24999417	0.029324900	0.00039856707
0.25012461	0.029533119	0.00040264693
0.25025505	0.029034843	0.00039532923
0.25038550	0.029101245	0.00039698283
0.25051594	0.029403489	0.00040052181
0.25064638	0.029041146	0.00039685566
0.25077683	0.029170317	0.00040066426
0.25090727	0.028734268	0.00039940953
0.25103771	0.029141294	0.00039651514
0.25116816	0.029595843	0.00040150603
0.25129860	0.028596679	0.00039434373
0.25142904	0.028865751	0.00039763624
0.25155949	0.029483810	0.00040226892
0.25168993	0.029000200	0.00039728307
0.25182037	0.029325453	0.00039917247
0.25195082	0.028981290	0.00039733627
0.25208126	0.029168789	0.00039940848
0.25221170	0.028786707	0.00039782242
0.25234215	0.029663949	0.00040098205
0.25247259	0.028974697	0.00039755857
0.25260303	0.029381613	0.00040350101
0.25273348	0.028749218	0.00039440801
0.25286392	0.028988144	0.00040082965
0.25299436	0.028761698	0.00039658762
0.25312481	0.029028576	0.00040034651
0.25325525	0.028864862	0.00039743036
0.25338569	0.028962901	0.00039698190
0.25351614	0.028966751	0.00039899872
0.25364658	0.029096076	0.00040023652
0.25377702	0.029135292	0.00039883965
0.25390747	0.029312618	0.00040123678
0.25403791	0.028706987	0.00039522206
0.25416835	0.029839066	0.00040648219
0.25429879	0.029225129	0.00040077480
0.25442924	0.028442215	0.00039474975
0.25455968	0.029488801	0.00040311100
0.25469012	0.029455683	0.00040246228
0.25482057	0.029387014	0.00040128060
0.25495101	0.028812612	0.00039800515
0.25508145	0.030109957	0.00040532884
0.25521190	0.029080793	0.00040244741
0.25534234	0.029236522	0.00040022832
0.25547278	0.029326941	0.00039883205
0.25560323	0.028990766	0.00039815538
0.25573367	0.029277588	0.00040497440
0.25586411	0.029785228	0.00041534238
0.25599456	0.029428074	0.00041702426
0.25612500	0.028867433	0.00041449591
0.25625544	0.028792080	0.00041845857
0.25638589	0.028755889	0.00042249222
0.25651633	0.029351726	0.00042738125
0.25664677	0.029813529	0.00043289082
0.25677722	0.028537712	0.00042529077
0.25690766	0.029411812	0.00043348693
0.25703810	0.028812423	0.00043420300
0.25716855	0.029390819	0.00043761631
0.25729899	0.028978897	0.00043839742
0.25742943	0.029027051	0.00044180135
0.25755988	0.028646155	0.00043709785
0.25769032	0.028311514	0.00044209384
0.25782076	0.029323259	0.00044599517
0.25795121	0.030143903	0.00045667586
0.25808165	0.028852234	0.00045151849
0.25821209	0.030076447	0.00045615981
0.25834253	0.028384260	0.00044904994
0.25847298	0.028798941	0.00045332907
0.25860342	0.029888933	0.00046438961
0.25873386	0.029319851	0.00046071655
0.25886431	0.028553635	0.00045832244
0.25899475	0.028896868	0.00046035660
0.25912519	0.028736814	0.00046383479
0.25925564	0.030164442	0.00047378305
0.25938608	0.029590163	0.00047163501
0.25951652	0.028753285	0.00046557928
0.25964697	0.030270067	0.00047897256
0.25977741	0.029341998	0.00047561090
0.25990785	0.028191249	0.00046916287
0.26003830	0.029509658	0.00047610497
0.26016874	0.029596389	0.00048421517
0.26029918	0.029526387	0.00047588422
0.26042963	0.030411747	0.00048793909
0.26056007	0.027912858	0.00046989324
0.26069051	0.028721886	0.00047875932
0.26082096	0.029138040	0.00048025892
0.26095140	0.028790033	0.00048085503
0.26108184	0.028707548	0.00047931030
0.26121229	0.028695483	0.00048015646
0.26134273	0.028759343	0.00048029993
0.26147317	0.029412708	0.00048808025
0.26160362	0.028903371	0.00048640240
0.26173406	0.029222444	0.00048865924
0.26186450	0.028982085	0.00048641601
0.26199495	0.028890436	0.00048732235
0.26212539	0.029868114	0.00049342276
0.26225583	0.028842534	0.00048967088
0.26238628	0.028319349	0.00048323223
0.26251672	0.029837066	0.00049493744
0.26264716	0.028619092	0.00048805790
0.26277760	0.028769827	0.00048972063
0.26290805	0.028871152	0.00049237226
0.26303849	0.028152883	0.00048675902
0.26316893	0.028414188	0.00049283412
0.26329938	0.028732901	0.00048974795
0.26342982	0.028791691	0.00049599418
0.26356026	0.029619926	0.00050063717
0.26369071	0.028554115	0.00049502051
0.26382115	0.029111732	0.00049851151
0.26395159	0.029739374	0.00050496840
0.26408204	0.029435309	0.00050066961
0.26421248	0.028805432	0.00050241330
0.26434292	0.029229444	0.00050121445
0.26447337	0.029637361	0.00050739043
0.26460381	0.028759267	0.00049849118
0.26473425	0.028272191	0.00049643432
0.26486470	0.029139318	0.00050823672
0.26499514	0.029521675	0.00050648456
0.26512558	0.028960424	0.00050608949
0.26525603	0.028629646	0.00050780634
[truncated: 573 more rows]
