# Supplementary material for: Rationally seeded computational protein design of ɑ-helical barrels
Source: Nat Chem Biol. 2024 Jun 20;20(8):991–9. doi: 10.1038/s41589-024-01642-0 (PMC11288890; doi:10.1038/s41589-024-01642-0)
Supplement: Supplementary file 3 — PDB and .mtz files used for making figure panels b–d and j–m. [file 41589_2024_1642_MOESM3_ESM.zip › KIA_RP_RSPD_NatChemBiol_data_Figure2/scapCC6_LLIA_panels_e-h/SAXS_panel_i/SAXS_raw_SEC_scapCC6_LLIA/b21-443535_00125.dat]

0.0045000000	0.51313473	0.0072051295
0.0046304432	0.52599631	0.0071772012
0.0047608865	0.45074604	0.0064170046
0.0048913297	0.42880517	0.0061232894
0.0050217729	0.37849654	0.0055952424
0.0051522162	0.35378179	0.0053732979
0.0052826594	0.32216269	0.0049038200
0.0054131026	0.30805502	0.0047952478
0.0055435459	0.29021866	0.0045580959
0.0056739891	0.25852571	0.0042284782
0.0058044323	0.25229777	0.0041194561
0.0059348756	0.23439420	0.0038861137
0.0060653188	0.23051947	0.0037469221
0.0061957621	0.20429714	0.0035720868
0.0063262053	0.20470659	0.0035575600
0.0064566485	0.19876322	0.0034284811
0.0065870918	0.18828733	0.0033129879
0.0067175350	0.19446162	0.0033045145
0.0068479782	0.16423184	0.0030650725
0.0069784215	0.17728451	0.0031126505
0.0071088647	0.17138232	0.0030535901
0.0072393079	0.15950694	0.0028886895
0.0073697512	0.15624822	0.0028408767
0.0075001944	0.13387619	0.0026408076
0.0076306376	0.15482611	0.0027870594
0.0077610809	0.13612657	0.0025817876
0.0078915241	0.14285117	0.0026395149
0.0080219673	0.12432875	0.0024382874
0.0081524106	0.12580301	0.0024672001
0.0082828538	0.12395187	0.0023662521
0.0084132970	0.11480638	0.0023294440
0.0085437403	0.11360750	0.0022658145
0.0086741835	0.11444579	0.0022448984
0.0088046267	0.11382089	0.0022228268
0.0089350700	0.11373257	0.0021952985
0.0090655132	0.10948764	0.0021031995
0.0091959565	0.10862817	0.0021609250
0.0093263997	0.10468551	0.0020335909
0.0094568429	0.10044398	0.0019859739
0.0095872862	0.096776519	0.0019652327
0.0097177294	0.098962570	0.0019430588
0.0098481726	0.093174414	0.0018909164
0.0099786159	0.091962315	0.0018582986
0.010109059	0.089614440	0.0018049675
0.010239502	0.085175106	0.0017733258
0.010369946	0.086047188	0.0017506046
0.010500389	0.084884581	0.0017262374
0.010630832	0.080285499	0.0016740677
0.010761275	0.080194425	0.0016458991
0.010891719	0.076655064	0.0016178278
0.011022162	0.072190052	0.0015280229
0.011152605	0.073094453	0.0015365339
0.011283048	0.072594161	0.0015463070
0.011413491	0.069358893	0.0014671111
0.011543935	0.068675538	0.0014503876
0.011674378	0.066608870	0.0014146494
0.011804821	0.068207423	0.0013905410
0.011935264	0.066207067	0.0013721845
0.012065708	0.064247853	0.0013335841
0.012196151	0.063392257	0.0013087938
0.012326594	0.061126572	0.0012895213
0.012457037	0.063013898	0.0012943801
0.012587481	0.058453828	0.0012217706
0.012717924	0.061009556	0.0012310726
0.012848367	0.061135344	0.0012195386
0.012978810	0.058159715	0.0011790936
0.013109253	0.057910660	0.0011450041
0.013239697	0.056229353	0.0011348425
0.013370140	0.057344820	0.0011364841
0.013500583	0.055499936	0.0011142352
0.013631026	0.055883899	0.0011064407
0.013761470	0.056535372	0.0011149825
0.013891913	0.054525325	0.0010672728
0.014022356	0.056434667	0.0010960708
0.014152799	0.052537970	0.0010432682
0.014283243	0.051569511	0.0010250525
0.014413686	0.052416751	0.0010460263
0.014544129	0.052403959	0.0010271326
0.014674572	0.052765110	0.0010217142
0.014805016	0.050751901	0.00099898081
0.014935459	0.051286344	0.0010017632
0.015065902	0.050458141	0.00099088984
0.015196345	0.050844117	0.00098916756
0.015326788	0.051471957	0.00099165891
0.015457232	0.050731595	0.00097777295
0.015587675	0.049977647	0.00096126973
0.015718118	0.051466896	0.00097858181
0.015848561	0.051433050	0.00096544265
0.015979005	0.048930339	0.00094499039
0.016109448	0.049093302	0.00094444047
0.016239891	0.049533641	0.00093860809
0.016370334	0.049858634	0.00093541017
0.016500778	0.047927525	0.00092132850
0.016631221	0.050140851	0.00093317022
0.016761664	0.047018436	0.00090285242
0.016892107	0.049068500	0.00091448401
0.017022551	0.050076600	0.00092010214
0.017152994	0.046690435	0.00089017102
0.017283437	0.047681660	0.00088894306
0.017413880	0.047103576	0.00087969910
0.017544323	0.048819513	0.00089550102
0.017674767	0.047658053	0.00087419258
0.017805210	0.047991387	0.00088583339
0.017935653	0.046863280	0.00086440773
0.018066096	0.046458160	0.00086223385
0.018196540	0.047292495	0.00086732944
0.018326983	0.043392639	0.00081988248
0.018457426	0.045105895	0.00083300519
0.018587869	0.044649891	0.00083355882
0.018718313	0.046482172	0.00084191782
0.018848756	0.044594842	0.00083008991
0.018979199	0.044886319	0.00081784864
0.019109642	0.044826973	0.00081840503
0.019240086	0.043807052	0.00080803465
0.019370529	0.045018924	0.00081768797
0.019500972	0.045288660	0.00080948112
0.019631415	0.044631020	0.00080574947
0.019761858	0.044539991	0.00079904044
0.019892302	0.043513557	0.00078930486
0.020022745	0.044123920	0.00079221202
0.020153188	0.043383265	0.00078693006
0.020283631	0.043509143	0.00078317910
0.020414075	0.041665611	0.00075863032
0.020544518	0.043030774	0.00076986226
0.020674961	0.042247644	0.00076170898
0.020805404	0.043037843	0.00077145319
0.020935848	0.042122462	0.00075870771
0.021066291	0.043587067	0.00076502572
0.021196734	0.043858589	0.00076507739
0.021327177	0.042992539	0.00075915705
0.021457621	0.042409438	0.00074687469
0.021588064	0.041956714	0.00074809812
0.021718507	0.042775839	0.00074269696
0.021848950	0.043407393	0.00075605333
0.021979393	0.041105644	0.00073095375
0.022109837	0.041072049	0.00072622118
0.022240280	0.042502358	0.00073244027
0.022370723	0.042388124	0.00073752130
0.022501166	0.042001984	0.00072575543
0.022631610	0.041472936	0.00072072902
0.022762053	0.041127047	0.00071138706
0.022892496	0.041587538	0.00071999269
0.023022939	0.040598905	0.00070649160
0.023153383	0.041534667	0.00071374946
0.023283826	0.041204105	0.00070525693
0.023414269	0.041430098	0.00070912059
0.023544712	0.040219676	0.00069556624
0.023675156	0.041057321	0.00070511467
0.023805599	0.040883462	0.00069289751
0.023936042	0.040054350	0.00069613444
0.024066485	0.041906917	0.00070136515
0.024196928	0.041204165	0.00069027583
0.024327372	0.040280274	0.00068314397
0.024457815	0.040218191	0.00068458013
0.024588258	0.040124088	0.00067838686
0.024718701	0.040516501	0.00068006313
0.024849145	0.038890410	0.00066292679
0.024979588	0.039361515	0.00066681407
0.025110031	0.040159466	0.00067312076
0.025240474	0.041485619	0.00067879477
0.025370918	0.039569920	0.00066247901
0.025501361	0.040388275	0.00066728128
0.025631804	0.039222306	0.00066094532
0.025762247	0.038475910	0.00064489580
0.025892691	0.040571450	0.00066641424
0.026023134	0.038314860	0.00064582767
0.026153577	0.039607917	0.00065815862
0.026284020	0.039905965	0.00064910538
0.026414463	0.038352207	0.00064153218
0.026544907	0.038621788	0.00063834715
0.026675350	0.038887810	0.00064567095
0.026805793	0.039412605	0.00064304969
0.026936236	0.039628553	0.00064432416
0.027066680	0.039031189	0.00063496038
0.027197123	0.039397730	0.00064279699
0.027327566	0.039125225	0.00063464559
0.027458009	0.038528025	0.00063055937
0.027588453	0.039069435	0.00062963683
0.027718896	0.037527595	0.00062193990
0.027849339	0.037963634	0.00061521807
0.027979782	0.040020826	0.00063631892
0.028110226	0.038373087	0.00061903470
0.028240669	0.038325063	0.00061953407
0.028371112	0.037056852	0.00060648178
0.028501555	0.038054466	0.00061396235
0.028631998	0.037669653	0.00060618645
0.028762442	0.038404869	0.00061634032
0.028892885	0.038642821	0.00061653483
0.029023328	0.036974049	0.00059855309
0.029153771	0.038040796	0.00060354927
0.029284215	0.038195582	0.00060584311
0.029414658	0.036913994	0.00059355327
0.029545101	0.038192587	0.00060300166
0.029675544	0.036678988	0.00059068027
0.029805988	0.037963989	0.00059798354
0.029936431	0.037483455	0.00059368633
0.030066874	0.037675263	0.00058979087
0.030197317	0.037955561	0.00059395025
0.030327760	0.038322250	0.00059602077
0.030458204	0.038760097	0.00059974857
0.030588647	0.038135296	0.00059154599
0.030719090	0.037247983	0.00058426249
0.030849533	0.037422389	0.00058320908
0.030979977	0.036961517	0.00058367057
0.031110420	0.038007169	0.00058131382
0.031240863	0.038409880	0.00058885213
0.031371306	0.037419721	0.00057767352
0.031501750	0.037606046	0.00058012244
0.031632193	0.038138508	0.00058073860
0.031762636	0.036435761	0.00057076469
0.031893079	0.037500257	0.00057220933
0.032023523	0.037708168	0.00058023625
0.032153966	0.036777341	0.00056565674
0.032284409	0.036863573	0.00056739642
0.032414852	0.037442140	0.00056856578
0.032545295	0.037693420	0.00057223371
0.032675739	0.037374806	0.00056537731
0.032806182	0.036667250	0.00055974116
0.032936625	0.037751106	0.00056496493
0.033067068	0.037290197	0.00056454965
0.033197512	0.037497896	0.00055868419
0.033327955	0.037152864	0.00056120180
0.033458398	0.036413066	0.00055282280
0.033588841	0.036742596	0.00055489948
0.033719285	0.036906051	0.00055325163
0.033849728	0.036676987	0.00055272521
0.033980171	0.037797039	0.00055818632
0.034110614	0.036409149	0.00054904394
0.034241058	0.036165294	0.00054523985
0.034371501	0.036214045	0.00055184859
0.034501944	0.035874801	0.00054930595
0.034632387	0.037573481	0.00057361002
0.034762830	0.035452287	0.00056102558
0.034893274	0.036752475	0.00057079869
0.035023717	0.035832864	0.00056755730
0.035154160	0.036360696	0.00057418519
0.035284603	0.036123616	0.00057476089
0.035415047	0.035441004	0.00057463714
0.035545490	0.035537482	0.00057366282
0.035675933	0.035898650	0.00057616327
0.035806376	0.035954298	0.00057952897
0.035936820	0.034676874	0.00056657372
0.036067263	0.035733993	0.00058029445
0.036197706	0.036128508	0.00058120348
0.036328149	0.035350535	0.00058051052
0.036458593	0.036141655	0.00058487362
0.036589036	0.035976493	0.00058554123
0.036719479	0.036972383	0.00059707384
0.036849922	0.035673536	0.00059026894
0.036980365	0.035698391	0.00058543983
0.037110809	0.034379950	0.00058044193
0.037241252	0.035426318	0.00058600515
0.037371695	0.035652253	0.00059357657
0.037502138	0.035348992	0.00059133900
0.037632582	0.036706996	0.00060313039
0.037763025	0.036123015	0.00059413968
0.037893468	0.035979202	0.00060013955
0.038023911	0.036019503	0.00059523029
0.038154355	0.035542767	0.00059720573
0.038284798	0.035244138	0.00059360226
0.038415241	0.035003150	0.00059518822
0.038545684	0.034932633	0.00059378755
0.038676128	0.035489504	0.00059791036
0.038806571	0.035258737	0.00059962798
0.038937014	0.035399628	0.00059905641
0.039067457	0.035504394	0.00059951462
0.039197900	0.036462712	0.00061294425
0.039328344	0.034701250	0.00059438595
0.039458787	0.035310626	0.00060148145
0.039589230	0.035347828	0.00059592162
0.039719673	0.034751829	0.00058368825
0.039850117	0.035939636	0.00058953449
0.039980560	0.035895455	0.00058688028
0.040111003	0.035505325	0.00058281958
0.040241446	0.036130016	0.00058562546
0.040371890	0.036364780	0.00058576267
0.040502333	0.035124381	0.00057306893
0.040632776	0.035452702	0.00057723274
0.040763219	0.035220336	0.00057057568
0.040893663	0.034546555	0.00056727877
0.041024106	0.035881909	0.00057385490
0.041154549	0.034771347	0.00056836553
0.041284992	0.035613099	0.00057047225
0.041415435	0.035534899	0.00057062890
0.041545879	0.035023602	0.00056288614
0.041676322	0.035696151	0.00057412243
0.041806765	0.035490309	0.00056557704
0.041937208	0.034998383	0.00056414992
0.042067652	0.034539243	0.00055558701
0.042198095	0.035379493	0.00056478013
0.042328538	0.035628402	0.00056506426
0.042458981	0.035677885	0.00056858002
0.042589425	0.035297855	0.00055561243
0.042719868	0.034693884	0.00055571934
0.042850311	0.035307112	0.00055774928
0.042980754	0.034882885	0.00055559497
0.043111198	0.035948529	0.00055975462
0.043241641	0.034855615	0.00055511031
0.043372084	0.034820404	0.00055336896
0.043502527	0.035771584	0.00055669348
0.043632970	0.035080565	0.00055242829
0.043763414	0.035388637	0.00055460520
0.043893857	0.034458140	0.00054501355
0.044024300	0.035334604	0.00055497819
0.044154743	0.035122982	0.00055041786
0.044285187	0.036221288	0.00055723826
0.044415630	0.034261703	0.00054496922
0.044546073	0.035261443	0.00054636814
0.044676516	0.036157801	0.00055500893
0.044806960	0.035090992	0.00054740963
0.044937403	0.035120584	0.00054770599
0.045067846	0.035266848	0.00054780425
0.045198289	0.034491629	0.00053875716
0.045328733	0.034961713	0.00054592496
0.045459176	0.034653720	0.00054116942
0.045589619	0.034168211	0.00053665052
0.045720062	0.034409188	0.00053806281
0.045850505	0.034226728	0.00053400158
0.045980949	0.035080765	0.00054250336
0.046111392	0.034101649	0.00053524131
0.046241835	0.035186842	0.00054095590
0.046372278	0.034896836	0.00054164338
0.046502722	0.035014833	0.00055003645
0.046633165	0.034678488	0.00054991042
0.046763608	0.034885054	0.00055341398
0.046894051	0.034623291	0.00055361642
0.047024495	0.034697366	0.00055887089
0.047154938	0.034440826	0.00055582093
0.047285381	0.034964665	0.00056194166
0.047415824	0.033680076	0.00054971794
0.047546267	0.035626081	0.00057293029
0.047676711	0.034418665	0.00055973719
0.047807154	0.034461445	0.00056367951
0.047937597	0.035290969	0.00056526445
0.048068040	0.033812286	0.00056014666
0.048198484	0.035012397	0.00057015533
0.048328927	0.035700611	0.00057417600
0.048459370	0.034622892	0.00056955194
0.048589813	0.033667032	0.00055966912
0.048720257	0.034948459	0.00057342103
0.048850700	0.034251678	0.00056619717
0.048981143	0.034968252	0.00057321216
0.049111586	0.034301529	0.00057091698
0.049242030	0.034253285	0.00056986712
0.049372473	0.034802596	0.00057609455
0.049502916	0.034787903	0.00057419300
0.049633359	0.035438121	0.00058055015
0.049763802	0.034283055	0.00057334701
0.049894246	0.035331087	0.00058051513
0.050024689	0.035421844	0.00058177608
0.050155132	0.034889605	0.00057567183
0.050285575	0.034107164	0.00057370304
0.050416019	0.034103137	0.00057228364
0.050546462	0.034358982	0.00057731983
0.050676905	0.033530506	0.00057006627
0.050807348	0.034212725	0.00057835036
0.050937792	0.035859556	0.00058568753
0.051068235	0.033428945	0.00057121222
0.051198678	0.033918827	0.00057360260
0.051329121	0.035461530	0.00058879710
0.051459565	0.034134566	0.00057691419
0.051590008	0.033556865	0.00057481398
0.051720451	0.035516200	0.00058760338
0.051850894	0.034540515	0.00058211557
0.051981337	0.033700847	0.00057345853
0.052111781	0.035089938	0.00058898587
0.052242224	0.034599798	0.00058158151
0.052372667	0.035257464	0.00059131673
0.052503110	0.036072133	0.00059432261
0.052633554	0.034235188	0.00058089233
0.052763997	0.035489410	0.00059139142
0.052894440	0.034061675	0.00058163921
0.053024883	0.033902241	0.00057914916
0.053155327	0.033896264	0.00057992749
0.053285770	0.034818052	0.00058532961
0.053416213	0.033601853	0.00057809666
0.053546656	0.035884652	0.00059872607
0.053677100	0.034038989	0.00058212223
0.053807543	0.034324550	0.00058383525
0.053937986	0.034486304	0.00058837255
0.054068429	0.034238811	0.00058406847
0.054198872	0.035440703	0.00059306584
0.054329316	0.034541134	0.00058969215
0.054459759	0.035862376	0.00060073387
0.054590202	0.035943649	0.00059872837
0.054720645	0.035151587	0.00059277509
0.054851089	0.035496312	0.00059594174
0.054981532	0.034431127	0.00058849676
0.055111975	0.034250209	0.00058764637
0.055242418	0.034841997	0.00059052485
0.055372862	0.033815939	0.00058335886
0.055503305	0.033897225	0.00058272208
0.055633748	0.033934451	0.00058477809
0.055764191	0.034096686	0.00058516664
0.055894635	0.034802892	0.00059433412
0.056025078	0.033528019	0.00058058391
0.056155521	0.034459980	0.00059345654
0.056285964	0.034091144	0.00058464133
0.056416407	0.034341781	0.00059089945
0.056546851	0.034598211	0.00059411070
0.056677294	0.033640702	0.00058431615
0.056807737	0.034441945	0.00059288987
0.056938180	0.034564168	0.00059102746
0.057068624	0.034361758	0.00059031477
0.057199067	0.033915153	0.00059131630
0.057329510	0.034357941	0.00059127601
0.057459953	0.034521921	0.00059154427
0.057590397	0.035127171	0.00059770870
0.057720840	0.035265381	0.00060229835
0.057851283	0.033678164	0.00058648678
0.057981726	0.034638658	0.00059313992
0.058112170	0.034447024	0.00059038452
0.058242613	0.034189086	0.00058787858
0.058373056	0.033826205	0.00058344918
0.058503499	0.033805590	0.00058178086
0.058633942	0.033480672	0.00058202786
0.058764386	0.033795003	0.00058020868
0.058894829	0.033405248	0.00058035789
0.059025272	0.035000876	0.00058961579
0.059155715	0.033595345	0.00057773180
0.059286159	0.033998722	0.00058040490
0.059416602	0.033854679	0.00057875886
0.059547045	0.035468981	0.00059194655
0.059677488	0.033927712	0.00057959490
0.059807932	0.034143166	0.00057769744
0.059938375	0.033144923	0.00057597400
0.060068818	0.033471985	0.00056899152
0.060199261	0.034140657	0.00057874745
0.060329705	0.033957966	0.00057464225
0.060460148	0.033804285	0.00057316866
0.060590591	0.035183605	0.00058092090
0.060721034	0.033960503	0.00057123299
0.060851477	0.033864743	0.00057336089
0.060981921	0.033949437	0.00057430456
0.061112364	0.034176407	0.00056920393
0.061242807	0.033640458	0.00056901741
0.061373250	0.033790699	0.00056979179
0.061503694	0.033906982	0.00056879706
0.061634137	0.033804611	0.00056868808
0.061764580	0.033781712	0.00056936920
0.061895023	0.034111940	0.00056886847
0.062025467	0.034190622	0.00057221598
0.062155910	0.033815392	0.00056839243
0.062286353	0.034247338	0.00057137136
0.062416796	0.033577598	0.00056630632
0.062547240	0.033244863	0.00056299640
0.062677683	0.033355738	0.00056417417
0.062808126	0.033589888	0.00056443117
0.062938569	0.033274073	0.00056244053
0.063069012	0.033937376	0.00056928691
0.063199456	0.033283126	0.00056038469
0.063329899	0.034281084	0.00056892830
0.063460342	0.034172152	0.00056827458
0.063590785	0.033632083	0.00056351097
0.063721229	0.034557753	0.00057211997
0.063851672	0.033951464	0.00056599338
0.063982115	0.034314247	0.00056745141
0.064112558	0.033569704	0.00056410742
0.064243002	0.034218904	0.00056550996
0.064373445	0.035087729	0.00057163804
0.064503888	0.032839784	0.00055748547
0.064634331	0.033864290	0.00056334992
0.064764774	0.033567720	0.00056238146
0.064895218	0.034118805	0.00056399453
0.065025661	0.033772812	0.00056474598
0.065156104	0.032463959	0.00055044521
0.065286547	0.033989000	0.00056397250
0.065416991	0.034398437	0.00056793813
0.065547434	0.033730786	0.00056153056
0.065677877	0.033812003	0.00056011517
0.065808320	0.032475148	0.00055154105
0.065938764	0.033055334	0.00055328231
0.066069207	0.032829141	0.00055521105
0.066199650	0.033709800	0.00055733536
0.066330093	0.033646762	0.00055726413
0.066460537	0.033721497	0.00055908980
0.066590980	0.033750910	0.00055845638
0.066721423	0.033941908	0.00056026112
0.066851866	0.032985256	0.00055187761
0.066982309	0.033142506	0.00055109870
0.067112753	0.034172830	0.00056243804
0.067243196	0.033338362	0.00055301376
0.067373639	0.034433614	0.00056470024
0.067504082	0.033380617	0.00055461078
0.067634526	0.033604824	0.00055519066
0.067764969	0.032850800	0.00055110949
0.067895412	0.033000676	0.00055110939
0.068025855	0.034340659	0.00055909631
0.068156299	0.033449410	0.00055545228
0.068286742	0.033029021	0.00054828710
0.068417185	0.033578685	0.00055275674
0.068547628	0.033178347	0.00055423681
0.068678072	0.032717064	0.00054326148
0.068808515	0.032484892	0.00054828388
0.068938958	0.033775930	0.00055295922
0.069069401	0.032781716	0.00054430073
0.069199844	0.033732832	0.00055794484
0.069330288	0.034433954	0.00055834605
0.069460731	0.033023249	0.00054701308
0.069591174	0.034076072	0.00055539182
0.069721617	0.033566324	0.00055054753
0.069852061	0.033345613	0.00055015644
0.069982504	0.032713817	0.00054189853
0.070112947	0.032953389	0.00054641308
0.070243390	0.033629998	0.00055387575
0.070373834	0.033883144	0.00055205561
0.070504277	0.032352585	0.00053822516
0.070634720	0.033228971	0.00054989326
0.070765163	0.033391007	0.00054648041
0.070895607	0.033113356	0.00054572782
0.071026050	0.032823470	0.00054081980
0.071156493	0.033222831	0.00054617342
0.071286936	0.033376757	0.00054686710
0.071417379	0.033270164	0.00054423537
0.071547823	0.032128875	0.00053641138
0.071678266	0.032951676	0.00054522982
0.071808709	0.033241618	0.00054282560
0.071939152	0.032769468	0.00054158719
0.072069596	0.033410877	0.00054426198
0.072200039	0.033499165	0.00054576192
0.072330482	0.032545137	0.00053936396
0.072460925	0.033538387	0.00054499122
0.072591369	0.033761284	0.00054681862
0.072721812	0.033151984	0.00054042324
0.072852255	0.033591923	0.00054732033
0.072982698	0.032961397	0.00054033517
0.073113142	0.032808547	0.00053850038
0.073243585	0.033700695	0.00054555127
0.073374028	0.033402446	0.00054405939
0.073504471	0.033246627	0.00053840612
0.073634914	0.032500554	0.00053569194
0.073765358	0.033568530	0.00054103962
0.073895801	0.033255429	0.00054199950
0.074026244	0.034151645	0.00054796138
0.074156687	0.033963564	0.00054262042
0.074287131	0.033785596	0.00054186043
0.074417574	0.033755039	0.00054698498
0.074548017	0.033685503	0.00053942082
0.074678460	0.032925343	0.00053747681
0.074808904	0.033363157	0.00053798065
0.074939347	0.032695752	0.00053293403
0.075069790	0.032647603	0.00053470815
0.075200233	0.033715047	0.00053937175
0.075330677	0.034144706	0.00054551723
0.075461120	0.033363679	0.00054287746
0.075591563	0.033733857	0.00053817872
0.075722006	0.033176641	0.00053657615
0.075852449	0.032986500	0.00053304441
0.075982893	0.032214331	0.00052915759
0.076113336	0.033418183	0.00053940058
0.076243779	0.032927213	0.00053155470
0.076374222	0.032667438	0.00053062935
0.076504666	0.033329508	0.00053805226
0.076635109	0.032300892	0.00052500809
0.076765552	0.031896705	0.00052442326
0.076895995	0.032874862	0.00053241928
0.077026439	0.032366432	0.00052808883
0.077156882	0.033100237	0.00053494871
0.077287325	0.032318340	0.00052591503
0.077417768	0.033181265	0.00053422266
0.077548212	0.032955791	0.00053136001
0.077678655	0.033623445	0.00053458153
0.077809098	0.032541975	0.00052844489
0.077939541	0.033375726	0.00053079395
0.078069984	0.032871056	0.00053116156
0.078200428	0.033523560	0.00053798375
0.078330871	0.032648269	0.00052408060
0.078461314	0.033975622	0.00053600729
0.078591757	0.032947132	0.00052925722
0.078722201	0.032005924	0.00052233568
0.078852644	0.033626133	0.00053303787
0.078983087	0.033192929	0.00052920957
0.079113530	0.032343742	0.00052375927
0.079243974	0.033124981	0.00053062917
0.079374417	0.033544515	0.00053012173
0.079504860	0.033339251	0.00053033969
0.079635303	0.032566837	0.00052219375
0.079765747	0.034245695	0.00053814345
0.079896190	0.032933616	0.00052672952
0.080026633	0.031848098	0.00051751025
0.080157076	0.033188795	0.00052706920
0.080287519	0.032214754	0.00052285879
0.080417963	0.033047320	0.00052448624
0.080548406	0.033886284	0.00053407992
0.080678849	0.032853880	0.00052168183
0.080809292	0.032011601	0.00051841416
0.080939736	0.033563604	0.00052949330
0.081070179	0.033192803	0.00052507949
0.081200622	0.032643392	0.00052135829
0.081331065	0.033409293	0.00052893150
0.081461509	0.032619495	0.00051898101
0.081591952	0.033416695	0.00052766490
0.081722395	0.032715892	0.00051838711
0.081852838	0.033214973	0.00052536738
0.081983281	0.032651664	0.00052214705
0.082113725	0.032574529	0.00051624455
0.082244168	0.032673321	0.00052171704
0.082374611	0.032436355	0.00051767067
0.082505054	0.033696167	0.00052571532
0.082635498	0.032473270	0.00052013611
0.082765941	0.032673205	0.00051864260
0.082896384	0.033573973	0.00052410150
0.083026827	0.033252312	0.00052530160
0.083157271	0.032633303	0.00051693201
0.083287714	0.032689571	0.00051940582
0.083418157	0.033169489	0.00052317175
0.083548600	0.032857495	0.00051917363
0.083679044	0.032020982	0.00051299197
0.083809487	0.032617769	0.00051457168
0.083939930	0.032569274	0.00051738058
0.084070373	0.032868980	0.00052063059
0.084200816	0.032865228	0.00051623695
0.084331260	0.032995552	0.00052046341
0.084461703	0.033866194	0.00052546544
0.084592146	0.032993368	0.00051575241
0.084722589	0.033177280	0.00052056784
0.084853033	0.032287633	0.00051263827
0.084983476	0.033143590	0.00051915229
0.085113919	0.032880028	0.00051715373
0.085244362	0.032929428	0.00051460959
0.085374806	0.033424692	0.00052085508
0.085505249	0.032374934	0.00051227250
0.085635692	0.033070015	0.00051779280
0.085766135	0.032565359	0.00051384393
0.085896579	0.032255722	0.00050888882
0.086027022	0.032715213	0.00051410364
0.086157465	0.033570003	0.00052079950
0.086287908	0.032691120	0.00050872867
0.086418351	0.032829037	0.00051636587
0.086548795	0.032967688	0.00051442660
0.086679238	0.033762856	0.00051995518
0.086809681	0.032161099	0.00051000333
0.086940124	0.032755991	0.00050951604
0.087070568	0.032636922	0.00051254653
0.087201011	0.032380020	0.00050803758
0.087331454	0.032567476	0.00050804687
0.087461897	0.033571314	0.00051861715
0.087592341	0.032639821	0.00050908163
0.087722784	0.032271071	0.00050887446
0.087853227	0.032894241	0.00051202471
0.087983670	0.033104882	0.00051150516
0.088114114	0.032420558	0.00051021872
0.088244557	0.032701684	0.00050803864
0.088375000	0.032867288	0.00051067019
0.088505443	0.031800609	0.00050571426
0.088635886	0.031919410	0.00050161479
0.088766330	0.033066508	0.00051144951
0.088896773	0.031735584	0.00050336630
0.089027216	0.032472894	0.00050371511
0.089157659	0.032573249	0.00050833043
0.089288103	0.034039269	0.00051666907
0.089418546	0.033013972	0.00050815846
0.089548989	0.032882586	0.00051175622
0.089679432	0.032780843	0.00050689499
0.089809876	0.032502930	0.00050433183
0.089940319	0.032912622	0.00050947552
0.090070762	0.031239750	0.00049328279
0.090201205	0.032471089	0.00050679458
0.090331649	0.032078489	0.00050036583
0.090462092	0.033249430	0.00050829785
0.090592535	0.032502238	0.00050619185
0.090722978	0.033066066	0.00050718207
0.090853421	0.033063829	0.00050923329
0.090983865	0.033043949	0.00050969808
0.091114308	0.032395657	0.00049930333
0.091244751	0.032442106	0.00050410483
0.091375194	0.032804647	0.00050445304
0.091505638	0.032125282	0.00050053228
0.091636081	0.032561300	0.00051383455
0.091766524	0.033129974	0.00052192155
0.091896967	0.032306893	0.00051869567
0.092027411	0.032187835	0.00052318394
0.092157854	0.032503079	0.00052879675
0.092288297	0.033076197	0.00053440493
0.092418740	0.033157882	0.00053710340
0.092549184	0.032865826	0.00053777149
0.092679627	0.033349423	0.00054371725
0.092810070	0.034272581	0.00055141902
0.092940513	0.031754288	0.00052496195
0.093070956	0.032228527	0.00052326643
0.093201400	0.031837503	0.00051725182
0.093331843	0.033472398	0.00052775583
0.093462286	0.032957348	0.00052153277
0.093592729	0.033246267	0.00052371966
0.093723173	0.033209333	0.00052509755
0.093853616	0.033079606	0.00051818307
0.093984059	0.032600794	0.00051609611
0.094114502	0.033160991	0.00051556116
0.094244946	0.033011746	0.00051635793
0.094375389	0.032622574	0.00051315908
0.094505832	0.032661955	0.00051134626
0.094636275	0.032200909	0.00050984720
0.094766719	0.033046653	0.00051502934
0.094897162	0.032318117	0.00050534641
0.095027605	0.032560217	0.00051128796
0.095158048	0.032496969	0.00050760651
0.095288491	0.032626065	0.00050762839
0.095418935	0.032832010	0.00051299618
0.095549378	0.032513589	0.00050554072
0.095679821	0.032664631	0.00050786302
0.095810264	0.032495032	0.00050753577
0.095940708	0.031970735	0.00049981632
0.096071151	0.032164739	0.00050806677
0.096201594	0.032616403	0.00050485589
0.096332037	0.032596269	0.00050474814
0.096462481	0.032342126	0.00050492670
0.096592924	0.032795751	0.00050410103
0.096723367	0.032325003	0.00050233389
0.096853810	0.032593811	0.00050420448
0.096984253	0.033182796	0.00050686280
0.097114697	0.033049938	0.00050649201
0.097245140	0.032488715	0.00050025029
0.097375583	0.032286390	0.00049874820
0.097506026	0.031992223	0.00050064988
0.097636470	0.032293963	0.00049954153
0.097766913	0.032224359	0.00049836418
0.097897356	0.032961359	0.00050189029
0.098027799	0.033434974	0.00050478460
0.098158243	0.032354839	0.00049650650
0.098288686	0.031567912	0.00049000603
0.098419129	0.032928878	0.00049768001
0.098549572	0.032320166	0.00049550813
0.098680016	0.032539013	0.00049162733
0.098810459	0.032121991	0.00049152490
0.098940902	0.032513575	0.00049083506
0.099071345	0.032724612	0.00049149499
0.099201788	0.032961877	0.00049474582
0.099332232	0.033160945	0.00049261995
0.099462675	0.032354873	0.00048905506
0.099593118	0.032554430	0.00049065068
0.099723561	0.032068384	0.00048443450
0.099854005	0.032779768	0.00049160359
0.099984448	0.032509863	0.00048760437
0.10011489	0.032078385	0.00048790826
0.10024533	0.032291508	0.00048911420
0.10037578	0.032330558	0.00048772527
0.10050622	0.032112612	0.00048926517
0.10063666	0.032090444	0.00048680840
0.10076711	0.032095685	0.00048746342
0.10089755	0.033064429	0.00049669335
0.10102799	0.032820828	0.00049089758
0.10115844	0.031849287	0.00048607984
0.10128888	0.032096092	0.00049058934
0.10141932	0.033124163	0.00049101614
0.10154977	0.032425686	0.00048863214
0.10168021	0.032773203	0.00049142397
0.10181065	0.032784393	0.00049087842
0.10194110	0.032026092	0.00048596430
0.10207154	0.031543153	0.00048064721
0.10220198	0.031862352	0.00048452845
0.10233243	0.032914095	0.00049187374
0.10246287	0.032116331	0.00048435432
0.10259331	0.031518290	0.00048256305
0.10272376	0.032740816	0.00048778197
0.10285420	0.032999475	0.00049025334
0.10298464	0.032299883	0.00048675397
0.10311509	0.032173144	0.00048232770
0.10324553	0.032703315	0.00048736846
0.10337597	0.032493270	0.00048988109
0.10350642	0.032906403	0.00048671274
0.10363686	0.032634908	0.00048639795
0.10376730	0.032487953	0.00048720737
0.10389774	0.031875180	0.00048223251
0.10402819	0.032893964	0.00049041715
0.10415863	0.033145160	0.00048838173
0.10428907	0.032343178	0.00048291308
0.10441952	0.031878329	0.00048255770
0.10454996	0.031533955	0.00047652251
0.10468040	0.032878224	0.00048583095
0.10481085	0.033288735	0.00048939849
0.10494129	0.031986246	0.00048102492
0.10507173	0.032705816	0.00048584943
0.10520218	0.032191158	0.00047835488
0.10533262	0.032651853	0.00048449128
0.10546306	0.032836682	0.00048666892
0.10559351	0.032451785	0.00048185099
0.10572395	0.032238657	0.00047979524
0.10585439	0.031799714	0.00047724332
0.10598484	0.032225522	0.00047973541
0.10611528	0.031555268	0.00047601553
0.10624572	0.032296963	0.00047954827
0.10637617	0.032525695	0.00048375102
0.10650661	0.031720497	0.00047656700
0.10663705	0.032043138	0.00047618535
0.10676750	0.032742438	0.00048225812
0.10689794	0.031514272	0.00047308980
0.10702838	0.032917241	0.00048337710
0.10715883	0.032120450	0.00047975318
0.10728927	0.032912121	0.00047993334
0.10741971	0.032830284	0.00048295937
0.10755016	0.032444368	0.00047789270
0.10768060	0.032327212	0.00047756176
0.10781104	0.032712558	0.00048226406
0.10794149	0.032772998	0.00047860026
0.10807193	0.032417456	0.00047958309
0.10820237	0.032330082	0.00047811562
0.10833281	0.032888736	0.00048133212
0.10846326	0.031874191	0.00048687963
0.10859370	0.032640282	0.00049448244
0.10872414	0.032642461	0.00049918572
0.10885459	0.032624767	0.00050180848
0.10898503	0.032977174	0.00050338142
0.10911547	0.032022878	0.00050338441
0.10924592	0.031676389	0.00050261697
0.10937636	0.033401799	0.00051279118
0.10950680	0.032660153	0.00051411661
0.10963725	0.032256977	0.00051194810
0.10976769	0.032296539	0.00051249774
0.10989813	0.032331042	0.00051570965
0.11002858	0.031772640	0.00051033807
0.11015902	0.032554746	0.00052104725
0.11028946	0.032031574	0.00051969187
0.11041991	0.032695872	0.00052370161
0.11055035	0.031478408	0.00051792297
0.11068079	0.031887578	0.00052042987
0.11081124	0.032062401	0.00052323601
0.11094168	0.032736541	0.00053240241
0.11107212	0.032324948	0.00052821643
0.11120257	0.032042339	0.00052889002
0.11133301	0.032314710	0.00053094078
0.11146345	0.031496526	0.00052576461
0.11159390	0.031705218	0.00053358623
0.11172434	0.032305850	0.00053572859
0.11185478	0.032220611	0.00053664567
0.11198523	0.032000547	0.00053525269
0.11211567	0.032139183	0.00053554662
0.11224611	0.032699020	0.00054108803
0.11237656	0.031899967	0.00053747655
0.11250700	0.032290357	0.00054042045
0.11263744	0.032738340	0.00054659333
0.11276788	0.031521076	0.00053501498
0.11289833	0.031975471	0.00054494684
0.11302877	0.032781372	0.00054979015
0.11315921	0.032305265	0.00054600372
0.11328966	0.030975947	0.00053109841
0.11342010	0.032172706	0.00052997785
0.11355054	0.032257583	0.00052717183
0.11368099	0.031518400	0.00052052839
0.11381143	0.032241696	0.00051843126
0.11394187	0.033262907	0.00052881908
0.11407232	0.032177592	0.00051669489
0.11420276	0.032661357	0.00051779977
0.11433320	0.033119158	0.00052194240
0.11446365	0.032792475	0.00051393166
0.11459409	0.032664007	0.00051172409
0.11472453	0.032402038	0.00051125142
0.11485498	0.031335822	0.00049918927
0.11498542	0.032341662	0.00050860261
0.11511586	0.032736387	0.00051003010
0.11524631	0.032042654	0.00050210166
0.11537675	0.032019675	0.00050256092
0.11550719	0.031759131	0.00049808333
0.11563764	0.032262265	0.00050252142
0.11576808	0.032358202	0.00050383554
0.11589852	0.032442690	0.00049853081
0.11602897	0.032190853	0.00050161741
0.11615941	0.032726980	0.00050194547
0.11628985	0.032214188	0.00049660702
0.11642030	0.031411230	0.00049237334
0.11655074	0.032102600	0.00049531382
0.11668118	0.032180647	0.00049528998
0.11681163	0.032321038	0.00049904546
0.11694207	0.032809140	0.00049774876
0.11707251	0.032143571	0.00049417348
0.11720295	0.031812026	0.00049124291
0.11733340	0.031953015	0.00049042791
0.11746384	0.031841563	0.00049261538
0.11759428	0.031938848	0.00048785017
0.11772473	0.031465032	0.00048595831
0.11785517	0.032497513	0.00049537343
0.11798561	0.033109551	0.00049347470
0.11811606	0.031856276	0.00048722277
0.11824650	0.031724672	0.00048553304
0.11837694	0.031780174	0.00048352507
0.11850739	0.032096456	0.00048691426
0.11863783	0.032001144	0.00048351480
0.11876827	0.032605376	0.00048798806
0.11889872	0.032548351	0.00048670879
0.11902916	0.032563800	0.00048473375
0.11915960	0.032229125	0.00048381245
0.11929005	0.031503574	0.00047609388
0.11942049	0.031543200	0.00047938650
0.11955093	0.032025023	0.00047975361
0.11968138	0.031968163	0.00047694491
0.11981182	0.032333270	0.00048079351
0.11994226	0.032465778	0.00048077915
0.12007271	0.031089488	0.00046931501
0.12020315	0.033214983	0.00048284792
0.12033359	0.033010221	0.00048181528
0.12046404	0.031734340	0.00047305613
0.12059448	0.032580622	0.00047793479
0.12072492	0.031525851	0.00046787892
0.12085537	0.032689947	0.00047765416
0.12098581	0.031954559	0.00047065454
0.12111625	0.031461330	0.00046776612
0.12124670	0.032134988	0.00047265187
0.12137714	0.032087811	0.00046847685
0.12150758	0.031356604	0.00046600497
0.12163802	0.032167876	0.00047052473
0.12176847	0.032313502	0.00046760703
0.12189891	0.032146211	0.00046972730
0.12202935	0.031894706	0.00046725631
0.12215980	0.031991793	0.00046746311
0.12229024	0.032355451	0.00047020147
0.12242068	0.032319366	0.00046498704
0.12255113	0.031629814	0.00046261563
0.12268157	0.032557982	0.00046841538
0.12281201	0.032595637	0.00046808977
0.12294246	0.031509541	0.00046115756
0.12307290	0.031979139	0.00046329711
0.12320334	0.031966888	0.00046219957
0.12333379	0.031775185	0.00046265372
0.12346423	0.031784895	0.00046019841
0.12359467	0.032175457	0.00046565565
0.12372512	0.032231456	0.00046400331
0.12385556	0.032689223	0.00046504680
0.12398600	0.032179680	0.00046660063
0.12411645	0.032062067	0.00046113753
0.12424689	0.032337332	0.00046352045
0.12437733	0.031472430	0.00046032912
0.12450778	0.032255092	0.00046227054
0.12463822	0.032065844	0.00046334128
0.12476866	0.031801193	0.00045859799
0.12489911	0.030758711	0.00045165133
0.12502955	0.032053922	0.00046178708
0.12515999	0.031247127	0.00045449436
0.12529044	0.031765543	0.00045751868
0.12542088	0.031851600	0.00045949223
0.12555132	0.032355989	0.00045938430
0.12568177	0.031890215	0.00045960655
0.12581221	0.031941433	0.00045885222
0.12594265	0.031655473	0.00045672887
0.12607309	0.032126527	0.00046083463
0.12620354	0.031709118	0.00045658127
0.12633398	0.032052506	0.00045915618
0.12646442	0.031029302	0.00045456720
0.12659487	0.031860641	0.00045467802
0.12672531	0.032069938	0.00045961697
0.12685575	0.031978457	0.00045645275
0.12698620	0.032236387	0.00046027754
0.12711664	0.031087921	0.00045231957
0.12724708	0.032252021	0.00045713868
0.12737753	0.031667843	0.00045732406
0.12750797	0.031421873	0.00045134199
0.12763841	0.032485613	0.00045774958
0.12776886	0.031834316	0.00045606940
0.12789930	0.031873370	0.00045246714
0.12802974	0.031966122	0.00045628180
0.12816019	0.031471545	0.00045268630
0.12829063	0.032321557	0.00045538884
0.12842107	0.031920387	0.00045450741
0.12855152	0.032332427	0.00045513965
0.12868196	0.031775395	0.00045358852
0.12881240	0.031247173	0.00044921999
0.12894285	0.032333044	0.00045564869
0.12907329	0.031251593	0.00044928777
0.12920373	0.031906668	0.00045434884
0.12933418	0.032097054	0.00045301305
0.12946462	0.031421035	0.00045060060
0.12959506	0.032587718	0.00045700110
0.12972551	0.032141639	0.00045313784
0.12985595	0.031704114	0.00045287960
0.12998639	0.032374433	0.00045305323
0.13011684	0.032052664	0.00045358044
0.13024728	0.032521399	0.00045649902
0.13037772	0.032549445	0.00045551056
0.13050816	0.031529334	0.00044797125
0.13063861	0.032241584	0.00045438188
0.13076905	0.031016871	0.00044412328
0.13089949	0.031123580	0.00044759418
0.13102994	0.031244118	0.00044562240
0.13116038	0.031135836	0.00044573019
0.13129082	0.031820814	0.00044872069
0.13142127	0.031419425	0.00044603806
0.13155171	0.032211834	0.00045286604
0.13168215	0.031294945	0.00044566901
0.13181260	0.031083213	0.00044375191
0.13194304	0.031817307	0.00044981371
0.13207348	0.031858062	0.00044845695
0.13220393	0.032168595	0.00044957367
0.13233437	0.032456122	0.00045337414
0.13246481	0.031815131	0.00044879565
0.13259526	0.031508606	0.00044696441
0.13272570	0.031445617	0.00044467643
0.13285614	0.031831343	0.00044650088
0.13298659	0.031841116	0.00044749152
0.13311703	0.031401655	0.00044404504
0.13324747	0.031660483	0.00044616832
0.13337792	0.031139948	0.00044174478
0.13350836	0.031418692	0.00044426915
0.13363880	0.031161597	0.00044272035
0.13376925	0.031257401	0.00044122783
0.13389969	0.031467904	0.00044456833
0.13403013	0.031752063	0.00044665760
0.13416058	0.032387590	0.00044785906
0.13429102	0.031841540	0.00044711574
0.13442146	0.031674758	0.00044346162
0.13455191	0.031409854	0.00044204140
0.13468235	0.032059235	0.00044833104
0.13481279	0.031444313	0.00044129320
0.13494323	0.031727041	0.00044598122
0.13507368	0.031786071	0.00044529034
0.13520412	0.032151146	0.00044338561
0.13533456	0.031763043	0.00044511313
0.13546501	0.031570840	0.00044076737
0.13559545	0.031667437	0.00044289803
0.13572589	0.031624240	0.00044405689
0.13585634	0.032249883	0.00044291467
0.13598678	0.031709346	0.00044374442
0.13611722	0.031594075	0.00044099074
0.13624767	0.031839859	0.00044207409
0.13637811	0.030746832	0.00043715228
0.13650855	0.032099248	0.00044386377
0.13663900	0.031865079	0.00044201049
0.13676944	0.031345916	0.00043986280
0.13689988	0.031169463	0.00043655942
0.13703033	0.032084328	0.00044416916
0.13716077	0.031371913	0.00044040119
0.13729121	0.031370927	0.00043832989
0.13742166	0.031703395	0.00044136640
0.13755210	0.031745579	0.00043923371
0.13768254	0.032039845	0.00044406968
0.13781299	0.031034841	0.00043869994
0.13794343	0.031826311	0.00043994722
0.13807387	0.031655526	0.00044095387
0.13820432	0.031872461	0.00044089468
0.13833476	0.031793577	0.00043781500
0.13846520	0.031691425	0.00044051166
0.13859565	0.031151288	0.00043493575
0.13872609	0.031123307	0.00043567451
0.13885653	0.031819326	0.00043996996
0.13898698	0.031412753	0.00043511340
0.13911742	0.031283787	0.00043527197
0.13924786	0.031124726	0.00043425038
0.13937830	0.031222225	0.00043525814
0.13950875	0.031329678	0.00043625753
0.13963919	0.031900874	0.00043841078
0.13976963	0.031673007	0.00043745318
0.13990008	0.031754846	0.00043956194
0.14003052	0.031468471	0.00043530385
0.14016096	0.031263522	0.00043639212
0.14029141	0.031310151	0.00043385146
0.14042185	0.031431999	0.00043432021
0.14055229	0.031989531	0.00043978243
0.14068274	0.032403877	0.00043847067
0.14081318	0.031281675	0.00043449840
0.14094362	0.031026364	0.00043241156
0.14107407	0.031805558	0.00043560231
0.14120451	0.031676705	0.00043649569
0.14133495	0.030969043	0.00042967992
0.14146540	0.032251320	0.00043920368
0.14159584	0.030938251	0.00043137935
0.14172628	0.031408492	0.00043191713
0.14185673	0.031831206	0.00043695462
0.14198717	0.031305496	0.00043113070
0.14211761	0.031557546	0.00043189663
0.14224806	0.031259645	0.00043355221
0.14237850	0.031322700	0.00042815161
0.14250894	0.031303090	0.00043060203
0.14263939	0.031543890	0.00043364413
0.14276983	0.032297714	0.00043507039
0.14290027	0.030974968	0.00042966996
0.14303072	0.031035870	0.00042666109
0.14316116	0.031205076	0.00042961416
0.14329160	0.031821519	0.00043446620
0.14342205	0.031244120	0.00042684262
0.14355249	0.032089730	0.00043317894
0.14368293	0.032227305	0.00043613263
0.14381337	0.031656666	0.00042858318
0.14394382	0.031077212	0.00042958722
0.14407426	0.031170082	0.00042627337
0.14420470	0.032146913	0.00043321918
0.14433515	0.031041246	0.00042920743
0.14446559	0.030911427	0.00042557974
0.14459603	0.031155265	0.00042680130
0.14472648	0.031294895	0.00042977020
0.14485692	0.031499213	0.00042710329
0.14498736	0.031521232	0.00043076612
0.14511781	0.031203194	0.00042534465
0.14524825	0.031165117	0.00042816368
0.14537869	0.031139464	0.00042589785
0.14550914	0.031368191	0.00042549000
0.14563958	0.031609025	0.00043025991
0.14577002	0.030763817	0.00042270133
0.14590047	0.031099890	0.00042477623
0.14603091	0.031136592	0.00042717430
0.14616135	0.030867834	0.00042329313
0.14629180	0.031289875	0.00042645144
0.14642224	0.030834346	0.00042559963
0.14655268	0.031302517	0.00042580745
0.14668313	0.031145255	0.00042571465
0.14681357	0.031055843	0.00042545127
0.14694401	0.031374241	0.00042534857
0.14707446	0.031834598	0.00042983218
0.14720490	0.030943003	0.00042250005
0.14733534	0.031232293	0.00042680345
0.14746579	0.031162913	0.00042528680
0.14759623	0.030508733	0.00042063175
0.14772667	0.030584548	0.00042075019
0.14785712	0.031393783	0.00042482613
0.14798756	0.031269157	0.00042622353
0.14811800	0.030595959	0.00042054259
0.14824844	0.031421903	0.00042538089
0.14837889	0.031912727	0.00042985769
0.14850933	0.030666182	0.00042133465
0.14863977	0.032423665	0.00042840112
0.14877022	0.031241502	0.00042413566
0.14890066	0.031737720	0.00042584167
0.14903110	0.030721745	0.00041997427
0.14916155	0.031462150	0.00042570024
0.14929199	0.030843156	0.00041985777
0.14942243	0.030869986	0.00042111757
0.14955288	0.031308467	0.00042392910
0.14968332	0.032209646	0.00042610895
0.14981376	0.032092411	0.00042907009
0.14994421	0.032224834	0.00042661690
0.15007465	0.031311707	0.00042285564
0.15020509	0.031200052	0.00042368352
0.15033554	0.031144359	0.00042035020
0.15046598	0.031586472	0.00042510232
0.15059642	0.031251718	0.00042181276
0.15072687	0.031463284	0.00042268570
0.15085731	0.031149681	0.00042188462
0.15098775	0.031752678	0.00042366052
0.15111820	0.031069438	0.00042185762
0.15124864	0.031486237	0.00042346712
0.15137908	0.031894512	0.00042440043
0.15150953	0.030972488	0.00042102454
0.15163997	0.031753116	0.00042349757
0.15177041	0.030992163	0.00041995385
0.15190086	0.031505437	0.00042385746
0.15203130	0.030606144	0.00041573795
0.15216174	0.030677640	0.00041738660
0.15229219	0.031205055	0.00042123223
0.15242263	0.030710258	0.00041708226
0.15255307	0.031684901	0.00042324982
0.15268351	0.031429127	0.00042052401
0.15281396	0.031146008	0.00041868341
0.15294440	0.031244730	0.00042066721
0.15307484	0.030925769	0.00041725034
0.15320529	0.030917239	0.00041658714
0.15333573	0.031892901	0.00042291213
0.15346617	0.031409497	0.00041894218
0.15359662	0.030609402	0.00041518867
0.15372706	0.030827395	0.00041693832
0.15385750	0.030653030	0.00041443139
0.15398795	0.031373960	0.00041907636
0.15411839	0.031787463	0.00042143616
0.15424883	0.032344586	0.00042340003
0.15437928	0.030951179	0.00041575360
0.15450972	0.031305244	0.00041734884
0.15464016	0.031035793	0.00041591799
0.15477061	0.031526408	0.00041887018
0.15490105	0.031717550	0.00041890303
0.15503149	0.031115585	0.00041635136
0.15516194	0.031294049	0.00041747380
0.15529238	0.030612846	0.00041311017
0.15542282	0.030736957	0.00041349920
0.15555327	0.031943950	0.00042075213
0.15568371	0.030836711	0.00041430135
0.15581415	0.031259399	0.00041671419
0.15594460	0.031649358	0.00041808126
0.15607504	0.031433239	0.00041624764
0.15620548	0.031107610	0.00041519323
0.15633593	0.030022962	0.00040744534
0.15646637	0.030808286	0.00041206594
0.15659681	0.030586426	0.00041235622
0.15672726	0.031160712	0.00041375808
0.15685770	0.032026338	0.00041987096
0.15698814	0.031876157	0.00041882530
0.15711858	0.030957123	0.00041233727
0.15724903	0.031369319	0.00041594221
0.15737947	0.031311001	0.00041529218
0.15750991	0.030799513	0.00041052696
0.15764036	0.031655737	0.00041714037
0.15777080	0.031016246	0.00041311156
0.15790124	0.030936746	0.00041025037
0.15803169	0.031329543	0.00041417573
0.15816213	0.031799780	0.00041755808
0.15829257	0.031340155	0.00041375410
0.15842302	0.031150148	0.00041381806
0.15855346	0.031419992	0.00041385748
0.15868390	0.031247570	0.00041391395
0.15881435	0.031041471	0.00041332706
0.15894479	0.030922485	0.00041148559
0.15907523	0.030638217	0.00040857701
0.15920568	0.031240053	0.00041184941
0.15933612	0.030735924	0.00040974060
0.15946656	0.031782035	0.00041418384
0.15959701	0.031310571	0.00041236557
0.15972745	0.031062237	0.00041218847
0.15985789	0.030868217	0.00040982402
0.15998834	0.030656812	0.00040734415
0.16011878	0.030409036	0.00040729051
0.16024922	0.030180014	0.00040477528
0.16037967	0.030392883	0.00040768623
0.16051011	0.031236031	0.00041092031
0.16064055	0.031313256	0.00041122658
0.16077100	0.030811902	0.00040847810
0.16090144	0.030736996	0.00040971890
0.16103188	0.030933874	0.00040887201
0.16116233	0.031285512	0.00041032209
0.16129277	0.030696302	0.00040622422
0.16142321	0.031289149	0.00041110252
0.16155365	0.030978889	0.00040903034
0.16168410	0.031688684	0.00041233188
0.16181454	0.031507896	0.00041125030
0.16194498	0.031519092	0.00041037773
0.16207543	0.030620901	0.00040495284
0.16220587	0.031828502	0.00041214829
0.16233631	0.030794594	0.00040559304
0.16246676	0.031431889	0.00041111094
0.16259720	0.031241780	0.00040890830
0.16272764	0.031083324	0.00040702078
0.16285809	0.031445126	0.00041057494
0.16298853	0.031563944	0.00041035895
0.16311897	0.031296278	0.00040862734
0.16324942	0.030608236	0.00040635609
0.16337986	0.031394969	0.00040778348
0.16351030	0.031166557	0.00040854129
0.16364075	0.030743514	0.00040639825
0.16377119	0.030442041	0.00040129954
0.16390163	0.030439833	0.00040436502
0.16403208	0.030427849	0.00040265544
0.16416252	0.031182882	0.00040645011
0.16429296	0.030715347	0.00040653200
0.16442341	0.031150952	0.00040486153
0.16455385	0.031091895	0.00040647920
0.16468429	0.030632200	0.00040369290
0.16481474	0.031239278	0.00040411714
0.16494518	0.030836591	0.00040564605
0.16507562	0.030806353	0.00040323369
0.16520607	0.030404143	0.00040130191
0.16533651	0.031101709	0.00040704174
0.16546695	0.030606899	0.00040182643
0.16559740	0.030542380	0.00040331954
0.16572784	0.031123800	0.00040462899
0.16585828	0.030413071	0.00040021523
0.16598872	0.030889851	0.00040494267
0.16611917	0.030735145	0.00040279460
0.16624961	0.030441524	0.00039991245
0.16638005	0.031278765	0.00040692919
0.16651050	0.031226214	0.00040366723
0.16664094	0.030898803	0.00040410329
0.16677138	0.031036955	0.00040297019
0.16690183	0.030341706	0.00039849550
0.16703227	0.031657946	0.00040699777
0.16716271	0.030865011	0.00040026609
0.16729316	0.031851291	0.00040890699
0.16742360	0.031051105	0.00040405013
0.16755404	0.030810557	0.00040206275
0.16768449	0.031157079	0.00040328382
0.16781493	0.031173279	0.00040250157
0.16794537	0.031635876	0.00040633271
0.16807582	0.030424571	0.00040013577
0.16820626	0.031774149	0.00040604118
0.16833670	0.031018285	0.00040291297
0.16846715	0.030547508	0.00039929313
0.16859759	0.030641077	0.00039775386
0.16872803	0.030623488	0.00039961471
0.16885848	0.030414750	0.00039773660
0.16898892	0.030762337	0.00040085212
0.16911936	0.031437294	0.00040541862
0.16924981	0.030548277	0.00039779780
0.16938025	0.030804442	0.00039900405
0.16951069	0.031120695	0.00040199567
0.16964114	0.031485361	0.00040484112
0.16977158	0.031197821	0.00040249560
0.16990202	0.031686753	0.00040363652
0.17003247	0.030679154	0.00039807094
0.17016291	0.031068693	0.00040160945
0.17029335	0.030285478	0.00039514794
0.17042379	0.030385718	0.00039679788
0.17055424	0.031181248	0.00040066048
0.17068468	0.030454537	0.00039639902
0.17081512	0.030739549	0.00039920778
0.17094557	0.030279534	0.00039449179
0.17107601	0.031758453	0.00040477590
0.17120645	0.030243835	0.00039731621
0.17133690	0.030766802	0.00039784065
0.17146734	0.030724021	0.00039703176
0.17159778	0.031130731	0.00039868015
0.17172823	0.031263011	0.00040006081
0.17185867	0.031427793	0.00040259783
0.17198911	0.030651968	0.00039420786
0.17211956	0.031484463	0.00040124043
0.17225000	0.030054878	0.00039248813
0.17238044	0.030793021	0.00039630689
0.17251089	0.031559219	0.00040164324
0.17264133	0.030455011	0.00039375459
0.17277177	0.030883506	0.00039741082
0.17290222	0.031216961	0.00040015186
0.17303266	0.030300050	0.00039140825
0.17316310	0.030947235	0.00039748777
0.17329355	0.030360223	0.00039408268
0.17342399	0.030723794	0.00039440336
0.17355443	0.030178454	0.00039293736
0.17368488	0.030877331	0.00039447494
0.17381532	0.031448402	0.00040058253
0.17394576	0.030808973	0.00039685442
0.17407621	0.030314586	0.00039148756
0.17420665	0.030156693	0.00039076639
0.17433709	0.030852154	0.00039585794
0.17446753	0.030892897	0.00039506052
0.17459798	0.030896542	0.00039546127
0.17472842	0.030258625	0.00039118084
0.17485886	0.030534384	0.00039512959
0.17498931	0.031545582	0.00039955783
0.17511975	0.030914516	0.00039299652
0.17525019	0.030286449	0.00039092296
0.17538064	0.030621276	0.00039355691
0.17551108	0.030312524	0.00039189616
0.17564152	0.030409155	0.00039188543
0.17577197	0.030431896	0.00039112180
0.17590241	0.030775830	0.00039527992
0.17603285	0.030626468	0.00039356048
0.17616330	0.031094552	0.00039385024
0.17629374	0.030665645	0.00039293490
0.17642418	0.030860071	0.00039371612
0.17655463	0.031177067	0.00039638281
0.17668507	0.030638913	0.00039225483
0.17681551	0.031070548	0.00039453940
0.17694596	0.031177214	0.00039587562
0.17707640	0.031249107	0.00039504623
0.17720684	0.031164343	0.00039321223
0.17733729	0.031004598	0.00039474386
0.17746773	0.031258168	0.00039338346
0.17759817	0.029959218	0.00038734629
0.17772862	0.030865782	0.00039377632
0.17785906	0.030728145	0.00039053173
0.17798950	0.031034838	0.00039275632
0.17811995	0.030291900	0.00038901521
0.17825039	0.030653866	0.00038917749
0.17838083	0.030797708	0.00039298478
0.17851128	0.031173719	0.00039243621
0.17864172	0.030465987	0.00038957818
0.17877216	0.030774698	0.00039094961
0.17890260	0.030970909	0.00039150356
0.17903305	0.030683342	0.00039198746
0.17916349	0.030771431	0.00038981751
0.17929393	0.031516227	0.00039494226
0.17942438	0.030409121	0.00038880533
0.17955482	0.030893150	0.00039031892
0.17968526	0.030683298	0.00039015169
0.17981571	0.031054492	0.00039287017
0.17994615	0.030718499	0.00038782848
0.18007659	0.030608694	0.00039096978
0.18020704	0.030501721	0.00038779090
0.18033748	0.031379628	0.00039285548
0.18046792	0.030924397	0.00039182553
0.18059837	0.030683144	0.00038784565
0.18072881	0.029765326	0.00038332058
0.18085925	0.030129979	0.00038528349
0.18098970	0.029984087	0.00038357191
0.18112014	0.029932114	0.00038643935
0.18125058	0.030458231	0.00038619097
0.18138103	0.030840498	0.00039009140
0.18151147	0.031329723	0.00039207083
0.18164191	0.030290673	0.00038470030
0.18177236	0.030693235	0.00038840572
0.18190280	0.030512398	0.00038699609
0.18203324	0.029763088	0.00038169613
0.18216369	0.030511948	0.00039510663
0.18229413	0.031334904	0.00040022822
0.18242457	0.030615710	0.00040123512
0.18255502	0.031391111	0.00040802106
0.18268546	0.031259252	0.00040818887
0.18281590	0.030716998	0.00040671172
0.18294635	0.030835645	0.00040878633
0.18307679	0.031139152	0.00041225066
0.18320723	0.030172530	0.00041069828
0.18333767	0.030508479	0.00040952909
0.18346812	0.031449894	0.00041985367
0.18359856	0.030497450	0.00041446928
0.18372900	0.030199665	0.00041251335
0.18385945	0.031069388	0.00041962099
0.18398989	0.030435876	0.00041536218
0.18412033	0.030650433	0.00042038843
0.18425078	0.030822284	0.00042334750
0.18438122	0.030961008	0.00042272073
0.18451166	0.030605659	0.00042112931
0.18464211	0.030804322	0.00042561709
0.18477255	0.030919622	0.00042704457
0.18490299	0.031027268	0.00043003544
0.18503344	0.030025693	0.00042054005
0.18516388	0.030755952	0.00042952681
0.18529432	0.030535071	0.00042755557
0.18542477	0.030462025	0.00042841428
0.18555521	0.030524869	0.00043098844
0.18568565	0.030812452	0.00043076727
0.18581610	0.030243529	0.00042817147
0.18594654	0.030088249	0.00042816493
0.18607698	0.030235431	0.00042979762
0.18620743	0.030667020	0.00043571849
0.18633787	0.030803461	0.00043915357
0.18646831	0.031076834	0.00043612014
0.18659876	0.031372701	0.00044148761
0.18672920	0.030316477	0.00043594096
0.18685964	0.030343323	0.00043578829
0.18699009	0.029921038	0.00043249257
0.18712053	0.030872337	0.00042953298
0.18725097	0.030253355	0.00042269875
0.18738142	0.030327213	0.00041977812
0.18751186	0.030710318	0.00041999286
0.18764230	0.030704674	0.00041985851
0.18777274	0.030596640	0.00041689272
0.18790319	0.030766472	0.00041618632
0.18803363	0.030638065	0.00041553538
0.18816407	0.030881057	0.00041283423
0.18829452	0.030654361	0.00041304255
0.18842496	0.030204555	0.00040852171
0.18855540	0.030416567	0.00040695312
0.18868585	0.031359196	0.00041387238
0.18881629	0.030477159	0.00040487678
0.18894673	0.031053198	0.00040992790
0.18907718	0.030290497	0.00040399120
0.18920762	0.030747582	0.00040547018
0.18933806	0.030649006	0.00040290197
0.18946851	0.030779703	0.00040310393
0.18959895	0.030948589	0.00040429429
0.18972939	0.030598104	0.00040184311
0.18985984	0.031028162	0.00040212426
0.18999028	0.031291573	0.00040372645
0.19012072	0.030826553	0.00040095191
0.19025117	0.030840961	0.00039784271
0.19038161	0.030955284	0.00039973124
0.19051205	0.030968515	0.00039886050
0.19064250	0.030877814	0.00039755495
0.19077294	0.029648420	0.00039155944
0.19090338	0.031200392	0.00039779409
0.19103383	0.029877776	0.00039005704
0.19116427	0.029926803	0.00038910827
0.19129471	0.030473677	0.00039220514
0.19142516	0.031216673	0.00039730351
0.19155560	0.030781906	0.00039105641
0.19168604	0.030261784	0.00038941564
0.19181649	0.029923580	0.00038812740
0.19194693	0.030817715	0.00039063595
0.19207737	0.030124835	0.00038867935
0.19220781	0.030792619	0.00038955791
0.19233826	0.030632900	0.00038955880
0.19246870	0.030671323	0.00038928418
0.19259914	0.030848068	0.00038702494
0.19272959	0.029689328	0.00038356863
0.19286003	0.030299318	0.00038651876
0.19299047	0.031098641	0.00038761323
0.19312092	0.030182231	0.00038276836
0.19325136	0.030285425	0.00038546179
0.19338180	0.030730234	0.00038693242
0.19351225	0.029707616	0.00038308979
0.19364269	0.031063431	0.00038728666
0.19377313	0.030990783	0.00038878139
0.19390358	0.030536606	0.00038613322
0.19403402	0.030949031	0.00038612605
0.19416446	0.030168896	0.00038364082
0.19429491	0.029900918	0.00038070957
0.19442535	0.030839983	0.00038599804
0.19455579	0.030537524	0.00038523323
0.19468624	0.030548158	0.00038259750
0.19481668	0.030320441	0.00038476782
0.19494712	0.029830919	0.00038042463
0.19507757	0.030242182	0.00038229768
0.19520801	0.030335354	0.00038313118
0.19533845	0.030001389	0.00037984003
0.19546890	0.030346571	0.00038306424
0.19559934	0.031083098	0.00038818947
0.19572978	0.030164591	0.00038028436
0.19586023	0.030249348	0.00038244731
0.19599067	0.030244073	0.00038178767
0.19612111	0.030727041	0.00038253987
0.19625156	0.029726174	0.00038003434
0.19638200	0.030667179	0.00038153071
0.19651244	0.029956475	0.00038018567
0.19664288	0.030294356	0.00038032252
0.19677333	0.030152704	0.00037841363
0.19690377	0.030257095	0.00038086587
0.19703421	0.030392977	0.00038040145
0.19716466	0.030665314	0.00038238079
0.19729510	0.030076424	0.00037959849
0.19742554	0.030403633	0.00037904909
0.19755599	0.030295520	0.00038036680
0.19768643	0.029677680	0.00037786482
0.19781687	0.029946957	0.00037628140
0.19794732	0.030732537	0.00038259648
0.19807776	0.030464639	0.00037847615
0.19820820	0.030942636	0.00038212493
0.19833865	0.031228002	0.00038463180
0.19846909	0.030132159	0.00037637904
0.19859953	0.030305063	0.00037934222
0.19872998	0.029882699	0.00037631652
0.19886042	0.030313984	0.00037711653
0.19899086	0.030396927	0.00038060211
0.19912131	0.030204559	0.00037597880
0.19925175	0.031064620	0.00038317849
0.19938219	0.030111024	0.00037658669
0.19951264	0.030306434	0.00037619121
0.19964308	0.031039224	0.00038089144
0.19977352	0.029885659	0.00037472148
0.19990397	0.029907558	0.00037529426
0.20003441	0.030894652	0.00038105524
0.20016485	0.029556930	0.00037149696
0.20029530	0.030579805	0.00037854093
0.20042574	0.030818851	0.00037991978
0.20055618	0.030282407	0.00037670198
0.20068663	0.030232464	0.00037732958
0.20081707	0.029646628	0.00037270339
0.20094751	0.030643773	0.00037833318
0.20107795	0.029947879	0.00037544423
0.20120840	0.030349348	0.00037585837
0.20133884	0.030092294	0.00037598589
0.20146928	0.031006262	0.00038001181
0.20159973	0.030229272	0.00037553123
0.20173017	0.029912113	0.00037394065
0.20186061	0.030261094	0.00037446116
0.20199106	0.029885670	0.00037342094
0.20212150	0.030581055	0.00037784481
0.20225194	0.030411440	0.00037558362
0.20238239	0.030559041	0.00037620290
0.20251283	0.029778106	0.00037152978
0.20264327	0.029637495	0.00037069300
0.20277372	0.030310667	0.00037543437
0.20290416	0.030440147	0.00037607513
0.20303460	0.029990751	0.00037277304
0.20316505	0.030164477	0.00037334942
0.20329549	0.030707135	0.00037502225
0.20342593	0.030586611	0.00037556300
0.20355638	0.029777236	0.00037104227
0.20368682	0.030192416	0.00037234762
0.20381726	0.030562174	0.00037598811
0.20394771	0.029950619	0.00036955805
0.20407815	0.029959854	0.00037244065
0.20420859	0.029560244	0.00036881725
0.20433904	0.030594550	0.00037373408
0.20446948	0.030338713	0.00037302384
0.20459992	0.030318698	0.00037168304
0.20473037	0.030150406	0.00037105745
0.20486081	0.029962207	0.00037045907
0.20499125	0.029926621	0.00036925118
0.20512170	0.030136450	0.00037204905
0.20525214	0.029815118	0.00036937437
0.20538258	0.030011243	0.00036945547
0.20551302	0.030617122	0.00037326348
0.20564347	0.030601970	0.00037199379
0.20577391	0.030085224	0.00037050755
0.20590435	0.030213614	0.00037131752
0.20603480	0.030128657	0.00036826055
0.20616524	0.030255688	0.00036960990
0.20629568	0.029832337	0.00036870885
0.20642613	0.029946390	0.00036824481
0.20655657	0.030118855	0.00037087743
0.20668701	0.030318967	0.00037035098
0.20681746	0.030560962	0.00037159367
0.20694790	0.030138143	0.00037041613
0.20707834	0.030657367	0.00037142745
0.20720879	0.030024291	0.00036936738
0.20733923	0.029817343	0.00036704804
0.20746967	0.030263661	0.00036886712
0.20760012	0.030020511	0.00036973183
0.20773056	0.030126965	0.00036704595
0.20786100	0.030583021	0.00037293941
0.20799145	0.029828237	0.00036736379
0.20812189	0.029783963	0.00036616271
0.20825233	0.030246302	0.00036854190
0.20838278	0.029839278	0.00036644462
0.20851322	0.030268730	0.00036866216
0.20864366	0.030121149	0.00036954054
0.20877411	0.030491313	0.00036926560
0.20890455	0.030051025	0.00036761447
0.20903499	0.030356972	0.00036886675
0.20916544	0.030972175	0.00037187396
0.20929588	0.030864153	0.00037343369
0.20942632	0.029941783	0.00036519077
0.20955677	0.029874218	0.00036682159
0.20968721	0.029807559	0.00036598709
0.20981765	0.029862617	0.00036491257
0.20994809	0.030436863	0.00037012541
0.21007854	0.030602362	0.00036964180
0.21020898	0.030098219	0.00036543031
0.21033942	0.030036845	0.00036734303
0.21046987	0.030252903	0.00036697519
0.21060031	0.030519936	0.00037031785
0.21073075	0.030058398	0.00036676577
0.21086120	0.028833098	0.00035962110
0.21099164	0.030372395	0.00036791469
0.21112208	0.029679560	0.00036364756
0.21125253	0.029636626	0.00036222669
0.21138297	0.030094425	0.00036813159
0.21151341	0.030301572	0.00036605546
0.21164386	0.030032238	0.00036551268
0.21177430	0.030235165	0.00036580869
0.21190474	0.030014666	0.00036602532
0.21203519	0.029552516	0.00036426978
0.21216563	0.030054730	0.00036471799
0.21229607	0.029946899	0.00036491722
0.21242652	0.029709868	0.00036437453
0.21255696	0.029779548	0.00036180054
0.21268740	0.029232785	0.00036109481
0.21281785	0.030244745	0.00036534011
0.21294829	0.029628436	0.00036324905
0.21307873	0.029840325	0.00036357358
0.21320918	0.029980134	0.00036300959
0.21333962	0.029318905	0.00036012464
0.21347006	0.029529182	0.00036350802
0.21360051	0.029493206	0.00036008276
0.21373095	0.029600652	0.00036193655
0.21386139	0.030265560	0.00036418318
0.21399184	0.029503701	0.00036040814
0.21412228	0.030038917	0.00036482436
0.21425272	0.029833992	0.00036174426
0.21438316	0.029761517	0.00036170970
0.21451361	0.029859725	0.00036309770
0.21464405	0.029648435	0.00035941703
0.21477449	0.030402069	0.00036508852
0.21490494	0.029598192	0.00036086209
0.21503538	0.029745505	0.00036170653
0.21516582	0.030315416	0.00036628562
0.21529627	0.030195519	0.00036153590
0.21542671	0.030129997	0.00036286375
0.21555715	0.029000002	0.00035673754
0.21568760	0.029788129	0.00036128246
0.21581804	0.030088654	0.00036271028
0.21594848	0.030446385	0.00036400224
0.21607893	0.029561342	0.00035945174
0.21620937	0.029994549	0.00036272359
0.21633981	0.030254920	0.00036160983
0.21647026	0.030010586	0.00036227253
0.21660070	0.029602982	0.00035984996
0.21673114	0.029786109	0.00035991747
0.21686159	0.030820818	0.00036501795
0.21699203	0.030211995	0.00036145646
0.21712247	0.030130259	0.00036282932
0.21725292	0.029456772	0.00036049949
0.21738336	0.029689374	0.00035846570
0.21751380	0.029780442	0.00035900700
0.21764425	0.030068555	0.00036147763
0.21777469	0.029737792	0.00036077066
0.21790513	0.030063550	0.00036165262
0.21803558	0.030048130	0.00036027380
0.21816602	0.029722634	0.00035950692
0.21829646	0.030086776	0.00036110480
0.21842691	0.030726493	0.00036381420
0.21855735	0.029613067	0.00035843110
0.21868779	0.029928477	0.00036020625
0.21881823	0.030059752	0.00036108522
0.21894868	0.029955581	0.00035995290
0.21907912	0.030206491	0.00035860211
0.21920956	0.029887164	0.00035999922
0.21934001	0.029572925	0.00035726508
0.21947045	0.029849604	0.00035835260
0.21960089	0.029597750	0.00035690297
0.21973134	0.030095052	0.00035872832
0.21986178	0.029915156	0.00035819736
0.21999222	0.029680216	0.00035828960
0.22012267	0.029820953	0.00035636736
0.22025311	0.029578227	0.00035705161
0.22038355	0.029879499	0.00035612185
0.22051400	0.029946746	0.00035748120
0.22064444	0.029715950	0.00035690869
0.22077488	0.029641855	0.00035558578
0.22090533	0.029848441	0.00035833529
0.22103577	0.028962581	0.00035201720
0.22116621	0.029912660	0.00035652724
0.22129666	0.029687600	0.00035630844
0.22142710	0.030363107	0.00036016335
0.22155754	0.030148322	0.00035823025
0.22168799	0.029696043	0.00035609461
0.22181843	0.029785199	0.00035456061
0.22194887	0.030462865	0.00036046987
0.22207932	0.029580167	0.00035447398
0.22220976	0.029303671	0.00035266601
0.22234020	0.029877488	0.00035659924
0.22247065	0.029804228	0.00035579670
0.22260109	0.029748585	0.00035607031
0.22273153	0.029227131	0.00035391490
0.22286198	0.029782175	0.00035449448
0.22299242	0.029888873	0.00035819397
0.22312286	0.030161924	0.00035679606
0.22325330	0.029639836	0.00035443230
0.22338375	0.029377951	0.00035328712
0.22351419	0.029574532	0.00035339445
0.22364463	0.029660176	0.00035500350
0.22377508	0.030380820	0.00035893234
0.22390552	0.030220437	0.00035545778
0.22403596	0.029820192	0.00035517118
0.22416641	0.029838695	0.00035509018
0.22429685	0.029506907	0.00035358876
0.22442729	0.029606548	0.00035467657
0.22455774	0.030325094	0.00035606235
0.22468818	0.029433560	0.00035148569
0.22481862	0.029406799	0.00035211504
0.22494907	0.029893068	0.00035386308
0.22507951	0.029150923	0.00035149679
0.22520995	0.029672224	0.00035380358
0.22534040	0.029736675	0.00035204990
0.22547084	0.029694200	0.00035423019
0.22560128	0.029400060	0.00035029142
0.22573173	0.029774178	0.00035506744
0.22586217	0.029328790	0.00035107517
0.22599261	0.028665888	0.00034720297
0.22612306	0.029680831	0.00035259036
0.22625350	0.029981406	0.00035320092
0.22638394	0.029469013	0.00035076017
0.22651439	0.030311372	0.00035693660
0.22664483	0.030008803	0.00035299044
0.22677527	0.029347272	0.00035038887
0.22690572	0.029668799	0.00035159299
0.22703616	0.028724611	0.00034802581
0.22716660	0.029916126	0.00035431672
0.22729705	0.029627514	0.00035143653
0.22742749	0.029376107	0.00034987213
0.22755793	0.029643064	0.00035217956
0.22768837	0.029127094	0.00034749762
0.22781882	0.029912267	0.00035340066
0.22794926	0.029593058	0.00035091146
0.22807970	0.029730369	0.00035208968
0.22821015	0.029726523	0.00035222554
0.22834059	0.030109946	0.00035228474
0.22847103	0.030065371	0.00035414256
0.22860148	0.029972213	0.00035335261
0.22873192	0.029576901	0.00035119211
0.22886236	0.029258969	0.00034926252
0.22899281	0.029823107	0.00035065922
0.22912325	0.030047105	0.00035270798
0.22925369	0.029715862	0.00035267516
0.22938414	0.029488105	0.00034909493
0.22951458	0.029525295	0.00035202819
0.22964502	0.029678475	0.00034853112
0.22977547	0.030290086	0.00035308182
0.22990591	0.030047666	0.00035210610
0.23003635	0.030046932	0.00035141256
0.23016680	0.029848111	0.00035095862
0.23029724	0.029483271	0.00035005420
0.23042768	0.029042349	0.00034402073
0.23055813	0.029009170	0.00034662627
0.23068857	0.029698326	0.00035423577
0.23081901	0.029347757	0.00035668655
0.23094946	0.029091027	0.00035794238
0.23107990	0.029292980	0.00035881268
0.23121034	0.029614344	0.00036327516
0.23134079	0.029272575	0.00036383909
0.23147123	0.029381229	0.00036406369
0.23160167	0.029125222	0.00036524350
0.23173212	0.029501029	0.00036851410
0.23186256	0.030089165	0.00037269326
0.23199300	0.028984820	0.00036941426
0.23212344	0.028662401	0.00036526771
0.23225389	0.029606888	0.00037490949
0.23238433	0.030125639	0.00037743387
0.23251477	0.029879290	0.00037487540
0.23264522	0.029412706	0.00037561137
0.23277566	0.029635728	0.00037657751
0.23290610	0.029226816	0.00037565526
0.23303655	0.029084281	0.00037827809
0.23316699	0.030152728	0.00038158121
0.23329743	0.030557000	0.00038552075
0.23342788	0.029144104	0.00037565098
0.23355832	0.029901064	0.00038180938
0.23368876	0.029723797	0.00038029811
0.23381921	0.029398027	0.00037783585
0.23394965	0.029774346	0.00037915699
0.23408009	0.029677943	0.00038123810
0.23421054	0.029642205	0.00037807116
0.23434098	0.029622124	0.00038233895
0.23447142	0.030056482	0.00038202906
0.23460187	0.029409268	0.00038047884
0.23473231	0.029322325	0.00037933338
0.23486275	0.029094816	0.00037770177
0.23499320	0.030272020	0.00038554429
0.23512364	0.029679561	0.00038240287
0.23525408	0.029970250	0.00038349355
0.23538453	0.029112666	0.00037815714
0.23551497	0.029692023	0.00038057596
0.23564541	0.028799421	0.00037828871
0.23577586	0.029132432	0.00038210846
0.23590630	0.029909619	0.00038283628
0.23603674	0.029599919	0.00038369519
0.23616719	0.029026631	0.00037777231
0.23629763	0.029458649	0.00038199010
0.23642807	0.029393282	0.00038345045
0.23655851	0.029002924	0.00038085375
0.23668896	0.029619454	0.00038424061
0.23681940	0.029215215	0.00038249528
0.23694984	0.030230221	0.00038526369
0.23708029	0.029555497	0.00038566944
0.23721073	0.028660015	0.00037762808
0.23734117	0.029749638	0.00038760530
0.23747162	0.029199627	0.00038263313
0.23760206	0.029478659	0.00038355285
0.23773250	0.030178790	0.00038976236
0.23786295	0.030138267	0.00038956965
0.23799339	0.029733677	0.00038570474
0.23812383	0.029443406	0.00038727197
0.23825428	0.029712603	0.00038467411
0.23838472	0.029620070	0.00038589132
0.23851516	0.029773872	0.00038882118
0.23864561	0.029338597	0.00038463539
0.23877605	0.029012385	0.00038530538
0.23890649	0.029227325	0.00038298607
0.23903694	0.028686342	0.00038280659
0.23916738	0.029595754	0.00038696864
0.23929782	0.029779127	0.00038966878
0.23942827	0.029022911	0.00038545707
0.23955871	0.029273695	0.00038807140
0.23968915	0.029566205	0.00038501536
0.23981960	0.028835278	0.00038674537
0.23995004	0.029684797	0.00038836864
0.24008048	0.029590806	0.00038943380
0.24021093	0.029579802	0.00039038010
0.24034137	0.029547336	0.00038654177
0.24047181	0.030149497	0.00039142183
0.24060226	0.028869022	0.00038671180
0.24073270	0.029734107	0.00038868620
0.24086314	0.029854910	0.00039290420
0.24099358	0.029357171	0.00038706271
0.24112403	0.030196618	0.00039341814
0.24125447	0.030030711	0.00039297456
0.24138491	0.028996563	0.00038561684
0.24151536	0.029095990	0.00038885329
0.24164580	0.028772434	0.00038519803
0.24177624	0.029846840	0.00039114399
0.24190669	0.030010715	0.00039407483
0.24203713	0.029530029	0.00039010568
0.24216757	0.029044586	0.00038860345
0.24229802	0.029064476	0.00039054852
0.24242846	0.029417790	0.00038900482
0.24255890	0.029133280	0.00038914620
0.24268935	0.030356468	0.00039588801
0.24281979	0.029484836	0.00039131708
0.24295023	0.029512544	0.00039285564
0.24308068	0.029879010	0.00039242425
0.24321112	0.029647194	0.00039167116
0.24334156	0.028878236	0.00039055077
0.24347201	0.029250800	0.00038784315
0.24360245	0.030236633	0.00039848463
0.24373289	0.029672951	0.00039282746
0.24386334	0.029459555	0.00039344361
0.24399378	0.029655555	0.00039357044
0.24412422	0.029780629	0.00039285741
0.24425467	0.029963997	0.00039498782
0.24438511	0.029374616	0.00039370395
0.24451555	0.029726601	0.00039387003
0.24464600	0.029893723	0.00039454113
0.24477644	0.029379566	0.00039048912
0.24490688	0.029393065	0.00039347437
0.24503733	0.029218914	0.00039318425
0.24516777	0.029124533	0.00038863189
0.24529821	0.029208810	0.00039338556
0.24542865	0.029256823	0.00039096987
0.24555910	0.029520808	0.00039557748
0.24568954	0.029522777	0.00039574217
0.24581998	0.029153133	0.00039034812
0.24595043	0.029013275	0.00039118928
0.24608087	0.029160551	0.00039359795
0.24621131	0.029416412	0.00039107997
0.24634176	0.028907152	0.00039210286
0.24647220	0.030244909	0.00039808358
0.24660264	0.029477748	0.00039770724
0.24673309	0.028766734	0.00038964202
0.24686353	0.028941974	0.00039123845
0.24699397	0.029807346	0.00039637097
0.24712442	0.029422403	0.00039604224
0.24725486	0.028975689	0.00038899313
0.24738530	0.029917509	0.00039974675
0.24751575	0.029050526	0.00039243724
0.24764619	0.029479183	0.00039598330
0.24777663	0.028736169	0.00039094860
0.24790708	0.029370053	0.00039368795
0.24803752	0.028964036	0.00039308189
0.24816796	0.028857534	0.00039219524
0.24829841	0.029409991	0.00039392348
0.24842885	0.028475310	0.00039180727
0.24855929	0.028922814	0.00039223427
0.24868974	0.029647460	0.00039980964
0.24882018	0.029697578	0.00039980403
0.24895062	0.028711655	0.00038850734
0.24908107	0.029765109	0.00039906237
0.24921151	0.028557518	0.00038998302
0.24934195	0.028825304	0.00039342404
0.24947240	0.029334523	0.00039671547
0.24960284	0.029295529	0.00039665380
0.24973328	0.029718607	0.00039785821
0.24986372	0.029213574	0.00039700353
0.24999417	0.029431033	0.00039632801
0.25012461	0.029242837	0.00039865784
0.25025505	0.029274619	0.00039401494
0.25038550	0.028964190	0.00039462626
0.25051594	0.028775837	0.00039473523
0.25064638	0.028923921	0.00039441158
0.25077683	0.029605142	0.00039996087
0.25090727	0.029551956	0.00040156994
0.25103771	0.028858011	0.00039201573
0.25116816	0.030140411	0.00040254327
0.25129860	0.028927935	0.00039356519
0.25142904	0.029346349	0.00039793073
0.25155949	0.028977536	0.00039714985
0.25168993	0.029552857	0.00039800949
0.25182037	0.028973217	0.00039366298
0.25195082	0.028642733	0.00039278780
0.25208126	0.029321818	0.00039742829
0.25221170	0.029426754	0.00039962960
0.25234215	0.028813108	0.00039266184
0.25247259	0.028983810	0.00039478354
0.25260303	0.029396284	0.00040051061
0.25273348	0.029333705	0.00039588165
0.25286392	0.029198334	0.00040023400
0.25299436	0.028897691	0.00039430525
0.25312481	0.029218493	0.00039825082
0.25325525	0.029416949	0.00039838389
0.25338569	0.028781869	0.00039410696
0.25351614	0.029087199	0.00039621836
0.25364658	0.028776733	0.00039554387
0.25377702	0.029180554	0.00039790564
0.25390747	0.029111987	0.00039806417
0.25403791	0.029680354	0.00039896599
0.25416835	0.028661775	0.00039680326
0.25429879	0.028962181	0.00039736060
0.25442924	0.028880445	0.00039612812
0.25455968	0.029496093	0.00040022153
0.25469012	0.029776574	0.00040241047
0.25482057	0.029514938	0.00040032961
0.25495101	0.028731547	0.00039520865
0.25508145	0.028670452	0.00039438334
0.25521190	0.029185317	0.00040120334
0.25534234	0.029345873	0.00039910627
0.25547278	0.029233657	0.00039630855
0.25560323	0.028766678	0.00039459486
0.25573367	0.029659520	0.00040407068
0.25586411	0.029149686	0.00041000035
0.25599456	0.028990537	0.00041216699
0.25612500	0.028655822	0.00041074905
0.25625544	0.029052604	0.00041763466
0.25638589	0.029665346	0.00042551468
0.25651633	0.029251450	0.00042423459
0.25664677	0.028669962	0.00042294867
0.25677722	0.029310821	0.00042759651
0.25690766	0.028798589	0.00042708090
0.25703810	0.029692442	0.00043795566
0.25716855	0.029119745	0.00043514237
0.25729899	0.029355284	0.00043844635
0.25742943	0.029047598	0.00043911935
0.25755988	0.029423370	0.00044007276
0.25769032	0.028021625	0.00043748209
0.25782076	0.028781701	0.00044069368
0.25795121	0.028990674	0.00044594155
0.25808165	0.029179928	0.00044996365
0.25821209	0.029171246	0.00044840148
0.25834253	0.029406165	0.00045383468
0.25847298	0.029207807	0.00045361068
0.25860342	0.029553259	0.00046121779
0.25873386	0.028555241	0.00045319496
0.25886431	0.028677770	0.00045622143
0.25899475	0.028891270	0.00045630394
0.25912519	0.029233204	0.00046480434
0.25925564	0.029277998	0.00046365248
0.25938608	0.028918749	0.00046400459
0.25951652	0.029337711	0.00046819739
0.25964697	0.028815987	0.00046757548
0.25977741	0.029134213	0.00047008012
0.25990785	0.028334674	0.00046676936
0.26003830	0.029329940	0.00047336595
0.26016874	0.029245454	0.00047862490
0.26029918	0.028935409	0.00046960185
0.26042963	0.028854431	0.00047452688
0.26056007	0.029132577	0.00047705429
0.26069051	0.029168594	0.00047985257
0.26082096	0.029181393	0.00047683343
0.26095140	0.029356233	0.00048192898
0.26108184	0.029129005	0.00047820148
0.26121229	0.029374901	0.00048103546
0.26134273	0.028209703	0.00047324375
0.26147317	0.028823165	0.00048075397
0.26160362	0.028643233	0.00048125260
0.26173406	0.029650296	0.00048826604
0.26186450	0.028869198	0.00048415239
0.26199495	0.029073726	0.00048372742
0.26212539	0.029403316	0.00048757825
0.26225583	0.029425060	0.00049051085
0.26238628	0.028834817	0.00048558891
0.26251672	0.028784771	0.00048301944
0.26264716	0.028883510	0.00048738119
0.26277760	0.028861224	0.00048861046
0.26290805	0.029340215	0.00049367308
0.26303849	0.029493660	0.00049310610
0.26316893	0.028257798	0.00048888086
0.26329938	0.029038339	0.00049017016
0.26342982	0.028777029	0.00049219863
0.26356026	0.029418608	0.00049605575
0.26369071	0.028683115	0.00049315639
0.26382115	0.029119339	0.00049629548
0.26395159	0.029382828	0.00049722535
0.26408204	0.029561912	0.00049855636
0.26421248	0.028983819	0.00050011691
0.26434292	0.028894010	0.00049446975
0.26447337	0.029297376	0.00050097905
0.26460381	0.028626344	0.00049587855
0.26473425	0.028452756	0.00049515916
0.26486470	0.029369018	0.00050699494
0.26499514	0.029340515	0.00050275527
0.26512558	0.029808006	0.00051077624
0.26525603	0.029830180	0.00051371339
[truncated: 573 more rows]
