# Supplementary material for: Rationally seeded computational protein design of ɑ-helical barrels
Source: Nat Chem Biol. 2024 Jun 20;20(8):991–9. doi: 10.1038/s41589-024-01642-0 (PMC11288890; doi:10.1038/s41589-024-01642-0)
Supplement: Supplementary file 3 — PDB and .mtz files used for making figure panels b–d and j–m. [file 41589_2024_1642_MOESM3_ESM.zip › KIA_RP_RSPD_NatChemBiol_data_Figure2/scapCC6_LLIA_panels_e-h/SAXS_panel_i/SAXS_raw_SEC_scapCC6_LLIA/b21-443535_00131.dat]

0.0045000000	0.51068319	0.0071891565
0.0046304432	0.46765177	0.0068513511
0.0047608865	0.45228088	0.0064051911
0.0048913297	0.41988366	0.0060820776
0.0050217729	0.36663151	0.0055078096
0.0051522162	0.35784251	0.0054231014
0.0052826594	0.32885739	0.0049403388
0.0054131026	0.30577352	0.0047782946
0.0055435459	0.28763401	0.0045518776
0.0056739891	0.27365086	0.0043268001
0.0058044323	0.26459124	0.0042078197
0.0059348756	0.24555869	0.0039678562
0.0060653188	0.22883342	0.0037338483
0.0061957621	0.21722589	0.0036561519
0.0063262053	0.21140896	0.0035888777
0.0064566485	0.20987106	0.0034983369
0.0065870918	0.19132731	0.0033402106
0.0067175350	0.18725994	0.0032582964
0.0068479782	0.17275238	0.0031368072
0.0069784215	0.17674527	0.0031084575
0.0071088647	0.15743923	0.0029403506
0.0072393079	0.16550183	0.0029367200
0.0073697512	0.15451426	0.0028196220
0.0075001944	0.15863758	0.0028391584
0.0076306376	0.15186907	0.0027607996
0.0077610809	0.13786343	0.0025883285
0.0078915241	0.14518726	0.0026667936
0.0080219673	0.12475500	0.0024428914
0.0081524106	0.12509348	0.0024704477
0.0082828538	0.12331432	0.0023562291
0.0084132970	0.11719034	0.0023594300
0.0085437403	0.12796071	0.0023827529
0.0086741835	0.11558172	0.0022645675
0.0088046267	0.11583484	0.0022467859
0.0089350700	0.11038256	0.0021627015
0.0090655132	0.10939939	0.0021096942
0.0091959565	0.10835895	0.0021619962
0.0093263997	0.10256436	0.0020165000
0.0094568429	0.10255941	0.0020063459
0.0095872862	0.10207577	0.0020178436
0.0097177294	0.096364949	0.0019181134
0.0098481726	0.093514169	0.0018946927
0.0099786159	0.091694025	0.0018562911
0.010109059	0.087895166	0.0017852479
0.010239502	0.085500033	0.0017758634
0.010369946	0.084226213	0.0017319353
0.010500389	0.084107287	0.0017193396
0.010630832	0.081430067	0.0016858828
0.010761275	0.078771907	0.0016311982
0.010891719	0.075556255	0.0016061257
0.011022162	0.075608014	0.0015640049
0.011152605	0.072021487	0.0015258240
0.011283048	0.071632023	0.0015366570
0.011413491	0.071863381	0.0014932695
0.011543935	0.069740504	0.0014624775
0.011674378	0.065731774	0.0014058842
0.011804821	0.066417112	0.0013730037
0.011935264	0.067082649	0.0013814589
0.012065708	0.066426532	0.0013564883
0.012196151	0.066273650	0.0013372933
0.012326594	0.061746680	0.0012974148
0.012457037	0.063567254	0.0013002718
0.012587481	0.061306181	0.0012514062
0.012717924	0.059962830	0.0012209372
0.012848367	0.058556934	0.0011942899
0.012978810	0.056965030	0.0011659543
0.013109253	0.056974153	0.0011369812
0.013239697	0.058008267	0.0011525800
0.013370140	0.056937990	0.0011317637
0.013500583	0.055697830	0.0011155180
0.013631026	0.056274570	0.0011100525
0.013761470	0.057213566	0.0011216170
0.013891913	0.053149059	0.0010535376
0.014022356	0.056305877	0.0010939872
0.014152799	0.051131472	0.0010298537
0.014283243	0.052645370	0.0010368489
0.014413686	0.054431061	0.0010646173
0.014544129	0.052080481	0.0010243395
0.014674572	0.050657292	0.0010002215
0.014805016	0.050848184	0.0010006788
0.014935459	0.052786309	0.0010164309
0.015065902	0.051444647	0.00099991077
0.015196345	0.052356745	0.0010024206
0.015326788	0.052553208	0.0010005092
0.015457232	0.050392510	0.00097594918
0.015587675	0.050418068	0.00096476570
0.015718118	0.050021342	0.00096479806
0.015848561	0.050406563	0.00095497465
0.015979005	0.050075642	0.00095715589
0.016109448	0.051263045	0.00096481865
0.016239891	0.049657330	0.00094027402
0.016370334	0.050086035	0.00093786146
0.016500778	0.049353927	0.00093453048
0.016631221	0.049709344	0.00092917283
0.016761664	0.048621714	0.00091851933
0.016892107	0.047491341	0.00090038220
0.017022551	0.048159685	0.00090257463
0.017152994	0.046453779	0.00088888393
0.017283437	0.048538940	0.00089716188
0.017413880	0.046547838	0.00087452248
0.017544323	0.047887064	0.00088709547
0.017674767	0.048265497	0.00087958535
0.017805210	0.046739693	0.00087427491
0.017935653	0.048034685	0.00087449793
0.018066096	0.047395668	0.00087025229
0.018196540	0.044970475	0.00084577509
0.018326983	0.046334561	0.00084720773
0.018457426	0.044677226	0.00083047329
0.018587869	0.046871051	0.00085261048
0.018718313	0.044967708	0.00082777028
0.018848756	0.045101536	0.00083504705
0.018979199	0.045035156	0.00081907045
0.019109642	0.044011435	0.00081057771
0.019240086	0.045286599	0.00082133760
0.019370529	0.044415766	0.00081184525
0.019500972	0.045663861	0.00081294756
0.019631415	0.044877989	0.00080926707
0.019761858	0.045808679	0.00080977938
0.019892302	0.043585630	0.00079034789
0.020022745	0.043828639	0.00078958925
0.020153188	0.043356044	0.00078669760
0.020283631	0.041360038	0.00076392238
0.020414075	0.044588133	0.00078271373
0.020544518	0.043045852	0.00077086096
0.020674961	0.043908860	0.00077605987
0.020805404	0.042641982	0.00076721224
0.020935848	0.043084429	0.00076557919
0.021066291	0.042774363	0.00075874069
0.021196734	0.042272041	0.00075101276
0.021327177	0.041995973	0.00075144866
0.021457621	0.042802504	0.00075054332
0.021588064	0.043975076	0.00076512266
0.021718507	0.041831105	0.00073408840
0.021848950	0.041699276	0.00073956860
0.021979393	0.043831400	0.00075301525
0.022109837	0.041580847	0.00072868445
0.022240280	0.042285250	0.00073119806
0.022370723	0.041970163	0.00073546986
0.022501166	0.041321184	0.00072003600
0.022631610	0.040455565	0.00071333025
0.022762053	0.041556165	0.00071528549
0.022892496	0.040318247	0.00070872713
0.023022939	0.040515650	0.00070642395
0.023153383	0.040431522	0.00070495003
0.023283826	0.039976012	0.00069438984
0.023414269	0.040992558	0.00070526913
0.023544712	0.040245658	0.00069520023
0.023675156	0.039575361	0.00069244456
0.023805599	0.040746745	0.00069118998
0.023936042	0.039650633	0.00069309741
0.024066485	0.041559705	0.00069927608
0.024196928	0.040425938	0.00068524173
0.024327372	0.038785063	0.00067034508
0.024457815	0.040993341	0.00069177463
0.024588258	0.041116017	0.00068695620
0.024718701	0.039932501	0.00067381011
0.024849145	0.039763609	0.00067026188
0.024979588	0.040190970	0.00067393716
0.025110031	0.040307375	0.00067501718
0.025240474	0.040364826	0.00067029842
0.025370918	0.039857381	0.00066406517
0.025501361	0.039388277	0.00065972021
0.025631804	0.038938973	0.00065750469
0.025762247	0.038713602	0.00064618108
0.025892691	0.038559092	0.00065177111
0.026023134	0.039767744	0.00065843839
0.026153577	0.038163921	0.00064605172
0.026284020	0.039502702	0.00064563576
0.026414463	0.039295466	0.00064842003
0.026544907	0.039020944	0.00064128671
0.026675350	0.038689381	0.00064476488
0.026805793	0.038627301	0.00063730344
0.026936236	0.039001711	0.00063805513
0.027066680	0.038126403	0.00062792717
0.027197123	0.038427283	0.00063555033
0.027327566	0.039098250	0.00063527521
0.027458009	0.038906175	0.00063256700
0.027588453	0.038579995	0.00062760278
0.027718896	0.038190625	0.00062752100
0.027849339	0.039510167	0.00062655566
0.027979782	0.039105897	0.00062865577
0.028110226	0.039294389	0.00062675417
0.028240669	0.036955856	0.00060839464
0.028371112	0.037625153	0.00060950380
0.028501555	0.037970065	0.00061316572
0.028631998	0.037837014	0.00060762236
0.028762442	0.039512086	0.00062470055
0.028892885	0.038529810	0.00061667403
0.029023328	0.037407311	0.00060149969
0.029153771	0.038640884	0.00060797386
0.029284215	0.038114107	0.00060568410
0.029414658	0.037623485	0.00059955272
0.029545101	0.038695066	0.00060686838
0.029675544	0.038378391	0.00060396577
0.029805988	0.036748011	0.00058987124
0.029936431	0.038319166	0.00059940641
0.030066874	0.038492095	0.00059744214
0.030197317	0.039134732	0.00060330738
0.030327760	0.037696902	0.00059026401
0.030458204	0.037389559	0.00059042992
0.030588647	0.039043403	0.00059745423
0.030719090	0.038323578	0.00059239045
0.030849533	0.037524825	0.00058272924
0.030979977	0.036983532	0.00058394544
0.031110420	0.036370093	0.00057041193
0.031240863	0.037469663	0.00058248114
0.031371306	0.037757877	0.00058000881
0.031501750	0.037742478	0.00058039249
0.031632193	0.037785530	0.00057877720
0.031762636	0.038375206	0.00058449557
0.031893079	0.037091704	0.00056949117
0.032023523	0.037291532	0.00057664862
0.032153966	0.036302430	0.00056287024
0.032284409	0.037409686	0.00057136149
0.032414852	0.037489372	0.00056895678
0.032545295	0.037638117	0.00057204973
0.032675739	0.036612499	0.00055964110
0.032806182	0.036696908	0.00055905341
0.032936625	0.037564258	0.00056393186
0.033067068	0.037227460	0.00056437051
0.033197512	0.036673258	0.00055323853
0.033327955	0.037190994	0.00056264517
0.033458398	0.036821399	0.00055503919
0.033588841	0.037579030	0.00056050484
0.033719285	0.036878080	0.00055404975
0.033849728	0.036902961	0.00055473870
0.033980171	0.036317024	0.00054766341
0.034110614	0.037088706	0.00055379239
0.034241058	0.037503434	0.00055694776
0.034371501	0.036086257	0.00055086562
0.034501944	0.036003137	0.00054987160
0.034632387	0.036799628	0.00056844144
0.034762830	0.036285207	0.00056729836
0.034893274	0.036502930	0.00056992564
0.035023717	0.037482399	0.00057996737
0.035154160	0.036302081	0.00057424786
0.035284603	0.037027083	0.00058196062
0.035415047	0.035872882	0.00057693211
0.035545490	0.035123262	0.00057120087
0.035675933	0.036302458	0.00057987328
0.035806376	0.036536923	0.00058401753
0.035936820	0.035955579	0.00057815740
0.036067263	0.036340279	0.00058551744
0.036197706	0.036592012	0.00058518065
0.036328149	0.034707532	0.00057578707
0.036458593	0.036414288	0.00058566761
0.036589036	0.035510869	0.00058251000
0.036719479	0.036237682	0.00059072386
0.036849922	0.035025361	0.00058478110
0.036980365	0.034371151	0.00057521630
0.037110809	0.035315530	0.00058856069
0.037241252	0.035970360	0.00058935372
0.037371695	0.035238782	0.00058855288
0.037502138	0.035079962	0.00058867383
0.037632582	0.036778360	0.00060373553
0.037763025	0.035589469	0.00058930533
0.037893468	0.036050827	0.00060075262
0.038023911	0.036080567	0.00059622658
0.038154355	0.034943391	0.00059357200
0.038284798	0.035668959	0.00059721135
0.038415241	0.035382016	0.00059876735
0.038545684	0.035004035	0.00059350437
0.038676128	0.035323737	0.00059697169
0.038806571	0.035730584	0.00060315580
0.038937014	0.035591687	0.00060183740
0.039067457	0.035964150	0.00060284699
0.039197900	0.035338168	0.00060366787
0.039328344	0.036240479	0.00060620849
0.039458787	0.035533972	0.00060328365
0.039589230	0.035291247	0.00059466312
0.039719673	0.035176379	0.00058672112
0.039850117	0.036132465	0.00059027487
0.039980560	0.034963084	0.00058104712
0.040111003	0.036062892	0.00058732606
0.040241446	0.036030750	0.00058508769
0.040371890	0.035904002	0.00058264837
0.040502333	0.035365681	0.00057370863
0.040632776	0.035640603	0.00057913128
0.040763219	0.035060190	0.00057005320
0.040893663	0.035352588	0.00057397071
0.041024106	0.035444902	0.00056988611
0.041154549	0.035711577	0.00057507932
0.041284992	0.035553698	0.00057060140
0.041415435	0.035341149	0.00056715607
0.041545879	0.034725272	0.00056126222
0.041676322	0.034252455	0.00056281294
0.041806765	0.033603020	0.00055123706
0.041937208	0.035589998	0.00056890423
0.042067652	0.035514266	0.00056270139
0.042198095	0.035923965	0.00056934567
0.042328538	0.035676053	0.00056478348
0.042458981	0.034854380	0.00056213482
0.042589425	0.034870998	0.00055339985
0.042719868	0.035290875	0.00056007878
0.042850311	0.035146263	0.00055592438
0.042980754	0.036289527	0.00056555634
0.043111198	0.035764289	0.00055818218
0.043241641	0.036063891	0.00056409576
0.043372084	0.034893018	0.00055376465
0.043502527	0.034981898	0.00055077340
0.043632970	0.035263543	0.00055413544
0.043763414	0.034667602	0.00054966300
0.043893857	0.034436337	0.00054513873
0.044024300	0.035124784	0.00055359172
0.044154743	0.035211303	0.00054996256
0.044285187	0.034994129	0.00054868690
0.044415630	0.034460811	0.00054694835
0.044546073	0.035632035	0.00055016686
0.044676516	0.034863709	0.00054570660
0.044806960	0.036471494	0.00055836785
0.044937403	0.035174745	0.00054789790
0.045067846	0.035162331	0.00054653173
0.045198289	0.033827009	0.00053495063
0.045328733	0.035448837	0.00054846242
0.045459176	0.035454100	0.00054755488
0.045589619	0.034849087	0.00054139241
0.045720062	0.035213486	0.00054585263
0.045850505	0.035053540	0.00054012155
0.045980949	0.034755386	0.00054094080
0.046111392	0.034532220	0.00053681126
0.046241835	0.036707473	0.00055299832
0.046372278	0.034875919	0.00054297240
0.046502722	0.035374829	0.00055238196
0.046633165	0.034502753	0.00054824375
0.046763608	0.034707806	0.00055213214
0.046894051	0.034957249	0.00055639991
0.047024495	0.034400484	0.00055676099
0.047154938	0.036045328	0.00056840677
0.047285381	0.034330016	0.00055722773
0.047415824	0.035501663	0.00056294934
0.047546267	0.034464460	0.00056387654
0.047676711	0.035263293	0.00056697409
0.047807154	0.034139352	0.00056133980
0.047937597	0.033286001	0.00055184179
0.048068040	0.034151200	0.00056291484
0.048198484	0.036105001	0.00057703540
0.048328927	0.034994857	0.00056982573
0.048459370	0.035039574	0.00057219442
0.048589813	0.035100338	0.00057088002
0.048720257	0.034711710	0.00057213742
0.048850700	0.034144422	0.00056542895
0.048981143	0.035570271	0.00057864640
0.049111586	0.035364342	0.00057968313
0.049242030	0.034775187	0.00057307429
0.049372473	0.035413112	0.00058082831
0.049502916	0.034930082	0.00057454427
0.049633359	0.035020495	0.00057758457
0.049763802	0.035621345	0.00058386778
0.049894246	0.035137163	0.00057942998
0.050024689	0.034578946	0.00057641281
0.050155132	0.035125859	0.00057798795
0.050285575	0.035302163	0.00058280954
0.050416019	0.034780884	0.00057699770
0.050546462	0.034408937	0.00057798867
0.050676905	0.034532955	0.00057585851
0.050807348	0.035921176	0.00059082601
0.050937792	0.034172468	0.00057413297
0.051068235	0.034909530	0.00058260678
0.051198678	0.034490844	0.00057865250
0.051329121	0.034898080	0.00058492287
0.051459565	0.034280060	0.00057837607
0.051590008	0.034962510	0.00058521036
0.051720451	0.034421357	0.00057969256
0.051850894	0.034686989	0.00058239863
0.051981337	0.034285837	0.00057817560
0.052111781	0.034966479	0.00058751420
0.052242224	0.034132400	0.00057805815
0.052372667	0.034480632	0.00058515069
0.052503110	0.034222146	0.00058170287
0.052633554	0.035378124	0.00058987305
0.052763997	0.033778548	0.00057724451
0.052894440	0.034521434	0.00058557750
0.053024883	0.035898818	0.00059523206
0.053155327	0.033898406	0.00058143619
0.053285770	0.034511771	0.00058242459
0.053416213	0.035201749	0.00059064286
0.053546656	0.034945331	0.00059100473
0.053677100	0.035634002	0.00059323875
0.053807543	0.033470131	0.00057825025
0.053937986	0.034409855	0.00058750909
0.054068429	0.034543801	0.00058631020
0.054198872	0.034526051	0.00058689895
0.054329316	0.034543337	0.00059064606
0.054459759	0.035067658	0.00059307051
0.054590202	0.035053412	0.00059206520
0.054720645	0.034820985	0.00058981760
0.054851089	0.034069073	0.00058536966
0.054981532	0.034099447	0.00058368423
0.055111975	0.034490294	0.00059060608
0.055242418	0.035227713	0.00059334274
0.055372862	0.034578419	0.00059012923
0.055503305	0.034905848	0.00059155039
0.055633748	0.033887082	0.00058564965
0.055764191	0.034365015	0.00058992201
0.055894635	0.035394007	0.00059971458
0.056025078	0.034217437	0.00058714667
0.056155521	0.032942407	0.00058029712
0.056285964	0.034191694	0.00058592242
0.056416407	0.034781620	0.00059411299
0.056546851	0.034990558	0.00059767853
0.056677294	0.033831280	0.00058578545
0.056807737	0.033674827	0.00058641390
0.056938180	0.034745138	0.00059223495
0.057068624	0.034433492	0.00059060541
0.057199067	0.034259951	0.00059444122
0.057329510	0.035067544	0.00059633218
0.057459953	0.034653892	0.00059435969
0.057590397	0.034258239	0.00059201886
0.057720840	0.034056042	0.00059244269
0.057851283	0.034380373	0.00059221241
0.057981726	0.034142982	0.00058865055
0.058112170	0.034260597	0.00058850286
0.058242613	0.034578210	0.00059150830
0.058373056	0.034154116	0.00058690380
0.058503499	0.033945011	0.00058314190
0.058633942	0.034608487	0.00058939236
0.058764386	0.034187135	0.00058392347
0.058894829	0.034321975	0.00058817875
0.059025272	0.033177500	0.00057442813
0.059155715	0.034084159	0.00058169399
0.059286159	0.033485749	0.00057636185
0.059416602	0.033421184	0.00057669057
0.059547045	0.034841405	0.00058793078
0.059677488	0.035326275	0.00059080296
0.059807932	0.033897391	0.00057442041
0.059938375	0.033780109	0.00057929785
0.060068818	0.033644738	0.00057139340
0.060199261	0.034056713	0.00057712026
0.060329705	0.033476171	0.00057043619
0.060460148	0.033148957	0.00056835694
0.060590591	0.034309671	0.00057412223
0.060721034	0.034245613	0.00057429943
0.060851477	0.034075216	0.00057441884
0.060981921	0.033866096	0.00057458472
0.061112364	0.034421400	0.00057191530
0.061242807	0.033511362	0.00056882922
0.061373250	0.033990382	0.00057192270
0.061503694	0.034704195	0.00057556398
0.061634137	0.034013390	0.00057235502
0.061764580	0.032333275	0.00055815649
0.061895023	0.034291030	0.00056990049
0.062025467	0.033534729	0.00056884998
0.062155910	0.032718915	0.00055866481
0.062286353	0.035080815	0.00057846690
0.062416796	0.033991687	0.00056989426
0.062547240	0.033191266	0.00056257630
0.062677683	0.034180810	0.00057076306
0.062808126	0.033257836	0.00056209988
0.062938569	0.033852574	0.00056722316
0.063069012	0.034687295	0.00057444549
0.063199456	0.034163669	0.00056762408
0.063329899	0.034098984	0.00056800058
0.063460342	0.032429199	0.00055418739
0.063590785	0.034271001	0.00056791750
0.063721229	0.033399891	0.00056320889
0.063851672	0.032888688	0.00055833020
0.063982115	0.034170074	0.00056705506
0.064112558	0.033969692	0.00056543952
0.064243002	0.033470004	0.00056048447
0.064373445	0.033758447	0.00056162415
0.064503888	0.033988237	0.00056657265
0.064634331	0.034115044	0.00056578985
0.064764774	0.034031389	0.00056657089
0.064895218	0.033564501	0.00055966458
0.065025661	0.033858371	0.00056584513
0.065156104	0.033394361	0.00055817989
0.065286547	0.034083170	0.00056520570
0.065416991	0.034264140	0.00056548020
0.065547434	0.034654567	0.00056783843
0.065677877	0.034268066	0.00056360203
0.065808320	0.033530050	0.00056017432
0.065938764	0.033500462	0.00055590292
0.066069207	0.033765861	0.00056186489
0.066199650	0.033433854	0.00055403877
0.066330093	0.034409334	0.00056337250
0.066460537	0.033896495	0.00056170512
0.066590980	0.032458246	0.00054961826
0.066721423	0.033499508	0.00055787381
0.066851866	0.034167552	0.00056124974
0.066982309	0.033853990	0.00055840179
0.067112753	0.034511410	0.00056438788
0.067243196	0.033735024	0.00055724982
0.067373639	0.034717048	0.00056648917
0.067504082	0.033329087	0.00055436380
0.067634526	0.034393809	0.00056032078
0.067764969	0.034180052	0.00055987999
0.067895412	0.032633721	0.00054930996
0.068025855	0.033853145	0.00055486408
0.068156299	0.032840647	0.00054979475
0.068286742	0.033530150	0.00055322555
0.068417185	0.033581569	0.00055287909
0.068547628	0.034254216	0.00056222541
0.068678072	0.033610936	0.00055127578
0.068808515	0.032909325	0.00055111573
0.068938958	0.033876262	0.00055329454
0.069069401	0.032951922	0.00054541884
0.069199844	0.034005820	0.00055872129
0.069330288	0.034119056	0.00055454279
0.069460731	0.033290904	0.00054848576
0.069591174	0.032729110	0.00054591834
0.069721617	0.034115970	0.00055530981
0.069852061	0.032921777	0.00054667657
0.069982504	0.033679548	0.00054953097
0.070112947	0.033876450	0.00055329761
0.070243390	0.034219514	0.00055712689
0.070373834	0.034528076	0.00055733516
0.070504277	0.034313450	0.00055339394
0.070634720	0.034624161	0.00055979514
0.070765163	0.033987189	0.00055083232
0.070895607	0.034119940	0.00055430473
0.071026050	0.033425653	0.00054448492
0.071156493	0.033102867	0.00054474218
0.071286936	0.033073053	0.00054586481
0.071417379	0.033708066	0.00054712967
0.071547823	0.032843741	0.00054128954
0.071678266	0.033165450	0.00054619988
0.071808709	0.031616156	0.00053057601
0.071939152	0.032535990	0.00054007904
0.072069596	0.033024696	0.00054162828
0.072200039	0.033268196	0.00054257089
0.072330482	0.034103938	0.00055139265
0.072460925	0.034381102	0.00055194302
0.072591369	0.032863604	0.00054087198
0.072721812	0.032827919	0.00053985837
0.072852255	0.032303862	0.00053861343
0.072982698	0.033085394	0.00054059371
0.073113142	0.033399169	0.00054338421
0.073243585	0.033462013	0.00054416800
0.073374028	0.033500648	0.00054459360
0.073504471	0.032099096	0.00053030298
0.073634914	0.033548455	0.00054423762
0.073765358	0.033665348	0.00054183037
0.073895801	0.032587107	0.00053614352
0.074026244	0.032609936	0.00053820920
0.074156687	0.033865045	0.00054241167
0.074287131	0.032869027	0.00053545200
0.074417574	0.032788744	0.00053841131
0.074548017	0.032224477	0.00052874544
0.074678460	0.032610261	0.00053745899
0.074808904	0.033026839	0.00053588848
0.074939347	0.032911204	0.00053501462
0.075069790	0.033404214	0.00054035377
0.075200233	0.034401229	0.00054447697
0.075330677	0.033182961	0.00053891492
0.075461120	0.032825273	0.00053718615
0.075591563	0.032376361	0.00052817730
0.075722006	0.032356437	0.00052967049
0.075852449	0.032435210	0.00052884566
0.075982893	0.032825362	0.00053236727
0.076113336	0.033132398	0.00053737581
0.076243779	0.033248940	0.00053457517
0.076374222	0.033827424	0.00053804833
0.076504666	0.032738533	0.00053427740
0.076635109	0.033537041	0.00053481979
0.076765552	0.033405271	0.00053654431
0.076895995	0.033642970	0.00053874046
0.077026439	0.032996883	0.00053131261
0.077156882	0.033212991	0.00053599858
0.077287325	0.033294232	0.00053269499
0.077417768	0.033326936	0.00053467246
0.077548212	0.032673512	0.00052942054
0.077678655	0.033402399	0.00053418669
0.077809098	0.032092281	0.00052583058
0.077939541	0.033197202	0.00052930268
0.078069984	0.032991263	0.00053161072
0.078200428	0.033543754	0.00053856987
0.078330871	0.033038611	0.00052748972
0.078461314	0.033424380	0.00053247282
0.078591757	0.032584995	0.00052670044
0.078722201	0.032274738	0.00052508929
0.078852644	0.032846629	0.00052571813
0.078983087	0.033485185	0.00053215446
0.079113530	0.032379786	0.00052407228
0.079243974	0.033993067	0.00053735304
0.079374417	0.032892194	0.00052508516
0.079504860	0.032533265	0.00052451242
0.079635303	0.032030783	0.00051923583
0.079765747	0.032466443	0.00052514003
0.079896190	0.032739506	0.00052575701
0.080026633	0.033003217	0.00052518223
0.080157076	0.032324358	0.00052201507
0.080287519	0.033237771	0.00053248925
0.080417963	0.031650926	0.00051453575
0.080548406	0.033229603	0.00052991398
0.080678849	0.032144411	0.00051738122
0.080809292	0.033011529	0.00052531158
0.080939736	0.032014669	0.00051968939
0.081070179	0.033074475	0.00052538907
0.081200622	0.032150571	0.00051829661
0.081331065	0.032739609	0.00052483242
0.081461509	0.032711138	0.00051754920
0.081591952	0.033085213	0.00052601246
0.081722395	0.033097065	0.00052179742
0.081852838	0.032584512	0.00052132351
0.081983281	0.033168373	0.00052606754
0.082113725	0.032945258	0.00051919581
0.082244168	0.032684770	0.00052158498
0.082374611	0.033142567	0.00052467732
0.082505054	0.032914374	0.00051981601
0.082635498	0.032947323	0.00052372619
0.082765941	0.033495348	0.00052382947
0.082896384	0.033304987	0.00052274882
0.083026827	0.032427900	0.00051886124
0.083157271	0.032995157	0.00051833823
0.083287714	0.034114032	0.00053106735
0.083418157	0.032336091	0.00051681715
0.083548600	0.032901052	0.00051855173
0.083679044	0.033078901	0.00052009175
0.083809487	0.032850466	0.00051602425
0.083939930	0.033149466	0.00052126850
0.084070373	0.033169839	0.00052223744
0.084200816	0.032932025	0.00051581363
0.084331260	0.032647559	0.00051732443
0.084461703	0.032663564	0.00051695447
0.084592146	0.032319623	0.00051109992
0.084722589	0.032480557	0.00051598439
0.084853033	0.033274099	0.00051897059
0.084983476	0.033472326	0.00052150816
0.085113919	0.033177700	0.00051952859
0.085244362	0.033458856	0.00051681924
0.085374806	0.033333205	0.00051946290
0.085505249	0.032703402	0.00051630117
0.085635692	0.032502477	0.00051352016
0.085766135	0.032355213	0.00051237695
0.085896579	0.032368837	0.00050990985
0.086027022	0.032907269	0.00051386403
0.086157465	0.032197032	0.00051060318
0.086287908	0.032710308	0.00050984608
0.086418351	0.031733467	0.00050775596
0.086548795	0.033229379	0.00051543735
0.086679238	0.033015968	0.00051350813
0.086809681	0.033087297	0.00051726613
0.086940124	0.032930375	0.00051216797
0.087070568	0.033433551	0.00051894122
0.087201011	0.031869302	0.00050540031
0.087331454	0.032625374	0.00050940461
0.087461897	0.032517942	0.00051069586
0.087592341	0.033533934	0.00051540330
0.087722784	0.032383675	0.00050952963
0.087853227	0.033381081	0.00051521798
0.087983670	0.032869804	0.00050877276
0.088114114	0.032189129	0.00050901357
0.088244557	0.033237664	0.00051247202
0.088375000	0.032723752	0.00050973020
0.088505443	0.033141478	0.00051553520
0.088635886	0.032321769	0.00050412992
0.088766330	0.032777454	0.00050883355
0.088896773	0.033636574	0.00051740586
0.089027216	0.033466337	0.00051074603
0.089157659	0.033241144	0.00051277223
0.089288103	0.032525826	0.00050640996
0.089418546	0.033292490	0.00050987910
0.089548989	0.032290546	0.00050705845
0.089679432	0.032508712	0.00050631885
0.089809876	0.031971776	0.00050125736
0.089940319	0.033648779	0.00051493196
0.090070762	0.032619285	0.00050383204
0.090201205	0.032844324	0.00050953794
0.090331649	0.033047177	0.00050809778
0.090462092	0.032324685	0.00050309025
0.090592535	0.032421411	0.00050601923
0.090722978	0.033176437	0.00050912077
0.090853421	0.031430443	0.00049819917
0.090983865	0.032871672	0.00050872441
0.091114308	0.033082936	0.00050391917
0.091244751	0.032705643	0.00050670730
0.091375194	0.033118594	0.00050598755
0.091505638	0.032546114	0.00050305748
0.091636081	0.032936474	0.00051704716
0.091766524	0.033342392	0.00052303042
0.091896967	0.032318213	0.00051945010
0.092027411	0.032993133	0.00052895798
0.092157854	0.032539569	0.00052851863
0.092288297	0.033079333	0.00053519341
0.092418740	0.031919906	0.00052916062
0.092549184	0.032593471	0.00053637575
0.092679627	0.033551693	0.00054562975
0.092810070	0.032237230	0.00053590301
0.092940513	0.032308703	0.00053026672
0.093070956	0.033284091	0.00053029425
0.093201400	0.033692226	0.00053056552
0.093331843	0.032496659	0.00052159508
0.093462286	0.033371840	0.00052457084
0.093592729	0.034308336	0.00053200317
0.093723173	0.032703156	0.00051976925
0.093853616	0.032789719	0.00051611338
0.093984059	0.032987529	0.00051966241
0.094114502	0.032662866	0.00051149104
0.094244946	0.033189061	0.00051852497
0.094375389	0.033674509	0.00052120684
0.094505832	0.032689074	0.00051200551
0.094636275	0.032998431	0.00051617023
0.094766719	0.032626356	0.00051202854
0.094897162	0.032968485	0.00051030865
0.095027605	0.032947813	0.00051386331
0.095158048	0.032732765	0.00050896226
0.095288491	0.032375719	0.00050575924
0.095418935	0.032608245	0.00051221627
0.095549378	0.032770743	0.00050816123
0.095679821	0.032814665	0.00050926468
0.095810264	0.031827593	0.00050164146
0.095940708	0.031966683	0.00050086338
0.096071151	0.031839866	0.00050577392
0.096201594	0.032368820	0.00050353674
0.096332037	0.033063635	0.00050623850
0.096462481	0.032607060	0.00050627149
0.096592924	0.032663484	0.00050251494
0.096723367	0.032762409	0.00050561079
0.096853810	0.031753602	0.00049850063
0.096984253	0.031103733	0.00049296981
0.097114697	0.032491230	0.00050352154
0.097245140	0.032469908	0.00050230036
0.097375583	0.032094667	0.00049790185
0.097506026	0.032628113	0.00050469229
0.097636470	0.032824148	0.00050354932
0.097766913	0.031484586	0.00049313489
0.097897356	0.032509239	0.00049932946
0.098027799	0.032462525	0.00049942687
0.098158243	0.032567115	0.00049829479
0.098288686	0.032681168	0.00049793068
0.098419129	0.032529395	0.00049443417
0.098549572	0.032833900	0.00049859157
0.098680016	0.033145141	0.00049605952
0.098810459	0.032301254	0.00049213102
0.098940902	0.032992797	0.00049211357
0.099071345	0.032808010	0.00049245585
0.099201788	0.032560263	0.00049151031
0.099332232	0.032787748	0.00048912055
0.099462675	0.032546463	0.00049044690
0.099593118	0.032601845	0.00049203626
0.099723561	0.032678573	0.00048909480
0.099854005	0.032230843	0.00048782365
0.099984448	0.032678673	0.00048966096
0.10011489	0.032212270	0.00048845231
0.10024533	0.033264604	0.00049628938
0.10037578	0.031811457	0.00048462060
0.10050622	0.032398984	0.00049023918
0.10063666	0.033006973	0.00049240788
0.10076711	0.031912256	0.00048710089
0.10089755	0.031500274	0.00048603080
0.10102799	0.032019967	0.00048641680
0.10115844	0.032438283	0.00049046990
0.10128888	0.032048935	0.00049065263
0.10141932	0.033448237	0.00049252113
0.10154977	0.031768465	0.00048476885
0.10168021	0.032957427	0.00049259625
0.10181065	0.032695762	0.00048943349
0.10194110	0.032655211	0.00049078466
0.10207154	0.031766883	0.00048112910
0.10220198	0.032146062	0.00048723870
0.10233243	0.032595511	0.00048942239
0.10246287	0.032248312	0.00048530405
0.10259331	0.032490419	0.00048871588
0.10272376	0.032455055	0.00048605033
0.10285420	0.031972999	0.00048352213
0.10298464	0.031945413	0.00048517823
0.10311509	0.031929939	0.00048166750
0.10324553	0.032771521	0.00048800343
0.10337597	0.032784868	0.00049168284
0.10350642	0.031766612	0.00047907713
0.10363686	0.033615896	0.00049295977
0.10376730	0.032271820	0.00048545548
0.10389774	0.032112946	0.00048338794
0.10402819	0.031892354	0.00048369218
0.10415863	0.033191875	0.00048830060
0.10428907	0.032410609	0.00048267497
0.10441952	0.032245409	0.00048550034
0.10454996	0.032369620	0.00048148045
0.10468040	0.031382969	0.00047666444
0.10481085	0.031901754	0.00047968278
0.10494129	0.032342042	0.00048360266
0.10507173	0.032442222	0.00048437944
0.10520218	0.031663196	0.00047430900
0.10533262	0.032754453	0.00048612994
0.10546306	0.033093900	0.00048815372
0.10559351	0.032463156	0.00048292978
0.10572395	0.032911955	0.00048544595
0.10585439	0.032216179	0.00048087599
0.10598484	0.032682035	0.00048301947
0.10611528	0.031894776	0.00047863741
0.10624572	0.032848135	0.00048255386
0.10637617	0.032593287	0.00048432821
0.10650661	0.031717667	0.00047647898
0.10663705	0.032716561	0.00048112280
0.10676750	0.031740545	0.00047670106
0.10689794	0.032783561	0.00048211064
0.10702838	0.031663613	0.00047507042
0.10715883	0.031942695	0.00047864320
0.10728927	0.032773254	0.00047873675
0.10741971	0.031683971	0.00047540607
0.10755016	0.033766594	0.00048621768
0.10768060	0.032730397	0.00048058948
0.10781104	0.032391233	0.00048063626
0.10794149	0.032205009	0.00047462439
0.10807193	0.032878446	0.00048352642
0.10820237	0.032534988	0.00047987942
0.10833281	0.031854715	0.00047437290
0.10846326	0.032393088	0.00049070908
0.10859370	0.033053025	0.00049637475
0.10872414	0.032259672	0.00049636011
0.10885459	0.032869475	0.00050322365
0.10898503	0.032238986	0.00049721077
0.10911547	0.031949292	0.00050361981
0.10924592	0.032712923	0.00051047612
0.10937636	0.032914565	0.00050858741
0.10950680	0.032103258	0.00051058819
0.10963725	0.031722566	0.00050838861
0.10976769	0.032972204	0.00051699045
0.10989813	0.032366471	0.00051632800
0.11002858	0.032868489	0.00051824634
0.11015902	0.031704443	0.00051536452
0.11028946	0.032420254	0.00052207108
0.11041991	0.032609255	0.00052241684
0.11055035	0.030784883	0.00051317444
0.11068079	0.031915262	0.00052015386
0.11081124	0.032264798	0.00052480327
0.11094168	0.032208394	0.00052762705
0.11107212	0.032966038	0.00053318353
0.11120257	0.033909524	0.00054306927
0.11133301	0.032853874	0.00053459538
0.11146345	0.032883028	0.00053625580
0.11159390	0.032249742	0.00053819581
0.11172434	0.032429803	0.00053612637
0.11185478	0.031892801	0.00053436355
0.11198523	0.033024680	0.00054482784
0.11211567	0.032193950	0.00053587557
0.11224611	0.033078011	0.00054374777
0.11237656	0.032898996	0.00054549344
0.11250700	0.031913027	0.00053764318
0.11263744	0.031762246	0.00053839641
0.11276788	0.031470068	0.00053615600
0.11289833	0.032510307	0.00054901146
0.11302877	0.031658656	0.00054114566
0.11315921	0.031714803	0.00054085170
0.11328966	0.032253556	0.00054166985
0.11342010	0.031450781	0.00052499715
0.11355054	0.031292826	0.00052019233
0.11368099	0.032130323	0.00052424332
0.11381143	0.032772941	0.00052317446
0.11394187	0.032659126	0.00052369532
0.11407232	0.032309847	0.00051681301
0.11420276	0.032072639	0.00051457033
0.11433320	0.031765042	0.00051277080
0.11446365	0.031568603	0.00050524394
0.11459409	0.032581512	0.00051196324
0.11472453	0.032476300	0.00051233655
0.11485498	0.031447223	0.00049924467
0.11498542	0.032392011	0.00050854139
0.11511586	0.032662617	0.00050950215
0.11524631	0.032329022	0.00050338118
0.11537675	0.032624202	0.00050708776
0.11550719	0.031390958	0.00049472263
0.11563764	0.032029304	0.00050060679
0.11576808	0.031703784	0.00049875633
0.11589852	0.032140492	0.00049640897
0.11602897	0.032186856	0.00050295447
0.11615941	0.032308968	0.00050053594
0.11628985	0.031792719	0.00049391512
0.11642030	0.032144241	0.00049819799
0.11655074	0.032403430	0.00049621011
0.11668118	0.031804876	0.00049367120
0.11681163	0.031866067	0.00049598062
0.11694207	0.032128125	0.00049260819
0.11707251	0.031725214	0.00049122911
0.11720295	0.032855195	0.00049844189
0.11733340	0.032022901	0.00049120275
0.11746384	0.032362897	0.00049533300
0.11759428	0.031137135	0.00048335717
0.11772473	0.031892233	0.00049016926
0.11785517	0.032825880	0.00049817186
0.11798561	0.032072651	0.00048649140
0.11811606	0.032041736	0.00048890614
0.11824650	0.032292683	0.00049047217
0.11837694	0.032092581	0.00048661106
0.11850739	0.031942236	0.00048559499
0.11863783	0.032033689	0.00048284721
0.11876827	0.031400870	0.00047906309
0.11889872	0.031875937	0.00048321813
0.11902916	0.031871490	0.00048013116
0.11915960	0.032318139	0.00048429133
0.11929005	0.031451640	0.00047554057
0.11942049	0.032943122	0.00048929788
0.11955093	0.032420204	0.00048210007
0.11968138	0.031480985	0.00047424132
0.11981182	0.031551464	0.00047488514
0.11994226	0.031733986	0.00047615943
0.12007271	0.032261664	0.00047706184
0.12020315	0.032180980	0.00047685435
0.12033359	0.032520729	0.00047825534
0.12046404	0.032765311	0.00047946719
0.12059448	0.031956195	0.00047318843
0.12072492	0.033066698	0.00047830733
0.12085537	0.031726969	0.00047126566
0.12098581	0.032518983	0.00047438304
0.12111625	0.031559965	0.00046822112
0.12124670	0.032092096	0.00047126440
0.12137714	0.032278937	0.00046972894
0.12150758	0.032169125	0.00047225969
0.12163802	0.032466880	0.00047201950
0.12176847	0.031652214	0.00046394389
0.12189891	0.031181588	0.00046352586
0.12202935	0.031679976	0.00046557467
0.12215980	0.031411339	0.00046378352
0.12229024	0.031921861	0.00046641191
0.12242068	0.031841128	0.00046211725
0.12255113	0.032707444	0.00047085571
0.12268157	0.031478266	0.00046151883
0.12281201	0.031541938	0.00046085464
0.12294246	0.031500873	0.00046188014
0.12307290	0.031310395	0.00045821878
0.12320334	0.031483314	0.00045932660
0.12333379	0.031864900	0.00046351023
0.12346423	0.031763567	0.00046063431
0.12359467	0.031050806	0.00045802545
0.12372512	0.031715142	0.00046136955
0.12385556	0.032125848	0.00046169936
0.12398600	0.032052995	0.00046463256
0.12411645	0.031872761	0.00046002730
0.12424689	0.032322732	0.00046363755
0.12437733	0.032172159	0.00046610835
0.12450778	0.032182518	0.00046247752
0.12463822	0.032213578	0.00046377701
0.12476866	0.032391796	0.00046276224
0.12489911	0.032657939	0.00046539679
0.12502955	0.031623861	0.00045993882
0.12515999	0.031309529	0.00045556255
0.12529044	0.031507108	0.00045632692
0.12542088	0.032192509	0.00046228321
0.12555132	0.031672831	0.00045492838
0.12568177	0.032538130	0.00046357572
0.12581221	0.031721689	0.00045757634
0.12594265	0.031545506	0.00045448350
0.12607309	0.032466840	0.00046405625
0.12620354	0.032038641	0.00045789409
0.12633398	0.031462622	0.00045511331
0.12646442	0.032334320	0.00046236568
0.12659487	0.031289556	0.00045147860
0.12672531	0.032183814	0.00046085080
0.12685575	0.031185488	0.00045104673
0.12698620	0.031353333	0.00045396759
0.12711664	0.031975829	0.00045877403
0.12724708	0.031284881	0.00045106965
0.12737753	0.032317030	0.00046204728
0.12750797	0.032139523	0.00045610538
0.12763841	0.032231869	0.00045599147
0.12776886	0.032724757	0.00046193311
0.12789930	0.031389670	0.00045014814
0.12802974	0.031711373	0.00045428438
0.12816019	0.032178389	0.00045702275
0.12829063	0.031447823	0.00045046026
0.12842107	0.031098738	0.00044947131
0.12855152	0.032299862	0.00045603261
0.12868196	0.031761292	0.00045348419
0.12881240	0.032076232	0.00045506983
0.12894285	0.031449049	0.00045061871
0.12907329	0.030961399	0.00044707436
0.12920373	0.031842213	0.00045468282
0.12933418	0.031521562	0.00044997948
0.12946462	0.031337937	0.00044979691
0.12959506	0.031759727	0.00045219873
0.12972551	0.031754029	0.00045046000
0.12985595	0.032225236	0.00045639497
0.12998639	0.030987918	0.00044426023
0.13011684	0.031613789	0.00045062799
0.13024728	0.031720100	0.00045179779
0.13037772	0.031512901	0.00044869739
0.13050816	0.031515591	0.00044881342
0.13063861	0.031230761	0.00044882229
0.13076905	0.031688561	0.00044850839
0.13089949	0.032051123	0.00045323186
0.13102994	0.031458461	0.00044684251
0.13116038	0.031177718	0.00044592940
0.13129082	0.031176655	0.00044593079
0.13142127	0.031898625	0.00045008984
0.13155171	0.031177277	0.00044621065
0.13168215	0.031571477	0.00044795893
0.13181260	0.031869150	0.00044920304
0.13194304	0.031723412	0.00045043777
0.13207348	0.032195237	0.00045067572
0.13220393	0.031676480	0.00044712599
0.13233437	0.031585661	0.00044724270
0.13246481	0.032398340	0.00045189304
0.13259526	0.032049181	0.00045050003
0.13272570	0.031860789	0.00044752159
0.13285614	0.031995203	0.00044824168
0.13298659	0.030636163	0.00044081229
0.13311703	0.031169055	0.00044177260
0.13324747	0.032270191	0.00044990497
0.13337792	0.031778139	0.00044649194
0.13350836	0.032103632	0.00044992289
0.13363880	0.032293654	0.00044903606
0.13376925	0.032169511	0.00044694137
0.13389969	0.031423982	0.00044505924
0.13403013	0.031316165	0.00044412040
0.13416058	0.030877042	0.00043763835
0.13429102	0.032023391	0.00044768767
0.13442146	0.031746337	0.00044402910
0.13455191	0.031076968	0.00043918151
0.13468235	0.031055464	0.00044240310
0.13481279	0.031539921	0.00044285148
0.13494323	0.031902920	0.00044747098
0.13507368	0.031385124	0.00044250991
0.13520412	0.032335584	0.00044570636
0.13533456	0.031173630	0.00044220081
0.13546501	0.031797929	0.00044279618
0.13559545	0.031726705	0.00044284858
0.13572589	0.031998389	0.00044536501
0.13585634	0.031496447	0.00043816466
0.13598678	0.031207376	0.00044048033
0.13611722	0.030448128	0.00043391692
0.13624767	0.031385689	0.00043899805
0.13637811	0.031601435	0.00044336940
0.13650855	0.031363322	0.00043896127
0.13663900	0.032534721	0.00044668066
0.13676944	0.031494851	0.00044018042
0.13689988	0.031524722	0.00043816273
0.13703033	0.032646567	0.00044722155
0.13716077	0.031556590	0.00044153145
0.13729121	0.031489146	0.00043844301
0.13742166	0.031625235	0.00043963189
0.13755210	0.031857386	0.00044066304
0.13768254	0.030891447	0.00043614889
0.13781299	0.032258486	0.00044594226
0.13794343	0.031318535	0.00043633213
0.13807387	0.030962650	0.00043632196
0.13820432	0.031344934	0.00043797951
0.13833476	0.031516599	0.00043654514
0.13846520	0.030569018	0.00043415655
0.13859565	0.031963804	0.00044028709
0.13872609	0.031163769	0.00043534586
0.13885653	0.031872014	0.00044076373
0.13898698	0.031341637	0.00043538443
0.13911742	0.031505922	0.00043613512
0.13924786	0.031671742	0.00043849795
0.13937830	0.031244953	0.00043632727
0.13950875	0.030726481	0.00043292017
0.13963919	0.030725993	0.00043107176
0.13976963	0.031907440	0.00043906430
0.13990008	0.031139984	0.00043553207
0.14003052	0.031689868	0.00043608327
0.14016096	0.030966646	0.00043477535
0.14029141	0.031460637	0.00043412025
0.14042185	0.031682145	0.00043568431
0.14055229	0.031288566	0.00043606106
0.14068274	0.030887085	0.00042955486
0.14081318	0.031779749	0.00043847710
0.14094362	0.032108891	0.00043863716
0.14107407	0.030858892	0.00042936705
0.14120451	0.031833965	0.00043766510
0.14133495	0.030522605	0.00042858142
0.14146540	0.031633902	0.00043505555
0.14159584	0.031892626	0.00043796895
0.14172628	0.031350330	0.00043141437
0.14185673	0.032111170	0.00043897871
0.14198717	0.031137613	0.00043000641
0.14211761	0.031701051	0.00043369504
0.14224806	0.031206530	0.00043272532
0.14237850	0.031698285	0.00043124687
0.14250894	0.031244792	0.00043183443
0.14263939	0.032150319	0.00043659838
0.14276983	0.032120590	0.00043387214
0.14290027	0.030951122	0.00042919758
0.14303072	0.031691412	0.00043136175
0.14316116	0.032209456	0.00043631357
0.14329160	0.031348259	0.00043173950
0.14342205	0.031243711	0.00042819880
0.14355249	0.031833085	0.00043205434
0.14368293	0.031097306	0.00042871867
0.14381337	0.031538111	0.00042780596
0.14394382	0.030794546	0.00042811565
0.14407426	0.031169714	0.00042668417
0.14420470	0.030767430	0.00042531231
0.14433515	0.031522348	0.00043107762
0.14446559	0.031544892	0.00042899005
0.14459603	0.031568435	0.00042923773
0.14472648	0.032032440	0.00043359750
0.14485692	0.031335506	0.00042662033
0.14498736	0.031749072	0.00043193555
0.14511781	0.031445135	0.00042724340
0.14524825	0.030942017	0.00042652247
0.14537869	0.031241192	0.00042634946
0.14550914	0.031334355	0.00042586033
0.14563958	0.031296112	0.00042781316
0.14577002	0.031263885	0.00042553376
0.14590047	0.031133356	0.00042552398
0.14603091	0.031113461	0.00042645686
0.14616135	0.031407066	0.00042637908
0.14629180	0.030973140	0.00042404904
0.14642224	0.030560022	0.00042406504
0.14655268	0.031065458	0.00042453691
0.14668313	0.031669607	0.00042932573
0.14681357	0.031417186	0.00042829452
0.14694401	0.031458080	0.00042568205
0.14707446	0.030936519	0.00042505916
0.14720490	0.030892207	0.00042272237
0.14733534	0.031798219	0.00042990980
0.14746579	0.030563910	0.00042219995
0.14759623	0.031485441	0.00042673421
0.14772667	0.030842499	0.00042265674
0.14785712	0.030844684	0.00042152843
0.14798756	0.031967837	0.00042967656
0.14811800	0.031397507	0.00042544869
0.14824844	0.031864191	0.00042758920
0.14837889	0.030150671	0.00041850548
0.14850933	0.030968715	0.00042312259
0.14863977	0.032329952	0.00042769399
0.14877022	0.030550714	0.00042111556
0.14890066	0.031098864	0.00042180458
0.14903110	0.032147419	0.00042874845
0.14916155	0.031691816	0.00042758028
0.14929199	0.031629607	0.00042494544
0.14942243	0.031489374	0.00042472875
0.14955288	0.031218894	0.00042363598
0.14968332	0.030941361	0.00041942387
0.14981376	0.031271753	0.00042447349
0.14994421	0.031084442	0.00042024173
0.15007465	0.031333765	0.00042253144
0.15020509	0.031373046	0.00042434745
0.15033554	0.031633822	0.00042268638
0.15046598	0.031384988	0.00042550870
0.15059642	0.030560944	0.00041712137
0.15072687	0.031358431	0.00042186057
0.15085731	0.031516145	0.00042469330
0.15098775	0.031395097	0.00042173164
0.15111820	0.031258181	0.00042295598
0.15124864	0.030904445	0.00041972086
0.15137908	0.030570126	0.00041556220
0.15150953	0.031116794	0.00042252804
0.15163997	0.030830807	0.00041722807
0.15177041	0.031571632	0.00042284867
0.15190086	0.031881981	0.00042581042
0.15203130	0.031574329	0.00042149596
0.15216174	0.031630698	0.00042359797
0.15229219	0.031398248	0.00042253648
0.15242263	0.030846969	0.00041722840
0.15255307	0.032246567	0.00042664314
0.15268351	0.030455755	0.00041476452
0.15281396	0.030987916	0.00041712350
0.15294440	0.031035451	0.00041900992
0.15307484	0.030816505	0.00041661042
0.15320529	0.030966234	0.00041737451
0.15333573	0.031423247	0.00042104429
0.15346617	0.031981292	0.00042320659
0.15359662	0.030554560	0.00041515440
0.15372706	0.031404936	0.00041942741
0.15385750	0.031690059	0.00042089400
0.15398795	0.031412164	0.00041890516
0.15411839	0.031123772	0.00041734741
0.15424883	0.030939503	0.00041536126
0.15437928	0.031476974	0.00041882087
0.15450972	0.031608534	0.00042001435
0.15464016	0.031508025	0.00041937847
0.15477061	0.031456326	0.00041849302
0.15490105	0.031836218	0.00042001489
0.15503149	0.031267111	0.00041653237
0.15516194	0.031267154	0.00041730475
0.15529238	0.031202294	0.00041793575
0.15542282	0.031287161	0.00041648343
0.15555327	0.031404192	0.00041829206
0.15568371	0.030346062	0.00041088867
0.15581415	0.030767127	0.00041435927
0.15594460	0.031724897	0.00041850353
0.15607504	0.030983178	0.00041393564
0.15620548	0.030962622	0.00041499071
0.15633593	0.030797814	0.00041159869
0.15646637	0.031064737	0.00041359173
0.15659681	0.031598739	0.00041794788
0.15672726	0.031086184	0.00041404084
0.15685770	0.030884358	0.00041325095
0.15698814	0.031492139	0.00041641160
0.15711858	0.031090478	0.00041289423
0.15724903	0.031364226	0.00041584609
0.15737947	0.031455599	0.00041536892
0.15750991	0.031388628	0.00041384601
0.15764036	0.031297052	0.00041583870
0.15777080	0.031059100	0.00041315314
0.15790124	0.031429158	0.00041413030
0.15803169	0.031196830	0.00041401312
0.15816213	0.030632740	0.00041118968
0.15829257	0.031117885	0.00041165238
0.15842302	0.031321137	0.00041495911
0.15855346	0.030828490	0.00040993423
0.15868390	0.030832581	0.00041196559
0.15881435	0.031778968	0.00041776452
0.15894479	0.030433710	0.00040970369
0.15907523	0.031477302	0.00041369587
0.15920568	0.031451665	0.00041364866
0.15933612	0.031184801	0.00041232397
0.15946656	0.031356567	0.00041232056
0.15959701	0.031242434	0.00041244263
0.15972745	0.031094317	0.00041182185
0.15985789	0.031993742	0.00041715495
0.15998834	0.030961124	0.00040896792
0.16011878	0.031121725	0.00041171888
0.16024922	0.031558838	0.00041304785
0.16037967	0.031096204	0.00041151435
0.16051011	0.030515160	0.00040716850
0.16064055	0.030968509	0.00040813161
0.16077100	0.031699297	0.00041338098
0.16090144	0.030620424	0.00040969071
0.16103188	0.031273856	0.00041014820
0.16116233	0.031160288	0.00040972996
0.16129277	0.031620959	0.00041213091
0.16142321	0.031059785	0.00040921719
0.16155365	0.031376854	0.00041034240
0.16168410	0.030605433	0.00040607328
0.16181454	0.030644573	0.00040633243
0.16194498	0.031024862	0.00040850063
0.16207543	0.031157517	0.00040842726
0.16220587	0.031100287	0.00040849422
0.16233631	0.031188896	0.00040718893
0.16246676	0.030940486	0.00040854880
0.16259720	0.031216356	0.00040842412
0.16272764	0.030619022	0.00040394000
0.16285809	0.030691711	0.00040538392
0.16298853	0.031081401	0.00040753258
0.16311897	0.031441765	0.00040958828
0.16324942	0.030838116	0.00040723458
0.16337986	0.031292479	0.00040733881
0.16351030	0.030388042	0.00040377075
0.16364075	0.031289460	0.00040964987
0.16377119	0.031243154	0.00040633236
0.16390163	0.031047772	0.00040789343
0.16403208	0.031410393	0.00040865881
0.16416252	0.030472803	0.00040265957
0.16429296	0.031876842	0.00041295933
0.16442341	0.031059596	0.00040426024
0.16455385	0.031629868	0.00040982677
0.16468429	0.031065950	0.00040597045
0.16481474	0.030964461	0.00040409768
0.16494518	0.030345518	0.00040340623
0.16507562	0.031272825	0.00040632114
0.16520607	0.030891952	0.00040408954
0.16533651	0.030797921	0.00040521886
0.16546695	0.030719938	0.00040212996
0.16559740	0.031058007	0.00040556087
0.16572784	0.031618480	0.00040729352
0.16585828	0.030658659	0.00040178624
0.16598872	0.030648529	0.00040354549
0.16611917	0.030710044	0.00040280538
0.16624961	0.031462163	0.00040576767
0.16638005	0.030823020	0.00040366526
0.16651050	0.030709518	0.00040086579
0.16664094	0.030771504	0.00040246056
0.16677138	0.030280150	0.00039840326
0.16690183	0.030357405	0.00039844185
0.16703227	0.030641189	0.00040235945
0.16716271	0.031269278	0.00040312958
0.16729316	0.029894312	0.00039685632
0.16742360	0.031148665	0.00040441677
0.16755404	0.030719967	0.00040053899
0.16768449	0.030656630	0.00040001120
0.16781493	0.030729843	0.00039997523
0.16794537	0.030375613	0.00039902204
0.16807582	0.031525479	0.00040606991
0.16820626	0.031029570	0.00040162739
0.16833670	0.030527703	0.00039989088
0.16846715	0.031145285	0.00040291268
0.16859759	0.030832296	0.00039868205
0.16872803	0.031130196	0.00040300924
0.16885848	0.030782820	0.00039997223
0.16898892	0.030727698	0.00040013430
0.16911936	0.030195651	0.00039810388
0.16924981	0.031746519	0.00040540714
0.16938025	0.031116411	0.00040093890
0.16951069	0.030899462	0.00040115373
0.16964114	0.030935312	0.00040140249
0.16977158	0.030100808	0.00039599940
0.16990202	0.030889313	0.00039843706
0.17003247	0.030719972	0.00039858865
0.17016291	0.030833314	0.00040080599
0.17029335	0.031103321	0.00039984550
0.17042379	0.030401387	0.00039693692
0.17055424	0.030817387	0.00039873953
0.17068468	0.031284407	0.00040079381
0.17081512	0.030915698	0.00040000746
0.17094557	0.031248347	0.00039953398
0.17107601	0.030956393	0.00040094679
0.17120645	0.031131811	0.00040304561
0.17133690	0.030178408	0.00039464592
0.17146734	0.030948533	0.00039859922
0.17159778	0.031369929	0.00040051453
0.17172823	0.030593232	0.00039579656
0.17185867	0.030077341	0.00039444189
0.17198911	0.030539782	0.00039373241
0.17211956	0.031251228	0.00040066839
0.17225000	0.030521622	0.00039490503
0.17238044	0.031011410	0.00039801414
0.17251089	0.030103857	0.00039373909
0.17264133	0.030633401	0.00039521854
0.17277177	0.030049269	0.00039257757
0.17290222	0.030675678	0.00039684563
0.17303266	0.030618960	0.00039255323
0.17316310	0.030923395	0.00039759618
0.17329355	0.030707930	0.00039642722
0.17342399	0.030685369	0.00039417340
0.17355443	0.030564538	0.00039477929
0.17368488	0.030638777	0.00039367292
0.17381532	0.030705665	0.00039689994
0.17394576	0.030418094	0.00039531747
0.17407621	0.030060530	0.00039048821
0.17420665	0.030820720	0.00039508027
0.17433709	0.031512814	0.00039980366
0.17446753	0.030585127	0.00039410320
0.17459798	0.030557826	0.00039391140
0.17472842	0.031356920	0.00039797848
0.17485886	0.030723247	0.00039517508
0.17498931	0.031266403	0.00039802945
0.17511975	0.030692681	0.00039184717
0.17525019	0.031397262	0.00039697646
0.17538064	0.030205062	0.00039142495
0.17551108	0.030161331	0.00039098945
0.17564152	0.031069117	0.00039523188
0.17577197	0.030423101	0.00039047179
0.17590241	0.030218034	0.00039160258
0.17603285	0.030534635	0.00039242397
0.17616330	0.030280755	0.00038990535
0.17629374	0.031375359	0.00039703380
0.17642418	0.030700622	0.00039252999
0.17655463	0.030310967	0.00039051916
0.17668507	0.030732644	0.00039360523
0.17681551	0.031285183	0.00039515437
0.17694596	0.030467025	0.00039194698
0.17707640	0.031230995	0.00039453111
0.17720684	0.030799251	0.00039103913
0.17733729	0.030649885	0.00039198347
0.17746773	0.030613765	0.00039017313
0.17759817	0.030812160	0.00039229190
0.17772862	0.030964301	0.00039451653
0.17785906	0.030940667	0.00039178923
0.17798950	0.030582559	0.00039039784
0.17811995	0.031118500	0.00039317441
0.17825039	0.030952943	0.00039167944
0.17838083	0.030720865	0.00039270018
0.17851128	0.030978565	0.00039087336
0.17864172	0.031002537	0.00039260073
0.17877216	0.031292060	0.00039443499
0.17890260	0.030756073	0.00038951545
0.17903305	0.031168769	0.00039388584
0.17916349	0.031342499	0.00039314605
0.17929393	0.030777879	0.00039076398
0.17942438	0.031006529	0.00039178579
0.17955482	0.031037800	0.00039089422
0.17968526	0.030978030	0.00039239000
0.17981571	0.030366354	0.00038842779
0.17994615	0.030415407	0.00038705985
0.18007659	0.030779198	0.00039230374
0.18020704	0.030999538	0.00038980367
0.18033748	0.030846608	0.00038973462
0.18046792	0.030299379	0.00038776677
0.18059837	0.031070011	0.00039103669
0.18072881	0.030946045	0.00038937031
0.18085925	0.030340965	0.00038753976
0.18098970	0.030402296	0.00038534284
0.18112014	0.030839289	0.00039188895
0.18125058	0.030298368	0.00038554134
0.18138103	0.030965568	0.00038999567
0.18151147	0.031727093	0.00039403157
0.18164191	0.030878544	0.00038822348
0.18177236	0.030808977	0.00038939077
0.18190280	0.030113959	0.00038552066
0.18203324	0.029853986	0.00038291391
0.18216369	0.031118494	0.00039856847
0.18229413	0.030873208	0.00039807406
0.18242457	0.030957507	0.00040324573
0.18255502	0.030659719	0.00040397493
0.18268546	0.030421850	0.00040268991
0.18281590	0.030623423	0.00040574896
0.18294635	0.030615429	0.00040784952
0.18307679	0.030980596	0.00041185069
0.18320723	0.030495937	0.00041144364
0.18333767	0.030631058	0.00041033036
0.18346812	0.030453773	0.00041356538
0.18359856	0.030954942	0.00041793105
0.18372900	0.031138616	0.00041896932
0.18385945	0.030732670	0.00041838780
0.18398989	0.030787400	0.00041764812
0.18412033	0.030973814	0.00042242146
0.18425078	0.030833085	0.00042319619
0.18438122	0.030871135	0.00042197937
0.18451166	0.030458770	0.00042067472
0.18464211	0.031213171	0.00042856710
0.18477255	0.030999076	0.00042669638
0.18490299	0.029984626	0.00042276146
0.18503344	0.030678791	0.00042439904
0.18516388	0.030702753	0.00042904705
0.18529432	0.031104109	0.00043172000
0.18542477	0.030676744	0.00042943586
0.18555521	0.030730171	0.00043274969
0.18568565	0.030460415	0.00042908636
0.18581610	0.029760661	0.00042541101
0.18594654	0.030571023	0.00043135485
0.18607698	0.030116036	0.00042864707
0.18620743	0.030761617	0.00043587116
0.18633787	0.030366443	0.00043532985
0.18646831	0.030113075	0.00043024049
0.18659876	0.031196743	0.00044015752
0.18672920	0.030066755	0.00043364918
0.18685964	0.032088120	0.00044742822
0.18699009	0.030982071	0.00044095968
0.18712053	0.031202136	0.00043167504
0.18725097	0.030418862	0.00042428453
0.18738142	0.030371724	0.00042094928
0.18751186	0.030520178	0.00041884083
0.18764230	0.031183350	0.00042265693
0.18777274	0.030756074	0.00041732967
0.18790319	0.031099900	0.00041848154
0.18803363	0.030425286	0.00041414095
0.18816407	0.030737018	0.00041183801
0.18829452	0.030956125	0.00041431046
0.18842496	0.029716998	0.00040655324
0.18855540	0.031108669	0.00041122185
0.18868585	0.029773737	0.00040527261
0.18881629	0.030696088	0.00040582092
0.18894673	0.030623006	0.00040804948
0.18907718	0.030560982	0.00040463377
0.18920762	0.030576753	0.00040394949
0.18933806	0.030644336	0.00040340302
0.18946851	0.030052378	0.00039902054
0.18959895	0.030780181	0.00040323435
0.18972939	0.030307789	0.00040010138
0.18985984	0.030316021	0.00039801672
0.18999028	0.030973623	0.00040202506
0.19012072	0.030538307	0.00040013047
0.19025117	0.030831831	0.00039829409
0.19038161	0.030695114	0.00039905157
0.19051205	0.030460382	0.00039652731
0.19064250	0.030033791	0.00039234786
0.19077294	0.030905441	0.00039933327
0.19090338	0.029798669	0.00038950315
0.19103383	0.030637917	0.00039465675
0.19116427	0.029966693	0.00038909034
0.19129471	0.030625961	0.00039267668
0.19142516	0.031212874	0.00039723016
0.19155560	0.030344465	0.00038824301
0.19168604	0.029913618	0.00038676651
0.19181649	0.030172099	0.00038947710
0.19194693	0.030463224	0.00038872789
0.19207737	0.029922488	0.00038739787
0.19220781	0.030417114	0.00038714727
0.19233826	0.030682040	0.00038981357
0.19246870	0.030523766	0.00038891797
0.19259914	0.030358028	0.00038420839
0.19272959	0.030808751	0.00038946621
0.19286003	0.031850957	0.00039489637
0.19299047	0.030051711	0.00038215064
0.19312092	0.030493700	0.00038451544
0.19325136	0.030433380	0.00038556777
0.19338180	0.031019564	0.00038859115
0.19351225	0.030394193	0.00038605359
0.19364269	0.030663107	0.00038448045
0.19377313	0.030826545	0.00038785087
0.19390358	0.030471529	0.00038586183
0.19403402	0.030259214	0.00038177275
0.19416446	0.030557183	0.00038629373
0.19429491	0.030215943	0.00038222387
0.19442535	0.030555723	0.00038419692
0.19455579	0.030482327	0.00038493678
0.19468624	0.031033148	0.00038621817
0.19481668	0.029632823	0.00038115448
0.19494712	0.031083005	0.00038716340
0.19507757	0.030332157	0.00038285898
0.19520801	0.030364675	0.00038295194
0.19533845	0.030475835	0.00038282300
0.19546890	0.030385296	0.00038302682
0.19559934	0.031070490	0.00038767081
0.19572978	0.030555014	0.00038221842
0.19586023	0.030283303	0.00038241017
0.19599067	0.030282580	0.00038141120
0.19612111	0.030424109	0.00038097393
0.19625156	0.030579481	0.00038509329
0.19638200	0.030465876	0.00038093991
0.19651244	0.029943651	0.00037988965
0.19664288	0.030281792	0.00038127400
0.19677333	0.030305744	0.00037921524
0.19690377	0.029998610	0.00037944254
0.19703421	0.030292866	0.00038061869
0.19716466	0.030249552	0.00038034545
0.19729510	0.030770757	0.00038300595
0.19742554	0.030446422	0.00037934861
0.19755599	0.030199749	0.00037959935
0.19768643	0.029804066	0.00037896404
0.19781687	0.030259542	0.00037849465
0.19794732	0.030868053	0.00038317648
0.19807776	0.030571149	0.00037932317
0.19820820	0.030747274	0.00038115863
0.19833865	0.030416866	0.00037999524
0.19846909	0.029910148	0.00037496126
0.19859953	0.030628214	0.00038078104
0.19872998	0.030864263	0.00038159672
0.19886042	0.030115846	0.00037568950
0.19899086	0.030012017	0.00037780701
0.19912131	0.030460572	0.00037819185
0.19925175	0.029755288	0.00037609049
0.19938219	0.030226655	0.00037763177
0.19951264	0.030231143	0.00037635019
0.19964308	0.030084764	0.00037711404
0.19977352	0.029955304	0.00037587391
0.19990397	0.030549564	0.00037871039
0.20003441	0.030402727	0.00037830082
0.20016485	0.030085933	0.00037473385
0.20029530	0.029621343	0.00037369280
0.20042574	0.030119037	0.00037668019
0.20055618	0.030690480	0.00037853538
0.20068663	0.030106704	0.00037589880
0.20081707	0.030045161	0.00037452385
0.20094751	0.030414951	0.00037714087
0.20107795	0.030076677	0.00037675914
0.20120840	0.030189041	0.00037456111
0.20133884	0.030943066	0.00038083206
0.20146928	0.030591303	0.00037822373
0.20159973	0.030253395	0.00037566281
0.20173017	0.031314763	0.00038153438
0.20186061	0.029993811	0.00037271066
0.20199106	0.030514932	0.00037716605
0.20212150	0.030772440	0.00037830090
0.20225194	0.030059181	0.00037273810
0.20238239	0.029927169	0.00037280376
0.20251283	0.030196111	0.00037365164
0.20264327	0.029898602	0.00037236029
0.20277372	0.030118183	0.00037461549
0.20290416	0.030248526	0.00037472688
0.20303460	0.030243205	0.00037419342
0.20316505	0.030420845	0.00037518759
0.20329549	0.030410538	0.00037404130
0.20342593	0.030570446	0.00037612183
0.20355638	0.029658254	0.00037007075
0.20368682	0.030265132	0.00037266315
0.20381726	0.030572883	0.00037590645
0.20394771	0.030044657	0.00036971369
0.20407815	0.030157917	0.00037310606
0.20420859	0.030344562	0.00037334441
0.20433904	0.029855356	0.00036938807
0.20446948	0.030215999	0.00037310161
0.20459992	0.029781733	0.00036933993
0.20473037	0.029562329	0.00036775253
0.20486081	0.029910769	0.00037077368
0.20499125	0.030135046	0.00037029607
0.20512170	0.030541175	0.00037388830
0.20525214	0.030519388	0.00037287112
0.20538258	0.030201846	0.00037122563
0.20551302	0.029415608	0.00036691092
0.20564347	0.030792586	0.00037305418
0.20577391	0.030921577	0.00037453686
0.20590435	0.030109464	0.00037118539
0.20603480	0.029802927	0.00036688500
0.20616524	0.030468123	0.00037129818
0.20629568	0.030265218	0.00037098414
0.20642613	0.030538782	0.00037145284
0.20655657	0.029970484	0.00037006066
0.20668701	0.030202981	0.00036937295
0.20681746	0.030208140	0.00037037967
0.20694790	0.029721717	0.00036813260
0.20707834	0.029590121	0.00036553662
0.20720879	0.030597855	0.00037228786
0.20733923	0.030081013	0.00036898912
0.20746967	0.030060943	0.00036807066
0.20760012	0.029516739	0.00036613354
0.20773056	0.030180673	0.00036684476
0.20786100	0.030109868	0.00037054607
0.20799145	0.029969712	0.00036806303
0.20812189	0.030394549	0.00036945284
0.20825233	0.030309180	0.00036941678
0.20838278	0.030844580	0.00037188892
0.20851322	0.030140121	0.00036825208
0.20864366	0.029833542	0.00036740072
0.20877411	0.029895509	0.00036615473
0.20890455	0.030092030	0.00036836125
0.20903499	0.030298247	0.00036848633
0.20916544	0.029926000	0.00036554121
0.20929588	0.030121599	0.00036935530
0.20942632	0.029762866	0.00036361548
0.20955677	0.029836745	0.00036713125
0.20968721	0.029752861	0.00036559982
0.20981765	0.030385166	0.00036749253
0.20994809	0.030169191	0.00036853983
0.21007854	0.030024538	0.00036618331
0.21020898	0.030294196	0.00036715729
0.21033942	0.029102293	0.00036180213
0.21046987	0.029954210	0.00036483473
0.21060031	0.030000796	0.00036694344
0.21073075	0.030457864	0.00036930416
0.21086120	0.029859111	0.00036559578
0.21099164	0.029400159	0.00036272871
0.21112208	0.028731665	0.00035858541
0.21125253	0.030023588	0.00036474624
0.21138297	0.029679059	0.00036535121
0.21151341	0.029438294	0.00036200036
0.21164386	0.030430743	0.00036751650
0.21177430	0.029650101	0.00036268560
0.21190474	0.029641240	0.00036388477
0.21203519	0.029290900	0.00036247447
0.21216563	0.029701896	0.00036293743
0.21229607	0.029502191	0.00036164453
0.21242652	0.030255779	0.00036720396
0.21255696	0.029917563	0.00036290041
0.21268740	0.030032215	0.00036580025
0.21281785	0.029961601	0.00036298022
0.21294829	0.029711745	0.00036332568
0.21307873	0.030415861	0.00036686169
0.21320918	0.029832906	0.00036321185
0.21333962	0.029840214	0.00036260920
0.21347006	0.030123571	0.00036737348
0.21360051	0.030405932	0.00036434585
0.21373095	0.029457178	0.00036130597
0.21386139	0.029805088	0.00036180553
0.21399184	0.029904615	0.00036240423
0.21412228	0.030779959	0.00036801478
0.21425272	0.030098118	0.00036295609
0.21438316	0.029835715	0.00036196129
0.21451361	0.029344725	0.00036118425
0.21464405	0.030083061	0.00036120753
0.21477449	0.030226245	0.00036386147
0.21490494	0.030274639	0.00036428916
0.21503538	0.030133121	0.00036433151
0.21516582	0.030018982	0.00036347363
0.21529627	0.028952751	0.00035541408
0.21542671	0.029692084	0.00036041751
0.21555715	0.029466153	0.00035878056
0.21568760	0.029891581	0.00036128538
0.21581804	0.029879495	0.00036051764
0.21594848	0.029274296	0.00035745155
0.21607893	0.029816164	0.00036051519
0.21620937	0.030051630	0.00036247998
0.21633981	0.029641360	0.00035864294
0.21647026	0.029505463	0.00035947944
0.21660070	0.029499474	0.00035896151
0.21673114	0.029842736	0.00035992113
0.21686159	0.030168391	0.00036214168
0.21699203	0.029653843	0.00035844994
0.21712247	0.030419194	0.00036325042
0.21725292	0.029539369	0.00036072604
0.21738336	0.029333268	0.00035635919
0.21751380	0.029531862	0.00035779388
0.21764425	0.029718460	0.00035962942
0.21777469	0.030246266	0.00036357744
0.21790513	0.029745313	0.00035990839
0.21803558	0.029367751	0.00035607214
0.21816602	0.029535891	0.00035821112
0.21829646	0.029649541	0.00035889669
0.21842691	0.029447003	0.00035631738
0.21855735	0.029589861	0.00035907233
0.21868779	0.029830232	0.00035921439
0.21881823	0.029991043	0.00035978836
0.21894868	0.029820105	0.00035947468
0.21907912	0.030563639	0.00036064440
0.21920956	0.030161735	0.00036151341
0.21934001	0.029854196	0.00035903902
0.21947045	0.029976525	0.00035956239
0.21960089	0.030053324	0.00035978131
0.21973134	0.029523467	0.00035558546
0.21986178	0.030687863	0.00036244180
0.21999222	0.029849211	0.00035921613
0.22012267	0.029679054	0.00035561133
0.22025311	0.029655232	0.00035739521
0.22038355	0.029652031	0.00035454187
0.22051400	0.029915827	0.00035772633
0.22064444	0.030029693	0.00035869825
0.22077488	0.030043540	0.00035794503
0.22090533	0.030112540	0.00036002498
0.22103577	0.030064253	0.00035778050
0.22116621	0.029590844	0.00035456978
0.22129666	0.029615289	0.00035638530
0.22142710	0.029756495	0.00035696376
0.22155754	0.029829145	0.00035669264
0.22168799	0.029379731	0.00035499290
0.22181843	0.030500882	0.00035869165
0.22194887	0.029223300	0.00035392811
0.22207932	0.030341790	0.00035861522
0.22220976	0.029182615	0.00035245525
0.22234020	0.030131553	0.00035889187
0.22247065	0.030154498	0.00035730806
0.22260109	0.029907145	0.00035726305
0.22273153	0.029390188	0.00035456851
0.22286198	0.029711132	0.00035403319
0.22299242	0.029128018	0.00035470170
0.22312286	0.029180218	0.00035157868
0.22325330	0.030267850	0.00035796114
0.22338375	0.030173411	0.00035804266
0.22351419	0.029241313	0.00035183422
0.22364463	0.029367181	0.00035370510
0.22377508	0.029898164	0.00035646015
0.22390552	0.029837678	0.00035393680
0.22403596	0.029519051	0.00035396848
0.22416641	0.029388175	0.00035253405
0.22429685	0.030085043	0.00035639145
0.22442729	0.029666154	0.00035491943
0.22455774	0.029676688	0.00035284408
0.22468818	0.029723866	0.00035364014
0.22481862	0.030193699	0.00035560160
0.22494907	0.030073748	0.00035496001
0.22507951	0.029593275	0.00035359960
0.22520995	0.029430280	0.00035249716
0.22534040	0.029481207	0.00035055661
0.22547084	0.029525046	0.00035310671
0.22560128	0.029349813	0.00035053038
0.22573173	0.029369466	0.00035233547
0.22586217	0.029979162	0.00035431546
0.22599261	0.029637589	0.00035229516
0.22612306	0.029994574	0.00035477178
0.22625350	0.029871171	0.00035261338
0.22638394	0.029487412	0.00035109198
0.22651439	0.029816966	0.00035440378
0.22664483	0.029292039	0.00035001426
0.22677527	0.029539323	0.00035130208
0.22690572	0.028976941	0.00034754799
0.22703616	0.029938710	0.00035423144
0.22716660	0.030250928	0.00035608315
0.22729705	0.029380734	0.00034999472
0.22742749	0.029639628	0.00035096277
0.22755793	0.029980422	0.00035407920
0.22768837	0.030568775	0.00035616123
0.22781882	0.028995224	0.00034831084
0.22794926	0.030357860	0.00035432202
0.22807970	0.028877213	0.00034765255
0.22821015	0.029692652	0.00035151990
0.22834059	0.029781391	0.00035071047
0.22847103	0.029410063	0.00035070934
0.22860148	0.029427106	0.00035048295
0.22873192	0.029249400	0.00034923677
0.22886236	0.029445735	0.00035002918
0.22899281	0.029011718	0.00034697272
0.22912325	0.029541811	0.00034964504
0.22925369	0.029653564	0.00035150133
0.22938414	0.029064987	0.00034644402
0.22951458	0.029333867	0.00035029688
0.22964502	0.029890571	0.00034972824
0.22977547	0.029985525	0.00035146633
0.22990591	0.029488427	0.00034899203
0.23003635	0.029885908	0.00035119594
0.23016680	0.029850596	0.00035092309
0.23029724	0.029601637	0.00035045107
0.23042768	0.030121702	0.00034955378
0.23055813	0.029059256	0.00034637982
0.23068857	0.028696260	0.00034816775
0.23081901	0.029667778	0.00035808587
0.23094946	0.028867663	0.00035703391
0.23107990	0.029510319	0.00036015536
0.23121034	0.029197814	0.00036212097
0.23134079	0.029885971	0.00036723209
0.23147123	0.029569892	0.00036509957
0.23160167	0.030164777	0.00037133226
0.23173212	0.029768991	0.00037008544
0.23186256	0.029698200	0.00037025262
0.23199300	0.030232650	0.00037640922
0.23212344	0.029496906	0.00036998244
0.23225389	0.029850902	0.00037610259
0.23238433	0.029546543	0.00037372834
0.23251477	0.029033294	0.00037116842
0.23264522	0.030051689	0.00037919621
0.23277566	0.029322161	0.00037517128
0.23290610	0.029627566	0.00037796605
0.23303655	0.029611391	0.00038169493
0.23316699	0.029781066	0.00037911615
0.23329743	0.029935889	0.00038206502
0.23342788	0.029542978	0.00037871789
0.23355832	0.029793891	0.00038139191
0.23368876	0.029889274	0.00038109820
0.23381921	0.029670359	0.00037941363
0.23394965	0.029952397	0.00038000363
0.23408009	0.029608153	0.00038040784
0.23421054	0.029564159	0.00037806041
0.23434098	0.029461244	0.00038155468
0.23447142	0.029546433	0.00037910025
0.23460187	0.029177612	0.00037907145
0.23473231	0.029739669	0.00038185004
0.23486275	0.029731887	0.00038099595
0.23499320	0.029508099	0.00038087827
0.23512364	0.029361710	0.00038016304
0.23525408	0.029462612	0.00038123494
0.23538453	0.029610220	0.00038156010
0.23551497	0.029494718	0.00038012351
0.23564541	0.029397852	0.00038128230
0.23577586	0.029557722	0.00038436948
0.23590630	0.029247950	0.00037888255
0.23603674	0.030062210	0.00038661963
0.23616719	0.028662714	0.00037501589
0.23629763	0.029866295	0.00038475354
0.23642807	0.029075373	0.00038194151
0.23655851	0.028844685	0.00038019645
0.23668896	0.029490410	0.00038259720
0.23681940	0.029041462	0.00038207748
0.23694984	0.029409239	0.00038047506
0.23708029	0.029585282	0.00038540688
0.23721073	0.029308235	0.00038176182
0.23734117	0.029491425	0.00038647776
0.23747162	0.028982826	0.00038212659
0.23760206	0.029874213	0.00038618705
0.23773250	0.029386326	0.00038500819
0.23786295	0.029948649	0.00038881820
0.23799339	0.029410001	0.00038370731
0.23812383	0.029453722	0.00038644585
0.23825428	0.029438237	0.00038402104
0.23838472	0.030542902	0.00039108870
0.23851516	0.029941167	0.00038963639
0.23864561	0.028643726	0.00038059867
0.23877605	0.030074235	0.00039199421
0.23890649	0.030140319	0.00038940184
0.23903694	0.029138103	0.00038541729
0.23916738	0.029351321	0.00038645241
0.23929782	0.029312733	0.00038672454
0.23942827	0.029397286	0.00038684650
0.23955871	0.028803074	0.00038426221
0.23968915	0.029848043	0.00038712829
0.23981960	0.029400904	0.00038975292
0.23995004	0.028737764	0.00038316258
0.24008048	0.029299374	0.00038730162
0.24021093	0.028425865	0.00038383489
0.24034137	0.028940271	0.00038362240
0.24047181	0.028659414	0.00038198306
0.24060226	0.029501855	0.00038978721
0.24073270	0.029333929	0.00038716771
0.24086314	0.029241672	0.00038941295
0.24099358	0.028439848	0.00038241133
0.24112403	0.029266010	0.00038831483
0.24125447	0.029384704	0.00038823655
0.24138491	0.030022254	0.00039122567
0.24151536	0.029455479	0.00038966107
0.24164580	0.029654712	0.00038980032
0.24177624	0.029297969	0.00038825452
0.24190669	0.030096171	0.00039395956
0.24203713	0.029883985	0.00039255499
0.24216757	0.028231752	0.00038280628
0.24229802	0.029859230	0.00039444234
0.24242846	0.029641452	0.00039053046
0.24255890	0.029517890	0.00039091156
0.24268935	0.029460029	0.00039034093
0.24281979	0.029204919	0.00039007634
0.24295023	0.029487552	0.00039312292
0.24308068	0.029585704	0.00039069368
0.24321112	0.029485350	0.00039139276
0.24334156	0.028991199	0.00039095668
0.24347201	0.029687421	0.00039034759
0.24360245	0.029098920	0.00039192970
0.24373289	0.029101420	0.00038968525
0.24386334	0.029272534	0.00039195173
0.24399378	0.029273687	0.00039015933
0.24412422	0.029355683	0.00039002057
0.24425467	0.029768053	0.00039377645
0.24438511	0.029053046	0.00039138273
0.24451555	0.029691532	0.00039462340
0.24464600	0.029833704	0.00039348917
0.24477644	0.029956980	0.00039399665
0.24490688	0.029672886	0.00039561103
0.24503733	0.029631284	0.00039587708
0.24516777	0.028842487	0.00038702599
0.24529821	0.029853574	0.00039818691
0.24542865	0.029925444	0.00039673880
0.24555910	0.029628177	0.00039574903
0.24568954	0.029364885	0.00039387336
0.24581998	0.029949503	0.00039642319
0.24595043	0.028838125	0.00039139613
0.24608087	0.029893978	0.00039756041
0.24621131	0.029908139	0.00039470480
0.24634176	0.029413035	0.00039416675
0.24647220	0.029656283	0.00039434576
0.24660264	0.028888660	0.00039423066
0.24673309	0.029264213	0.00039277601
0.24686353	0.029160879	0.00039236795
0.24699397	0.029894168	0.00039677132
0.24712442	0.029453302	0.00039621445
0.24725486	0.028950579	0.00038978101
0.24738530	0.028669386	0.00039236393
0.24751575	0.029360877	0.00039369404
0.24764619	0.029864489	0.00039828096
0.24777663	0.029643277	0.00039658965
0.24790708	0.029477091	0.00039523883
0.24803752	0.029816249	0.00039818316
0.24816796	0.028845354	0.00039123136
0.24829841	0.028920091	0.00039113311
0.24842885	0.029084261	0.00039599930
0.24855929	0.029463173	0.00039441997
0.24868974	0.029080909	0.00039597848
0.24882018	0.029003488	0.00039518573
0.24895062	0.029591764	0.00039368038
0.24908107	0.028637542	0.00039260350
0.24921151	0.029749470	0.00039722762
0.24934195	0.029457504	0.00039629191
0.24947240	0.029277545	0.00039631455
0.24960284	0.029786132	0.00039853694
0.24973328	0.029539833	0.00039577052
0.24986372	0.029590869	0.00039928165
0.24999417	0.029791530	0.00039870145
0.25012461	0.029021209	0.00039680917
0.25025505	0.029566463	0.00039693623
0.25038550	0.029023915	0.00039372660
0.25051594	0.029174783	0.00039761666
0.25064638	0.029486016	0.00039670213
0.25077683	0.028959475	0.00039594631
0.25090727	0.029205380	0.00039916489
0.25103771	0.029063491	0.00039477308
0.25116816	0.028929166	0.00039454135
0.25129860	0.028948397	0.00039404147
0.25142904	0.029661400	0.00040013787
0.25155949	0.029699429	0.00040160861
0.25168993	0.028987044	0.00039531770
0.25182037	0.029272738	0.00039636907
0.25195082	0.029828720	0.00039942835
0.25208126	0.029773919	0.00040047918
0.25221170	0.029536374	0.00039987212
0.25234215	0.029184462	0.00039530028
0.25247259	0.029611742	0.00039869136
0.25260303	0.029274906	0.00040009661
0.25273348	0.029205107	0.00039541865
0.25286392	0.028932670	0.00039804759
0.25299436	0.029629733	0.00039957311
0.25312481	0.028914050	0.00039724949
0.25325525	0.028818308	0.00039517878
0.25338569	0.029205302	0.00039781893
0.25351614	0.029640292	0.00040056315
0.25364658	0.028928546	0.00039676038
0.25377702	0.028627713	0.00039434033
0.25390747	0.028785515	0.00039740365
0.25403791	0.028567516	0.00039260812
0.25416835	0.029765436	0.00040422369
0.25429879	0.029412893	0.00040018964
0.25442924	0.028728873	0.00039509808
0.25455968	0.029028740	0.00039749521
0.25469012	0.029472853	0.00040040051
0.25482057	0.028556637	0.00039478183
0.25495101	0.029149669	0.00039776265
0.25508145	0.029681526	0.00040128466
0.25521190	0.029455319	0.00040218342
0.25534234	0.029218380	0.00039743400
0.25547278	0.029275011	0.00039624393
0.25560323	0.029257852	0.00039838782
0.25573367	0.029179412	0.00040053880
0.25586411	0.029251930	0.00040980947
0.25599456	0.029480559	0.00041516161
0.25612500	0.029101565	0.00041388217
0.25625544	0.029022202	0.00041753957
0.25638589	0.028901643	0.00042071308
0.25651633	0.029072150	0.00042193721
0.25664677	0.029143948	0.00042668539
0.25677722	0.029712923	0.00042986496
0.25690766	0.029028175	0.00042853374
0.25703810	0.028557076	0.00043079042
0.25716855	0.028986143	0.00043399068
0.25729899	0.029693536	0.00044027464
0.25742943	0.029568907	0.00044228308
0.25755988	0.029173485	0.00043816369
0.25769032	0.029076931	0.00044468847
0.25782076	0.029362049	0.00044435861
0.25795121	0.028981068	0.00044502628
0.25808165	0.029254579	0.00045042356
0.25821209	0.029161606	0.00044836314
0.25834253	0.029618783	0.00045489439
0.25847298	0.029604991	0.00045579630
0.25860342	0.028961688	0.00045684396
0.25873386	0.029124402	0.00045592176
0.25886431	0.028792544	0.00045760791
0.25899475	0.028657589	0.00045662326
0.25912519	0.028974315	0.00046356264
0.25925564	0.028932903	0.00046245166
0.25938608	0.029029429	0.00046616313
0.25951652	0.029957432	0.00047167521
0.25964697	0.028069417	0.00046164491
0.25977741	0.029166379	0.00047047262
0.25990785	0.029251334	0.00047329075
0.26003830	0.028531744	0.00046686848
0.26016874	0.029293421	0.00047920846
0.26029918	0.029598896	0.00047512750
0.26042963	0.029621373	0.00047899122
0.26056007	0.029518143	0.00047998865
0.26069051	0.028730961	0.00047670831
0.26082096	0.028966952	0.00047558751
0.26095140	0.028678242	0.00047801659
0.26108184	0.030137492	0.00048442834
0.26121229	0.029125822	0.00047950792
0.26134273	0.029290249	0.00048240439
0.26147317	0.028400959	0.00047806384
0.26160362	0.028730857	0.00048148373
0.26173406	0.028650762	0.00048040133
0.26186450	0.029268732	0.00048694507
0.26199495	0.029317268	0.00048738539
0.26212539	0.029515126	0.00048824884
0.26225583	0.028451830	0.00048292490
0.26238628	0.029159050	0.00048765978
0.26251672	0.029272683	0.00048698342
0.26264716	0.028751454	0.00048646304
0.26277760	0.029459251	0.00049257647
0.26290805	0.028974413	0.00049124618
0.26303849	0.028731347	0.00048732619
0.26316893	0.029655918	0.00049945302
0.26329938	0.028421682	0.00048394462
0.26342982	0.028973462	0.00049416770
0.26356026	0.029865858	0.00049951718
0.26369071	0.028693165	0.00049380279
0.26382115	0.028389305	0.00048989511
0.26395159	0.029564062	0.00049912828
0.26408204	0.029319933	0.00049740074
0.26421248	0.028841269	0.00049981485
0.26434292	0.030183296	0.00050540030
0.26447337	0.029523138	0.00050347950
0.26460381	0.029230729	0.00050104130
0.26473425	0.028542752	0.00049555093
0.26486470	0.029404636	0.00050766421
0.26499514	0.029915553	0.00050757314
0.26512558	0.028661846	0.00050315392
0.26525603	0.028770616	0.00050533810
[truncated: 573 more rows]
