# Supplementary material for: Rationally seeded computational protein design of ɑ-helical barrels
Source: Nat Chem Biol. 2024 Jun 20;20(8):991–9. doi: 10.1038/s41589-024-01642-0 (PMC11288890; doi:10.1038/s41589-024-01642-0)
Supplement: Supplementary file 3 — PDB and .mtz files used for making figure panels b–d and j–m. [file 41589_2024_1642_MOESM3_ESM.zip › KIA_RP_RSPD_NatChemBiol_data_Figure2/scapCC6_LLIA_panels_e-h/SAXS_panel_i/SAXS_raw_SEC_scapCC6_LLIA/b21-443535_00657.dat]

0.0045000000	1.0540298	0.010217420
0.0046304432	0.96656662	0.0097454177
0.0047608865	0.87646961	0.0089324135
0.0048913297	0.79014396	0.0083590890
0.0050217729	0.71320187	0.0076723864
0.0051522162	0.66334957	0.0073993824
0.0052826594	0.59366589	0.0066741961
0.0054131026	0.56135206	0.0065097697
0.0055435459	0.53142228	0.0062028564
0.0056739891	0.48574626	0.0057962636
0.0058044323	0.46092169	0.0055841613
0.0059348756	0.42936519	0.0052755369
0.0060653188	0.39673191	0.0049433401
0.0061957621	0.38980160	0.0049122083
0.0063262053	0.37153969	0.0047838169
0.0064566485	0.35101809	0.0045490959
0.0065870918	0.32600163	0.0043735959
0.0067175350	0.31678312	0.0042415323
0.0068479782	0.30798746	0.0041726742
0.0069784215	0.29636635	0.0040293061
0.0071088647	0.28060772	0.0039120728
0.0072393079	0.27462800	0.0037956527
0.0073697512	0.25560690	0.0036312048
0.0075001944	0.24817158	0.0035558462
0.0076306376	0.24217579	0.0034911452
0.0077610809	0.22663705	0.0033171529
0.0078915241	0.22126536	0.0033102199
0.0080219673	0.19908510	0.0030730476
0.0081524106	0.20290632	0.0031264493
0.0082828538	0.18922001	0.0029186859
0.0084132970	0.18340180	0.0029382864
0.0085437403	0.18203018	0.0028575074
0.0086741835	0.17266466	0.0027630768
0.0088046267	0.17170926	0.0027407782
0.0089350700	0.16618039	0.0026589714
0.0090655132	0.16151942	0.0025689837
0.0091959565	0.15757088	0.0026117119
0.0093263997	0.15035824	0.0024465480
0.0094568429	0.14471776	0.0023963705
0.0095872862	0.14235641	0.0023960159
0.0097177294	0.13202088	0.0022565199
0.0098481726	0.12601794	0.0022115219
0.0099786159	0.12623629	0.0021895443
0.010109059	0.12501452	0.0021402077
0.010239502	0.11899525	0.0021065231
0.010369946	0.11261288	0.0020131924
0.010500389	0.11277325	0.0020001420
0.010630832	0.10888562	0.0019600744
0.010761275	0.10412649	0.0018845074
0.010891719	0.10156217	0.0018714977
0.011022162	0.10126599	0.0018187910
0.011152605	0.095190044	0.0017633834
0.011283048	0.095283926	0.0017817074
0.011413491	0.090832771	0.0016873041
0.011543935	0.089914031	0.0016682241
0.011674378	0.086694480	0.0016222296
0.011804821	0.085919016	0.0015694443
0.011935264	0.082010658	0.0015348546
0.012065708	0.081577778	0.0015099231
0.012196151	0.080228443	0.0014791323
0.012326594	0.080583932	0.0014889797
0.012457037	0.077372028	0.0014417425
0.012587481	0.077404543	0.0014132071
0.012717924	0.073756240	0.0013609645
0.012848367	0.075585546	0.0013626208
0.012978810	0.074235452	0.0013371959
0.013109253	0.071542541	0.0012789730
0.013239697	0.072227908	0.0012920518
0.013370140	0.067718521	0.0012405073
0.013500583	0.069818522	0.0012553953
0.013631026	0.066824406	0.0012145877
0.013761470	0.067028373	0.0012195042
0.013891913	0.067524883	0.0011927509
0.014022356	0.066859618	0.0011983237
0.014152799	0.064116150	0.0011575494
0.014283243	0.063651190	0.0011456099
0.014413686	0.064635669	0.0011665477
0.014544129	0.065013515	0.0011501859
0.014674572	0.063256629	0.0011226231
0.014805016	0.065295896	0.0011389003
0.014935459	0.063322571	0.0011178242
0.015065902	0.059611161	0.0010813390
0.015196345	0.060295027	0.0010811880
0.015326788	0.058371322	0.0010590231
0.015457232	0.059149808	0.0010609911
0.015587675	0.057032718	0.0010315103
0.015718118	0.057351757	0.0010367784
0.015848561	0.056859906	0.0010182807
0.015979005	0.058021607	0.0010336306
0.016109448	0.056929011	0.0010216483
0.016239891	0.056546040	0.0010078211
0.016370334	0.056986346	0.0010054974
0.016500778	0.055793079	0.00099789545
0.016631221	0.054080215	0.00097287728
0.016761664	0.055224681	0.00098286476
0.016892107	0.055472873	0.00097591467
0.017022551	0.053978297	0.00095961888
0.017152994	0.053086758	0.00095300037
0.017283437	0.053488447	0.00094628033
0.017413880	0.053423627	0.00094146123
0.017544323	0.051177821	0.00092304420
0.017674767	0.051943911	0.00091723924
0.017805210	0.052350655	0.00092979732
0.017935653	0.051138241	0.00090570112
0.018066096	0.051289056	0.00090908358
0.018196540	0.052078701	0.00091323714
0.018326983	0.050659541	0.00089067130
0.018457426	0.048654975	0.00087008082
0.018587869	0.049507123	0.00088054431
0.018718313	0.049338852	0.00087164055
0.018848756	0.046699067	0.00085429194
0.018979199	0.050225509	0.00086853411
0.019109642	0.048652349	0.00085657687
0.019240086	0.048505985	0.00085347347
0.019370529	0.047109201	0.00083975477
0.019500972	0.047531982	0.00083450838
0.019631415	0.047637175	0.00083663029
0.019761858	0.047003463	0.00082536591
0.019892302	0.045458139	0.00081197250
0.020022745	0.047852057	0.00082922037
0.020153188	0.049136814	0.00083960315
0.020283631	0.045965315	0.00080875155
0.020414075	0.045202700	0.00079264440
0.020544518	0.046576374	0.00080458801
0.020674961	0.046413919	0.00080141798
0.020805404	0.045839115	0.00079855357
0.020935848	0.045446127	0.00079157118
0.021066291	0.044581394	0.00077934378
0.021196734	0.045868904	0.00078491088
0.021327177	0.044947414	0.00078017585
0.021457621	0.045040005	0.00077388277
0.021588064	0.045511509	0.00078164535
0.021718507	0.044930285	0.00076448946
0.021848950	0.044546886	0.00077019754
0.021979393	0.044872051	0.00076604792
0.022109837	0.044678320	0.00075877578
0.022240280	0.043933296	0.00074870026
0.022370723	0.043937485	0.00075516210
0.022501166	0.043910214	0.00074486841
0.022631610	0.044734098	0.00075310914
0.022762053	0.045613944	0.00075241911
0.022892496	0.043070547	0.00073614377
0.023022939	0.043646787	0.00073647566
0.023153383	0.043848522	0.00073633557
0.023283826	0.042650214	0.00072170150
0.023414269	0.043029225	0.00072473135
0.023544712	0.044101974	0.00073096028
0.023675156	0.041995376	0.00071598846
0.023805599	0.043285716	0.00071614901
0.023936042	0.042174276	0.00071725284
0.024066485	0.042618672	0.00071216850
0.024196928	0.041671894	0.00069888394
0.024327372	0.042991719	0.00070762061
0.024457815	0.041852184	0.00070132282
0.024588258	0.041556684	0.00069479618
0.024718701	0.042106099	0.00069653039
0.024849145	0.041622941	0.00068798616
0.024979588	0.041242963	0.00068694422
0.025110031	0.042024807	0.00069206063
0.025240474	0.040151241	0.00067307293
0.025370918	0.042132354	0.00068588921
0.025501361	0.040560098	0.00067223931
0.025631804	0.040913405	0.00067809689
0.025762247	0.040402252	0.00066504165
0.025892691	0.040779997	0.00067219554
0.026023134	0.041291116	0.00067378054
0.026153577	0.040909116	0.00067160198
0.026284020	0.040190223	0.00065486229
0.026414463	0.040112171	0.00065841676
0.026544907	0.040545902	0.00065735250
0.026675350	0.039822333	0.00065720983
0.026805793	0.040657407	0.00065742030
0.026936236	0.039911228	0.00064945683
0.027066680	0.039742503	0.00064464978
0.027197123	0.039164111	0.00064441516
0.027327566	0.038685008	0.00063439287
0.027458009	0.040808677	0.00065009484
0.027588453	0.040398004	0.00064493957
0.027718896	0.039657753	0.00064226434
0.027849339	0.039835368	0.00063243209
0.027979782	0.038374617	0.00062708869
0.028110226	0.040265251	0.00063841959
0.028240669	0.038490525	0.00062369618
0.028371112	0.039339065	0.00062620153
0.028501555	0.039958708	0.00063145609
0.028631998	0.039548676	0.00062502351
0.028762442	0.038574247	0.00062153570
0.028892885	0.039553877	0.00062725049
0.029023328	0.038475397	0.00061421871
0.029153771	0.039209345	0.00061703826
0.029284215	0.038955224	0.00061451892
0.029414658	0.039502772	0.00061658941
0.029545101	0.039339315	0.00061538174
0.029675544	0.038857284	0.00061046075
0.029805988	0.037594649	0.00059998891
0.029936431	0.039693668	0.00061259003
0.030066874	0.038832308	0.00060309435
0.030197317	0.038869028	0.00060376764
0.030327760	0.038628104	0.00060052303
0.030458204	0.039153746	0.00060655661
0.030588647	0.039427087	0.00060374807
0.030719090	0.038572062	0.00059696466
0.030849533	0.039292083	0.00059847654
0.030979977	0.038939011	0.00060143075
0.031110420	0.038598361	0.00058971857
0.031240863	0.038368313	0.00059163800
0.031371306	0.037169489	0.00057934986
0.031501750	0.038246548	0.00058771955
0.031632193	0.038827169	0.00058957736
0.031762636	0.037365234	0.00058059167
0.031893079	0.038822103	0.00058443206
0.032023523	0.039209347	0.00059348690
0.032153966	0.038181143	0.00057864799
0.032284409	0.037725449	0.00057646588
0.032414852	0.037453315	0.00057255833
0.032545295	0.037818265	0.00057678322
0.032675739	0.037517873	0.00057014204
0.032806182	0.038613043	0.00057733596
0.032936625	0.037690803	0.00056869894
0.033067068	0.037279224	0.00056783829
0.033197512	0.038064717	0.00056594061
0.033327955	0.037608455	0.00056870679
0.033458398	0.038401112	0.00056973689
0.033588841	0.037842424	0.00056513755
0.033719285	0.037506941	0.00056172802
0.033849728	0.037888893	0.00056498738
0.033980171	0.037487660	0.00055913063
0.034110614	0.036411390	0.00055167405
0.034241058	0.037570581	0.00055970164
0.034371501	0.037101322	0.00056091953
0.034501944	0.036959186	0.00055998955
0.034632387	0.037676480	0.00057814118
0.034762830	0.036595996	0.00057312959
0.034893274	0.037381916	0.00057964414
0.035023717	0.036123324	0.00057260400
0.035154160	0.037197267	0.00058349691
0.035284603	0.036269859	0.00057936013
0.035415047	0.036903492	0.00058958107
0.035545490	0.037326756	0.00059117736
0.035675933	0.036747677	0.00058682730
0.035806376	0.035897677	0.00058233636
0.035936820	0.037097172	0.00058986293
0.036067263	0.037058828	0.00059529109
0.036197706	0.036975819	0.00059081105
0.036328149	0.037171665	0.00059843666
0.036458593	0.035744658	0.00058597543
0.036589036	0.034697409	0.00057906670
0.036719479	0.036961511	0.00059943878
0.036849922	0.036097844	0.00059571225
0.036980365	0.036742707	0.00059683015
0.037110809	0.036365266	0.00059938902
0.037241252	0.036279554	0.00059467434
0.037371695	0.036976979	0.00060634801
0.037502138	0.036240792	0.00060230137
0.037632582	0.035231018	0.00059489541
0.037763025	0.035079880	0.00058857471
0.037893468	0.037053913	0.00061101195
0.038023911	0.035772098	0.00059718643
0.038154355	0.036554812	0.00060858175
0.038284798	0.037073952	0.00061084005
0.038415241	0.036602541	0.00061071554
0.038545684	0.034860639	0.00059645987
0.038676128	0.036382805	0.00060972955
0.038806571	0.036305301	0.00061062451
0.038937014	0.036659167	0.00061403631
0.039067457	0.036761642	0.00061179217
0.039197900	0.036055312	0.00061375074
0.039328344	0.037042649	0.00061618886
0.039458787	0.036056786	0.00061118533
0.039589230	0.035948293	0.00060449435
0.039719673	0.035815306	0.00059420262
0.039850117	0.035753000	0.00059080270
0.039980560	0.035958999	0.00059107684
0.040111003	0.035765832	0.00058843894
0.040241446	0.036181816	0.00058850789
0.040371890	0.036589838	0.00059159333
0.040502333	0.035513834	0.00057942613
0.040632776	0.035509664	0.00058116579
0.040763219	0.035959728	0.00057916538
0.040893663	0.035363104	0.00057712047
0.041024106	0.037089185	0.00058547249
0.041154549	0.035993922	0.00057980053
0.041284992	0.036262624	0.00057908930
0.041415435	0.035729803	0.00057532420
0.041545879	0.036138926	0.00057434356
0.041676322	0.035827029	0.00057811393
0.041806765	0.036572091	0.00057609807
0.041937208	0.035981389	0.00057445427
0.042067652	0.036249978	0.00057040200
0.042198095	0.034723180	0.00056368360
0.042328538	0.034966251	0.00056368406
0.042458981	0.035237681	0.00056796099
0.042589425	0.036447336	0.00056809163
0.042719868	0.035237733	0.00056244313
0.042850311	0.035375163	0.00056244712
0.042980754	0.034867315	0.00055841147
0.043111198	0.036105684	0.00056352414
0.043241641	0.035251278	0.00056161674
0.043372084	0.035791543	0.00056506574
0.043502527	0.035211297	0.00055696406
0.043632970	0.035599575	0.00055929845
0.043763414	0.036299055	0.00056492874
0.043893857	0.035465789	0.00055629763
0.044024300	0.035053131	0.00055539500
0.044154743	0.035120353	0.00055324995
0.044285187	0.035114628	0.00055169791
0.044415630	0.035923154	0.00056079581
0.044546073	0.034524649	0.00054533326
0.044676516	0.035797585	0.00055669025
0.044806960	0.035718455	0.00055621907
0.044937403	0.035747756	0.00055540823
0.045067846	0.034797865	0.00054684025
0.045198289	0.035634053	0.00055065500
0.045328733	0.036301925	0.00055800126
0.045459176	0.034627667	0.00054454128
0.045589619	0.035057004	0.00054613507
0.045720062	0.035625767	0.00055015000
0.045850505	0.035496697	0.00054649618
0.045980949	0.035420698	0.00054771304
0.046111392	0.034862188	0.00054360221
0.046241835	0.035702289	0.00054847573
0.046372278	0.035284589	0.00054824003
0.046502722	0.035592366	0.00055812742
0.046633165	0.034554088	0.00055272400
0.046763608	0.036021152	0.00056542353
0.046894051	0.035183396	0.00056114240
0.047024495	0.034216406	0.00055897708
0.047154938	0.034920727	0.00056255240
0.047285381	0.035137588	0.00056648153
0.047415824	0.035625623	0.00056705724
0.047546267	0.035400458	0.00057401276
0.047676711	0.034917977	0.00056796910
0.047807154	0.034843503	0.00057022433
0.047937597	0.034915474	0.00056717588
0.048068040	0.035224836	0.00057485776
0.048198484	0.035620941	0.00057721151
0.048328927	0.034405360	0.00056796849
0.048459370	0.035489981	0.00057945703
0.048589813	0.035919329	0.00058016475
0.048720257	0.035093443	0.00057872983
0.048850700	0.034111835	0.00056923444
0.048981143	0.035439725	0.00058016796
0.049111586	0.035593430	0.00058454797
0.049242030	0.036854106	0.00059286614
0.049372473	0.035188206	0.00058255741
0.049502916	0.034901184	0.00057873495
0.049633359	0.035122076	0.00058278790
0.049763802	0.034196736	0.00057758951
0.049894246	0.034964223	0.00058179921
0.050024689	0.034911706	0.00058275175
0.050155132	0.034341934	0.00057566859
0.050285575	0.034838795	0.00058304883
0.050416019	0.035428833	0.00058526590
0.050546462	0.033924844	0.00057659237
0.050676905	0.035284742	0.00058453106
0.050807348	0.035188856	0.00058942190
0.050937792	0.034653280	0.00058091767
0.051068235	0.035495941	0.00059098393
0.051198678	0.034543810	0.00058130365
0.051329121	0.035155717	0.00058984085
0.051459565	0.034599188	0.00058465709
0.051590008	0.036542404	0.00060122703
0.051720451	0.035195570	0.00058900011
0.051850894	0.034146617	0.00058237171
0.051981337	0.034817416	0.00058549062
0.052111781	0.034772613	0.00058967189
0.052242224	0.034624112	0.00058521895
0.052372667	0.033283793	0.00057965671
0.052503110	0.035154647	0.00059084550
0.052633554	0.034457677	0.00058732374
0.052763997	0.033729139	0.00058046517
0.052894440	0.035747519	0.00059949701
0.053024883	0.035305025	0.00059416783
0.053155327	0.035117640	0.00059479301
0.053285770	0.034774220	0.00058850621
0.053416213	0.034840254	0.00059248933
0.053546656	0.035359396	0.00059791585
0.053677100	0.035741126	0.00059823365
0.053807543	0.035609844	0.00059788092
0.053937986	0.034708707	0.00059388680
0.054068429	0.035348261	0.00059579296
0.054198872	0.035053731	0.00059384515
0.054329316	0.033521885	0.00058732947
0.054459759	0.034885972	0.00059578040
0.054590202	0.033920943	0.00058653294
0.054720645	0.035530799	0.00059901277
0.054851089	0.034563369	0.00059306529
0.054981532	0.034573739	0.00059202137
0.055111975	0.035240545	0.00060062585
0.055242418	0.034899638	0.00059424450
0.055372862	0.034579243	0.00059419084
0.055503305	0.035080193	0.00059755625
0.055633748	0.033850346	0.00058828899
0.055764191	0.033955362	0.00058852526
0.055894635	0.034582396	0.00059563477
0.056025078	0.034643381	0.00059277263
0.056155521	0.035225134	0.00060248672
0.056285964	0.034687147	0.00059270033
0.056416407	0.033866589	0.00058968233
0.056546851	0.033797274	0.00059150000
0.056677294	0.035066950	0.00059916820
0.056807737	0.033873466	0.00059200198
0.056938180	0.034795849	0.00059655436
0.057068624	0.034480238	0.00059582830
0.057199067	0.035381263	0.00060606316
0.057329510	0.035825957	0.00060482320
0.057459953	0.035045089	0.00060038656
0.057590397	0.034827345	0.00059947058
0.057720840	0.033236264	0.00059010735
0.057851283	0.033837909	0.00059132997
0.057981726	0.035655989	0.00060357797
0.058112170	0.034667471	0.00059539765
0.058242613	0.035119019	0.00059961054
0.058373056	0.034270095	0.00059209646
0.058503499	0.033594046	0.00058452443
0.058633942	0.036097472	0.00060541926
0.058764386	0.033813870	0.00058297318
0.058894829	0.035017674	0.00059589329
0.059025272	0.035182166	0.00059363494
0.059155715	0.033730637	0.00058296198
0.059286159	0.034561544	0.00058806174
0.059416602	0.035051397	0.00059183971
0.059547045	0.033881462	0.00058395613
0.059677488	0.034332449	0.00058601017
0.059807932	0.035582684	0.00059217226
0.059938375	0.034870682	0.00059184881
0.060068818	0.033583807	0.00057345494
0.060199261	0.034566989	0.00058507610
0.060329705	0.035063326	0.00058535122
0.060460148	0.034255464	0.00058151407
0.060590591	0.035697376	0.00058867394
0.060721034	0.034117412	0.00057708886
0.060851477	0.033732839	0.00057456354
0.060981921	0.034190388	0.00058018497
0.061112364	0.034724554	0.00057735951
0.061242807	0.035760001	0.00058818386
0.061373250	0.034041336	0.00057430062
0.061503694	0.033998864	0.00057252944
0.061634137	0.033666890	0.00057122294
0.061764580	0.034098511	0.00057591114
0.061895023	0.033682446	0.00056924340
0.062025467	0.034597756	0.00057980441
0.062155910	0.034180415	0.00057415004
0.062286353	0.034588907	0.00057785727
0.062416796	0.034488472	0.00057840898
0.062547240	0.034046289	0.00057319537
0.062677683	0.034197526	0.00057479050
0.062808126	0.033304161	0.00056657043
0.062938569	0.033200838	0.00056524507
0.063069012	0.034398175	0.00057644595
0.063199456	0.033090889	0.00056350069
0.063329899	0.034707606	0.00057515876
0.063460342	0.033859704	0.00056862404
0.063590785	0.034657211	0.00057408730
0.063721229	0.034461879	0.00057586633
0.063851672	0.033990310	0.00057057618
0.063982115	0.033217521	0.00056219655
0.064112558	0.033240542	0.00056474139
0.064243002	0.033587841	0.00056459805
0.064373445	0.034997009	0.00057324693
0.064503888	0.034044280	0.00056951600
0.064634331	0.034443770	0.00057246433
0.064764774	0.033715663	0.00056708145
0.064895218	0.033730478	0.00056506543
0.065025661	0.033727600	0.00056757381
0.065156104	0.035123110	0.00057427809
0.065286547	0.033561657	0.00056283942
0.065416991	0.034529981	0.00057080073
0.065547434	0.033615805	0.00056279246
0.065677877	0.033105146	0.00055644908
0.065808320	0.033695192	0.00056527513
0.065938764	0.034142821	0.00056475444
0.066069207	0.033099925	0.00055998392
0.066199650	0.033083320	0.00055576165
0.066330093	0.034284764	0.00056654995
0.066460537	0.034351751	0.00056758640
0.066590980	0.034106557	0.00056531524
0.066721423	0.034566028	0.00056929506
0.066851866	0.034251950	0.00056383131
0.066982309	0.034670787	0.00056694266
0.067112753	0.033992067	0.00056377153
0.067243196	0.034486178	0.00056526539
0.067373639	0.034403813	0.00056655264
0.067504082	0.034471801	0.00056733643
0.067634526	0.033606956	0.00055660486
0.067764969	0.033241955	0.00055736540
0.067895412	0.033812633	0.00056159429
0.068025855	0.034081139	0.00055965962
0.068156299	0.033101798	0.00055517142
0.068286742	0.033493938	0.00055655176
0.068417185	0.034435758	0.00056212371
0.068547628	0.033846752	0.00056134343
0.068678072	0.033766457	0.00055583689
0.068808515	0.033543580	0.00055880112
0.068938958	0.033729885	0.00055586222
0.069069401	0.032930969	0.00054888898
0.069199844	0.033614985	0.00056022377
0.069330288	0.034154778	0.00055885880
0.069460731	0.034371219	0.00055995276
0.069591174	0.034076772	0.00055939489
0.069721617	0.034036499	0.00055708245
0.069852061	0.034164445	0.00055987364
0.069982504	0.033368400	0.00054990502
0.070112947	0.034374254	0.00056109694
0.070243390	0.033894931	0.00055777953
0.070373834	0.033947758	0.00055591110
0.070504277	0.033656708	0.00055202998
0.070634720	0.034063457	0.00055930672
0.070765163	0.033249691	0.00054901236
0.070895607	0.033008534	0.00054897135
0.071026050	0.033336578	0.00054815614
0.071156493	0.033555608	0.00055223085
0.071286936	0.033791062	0.00055250717
0.071417379	0.033762158	0.00055195679
0.071547823	0.033591342	0.00054977317
0.071678266	0.033530178	0.00055091720
0.071808709	0.033829133	0.00055059159
0.071939152	0.033778276	0.00055348921
0.072069596	0.033134276	0.00054394156
0.072200039	0.033923247	0.00055202670
0.072330482	0.033939839	0.00055316582
0.072460925	0.033516549	0.00054825216
0.072591369	0.033111169	0.00054604818
0.072721812	0.033632730	0.00054731930
0.072852255	0.034281928	0.00055640655
0.072982698	0.033606650	0.00054849416
0.073113142	0.033993675	0.00055178721
0.073243585	0.033847468	0.00055042950
0.073374028	0.033921532	0.00055155403
0.073504471	0.034106585	0.00054852593
0.073634914	0.032537645	0.00053895034
0.073765358	0.033373437	0.00054202157
0.073895801	0.032754033	0.00054015037
0.074026244	0.034129173	0.00055170260
0.074156687	0.033078184	0.00053929182
0.074287131	0.032791326	0.00053776724
0.074417574	0.033000560	0.00054545670
0.074548017	0.033888173	0.00054473802
0.074678460	0.033551097	0.00054551933
0.074808904	0.033493019	0.00054320707
0.074939347	0.033634053	0.00054341808
0.075069790	0.033797546	0.00054766705
0.075200233	0.033952883	0.00054382756
0.075330677	0.034325053	0.00055069504
0.075461120	0.033429574	0.00054531383
0.075591563	0.032766384	0.00053432339
0.075722006	0.034428547	0.00054894089
0.075852449	0.033530808	0.00054083190
0.075982893	0.032989930	0.00053767954
0.076113336	0.033307710	0.00054280951
0.076243779	0.034114652	0.00054297363
0.076374222	0.033462047	0.00053865697
0.076504666	0.033819406	0.00054476859
0.076635109	0.033998518	0.00054194665
0.076765552	0.032726544	0.00053384256
0.076895995	0.033154551	0.00053732157
0.077026439	0.033131382	0.00053562170
0.077156882	0.033535630	0.00054048391
0.077287325	0.033433396	0.00053559243
0.077417768	0.032998904	0.00053501631
0.077548212	0.033847617	0.00054099887
0.077678655	0.033988307	0.00054078052
0.077809098	0.033530105	0.00053946062
0.077939541	0.033921816	0.00053727487
0.078069984	0.033015970	0.00053459121
0.078200428	0.033545419	0.00054261415
0.078330871	0.033077168	0.00053146697
0.078461314	0.034068253	0.00054060259
0.078591757	0.033396689	0.00053710538
0.078722201	0.033772213	0.00053851963
0.078852644	0.032449529	0.00052763121
0.078983087	0.033436207	0.00053515183
0.079113530	0.032785840	0.00052990106
0.079243974	0.032929338	0.00053401222
0.079374417	0.033237340	0.00053144169
0.079504860	0.033183294	0.00053323083
0.079635303	0.033258697	0.00053095665
0.079765747	0.033527742	0.00053657802
0.079896190	0.033789816	0.00053658956
0.080026633	0.033523120	0.00053230562
0.080157076	0.034045635	0.00053689454
0.080287519	0.032169621	0.00052572774
0.080417963	0.032755982	0.00052537427
0.080548406	0.033319668	0.00053248238
0.080678849	0.033128540	0.00052620336
0.080809292	0.033126734	0.00053089578
0.080939736	0.033581114	0.00053371668
0.081070179	0.032461006	0.00052368755
0.081200622	0.032446580	0.00052373831
0.081331065	0.033024956	0.00053053921
0.081461509	0.032957336	0.00052374332
0.081591952	0.033647324	0.00053422983
0.081722395	0.033664180	0.00052959681
0.081852838	0.032614163	0.00052410175
0.081983281	0.033269482	0.00052935810
0.082113725	0.033678905	0.00052682634
0.082244168	0.033150753	0.00052814824
0.082374611	0.033008767	0.00052653345
0.082505054	0.033308758	0.00052671850
0.082635498	0.033654320	0.00053145350
0.082765941	0.032841220	0.00052295828
0.082896384	0.033525276	0.00052818641
0.083026827	0.033580537	0.00052986833
0.083157271	0.032754138	0.00052093657
0.083287714	0.032758610	0.00052314089
0.083418157	0.031983840	0.00051721604
0.083548600	0.033052296	0.00052344045
0.083679044	0.032828754	0.00052169995
0.083809487	0.033339560	0.00052145433
0.083939930	0.032590723	0.00052111814
0.084070373	0.033607746	0.00052885527
0.084200816	0.033413950	0.00052325566
0.084331260	0.033232775	0.00052457081
0.084461703	0.033152020	0.00052450900
0.084592146	0.033455491	0.00052197159
0.084722589	0.033907937	0.00052862482
0.084853033	0.033062923	0.00052166929
0.084983476	0.032197300	0.00051584909
0.085113919	0.032730920	0.00052017660
0.085244362	0.033287359	0.00051984621
0.085374806	0.032391594	0.00051614465
0.085505249	0.033343583	0.00052418980
0.085635692	0.032683463	0.00051823733
0.085766135	0.033167018	0.00052152075
0.085896579	0.033579941	0.00052294317
0.086027022	0.032348322	0.00051329168
0.086157465	0.032487112	0.00051665212
0.086287908	0.033453111	0.00051805510
0.086418351	0.033409556	0.00052216620
0.086548795	0.033057419	0.00051785968
0.086679238	0.033102278	0.00051728489
0.086809681	0.034105038	0.00052773554
0.086940124	0.031708281	0.00050602521
0.087070568	0.033150288	0.00052085087
0.087201011	0.033243877	0.00051747528
0.087331454	0.032420197	0.00051213951
0.087461897	0.032915140	0.00051637281
0.087592341	0.033378244	0.00051741297
0.087722784	0.033149447	0.00051807617
0.087853227	0.033779691	0.00052147931
0.087983670	0.032872782	0.00051283048
0.088114114	0.032622300	0.00051528094
0.088244557	0.033571992	0.00051710911
0.088375000	0.033075785	0.00051467976
0.088505443	0.032446279	0.00051224900
0.088635886	0.032809045	0.00051049914
0.088766330	0.033247024	0.00051602079
0.088896773	0.032229497	0.00051023263
0.089027216	0.032972352	0.00050978175
0.089157659	0.032583824	0.00051214021
0.089288103	0.032385049	0.00050942524
0.089418546	0.031083134	0.00049704707
0.089548989	0.032911637	0.00051376758
0.089679432	0.032928215	0.00051176962
0.089809876	0.032918239	0.00051005674
0.089940319	0.032561430	0.00051028379
0.090070762	0.033260850	0.00050983148
0.090201205	0.033151034	0.00051378713
0.090331649	0.033218546	0.00051167088
0.090462092	0.031918194	0.00050329559
0.090592535	0.032785726	0.00051205577
0.090722978	0.033141802	0.00051022826
0.090853421	0.033508770	0.00051565242
0.090983865	0.033240914	0.00051320983
0.091114308	0.032239485	0.00050296922
0.091244751	0.033011236	0.00051140513
0.091375194	0.033146450	0.00050931953
0.091505638	0.031845827	0.00050107707
0.091636081	0.032523180	0.00051683063
0.091766524	0.033035047	0.00052389593
0.091896967	0.032501052	0.00052426171
0.092027411	0.032578301	0.00052945312
0.092157854	0.032195309	0.00052942032
0.092288297	0.032673914	0.00053469642
0.092418740	0.033293637	0.00054122517
0.092549184	0.032934516	0.00054255328
0.092679627	0.032484317	0.00053968110
0.092810070	0.033495128	0.00054842894
0.092940513	0.032775578	0.00053712763
0.093070956	0.033616608	0.00053664958
0.093201400	0.033623709	0.00053389987
0.093331843	0.033052047	0.00052804070
0.093462286	0.032899644	0.00052455032
0.093592729	0.033321408	0.00052859264
0.093723173	0.032817405	0.00052503944
0.093853616	0.033005939	0.00052043118
0.093984059	0.032228129	0.00051775454
0.094114502	0.033188565	0.00051899678
0.094244946	0.032508726	0.00051577840
0.094375389	0.031662016	0.00050934966
0.094505832	0.032652393	0.00051550933
0.094636275	0.032677721	0.00051728632
0.094766719	0.032778750	0.00051686748
0.094897162	0.032879575	0.00051262172
0.095027605	0.032541574	0.00051471886
0.095158048	0.032083523	0.00050857737
0.095288491	0.032171314	0.00050697755
0.095418935	0.032245349	0.00051217350
0.095549378	0.032820551	0.00051210409
0.095679821	0.032622869	0.00051031426
0.095810264	0.032528553	0.00050984928
0.095940708	0.032611259	0.00050824695
0.096071151	0.031565658	0.00050771971
0.096201594	0.032532244	0.00050738190
0.096332037	0.032620565	0.00050699721
0.096462481	0.032414019	0.00050852617
0.096592924	0.033604050	0.00051239921
0.096723367	0.033345779	0.00051325045
0.096853810	0.032771612	0.00050795394
0.096984253	0.031911256	0.00050205773
0.097114697	0.032441108	0.00050573947
0.097245140	0.032254690	0.00050333272
0.097375583	0.032455222	0.00050297536
0.097506026	0.033233390	0.00051215712
0.097636470	0.032538906	0.00050395204
0.097766913	0.033539307	0.00051117739
0.097897356	0.033033088	0.00050572580
0.098027799	0.033015505	0.00050593093
0.098158243	0.032962884	0.00050343742
0.098288686	0.032434802	0.00049838184
0.098419129	0.032323179	0.00049633418
0.098549572	0.032843910	0.00050152241
0.098680016	0.031874493	0.00049012880
0.098810459	0.032782023	0.00049776228
0.098940902	0.031871214	0.00048866673
0.099071345	0.032354314	0.00049183323
0.099201788	0.032229483	0.00049306408
0.099332232	0.032298181	0.00048858601
0.099462675	0.032467020	0.00049304636
0.099593118	0.032902129	0.00049600658
0.099723561	0.033016320	0.00049473615
0.099854005	0.032258423	0.00049125891
0.099984448	0.032430385	0.00049053257
0.10011489	0.032209122	0.00049155644
0.10024533	0.032014700	0.00049059765
0.10037578	0.033052651	0.00049575734
0.10050622	0.032711365	0.00049590063
0.10063666	0.031750128	0.00048727141
0.10076711	0.032919255	0.00049595202
0.10089755	0.032433997	0.00049492763
0.10102799	0.033309682	0.00049758595
0.10115844	0.032334964	0.00049295160
0.10128888	0.032202105	0.00049489401
0.10141932	0.033119651	0.00049289114
0.10154977	0.032205048	0.00049106908
0.10168021	0.033028801	0.00049641605
0.10181065	0.033127625	0.00049523829
0.10194110	0.033050648	0.00049676646
0.10207154	0.031693366	0.00048430346
0.10220198	0.032659104	0.00049286375
0.10233243	0.032351774	0.00049181683
0.10246287	0.033349641	0.00049508607
0.10259331	0.032180617	0.00049035169
0.10272376	0.033033770	0.00049222823
0.10285420	0.032418058	0.00048883954
0.10298464	0.033993499	0.00050174763
0.10311509	0.033138669	0.00049269922
0.10324553	0.031697635	0.00048437557
0.10337597	0.033116355	0.00049592099
0.10350642	0.032215322	0.00048481344
0.10363686	0.032933814	0.00049171111
0.10376730	0.032475771	0.00048900119
0.10389774	0.032573484	0.00048954212
0.10402819	0.031882421	0.00048613019
0.10415863	0.032570344	0.00048761301
0.10428907	0.033298738	0.00049208555
0.10441952	0.032463286	0.00049010036
0.10454996	0.031898977	0.00048120618
0.10468040	0.031905228	0.00048258308
0.10481085	0.032579446	0.00048719124
0.10494129	0.032320898	0.00048565332
0.10507173	0.032392574	0.00048715610
0.10520218	0.033227557	0.00048810765
0.10533262	0.032384452	0.00048493885
0.10546306	0.032251258	0.00048539133
0.10559351	0.032008130	0.00048202275
0.10572395	0.031914196	0.00047927236
0.10585439	0.033079161	0.00048959182
0.10598484	0.032689792	0.00048589425
0.10611528	0.032083031	0.00048255821
0.10624572	0.033216371	0.00048776024
0.10637617	0.032674758	0.00048707271
0.10650661	0.033363513	0.00049035779
0.10663705	0.032462665	0.00048244835
0.10676750	0.032763253	0.00048606379
0.10689794	0.033053227	0.00048691112
0.10702838	0.033353806	0.00048881418
0.10715883	0.032138274	0.00048313000
0.10728927	0.032373405	0.00047958948
0.10741971	0.031759045	0.00047884204
0.10755016	0.031313921	0.00047289527
0.10768060	0.032450914	0.00048213189
0.10781104	0.032312871	0.00048221739
0.10794149	0.032566068	0.00047920002
0.10807193	0.032932305	0.00048568207
0.10820237	0.032739013	0.00048409830
0.10833281	0.032288480	0.00048054670
0.10846326	0.032111349	0.00049196942
0.10859370	0.031114982	0.00048635994
0.10872414	0.031975235	0.00049729058
0.10885459	0.032599500	0.00050435873
0.10898503	0.031736998	0.00049762423
0.10911547	0.033220403	0.00051556151
0.10924592	0.032656419	0.00051339369
0.10937636	0.032841952	0.00051077253
0.10950680	0.032847344	0.00051884904
0.10963725	0.032719092	0.00051893122
0.10976769	0.032719124	0.00051819198
0.10989813	0.032649316	0.00052169016
0.11002858	0.032504231	0.00051839380
0.11015902	0.033047572	0.00052753842
0.11028946	0.032187784	0.00052349192
0.11041991	0.032761301	0.00052738584
0.11055035	0.032472617	0.00052774233
0.11068079	0.032817088	0.00053114616
0.11081124	0.032938927	0.00053243446
0.11094168	0.031181670	0.00052339112
0.11107212	0.031469440	0.00052489033
0.11120257	0.032122030	0.00053295116
0.11133301	0.032242563	0.00053461716
0.11146345	0.032778240	0.00053856358
0.11159390	0.032312658	0.00054152276
0.11172434	0.032628772	0.00054067581
0.11185478	0.032076514	0.00053916625
0.11198523	0.032513878	0.00054305350
0.11211567	0.033102190	0.00054724019
0.11224611	0.031920088	0.00053836202
0.11237656	0.032413669	0.00054511148
0.11250700	0.032451511	0.00054589806
0.11263744	0.032516310	0.00054720808
0.11276788	0.033061910	0.00055109012
0.11289833	0.032420587	0.00055052781
0.11302877	0.032725761	0.00055304406
0.11315921	0.031446098	0.00054202857
0.11328966	0.032250022	0.00054468957
0.11342010	0.032201760	0.00053321453
0.11355054	0.032198412	0.00052886317
0.11368099	0.032272735	0.00052879833
0.11381143	0.032574833	0.00052328588
0.11394187	0.031334188	0.00051729060
0.11407232	0.032330850	0.00052007311
0.11420276	0.032085563	0.00051644106
0.11433320	0.032349908	0.00051974425
0.11446365	0.032440806	0.00051450351
0.11459409	0.032441210	0.00051291307
0.11472453	0.031497851	0.00050855071
0.11485498	0.032394398	0.00051002409
0.11498542	0.032156541	0.00051109853
0.11511586	0.032097362	0.00050772438
0.11524631	0.032360024	0.00050627048
0.11537675	0.032811597	0.00051189434
0.11550719	0.031720833	0.00049981028
0.11563764	0.032435558	0.00050746352
0.11576808	0.032462474	0.00050696404
0.11589852	0.032169387	0.00049902205
0.11602897	0.032046610	0.00050477803
0.11615941	0.032504307	0.00050425993
0.11628985	0.031584141	0.00049539981
0.11642030	0.032147973	0.00050085665
0.11655074	0.031964055	0.00049607554
0.11668118	0.032305143	0.00050029010
0.11681163	0.031859136	0.00049877611
0.11694207	0.032429308	0.00049813689
0.11707251	0.033017679	0.00050469617
0.11720295	0.032456340	0.00049877183
0.11733340	0.031930046	0.00049427287
0.11746384	0.032673948	0.00049977504
0.11759428	0.032396794	0.00049431475
0.11772473	0.032634186	0.00049709673
0.11785517	0.032039158	0.00049536636
0.11798561	0.032098639	0.00049001603
0.11811606	0.032188523	0.00049264405
0.11824650	0.032092106	0.00049104456
0.11837694	0.032380242	0.00049078510
0.11850739	0.031886207	0.00048866708
0.11863783	0.032673527	0.00049042807
0.11876827	0.032393195	0.00048926806
0.11889872	0.031448727	0.00048373157
0.11902916	0.032520801	0.00048707686
0.11915960	0.032352100	0.00048726664
0.11929005	0.032328069	0.00048476093
0.11942049	0.032116182	0.00048614966
0.11955093	0.033136688	0.00048974684
0.11968138	0.032303057	0.00048195266
0.11981182	0.031694462	0.00047897268
0.11994226	0.031795074	0.00047908577
0.12007271	0.032109317	0.00047894433
0.12020315	0.031832440	0.00047725816
0.12033359	0.032177498	0.00047881117
0.12046404	0.031907733	0.00047702270
0.12059448	0.031395215	0.00047261460
0.12072492	0.032335385	0.00047649410
0.12085537	0.031490300	0.00047219576
0.12098581	0.032317291	0.00047565495
0.12111625	0.032274959	0.00047601071
0.12124670	0.031288469	0.00047006407
0.12137714	0.032169160	0.00047177962
0.12150758	0.032570564	0.00047682152
0.12163802	0.031159728	0.00046673804
0.12176847	0.032120302	0.00046966151
0.12189891	0.031646137	0.00046867208
0.12202935	0.032579191	0.00047322829
0.12215980	0.031729893	0.00046864295
0.12229024	0.031238998	0.00046436516
0.12242068	0.032013112	0.00046631286
0.12255113	0.032581246	0.00047178031
0.12268157	0.032734848	0.00047177095
0.12281201	0.031730259	0.00046479734
0.12294246	0.032750576	0.00047250033
0.12307290	0.033102286	0.00047444033
0.12320334	0.032046742	0.00046577511
0.12333379	0.032466905	0.00046972863
0.12346423	0.031732145	0.00046342750
0.12359467	0.032122486	0.00046789060
0.12372512	0.031306609	0.00046087827
0.12385556	0.031473557	0.00046006021
0.12398600	0.032266011	0.00046880218
0.12411645	0.032170953	0.00046540811
0.12424689	0.031681986	0.00046195167
0.12437733	0.031889370	0.00046673370
0.12450778	0.031538427	0.00046054930
0.12463822	0.032580981	0.00046878517
0.12476866	0.031582861	0.00046022717
0.12489911	0.031935413	0.00046264320
0.12502955	0.031984758	0.00046407022
0.12515999	0.032070003	0.00046235916
0.12529044	0.032139107	0.00046289416
0.12542088	0.032030134	0.00046406406
0.12555132	0.032040469	0.00046164230
0.12568177	0.031959605	0.00046290959
0.12581221	0.032550463	0.00046627619
0.12594265	0.031312674	0.00045612797
0.12607309	0.031304019	0.00045861120
0.12620354	0.031869476	0.00046028060
0.12633398	0.031950858	0.00046111648
0.12646442	0.031960861	0.00046317056
0.12659487	0.031595264	0.00045541098
0.12672531	0.031117423	0.00045661780
0.12685575	0.031726895	0.00045708418
0.12698620	0.031859594	0.00045950495
0.12711664	0.032379250	0.00046413524
0.12724708	0.032350087	0.00046007595
0.12737753	0.031538602	0.00046026063
0.12750797	0.031631848	0.00045593026
0.12763841	0.032094919	0.00045896958
0.12776886	0.032221449	0.00046120147
0.12789930	0.032298510	0.00045869759
0.12802974	0.032124128	0.00045936948
0.12816019	0.032257270	0.00046063031
0.12829063	0.031844431	0.00045585601
0.12842107	0.032690968	0.00046213856
0.12855152	0.031976738	0.00045605189
0.12868196	0.031262206	0.00045324977
0.12881240	0.032339909	0.00046007433
0.12894285	0.032782360	0.00046086445
0.12907329	0.030864233	0.00044940225
0.12920373	0.031982106	0.00045706983
0.12933418	0.031830349	0.00045479669
0.12946462	0.031815768	0.00045527396
0.12959506	0.032894305	0.00046218873
0.12972551	0.031800790	0.00045384190
0.12985595	0.031497456	0.00045486885
0.12998639	0.030897227	0.00044661397
0.13011684	0.032631398	0.00046124762
0.13024728	0.032233260	0.00045829418
0.13037772	0.031909608	0.00045332848
0.13050816	0.030934820	0.00044773894
0.13063861	0.031580513	0.00045270691
0.13076905	0.032318020	0.00045558508
0.13089949	0.031842522	0.00045486463
0.13102994	0.031773260	0.00045063780
0.13116038	0.031514324	0.00045052879
0.13129082	0.031250755	0.00044966351
0.13142127	0.031333882	0.00044946448
0.13155171	0.031338703	0.00044946608
0.13168215	0.031337995	0.00044951545
0.13181260	0.032511907	0.00045584299
0.13194304	0.031678718	0.00045069668
0.13207348	0.031585379	0.00044973711
0.13220393	0.031875881	0.00045187268
0.13233437	0.031802092	0.00045203218
0.13246481	0.031548177	0.00044973869
0.13259526	0.031517670	0.00044976062
0.13272570	0.031722090	0.00044895649
0.13285614	0.032056815	0.00045068170
0.13298659	0.031929341	0.00045231554
0.13311703	0.031105463	0.00044493007
0.13324747	0.031877840	0.00045017530
0.13337792	0.031653516	0.00044819945
0.13350836	0.030864819	0.00044338134
0.13363880	0.031866456	0.00044884630
0.13376925	0.031508271	0.00044590116
0.13389969	0.031930042	0.00044974193
0.13403013	0.031450064	0.00044853476
0.13416058	0.032499812	0.00045015807
0.13429102	0.031296991	0.00044656999
0.13442146	0.031936480	0.00044795338
0.13455191	0.031992085	0.00044843025
0.13468235	0.031786437	0.00044939918
0.13481279	0.031868447	0.00044672038
0.13494323	0.030754593	0.00044273967
0.13507368	0.032195904	0.00044934372
0.13520412	0.031556202	0.00044265141
0.13533456	0.031277275	0.00044504012
0.13546501	0.032008083	0.00044593583
0.13559545	0.031923420	0.00044672431
0.13572589	0.031701809	0.00044688373
0.13585634	0.032514079	0.00044653688
0.13598678	0.031349185	0.00044381653
0.13611722	0.031886045	0.00044550218
0.13624767	0.031857503	0.00044403067
0.13637811	0.031205540	0.00044224057
0.13650855	0.031635714	0.00044362402
0.13663900	0.031524765	0.00044349083
0.13676944	0.031592590	0.00044448379
0.13689988	0.031925426	0.00044399671
0.13703033	0.031358640	0.00044221942
0.13716077	0.031279963	0.00044279992
0.13729121	0.030841712	0.00043836884
0.13742166	0.031678204	0.00044324320
0.13755210	0.031531121	0.00044049142
0.13768254	0.031249297	0.00044082107
0.13781299	0.031617786	0.00044467519
0.13794343	0.031180049	0.00043801758
0.13807387	0.031888203	0.00044428395
0.13820432	0.032132518	0.00044429003
0.13833476	0.031958309	0.00044182609
0.13846520	0.032027044	0.00044551211
0.13859565	0.031802849	0.00044116263
0.13872609	0.031219627	0.00043879251
0.13885653	0.031382608	0.00044069720
0.13898698	0.031075474	0.00043632037
0.13911742	0.030583286	0.00043292221
0.13924786	0.031061110	0.00043735853
0.13937830	0.031731577	0.00044116590
0.13950875	0.031655464	0.00044125010
0.13963919	0.031615955	0.00043963622
0.13976963	0.031283869	0.00043812875
0.13990008	0.030586863	0.00043490480
0.14003052	0.032487367	0.00044364117
0.14016096	0.031133630	0.00043910826
0.14029141	0.031824248	0.00043794899
0.14042185	0.031305274	0.00043599281
0.14055229	0.030870995	0.00043532009
0.14068274	0.030495246	0.00042960088
0.14081318	0.031126498	0.00043621422
0.14094362	0.031837844	0.00043941602
0.14107407	0.031879029	0.00043866669
0.14120451	0.030960525	0.00043487239
0.14133495	0.030905086	0.00043159193
0.14146540	0.031340268	0.00043628165
0.14159584	0.031117624	0.00043595417
0.14172628	0.031392073	0.00043498930
0.14185673	0.030804164	0.00043402486
0.14198717	0.031141734	0.00043277437
0.14211761	0.032038031	0.00043819383
0.14224806	0.032226875	0.00044190007
0.14237850	0.031764654	0.00043404479
0.14250894	0.031950209	0.00043856799
0.14263939	0.030622141	0.00042979638
0.14276983	0.031342295	0.00043121031
0.14290027	0.032039876	0.00043896944
0.14303072	0.032039930	0.00043564760
0.14316116	0.032012137	0.00043712046
0.14329160	0.031879570	0.00043784813
0.14342205	0.031139503	0.00042916094
0.14355249	0.031716405	0.00043409867
0.14368293	0.031503392	0.00043433348
0.14381337	0.031731075	0.00043224775
0.14394382	0.030999357	0.00043070608
0.14407426	0.031512495	0.00043046963
0.14420470	0.031330522	0.00043130039
0.14433515	0.030866035	0.00042979975
0.14446559	0.031388214	0.00043025850
0.14459603	0.031869777	0.00043357998
0.14472648	0.031760034	0.00043537933
0.14485692	0.031520541	0.00043006775
0.14498736	0.031469525	0.00043285970
0.14511781	0.030964983	0.00042718310
0.14524825	0.031207276	0.00043159898
0.14537869	0.031527373	0.00043199204
0.14550914	0.031435349	0.00042860119
0.14563958	0.031272506	0.00043075831
0.14577002	0.031613387	0.00042979995
0.14590047	0.031025106	0.00042739596
0.14603091	0.030922185	0.00042827555
0.14616135	0.031030681	0.00042662434
0.14629180	0.031633637	0.00043223690
0.14642224	0.031138239	0.00043077817
0.14655268	0.031543867	0.00043067870
0.14668313	0.031749786	0.00043160388
0.14681357	0.031591245	0.00043141777
0.14694401	0.031424468	0.00042853243
0.14707446	0.031345250	0.00042980949
0.14720490	0.031464207	0.00042898268
0.14733534	0.031037191	0.00042771947
0.14746579	0.032247480	0.00043490055
0.14759623	0.031292269	0.00042763649
0.14772667	0.030517033	0.00042354995
0.14785712	0.031534971	0.00042934990
0.14798756	0.030951619	0.00042659315
0.14811800	0.031130391	0.00042599621
0.14824844	0.031167025	0.00042680483
0.14837889	0.031444064	0.00042877315
0.14850933	0.031882258	0.00043137185
0.14863977	0.030823660	0.00042222884
0.14877022	0.031187496	0.00042763402
0.14890066	0.031356619	0.00042662815
0.14903110	0.030940951	0.00042317056
0.14916155	0.031252507	0.00042678547
0.14929199	0.031669377	0.00042687136
0.14942243	0.031767934	0.00043002984
0.14955288	0.030974906	0.00042455547
0.14968332	0.031381999	0.00042443946
0.14981376	0.031835797	0.00043003155
0.14994421	0.031370574	0.00042427841
0.15007465	0.031381347	0.00042581597
0.15020509	0.030751945	0.00042396208
0.15033554	0.031269890	0.00042304349
0.15046598	0.030915818	0.00042483977
0.15059642	0.031349508	0.00042476832
0.15072687	0.031190054	0.00042360781
0.15085731	0.031525742	0.00042778121
0.15098775	0.031412103	0.00042407651
0.15111820	0.031607553	0.00042757040
0.15124864	0.031485166	0.00042588652
0.15137908	0.031160868	0.00042151485
0.15150953	0.031307207	0.00042558108
0.15163997	0.031885962	0.00042686351
0.15177041	0.032008131	0.00042840868
0.15190086	0.030810486	0.00042229604
0.15203130	0.030865067	0.00042063908
0.15216174	0.031777985	0.00042734948
0.15229219	0.030531871	0.00041952407
0.15242263	0.031590354	0.00042453293
0.15255307	0.031309833	0.00042354300
0.15268351	0.030873618	0.00042012692
0.15281396	0.031769636	0.00042408130
0.15294440	0.031449117	0.00042372757
0.15307484	0.031078134	0.00041945270
0.15320529	0.031135913	0.00042117179
0.15333573	0.031674907	0.00042445420
0.15346617	0.030885334	0.00041877070
0.15359662	0.031166779	0.00042149744
0.15372706	0.031155294	0.00042091470
0.15385750	0.031857398	0.00042474286
0.15398795	0.031438495	0.00042164942
0.15411839	0.030838817	0.00041887678
0.15424883	0.031460118	0.00042081737
0.15437928	0.031877935	0.00042434777
0.15450972	0.031239194	0.00041923825
0.15464016	0.031020437	0.00041920512
0.15477061	0.030954708	0.00041733184
0.15490105	0.031767689	0.00042215543
0.15503149	0.031490665	0.00042168070
0.15516194	0.031403219	0.00042132660
0.15529238	0.031397794	0.00042026134
0.15542282	0.030834999	0.00041683954
0.15555327	0.031760473	0.00042303312
0.15568371	0.030347257	0.00041357913
0.15581415	0.031028892	0.00041837994
0.15594460	0.031862021	0.00042191966
0.15607504	0.031215501	0.00041803121
0.15620548	0.031362905	0.00041884992
0.15633593	0.030434015	0.00041256619
0.15646637	0.031271386	0.00041688336
0.15659681	0.031178613	0.00041842064
0.15672726	0.031255276	0.00041765297
0.15685770	0.030893214	0.00041645613
0.15698814	0.031044798	0.00041580045
0.15711858	0.030780800	0.00041394693
0.15724903	0.031383924	0.00041852814
0.15737947	0.031282756	0.00041707605
0.15750991	0.030698551	0.00041261491
0.15764036	0.031224046	0.00041750401
0.15777080	0.030818572	0.00041399430
0.15790124	0.030624500	0.00041095606
0.15803169	0.031491485	0.00041721529
0.15816213	0.030807922	0.00041445189
0.15829257	0.031379704	0.00041635193
0.15842302	0.031056007	0.00041596984
0.15855346	0.031108742	0.00041499313
0.15868390	0.031376200	0.00041753828
0.15881435	0.031555884	0.00041937779
0.15894479	0.030741529	0.00041260288
0.15907523	0.031354061	0.00041496712
0.15920568	0.031680094	0.00041748141
0.15933612	0.030631223	0.00041066402
0.15946656	0.030175098	0.00040734970
0.15959701	0.030834220	0.00041162610
0.15972745	0.030814829	0.00041278548
0.15985789	0.030134378	0.00040858395
0.15998834	0.031593109	0.00041563374
0.16011878	0.031917579	0.00041890640
0.16024922	0.031216900	0.00041319478
0.16037967	0.030165895	0.00040795931
0.16051011	0.030382339	0.00040891858
0.16064055	0.030965311	0.00041170379
0.16077100	0.031888697	0.00041802809
0.16090144	0.031531140	0.00041748308
0.16103188	0.030904718	0.00041077176
0.16116233	0.031852468	0.00041680039
0.16129277	0.030817723	0.00041012241
0.16142321	0.031396075	0.00041375117
0.16155365	0.031811821	0.00041579788
0.16168410	0.031568962	0.00041343604
0.16181454	0.031330935	0.00041358793
0.16194498	0.031165930	0.00041137817
0.16207543	0.031252753	0.00041160813
0.16220587	0.030958010	0.00040978699
0.16233631	0.031924858	0.00041459079
0.16246676	0.030614072	0.00040881784
0.16259720	0.030687662	0.00040797440
0.16272764	0.031373502	0.00041091175
0.16285809	0.031050265	0.00041041487
0.16298853	0.030955697	0.00040983193
0.16311897	0.030845994	0.00040790136
0.16324942	0.031008439	0.00041076564
0.16337986	0.031422778	0.00041089268
0.16351030	0.030338921	0.00040624773
0.16364075	0.030467392	0.00040638658
0.16377119	0.030792792	0.00040674960
0.16390163	0.031452220	0.00041227882
0.16403208	0.030182663	0.00040389220
0.16416252	0.031240074	0.00040980896
0.16429296	0.031453562	0.00041296255
0.16442341	0.031106489	0.00040687086
0.16455385	0.030901511	0.00040772681
0.16468429	0.031313711	0.00040983811
0.16481474	0.031289507	0.00040775911
0.16494518	0.031108168	0.00040954982
0.16507562	0.031145698	0.00040764670
0.16520607	0.031594776	0.00041076657
0.16533651	0.030990578	0.00040867796
0.16546695	0.030964677	0.00040638775
0.16559740	0.031128694	0.00040906025
0.16572784	0.030962265	0.00040515372
0.16585828	0.030975166	0.00040679505
0.16598872	0.030512158	0.00040565487
0.16611917	0.031311984	0.00040874816
0.16624961	0.031230579	0.00040788952
0.16638005	0.030788667	0.00040585848
0.16651050	0.030847198	0.00040397379
0.16664094	0.031290927	0.00040751060
0.16677138	0.030983220	0.00040458429
0.16690183	0.031352106	0.00040745522
0.16703227	0.031360731	0.00040845635
0.16716271	0.030990987	0.00040419892
0.16729316	0.031465393	0.00040899359
0.16742360	0.030986035	0.00040501156
0.16755404	0.030975801	0.00040422967
0.16768449	0.031587539	0.00040779744
0.16781493	0.031292360	0.00040623778
0.16794537	0.030755748	0.00040308503
0.16807582	0.031321053	0.00040810509
0.16820626	0.030795245	0.00040293343
0.16833670	0.030986324	0.00040513092
0.16846715	0.030761234	0.00040268957
0.16859759	0.030639171	0.00040073333
0.16872803	0.031421375	0.00040756971
0.16885848	0.031060274	0.00040417861
0.16898892	0.030973783	0.00040450249
0.16911936	0.030927646	0.00040417659
0.16924981	0.031383424	0.00040548517
0.16938025	0.030748135	0.00040135759
0.16951069	0.030718871	0.00040324815
0.16964114	0.030876906	0.00040414014
0.16977158	0.030411468	0.00040022477
0.16990202	0.030608365	0.00039983699
0.17003247	0.030819680	0.00040147226
0.17016291	0.030969152	0.00040288151
0.17029335	0.031213637	0.00040244947
0.17042379	0.030837257	0.00040261666
0.17055424	0.030681396	0.00040020149
0.17068468	0.031007293	0.00040280265
0.17081512	0.031058089	0.00040335771
0.17094557	0.031280791	0.00040224016
0.17107601	0.030870537	0.00040245485
0.17120645	0.031708676	0.00040808344
0.17133690	0.031131195	0.00040286307
0.17146734	0.030610437	0.00039822284
0.17159778	0.031147946	0.00040170452
0.17172823	0.030778968	0.00039932854
0.17185867	0.030883789	0.00040137197
0.17198911	0.030915404	0.00039824857
0.17211956	0.030753248	0.00039989976
0.17225000	0.031955202	0.00040611369
0.17238044	0.031107587	0.00040096129
0.17251089	0.030997781	0.00040081959
0.17264133	0.030825656	0.00039834918
0.17277177	0.030610905	0.00039883099
0.17290222	0.031168945	0.00040199723
0.17303266	0.030832000	0.00039671602
0.17316310	0.030341743	0.00039646863
0.17329355	0.030614652	0.00039839854
0.17342399	0.030177379	0.00039410847
0.17355443	0.031135440	0.00040036919
0.17368488	0.030244086	0.00039321485
0.17381532	0.030727495	0.00039862522
0.17394576	0.031018323	0.00040041884
0.17407621	0.031193879	0.00039957391
0.17420665	0.031040448	0.00039865215
0.17433709	0.030973418	0.00039945327
0.17446753	0.030673710	0.00039630531
0.17459798	0.030868991	0.00039811890
0.17472842	0.029542077	0.00038977939
0.17485886	0.030795937	0.00039864271
0.17498931	0.030655375	0.00039649339
0.17511975	0.030946907	0.00039561045
0.17525019	0.030318802	0.00039412230
0.17538064	0.031276478	0.00040024453
0.17551108	0.031390313	0.00039974056
0.17564152	0.030665501	0.00039538003
0.17577197	0.031042919	0.00039708735
0.17590241	0.030708923	0.00039631209
0.17603285	0.030677862	0.00039597065
0.17616330	0.030809938	0.00039471156
0.17629374	0.031063162	0.00039825466
0.17642418	0.031057916	0.00039757746
0.17655463	0.030930007	0.00039662269
0.17668507	0.030547427	0.00039486090
0.17681551	0.030108834	0.00039027143
0.17694596	0.030856263	0.00039650218
0.17707640	0.030771378	0.00039424417
0.17720684	0.030947884	0.00039509907
0.17733729	0.031179139	0.00039855509
0.17746773	0.030409664	0.00039138334
0.17759817	0.031361489	0.00039766184
0.17772862	0.031073300	0.00039727017
0.17785906	0.031091524	0.00039445693
0.17798950	0.030557943	0.00039254549
0.17811995	0.030562537	0.00039337055
0.17825039	0.030933814	0.00039440402
0.17838083	0.031427870	0.00039905785
0.17851128	0.030825036	0.00039278844
0.17864172	0.029982628	0.00038926209
0.17877216	0.029870490	0.00038901815
0.17890260	0.030904972	0.00039358952
0.17903305	0.031095303	0.00039652782
0.17916349	0.030249274	0.00038936682
0.17929393	0.030907516	0.00039392530
0.17942438	0.030579265	0.00039168266
0.17955482	0.030881432	0.00039195983
0.17968526	0.030598509	0.00039247445
0.17981571	0.030617444	0.00039285062
0.17994615	0.030754700	0.00039108010
0.18007659	0.029903717	0.00038945466
0.18020704	0.030369960	0.00038947894
0.18033748	0.030524874	0.00039001278
0.18046792	0.030564408	0.00039206138
0.18059837	0.031349122	0.00039401623
0.18072881	0.030545689	0.00039011061
0.18085925	0.030375507	0.00038983619
0.18098970	0.030731844	0.00039025805
0.18112014	0.031232048	0.00039637847
0.18125058	0.031196689	0.00039282918
0.18138103	0.030853648	0.00039166096
0.18151147	0.030142087	0.00038843222
0.18164191	0.031088964	0.00039135431
0.18177236	0.030308306	0.00038888407
0.18190280	0.030844330	0.00039088636
0.18203324	0.030579496	0.00038904276
0.18216369	0.030838224	0.00039959168
0.18229413	0.031534664	0.00040405186
0.18242457	0.030056953	0.00040042874
0.18255502	0.030261972	0.00040359986
0.18268546	0.030939448	0.00040902857
0.18281590	0.031318849	0.00041244289
0.18294635	0.031121977	0.00041315395
0.18307679	0.029848928	0.00040733163
0.18320723	0.030520486	0.00041414151
0.18333767	0.030192236	0.00041034198
0.18346812	0.030651083	0.00041818590
0.18359856	0.031003396	0.00041949977
0.18372900	0.030492786	0.00041712291
0.18385945	0.030797311	0.00042103497
0.18398989	0.030720228	0.00041981967
0.18412033	0.030851609	0.00042392228
0.18425078	0.030591421	0.00042450338
0.18438122	0.030803315	0.00042402400
0.18451166	0.030139273	0.00042139940
0.18464211	0.030567596	0.00042589415
0.18477255	0.031160762	0.00043208558
0.18490299	0.030764993	0.00043211244
0.18503344	0.030676979	0.00042713612
0.18516388	0.030393601	0.00043036451
0.18529432	0.030364251	0.00042976226
0.18542477	0.030336296	0.00042993719
0.18555521	0.030984650	0.00043685829
0.18568565	0.030801312	0.00043408746
0.18581610	0.030652169	0.00043311329
0.18594654	0.030608829	0.00043519930
0.18607698	0.030835510	0.00043631521
0.18620743	0.030887975	0.00043883016
0.18633787	0.030223182	0.00043785773
0.18646831	0.030684569	0.00043625646
0.18659876	0.030735015	0.00043978827
0.18672920	0.030666735	0.00043999632
0.18685964	0.031392737	0.00044535784
0.18699009	0.030315941	0.00043860673
0.18712053	0.030407767	0.00042887320
0.18725097	0.030457568	0.00042639379
0.18738142	0.031008333	0.00042699326
0.18751186	0.030534224	0.00042194079
0.18764230	0.030202830	0.00041977925
0.18777274	0.030526322	0.00041871002
0.18790319	0.029617430	0.00041277103
0.18803363	0.031525983	0.00042252310
0.18816407	0.030486579	0.00041203952
0.18829452	0.030582794	0.00041534363
0.18842496	0.030850675	0.00041535350
0.18855540	0.029923366	0.00040693809
0.18868585	0.029450184	0.00040479003
0.18881629	0.030928389	0.00040991227
0.18894673	0.030970392	0.00041161364
0.18907718	0.030797231	0.00040871223
0.18920762	0.030671710	0.00040731231
0.18933806	0.030872286	0.00040717758
0.18946851	0.030222224	0.00040224202
0.18959895	0.030424850	0.00040347121
0.18972939	0.030878379	0.00040584771
0.18985984	0.030301821	0.00040066936
0.18999028	0.030587793	0.00040217385
0.19012072	0.030674295	0.00040375111
0.19025117	0.030173185	0.00039676670
0.19038161	0.030641976	0.00040068658
0.19051205	0.030871039	0.00040098325
0.19064250	0.031218274	0.00040269524
0.19077294	0.030465827	0.00039877644
0.19090338	0.030196039	0.00039419515
0.19103383	0.030476220	0.00039624558
0.19116427	0.030558827	0.00039501939
0.19129471	0.030345679	0.00039360422
0.19142516	0.030448635	0.00039515972
0.19155560	0.029961891	0.00038853038
0.19168604	0.031183683	0.00039747942
0.19181649	0.030292724	0.00039176436
0.19194693	0.029495943	0.00038548054
0.19207737	0.030677148	0.00039342612
0.19220781	0.030631080	0.00039036404
0.19233826	0.030582632	0.00039242315
0.19246870	0.031111634	0.00039462806
0.19259914	0.030844745	0.00038975319
0.19272959	0.030611118	0.00039130969
0.19286003	0.030204328	0.00038875781
0.19299047	0.031104677	0.00038984603
0.19312092	0.029992489	0.00038462498
0.19325136	0.030643573	0.00038957262
0.19338180	0.030463309	0.00038784486
0.19351225	0.029972630	0.00038746833
0.19364269	0.030376719	0.00038492953
0.19377313	0.030495736	0.00038806726
0.19390358	0.030035748	0.00038617737
0.19403402	0.030388916	0.00038556652
0.19416446	0.030287010	0.00038611194
0.19429491	0.030856133	0.00038804971
0.19442535	0.030015759	0.00038365949
0.19455579	0.030022840	0.00038489876
0.19468624	0.031139377	0.00038847954
0.19481668	0.030163800	0.00038558221
0.19494712	0.030259546	0.00038538401
0.19507757	0.030694051	0.00038712694
0.19520801	0.030216722	0.00038456045
0.19533845	0.030979838	0.00038708983
0.19546890	0.030222448	0.00038506329
0.19559934	0.030352594	0.00038577982
0.19572978	0.030755218	0.00038568317
0.19586023	0.030318815	0.00038517076
0.19599067	0.030704959	0.00038612152
0.19612111	0.030436878	0.00038338047
0.19625156	0.030225473	0.00038546704
0.19638200	0.030614498	0.00038391476
0.19651244	0.031117007	0.00038844239
0.19664288	0.030399211	0.00038361038
0.19677333	0.029695784	0.00037771218
0.19690377	0.030230012	0.00038332850
0.19703421	0.030560683	0.00038324554
0.19716466	0.030094772	0.00038226498
0.19729510	0.030329086	0.00038265512
0.19742554	0.030669857	0.00038366079
0.19755599	0.030096962	0.00038174567
0.19768643	0.030192805	0.00038244189
0.19781687	0.030342429	0.00038077776
0.19794732	0.030203232	0.00038217351
0.19807776	0.029961533	0.00037871913
0.19820820	0.030376606	0.00038145992
0.19833865	0.030092044	0.00038084886
0.19846909	0.030391218	0.00038037221
0.19859953	0.030328453	0.00038195624
0.19872998	0.030782263	0.00038392645
0.19886042	0.030685622	0.00038076209
0.19899086	0.030383917	0.00038167868
0.19912131	0.030230371	0.00037891173
0.19925175	0.030865744	0.00038396458
0.19938219	0.030281927	0.00038046919
0.19951264	0.031144155	0.00038325245
0.19964308	0.030369578	0.00038014792
0.19977352	0.030257118	0.00038014678
0.19990397	0.030288392	0.00037988779
0.20003441	0.030478312	0.00038195832
0.20016485	0.030371199	0.00037863533
0.20029530	0.030209305	0.00037922800
0.20042574	0.030104865	0.00037917615
0.20055618	0.030603325	0.00038010140
0.20068663	0.030171280	0.00037844587
0.20081707	0.030453145	0.00037856009
0.20094751	0.030114245	0.00037732455
0.20107795	0.030278631	0.00037903670
0.20120840	0.031203224	0.00038191631
0.20133884	0.031306312	0.00038521177
0.20146928	0.030492637	0.00037987912
0.20159973	0.030143812	0.00037748793
0.20173017	0.029570769	0.00037482988
0.20186061	0.030301004	0.00037694565
0.20199106	0.030256881	0.00037865236
0.20212150	0.030909930	0.00038169711
0.20225194	0.030063611	0.00037626504
0.20238239	0.031033135	0.00038128616
0.20251283	0.029713134	0.00037336600
0.20264327	0.029734025	0.00037350473
0.20277372	0.030326197	0.00037807493
0.20290416	0.030376666	0.00037770122
0.20303460	0.029728734	0.00037298285
0.20316505	0.030696653	0.00037826270
0.20329549	0.030456749	0.00037638072
0.20342593	0.030462718	0.00037817495
0.20355638	0.030318275	0.00037614809
0.20368682	0.029960788	0.00037300176
0.20381726	0.030229879	0.00037646269
0.20394771	0.030308385	0.00037388524
0.20407815	0.029920685	0.00037430682
0.20420859	0.029724912	0.00037237987
0.20433904	0.030000832	0.00037246373
0.20446948	0.030728040	0.00037808698
0.20459992	0.031015563	0.00037814909
0.20473037	0.030773020	0.00037611292
0.20486081	0.030051853	0.00037316631
0.20499125	0.030377508	0.00037338977
0.20512170	0.030294965	0.00037440287
0.20525214	0.030497589	0.00037580491
0.20538258	0.030267543	0.00037306836
0.20551302	0.030175848	0.00037313473
0.20564347	0.029924652	0.00037073704
0.20577391	0.030649970	0.00037596139
0.20590435	0.030409355	0.00037468350
0.20603480	0.030113015	0.00037157615
0.20616524	0.030457184	0.00037370022
0.20629568	0.029926300	0.00037151176
0.20642613	0.030228823	0.00037189920
0.20655657	0.029974269	0.00037228893
0.20668701	0.030190848	0.00037136858
0.20681746	0.030336654	0.00037306260
0.20694790	0.029754853	0.00037018012
0.20707834	0.030250867	0.00037115980
0.20720879	0.030347323	0.00037400999
0.20733923	0.030018983	0.00037053167
0.20746967	0.030545579	0.00037315814
0.20760012	0.030299072	0.00037332098
0.20773056	0.030229003	0.00036907852
0.20786100	0.030169715	0.00037306039
0.20799145	0.029813590	0.00036945528
0.20812189	0.030227577	0.00037094509
0.20825233	0.029748372	0.00036811656
0.20838278	0.030573285	0.00037304269
0.20851322	0.029877805	0.00036977313
0.20864366	0.030494099	0.00037347238
0.20877411	0.030298732	0.00037085443
0.20890455	0.030110455	0.00037048246
0.20903499	0.030066061	0.00037023702
0.20916544	0.030022979	0.00036932751
0.20929588	0.029979034	0.00037043834
0.20942632	0.029524407	0.00036515872
0.20955677	0.029962181	0.00036959614
0.20968721	0.030383012	0.00037177853
0.20981765	0.030105890	0.00036820768
0.20994809	0.029731519	0.00036875942
0.21007854	0.029939087	0.00036803229
0.21020898	0.030178293	0.00036849686
0.21033942	0.029987730	0.00036884040
0.21046987	0.029532288	0.00036532727
0.21060031	0.030251689	0.00037074489
0.21073075	0.030080668	0.00036979524
0.21086120	0.029868428	0.00036762125
0.21099164	0.030006767	0.00036813936
0.21112208	0.029838341	0.00036630989
0.21125253	0.029700484	0.00036477683
0.21138297	0.029711060	0.00036737756
0.21151341	0.029909285	0.00036672374
0.21164386	0.030399298	0.00036973886
0.21177430	0.030084481	0.00036693000
0.21190474	0.030167837	0.00036894494
0.21203519	0.030354981	0.00037033869
0.21216563	0.030421827	0.00036895934
0.21229607	0.030651533	0.00037066491
0.21242652	0.030234860	0.00036946646
0.21255696	0.030534636	0.00036870064
0.21268740	0.029882895	0.00036701105
0.21281785	0.030118938	0.00036664374
0.21294829	0.029999459	0.00036675753
0.21307873	0.029850130	0.00036591336
0.21320918	0.029833429	0.00036548219
0.21333962	0.029892824	0.00036507679
0.21347006	0.029772532	0.00036773843
0.21360051	0.029613839	0.00036290865
0.21373095	0.031016786	0.00037213929
0.21386139	0.029656605	0.00036318325
0.21399184	0.030473841	0.00036739390
0.21412228	0.029960959	0.00036625087
0.21425272	0.029736669	0.00036324450
0.21438316	0.029484731	0.00036297668
0.21451361	0.029334871	0.00036313281
0.21464405	0.028868142	0.00035754455
0.21477449	0.030040198	0.00036525856
0.21490494	0.029646800	0.00036293646
0.21503538	0.029701818	0.00036321861
0.21516582	0.030086102	0.00036635621
0.21529627	0.029944977	0.00036168901
0.21542671	0.029368454	0.00036079851
0.21555715	0.029645068	0.00036194672
0.21568760	0.029976663	0.00036433195
0.21581804	0.029511832	0.00036186989
0.21594848	0.029864321	0.00036265804
0.21607893	0.029756286	0.00036225610
0.21620937	0.030317910	0.00036646626
0.21633981	0.029573472	0.00036008032
0.21647026	0.030111961	0.00036538680
0.21660070	0.029452900	0.00036107564
0.21673114	0.029852530	0.00036286253
0.21686159	0.029927247	0.00036266456
0.21699203	0.029929218	0.00036226856
0.21712247	0.029500034	0.00036125464
0.21725292	0.029348431	0.00036243170
0.21738336	0.029950600	0.00036133465
0.21751380	0.030507066	0.00036526208
0.21764425	0.030070719	0.00036304018
0.21777469	0.029610233	0.00036173335
0.21790513	0.029497145	0.00036128707
0.21803558	0.029846406	0.00036111744
0.21816602	0.030225428	0.00036437848
0.21829646	0.029577903	0.00036026912
0.21842691	0.029451037	0.00035885698
0.21855735	0.029698829	0.00036090641
0.21868779	0.029980706	0.00036227766
0.21881823	0.029422747	0.00035884880
0.21894868	0.029675794	0.00036057937
0.21907912	0.029902854	0.00035942004
0.21920956	0.029993330	0.00036242928
0.21934001	0.030338415	0.00036423261
0.21947045	0.030815001	0.00036555392
0.21960089	0.030051511	0.00036227553
0.21973134	0.029451615	0.00035735720
0.21986178	0.029245408	0.00035679941
0.21999222	0.030287175	0.00036343605
0.22012267	0.030097023	0.00036058090
0.22025311	0.030705626	0.00036498750
0.22038355	0.030061071	0.00035875264
0.22051400	0.029625185	0.00035881381
0.22064444	0.029860029	0.00036091124
0.22077488	0.030298980	0.00036108991
0.22090533	0.029956058	0.00036132855
0.22103577	0.029828538	0.00035885127
0.22116621	0.030032392	0.00035988192
0.22129666	0.030049685	0.00036137040
0.22142710	0.030050229	0.00036076785
0.22155754	0.029877989	0.00035880500
0.22168799	0.029878435	0.00035950521
0.22181843	0.029838928	0.00035656651
0.22194887	0.030452906	0.00036273121
0.22207932	0.029915946	0.00035919383
0.22220976	0.030076105	0.00035871463
0.22234020	0.030391956	0.00036175663
0.22247065	0.029807265	0.00035754263
0.22260109	0.029570416	0.00035707163
0.22273153	0.029625711	0.00035866229
0.22286198	0.029234720	0.00035401885
0.22299242	0.030844458	0.00036477438
0.22312286	0.029596071	0.00035647447
0.22325330	0.030522143	0.00036133026
0.22338375	0.029495321	0.00035674108
0.22351419	0.029835813	0.00035742992
0.22364463	0.030050747	0.00035910508
0.22377508	0.029416531	0.00035637989
0.22390552	0.030022319	0.00035740613
0.22403596	0.030096521	0.00035898760
0.22416641	0.029661873	0.00035581389
0.22429685	0.030068992	0.00035893544
0.22442729	0.030100241	0.00035944531
0.22455774	0.029671953	0.00035437471
0.22468818	0.029722547	0.00035606691
0.22481862	0.029411757	0.00035430438
0.22494907	0.030138166	0.00035757494
0.22507951	0.029547775	0.00035515213
0.22520995	0.029980245	0.00035758311
0.22534040	0.029695451	0.00035469248
0.22547084	0.029853866	0.00035753782
0.22560128	0.029550152	0.00035370317
0.22573173	0.029643071	0.00035628148
0.22586217	0.029153837	0.00035164216
0.22599261	0.029220049	0.00035311092
0.22612306	0.029629292	0.00035473583
0.22625350	0.029491676	0.00035299079
0.22638394	0.029358701	0.00035262280
0.22651439	0.029424292	0.00035504508
0.22664483	0.029626357	0.00035337345
0.22677527	0.029745747	0.00035486010
0.22690572	0.029774334	0.00035403005
0.22703616	0.029776125	0.00035600999
0.22716660	0.029698312	0.00035494745
0.22729705	0.030114137	0.00035579711
0.22742749	0.029514513	0.00035293248
0.22755793	0.029473504	0.00035328982
0.22768837	0.029910491	0.00035410585
0.22781882	0.028987925	0.00035027177
0.22794926	0.029831614	0.00035438429
0.22807970	0.029978098	0.00035617989
0.22821015	0.029652853	0.00035412467
0.22834059	0.029681370	0.00035258892
0.22847103	0.029851806	0.00035648567
0.22860148	0.028887793	0.00034991437
0.22873192	0.029282346	0.00035145794
0.22886236	0.029505929	0.00035276116
0.22899281	0.029298499	0.00035009213
0.22912325	0.029042000	0.00035002894
0.22925369	0.029710136	0.00035480325
0.22938414	0.029541415	0.00035092243
0.22951458	0.029203594	0.00035228777
0.22964502	0.029871431	0.00035182923
0.22977547	0.029915973	0.00035377140
0.22990591	0.029848972	0.00035296791
0.23003635	0.030154068	0.00035524135
0.23016680	0.029263870	0.00035033508
0.23029724	0.029069568	0.00035000664
0.23042768	0.030190671	0.00035221167
0.23055813	0.029193167	0.00034965367
0.23068857	0.029032476	0.00035245611
0.23081901	0.029363522	0.00035879428
0.23094946	0.029511410	0.00036292086
0.23107990	0.029659679	0.00036235717
0.23121034	0.029335806	0.00036428176
0.23134079	0.029180673	0.00036703948
0.23147123	0.028804307	0.00036349027
0.23160167	0.030036467	0.00037291007
0.23173212	0.029189255	0.00036899958
0.23186256	0.029280605	0.00037055563
0.23199300	0.029496511	0.00037369138
0.23212344	0.030016082	0.00037580271
0.23225389	0.029558551	0.00037700930
0.23238433	0.030088670	0.00037944573
0.23251477	0.029661166	0.00037618184
0.23264522	0.029625074	0.00037921334
0.23277566	0.029237572	0.00037718468
0.23290610	0.029144979	0.00037735245
0.23303655	0.028843882	0.00038037262
0.23316699	0.029439391	0.00037961748
0.23329743	0.029073375	0.00037878180
0.23342788	0.029205086	0.00037953153
0.23355832	0.029698098	0.00038293525
0.23368876	0.028887831	0.00037798633
0.23381921	0.028799813	0.00037652024
0.23394965	0.029660432	0.00038102628
0.23408009	0.029580870	0.00038328818
0.23421054	0.030246900	0.00038311488
0.23434098	0.028933955	0.00038016356
0.23447142	0.029164881	0.00037914104
0.23460187	0.029023632	0.00038104274
0.23473231	0.029731744	0.00038369907
0.23486275	0.029934961	0.00038468444
0.23499320	0.029726919	0.00038503691
0.23512364	0.029386415	0.00038365102
0.23525408	0.029296423	0.00038205702
0.23538453	0.029180040	0.00038074074
0.23551497	0.029117509	0.00037968264
0.23564541	0.030388494	0.00038990885
0.23577586	0.029409452	0.00038607609
0.23590630	0.029052762	0.00038083069
0.23603674	0.029236008	0.00038465701
0.23616719	0.029432725	0.00038298926
0.23629763	0.029478470	0.00038483798
0.23642807	0.029302408	0.00038546291
0.23655851	0.030339074	0.00039075758
0.23668896	0.029455040	0.00038604047
0.23681940	0.030251747	0.00039124107
0.23694984	0.029944040	0.00038654460
0.23708029	0.029787872	0.00038958340
0.23721073	0.030397020	0.00039023509
0.23734117	0.030023146	0.00039144496
0.23747162	0.029506668	0.00038651408
0.23760206	0.029063572	0.00038311151
0.23773250	0.029237134	0.00038624512
0.23786295	0.029996644	0.00039175923
0.23799339	0.029537622	0.00038659666
0.23812383	0.029168307	0.00038760564
0.23825428	0.029766856	0.00038842816
0.23838472	0.028793379	0.00038342544
0.23851516	0.028872883	0.00038598539
0.23864561	0.028978394	0.00038500401
0.23877605	0.029795971	0.00039251439
0.23890649	0.029406984	0.00038705369
0.23903694	0.028580293	0.00038459989
0.23916738	0.029703828	0.00039101626
0.23929782	0.028839919	0.00038694517
0.23942827	0.029670817	0.00039122733
0.23955871	0.029270189	0.00039055173
0.23968915	0.029892022	0.00039006384
0.23981960	0.029769506	0.00039403912
0.23995004	0.029455876	0.00038965949
0.24008048	0.029336474	0.00039066528
0.24021093	0.029462844	0.00039236841
0.24034137	0.028624417	0.00038463229
0.24047181	0.029316690	0.00038872159
0.24060226	0.029478774	0.00039252587
0.24073270	0.028810614	0.00038668423
0.24086314	0.029173059	0.00039134029
0.24099358	0.029115997	0.00038850297
0.24112403	0.029307402	0.00039124130
0.24125447	0.029225126	0.00039056872
0.24138491	0.029295814	0.00038964370
0.24151536	0.029320332	0.00039216567
0.24164580	0.029234317	0.00039005355
0.24177624	0.029529981	0.00039236433
0.24190669	0.029043175	0.00039026843
0.24203713	0.030006207	0.00039562463
0.24216757	0.029192744	0.00039194560
0.24229802	0.029203941	0.00039300610
0.24242846	0.029731660	0.00039319667
0.24255890	0.029665863	0.00039463003
0.24268935	0.029486722	0.00039344160
0.24281979	0.029288306	0.00039189193
0.24295023	0.029235193	0.00039359459
0.24308068	0.030097349	0.00039585563
0.24321112	0.030143523	0.00039734311
0.24334156	0.028833478	0.00039228887
0.24347201	0.029913653	0.00039441745
0.24360245	0.029495981	0.00039663921
0.24373289	0.029598967	0.00039468826
0.24386334	0.028893597	0.00039217939
0.24399378	0.030058285	0.00039855726
0.24412422	0.029769584	0.00039515275
0.24425467	0.029270747	0.00039349111
0.24438511	0.029428986	0.00039645115
0.24451555	0.029174996	0.00039375979
0.24464600	0.029612008	0.00039595560
0.24477644	0.029905877	0.00039606093
0.24490688	0.028816719	0.00039292758
0.24503733	0.029165943	0.00039569482
0.24516777	0.029432999	0.00039337184
0.24529821	0.029685230	0.00039889244
0.24542865	0.029199805	0.00039391339
0.24555910	0.028957603	0.00039456701
0.24568954	0.029806363	0.00039910448
0.24581998	0.029601246	0.00039655050
0.24595043	0.030051716	0.00040046785
0.24608087	0.029407014	0.00039686057
0.24621131	0.029365017	0.00039307468
0.24634176	0.028951102	0.00039466416
0.24647220	0.028959653	0.00039186802
0.24660264	0.029924800	0.00040195188
0.24673309	0.029611703	0.00039742706
0.24686353	0.028915308	0.00039386715
0.24699397	0.029435303	0.00039644991
0.24712442	0.029433743	0.00039860628
0.24725486	0.029579622	0.00039528333
0.24738530	0.029396651	0.00039917338
0.24751575	0.029308282	0.00039629159
0.24764619	0.029455489	0.00039858828
0.24777663	0.029067549	0.00039647174
0.24790708	0.029301910	0.00039464708
0.24803752	0.029204573	0.00039696738
0.24816796	0.029405940	0.00039776448
0.24829841	0.029824026	0.00039839584
0.24842885	0.029634440	0.00040117474
0.24855929	0.029282057	0.00039615056
0.24868974	0.029568873	0.00040195080
0.24882018	0.028767315	0.00039594589
0.24895062	0.028833013	0.00039151717
0.24908107	0.029203011	0.00039777808
0.24921151	0.028807466	0.00039370031
0.24934195	0.029228885	0.00039768863
0.24947240	0.029526289	0.00040033136
0.24960284	0.029027578	0.00039678251
0.24973328	0.029439015	0.00039755539
0.24986372	0.029238402	0.00040054801
0.24999417	0.028296906	0.00039269681
0.25012461	0.029250571	0.00040075551
0.25025505	0.029658690	0.00039939421
0.25038550	0.029192301	0.00039734263
0.25051594	0.028784697	0.00039751476
0.25064638	0.029001920	0.00039704346
0.25077683	0.028883155	0.00039828818
0.25090727	0.028942820	0.00040054269
0.25103771	0.030235546	0.00040365786
0.25116816	0.029646013	0.00040135646
0.25129860	0.028812637	0.00039538866
0.25142904	0.029172712	0.00039875788
0.25155949	0.029772077	0.00040457474
0.25168993	0.029488820	0.00039945985
0.25182037	0.028649090	0.00039482758
0.25195082	0.028449372	0.00039444008
0.25208126	0.029539052	0.00040187098
0.25221170	0.029200663	0.00040080120
0.25234215	0.029161050	0.00039821445
0.25247259	0.028315605	0.00039395156
0.25260303	0.029197467	0.00040217649
0.25273348	0.028813866	0.00039572197
0.25286392	0.028558584	0.00039870843
0.25299436	0.029073450	0.00039833156
0.25312481	0.029253234	0.00040007507
0.25325525	0.028303847	0.00039432787
0.25338569	0.028524425	0.00039508213
0.25351614	0.028894899	0.00039883489
0.25364658	0.029273214	0.00040238549
0.25377702	0.029722633	0.00040266403
0.25390747	0.029144623	0.00040117514
0.25403791	0.028222304	0.00039283395
0.25416835	0.029238169	0.00040244341
0.25429879	0.029381087	0.00040201114
0.25442924	0.028997352	0.00039909485
0.25455968	0.028408628	0.00039717857
0.25469012	0.028637703	0.00039718708
0.25482057	0.029124768	0.00040042005
0.25495101	0.027894116	0.00039263379
0.25508145	0.029132950	0.00039941705
0.25521190	0.029382617	0.00040433910
0.25534234	0.029281091	0.00040142321
0.25547278	0.029345334	0.00039912397
0.25560323	0.029251826	0.00040071660
0.25573367	0.029112214	0.00040336209
0.25586411	0.029506458	0.00041390020
0.25599456	0.028514860	0.00041094274
0.25612500	0.029255702	0.00041792504
0.25625544	0.029183113	0.00042147979
0.25638589	0.029344938	0.00042655471
0.25651633	0.029817051	0.00042963500
0.25664677	0.029086781	0.00042831325
0.25677722	0.029844659	0.00043395081
0.25690766	0.028755648	0.00043007758
0.25703810	0.028801875	0.00043411513
0.25716855	0.028811860	0.00043473794
0.25729899	0.029739521	0.00044222976
0.25742943	0.029196468	0.00044306934
0.25755988	0.029051609	0.00044023240
0.25769032	0.029105509	0.00044743050
0.25782076	0.029114968	0.00044588878
0.25795121	0.028660366	0.00044546115
0.25808165	0.029657533	0.00045678369
0.25821209	0.028806319	0.00044782574
0.25834253	0.028758182	0.00045065674
0.25847298	0.027871594	0.00044653237
0.25860342	0.029594952	0.00046303178
0.25873386	0.029661042	0.00046335970
0.25886431	0.029137416	0.00046307088
0.25899475	0.029324866	0.00046303938
0.25912519	0.028920614	0.00046349031
0.25925564	0.029236715	0.00046709544
0.25938608	0.028738755	0.00046617196
0.25951652	0.029085310	0.00046856064
0.25964697	0.028981266	0.00047122119
0.25977741	0.028207011	0.00046687461
0.25990785	0.029416507	0.00047727520
0.26003830	0.029261627	0.00047555717
0.26016874	0.030263862	0.00048878180
0.26029918	0.029501365	0.00047649568
0.26042963	0.029969854	0.00048467344
0.26056007	0.029531582	0.00048199174
0.26069051	0.029530397	0.00048608776
0.26082096	0.029648927	0.00048337411
0.26095140	0.029233304	0.00048524851
0.26108184	0.028977970	0.00048041584
0.26121229	0.029500113	0.00048631249
0.26134273	0.029364947	0.00048549822
0.26147317	0.029454732	0.00048970652
0.26160362	0.029391958	0.00048942600
0.26173406	0.028258974	0.00048166701
0.26186450	0.029141789	0.00048844386
0.26199495	0.029395891	0.00049016562
0.26212539	0.028592442	0.00048502182
0.26225583	0.028621534	0.00048778189
0.26238628	0.028614303	0.00048704098
0.26251672	0.029269908	0.00049080791
0.26264716	0.029003755	0.00049018931
0.26277760	0.028923781	0.00049094786
0.26290805	0.028953280	0.00049440332
0.26303849	0.029288903	0.00049557280
0.26316893	0.027905550	0.00048950102
0.26329938	0.029993671	0.00049929126
0.26342982	0.028284560	0.00049168277
0.26356026	0.028893598	0.00049537762
0.26369071	0.029033497	0.00049936997
0.26382115	0.029861082	0.00050421465
0.26395159	0.029280209	0.00050118336
0.26408204	0.028482023	0.00049335357
0.26421248	0.029494758	0.00050796253
0.26434292	0.029719396	0.00050439297
0.26447337	0.029613186	0.00050659660
0.26460381	0.029376926	0.00050455368
0.26473425	0.028672790	0.00049995404
0.26486470	0.028396519	0.00050234403
0.26499514	0.028758344	0.00050204347
0.26512558	0.028942906	0.00050710944
0.26525603	0.028429288	0.00050573844
[truncated: 573 more rows]
