# Supplementary material for: Rationally seeded computational protein design of ɑ-helical barrels
Source: Nat Chem Biol. 2024 Jun 20;20(8):991–9. doi: 10.1038/s41589-024-01642-0 (PMC11288890; doi:10.1038/s41589-024-01642-0)
Supplement: Supplementary file 3 — PDB and .mtz files used for making figure panels b–d and j–m. [file 41589_2024_1642_MOESM3_ESM.zip › KIA_RP_RSPD_NatChemBiol_data_Figure2/scapCC6_LLIA_panels_e-h/SAXS_panel_i/SAXS_raw_SEC_scapCC6_LLIA/b21-443535_00680.dat]

0.0045000000	1.0585055	0.010170887
0.0046304432	0.97176616	0.0097065056
0.0047608865	0.87929383	0.0088871981
0.0048913297	0.81691191	0.0084428856
0.0050217729	0.73215507	0.0077218832
0.0051522162	0.65853239	0.0073233581
0.0052826594	0.61258486	0.0067345487
0.0054131026	0.56455046	0.0064848033
0.0055435459	0.53108150	0.0061595629
0.0056739891	0.49403793	0.0058065879
0.0058044323	0.46127692	0.0055491019
0.0059348756	0.44016559	0.0053058963
0.0060653188	0.41656508	0.0050316544
0.0061957621	0.39342155	0.0049020924
0.0063262053	0.38003818	0.0048059917
0.0064566485	0.35607212	0.0045512090
0.0065870918	0.33105230	0.0043779876
0.0067175350	0.32013050	0.0042258000
0.0068479782	0.30992248	0.0041578802
0.0069784215	0.28998468	0.0039679278
0.0071088647	0.29012055	0.0039513348
0.0072393079	0.26476994	0.0037020805
0.0073697512	0.25852470	0.0036275461
0.0075001944	0.24894847	0.0035376849
0.0076306376	0.24801322	0.0035165916
0.0077610809	0.22453804	0.0032797630
0.0078915241	0.22154590	0.0032836934
0.0080219673	0.21687193	0.0031738866
0.0081524106	0.20586164	0.0031342624
0.0082828538	0.19421499	0.0029372619
0.0084132970	0.19351535	0.0029924259
0.0085437403	0.18696064	0.0028766579
0.0086741835	0.17102650	0.0027316206
0.0088046267	0.17176035	0.0027229267
0.0089350700	0.16552715	0.0026360634
0.0090655132	0.16594655	0.0025866075
0.0091959565	0.15423999	0.0025667480
0.0093263997	0.14880100	0.0024215300
0.0094568429	0.14377510	0.0023726427
0.0095872862	0.13978977	0.0023585024
0.0097177294	0.13902097	0.0023001464
0.0098481726	0.13414830	0.0022665489
0.0099786159	0.12789525	0.0021892043
0.010109059	0.12096920	0.0020909658
0.010239502	0.11833515	0.0020866795
0.010369946	0.11449129	0.0020163919
0.010500389	0.11082083	0.0019695451
0.010630832	0.11210360	0.0019752596
0.010761275	0.10489775	0.0018791758
0.010891719	0.10266369	0.0018690858
0.011022162	0.099663548	0.0017929039
0.011152605	0.10017928	0.0017972449
0.011283048	0.096383195	0.0017793904
0.011413491	0.092564789	0.0016922519
0.011543935	0.092110171	0.0016772273
0.011674378	0.089495673	0.0016369638
0.011804821	0.085626551	0.0015560750
0.011935264	0.090246873	0.0015993578
0.012065708	0.082645543	0.0015099011
0.012196151	0.081100562	0.0014777341
0.012326594	0.077505070	0.0014507852
0.012457037	0.080531602	0.0014610747
0.012587481	0.076173181	0.0013923510
0.012717924	0.076345148	0.0013754208
0.012848367	0.075672673	0.0013549747
0.012978810	0.075008527	0.0013353986
0.013109253	0.073026344	0.0012845287
0.013239697	0.073137782	0.0012914935
0.013370140	0.070831672	0.0012602383
0.013500583	0.069314273	0.0012421194
0.013631026	0.070662477	0.0012406475
0.013761470	0.068962568	0.0012291248
0.013891913	0.065298646	0.0011653038
0.014022356	0.066839924	0.0011897821
0.014152799	0.066849358	0.0011744221
0.014283243	0.062400190	0.0011258359
0.014413686	0.064316709	0.0011559067
0.014544129	0.063668853	0.0011302954
0.014674572	0.062613125	0.0011096308
0.014805016	0.061825131	0.0011005163
0.014935459	0.061372991	0.0010938527
0.015065902	0.061525788	0.0010908757
0.015196345	0.061616515	0.0010861845
0.015326788	0.061384265	0.0010789104
0.015457232	0.060612820	0.0010663400
0.015587675	0.059191943	0.0010432797
0.015718118	0.059343994	0.0010484060
0.015848561	0.056230690	0.0010062047
0.015979005	0.058412934	0.0010306720
0.016109448	0.057418205	0.0010191657
0.016239891	0.056573116	0.0010011741
0.016370334	0.055077876	0.00098227429
0.016500778	0.056106913	0.00099432528
0.016631221	0.056274067	0.00098604736
0.016761664	0.054508628	0.00097011973
0.016892107	0.054059516	0.00095788927
0.017022551	0.053513295	0.00094865993
0.017152994	0.053946779	0.00095350319
0.017283437	0.053320820	0.00093761628
0.017413880	0.053888609	0.00093892994
0.017544323	0.051788516	0.00092098123
0.017674767	0.050553409	0.00089915498
0.017805210	0.052207154	0.00092203040
0.017935653	0.049906824	0.00088920424
0.018066096	0.050085177	0.00089196094
0.018196540	0.049968547	0.00088973433
0.018326983	0.050155926	0.00087938238
0.018457426	0.050302367	0.00087871252
0.018587869	0.049803696	0.00087712311
0.018718313	0.050165422	0.00087181415
0.018848756	0.049890860	0.00087594324
0.018979199	0.048688141	0.00084896317
0.019109642	0.048406161	0.00084869845
0.019240086	0.050193065	0.00086206728
0.019370529	0.049262134	0.00085314890
0.019500972	0.046900864	0.00082205362
0.019631415	0.048403694	0.00083815065
0.019761858	0.048282834	0.00082999094
0.019892302	0.047717312	0.00082405356
0.020022745	0.047132147	0.00081881658
0.020153188	0.046269651	0.00081048530
0.020283631	0.047681253	0.00081806414
0.020414075	0.046822420	0.00080179301
0.020544518	0.045739552	0.00079331798
0.020674961	0.046584921	0.00079727405
0.020805404	0.045790731	0.00079267596
0.020935848	0.045463645	0.00078617656
0.021066291	0.045841220	0.00078374051
0.021196734	0.045405143	0.00077673784
0.021327177	0.043646846	0.00076314569
0.021457621	0.044507024	0.00076349651
0.021588064	0.045025568	0.00077261092
0.021718507	0.044550721	0.00075789469
0.021848950	0.046052238	0.00077707598
0.021979393	0.044032693	0.00075413537
0.022109837	0.044704762	0.00075444635
0.022240280	0.044235927	0.00074536898
0.022370723	0.042503266	0.00073839574
0.022501166	0.043686489	0.00073852031
0.022631610	0.044809858	0.00074836928
0.022762053	0.043596841	0.00073097354
0.022892496	0.044284325	0.00074043083
0.023022939	0.043492701	0.00073014532
0.023153383	0.044320701	0.00073500031
0.023283826	0.043406859	0.00072202370
0.023414269	0.042673476	0.00071771150
0.023544712	0.042472670	0.00071281874
0.023675156	0.043443981	0.00072244945
0.023805599	0.042258950	0.00070311433
0.023936042	0.042959766	0.00071807041
0.024066485	0.041761648	0.00070068308
0.024196928	0.041611365	0.00069453827
0.024327372	0.041725087	0.00069336317
0.024457815	0.042469807	0.00070169508
0.024588258	0.042286662	0.00069609363
0.024718701	0.041670878	0.00068838787
0.024849145	0.041705045	0.00068512484
0.024979588	0.041575911	0.00068411758
0.025110031	0.042078745	0.00068702834
0.025240474	0.041938251	0.00068200997
0.025370918	0.042457229	0.00068396445
0.025501361	0.040249997	0.00066580647
0.025631804	0.040875068	0.00067241609
0.025762247	0.041665779	0.00066879659
0.025892691	0.041752070	0.00067497340
0.026023134	0.039917718	0.00065780153
0.026153577	0.041798727	0.00067336886
0.026284020	0.040416212	0.00065142439
0.026414463	0.040644162	0.00065715591
0.026544907	0.039955558	0.00064795737
0.026675350	0.040964749	0.00066197195
0.026805793	0.041142507	0.00065559415
0.026936236	0.040102943	0.00064628328
0.027066680	0.040436457	0.00064482864
0.027197123	0.040153070	0.00064726410
0.027327566	0.040535507	0.00064628091
0.027458009	0.040559863	0.00064432176
0.027588453	0.039419930	0.00063240529
0.027718896	0.039637674	0.00063704713
0.027849339	0.040267289	0.00063191831
0.027979782	0.039758342	0.00063296128
0.028110226	0.037968532	0.00061649274
0.028240669	0.039940005	0.00063160460
0.028371112	0.038875043	0.00061880350
0.028501555	0.039203901	0.00062185006
0.028631998	0.040186576	0.00062424364
0.028762442	0.038802461	0.00061790823
0.028892885	0.038368339	0.00061387325
0.029023328	0.037802533	0.00060418748
0.029153771	0.039066369	0.00061059956
0.029284215	0.039005755	0.00061092030
0.029414658	0.039588620	0.00061331020
0.029545101	0.039032783	0.00060844201
0.029675544	0.038874124	0.00060618660
0.029805988	0.038219582	0.00059933920
0.029936431	0.037719082	0.00059438714
0.030066874	0.038690213	0.00059738331
0.030197317	0.037492099	0.00059094530
0.030327760	0.038734229	0.00059804804
0.030458204	0.038368693	0.00059633351
0.030588647	0.039011774	0.00059654977
0.030719090	0.038859376	0.00059449248
0.030849533	0.038930764	0.00059180607
0.030979977	0.038431031	0.00059310053
0.031110420	0.037569175	0.00057725707
0.031240863	0.037841085	0.00058425614
0.031371306	0.037885348	0.00058045675
0.031501750	0.037466460	0.00057731646
0.031632193	0.038076697	0.00057907497
0.031762636	0.037562433	0.00057756922
0.031893079	0.037911719	0.00057430279
0.032023523	0.038706237	0.00058665199
0.032153966	0.038374225	0.00057693306
0.032284409	0.037207382	0.00056945831
0.032414852	0.038351228	0.00057505044
0.032545295	0.038110629	0.00057429503
0.032675739	0.037810056	0.00056913066
0.032806182	0.037471492	0.00056502333
0.032936625	0.037581218	0.00056268638
0.033067068	0.036717023	0.00055979446
0.033197512	0.037878852	0.00056070573
0.033327955	0.036666529	0.00055903923
0.033458398	0.037175992	0.00055819054
0.033588841	0.037602861	0.00055926545
0.033719285	0.037735239	0.00055845908
0.033849728	0.037091437	0.00055628492
0.033980171	0.037718534	0.00055714462
0.034110614	0.038329073	0.00056084189
0.034241058	0.037274527	0.00055393567
0.034371501	0.038488182	0.00056693608
0.034501944	0.036418958	0.00055230780
0.034632387	0.037012297	0.00056961600
0.034762830	0.037076618	0.00057191901
0.034893274	0.035803522	0.00056343027
0.035023717	0.036835341	0.00057436999
0.035154160	0.037415194	0.00058088308
0.035284603	0.036820544	0.00057895021
0.035415047	0.036104214	0.00057797116
0.035545490	0.036813028	0.00058114455
0.035675933	0.036622802	0.00058088211
0.035806376	0.037035252	0.00058841899
0.035936820	0.036013768	0.00057711251
0.036067263	0.036779636	0.00058826126
0.036197706	0.037246685	0.00058843229
0.036328149	0.035912230	0.00058410368
0.036458593	0.037233613	0.00059226719
0.036589036	0.036051438	0.00058679074
0.036719479	0.036536832	0.00059253351
0.036849922	0.036182100	0.00059297946
0.036980365	0.036706620	0.00059242998
0.037110809	0.036669354	0.00059770393
0.037241252	0.036290300	0.00059111848
0.037371695	0.036360460	0.00059650167
0.037502138	0.036369464	0.00059831155
0.037632582	0.037049004	0.00060454400
0.037763025	0.036344325	0.00059344483
0.037893468	0.036777798	0.00060536950
0.038023911	0.037471784	0.00060605958
0.038154355	0.036158045	0.00060195183
0.038284798	0.035935096	0.00059849469
0.038415241	0.036551442	0.00060672663
0.038545684	0.036601114	0.00060491645
0.038676128	0.036077493	0.00060252472
0.038806571	0.035773424	0.00060111434
0.038937014	0.037088425	0.00061206925
0.039067457	0.035728138	0.00060130240
0.039197900	0.034543318	0.00059732682
0.039328344	0.036491066	0.00060768107
0.039458787	0.036279572	0.00060821124
0.039589230	0.036041032	0.00060050317
0.039719673	0.035674597	0.00058880526
0.039850117	0.034341437	0.00057545975
0.039980560	0.035830327	0.00058505411
0.040111003	0.036106647	0.00058680043
0.040241446	0.036482982	0.00058751181
0.040371890	0.036455970	0.00058593860
0.040502333	0.035663640	0.00057551707
0.040632776	0.035673893	0.00057853354
0.040763219	0.036116199	0.00057612071
0.040893663	0.036067907	0.00057898290
0.041024106	0.036157204	0.00057406625
0.041154549	0.036714090	0.00058216540
0.041284992	0.035673579	0.00057097834
0.041415435	0.036838396	0.00057884742
0.041545879	0.035366940	0.00056470879
0.041676322	0.036073150	0.00057541127
0.041806765	0.035372523	0.00056329999
0.041937208	0.035885970	0.00057148013
0.042067652	0.035375693	0.00056052027
0.042198095	0.035359089	0.00056346821
0.042328538	0.035186054	0.00056074458
0.042458981	0.035630399	0.00056719095
0.042589425	0.035800161	0.00055962615
0.042719868	0.035727703	0.00056257418
0.042850311	0.035190579	0.00055605410
0.042980754	0.034931393	0.00055430634
0.043111198	0.034601802	0.00054891784
0.043241641	0.035457615	0.00055899495
0.043372084	0.034842787	0.00055242091
0.043502527	0.035739854	0.00055710066
0.043632970	0.035382299	0.00055331503
0.043763414	0.036174405	0.00055976009
0.043893857	0.034825908	0.00054780477
0.044024300	0.035482875	0.00055533270
0.044154743	0.034266461	0.00054225071
0.044285187	0.035935709	0.00055416797
0.044415630	0.033817246	0.00054158265
0.044546073	0.035528951	0.00054876893
0.044676516	0.034929525	0.00054547163
0.044806960	0.035252567	0.00054813062
0.044937403	0.036659312	0.00055705721
0.045067846	0.035884812	0.00055121472
0.045198289	0.035827743	0.00054688691
0.045328733	0.035221533	0.00054567784
0.045459176	0.034639684	0.00054099603
0.045589619	0.035019904	0.00054277362
0.045720062	0.035226829	0.00054434137
0.045850505	0.035114793	0.00053911740
0.045980949	0.035928082	0.00054689686
0.046111392	0.035242697	0.00054198030
0.046241835	0.035817015	0.00054623568
0.046372278	0.035171524	0.00054436016
0.046502722	0.035390517	0.00055207982
0.046633165	0.035884395	0.00055768977
0.046763608	0.035182031	0.00055493121
0.046894051	0.035288914	0.00055991162
0.047024495	0.034880739	0.00055979295
0.047154938	0.034781794	0.00055778243
0.047285381	0.035316370	0.00056397062
0.047415824	0.035871247	0.00056485630
0.047546267	0.035209718	0.00056782252
0.047676711	0.036097579	0.00057218748
0.047807154	0.035083613	0.00056682142
0.047937597	0.035974560	0.00057065875
0.048068040	0.034421793	0.00056330147
0.048198484	0.036089842	0.00057748452
0.048328927	0.034755753	0.00056808112
0.048459370	0.035193022	0.00057440545
0.048589813	0.034960624	0.00056913191
0.048720257	0.035676241	0.00057782295
0.048850700	0.035342767	0.00057369961
0.048981143	0.034785310	0.00057032014
0.049111586	0.034415815	0.00057018413
0.049242030	0.035837607	0.00058059128
0.049372473	0.034002877	0.00056965463
0.049502916	0.035956816	0.00058301930
0.049633359	0.036614211	0.00058843091
0.049763802	0.035065738	0.00057972359
0.049894246	0.034995774	0.00057802397
0.050024689	0.035207630	0.00058056774
0.050155132	0.035301357	0.00057891175
0.050285575	0.035386446	0.00058323228
0.050416019	0.034434556	0.00057369403
0.050546462	0.035431800	0.00058390598
0.050676905	0.035183321	0.00058090221
0.050807348	0.035006854	0.00058260508
0.050937792	0.035587264	0.00058462285
0.051068235	0.035395719	0.00058538385
0.051198678	0.034463975	0.00057732606
0.051329121	0.034660204	0.00058208783
0.051459565	0.034292028	0.00057728636
0.051590008	0.035385925	0.00058880957
0.051720451	0.035756672	0.00058969825
0.051850894	0.034890059	0.00058397574
0.051981337	0.035269985	0.00058575656
0.052111781	0.035539410	0.00059062118
0.052242224	0.035044562	0.00058461624
0.052372667	0.034669106	0.00058575022
0.052503110	0.036151251	0.00059441511
0.052633554	0.034144797	0.00058088757
0.052763997	0.034952117	0.00058699357
0.052894440	0.034350261	0.00058351038
0.053024883	0.033445508	0.00057503387
0.053155327	0.035340887	0.00059201573
0.053285770	0.034890148	0.00058490676
0.053416213	0.035019136	0.00058904929
0.053546656	0.034703902	0.00059005808
0.053677100	0.034975906	0.00058710139
0.053807543	0.034661150	0.00058536820
0.053937986	0.034365611	0.00058583696
0.054068429	0.034255382	0.00058301819
0.054198872	0.033313017	0.00057633896
0.054329316	0.034005191	0.00058555927
0.054459759	0.034687933	0.00058983535
0.054590202	0.034909616	0.00059006035
0.054720645	0.035772525	0.00059724933
0.054851089	0.033661786	0.00058145833
0.054981532	0.035025839	0.00059175225
0.055111975	0.035475007	0.00059815715
0.055242418	0.034230338	0.00058602624
0.055372862	0.035046268	0.00059346013
0.055503305	0.034771924	0.00059150937
0.055633748	0.033115159	0.00057846752
0.055764191	0.035442382	0.00059495003
0.055894635	0.034133176	0.00059050295
0.056025078	0.034879015	0.00059118656
0.056155521	0.035046653	0.00059690826
0.056285964	0.034285507	0.00058590164
0.056416407	0.034310152	0.00058866903
0.056546851	0.034226903	0.00059110958
0.056677294	0.033699644	0.00058461599
0.056807737	0.034260790	0.00059023002
0.056938180	0.035711155	0.00059970487
0.057068624	0.033933094	0.00058565080
0.057199067	0.034166754	0.00059188758
0.057329510	0.034405872	0.00059055017
0.057459953	0.033862263	0.00058575584
0.057590397	0.034324956	0.00059049781
0.057720840	0.034194991	0.00059323241
0.057851283	0.033658122	0.00058535375
0.057981726	0.034020401	0.00058697009
0.058112170	0.034603196	0.00059115150
0.058242613	0.033771548	0.00058490046
0.058373056	0.034790500	0.00059248473
0.058503499	0.034645820	0.00058860565
0.058633942	0.035470385	0.00059673027
0.058764386	0.034152815	0.00058185644
0.058894829	0.034768611	0.00059035124
0.059025272	0.035092890	0.00058878988
0.059155715	0.034904661	0.00058731060
0.059286159	0.033656604	0.00057798063
0.059416602	0.033736072	0.00057731446
0.059547045	0.034244166	0.00058097361
0.059677488	0.034224837	0.00058185911
0.059807932	0.033957978	0.00057555300
0.059938375	0.032881687	0.00057172890
0.060068818	0.034385167	0.00057631583
0.060199261	0.034490716	0.00058110053
0.060329705	0.033840080	0.00057305753
0.060460148	0.034304548	0.00057826557
0.060590591	0.033972470	0.00057110499
0.060721034	0.035036549	0.00057995445
0.060851477	0.034803898	0.00057889757
0.060981921	0.034429955	0.00057758280
0.061112364	0.035509435	0.00057887660
0.061242807	0.034554374	0.00057581850
0.061373250	0.034938539	0.00057794923
0.061503694	0.034825167	0.00057507561
0.061634137	0.033135674	0.00056387124
0.061764580	0.033523582	0.00056748664
0.061895023	0.032892492	0.00055862164
0.062025467	0.033275063	0.00056537092
0.062155910	0.033652247	0.00056584052
0.062286353	0.034688383	0.00057435187
0.062416796	0.033405187	0.00056412721
0.062547240	0.033882473	0.00056840551
0.062677683	0.033603561	0.00056616079
0.062808126	0.033269834	0.00056127203
0.062938569	0.033677730	0.00056417378
0.063069012	0.035106375	0.00057720445
0.063199456	0.034043886	0.00056714695
0.063329899	0.034440407	0.00056954094
0.063460342	0.033410123	0.00056084697
0.063590785	0.034997456	0.00057204065
0.063721229	0.033531892	0.00056466042
0.063851672	0.034028818	0.00056655420
0.063982115	0.034059662	0.00056523337
0.064112558	0.033573748	0.00056286024
0.064243002	0.033105289	0.00055770162
0.064373445	0.033867719	0.00056122216
0.064503888	0.034495910	0.00056902109
0.064634331	0.033867280	0.00056344862
0.064764774	0.033893609	0.00056542068
0.064895218	0.033300835	0.00055793471
0.065025661	0.033573959	0.00056199615
0.065156104	0.034221049	0.00056366423
0.065286547	0.033061327	0.00055626362
0.065416991	0.033359777	0.00055772535
0.065547434	0.032687295	0.00055150625
0.065677877	0.033850299	0.00055968294
0.065808320	0.034243129	0.00056548990
0.065938764	0.034626551	0.00056406153
0.066069207	0.034716560	0.00056790216
0.066199650	0.034097286	0.00055819973
0.066330093	0.033883681	0.00055851741
0.066460537	0.034329732	0.00056289063
0.066590980	0.034268213	0.00056269237
0.066721423	0.033662943	0.00055769980
0.066851866	0.033878015	0.00055844445
0.066982309	0.034604278	0.00056291288
0.067112753	0.034065651	0.00056156165
0.067243196	0.033233393	0.00055164830
0.067373639	0.034235764	0.00056237022
0.067504082	0.033527534	0.00055601999
0.067634526	0.033356791	0.00055209895
0.067764969	0.032674524	0.00054966995
0.067895412	0.032896172	0.00055018515
0.068025855	0.034082458	0.00055715389
0.068156299	0.033191551	0.00055248087
0.068286742	0.033155767	0.00054944908
0.068417185	0.034102570	0.00055494296
0.068547628	0.033829206	0.00055876446
0.068678072	0.032992415	0.00054583665
0.068808515	0.033617735	0.00055558560
0.068938958	0.033061325	0.00054627473
0.069069401	0.032819185	0.00054409537
0.069199844	0.033635817	0.00055518915
0.069330288	0.034459404	0.00055711662
0.069460731	0.033632957	0.00055061854
0.069591174	0.033323064	0.00054918703
0.069721617	0.033690127	0.00055031872
0.069852061	0.033684218	0.00055364807
0.069982504	0.033798694	0.00054903170
0.070112947	0.034465188	0.00055645510
0.070243390	0.033427149	0.00055087319
0.070373834	0.033514550	0.00054888037
0.070504277	0.033314475	0.00054560711
0.070634720	0.033469612	0.00055138373
0.070765163	0.033356464	0.00054541481
0.070895607	0.033149985	0.00054692696
0.071026050	0.033968455	0.00054804942
0.071156493	0.032751220	0.00054186750
0.071286936	0.033211295	0.00054517111
0.071417379	0.032853952	0.00053969729
0.071547823	0.033760570	0.00054654159
0.071678266	0.034172602	0.00055355943
0.071808709	0.033855210	0.00054656945
0.071939152	0.033382140	0.00054753298
0.072069596	0.033695261	0.00054456904
0.072200039	0.034354824	0.00055070388
0.072330482	0.033942693	0.00055033115
0.072460925	0.033563712	0.00054543360
0.072591369	0.032541912	0.00053768810
0.072721812	0.033606893	0.00054338645
0.072852255	0.033678798	0.00054791405
0.072982698	0.033082769	0.00053921289
0.073113142	0.033990696	0.00054650526
0.073243585	0.033449749	0.00054291594
0.073374028	0.033747252	0.00054593808
0.073504471	0.032565379	0.00053289679
0.073634914	0.034121913	0.00054754692
0.073765358	0.033990938	0.00054277523
0.073895801	0.033778817	0.00054352529
0.074026244	0.033572688	0.00054335479
0.074156687	0.033715083	0.00054136079
0.074287131	0.033137639	0.00053678185
0.074417574	0.033244547	0.00054221694
0.074548017	0.034426161	0.00054403176
0.074678460	0.033542906	0.00054229030
0.074808904	0.033911983	0.00054184818
0.074939347	0.033865802	0.00054213662
0.075069790	0.033160814	0.00053917800
0.075200233	0.034208434	0.00054146064
0.075330677	0.033971540	0.00054411740
0.075461120	0.033148618	0.00053896069
0.075591563	0.033814638	0.00053830178
0.075722006	0.032438805	0.00053115963
0.075852449	0.033043693	0.00053206929
0.075982893	0.033335570	0.00053507156
0.076113336	0.033077438	0.00053660805
0.076243779	0.032892276	0.00053130703
0.076374222	0.033059562	0.00053249085
0.076504666	0.033497372	0.00053846816
0.076635109	0.033979316	0.00053803529
0.076765552	0.032854266	0.00053114791
0.076895995	0.033242660	0.00053303141
0.077026439	0.033467654	0.00053401667
0.077156882	0.033981732	0.00053996216
0.077287325	0.033329573	0.00053068974
0.077417768	0.032861622	0.00053101265
0.077548212	0.033599189	0.00053558638
0.077678655	0.033155445	0.00053049631
0.077809098	0.033728868	0.00053687707
0.077939541	0.033677668	0.00053378777
0.078069984	0.031985424	0.00052392037
0.078200428	0.033833133	0.00053976836
0.078330871	0.033566500	0.00053125391
0.078461314	0.032781495	0.00052744136
0.078591757	0.033334314	0.00053178350
0.078722201	0.033332084	0.00053078705
0.078852644	0.033046493	0.00052771965
0.078983087	0.033865016	0.00053398273
0.079113530	0.032851757	0.00052569844
0.079243974	0.032633128	0.00052561424
0.079374417	0.033278557	0.00052819818
0.079504860	0.032141231	0.00052213572
0.079635303	0.032931214	0.00052460379
0.079765747	0.033421750	0.00053126004
0.079896190	0.033070364	0.00052736215
0.080026633	0.034039862	0.00053202508
0.080157076	0.033095358	0.00052673492
0.080287519	0.033661754	0.00053299781
0.080417963	0.034269575	0.00053226336
0.080548406	0.033256009	0.00052926896
0.080678849	0.032486636	0.00052041009
0.080809292	0.033453111	0.00052820450
0.080939736	0.033860702	0.00053033905
0.081070179	0.032451337	0.00051901611
0.081200622	0.033086740	0.00052393183
0.081331065	0.032242495	0.00052163380
0.081461509	0.032991849	0.00052049293
0.081591952	0.033551072	0.00052952597
0.081722395	0.031838156	0.00051143668
0.081852838	0.033462203	0.00052621623
0.081983281	0.034112231	0.00053204538
0.082113725	0.033335275	0.00052098950
0.082244168	0.032920839	0.00052232636
0.082374611	0.032739745	0.00051916702
0.082505054	0.033474243	0.00052340308
0.082635498	0.033701408	0.00052887909
0.082765941	0.033398056	0.00052329403
0.082896384	0.033208168	0.00052221655
0.083026827	0.033094176	0.00052364739
0.083157271	0.032676750	0.00051536867
0.083287714	0.032589456	0.00051882745
0.083418157	0.032715238	0.00051892751
0.083548600	0.033204810	0.00052098405
0.083679044	0.032376920	0.00051477294
0.083809487	0.032668271	0.00051344240
0.083939930	0.033468605	0.00052275968
0.084070373	0.033738790	0.00052551597
0.084200816	0.032986044	0.00051558623
0.084331260	0.034074803	0.00052594636
0.084461703	0.033732088	0.00052419228
0.084592146	0.032909124	0.00051528071
0.084722589	0.032965457	0.00051699302
0.084853033	0.033391078	0.00051976115
0.084983476	0.032940300	0.00051638095
0.085113919	0.033350933	0.00052123173
0.085244362	0.032250466	0.00050832396
0.085374806	0.033220645	0.00051959225
0.085505249	0.032639863	0.00051425834
0.085635692	0.032257414	0.00051227409
0.085766135	0.032355638	0.00051119460
0.085896579	0.032735623	0.00051154439
0.086027022	0.033054570	0.00051577905
0.086157465	0.032995090	0.00051598786
0.086287908	0.033140070	0.00051193262
0.086418351	0.032263877	0.00051202242
0.086548795	0.033647810	0.00051836778
0.086679238	0.033396222	0.00051699439
0.086809681	0.032668677	0.00051336474
0.086940124	0.032308764	0.00050603752
0.087070568	0.032334148	0.00050931823
0.087201011	0.032693649	0.00050965684
0.087331454	0.032855361	0.00050963577
0.087461897	0.033251575	0.00051582695
0.087592341	0.032687888	0.00050861111
0.087722784	0.033486609	0.00051602056
0.087853227	0.032732642	0.00051031044
0.087983670	0.032567035	0.00050701362
0.088114114	0.034197065	0.00052264742
0.088244557	0.032879997	0.00050844121
0.088375000	0.032768087	0.00050972688
0.088505443	0.033061059	0.00051428423
0.088635886	0.032610610	0.00050604003
0.088766330	0.033428469	0.00051321808
0.088896773	0.033027384	0.00051269859
0.089027216	0.033377535	0.00051012890
0.089157659	0.033707508	0.00051609140
0.089288103	0.032823475	0.00050838608
0.089418546	0.033379095	0.00050909692
0.089548989	0.032698501	0.00050899868
0.089679432	0.033829182	0.00051426820
0.089809876	0.032511650	0.00050455278
0.089940319	0.032628941	0.00050783542
0.090070762	0.032623105	0.00050289239
0.090201205	0.033778440	0.00051487392
0.090331649	0.033376327	0.00050940924
0.090462092	0.033317072	0.00050905816
0.090592535	0.033155332	0.00051121176
0.090722978	0.033997998	0.00051283936
0.090853421	0.032453251	0.00050455170
0.090983865	0.033456763	0.00051104491
0.091114308	0.033504629	0.00050758569
0.091244751	0.033571529	0.00051238562
0.091375194	0.033083489	0.00050526674
0.091505638	0.032815191	0.00050331764
0.091636081	0.031996680	0.00050856298
0.091766524	0.032916931	0.00051892323
0.091896967	0.033310127	0.00052524702
0.092027411	0.033309119	0.00053024847
0.092157854	0.032610852	0.00052802840
0.092288297	0.033302660	0.00053622080
0.092418740	0.032868532	0.00053531660
0.092549184	0.032960607	0.00053905048
0.092679627	0.032856700	0.00053885877
0.092810070	0.032262856	0.00053460262
0.092940513	0.032365797	0.00052986046
0.093070956	0.032252533	0.00052217960
0.093201400	0.032972917	0.00052566825
0.093331843	0.033508710	0.00052866936
0.093462286	0.032503007	0.00051739813
0.093592729	0.032862853	0.00052263189
0.093723173	0.033527775	0.00052524865
0.093853616	0.032607267	0.00051394776
0.093984059	0.032883586	0.00051717589
0.094114502	0.032763542	0.00051162740
0.094244946	0.032777835	0.00051438235
0.094375389	0.032177370	0.00050949055
0.094505832	0.033375937	0.00051712596
0.094636275	0.033741906	0.00052008873
0.094766719	0.032703852	0.00051228548
0.094897162	0.033226433	0.00051017005
0.095027605	0.032883501	0.00051374794
0.095158048	0.032390875	0.00050566915
0.095288491	0.032619746	0.00050587484
0.095418935	0.032560413	0.00051079366
0.095549378	0.032392429	0.00050460705
0.095679821	0.032243475	0.00050453327
0.095810264	0.032127427	0.00050425532
0.095940708	0.033053283	0.00050763737
0.096071151	0.032019950	0.00050581064
0.096201594	0.031986296	0.00049925882
0.096332037	0.032566469	0.00050250042
0.096462481	0.032941916	0.00050829091
0.096592924	0.032523841	0.00050243075
0.096723367	0.033737931	0.00051287867
0.096853810	0.032488186	0.00050247065
0.096984253	0.031833894	0.00049687697
0.097114697	0.033148172	0.00050737157
0.097245140	0.032616998	0.00050187284
0.097375583	0.032406871	0.00049906723
0.097506026	0.033027712	0.00050763733
0.097636470	0.032924537	0.00050333467
0.097766913	0.033108965	0.00050422313
0.097897356	0.031438121	0.00049142457
0.098027799	0.032644073	0.00049888075
0.098158243	0.033000356	0.00050100652
0.098288686	0.032247658	0.00049458007
0.098419129	0.032882450	0.00049664633
0.098549572	0.033056415	0.00049972440
0.098680016	0.032630603	0.00049097952
0.098810459	0.032754821	0.00049497621
0.098940902	0.032367065	0.00048849825
0.099071345	0.032914969	0.00049277834
0.099201788	0.032032937	0.00048785882
0.099332232	0.031506778	0.00047973429
0.099462675	0.032517836	0.00049036582
0.099593118	0.032407789	0.00048894595
0.099723561	0.032336093	0.00048608985
0.099854005	0.032668681	0.00048984898
0.099984448	0.032392374	0.00048763760
0.10011489	0.032940157	0.00049318379
0.10024533	0.033270453	0.00049550539
0.10037578	0.032435021	0.00048770925
0.10050622	0.032710377	0.00049202709
0.10063666	0.032561345	0.00048964181
0.10076711	0.032827410	0.00049195015
0.10089755	0.032235149	0.00048959020
0.10102799	0.032695287	0.00049035021
0.10115844	0.032222667	0.00048901441
0.10128888	0.033369450	0.00049980940
0.10141932	0.032849920	0.00048814919
0.10154977	0.032329652	0.00048714238
0.10168021	0.032137909	0.00048660410
0.10181065	0.032516549	0.00048793305
0.10194110	0.031300170	0.00048027134
0.10207154	0.032008041	0.00048281871
0.10220198	0.031602992	0.00048209068
0.10233243	0.033010391	0.00049106091
0.10246287	0.032580952	0.00048727804
0.10259331	0.032712084	0.00049014804
0.10272376	0.033152881	0.00048901627
0.10285420	0.033094065	0.00049031355
0.10298464	0.031288350	0.00047969813
0.10311509	0.033072401	0.00048911453
0.10324553	0.032649542	0.00048620174
0.10337597	0.032984847	0.00049258006
0.10350642	0.032417863	0.00048215467
0.10363686	0.032440048	0.00048451411
0.10376730	0.032519773	0.00048676418
0.10389774	0.032720225	0.00048695177
0.10402819	0.032911052	0.00048970898
0.10415863	0.032151889	0.00048113861
0.10428907	0.032569801	0.00048302572
0.10441952	0.032749440	0.00048815915
0.10454996	0.033037003	0.00048594529
0.10468040	0.032229662	0.00048092482
0.10481085	0.031859400	0.00047800488
0.10494129	0.032361777	0.00048319368
0.10507173	0.032384606	0.00048335770
0.10520218	0.032089815	0.00047651367
0.10533262	0.032234270	0.00048176133
0.10546306	0.032019126	0.00048032690
0.10559351	0.032614306	0.00048336748
0.10572395	0.031921443	0.00047713050
0.10585439	0.032298346	0.00048127689
0.10598484	0.031665870	0.00047490095
0.10611528	0.032145037	0.00047940600
0.10624572	0.032430110	0.00048039160
0.10637617	0.032899603	0.00048664660
0.10650661	0.032920520	0.00048484580
0.10663705	0.031412332	0.00047164573
0.10676750	0.032120510	0.00047720487
0.10689794	0.031490197	0.00047301305
0.10702838	0.032959219	0.00048306287
0.10715883	0.032088652	0.00047916401
0.10728927	0.031643492	0.00047144923
0.10741971	0.033038744	0.00048457924
0.10755016	0.032643993	0.00047954659
0.10768060	0.033336776	0.00048289336
0.10781104	0.033516059	0.00048625585
0.10794149	0.032514507	0.00047581132
0.10807193	0.032122404	0.00047609304
0.10820237	0.032325003	0.00047821792
0.10833281	0.032607707	0.00047797395
0.10846326	0.032314485	0.00048941139
0.10859370	0.031779102	0.00048724273
0.10872414	0.032812109	0.00049958371
0.10885459	0.032091583	0.00049805814
0.10898503	0.032482364	0.00049853534
0.10911547	0.032517815	0.00050667705
0.10924592	0.031347111	0.00049995398
0.10937636	0.032819381	0.00050694864
0.10950680	0.032663188	0.00051359237
0.10963725	0.032631803	0.00051319457
0.10976769	0.031440489	0.00050543421
0.10989813	0.032592459	0.00051700411
0.11002858	0.032008996	0.00051194368
0.11015902	0.032316829	0.00051882546
0.11028946	0.032439813	0.00052138289
0.11041991	0.032676880	0.00052286819
0.11055035	0.032496235	0.00052511522
0.11068079	0.032274292	0.00052234384
0.11081124	0.032609358	0.00052673706
0.11094168	0.032710602	0.00053103023
0.11107212	0.032425338	0.00052758501
0.11120257	0.031890858	0.00052731298
0.11133301	0.032273071	0.00052983802
0.11146345	0.033246407	0.00053840568
0.11159390	0.032215103	0.00053596780
0.11172434	0.031754737	0.00053139232
0.11185478	0.033116478	0.00054195487
0.11198523	0.031803419	0.00053371463
0.11211567	0.032289429	0.00053563123
0.11224611	0.032369217	0.00053932873
0.11237656	0.032933548	0.00054594521
0.11250700	0.032020628	0.00053763983
0.11263744	0.032022438	0.00054052562
0.11276788	0.031694376	0.00053718934
0.11289833	0.032431420	0.00054804938
0.11302877	0.032515731	0.00054710285
0.11315921	0.031306325	0.00053752678
0.11328966	0.032086923	0.00053818332
0.11342010	0.031442503	0.00052365416
0.11355054	0.031703739	0.00052265053
0.11368099	0.032901537	0.00052916357
0.11381143	0.031550686	0.00051301974
0.11394187	0.032530762	0.00052229627
0.11407232	0.032271675	0.00051530775
0.11420276	0.032697294	0.00051721735
0.11433320	0.032056614	0.00051290583
0.11446365	0.033069741	0.00051442364
0.11459409	0.031659043	0.00050362642
0.11472453	0.032844627	0.00051253609
0.11485498	0.032411218	0.00050590005
0.11498542	0.031737358	0.00050407190
0.11511586	0.032080888	0.00050395616
0.11524631	0.032486926	0.00050360460
0.11537675	0.032806382	0.00050847848
0.11550719	0.032676957	0.00050334589
0.11563764	0.033017652	0.00050756897
0.11576808	0.032520009	0.00050504413
0.11589852	0.033209453	0.00050221159
0.11602897	0.032466872	0.00050421573
0.11615941	0.032719138	0.00050231083
0.11628985	0.032043074	0.00049434432
0.11642030	0.032929044	0.00050373891
0.11655074	0.031739637	0.00049217153
0.11668118	0.032069257	0.00049347982
0.11681163	0.031961304	0.00049625388
0.11694207	0.033145205	0.00050023644
0.11707251	0.032394547	0.00049574219
0.11720295	0.032621043	0.00049532551
0.11733340	0.031798826	0.00048897134
0.11746384	0.031797556	0.00049137083
0.11759428	0.032502431	0.00049117873
0.11772473	0.031392395	0.00048511304
0.11785517	0.032356479	0.00049335903
0.11798561	0.031500503	0.00048186160
0.11811606	0.032224798	0.00048943862
0.11824650	0.031420690	0.00048344906
0.11837694	0.032952107	0.00049255086
0.11850739	0.031426945	0.00048191156
0.11863783	0.031409763	0.00047963422
0.11876827	0.032119142	0.00048365678
0.11889872	0.032367055	0.00048528187
0.11902916	0.032348743	0.00048275812
0.11915960	0.032141039	0.00048229280
0.11929005	0.032129167	0.00048030651
0.11942049	0.032156297	0.00048353355
0.11955093	0.031415303	0.00047386968
0.11968138	0.032350599	0.00047895026
0.11981182	0.032633957	0.00048204853
0.11994226	0.031677768	0.00047596316
0.12007271	0.032018864	0.00047531145
0.12020315	0.031752903	0.00047301668
0.12033359	0.032154236	0.00047507606
0.12046404	0.031340682	0.00046895232
0.12059448	0.032062803	0.00047400706
0.12072492	0.032723108	0.00047518362
0.12085537	0.032268571	0.00047384243
0.12098581	0.032090099	0.00047131367
0.12111625	0.032404421	0.00047318965
0.12124670	0.032365360	0.00047398466
0.12137714	0.031615749	0.00046475573
0.12150758	0.031882769	0.00046967403
0.12163802	0.031567047	0.00046544902
0.12176847	0.031325437	0.00046080351
0.12189891	0.032272813	0.00046984119
0.12202935	0.031510309	0.00046307132
0.12215980	0.032177353	0.00046799822
0.12229024	0.031870899	0.00046598701
0.12242068	0.032128517	0.00046347267
0.12255113	0.031964746	0.00046403121
0.12268157	0.031926449	0.00046374868
0.12281201	0.031693552	0.00046139706
0.12294246	0.032794134	0.00046925674
0.12307290	0.031645312	0.00046053721
0.12320334	0.031984920	0.00046251802
0.12333379	0.031689590	0.00046173900
0.12346423	0.032262963	0.00046297299
0.12359467	0.031623920	0.00046209606
0.12372512	0.032658351	0.00046730564
0.12385556	0.032453808	0.00046309587
0.12398600	0.031968663	0.00046419956
0.12411645	0.031666355	0.00045859330
0.12424689	0.032037356	0.00046074589
0.12437733	0.032473594	0.00046631049
0.12450778	0.031724682	0.00045824698
0.12463822	0.032167831	0.00046274250
0.12476866	0.031272700	0.00045488788
0.12489911	0.032032179	0.00046001852
0.12502955	0.031424121	0.00045699222
0.12515999	0.031496615	0.00045644559
0.12529044	0.033396271	0.00046730641
0.12542088	0.031611295	0.00045812941
0.12555132	0.032117172	0.00045825387
0.12568177	0.031785481	0.00045721360
0.12581221	0.031363144	0.00045453306
0.12594265	0.031754983	0.00045551425
0.12607309	0.031911762	0.00045847905
0.12620354	0.032259479	0.00045854664
0.12633398	0.032375072	0.00046010809
0.12646442	0.032101709	0.00046061722
0.12659487	0.031346213	0.00045131137
0.12672531	0.031907338	0.00045772388
0.12685575	0.031046647	0.00044902016
0.12698620	0.031863542	0.00045679474
0.12711664	0.031617252	0.00045551717
0.12724708	0.032021306	0.00045514489
0.12737753	0.031389888	0.00045560356
0.12750797	0.032313295	0.00045738663
0.12763841	0.031756931	0.00045287549
0.12776886	0.032054224	0.00045658449
0.12789930	0.031057294	0.00044652691
0.12802974	0.031312268	0.00045115240
0.12816019	0.031948861	0.00045495201
0.12829063	0.031803577	0.00045275739
0.12842107	0.031847794	0.00045369439
0.12855152	0.031996291	0.00045333198
0.12868196	0.031149228	0.00045005721
0.12881240	0.031571501	0.00045192077
0.12894285	0.031660044	0.00045099813
0.12907329	0.032150510	0.00045473055
0.12920373	0.032230229	0.00045618681
0.12933418	0.031146190	0.00044689657
0.12946462	0.032113069	0.00045430121
0.12959506	0.032063853	0.00045351885
0.12972551	0.031888363	0.00045172628
0.12985595	0.030997585	0.00044737646
0.12998639	0.031313788	0.00044673304
0.13011684	0.031530840	0.00045057151
0.13024728	0.032160745	0.00045414003
0.13037772	0.032172548	0.00045211670
0.13050816	0.031562771	0.00044776705
0.13063861	0.032218139	0.00045301169
0.13076905	0.031383713	0.00044584785
0.13089949	0.031270433	0.00044757322
0.13102994	0.031720295	0.00044740896
0.13116038	0.032164960	0.00045183177
0.13129082	0.031409362	0.00044655542
0.13142127	0.032140786	0.00045067680
0.13155171	0.032237531	0.00045150359
0.13168215	0.032283471	0.00045214956
0.13181260	0.032031132	0.00044958109
0.13194304	0.032731313	0.00045564253
0.13207348	0.031675304	0.00044672549
0.13220393	0.031954805	0.00044855631
0.13233437	0.032271828	0.00045193033
0.13246481	0.031896321	0.00044857756
0.13259526	0.031848564	0.00044915494
0.13272570	0.031484152	0.00044543150
0.13285614	0.031625079	0.00044515665
0.13298659	0.032320291	0.00045087072
0.13311703	0.031798158	0.00044511732
0.13324747	0.031448480	0.00044511652
0.13337792	0.031488392	0.00044349848
0.13350836	0.031903495	0.00044749756
0.13363880	0.031619613	0.00044471812
0.13376925	0.031880283	0.00044389307
0.13389969	0.031652255	0.00044543900
0.13403013	0.031875485	0.00044744287
0.13416058	0.032254312	0.00044571865
0.13429102	0.031714591	0.00044485890
0.13442146	0.032447612	0.00044887018
0.13455191	0.032217306	0.00044630714
0.13468235	0.031425381	0.00044468895
0.13481279	0.031071602	0.00043884776
0.13494323	0.032062920	0.00044746310
0.13507368	0.031448010	0.00044238721
0.13520412	0.031101464	0.00043689584
0.13533456	0.031249270	0.00044104478
0.13546501	0.031211945	0.00043834212
0.13559545	0.031715793	0.00044238612
0.13572589	0.031202407	0.00044148694
0.13585634	0.030722191	0.00043251676
0.13598678	0.030908851	0.00043846150
0.13611722	0.032072667	0.00044411969
0.13624767	0.031583288	0.00043962788
0.13637811	0.031602919	0.00044229355
0.13650855	0.031692693	0.00044089017
0.13663900	0.030604571	0.00043474076
0.13676944	0.031603911	0.00044090228
0.13689988	0.031963480	0.00044125257
0.13703033	0.031199174	0.00043830666
0.13716077	0.032041626	0.00044356917
0.13729121	0.031525647	0.00043862882
0.13742166	0.030919187	0.00043452815
0.13755210	0.030799325	0.00043339607
0.13768254	0.031657263	0.00044024935
0.13781299	0.031353693	0.00043897524
0.13794343	0.032136695	0.00044123493
0.13807387	0.031268404	0.00043806156
0.13820432	0.031522804	0.00043779383
0.13833476	0.031874184	0.00043804604
0.13846520	0.031970782	0.00044212742
0.13859565	0.031615771	0.00043645506
0.13872609	0.031825254	0.00044025363
0.13885653	0.032362966	0.00044294977
0.13898698	0.031183662	0.00043381519
0.13911742	0.032038049	0.00043899440
0.13924786	0.032570475	0.00044331631
0.13937830	0.031651284	0.00043764487
0.13950875	0.031942095	0.00044030574
0.13963919	0.032443779	0.00044101493
0.13976963	0.031402019	0.00043508543
0.13990008	0.031476807	0.00043571164
0.14003052	0.031356476	0.00043373428
0.14016096	0.031417091	0.00043624585
0.14029141	0.031569865	0.00043399767
0.14042185	0.031483082	0.00043408153
0.14055229	0.030942556	0.00043237978
0.14068274	0.031632099	0.00043346391
0.14081318	0.032200275	0.00043987458
0.14094362	0.031908965	0.00043625933
0.14107407	0.031559982	0.00043465899
0.14120451	0.031155995	0.00043312226
0.14133495	0.031695816	0.00043435035
0.14146540	0.031359691	0.00043298849
0.14159584	0.031166304	0.00043277972
0.14172628	0.031326007	0.00043109674
0.14185673	0.032085717	0.00043830135
0.14198717	0.031004502	0.00042923317
0.14211761	0.031354130	0.00043034826
0.14224806	0.031583998	0.00043370378
0.14237850	0.030979165	0.00042624058
0.14250894	0.031410819	0.00043205467
0.14263939	0.030924806	0.00042888442
0.14276983	0.031296411	0.00042897867
0.14290027	0.031597151	0.00043283344
0.14303072	0.032029968	0.00043275437
0.14316116	0.031827686	0.00043325227
0.14329160	0.031623111	0.00043222595
0.14342205	0.031150902	0.00042576769
0.14355249	0.030948441	0.00042587473
0.14368293	0.031746360	0.00043317076
0.14381337	0.030949875	0.00042345795
0.14394382	0.030582013	0.00042560746
0.14407426	0.031786686	0.00042887698
0.14420470	0.030681399	0.00042405161
0.14433515	0.031714724	0.00043249772
0.14446559	0.031756323	0.00042921378
0.14459603	0.031740512	0.00042942528
0.14472648	0.032028906	0.00043374855
0.14485692	0.031664341	0.00042839917
0.14498736	0.031176889	0.00042805920
0.14511781	0.031576796	0.00042676223
0.14524825	0.031202878	0.00042746405
0.14537869	0.031176709	0.00042595518
0.14550914	0.032242131	0.00043001733
0.14563958	0.031067076	0.00042628510
0.14577002	0.031805162	0.00042804552
0.14590047	0.031592513	0.00042794762
0.14603091	0.030726678	0.00042398901
0.14616135	0.032564575	0.00043267473
0.14629180	0.031038889	0.00042470638
0.14642224	0.031464327	0.00042847075
0.14655268	0.031349968	0.00042574085
0.14668313	0.031789757	0.00042961334
0.14681357	0.030912395	0.00042295434
0.14694401	0.031756270	0.00042721677
0.14707446	0.031244543	0.00042604390
0.14720490	0.031650144	0.00042619268
0.14733534	0.030913203	0.00042426526
0.14746579	0.031137624	0.00042511335
0.14759623	0.031011244	0.00042370307
0.14772667	0.031838277	0.00042802855
0.14785712	0.030825712	0.00042043132
0.14798756	0.031086120	0.00042433339
0.14811800	0.031466791	0.00042519010
0.14824844	0.032066243	0.00042881453
0.14837889	0.031279262	0.00042512487
0.14850933	0.031733219	0.00042722400
0.14863977	0.030817120	0.00041829943
0.14877022	0.030801397	0.00042147259
0.14890066	0.031649633	0.00042499333
0.14903110	0.031191407	0.00042335396
0.14916155	0.031777099	0.00042687258
0.14929199	0.031486534	0.00042373411
0.14942243	0.031134480	0.00042256176
0.14955288	0.031260156	0.00042257127
0.14968332	0.031559533	0.00042315434
0.14981376	0.031017641	0.00042186546
0.14994421	0.031234394	0.00042076888
0.15007465	0.030942556	0.00042016209
0.15020509	0.031062777	0.00042232547
0.15033554	0.031397932	0.00042137499
0.15046598	0.031504127	0.00042528226
0.15059642	0.031230905	0.00042097275
0.15072687	0.031293348	0.00042119674
0.15085731	0.031439670	0.00042344522
0.15098775	0.031055408	0.00041945281
0.15111820	0.031437379	0.00042349324
0.15124864	0.031570068	0.00042356232
0.15137908	0.031173027	0.00041881127
0.15150953	0.031118946	0.00042204990
0.15163997	0.030761472	0.00041657592
0.15177041	0.031533571	0.00042221786
0.15190086	0.031738324	0.00042452563
0.15203130	0.031071994	0.00041809309
0.15216174	0.031427509	0.00042120916
0.15229219	0.031410212	0.00042208691
0.15242263	0.031017946	0.00041811170
0.15255307	0.031712460	0.00042308431
0.15268351	0.030971051	0.00041666117
0.15281396	0.031527278	0.00041940360
0.15294440	0.030850296	0.00041748770
0.15307484	0.031052140	0.00041755727
0.15320529	0.031163023	0.00041746140
0.15333573	0.031390603	0.00041935010
0.15346617	0.031496338	0.00041997286
0.15359662	0.031096349	0.00041864215
0.15372706	0.031105846	0.00041706553
0.15385750	0.031466905	0.00041892816
0.15398795	0.030565030	0.00041377773
0.15411839	0.030673650	0.00041448999
0.15424883	0.031015433	0.00041533491
0.15437928	0.030957189	0.00041559424
0.15450972	0.031418430	0.00041781028
0.15464016	0.031279962	0.00041758927
0.15477061	0.031509486	0.00041775636
0.15490105	0.031769696	0.00041810181
0.15503149	0.031466409	0.00041848856
0.15516194	0.032113911	0.00042229775
0.15529238	0.030495308	0.00041278141
0.15542282	0.030538585	0.00041137524
0.15555327	0.031171725	0.00041623203
0.15568371	0.031826927	0.00042003632
0.15581415	0.031172882	0.00041574357
0.15594460	0.031417534	0.00041611062
0.15607504	0.030442691	0.00040903357
0.15620548	0.031600690	0.00041723558
0.15633593	0.031464232	0.00041562380
0.15646637	0.030520547	0.00040944633
0.15659681	0.031425370	0.00041669140
0.15672726	0.030451376	0.00040923947
0.15685770	0.031852805	0.00041882803
0.15698814	0.031373102	0.00041492262
0.15711858	0.031780184	0.00041629006
0.15724903	0.031469965	0.00041621385
0.15737947	0.031261964	0.00041418944
0.15750991	0.031196020	0.00041212868
0.15764036	0.031167648	0.00041486410
0.15777080	0.031356007	0.00041423832
0.15790124	0.031115332	0.00041129994
0.15803169	0.031062731	0.00041253052
0.15816213	0.031462503	0.00041533107
0.15829257	0.031507748	0.00041434841
0.15842302	0.031372883	0.00041477272
0.15855346	0.030569150	0.00040774821
0.15868390	0.031405744	0.00041407742
0.15881435	0.030635888	0.00041133064
0.15894479	0.031229407	0.00041312222
0.15907523	0.031106176	0.00041050462
0.15920568	0.030616774	0.00040739972
0.15933612	0.032278091	0.00041771131
0.15946656	0.030818698	0.00040752002
0.15959701	0.031555942	0.00041352202
0.15972745	0.031235596	0.00041211284
0.15985789	0.031173015	0.00041144418
0.15998834	0.031293904	0.00041008171
0.16011878	0.030972488	0.00040984129
0.16024922	0.030954068	0.00040844568
0.16037967	0.030804484	0.00041017678
0.16051011	0.031937960	0.00041531382
0.16064055	0.031420428	0.00041057149
0.16077100	0.030276633	0.00040432023
0.16090144	0.031440646	0.00041377206
0.16103188	0.031286570	0.00040955109
0.16116233	0.031110802	0.00040950319
0.16129277	0.031023267	0.00040818269
0.16142321	0.031813100	0.00041275705
0.16155365	0.031655577	0.00041153625
0.16168410	0.031550086	0.00041058785
0.16181454	0.030711234	0.00040672375
0.16194498	0.030450727	0.00040371479
0.16207543	0.031045553	0.00040730373
0.16220587	0.031128705	0.00040796617
0.16233631	0.031020155	0.00040646400
0.16246676	0.030781875	0.00040662006
0.16259720	0.031855888	0.00041212068
0.16272764	0.031977151	0.00041150040
0.16285809	0.030954431	0.00040672268
0.16298853	0.031259958	0.00040868575
0.16311897	0.031535794	0.00040918076
0.16324942	0.031637775	0.00041200812
0.16337986	0.031123916	0.00040618743
0.16351030	0.031174358	0.00040821914
0.16364075	0.031337933	0.00040898441
0.16377119	0.031413116	0.00040650895
0.16390163	0.031884301	0.00041286329
0.16403208	0.030524519	0.00040343744
0.16416252	0.031750034	0.00040958841
0.16429296	0.031285256	0.00040906538
0.16442341	0.031060746	0.00040350506
0.16455385	0.031233513	0.00040785618
0.16468429	0.031258171	0.00040717015
0.16481474	0.031490007	0.00040612717
0.16494518	0.031701604	0.00040938437
0.16507562	0.031033498	0.00040414278
0.16520607	0.031456772	0.00040698949
0.16533651	0.031381910	0.00040733572
0.16546695	0.029828865	0.00039782937
0.16559740	0.031460644	0.00040769894
0.16572784	0.031755117	0.00040725682
0.16585828	0.031002041	0.00040429330
0.16598872	0.030984826	0.00040498097
0.16611917	0.031862377	0.00040885492
0.16624961	0.030637810	0.00040092667
0.16638005	0.030768691	0.00040317296
0.16651050	0.030280722	0.00039825633
0.16664094	0.030671319	0.00040242350
0.16677138	0.031454297	0.00040506482
0.16690183	0.031820423	0.00040659530
0.16703227	0.030862710	0.00040270999
0.16716271	0.030826065	0.00039959319
0.16729316	0.030538959	0.00040053864
0.16742360	0.030986612	0.00040365982
0.16755404	0.030438087	0.00039857379
0.16768449	0.031375208	0.00040412247
0.16781493	0.031259618	0.00040320967
0.16794537	0.031080043	0.00040201082
0.16807582	0.030656150	0.00040091857
0.16820626	0.031421680	0.00040291607
0.16833670	0.030847750	0.00040083598
0.16846715	0.031968379	0.00040700803
0.16859759	0.031392634	0.00040190615
0.16872803	0.031296995	0.00040339216
0.16885848	0.031486499	0.00040415112
0.16898892	0.030154752	0.00039658366
0.16911936	0.030764896	0.00040031540
0.16924981	0.030610321	0.00039855528
0.16938025	0.030945765	0.00039971517
0.16951069	0.029641443	0.00039341010
0.16964114	0.030976225	0.00040156984
0.16977158	0.030429678	0.00039764939
0.16990202	0.030540520	0.00039556344
0.17003247	0.030640429	0.00039727561
0.17016291	0.031029231	0.00040046159
0.17029335	0.031698908	0.00040239073
0.17042379	0.030497941	0.00039720765
0.17055424	0.030568132	0.00039639516
0.17068468	0.030690263	0.00039742310
0.17081512	0.031620570	0.00040361412
0.17094557	0.030939743	0.00039686840
0.17107601	0.030450630	0.00039692167
0.17120645	0.030850031	0.00039947909
0.17133690	0.031544689	0.00040176656
0.17146734	0.030536237	0.00039524398
0.17159778	0.030803682	0.00039686517
0.17172823	0.031034503	0.00039836735
0.17185867	0.030958065	0.00039967730
0.17198911	0.031029764	0.00039555435
0.17211956	0.030926748	0.00039743139
0.17225000	0.030130964	0.00039248431
0.17238044	0.030438144	0.00039468375
0.17251089	0.031310193	0.00039970317
0.17264133	0.030416361	0.00039321398
0.17277177	0.031310288	0.00039961210
0.17290222	0.030695537	0.00039690791
0.17303266	0.031086528	0.00039505418
0.17316310	0.030037730	0.00039170372
0.17329355	0.031508656	0.00040038111
0.17342399	0.030596188	0.00039388998
0.17355443	0.030406580	0.00039428374
0.17368488	0.029983969	0.00038955445
0.17381532	0.029691247	0.00038983269
0.17394576	0.031175363	0.00039873976
0.17407621	0.030804141	0.00039381342
0.17420665	0.030848860	0.00039558175
0.17433709	0.029712530	0.00038897519
0.17446753	0.030276211	0.00039122663
0.17459798	0.031185975	0.00039668207
0.17472842	0.030420608	0.00039146834
0.17485886	0.030530208	0.00039504997
0.17498931	0.030964800	0.00039624402
0.17511975	0.030468304	0.00038942809
0.17525019	0.030833283	0.00039360248
0.17538064	0.030166036	0.00039044445
0.17551108	0.031105593	0.00039558383
0.17564152	0.030009954	0.00038879045
0.17577197	0.030684119	0.00039205526
0.17590241	0.030247391	0.00039166087
0.17603285	0.031040325	0.00039476262
0.17616330	0.030821876	0.00039243589
0.17629374	0.030675093	0.00039284571
0.17642418	0.031417135	0.00039573522
0.17655463	0.030927612	0.00039310316
0.17668507	0.030589886	0.00039198508
0.17681551	0.031204430	0.00039401724
0.17694596	0.030621542	0.00039223261
0.17707640	0.031198698	0.00039410726
0.17720684	0.030984200	0.00039162861
0.17733729	0.031018001	0.00039413399
0.17746773	0.031270158	0.00039306643
0.17759817	0.030891950	0.00039199515
0.17772862	0.030957214	0.00039349918
0.17785906	0.031042894	0.00039168956
0.17798950	0.031138827	0.00039285553
0.17811995	0.031153771	0.00039384360
0.17825039	0.030964126	0.00039069961
0.17838083	0.031267988	0.00039519438
0.17851128	0.030812558	0.00038913274
0.17864172	0.031124635	0.00039288812
0.17877216	0.031042865	0.00039324232
0.17890260	0.030863470	0.00039060230
0.17903305	0.029672565	0.00038567350
0.17916349	0.030344455	0.00038689015
0.17929393	0.030487549	0.00038807401
0.17942438	0.030907302	0.00039136481
0.17955482	0.029679931	0.00038344982
0.17968526	0.030004969	0.00038633940
0.17981571	0.030821672	0.00039131610
0.17994615	0.030474431	0.00038661571
0.18007659	0.030752811	0.00039161996
0.18020704	0.030533653	0.00038663339
0.18033748	0.030971698	0.00038998201
0.18046792	0.030499763	0.00038944358
0.18059837	0.030548174	0.00038759336
0.18072881	0.030434346	0.00038653647
0.18085925	0.030576774	0.00038771156
0.18098970	0.030739966	0.00038730596
0.18112014	0.030884686	0.00039111546
0.18125058	0.030541462	0.00038564951
0.18138103	0.030382238	0.00038622704
0.18151147	0.030469948	0.00038706684
0.18164191	0.031733483	0.00039222608
0.18177236	0.030991288	0.00038946555
0.18190280	0.031080215	0.00039002240
0.18203324	0.031212305	0.00038955641
0.18216369	0.031166819	0.00039880287
0.18229413	0.030430996	0.00039524258
0.18242457	0.030480988	0.00040011150
0.18255502	0.031325911	0.00040720608
0.18268546	0.031163365	0.00040730838
0.18281590	0.030835349	0.00040713292
0.18294635	0.031159190	0.00040974900
0.18307679	0.030276746	0.00040613698
0.18320723	0.030879288	0.00041364216
0.18333767	0.030498264	0.00040819432
0.18346812	0.030265828	0.00041188214
0.18359856	0.030792859	0.00041471419
0.18372900	0.030545521	0.00041427962
0.18385945	0.030481963	0.00041580903
0.18398989	0.031102087	0.00041954837
0.18412033	0.030603480	0.00041936738
0.18425078	0.031466128	0.00042637229
0.18438122	0.030578524	0.00042014041
0.18451166	0.030126552	0.00041837461
0.18464211	0.030156054	0.00042062193
0.18477255	0.030153754	0.00042050779
0.18490299	0.030142846	0.00042394366
0.18503344	0.031041147	0.00042556776
0.18516388	0.030605044	0.00042839902
0.18529432	0.030274385	0.00042587784
0.18542477	0.030637200	0.00042941897
0.18555521	0.030367343	0.00042985181
0.18568565	0.031238841	0.00043295356
0.18581610	0.030157272	0.00042720177
0.18594654	0.030626389	0.00043143482
0.18607698	0.030231574	0.00042918835
0.18620743	0.030710872	0.00043514179
0.18633787	0.031059433	0.00043844930
0.18646831	0.030976716	0.00043537581
0.18659876	0.031211283	0.00043966606
0.18672920	0.030410545	0.00043478388
0.18685964	0.030504105	0.00043668827
0.18699009	0.031349111	0.00044255115
0.18712053	0.030333798	0.00042566304
0.18725097	0.031014677	0.00042641623
0.18738142	0.030754356	0.00042248976
0.18751186	0.030841379	0.00042044945
0.18764230	0.030529762	0.00041776865
0.18777274	0.030500123	0.00041522783
0.18790319	0.030920783	0.00041725215
0.18803363	0.030552676	0.00041427985
0.18816407	0.030657106	0.00041011277
0.18829452	0.030241238	0.00040993458
0.18842496	0.030852485	0.00041213107
0.18855540	0.031449487	0.00041238450
0.18868585	0.030911846	0.00041044607
0.18881629	0.030123014	0.00040276539
0.18894673	0.030548698	0.00040631719
0.18907718	0.030818654	0.00040577745
0.18920762	0.030176465	0.00040200410
0.18933806	0.030687829	0.00040310862
0.18946851	0.030557260	0.00040112763
0.18959895	0.030889418	0.00040393951
0.18972939	0.030768689	0.00040213750
0.18985984	0.030318114	0.00039733913
0.18999028	0.030333095	0.00039824406
0.19012072	0.030570387	0.00039903142
0.19025117	0.030712268	0.00039679840
0.19038161	0.030029847	0.00039365082
0.19051205	0.030988821	0.00039943047
0.19064250	0.029866712	0.00039139580
0.19077294	0.030625677	0.00039736115
0.19090338	0.030840977	0.00039498903
0.19103383	0.030735775	0.00039458965
0.19116427	0.030993918	0.00039501225
0.19129471	0.030863397	0.00039392853
0.19142516	0.030005142	0.00038994367
0.19155560	0.030184289	0.00038816540
0.19168604	0.030218276	0.00038872719
0.19181649	0.029963195	0.00038723030
0.19194693	0.030259845	0.00038725069
0.19207737	0.029994688	0.00038706026
0.19220781	0.030457485	0.00038723207
0.19233826	0.030981144	0.00039095592
0.19246870	0.030741610	0.00038947649
0.19259914	0.030067541	0.00038362374
0.19272959	0.029718268	0.00038220715
0.19286003	0.030317296	0.00038574532
0.19299047	0.030297712	0.00038312270
0.19312092	0.029861589	0.00038035750
0.19325136	0.030425675	0.00038524102
0.19338180	0.030741766	0.00038693224
0.19351225	0.030486697	0.00038692886
0.19364269	0.030635316	0.00038431155
0.19377313	0.030043612	0.00038355429
0.19390358	0.030596019	0.00038591007
0.19403402	0.031481196	0.00038869038
0.19416446	0.030544264	0.00038544271
0.19429491	0.029745333	0.00037876704
0.19442535	0.030817978	0.00038542294
0.19455579	0.030633747	0.00038546406
0.19468624	0.030099708	0.00038039137
0.19481668	0.029687990	0.00038075353
0.19494712	0.030708443	0.00038409689
0.19507757	0.030430902	0.00038190156
0.19520801	0.030421518	0.00038273306
0.19533845	0.030263042	0.00038077068
0.19546890	0.030848672	0.00038545093
0.19559934	0.030596581	0.00038493552
0.19572978	0.029884747	0.00037825451
0.19586023	0.030745702	0.00038341265
0.19599067	0.030622095	0.00038251767
0.19612111	0.030221427	0.00037898921
0.19625156	0.030796520	0.00038616401
0.19638200	0.030350562	0.00037890096
0.19651244	0.030848080	0.00038430008
0.19664288	0.030231435	0.00038032070
0.19677333	0.030488954	0.00037970935
0.19690377	0.030189623	0.00037996208
0.19703421	0.030675136	0.00038164384
0.19716466	0.030439758	0.00038099760
0.19729510	0.030567038	0.00038177066
0.19742554	0.030175616	0.00037817862
0.19755599	0.030832449	0.00038281631
0.19768643	0.030555570	0.00038218639
0.19781687	0.029738644	0.00037466609
0.19794732	0.029756110	0.00037625314
0.19807776	0.030287553	0.00037708596
0.19820820	0.030201832	0.00037808442
0.19833865	0.030572132	0.00038037217
0.19846909	0.030265186	0.00037738372
0.19859953	0.030044967	0.00037733067
0.19872998	0.030218180	0.00037786297
0.19886042	0.029345574	0.00037145451
0.19899086	0.030113550	0.00037814502
0.19912131	0.030744842	0.00037950158
0.19925175	0.030382749	0.00037870077
0.19938219	0.030581727	0.00037929815
0.19951264	0.030045021	0.00037424285
0.19964308	0.030438750	0.00037784080
0.19977352	0.030205009	0.00037638881
0.19990397	0.030529823	0.00037743784
0.20003441	0.030876078	0.00038067357
0.20016485	0.030786758	0.00037778332
0.20029530	0.030793175	0.00037955031
0.20042574	0.029868730	0.00037485835
0.20055618	0.029782460	0.00037315522
0.20068663	0.029929365	0.00037427330
0.20081707	0.029220359	0.00036949593
0.20094751	0.030598162	0.00037773582
0.20107795	0.030684565	0.00037906549
0.20120840	0.030488251	0.00037580183
0.20133884	0.031026557	0.00038101402
0.20146928	0.030047092	0.00037499858
0.20159973	0.030683883	0.00037776394
0.20173017	0.030404600	0.00037601353
0.20186061	0.030935984	0.00037775384
0.20199106	0.030531001	0.00037708627
0.20212150	0.030963609	0.00037998312
0.20225194	0.030464484	0.00037469691
0.20238239	0.030244541	0.00037459097
0.20251283	0.030051352	0.00037255746
0.20264327	0.030848838	0.00037694746
0.20277372	0.030103632	0.00037427563
0.20290416	0.030305173	0.00037524043
0.20303460	0.029928460	0.00037207933
0.20316505	0.031046966	0.00037755527
0.20329549	0.029927930	0.00037106408
0.20342593	0.029991197	0.00037200080
0.20355638	0.029924620	0.00037107359
0.20368682	0.029895044	0.00037027942
0.20381726	0.030525505	0.00037488782
0.20394771	0.031068333	0.00037497299
0.20407815	0.029919903	0.00037131982
0.20420859	0.029312483	0.00036762300
0.20433904	0.030861045	0.00037430537
0.20446948	0.030754577	0.00037493303
0.20459992	0.030330616	0.00037169506
0.20473037	0.030373205	0.00037145654
0.20486081	0.030155946	0.00037097816
0.20499125	0.030083862	0.00036895422
0.20512170	0.029989913	0.00036988048
0.20525214	0.030101466	0.00037068400
0.20538258	0.030882212	0.00037357675
0.20551302	0.030953699	0.00037430082
0.20564347	0.030726621	0.00037222617
0.20577391	0.030146088	0.00037015769
0.20590435	0.030054011	0.00036997054
0.20603480	0.029612976	0.00036583912
0.20616524	0.030402945	0.00037050065
0.20629568	0.029858167	0.00036794303
0.20642613	0.029683421	0.00036623374
0.20655657	0.029955009	0.00036939903
0.20668701	0.029877086	0.00036703245
0.20681746	0.029885790	0.00036751228
0.20694790	0.030141414	0.00036985538
0.20707834	0.029513966	0.00036480555
0.20720879	0.030255933	0.00037104733
0.20733923	0.029437475	0.00036535234
0.20746967	0.029853368	0.00036599415
0.20760012	0.030576440	0.00037174152
0.20773056	0.029268012	0.00036121465
0.20786100	0.029760353	0.00036808083
0.20799145	0.030201972	0.00036882059
0.20812189	0.030255720	0.00036824982
0.20825233	0.030931005	0.00037239535
0.20838278	0.029993990	0.00036655560
0.20851322	0.029164281	0.00036229908
0.20864366	0.030172313	0.00036952452
0.20877411	0.030069294	0.00036644032
0.20890455	0.029784487	0.00036576961
0.20903499	0.029268987	0.00036223644
0.20916544	0.030441117	0.00036865271
0.20929588	0.030201437	0.00036874392
0.20942632	0.030515148	0.00036738054
0.20955677	0.030442586	0.00036963110
0.20968721	0.029879950	0.00036589439
0.20981765	0.030341485	0.00036745434
0.20994809	0.029792291	0.00036615783
0.21007854	0.030050974	0.00036611014
0.21020898	0.030315327	0.00036725031
0.21033942	0.030246914	0.00036813288
0.21046987	0.030228635	0.00036576140
0.21060031	0.030135951	0.00036738377
0.21073075	0.030655550	0.00036949103
0.21086120	0.030282598	0.00036732544
0.21099164	0.030240505	0.00036704978
0.21112208	0.029759382	0.00036377740
0.21125253	0.029844012	0.00036315932
0.21138297	0.030066602	0.00036721345
0.21151341	0.030516407	0.00036723970
0.21164386	0.029604322	0.00036328016
0.21177430	0.030369013	0.00036619851
0.21190474	0.029991057	0.00036541716
0.21203519	0.030632367	0.00036925850
0.21216563	0.029855842	0.00036318516
0.21229607	0.030660091	0.00036814395
0.21242652	0.030070353	0.00036578055
0.21255696	0.030629803	0.00036612285
0.21268740	0.030363731	0.00036751529
0.21281785	0.030088497	0.00036354097
0.21294829	0.029969168	0.00036450985
0.21307873	0.030188316	0.00036472353
0.21320918	0.029985909	0.00036315316
0.21333962	0.030579229	0.00036616757
0.21347006	0.029873529	0.00036497968
0.21360051	0.030277208	0.00036309298
0.21373095	0.029986800	0.00036356708
0.21386139	0.029796270	0.00036152303
0.21399184	0.029721938	0.00036130152
0.21412228	0.029793275	0.00036271721
0.21425272	0.030050389	0.00036276250
0.21438316	0.029793004	0.00036155588
0.21451361	0.029371538	0.00035990434
0.21464405	0.029716751	0.00035913527
0.21477449	0.029928825	0.00036147348
0.21490494	0.029993797	0.00036194826
0.21503538	0.029958534	0.00036211713
0.21516582	0.030197144	0.00036423516
0.21529627	0.029693732	0.00035898724
0.21542671	0.029501859	0.00035892311
0.21555715	0.029891652	0.00036067493
0.21568760	0.030624626	0.00036499446
0.21581804	0.029646829	0.00035954402
0.21594848	0.030290772	0.00036205512
0.21607893	0.029251868	0.00035734722
0.21620937	0.029877343	0.00036137835
0.21633981	0.029966423	0.00035976830
0.21647026	0.030686103	0.00036526245
0.21660070	0.029162814	0.00035680273
0.21673114	0.029686544	0.00035838741
0.21686159	0.029709941	0.00035875455
0.21699203	0.030120042	0.00035993291
0.21712247	0.030210737	0.00036268641
0.21725292	0.029709438	0.00036159601
0.21738336	0.029436590	0.00035605245
0.21751380	0.029947802	0.00035976107
0.21764425	0.029884790	0.00035970666
0.21777469	0.029903397	0.00036085752
0.21790513	0.029837121	0.00036055838
0.21803558	0.029931745	0.00035868543
0.21816602	0.029677638	0.00035878462
0.21829646	0.029418958	0.00035609785
0.21842691	0.029417068	0.00035608270
0.21855735	0.029028116	0.00035554765
0.21868779	0.029666066	0.00035751611
0.21881823	0.029639514	0.00035690824
0.21894868	0.029735264	0.00035773247
0.21907912	0.029596358	0.00035543498
0.21920956	0.029682905	0.00035871563
0.21934001	0.030538459	0.00036188893
0.21947045	0.030173488	0.00035991177
0.21960089	0.029806070	0.00035739303
0.21973134	0.030077849	0.00035760398
0.21986178	0.030394376	0.00036011885
0.21999222	0.029910010	0.00035880373
0.22012267	0.029960284	0.00035588802
0.22025311	0.030767434	0.00036312491
0.22038355	0.029960674	0.00035648794
0.22051400	0.030227430	0.00035912272
0.22064444	0.029438684	0.00035544303
0.22077488	0.029732320	0.00035537022
0.22090533	0.029774002	0.00035766319
0.22103577	0.030057044	0.00035773920
0.22116621	0.030083802	0.00035658609
0.22129666	0.030232402	0.00035873753
0.22142710	0.030444683	0.00036029327
0.22155754	0.029460717	0.00035387370
0.22168799	0.029461088	0.00035470780
0.22181843	0.030321136	0.00035689571
0.22194887	0.030184843	0.00035886673
0.22207932	0.029576063	0.00035397472
0.22220976	0.029779110	0.00035487386
0.22234020	0.029531240	0.00035473656
0.22247065	0.029517685	0.00035319697
0.22260109	0.029559545	0.00035452367
0.22273153	0.029792687	0.00035652848
0.22286198	0.029903199	0.00035466745
0.22299242	0.029437929	0.00035521674
0.22312286	0.028942396	0.00034980175
0.22325330	0.030027110	0.00035566766
0.22338375	0.029837740	0.00035568764
0.22351419	0.029684481	0.00035452035
0.22364463	0.029561764	0.00035438418
0.22377508	0.029825615	0.00035557153
0.22390552	0.029296022	0.00035040283
0.22403596	0.029819604	0.00035514070
0.22416641	0.029231404	0.00035120738
0.22429685	0.029938691	0.00035550329
0.22442729	0.029737412	0.00035535681
0.22455774	0.030713842	0.00035687604
0.22468818	0.029736748	0.00035287490
0.22481862	0.029791890	0.00035380995
0.22494907	0.030457596	0.00035715478
0.22507951	0.029598736	0.00035323355
0.22520995	0.029529392	0.00035262490
0.22534040	0.029208729	0.00034861896
0.22547084	0.029363841	0.00035199102
0.22560128	0.030647694	0.00035695387
0.22573173	0.029793541	0.00035356148
0.22586217	0.028823319	0.00034824179
0.22599261	0.029912318	0.00035310066
0.22612306	0.030034764	0.00035372687
0.22625350	0.029891030	0.00035262736
0.22638394	0.029943372	0.00035275422
0.22651439	0.029358637	0.00035153036
0.22664483	0.029750065	0.00035141246
0.22677527	0.029435409	0.00035058860
0.22690572	0.029527113	0.00035006253
0.22703616	0.029049144	0.00034978993
0.22716660	0.029275675	0.00035044462
0.22729705	0.029561970	0.00035038576
0.22742749	0.030181194	0.00035383402
0.22755793	0.029831162	0.00035223159
0.22768837	0.030139592	0.00035275775
0.22781882	0.029846116	0.00035236824
0.22794926	0.030372266	0.00035450350
0.22807970	0.029741079	0.00035214159
0.22821015	0.029644699	0.00035082789
0.22834059	0.029498197	0.00034845321
0.22847103	0.029306493	0.00035015929
0.22860148	0.029480208	0.00035057704
0.22873192	0.029294786	0.00034954272
0.22886236	0.029442316	0.00034956946
0.22899281	0.030206906	0.00035252394
0.22912325	0.030188132	0.00035274307
0.22925369	0.030202173	0.00035460857
0.22938414	0.029641073	0.00034852793
0.22951458	0.029222430	0.00034991033
0.22964502	0.029340667	0.00034652947
0.22977547	0.029908784	0.00035126792
0.22990591	0.029726900	0.00034936825
0.23003635	0.029602454	0.00035000450
0.23016680	0.030140098	0.00035230127
0.23029724	0.028891153	0.00034630379
0.23042768	0.029048689	0.00034375379
0.23055813	0.028992725	0.00034581461
0.23068857	0.029872857	0.00035478799
0.23081901	0.029595788	0.00035760720
0.23094946	0.029403389	0.00035915291
0.23107990	0.029274296	0.00035786883
0.23121034	0.030675585	0.00036872063
0.23134079	0.029447214	0.00036517160
0.23147123	0.029354924	0.00036348894
0.23160167	0.029456960	0.00036666316
0.23173212	0.030077824	0.00037107056
0.23186256	0.029635037	0.00036954182
0.23199300	0.029253565	0.00037026827
0.23212344	0.029702464	0.00037059731
0.23225389	0.028786766	0.00036983564
0.23238433	0.029602523	0.00037376836
0.23251477	0.029390037	0.00037221494
0.23264522	0.029762032	0.00037681163
0.23277566	0.029320259	0.00037446018
0.23290610	0.029226401	0.00037490371
0.23303655	0.029501691	0.00037967976
0.23316699	0.029759951	0.00037862475
0.23329743	0.029792695	0.00038023713
0.23342788	0.030008492	0.00038101967
0.23355832	0.029505642	0.00037933518
0.23368876	0.029821434	0.00037988437
0.23381921	0.029257615	0.00037632807
0.23394965	0.029526714	0.00037694134
0.23408009	0.029475137	0.00037968892
0.23421054	0.028800612	0.00037326477
0.23434098	0.029237895	0.00037979957
0.23447142	0.028875886	0.00037419465
0.23460187	0.029845131	0.00038177715
0.23473231	0.029856379	0.00038223815
0.23486275	0.029434049	0.00037841002
0.23499320	0.029796750	0.00038245911
0.23512364	0.029703339	0.00038163812
0.23525408	0.029523897	0.00038098922
0.23538453	0.029547809	0.00037998982
0.23551497	0.029328963	0.00037838148
0.23564541	0.029350375	0.00038107476
0.23577586	0.029124887	0.00038052365
0.23590630	0.029993877	0.00038285733
0.23603674	0.029289049	0.00038190578
0.23616719	0.029759942	0.00038166436
0.23629763	0.030003942	0.00038459154
0.23642807	0.029467049	0.00038371279
0.23655851	0.029489860	0.00038284090
0.23668896	0.029332521	0.00038190979
0.23681940	0.029449172	0.00038432006
0.23694984	0.030072626	0.00038425888
0.23708029	0.029678236	0.00038553885
0.23721073	0.030247110	0.00038716028
0.23734117	0.029332159	0.00038529356
0.23747162	0.029061879	0.00038077271
0.23760206	0.029667221	0.00038350904
0.23773250	0.029902485	0.00038761726
0.23786295	0.029734731	0.00038799701
0.23799339	0.029459392	0.00038405408
0.23812383	0.029616880	0.00038754803
0.23825428	0.028962342	0.00038044748
0.23838472	0.029064696	0.00038240198
0.23851516	0.029936974	0.00038896767
0.23864561	0.029476565	0.00038545794
0.23877605	0.029262433	0.00038636194
0.23890649	0.029689527	0.00038615693
0.23903694	0.029077190	0.00038395176
0.23916738	0.028913487	0.00038333924
0.23929782	0.029736892	0.00038783771
0.23942827	0.029974039	0.00039059543
0.23955871	0.029850859	0.00039084863
0.23968915	0.029408075	0.00038418524
0.23981960	0.029170729	0.00038795080
0.23995004	0.028565172	0.00038084951
0.24008048	0.029045663	0.00038579397
0.24021093	0.028937627	0.00038639426
0.24034137	0.029701050	0.00038833195
0.24047181	0.028565410	0.00038115035
0.24060226	0.029072453	0.00038731400
0.24073270	0.029478783	0.00038741232
0.24086314	0.029170715	0.00038981720
0.24099358	0.030207868	0.00039156399
0.24112403	0.029318535	0.00038727800
0.24125447	0.029869105	0.00039118412
0.24138491	0.028951091	0.00038384054
0.24151536	0.029359115	0.00038960695
0.24164580	0.029375122	0.00038847717
0.24177624	0.028885763	0.00038503407
0.24190669	0.029589540	0.00039021270
0.24203713	0.028842759	0.00038636836
0.24216757	0.029621168	0.00039107053
0.24229802	0.029761630	0.00039335665
0.24242846	0.028609284	0.00038394512
0.24255890	0.029247067	0.00038868902
0.24268935	0.029622220	0.00039088272
0.24281979	0.029318761	0.00038983365
0.24295023	0.030100795	0.00039606103
0.24308068	0.029469203	0.00039003050
0.24321112	0.029458732	0.00039050685
0.24334156	0.029386012	0.00039200211
0.24347201	0.029130696	0.00038624679
0.24360245	0.029525041	0.00039372884
0.24373289	0.029766458	0.00039242660
0.24386334	0.029453893	0.00039249661
0.24399378	0.028816361	0.00038791715
0.24412422	0.030058246	0.00039384905
0.24425467	0.028726386	0.00038768116
0.24438511	0.029468543	0.00039370140
0.24451555	0.030022813	0.00039563022
0.24464600	0.029133436	0.00039021356
0.24477644	0.028512484	0.00038563683
0.24490688	0.029428402	0.00039403108
0.24503733	0.029130764	0.00039253583
0.24516777	0.029501676	0.00039138057
0.24529821	0.029867914	0.00039764688
0.24542865	0.028822201	0.00038927367
0.24555910	0.029113091	0.00039320800
0.24568954	0.029898828	0.00039635843
0.24581998	0.029560114	0.00039247829
0.24595043	0.029749285	0.00039570605
0.24608087	0.029673707	0.00039551458
0.24621131	0.029375325	0.00039033182
0.24634176	0.029239694	0.00039380481
0.24647220	0.028993947	0.00039010664
0.24660264	0.029491507	0.00039634862
0.24673309	0.029137490	0.00039162647
0.24686353	0.028536457	0.00038833861
0.24699397	0.029105422	0.00039174617
0.24712442	0.029181571	0.00039371571
0.24725486	0.029624072	0.00039255186
0.24738530	0.028646131	0.00039100574
0.24751575	0.029391138	0.00039336131
0.24764619	0.029581930	0.00039648757
0.24777663	0.029003747	0.00039294145
0.24790708	0.028801096	0.00038980440
0.24803752	0.029170226	0.00039473235
0.24816796	0.029322050	0.00039493630
0.24829841	0.029341820	0.00039304061
0.24842885	0.029364930	0.00039638688
0.24855929	0.029106867	0.00039181592
0.24868974	0.028465913	0.00039156553
0.24882018	0.029801258	0.00039917439
0.24895062	0.028848821	0.00038897904
0.24908107	0.028799810	0.00039209079
0.24921151	0.029288809	0.00039418133
0.24934195	0.029689503	0.00039793183
0.24947240	0.029381978	0.00039673164
0.24960284	0.028786424	0.00039323939
0.24973328	0.029186431	0.00039324536
0.24986372	0.029446474	0.00039804268
0.24999417	0.029441826	0.00039583834
0.25012461	0.029221794	0.00039803596
0.25025505	0.028483471	0.00038922934
0.25038550	0.029015058	0.00039364158
0.25051594	0.029078009	0.00039671990
0.25064638	0.029522532	0.00039734225
0.25077683	0.029013861	0.00039570204
0.25090727	0.028877935	0.00039698948
0.25103771	0.028546764	0.00038975318
0.25116816	0.029190264	0.00039633172
0.25129860	0.029357137	0.00039584242
0.25142904	0.028977301	0.00039445371
0.25155949	0.029235812	0.00039804052
0.25168993	0.029504842	0.00039708248
0.25182037	0.028562515	0.00039155810
0.25195082	0.028655592	0.00039173344
0.25208126	0.029463145	0.00039788886
0.25221170	0.029339564	0.00039859500
0.25234215	0.029566695	0.00039752089
0.25247259	0.029415597	0.00039745409
0.25260303	0.029513878	0.00040047235
0.25273348	0.028734016	0.00039157863
0.25286392	0.029004333	0.00039798456
0.25299436	0.029837611	0.00039951163
0.25312481	0.029701932	0.00040088689
0.25325525	0.028514737	0.00039223178
0.25338569	0.029460564	0.00039847094
0.25351614	0.028813276	0.00039625181
0.25364658	0.029821865	0.00040218908
0.25377702	0.029468408	0.00039877859
0.25390747	0.028978054	0.00039699467
0.25403791	0.029303726	0.00039528086
0.25416835	0.029340095	0.00039926240
0.25429879	0.029017132	0.00039750059
0.25442924	0.029991177	0.00040209571
0.25455968	0.028644106	0.00039497164
0.25469012	0.029516247	0.00039949721
0.25482057	0.029082788	0.00039833550
0.25495101	0.029099811	0.00039683178
0.25508145	0.028839749	0.00039490222
0.25521190	0.029389133	0.00040138174
0.25534234	0.028793357	0.00039465274
0.25547278	0.028391890	0.00039085811
0.25560323	0.029379871	0.00039820779
0.25573367	0.029268165	0.00040175553
0.25586411	0.029528867	0.00041075010
0.25599456	0.029042959	0.00041161925
0.25612500	0.028793870	0.00041117655
0.25625544	0.029767240	0.00042234775
0.25638589	0.028524982	0.00041861447
0.25651633	0.028924788	0.00042033228
0.25664677	0.029187431	0.00042670965
0.25677722	0.029448389	0.00042899049
0.25690766	0.028793515	0.00042571618
0.25703810	0.029431990	0.00043532093
0.25716855	0.029271330	0.00043549102
0.25729899	0.030194031	0.00044293092
0.25742943	0.029548147	0.00044120987
0.25755988	0.029210318	0.00043806219
0.25769032	0.029189215	0.00044509683
0.25782076	0.028482734	0.00043706174
0.25795121	0.029180201	0.00044651722
0.25808165	0.029484177	0.00045170748
0.25821209	0.028668186	0.00044227424
0.25834253	0.029062536	0.00045018582
0.25847298	0.029357078	0.00045479114
0.25860342	0.028290944	0.00045047876
0.25873386	0.029921417	0.00046118333
0.25886431	0.029056986	0.00045803569
0.25899475	0.029081425	0.00045836851
0.25912519	0.028579005	0.00045782712
0.25925564	0.029720566	0.00046722999
0.25938608	0.029367366	0.00046613446
0.25951652	0.029151812	0.00046545562
0.25964697	0.028378721	0.00046269298
0.25977741	0.028971484	0.00046921739
0.25990785	0.029864270	0.00047653176
0.26003830	0.029532971	0.00047425675
0.26016874	0.028274100	0.00047064289
0.26029918	0.028494504	0.00046506536
0.26042963	0.028801975	0.00047295090
0.26056007	0.028375598	0.00047061307
0.26069051	0.029842526	0.00048291004
0.26082096	0.029329963	0.00047736537
0.26095140	0.028822264	0.00047813648
0.26108184	0.029113770	0.00047696964
0.26121229	0.029450869	0.00048292309
0.26134273	0.028776691	0.00047807895
0.26147317	0.028077909	0.00047559628
0.26160362	0.029110058	0.00048329952
0.26173406	0.029216723	0.00048465651
0.26186450	0.029415256	0.00048725241
0.26199495	0.029145254	0.00048409286
0.26212539	0.028547739	0.00048237014
0.26225583	0.029081372	0.00048760041
0.26238628	0.029715029	0.00049012146
0.26251672	0.028459302	0.00048100170
0.26264716	0.028665928	0.00048400150
0.26277760	0.028690322	0.00048559476
0.26290805	0.027770610	0.00048013711
0.26303849	0.028558330	0.00048614368
0.26316893	0.029883603	0.00050093234
0.26329938	0.028534769	0.00048600390
0.26342982	0.029177964	0.00049349838
0.26356026	0.028671394	0.00048999833
0.26369071	0.029047472	0.00049683646
0.26382115	0.028596318	0.00049105867
0.26395159	0.029394881	0.00049679024
0.26408204	0.028623536	0.00049165492
0.26421248	0.028323288	0.00049353782
0.26434292	0.028694940	0.00049351053
0.26447337	0.029434963	0.00050218973
0.26460381	0.029431551	0.00050212668
0.26473425	0.028473492	0.00049448600
0.26486470	0.029484878	0.00050713212
0.26499514	0.029917528	0.00050627370
0.26512558	0.028676516	0.00050037617
0.26525603	0.028734960	0.00050483461
[truncated: 573 more rows]
