# Supplementary material for: Rationally seeded computational protein design of ɑ-helical barrels
Source: Nat Chem Biol. 2024 Jun 20;20(8):991–9. doi: 10.1038/s41589-024-01642-0 (PMC11288890; doi:10.1038/s41589-024-01642-0)
Supplement: Supplementary file 3 — PDB and .mtz files used for making figure panels b–d and j–m. [file 41589_2024_1642_MOESM3_ESM.zip › KIA_RP_RSPD_NatChemBiol_data_Figure2/scapCC6_LLIA_panels_e-h/SAXS_panel_i/SAXS_raw_SEC_scapCC6_LLIA/b21-443535_00694.dat]

0.0045000000	1.0602470	0.010184330
0.0046304432	0.97555076	0.0097302418
0.0047608865	0.87073064	0.0088482307
0.0048913297	0.79562906	0.0083363375
0.0050217729	0.73394579	0.0077351788
0.0051522162	0.67704321	0.0074292773
0.0052826594	0.61949587	0.0067758105
0.0054131026	0.56802202	0.0065079572
0.0055435459	0.53039600	0.0061586582
0.0056739891	0.49507766	0.0058155955
0.0058044323	0.47135974	0.0056122209
0.0059348756	0.43855629	0.0052988309
0.0060653188	0.41363487	0.0050164285
0.0061957621	0.39118521	0.0048905793
0.0063262053	0.36581656	0.0047175635
0.0064566485	0.36190124	0.0045906006
0.0065870918	0.33039757	0.0043758389
0.0067175350	0.31983588	0.0042259629
0.0068479782	0.31101361	0.0041672715
0.0069784215	0.29348072	0.0039937668
0.0071088647	0.28475389	0.0039165718
0.0072393079	0.26964581	0.0037378772
0.0073697512	0.26173798	0.0036518419
0.0075001944	0.25236732	0.0035636713
0.0076306376	0.23800579	0.0034396198
0.0077610809	0.23042082	0.0033241072
0.0078915241	0.21475160	0.0032345630
0.0080219673	0.21220639	0.0031411280
0.0081524106	0.20140846	0.0031078000
0.0082828538	0.19817937	0.0029631866
0.0084132970	0.19162416	0.0029792538
0.0085437403	0.18448894	0.0028590054
0.0086741835	0.17696205	0.0027800040
0.0088046267	0.16890714	0.0027015634
0.0089350700	0.16758339	0.0026537095
0.0090655132	0.15670888	0.0025148373
0.0091959565	0.15815654	0.0026004290
0.0093263997	0.14972884	0.0024263698
0.0094568429	0.14384024	0.0023743644
0.0095872862	0.14056664	0.0023662271
0.0097177294	0.13508363	0.0022684716
0.0098481726	0.13278721	0.0022561466
0.0099786159	0.12929829	0.0022022780
0.010109059	0.12134321	0.0020952409
0.010239502	0.11959510	0.0020988057
0.010369946	0.11620523	0.0020324423
0.010500389	0.11044092	0.0019671475
0.010630832	0.10803487	0.0019400506
0.010761275	0.10395817	0.0018713743
0.010891719	0.10426493	0.0018845453
0.011022162	0.10060193	0.0018016410
0.011152605	0.097052803	0.0017695758
0.011283048	0.094704327	0.0017647108
0.011413491	0.093462106	0.0017009988
0.011543935	0.093302682	0.0016891686
0.011674378	0.091712999	0.0016579452
0.011804821	0.086872600	0.0015683938
0.011935264	0.084236953	0.0015462178
0.012065708	0.083004086	0.0015136754
0.012196151	0.081477809	0.0014816596
0.012326594	0.080272695	0.0014776889
0.012457037	0.078702139	0.0014448666
0.012587481	0.077446591	0.0014046416
0.012717924	0.075875675	0.0013725421
0.012848367	0.073879989	0.0013392935
0.012978810	0.074298317	0.0013301526
0.013109253	0.070663090	0.0012626464
0.013239697	0.073279240	0.0012931854
0.013370140	0.073572443	0.0012848264
0.013500583	0.070318978	0.0012517109
0.013631026	0.071277959	0.0012468498
0.013761470	0.069316306	0.0012328864
0.013891913	0.066611633	0.0011786393
0.014022356	0.066715913	0.0011894604
0.014152799	0.065369498	0.0011615848
0.014283243	0.063092189	0.0011324386
0.014413686	0.065854973	0.0011698421
0.014544129	0.061925257	0.0011150918
0.014674572	0.063206449	0.0011149065
0.014805016	0.063513391	0.0011159886
0.014935459	0.063654072	0.0011133167
0.015065902	0.061548513	0.0010919647
0.015196345	0.060376723	0.0010754154
0.015326788	0.061919517	0.0010841397
0.015457232	0.059491749	0.0010569728
0.015587675	0.058957259	0.0010406022
0.015718118	0.058922240	0.0010448770
0.015848561	0.057491688	0.0010174317
0.015979005	0.057035814	0.0010193063
0.016109448	0.058523164	0.0010290987
0.016239891	0.056399536	0.0010004534
0.016370334	0.056373176	0.00099344436
0.016500778	0.055353560	0.00098813819
0.016631221	0.055278151	0.00097749206
0.016761664	0.053632993	0.00096218882
0.016892107	0.054282854	0.00095944370
0.017022551	0.052340513	0.00093839872
0.017152994	0.054775441	0.00096156252
0.017283437	0.054180505	0.00094545354
0.017413880	0.052636296	0.00092902779
0.017544323	0.052657628	0.00092883235
0.017674767	0.052405465	0.00091531478
0.017805210	0.051219934	0.00091347269
0.017935653	0.052121119	0.00090882402
0.018066096	0.050959926	0.00090042640
0.018196540	0.051722530	0.00090531710
0.018326983	0.049744546	0.00087648926
0.018457426	0.050015881	0.00087625468
0.018587869	0.049483789	0.00087447972
0.018718313	0.050699800	0.00087778758
0.018848756	0.049051880	0.00086888133
0.018979199	0.048736748	0.00085006733
0.019109642	0.048498953	0.00085032120
0.019240086	0.047880179	0.00084349931
0.019370529	0.047207011	0.00083645122
0.019500972	0.048196371	0.00083245667
0.019631415	0.046907212	0.00082508368
0.019761858	0.049041996	0.00083712290
0.019892302	0.046133536	0.00081159470
0.020022745	0.048039568	0.00082495638
0.020153188	0.048306860	0.00082759737
0.020283631	0.046167174	0.00080475081
0.020414075	0.044524343	0.00078230697
0.020544518	0.045375320	0.00079010345
0.020674961	0.046427619	0.00079644907
0.020805404	0.046506689	0.00079980856
0.020935848	0.044982057	0.00078195740
0.021066291	0.045260222	0.00078009024
0.021196734	0.045728093	0.00078087769
0.021327177	0.045910165	0.00078365769
0.021457621	0.045762589	0.00077494664
0.021588064	0.043569923	0.00075993501
0.021718507	0.045272430	0.00076251544
0.021848950	0.044260021	0.00076251497
0.021979393	0.042947469	0.00074500851
0.022109837	0.043432861	0.00074591197
0.022240280	0.042668768	0.00073303348
0.022370723	0.043346529	0.00074522894
0.022501166	0.044437027	0.00074454436
0.022631610	0.043650359	0.00073927892
0.022762053	0.044785270	0.00074097082
0.022892496	0.042701347	0.00072803445
0.023022939	0.043244095	0.00072803273
0.023153383	0.043552136	0.00072869917
0.023283826	0.043796172	0.00072510385
0.023414269	0.042572213	0.00071692596
0.023544712	0.041945196	0.00070917107
0.023675156	0.043427584	0.00072356575
0.023805599	0.043971836	0.00071717296
0.023936042	0.042227938	0.00071163696
0.024066485	0.042596041	0.00070736340
0.024196928	0.042524739	0.00070154393
0.024327372	0.041789577	0.00069499391
0.024457815	0.042443117	0.00070239559
0.024588258	0.042862530	0.00069992684
0.024718701	0.042264738	0.00069284384
0.024849145	0.042259456	0.00068906253
0.024979588	0.041539314	0.00068352684
0.025110031	0.041664129	0.00068500347
0.025240474	0.041715955	0.00068118075
0.025370918	0.039461586	0.00065986543
0.025501361	0.040867309	0.00067072754
0.025631804	0.040476391	0.00067039179
0.025762247	0.042592271	0.00067630562
0.025892691	0.041966900	0.00067711895
0.026023134	0.040129199	0.00066072607
0.026153577	0.040923847	0.00066727885
0.026284020	0.039571182	0.00064689613
0.026414463	0.039471370	0.00064920940
0.026544907	0.040515814	0.00065284869
0.026675350	0.039311635	0.00064973507
0.026805793	0.040437426	0.00065024787
0.026936236	0.041391642	0.00065632547
0.027066680	0.040160919	0.00064402279
0.027197123	0.039975895	0.00064791028
0.027327566	0.038646203	0.00063086042
0.027458009	0.041288154	0.00064923372
0.027588453	0.039650199	0.00063518617
0.027718896	0.040275497	0.00064266194
0.027849339	0.040336932	0.00063254917
0.027979782	0.039808008	0.00063296476
0.028110226	0.039937798	0.00063041769
0.028240669	0.039309273	0.00062713826
0.028371112	0.038826296	0.00061819772
0.028501555	0.037740072	0.00061041891
0.028631998	0.039582067	0.00062204575
0.028762442	0.038158576	0.00061281005
0.028892885	0.039135698	0.00062030203
0.029023328	0.038670144	0.00061092778
0.029153771	0.038557251	0.00060813293
0.029284215	0.038788944	0.00061057577
0.029414658	0.037842244	0.00060207954
0.029545101	0.039128104	0.00060977319
0.029675544	0.038959715	0.00060772879
0.029805988	0.038601815	0.00060259834
0.029936431	0.039528748	0.00060758835
0.030066874	0.038701480	0.00059770149
0.030197317	0.038198716	0.00059564072
0.030327760	0.038973369	0.00059996132
0.030458204	0.039606072	0.00060584496
0.030588647	0.037678936	0.00058745065
0.030719090	0.038853212	0.00059481418
0.030849533	0.038157948	0.00058686475
0.030979977	0.038740946	0.00059610281
0.031110420	0.038763810	0.00058733045
0.031240863	0.038217067	0.00058787896
0.031371306	0.038203887	0.00058288751
0.031501750	0.038778608	0.00058718002
0.031632193	0.037992770	0.00057893280
0.031762636	0.038381800	0.00058458424
0.031893079	0.037373792	0.00057100920
0.032023523	0.037903931	0.00058119568
0.032153966	0.037814342	0.00057268366
0.032284409	0.036849496	0.00056639272
0.032414852	0.037044008	0.00056680095
0.032545295	0.038097366	0.00057537698
0.032675739	0.038622096	0.00057440410
0.032806182	0.037802660	0.00056801096
0.032936625	0.037177534	0.00056065846
0.033067068	0.037157380	0.00056318642
0.033197512	0.037424563	0.00055826116
0.033327955	0.037697821	0.00056506422
0.033458398	0.038340526	0.00056603310
0.033588841	0.037360791	0.00055861439
0.033719285	0.038034315	0.00056122063
0.033849728	0.037062983	0.00055430779
0.033980171	0.037513072	0.00055528155
0.034110614	0.036881364	0.00055126853
0.034241058	0.037433540	0.00055609168
0.034371501	0.036645247	0.00055433148
0.034501944	0.037413145	0.00056014887
0.034632387	0.037472420	0.00057344549
0.034762830	0.037558160	0.00057619373
0.034893274	0.037315462	0.00057524426
0.035023717	0.036907458	0.00057521491
0.035154160	0.037666306	0.00058452459
0.035284603	0.036848318	0.00058022432
0.035415047	0.037087244	0.00058566990
0.035545490	0.035625986	0.00057297113
0.035675933	0.035423756	0.00057316928
0.035806376	0.037375193	0.00058993585
0.035936820	0.036932312	0.00058346390
0.036067263	0.036983112	0.00058957686
0.036197706	0.037109302	0.00058851792
0.036328149	0.035742398	0.00058348959
0.036458593	0.035620485	0.00058032955
0.036589036	0.036621156	0.00059102234
0.036719479	0.036696164	0.00059304975
0.036849922	0.036954442	0.00059847961
0.036980365	0.035970715	0.00058738170
0.037110809	0.036533047	0.00059752893
0.037241252	0.037009074	0.00059745201
0.037371695	0.036213084	0.00059584375
0.037502138	0.036599575	0.00060000533
0.037632582	0.036209714	0.00059853198
0.037763025	0.035127094	0.00058596743
0.037893468	0.035734046	0.00059699121
0.038023911	0.036261144	0.00059600212
0.038154355	0.036943054	0.00060816699
0.038284798	0.035686577	0.00059692111
0.038415241	0.036449417	0.00060490978
0.038545684	0.036322576	0.00060327471
0.038676128	0.036558379	0.00060651960
0.038806571	0.036547264	0.00061025216
0.038937014	0.035650400	0.00060039760
0.039067457	0.035932550	0.00060173898
0.039197900	0.036646387	0.00061320474
0.039328344	0.037035791	0.00061178858
0.039458787	0.036606718	0.00061104597
0.039589230	0.036165557	0.00060206803
0.039719673	0.036399709	0.00059519928
0.039850117	0.036450200	0.00059223993
0.039980560	0.035667941	0.00058464912
0.040111003	0.035710970	0.00058256782
0.040241446	0.035653220	0.00058067630
0.040371890	0.035889721	0.00058225787
0.040502333	0.035927909	0.00057775925
0.040632776	0.035847844	0.00057984499
0.040763219	0.035091619	0.00057031938
0.040893663	0.036459304	0.00058156335
0.041024106	0.035223597	0.00056736827
0.041154549	0.036196529	0.00057819603
0.041284992	0.035296473	0.00056907823
0.041415435	0.035603924	0.00056867488
0.041545879	0.035730128	0.00056762930
0.041676322	0.036714294	0.00057979696
0.041806765	0.035610771	0.00056544787
0.041937208	0.035672586	0.00056871748
0.042067652	0.036870807	0.00057233830
0.042198095	0.035465230	0.00056437819
0.042328538	0.035080717	0.00055979198
0.042458981	0.036527423	0.00057479834
0.042589425	0.036007900	0.00056110825
0.042719868	0.035815669	0.00056347300
0.042850311	0.034646255	0.00055269841
0.042980754	0.036125177	0.00056421720
0.043111198	0.035755852	0.00055803836
0.043241641	0.036297902	0.00056501479
0.043372084	0.036049637	0.00056249391
0.043502527	0.035698836	0.00055648350
0.043632970	0.036380613	0.00056057962
0.043763414	0.035946519	0.00055817917
0.043893857	0.034268669	0.00054442452
0.044024300	0.035671910	0.00055680343
0.044154743	0.035388643	0.00055111518
0.044285187	0.035104089	0.00054867817
0.044415630	0.034615329	0.00054768235
0.044546073	0.035522824	0.00054868646
0.044676516	0.035399360	0.00054997427
0.044806960	0.035053068	0.00054694648
0.044937403	0.034138063	0.00054017364
0.045067846	0.034778578	0.00054300527
0.045198289	0.035105367	0.00054200984
0.045328733	0.035106951	0.00054590575
0.045459176	0.035917071	0.00055108599
0.045589619	0.034419902	0.00053828584
0.045720062	0.035525700	0.00054544535
0.045850505	0.036183189	0.00054726921
0.045980949	0.034738560	0.00053947780
0.046111392	0.035376239	0.00054344934
0.046241835	0.034862319	0.00053937838
0.046372278	0.034809476	0.00054270044
0.046502722	0.034883832	0.00054826588
0.046633165	0.035203861	0.00055255031
0.046763608	0.034769952	0.00055274897
0.046894051	0.034976721	0.00055594324
0.047024495	0.035858987	0.00056690342
0.047154938	0.035088864	0.00056123474
0.047285381	0.036254222	0.00057170086
0.047415824	0.035187689	0.00056125335
0.047546267	0.034820993	0.00056480059
0.047676711	0.034470862	0.00056177019
0.047807154	0.034802985	0.00056530487
0.047937597	0.035350876	0.00056690037
0.048068040	0.034329147	0.00056393680
0.048198484	0.034602874	0.00056577498
0.048328927	0.033628348	0.00055914696
0.048459370	0.035797388	0.00057826806
0.048589813	0.035869049	0.00057541205
0.048720257	0.034680468	0.00057146731
0.048850700	0.035451335	0.00057492953
0.048981143	0.034645201	0.00057044437
0.049111586	0.034645174	0.00057286447
0.049242030	0.035503078	0.00057865852
0.049372473	0.035315771	0.00057999735
0.049502916	0.035102630	0.00057678576
0.049633359	0.035166436	0.00057811658
0.049763802	0.035157102	0.00057969389
0.049894246	0.034347139	0.00057319591
0.050024689	0.034764114	0.00057681120
0.050155132	0.035495059	0.00058076272
0.050285575	0.034089204	0.00057448400
0.050416019	0.034038188	0.00057112804
0.050546462	0.033981091	0.00057279872
0.050676905	0.034813311	0.00057857432
0.050807348	0.034813393	0.00058132001
0.050937792	0.034180153	0.00057424129
0.051068235	0.034535754	0.00057942961
0.051198678	0.035797166	0.00058715932
0.051329121	0.034091001	0.00057768167
0.051459565	0.034992977	0.00058302018
0.051590008	0.035382854	0.00058775354
0.051720451	0.034724794	0.00058129099
0.051850894	0.035250754	0.00058675456
0.051981337	0.034790070	0.00058229218
0.052111781	0.034335481	0.00058250372
0.052242224	0.034495367	0.00058111081
0.052372667	0.034966403	0.00058826902
0.052503110	0.035618753	0.00059046462
0.052633554	0.034468454	0.00058202802
0.052763997	0.035025680	0.00058726136
0.052894440	0.034306783	0.00058441642
0.053024883	0.034445657	0.00058166501
0.053155327	0.034676228	0.00058538642
0.053285770	0.035002076	0.00058620407
0.053416213	0.035618387	0.00059467263
0.053546656	0.034326977	0.00058673230
0.053677100	0.034108882	0.00058003552
0.053807543	0.034890182	0.00058780445
0.053937986	0.034340981	0.00058740823
0.054068429	0.036084029	0.00059880300
0.054198872	0.035090571	0.00059065909
0.054329316	0.035008014	0.00059384734
0.054459759	0.035066643	0.00059336328
0.054590202	0.034630888	0.00058828730
0.054720645	0.035475593	0.00059519793
0.054851089	0.034207419	0.00058519532
0.054981532	0.033883940	0.00058301418
0.055111975	0.034232998	0.00058767908
0.055242418	0.035255835	0.00059371208
0.055372862	0.034696614	0.00059159138
0.055503305	0.034747509	0.00059185381
0.055633748	0.033917502	0.00058456224
0.055764191	0.035625466	0.00059814320
0.055894635	0.034924752	0.00059619648
0.056025078	0.034845185	0.00059055651
0.056155521	0.035970163	0.00060405712
0.056285964	0.034123116	0.00058475371
0.056416407	0.034572904	0.00059201397
0.056546851	0.034880549	0.00059607027
0.056677294	0.034655720	0.00059122070
0.056807737	0.034304969	0.00059149256
0.056938180	0.033951531	0.00058696274
0.057068624	0.033380819	0.00058243501
0.057199067	0.034906036	0.00059810420
0.057329510	0.034022280	0.00058786423
0.057459953	0.035701598	0.00060166854
0.057590397	0.033669239	0.00058701314
0.057720840	0.034249293	0.00059305383
0.057851283	0.034910701	0.00059548681
0.057981726	0.034273108	0.00058923625
0.058112170	0.034518813	0.00059057861
0.058242613	0.034697223	0.00059174196
0.058373056	0.034489900	0.00058920927
0.058503499	0.034072838	0.00058403665
0.058633942	0.033908035	0.00058473544
0.058764386	0.034654291	0.00058633109
0.058894829	0.033172683	0.00057706139
0.059025272	0.035186114	0.00059017510
0.059155715	0.033879851	0.00058069907
0.059286159	0.034631705	0.00058511535
0.059416602	0.034707531	0.00058440450
0.059547045	0.033435919	0.00057417082
0.059677488	0.034152490	0.00058123137
0.059807932	0.034296910	0.00057880251
0.059938375	0.035852788	0.00059532396
0.060068818	0.033643897	0.00057026227
0.060199261	0.033050288	0.00056860392
0.060329705	0.035248537	0.00058357141
0.060460148	0.033815338	0.00057247009
0.060590591	0.033827504	0.00057058874
0.060721034	0.033444012	0.00056844007
0.060851477	0.034678097	0.00057770281
0.060981921	0.034587958	0.00057995555
0.061112364	0.034055704	0.00056912176
0.061242807	0.034373159	0.00057409969
0.061373250	0.035067206	0.00057867823
0.061503694	0.033702292	0.00056656938
0.061634137	0.033711889	0.00056884478
0.061764580	0.034356698	0.00057409728
0.061895023	0.034149250	0.00056810235
0.062025467	0.033665224	0.00056865713
0.062155910	0.034160160	0.00056960331
0.062286353	0.033576455	0.00056685840
0.062416796	0.034185975	0.00057061079
0.062547240	0.035070421	0.00057630998
0.062677683	0.034290619	0.00057185485
0.062808126	0.034073221	0.00056914106
0.062938569	0.034500083	0.00057110472
0.063069012	0.034423109	0.00057263669
0.063199456	0.033588672	0.00056273906
0.063329899	0.033671763	0.00056425130
0.063460342	0.033646388	0.00056412777
0.063590785	0.034129878	0.00056598225
0.063721229	0.033055397	0.00056010542
0.063851672	0.034220059	0.00056832580
0.063982115	0.034625805	0.00056957882
0.064112558	0.033745719	0.00056508306
0.064243002	0.033962221	0.00056341338
0.064373445	0.034256949	0.00056421648
0.064503888	0.034862637	0.00057398472
0.064634331	0.033708418	0.00056221728
0.064764774	0.033697211	0.00056380813
0.064895218	0.033562083	0.00055960757
0.065025661	0.034132018	0.00056713000
0.065156104	0.033373845	0.00055671439
0.065286547	0.034153059	0.00056358474
0.065416991	0.033995910	0.00056333995
0.065547434	0.034969252	0.00056899705
0.065677877	0.034228094	0.00056308687
0.065808320	0.033664893	0.00056131130
0.065938764	0.033894480	0.00056028576
0.066069207	0.033626080	0.00056061347
0.066199650	0.033960714	0.00055854048
0.066330093	0.034188486	0.00056227638
0.066460537	0.034092424	0.00056060923
0.066590980	0.032402764	0.00054845908
0.066721423	0.034032245	0.00056075766
0.066851866	0.034010757	0.00055921892
0.066982309	0.032918531	0.00055021136
0.067112753	0.033746342	0.00055860714
0.067243196	0.033677821	0.00055451009
0.067373639	0.033908636	0.00056017109
0.067504082	0.034183340	0.00056152251
0.067634526	0.032292848	0.00054328310
0.067764969	0.033527301	0.00055616560
0.067895412	0.034206936	0.00056100625
0.068025855	0.033207898	0.00055148651
0.068156299	0.034149590	0.00055955511
0.068286742	0.033322191	0.00054978210
0.068417185	0.033453705	0.00055166052
0.068547628	0.033944033	0.00055932228
0.068678072	0.034285391	0.00055526183
0.068808515	0.033149172	0.00055156766
0.068938958	0.033553851	0.00055073337
0.069069401	0.033970201	0.00055290342
0.069199844	0.033813283	0.00055734184
0.069330288	0.034114365	0.00055374943
0.069460731	0.033948704	0.00055377192
0.069591174	0.034190017	0.00055663169
0.069721617	0.033125010	0.00054670043
0.069852061	0.032936806	0.00054683163
0.069982504	0.033133057	0.00054441013
0.070112947	0.033412646	0.00054967193
0.070243390	0.032794860	0.00054517350
0.070373834	0.034425999	0.00055549800
0.070504277	0.033251706	0.00054482458
0.070634720	0.033919267	0.00055498103
0.070765163	0.033485587	0.00054637612
0.070895607	0.033147909	0.00054584664
0.071026050	0.034054411	0.00054907636
0.071156493	0.033887810	0.00055166907
0.071286936	0.034241784	0.00055309870
0.071417379	0.032904124	0.00054051535
0.071547823	0.033646815	0.00054564126
0.071678266	0.033486761	0.00054844879
0.071808709	0.034425282	0.00055215147
0.071939152	0.033135912	0.00054395626
0.072069596	0.033020637	0.00054050845
0.072200039	0.034094827	0.00054900655
0.072330482	0.032920267	0.00054237601
0.072460925	0.033225550	0.00054171958
0.072591369	0.034702201	0.00055255994
0.072721812	0.033614659	0.00054460756
0.072852255	0.033076501	0.00054303818
0.072982698	0.033012148	0.00054016570
0.073113142	0.033360018	0.00054246951
0.073243585	0.033621147	0.00054516640
0.073374028	0.033660019	0.00054552664
0.073504471	0.033176651	0.00053890069
0.073634914	0.034181853	0.00054870401
0.073765358	0.033719107	0.00054145505
0.073895801	0.034242287	0.00054920328
0.074026244	0.033020099	0.00053930210
0.074156687	0.033265284	0.00053716781
0.074287131	0.033612998	0.00054120799
0.074417574	0.033372815	0.00054372095
0.074548017	0.032795402	0.00053330705
0.074678460	0.033619307	0.00054323865
0.074808904	0.033538996	0.00054053161
0.074939347	0.033746833	0.00054088277
0.075069790	0.032980095	0.00053658982
0.075200233	0.033804872	0.00053905177
0.075330677	0.033203721	0.00053699368
0.075461120	0.033293289	0.00054052188
0.075591563	0.032783031	0.00053081305
0.075722006	0.032479665	0.00053121677
0.075852449	0.032279753	0.00052695518
0.075982893	0.033082060	0.00053434228
0.076113336	0.032830367	0.00053499356
0.076243779	0.033285088	0.00053400728
0.076374222	0.031970784	0.00052447339
0.076504666	0.033810519	0.00054046988
0.076635109	0.033156251	0.00053145583
0.076765552	0.033239877	0.00053478800
0.076895995	0.034022959	0.00054064831
0.077026439	0.033058283	0.00053206319
0.077156882	0.033022376	0.00053357438
0.077287325	0.032997500	0.00052992008
0.077417768	0.032685283	0.00052982833
0.077548212	0.034135714	0.00054049444
0.077678655	0.032698647	0.00052803127
0.077809098	0.032682608	0.00052986150
0.077939541	0.033793874	0.00053432066
0.078069984	0.032384699	0.00052689641
0.078200428	0.033217407	0.00053547911
0.078330871	0.033468406	0.00053121146
0.078461314	0.033360023	0.00053132504
0.078591757	0.033375885	0.00053224980
0.078722201	0.033274084	0.00053092803
0.078852644	0.032305791	0.00052302672
0.078983087	0.032959251	0.00052722227
0.079113530	0.032859879	0.00052769971
0.079243974	0.032898202	0.00052914438
0.079374417	0.033197166	0.00052713857
0.079504860	0.032577443	0.00052525341
0.079635303	0.033029366	0.00052620406
0.079765747	0.032693266	0.00052732286
0.079896190	0.033604447	0.00053151896
0.080026633	0.033347654	0.00052791045
0.080157076	0.033242860	0.00052732416
0.080287519	0.033620831	0.00053217863
0.080417963	0.032393957	0.00052094849
0.080548406	0.033099644	0.00052832078
0.080678849	0.032931624	0.00052312329
0.080809292	0.032360500	0.00052035484
0.080939736	0.032107579	0.00051894590
0.081070179	0.033473251	0.00052663986
0.081200622	0.033046677	0.00052395157
0.081331065	0.032438639	0.00052221891
0.081461509	0.032864588	0.00051916214
0.081591952	0.033894629	0.00053256079
0.081722395	0.032792893	0.00051993716
0.081852838	0.033130379	0.00052473683
0.081983281	0.033340642	0.00052669982
0.082113725	0.033248954	0.00052120476
0.082244168	0.033633663	0.00052740226
0.082374611	0.032877314	0.00052181031
0.082505054	0.033307544	0.00052190378
0.082635498	0.034034956	0.00053126530
0.082765941	0.033038653	0.00052037106
0.082896384	0.033890126	0.00052634619
0.083026827	0.033200164	0.00052423282
0.083157271	0.033814795	0.00052409307
0.083287714	0.033654026	0.00052680229
0.083418157	0.033559565	0.00052611649
0.083548600	0.032150025	0.00051433793
0.083679044	0.032297542	0.00051516330
0.083809487	0.032180069	0.00051067322
0.083939930	0.032886054	0.00051959989
0.084070373	0.033611957	0.00052506009
0.084200816	0.031662570	0.00050716688
0.084331260	0.033087551	0.00052014575
0.084461703	0.032768429	0.00051879813
0.084592146	0.033925203	0.00052223238
0.084722589	0.032879153	0.00051836282
0.084853033	0.033044411	0.00051762307
0.084983476	0.033186937	0.00051925549
0.085113919	0.032463502	0.00051506814
0.085244362	0.032807648	0.00051417285
0.085374806	0.033285517	0.00052047329
0.085505249	0.033012869	0.00051762503
0.085635692	0.033018431	0.00051729386
0.085766135	0.032411643	0.00051170493
0.085896579	0.032439838	0.00051139771
0.086027022	0.033534487	0.00051837353
0.086157465	0.032269491	0.00051158408
0.086287908	0.033026439	0.00051186157
0.086418351	0.032248709	0.00051064444
0.086548795	0.032744722	0.00051161290
0.086679238	0.032593823	0.00051068721
0.086809681	0.032409878	0.00051224502
0.086940124	0.032945234	0.00051073079
0.087070568	0.032531083	0.00051091080
0.087201011	0.033317633	0.00051494937
0.087331454	0.032625118	0.00050796934
0.087461897	0.032189877	0.00050900485
0.087592341	0.032937009	0.00051011593
0.087722784	0.032485182	0.00050921697
0.087853227	0.032812005	0.00051123454
0.087983670	0.033569451	0.00051447720
0.088114114	0.032893865	0.00051367178
0.088244557	0.032219596	0.00050402904
0.088375000	0.031585383	0.00050224479
0.088505443	0.033000336	0.00051331417
0.088635886	0.032359779	0.00050416556
0.088766330	0.033454144	0.00051361509
0.088896773	0.032990461	0.00051162144
0.089027216	0.032992746	0.00050660459
0.089157659	0.032430074	0.00050707775
0.089288103	0.032379286	0.00050521713
0.089418546	0.033191547	0.00050983276
0.089548989	0.032344800	0.00050556599
0.089679432	0.032814305	0.00050715649
0.089809876	0.033223222	0.00051038901
0.089940319	0.032846261	0.00050898311
0.090070762	0.032685875	0.00050231741
0.090201205	0.031759445	0.00050084737
0.090331649	0.033720752	0.00051166496
0.090462092	0.032901810	0.00050660903
0.090592535	0.032160166	0.00050377806
0.090722978	0.032802692	0.00050481233
0.090853421	0.032959335	0.00050770663
0.090983865	0.032878192	0.00050713193
0.091114308	0.033418084	0.00050676233
0.091244751	0.033711872	0.00051363451
0.091375194	0.033108966	0.00050548928
0.091505638	0.031764885	0.00049590171
0.091636081	0.032873560	0.00051612625
0.091766524	0.034401573	0.00053053163
0.091896967	0.032653462	0.00052149368
0.092027411	0.033334114	0.00053077783
0.092157854	0.032342624	0.00052590745
0.092288297	0.032432654	0.00053021088
0.092418740	0.032672157	0.00053281692
0.092549184	0.033165309	0.00053999870
0.092679627	0.033001959	0.00054112812
0.092810070	0.032762858	0.00053953564
0.092940513	0.032457446	0.00053066031
0.093070956	0.031622650	0.00051822654
0.093201400	0.033226746	0.00052733679
0.093331843	0.033330283	0.00052705947
0.093462286	0.032849303	0.00052090697
0.093592729	0.033468531	0.00052538882
0.093723173	0.033399661	0.00052453005
0.093853616	0.032116948	0.00051183119
0.093984059	0.032772883	0.00051707772
0.094114502	0.032342052	0.00050889485
0.094244946	0.033165223	0.00051790310
0.094375389	0.032453504	0.00051193927
0.094505832	0.032407527	0.00051043378
0.094636275	0.032095448	0.00050875125
0.094766719	0.032846276	0.00051411408
0.094897162	0.032183241	0.00050374529
0.095027605	0.032877199	0.00051294909
0.095158048	0.032345940	0.00050658667
0.095288491	0.032721506	0.00050824414
0.095418935	0.032491115	0.00051148347
0.095549378	0.034165643	0.00051753342
0.095679821	0.032613952	0.00050678955
0.095810264	0.033176280	0.00051205288
0.095940708	0.033109131	0.00050774443
0.096071151	0.031380590	0.00050172143
0.096201594	0.032649616	0.00050551367
0.096332037	0.031908453	0.00049967128
0.096462481	0.033634759	0.00051323503
0.096592924	0.032903860	0.00050491474
0.096723367	0.031705048	0.00049774842
0.096853810	0.032034671	0.00049969480
0.096984253	0.032973587	0.00050530429
0.097114697	0.032384003	0.00050228493
0.097245140	0.032016466	0.00049708827
0.097375583	0.033175113	0.00050590246
0.097506026	0.032436898	0.00050299329
0.097636470	0.033415461	0.00050684983
0.097766913	0.032872022	0.00050277246
0.097897356	0.032671829	0.00050084705
0.098027799	0.032579875	0.00049876794
0.098158243	0.032305008	0.00049641512
0.098288686	0.032693506	0.00049699880
0.098419129	0.032717390	0.00049573550
0.098549572	0.033421417	0.00050234070
0.098680016	0.031931698	0.00048750485
0.098810459	0.031627739	0.00048691311
0.098940902	0.032600616	0.00049151463
0.099071345	0.033127400	0.00049483673
0.099201788	0.033092730	0.00049511137
0.099332232	0.033203382	0.00049249899
0.099462675	0.031808720	0.00048511913
0.099593118	0.032519247	0.00049038412
0.099723561	0.032738624	0.00048938021
0.099854005	0.032586503	0.00048970775
0.099984448	0.032046018	0.00048613313
0.10011489	0.032764123	0.00049262375
0.10024533	0.032574337	0.00049114030
0.10037578	0.032589083	0.00049013375
0.10050622	0.032981611	0.00049516427
0.10063666	0.032565154	0.00048986801
0.10076711	0.032406591	0.00048762808
0.10089755	0.033296984	0.00049668612
0.10102799	0.032505386	0.00048878809
0.10115844	0.032521702	0.00048998060
0.10128888	0.032936204	0.00049598770
0.10141932	0.031599175	0.00047996626
0.10154977	0.032957765	0.00049183792
0.10168021	0.032428733	0.00048999759
0.10181065	0.031970584	0.00048443642
0.10194110	0.033311603	0.00049437011
0.10207154	0.032195735	0.00048412953
0.10220198	0.032515468	0.00048827806
0.10233243	0.031559943	0.00048173707
0.10246287	0.032159627	0.00048393477
0.10259331	0.032042864	0.00048495899
0.10272376	0.032882103	0.00048873869
0.10285420	0.032580428	0.00048698831
0.10298464	0.032200516	0.00048701848
0.10311509	0.032004257	0.00048227156
0.10324553	0.032065894	0.00048254591
0.10337597	0.033154095	0.00049374994
0.10350642	0.032590431	0.00048431316
0.10363686	0.032832846	0.00048812835
0.10376730	0.032410243	0.00048548829
0.10389774	0.032597328	0.00048666798
0.10402819	0.032516435	0.00048708151
0.10415863	0.032618622	0.00048396012
0.10428907	0.032973434	0.00048608694
0.10441952	0.032469382	0.00048662610
0.10454996	0.032651288	0.00048301471
0.10468040	0.032611749	0.00048358727
0.10481085	0.031919279	0.00048022893
0.10494129	0.032611777	0.00048540621
0.10507173	0.032233830	0.00048245440
0.10520218	0.031928553	0.00047573882
0.10533262	0.032903657	0.00048644347
0.10546306	0.033362018	0.00048881450
0.10559351	0.033079274	0.00048560612
0.10572395	0.032530864	0.00048144390
0.10585439	0.032819074	0.00048447889
0.10598484	0.032364360	0.00048077521
0.10611528	0.033251792	0.00048718613
0.10624572	0.032711294	0.00048151642
0.10637617	0.033816257	0.00049195663
0.10650661	0.032305876	0.00048056199
0.10663705	0.033165690	0.00048387850
0.10676750	0.032651604	0.00048088857
0.10689794	0.032322447	0.00047829235
0.10702838	0.032101563	0.00047674581
0.10715883	0.032519137	0.00048253716
0.10728927	0.032105153	0.00047487311
0.10741971	0.033106343	0.00048481592
0.10755016	0.032964421	0.00048139320
0.10768060	0.032148112	0.00047600723
0.10781104	0.032753358	0.00048219036
0.10794149	0.032812461	0.00047735544
0.10807193	0.032624184	0.00048125095
0.10820237	0.032550575	0.00047964024
0.10833281	0.032042680	0.00047468919
0.10846326	0.032527817	0.00049123668
0.10859370	0.032320851	0.00049087548
0.10872414	0.032495769	0.00049676182
0.10885459	0.031575077	0.00049474672
0.10898503	0.032125483	0.00049666874
0.10911547	0.032404002	0.00050677370
0.10924592	0.032053293	0.00050470368
0.10937636	0.033794939	0.00051429739
0.10950680	0.033704731	0.00052076920
0.10963725	0.032427452	0.00051316024
0.10976769	0.032948725	0.00051588825
0.10989813	0.032207859	0.00051558931
0.11002858	0.032964826	0.00051891259
0.11015902	0.032284149	0.00051870859
0.11028946	0.032111669	0.00052029288
0.11041991	0.033052266	0.00052542228
0.11055035	0.033190838	0.00053082724
0.11068079	0.032059205	0.00052091212
0.11081124	0.032683410	0.00052778522
0.11094168	0.032541191	0.00052975699
0.11107212	0.032273243	0.00052697892
0.11120257	0.031021549	0.00052108698
0.11133301	0.031183106	0.00052143412
0.11146345	0.032580053	0.00053330960
0.11159390	0.031906716	0.00053586294
0.11172434	0.032340149	0.00053577865
0.11185478	0.032663322	0.00053936027
0.11198523	0.032576332	0.00053906441
0.11211567	0.033077574	0.00054176868
0.11224611	0.031553920	0.00053131313
0.11237656	0.031874298	0.00053732894
0.11250700	0.033005176	0.00054571291
0.11263744	0.032569694	0.00054484490
0.11276788	0.032646638	0.00054395572
0.11289833	0.032049096	0.00054435788
0.11302877	0.031523477	0.00053872423
0.11315921	0.032629110	0.00054732763
0.11328966	0.033030069	0.00054679393
0.11342010	0.032223069	0.00052961039
0.11355054	0.032138698	0.00052619975
0.11368099	0.032234361	0.00052501674
0.11381143	0.031695759	0.00051442822
0.11394187	0.031866742	0.00051765521
0.11407232	0.032473023	0.00051814333
0.11420276	0.031922875	0.00051115549
0.11433320	0.031815864	0.00051210004
0.11446365	0.033644908	0.00052107506
0.11459409	0.032652156	0.00051105148
0.11472453	0.031927293	0.00050809650
0.11485498	0.032165884	0.00050428575
0.11498542	0.032135279	0.00050751484
0.11511586	0.032878983	0.00051118019
0.11524631	0.032160661	0.00050150094
0.11537675	0.033531617	0.00051344464
0.11550719	0.032891383	0.00050436063
0.11563764	0.033027746	0.00050784692
0.11576808	0.032246817	0.00050259442
0.11589852	0.032668559	0.00049927385
0.11602897	0.031904367	0.00050037822
0.11615941	0.031796259	0.00049515438
0.11628985	0.031732334	0.00049393956
0.11642030	0.032263477	0.00049901344
0.11655074	0.031912200	0.00049416702
0.11668118	0.031967486	0.00049363685
0.11681163	0.031670275	0.00049424505
0.11694207	0.032148370	0.00049245323
0.11707251	0.032560027	0.00049772325
0.11720295	0.032020559	0.00049324515
0.11733340	0.031749988	0.00048934982
0.11746384	0.031593036	0.00049002927
0.11759428	0.032157999	0.00048904454
0.11772473	0.032612150	0.00049373914
0.11785517	0.031961838	0.00049203784
0.11798561	0.032543095	0.00048959156
0.11811606	0.031807344	0.00048745204
0.11824650	0.032362037	0.00048886444
0.11837694	0.032619697	0.00048938688
0.11850739	0.032392227	0.00048876958
0.11863783	0.032328686	0.00048580247
0.11876827	0.031561863	0.00047995601
0.11889872	0.032897272	0.00048934640
0.11902916	0.032493471	0.00048395485
0.11915960	0.031989683	0.00048096642
0.11929005	0.031951631	0.00047895482
0.11942049	0.031983197	0.00048277334
0.11955093	0.032380793	0.00048201565
0.11968138	0.031518891	0.00047361329
0.11981182	0.032548431	0.00048137808
0.11994226	0.031563746	0.00047451617
0.12007271	0.031447002	0.00047106205
0.12020315	0.032876833	0.00048149376
0.12033359	0.032056110	0.00047485834
0.12046404	0.032636417	0.00047878124
0.12059448	0.031603252	0.00047127678
0.12072492	0.032133917	0.00047252595
0.12085537	0.032076238	0.00047387600
0.12098581	0.031960446	0.00047062832
0.12111625	0.032120479	0.00047145784
0.12124670	0.031924514	0.00047078432
0.12137714	0.031653965	0.00046493421
0.12150758	0.032681356	0.00047454851
0.12163802	0.032179884	0.00046987370
0.12176847	0.031824229	0.00046365437
0.12189891	0.031811112	0.00046755514
0.12202935	0.032245053	0.00046811685
0.12215980	0.031645214	0.00046435539
0.12229024	0.032293958	0.00046833383
0.12242068	0.031978083	0.00046251372
0.12255113	0.031779708	0.00046337655
0.12268157	0.031925504	0.00046346862
0.12281201	0.031314109	0.00045852693
0.12294246	0.032302063	0.00046549171
0.12307290	0.031696490	0.00046108943
0.12320334	0.032439409	0.00046525620
0.12333379	0.032551693	0.00046780928
0.12346423	0.032295171	0.00046307221
0.12359467	0.031439121	0.00046046150
0.12372512	0.031708794	0.00046047986
0.12385556	0.031480082	0.00045696076
0.12398600	0.032407310	0.00046632713
0.12411645	0.032046794	0.00046091083
0.12424689	0.031318423	0.00045696134
0.12437733	0.031634907	0.00046099629
0.12450778	0.031788567	0.00045852343
0.12463822	0.031940320	0.00046119924
0.12476866	0.031355354	0.00045593168
0.12489911	0.032385957	0.00046249732
0.12502955	0.031896154	0.00046028550
0.12515999	0.031650087	0.00045681099
0.12529044	0.032019620	0.00045917620
0.12542088	0.032262668	0.00046247892
0.12555132	0.031443008	0.00045383178
0.12568177	0.031772256	0.00045730939
0.12581221	0.032316879	0.00046041073
0.12594265	0.031532188	0.00045436817
0.12607309	0.032169120	0.00046110242
0.12620354	0.031331455	0.00045342010
0.12633398	0.032567035	0.00046184942
0.12646442	0.031793003	0.00045842471
0.12659487	0.032104276	0.00045699189
0.12672531	0.032163394	0.00046014690
0.12685575	0.032348569	0.00045801539
0.12698620	0.032309991	0.00045924876
0.12711664	0.031751095	0.00045565816
0.12724708	0.032110005	0.00045559927
0.12737753	0.032586167	0.00046367003
0.12750797	0.031558021	0.00045164586
0.12763841	0.032229881	0.00045686366
0.12776886	0.031360897	0.00045348352
0.12789930	0.031638756	0.00045150175
0.12802974	0.031716590	0.00045381070
0.12816019	0.031961806	0.00045492408
0.12829063	0.032186337	0.00045567331
0.12842107	0.031243257	0.00044949108
0.12855152	0.031790292	0.00045231333
0.12868196	0.032478192	0.00045732746
0.12881240	0.031483621	0.00045097302
0.12894285	0.031429065	0.00044849485
0.12907329	0.031662623	0.00045206975
0.12920373	0.031563785	0.00045272173
0.12933418	0.031114954	0.00044812364
0.12946462	0.031850679	0.00045332844
0.12959506	0.032045821	0.00045457456
0.12972551	0.031851740	0.00045136278
0.12985595	0.031217154	0.00044932127
0.12998639	0.031221522	0.00044555524
0.13011684	0.031630986	0.00045063234
0.13024728	0.032567405	0.00045711527
0.13037772	0.031746457	0.00044972102
0.13050816	0.032145092	0.00045250899
0.13063861	0.031453692	0.00044947463
0.13076905	0.031852906	0.00044820628
0.13089949	0.031961681	0.00045228350
0.13102994	0.031862746	0.00044971254
0.13116038	0.031999126	0.00045075743
0.13129082	0.032156823	0.00045124393
0.13142127	0.032246692	0.00045104283
0.13155171	0.032498359	0.00045385145
0.13168215	0.031298126	0.00044548627
0.13181260	0.032794049	0.00045432693
0.13194304	0.032424626	0.00045358630
0.13207348	0.031897340	0.00044818278
0.13220393	0.032054137	0.00044900411
0.13233437	0.032002311	0.00044952256
0.13246481	0.032044870	0.00045045154
0.13259526	0.032193936	0.00045140756
0.13272570	0.031955848	0.00044771727
0.13285614	0.031607855	0.00044501622
0.13298659	0.030831527	0.00044146162
0.13311703	0.033137397	0.00045460037
0.13324747	0.032077634	0.00044822496
0.13337792	0.031124537	0.00044118354
0.13350836	0.031623334	0.00044631199
0.13363880	0.030994062	0.00044098443
0.13376925	0.032365063	0.00044764839
0.13389969	0.033147030	0.00045414302
0.13403013	0.032127442	0.00044943136
0.13416058	0.031205289	0.00043952324
0.13429102	0.032050627	0.00044762706
0.13442146	0.031815669	0.00044442095
0.13455191	0.031821725	0.00044394098
0.13468235	0.031896367	0.00044655438
0.13481279	0.031971444	0.00044578442
0.13494323	0.032241174	0.00044919293
0.13507368	0.031806181	0.00044489141
0.13520412	0.032265472	0.00044462910
0.13533456	0.031789290	0.00044475584
0.13546501	0.031470806	0.00044016866
0.13559545	0.030659143	0.00043657886
0.13572589	0.031783422	0.00044460468
0.13585634	0.031901284	0.00044084906
0.13598678	0.032452638	0.00044819628
0.13611722	0.031937068	0.00044355430
0.13624767	0.031287173	0.00043921921
0.13637811	0.032561354	0.00044915248
0.13650855	0.032470437	0.00044558827
0.13663900	0.032392534	0.00044636194
0.13676944	0.031270114	0.00043873382
0.13689988	0.031787896	0.00043977925
0.13703033	0.031284145	0.00043894798
0.13716077	0.031236339	0.00043890778
0.13729121	0.031711782	0.00044007296
0.13742166	0.031811759	0.00044148976
0.13755210	0.030806416	0.00043370779
0.13768254	0.031163604	0.00043728017
0.13781299	0.031085233	0.00043781553
0.13794343	0.030826204	0.00043279343
0.13807387	0.031436638	0.00043898422
0.13820432	0.031962151	0.00044089397
0.13833476	0.031817932	0.00043860128
0.13846520	0.031502284	0.00043890499
0.13859565	0.031935732	0.00043977537
0.13872609	0.031780290	0.00043887094
0.13885653	0.032549340	0.00044434125
0.13898698	0.031495955	0.00043574691
0.13911742	0.031870876	0.00043743709
0.13924786	0.031867629	0.00043933039
0.13937830	0.031647568	0.00043776536
0.13950875	0.032369088	0.00044208460
0.13963919	0.031033826	0.00043300308
0.13976963	0.031480319	0.00043508460
0.13990008	0.031985896	0.00044015478
0.14003052	0.031014324	0.00043176866
0.14016096	0.031933186	0.00043995004
0.14029141	0.032669467	0.00044105092
0.14042185	0.031642644	0.00043587890
0.14055229	0.031384859	0.00043575441
0.14068274	0.031698359	0.00043389665
0.14081318	0.031441262	0.00043568737
0.14094362	0.031940821	0.00043642368
0.14107407	0.031011829	0.00043008298
0.14120451	0.031753394	0.00043699996
0.14133495	0.031825722	0.00043459182
0.14146540	0.032030444	0.00043788092
0.14159584	0.031092081	0.00043301409
0.14172628	0.032007679	0.00043496806
0.14185673	0.031364989	0.00043386107
0.14198717	0.030649456	0.00042624916
0.14211761	0.031396932	0.00043139153
0.14224806	0.031435234	0.00043475962
0.14237850	0.031351426	0.00042878470
0.14250894	0.031903290	0.00043497542
0.14263939	0.031469394	0.00043221299
0.14276983	0.031624167	0.00043035239
0.14290027	0.032263926	0.00043732595
0.14303072	0.030859906	0.00042570472
0.14316116	0.032450088	0.00043734656
0.14329160	0.031833196	0.00043510315
0.14342205	0.031176330	0.00042660749
0.14355249	0.031690787	0.00043060950
0.14368293	0.031939218	0.00043524283
0.14381337	0.031110234	0.00042444092
0.14394382	0.032290888	0.00043671593
0.14407426	0.031322401	0.00042674431
0.14420470	0.031218584	0.00042778185
0.14433515	0.031820827	0.00043232315
0.14446559	0.031658025	0.00042886080
0.14459603	0.031325262	0.00042682773
0.14472648	0.031306776	0.00042926772
0.14485692	0.031470799	0.00042719830
0.14498736	0.031373225	0.00042875156
0.14511781	0.030190503	0.00041903351
0.14524825	0.030931948	0.00042656010
0.14537869	0.031910661	0.00043195719
0.14550914	0.032347059	0.00043135486
0.14563958	0.032017581	0.00043214955
0.14577002	0.030578938	0.00042018540
0.14590047	0.031207131	0.00042450414
0.14603091	0.031731798	0.00043038254
0.14616135	0.031390201	0.00042628683
0.14629180	0.031385821	0.00042722168
0.14642224	0.031695043	0.00043138621
0.14655268	0.031617680	0.00042846448
0.14668313	0.031872200	0.00042967300
0.14681357	0.031084369	0.00042480400
0.14694401	0.031273187	0.00042415134
0.14707446	0.031027604	0.00042497521
0.14720490	0.031323629	0.00042459513
0.14733534	0.032029821	0.00043137547
0.14746579	0.031727006	0.00042851670
0.14759623	0.030980512	0.00042323520
0.14772667	0.031067699	0.00042328108
0.14785712	0.031343076	0.00042539773
0.14798756	0.031612506	0.00042795268
0.14811800	0.031397393	0.00042517215
0.14824844	0.032321975	0.00043051608
0.14837889	0.031636523	0.00042751248
0.14850933	0.031596801	0.00042702601
0.14863977	0.031941312	0.00042586646
0.14877022	0.031958921	0.00042858140
0.14890066	0.031193058	0.00042156628
0.14903110	0.032001302	0.00042741174
0.14916155	0.031965572	0.00042887272
0.14929199	0.031412852	0.00042307334
0.14942243	0.031382996	0.00042426767
0.14955288	0.031609297	0.00042534026
0.14968332	0.031530457	0.00042286008
0.14981376	0.031723212	0.00042660736
0.14994421	0.031639751	0.00042323277
0.15007465	0.030514048	0.00041751104
0.15020509	0.032098253	0.00042798153
0.15033554	0.031335901	0.00042100812
0.15046598	0.031055228	0.00042176791
0.15059642	0.031234496	0.00042132076
0.15072687	0.031688252	0.00042387948
0.15085731	0.031853835	0.00042542610
0.15098775	0.031756827	0.00042363055
0.15111820	0.031296712	0.00042238734
0.15124864	0.031612650	0.00042416562
0.15137908	0.032220783	0.00042492718
0.15150953	0.031177776	0.00042272659
0.15163997	0.031504964	0.00042154490
0.15177041	0.031316985	0.00042127102
0.15190086	0.030758014	0.00041802035
0.15203130	0.031277842	0.00041897381
0.15216174	0.031348830	0.00042155784
0.15229219	0.031243026	0.00042066855
0.15242263	0.031005165	0.00041788560
0.15255307	0.031194342	0.00042035469
0.15268351	0.030958282	0.00041768447
0.15281396	0.031901724	0.00042211037
0.15294440	0.031309923	0.00042078762
0.15307484	0.031110396	0.00041793858
0.15320529	0.031918185	0.00042207698
0.15333573	0.030969080	0.00041756446
0.15346617	0.031832239	0.00042151560
0.15359662	0.031940361	0.00042305477
0.15372706	0.030804961	0.00041570491
0.15385750	0.031514586	0.00041955667
0.15398795	0.031068334	0.00041689146
0.15411839	0.031513996	0.00041996226
0.15424883	0.031224544	0.00041686961
0.15437928	0.031540197	0.00041822168
0.15450972	0.030811935	0.00041468407
0.15464016	0.031419589	0.00041839250
0.15477061	0.031308707	0.00041698592
0.15490105	0.030883135	0.00041356328
0.15503149	0.031524828	0.00041880189
0.15516194	0.030725542	0.00041396875
0.15529238	0.031578923	0.00041887268
0.15542282	0.031851088	0.00041956900
0.15555327	0.030803707	0.00041426670
0.15568371	0.030841074	0.00041392364
0.15581415	0.031133760	0.00041636902
0.15594460	0.031143205	0.00041528122
0.15607504	0.031822207	0.00041806634
0.15620548	0.031090094	0.00041512642
0.15633593	0.030673693	0.00041087120
0.15646637	0.031318925	0.00041406592
0.15659681	0.031472874	0.00041783464
0.15672726	0.031884279	0.00041813352
0.15685770	0.031348998	0.00041612112
0.15698814	0.031863037	0.00041813468
0.15711858	0.031104506	0.00041319454
0.15724903	0.030992777	0.00041390300
0.15737947	0.030748759	0.00041163776
0.15750991	0.031200673	0.00041257414
0.15764036	0.032108505	0.00042103108
0.15777080	0.031376663	0.00041478853
0.15790124	0.031320781	0.00041259136
0.15803169	0.030998085	0.00041170949
0.15816213	0.031057384	0.00041318156
0.15829257	0.030575769	0.00040911600
0.15842302	0.031457485	0.00041528935
0.15855346	0.030589113	0.00040883712
0.15868390	0.030639606	0.00041017200
0.15881435	0.030495748	0.00040941886
0.15894479	0.031159743	0.00041223840
0.15907523	0.030852727	0.00040928999
0.15920568	0.031591227	0.00041416611
0.15933612	0.031129644	0.00041149785
0.15946656	0.031485049	0.00041276808
0.15959701	0.031239868	0.00041144833
0.15972745	0.031213865	0.00041194695
0.15985789	0.031188309	0.00041212513
0.15998834	0.030676028	0.00040713955
0.16011878	0.031382913	0.00041308490
0.16024922	0.030765107	0.00040818264
0.16037967	0.031600837	0.00041413563
0.16051011	0.031060325	0.00040970112
0.16064055	0.030981664	0.00040788235
0.16077100	0.031150755	0.00040988410
0.16090144	0.031800530	0.00041671902
0.16103188	0.030989131	0.00040866329
0.16116233	0.030932645	0.00040817310
0.16129277	0.030934298	0.00040802407
0.16142321	0.030984047	0.00040829858
0.16155365	0.030605865	0.00040604253
0.16168410	0.031196505	0.00040868523
0.16181454	0.031458159	0.00041176950
0.16194498	0.030595561	0.00040461966
0.16207543	0.031388508	0.00040989259
0.16220587	0.031076591	0.00040757831
0.16233631	0.031299532	0.00040834818
0.16246676	0.031225461	0.00040973451
0.16259720	0.030839641	0.00040572218
0.16272764	0.031431405	0.00040847396
0.16285809	0.030855514	0.00040656536
0.16298853	0.031254846	0.00040853404
0.16311897	0.031458781	0.00040893704
0.16324942	0.031080574	0.00040831763
0.16337986	0.031314677	0.00040753815
0.16351030	0.031506281	0.00040994101
0.16364075	0.030715477	0.00040569370
0.16377119	0.031229209	0.00040600994
0.16390163	0.031107078	0.00040767291
0.16403208	0.030250423	0.00040235275
0.16416252	0.031596594	0.00040802515
0.16429296	0.030957724	0.00040728917
0.16442341	0.030627089	0.00040196663
0.16455385	0.030831251	0.00040535078
0.16468429	0.031114230	0.00040604372
0.16481474	0.030894684	0.00040281112
0.16494518	0.030782597	0.00040484516
0.16507562	0.031202521	0.00040506282
0.16520607	0.031109048	0.00040558772
0.16533651	0.030542653	0.00040316085
0.16546695	0.031115312	0.00040482319
0.16559740	0.031234806	0.00040667651
0.16572784	0.031232545	0.00040444750
0.16585828	0.030828994	0.00040302248
0.16598872	0.031303513	0.00040710763
0.16611917	0.031408072	0.00040643833
0.16624961	0.031366216	0.00040573106
0.16638005	0.031075958	0.00040532634
0.16651050	0.031162069	0.00040348548
0.16664094	0.031228111	0.00040540831
0.16677138	0.030693733	0.00040048059
0.16690183	0.031128621	0.00040276446
0.16703227	0.030387991	0.00040038608
0.16716271	0.030408543	0.00039735103
0.16729316	0.031109148	0.00040322730
0.16742360	0.031343404	0.00040591910
0.16755404	0.031430263	0.00040426730
0.16768449	0.031315526	0.00040348197
0.16781493	0.031321072	0.00040304511
0.16794537	0.030676092	0.00040024486
0.16807582	0.030473087	0.00040018866
0.16820626	0.030396565	0.00039705708
0.16833670	0.031060631	0.00040241396
0.16846715	0.030630729	0.00039991674
0.16859759	0.030267540	0.00039593386
0.16872803	0.031378777	0.00040379487
0.16885848	0.031357076	0.00040286464
0.16898892	0.031162462	0.00040181167
0.16911936	0.031377997	0.00040428327
0.16924981	0.030781573	0.00039914298
0.16938025	0.031051845	0.00040039668
0.16951069	0.030603294	0.00039873719
0.16964114	0.031365525	0.00040515889
0.16977158	0.030867398	0.00040073751
0.16990202	0.030904928	0.00039902033
0.17003247	0.031221485	0.00040211842
0.17016291	0.030673775	0.00039884572
0.17029335	0.030576172	0.00039581702
0.17042379	0.031175260	0.00040185037
0.17055424	0.030538769	0.00039625713
0.17068468	0.030850589	0.00039819492
0.17081512	0.031056627	0.00040078088
0.17094557	0.030821900	0.00039695514
0.17107601	0.030546192	0.00039728630
0.17120645	0.031238328	0.00040250049
0.17133690	0.031466489	0.00040151807
0.17146734	0.031688528	0.00040261424
0.17159778	0.031211068	0.00039880390
0.17172823	0.031318534	0.00039965924
0.17185867	0.030809035	0.00039816722
0.17198911	0.030692491	0.00039460745
0.17211956	0.030768462	0.00039729835
0.17225000	0.030477956	0.00039437115
0.17238044	0.031248383	0.00039851596
0.17251089	0.031088296	0.00039846692
0.17264133	0.031077236	0.00039737965
0.17277177	0.030745888	0.00039645339
0.17290222	0.030144942	0.00039365350
0.17303266	0.030770617	0.00039372389
0.17316310	0.031077066	0.00039810494
0.17329355	0.031327271	0.00039967894
0.17342399	0.030567788	0.00039388523
0.17355443	0.030604687	0.00039446143
0.17368488	0.031088095	0.00039507580
0.17381532	0.031241101	0.00039904506
0.17394576	0.030899472	0.00039735225
0.17407621	0.031133454	0.00039620686
0.17420665	0.030835501	0.00039503332
0.17433709	0.031064614	0.00039692467
0.17446753	0.030516898	0.00039323490
0.17459798	0.030902479	0.00039570627
0.17472842	0.030587968	0.00039283529
0.17485886	0.030872027	0.00039707761
0.17498931	0.030917119	0.00039481035
0.17511975	0.030556805	0.00039047742
0.17525019	0.031493943	0.00039805904
0.17538064	0.030686190	0.00039374193
0.17551108	0.031190507	0.00039649307
0.17564152	0.030902793	0.00039436524
0.17577197	0.030991636	0.00039373726
0.17590241	0.029812607	0.00038895381
0.17603285	0.031149345	0.00039545756
0.17616330	0.030552306	0.00039079134
0.17629374	0.030559290	0.00039214590
0.17642418	0.030238941	0.00038970434
0.17655463	0.031089853	0.00039463696
0.17668507	0.030825178	0.00039400842
0.17681551	0.030378153	0.00038962170
0.17694596	0.030413707	0.00039102317
0.17707640	0.031824745	0.00039748392
0.17720684	0.031265448	0.00039390657
0.17733729	0.031248529	0.00039590620
0.17746773	0.031084840	0.00039254564
0.17759817	0.030594030	0.00039050553
0.17772862	0.030589151	0.00039232632
0.17785906	0.030910793	0.00039087568
0.17798950	0.030635159	0.00039049367
0.17811995	0.030611125	0.00039059364
0.17825039	0.030160058	0.00038730292
0.17838083	0.030866518	0.00039376239
0.17851128	0.030321686	0.00038739880
0.17864172	0.030317437	0.00038808213
0.17877216	0.030698080	0.00039064595
0.17890260	0.030884692	0.00039152113
0.17903305	0.030916200	0.00039236954
0.17916349	0.030809904	0.00038986572
0.17929393	0.030863363	0.00039111791
0.17942438	0.030299416	0.00038811780
0.17955482	0.030382500	0.00038790570
0.17968526	0.030438657	0.00038836433
0.17981571	0.030602118	0.00038939264
0.17994615	0.030728037	0.00038831045
0.18007659	0.031412043	0.00039557257
0.18020704	0.030864579	0.00039000483
0.18033748	0.030511798	0.00038786201
0.18046792	0.031477817	0.00039487446
0.18059837	0.030578671	0.00038716387
0.18072881	0.030307964	0.00038534438
0.18085925	0.030288026	0.00038675053
0.18098970	0.030183645	0.00038444196
0.18112014	0.030689260	0.00039097281
0.18125058	0.029786722	0.00038172114
0.18138103	0.030631262	0.00038728435
0.18151147	0.030962422	0.00038946844
0.18164191	0.030678448	0.00038663013
0.18177236	0.031088942	0.00039058179
0.18190280	0.031192002	0.00039070069
0.18203324	0.030350119	0.00038426038
0.18216369	0.030305430	0.00039371291
0.18229413	0.030853881	0.00039738034
0.18242457	0.030740291	0.00040118854
0.18255502	0.030008378	0.00039943555
0.18268546	0.030734746	0.00040433060
0.18281590	0.030501470	0.00040463228
0.18294635	0.030372397	0.00040527004
0.18307679	0.031227128	0.00041285637
0.18320723	0.030737764	0.00041272182
0.18333767	0.030597877	0.00041005409
0.18346812	0.030100339	0.00041128861
0.18359856	0.030899775	0.00041662314
0.18372900	0.030117947	0.00041181486
0.18385945	0.030506884	0.00041669793
0.18398989	0.031253914	0.00042007485
0.18412033	0.030890477	0.00042122728
0.18425078	0.030305348	0.00042000102
0.18438122	0.031424846	0.00042491732
0.18451166	0.029898063	0.00041610539
0.18464211	0.029385511	0.00041510324
0.18477255	0.029932611	0.00042054011
0.18490299	0.030976395	0.00042984282
0.18503344	0.030992639	0.00042493161
0.18516388	0.030054828	0.00042495513
0.18529432	0.030850533	0.00042984870
0.18542477	0.031185901	0.00043306813
0.18555521	0.030209220	0.00042943389
0.18568565	0.029955179	0.00042599460
0.18581610	0.030979313	0.00043238983
0.18594654	0.030627492	0.00043134228
0.18607698	0.030456459	0.00043050721
0.18620743	0.030263064	0.00043285768
0.18633787	0.030570756	0.00043613273
0.18646831	0.030758393	0.00043325745
0.18659876	0.030941339	0.00043804012
0.18672920	0.030193024	0.00043488186
0.18685964	0.030013841	0.00043316445
0.18699009	0.030507214	0.00043714406
0.18712053	0.030815806	0.00042816887
0.18725097	0.030827936	0.00042595672
0.18738142	0.030536928	0.00042136717
0.18751186	0.030922322	0.00042109048
0.18764230	0.031294487	0.00042249189
0.18777274	0.030948573	0.00041912120
0.18790319	0.030787829	0.00041616668
0.18803363	0.030980574	0.00041644057
0.18816407	0.031130297	0.00041318022
0.18829452	0.031272404	0.00041584734
0.18842496	0.030182608	0.00040839555
0.18855540	0.030573593	0.00040791408
0.18868585	0.030315668	0.00040771671
0.18881629	0.031073276	0.00040753483
0.18894673	0.030720766	0.00040749944
0.18907718	0.030641821	0.00040478753
0.18920762	0.030507102	0.00040373745
0.18933806	0.030415845	0.00040227038
0.18946851	0.030879517	0.00040276585
0.18959895	0.030879342	0.00040327406
0.18972939	0.031222293	0.00040434062
0.18985984	0.030408967	0.00039863204
0.18999028	0.030706979	0.00040049475
0.19012072	0.030524986	0.00039984644
0.19025117	0.029767437	0.00039094010
0.19038161	0.030480804	0.00039705994
0.19051205	0.030631077	0.00039693086
0.19064250	0.030511928	0.00039491738
0.19077294	0.030376285	0.00039615226
0.19090338	0.031151928	0.00039672530
0.19103383	0.030411860	0.00039363026
0.19116427	0.030682315	0.00039276334
0.19129471	0.029870253	0.00038861285
0.19142516	0.030157729	0.00039128729
0.19155560	0.030440622	0.00038929736
0.19168604	0.030684160	0.00039097808
0.19181649	0.030410285	0.00039051996
0.19194693	0.030597226	0.00038897208
0.19207737	0.030266221	0.00038870999
0.19220781	0.030930781	0.00038998104
0.19233826	0.030072459	0.00038682764
0.19246870	0.030710028	0.00038915839
0.19259914	0.030739237	0.00038686569
0.19272959	0.030922197	0.00039013744
0.19286003	0.030538128	0.00038759715
0.19299047	0.030445327	0.00038399337
0.19312092	0.030140222	0.00038244114
0.19325136	0.030181756	0.00038443482
0.19338180	0.030079404	0.00038290309
0.19351225	0.030336445	0.00038517858
0.19364269	0.030054635	0.00038136988
0.19377313	0.030621773	0.00038617000
0.19390358	0.030711691	0.00038733609
0.19403402	0.030257903	0.00038199624
0.19416446	0.030428602	0.00038493349
0.19429491	0.030537651	0.00038419224
0.19442535	0.030619577	0.00038455841
0.19455579	0.030175504	0.00038294653
0.19468624	0.030185476	0.00038071450
0.19481668	0.030589182	0.00038613793
0.19494712	0.029527314	0.00037874407
0.19507757	0.030545210	0.00038316329
0.19520801	0.031123828	0.00038738233
0.19533845	0.031029854	0.00038515581
0.19546890	0.030753240	0.00038526883
0.19559934	0.030997881	0.00038740056
0.19572978	0.030798095	0.00038337768
0.19586023	0.030165346	0.00038086467
0.19599067	0.030722341	0.00038340635
0.19612111	0.029873856	0.00037754522
0.19625156	0.030371157	0.00038382297
0.19638200	0.030564988	0.00038095154
0.19651244	0.030366557	0.00038202426
0.19664288	0.030761578	0.00038297341
0.19677333	0.030257798	0.00037870052
0.19690377	0.030275355	0.00038079258
0.19703421	0.030235703	0.00037962688
0.19716466	0.030465517	0.00038196752
0.19729510	0.031068143	0.00038393002
0.19742554	0.029990280	0.00037699854
0.19755599	0.030863230	0.00038283644
0.19768643	0.030312736	0.00038009138
0.19781687	0.030709877	0.00037985527
0.19794732	0.030837732	0.00038293414
0.19807776	0.030281333	0.00037748993
0.19820820	0.030158771	0.00037763112
0.19833865	0.030579722	0.00037981171
0.19846909	0.030268078	0.00037765067
0.19859953	0.030281489	0.00037912675
0.19872998	0.030321533	0.00037846139
0.19886042	0.030589382	0.00037801510
0.19899086	0.029923151	0.00037684690
0.19912131	0.030008529	0.00037543533
0.19925175	0.030605337	0.00037976914
0.19938219	0.030525576	0.00037929289
0.19951264	0.030418163	0.00037665163
0.19964308	0.030196320	0.00037621749
0.19977352	0.030226072	0.00037676456
0.19990397	0.030170131	0.00037557434
0.20003441	0.030382051	0.00037828307
0.20016485	0.029421406	0.00037071270
0.20029530	0.030510407	0.00037867739
0.20042574	0.030235151	0.00037655362
0.20055618	0.029681398	0.00037186306
0.20068663	0.030531107	0.00037880252
0.20081707	0.030155410	0.00037545158
0.20094751	0.030633222	0.00037803209
0.20107795	0.030706111	0.00037968868
0.20120840	0.029458575	0.00037009331
0.20133884	0.030590399	0.00037833507
0.20146928	0.031217024	0.00038067769
0.20159973	0.030750544	0.00037792646
0.20173017	0.030457521	0.00037663240
0.20186061	0.031154845	0.00037850160
0.20199106	0.029997699	0.00037326269
0.20212150	0.030128551	0.00037443325
0.20225194	0.030615695	0.00037611022
0.20238239	0.030072813	0.00037378174
0.20251283	0.031051864	0.00037867776
0.20264327	0.030866223	0.00037777378
0.20277372	0.030007490	0.00037372643
0.20290416	0.029545396	0.00037032063
0.20303460	0.030732352	0.00037707105
0.20316505	0.029623134	0.00036953946
0.20329549	0.030478233	0.00037422062
0.20342593	0.030294057	0.00037390110
0.20355638	0.030792258	0.00037625112
0.20368682	0.030394681	0.00037402540
0.20381726	0.030309993	0.00037435480
0.20394771	0.030137786	0.00036970658
0.20407815	0.030315448	0.00037355845
0.20420859	0.030287824	0.00037281028
0.20433904	0.030041701	0.00036988396
0.20446948	0.029888708	0.00037018073
0.20459992	0.030343257	0.00037190931
0.20473037	0.030021121	0.00036953405
0.20486081	0.029947496	0.00036987407
0.20499125	0.030491637	0.00037156200
0.20512170	0.029785461	0.00036940357
0.20525214	0.030012368	0.00037021339
0.20538258	0.030307764	0.00037004526
0.20551302	0.030183464	0.00037140216
0.20564347	0.030091326	0.00036949360
0.20577391	0.030568654	0.00037340260
0.20590435	0.029868091	0.00036894778
0.20603480	0.029354705	0.00036417318
0.20616524	0.029745415	0.00036801264
0.20629568	0.030560257	0.00037268772
0.20642613	0.029752375	0.00036735355
0.20655657	0.030654968	0.00037288164
0.20668701	0.030076938	0.00036796748
0.20681746	0.029644460	0.00036613313
0.20694790	0.030255022	0.00037035507
0.20707834	0.030297378	0.00036915286
0.20720879	0.030562865	0.00037211837
0.20733923	0.030565495	0.00037144102
0.20746967	0.029809268	0.00036623055
0.20760012	0.029904668	0.00036878410
0.20773056	0.029965134	0.00036533020
0.20786100	0.029684643	0.00036732070
0.20799145	0.030205956	0.00036972935
0.20812189	0.029825600	0.00036553488
0.20825233	0.029517547	0.00036447524
0.20838278	0.030548843	0.00036993522
0.20851322	0.030470607	0.00036984899
0.20864366	0.029786483	0.00036716239
0.20877411	0.030207460	0.00036772329
0.20890455	0.029857695	0.00036665059
0.20903499	0.029445391	0.00036355292
0.20916544	0.030363360	0.00036838631
0.20929588	0.029991030	0.00036825590
0.20942632	0.030747644	0.00036902633
0.20955677	0.030055182	0.00036763784
0.20968721	0.029723304	0.00036517979
0.20981765	0.029946364	0.00036522669
0.20994809	0.029240097	0.00036272161
0.21007854	0.029683410	0.00036471342
0.21020898	0.030039854	0.00036589792
0.21033942	0.030337717	0.00036827148
0.21046987	0.030271683	0.00036615168
0.21060031	0.030205067	0.00036818498
0.21073075	0.029978444	0.00036636939
0.21086120	0.029945899	0.00036591401
0.21099164	0.029818701	0.00036519034
0.21112208	0.030424180	0.00036678578
0.21125253	0.029788342	0.00036347163
0.21138297	0.029927366	0.00036681067
0.21151341	0.030350100	0.00036650959
0.21164386	0.030404427	0.00036807473
0.21177430	0.030172534	0.00036513763
0.21190474	0.029964996	0.00036562974
0.21203519	0.029999080	0.00036540500
0.21216563	0.030073474	0.00036417374
0.21229607	0.029905957	0.00036452284
0.21242652	0.029699321	0.00036398074
0.21255696	0.030040379	0.00036310208
0.21268740	0.029601680	0.00036392908
0.21281785	0.030382099	0.00036546483
0.21294829	0.029467902	0.00036197036
0.21307873	0.029897845	0.00036313033
0.21320918	0.029764683	0.00036236731
0.21333962	0.029712472	0.00036221527
0.21347006	0.029972473	0.00036582902
0.21360051	0.029702471	0.00036029019
0.21373095	0.029769228	0.00036257647
0.21386139	0.030427791	0.00036504629
0.21399184	0.029857593	0.00036208435
0.21412228	0.029746231	0.00036270321
0.21425272	0.029780640	0.00036130398
0.21438316	0.029882180	0.00036273753
0.21451361	0.029934103	0.00036345711
0.21464405	0.030002273	0.00036125124
0.21477449	0.029213861	0.00035810271
0.21490494	0.030172015	0.00036371864
0.21503538	0.029721821	0.00036044709
0.21516582	0.029665160	0.00036215329
0.21529627	0.029668960	0.00035854022
0.21542671	0.030388944	0.00036355329
0.21555715	0.029681178	0.00035995022
0.21568760	0.029498400	0.00036017514
0.21581804	0.029018263	0.00035704783
0.21594848	0.030602618	0.00036358456
0.21607893	0.030114426	0.00036210914
0.21620937	0.029864893	0.00036206015
0.21633981	0.030301699	0.00036254867
0.21647026	0.030277806	0.00036347720
0.21660070	0.029676284	0.00035980634
0.21673114	0.029753918	0.00035967516
0.21686159	0.029739601	0.00035947945
0.21699203	0.030074945	0.00036055834
0.21712247	0.030346193	0.00036360997
0.21725292	0.030142412	0.00036374519
0.21738336	0.029203965	0.00035482716
0.21751380	0.029456239	0.00035691650
0.21764425	0.030115618	0.00036103839
0.21777469	0.029284176	0.00035850273
0.21790513	0.029972133	0.00036135983
0.21803558	0.030007344	0.00035957233
0.21816602	0.029703078	0.00035862945
0.21829646	0.029540261	0.00035738295
0.21842691	0.030248575	0.00036055787
0.21855735	0.029891251	0.00036026967
0.21868779	0.029891956	0.00035991387
0.21881823	0.029902325	0.00035912878
0.21894868	0.030135605	0.00036067164
0.21907912	0.029407552	0.00035406825
0.21920956	0.030750677	0.00036380068
0.21934001	0.029449402	0.00035641758
0.21947045	0.029593060	0.00035673432
0.21960089	0.030238844	0.00036048977
0.21973134	0.030037790	0.00035772349
0.21986178	0.029109280	0.00035406041
0.21999222	0.030302448	0.00036147570
0.22012267	0.029912073	0.00035704913
0.22025311	0.029928898	0.00035867281
0.22038355	0.030547711	0.00035932763
0.22051400	0.029786188	0.00035675948
0.22064444	0.029501267	0.00035676433
0.22077488	0.029667402	0.00035558229
0.22090533	0.029529688	0.00035650020
0.22103577	0.029716875	0.00035555990
0.22116621	0.030093352	0.00035684803
0.22129666	0.030101524	0.00035807310
0.22142710	0.029469858	0.00035553976
0.22155754	0.029667110	0.00035506290
0.22168799	0.029796101	0.00035664348
0.22181843	0.029830352	0.00035480847
0.22194887	0.030380335	0.00035951032
0.22207932	0.029076772	0.00035213969
0.22220976	0.030005543	0.00035567697
0.22234020	0.029453528	0.00035487522
0.22247065	0.029494003	0.00035338405
0.22260109	0.029358949	0.00035359068
0.22273153	0.029150177	0.00035317138
0.22286198	0.029184522	0.00035063591
0.22299242	0.029906263	0.00035768702
0.22312286	0.029321963	0.00035171446
0.22325330	0.029934554	0.00035585869
0.22338375	0.030479164	0.00035927002
0.22351419	0.029595667	0.00035405065
0.22364463	0.029800068	0.00035532807
0.22377508	0.029703507	0.00035526308
0.22390552	0.029633018	0.00035275709
0.22403596	0.029804340	0.00035511787
0.22416641	0.029574252	0.00035348797
0.22429685	0.030050160	0.00035630210
0.22442729	0.030320162	0.00035832065
0.22455774	0.030017780	0.00035464489
0.22468818	0.029802903	0.00035362207
0.22481862	0.029630806	0.00035318437
0.22494907	0.029880995	0.00035350380
0.22507951	0.030161578	0.00035624776
0.22520995	0.029132132	0.00035100603
0.22534040	0.029068930	0.00034889742
0.22547084	0.029572457	0.00035365959
0.22560128	0.029263486	0.00034977352
0.22573173	0.029843605	0.00035426431
0.22586217	0.030098090	0.00035569998
0.22599261	0.029998667	0.00035345317
0.22612306	0.030222261	0.00035481633
0.22625350	0.029518979	0.00035063796
0.22638394	0.029191284	0.00034966159
0.22651439	0.029335075	0.00035159916
0.22664483	0.029322355	0.00034962865
0.22677527	0.029968984	0.00035361721
0.22690572	0.029865140	0.00035246803
0.22703616	0.029503204	0.00035140056
0.22716660	0.029904035	0.00035418837
0.22729705	0.029535309	0.00035055190
0.22742749	0.029416606	0.00035048365
0.22755793	0.029869005	0.00035285962
0.22768837	0.029019752	0.00034739752
0.22781882	0.029722888	0.00035235202
0.22794926	0.029665263	0.00035103575
0.22807970	0.029452431	0.00035076143
0.22821015	0.029839129	0.00035218925
0.22834059	0.029643175	0.00034966450
0.22847103	0.029162476	0.00034953464
0.22860148	0.029891575	0.00035274169
0.22873192	0.029649363	0.00035065158
0.22886236	0.029988476	0.00035186213
0.22899281	0.029731119	0.00035025759
0.22912325	0.029551455	0.00034978353
0.22925369	0.030163752	0.00035516879
0.22938414	0.029932745	0.00035088137
0.22951458	0.029860088	0.00035312235
0.22964502	0.029018483	0.00034468790
0.22977547	0.029396838	0.00034819407
0.22990591	0.029728726	0.00034985280
0.23003635	0.029568265	0.00034896952
0.23016680	0.029708358	0.00035037581
0.23029724	0.029978823	0.00035161088
0.23042768	0.029682165	0.00034766053
0.23055813	0.029472143	0.00034899464
0.23068857	0.030151359	0.00035612356
0.23081901	0.030034939	0.00035995953
0.23094946	0.029793179	0.00036140705
0.23107990	0.029805698	0.00036102392
0.23121034	0.029892371	0.00036479362
0.23134079	0.029982873	0.00036779586
0.23147123	0.028988906	0.00036148413
0.23160167	0.028793764	0.00036348604
0.23173212	0.029801805	0.00037000820
0.23186256	0.029366150	0.00036773153
0.23199300	0.029499277	0.00037088485
0.23212344	0.029620257	0.00037058932
0.23225389	0.029510846	0.00037369318
0.23238433	0.029869424	0.00037550328
0.23251477	0.029783310	0.00037400021
0.23264522	0.029422462	0.00037497820
0.23277566	0.029793171	0.00037753060
0.23290610	0.029770870	0.00037828082
0.23303655	0.030037851	0.00038323189
0.23316699	0.029463836	0.00037673796
0.23329743	0.029455189	0.00037904091
0.23342788	0.029626964	0.00037878266
0.23355832	0.029798259	0.00038145463
0.23368876	0.029823052	0.00038043726
0.23381921	0.029155995	0.00037603670
0.23394965	0.030207106	0.00038093825
0.23408009	0.029292604	0.00037828340
0.23421054	0.030033105	0.00037988664
0.23434098	0.029851380	0.00038245713
0.23447142	0.029504163	0.00037852893
0.23460187	0.029945989	0.00038300893
0.23473231	0.029947630	0.00038299908
0.23486275	0.029938803	0.00038225164
0.23499320	0.029854966	0.00038269388
0.23512364	0.029490720	0.00038080622
0.23525408	0.029073948	0.00037890976
0.23538453	0.029586757	0.00038075047
0.23551497	0.029560941	0.00037996001
0.23564541	0.029499087	0.00038166447
0.23577586	0.030011857	0.00038671364
0.23590630	0.028695626	0.00037561432
0.23603674	0.029356695	0.00038261849
0.23616719	0.029260058	0.00037922582
0.23629763	0.029173462	0.00038085798
0.23642807	0.030176042	0.00038758772
0.23655851	0.029471254	0.00038283137
0.23668896	0.029400211	0.00038280318
0.23681940	0.029188475	0.00038312058
0.23694984	0.029590182	0.00038111413
0.23708029	0.028825117	0.00038138619
0.23721073	0.029822116	0.00038412540
0.23734117	0.029932088	0.00038871932
0.23747162	0.029008892	0.00038200649
0.23760206	0.029480459	0.00038337963
0.23773250	0.029577561	0.00038519389
0.23786295	0.029637655	0.00038654395
0.23799339	0.029798243	0.00038607586
0.23812383	0.029220759	0.00038539634
0.23825428	0.029656392	0.00038522446
0.23838472	0.029253648	0.00038367248
0.23851516	0.029036822	0.00038424549
0.23864561	0.029068938	0.00038305176
0.23877605	0.029266994	0.00038721878
0.23890649	0.029287821	0.00038361450
0.23903694	0.029169930	0.00038495950
0.23916738	0.029646950	0.00038750927
0.23929782	0.029540777	0.00038754157
0.23942827	0.028932568	0.00038466392
0.23955871	0.029474726	0.00039010970
0.23968915	0.029640750	0.00038554253
0.23981960	0.028722874	0.00038565899
0.23995004	0.029971403	0.00038955660
0.24008048	0.029672457	0.00039001553
0.24021093	0.029324250	0.00038900747
0.24034137	0.029001623	0.00038354205
0.24047181	0.029690868	0.00038795093
0.24060226	0.029509395	0.00039030891
0.24073270	0.029326366	0.00038680120
0.24086314	0.029635282	0.00039244693
0.24099358	0.029259592	0.00038642669
0.24112403	0.029308232	0.00038782239
0.24125447	0.028895671	0.00038576758
0.24138491	0.029206438	0.00038636218
0.24151536	0.029687392	0.00039133053
0.24164580	0.030032916	0.00039228207
0.24177624	0.029335230	0.00038810941
0.24190669	0.029918414	0.00039333267
0.24203713	0.028767126	0.00038531282
0.24216757	0.028978330	0.00038655035
0.24229802	0.029106715	0.00039016106
0.24242846	0.029519772	0.00038975137
0.24255890	0.028997112	0.00038722049
0.24268935	0.030054913	0.00039404841
0.24281979	0.029313051	0.00038993476
0.24295023	0.029027022	0.00039041907
0.24308068	0.029702508	0.00039146357
0.24321112	0.029003418	0.00038855800
0.24334156	0.030273063	0.00039829326
0.24347201	0.029199383	0.00038751887
0.24360245	0.029590032	0.00039532842
0.24373289	0.029094852	0.00038883743
0.24386334	0.029129598	0.00039080345
0.24399378	0.028614126	0.00038670999
0.24412422	0.029573540	0.00039192343
0.24425467	0.028709812	0.00038780751
0.24438511	0.029264856	0.00039216747
0.24451555	0.029987179	0.00039605734
0.24464600	0.029152464	0.00038985809
0.24477644	0.030335095	0.00039654870
0.24490688	0.029264815	0.00039295070
0.24503733	0.029170061	0.00039246267
0.24516777	0.029126181	0.00038882560
0.24529821	0.029177243	0.00039475037
0.24542865	0.029432546	0.00039273491
0.24555910	0.029392018	0.00039498542
0.24568954	0.029114152	0.00039155984
0.24581998	0.029252464	0.00039093160
0.24595043	0.029305737	0.00039354325
0.24608087	0.029642140	0.00039590943
0.24621131	0.029584924	0.00039187501
0.24634176	0.029559787	0.00039472619
0.24647220	0.029684569	0.00039400828
0.24660264	0.029469527	0.00039584356
0.24673309	0.029278113	0.00039208299
0.24686353	0.029119161	0.00039220231
0.24699397	0.029022618	0.00039213725
0.24712442	0.029544805	0.00039674788
0.24725486	0.029573161	0.00039287935
0.24738530	0.029194963	0.00039453554
0.24751575	0.029115657	0.00039303231
0.24764619	0.029293445	0.00039535576
0.24777663	0.028986635	0.00039356680
0.24790708	0.029836606	0.00039689433
0.24803752	0.029153202	0.00039402714
0.24816796	0.029683756	0.00039632179
0.24829841	0.029178215	0.00039175930
0.24842885	0.029409756	0.00039688365
0.24855929	0.028708279	0.00039002021
0.24868974	0.029703653	0.00039941127
0.24882018	0.029577546	0.00039873496
0.24895062	0.030004035	0.00039576924
0.24908107	0.029108884	0.00039531426
0.24921151	0.028883138	0.00039214565
0.24934195	0.029358724	0.00039626054
0.24947240	0.029741949	0.00039863700
0.24960284	0.029954978	0.00040029935
0.24973328	0.028959201	0.00039250094
0.24986372	0.029050264	0.00039678010
0.24999417	0.029131818	0.00039472901
0.25012461	0.028833617	0.00039524429
0.25025505	0.029467927	0.00039547716
0.25038550	0.029131336	0.00039420188
0.25051594	0.029767615	0.00040023755
0.25064638	0.028624803	0.00039131604
0.25077683	0.028824458	0.00039469556
0.25090727	0.028985387	0.00039703998
0.25103771	0.029437757	0.00039570980
0.25116816	0.029348947	0.00039723465
0.25129860	0.029546267	0.00039730943
0.25142904	0.029400872	0.00039760359
0.25155949	0.029155254	0.00039788917
0.25168993	0.028739004	0.00039278802
0.25182037	0.029174099	0.00039553284
0.25195082	0.029315304	0.00039629924
0.25208126	0.030245185	0.00040326065
0.25221170	0.029603723	0.00040001573
0.25234215	0.029013874	0.00039382542
0.25247259	0.029232420	0.00039622644
0.25260303	0.028870109	0.00039691916
0.25273348	0.029666672	0.00039751641
0.25286392	0.028970172	0.00039751292
0.25299436	0.028856087	0.00039466363
0.25312481	0.028961716	0.00039643909
0.25325525	0.028735502	0.00039406544
0.25338569	0.029432975	0.00039816126
0.25351614	0.029290336	0.00039839045
0.25364658	0.028378712	0.00039288486
0.25377702	0.028498254	0.00039332852
0.25390747	0.029600570	0.00040153564
0.25403791	0.029519057	0.00039746076
0.25416835	0.029437969	0.00040073895
0.25429879	0.029035626	0.00039738007
0.25442924	0.028640897	0.00039391354
0.25455968	0.028662218	0.00039533119
0.25469012	0.029383633	0.00039790872
0.25482057	0.028698777	0.00039525582
0.25495101	0.029619914	0.00040136281
0.25508145	0.029576587	0.00040003358
0.25521190	0.030355501	0.00040763404
0.25534234	0.029187005	0.00039761790
0.25547278	0.029781962	0.00039938606
0.25560323	0.028965348	0.00039651343
0.25573367	0.029079105	0.00040070918
0.25586411	0.029580458	0.00041168010
0.25599456	0.028756261	0.00041021361
0.25612500	0.029517613	0.00041675183
0.25625544	0.029339611	0.00041910692
0.25638589	0.029355953	0.00042382431
0.25651633	0.029243496	0.00042303242
0.25664677	0.028831508	0.00042432970
0.25677722	0.029218947	0.00042709196
0.25690766	0.029218003	0.00043072673
0.25703810	0.029473809	0.00043553363
0.25716855	0.029325525	0.00043659591
0.25729899	0.029254280	0.00043702053
0.25742943	0.029201225	0.00044003451
0.25755988	0.029309188	0.00043854531
0.25769032	0.030303422	0.00045310092
0.25782076	0.029320042	0.00044362852
0.25795121	0.029044865	0.00044468168
0.25808165	0.029239472	0.00044893349
0.25821209	0.029582631	0.00045030083
0.25834253	0.028626893	0.00044699777
0.25847298	0.028966096	0.00045118945
0.25860342	0.029168971	0.00045733987
0.25873386	0.029289534	0.00045823445
0.25886431	0.029323033	0.00046150436
0.25899475	0.029326092	0.00045956369
0.25912519	0.029555227	0.00046580774
0.25925564	0.028728282	0.00046015115
0.25938608	0.028787092	0.00046294796
0.25951652	0.028778122	0.00046212956
0.25964697	0.028450643	0.00046457727
0.25977741	0.029877436	0.00047528190
0.25990785	0.029121151	0.00047255631
0.26003830	0.028527622	0.00046637384
0.26016874	0.028068796	0.00046960459
0.26029918	0.028816171	0.00046829177
0.26042963	0.029384447	0.00047807179
0.26056007	0.029243524	0.00047736347
0.26069051	0.028894514	0.00047681019
0.26082096	0.029194725	0.00047578947
0.26095140	0.029271051	0.00048177142
0.26108184	0.029460015	0.00048095671
0.26121229	0.029206036	0.00047991139
0.26134273	0.029324711	0.00048358710
0.26147317	0.029208284	0.00048399375
0.26160362	0.028875698	0.00048229077
0.26173406	0.029571707	0.00048742979
0.26186450	0.028651345	0.00048118420
0.26199495	0.028949096	0.00048320463
0.26212539	0.029153220	0.00048580148
0.26225583	0.028756837	0.00048402291
0.26238628	0.028858548	0.00048449325
0.26251672	0.028292164	0.00047976333
0.26264716	0.028852295	0.00048627909
0.26277760	0.030059711	0.00049531458
0.26290805	0.029012863	0.00049119369
0.26303849	0.029072037	0.00048896360
0.26316893	0.028737976	0.00049103652
0.26329938	0.028777182	0.00048674711
0.26342982	0.029085734	0.00049312900
0.26356026	0.028918176	0.00049373777
0.26369071	0.029174398	0.00049733246
0.26382115	0.028576129	0.00049107888
0.26395159	0.028676429	0.00049241301
0.26408204	0.028822805	0.00049321855
0.26421248	0.029464367	0.00050336508
0.26434292	0.029452321	0.00049953656
0.26447337	0.029207777	0.00050180455
0.26460381	0.028562433	0.00049376258
0.26473425	0.029467665	0.00050228980
0.26486470	0.029362568	0.00050679771
0.26499514	0.029731767	0.00050507978
0.26512558	0.028561829	0.00049924129
0.26525603	0.029361998	0.00051066036
[truncated: 573 more rows]
