# Supplementary material for: Rationally seeded computational protein design of ɑ-helical barrels
Source: Nat Chem Biol. 2024 Jun 20;20(8):991–9. doi: 10.1038/s41589-024-01642-0 (PMC11288890; doi:10.1038/s41589-024-01642-0)
Supplement: Supplementary file 3 — PDB and .mtz files used for making figure panels b–d and j–m. [file 41589_2024_1642_MOESM3_ESM.zip › KIA_RP_RSPD_NatChemBiol_data_Figure2/scapCC6_LLIA_panels_e-h/SAXS_panel_i/SAXS_raw_SEC_scapCC6_LLIA/b21-443535_00469.dat]

0.0045000000	0.57448265	0.0075747356
0.0046304432	0.52956276	0.0072434186
0.0047608865	0.45166590	0.0064609463
0.0048913297	0.40887052	0.0060795650
0.0050217729	0.38626369	0.0056852686
0.0051522162	0.37153615	0.0055385339
0.0052826594	0.34151304	0.0050629262
0.0054131026	0.31278514	0.0048600536
0.0055435459	0.29030819	0.0045988064
0.0056739891	0.28719681	0.0044576220
0.0058044323	0.25261727	0.0041574994
0.0059348756	0.24743011	0.0040159606
0.0060653188	0.23099328	0.0037726076
0.0061957621	0.22429092	0.0037361070
0.0063262053	0.21515835	0.0036410033
0.0064566485	0.21184090	0.0035430051
0.0065870918	0.19597069	0.0033995853
0.0067175350	0.19221729	0.0033121226
0.0068479782	0.18014929	0.0032138785
0.0069784215	0.17516082	0.0031189336
0.0071088647	0.16944061	0.0030675836
0.0072393079	0.16888503	0.0029897009
0.0073697512	0.16724303	0.0029377072
0.0075001944	0.15878026	0.0028624161
0.0076306376	0.16231345	0.0028644046
0.0077610809	0.13652495	0.0025902751
0.0078915241	0.13497149	0.0026067156
0.0080219673	0.14273080	0.0026024284
0.0081524106	0.13579128	0.0025731156
0.0082828538	0.13331346	0.0024458098
0.0084132970	0.12327177	0.0024278518
0.0085437403	0.12443749	0.0023802985
0.0086741835	0.11711485	0.0022924069
0.0088046267	0.11199180	0.0022256373
0.0089350700	0.11476074	0.0022176247
0.0090655132	0.11419956	0.0021604848
0.0091959565	0.11297666	0.0022122535
0.0093263997	0.10688157	0.0020630587
0.0094568429	0.10189480	0.0020115168
0.0095872862	0.099197944	0.0020041009
0.0097177294	0.098343492	0.0019482554
0.0098481726	0.094650711	0.0019173265
0.0099786159	0.097367026	0.0019232582
0.010109059	0.092774354	0.0018437248
0.010239502	0.090123868	0.0018339235
0.010369946	0.084207892	0.0017422723
0.010500389	0.081901421	0.0017048004
0.010630832	0.084081030	0.0017231305
0.010761275	0.079936808	0.0016517842
0.010891719	0.080999964	0.0016723249
0.011022162	0.073490545	0.0015503500
0.011152605	0.073653937	0.0015520711
0.011283048	0.075439408	0.0015854768
0.011413491	0.074119372	0.0015247542
0.011543935	0.070994623	0.0014829213
0.011674378	0.070209667	0.0014604839
0.011804821	0.067828542	0.0013956352
0.011935264	0.066577931	0.0013834421
0.012065708	0.066088413	0.0013604065
0.012196151	0.063423285	0.0013159033
0.012326594	0.064730130	0.0013347128
0.012457037	0.063910945	0.0013105973
0.012587481	0.063445242	0.0012804798
0.012717924	0.060390602	0.0012324603
0.012848367	0.059293714	0.0012083131
0.012978810	0.061176059	0.0012155216
0.013109253	0.058906822	0.0011608515
0.013239697	0.055661387	0.0011352352
0.013370140	0.057650892	0.0011454810
0.013500583	0.056328517	0.0011297271
0.013631026	0.056050825	0.0011130305
0.013761470	0.056285597	0.0011192348
0.013891913	0.056762788	0.0010942244
0.014022356	0.056600028	0.0011024120
0.014152799	0.054738730	0.0010720573
0.014283243	0.053508934	0.0010502028
0.014413686	0.054017105	0.0010673931
0.014544129	0.054215742	0.0010519820
0.014674572	0.054536122	0.0010437599
0.014805016	0.053349130	0.0010303326
0.014935459	0.053896767	0.0010326587
0.015065902	0.053947573	0.0010304176
0.015196345	0.050933948	0.00099658124
0.015326788	0.053820321	0.0010183758
0.015457232	0.052748637	0.0010027758
0.015587675	0.050672846	0.00097285068
0.015718118	0.053566809	0.0010032183
0.015848561	0.050813421	0.00096458535
0.015979005	0.051139524	0.00097200889
0.016109448	0.051056899	0.00096903269
0.016239891	0.049843240	0.00094787597
0.016370334	0.049821638	0.00094069374
0.016500778	0.049039618	0.00093735311
0.016631221	0.050289688	0.00093969419
0.016761664	0.049695570	0.00093382033
0.016892107	0.049761582	0.00092548109
0.017022551	0.049657680	0.00092225735
0.017152994	0.049009783	0.00091642160
0.017283437	0.047971778	0.00089715870
0.017413880	0.048711874	0.00089959689
0.017544323	0.049836654	0.00091048600
0.017674767	0.047940094	0.00088233515
0.017805210	0.046495931	0.00087834250
0.017935653	0.046594493	0.00086641349
0.018066096	0.047418327	0.00087540313
0.018196540	0.046278703	0.00086174708
0.018326983	0.047015006	0.00085793318
0.018457426	0.046655643	0.00085420101
0.018587869	0.046372332	0.00085304558
0.018718313	0.047224236	0.00085340286
0.018848756	0.046310621	0.00085047089
0.018979199	0.047534432	0.00084585056
0.019109642	0.045305415	0.00082782604
0.019240086	0.045500249	0.00082726433
0.019370529	0.045559546	0.00082643083
0.019500972	0.045599488	0.00081660860
0.019631415	0.044362630	0.00080791396
0.019761858	0.045895363	0.00081552303
0.019892302	0.045587742	0.00081198025
0.020022745	0.044710610	0.00080197228
0.020153188	0.043989991	0.00079624806
0.020283631	0.042788646	0.00078104427
0.020414075	0.044872111	0.00078940633
0.020544518	0.044543425	0.00078923196
0.020674961	0.043153824	0.00077330229
0.020805404	0.042265938	0.00076969138
0.020935848	0.044598647	0.00078457990
0.021066291	0.042583428	0.00076160574
0.021196734	0.043353202	0.00076574577
0.021327177	0.043346516	0.00076719601
0.021457621	0.043247605	0.00075823944
0.021588064	0.041993411	0.00075117732
0.021718507	0.043378894	0.00075381780
0.021848950	0.042514739	0.00075270591
0.021979393	0.041949539	0.00074188373
0.022109837	0.042192709	0.00073938502
0.022240280	0.041809552	0.00073099138
0.022370723	0.042998986	0.00074779799
0.022501166	0.043208425	0.00073936964
0.022631610	0.043013407	0.00073808844
0.022762053	0.042853193	0.00073029341
0.022892496	0.041860948	0.00072657943
0.023022939	0.042428553	0.00072727379
0.023153383	0.042486583	0.00072656527
0.023283826	0.042555229	0.00071980784
0.023414269	0.042557429	0.00072333646
0.023544712	0.041050071	0.00070645709
0.023675156	0.043074279	0.00072456086
0.023805599	0.040855627	0.00069733565
0.023936042	0.041849895	0.00071361525
0.024066485	0.041428181	0.00070343938
0.024196928	0.041650482	0.00069988125
0.024327372	0.040530945	0.00068782446
0.024457815	0.041200965	0.00069707621
0.024588258	0.040247666	0.00068505534
0.024718701	0.042016951	0.00069553853
0.024849145	0.040767062	0.00068150824
0.024979588	0.040736467	0.00068250449
0.025110031	0.040684834	0.00068098128
0.025240474	0.039651411	0.00066893874
0.025370918	0.041603626	0.00068190199
0.025501361	0.040518041	0.00067236572
0.025631804	0.039279747	0.00066532217
0.025762247	0.039864609	0.00066112494
0.025892691	0.039697151	0.00066342010
0.026023134	0.040055091	0.00066403049
0.026153577	0.039218582	0.00065972572
0.026284020	0.040667355	0.00065939135
0.026414463	0.039516021	0.00065349475
0.026544907	0.039747380	0.00065136858
0.026675350	0.039942408	0.00065847036
0.026805793	0.039379561	0.00064707851
0.026936236	0.038272792	0.00063624518
0.027066680	0.039652116	0.00064394861
0.027197123	0.038726197	0.00064155014
0.027327566	0.039283813	0.00064032408
0.027458009	0.038885749	0.00063602833
0.027588453	0.039128792	0.00063609474
0.027718896	0.040173745	0.00064525599
0.027849339	0.040106650	0.00063544090
0.027979782	0.039417384	0.00063376474
0.028110226	0.038202453	0.00062187489
0.028240669	0.038782600	0.00062692796
0.028371112	0.039637484	0.00062849220
0.028501555	0.037935458	0.00061631607
0.028631998	0.039454248	0.00062393295
0.028762442	0.038557061	0.00062150083
0.028892885	0.038690440	0.00062147732
0.029023328	0.039395904	0.00062174013
0.029153771	0.039097571	0.00061552823
0.029284215	0.038325042	0.00061020927
0.029414658	0.038515966	0.00061043787
0.029545101	0.038191516	0.00060692062
0.029675544	0.039334134	0.00061417650
0.029805988	0.037465504	0.00059870272
0.029936431	0.039014787	0.00060784890
0.030066874	0.038955662	0.00060335959
0.030197317	0.039011543	0.00060560138
0.030327760	0.037966870	0.00059609113
0.030458204	0.037303077	0.00059307218
0.030588647	0.038589770	0.00059768562
0.030719090	0.038329521	0.00059562766
0.030849533	0.038103302	0.00059050351
0.030979977	0.038374037	0.00059685656
0.031110420	0.037838418	0.00058433749
0.031240863	0.038795324	0.00059552397
0.031371306	0.037625702	0.00058279642
0.031501750	0.037439752	0.00058160521
0.031632193	0.037798793	0.00058119518
0.031762636	0.037039193	0.00057825189
0.031893079	0.037537818	0.00057580819
0.032023523	0.038006566	0.00058479555
0.032153966	0.037388567	0.00057311249
0.032284409	0.037641948	0.00057612690
0.032414852	0.037939751	0.00057681954
0.032545295	0.036843131	0.00056924722
0.032675739	0.037905019	0.00057223362
0.032806182	0.037324949	0.00056806122
0.032936625	0.038832701	0.00057583690
0.033067068	0.037683072	0.00057114231
0.033197512	0.038209900	0.00056740145
0.033327955	0.036790970	0.00056344740
0.033458398	0.037305017	0.00056120034
0.033588841	0.037288269	0.00056168828
0.033719285	0.036857183	0.00055683116
0.033849728	0.038000593	0.00056577729
0.033980171	0.036711840	0.00055313459
0.034110614	0.037097486	0.00055709682
0.034241058	0.037155064	0.00055667193
0.034371501	0.037146718	0.00056203321
0.034501944	0.036619879	0.00055754233
0.034632387	0.036123012	0.00056710732
0.034762830	0.036387113	0.00057202177
0.034893274	0.036500483	0.00057331596
0.035023717	0.037298312	0.00058228673
0.035154160	0.036776286	0.00058075027
0.035284603	0.036700157	0.00058232664
0.035415047	0.036408191	0.00058390203
0.035545490	0.036154459	0.00058246401
0.035675933	0.036244254	0.00058201939
0.035806376	0.037359761	0.00059464231
0.035936820	0.037450097	0.00059249472
0.036067263	0.036376468	0.00058886767
0.036197706	0.035889745	0.00058325941
0.036328149	0.036596596	0.00059396870
0.036458593	0.036892349	0.00059304316
0.036589036	0.035723307	0.00058727123
0.036719479	0.036380021	0.00059464632
0.036849922	0.036090122	0.00059598309
0.036980365	0.036306101	0.00059304453
0.037110809	0.036960741	0.00060453476
0.037241252	0.037404957	0.00060454943
0.037371695	0.036734351	0.00060472346
0.037502138	0.036046391	0.00060057434
0.037632582	0.036060827	0.00060336295
0.037763025	0.036225046	0.00059872960
0.037893468	0.036707742	0.00060975012
0.038023911	0.036763475	0.00060599556
0.038154355	0.035299148	0.00059971223
0.038284798	0.035953668	0.00060282943
0.038415241	0.036534186	0.00060967863
0.038545684	0.035948855	0.00060468140
0.038676128	0.035513463	0.00060165230
0.038806571	0.035680580	0.00060671438
0.038937014	0.036388365	0.00061273970
0.039067457	0.035466624	0.00060241944
0.039197900	0.035830742	0.00061265901
0.039328344	0.036186525	0.00060948926
0.039458787	0.035499451	0.00060697668
0.039589230	0.035890142	0.00060312759
0.039719673	0.035021870	0.00058858977
0.039850117	0.036743069	0.00059888283
0.039980560	0.035607452	0.00058910112
0.040111003	0.036195596	0.00059237729
0.040241446	0.034844604	0.00057986525
0.040371890	0.035409130	0.00058179205
0.040502333	0.036071833	0.00058256651
0.040632776	0.035717265	0.00058277714
0.040763219	0.036421199	0.00058355624
0.040893663	0.035660608	0.00057863294
0.041024106	0.036400956	0.00058012877
0.041154549	0.036401199	0.00058369825
0.041284992	0.036446970	0.00058148125
0.041415435	0.035904532	0.00057493814
0.041545879	0.035953138	0.00057396777
0.041676322	0.035381228	0.00057459915
0.041806765	0.034180111	0.00055940927
0.041937208	0.035488211	0.00057173359
0.042067652	0.036536113	0.00057435094
0.042198095	0.035702962	0.00057179762
0.042328538	0.036595708	0.00057545315
0.042458981	0.035428936	0.00056942429
0.042589425	0.035892958	0.00056425592
0.042719868	0.035505105	0.00056628316
0.042850311	0.036017226	0.00056684000
0.042980754	0.034528200	0.00055694100
0.043111198	0.035000836	0.00055621448
0.043241641	0.035455485	0.00056220804
0.043372084	0.035707078	0.00056356081
0.043502527	0.035257179	0.00055573807
0.043632970	0.035740522	0.00056114073
0.043763414	0.034948033	0.00055434597
0.043893857	0.034929055	0.00055277337
0.044024300	0.035825018	0.00056172511
0.044154743	0.035430639	0.00055579632
0.044285187	0.035381851	0.00055450638
0.044415630	0.035564901	0.00055879662
0.044546073	0.036069212	0.00055620519
0.044676516	0.034741721	0.00054914822
0.044806960	0.035237618	0.00055204268
0.044937403	0.036571999	0.00056117068
0.045067846	0.035552044	0.00055278478
0.045198289	0.034585612	0.00054332063
0.045328733	0.034417913	0.00054492458
0.045459176	0.034177322	0.00054238520
0.045589619	0.035936878	0.00055278420
0.045720062	0.035328459	0.00054912374
0.045850505	0.035096124	0.00054255788
0.045980949	0.035040656	0.00054636816
0.046111392	0.034823627	0.00054301669
0.046241835	0.035763546	0.00054971637
0.046372278	0.035413290	0.00055020659
0.046502722	0.035200720	0.00055467196
0.046633165	0.035428933	0.00055793886
0.046763608	0.035423081	0.00056095953
0.046894051	0.035194745	0.00056173682
0.047024495	0.035415091	0.00056814070
0.047154938	0.035136637	0.00056434941
0.047285381	0.034656013	0.00056318100
0.047415824	0.034348813	0.00055812108
0.047546267	0.035311405	0.00057325274
0.047676711	0.034340749	0.00056358935
0.047807154	0.034918680	0.00057091996
0.047937597	0.035026037	0.00056743066
0.048068040	0.035300516	0.00057570345
0.048198484	0.035301906	0.00057513039
0.048328927	0.034508408	0.00056978625
0.048459370	0.035175984	0.00057844943
0.048589813	0.035285837	0.00057542891
0.048720257	0.035459169	0.00058041708
0.048850700	0.035069150	0.00057640414
0.048981143	0.035479116	0.00057983109
0.049111586	0.036535943	0.00059150367
0.049242030	0.035750264	0.00058454738
0.049372473	0.035171193	0.00058274534
0.049502916	0.034959394	0.00057854075
0.049633359	0.035804684	0.00058755791
0.049763802	0.034683404	0.00058035433
0.049894246	0.034728929	0.00057950902
0.050024689	0.034609289	0.00058029883
0.050155132	0.034740062	0.00057855622
0.050285575	0.035433899	0.00058738477
0.050416019	0.035857540	0.00059027396
0.050546462	0.036102310	0.00059358201
0.050676905	0.034952610	0.00058355057
0.050807348	0.034332733	0.00058176025
0.050937792	0.035285173	0.00058664957
0.051068235	0.035044378	0.00058635438
0.051198678	0.035457472	0.00059077046
0.051329121	0.035487376	0.00059313678
0.051459565	0.036144085	0.00059564424
0.051590008	0.034288998	0.00058306847
0.051720451	0.035274499	0.00058958541
0.051850894	0.035128295	0.00059027168
0.051981337	0.034790003	0.00058583884
0.052111781	0.035097640	0.00059189654
0.052242224	0.035256020	0.00058996974
0.052372667	0.034565614	0.00059054481
0.052503110	0.035117186	0.00059192190
0.052633554	0.034801163	0.00058921861
0.052763997	0.034190408	0.00058492923
0.052894440	0.034597275	0.00058925453
0.053024883	0.036638210	0.00060427683
0.053155327	0.035444026	0.00059644937
0.053285770	0.034746397	0.00058756223
0.053416213	0.034565744	0.00059013587
0.053546656	0.035857102	0.00060196621
0.053677100	0.035173149	0.00059324535
0.053807543	0.034311868	0.00058769161
0.053937986	0.035386446	0.00059872487
0.054068429	0.035547327	0.00059810930
0.054198872	0.033564931	0.00058152579
0.054329316	0.035525236	0.00060143212
0.054459759	0.034459144	0.00059305462
0.054590202	0.033505131	0.00058386130
0.054720645	0.034016332	0.00058662111
0.054851089	0.034105813	0.00059014723
0.054981532	0.033611509	0.00058424594
0.055111975	0.035282000	0.00060098698
0.055242418	0.034980479	0.00059476856
0.055372862	0.034070992	0.00059101583
0.055503305	0.035041607	0.00059699865
0.055633748	0.035109837	0.00059664487
0.055764191	0.035571887	0.00060174728
0.055894635	0.034411852	0.00059565587
0.056025078	0.035846458	0.00060229074
0.056155521	0.034639954	0.00059799817
0.056285964	0.036191809	0.00060562911
0.056416407	0.035205650	0.00060193455
0.056546851	0.035042716	0.00060172963
0.056677294	0.033842688	0.00059028551
0.056807737	0.034035934	0.00059296802
0.056938180	0.034023538	0.00059199312
0.057068624	0.034863642	0.00059788599
0.057199067	0.034760117	0.00059995903
0.057329510	0.035202598	0.00060080680
0.057459953	0.033793555	0.00059081405
0.057590397	0.034038507	0.00059321531
0.057720840	0.034155763	0.00059801893
0.057851283	0.034739317	0.00059908920
0.057981726	0.033995892	0.00059232772
0.058112170	0.035120292	0.00059971966
0.058242613	0.033253384	0.00058492239
0.058373056	0.034181263	0.00059051604
0.058503499	0.034766068	0.00059349107
0.058633942	0.034540892	0.00059413820
0.058764386	0.035156073	0.00059553695
0.058894829	0.034581284	0.00059283889
0.059025272	0.033523714	0.00057993528
0.059155715	0.034479952	0.00058877487
0.059286159	0.034828277	0.00059030124
0.059416602	0.033956285	0.00058206885
0.059547045	0.034500415	0.00058750994
0.059677488	0.034510240	0.00058832816
0.059807932	0.035343160	0.00058960351
0.059938375	0.034339980	0.00058842067
0.060068818	0.033623379	0.00057467878
0.060199261	0.033879788	0.00057920562
0.060329705	0.034383322	0.00058166984
0.060460148	0.034806297	0.00058552240
0.060590591	0.034793523	0.00058218698
0.060721034	0.034023613	0.00057443750
0.060851477	0.034260206	0.00057760677
0.060981921	0.033729474	0.00057676456
0.061112364	0.034471821	0.00057523341
0.061242807	0.034584218	0.00057941150
0.061373250	0.033520398	0.00057102035
0.061503694	0.033641085	0.00057122930
0.061634137	0.034664088	0.00057976761
0.061764580	0.034395345	0.00057790621
0.061895023	0.034087715	0.00057220775
0.062025467	0.034380600	0.00057741109
0.062155910	0.034700074	0.00057803075
0.062286353	0.033382218	0.00056754070
0.062416796	0.034319814	0.00057603660
0.062547240	0.034585145	0.00057608583
0.062677683	0.033357598	0.00056785737
0.062808126	0.033446472	0.00056628552
0.062938569	0.034141922	0.00057287573
0.063069012	0.035297374	0.00058294418
0.063199456	0.034232682	0.00057138130
0.063329899	0.033961607	0.00056923644
0.063460342	0.034972870	0.00057657780
0.063590785	0.033549153	0.00056664772
0.063721229	0.033881387	0.00057120962
0.063851672	0.033879474	0.00057045255
0.063982115	0.034008766	0.00056818206
0.064112558	0.034055203	0.00057123060
0.064243002	0.034117861	0.00056811851
0.064373445	0.033208505	0.00056096609
0.064503888	0.035148994	0.00057890558
0.064634331	0.034250456	0.00057106366
0.064764774	0.033045665	0.00056310854
0.064895218	0.033482734	0.00056267598
0.065025661	0.033859641	0.00056852135
0.065156104	0.032797052	0.00055580767
0.065286547	0.033350639	0.00056188165
0.065416991	0.034087849	0.00056820560
0.065547434	0.034272251	0.00056718885
0.065677877	0.033794278	0.00056330851
0.065808320	0.033826407	0.00056598768
0.065938764	0.034455272	0.00056685341
0.066069207	0.032962374	0.00055939796
0.066199650	0.033394102	0.00055757496
0.066330093	0.033097437	0.00055660103
0.066460537	0.034381169	0.00056836138
0.066590980	0.033393798	0.00055892877
0.066721423	0.034136120	0.00056665471
0.066851866	0.034490690	0.00056577528
0.066982309	0.033656576	0.00055841972
0.067112753	0.033764479	0.00056268314
0.067243196	0.035294091	0.00057064339
0.067373639	0.032594452	0.00055366404
0.067504082	0.033889176	0.00056390581
0.067634526	0.034421878	0.00056428378
0.067764969	0.032969716	0.00055612375
0.067895412	0.034306604	0.00056582739
0.068025855	0.034065069	0.00056005818
0.068156299	0.032821457	0.00055438163
0.068286742	0.033846811	0.00055920019
0.068417185	0.033351034	0.00055384777
0.068547628	0.033465462	0.00055937207
0.068678072	0.034660825	0.00056221215
0.068808515	0.034117424	0.00056375563
0.068938958	0.033910812	0.00055690518
0.069069401	0.032772158	0.00054783358
0.069199844	0.033598505	0.00055996025
0.069330288	0.033969184	0.00055689195
0.069460731	0.034185837	0.00055842218
0.069591174	0.034069800	0.00055957534
0.069721617	0.032906023	0.00054957443
0.069852061	0.032952987	0.00055140340
0.069982504	0.032387528	0.00054312678
0.070112947	0.033848352	0.00055726774
0.070243390	0.033618222	0.00055665463
0.070373834	0.032713823	0.00054640857
0.070504277	0.032562406	0.00054443863
0.070634720	0.032755955	0.00054962245
0.070765163	0.033542733	0.00055025138
0.070895607	0.033589093	0.00055317683
0.071026050	0.033241913	0.00054706481
0.071156493	0.034160922	0.00055680959
0.071286936	0.033181743	0.00054962301
0.071417379	0.034089754	0.00055374447
0.071547823	0.034138055	0.00055414440
0.071678266	0.033621024	0.00055309995
0.071808709	0.034278048	0.00055417226
0.071939152	0.033284856	0.00055069064
0.072069596	0.034693304	0.00055642404
0.072200039	0.033767632	0.00055039266
0.072330482	0.033075493	0.00054695029
0.072460925	0.034131379	0.00055281291
0.072591369	0.033121850	0.00054601355
0.072721812	0.033147413	0.00054499904
0.072852255	0.033366626	0.00054855692
0.072982698	0.032803952	0.00054278179
0.073113142	0.033340283	0.00054681890
0.073243585	0.032731521	0.00054110107
0.073374028	0.033241403	0.00054636608
0.073504471	0.032979760	0.00054051690
0.073634914	0.033159620	0.00054545630
0.073765358	0.034175583	0.00054843813
0.073895801	0.034148651	0.00054950216
0.074026244	0.034480625	0.00055381023
0.074156687	0.033441046	0.00054130918
0.074287131	0.033180918	0.00054069235
0.074417574	0.033982895	0.00055184712
0.074548017	0.033334120	0.00054181187
0.074678460	0.034457252	0.00055407736
0.074808904	0.033392230	0.00054148046
0.074939347	0.033524558	0.00054420473
0.075069790	0.033600556	0.00054647239
0.075200233	0.032966404	0.00053619844
0.075330677	0.034111537	0.00054870122
0.075461120	0.033466436	0.00054590514
0.075591563	0.033431133	0.00054013773
0.075722006	0.032997515	0.00053971098
0.075852449	0.033150815	0.00053792903
0.075982893	0.033103085	0.00053771729
0.076113336	0.033610721	0.00054318871
0.076243779	0.034151092	0.00054367791
0.076374222	0.034278292	0.00054407479
0.076504666	0.033589958	0.00054304792
0.076635109	0.033158406	0.00053520092
0.076765552	0.033434722	0.00053981139
0.076895995	0.033343783	0.00053897210
0.077026439	0.032812087	0.00053452364
0.077156882	0.033691376	0.00054159842
0.077287325	0.033292812	0.00053530302
0.077417768	0.033043440	0.00053572516
0.077548212	0.033357620	0.00053823512
0.077678655	0.032973323	0.00053331881
0.077809098	0.034007238	0.00054288848
0.077939541	0.033665111	0.00053601447
0.078069984	0.033246459	0.00053696503
0.078200428	0.032599443	0.00053431977
0.078330871	0.032796279	0.00052902143
0.078461314	0.033945238	0.00053908807
0.078591757	0.033180715	0.00053411893
0.078722201	0.033657051	0.00053731503
0.078852644	0.032760089	0.00052918198
0.078983087	0.033305092	0.00053317259
0.079113530	0.033554474	0.00053554218
0.079243974	0.032830637	0.00053192914
0.079374417	0.032593050	0.00052700246
0.079504860	0.033770341	0.00053711770
0.079635303	0.032955407	0.00052938936
0.079765747	0.033362436	0.00053478186
0.079896190	0.032378141	0.00052726628
0.080026633	0.032831523	0.00052809898
0.080157076	0.033336237	0.00053161448
0.080287519	0.031953556	0.00052496026
0.080417963	0.033136931	0.00052798725
0.080548406	0.034432248	0.00054134741
0.080678849	0.033393199	0.00052847288
0.080809292	0.034096009	0.00053701308
0.080939736	0.032418502	0.00052414283
0.081070179	0.032832910	0.00052597749
0.081200622	0.032473497	0.00052280845
0.081331065	0.033143541	0.00053142424
0.081461509	0.033397914	0.00052829027
0.081591952	0.033393739	0.00053171189
0.081722395	0.033301143	0.00052682882
0.081852838	0.032887720	0.00052517218
0.081983281	0.033016478	0.00052882287
0.082113725	0.033277934	0.00052482642
0.082244168	0.033505769	0.00052958922
0.082374611	0.033534194	0.00052998891
0.082505054	0.032427740	0.00051935028
0.082635498	0.034124881	0.00053528830
0.082765941	0.033590513	0.00052757974
0.082896384	0.033414407	0.00052667264
0.083026827	0.033041364	0.00052742648
0.083157271	0.033102983	0.00052216169
0.083287714	0.033046814	0.00052597864
0.083418157	0.032962691	0.00052538707
0.083548600	0.033233094	0.00052529888
0.083679044	0.032936311	0.00052261841
0.083809487	0.033462202	0.00052247897
0.083939930	0.033087338	0.00052511259
0.084070373	0.032976453	0.00052350195
0.084200816	0.034423078	0.00052972371
0.084331260	0.032992998	0.00052205784
0.084461703	0.032823330	0.00052218329
0.084592146	0.033219330	0.00052159276
0.084722589	0.032349302	0.00051664891
0.084853033	0.032760893	0.00051918221
0.084983476	0.033137756	0.00052245356
0.085113919	0.032347584	0.00051666789
0.085244362	0.033464746	0.00052170658
0.085374806	0.032891767	0.00052016660
0.085505249	0.033234071	0.00052282415
0.085635692	0.033231552	0.00052316317
0.085766135	0.031969363	0.00051283723
0.085896579	0.032561111	0.00051428285
0.086027022	0.032660507	0.00051554076
0.086157465	0.032937722	0.00051990725
0.086287908	0.032838263	0.00051282423
0.086418351	0.032836537	0.00051864839
0.086548795	0.033502877	0.00052163337
0.086679238	0.032836092	0.00051605922
0.086809681	0.033461956	0.00052318414
0.086940124	0.033114971	0.00051659912
0.087070568	0.032652768	0.00051707057
0.087201011	0.034342073	0.00052632669
0.087331454	0.032469832	0.00051056412
0.087461897	0.033353468	0.00052041137
0.087592341	0.032410206	0.00051006189
0.087722784	0.033175901	0.00051746384
0.087853227	0.033294131	0.00051902198
0.087983670	0.032376648	0.00050919061
0.088114114	0.031674433	0.00050759788
0.088244557	0.031999242	0.00050675759
0.088375000	0.032616031	0.00051227229
0.088505443	0.032496298	0.00051326837
0.088635886	0.032517108	0.00050889334
0.088766330	0.033444853	0.00051706957
0.088896773	0.032389334	0.00051094236
0.089027216	0.033136971	0.00051128121
0.089157659	0.033016117	0.00051420725
0.089288103	0.033088906	0.00051403712
0.089418546	0.033384073	0.00051339772
0.089548989	0.033000510	0.00051494518
0.089679432	0.031892298	0.00050424668
0.089809876	0.033021593	0.00051249867
0.089940319	0.032260091	0.00050907726
0.090070762	0.032506891	0.00050417250
0.090201205	0.032484323	0.00050992645
0.090331649	0.033344534	0.00051200898
0.090462092	0.032606018	0.00050832069
0.090592535	0.033721126	0.00051814141
0.090722978	0.032537704	0.00050597680
0.090853421	0.032753550	0.00050921853
0.090983865	0.033042459	0.00051167730
0.091114308	0.033161328	0.00050809474
0.091244751	0.033153261	0.00051302732
0.091375194	0.033516549	0.00051274446
0.091505638	0.032676856	0.00050597052
0.091636081	0.033637321	0.00052546423
0.091766524	0.033167554	0.00052507130
0.091896967	0.032749927	0.00052584630
0.092027411	0.032915033	0.00053114099
0.092157854	0.032146462	0.00052918534
0.092288297	0.033453903	0.00054233287
0.092418740	0.032616626	0.00053584258
0.092549184	0.032945140	0.00054161157
0.092679627	0.032223203	0.00053878779
0.092810070	0.032663679	0.00054232619
0.092940513	0.032502846	0.00053565231
0.093070956	0.032101979	0.00052618232
0.093201400	0.032830773	0.00052812484
0.093331843	0.032245633	0.00052263644
0.093462286	0.033358515	0.00052693021
0.093592729	0.032310700	0.00052100271
0.093723173	0.032770715	0.00052380468
0.093853616	0.032454944	0.00051762277
0.093984059	0.032626163	0.00052112270
0.094114502	0.032414100	0.00051343817
0.094244946	0.032926302	0.00051908424
0.094375389	0.033394153	0.00052238547
0.094505832	0.032805593	0.00051671008
0.094636275	0.031495551	0.00050733510
0.094766719	0.033226091	0.00052104371
0.094897162	0.033443023	0.00051685010
0.095027605	0.031640582	0.00050813001
0.095158048	0.031561714	0.00050408535
0.095288491	0.032290703	0.00050905033
0.095418935	0.033659554	0.00052285088
0.095549378	0.033390363	0.00051584856
0.095679821	0.032220706	0.00050750091
0.095810264	0.032312809	0.00050959592
0.095940708	0.032614064	0.00050817677
0.096071151	0.032619409	0.00051460748
0.096201594	0.032481104	0.00050742861
0.096332037	0.032692569	0.00050739361
0.096462481	0.031857124	0.00050493599
0.096592924	0.033209338	0.00051027472
0.096723367	0.032902549	0.00050936374
0.096853810	0.032774494	0.00050811780
0.096984253	0.033234440	0.00051021888
0.097114697	0.033251327	0.00051338670
0.097245140	0.032669648	0.00050551612
0.097375583	0.032640606	0.00050468705
0.097506026	0.032173211	0.00050479421
0.097636470	0.033134988	0.00050782958
0.097766913	0.032836132	0.00050601152
0.097897356	0.032242041	0.00050031769
0.098027799	0.032536041	0.00050129693
0.098158243	0.032424084	0.00050072321
0.098288686	0.033058710	0.00050451273
0.098419129	0.031925354	0.00049354475
0.098549572	0.032249270	0.00049710046
0.098680016	0.033212391	0.00049995777
0.098810459	0.032777824	0.00049825154
0.098940902	0.032725846	0.00049416039
0.099071345	0.032793953	0.00049440613
0.099201788	0.033662012	0.00050304002
0.099332232	0.033641879	0.00049889345
0.099462675	0.032441034	0.00049401328
0.099593118	0.032686964	0.00049461397
0.099723561	0.033272150	0.00049578807
0.099854005	0.032348756	0.00049168590
0.099984448	0.032838849	0.00049393500
0.10011489	0.033583881	0.00050099195
0.10024533	0.032946506	0.00049848738
0.10037578	0.031678728	0.00048639493
0.10050622	0.032758527	0.00049670862
0.10063666	0.032523317	0.00049184957
0.10076711	0.032769455	0.00049514649
0.10089755	0.033347734	0.00050136542
0.10102799	0.032687899	0.00049417605
0.10115844	0.032016681	0.00049001694
0.10128888	0.032552116	0.00049554890
0.10141932	0.031744218	0.00048471511
0.10154977	0.032753451	0.00049455207
0.10168021	0.032777411	0.00049497312
0.10181065	0.032841787	0.00049397061
0.10194110	0.033344692	0.00049883553
0.10207154	0.032327337	0.00048794848
0.10220198	0.032444782	0.00049115168
0.10233243	0.031745303	0.00048718768
0.10246287	0.033101847	0.00049435969
0.10259331	0.032756771	0.00049334413
0.10272376	0.032335871	0.00048705245
0.10285420	0.032097759	0.00048777983
0.10298464	0.032872917	0.00049467676
0.10311509	0.032355833	0.00048675425
0.10324553	0.032382190	0.00048928794
0.10337597	0.032327745	0.00049116068
0.10350642	0.032722695	0.00048802635
0.10363686	0.032994538	0.00049192180
0.10376730	0.032464676	0.00049021476
0.10389774	0.031409536	0.00048162186
0.10402819	0.032506027	0.00049065701
0.10415863	0.032538252	0.00048725333
0.10428907	0.032423024	0.00048519533
0.10441952	0.032264993	0.00048983546
0.10454996	0.032368648	0.00048446433
0.10468040	0.033687423	0.00049395118
0.10481085	0.032355393	0.00048573888
0.10494129	0.032672702	0.00048949218
0.10507173	0.032731119	0.00048970844
0.10520218	0.032350337	0.00048206866
0.10533262	0.031990671	0.00048390155
0.10546306	0.032353959	0.00048539216
0.10559351	0.031933694	0.00048186773
0.10572395	0.032650368	0.00048555161
0.10585439	0.032948483	0.00048877990
0.10598484	0.032214898	0.00048231975
0.10611528	0.032962679	0.00048883191
0.10624572	0.032674118	0.00048439030
0.10637617	0.033189679	0.00049115002
0.10650661	0.033078117	0.00048884055
0.10663705	0.033205614	0.00048722039
0.10676750	0.031573496	0.00047763233
0.10689794	0.031966188	0.00047994035
0.10702838	0.032742301	0.00048500682
0.10715883	0.032261915	0.00048494236
0.10728927	0.032404590	0.00048009279
0.10741971	0.032246075	0.00048191272
0.10755016	0.032295740	0.00047911927
0.10768060	0.032635195	0.00048293845
0.10781104	0.033017439	0.00048754301
0.10794149	0.032728252	0.00048143253
0.10807193	0.032075457	0.00048006258
0.10820237	0.032469903	0.00048294034
0.10833281	0.031589336	0.00047523442
0.10846326	0.032811235	0.00049729454
0.10859370	0.031966236	0.00049296546
0.10872414	0.031970505	0.00049745099
0.10885459	0.033028581	0.00050840946
0.10898503	0.032725357	0.00050460993
0.10911547	0.032669731	0.00051182297
0.10924592	0.032494112	0.00051253669
0.10937636	0.032650711	0.00050975648
0.10950680	0.031045805	0.00050551863
0.10963725	0.033401516	0.00052357766
0.10976769	0.032505722	0.00051681411
0.10989813	0.032529859	0.00052065551
0.11002858	0.031901688	0.00051408760
0.11015902	0.031307075	0.00051480645
0.11028946	0.033036315	0.00052961055
0.11041991	0.032499115	0.00052573993
0.11055035	0.032357351	0.00052831175
0.11068079	0.031500208	0.00052078351
0.11081124	0.032445223	0.00052901243
0.11094168	0.032436670	0.00053312443
0.11107212	0.032642986	0.00053438479
0.11120257	0.032476791	0.00053665717
0.11133301	0.032847052	0.00053824392
0.11146345	0.032417294	0.00053700247
0.11159390	0.030793151	0.00053009533
0.11172434	0.031894508	0.00053557212
0.11185478	0.031418568	0.00053342981
0.11198523	0.033054223	0.00054659192
0.11211567	0.033060070	0.00054550379
0.11224611	0.032797674	0.00054568710
0.11237656	0.033200163	0.00055174237
0.11250700	0.032470912	0.00054578182
0.11263744	0.032796731	0.00054996679
0.11276788	0.032687073	0.00054827086
0.11289833	0.032987997	0.00055560334
0.11302877	0.033045838	0.00055486784
0.11315921	0.031610662	0.00054334354
0.11328966	0.031203294	0.00053812136
0.11342010	0.032384590	0.00053547308
0.11355054	0.032251347	0.00053081021
0.11368099	0.033110269	0.00053512770
0.11381143	0.032749664	0.00052512850
0.11394187	0.032796573	0.00052825820
0.11407232	0.032585980	0.00052145438
0.11420276	0.032476273	0.00051951529
0.11433320	0.031556007	0.00051249518
0.11446365	0.032562678	0.00051595977
0.11459409	0.031929155	0.00050970802
0.11472453	0.031873829	0.00051020442
0.11485498	0.032397036	0.00051048758
0.11498542	0.032585178	0.00051393637
0.11511586	0.032703319	0.00051228294
0.11524631	0.032478674	0.00050743553
0.11537675	0.031972795	0.00050597538
0.11550719	0.032536617	0.00050715982
0.11563764	0.031334380	0.00049862519
0.11576808	0.031699044	0.00050172519
0.11589852	0.031892849	0.00049672159
0.11602897	0.032466350	0.00050741637
0.11615941	0.032065209	0.00050165229
0.11628985	0.033133675	0.00050596366
0.11642030	0.032766827	0.00050424098
0.11655074	0.032282245	0.00049906830
0.11668118	0.032842489	0.00050321784
0.11681163	0.032234505	0.00050142376
0.11694207	0.033080518	0.00050273388
0.11707251	0.031687421	0.00049469733
0.11720295	0.032504085	0.00049976748
0.11733340	0.031732604	0.00049298285
0.11746384	0.031248793	0.00049130581
0.11759428	0.031974169	0.00049157820
0.11772473	0.032895769	0.00049878981
0.11785517	0.031907847	0.00049378461
0.11798561	0.030997780	0.00048209033
0.11811606	0.031427719	0.00048796283
0.11824650	0.031619714	0.00048830821
0.11837694	0.031563691	0.00048577091
0.11850739	0.031976525	0.00048963623
0.11863783	0.032446757	0.00048984784
0.11876827	0.032633763	0.00049037593
0.11889872	0.032352140	0.00048922045
0.11902916	0.032189682	0.00048494159
0.11915960	0.032605488	0.00049019197
0.11929005	0.031383203	0.00047915200
0.11942049	0.032162374	0.00048635929
0.11955093	0.032356641	0.00048504784
0.11968138	0.032474485	0.00048286988
0.11981182	0.032513838	0.00048513416
0.11994226	0.032247852	0.00048293236
0.12007271	0.032717315	0.00048316396
0.12020315	0.031425282	0.00047441189
0.12033359	0.031590907	0.00047487377
0.12046404	0.031537308	0.00047471002
0.12059448	0.032684512	0.00048217927
0.12072492	0.031996686	0.00047418348
0.12085537	0.031982854	0.00047535478
0.12098581	0.032095731	0.00047458378
0.12111625	0.032592072	0.00047728482
0.12124670	0.032250115	0.00047630562
0.12137714	0.032321030	0.00047260469
0.12150758	0.032015688	0.00047355821
0.12163802	0.032232232	0.00047355982
0.12176847	0.031370411	0.00046352314
0.12189891	0.032116015	0.00047241584
0.12202935	0.031756480	0.00046882841
0.12215980	0.031793914	0.00046802213
0.12229024	0.031907233	0.00047006492
0.12242068	0.031251074	0.00046091835
0.12255113	0.031772801	0.00046640489
0.12268157	0.031382678	0.00046299003
0.12281201	0.031793363	0.00046513510
0.12294246	0.031266261	0.00046317185
0.12307290	0.031202093	0.00046132717
0.12320334	0.031885898	0.00046401420
0.12333379	0.030954173	0.00045997491
0.12346423	0.031709549	0.00046269253
0.12359467	0.031661380	0.00046525400
0.12372512	0.031665842	0.00046271810
0.12385556	0.031954006	0.00046367218
0.12398600	0.032601974	0.00047125394
0.12411645	0.032325260	0.00046652256
0.12424689	0.031121825	0.00045813048
0.12437733	0.031786890	0.00046603529
0.12450778	0.032142380	0.00046488381
0.12463822	0.031901272	0.00046509657
0.12476866	0.031853503	0.00046134160
0.12489911	0.032056524	0.00046453348
0.12502955	0.030610263	0.00045626475
0.12515999	0.031943753	0.00046241683
0.12529044	0.031993692	0.00046195032
0.12542088	0.032498187	0.00046632739
0.12555132	0.032437425	0.00046407832
0.12568177	0.031345477	0.00045879058
0.12581221	0.031847334	0.00046212055
0.12594265	0.031986475	0.00046156793
0.12607309	0.031418520	0.00045987151
0.12620354	0.031602822	0.00045762789
0.12633398	0.031987034	0.00046090239
0.12646442	0.031756294	0.00046212880
0.12659487	0.031842274	0.00045873911
0.12672531	0.031367502	0.00045791547
0.12685575	0.031429748	0.00045511906
0.12698620	0.033149060	0.00046784344
0.12711664	0.031327950	0.00045691417
0.12724708	0.032271147	0.00046088805
0.12737753	0.031816028	0.00046137708
0.12750797	0.031552722	0.00045504957
0.12763841	0.031339189	0.00045376019
0.12776886	0.032470264	0.00046328125
0.12789930	0.031618405	0.00045356725
0.12802974	0.032160106	0.00046036470
0.12816019	0.032018184	0.00045917743
0.12829063	0.031911836	0.00045609143
0.12842107	0.031776301	0.00045697279
0.12855152	0.031708023	0.00045443250
0.12868196	0.031993321	0.00045799730
0.12881240	0.031561153	0.00045468863
0.12894285	0.031938128	0.00045580920
0.12907329	0.031883026	0.00045594933
0.12920373	0.032030669	0.00045916817
0.12933418	0.031064171	0.00044996735
0.12946462	0.032168656	0.00045824079
0.12959506	0.031992651	0.00045771389
0.12972551	0.031527415	0.00045241043
0.12985595	0.032061611	0.00045803543
0.12998639	0.031557740	0.00045072543
0.13011684	0.032041308	0.00045612512
0.13024728	0.031225770	0.00045150152
0.13037772	0.032390234	0.00045740360
0.13050816	0.031715755	0.00045246509
0.13063861	0.032277729	0.00045739206
0.13076905	0.031491503	0.00045009035
0.13089949	0.031354602	0.00045106116
0.13102994	0.030973183	0.00044593030
0.13116038	0.031186191	0.00044857917
0.13129082	0.032279940	0.00045520759
0.13142127	0.032639866	0.00045697359
0.13155171	0.031098473	0.00044873905
0.13168215	0.031928972	0.00045242816
0.13181260	0.031875430	0.00045206930
0.13194304	0.031220258	0.00044832313
0.13207348	0.032379392	0.00045522666
0.13220393	0.031774413	0.00045184787
0.13233437	0.032417290	0.00045513582
0.13246481	0.032130672	0.00045339686
0.13259526	0.031571427	0.00044934513
0.13272570	0.031918109	0.00045016751
0.13285614	0.031857123	0.00045019179
0.13298659	0.031523469	0.00044895162
0.13311703	0.031928491	0.00044914603
0.13324747	0.031202423	0.00044657629
0.13337792	0.032261156	0.00045179969
0.13350836	0.031568730	0.00044778850
0.13363880	0.031174252	0.00044512645
0.13376925	0.031487853	0.00044465892
0.13389969	0.031440214	0.00044708183
0.13403013	0.031435437	0.00044730970
0.13416058	0.031889777	0.00044671384
0.13429102	0.032299691	0.00045309269
0.13442146	0.031108814	0.00044327114
0.13455191	0.031367849	0.00044390300
0.13468235	0.031215421	0.00044698506
0.13481279	0.031163794	0.00044283557
0.13494323	0.032751711	0.00045530673
0.13507368	0.031532133	0.00044503776
0.13520412	0.031801906	0.00044456152
0.13533456	0.031477543	0.00044526821
0.13546501	0.032170126	0.00044760446
0.13559545	0.031781479	0.00044686842
0.13572589	0.031455010	0.00044551738
0.13585634	0.031277543	0.00044011471
0.13598678	0.031719468	0.00044617856
0.13611722	0.031575003	0.00044436560
0.13624767	0.031469583	0.00044220272
0.13637811	0.031130267	0.00044187899
0.13650855	0.031440388	0.00044281913
0.13663900	0.031480449	0.00044342731
0.13676944	0.032142637	0.00044784288
0.13689988	0.031437386	0.00044075868
0.13703033	0.032386317	0.00044845709
0.13716077	0.031792778	0.00044447236
0.13729121	0.032122838	0.00044650730
0.13742166	0.031556011	0.00044228186
0.13755210	0.030924362	0.00043699540
0.13768254	0.031628131	0.00044364845
0.13781299	0.031573340	0.00044506721
0.13794343	0.031255707	0.00043876723
0.13807387	0.031216717	0.00044027154
0.13820432	0.031939334	0.00044310071
0.13833476	0.030987438	0.00043629154
0.13846520	0.031385768	0.00044142917
0.13859565	0.030883214	0.00043604004
0.13872609	0.031522626	0.00044084328
0.13885653	0.030960639	0.00043780612
0.13898698	0.031589748	0.00043883332
0.13911742	0.031696570	0.00044055471
0.13924786	0.031857590	0.00044193971
0.13937830	0.030704616	0.00043486009
0.13950875	0.031235663	0.00043839221
0.13963919	0.032487174	0.00044444372
0.13976963	0.031406892	0.00043919610
0.13990008	0.032406374	0.00044581657
0.14003052	0.030588989	0.00043258576
0.14016096	0.031909992	0.00044258284
0.14029141	0.032369499	0.00044189999
0.14042185	0.031775460	0.00043871850
0.14055229	0.031303573	0.00043817774
0.14068274	0.032114927	0.00043990615
0.14081318	0.032240503	0.00044344215
0.14094362	0.031382791	0.00043670707
0.14107407	0.031225931	0.00043454629
0.14120451	0.031709595	0.00043988759
0.14133495	0.031342399	0.00043513098
0.14146540	0.031291504	0.00043618406
0.14159584	0.032040392	0.00044272993
0.14172628	0.031833565	0.00043664977
0.14185673	0.031026857	0.00043569066
0.14198717	0.031210127	0.00043424880
0.14211761	0.031768824	0.00043639650
0.14224806	0.031571674	0.00043798185
0.14237850	0.031100801	0.00043019081
0.14250894	0.030664583	0.00042984256
0.14263939	0.031462124	0.00043569881
0.14276983	0.032004979	0.00043611670
0.14290027	0.030962376	0.00043307136
0.14303072	0.030832875	0.00042846991
0.14316116	0.031604325	0.00043517393
0.14329160	0.031965671	0.00043752318
0.14342205	0.031534323	0.00043262837
0.14355249	0.031934150	0.00043538496
0.14368293	0.031233745	0.00043263168
0.14381337	0.031712807	0.00043140902
0.14394382	0.031015178	0.00043131666
0.14407426	0.031414198	0.00043011630
0.14420470	0.031265693	0.00043105428
0.14433515	0.031502327	0.00043340554
0.14446559	0.031930709	0.00043328082
0.14459603	0.031564925	0.00043121476
0.14472648	0.031909141	0.00043575032
0.14485692	0.031217170	0.00042812406
0.14498736	0.031104644	0.00043087989
0.14511781	0.031504898	0.00043016078
0.14524825	0.032042801	0.00043580949
0.14537869	0.031267747	0.00042972268
0.14550914	0.031638164	0.00042948782
0.14563958	0.030638778	0.00042673615
0.14577002	0.030986563	0.00042597002
0.14590047	0.031719838	0.00043241793
0.14603091	0.031678067	0.00043345584
0.14616135	0.030858768	0.00042547254
0.14629180	0.030752466	0.00042571785
0.14642224	0.031332832	0.00043130288
0.14655268	0.031576846	0.00043002481
0.14668313	0.031143771	0.00042719433
0.14681357	0.030698211	0.00042629990
0.14694401	0.031791624	0.00043102407
0.14707446	0.031475300	0.00043047889
0.14720490	0.030782986	0.00042475828
0.14733534	0.030829569	0.00042674438
0.14746579	0.031732435	0.00043119984
0.14759623	0.031364843	0.00042856561
0.14772667	0.031612252	0.00042962790
0.14785712	0.031630110	0.00042896514
0.14798756	0.031109827	0.00042718748
0.14811800	0.031197156	0.00042741524
0.14824844	0.030848541	0.00042453081
0.14837889	0.031186633	0.00042894925
0.14850933	0.031319385	0.00042810186
0.14863977	0.031180362	0.00042373294
0.14877022	0.031515493	0.00042882560
0.14890066	0.031130767	0.00042535816
0.14903110	0.031159375	0.00042495330
0.14916155	0.030814685	0.00042397648
0.14929199	0.030693458	0.00042086260
0.14942243	0.031196599	0.00042693234
0.14955288	0.031256051	0.00042645456
0.14968332	0.031771415	0.00042771575
0.14981376	0.031620208	0.00042931709
0.14994421	0.031625899	0.00042649567
0.15007465	0.030830909	0.00042209982
0.15020509	0.031394848	0.00042739985
0.15033554	0.030801571	0.00042006061
0.15046598	0.031881791	0.00043132958
0.15059642	0.031829010	0.00042743315
0.15072687	0.031060605	0.00042230897
0.15085731	0.031828067	0.00042884029
0.15098775	0.030954743	0.00042190708
0.15111820	0.030847682	0.00042299157
0.15124864	0.031069483	0.00042380732
0.15137908	0.030490042	0.00041748789
0.15150953	0.031081119	0.00042486325
0.15163997	0.031440904	0.00042453883
0.15177041	0.031488073	0.00042613991
0.15190086	0.031610118	0.00042704794
0.15203130	0.030847357	0.00042015585
0.15216174	0.030963437	0.00042233427
0.15229219	0.031468920	0.00042545522
0.15242263	0.031262718	0.00042278791
0.15255307	0.031375614	0.00042389910
0.15268351	0.031348159	0.00042316385
0.15281396	0.031112749	0.00042061992
0.15294440	0.030835644	0.00042037560
0.15307484	0.031226181	0.00042147250
0.15320529	0.031609094	0.00042339495
0.15333573	0.031900632	0.00042677891
0.15346617	0.030801691	0.00041810891
0.15359662	0.031458651	0.00042264608
0.15372706	0.030961433	0.00041985857
0.15385750	0.030961563	0.00041876721
0.15398795	0.030991822	0.00041930040
0.15411839	0.031971539	0.00042536175
0.15424883	0.031984200	0.00042410133
0.15437928	0.032145867	0.00042508599
0.15450972	0.030970064	0.00041830010
0.15464016	0.030668157	0.00041638391
0.15477061	0.031013922	0.00041821830
0.15490105	0.031283021	0.00041916309
0.15503149	0.030439674	0.00041455490
0.15516194	0.030669450	0.00041685857
0.15529238	0.031096141	0.00041897110
0.15542282	0.031695991	0.00042257503
0.15555327	0.030918546	0.00041720415
0.15568371	0.031474918	0.00042101527
0.15581415	0.031662744	0.00042264462
0.15594460	0.031003252	0.00041745222
0.15607504	0.031220149	0.00041696919
0.15620548	0.030981607	0.00041771345
0.15633593	0.031633045	0.00041919722
0.15646637	0.031076243	0.00041610755
0.15659681	0.031063416	0.00041749140
0.15672726	0.031351772	0.00041789242
0.15685770	0.031223223	0.00041771906
0.15698814	0.030881986	0.00041544339
0.15711858	0.031232443	0.00041631687
0.15724903	0.031426580	0.00041911934
0.15737947	0.031449608	0.00041846936
0.15750991	0.030794307	0.00041386261
0.15764036	0.031201599	0.00041714607
0.15777080	0.031119654	0.00041650752
0.15790124	0.030891271	0.00041261866
0.15803169	0.031022633	0.00041515777
0.15816213	0.030817860	0.00041423487
0.15829257	0.032381649	0.00042200512
0.15842302	0.030704479	0.00041329533
0.15855346	0.031257748	0.00041516141
0.15868390	0.030546337	0.00041183598
0.15881435	0.031063557	0.00041566777
0.15894479	0.032186621	0.00042166965
0.15907523	0.030734545	0.00041155348
0.15920568	0.031535440	0.00041635074
0.15933612	0.031714077	0.00041757333
0.15946656	0.030833854	0.00041176468
0.15959701	0.031084178	0.00041351685
0.15972745	0.031349948	0.00041641610
0.15985789	0.030715779	0.00041191596
0.15998834	0.031051926	0.00041244189
0.16011878	0.030742791	0.00041218502
0.16024922	0.030410509	0.00040895266
0.16037967	0.031255810	0.00041524547
0.16051011	0.031078998	0.00041281045
0.16064055	0.030028318	0.00040632900
0.16077100	0.031336280	0.00041474572
0.16090144	0.031509116	0.00041765223
0.16103188	0.031252841	0.00041229469
0.16116233	0.031174106	0.00041301289
0.16129277	0.031038921	0.00041218789
0.16142321	0.031237125	0.00041216103
0.16155365	0.031261295	0.00041268935
0.16168410	0.031215500	0.00041222403
0.16181454	0.031070998	0.00041188756
0.16194498	0.030933656	0.00041026135
0.16207543	0.031694627	0.00041452626
0.16220587	0.030783694	0.00040900497
0.16233631	0.031201376	0.00041139923
0.16246676	0.030893879	0.00041093144
0.16259720	0.031086405	0.00041016436
0.16272764	0.031294821	0.00041018041
0.16285809	0.031381087	0.00041252987
0.16298853	0.031843210	0.00041451869
0.16311897	0.031321636	0.00041090810
0.16324942	0.030443244	0.00040698262
0.16337986	0.031046851	0.00040826787
0.16351030	0.031036780	0.00040999471
0.16364075	0.031013199	0.00040996710
0.16377119	0.030553563	0.00040472281
0.16390163	0.030826816	0.00040878349
0.16403208	0.030992302	0.00040923200
0.16416252	0.030823065	0.00040695248
0.16429296	0.031168819	0.00041138049
0.16442341	0.031318210	0.00040900133
0.16455385	0.030817413	0.00040762391
0.16468429	0.031271641	0.00040930585
0.16481474	0.031495707	0.00040942218
0.16494518	0.031034482	0.00040891264
0.16507562	0.030808822	0.00040596607
0.16520607	0.031521947	0.00041007921
0.16533651	0.030630155	0.00040664015
0.16546695	0.030628031	0.00040526588
0.16559740	0.030096609	0.00040310896
0.16572784	0.030900152	0.00040580762
0.16585828	0.031248577	0.00040777766
0.16598872	0.031479554	0.00041095856
0.16611917	0.030539551	0.00040488666
0.16624961	0.030404956	0.00040273660
0.16638005	0.030933452	0.00040711431
0.16651050	0.031298405	0.00040660451
0.16664094	0.031145810	0.00040705065
0.16677138	0.030540759	0.00040343907
0.16690183	0.031398091	0.00040707089
0.16703227	0.031132955	0.00040757226
0.16716271	0.031419296	0.00040673576
0.16729316	0.030660809	0.00040468193
0.16742360	0.032115002	0.00041265301
0.16755404	0.030667938	0.00040282969
0.16768449	0.030691425	0.00040311235
0.16781493	0.030858267	0.00040369796
0.16794537	0.031272796	0.00040645587
0.16807582	0.030764404	0.00040434915
0.16820626	0.031161838	0.00040547150
0.16833670	0.031196098	0.00040594090
0.16846715	0.030771157	0.00040327446
0.16859759	0.031054667	0.00040303704
0.16872803	0.029890902	0.00039741917
0.16885848	0.030968474	0.00040324988
0.16898892	0.030800046	0.00040363400
0.16911936	0.030532438	0.00040215413
0.16924981	0.030879566	0.00040334306
0.16938025	0.031047410	0.00040264077
0.16951069	0.030391943	0.00040075455
0.16964114	0.030840858	0.00040407654
0.16977158	0.031811704	0.00040827737
0.16990202	0.030941280	0.00040196749
0.17003247	0.030535668	0.00040012800
0.17016291	0.030770751	0.00040192026
0.17029335	0.030860874	0.00040093585
0.17042379	0.030958933	0.00040399339
0.17055424	0.030928819	0.00040249387
0.17068468	0.030582852	0.00039965756
0.17081512	0.030682924	0.00040022792
0.17094557	0.030427269	0.00039754792
0.17107601	0.030550521	0.00040027353
0.17120645	0.031642412	0.00040677922
0.17133690	0.030368640	0.00039841125
0.17146734	0.031409572	0.00040367655
0.17159778	0.030686208	0.00039919250
0.17172823	0.031020052	0.00040109759
0.17185867	0.031334150	0.00040395111
0.17198911	0.030676741	0.00039741377
0.17211956	0.030511094	0.00039897903
0.17225000	0.030907349	0.00040016307
0.17238044	0.030812694	0.00039871619
0.17251089	0.030851937	0.00039978109
0.17264133	0.030700903	0.00039763361
0.17277177	0.030691161	0.00039845255
0.17290222	0.030675869	0.00039903042
0.17303266	0.031114139	0.00039859906
0.17316310	0.030707311	0.00039868040
0.17329355	0.030734814	0.00039893673
0.17342399	0.031316394	0.00040034042
0.17355443	0.030995578	0.00040046718
0.17368488	0.030728567	0.00039591329
0.17381532	0.030391367	0.00039663521
0.17394576	0.030712379	0.00039884903
0.17407621	0.031159329	0.00039874882
0.17420665	0.031711321	0.00040290755
0.17433709	0.030375989	0.00039496469
0.17446753	0.031085119	0.00039850412
0.17459798	0.030958611	0.00039830956
0.17472842	0.030973691	0.00039880807
0.17485886	0.030570635	0.00039823699
0.17498931	0.031187628	0.00040010049
0.17511975	0.030755903	0.00039479572
0.17525019	0.030427485	0.00039452846
0.17538064	0.030705900	0.00039697561
0.17551108	0.031003719	0.00039876099
0.17564152	0.029900239	0.00039120054
0.17577197	0.030374020	0.00039332724
0.17590241	0.030847712	0.00039674972
0.17603285	0.030895208	0.00039692900
0.17616330	0.030721756	0.00039416776
0.17629374	0.031285742	0.00040003580
0.17642418	0.030890826	0.00039660876
0.17655463	0.030900565	0.00039644452
0.17668507	0.031302821	0.00039955974
0.17681551	0.031237137	0.00039687891
0.17694596	0.030132011	0.00039232143
0.17707640	0.031114392	0.00039661607
0.17720684	0.030952992	0.00039444395
0.17733729	0.030824411	0.00039617677
0.17746773	0.030000365	0.00038928915
0.17759817	0.031273676	0.00039806125
0.17772862	0.031068541	0.00039755105
0.17785906	0.030761487	0.00039266550
0.17798950	0.030558042	0.00039291454
0.17811995	0.031138822	0.00039654562
0.17825039	0.030953513	0.00039444143
0.17838083	0.030340016	0.00039309738
0.17851128	0.030771971	0.00039246649
0.17864172	0.031197456	0.00039644625
0.17877216	0.031060889	0.00039509346
0.17890260	0.031434561	0.00039699727
0.17903305	0.031026959	0.00039544402
0.17916349	0.030612571	0.00039081499
0.17929393	0.030334504	0.00039086502
0.17942438	0.030423757	0.00039078119
0.17955482	0.030272696	0.00038912550
0.17968526	0.031226583	0.00039545746
0.17981571	0.030719954	0.00039346094
0.17994615	0.030822332	0.00039150175
0.18007659	0.030496059	0.00039340805
0.18020704	0.030853082	0.00039208151
0.18033748	0.030245155	0.00038864323
0.18046792	0.030082234	0.00039006413
0.18059837	0.030574411	0.00038991512
0.18072881	0.030339041	0.00038830391
0.18085925	0.030443220	0.00038942403
0.18098970	0.030655458	0.00038961773
0.18112014	0.030686318	0.00039325574
0.18125058	0.031657081	0.00039499483
0.18138103	0.030772118	0.00039119512
0.18151147	0.030605294	0.00039052915
0.18164191	0.030476917	0.00038848606
0.18177236	0.030723482	0.00039106976
0.18190280	0.030541552	0.00038955937
0.18203324	0.030613296	0.00038860846
0.18216369	0.030401243	0.00039652187
0.18229413	0.030709545	0.00039958299
0.18242457	0.030895967	0.00040484066
0.18255502	0.030594994	0.00040581201
0.18268546	0.030661698	0.00040711528
0.18281590	0.030885766	0.00040959652
0.18294635	0.030547926	0.00040858732
0.18307679	0.030046010	0.00040813126
0.18320723	0.030508512	0.00041452641
0.18333767	0.030880914	0.00041399598
0.18346812	0.030820634	0.00041857434
0.18359856	0.030330088	0.00041632954
0.18372900	0.030198866	0.00041516887
0.18385945	0.030048365	0.00041663674
0.18398989	0.030963657	0.00042080078
0.18412033	0.031420526	0.00042754036
0.18425078	0.029940625	0.00042076505
0.18438122	0.029907812	0.00041891888
0.18451166	0.030934600	0.00042669321
0.18464211	0.031112288	0.00042935663
0.18477255	0.030864311	0.00042868988
0.18490299	0.030634420	0.00043082237
0.18503344	0.030635116	0.00042669297
0.18516388	0.030526925	0.00043022197
0.18529432	0.030803423	0.00043218836
0.18542477	0.030646771	0.00043156857
0.18555521	0.030535421	0.00043340312
0.18568565	0.030686961	0.00043293491
0.18581610	0.030816526	0.00043447333
0.18594654	0.030356036	0.00043308265
0.18607698	0.030917163	0.00043690567
0.18620743	0.031370403	0.00044209493
0.18633787	0.030655213	0.00044021670
0.18646831	0.030411984	0.00043531976
0.18659876	0.031025483	0.00044233335
0.18672920	0.030841950	0.00044132919
0.18685964	0.030581153	0.00043980986
0.18699009	0.030921425	0.00044259959
0.18712053	0.030998243	0.00043335982
0.18725097	0.030658865	0.00042822494
0.18738142	0.030824150	0.00042613706
0.18751186	0.031091520	0.00042534698
0.18764230	0.030832260	0.00042412594
0.18777274	0.030619724	0.00042058236
0.18790319	0.030727558	0.00041798424
0.18803363	0.030593376	0.00041657452
0.18816407	0.031106666	0.00041674641
0.18829452	0.031219446	0.00041861172
0.18842496	0.031033971	0.00041643983
0.18855540	0.030584783	0.00041121987
0.18868585	0.030735159	0.00041271370
0.18881629	0.030317072	0.00040589945
0.18894673	0.030534316	0.00040965223
0.18907718	0.030313073	0.00040653995
0.18920762	0.029962709	0.00040350499
0.18933806	0.030321222	0.00040331431
0.18946851	0.030522266	0.00040486841
0.18959895	0.030916358	0.00040602024
0.18972939	0.030377490	0.00040341266
0.18985984	0.030868945	0.00040352915
0.18999028	0.030868889	0.00040314897
0.19012072	0.030617552	0.00040267598
0.19025117	0.031301925	0.00040333990
0.19038161	0.030291490	0.00039804244
0.19051205	0.030492399	0.00039834089
0.19064250	0.031223318	0.00040235449
0.19077294	0.030409832	0.00039868008
0.19090338	0.031156556	0.00040003087
0.19103383	0.030092007	0.00039470658
0.19116427	0.029954139	0.00039233968
0.19129471	0.030434480	0.00039413357
0.19142516	0.030046118	0.00039340963
0.19155560	0.030424859	0.00039151823
0.19168604	0.030286663	0.00039200554
0.19181649	0.030061766	0.00039142855
0.19194693	0.030919970	0.00039382017
0.19207737	0.030633215	0.00039327912
0.19220781	0.029874093	0.00038596613
0.19233826	0.030475973	0.00039125653
0.19246870	0.029976742	0.00038738285
0.19259914	0.031141404	0.00039157367
0.19272959	0.029973185	0.00038744509
0.19286003	0.030271972	0.00038912261
0.19299047	0.030767618	0.00038913029
0.19312092	0.030848501	0.00038930522
0.19325136	0.030342134	0.00038801696
0.19338180	0.030363315	0.00038723471
0.19351225	0.030723911	0.00039092957
0.19364269	0.029975379	0.00038301836
0.19377313	0.030563005	0.00038869366
0.19390358	0.030524402	0.00038875862
0.19403402	0.030677433	0.00038681750
0.19416446	0.030802920	0.00038973298
0.19429491	0.030368552	0.00038550499
0.19442535	0.030219643	0.00038509633
0.19455579	0.030408586	0.00038690167
0.19468624	0.030096060	0.00038365099
0.19481668	0.030540919	0.00038841210
0.19494712	0.030250354	0.00038524615
0.19507757	0.030609508	0.00038641596
0.19520801	0.029843677	0.00038156582
0.19533845	0.031022675	0.00038741363
0.19546890	0.030876141	0.00038843320
0.19559934	0.030129487	0.00038487843
0.19572978	0.030437203	0.00038395431
0.19586023	0.030460869	0.00038596053
0.19599067	0.030489054	0.00038509842
0.19612111	0.030404708	0.00038307824
0.19625156	0.030249511	0.00038629653
0.19638200	0.029859814	0.00037936962
0.19651244	0.030202526	0.00038349570
0.19664288	0.030230857	0.00038281651
0.19677333	0.030783699	0.00038494302
0.19690377	0.029456204	0.00037822072
0.19703421	0.030374517	0.00038277209
0.19716466	0.030671782	0.00038476652
0.19729510	0.029782836	0.00037965729
0.19742554	0.030480109	0.00038198301
0.19755599	0.030972074	0.00038659574
0.19768643	0.030469990	0.00038402988
0.19781687	0.030208719	0.00038011221
0.19794732	0.030334463	0.00038281044
0.19807776	0.030234265	0.00037973983
0.19820820	0.029978596	0.00037969289
0.19833865	0.030268959	0.00038116986
0.19846909	0.030304174	0.00038060669
0.19859953	0.030565994	0.00038318051
0.19872998	0.030620790	0.00038270688
0.19886042	0.030594549	0.00038082961
0.19899086	0.030109969	0.00038052454
0.19912131	0.030401000	0.00038000817
0.19925175	0.030504822	0.00038232173
0.19938219	0.030268594	0.00038047972
0.19951264	0.031053601	0.00038370319
0.19964308	0.030043208	0.00037822960
0.19977352	0.029866389	0.00037761318
0.19990397	0.030371680	0.00037987142
0.20003441	0.030307878	0.00038084937
0.20016485	0.030038919	0.00037694061
0.20029530	0.030265066	0.00037935034
0.20042574	0.029971766	0.00037862645
0.20055618	0.029822973	0.00037608593
0.20068663	0.029877639	0.00037753402
0.20081707	0.030307777	0.00037843455
0.20094751	0.030736494	0.00038119217
0.20107795	0.030477069	0.00038105311
0.20120840	0.030139637	0.00037647315
0.20133884	0.030935176	0.00038261627
0.20146928	0.029842763	0.00037586429
0.20159973	0.030709993	0.00038043643
0.20173017	0.030375698	0.00037943807
0.20186061	0.029925491	0.00037485392
0.20199106	0.029946892	0.00037650919
0.20212150	0.030147932	0.00037717429
0.20225194	0.030186588	0.00037611357
0.20238239	0.029970656	0.00037554329
0.20251283	0.029935607	0.00037496668
0.20264327	0.029757200	0.00037337821
0.20277372	0.031121082	0.00038312297
0.20290416	0.030554672	0.00037856081
0.20303460	0.030871126	0.00037994666
0.20316505	0.030421817	0.00037738466
0.20329549	0.030583702	0.00037760550
0.20342593	0.030100983	0.00037576467
0.20355638	0.030467962	0.00037708053
0.20368682	0.029988407	0.00037336499
0.20381726	0.030710709	0.00037932553
0.20394771	0.030215886	0.00037262868
0.20407815	0.030544571	0.00037803299
0.20420859	0.030404764	0.00037547593
0.20433904	0.030657385	0.00037619870
0.20446948	0.030373844	0.00037531280
0.20459992	0.030060904	0.00037274702
0.20473037	0.030382301	0.00037401549
0.20486081	0.029770730	0.00037162058
0.20499125	0.030000293	0.00037138497
0.20512170	0.030855651	0.00037737847
0.20525214	0.030435918	0.00037496849
0.20538258	0.030539390	0.00037419197
0.20551302	0.030127627	0.00037290884
0.20564347	0.030422413	0.00037358093
0.20577391	0.029981007	0.00037277989
0.20590435	0.030066595	0.00037264594
0.20603480	0.029570626	0.00036845407
0.20616524	0.030280640	0.00037313539
0.20629568	0.030073907	0.00037258956
0.20642613	0.030366891	0.00037270269
0.20655657	0.029608916	0.00037028885
0.20668701	0.029560370	0.00036827334
0.20681746	0.030173691	0.00037144389
0.20694790	0.030592478	0.00037497966
0.20707834	0.030048766	0.00037099083
0.20720879	0.030010123	0.00037203539
0.20733923	0.030253849	0.00037120306
0.20746967	0.030546627	0.00037296680
0.20760012	0.030495554	0.00037444549
0.20773056	0.029832895	0.00036710243
0.20786100	0.030837844	0.00037713711
0.20799145	0.030781684	0.00037528433
0.20812189	0.030188948	0.00037051698
0.20825233	0.030291091	0.00037148944
0.20838278	0.030490884	0.00037230855
0.20851322	0.029962239	0.00036929009
0.20864366	0.030237874	0.00037261786
0.20877411	0.030602040	0.00037244572
0.20890455	0.030578068	0.00037338996
0.20903499	0.030299356	0.00037051213
0.20916544	0.029690935	0.00036778036
0.20929588	0.029988704	0.00037113985
0.20942632	0.029407681	0.00036441939
0.20955677	0.030187821	0.00037100052
0.20968721	0.030164427	0.00037039121
0.20981765	0.031173129	0.00037401592
0.20994809	0.030216123	0.00037076148
0.21007854	0.029861214	0.00036848904
0.21020898	0.029991775	0.00036843510
0.21033942	0.029756267	0.00036762848
0.21046987	0.030089207	0.00036860765
0.21060031	0.029374247	0.00036649553
0.21073075	0.029574661	0.00036617792
0.21086120	0.029458353	0.00036591611
0.21099164	0.030138518	0.00036823231
0.21112208	0.030060917	0.00036781711
0.21125253	0.029757670	0.00036599640
0.21138297	0.030423883	0.00037230083
0.21151341	0.030200533	0.00036778735
0.21164386	0.030230356	0.00036918945
0.21177430	0.030033512	0.00036692042
0.21190474	0.030853804	0.00037357491
0.21203519	0.029343155	0.00036470221
0.21216563	0.030301943	0.00036791176
0.21229607	0.029827569	0.00036630639
0.21242652	0.030104854	0.00036958564
0.21255696	0.030316542	0.00036693405
0.21268740	0.030128046	0.00036942782
0.21281785	0.030516133	0.00036867750
0.21294829	0.029909351	0.00036656788
0.21307873	0.030413920	0.00036853203
0.21320918	0.029683534	0.00036450537
0.21333962	0.029863705	0.00036539767
0.21347006	0.030145280	0.00036925941
0.21360051	0.030398896	0.00036774836
0.21373095	0.029604892	0.00036419390
0.21386139	0.030430145	0.00036793569
0.21399184	0.029315846	0.00036159623
0.21412228	0.030108877	0.00036715786
0.21425272	0.029630816	0.00036263140
0.21438316	0.030156357	0.00036653933
0.21451361	0.030178176	0.00036726162
0.21464405	0.030024397	0.00036316729
0.21477449	0.030285625	0.00036668131
0.21490494	0.030587415	0.00036886357
0.21503538	0.030367177	0.00036698319
0.21516582	0.030061304	0.00036624591
0.21529627	0.030170839	0.00036349059
0.21542671	0.029861427	0.00036437306
0.21555715	0.029752839	0.00036337039
0.21568760	0.029370615	0.00036102213
0.21581804	0.029816181	0.00036402359
0.21594848	0.029997402	0.00036352348
0.21607893	0.029987541	0.00036302421
0.21620937	0.030164983	0.00036523167
0.21633981	0.030180349	0.00036366761
0.21647026	0.030288376	0.00036612898
0.21660070	0.029991333	0.00036470135
0.21673114	0.029730515	0.00036225847
0.21686159	0.029542101	0.00036033922
0.21699203	0.029727410	0.00036184208
0.21712247	0.029023269	0.00035927551
0.21725292	0.029714768	0.00036430357
0.21738336	0.029631723	0.00035967987
0.21751380	0.029769088	0.00036112930
0.21764425	0.029520625	0.00036082216
0.21777469	0.029666740	0.00036257945
0.21790513	0.030308055	0.00036595039
0.21803558	0.029430902	0.00035872379
0.21816602	0.029310347	0.00035899848
0.21829646	0.030146098	0.00036384781
0.21842691	0.029793069	0.00036045041
0.21855735	0.029169259	0.00035866890
0.21868779	0.029986148	0.00036281384
0.21881823	0.030195671	0.00036388682
0.21894868	0.029849864	0.00036084363
0.21907912	0.029925017	0.00035963281
0.21920956	0.029905497	0.00036244703
0.21934001	0.030120590	0.00036219822
0.21947045	0.029928966	0.00036148648
0.21960089	0.030713429	0.00036594178
0.21973134	0.029686584	0.00035815458
0.21986178	0.029569050	0.00035801924
0.21999222	0.030022593	0.00036230155
0.22012267	0.029569558	0.00035704920
0.22025311	0.029658264	0.00035979389
0.22038355	0.029946303	0.00035913208
0.22051400	0.030015856	0.00036102473
0.22064444	0.029836043	0.00036061166
0.22077488	0.029792222	0.00035840929
0.22090533	0.029919465	0.00036110249
0.22103577	0.029650708	0.00035761097
0.22116621	0.029793147	0.00035894454
0.22129666	0.029306535	0.00035661496
0.22142710	0.029607452	0.00035866443
0.22155754	0.029916806	0.00035945288
0.22168799	0.029770964	0.00035913442
0.22181843	0.029588822	0.00035606151
0.22194887	0.029621194	0.00035847406
0.22207932	0.029597610	0.00035649230
0.22220976	0.029401002	0.00035552687
0.22234020	0.029883998	0.00035952904
0.22247065	0.030061179	0.00035873494
0.22260109	0.030516293	0.00036221803
0.22273153	0.029464015	0.00035741382
0.22286198	0.029643796	0.00035614057
0.22299242	0.029566885	0.00035864456
0.22312286	0.030006197	0.00035818805
0.22325330	0.030056284	0.00035859512
0.22338375	0.029093256	0.00035474306
0.22351419	0.029588969	0.00035620268
0.22364463	0.030645065	0.00036276881
0.22377508	0.029563215	0.00035712457
0.22390552	0.029457857	0.00035430812
0.22403596	0.030284520	0.00036056060
0.22416641	0.030071626	0.00035885758
0.22429685	0.029896923	0.00035809933
0.22442729	0.029956435	0.00035884238
0.22455774	0.029726503	0.00035394621
0.22468818	0.030023506	0.00035693749
0.22481862	0.029318446	0.00035384572
0.22494907	0.030172478	0.00035851114
0.22507951	0.029833543	0.00035674688
0.22520995	0.029956987	0.00035722450
0.22534040	0.029766144	0.00035419820
0.22547084	0.029426027	0.00035471221
0.22560128	0.029808702	0.00035492240
0.22573173	0.030290634	0.00035907229
0.22586217	0.029925304	0.00035670764
0.22599261	0.029634021	0.00035466372
0.22612306	0.028755329	0.00035039014
0.22625350	0.029769826	0.00035457950
0.22638394	0.030449986	0.00035857041
0.22651439	0.030117524	0.00035898439
0.22664483	0.029879731	0.00035474648
0.22677527	0.029881977	0.00035565556
0.22690572	0.029666248	0.00035328284
0.22703616	0.029777530	0.00035624281
0.22716660	0.030745167	0.00036081469
0.22729705	0.029843460	0.00035437748
0.22742749	0.029564684	0.00035255455
0.22755793	0.029658554	0.00035486268
0.22768837	0.029612809	0.00035257743
0.22781882	0.029445898	0.00035317446
0.22794926	0.029634260	0.00035333517
0.22807970	0.029147065	0.00035166020
0.22821015	0.029491406	0.00035360652
0.22834059	0.029747430	0.00035249491
0.22847103	0.030379736	0.00035820840
0.22860148	0.029430510	0.00035285771
0.22873192	0.029153489	0.00035100609
0.22886236	0.029393734	0.00035201096
0.22899281	0.029509685	0.00035168938
0.22912325	0.029221211	0.00035042196
0.22925369	0.029993427	0.00035602099
0.22938414	0.030085821	0.00035408628
0.22951458	0.029914976	0.00035536657
0.22964502	0.029897065	0.00035244236
0.22977547	0.029897380	0.00035344824
0.22990591	0.029238058	0.00034970867
0.23003635	0.030716556	0.00035795765
0.23016680	0.029301535	0.00035063362
0.23029724	0.029568586	0.00035235735
0.23042768	0.028856756	0.00034548600
0.23055813	0.029747634	0.00035243603
0.23068857	0.029549682	0.00035555489
0.23081901	0.029140178	0.00035755951
0.23094946	0.030152233	0.00036559448
0.23107990	0.029895762	0.00036368147
0.23121034	0.029563320	0.00036538955
0.23134079	0.030326042	0.00037181100
0.23147123	0.029381160	0.00036623327
0.23160167	0.029612777	0.00037088372
0.23173212	0.029584993	0.00037110864
0.23186256	0.028662922	0.00036658895
0.23199300	0.029953710	0.00037662060
0.23212344	0.029953261	0.00037556871
0.23225389	0.029229874	0.00037461820
0.23238433	0.029857996	0.00037790366
0.23251477	0.029698378	0.00037675419
0.23264522	0.029676705	0.00037947967
0.23277566	0.029546541	0.00037837888
0.23290610	0.030118201	0.00038291034
0.23303655	0.029706887	0.00038455429
0.23316699	0.029217898	0.00037865576
0.23329743	0.029879084	0.00038391175
0.23342788	0.029512855	0.00038121614
0.23355832	0.029136560	0.00037997146
0.23368876	0.030137432	0.00038465108
0.23381921	0.029012584	0.00037800667
0.23394965	0.029213248	0.00037834659
0.23408009	0.029308962	0.00038132885
0.23421054	0.029338791	0.00037808745
0.23434098	0.029491749	0.00038404130
0.23447142	0.030397987	0.00038570371
0.23460187	0.029210522	0.00038252218
0.23473231	0.028841388	0.00037974142
0.23486275	0.029377376	0.00038139823
0.23499320	0.029871063	0.00038641816
0.23512364	0.029737484	0.00038506935
0.23525408	0.029402022	0.00038332750
0.23538453	0.029366503	0.00038266293
0.23551497	0.029327414	0.00038088377
0.23564541	0.029658174	0.00038544797
0.23577586	0.030253623	0.00039089169
0.23590630	0.029502542	0.00038385991
0.23603674	0.029357267	0.00038567090
0.23616719	0.028695150	0.00037805102
0.23629763	0.029337901	0.00038374254
0.23642807	0.029067799	0.00038413238
0.23655851	0.029584909	0.00038655896
0.23668896	0.029595820	0.00038616501
0.23681940	0.029889357	0.00038967881
0.23694984	0.029939282	0.00038607157
0.23708029	0.029227665	0.00038635106
0.23721073	0.029533344	0.00038559640
0.23734117	0.029528990	0.00038932152
0.23747162	0.029819067	0.00038916122
0.23760206	0.029253132	0.00038388431
0.23773250	0.029408992	0.00038830862
0.23786295	0.029892754	0.00039123181
0.23799339	0.029370866	0.00038730996
0.23812383	0.028811013	0.00038633482
0.23825428	0.029561677	0.00038707887
0.23838472	0.029558566	0.00038810755
0.23851516	0.029025964	0.00038700001
0.23864561	0.029518906	0.00038778829
0.23877605	0.029376150	0.00039101832
0.23890649	0.029696253	0.00038829702
0.23903694	0.029666583	0.00039129548
0.23916738	0.029242634	0.00038672257
0.23929782	0.029689394	0.00039110357
0.23942827	0.029356855	0.00038976769
0.23955871	0.029379904	0.00039099929
0.23968915	0.029744779	0.00038808954
0.23981960	0.029854589	0.00039471188
0.23995004	0.029266757	0.00038931047
0.24008048	0.029350942	0.00039101547
0.24021093	0.030035930	0.00039593137
0.24034137	0.029495931	0.00038926178
0.24047181	0.028949218	0.00038634022
0.24060226	0.028964316	0.00038940684
0.24073270	0.029208155	0.00038863016
0.24086314	0.029856652	0.00039655326
0.24099358	0.029822527	0.00039262736
0.24112403	0.029196623	0.00038960002
0.24125447	0.028822092	0.00038855177
0.24138491	0.029185610	0.00038903533
0.24151536	0.029122887	0.00039112194
0.24164580	0.028953065	0.00038885744
0.24177624	0.029835203	0.00039357734
0.24190669	0.030007489	0.00039655797
0.24203713	0.029401467	0.00039256701
0.24216757	0.029398894	0.00039262331
0.24229802	0.029769078	0.00039766880
0.24242846	0.029179243	0.00038952816
0.24255890	0.028595041	0.00038735975
0.24268935	0.029712970	0.00039463217
0.24281979	0.029130742	0.00039169153
0.24295023	0.029356926	0.00039434980
0.24308068	0.029089723	0.00039050076
0.24321112	0.028650139	0.00038811388
0.24334156	0.029165704	0.00039441891
0.24347201	0.029843080	0.00039377932
0.24360245	0.029418141	0.00039606777
0.24373289	0.028964191	0.00039075264
0.24386334	0.029793341	0.00039793944
0.24399378	0.029228805	0.00039280326
0.24412422	0.029399608	0.00039352673
0.24425467	0.029529708	0.00039470352
0.24438511	0.029941437	0.00039962257
0.24451555	0.029220185	0.00039378731
0.24464600	0.029097060	0.00039256515
0.24477644	0.030093170	0.00039745463
0.24490688	0.029504878	0.00039700471
0.24503733	0.029418479	0.00039760993
0.24516777	0.029391861	0.00039395451
0.24529821	0.029534377	0.00039811398
0.24542865	0.028850704	0.00039197130
0.24555910	0.029705449	0.00039912920
0.24568954	0.029032297	0.00039454487
0.24581998	0.028642456	0.00039020861
0.24595043	0.029556349	0.00039713436
0.24608087	0.028698647	0.00039276717
0.24621131	0.029557066	0.00039444238
0.24634176	0.028991453	0.00039441911
0.24647220	0.029153153	0.00039332729
0.24660264	0.029481374	0.00039940829
0.24673309	0.029934463	0.00039953975
0.24686353	0.028986430	0.00039396055
0.24699397	0.029568386	0.00039767954
0.24712442	0.029354742	0.00039839491
0.24725486	0.028743469	0.00039029066
0.24738530	0.029025320	0.00039721808
0.24751575	0.029286865	0.00039621904
0.24764619	0.028659795	0.00039336792
0.24777663	0.029237630	0.00039724284
0.24790708	0.028909696	0.00039369816
0.24803752	0.029110141	0.00039661983
0.24816796	0.029342910	0.00039755551
0.24829841	0.029931327	0.00039988163
0.24842885	0.029743494	0.00040188453
0.24855929	0.029430716	0.00039714952
0.24868974	0.029588924	0.00040211482
0.24882018	0.028608954	0.00039485914
0.24895062	0.029481777	0.00039559940
0.24908107	0.029624904	0.00040043324
0.24921151	0.029189858	0.00039630819
0.24934195	0.028607345	0.00039527975
0.24947240	0.029038754	0.00039812942
0.24960284	0.030170422	0.00040436759
0.24973328	0.028742287	0.00039438131
0.24986372	0.029347709	0.00039974513
0.24999417	0.029165372	0.00039786628
0.25012461	0.029159620	0.00039966434
0.25025505	0.029652725	0.00039969076
0.25038550	0.028879219	0.00039532072
0.25051594	0.029815942	0.00040294628
0.25064638	0.028813032	0.00039511042
0.25077683	0.029192613	0.00039980609
0.25090727	0.029291895	0.00040169039
0.25103771	0.029558970	0.00039873506
0.25116816	0.029366946	0.00039918140
0.25129860	0.028868924	0.00039558513
0.25142904	0.029339893	0.00040033990
0.25155949	0.029432366	0.00040192707
0.25168993	0.029247283	0.00039797670
0.25182037	0.029839364	0.00040163999
0.25195082	0.029233929	0.00039995650
0.25208126	0.029385619	0.00040010576
0.25221170	0.028602200	0.00039616318
0.25234215	0.029895935	0.00040147630
0.25247259	0.029101767	0.00039856466
0.25260303	0.029126983	0.00040212987
0.25273348	0.028979215	0.00039584963
0.25286392	0.029254958	0.00040174340
0.25299436	0.029692113	0.00040214718
0.25312481	0.029443009	0.00040321559
0.25325525	0.028844603	0.00039732439
0.25338569	0.029562244	0.00040115812
0.25351614	0.029120672	0.00040007972
0.25364658	0.029420683	0.00040234022
0.25377702	0.029110054	0.00040040569
0.25390747	0.029334908	0.00040267751
0.25403791	0.029367366	0.00039980491
0.25416835	0.029664355	0.00040420095
0.25429879	0.028849536	0.00039936776
0.25442924	0.028895933	0.00039768731
0.25455968	0.029957333	0.00040552117
0.25469012	0.029541826	0.00040274732
0.25482057	0.029584255	0.00040285265
0.25495101	0.028548578	0.00039715452
0.25508145	0.029659075	0.00040273400
0.25521190	0.029617282	0.00040588849
0.25534234	0.028530292	0.00039645319
0.25547278	0.028667863	0.00039544661
0.25560323	0.029515111	0.00040216937
0.25573367	0.029326498	0.00040521778
0.25586411	0.029012100	0.00041122308
0.25599456	0.029266278	0.00041647172
0.25612500	0.028664271	0.00041364999
0.25625544	0.029333242	0.00042214539
0.25638589	0.028726917	0.00042206382
0.25651633	0.029053896	0.00042574674
0.25664677	0.029187565	0.00042944686
0.25677722	0.029281221	0.00043009107
0.25690766	0.028444286	0.00042697839
0.25703810	0.029163827	0.00043730389
0.25716855	0.029630524	0.00044049623
0.25729899	0.029411056	0.00044043683
0.25742943	0.029748651	0.00044668409
0.25755988	0.029555172	0.00044363615
0.25769032	0.029379699	0.00044952889
0.25782076	0.029366844	0.00044723466
0.25795121	0.028996084	0.00044823703
0.25808165	0.029145674	0.00045249374
0.25821209	0.029485119	0.00045289610
0.25834253	0.029415374	0.00045715463
0.25847298	0.028979056	0.00045488451
0.25860342	0.029023743	0.00045962652
0.25873386	0.030040620	0.00046565980
0.25886431	0.027784089	0.00045348549
0.25899475	0.029137072	0.00046136368
0.25912519	0.029209287	0.00046716734
0.25925564	0.029123958	0.00046652690
0.25938608	0.028965923	0.00046773433
0.25951652	0.027645056	0.00046037288
0.25964697	0.029321726	0.00047377906
0.25977741	0.028948899	0.00047140394
0.25990785	0.029776395	0.00048027293
0.26003830	0.029568386	0.00047779653
0.26016874	0.029152096	0.00048162266
0.26029918	0.028939224	0.00047275972
0.26042963	0.029797644	0.00048405923
0.26056007	0.028637642	0.00047679756
0.26069051	0.029401743	0.00048436237
0.26082096	0.029022303	0.00047816196
0.26095140	0.029768655	0.00048847610
0.26108184	0.028864944	0.00047861925
0.26121229	0.029154742	0.00048407764
0.26134273	0.030240648	0.00049104436
0.26147317	0.028605445	0.00048177218
0.26160362	0.029032647	0.00048636643
0.26173406	0.029666567	0.00049227803
0.26186450	0.030049118	0.00049484678
0.26199495	0.028602981	0.00048358839
0.26212539	0.029201811	0.00049092781
0.26225583	0.028312471	0.00048553255
0.26238628	0.029028584	0.00048862019
0.26251672	0.029770508	0.00049351606
0.26264716	0.028837371	0.00049067266
0.26277760	0.029190223	0.00049313953
0.26290805	0.028897881	0.00049383399
0.26303849	0.029443353	0.00049632138
0.26316893	0.028973662	0.00049805310
0.26329938	0.028751535	0.00048837084
0.26342982	0.029424449	0.00049969618
0.26356026	0.028886552	0.00049601017
0.26369071	0.028274227	0.00049382352
0.26382115	0.028644955	0.00049551068
0.26395159	0.029042692	0.00049795432
0.26408204	0.029133313	0.00050019594
0.26421248	0.028873480	0.00050147019
0.26434292	0.029107038	0.00050141115
0.26447337	0.028499522	0.00050027133
0.26460381	0.028935589	0.00050159981
0.26473425	0.028656960	0.00049969593
0.26486470	0.028815499	0.00050676743
0.26499514	0.029296777	0.00050612350
0.26512558	0.028286281	0.00050091017
0.26525603	0.029823590	0.00051711021
[truncated: 573 more rows]
