# Supplementary material for: Rationally seeded computational protein design of ɑ-helical barrels
Source: Nat Chem Biol. 2024 Jun 20;20(8):991–9. doi: 10.1038/s41589-024-01642-0 (PMC11288890; doi:10.1038/s41589-024-01642-0)
Supplement: Supplementary file 3 — PDB and .mtz files used for making figure panels b–d and j–m. [file 41589_2024_1642_MOESM3_ESM.zip › KIA_RP_RSPD_NatChemBiol_data_Figure2/scapCC6_LLIA_panels_e-h/SAXS_panel_i/SAXS_raw_SEC_scapCC6_LLIA/b21-443535_00327.dat]

0.0045000000	0.51547844	0.0072559428
0.0046304432	0.50428637	0.0070600375
0.0047608865	0.46683601	0.0065344497
0.0048913297	0.43824938	0.0061940668
0.0050217729	0.41859267	0.0058482973
0.0051522162	0.37005783	0.0054988066
0.0052826594	0.34362143	0.0050521639
0.0054131026	0.28577680	0.0046642287
0.0055435459	0.29710660	0.0046281880
0.0056739891	0.27356289	0.0043400817
0.0058044323	0.25121987	0.0041244593
0.0059348756	0.24415288	0.0039790496
0.0060653188	0.23646694	0.0037972268
0.0061957621	0.21688018	0.0036732982
0.0063262053	0.21402301	0.0036306390
0.0064566485	0.19036099	0.0033735833
0.0065870918	0.18684939	0.0033181314
0.0067175350	0.19124321	0.0032865675
0.0068479782	0.18531956	0.0032427478
0.0069784215	0.18449795	0.0031701802
0.0071088647	0.17213516	0.0030689530
0.0072393079	0.16891678	0.0029744586
0.0073697512	0.16057288	0.0028816512
0.0075001944	0.16561183	0.0028961262
0.0076306376	0.16043233	0.0028329728
0.0077610809	0.15330013	0.0027202090
0.0078915241	0.14781087	0.0026919235
0.0080219673	0.14567745	0.0026055405
0.0081524106	0.14257516	0.0026126517
0.0082828538	0.12675351	0.0023898747
0.0084132970	0.12653923	0.0024329968
0.0085437403	0.12980128	0.0024008474
0.0086741835	0.12304793	0.0023291335
0.0088046267	0.12472840	0.0023241765
0.0089350700	0.11465978	0.0022017411
0.0090655132	0.10920363	0.0021122124
0.0091959565	0.11617773	0.0022313008
0.0093263997	0.10677658	0.0020579673
0.0094568429	0.10551419	0.0020359067
0.0095872862	0.10415862	0.0020395830
0.0097177294	0.097515893	0.0019295896
0.0098481726	0.094246764	0.0019032953
0.0099786159	0.094817195	0.0018884289
0.010109059	0.091958570	0.0018260707
0.010239502	0.090076487	0.0018239188
0.010369946	0.088074414	0.0017717945
0.010500389	0.085864415	0.0017364960
0.010630832	0.081918258	0.0016916451
0.010761275	0.079649156	0.0016412891
0.010891719	0.076405661	0.0016150854
0.011022162	0.076707074	0.0015753230
0.011152605	0.076157326	0.0015703363
0.011283048	0.072780126	0.0015488638
0.011413491	0.073227630	0.0015080055
0.011543935	0.068788600	0.0014534208
0.011674378	0.068881731	0.0014391012
0.011804821	0.068317653	0.0013924989
0.011935264	0.067111197	0.0013817548
0.012065708	0.064573961	0.0013369034
0.012196151	0.065466065	0.0013310580
0.012326594	0.062670693	0.0013076254
0.012457037	0.061387995	0.0012780843
0.012587481	0.062303017	0.0012615461
0.012717924	0.057502834	0.0011969344
0.012848367	0.061476215	0.0012234215
0.012978810	0.060208652	0.0011996197
0.013109253	0.059857054	0.0011649623
0.013239697	0.058057543	0.0011542388
0.013370140	0.057930883	0.0011422841
0.013500583	0.056258615	0.0011220318
0.013631026	0.055230007	0.0011002026
0.013761470	0.054121204	0.0010920713
0.013891913	0.054945114	0.0010720043
0.014022356	0.055567771	0.0010880959
0.014152799	0.053634443	0.0010532765
0.014283243	0.054929623	0.0010588838
0.014413686	0.053041495	0.0010522315
0.014544129	0.054076883	0.0010445826
0.014674572	0.053399874	0.0010267291
0.014805016	0.053268011	0.0010245687
0.014935459	0.051855324	0.0010086459
0.015065902	0.053582788	0.0010202990
0.015196345	0.050924319	0.00098979735
0.015326788	0.051305706	0.00098884048
0.015457232	0.050736087	0.00097840483
0.015587675	0.051307432	0.00097327091
0.015718118	0.051287616	0.00097764850
0.015848561	0.051548850	0.00096525603
0.015979005	0.050846641	0.00096400863
0.016109448	0.049803963	0.00095248108
0.016239891	0.050533159	0.00094889643
0.016370334	0.048657816	0.00092450753
0.016500778	0.047420723	0.00091651517
0.016631221	0.048420482	0.00091701839
0.016761664	0.047817154	0.00091034172
0.016892107	0.049348073	0.00091746804
0.017022551	0.048773009	0.00090803567
0.017152994	0.049396957	0.00091459733
0.017283437	0.049404963	0.00090531816
0.017413880	0.047536472	0.00088409281
0.017544323	0.045895933	0.00087013303
0.017674767	0.048146701	0.00088047754
0.017805210	0.048455903	0.00088972983
0.017935653	0.047774621	0.00087294582
0.018066096	0.047372342	0.00086939432
0.018196540	0.047191106	0.00086591877
0.018326983	0.046358504	0.00084736661
0.018457426	0.045850314	0.00084186778
0.018587869	0.046216233	0.00084632514
0.018718313	0.046173906	0.00083950921
0.018848756	0.045477744	0.00083829284
0.018979199	0.044866178	0.00081695490
0.019109642	0.044301378	0.00081465984
0.019240086	0.044747773	0.00081762542
0.019370529	0.046149631	0.00082844246
0.019500972	0.044407958	0.00080224010
0.019631415	0.044351765	0.00080398648
0.019761858	0.045092254	0.00080455641
0.019892302	0.045129825	0.00080432528
0.020022745	0.044261695	0.00079278478
0.020153188	0.043194732	0.00078456249
0.020283631	0.042471279	0.00077371297
0.020414075	0.044462043	0.00078194736
0.020544518	0.044424464	0.00078273710
0.020674961	0.044381944	0.00078100514
0.020805404	0.043295141	0.00077323030
0.020935848	0.042904340	0.00076539127
0.021066291	0.042022115	0.00075300669
0.021196734	0.042837958	0.00075769938
0.021327177	0.044003338	0.00076831297
0.021457621	0.042760547	0.00075072713
0.021588064	0.041901524	0.00074725100
0.021718507	0.042404541	0.00074071518
0.021848950	0.040689371	0.00073405882
0.021979393	0.040756288	0.00072809224
0.022109837	0.041501977	0.00072786726
0.022240280	0.042515809	0.00073278479
0.022370723	0.041814706	0.00073255780
0.022501166	0.042947389	0.00073403149
0.022631610	0.042244412	0.00072778990
0.022762053	0.041652504	0.00071610125
0.022892496	0.041835135	0.00072212628
0.023022939	0.042281829	0.00072232012
0.023153383	0.042508616	0.00072262983
0.023283826	0.041552495	0.00070772146
0.023414269	0.042398568	0.00071695132
0.023544712	0.041291303	0.00070428621
0.023675156	0.042316671	0.00071444973
0.023805599	0.040688329	0.00069167938
0.023936042	0.041452309	0.00070733510
0.024066485	0.040286401	0.00068985038
0.024196928	0.040644241	0.00068697938
0.024327372	0.040614716	0.00068482497
0.024457815	0.040312623	0.00068540174
0.024588258	0.040468130	0.00068281433
0.024718701	0.040384386	0.00067900257
0.024849145	0.040702381	0.00067786554
0.024979588	0.040482319	0.00067599127
0.025110031	0.040754630	0.00067862696
0.025240474	0.039836483	0.00066613436
0.025370918	0.040657956	0.00067198934
0.025501361	0.039007000	0.00065820269
0.025631804	0.039027111	0.00065916797
0.025762247	0.039462432	0.00065279280
0.025892691	0.040533370	0.00066747848
0.026023134	0.039683261	0.00065627329
0.026153577	0.038444930	0.00064912491
0.026284020	0.040726418	0.00065547868
0.026414463	0.040153705	0.00065540112
0.026544907	0.039064522	0.00064259388
0.026675350	0.038701023	0.00064513806
0.026805793	0.039927318	0.00064716426
0.026936236	0.039117586	0.00063951785
0.027066680	0.039486585	0.00063883272
0.027197123	0.038885069	0.00063912566
0.027327566	0.039029663	0.00063516257
0.027458009	0.038746607	0.00063123474
0.027588453	0.038209922	0.00062538481
0.027718896	0.039107248	0.00063508626
0.027849339	0.038068217	0.00061627053
0.027979782	0.039079133	0.00062863359
0.028110226	0.038379635	0.00061899022
0.028240669	0.039221113	0.00062615641
0.028371112	0.038602930	0.00061722632
0.028501555	0.038745737	0.00061911960
0.028631998	0.037907728	0.00060928429
0.028762442	0.038323898	0.00061576271
0.028892885	0.036545753	0.00060122678
0.029023328	0.037534693	0.00060292094
0.029153771	0.038740011	0.00060900614
0.029284215	0.038250917	0.00060530583
0.029414658	0.037438764	0.00059761656
0.029545101	0.038944451	0.00060913218
0.029675544	0.037145005	0.00059487342
0.029805988	0.037748574	0.00059703018
0.029936431	0.038240714	0.00059913060
0.030066874	0.037601660	0.00059099365
0.030197317	0.038212435	0.00059685938
0.030327760	0.037591927	0.00058977622
0.030458204	0.037513062	0.00059064655
0.030588647	0.038000155	0.00059114969
0.030719090	0.036950221	0.00058176145
0.030849533	0.037467302	0.00058260726
0.030979977	0.037904033	0.00059067514
0.031110420	0.037727696	0.00058001852
0.031240863	0.037590696	0.00058399876
0.031371306	0.037798744	0.00058010186
0.031501750	0.038391338	0.00058514700
0.031632193	0.036490693	0.00056898142
0.031762636	0.036972575	0.00057557281
0.031893079	0.037226572	0.00057095030
0.032023523	0.037788543	0.00057987010
0.032153966	0.037549516	0.00057155778
0.032284409	0.036778707	0.00056670640
0.032414852	0.035848297	0.00055950235
0.032545295	0.037121537	0.00056880240
0.032675739	0.037056937	0.00056340984
0.032806182	0.036660782	0.00055978120
0.032936625	0.038355433	0.00056944545
0.033067068	0.035800753	0.00055495064
0.033197512	0.037320946	0.00055705456
0.033327955	0.035857005	0.00055331580
0.033458398	0.036761948	0.00055624499
0.033588841	0.036605355	0.00055397338
0.033719285	0.037859160	0.00056166727
0.033849728	0.036565130	0.00055308443
0.033980171	0.036745873	0.00055023093
0.034110614	0.037136489	0.00055330595
0.034241058	0.036460995	0.00054867787
0.034371501	0.035943232	0.00055040231
0.034501944	0.037415813	0.00056112282
0.034632387	0.037462769	0.00057429845
0.034762830	0.036202460	0.00056663656
0.034893274	0.036210009	0.00056629659
0.035023717	0.035875869	0.00056879028
0.035154160	0.037082787	0.00057915571
0.035284603	0.036266033	0.00057643641
0.035415047	0.035483539	0.00057460248
0.035545490	0.036479630	0.00057936007
0.035675933	0.036469887	0.00058107981
0.035806376	0.036770400	0.00058588819
0.035936820	0.036788651	0.00058394225
0.036067263	0.036631141	0.00058777771
0.036197706	0.037138784	0.00058993360
0.036328149	0.036339397	0.00058819052
0.036458593	0.035051345	0.00057628543
0.036589036	0.036122905	0.00058676959
0.036719479	0.036277936	0.00059069429
0.036849922	0.035773849	0.00059128806
0.036980365	0.035835663	0.00058629455
0.037110809	0.036847545	0.00060082511
0.037241252	0.036799035	0.00059662621
0.037371695	0.035714420	0.00059452587
0.037502138	0.036013000	0.00059680929
0.037632582	0.036321670	0.00059981927
0.037763025	0.036569176	0.00059585697
0.037893468	0.034900067	0.00059314836
0.038023911	0.036188791	0.00059799232
0.038154355	0.036306417	0.00060360550
0.038284798	0.036839433	0.00060686180
0.038415241	0.033805588	0.00058616912
0.038545684	0.034737709	0.00059170871
0.038676128	0.035026761	0.00059509134
0.038806571	0.034971136	0.00059642238
0.038937014	0.034862732	0.00059643862
0.039067457	0.035815622	0.00060188087
0.039197900	0.035937330	0.00060810008
0.039328344	0.035961595	0.00060590054
0.039458787	0.035403278	0.00060228725
0.039589230	0.035656491	0.00059769519
0.039719673	0.035475010	0.00058925549
0.039850117	0.035735922	0.00058717979
0.039980560	0.035426792	0.00058452400
0.040111003	0.035783105	0.00058465527
0.040241446	0.035099845	0.00057779454
0.040371890	0.035637137	0.00058143789
0.040502333	0.035056526	0.00057243688
0.040632776	0.035559956	0.00057947580
0.040763219	0.036034912	0.00057701203
0.040893663	0.034651950	0.00056840004
0.041024106	0.035034048	0.00056659500
0.041154549	0.035568894	0.00057441410
0.041284992	0.035431024	0.00056945534
0.041415435	0.034752040	0.00056329516
0.041545879	0.035998233	0.00057010281
0.041676322	0.034951431	0.00056821575
0.041806765	0.034984610	0.00056084362
0.041937208	0.035406134	0.00056693639
0.042067652	0.036087632	0.00056664430
0.042198095	0.036114240	0.00057031295
0.042328538	0.035055232	0.00056107020
0.042458981	0.034732666	0.00056226015
0.042589425	0.035271261	0.00055614568
0.042719868	0.035976076	0.00056705238
0.042850311	0.035072099	0.00055632910
0.042980754	0.035124122	0.00055767831
0.043111198	0.034629779	0.00055052061
0.043241641	0.034749981	0.00055414947
0.043372084	0.036296070	0.00056529819
0.043502527	0.034652871	0.00054998249
0.043632970	0.034259976	0.00054705654
0.043763414	0.034398307	0.00054780742
0.043893857	0.035618398	0.00055416053
0.044024300	0.034598648	0.00054988682
0.044154743	0.034759384	0.00054756629
0.044285187	0.034289444	0.00054393774
0.044415630	0.035520020	0.00055555826
0.044546073	0.034394904	0.00054146694
0.044676516	0.034910092	0.00054687751
0.044806960	0.035855596	0.00055376745
0.044937403	0.034132232	0.00054114770
0.045067846	0.035142069	0.00054814340
0.045198289	0.034004415	0.00053604176
0.045328733	0.035487287	0.00054905496
0.045459176	0.034994264	0.00054410508
0.045589619	0.035614283	0.00054730891
0.045720062	0.034838682	0.00054136139
0.045850505	0.035442142	0.00054309656
0.045980949	0.034850853	0.00054108647
0.046111392	0.034627276	0.00053958619
0.046241835	0.034630161	0.00053817662
0.046372278	0.034059652	0.00053758052
0.046502722	0.035353949	0.00055311179
0.046633165	0.035044914	0.00055163097
0.046763608	0.034444220	0.00055037821
0.046894051	0.034186048	0.00055181432
0.047024495	0.034562264	0.00055849386
0.047154938	0.035010487	0.00056106709
0.047285381	0.034527693	0.00055932077
0.047415824	0.035153729	0.00056136547
0.047546267	0.035198797	0.00056853868
0.047676711	0.035033409	0.00056504553
0.047807154	0.034557040	0.00056464550
0.047937597	0.034431006	0.00056105632
0.048068040	0.034198396	0.00056346640
0.048198484	0.034591023	0.00056713965
0.048328927	0.034660598	0.00056674144
0.048459370	0.035133754	0.00057459951
0.048589813	0.034655915	0.00056705437
0.048720257	0.035691872	0.00057957354
0.048850700	0.033833712	0.00056411888
0.048981143	0.034705863	0.00057085355
0.049111586	0.034761510	0.00057402166
0.049242030	0.034387182	0.00057085277
0.049372473	0.033235012	0.00056443497
0.049502916	0.033779560	0.00056625500
0.049633359	0.034619835	0.00057374272
0.049763802	0.035981101	0.00058708737
0.049894246	0.035335948	0.00058151487
0.050024689	0.034636540	0.00057720915
0.050155132	0.035090300	0.00057764849
0.050285575	0.034422798	0.00057812851
0.050416019	0.034904283	0.00057847845
0.050546462	0.034940983	0.00058057631
0.050676905	0.035138328	0.00058104761
0.050807348	0.035074122	0.00058467399
0.050937792	0.034210947	0.00057415420
0.051068235	0.033373603	0.00057070141
0.051198678	0.034634165	0.00057867617
0.051329121	0.033707752	0.00057668521
0.051459565	0.034099163	0.00057736987
0.051590008	0.034540014	0.00058198162
0.051720451	0.034412382	0.00057860968
0.051850894	0.034774091	0.00058368437
0.051981337	0.035318883	0.00058666821
0.052111781	0.033462794	0.00057628338
0.052242224	0.035380415	0.00058888759
0.052372667	0.033954097	0.00058149273
0.052503110	0.034135307	0.00057978824
0.052633554	0.034701948	0.00058591841
0.052763997	0.034214208	0.00058218683
0.052894440	0.033927169	0.00058168479
0.053024883	0.033584411	0.00057732898
0.053155327	0.034433868	0.00058485930
0.053285770	0.034473473	0.00058363914
0.053416213	0.034656322	0.00058727136
0.053546656	0.034533040	0.00058782592
0.053677100	0.034935239	0.00058910962
0.053807543	0.034307283	0.00058486069
0.053937986	0.035118415	0.00059366813
0.054068429	0.034494947	0.00058574896
0.054198872	0.034272139	0.00058397716
0.054329316	0.034770861	0.00059255795
0.054459759	0.034397862	0.00058815192
0.054590202	0.034886754	0.00059085634
0.054720645	0.034850565	0.00059048150
0.054851089	0.034621080	0.00059215074
0.054981532	0.034904952	0.00059206585
0.055111975	0.033378203	0.00058237751
0.055242418	0.034401774	0.00058720957
0.055372862	0.034657218	0.00059112665
0.055503305	0.034056433	0.00058617403
0.055633748	0.034657252	0.00059079653
0.055764191	0.034127738	0.00058570265
0.055894635	0.034554955	0.00059420825
0.056025078	0.034393948	0.00058756321
0.056155521	0.034551368	0.00059442149
0.056285964	0.034319272	0.00058856851
0.056416407	0.034552273	0.00059219491
0.056546851	0.033427995	0.00058530593
0.056677294	0.033522015	0.00058391832
0.056807737	0.034123351	0.00058963081
0.056938180	0.034983420	0.00059515076
0.057068624	0.034462742	0.00059261483
0.057199067	0.034379926	0.00059546003
0.057329510	0.033840651	0.00058641428
0.057459953	0.034703326	0.00059578809
0.057590397	0.033405350	0.00058492884
0.057720840	0.034852970	0.00060005042
0.057851283	0.033438179	0.00058505183
0.057981726	0.034112192	0.00058864467
0.058112170	0.034418833	0.00058983978
0.058242613	0.033872520	0.00058589574
0.058373056	0.034845440	0.00059278427
0.058503499	0.033924737	0.00058388514
0.058633942	0.034212820	0.00058806802
0.058764386	0.034626067	0.00058726459
0.058894829	0.034055764	0.00058413254
0.059025272	0.034323556	0.00058380476
0.059155715	0.034707485	0.00058762584
0.059286159	0.033309899	0.00057496161
0.059416602	0.034224767	0.00058268524
0.059547045	0.033842244	0.00057850193
0.059677488	0.033832557	0.00057915315
0.059807932	0.034222359	0.00057704779
0.059938375	0.033730792	0.00057995394
0.060068818	0.033768119	0.00057180020
0.060199261	0.033432919	0.00057344806
0.060329705	0.032972487	0.00056599689
0.060460148	0.034340890	0.00057788588
0.060590591	0.034225580	0.00057515205
0.060721034	0.033916399	0.00057114075
0.060851477	0.034482781	0.00057731732
0.060981921	0.033322960	0.00056999481
0.061112364	0.034040180	0.00056973434
0.061242807	0.032825415	0.00056189155
0.061373250	0.032656230	0.00056141988
0.061503694	0.035267031	0.00058021765
0.061634137	0.033563607	0.00056720037
0.061764580	0.034359715	0.00057463508
0.061895023	0.034375918	0.00057151909
0.062025467	0.034015119	0.00057212863
0.062155910	0.033678866	0.00056800476
0.062286353	0.034409897	0.00057320038
0.062416796	0.033243324	0.00056302832
0.062547240	0.033956428	0.00056836142
0.062677683	0.033405128	0.00056500625
0.062808126	0.033537198	0.00056572049
0.062938569	0.034550959	0.00057399324
0.063069012	0.034333409	0.00057363951
0.063199456	0.033711624	0.00056447905
0.063329899	0.033905920	0.00056576666
0.063460342	0.034277874	0.00056828029
0.063590785	0.033977050	0.00056599653
0.063721229	0.033484023	0.00056353408
0.063851672	0.034622727	0.00057203335
0.063982115	0.033564592	0.00056222242
0.064112558	0.034683145	0.00057238598
0.064243002	0.034278323	0.00056626299
0.064373445	0.033175137	0.00055665721
0.064503888	0.034044863	0.00056728029
0.064634331	0.034226786	0.00056641978
0.064764774	0.034364902	0.00056900210
0.064895218	0.033702705	0.00056051281
0.065025661	0.033573533	0.00056210392
0.065156104	0.033659511	0.00055984046
0.065286547	0.034679285	0.00056863673
0.065416991	0.032755268	0.00055451676
0.065547434	0.032082704	0.00054855416
0.065677877	0.034115709	0.00056093417
0.065808320	0.034575458	0.00056875065
0.065938764	0.034243070	0.00056258283
0.066069207	0.033565336	0.00056092033
0.066199650	0.034416262	0.00056219820
0.066330093	0.032754659	0.00055239665
0.066460537	0.032509845	0.00055146320
0.066590980	0.034253816	0.00056264409
0.066721423	0.034391854	0.00056460699
0.066851866	0.033484523	0.00055554590
0.066982309	0.033909689	0.00055822641
0.067112753	0.034068561	0.00056238051
0.067243196	0.033279806	0.00055295191
0.067373639	0.033506238	0.00055771518
0.067504082	0.033502038	0.00055725967
0.067634526	0.033823975	0.00055636011
0.067764969	0.034100688	0.00056057398
0.067895412	0.033211662	0.00055383131
0.068025855	0.033265868	0.00055180762
0.068156299	0.033741559	0.00055721027
0.068286742	0.034093148	0.00055748088
0.068417185	0.033387866	0.00055105921
0.068547628	0.034779781	0.00056667108
0.068678072	0.032818151	0.00054391348
0.068808515	0.033440551	0.00055501421
0.068938958	0.033515325	0.00055085277
0.069069401	0.033694758	0.00055184206
0.069199844	0.033520941	0.00055708531
0.069330288	0.033422802	0.00055076948
0.069460731	0.032081867	0.00053998538
0.069591174	0.032748023	0.00054746567
0.069721617	0.033756639	0.00055163201
0.069852061	0.034719991	0.00056205177
0.069982504	0.033217475	0.00054579391
0.070112947	0.034250656	0.00055701638
0.070243390	0.033234468	0.00055045846
0.070373834	0.032023020	0.00053902840
0.070504277	0.033826365	0.00054914430
0.070634720	0.033268851	0.00054940713
0.070765163	0.033238999	0.00054469260
0.070895607	0.033170722	0.00054758963
0.071026050	0.033001966	0.00054174798
0.071156493	0.033403200	0.00054851840
0.071286936	0.033232675	0.00054534247
0.071417379	0.033266562	0.00054433182
0.071547823	0.032471721	0.00053832030
0.071678266	0.033264023	0.00054694711
0.071808709	0.033680302	0.00054637344
0.071939152	0.032642432	0.00054138817
0.072069596	0.033892487	0.00054854776
0.072200039	0.034910094	0.00055523012
0.072330482	0.033800417	0.00055075010
0.072460925	0.032244503	0.00053494942
0.072591369	0.032510070	0.00053805884
0.072721812	0.033329604	0.00054189413
0.072852255	0.033038523	0.00054364750
0.072982698	0.033927268	0.00054731922
0.073113142	0.033643817	0.00054631722
0.073243585	0.034095583	0.00054866334
0.073374028	0.032775934	0.00053980586
0.073504471	0.033627754	0.00054241677
0.073634914	0.034337708	0.00055158521
0.073765358	0.032902249	0.00053502569
0.073895801	0.032993830	0.00053908259
0.074026244	0.033155969	0.00054136130
0.074156687	0.033043703	0.00053637714
0.074287131	0.032948097	0.00053692291
0.074417574	0.032582687	0.00053782306
0.074548017	0.032980419	0.00053512866
0.074678460	0.033145512	0.00053908366
0.074808904	0.033564607	0.00054023176
0.074939347	0.033611215	0.00054071431
0.075069790	0.032283880	0.00053431937
0.075200233	0.033561465	0.00053777367
0.075330677	0.032749527	0.00053672421
0.075461120	0.032371414	0.00053356649
0.075591563	0.032143220	0.00052661623
0.075722006	0.033063544	0.00053654801
0.075852449	0.034194782	0.00054216055
0.075982893	0.033140690	0.00053516186
0.076113336	0.033883644	0.00054298810
0.076243779	0.033713496	0.00053732710
0.076374222	0.033990409	0.00053948502
0.076504666	0.032655904	0.00053405600
0.076635109	0.034032529	0.00053838317
0.076765552	0.033745168	0.00053891077
0.076895995	0.033032108	0.00053372185
0.077026439	0.032622987	0.00052918655
0.077156882	0.032675936	0.00053158876
0.077287325	0.032731631	0.00052851560
0.077417768	0.032684452	0.00052977887
0.077548212	0.032062702	0.00052599229
0.077678655	0.032556929	0.00052621835
0.077809098	0.032874704	0.00053180001
0.077939541	0.031925854	0.00052081758
0.078069984	0.033228482	0.00053344232
0.078200428	0.032997352	0.00053543514
0.078330871	0.032637988	0.00052548616
0.078461314	0.033908646	0.00053645852
0.078591757	0.032837075	0.00052845657
0.078722201	0.033150460	0.00053103436
0.078852644	0.033344757	0.00053041583
0.078983087	0.033934925	0.00053586368
0.079113530	0.033025594	0.00052858330
0.079243974	0.033763949	0.00053639099
0.079374417	0.034372493	0.00053693784
0.079504860	0.033577654	0.00053379987
0.079635303	0.032687703	0.00052230852
0.079765747	0.033905001	0.00053616183
0.079896190	0.033170733	0.00052787555
0.080026633	0.033816347	0.00053182656
0.080157076	0.033335154	0.00052897272
0.080287519	0.032884209	0.00052859361
0.080417963	0.033347638	0.00052681869
0.080548406	0.033018269	0.00052836603
0.080678849	0.033509502	0.00052600762
0.080809292	0.032835119	0.00052454794
0.080939736	0.032876033	0.00052429324
0.081070179	0.033549683	0.00052928022
0.081200622	0.033000034	0.00052439034
0.081331065	0.033482256	0.00053141160
0.081461509	0.032040474	0.00051399176
0.081591952	0.033260524	0.00052760142
0.081722395	0.032787332	0.00051963225
0.081852838	0.032766752	0.00052240011
0.081983281	0.032331970	0.00052028627
0.082113725	0.031638651	0.00051077365
0.082244168	0.032874799	0.00052152343
0.082374611	0.033041337	0.00052318931
0.082505054	0.032557231	0.00051709300
0.082635498	0.032682847	0.00052265795
0.082765941	0.032760619	0.00052025839
0.082896384	0.033052290	0.00052066133
0.083026827	0.031732409	0.00051464219
0.083157271	0.033246369	0.00052146590
0.083287714	0.033149025	0.00052359600
0.083418157	0.032927385	0.00052112987
0.083548600	0.032295596	0.00051576169
0.083679044	0.032483245	0.00051671103
0.083809487	0.031786908	0.00050809803
0.083939930	0.032784754	0.00051874560
0.084070373	0.032321208	0.00051664191
0.084200816	0.032185400	0.00051059357
0.084331260	0.032539345	0.00051621767
0.084461703	0.032963205	0.00051979823
0.084592146	0.032898941	0.00051607039
0.084722589	0.033623350	0.00052404581
0.084853033	0.033326168	0.00051947204
0.084983476	0.032754887	0.00051686001
0.085113919	0.032887667	0.00051685684
0.085244362	0.033086751	0.00051510748
0.085374806	0.033003990	0.00051783597
0.085505249	0.032762921	0.00051716603
0.085635692	0.032680946	0.00051585415
0.085766135	0.034014108	0.00052525827
0.085896579	0.032459041	0.00051112496
0.086027022	0.033178838	0.00051603875
0.086157465	0.032802505	0.00051677291
0.086287908	0.032738094	0.00050928041
0.086418351	0.031974112	0.00051083043
0.086548795	0.031966732	0.00050816487
0.086679238	0.032449050	0.00050975369
0.086809681	0.031789209	0.00050798478
0.086940124	0.033074809	0.00051266184
0.087070568	0.032408898	0.00051189646
0.087201011	0.032543660	0.00051055683
0.087331454	0.032862452	0.00051195578
0.087461897	0.032482857	0.00051137004
0.087592341	0.033213699	0.00051298098
0.087722784	0.032980485	0.00051340940
0.087853227	0.033089692	0.00051512461
0.087983670	0.032535110	0.00050862012
0.088114114	0.032765172	0.00051263209
0.088244557	0.033366259	0.00051383611
0.088375000	0.031610949	0.00050255372
0.088505443	0.033373174	0.00051769255
0.088635886	0.031489446	0.00049874326
0.088766330	0.034140038	0.00051910590
0.088896773	0.032567624	0.00050988667
0.089027216	0.032191853	0.00050206988
0.089157659	0.032558233	0.00050800042
0.089288103	0.032707664	0.00050859655
0.089418546	0.032939090	0.00050721974
0.089548989	0.033255066	0.00051371483
0.089679432	0.032950607	0.00050802496
0.089809876	0.032327796	0.00050366128
0.089940319	0.032898115	0.00051032031
0.090070762	0.031935631	0.00049768679
0.090201205	0.033342268	0.00051269962
0.090331649	0.032200646	0.00050015750
0.090462092	0.033616971	0.00051271530
0.090592535	0.032202835	0.00050563081
0.090722978	0.032839566	0.00050573632
0.090853421	0.033670169	0.00051362579
0.090983865	0.033075939	0.00051036739
0.091114308	0.033073456	0.00050485111
0.091244751	0.032435154	0.00050447800
0.091375194	0.033298083	0.00050743416
0.091505638	0.033439156	0.00050940167
0.091636081	0.032236306	0.00051084658
0.091766524	0.033025030	0.00052124768
0.091896967	0.032671076	0.00052179736
0.092027411	0.031945012	0.00052092581
0.092157854	0.032006140	0.00052370476
0.092288297	0.032768998	0.00053417593
0.092418740	0.032636158	0.00053328754
0.092549184	0.032948317	0.00053917353
0.092679627	0.033250722	0.00054347143
0.092810070	0.032472997	0.00053832242
0.092940513	0.032956363	0.00053613003
0.093070956	0.032648772	0.00052612238
0.093201400	0.032031524	0.00051923432
0.093331843	0.033324710	0.00052794713
0.093462286	0.033029164	0.00052059898
0.093592729	0.032501727	0.00051895727
0.093723173	0.032293660	0.00051831658
0.093853616	0.032134701	0.00051189257
0.093984059	0.033055512	0.00051979672
0.094114502	0.032439448	0.00051066040
0.094244946	0.032909174	0.00051576918
0.094375389	0.032440826	0.00051219765
0.094505832	0.032889408	0.00051393908
0.094636275	0.031751674	0.00050631787
0.094766719	0.032528327	0.00051300556
0.094897162	0.033181431	0.00051161336
0.095027605	0.032262006	0.00050979387
0.095158048	0.032729591	0.00050957120
0.095288491	0.031763633	0.00050336557
0.095418935	0.031827503	0.00050739699
0.095549378	0.032398880	0.00050538812
0.095679821	0.032703834	0.00050835574
0.095810264	0.032472267	0.00050714686
0.095940708	0.032757231	0.00050632066
0.096071151	0.033103095	0.00051501506
0.096201594	0.032464937	0.00050367602
0.096332037	0.033198199	0.00050826434
0.096462481	0.032980873	0.00050937976
0.096592924	0.033319762	0.00050742561
0.096723367	0.032478024	0.00050357052
0.096853810	0.032967781	0.00050761269
0.096984253	0.032754271	0.00050306659
0.097114697	0.032952617	0.00050675713
0.097245140	0.032414396	0.00050113542
0.097375583	0.032317612	0.00049917659
0.097506026	0.032160235	0.00050240916
0.097636470	0.032581087	0.00050178059
0.097766913	0.032413373	0.00050026292
0.097897356	0.032529369	0.00050048176
0.098027799	0.032631881	0.00050035216
0.098158243	0.031693508	0.00049165960
0.098288686	0.032390576	0.00049614903
0.098419129	0.032645178	0.00049648718
0.098549572	0.032410718	0.00049555141
0.098680016	0.032505476	0.00049221736
0.098810459	0.032167854	0.00049080976
0.098940902	0.032242846	0.00048782081
0.099071345	0.032670297	0.00049145250
0.099201788	0.032776542	0.00049422270
0.099332232	0.032323473	0.00048677455
0.099462675	0.032090622	0.00048713632
0.099593118	0.032543046	0.00049102797
0.099723561	0.032356647	0.00048721600
0.099854005	0.032272604	0.00048855567
0.099984448	0.032656302	0.00049044305
0.10011489	0.032210750	0.00048870723
0.10024533	0.032750043	0.00049289982
0.10037578	0.032362186	0.00048799432
0.10050622	0.032397521	0.00049012027
0.10063666	0.033401748	0.00049638074
0.10076711	0.032942431	0.00049372394
0.10089755	0.031461624	0.00048497561
0.10102799	0.032011191	0.00048549891
0.10115844	0.032444151	0.00048992747
0.10128888	0.032901810	0.00049636791
0.10141932	0.032367869	0.00048628448
0.10154977	0.032773994	0.00049196227
0.10168021	0.033115089	0.00049438112
0.10181065	0.032150946	0.00048606981
0.10194110	0.032927444	0.00049277812
0.10207154	0.033134872	0.00049116433
0.10220198	0.031914948	0.00048484433
0.10233243	0.032580104	0.00048962745
0.10246287	0.032744808	0.00048846473
0.10259331	0.032747726	0.00049118102
0.10272376	0.031703495	0.00048133121
0.10285420	0.032448460	0.00048659372
0.10298464	0.032037155	0.00048638559
0.10311509	0.032551349	0.00048523310
0.10324553	0.032153311	0.00048338715
0.10337597	0.032366873	0.00048930790
0.10350642	0.031863859	0.00048020427
0.10363686	0.032716574	0.00048780519
0.10376730	0.032484248	0.00048690893
0.10389774	0.032664673	0.00048793367
0.10402819	0.032476429	0.00048855914
0.10415863	0.031224618	0.00047581717
0.10428907	0.032690796	0.00048511989
0.10441952	0.032329794	0.00048633039
0.10454996	0.032564977	0.00048426917
0.10468040	0.032061949	0.00048071644
0.10481085	0.031492725	0.00047729931
0.10494129	0.032925547	0.00048722682
0.10507173	0.032286256	0.00048329836
0.10520218	0.032762574	0.00048251427
0.10533262	0.033034935	0.00048785720
0.10546306	0.031765934	0.00047913026
0.10559351	0.032267044	0.00048065350
0.10572395	0.031865861	0.00047890057
0.10585439	0.033159794	0.00048884835
0.10598484	0.032229385	0.00048061386
0.10611528	0.032271583	0.00048194562
0.10624572	0.031857754	0.00047621010
0.10637617	0.033099040	0.00048839656
0.10650661	0.031765545	0.00047739404
0.10663705	0.032509625	0.00048009416
0.10676750	0.032371875	0.00048098436
0.10689794	0.031628207	0.00047401122
0.10702838	0.031392979	0.00047264615
0.10715883	0.031696582	0.00047930589
0.10728927	0.032766883	0.00048002195
0.10741971	0.032404778	0.00047989073
0.10755016	0.032256631	0.00047688585
0.10768060	0.032345368	0.00047843185
0.10781104	0.032148130	0.00047828408
0.10794149	0.032982909	0.00047956312
0.10807193	0.031459409	0.00047301799
0.10820237	0.032991628	0.00048346649
0.10833281	0.033107203	0.00048181143
0.10846326	0.032035856	0.00048919065
0.10859370	0.032212084	0.00049129127
0.10872414	0.031639398	0.00049258044
0.10885459	0.032309943	0.00049952345
0.10898503	0.032423951	0.00049898908
0.10911547	0.032007297	0.00050286497
0.10924592	0.031652205	0.00050291977
0.10937636	0.032619860	0.00050727720
0.10950680	0.032343837	0.00051187617
0.10963725	0.032145294	0.00051048017
0.10976769	0.031907857	0.00050808158
0.10989813	0.032096477	0.00051513780
0.11002858	0.032201921	0.00051368692
0.11015902	0.031446606	0.00051290651
0.11028946	0.031388375	0.00051536628
0.11041991	0.032154354	0.00051971604
0.11055035	0.032196452	0.00052356370
0.11068079	0.032801661	0.00052821125
0.11081124	0.032317161	0.00052570996
0.11094168	0.032337018	0.00052841227
0.11107212	0.031901524	0.00052455943
0.11120257	0.033265186	0.00053809347
0.11133301	0.032396097	0.00053266953
0.11146345	0.033099072	0.00053841140
0.11159390	0.032583455	0.00054099421
0.11172434	0.032283922	0.00053686199
0.11185478	0.032311495	0.00053785323
0.11198523	0.032624498	0.00054114282
0.11211567	0.032613178	0.00053929200
0.11224611	0.032370419	0.00053946716
0.11237656	0.032194252	0.00054050572
0.11250700	0.031948976	0.00053809989
0.11263744	0.032163218	0.00054259304
0.11276788	0.032801034	0.00054461993
0.11289833	0.032049990	0.00054530149
0.11302877	0.032946845	0.00055214311
0.11315921	0.031993448	0.00054302521
0.11328966	0.031908584	0.00053790874
0.11342010	0.032108924	0.00053088826
0.11355054	0.032759478	0.00053095283
0.11368099	0.031890333	0.00052275707
0.11381143	0.032003934	0.00051630763
0.11394187	0.032645805	0.00052401148
0.11407232	0.032054766	0.00051542216
0.11420276	0.032484314	0.00051618930
0.11433320	0.032821206	0.00051890641
0.11446365	0.032674326	0.00051370405
0.11459409	0.032217440	0.00050945451
0.11472453	0.032173339	0.00050968220
0.11485498	0.032641356	0.00050844388
0.11498542	0.031216779	0.00050081865
0.11511586	0.031821723	0.00050495639
0.11524631	0.032693053	0.00050681939
0.11537675	0.031633952	0.00050037874
0.11550719	0.032085760	0.00050064238
0.11563764	0.031643964	0.00049852118
0.11576808	0.032481285	0.00050571772
0.11589852	0.032070656	0.00049593081
0.11602897	0.032535270	0.00050396184
0.11615941	0.031861321	0.00049702927
0.11628985	0.032372333	0.00049877079
0.11642030	0.031290856	0.00049330896
0.11655074	0.031806712	0.00049249993
0.11668118	0.032457654	0.00049783902
0.11681163	0.032924375	0.00050416002
0.11694207	0.031646652	0.00048970730
0.11707251	0.031952329	0.00049415524
0.11720295	0.031178820	0.00048665896
0.11733340	0.033041343	0.00049826456
0.11746384	0.031990780	0.00049276227
0.11759428	0.032492941	0.00049332687
0.11772473	0.032569695	0.00049427268
0.11785517	0.032300423	0.00049453913
0.11798561	0.032883345	0.00049202372
0.11811606	0.033617161	0.00049968482
0.11824650	0.032262206	0.00048907090
0.11837694	0.032507521	0.00048913641
0.11850739	0.032660599	0.00049215570
0.11863783	0.031548496	0.00048031386
0.11876827	0.031206926	0.00047756486
0.11889872	0.031903014	0.00048315547
0.11902916	0.032173248	0.00048234217
0.11915960	0.031885937	0.00048196090
0.11929005	0.031604410	0.00047676814
0.11942049	0.031439215	0.00047875517
0.11955093	0.031609301	0.00047660525
0.11968138	0.031770984	0.00047585604
0.11981182	0.032044803	0.00047940235
0.11994226	0.032038999	0.00047823403
0.12007271	0.032117135	0.00047652509
0.12020315	0.031478500	0.00047151361
0.12033359	0.032012522	0.00047509906
0.12046404	0.032265659	0.00047624237
0.12059448	0.032537609	0.00047772491
0.12072492	0.031468840	0.00046844045
0.12085537	0.031017360	0.00046735664
0.12098581	0.032154967	0.00047223428
0.12111625	0.031843083	0.00046944334
0.12124670	0.031597697	0.00046932345
0.12137714	0.032132989	0.00046941812
0.12150758	0.032405432	0.00047414880
0.12163802	0.032219877	0.00046932478
0.12176847	0.032358883	0.00046798212
0.12189891	0.032472454	0.00047195345
0.12202935	0.032917175	0.00047280051
0.12215980	0.031311605	0.00046303161
0.12229024	0.032646844	0.00047221798
0.12242068	0.031090744	0.00045707952
0.12255113	0.032096074	0.00046634712
0.12268157	0.031886565	0.00046489941
0.12281201	0.031038989	0.00045710094
0.12294246	0.031501332	0.00046199184
0.12307290	0.032645699	0.00046785135
0.12320334	0.032676373	0.00046745520
0.12333379	0.032147576	0.00046450544
0.12346423	0.031725564	0.00046038395
0.12359467	0.031596340	0.00046291441
0.12372512	0.031461756	0.00045996320
0.12385556	0.031739427	0.00045950711
0.12398600	0.032172275	0.00046660503
0.12411645	0.031880413	0.00046019041
0.12424689	0.032103637	0.00046266860
0.12437733	0.031923774	0.00046465308
0.12450778	0.030937735	0.00045400187
0.12463822	0.032123844	0.00046362360
0.12476866	0.031684706	0.00045878649
0.12489911	0.032524414	0.00046404683
0.12502955	0.031585773	0.00045899876
0.12515999	0.031773853	0.00045749190
0.12529044	0.031476058	0.00045608166
0.12542088	0.032019250	0.00046176994
0.12555132	0.032114236	0.00045829703
0.12568177	0.031555130	0.00045735807
0.12581221	0.031979768	0.00046016496
0.12594265	0.031782742	0.00045714360
0.12607309	0.032106966	0.00046174908
0.12620354	0.031868273	0.00045641776
0.12633398	0.031905366	0.00045774266
0.12646442	0.032046030	0.00046055470
0.12659487	0.031582171	0.00045482691
0.12672531	0.031954338	0.00045877800
0.12685575	0.032454120	0.00046028444
0.12698620	0.030983561	0.00045255023
0.12711664	0.031189302	0.00045308899
0.12724708	0.032107510	0.00045659587
0.12737753	0.032344482	0.00046243978
0.12750797	0.032760402	0.00046010359
0.12763841	0.031103071	0.00044919407
0.12776886	0.031426128	0.00045380265
0.12789930	0.032331678	0.00045530369
0.12802974	0.031960124	0.00045586127
0.12816019	0.032085435	0.00045692877
0.12829063	0.032297524	0.00045658414
0.12842107	0.031459835	0.00045188727
0.12855152	0.031643223	0.00045151794
0.12868196	0.031864048	0.00045426459
0.12881240	0.031901927	0.00045497707
0.12894285	0.031281508	0.00044908196
0.12907329	0.032362838	0.00045656944
0.12920373	0.031680014	0.00045379931
0.12933418	0.032316744	0.00045437346
0.12946462	0.031917126	0.00045375571
0.12959506	0.031178558	0.00044769277
0.12972551	0.032192690	0.00045415312
0.12985595	0.031250624	0.00044955290
0.12998639	0.031732336	0.00044926760
0.13011684	0.032604191	0.00045760277
0.13024728	0.031709504	0.00045183514
0.13037772	0.031235569	0.00044723074
0.13050816	0.031747062	0.00044957998
0.13063861	0.032255328	0.00045381398
0.13076905	0.031505320	0.00044786685
0.13089949	0.032371672	0.00045592928
0.13102994	0.031738102	0.00044845417
0.13116038	0.031365401	0.00044759824
0.13129082	0.030646271	0.00044308120
0.13142127	0.032412808	0.00045333234
0.13155171	0.031569188	0.00044774782
0.13168215	0.031752826	0.00044902070
0.13181260	0.031606873	0.00044730267
0.13194304	0.031892599	0.00045056582
0.13207348	0.031440723	0.00044586093
0.13220393	0.032459109	0.00045270563
0.13233437	0.031624836	0.00044855774
0.13246481	0.031933348	0.00044908115
0.13259526	0.031460144	0.00044660885
0.13272570	0.031863339	0.00044739830
0.13285614	0.030854708	0.00044139967
0.13298659	0.031830153	0.00044853435
0.13311703	0.031073627	0.00044206384
0.13324747	0.031716821	0.00044657828
0.13337792	0.031671038	0.00044533049
0.13350836	0.031805915	0.00044838052
0.13363880	0.032296693	0.00044999638
0.13376925	0.031500723	0.00044275158
0.13389969	0.031591217	0.00044556303
0.13403013	0.031526632	0.00044597406
0.13416058	0.030957456	0.00043896074
0.13429102	0.031788234	0.00044694493
0.13442146	0.032015433	0.00044633966
0.13455191	0.031701161	0.00044364164
0.13468235	0.030934973	0.00044142354
0.13481279	0.031300633	0.00044198833
0.13494323	0.031618538	0.00044526161
0.13507368	0.031721111	0.00044499885
0.13520412	0.031119929	0.00043885996
0.13533456	0.031849734	0.00044581273
0.13546501	0.031698818	0.00044158234
0.13559545	0.031554781	0.00044252771
0.13572589	0.031474450	0.00044248109
0.13585634	0.032573382	0.00044542645
0.13598678	0.031572202	0.00044320773
0.13611722	0.031451993	0.00044119373
0.13624767	0.031430262	0.00043989806
0.13637811	0.031429208	0.00044218513
0.13650855	0.032107859	0.00044451726
0.13663900	0.031699620	0.00044217582
0.13676944	0.031611650	0.00044177957
0.13689988	0.031082091	0.00043627485
0.13703033	0.032020933	0.00044421719
0.13716077	0.031745239	0.00044275942
0.13729121	0.031861700	0.00044184277
0.13742166	0.031532972	0.00043911750
0.13755210	0.031327256	0.00043735734
0.13768254	0.031617644	0.00044128979
0.13781299	0.030963928	0.00043852715
0.13794343	0.031663843	0.00043845405
0.13807387	0.031514391	0.00043994608
0.13820432	0.031217517	0.00043662647
0.13833476	0.031043151	0.00043377366
0.13846520	0.030762171	0.00043448432
0.13859565	0.031861175	0.00043923731
0.13872609	0.030853018	0.00043342019
0.13885653	0.031602132	0.00043957616
0.13898698	0.031215617	0.00043444718
0.13911742	0.031233269	0.00043508196
0.13924786	0.030855471	0.00043332978
0.13937830	0.032233059	0.00044161101
0.13950875	0.031178141	0.00043549952
0.13963919	0.031980296	0.00044035084
0.13976963	0.031587493	0.00043671236
0.13990008	0.030823623	0.00043341046
0.14003052	0.031740181	0.00043664960
0.14016096	0.030744106	0.00043373062
0.14029141	0.031091733	0.00043132224
0.14042185	0.030961864	0.00043181391
0.14055229	0.031114860	0.00043423945
0.14068274	0.031295684	0.00043275985
0.14081318	0.032452866	0.00044217825
0.14094362	0.031215159	0.00043238077
0.14107407	0.032116792	0.00043817128
0.14120451	0.030977442	0.00043253072
0.14133495	0.031012004	0.00043085825
0.14146540	0.031456849	0.00043480096
0.14159584	0.031368366	0.00043526930
0.14172628	0.031919236	0.00043538835
0.14185673	0.031050595	0.00043208975
0.14198717	0.030834927	0.00042874164
0.14211761	0.031122814	0.00042994973
0.14224806	0.032124912	0.00043824060
0.14237850	0.031753721	0.00043180148
0.14250894	0.031733500	0.00043481882
0.14263939	0.031651171	0.00043397181
0.14276983	0.031776389	0.00043224280
0.14290027	0.031370999	0.00043170154
0.14303072	0.031735463	0.00043203013
0.14316116	0.031644840	0.00043265658
0.14329160	0.031871253	0.00043468119
0.14342205	0.031662408	0.00042946605
0.14355249	0.031198395	0.00042917314
0.14368293	0.031798694	0.00043440179
0.14381337	0.031440786	0.00042671737
0.14394382	0.031581140	0.00043256494
0.14407426	0.031732888	0.00043002571
0.14420470	0.031951605	0.00043197235
0.14433515	0.031589301	0.00043254944
0.14446559	0.031186461	0.00042650457
0.14459603	0.030858105	0.00042489888
0.14472648	0.031842064	0.00043373912
0.14485692	0.031898085	0.00043054593
0.14498736	0.030976644	0.00042699050
0.14511781	0.031229365	0.00042570577
0.14524825	0.031408176	0.00042879173
0.14537869	0.030949600	0.00042587887
0.14550914	0.032011522	0.00042938341
0.14563958	0.031840381	0.00043077629
0.14577002	0.031363617	0.00042634136
0.14590047	0.030702401	0.00042382140
0.14603091	0.031588478	0.00042956760
0.14616135	0.031563149	0.00042740835
0.14629180	0.031661059	0.00042868232
0.14642224	0.030951256	0.00042653067
0.14655268	0.031351369	0.00042769749
0.14668313	0.031199575	0.00042566409
0.14681357	0.031568337	0.00042787363
0.14694401	0.030604305	0.00042058252
0.14707446	0.031335845	0.00042665752
0.14720490	0.032118621	0.00043001285
0.14733534	0.031332124	0.00042780407
0.14746579	0.031109878	0.00042549699
0.14759623	0.031411005	0.00042561450
0.14772667	0.031104896	0.00042391200
0.14785712	0.031549182	0.00042684787
0.14798756	0.031222057	0.00042550254
0.14811800	0.031979911	0.00042964099
0.14824844	0.031269018	0.00042478319
0.14837889	0.030998863	0.00042439460
0.14850933	0.031506082	0.00042641375
0.14863977	0.031399865	0.00042312638
0.14877022	0.031346421	0.00042579544
0.14890066	0.031553407	0.00042493646
0.14903110	0.030970475	0.00042246953
0.14916155	0.031073477	0.00042410072
0.14929199	0.030935623	0.00042039824
0.14942243	0.031560827	0.00042541997
0.14955288	0.030999430	0.00042311036
0.14968332	0.031193967	0.00042090377
0.14981376	0.031778884	0.00042685055
0.14994421	0.030912302	0.00041940377
0.15007465	0.031698783	0.00042528513
0.15020509	0.031925449	0.00042866696
0.15033554	0.031886409	0.00042486838
0.15046598	0.032061042	0.00042935148
0.15059642	0.030559254	0.00041758556
0.15072687	0.030435178	0.00041683919
0.15085731	0.031481755	0.00042410747
0.15098775	0.031476843	0.00042173038
0.15111820	0.031818754	0.00042684583
0.15124864	0.030686712	0.00041952806
0.15137908	0.030760442	0.00041696018
0.15150953	0.031872277	0.00042707749
0.15163997	0.031109787	0.00041978249
0.15177041	0.031012783	0.00041984026
0.15190086	0.030966813	0.00042062141
0.15203130	0.031026186	0.00041789050
0.15216174	0.031635506	0.00042345527
0.15229219	0.031944523	0.00042577571
0.15242263	0.030730673	0.00041664662
0.15255307	0.031563128	0.00042322004
0.15268351	0.031034444	0.00041874552
0.15281396	0.031527142	0.00042085166
0.15294440	0.031298760	0.00042091968
0.15307484	0.031640385	0.00042113174
0.15320529	0.031341751	0.00041993270
0.15333573	0.030410905	0.00041424447
0.15346617	0.030264723	0.00041266490
0.15359662	0.031542992	0.00042055063
0.15372706	0.031911568	0.00042331195
0.15385750	0.031412635	0.00041942458
0.15398795	0.031683953	0.00042099109
0.15411839	0.030899658	0.00041652836
0.15424883	0.031160573	0.00041673399
0.15437928	0.031454886	0.00041910642
0.15450972	0.031099008	0.00041686506
0.15464016	0.031920487	0.00042208344
0.15477061	0.031022926	0.00041565316
0.15490105	0.031637205	0.00041757136
0.15503149	0.031678009	0.00042038598
0.15516194	0.031115079	0.00041716783
0.15529238	0.030941899	0.00041551444
0.15542282	0.031006000	0.00041529596
0.15555327	0.030674019	0.00041341386
0.15568371	0.031542893	0.00041898998
0.15581415	0.032071350	0.00042207170
0.15594460	0.031601338	0.00041847946
0.15607504	0.031556818	0.00041719604
0.15620548	0.031209505	0.00041534323
0.15633593	0.031728046	0.00041794840
0.15646637	0.030615431	0.00041093001
0.15659681	0.030698587	0.00041309729
0.15672726	0.031305007	0.00041428914
0.15685770	0.031361529	0.00041679480
0.15698814	0.031160782	0.00041484158
0.15711858	0.030999607	0.00041255668
0.15724903	0.030264017	0.00041003102
0.15737947	0.030883165	0.00041240423
0.15750991	0.030921441	0.00041197902
0.15764036	0.031538184	0.00041695161
0.15777080	0.031640391	0.00041689817
0.15790124	0.030603121	0.00040824225
0.15803169	0.031148760	0.00041409085
0.15816213	0.030978901	0.00041292021
0.15829257	0.030937398	0.00041135246
0.15842302	0.031267639	0.00041441795
0.15855346	0.031018658	0.00041086174
0.15868390	0.031034621	0.00041283173
0.15881435	0.030993168	0.00041340833
0.15894479	0.031103224	0.00041379562
0.15907523	0.031335062	0.00041306961
0.15920568	0.031409674	0.00041322339
0.15933612	0.031570527	0.00041432783
0.15946656	0.031678030	0.00041361008
0.15959701	0.031300644	0.00041292795
0.15972745	0.030494921	0.00040771193
0.15985789	0.030720202	0.00040973630
0.15998834	0.030929710	0.00040941620
0.16011878	0.030889298	0.00041043988
0.16024922	0.030835356	0.00040860970
0.16037967	0.031090867	0.00041172791
0.16051011	0.031405253	0.00041215519
0.16064055	0.031403193	0.00041188653
0.16077100	0.030764824	0.00040792095
0.16090144	0.030524296	0.00040841931
0.16103188	0.031227217	0.00040952966
0.16116233	0.031008518	0.00040944085
0.16129277	0.030916078	0.00040808640
0.16142321	0.031002506	0.00040872947
0.16155365	0.031309265	0.00041089116
0.16168410	0.030740959	0.00040648515
0.16181454	0.031005975	0.00040853020
0.16194498	0.031181552	0.00040937912
0.16207543	0.030438779	0.00040507028
0.16220587	0.031361212	0.00040930593
0.16233631	0.031453993	0.00040960914
0.16246676	0.030752013	0.00040674303
0.16259720	0.031102468	0.00040751218
0.16272764	0.030898339	0.00040580064
0.16285809	0.030941582	0.00040785915
0.16298853	0.031534222	0.00041141053
0.16311897	0.030712443	0.00040539768
0.16324942	0.030493522	0.00040539994
0.16337986	0.030188353	0.00040155785
0.16351030	0.030315093	0.00040371237
0.16364075	0.030957221	0.00040735097
0.16377119	0.031146403	0.00040576803
0.16390163	0.030803845	0.00040531724
0.16403208	0.030216017	0.00040274007
0.16416252	0.030359519	0.00040257288
0.16429296	0.030799113	0.00040708662
0.16442341	0.030973387	0.00040450652
0.16455385	0.030782698	0.00040545255
0.16468429	0.031071687	0.00040631531
0.16481474	0.030633257	0.00040208003
0.16494518	0.030842529	0.00040623191
0.16507562	0.031161033	0.00040582600
0.16520607	0.031421429	0.00040703243
0.16533651	0.030034119	0.00040040320
0.16546695	0.031508925	0.00040784196
0.16559740	0.030609976	0.00040396819
0.16572784	0.031079607	0.00040402308
0.16585828	0.031011843	0.00040381335
0.16598872	0.030504607	0.00040296782
0.16611917	0.031248999	0.00040597578
0.16624961	0.030534216	0.00040097783
0.16638005	0.031162315	0.00040540786
0.16651050	0.030821927	0.00040184845
0.16664094	0.031207255	0.00040568832
0.16677138	0.029741072	0.00039580901
0.16690183	0.030646909	0.00040087096
0.16703227	0.031045951	0.00040506847
0.16716271	0.030649628	0.00039950434
0.16729316	0.030409608	0.00040045828
0.16742360	0.030404549	0.00040068641
0.16755404	0.031329527	0.00040474544
0.16768449	0.030991780	0.00040249390
0.16781493	0.030361834	0.00039782000
0.16794537	0.030989471	0.00040320356
0.16807582	0.031378895	0.00040599883
0.16820626	0.031181988	0.00040215828
0.16833670	0.031101138	0.00040307787
0.16846715	0.031283178	0.00040392245
0.16859759	0.031350215	0.00040225704
0.16872803	0.030229691	0.00039813361
0.16885848	0.031569747	0.00040456958
0.16898892	0.030506315	0.00039859066
0.16911936	0.031317673	0.00040501560
0.16924981	0.031018054	0.00040160467
0.16938025	0.031705514	0.00040472401
0.16951069	0.030607513	0.00039977530
0.16964114	0.030273555	0.00039761306
0.16977158	0.031325990	0.00040326226
0.16990202	0.031260225	0.00040167462
0.17003247	0.031036976	0.00040056348
0.17016291	0.030311228	0.00039699366
0.17029335	0.031015038	0.00039922066
0.17042379	0.030452342	0.00039787769
0.17055424	0.031128645	0.00040076701
0.17068468	0.030546080	0.00039684327
0.17081512	0.030199633	0.00039633688
0.17094557	0.030857495	0.00039814071
0.17107601	0.030535557	0.00039809837
0.17120645	0.031592271	0.00040512056
0.17133690	0.030693785	0.00039838081
0.17146734	0.031079300	0.00039968164
0.17159778	0.030144885	0.00039358790
0.17172823	0.030977282	0.00039818772
0.17185867	0.031270135	0.00040223961
0.17198911	0.030944659	0.00039633428
0.17211956	0.031706853	0.00040419299
0.17225000	0.031028964	0.00039849892
0.17238044	0.030810189	0.00039638140
0.17251089	0.031204059	0.00040015073
0.17264133	0.030723606	0.00039533852
0.17277177	0.030806142	0.00039785667
0.17290222	0.031294260	0.00040072492
0.17303266	0.031693080	0.00039975634
0.17316310	0.030959581	0.00039728448
0.17329355	0.030347050	0.00039489858
0.17342399	0.030588353	0.00039429314
0.17355443	0.030902044	0.00039712102
0.17368488	0.031115036	0.00039637085
0.17381532	0.030682117	0.00039683382
0.17394576	0.030453860	0.00039468709
0.17407621	0.030993602	0.00039696002
0.17420665	0.030763305	0.00039486511
0.17433709	0.031431183	0.00039932335
0.17446753	0.031121293	0.00039656762
0.17459798	0.031165206	0.00039810675
0.17472842	0.030329265	0.00039235575
0.17485886	0.031016817	0.00039801510
0.17498931	0.030633231	0.00039457700
0.17511975	0.030388862	0.00039010412
0.17525019	0.030518555	0.00039264459
0.17538064	0.030432095	0.00039264931
0.17551108	0.030363627	0.00039285726
0.17564152	0.030641097	0.00039250785
0.17577197	0.030682642	0.00039243776
0.17590241	0.030925597	0.00039538929
0.17603285	0.030839197	0.00039475981
0.17616330	0.030864831	0.00039318541
0.17629374	0.030452955	0.00039230996
0.17642418	0.030673145	0.00039253143
0.17655463	0.030882882	0.00039418301
0.17668507	0.030265241	0.00039120280
0.17681551	0.030442663	0.00039060190
0.17694596	0.030434387	0.00039130878
0.17707640	0.030821238	0.00039253840
0.17720684	0.031177622	0.00039338839
0.17733729	0.030802762	0.00039346738
0.17746773	0.031401786	0.00039532927
0.17759817	0.030421600	0.00039070667
0.17772862	0.031502644	0.00039710377
0.17785906	0.030966951	0.00039191568
0.17798950	0.031627374	0.00039615180
0.17811995	0.030289596	0.00038879198
0.17825039	0.030416503	0.00038908014
0.17838083	0.030167106	0.00038984930
0.17851128	0.030846594	0.00039052849
0.17864172	0.031028873	0.00039352716
0.17877216	0.030830947	0.00039153794
0.17890260	0.030416946	0.00038860015
0.17903305	0.030531105	0.00039086785
0.17916349	0.030918597	0.00039102038
0.17929393	0.029654942	0.00038408834
0.17942438	0.030729616	0.00039069787
0.17955482	0.030537979	0.00038790762
0.17968526	0.030609324	0.00039070904
0.17981571	0.030802267	0.00039150265
0.17994615	0.030027175	0.00038474832
0.18007659	0.030475823	0.00039095879
0.18020704	0.030844238	0.00038951942
0.18033748	0.030476394	0.00038710115
0.18046792	0.030686705	0.00039018673
0.18059837	0.030567489	0.00038755025
0.18072881	0.030839016	0.00038923541
0.18085925	0.031503461	0.00039309744
0.18098970	0.030480314	0.00038663213
0.18112014	0.030469836	0.00038981053
0.18125058	0.030840886	0.00038784439
0.18138103	0.030253290	0.00038599831
0.18151147	0.031061767	0.00039134917
0.18164191	0.031013694	0.00038959079
0.18177236	0.031150377	0.00039150277
0.18190280	0.030834701	0.00038915367
0.18203324	0.030589970	0.00038647578
0.18216369	0.030613173	0.00039664077
0.18229413	0.030854616	0.00039757106
0.18242457	0.030407765	0.00040064788
0.18255502	0.030716723	0.00040468011
0.18268546	0.030970599	0.00040657453
0.18281590	0.030680764	0.00040676442
0.18294635	0.030935711	0.00040907448
0.18307679	0.030932709	0.00041042469
0.18320723	0.030457062	0.00041250020
0.18333767	0.030529096	0.00041012461
0.18346812	0.030599512	0.00041527720
0.18359856	0.030315913	0.00041392619
0.18372900	0.030673160	0.00041560417
0.18385945	0.030554454	0.00041753987
0.18398989	0.030142258	0.00041378054
0.18412033	0.030396662	0.00041828863
0.18425078	0.030611274	0.00042201526
0.18438122	0.030208511	0.00041894521
0.18451166	0.029560696	0.00041579788
0.18464211	0.030329073	0.00042238685
0.18477255	0.030298564	0.00042301299
0.18490299	0.030884908	0.00042906783
0.18503344	0.030198321	0.00042261892
0.18516388	0.030327188	0.00042739465
0.18529432	0.030851124	0.00043059420
0.18542477	0.029868424	0.00042490123
0.18555521	0.030384438	0.00043065718
0.18568565	0.030755718	0.00043124448
0.18581610	0.031055930	0.00043357651
0.18594654	0.029734439	0.00042565558
0.18607698	0.030963609	0.00043375358
0.18620743	0.030739792	0.00043578814
0.18633787	0.030846486	0.00043872012
0.18646831	0.031494805	0.00043922870
0.18659876	0.030631733	0.00043620992
0.18672920	0.030534651	0.00043705267
0.18685964	0.030197679	0.00043461984
0.18699009	0.030114968	0.00043590237
0.18712053	0.030572723	0.00042832138
0.18725097	0.030829423	0.00042727675
0.18738142	0.030697090	0.00042293404
0.18751186	0.030920320	0.00042171924
0.18764230	0.030512942	0.00041862116
0.18777274	0.030776687	0.00041746585
0.18790319	0.030513315	0.00041542579
0.18803363	0.030647554	0.00041517451
0.18816407	0.031420505	0.00041625639
0.18829452	0.030718121	0.00041346791
0.18842496	0.030932361	0.00041355400
0.18855540	0.030897179	0.00041072134
0.18868585	0.030976077	0.00041196614
0.18881629	0.030346994	0.00040432317
0.18894673	0.031300679	0.00041109226
0.18907718	0.030789815	0.00040604515
0.18920762	0.030509252	0.00040435934
0.18933806	0.030665226	0.00040312336
0.18946851	0.031103931	0.00040492233
0.18959895	0.030227107	0.00040060371
0.18972939	0.031186346	0.00040526388
0.18985984	0.030903470	0.00040193849
0.18999028	0.030827740	0.00040201581
0.19012072	0.030457717	0.00039931201
0.19025117	0.030478906	0.00039590772
0.19038161	0.030701096	0.00039948530
0.19051205	0.030566168	0.00039727249
0.19064250	0.031258094	0.00039958314
0.19077294	0.030605991	0.00039809885
0.19090338	0.030360952	0.00039364402
0.19103383	0.030520792	0.00039496116
0.19116427	0.030340381	0.00039271184
0.19129471	0.030915881	0.00039464766
0.19142516	0.029970933	0.00039001757
0.19155560	0.030900852	0.00039203057
0.19168604	0.031074480	0.00039378884
0.19181649	0.031024265	0.00039412001
0.19194693	0.030662281	0.00039060152
0.19207737	0.030591999	0.00039085966
0.19220781	0.030156565	0.00038538317
0.19233826	0.030631225	0.00038987832
0.19246870	0.030405661	0.00038841839
0.19259914	0.030468938	0.00038636237
0.19272959	0.030724882	0.00038997318
0.19286003	0.030507583	0.00038821798
0.19299047	0.030481907	0.00038501397
0.19312092	0.031070142	0.00038796498
0.19325136	0.029971013	0.00038376431
0.19338180	0.030549746	0.00038635789
0.19351225	0.030458138	0.00038691021
0.19364269	0.030469344	0.00038344046
0.19377313	0.030776949	0.00038789127
0.19390358	0.030582735	0.00038671287
0.19403402	0.030705671	0.00038491805
0.19416446	0.030417749	0.00038529118
0.19429491	0.030297883	0.00038289330
0.19442535	0.030956684	0.00038657500
0.19455579	0.030414002	0.00038488916
0.19468624	0.030435899	0.00038280216
0.19481668	0.030375717	0.00038467937
0.19494712	0.030645159	0.00038550089
0.19507757	0.029834511	0.00037969153
0.19520801	0.030699144	0.00038433158
0.19533845	0.030413501	0.00038221860
0.19546890	0.031367019	0.00038799215
0.19559934	0.030405423	0.00038499465
0.19572978	0.030131249	0.00037983639
0.19586023	0.030093971	0.00038167706
0.19599067	0.029744969	0.00037859938
0.19612111	0.029979006	0.00037851995
0.19625156	0.030925933	0.00038691586
0.19638200	0.031488309	0.00038642082
0.19651244	0.030580606	0.00038352208
0.19664288	0.031165888	0.00038544300
0.19677333	0.030593680	0.00038087299
0.19690377	0.030780963	0.00038374660
0.19703421	0.031270097	0.00038511944
0.19716466	0.030632519	0.00038275534
0.19729510	0.030359791	0.00038087213
0.19742554	0.031106359	0.00038354345
0.19755599	0.030586497	0.00038253589
0.19768643	0.030962381	0.00038450840
0.19781687	0.030431840	0.00037939741
0.19794732	0.030394860	0.00038101268
0.19807776	0.030222589	0.00037862746
0.19820820	0.029842394	0.00037595641
0.19833865	0.030065790	0.00037775394
0.19846909	0.031085695	0.00038231861
0.19859953	0.029922836	0.00037736618
0.19872998	0.030578734	0.00038034924
0.19886042	0.030886334	0.00038029136
0.19899086	0.030226252	0.00037907950
0.19912131	0.030618364	0.00037886827
0.19925175	0.030629341	0.00038060865
0.19938219	0.030083146	0.00037800788
0.19951264	0.030274925	0.00037656113
0.19964308	0.029745733	0.00037503305
0.19977352	0.029566186	0.00037350795
0.19990397	0.029629693	0.00037386897
0.20003441	0.030789926	0.00038134799
0.20016485	0.030562868	0.00037716485
0.20029530	0.030356928	0.00037863939
0.20042574	0.030646120	0.00037974682
0.20055618	0.029559312	0.00037241049
0.20068663	0.030032202	0.00037613560
0.20081707	0.030070683	0.00037470588
0.20094751	0.030454359	0.00037737991
0.20107795	0.030124996	0.00037655632
0.20120840	0.030646903	0.00037733153
0.20133884	0.030619337	0.00037917171
0.20146928	0.029959877	0.00037450505
0.20159973	0.029705831	0.00037293484
0.20173017	0.030151586	0.00037550837
0.20186061	0.030490304	0.00037603604
0.20199106	0.030378114	0.00037697181
0.20212150	0.030088852	0.00037490686
0.20225194	0.029640777	0.00037162358
0.20238239	0.030663177	0.00037732505
0.20251283	0.030342793	0.00037490816
0.20264327	0.030676805	0.00037648252
0.20277372	0.030270251	0.00037574920
0.20290416	0.030130251	0.00037399128
0.20303460	0.030511047	0.00037571744
0.20316505	0.030375121	0.00037430562
0.20329549	0.030186709	0.00037358839
0.20342593	0.030040360	0.00037327632
0.20355638	0.030447196	0.00037477550
0.20368682	0.030197557	0.00037258271
0.20381726	0.029863692	0.00037184732
0.20394771	0.031209968	0.00037638453
0.20407815	0.030474063	0.00037467813
0.20420859	0.029938511	0.00037129380
0.20433904	0.029743853	0.00036846075
0.20446948	0.029743422	0.00037081258
0.20459992	0.029908686	0.00036994421
0.20473037	0.030521411	0.00037283260
0.20486081	0.029931749	0.00037040119
0.20499125	0.030054988	0.00036998256
0.20512170	0.029680602	0.00036945020
0.20525214	0.030133974	0.00037137492
0.20538258	0.029880210	0.00036845932
0.20551302	0.030530334	0.00037269442
0.20564347	0.029896553	0.00036861491
0.20577391	0.030457240	0.00037365448
0.20590435	0.030470709	0.00037307265
0.20603480	0.030545100	0.00037079531
0.20616524	0.030300782	0.00037086036
0.20629568	0.030401028	0.00037166475
0.20642613	0.030056771	0.00036902466
0.20655657	0.029938504	0.00037090171
0.20668701	0.029857224	0.00036777083
0.20681746	0.030189964	0.00036957809
0.20694790	0.030015710	0.00036983871
0.20707834	0.030143789	0.00036888541
0.20720879	0.030254036	0.00037143186
0.20733923	0.030416807	0.00037067011
0.20746967	0.029768404	0.00036605683
0.20760012	0.030245713	0.00037166270
0.20773056	0.030180398	0.00036733416
0.20786100	0.030329158	0.00037161788
0.20799145	0.030174390	0.00036961846
0.20812189	0.030215796	0.00036845786
0.20825233	0.029580586	0.00036582756
0.20838278	0.029618558	0.00036502467
0.20851322	0.030226682	0.00036931002
0.20864366	0.030100249	0.00036977578
0.20877411	0.030259091	0.00036838438
0.20890455	0.029398639	0.00036528547
0.20903499	0.029616757	0.00036502827
0.20916544	0.029621904	0.00036471954
0.20929588	0.030909962	0.00037411310
0.20942632	0.030296539	0.00036704781
0.20955677	0.029783575	0.00036653582
0.20968721	0.030356224	0.00036930232
0.20981765	0.029790784	0.00036474076
0.20994809	0.029959772	0.00036710232
0.21007854	0.029911444	0.00036595652
0.21020898	0.029504205	0.00036290385
0.21033942	0.030020827	0.00036783508
0.21046987	0.030048445	0.00036532178
0.21060031	0.030152331	0.00036812865
0.21073075	0.030470762	0.00036885792
0.21086120	0.029720061	0.00036436827
0.21099164	0.029955821	0.00036513312
0.21112208	0.030205487	0.00036664077
0.21125253	0.029672194	0.00036314162
0.21138297	0.029943505	0.00036744234
0.21151341	0.029819159	0.00036385203
0.21164386	0.029925900	0.00036531494
0.21177430	0.030224274	0.00036652386
0.21190474	0.030145677	0.00036750596
0.21203519	0.029376271	0.00036260223
0.21216563	0.030488703	0.00036715549
0.21229607	0.029252180	0.00036149210
0.21242652	0.030631581	0.00036939189
0.21255696	0.030049384	0.00036383161
0.21268740	0.029859182	0.00036498981
0.21281785	0.029714365	0.00036218752
0.21294829	0.029908725	0.00036530341
0.21307873	0.030278884	0.00036654783
0.21320918	0.029661980	0.00036254254
0.21333962	0.030432441	0.00036610689
0.21347006	0.030331016	0.00036842416
0.21360051	0.029808454	0.00036185892
0.21373095	0.030222143	0.00036523716
0.21386139	0.030148972	0.00036367891
0.21399184	0.029968260	0.00036236349
0.21412228	0.029694435	0.00036305335
0.21425272	0.029700540	0.00036106436
0.21438316	0.030584396	0.00036673894
0.21451361	0.030087967	0.00036473840
0.21464405	0.030545825	0.00036443574
0.21477449	0.029759882	0.00036181616
0.21490494	0.030160234	0.00036370741
0.21503538	0.029509734	0.00035982296
0.21516582	0.030061555	0.00036370726
0.21529627	0.030449916	0.00036323186
0.21542671	0.029501351	0.00035997730
0.21555715	0.030040525	0.00036274654
0.21568760	0.029608071	0.00035968072
0.21581804	0.030196652	0.00036319483
0.21594848	0.029391842	0.00035745743
0.21607893	0.029833055	0.00036111723
0.21620937	0.030132245	0.00036360363
0.21633981	0.029943248	0.00036063309
0.21647026	0.029374013	0.00035883859
0.21660070	0.030081758	0.00036272195
0.21673114	0.029729400	0.00035978532
0.21686159	0.029656265	0.00035931921
0.21699203	0.030101763	0.00036089655
0.21712247	0.030233963	0.00036377950
0.21725292	0.029083635	0.00035871813
0.21738336	0.029216459	0.00035539299
0.21751380	0.029807821	0.00035890245
0.21764425	0.030394231	0.00036285928
0.21777469	0.029845296	0.00036122834
0.21790513	0.030027915	0.00036220951
0.21803558	0.030475762	0.00036279281
0.21816602	0.029800290	0.00036001183
0.21829646	0.030068436	0.00036134404
0.21842691	0.030609241	0.00036257962
0.21855735	0.030085543	0.00036133662
0.21868779	0.030010437	0.00036071141
0.21881823	0.029690934	0.00035812897
0.21894868	0.030350513	0.00036216935
0.21907912	0.029668776	0.00035626736
0.21920956	0.030040510	0.00036135802
0.21934001	0.029983840	0.00035953764
0.21947045	0.030464070	0.00036171706
0.21960089	0.029874802	0.00035888093
0.21973134	0.029970019	0.00035775370
0.21986178	0.029917890	0.00035879498
0.21999222	0.029920515	0.00035961832
0.22012267	0.030079278	0.00035762705
0.22025311	0.029409464	0.00035687198
0.22038355	0.030026218	0.00035744647
0.22051400	0.029887359	0.00035882101
0.22064444	0.030209075	0.00035989309
0.22077488	0.029244573	0.00035354561
0.22090533	0.029696993	0.00035852390
0.22103577	0.029426076	0.00035489037
0.22116621	0.029854123	0.00035565396
0.22129666	0.029752204	0.00035671205
0.22142710	0.029781772	0.00035639984
0.22155754	0.029644096	0.00035594537
0.22168799	0.029499890	0.00035611328
0.22181843	0.029996387	0.00035529081
0.22194887	0.029824055	0.00035786915
0.22207932	0.029533494	0.00035463769
0.22220976	0.029548315	0.00035487646
0.22234020	0.030165413	0.00035912543
0.22247065	0.029680185	0.00035506695
0.22260109	0.029796643	0.00035625968
0.22273153	0.029580500	0.00035559123
0.22286198	0.029805685	0.00035424007
0.22299242	0.029567806	0.00035645576
0.22312286	0.029793520	0.00035438418
0.22325330	0.030301748	0.00035835875
0.22338375	0.029878126	0.00035678455
0.22351419	0.029638683	0.00035526028
0.22364463	0.029716290	0.00035533480
0.22377508	0.029549157	0.00035457361
0.22390552	0.029822438	0.00035367902
0.22403596	0.029983185	0.00035732153
0.22416641	0.029551958	0.00035347077
0.22429685	0.030176012	0.00035690499
0.22442729	0.029420350	0.00035443690
0.22455774	0.029746410	0.00035279587
0.22468818	0.029749116	0.00035354421
0.22481862	0.029763574	0.00035459845
0.22494907	0.029348942	0.00035097550
0.22507951	0.030018276	0.00035661799
0.22520995	0.030111110	0.00035553740
0.22534040	0.029179658	0.00034941504
0.22547084	0.029705331	0.00035491393
0.22560128	0.029972663	0.00035462250
0.22573173	0.029708074	0.00035420762
0.22586217	0.029850551	0.00035450052
0.22599261	0.029197704	0.00034973031
0.22612306	0.030412711	0.00035617901
0.22625350	0.030093922	0.00035392294
0.22638394	0.030090186	0.00035483383
0.22651439	0.029377601	0.00035263766
0.22664483	0.030052861	0.00035414551
0.22677527	0.029681655	0.00035259848
0.22690572	0.029917268	0.00035233557
0.22703616	0.029071507	0.00034997564
0.22716660	0.030483555	0.00035737742
0.22729705	0.029546447	0.00035149040
0.22742749	0.029330905	0.00035029203
0.22755793	0.030046290	0.00035417264
0.22768837	0.029942427	0.00035194223
0.22781882	0.029492082	0.00035107467
0.22794926	0.029134565	0.00034868257
0.22807970	0.029822593	0.00035313638
0.22821015	0.029625195	0.00035188773
0.22834059	0.029024090	0.00034733280
0.22847103	0.029418890	0.00035054222
0.22860148	0.029851031	0.00035294957
0.22873192	0.030055215	0.00035349820
0.22886236	0.030342022	0.00035467118
0.22899281	0.029443638	0.00034916756
0.22912325	0.029658952	0.00035071924
0.22925369	0.029638325	0.00035212499
0.22938414	0.029312556	0.00034705795
0.22951458	0.030263499	0.00035565286
0.22964502	0.029413273	0.00034773505
0.22977547	0.029336188	0.00034885205
0.22990591	0.029441697	0.00034965251
0.23003635	0.030202782	0.00035330402
0.23016680	0.029967731	0.00035187795
0.23029724	0.029382496	0.00034955792
0.23042768	0.029671258	0.00034785421
0.23055813	0.029695267	0.00035033879
0.23068857	0.029255905	0.00035260721
0.23081901	0.029931763	0.00035953893
0.23094946	0.029805957	0.00036140854
0.23107990	0.030174059	0.00036281106
0.23121034	0.029572201	0.00036348063
0.23134079	0.029578912	0.00036639693
0.23147123	0.029568886	0.00036491649
0.23160167	0.029350304	0.00036728222
0.23173212	0.030594484	0.00037517116
0.23186256	0.028884010	0.00036599289
0.23199300	0.030109142	0.00037493436
0.23212344	0.029947997	0.00037302938
0.23225389	0.029381073	0.00037381608
0.23238433	0.029663139	0.00037496790
0.23251477	0.029108112	0.00037134378
0.23264522	0.029744106	0.00037739739
0.23277566	0.029750036	0.00037762646
0.23290610	0.029368908	0.00037630751
0.23303655	0.028805924	0.00037765986
0.23316699	0.029624419	0.00037869177
0.23329743	0.029239303	0.00037814376
0.23342788	0.029629000	0.00037880773
0.23355832	0.029494208	0.00037955945
0.23368876	0.029110480	0.00037783905
0.23381921	0.029358380	0.00037730244
0.23394965	0.029330099	0.00037714420
0.23408009	0.029784375	0.00038201665
0.23421054	0.029016307	0.00037509849
0.23434098	0.029291061	0.00037988495
0.23447142	0.029106836	0.00037674165
0.23460187	0.029368590	0.00038031349
0.23473231	0.029812305	0.00038202756
0.23486275	0.029790165	0.00038190274
0.23499320	0.029247820	0.00038016210
0.23512364	0.029672329	0.00038280259
0.23525408	0.029773096	0.00038297986
0.23538453	0.029820061	0.00038258826
0.23551497	0.029439453	0.00038006483
0.23564541	0.029331866	0.00038118556
0.23577586	0.029491048	0.00038439257
0.23590630	0.029215945	0.00037861207
0.23603674	0.029250505	0.00038194952
0.23616719	0.029004596	0.00037775031
0.23629763	0.029441302	0.00038238852
0.23642807	0.029829506	0.00038642495
0.23655851	0.029413344	0.00038313095
0.23668896	0.029067965	0.00038113432
0.23681940	0.029497423	0.00038521656
0.23694984	0.029572142	0.00038154000
0.23708029	0.029396515	0.00038555043
0.23721073	0.029400365	0.00038268925
0.23734117	0.029516477	0.00038615681
0.23747162	0.029863166	0.00038691700
0.23760206	0.029383915	0.00038371064
0.23773250	0.029226190	0.00038413266
0.23786295	0.029773741	0.00038819623
0.23799339	0.029299295	0.00038409441
0.23812383	0.029616058	0.00038807775
0.23825428	0.029202379	0.00038334409
0.23838472	0.028863831	0.00038134443
0.23851516	0.029525051	0.00038755270
0.23864561	0.029096375	0.00038321615
0.23877605	0.029482073	0.00038863742
0.23890649	0.030156207	0.00038915701
0.23903694	0.029732653	0.00038916973
0.23916738	0.029400775	0.00038587798
0.23929782	0.029657429	0.00038811476
0.23942827	0.028895190	0.00038513296
0.23955871	0.029398138	0.00038869552
0.23968915	0.029684172	0.00038654469
0.23981960	0.029500577	0.00039033821
0.23995004	0.029420663	0.00038724784
0.24008048	0.029383684	0.00038873602
0.24021093	0.029192013	0.00038836622
0.24034137	0.029200261	0.00038576068
0.24047181	0.029788113	0.00038939398
0.24060226	0.030065401	0.00039307032
0.24073270	0.029422885	0.00038827857
0.24086314	0.028980569	0.00038883871
0.24099358	0.028912452	0.00038482435
0.24112403	0.029543721	0.00038974992
0.24125447	0.029937326	0.00039335170
0.24138491	0.029519825	0.00038818621
0.24151536	0.028336839	0.00038380338
0.24164580	0.029630304	0.00039022602
0.24177624	0.029501412	0.00038931169
0.24190669	0.029551704	0.00039184526
0.24203713	0.028947445	0.00038757309
0.24216757	0.028919695	0.00038711123
0.24229802	0.029531408	0.00039290289
0.24242846	0.029979487	0.00039268765
0.24255890	0.029213211	0.00038890782
0.24268935	0.029320444	0.00038955634
0.24281979	0.028924208	0.00038795836
0.24295023	0.030103661	0.00039546251
0.24308068	0.030174045	0.00039444125
0.24321112	0.029350122	0.00039060294
0.24334156	0.029959348	0.00039651490
0.24347201	0.029499272	0.00038992217
0.24360245	0.029591489	0.00039426827
0.24373289	0.029286809	0.00039092013
0.24386334	0.029201177	0.00039192492
0.24399378	0.030013275	0.00039526244
0.24412422	0.029025006	0.00038835452
0.24425467	0.029042459	0.00038918275
0.24438511	0.029138675	0.00039138578
0.24451555	0.029757219	0.00039453733
0.24464600	0.028745318	0.00038807435
0.24477644	0.028902477	0.00038875735
0.24490688	0.029296011	0.00039312379
0.24503733	0.029241787	0.00039455625
0.24516777	0.029162622	0.00039029284
0.24529821	0.029382146	0.00039512101
0.24542865	0.029104394	0.00039130780
0.24555910	0.029116702	0.00039363756
0.24568954	0.029190836	0.00039295113
0.24581998	0.028850191	0.00038905513
0.24595043	0.029954087	0.00039759481
0.24608087	0.029536053	0.00039598974
0.24621131	0.029115441	0.00038964679
0.24634176	0.028854886	0.00039127159
0.24647220	0.028775287	0.00038905617
0.24660264	0.028938969	0.00039389176
0.24673309	0.029416106	0.00039422468
0.24686353	0.029792093	0.00039628915
0.24699397	0.029272349	0.00039398961
0.24712442	0.028808594	0.00039295404
0.24725486	0.029297846	0.00039180262
0.24738530	0.028993171	0.00039401847
0.24751575	0.029594588	0.00039553904
0.24764619	0.028707424	0.00039176418
0.24777663	0.028919435	0.00039279385
0.24790708	0.029053661	0.00039217873
0.24803752	0.029122130	0.00039385549
0.24816796	0.029377335	0.00039513755
0.24829841	0.029997839	0.00039685065
0.24842885	0.028678837	0.00039429762
0.24855929	0.028972834	0.00039210785
0.24868974	0.029240866	0.00039737183
0.24882018	0.028644471	0.00039313566
0.24895062	0.029718156	0.00039508669
0.24908107	0.029612614	0.00039813454
0.24921151	0.029472173	0.00039627301
0.24934195	0.029074839	0.00039447403
0.24947240	0.029312771	0.00039702280
0.24960284	0.029346196	0.00039601805
0.24973328	0.030130221	0.00039939341
0.24986372	0.029355897	0.00039768609
0.24999417	0.029358117	0.00039593238
0.25012461	0.028669389	0.00039517939
0.25025505	0.028986937	0.00039248602
0.25038550	0.029460388	0.00039680856
0.25051594	0.028912836	0.00039583162
0.25064638	0.029650462	0.00039837957
0.25077683	0.028535921	0.00039391143
0.25090727	0.029508622	0.00040095208
0.25103771	0.028887500	0.00039309289
0.25116816	0.029203028	0.00039661447
0.25129860	0.029122840	0.00039542422
0.25142904	0.029212984	0.00039728611
0.25155949	0.029195638	0.00039848802
0.25168993	0.029342934	0.00039666792
0.25182037	0.029447582	0.00039758127
0.25195082	0.029252622	0.00039679787
0.25208126	0.029710771	0.00040108937
0.25221170	0.029305135	0.00039959593
0.25234215	0.028842523	0.00039330272
0.25247259	0.029418672	0.00039760673
0.25260303	0.029916556	0.00040430418
0.25273348	0.029610863	0.00039742512
0.25286392	0.029215559	0.00039960461
0.25299436	0.029046730	0.00039634955
0.25312481	0.029227314	0.00039966060
0.25325525	0.028785488	0.00039451843
0.25338569	0.029069105	0.00039642551
0.25351614	0.029059414	0.00039669389
0.25364658	0.029357654	0.00039972999
0.25377702	0.028532018	0.00039384659
0.25390747	0.029578655	0.00040141800
0.25403791	0.028565880	0.00039225801
0.25416835	0.029362420	0.00040060846
0.25429879	0.029611104	0.00040135429
0.25442924	0.029818213	0.00040097696
0.25455968	0.029552508	0.00040087402
0.25469012	0.028664676	0.00039591475
0.25482057	0.028769548	0.00039653941
0.25495101	0.029258205	0.00039892604
0.25508145	0.029466706	0.00039818711
0.25521190	0.029204426	0.00040150959
0.25534234	0.029608936	0.00039992757
0.25547278	0.029642386	0.00039959098
0.25560323	0.029104759	0.00039776330
0.25573367	0.028916053	0.00040077250
0.25586411	0.029819762	0.00041366041
0.25599456	0.029273941	0.00041389763
0.25612500	0.029262205	0.00041481405
0.25625544	0.028704513	0.00041591571
0.25638589	0.029428898	0.00042470971
0.25651633	0.028711497	0.00042142084
0.25664677	0.029132524	0.00042704785
0.25677722	0.029201199	0.00042721598
0.25690766	0.028650085	0.00042619781
0.25703810	0.029005131	0.00043362668
0.25716855	0.028754200	0.00043282402
0.25729899	0.029548325	0.00043910870
0.25742943	0.028494161	0.00043623838
0.25755988	0.028582163	0.00043507244
0.25769032	0.029160595	0.00044487330
0.25782076	0.029510221	0.00044539770
0.25795121	0.028221035	0.00044005229
0.25808165	0.029594406	0.00045289348
0.25821209	0.029179753	0.00044742137
0.25834253	0.028651762	0.00044938906
0.25847298	0.029528224	0.00045628466
0.25860342	0.028432323	0.00045254127
0.25873386	0.029563683	0.00046000772
0.25886431	0.029075544	0.00045890191
0.25899475	0.028152076	0.00045193100
0.25912519	0.028467292	0.00045872857
0.25925564	0.028793879	0.00046185960
0.25938608	0.029427868	0.00046783093
0.25951652	0.028872670	0.00046396954
0.25964697	0.029935561	0.00047449312
0.25977741	0.029125228	0.00047007389
0.25990785	0.029408988	0.00047346290
0.26003830	0.028276453	0.00046523412
0.26016874	0.029242801	0.00047782925
0.26029918	0.028933399	0.00046970596
0.26042963	0.028784064	0.00047402968
0.26056007	0.028806892	0.00047436533
0.26069051	0.028702186	0.00047535592
0.26082096	0.028339473	0.00047071013
0.26095140	0.027531537	0.00046971040
0.26108184	0.028255665	0.00047293609
0.26121229	0.028432870	0.00047552233
0.26134273	0.029276860	0.00048293551
0.26147317	0.028401906	0.00047734574
0.26160362	0.028607720	0.00048076521
0.26173406	0.029258243	0.00048550157
0.26186450	0.028896050	0.00048429451
0.26199495	0.028773858	0.00048248997
0.26212539	0.028868119	0.00048534037
0.26225583	0.028145250	0.00048024588
0.26238628	0.029223119	0.00048794744
0.26251672	0.028795798	0.00048398027
0.26264716	0.029313448	0.00048892575
0.26277760	0.028490334	0.00048484780
0.26290805	0.028718725	0.00048871954
0.26303849	0.029808085	0.00049575339
0.26316893	0.028649218	0.00049195648
0.26329938	0.029065249	0.00048985809
0.26342982	0.029492729	0.00049882386
0.26356026	0.028020496	0.00048651156
0.26369071	0.029118325	0.00049564157
0.26382115	0.029838163	0.00050233048
0.26395159	0.029141101	0.00049728853
0.26408204	0.029173757	0.00049722296
0.26421248	0.028374685	0.00049606721
0.26434292	0.028994342	0.00049845269
0.26447337	0.029009017	0.00049910470
0.26460381	0.029429061	0.00050167107
0.26473425	0.029146114	0.00049982095
0.26486470	0.028762104	0.00050315346
0.26499514	0.029525350	0.00050377030
0.26512558	0.028669294	0.00050251690
0.26525603	0.029489016	0.00051196979
[truncated: 573 more rows]
