# Supplementary material for: Rationally seeded computational protein design of ɑ-helical barrels
Source: Nat Chem Biol. 2024 Jun 20;20(8):991–9. doi: 10.1038/s41589-024-01642-0 (PMC11288890; doi:10.1038/s41589-024-01642-0)
Supplement: Supplementary file 3 — PDB and .mtz files used for making figure panels b–d and j–m. [file 41589_2024_1642_MOESM3_ESM.zip › KIA_RP_RSPD_NatChemBiol_data_Figure2/scapCC6_LLIA_panels_e-h/SAXS_panel_i/SAXS_raw_SEC_scapCC6_LLIA/b21-443535_00441.dat]

0.0045000000	0.53720339	0.0073797523
0.0046304432	0.53321560	0.0072635471
0.0047608865	0.48026612	0.0066088192
0.0048913297	0.42443217	0.0061453851
0.0050217729	0.36380870	0.0055326123
0.0051522162	0.36091757	0.0054734764
0.0052826594	0.33491453	0.0050104578
0.0054131026	0.29767029	0.0047525461
0.0055435459	0.27246744	0.0044787320
0.0056739891	0.27845617	0.0043863606
0.0058044323	0.26482798	0.0042422736
0.0059348756	0.23091606	0.0038976298
0.0060653188	0.21706736	0.0036822826
0.0061957621	0.22815828	0.0037656855
0.0063262053	0.21730850	0.0036658597
0.0064566485	0.20314847	0.0034839674
0.0065870918	0.17201896	0.0032059407
0.0067175350	0.17980065	0.0032236008
0.0068479782	0.18352752	0.0032342475
0.0069784215	0.19044777	0.0032283920
0.0071088647	0.17535303	0.0031046878
0.0072393079	0.16968064	0.0029883729
0.0073697512	0.15452374	0.0028397233
0.0075001944	0.15782185	0.0028400662
0.0076306376	0.15161138	0.0027721939
0.0077610809	0.15168044	0.0027176940
0.0078915241	0.14516580	0.0026745328
0.0080219673	0.14145202	0.0025890293
0.0081524106	0.13978454	0.0026042788
0.0082828538	0.12891784	0.0024127367
0.0084132970	0.12794496	0.0024482870
0.0085437403	0.11822515	0.0023185860
0.0086741835	0.11449520	0.0022651233
0.0088046267	0.12012916	0.0022953685
0.0089350700	0.11200067	0.0021931425
0.0090655132	0.10803723	0.0021038672
0.0091959565	0.11378721	0.0022225928
0.0093263997	0.10429165	0.0020398430
0.0094568429	0.10358348	0.0020267673
0.0095872862	0.10188639	0.0020260108
0.0097177294	0.10094900	0.0019725782
0.0098481726	0.093517398	0.0019041614
0.0099786159	0.096858791	0.0019169626
0.010109059	0.087016382	0.0017847870
0.010239502	0.091122217	0.0018428280
0.010369946	0.083988601	0.0017381084
0.010500389	0.082997967	0.0017161371
0.010630832	0.081714601	0.0016983356
0.010761275	0.081296133	0.0016653577
0.010891719	0.078515607	0.0016454107
0.011022162	0.075840829	0.0015738807
0.011152605	0.074861824	0.0015650597
0.011283048	0.073643943	0.0015651219
0.011413491	0.071641589	0.0014983971
0.011543935	0.074394694	0.0015166807
0.011674378	0.069904561	0.0014560289
0.011804821	0.068168238	0.0013976058
0.011935264	0.065801114	0.0013753388
0.012065708	0.066531425	0.0013637602
0.012196151	0.063039689	0.0013110522
0.012326594	0.065688900	0.0013445143
0.012457037	0.062001996	0.0012900295
0.012587481	0.062201768	0.0012670496
0.012717924	0.060486303	0.0012326179
0.012848367	0.059828755	0.0012126880
0.012978810	0.057269143	0.0011748890
0.013109253	0.058167105	0.0011534614
0.013239697	0.059787387	0.0011745618
0.013370140	0.056848398	0.0011362860
0.013500583	0.056028693	0.0011244019
0.013631026	0.055205020	0.0011045391
0.013761470	0.056831743	0.0011230159
0.013891913	0.053784931	0.0010657193
0.014022356	0.055239008	0.0010892049
0.014152799	0.054436868	0.0010686052
0.014283243	0.053355947	0.0010484105
0.014413686	0.053903629	0.0010661875
0.014544129	0.052072474	0.0010307732
0.014674572	0.055577495	0.0010527584
0.014805016	0.052604625	0.0010226500
0.014935459	0.052584685	0.0010193759
0.015065902	0.050236168	0.00099326142
0.015196345	0.052163375	0.0010063057
0.015326788	0.051045348	0.00099324973
0.015457232	0.051597564	0.00099024703
0.015587675	0.050698647	0.00097262768
0.015718118	0.050483388	0.00097479092
0.015848561	0.050909878	0.00096502455
0.015979005	0.050281609	0.00096303781
0.016109448	0.049290301	0.00095192875
0.016239891	0.051209209	0.00095922928
0.016370334	0.050462468	0.00094673161
0.016500778	0.049223870	0.00093797162
0.016631221	0.048722902	0.00092423715
0.016761664	0.048584605	0.00092227771
0.016892107	0.047999809	0.00090888844
0.017022551	0.049082289	0.00091569392
0.017152994	0.047343530	0.00090130864
0.017283437	0.050455196	0.00091766741
0.017413880	0.050447336	0.00091390388
0.017544323	0.047984914	0.00089289640
0.017674767	0.046554364	0.00086928346
0.017805210	0.046122323	0.00087286366
0.017935653	0.047188003	0.00087012271
0.018066096	0.046585570	0.00086611206
0.018196540	0.047813371	0.00087556985
0.018326983	0.046050453	0.00084984868
0.018457426	0.046098555	0.00084884683
0.018587869	0.044644211	0.00083842305
0.018718313	0.045416716	0.00083645596
0.018848756	0.046900302	0.00085414011
0.018979199	0.046769466	0.00083836786
0.019109642	0.046444813	0.00083672902
0.019240086	0.045469915	0.00082670962
0.019370529	0.044412754	0.00081629624
0.019500972	0.044334255	0.00080512544
0.019631415	0.047019988	0.00083067454
0.019761858	0.044871054	0.00080666096
0.019892302	0.044924785	0.00080645057
0.020022745	0.043025163	0.00078681167
0.020153188	0.043017725	0.00078759088
0.020283631	0.042379451	0.00077745668
0.020414075	0.044674848	0.00078691343
0.020544518	0.044581218	0.00078830873
0.020674961	0.043028008	0.00077240128
0.020805404	0.042652723	0.00077165513
0.020935848	0.041437301	0.00075661945
0.021066291	0.043282397	0.00076643549
0.021196734	0.043549886	0.00076613395
0.021327177	0.042805179	0.00076298960
0.021457621	0.042874253	0.00075459663
0.021588064	0.042257369	0.00075407182
0.021718507	0.042235870	0.00074231896
0.021848950	0.041720072	0.00074508880
0.021979393	0.042880381	0.00074971587
0.022109837	0.041919214	0.00073607182
0.022240280	0.041097276	0.00072497803
0.022370723	0.041437829	0.00073408354
0.022501166	0.041545621	0.00072570946
0.022631610	0.042014736	0.00073034271
0.022762053	0.041182687	0.00071577994
0.022892496	0.042354151	0.00072893107
0.023022939	0.041190953	0.00071644345
0.023153383	0.041338314	0.00071568004
0.023283826	0.040314844	0.00070018059
0.023414269	0.041288529	0.00071109623
0.023544712	0.041860336	0.00071142461
0.023675156	0.039752900	0.00069768459
0.023805599	0.041892892	0.00070447327
0.023936042	0.040347923	0.00070115892
0.024066485	0.041196501	0.00070102279
0.024196928	0.040806390	0.00069150016
0.024327372	0.040408021	0.00068856261
0.024457815	0.039795472	0.00068456188
0.024588258	0.040642288	0.00068693834
0.024718701	0.041311583	0.00068888866
0.024849145	0.041164106	0.00068433172
0.024979588	0.040084455	0.00067578441
0.025110031	0.040315592	0.00067736936
0.025240474	0.040389362	0.00067451546
0.025370918	0.041681210	0.00068234382
0.025501361	0.039495217	0.00066457585
0.025631804	0.040205685	0.00067238617
0.025762247	0.040232406	0.00066297424
0.025892691	0.040257570	0.00066785525
0.026023134	0.039839345	0.00066128539
0.026153577	0.039886541	0.00066317194
0.026284020	0.040002494	0.00065250790
0.026414463	0.039602463	0.00065350192
0.026544907	0.039421099	0.00064751894
0.026675350	0.040649864	0.00066246376
0.026805793	0.040386106	0.00065424806
0.026936236	0.038900584	0.00064188540
0.027066680	0.038960610	0.00063728851
0.027197123	0.040098056	0.00065171498
0.027327566	0.039005829	0.00063724501
0.027458009	0.037831722	0.00062589159
0.027588453	0.038609513	0.00063068397
0.027718896	0.039064240	0.00063668448
0.027849339	0.038951732	0.00062552940
0.027979782	0.038941508	0.00063163836
0.028110226	0.039248220	0.00062986618
0.028240669	0.040107772	0.00063579612
0.028371112	0.038364913	0.00061817942
0.028501555	0.039207986	0.00062702819
0.028631998	0.038244015	0.00061476876
0.028762442	0.038160827	0.00061674755
0.028892885	0.037439755	0.00061123865
0.029023328	0.038321105	0.00061193290
0.029153771	0.036876090	0.00059898107
0.029284215	0.039423995	0.00061859548
0.029414658	0.037514307	0.00060209661
0.029545101	0.037438006	0.00060193425
0.029675544	0.037455671	0.00060030336
0.029805988	0.039193607	0.00061021264
0.029936431	0.038020352	0.00059953384
0.030066874	0.036533711	0.00058479274
0.030197317	0.037986386	0.00059772274
0.030327760	0.037741516	0.00059430267
0.030458204	0.037586999	0.00059474233
0.030588647	0.038127942	0.00059451693
0.030719090	0.037896831	0.00059142304
0.030849533	0.037340179	0.00058598397
0.030979977	0.037416903	0.00059013138
0.031110420	0.038612918	0.00058866098
0.031240863	0.037582748	0.00058567433
0.031371306	0.037842095	0.00058405061
0.031501750	0.038599501	0.00059008633
0.031632193	0.037396395	0.00057855116
0.031762636	0.037301171	0.00058089454
0.031893079	0.037809745	0.00057773323
0.032023523	0.037265192	0.00057895930
0.032153966	0.037244016	0.00057091652
0.032284409	0.037105733	0.00057319693
0.032414852	0.036209969	0.00056250316
0.032545295	0.037252794	0.00057229751
0.032675739	0.035982122	0.00055975421
0.032806182	0.037810370	0.00057117076
0.032936625	0.037526774	0.00056713048
0.033067068	0.037446062	0.00056860765
0.033197512	0.036832057	0.00055678869
0.033327955	0.036429478	0.00056041078
0.033458398	0.036889422	0.00055847642
0.033588841	0.037105842	0.00055964846
0.033719285	0.036544019	0.00055461928
0.033849728	0.037279720	0.00055984950
0.033980171	0.037466524	0.00055863102
0.034110614	0.036867712	0.00055459890
0.034241058	0.037138749	0.00055599597
0.034371501	0.036696960	0.00055730425
0.034501944	0.036512961	0.00055674192
0.034632387	0.036153826	0.00056649159
0.034762830	0.036876731	0.00057431775
0.034893274	0.036248984	0.00057057720
0.035023717	0.036462510	0.00057703525
0.035154160	0.036232154	0.00057668422
0.035284603	0.036033615	0.00057856604
0.035415047	0.035466669	0.00057706141
0.035545490	0.036234980	0.00058125953
0.035675933	0.036168725	0.00058146710
0.035806376	0.036706747	0.00058962969
0.035936820	0.037198077	0.00058920054
0.036067263	0.036225260	0.00058816309
0.036197706	0.036139623	0.00058441172
0.036328149	0.035753849	0.00058735035
0.036458593	0.035596346	0.00058298041
0.036589036	0.036121158	0.00059129185
0.036719479	0.036026009	0.00059185602
0.036849922	0.035201022	0.00058998650
0.036980365	0.036648749	0.00059539445
0.037110809	0.034783985	0.00058748855
0.037241252	0.036051471	0.00059376943
0.037371695	0.036568410	0.00060233815
0.037502138	0.036890574	0.00060781363
0.037632582	0.035796459	0.00059998395
0.037763025	0.036990080	0.00060215205
0.037893468	0.035943867	0.00060250700
0.038023911	0.036509334	0.00060186187
0.038154355	0.035860410	0.00060362714
0.038284798	0.035519258	0.00059998553
0.038415241	0.034374346	0.00059304132
0.038545684	0.035094626	0.00059810550
0.038676128	0.035436473	0.00060118886
0.038806571	0.035431591	0.00060439780
0.038937014	0.034596287	0.00059688156
0.039067457	0.035238980	0.00060128712
0.039197900	0.035537183	0.00060909143
0.039328344	0.034918899	0.00059900647
0.039458787	0.035107489	0.00060302319
0.039589230	0.035245604	0.00059886733
0.039719673	0.035004585	0.00058797049
0.039850117	0.035429783	0.00058779569
0.039980560	0.036562437	0.00059631796
0.040111003	0.035986326	0.00058953358
0.040241446	0.035636899	0.00058549868
0.040371890	0.035624842	0.00058291095
0.040502333	0.035441276	0.00057729151
0.040632776	0.036117742	0.00058558300
0.040763219	0.034979332	0.00057289084
0.040893663	0.036101906	0.00058189578
0.041024106	0.035226696	0.00057075625
0.041154549	0.036693036	0.00058552758
0.041284992	0.034238955	0.00056402201
0.041415435	0.035648760	0.00057374880
0.041545879	0.035439489	0.00056806980
0.041676322	0.034229067	0.00056541516
0.041806765	0.035437808	0.00056792956
0.041937208	0.034757091	0.00056512802
0.042067652	0.034754884	0.00056035560
0.042198095	0.035216850	0.00056801268
0.042328538	0.035179867	0.00056416885
0.042458981	0.035947952	0.00057424786
0.042589425	0.035314869	0.00055946682
0.042719868	0.035599179	0.00056532763
0.042850311	0.034832396	0.00055812650
0.042980754	0.035479721	0.00056236069
0.043111198	0.034859441	0.00055507482
0.043241641	0.035251002	0.00056078128
0.043372084	0.034683563	0.00055588743
0.043502527	0.035305338	0.00055767354
0.043632970	0.034951954	0.00055500289
0.043763414	0.034565862	0.00055159855
0.043893857	0.036490969	0.00056313043
0.044024300	0.035121617	0.00055584517
0.044154743	0.034556315	0.00054926234
0.044285187	0.035352068	0.00055377262
0.044415630	0.035191436	0.00055454256
0.044546073	0.034069372	0.00054139785
0.044676516	0.035753288	0.00055555347
0.044806960	0.035572486	0.00055436728
0.044937403	0.034984878	0.00054961000
0.045067846	0.035370095	0.00055108665
0.045198289	0.036056799	0.00055312630
0.045328733	0.035415740	0.00055015550
0.045459176	0.035313688	0.00054830368
0.045589619	0.034312963	0.00054123584
0.045720062	0.035731795	0.00055060953
0.045850505	0.035378865	0.00054526637
0.045980949	0.034778017	0.00054405779
0.046111392	0.034893609	0.00054406953
0.046241835	0.034341884	0.00053897156
0.046372278	0.034613239	0.00054274564
0.046502722	0.034657323	0.00055134901
0.046633165	0.034528121	0.00055129415
0.046763608	0.034749925	0.00055519763
0.046894051	0.034787995	0.00055927127
0.047024495	0.035109609	0.00056570442
0.047154938	0.033783925	0.00055477759
0.047285381	0.034010496	0.00055778775
0.047415824	0.035155177	0.00056300429
0.047546267	0.034343382	0.00056466496
0.047676711	0.034855895	0.00056812046
0.047807154	0.034224828	0.00056496006
0.047937597	0.035349319	0.00057046795
0.048068040	0.034281158	0.00056586363
0.048198484	0.034558341	0.00056922321
0.048328927	0.034370917	0.00056754849
0.048459370	0.035584457	0.00057999309
0.048589813	0.034585716	0.00056993152
0.048720257	0.034881343	0.00057604590
0.048850700	0.034262991	0.00057002160
0.048981143	0.034501456	0.00057297338
0.049111586	0.034543470	0.00057605458
0.049242030	0.034710428	0.00057514955
0.049372473	0.034756410	0.00057951797
0.049502916	0.034491137	0.00057479950
0.049633359	0.035171894	0.00058159162
0.049763802	0.034438006	0.00057880725
0.049894246	0.033802166	0.00057156806
0.050024689	0.034449577	0.00057719380
0.050155132	0.034731803	0.00057871289
0.050285575	0.035224509	0.00058645172
0.050416019	0.034342077	0.00057742427
0.050546462	0.034446156	0.00058013751
0.050676905	0.034372710	0.00057847737
0.050807348	0.034893730	0.00058464699
0.050937792	0.035124039	0.00058424098
0.051068235	0.034314036	0.00058096442
0.051198678	0.034394165	0.00058056336
0.051329121	0.035915411	0.00059622585
0.051459565	0.034034715	0.00057848398
0.051590008	0.035602884	0.00059328235
0.051720451	0.034716854	0.00058500440
0.051850894	0.035110893	0.00058917169
0.051981337	0.034473811	0.00058243231
0.052111781	0.034365646	0.00058606166
0.052242224	0.033059029	0.00057345298
0.052372667	0.033811371	0.00058481698
0.052503110	0.034232451	0.00058443058
0.052633554	0.034188877	0.00058437563
0.052763997	0.033998494	0.00058341822
0.052894440	0.034659652	0.00058962368
0.053024883	0.033881188	0.00058185980
0.053155327	0.034502364	0.00058863961
0.053285770	0.035450961	0.00059362629
0.053416213	0.033880381	0.00058365899
0.053546656	0.034481535	0.00059078541
0.053677100	0.035312979	0.00059561884
0.053807543	0.034354957	0.00058814808
0.053937986	0.035180656	0.00059661047
0.054068429	0.033734645	0.00058280727
0.054198872	0.034407562	0.00058790483
0.054329316	0.034868257	0.00059746490
0.054459759	0.034652183	0.00059260362
0.054590202	0.034689806	0.00059128630
0.054720645	0.033981214	0.00058667998
0.054851089	0.034837505	0.00059589363
0.054981532	0.034945820	0.00059466397
0.055111975	0.033903222	0.00058880185
0.055242418	0.034149934	0.00058981903
0.055372862	0.035043393	0.00059643898
0.055503305	0.034108146	0.00058908424
0.055633748	0.033976064	0.00058896856
0.055764191	0.034259985	0.00059138443
0.055894635	0.035102233	0.00060157802
0.056025078	0.033735794	0.00058549525
0.056155521	0.034099338	0.00059343895
0.056285964	0.034045880	0.00058942925
0.056416407	0.033350366	0.00058591257
0.056546851	0.034005979	0.00059246128
0.056677294	0.035884567	0.00060525649
0.056807737	0.034303664	0.00059526946
0.056938180	0.034359733	0.00059273986
0.057068624	0.035520892	0.00060357009
0.057199067	0.033960130	0.00059446845
0.057329510	0.033777151	0.00058841954
0.057459953	0.035100809	0.00060029444
0.057590397	0.033265251	0.00058722739
0.057720840	0.034793797	0.00060242851
0.057851283	0.034663031	0.00059812572
0.057981726	0.034282773	0.00059478340
0.058112170	0.034211759	0.00059192283
0.058242613	0.033610339	0.00058723641
0.058373056	0.035353039	0.00060027092
0.058503499	0.033966787	0.00058737792
0.058633942	0.034724621	0.00059460848
0.058764386	0.034006532	0.00058529675
0.058894829	0.033084952	0.00058009588
0.059025272	0.032939838	0.00057525031
0.059155715	0.034257336	0.00058700837
0.059286159	0.034085172	0.00058500706
0.059416602	0.034263373	0.00058506960
0.059547045	0.034004245	0.00058370028
0.059677488	0.034082614	0.00058378275
0.059807932	0.033291024	0.00057476364
0.059938375	0.033713942	0.00058300965
0.060068818	0.034325084	0.00057931480
0.060199261	0.033951194	0.00058030158
0.060329705	0.033522768	0.00057357289
0.060460148	0.033999768	0.00057765272
0.060590591	0.033300067	0.00056951995
0.060721034	0.034016651	0.00057548944
0.060851477	0.033785036	0.00057255595
0.060981921	0.032992291	0.00057018953
0.061112364	0.034228516	0.00057354590
0.061242807	0.033058641	0.00056709978
0.061373250	0.033172490	0.00056773443
0.061503694	0.033719321	0.00057039526
0.061634137	0.033746844	0.00057182890
0.061764580	0.034121466	0.00057509850
0.061895023	0.034267683	0.00057306430
0.062025467	0.033698567	0.00057287804
0.062155910	0.033722897	0.00056962779
0.062286353	0.033988589	0.00057178628
0.062416796	0.034151552	0.00057504146
0.062547240	0.033616823	0.00056905087
0.062677683	0.033710046	0.00057125719
0.062808126	0.033167581	0.00056428877
0.062938569	0.033674405	0.00056980357
0.063069012	0.034241078	0.00057416580
0.063199456	0.034467455	0.00057230285
0.063329899	0.034626181	0.00057405182
0.063460342	0.033788492	0.00056774832
0.063590785	0.033290522	0.00056336247
0.063721229	0.033536450	0.00056720680
0.063851672	0.033460365	0.00056692467
0.063982115	0.034214316	0.00056947528
0.064112558	0.033487337	0.00056679616
0.064243002	0.034017161	0.00056668640
0.064373445	0.033192214	0.00056007211
0.064503888	0.033328687	0.00056564269
0.064634331	0.033815384	0.00056537935
0.064764774	0.033858889	0.00056964473
0.064895218	0.033263164	0.00056041513
0.065025661	0.032828220	0.00055985577
0.065156104	0.033176399	0.00055893874
0.065286547	0.034211174	0.00056860572
0.065416991	0.033340639	0.00056201328
0.065547434	0.034144003	0.00056733623
0.065677877	0.034317240	0.00056768113
0.065808320	0.033818626	0.00056538992
0.065938764	0.034345822	0.00056580923
0.066069207	0.032918756	0.00055911721
0.066199650	0.033386242	0.00055742936
0.066330093	0.032578574	0.00055307970
0.066460537	0.033346806	0.00055920200
0.066590980	0.034593929	0.00056939935
0.066721423	0.033806475	0.00056344424
0.066851866	0.032907893	0.00055460810
0.066982309	0.032551751	0.00055086509
0.067112753	0.033866408	0.00056410088
0.067243196	0.033909108	0.00056106796
0.067373639	0.033501458	0.00055931000
0.067504082	0.033379086	0.00055878333
0.067634526	0.033465040	0.00055516851
0.067764969	0.032880509	0.00055471415
0.067895412	0.034142876	0.00056434506
0.068025855	0.033767725	0.00055851831
0.068156299	0.032996001	0.00055372253
0.068286742	0.033703134	0.00055606727
0.068417185	0.033522190	0.00055594450
0.068547628	0.032656016	0.00055265863
0.068678072	0.034017843	0.00055635221
0.068808515	0.032702857	0.00055142277
0.068938958	0.033910629	0.00055631187
0.069069401	0.033833110	0.00055459574
0.069199844	0.032398891	0.00054981996
0.069330288	0.032719348	0.00054727562
0.069460731	0.032865232	0.00054753550
0.069591174	0.032445927	0.00054638483
0.069721617	0.033548228	0.00055266343
0.069852061	0.033654466	0.00055722010
0.069982504	0.032265092	0.00054125371
0.070112947	0.034027012	0.00055760588
0.070243390	0.033062051	0.00055242806
0.070373834	0.033274393	0.00055043384
0.070504277	0.032934307	0.00054550757
0.070634720	0.033796462	0.00055702093
0.070765163	0.033612887	0.00054959388
0.070895607	0.034558455	0.00056047487
0.071026050	0.032408334	0.00054024901
0.071156493	0.033841020	0.00055380887
0.071286936	0.032907772	0.00054682345
0.071417379	0.033051859	0.00054528084
0.071547823	0.032890945	0.00054450773
0.071678266	0.033487731	0.00055122473
0.071808709	0.032736704	0.00054254506
0.071939152	0.034522023	0.00055778520
0.072069596	0.033992187	0.00055169044
0.072200039	0.032996311	0.00054490283
0.072330482	0.033270126	0.00054886068
0.072460925	0.033264438	0.00054567619
0.072591369	0.032588106	0.00054127604
0.072721812	0.034398831	0.00055322926
0.072852255	0.033472257	0.00054917558
0.072982698	0.034149591	0.00055259139
0.073113142	0.033549334	0.00054728028
0.073243585	0.033813583	0.00054974004
0.073374028	0.033302250	0.00054550320
0.073504471	0.033581756	0.00054404082
0.073634914	0.032426557	0.00053932881
0.073765358	0.033288483	0.00054127448
0.073895801	0.032773402	0.00054002960
0.074026244	0.033275541	0.00054449129
0.074156687	0.032624714	0.00053731571
0.074287131	0.033420894	0.00054298360
0.074417574	0.033614459	0.00054868460
0.074548017	0.033991032	0.00054466253
0.074678460	0.033257077	0.00054324191
0.074808904	0.032602213	0.00053632885
0.074939347	0.033248411	0.00054076581
0.075069790	0.033633950	0.00054513186
0.075200233	0.033901865	0.00054481529
0.075330677	0.032643012	0.00053810832
0.075461120	0.034385750	0.00055286951
0.075591563	0.033751733	0.00054128813
0.075722006	0.031650784	0.00052846299
0.075852449	0.033539663	0.00053908998
0.075982893	0.033656481	0.00054193034
0.076113336	0.034021236	0.00054639552
0.076243779	0.034453057	0.00054592135
0.076374222	0.033513220	0.00053938192
0.076504666	0.032636789	0.00053640205
0.076635109	0.032559113	0.00053010227
0.076765552	0.033976724	0.00054343153
0.076895995	0.033189284	0.00053812495
0.077026439	0.032751768	0.00053314713
0.077156882	0.033731932	0.00054175213
0.077287325	0.032207371	0.00052695389
0.077417768	0.033185867	0.00053661970
0.077548212	0.033457620	0.00053912545
0.077678655	0.032089861	0.00052749009
0.077809098	0.033606612	0.00054018291
0.077939541	0.033119387	0.00053249550
0.078069984	0.033683783	0.00053937015
0.078200428	0.032999945	0.00053829809
0.078330871	0.032295322	0.00052510209
0.078461314	0.032871516	0.00053085011
0.078591757	0.033296160	0.00053486075
0.078722201	0.033192882	0.00053469732
0.078852644	0.033307805	0.00053376635
0.078983087	0.033185995	0.00053311920
0.079113530	0.032877807	0.00052937057
0.079243974	0.033282697	0.00053499590
0.079374417	0.032707246	0.00052857996
0.079504860	0.033266859	0.00053361061
0.079635303	0.033794839	0.00053413576
0.079765747	0.033234533	0.00053361427
0.079896190	0.033548286	0.00053424661
0.080026633	0.032953132	0.00052888316
0.080157076	0.032762891	0.00052794032
0.080287519	0.032933103	0.00053262889
0.080417963	0.032312198	0.00052213790
0.080548406	0.032861167	0.00053011725
0.080678849	0.032481740	0.00052197053
0.080809292	0.032161008	0.00052175465
0.080939736	0.032969803	0.00052811259
0.081070179	0.032953534	0.00052694438
0.081200622	0.032578386	0.00052456639
0.081331065	0.032850939	0.00052825405
0.081461509	0.032900038	0.00052303080
0.081591952	0.033167989	0.00052972411
0.081722395	0.033265194	0.00052500331
0.081852838	0.033287486	0.00052889140
0.081983281	0.032849326	0.00052664583
0.082113725	0.032056478	0.00051594040
0.082244168	0.033232188	0.00052825436
0.082374611	0.032461624	0.00052155666
0.082505054	0.033275412	0.00052519368
0.082635498	0.032505680	0.00052333510
0.082765941	0.033246111	0.00052600774
0.082896384	0.032932708	0.00052290950
0.083026827	0.033112416	0.00052755729
0.083157271	0.032439822	0.00051817241
0.083287714	0.033182493	0.00052843826
0.083418157	0.033479916	0.00052739209
0.083548600	0.033043481	0.00052422928
0.083679044	0.032941146	0.00052136507
0.083809487	0.032739508	0.00051792767
0.083939930	0.032525732	0.00051914833
0.084070373	0.032908464	0.00052318720
0.084200816	0.032702520	0.00051661064
0.084331260	0.033038108	0.00052261461
0.084461703	0.032553939	0.00051854935
0.084592146	0.033231062	0.00051999045
0.084722589	0.032877225	0.00052163229
0.084853033	0.032605441	0.00051818596
0.084983476	0.033029849	0.00052139344
0.085113919	0.032505480	0.00051791661
0.085244362	0.033103456	0.00051878126
0.085374806	0.032487449	0.00051643765
0.085505249	0.033286181	0.00052250058
0.085635692	0.032674781	0.00051802844
0.085766135	0.033261682	0.00052099865
0.085896579	0.032541754	0.00051427190
0.086027022	0.033632366	0.00052207585
0.086157465	0.031903157	0.00051272065
0.086287908	0.032958823	0.00051297868
0.086418351	0.032729192	0.00051771573
0.086548795	0.033813814	0.00052195912
0.086679238	0.033614235	0.00052109656
0.086809681	0.033234458	0.00052194500
0.086940124	0.033368877	0.00051734136
0.087070568	0.032339928	0.00051388361
0.087201011	0.033092549	0.00051569775
0.087331454	0.032763341	0.00051282219
0.087461897	0.033190681	0.00051845709
0.087592341	0.032101436	0.00050691987
0.087722784	0.033478274	0.00052113515
0.087853227	0.032541789	0.00051299044
0.087983670	0.032894372	0.00051320370
0.088114114	0.033349012	0.00051954414
0.088244557	0.032634678	0.00051163317
0.088375000	0.032956543	0.00051428374
0.088505443	0.032856198	0.00051586610
0.088635886	0.032140972	0.00050620859
0.088766330	0.033431739	0.00051573932
0.088896773	0.032542847	0.00051237791
0.089027216	0.033062366	0.00050996744
0.089157659	0.032543404	0.00051055603
0.089288103	0.032998436	0.00051341588
0.089418546	0.032954732	0.00051016578
0.089548989	0.033441386	0.00051751957
0.089679432	0.033042346	0.00051172600
0.089809876	0.033865437	0.00051789419
0.089940319	0.033953623	0.00051972383
0.090070762	0.032295867	0.00050414200
0.090201205	0.032760152	0.00051156176
0.090331649	0.033077845	0.00051058217
0.090462092	0.032178422	0.00050525498
0.090592535	0.031906916	0.00050490560
0.090722978	0.032356504	0.00050623892
0.090853421	0.033506133	0.00051513619
0.090983865	0.033254059	0.00051357101
0.091114308	0.032965740	0.00050634404
0.091244751	0.032677194	0.00050984278
0.091375194	0.033243093	0.00051052609
0.091505638	0.032687239	0.00050663477
0.091636081	0.032618411	0.00051656026
0.091766524	0.033894359	0.00053073885
0.091896967	0.032616286	0.00052264192
0.092027411	0.032345200	0.00052614517
0.092157854	0.033430673	0.00053832538
0.092288297	0.033102262	0.00053803659
0.092418740	0.033191623	0.00054047881
0.092549184	0.032501895	0.00053970740
0.092679627	0.032338054	0.00053977941
0.092810070	0.032874550	0.00054330683
0.092940513	0.033085713	0.00053925460
0.093070956	0.033197905	0.00053362334
0.093201400	0.032994215	0.00052865807
0.093331843	0.031972177	0.00052025001
0.093462286	0.032809733	0.00052269606
0.093592729	0.032512770	0.00052069714
0.093723173	0.032841753	0.00052330298
0.093853616	0.032796614	0.00051854996
0.093984059	0.032341037	0.00051767617
0.094114502	0.032640505	0.00051550423
0.094244946	0.032699386	0.00051759997
0.094375389	0.032585677	0.00051576811
0.094505832	0.032295169	0.00051200387
0.094636275	0.031755627	0.00050927065
0.094766719	0.032706281	0.00051598449
0.094897162	0.032714464	0.00051080800
0.095027605	0.033419280	0.00052032057
0.095158048	0.031629367	0.00050481174
0.095288491	0.032940057	0.00051264091
0.095418935	0.033068492	0.00051781565
0.095549378	0.032345561	0.00050733990
0.095679821	0.032660196	0.00051081060
0.095810264	0.032192141	0.00050736872
0.095940708	0.032239652	0.00050592322
0.096071151	0.032118314	0.00051088515
0.096201594	0.032692027	0.00050850641
0.096332037	0.032848857	0.00050869456
0.096462481	0.031543311	0.00050187281
0.096592924	0.033860797	0.00051484383
0.096723367	0.032313409	0.00050443478
0.096853810	0.032331777	0.00050453140
0.096984253	0.031642997	0.00049824219
0.097114697	0.032677422	0.00050721380
0.097245140	0.032313875	0.00050363714
0.097375583	0.032597414	0.00050367576
0.097506026	0.032399932	0.00050681992
0.097636470	0.032825319	0.00050607592
0.097766913	0.032838195	0.00050488626
0.097897356	0.032493952	0.00050108086
0.098027799	0.032252020	0.00049989682
0.098158243	0.032463860	0.00050017360
0.098288686	0.033067262	0.00050340179
0.098419129	0.031979476	0.00049372711
0.098549572	0.032542393	0.00049929468
0.098680016	0.032487200	0.00049438222
0.098810459	0.031627808	0.00049059711
0.098940902	0.032849733	0.00049511000
0.099071345	0.032874063	0.00049455297
0.099201788	0.033061081	0.00049819632
0.099332232	0.032179479	0.00048825606
0.099462675	0.032004872	0.00049017849
0.099593118	0.032687351	0.00049454818
0.099723561	0.031650974	0.00048497220
0.099854005	0.032683289	0.00049418862
0.099984448	0.031942628	0.00048624329
0.10011489	0.032730646	0.00049456564
0.10024533	0.031916917	0.00048983433
0.10037578	0.032657584	0.00049276787
0.10050622	0.031896202	0.00049030517
0.10063666	0.031957809	0.00048904998
0.10076711	0.032485780	0.00049314894
0.10089755	0.032247513	0.00049241550
0.10102799	0.033051250	0.00049607925
0.10115844	0.031412594	0.00048702482
0.10128888	0.032273094	0.00049472835
0.10141932	0.032369250	0.00048740981
0.10154977	0.033167543	0.00049661212
0.10168021	0.032559573	0.00049298004
0.10181065	0.032263848	0.00049018745
0.10194110	0.032509598	0.00049157820
0.10207154	0.032499360	0.00048798614
0.10220198	0.032735067	0.00049258344
0.10233243	0.032109191	0.00048859025
0.10246287	0.032979147	0.00049407009
0.10259331	0.032372962	0.00049141158
0.10272376	0.032364559	0.00048829489
0.10285420	0.032514860	0.00048966824
0.10298464	0.032785953	0.00049365026
0.10311509	0.032063138	0.00048527058
0.10324553	0.032389489	0.00048790466
0.10337597	0.033025149	0.00049521189
0.10350642	0.032168890	0.00048463940
0.10363686	0.032550607	0.00048882088
0.10376730	0.032242194	0.00048824769
0.10389774	0.032805493	0.00049067047
0.10402819	0.032895373	0.00049375537
0.10415863	0.033587114	0.00049368576
0.10428907	0.031933937	0.00048253053
0.10441952	0.032553004	0.00049003180
0.10454996	0.032537557	0.00048551918
0.10468040	0.032517407	0.00048639366
0.10481085	0.032908856	0.00048933646
0.10494129	0.032572647	0.00048703515
0.10507173	0.031555238	0.00048090013
0.10520218	0.032112022	0.00048001090
0.10533262	0.033010687	0.00048991015
0.10546306	0.032935106	0.00048898357
0.10559351	0.032660331	0.00048667951
0.10572395	0.032480479	0.00048429581
0.10585439	0.032446106	0.00048434233
0.10598484	0.032523571	0.00048454261
0.10611528	0.032495574	0.00048444608
0.10624572	0.032148548	0.00048060774
0.10637617	0.031634620	0.00048133300
0.10650661	0.032914631	0.00048758383
0.10663705	0.032430166	0.00048146159
0.10676750	0.031615838	0.00047674267
0.10689794	0.031700449	0.00047716436
0.10702838	0.031581777	0.00047598833
0.10715883	0.032134381	0.00048368095
0.10728927	0.032741461	0.00048213466
0.10741971	0.033050679	0.00048669502
0.10755016	0.033493771	0.00048645227
0.10768060	0.032633670	0.00048314829
0.10781104	0.032462582	0.00048214160
0.10794149	0.032912162	0.00048173130
0.10807193	0.032738647	0.00048388628
0.10820237	0.032091774	0.00048012292
0.10833281	0.032457626	0.00048222233
0.10846326	0.032606652	0.00049587950
0.10859370	0.032631392	0.00049670594
0.10872414	0.031657749	0.00049508573
0.10885459	0.031860045	0.00049924706
0.10898503	0.032098985	0.00049896812
0.10911547	0.031637582	0.00050433887
0.10924592	0.032600189	0.00051197872
0.10937636	0.032134596	0.00050618116
0.10950680	0.033045661	0.00052065426
0.10963725	0.031839623	0.00051147281
0.10976769	0.032422769	0.00051551173
0.10989813	0.032973629	0.00052324792
0.11002858	0.031923917	0.00051384951
0.11015902	0.031758279	0.00051817403
0.11028946	0.032130698	0.00052382081
0.11041991	0.032439601	0.00052400506
0.11055035	0.032800088	0.00053112106
0.11068079	0.032300642	0.00052620709
0.11081124	0.033300487	0.00053572954
0.11094168	0.032172339	0.00052961944
0.11107212	0.031760202	0.00052723737
0.11120257	0.031978091	0.00053255646
0.11133301	0.032657411	0.00053608550
0.11146345	0.032408912	0.00053691624
0.11159390	0.032766059	0.00054564651
0.11172434	0.031808550	0.00053457701
0.11185478	0.031245268	0.00053250676
0.11198523	0.032269666	0.00054207957
0.11211567	0.031856314	0.00053743174
0.11224611	0.032038382	0.00053927350
0.11237656	0.032007077	0.00054083708
0.11250700	0.031500157	0.00053815333
0.11263744	0.032043452	0.00054399505
0.11276788	0.032294639	0.00054424133
0.11289833	0.031959571	0.00054815957
0.11302877	0.032538444	0.00055061716
0.11315921	0.031414617	0.00054072553
0.11328966	0.031949330	0.00054171160
0.11342010	0.032522561	0.00053531881
0.11355054	0.031715767	0.00052573006
0.11368099	0.032316286	0.00052873944
0.11381143	0.032501195	0.00052359848
0.11394187	0.030648087	0.00051370660
0.11407232	0.031190641	0.00051124836
0.11420276	0.032085770	0.00051655669
0.11433320	0.032090334	0.00051750937
0.11446365	0.031812296	0.00051010318
0.11459409	0.032305948	0.00051258256
0.11472453	0.031982550	0.00051082745
0.11485498	0.032276148	0.00050921475
0.11498542	0.031998247	0.00050894187
0.11511586	0.032370463	0.00051046635
0.11524631	0.032412538	0.00050705792
0.11537675	0.032949958	0.00051268296
0.11550719	0.031359621	0.00049789710
0.11563764	0.032086996	0.00050460520
0.11576808	0.032499535	0.00050686916
0.11589852	0.032189964	0.00049949098
0.11602897	0.031790812	0.00050190687
0.11615941	0.031908629	0.00049959941
0.11628985	0.031876562	0.00049759311
0.11642030	0.031887911	0.00049954738
0.11655074	0.032157035	0.00049739132
0.11668118	0.032791512	0.00050305773
0.11681163	0.031424654	0.00049589725
0.11694207	0.032292673	0.00049691452
0.11707251	0.031765189	0.00049477853
0.11720295	0.032006917	0.00049486786
0.11733340	0.032038862	0.00049405594
0.11746384	0.032267853	0.00049782057
0.11759428	0.032987458	0.00049869269
0.11772473	0.031598619	0.00048926291
0.11785517	0.032647374	0.00049933084
0.11798561	0.031950453	0.00048780293
0.11811606	0.031459481	0.00048737233
0.11824650	0.032417905	0.00049391334
0.11837694	0.032391295	0.00049056133
0.11850739	0.032028670	0.00048963569
0.11863783	0.031972920	0.00048634468
0.11876827	0.032037589	0.00048586773
0.11889872	0.032798538	0.00049216170
0.11902916	0.032900478	0.00048891953
0.11915960	0.032583750	0.00048865830
0.11929005	0.032225036	0.00048422406
0.11942049	0.032785399	0.00049101219
0.11955093	0.030734445	0.00047350741
0.11968138	0.032123906	0.00048065740
0.11981182	0.031480036	0.00047735673
0.11994226	0.031742200	0.00047809180
0.12007271	0.031119438	0.00047105893
0.12020315	0.032147968	0.00047864981
0.12033359	0.031951180	0.00047762803
0.12046404	0.031737531	0.00047503853
0.12059448	0.032012881	0.00047761386
0.12072492	0.032015876	0.00047459121
0.12085537	0.031300483	0.00047147195
0.12098581	0.032250867	0.00047512991
0.12111625	0.032521717	0.00047616701
0.12124670	0.031988667	0.00047444551
0.12137714	0.031443885	0.00046623649
0.12150758	0.031946111	0.00047200103
0.12163802	0.032081448	0.00047225666
0.12176847	0.031428801	0.00046453587
0.12189891	0.031108138	0.00046483255
0.12202935	0.032063410	0.00047060640
0.12215980	0.031510129	0.00046720988
0.12229024	0.031925375	0.00046958661
0.12242068	0.032501884	0.00046886847
0.12255113	0.032329200	0.00047055691
0.12268157	0.032396699	0.00047036262
0.12281201	0.031559900	0.00046390972
0.12294246	0.030952847	0.00046069927
0.12307290	0.031708875	0.00046486230
0.12320334	0.032100138	0.00046465797
0.12333379	0.032659273	0.00047060810
0.12346423	0.032165982	0.00046601885
0.12359467	0.032030643	0.00046761032
0.12372512	0.032400229	0.00046833882
0.12385556	0.032257454	0.00046539604
0.12398600	0.032266885	0.00046992823
0.12411645	0.031936205	0.00046374708
0.12424689	0.031872882	0.00046329707
0.12437733	0.032182048	0.00046809818
0.12450778	0.030998573	0.00045638153
0.12463822	0.031872188	0.00046364530
0.12476866	0.033189931	0.00047031415
0.12489911	0.031356638	0.00045891372
0.12502955	0.031946183	0.00046480872
0.12515999	0.032161321	0.00046367432
0.12529044	0.031905980	0.00046074661
0.12542088	0.032559667	0.00046758367
0.12555132	0.031693071	0.00045789094
0.12568177	0.032012057	0.00046212669
0.12581221	0.031157296	0.00045638710
0.12594265	0.031866927	0.00045996787
0.12607309	0.031813550	0.00046193661
0.12620354	0.031895458	0.00045936975
0.12633398	0.031544267	0.00045852187
0.12646442	0.031844328	0.00046137982
0.12659487	0.031876842	0.00045804288
0.12672531	0.031611070	0.00045937021
0.12685575	0.032251524	0.00045979532
0.12698620	0.030911516	0.00045366301
0.12711664	0.031596838	0.00045882191
0.12724708	0.032030802	0.00045779879
0.12737753	0.031754398	0.00046196061
0.12750797	0.032033497	0.00045756408
0.12763841	0.031418855	0.00045459266
0.12776886	0.031481313	0.00045631424
0.12789930	0.031405745	0.00045208253
0.12802974	0.031797781	0.00045663123
0.12816019	0.031471102	0.00045481612
0.12829063	0.031622360	0.00045486981
0.12842107	0.032549912	0.00046136796
0.12855152	0.031906726	0.00045665056
0.12868196	0.031874516	0.00045734685
0.12881240	0.031404982	0.00045404247
0.12894285	0.031510130	0.00045256306
0.12907329	0.031581040	0.00045384450
0.12920373	0.031313506	0.00045331666
0.12933418	0.032063261	0.00045608752
0.12946462	0.032347866	0.00045833577
0.12959506	0.031925009	0.00045557319
0.12972551	0.031491991	0.00045207478
0.12985595	0.031205191	0.00045173570
0.12998639	0.031815835	0.00045285171
0.13011684	0.031689527	0.00045411913
0.13024728	0.031853726	0.00045486523
0.13037772	0.031151178	0.00044773561
0.13050816	0.031498517	0.00045086804
0.13063861	0.031561487	0.00045155226
0.13076905	0.032254478	0.00045427333
0.13089949	0.031269026	0.00045090432
0.13102994	0.032563157	0.00045651198
0.13116038	0.032477561	0.00045693969
0.13129082	0.031319372	0.00044804018
0.13142127	0.031346067	0.00044806514
0.13155171	0.032688627	0.00045810285
0.13168215	0.031188108	0.00044824158
0.13181260	0.032007203	0.00045245316
0.13194304	0.032008969	0.00045377822
0.13207348	0.031777412	0.00044984491
0.13220393	0.031540163	0.00045001301
0.13233437	0.032256057	0.00045414935
0.13246481	0.031584933	0.00044980360
0.13259526	0.031131642	0.00044672065
0.13272570	0.031486238	0.00044769611
0.13285614	0.031481827	0.00044730458
0.13298659	0.031450739	0.00044917215
0.13311703	0.030914400	0.00044299258
0.13324747	0.031741049	0.00044883513
0.13337792	0.031265074	0.00044546348
0.13350836	0.031632149	0.00044860647
0.13363880	0.032406875	0.00045226542
0.13376925	0.031519487	0.00044482609
0.13389969	0.031904243	0.00044963008
0.13403013	0.031746371	0.00045046963
0.13416058	0.032673842	0.00045167301
0.13429102	0.031752069	0.00044794618
0.13442146	0.032484812	0.00045099333
0.13455191	0.030887614	0.00044121675
0.13468235	0.032699473	0.00045531768
0.13481279	0.031848748	0.00044773110
0.13494323	0.031192212	0.00044507888
0.13507368	0.031514890	0.00044659302
0.13520412	0.031162744	0.00044051879
0.13533456	0.031877009	0.00044749784
0.13546501	0.031879069	0.00044594265
0.13559545	0.031380614	0.00044269916
0.13572589	0.031792304	0.00044764786
0.13585634	0.031954640	0.00044379362
0.13598678	0.031177581	0.00044316259
0.13611722	0.031557440	0.00044377758
0.13624767	0.031548446	0.00044198734
0.13637811	0.031813491	0.00044642892
0.13650855	0.031604044	0.00044338545
0.13663900	0.032236854	0.00044780652
0.13676944	0.032100104	0.00044716821
0.13689988	0.031071994	0.00043784136
0.13703033	0.032216434	0.00044757763
0.13716077	0.031774903	0.00044400783
0.13729121	0.032345060	0.00044769884
0.13742166	0.031369997	0.00044042695
0.13755210	0.032241284	0.00044570581
0.13768254	0.031483647	0.00044211436
0.13781299	0.031379966	0.00044340155
0.13794343	0.032214922	0.00044461553
0.13807387	0.031699619	0.00044428884
0.13820432	0.031466594	0.00044020612
0.13833476	0.032074782	0.00044250100
0.13846520	0.031561151	0.00044220181
0.13859565	0.031193572	0.00043737129
0.13872609	0.031994351	0.00044308446
0.13885653	0.031788705	0.00044330506
0.13898698	0.031636814	0.00043893286
0.13911742	0.031630929	0.00043961259
0.13924786	0.031809484	0.00044191607
0.13937830	0.031741481	0.00044112611
0.13950875	0.031403087	0.00043911029
0.13963919	0.031809653	0.00044015592
0.13976963	0.031264422	0.00043700533
0.13990008	0.031456885	0.00043894986
0.14003052	0.031740707	0.00043913073
0.14016096	0.031222041	0.00043899451
0.14029141	0.030806032	0.00043180055
0.14042185	0.031550799	0.00043754355
0.14055229	0.031654487	0.00044025468
0.14068274	0.031148726	0.00043352878
0.14081318	0.031261305	0.00043710581
0.14094362	0.031270675	0.00043509655
0.14107407	0.030803524	0.00043178760
0.14120451	0.031354679	0.00043675833
0.14133495	0.031031996	0.00043254490
0.14146540	0.031549957	0.00043703301
0.14159584	0.031897372	0.00044007909
0.14172628	0.031343182	0.00043455384
0.14185673	0.031398944	0.00043675223
0.14198717	0.031040633	0.00043265514
0.14211761	0.031278946	0.00043274230
0.14224806	0.031212244	0.00043494294
0.14237850	0.030933060	0.00042838678
0.14250894	0.030991284	0.00043203592
0.14263939	0.031192806	0.00043359214
0.14276983	0.031264779	0.00043108737
0.14290027	0.031219287	0.00043285311
0.14303072	0.032082761	0.00043658246
0.14316116	0.031359511	0.00043362950
0.14329160	0.031504017	0.00043519386
0.14342205	0.031584360	0.00043190360
0.14355249	0.031460143	0.00043274612
0.14368293	0.031116733	0.00043256877
0.14381337	0.031055985	0.00042781839
0.14394382	0.031898478	0.00043662947
0.14407426	0.031292814	0.00042901717
0.14420470	0.031460345	0.00043198242
0.14433515	0.031478016	0.00043368368
0.14446559	0.031505428	0.00043047359
0.14459603	0.031259939	0.00043014965
0.14472648	0.031156195	0.00043135919
0.14485692	0.030703327	0.00042520099
0.14498736	0.031507166	0.00043261827
0.14511781	0.030529953	0.00042378575
0.14524825	0.031377802	0.00043189851
0.14537869	0.031530208	0.00043117864
0.14550914	0.031494429	0.00042884482
0.14563958	0.031631571	0.00043155069
0.14577002	0.031008042	0.00042620196
0.14590047	0.031694960	0.00043184573
0.14603091	0.030816737	0.00042657865
0.14616135	0.031504921	0.00042958729
0.14629180	0.031413658	0.00042991478
0.14642224	0.031838523	0.00043418389
0.14655268	0.031125146	0.00042729931
0.14668313	0.031609729	0.00043090812
0.14681357	0.030857406	0.00042653888
0.14694401	0.030821404	0.00042415734
0.14707446	0.031530614	0.00043130696
0.14720490	0.030380046	0.00042131719
0.14733534	0.030783054	0.00042679333
0.14746579	0.031382438	0.00042983525
0.14759623	0.031039717	0.00042607710
0.14772667	0.031014263	0.00042551681
0.14785712	0.032385881	0.00043363179
0.14798756	0.030539178	0.00042391636
0.14811800	0.031076567	0.00042684965
0.14824844	0.031333817	0.00042810029
0.14837889	0.032657717	0.00043612173
0.14850933	0.030943569	0.00042610561
0.14863977	0.031139102	0.00042331965
0.14877022	0.032256240	0.00043385165
0.14890066	0.031981694	0.00042921883
0.14903110	0.030814332	0.00042315853
0.14916155	0.031085328	0.00042583153
0.14929199	0.031827923	0.00042816599
0.14942243	0.031104567	0.00042535939
0.14955288	0.030515139	0.00042176003
0.14968332	0.031467562	0.00042522034
0.14981376	0.030709961	0.00042303731
0.14994421	0.031623008	0.00042520347
0.15007465	0.031758600	0.00042689732
0.15020509	0.031454899	0.00042769173
0.15033554	0.030749701	0.00042031326
0.15046598	0.030749284	0.00042369948
0.15059642	0.031100482	0.00042327758
0.15072687	0.031231279	0.00042384376
0.15085731	0.031589567	0.00042775794
0.15098775	0.032709027	0.00043184883
0.15111820	0.030941586	0.00042369805
0.15124864	0.032315390	0.00043116246
0.15137908	0.031649330	0.00042362545
0.15150953	0.031011910	0.00042396640
0.15163997	0.030966742	0.00042066369
0.15177041	0.031256835	0.00042447889
0.15190086	0.031327780	0.00042376004
0.15203130	0.031093882	0.00042065374
0.15216174	0.030699840	0.00042041455
0.15229219	0.031416121	0.00042500206
0.15242263	0.031221349	0.00042211977
0.15255307	0.030950412	0.00042117798
0.15268351	0.030743289	0.00041879673
0.15281396	0.030933924	0.00041966617
0.15294440	0.031334223	0.00042388734
0.15307484	0.030782369	0.00041903278
0.15320529	0.031121262	0.00042078618
0.15333573	0.031367271	0.00042212173
0.15346617	0.031288828	0.00042101730
0.15359662	0.031560505	0.00042352738
0.15372706	0.030881936	0.00041886930
0.15385750	0.031584196	0.00042232821
0.15398795	0.031379538	0.00042151409
0.15411839	0.031632421	0.00042358812
0.15424883	0.030975430	0.00041733551
0.15437928	0.030866060	0.00041711637
0.15450972	0.030338603	0.00041408112
0.15464016	0.031460829	0.00042132519
0.15477061	0.031131298	0.00041894892
0.15490105	0.032007458	0.00042278077
0.15503149	0.031082220	0.00041898569
0.15516194	0.031333543	0.00041927105
0.15529238	0.031268035	0.00042122430
0.15542282	0.031403431	0.00041951149
0.15555327	0.031139493	0.00041864735
0.15568371	0.031177315	0.00041791119
0.15581415	0.031167246	0.00041920976
0.15594460	0.030967651	0.00041640548
0.15607504	0.030696913	0.00041387483
0.15620548	0.031217496	0.00041793721
0.15633593	0.031747739	0.00042010181
0.15646637	0.030830161	0.00041461076
0.15659681	0.031201787	0.00041793099
0.15672726	0.031585362	0.00041869653
0.15685770	0.030591422	0.00041441364
0.15698814	0.031218680	0.00041653819
0.15711858	0.031653763	0.00041843728
0.15724903	0.031736966	0.00042080045
0.15737947	0.031084087	0.00041644863
0.15750991	0.031203688	0.00041490984
0.15764036	0.031149487	0.00041708605
0.15777080	0.031369229	0.00041703528
0.15790124	0.031085567	0.00041383668
0.15803169	0.031481459	0.00041755939
0.15816213	0.030658624	0.00041337124
0.15829257	0.031589224	0.00041779182
0.15842302	0.032334462	0.00042310261
0.15855346	0.030917460	0.00041289037
0.15868390	0.031715828	0.00041888429
0.15881435	0.030968490	0.00041459131
0.15894479	0.030893268	0.00041428182
0.15907523	0.031764963	0.00041724860
0.15920568	0.030539032	0.00041049837
0.15933612	0.031528171	0.00041548452
0.15946656	0.031409339	0.00041453547
0.15959701	0.030829985	0.00041183451
0.15972745	0.031618872	0.00041758339
0.15985789	0.030979270	0.00041330416
0.15998834	0.031524418	0.00041440668
0.16011878	0.030568832	0.00041077564
0.16024922	0.031270363	0.00041288299
0.16037967	0.031401363	0.00041534881
0.16051011	0.030766683	0.00041157777
0.16064055	0.031446801	0.00041386265
0.16077100	0.030356446	0.00040752718
0.16090144	0.031017274	0.00041392030
0.16103188	0.030847396	0.00041008904
0.16116233	0.030826022	0.00041086877
0.16129277	0.031050593	0.00041113528
0.16142321	0.030879189	0.00040975119
0.16155365	0.031108976	0.00041160105
0.16168410	0.031337355	0.00041161125
0.16181454	0.031024595	0.00041137651
0.16194498	0.030440275	0.00040598597
0.16207543	0.030711363	0.00040846317
0.16220587	0.031752650	0.00041401173
0.16233631	0.031348525	0.00041128807
0.16246676	0.031133144	0.00041191663
0.16259720	0.030751399	0.00040803868
0.16272764	0.030669137	0.00040590023
0.16285809	0.031019180	0.00041027304
0.16298853	0.031166101	0.00040965699
0.16311897	0.031635527	0.00041235578
0.16324942	0.030745514	0.00040906644
0.16337986	0.030833832	0.00040762774
0.16351030	0.031016692	0.00040978805
0.16364075	0.030846215	0.00040915547
0.16377119	0.030824174	0.00040614395
0.16390163	0.030361136	0.00040560544
0.16403208	0.031546508	0.00041254112
0.16416252	0.031125575	0.00040906814
0.16429296	0.030943511	0.00040989260
0.16442341	0.030904917	0.00040597107
0.16455385	0.031314194	0.00041031685
0.16468429	0.031428250	0.00041131314
0.16481474	0.031093260	0.00040591380
0.16494518	0.031306955	0.00040970674
0.16507562	0.031429955	0.00040881147
0.16520607	0.031459508	0.00040973322
0.16533651	0.030464576	0.00040469581
0.16546695	0.030783841	0.00040519107
0.16559740	0.030754084	0.00040632487
0.16572784	0.030468379	0.00040258560
0.16585828	0.030892575	0.00040566697
0.16598872	0.030315302	0.00040341166
0.16611917	0.031441077	0.00040925628
0.16624961	0.031219921	0.00040692716
0.16638005	0.030939138	0.00040614641
0.16651050	0.030667718	0.00040311369
0.16664094	0.031176932	0.00040726655
0.16677138	0.031496485	0.00040797749
0.16690183	0.030205046	0.00039984121
0.16703227	0.030415176	0.00040275068
0.16716271	0.030914111	0.00040298999
0.16729316	0.030496643	0.00040322671
0.16742360	0.031475137	0.00040861720
0.16755404	0.031011350	0.00040453841
0.16768449	0.031121262	0.00040568469
0.16781493	0.031225341	0.00040496534
0.16794537	0.031077942	0.00040504671
0.16807582	0.030445838	0.00040227036
0.16820626	0.031186752	0.00040442311
0.16833670	0.031313405	0.00040717512
0.16846715	0.031292706	0.00040600376
0.16859759	0.030962939	0.00040291754
0.16872803	0.031400142	0.00040693703
0.16885848	0.030856315	0.00040252366
0.16898892	0.031376004	0.00040554139
0.16911936	0.031306454	0.00040649187
0.16924981	0.030711650	0.00040158918
0.16938025	0.030240801	0.00039828669
0.16951069	0.031416968	0.00040698255
0.16964114	0.030713258	0.00040237758
0.16977158	0.031693312	0.00040684782
0.16990202	0.030663418	0.00039937310
0.17003247	0.031284848	0.00040349029
0.17016291	0.030542222	0.00039997371
0.17029335	0.030940821	0.00040053180
0.17042379	0.031394719	0.00040581098
0.17055424	0.030726386	0.00040050108
0.17068468	0.030966162	0.00040236778
0.17081512	0.031366117	0.00040450856
0.17094557	0.030221532	0.00039641976
0.17107601	0.030586141	0.00040006522
0.17120645	0.030363002	0.00040032418
0.17133690	0.030706677	0.00039982876
0.17146734	0.031327845	0.00040298603
0.17159778	0.031046590	0.00040048767
0.17172823	0.031154651	0.00040154019
0.17185867	0.030792206	0.00040112947
0.17198911	0.030507027	0.00039629711
0.17211956	0.030949028	0.00040076647
0.17225000	0.030906517	0.00040013537
0.17238044	0.030876757	0.00039912631
0.17251089	0.031021975	0.00040032389
0.17264133	0.031118637	0.00040000345
0.17277177	0.030881494	0.00039982109
0.17290222	0.030127787	0.00039596009
0.17303266	0.030494703	0.00039477495
0.17316310	0.031142091	0.00040119186
0.17329355	0.030754220	0.00039891179
0.17342399	0.030251501	0.00039480953
0.17355443	0.030804855	0.00039800231
0.17368488	0.031023724	0.00039769579
0.17381532	0.030937138	0.00039938978
0.17394576	0.031387946	0.00040273656
0.17407621	0.030786421	0.00039643251
0.17420665	0.031138393	0.00039905604
0.17433709	0.030544629	0.00039625559
0.17446753	0.030489540	0.00039501000
0.17459798	0.031041952	0.00039945712
0.17472842	0.030992086	0.00039784974
0.17485886	0.030925055	0.00040065165
0.17498931	0.030078171	0.00039347037
0.17511975	0.030920821	0.00039515375
0.17525019	0.030535379	0.00039511906
0.17538064	0.031532639	0.00040104012
0.17551108	0.030462495	0.00039517292
0.17564152	0.030585494	0.00039498421
0.17577197	0.030319087	0.00039237636
0.17590241	0.031168278	0.00039826061
0.17603285	0.031031905	0.00039707839
0.17616330	0.030734998	0.00039486395
0.17629374	0.030804977	0.00039586015
0.17642418	0.030776251	0.00039550454
0.17655463	0.030264232	0.00039254144
0.17668507	0.030171688	0.00039186837
0.17681551	0.030112989	0.00039132501
0.17694596	0.030968083	0.00039686871
0.17707640	0.030608491	0.00039296747
0.17720684	0.030950983	0.00039380163
0.17733729	0.030434088	0.00039350272
0.17746773	0.030588497	0.00039268413
0.17759817	0.030606376	0.00039290605
0.17772862	0.030751848	0.00039531340
0.17785906	0.031074953	0.00039468874
0.17798950	0.030814840	0.00039351242
0.17811995	0.031000087	0.00039505895
0.17825039	0.030174807	0.00038892420
0.17838083	0.030471971	0.00039346925
0.17851128	0.030000362	0.00038801211
0.17864172	0.031375447	0.00039616146
0.17877216	0.030703060	0.00039369713
0.17890260	0.030408448	0.00039028345
0.17903305	0.030604326	0.00039318988
0.17916349	0.030905787	0.00039289636
0.17929393	0.030570913	0.00039140170
0.17942438	0.030888676	0.00039318542
0.17955482	0.031323580	0.00039500386
0.17968526	0.030567877	0.00039187052
0.17981571	0.030304394	0.00039048921
0.17994615	0.031228212	0.00039301387
0.18007659	0.030577959	0.00039352605
0.18020704	0.030315439	0.00038873009
0.18033748	0.030677464	0.00039048588
0.18046792	0.030319742	0.00039124562
0.18059837	0.030509910	0.00039019994
0.18072881	0.030366162	0.00038865233
0.18085925	0.030523429	0.00038968445
0.18098970	0.031088912	0.00039089507
0.18112014	0.030660319	0.00039267499
0.18125058	0.030758786	0.00038983165
0.18138103	0.031164167	0.00039292005
0.18151147	0.030800872	0.00039173456
0.18164191	0.031124745	0.00039145873
0.18177236	0.031391337	0.00039498816
0.18190280	0.030693331	0.00038937012
0.18203324	0.031165597	0.00039169930
0.18216369	0.031093209	0.00040120269
0.18229413	0.031648825	0.00040452228
0.18242457	0.030824218	0.00040433768
0.18255502	0.030674269	0.00040604363
0.18268546	0.030924148	0.00040845205
0.18281590	0.031387607	0.00041263597
0.18294635	0.031064306	0.00041188782
0.18307679	0.030284384	0.00040934217
0.18320723	0.030865813	0.00041704892
0.18333767	0.029914472	0.00040862223
0.18346812	0.030543421	0.00041566334
0.18359856	0.030713705	0.00041792193
0.18372900	0.030489837	0.00041728894
0.18385945	0.030153491	0.00041720344
0.18398989	0.030917132	0.00042061063
0.18412033	0.030301970	0.00042112639
0.18425078	0.030276403	0.00042251163
0.18438122	0.031631508	0.00042906844
0.18451166	0.030797016	0.00042502733
0.18464211	0.031048146	0.00042890386
0.18477255	0.030488495	0.00042632689
0.18490299	0.031026511	0.00043270794
0.18503344	0.031421613	0.00043174212
0.18516388	0.031502747	0.00043567381
0.18529432	0.030891892	0.00043229545
0.18542477	0.030718091	0.00043087682
0.18555521	0.030506927	0.00043291157
0.18568565	0.030073028	0.00042834374
0.18581610	0.030888479	0.00043491138
0.18594654	0.030464913	0.00043300236
0.18607698	0.030673354	0.00043473308
0.18620743	0.031026431	0.00043984917
0.18633787	0.030584088	0.00043916659
0.18646831	0.029555425	0.00042856735
0.18659876	0.030070792	0.00043472159
0.18672920	0.030550424	0.00043925799
0.18685964	0.030369212	0.00043922787
0.18699009	0.030739445	0.00044120471
0.18712053	0.030699492	0.00043095908
0.18725097	0.030276418	0.00042573038
0.18738142	0.030863215	0.00042572603
0.18751186	0.030667110	0.00042268494
0.18764230	0.031129025	0.00042505667
0.18777274	0.030812847	0.00042090899
0.18790319	0.030283703	0.00041637013
0.18803363	0.031136531	0.00042033677
0.18816407	0.029997627	0.00040932395
0.18829452	0.030715471	0.00041574816
0.18842496	0.031133561	0.00041666214
0.18855540	0.030768392	0.00041074502
0.18868585	0.030646116	0.00041251785
0.18881629	0.031002591	0.00041017654
0.18894673	0.029873426	0.00040517266
0.18907718	0.031049864	0.00040961697
0.18920762	0.029734404	0.00040201581
0.18933806	0.030270723	0.00040288083
0.18946851	0.031108289	0.00040779774
0.18959895	0.030461637	0.00040429348
0.18972939	0.031058750	0.00040639004
0.18985984	0.029903816	0.00039726015
0.18999028	0.030649165	0.00040245328
0.19012072	0.029184612	0.00039457781
0.19025117	0.031285674	0.00040337197
0.19038161	0.030783644	0.00040163116
0.19051205	0.030426848	0.00039835617
0.19064250	0.030589684	0.00039750348
0.19077294	0.030753889	0.00040036192
0.19090338	0.029892389	0.00039285804
0.19103383	0.030664887	0.00039744412
0.19116427	0.030053087	0.00039210176
0.19129471	0.030650657	0.00039555368
0.19142516	0.031162358	0.00039941331
0.19155560	0.031163441	0.00039542925
0.19168604	0.030638317	0.00039325894
0.19181649	0.031498799	0.00039841295
0.19194693	0.030937308	0.00039374817
0.19207737	0.030177284	0.00039025762
0.19220781	0.030253614	0.00038830388
0.19233826	0.030619898	0.00039130998
0.19246870	0.029680292	0.00038632377
0.19259914	0.030484586	0.00038739865
0.19272959	0.029890071	0.00038729368
0.19286003	0.030429477	0.00038896602
0.19299047	0.030171341	0.00038552807
0.19312092	0.030005199	0.00038462116
0.19325136	0.030000638	0.00038513452
0.19338180	0.030070404	0.00038545604
0.19351225	0.030861199	0.00039153627
0.19364269	0.030266078	0.00038419649
0.19377313	0.029714809	0.00038409715
0.19390358	0.030565326	0.00038877422
0.19403402	0.030518896	0.00038567137
0.19416446	0.030938597	0.00039026746
0.19429491	0.030593367	0.00038679379
0.19442535	0.030439824	0.00038595162
0.19455579	0.030297038	0.00038577505
0.19468624	0.031286662	0.00038922557
0.19481668	0.030929351	0.00039026152
0.19494712	0.030092019	0.00038456171
0.19507757	0.030375649	0.00038521242
0.19520801	0.029997689	0.00038362426
0.19533845	0.030686426	0.00038471001
0.19546890	0.030575210	0.00038705363
0.19559934	0.029847534	0.00038340070
0.19572978	0.030850752	0.00038603491
0.19586023	0.030363948	0.00038490084
0.19599067	0.030965505	0.00038741936
0.19612111	0.030271288	0.00038160545
0.19625156	0.029781451	0.00038319695
0.19638200	0.030136895	0.00038049470
0.19651244	0.031123542	0.00038905296
0.19664288	0.030420282	0.00038399785
0.19677333	0.030780099	0.00038378854
0.19690377	0.030429351	0.00038463243
0.19703421	0.029989403	0.00038049965
0.19716466	0.030678017	0.00038536831
0.19729510	0.030252060	0.00038153083
0.19742554	0.030671609	0.00038361311
0.19755599	0.030356476	0.00038236368
0.19768643	0.029661197	0.00037856614
0.19781687	0.030339790	0.00038067736
0.19794732	0.030644303	0.00038471699
0.19807776	0.030138948	0.00037915330
0.19820820	0.029813969	0.00037842712
0.19833865	0.030966421	0.00038516057
0.19846909	0.029398201	0.00037482046
0.19859953	0.030288807	0.00038146090
0.19872998	0.030566392	0.00038270413
0.19886042	0.030499061	0.00037977287
0.19899086	0.029898243	0.00037936739
0.19912131	0.030466350	0.00038033726
0.19925175	0.030089438	0.00037970469
0.19938219	0.030288527	0.00037944354
0.19951264	0.030980542	0.00038224186
0.19964308	0.030316180	0.00038035167
0.19977352	0.030222230	0.00037973838
0.19990397	0.030482918	0.00038058787
0.20003441	0.030692453	0.00038280251
0.20016485	0.030960273	0.00038136999
0.20029530	0.030165275	0.00037898769
0.20042574	0.031068476	0.00038370989
0.20055618	0.030837268	0.00038106116
0.20068663	0.029828923	0.00037709034
0.20081707	0.030167388	0.00037697040
0.20094751	0.030198225	0.00037816116
0.20107795	0.030216150	0.00037837827
0.20120840	0.029759002	0.00037388284
0.20133884	0.030912589	0.00038279769
0.20146928	0.029460128	0.00037402613
0.20159973	0.030282173	0.00037823626
0.20173017	0.030353764	0.00037855078
0.20186061	0.030365732	0.00037689465
0.20199106	0.029847960	0.00037559565
0.20212150	0.030130847	0.00037717209
0.20225194	0.030422678	0.00037754624
0.20238239	0.029840228	0.00037534828
0.20251283	0.030841411	0.00037954526
0.20264327	0.030364453	0.00037716419
0.20277372	0.030519203	0.00037923380
0.20290416	0.030328095	0.00037756885
0.20303460	0.030703570	0.00037855238
0.20316505	0.030602731	0.00037766830
0.20329549	0.030547730	0.00037589625
0.20342593	0.030246687	0.00037627560
0.20355638	0.030040031	0.00037428192
0.20368682	0.030060791	0.00037343635
0.20381726	0.030190568	0.00037657519
0.20394771	0.029798426	0.00037040924
0.20407815	0.030634955	0.00037780210
0.20420859	0.030261204	0.00037514050
0.20433904	0.030247027	0.00037355499
0.20446948	0.029817391	0.00037265924
0.20459992	0.030226291	0.00037369384
0.20473037	0.029839730	0.00037102528
0.20486081	0.030316668	0.00037452920
0.20499125	0.030440390	0.00037441546
0.20512170	0.030980324	0.00037812464
0.20525214	0.029507430	0.00036951857
0.20538258	0.030521160	0.00037430195
0.20551302	0.030537430	0.00037514646
0.20564347	0.030138425	0.00037184757
0.20577391	0.030200027	0.00037348698
0.20590435	0.030374455	0.00037377732
0.20603480	0.030307829	0.00037259057
0.20616524	0.030072174	0.00037161257
0.20629568	0.030185215	0.00037233531
0.20642613	0.030406247	0.00037278613
0.20655657	0.030274201	0.00037348972
0.20668701	0.030182671	0.00037141583
0.20681746	0.030076255	0.00037097875
0.20694790	0.029965142	0.00037218039
0.20707834	0.030269070	0.00037131187
0.20720879	0.029859344	0.00037106467
0.20733923	0.029966883	0.00036997683
0.20746967	0.029802690	0.00036866471
0.20760012	0.029962411	0.00037149108
0.20773056	0.030111574	0.00036868327
0.20786100	0.030459389	0.00037427238
0.20799145	0.029902843	0.00036900633
0.20812189	0.030004053	0.00036940049
0.20825233	0.030471015	0.00037243024
0.20838278	0.029634427	0.00036712632
0.20851322	0.030238953	0.00037073329
0.20864366	0.030383858	0.00037278298
0.20877411	0.029909624	0.00036804660
0.20890455	0.029961590	0.00036943184
0.20903499	0.029738230	0.00036703072
0.20916544	0.030036676	0.00036900965
0.20929588	0.030183482	0.00037233447
0.20942632	0.029816581	0.00036647335
0.20955677	0.029610855	0.00036838555
0.20968721	0.029922746	0.00036836357
0.20981765	0.029402088	0.00036482256
0.20994809	0.029873060	0.00036899204
0.21007854	0.030149506	0.00036958134
0.21020898	0.030121948	0.00036892580
0.21033942	0.030233555	0.00036992510
0.21046987	0.029901877	0.00036714703
0.21060031	0.030217018	0.00037032178
0.21073075	0.030002542	0.00036797832
0.21086120	0.030454159	0.00037102320
0.21099164	0.030821387	0.00037207537
0.21112208	0.030485540	0.00036991105
0.21125253	0.029670751	0.00036487270
0.21138297	0.030098312	0.00036949500
0.21151341	0.030017793	0.00036686722
0.21164386	0.030094566	0.00036821214
0.21177430	0.030205846	0.00036781256
0.21190474	0.029693217	0.00036650956
0.21203519	0.030494637	0.00037055839
0.21216563	0.030218669	0.00036767850
0.21229607	0.030473382	0.00036978547
0.21242652	0.029681190	0.00036692541
0.21255696	0.030632922	0.00036878203
0.21268740	0.029813779	0.00036739312
0.21281785	0.030118883	0.00036617574
0.21294829	0.030164399	0.00036845959
0.21307873	0.030196404	0.00036799356
0.21320918	0.029751895	0.00036465906
0.21333962	0.029888705	0.00036501553
0.21347006	0.029799529	0.00036827862
0.21360051	0.030307324	0.00036691260
0.21373095	0.029945539	0.00036552576
0.21386139	0.030505608	0.00036817309
0.21399184	0.030692025	0.00036872530
0.21412228	0.029620308	0.00036435459
0.21425272	0.030014344	0.00036363377
0.21438316	0.030086397	0.00036592837
0.21451361	0.030181389	0.00036733355
0.21464405	0.029997393	0.00036278595
0.21477449	0.030121416	0.00036544482
0.21490494	0.029942772	0.00036451750
0.21503538	0.030434004	0.00036727165
0.21516582	0.029633872	0.00036339501
0.21529627	0.030130915	0.00036352767
0.21542671	0.029915921	0.00036341390
0.21555715	0.030242238	0.00036558543
0.21568760	0.030002165	0.00036421761
0.21581804	0.030092500	0.00036504144
0.21594848	0.029868434	0.00036239474
0.21607893	0.029603044	0.00036174319
0.21620937	0.030133619	0.00036522430
0.21633981	0.030068488	0.00036333421
0.21647026	0.030273909	0.00036591848
0.21660070	0.029248757	0.00036008475
0.21673114	0.030047418	0.00036396002
0.21686159	0.029604758	0.00036153172
0.21699203	0.030004847	0.00036193054
0.21712247	0.029981698	0.00036374792
0.21725292	0.030036139	0.00036581782
0.21738336	0.030130941	0.00036239168
0.21751380	0.030105220	0.00036284147
0.21764425	0.030269317	0.00036464969
0.21777469	0.029307761	0.00036011181
0.21790513	0.029786898	0.00036197831
0.21803558	0.030648851	0.00036460501
0.21816602	0.030318034	0.00036499858
0.21829646	0.029941368	0.00036262814
0.21842691	0.029665368	0.00035997344
0.21855735	0.029274809	0.00035867069
0.21868779	0.030520900	0.00036561772
0.21881823	0.030151502	0.00036267219
0.21894868	0.029814578	0.00036039076
0.21907912	0.029768744	0.00035903604
0.21920956	0.030077619	0.00036337610
0.21934001	0.029765024	0.00036051676
0.21947045	0.029742330	0.00036066578
0.21960089	0.029584384	0.00035914536
0.21973134	0.029847451	0.00035877273
0.21986178	0.029914841	0.00036042248
0.21999222	0.030159904	0.00036358569
0.22012267	0.029596968	0.00035778720
0.22025311	0.029989202	0.00036130685
0.22038355	0.030188424	0.00035939800
0.22051400	0.029955225	0.00036057126
0.22064444	0.029444039	0.00035827128
0.22077488	0.029415833	0.00035619017
0.22090533	0.029140751	0.00035671553
0.22103577	0.030077402	0.00035957657
0.22116621	0.029695715	0.00035755846
0.22129666	0.029451539	0.00035697489
0.22142710	0.029723081	0.00035870262
0.22155754	0.030759755	0.00036370129
0.22168799	0.030462536	0.00036200013
0.22181843	0.030105500	0.00035815542
0.22194887	0.029682346	0.00035887763
0.22207932	0.029628931	0.00035623779
0.22220976	0.030282253	0.00036060169
0.22234020	0.029856964	0.00035968232
0.22247065	0.029731938	0.00035682547
0.22260109	0.029939787	0.00035881427
0.22273153	0.030109135	0.00036038542
0.22286198	0.030007801	0.00035806505
0.22299242	0.029536138	0.00035883056
0.22312286	0.029541697	0.00035537651
0.22325330	0.029747990	0.00035668812
0.22338375	0.029764727	0.00035739826
0.22351419	0.030243841	0.00035909761
0.22364463	0.029892299	0.00035805189
0.22377508	0.029532398	0.00035672449
0.22390552	0.030303531	0.00035850175
0.22403596	0.030244446	0.00036017871
0.22416641	0.029417929	0.00035462094
0.22429685	0.029440670	0.00035557302
0.22442729	0.030434744	0.00036123070
0.22455774	0.029621830	0.00035444360
0.22468818	0.029832137	0.00035608801
0.22481862	0.029817607	0.00035615825
0.22494907	0.029899252	0.00035639532
0.22507951	0.029427610	0.00035403122
0.22520995	0.029588494	0.00035537556
0.22534040	0.029885439	0.00035464096
0.22547084	0.029955871	0.00035765518
0.22560128	0.029769257	0.00035492135
0.22573173	0.030308101	0.00035909158
0.22586217	0.029615654	0.00035463414
0.22599261	0.029815177	0.00035501629
0.22612306	0.029403552	0.00035360290
0.22625350	0.028807708	0.00034910553
0.22638394	0.030397461	0.00035791021
0.22651439	0.030057103	0.00035817882
0.22664483	0.029450601	0.00035255284
0.22677527	0.029218254	0.00035200781
0.22690572	0.029862062	0.00035409338
0.22703616	0.028866004	0.00035081259
0.22716660	0.029684958	0.00035537135
0.22729705	0.029954125	0.00035428064
0.22742749	0.029627052	0.00035311629
0.22755793	0.029333919	0.00035222900
0.22768837	0.029605932	0.00035129938
0.22781882	0.029911983	0.00035500429
0.22794926	0.029603152	0.00035321658
0.22807970	0.029870648	0.00035547301
0.22821015	0.029346657	0.00035210699
0.22834059	0.029289018	0.00035031789
0.22847103	0.029891209	0.00035484376
0.22860148	0.029476959	0.00035290656
0.22873192	0.029484586	0.00035267715
0.22886236	0.029525011	0.00035292006
0.22899281	0.029531076	0.00035120089
0.22912325	0.029711594	0.00035299770
0.22925369	0.029786466	0.00035517516
0.22938414	0.029319058	0.00034969579
0.22951458	0.030115861	0.00035662401
0.22964502	0.029737674	0.00035143162
0.22977547	0.029902141	0.00035355503
0.22990591	0.029621906	0.00035162577
0.23003635	0.029861969	0.00035339570
0.23016680	0.029407726	0.00035141769
0.23029724	0.029658779	0.00035216945
0.23042768	0.029445839	0.00034825709
0.23055813	0.029329256	0.00035000107
0.23068857	0.029325031	0.00035424549
0.23081901	0.029651184	0.00036047351
0.23094946	0.029070132	0.00036003737
0.23107990	0.029472062	0.00036113786
0.23121034	0.029463227	0.00036513989
0.23134079	0.029345686	0.00036672518
0.23147123	0.028916075	0.00036333898
0.23160167	0.029600363	0.00037044668
0.23173212	0.029231813	0.00036914848
0.23186256	0.029620763	0.00037220830
0.23199300	0.030014440	0.00037626054
0.23212344	0.029438446	0.00037191879
0.23225389	0.029723290	0.00037751188
0.23238433	0.029315279	0.00037493902
0.23251477	0.030303242	0.00037986751
0.23264522	0.029847530	0.00038004009
0.23277566	0.029521466	0.00037828267
0.23290610	0.030111214	0.00038249012
0.23303655	0.029787321	0.00038470197
0.23316699	0.029344010	0.00037865257
0.23329743	0.029039507	0.00037947982
0.23342788	0.029090718	0.00037873840
0.23355832	0.029492505	0.00038136898
0.23368876	0.030097552	0.00038507902
0.23381921	0.029914637	0.00038273558
0.23394965	0.029146377	0.00037720160
0.23408009	0.029298763	0.00038094342
0.23421054	0.029431590	0.00037989175
0.23434098	0.029827489	0.00038566396
0.23447142	0.029879351	0.00038288561
0.23460187	0.029694165	0.00038381487
0.23473231	0.029233479	0.00038086257
0.23486275	0.029719336	0.00038317729
0.23499320	0.029457202	0.00038303136
0.23512364	0.029294535	0.00038257363
0.23525408	0.028575746	0.00037873422
0.23538453	0.029542691	0.00038212668
0.23551497	0.029260000	0.00038002103
0.23564541	0.029589942	0.00038515006
0.23577586	0.029755364	0.00038860513
0.23590630	0.029425257	0.00038191842
0.23603674	0.030003066	0.00038805734
0.23616719	0.028618918	0.00037761133
0.23629763	0.029801901	0.00038693758
0.23642807	0.029594810	0.00038744562
0.23655851	0.030017132	0.00038842577
0.23668896	0.029090510	0.00038347750
0.23681940	0.029399907	0.00038719177
0.23694984	0.029112579	0.00038129558
0.23708029	0.029002572	0.00038424601
0.23721073	0.029029024	0.00038352777
0.23734117	0.028804219	0.00038440011
0.23747162	0.029950363	0.00038809468
0.23760206	0.028951798	0.00038294421
0.23773250	0.029950105	0.00039031003
0.23786295	0.029473499	0.00038884256
0.23799339	0.029884605	0.00038972323
0.23812383	0.029549865	0.00038961370
0.23825428	0.029381186	0.00038588983
0.23838472	0.029803764	0.00038954193
0.23851516	0.030126263	0.00039371378
0.23864561	0.028939560	0.00038458722
0.23877605	0.029102899	0.00038855374
0.23890649	0.029230485	0.00038539013
0.23903694	0.029161378	0.00038793793
0.23916738	0.029832459	0.00039168928
0.23929782	0.029799053	0.00039190910
0.23942827	0.029566551	0.00039007628
0.23955871	0.028990537	0.00038838969
0.23968915	0.028765342	0.00038365942
0.23981960	0.029066314	0.00039016499
0.23995004	0.029485895	0.00039008977
0.24008048	0.029317099	0.00039014621
0.24021093	0.029423297	0.00039197561
0.24034137	0.029362867	0.00038921894
0.24047181	0.029896566	0.00039166637
0.24060226	0.028996429	0.00038996417
0.24073270	0.029403139	0.00039065429
0.24086314	0.028708493	0.00038993114
0.24099358	0.028887930	0.00038664572
0.24112403	0.029213022	0.00038892361
0.24125447	0.028944700	0.00038897941
0.24138491	0.028544532	0.00038493076
0.24151536	0.029477450	0.00039371320
0.24164580	0.028619448	0.00038643519
0.24177624	0.029095001	0.00038898828
0.24190669	0.029236121	0.00039140941
0.24203713	0.028854576	0.00038848252
0.24216757	0.029365029	0.00039145598
0.24229802	0.029424192	0.00039462143
0.24242846	0.029180722	0.00038956106
0.24255890	0.029439531	0.00039291087
0.24268935	0.029326326	0.00039094697
0.24281979	0.029643107	0.00039410096
0.24295023	0.029231414	0.00039425666
0.24308068	0.029327861	0.00039202204
0.24321112	0.029294554	0.00039199121
0.24334156	0.029485440	0.00039658212
0.24347201	0.029668392	0.00039322637
0.24360245	0.029189338	0.00039441021
0.24373289	0.030086140	0.00039730912
0.24386334	0.029503497	0.00039570043
0.24399378	0.028722842	0.00038964403
0.24412422	0.029011955	0.00039095304
0.24425467	0.029297385	0.00039382022
0.24438511	0.029589165	0.00039645204
0.24451555	0.028956928	0.00039260316
0.24464600	0.028616118	0.00038926518
0.24477644	0.029039574	0.00039158480
0.24490688	0.029506924	0.00039654590
0.24503733	0.028563308	0.00039197650
0.24516777	0.029282178	0.00039177253
0.24529821	0.029882915	0.00039946385
0.24542865	0.028863677	0.00039192019
0.24555910	0.029810552	0.00039893458
0.24568954	0.028551067	0.00039176224
0.24581998	0.028380604	0.00038886039
0.24595043	0.029321658	0.00039597382
0.24608087	0.029558090	0.00039716714
0.24621131	0.028970951	0.00039022372
0.24634176	0.029082137	0.00039453929
0.24647220	0.029043053	0.00039293968
0.24660264	0.029957253	0.00040198710
0.24673309	0.029751274	0.00039779007
0.24686353	0.029781185	0.00039801718
0.24699397	0.029575543	0.00039851609
0.24712442	0.029581035	0.00039963001
0.24725486	0.029051405	0.00039222376
0.24738530	0.029580820	0.00040013268
0.24751575	0.028091957	0.00038814930
0.24764619	0.028922771	0.00039574844
0.24777663	0.029198940	0.00039631161
0.24790708	0.029061723	0.00039431907
0.24803752	0.030103596	0.00040185803
0.24816796	0.029412710	0.00039706313
0.24829841	0.029188325	0.00039483838
0.24842885	0.029583855	0.00040060248
0.24855929	0.029551397	0.00039765881
0.24868974	0.028625848	0.00039622873
0.24882018	0.029486669	0.00040043259
0.24895062	0.029779953	0.00039626332
0.24908107	0.029559631	0.00040000533
0.24921151	0.029109832	0.00039503873
0.24934195	0.029913079	0.00040136538
0.24947240	0.028420321	0.00039411947
0.24960284	0.029087199	0.00039707119
0.24973328	0.030202994	0.00040180266
0.24986372	0.029487363	0.00040152210
0.24999417	0.029204796	0.00039771408
0.25012461	0.029532602	0.00040219297
0.25025505	0.029825491	0.00039896086
0.25038550	0.029511121	0.00039874228
0.25051594	0.028824271	0.00039781313
0.25064638	0.028754064	0.00039513753
0.25077683	0.029201310	0.00039951936
0.25090727	0.028982763	0.00039950907
0.25103771	0.028761738	0.00039374738
0.25116816	0.029427663	0.00039965097
0.25129860	0.029060159	0.00039688136
0.25142904	0.028949182	0.00039790833
0.25155949	0.029139709	0.00039944160
0.25168993	0.029506308	0.00040032275
0.25182037	0.029919914	0.00040236278
0.25195082	0.029331280	0.00039918730
0.25208126	0.028548755	0.00039485811
0.25221170	0.028965551	0.00039855133
0.25234215	0.029100583	0.00039655033
0.25247259	0.029131420	0.00039848595
0.25260303	0.028880970	0.00039972597
0.25273348	0.029148665	0.00039638252
0.25286392	0.029365200	0.00040276060
0.25299436	0.028273256	0.00039313279
0.25312481	0.028916718	0.00040002542
0.25325525	0.029169142	0.00039895157
0.25338569	0.029659393	0.00040192790
0.25351614	0.029119044	0.00039892368
0.25364658	0.029562008	0.00040390094
0.25377702	0.029408534	0.00040074164
0.25390747	0.030225871	0.00040830962
0.25403791	0.029908801	0.00040251416
0.25416835	0.028734001	0.00040062164
0.25429879	0.028779578	0.00039894482
0.25442924	0.030538164	0.00040716668
0.25455968	0.029000491	0.00040009663
0.25469012	0.029005646	0.00040043752
0.25482057	0.028762456	0.00039900423
0.25495101	0.029752469	0.00040467699
0.25508145	0.029256492	0.00040040461
0.25521190	0.029288949	0.00040297498
0.25534234	0.029241233	0.00040004968
0.25547278	0.029682537	0.00040081674
0.25560323	0.029153883	0.00039979250
0.25573367	0.029212304	0.00040439486
0.25586411	0.028755651	0.00040945915
0.25599456	0.029352991	0.00041674055
0.25612500	0.029397863	0.00041785854
0.25625544	0.028995802	0.00042044669
0.25638589	0.029619936	0.00042817068
0.25651633	0.029506021	0.00042740825
0.25664677	0.028564747	0.00042632379
0.25677722	0.029486009	0.00043154526
0.25690766	0.029441183	0.00043403756
0.25703810	0.029452274	0.00043835244
0.25716855	0.028460959	0.00043310743
0.25729899	0.029626939	0.00044256706
0.25742943	0.029593133	0.00044567276
0.25755988	0.029157127	0.00044146993
0.25769032	0.030001949	0.00045300478
0.25782076	0.029537424	0.00044726583
0.25795121	0.029190600	0.00044942065
0.25808165	0.028951562	0.00045148996
0.25821209	0.029653376	0.00045313618
0.25834253	0.029390072	0.00045486999
0.25847298	0.028954422	0.00045423083
0.25860342	0.028999314	0.00045917786
0.25873386	0.028745893	0.00045660483
0.25886431	0.029178760	0.00046104616
0.25899475	0.028620108	0.00045805964
0.25912519	0.028626993	0.00046147661
0.25925564	0.029465855	0.00046734500
0.25938608	0.028746252	0.00046666461
0.25951652	0.028568769	0.00046599514
0.25964697	0.028812636	0.00046960101
0.25977741	0.029021474	0.00047193942
0.25990785	0.028575508	0.00047071286
0.26003830	0.029477297	0.00047595019
0.26016874	0.029281146	0.00048176926
0.26029918	0.029049215	0.00047259964
0.26042963	0.028638119	0.00047559461
0.26056007	0.029274555	0.00048007437
0.26069051	0.029324504	0.00048372143
0.26082096	0.027682952	0.00046925107
0.26095140	0.029018665	0.00048383885
0.26108184	0.029346149	0.00048163379
0.26121229	0.028692403	0.00048134506
0.26134273	0.029582716	0.00048734370
0.26147317	0.028590984	0.00048252250
0.26160362	0.028500544	0.00048229730
0.26173406	0.028638687	0.00048411849
0.26186450	0.029403662	0.00048997958
0.26199495	0.028722255	0.00048333170
0.26212539	0.028958128	0.00048658559
0.26225583	0.028211432	0.00048325931
0.26238628	0.028498409	0.00048519386
0.26251672	0.029651999	0.00049292650
0.26264716	0.027778076	0.00048137523
0.26277760	0.029296031	0.00049418365
0.26290805	0.029344541	0.00049648030
0.26303849	0.029525066	0.00049794445
0.26316893	0.029353487	0.00050002274
0.26329938	0.029755285	0.00049659779
0.26342982	0.028338077	0.00049275584
0.26356026	0.028840155	0.00049494917
0.26369071	0.029392368	0.00050200121
0.26382115	0.028861737	0.00049696467
0.26395159	0.029275559	0.00049919450
0.26408204	0.030221064	0.00050645416
0.26421248	0.029154451	0.00050501515
0.26434292	0.028770382	0.00049689779
0.26447337	0.028537149	0.00049953920
0.26460381	0.029547614	0.00050679920
0.26473425	0.029245185	0.00050306878
0.26486470	0.028564204	0.00050408167
0.26499514	0.029484490	0.00050656616
0.26512558	0.028649604	0.00050437241
0.26525603	0.028781235	0.00050891734
[truncated: 573 more rows]
