# Supplementary material for: Rationally seeded computational protein design of ɑ-helical barrels
Source: Nat Chem Biol. 2024 Jun 20;20(8):991–9. doi: 10.1038/s41589-024-01642-0 (PMC11288890; doi:10.1038/s41589-024-01642-0)
Supplement: Supplementary file 3 — PDB and .mtz files used for making figure panels b–d and j–m. [file 41589_2024_1642_MOESM3_ESM.zip › KIA_RP_RSPD_NatChemBiol_data_Figure2/scapCC6_LLIA_panels_e-h/SAXS_panel_i/SAXS_raw_SEC_scapCC6_LLIA/b21-443535_00455.dat]

0.0045000000	0.54131878	0.0074104603
0.0046304432	0.48034942	0.0069806728
0.0047608865	0.45266513	0.0064659850
0.0048913297	0.42827965	0.0061752550
0.0050217729	0.39340708	0.0056973650
0.0051522162	0.35448585	0.0054446152
0.0052826594	0.32171307	0.0049273230
0.0054131026	0.31544938	0.0048791204
0.0055435459	0.29674609	0.0046343953
0.0056739891	0.26053905	0.0042803445
0.0058044323	0.26228627	0.0042232884
0.0059348756	0.25057523	0.0040294989
0.0060653188	0.23150217	0.0037849593
0.0061957621	0.21442106	0.0036702808
0.0063262053	0.21189292	0.0036301986
0.0064566485	0.20143182	0.0034703844
0.0065870918	0.19660259	0.0034120878
0.0067175350	0.19507164	0.0033278792
0.0068479782	0.18735839	0.0032689287
0.0069784215	0.17741479	0.0031309033
0.0071088647	0.17448103	0.0030980015
0.0072393079	0.16466578	0.0029574847
0.0073697512	0.16006931	0.0028730767
0.0075001944	0.15781314	0.0028468322
0.0076306376	0.16023772	0.0028451042
0.0077610809	0.14783578	0.0026839336
0.0078915241	0.14480501	0.0026774456
0.0080219673	0.14223524	0.0025921005
0.0081524106	0.14428011	0.0026363802
0.0082828538	0.13299111	0.0024464924
0.0084132970	0.12826555	0.0024521779
0.0085437403	0.12117141	0.0023480890
0.0086741835	0.11925644	0.0022959417
0.0088046267	0.11116593	0.0022246537
0.0089350700	0.11625378	0.0022278361
0.0090655132	0.11384745	0.0021600171
0.0091959565	0.10995044	0.0021893963
0.0093263997	0.10724979	0.0020659371
0.0094568429	0.10198719	0.0020113821
0.0095872862	0.10368854	0.0020445384
0.0097177294	0.095464919	0.0019189169
0.0098481726	0.092882031	0.0018983209
0.0099786159	0.092330300	0.0018722441
0.010109059	0.089418478	0.0018102236
0.010239502	0.090438025	0.0018368962
0.010369946	0.086347784	0.0017625668
0.010500389	0.083266652	0.0017183913
0.010630832	0.080641301	0.0016866283
0.010761275	0.079373379	0.0016457727
0.010891719	0.077637671	0.0016371082
0.011022162	0.076740965	0.0015840554
0.011152605	0.072854940	0.0015427890
0.011283048	0.075556683	0.0015861909
0.011413491	0.072379173	0.0015062658
0.011543935	0.069061018	0.0014621204
0.011674378	0.069162949	0.0014490937
0.011804821	0.065950856	0.0013757666
0.011935264	0.066592051	0.0013837344
0.012065708	0.066827683	0.0013678209
0.012196151	0.063409286	0.0013156122
0.012326594	0.064357979	0.0013312900
0.012457037	0.062741787	0.0012984143
0.012587481	0.062424159	0.0012692133
0.012717924	0.059322029	0.0012213817
0.012848367	0.061047774	0.0012251271
0.012978810	0.059378504	0.0011959713
0.013109253	0.059485044	0.0011665955
0.013239697	0.057356970	0.0011526796
0.013370140	0.057204621	0.0011409001
0.013500583	0.057599413	0.0011401905
0.013631026	0.057977843	0.0011316109
0.013761470	0.056337701	0.0011198254
0.013891913	0.055462948	0.0010823135
0.014022356	0.055168968	0.0010897275
0.014152799	0.054035245	0.0010640161
0.014283243	0.052405053	0.0010394025
0.014413686	0.052784233	0.0010554635
0.014544129	0.055176287	0.0010608791
0.014674572	0.054540440	0.0010434603
0.014805016	0.052421883	0.0010210297
0.014935459	0.053132512	0.0010251900
0.015065902	0.053638314	0.0010284430
0.015196345	0.052973259	0.0010153312
0.015326788	0.050753528	0.00098816012
0.015457232	0.050759127	0.00098324802
0.015587675	0.053799066	0.0010010940
0.015718118	0.050086742	0.00096949909
0.015848561	0.049688313	0.00095254965
0.015979005	0.049690213	0.00095840793
0.016109448	0.049469756	0.00095292077
0.016239891	0.051118326	0.00095820288
0.016370334	0.050956161	0.00095132084
0.016500778	0.047298144	0.00092034990
0.016631221	0.049052481	0.00092667011
0.016761664	0.049244878	0.00092962417
0.016892107	0.049763494	0.00092567298
0.017022551	0.050237405	0.00092619335
0.017152994	0.048432375	0.00091153135
0.017283437	0.047857282	0.00089626552
0.017413880	0.048035742	0.00089337517
0.017544323	0.050797008	0.00091798179
0.017674767	0.047925043	0.00088146580
0.017805210	0.047188884	0.00088344656
0.017935653	0.046500219	0.00086451993
0.018066096	0.045750107	0.00085938020
0.018196540	0.044459976	0.00084624974
0.018326983	0.046019201	0.00084999355
0.018457426	0.045107259	0.00083933066
0.018587869	0.045609544	0.00084634055
0.018718313	0.045768978	0.00083995755
0.018848756	0.046497627	0.00085203764
0.018979199	0.045186629	0.00082496731
0.019109642	0.044465835	0.00082086956
0.019240086	0.045993815	0.00083197954
0.019370529	0.043608626	0.00080989178
0.019500972	0.044843496	0.00081153960
0.019631415	0.044918263	0.00081318563
0.019761858	0.043678008	0.00079583469
0.019892302	0.044768392	0.00080533161
0.020022745	0.044510220	0.00080132342
0.020153188	0.043489746	0.00079148339
0.020283631	0.043311196	0.00078688933
0.020414075	0.041862591	0.00076325777
0.020544518	0.043532613	0.00077969594
0.020674961	0.043249517	0.00077389965
0.020805404	0.042778363	0.00077316711
0.020935848	0.043584972	0.00077531403
0.021066291	0.042407260	0.00075955296
0.021196734	0.044756677	0.00077731778
0.021327177	0.044313831	0.00077468110
0.021457621	0.042731785	0.00075521996
0.021588064	0.043458220	0.00076381438
0.021718507	0.042083261	0.00074112833
0.021848950	0.043450297	0.00076118931
0.021979393	0.042675499	0.00074853284
0.022109837	0.040948092	0.00072827497
0.022240280	0.041390445	0.00072634707
0.022370723	0.042700836	0.00074498222
0.022501166	0.041736788	0.00072814841
0.022631610	0.041879690	0.00072899609
0.022762053	0.041543267	0.00071838059
0.022892496	0.041359608	0.00072202204
0.023022939	0.040812301	0.00071246976
0.023153383	0.041083755	0.00071342022
0.023283826	0.041356286	0.00070995471
0.023414269	0.040494526	0.00070425442
0.023544712	0.040590782	0.00070220373
0.023675156	0.041933201	0.00071503739
0.023805599	0.040817306	0.00069638716
0.023936042	0.040145903	0.00069913801
0.024066485	0.039855616	0.00069059520
0.024196928	0.039254859	0.00067888749
0.024327372	0.040261896	0.00068572360
0.024457815	0.040591454	0.00069114205
0.024588258	0.040003138	0.00068200053
0.024718701	0.041852732	0.00069433683
0.024849145	0.040187706	0.00067759841
0.024979588	0.039942067	0.00067642818
0.025110031	0.040556918	0.00068035154
0.025240474	0.039881840	0.00067174447
0.025370918	0.040691717	0.00067405787
0.025501361	0.038882595	0.00065859979
0.025631804	0.038586983	0.00065947379
0.025762247	0.040022115	0.00066157542
0.025892691	0.040887096	0.00067295613
0.026023134	0.039355911	0.00065815871
0.026153577	0.039564153	0.00066227102
0.026284020	0.039175507	0.00064618894
0.026414463	0.038732117	0.00064745775
0.026544907	0.039152718	0.00064624049
0.026675350	0.040398635	0.00066169636
0.026805793	0.038798037	0.00064136189
0.026936236	0.038989455	0.00064316639
0.027066680	0.039523181	0.00064170877
0.027197123	0.039580572	0.00064759872
0.027327566	0.038415320	0.00063243267
0.027458009	0.040447220	0.00064608075
0.027588453	0.038767730	0.00063192768
0.027718896	0.038577420	0.00063296706
0.027849339	0.038560775	0.00062263172
0.027979782	0.038897073	0.00063117639
0.028110226	0.039194872	0.00062950092
0.028240669	0.038088623	0.00062149095
0.028371112	0.038558143	0.00062164447
0.028501555	0.038404666	0.00062017756
0.028631998	0.038435320	0.00061533700
0.028762442	0.038828074	0.00062305396
0.028892885	0.039058810	0.00062418229
0.029023328	0.038472424	0.00061386532
0.029153771	0.038670415	0.00061162277
0.029284215	0.038971201	0.00061506487
0.029414658	0.039052196	0.00061307451
0.029545101	0.038613453	0.00060986879
0.029675544	0.039157030	0.00061238740
0.029805988	0.037582312	0.00059905308
0.029936431	0.038167396	0.00060102750
0.030066874	0.037232079	0.00059054815
0.030197317	0.038030530	0.00059812537
0.030327760	0.039288684	0.00060547542
0.030458204	0.036898980	0.00058978315
0.030588647	0.037413754	0.00058899768
0.030719090	0.037931460	0.00059189140
0.030849533	0.036977144	0.00058254406
0.030979977	0.036617593	0.00058417011
0.031110420	0.037201613	0.00057922010
0.031240863	0.037166676	0.00058447447
0.031371306	0.038098431	0.00058538744
0.031501750	0.037317520	0.00058081806
0.031632193	0.036310839	0.00057117042
0.031762636	0.038411055	0.00058858430
0.031893079	0.037643864	0.00057654999
0.032023523	0.038292150	0.00058756743
0.032153966	0.037891841	0.00057664474
0.032284409	0.037443627	0.00057450425
0.032414852	0.038001260	0.00057554148
0.032545295	0.037295198	0.00057242134
0.032675739	0.037164833	0.00056772269
0.032806182	0.036179353	0.00055981957
0.032936625	0.037316141	0.00056500526
0.033067068	0.037113768	0.00056631005
0.033197512	0.037545859	0.00056251796
0.033327955	0.037020835	0.00056479418
0.033458398	0.037155813	0.00056089709
0.033588841	0.037255688	0.00056181635
0.033719285	0.037825346	0.00056397303
0.033849728	0.037727339	0.00056303725
0.033980171	0.036720766	0.00055307892
0.034110614	0.037229503	0.00055661307
0.034241058	0.035865253	0.00054922275
0.034371501	0.037590238	0.00056482530
0.034501944	0.037072415	0.00056005525
0.034632387	0.036807517	0.00057237238
0.034762830	0.036539878	0.00057280565
0.034893274	0.037104427	0.00057790069
0.035023717	0.036969989	0.00057935976
0.035154160	0.036031196	0.00057594503
0.035284603	0.036548966	0.00058059618
0.035415047	0.036845302	0.00058830581
0.035545490	0.035965789	0.00057918552
0.035675933	0.035898836	0.00057989365
0.035806376	0.035950941	0.00058310852
0.035936820	0.036007534	0.00058082997
0.036067263	0.035649563	0.00058428643
0.036197706	0.037967980	0.00059818203
0.036328149	0.036392999	0.00059199628
0.036458593	0.036314714	0.00058878179
0.036589036	0.036562480	0.00059305471
0.036719479	0.036031146	0.00059186839
0.036849922	0.035650527	0.00059267944
0.036980365	0.036110844	0.00059250529
0.037110809	0.036401946	0.00059998063
0.037241252	0.036948866	0.00060025807
0.037371695	0.036739807	0.00060456763
0.037502138	0.036631006	0.00060536976
0.037632582	0.036195037	0.00060256768
0.037763025	0.035775353	0.00059338172
0.037893468	0.036236497	0.00060430460
0.038023911	0.036240167	0.00060019407
0.038154355	0.036303452	0.00060731835
0.038284798	0.036208193	0.00060618674
0.038415241	0.035959658	0.00060581593
0.038545684	0.035885607	0.00060412366
0.038676128	0.035460343	0.00060151061
0.038806571	0.036000616	0.00060816592
0.038937014	0.035103781	0.00059991840
0.039067457	0.035533969	0.00060345088
0.039197900	0.035940850	0.00061303410
0.039328344	0.035426611	0.00060363896
0.039458787	0.035364668	0.00060513544
0.039589230	0.034930792	0.00059561964
0.039719673	0.035396474	0.00059083618
0.039850117	0.036182280	0.00059348096
0.039980560	0.035211828	0.00058529959
0.040111003	0.036324033	0.00059252515
0.040241446	0.035689185	0.00058490641
0.040371890	0.036089875	0.00058699044
0.040502333	0.035354061	0.00057716092
0.040632776	0.034331234	0.00057236308
0.040763219	0.035324022	0.00057488975
0.040893663	0.036578148	0.00058491134
0.041024106	0.034496162	0.00056598441
0.041154549	0.035678658	0.00057785696
0.041284992	0.035161022	0.00057101100
0.041415435	0.036669473	0.00058124119
0.041545879	0.035875935	0.00057155724
0.041676322	0.035376493	0.00057444359
0.041806765	0.035166984	0.00056683681
0.041937208	0.034672406	0.00056471893
0.042067652	0.034955239	0.00056170934
0.042198095	0.035581148	0.00057001819
0.042328538	0.035070285	0.00056412919
0.042458981	0.034363216	0.00056212567
0.042589425	0.035591077	0.00056193732
0.042719868	0.036143655	0.00056954752
0.042850311	0.034593258	0.00055588973
0.042980754	0.034987173	0.00055911969
0.043111198	0.034087180	0.00054894568
0.043241641	0.034784212	0.00055752379
0.043372084	0.034802874	0.00055694533
0.043502527	0.035078987	0.00055551047
0.043632970	0.035053125	0.00055658104
0.043763414	0.035873417	0.00056111406
0.043893857	0.036010529	0.00056024981
0.044024300	0.034747959	0.00055258633
0.044154743	0.035339302	0.00055458140
0.044285187	0.036006681	0.00055988554
0.044415630	0.033986007	0.00054700461
0.044546073	0.035624750	0.00055226053
0.044676516	0.035371003	0.00055211129
0.044806960	0.035910335	0.00055739390
0.044937403	0.035313013	0.00055069554
0.045067846	0.036135713	0.00055748874
0.045198289	0.034387962	0.00054181288
0.045328733	0.034925979	0.00054775036
0.045459176	0.034272488	0.00054099348
0.045589619	0.034594807	0.00054314162
0.045720062	0.035830930	0.00055236750
0.045850505	0.035386227	0.00054494964
0.045980949	0.034418553	0.00054091326
0.046111392	0.035547596	0.00054727279
0.046241835	0.034365017	0.00053952547
0.046372278	0.035122270	0.00054690724
0.046502722	0.034320661	0.00054764368
0.046633165	0.034862109	0.00055355293
0.046763608	0.034930009	0.00055632114
0.046894051	0.035233385	0.00056199050
0.047024495	0.034160558	0.00055850854
0.047154938	0.034340191	0.00055862967
0.047285381	0.035233531	0.00056862796
0.047415824	0.034193282	0.00055775799
0.047546267	0.035781340	0.00057744294
0.047676711	0.034426983	0.00056329538
0.047807154	0.034731662	0.00056857369
0.047937597	0.035400195	0.00057127977
0.048068040	0.033643141	0.00056258507
0.048198484	0.033820072	0.00056358911
0.048328927	0.035055670	0.00057399402
0.048459370	0.033824289	0.00056706407
0.048589813	0.035511536	0.00057630685
0.048720257	0.034737072	0.00057439585
0.048850700	0.034740375	0.00057378633
0.048981143	0.034245295	0.00057085773
0.049111586	0.035083642	0.00057980382
0.049242030	0.034668221	0.00057645150
0.049372473	0.035762463	0.00058778300
0.049502916	0.035668603	0.00058422497
0.049633359	0.034827095	0.00057913861
0.049763802	0.035145674	0.00058385939
0.049894246	0.035379233	0.00058445837
0.050024689	0.034463284	0.00057812915
0.050155132	0.034151417	0.00057431857
0.050285575	0.035640415	0.00058910312
0.050416019	0.034753785	0.00057959816
0.050546462	0.034622642	0.00058163392
0.050676905	0.034586581	0.00058035745
0.050807348	0.035485543	0.00059080101
0.050937792	0.035176329	0.00058471242
0.051068235	0.034761304	0.00058486178
0.051198678	0.034849109	0.00058372109
0.051329121	0.034115948	0.00058169445
0.051459565	0.034828830	0.00058422668
0.051590008	0.033780915	0.00057862516
0.051720451	0.034933187	0.00058651033
0.051850894	0.034571925	0.00058476091
0.051981337	0.034506687	0.00058362380
0.052111781	0.034673001	0.00058849999
0.052242224	0.033847024	0.00057889234
0.052372667	0.034080320	0.00058612149
0.052503110	0.034899264	0.00058976504
0.052633554	0.033557367	0.00057902887
0.052763997	0.035890273	0.00059710714
0.052894440	0.034899460	0.00059247690
0.053024883	0.034412816	0.00058642976
0.053155327	0.034722388	0.00058952897
0.053285770	0.035221240	0.00059234211
0.053416213	0.034494022	0.00058934078
0.053546656	0.035080006	0.00059417084
0.053677100	0.035336767	0.00059521124
0.053807543	0.034840541	0.00059182491
0.053937986	0.034369233	0.00059110573
0.054068429	0.034971449	0.00059322077
0.054198872	0.034598405	0.00059052879
0.054329316	0.034201314	0.00059121529
0.054459759	0.034635725	0.00059266880
0.054590202	0.034128008	0.00058734618
0.054720645	0.034122931	0.00058740912
0.054851089	0.035110121	0.00059721043
0.054981532	0.034909803	0.00059465047
0.055111975	0.034838104	0.00059572601
0.055242418	0.034997459	0.00059545985
0.055372862	0.035586066	0.00060108286
0.055503305	0.034869200	0.00059494050
0.055633748	0.034607857	0.00059357691
0.055764191	0.034771397	0.00059471263
0.055894635	0.034268411	0.00059364207
0.056025078	0.034165487	0.00058874152
0.056155521	0.034001055	0.00059315059
0.056285964	0.033621064	0.00058544593
0.056416407	0.033161674	0.00058518529
0.056546851	0.034534515	0.00059749954
0.056677294	0.035045403	0.00059922390
0.056807737	0.033488794	0.00058826624
0.056938180	0.034382878	0.00059254416
0.057068624	0.034951568	0.00059791992
0.057199067	0.033666933	0.00059329400
0.057329510	0.035068910	0.00059982436
0.057459953	0.034629742	0.00059746602
0.057590397	0.034876641	0.00059987180
0.057720840	0.034674374	0.00060049791
0.057851283	0.033614439	0.00059027029
0.057981726	0.034587639	0.00059569428
0.058112170	0.035037261	0.00059756419
0.058242613	0.034465528	0.00059376396
0.058373056	0.034398599	0.00059282733
0.058503499	0.033989667	0.00058777359
0.058633942	0.034797923	0.00059534385
0.058764386	0.035330304	0.00059580192
0.058894829	0.034071624	0.00058885520
0.059025272	0.034797613	0.00058969393
0.059155715	0.034664148	0.00058995290
0.059286159	0.032870336	0.00057567631
0.059416602	0.033826561	0.00058218377
0.059547045	0.033811541	0.00058178674
0.059677488	0.033517545	0.00058096099
0.059807932	0.033921253	0.00057773431
0.059938375	0.034051764	0.00058597298
0.060068818	0.034080159	0.00057677301
0.060199261	0.034003143	0.00058085426
0.060329705	0.033708470	0.00057540116
0.060460148	0.033502505	0.00057554835
0.060590591	0.034170569	0.00057750053
0.060721034	0.034191910	0.00057689948
0.060851477	0.033779119	0.00057469302
0.060981921	0.032677632	0.00056902899
0.061112364	0.033055217	0.00056638376
0.061242807	0.033251772	0.00056811656
0.061373250	0.033470115	0.00057088568
0.061503694	0.034479050	0.00057684764
0.061634137	0.034186601	0.00057581345
0.061764580	0.035458431	0.00058725956
0.061895023	0.034384610	0.00057268192
0.062025467	0.034206123	0.00057727036
0.062155910	0.032983160	0.00056336641
0.062286353	0.034162437	0.00057380256
0.062416796	0.033758486	0.00057184355
0.062547240	0.034101057	0.00057285238
0.062677683	0.034167405	0.00057467955
0.062808126	0.033556196	0.00056770664
0.062938569	0.033621956	0.00056801761
0.063069012	0.033622104	0.00056956584
0.063199456	0.034453304	0.00057253594
0.063329899	0.033126758	0.00056401282
0.063460342	0.033755243	0.00056843744
0.063590785	0.033872202	0.00056911031
0.063721229	0.033512118	0.00056689021
0.063851672	0.033763801	0.00057023521
0.063982115	0.034209505	0.00057038825
0.064112558	0.034369362	0.00057329987
0.064243002	0.034086400	0.00056759771
0.064373445	0.032910190	0.00055771027
0.064503888	0.033575347	0.00056617788
0.064634331	0.035333208	0.00057849582
0.064764774	0.033350402	0.00056258781
0.064895218	0.033700947	0.00056367201
0.065025661	0.032300810	0.00055619233
0.065156104	0.033787313	0.00056413313
0.065286547	0.032756217	0.00055762752
0.065416991	0.033945496	0.00056708295
0.065547434	0.033365134	0.00056162544
0.065677877	0.033598209	0.00056062587
0.065808320	0.032814508	0.00055723495
0.065938764	0.033666060	0.00056042107
0.066069207	0.033579751	0.00056376717
0.066199650	0.033617763	0.00056002160
0.066330093	0.034511206	0.00056842622
0.066460537	0.033580003	0.00056070271
0.066590980	0.033399541	0.00055976445
0.066721423	0.033269100	0.00055954522
0.066851866	0.034031369	0.00056423387
0.066982309	0.032129327	0.00054869416
0.067112753	0.033880051	0.00056306416
0.067243196	0.033506669	0.00055698032
0.067373639	0.032792658	0.00055541456
0.067504082	0.034086215	0.00056324314
0.067634526	0.033135462	0.00055311603
0.067764969	0.033258411	0.00055815235
0.067895412	0.033264137	0.00055681001
0.068025855	0.033997830	0.00056099933
0.068156299	0.032945520	0.00055290167
0.068286742	0.034625432	0.00056352319
0.068417185	0.033832015	0.00055776548
0.068547628	0.033872106	0.00056197297
0.068678072	0.034201285	0.00055822499
0.068808515	0.034213206	0.00056368117
0.068938958	0.034157071	0.00055941021
0.069069401	0.033748959	0.00055525546
0.069199844	0.033221676	0.00055536077
0.069330288	0.033786326	0.00055581258
0.069460731	0.033422850	0.00055311293
0.069591174	0.033401333	0.00055407252
0.069721617	0.033793622	0.00055590046
0.069852061	0.033659170	0.00055629146
0.069982504	0.033888337	0.00055426312
0.070112947	0.033575899	0.00055503470
0.070243390	0.033344829	0.00055440356
0.070373834	0.032923584	0.00054771362
0.070504277	0.033557307	0.00055149505
0.070634720	0.033227637	0.00055210990
0.070765163	0.033027180	0.00054670354
0.070895607	0.033344765	0.00055023235
0.071026050	0.033905061	0.00055280741
0.071156493	0.033872682	0.00055347206
0.071286936	0.033284120	0.00055019248
0.071417379	0.033838995	0.00055086438
0.071547823	0.034458234	0.00055600627
0.071678266	0.032932678	0.00054771707
0.071808709	0.033642945	0.00054747908
0.071939152	0.032476274	0.00054339891
0.072069596	0.032074363	0.00053640500
0.072200039	0.033474087	0.00054786758
0.072330482	0.034538357	0.00055867263
0.072460925	0.033470557	0.00054793259
0.072591369	0.033327916	0.00054664063
0.072721812	0.032499520	0.00053891784
0.072852255	0.033062784	0.00054635354
0.072982698	0.033954044	0.00055053970
0.073113142	0.032383856	0.00053773496
0.073243585	0.033338767	0.00054621768
0.073374028	0.033683107	0.00054970725
0.073504471	0.033983406	0.00054766887
0.073634914	0.033670562	0.00054802950
0.073765358	0.032545830	0.00053725549
0.073895801	0.033143441	0.00054332614
0.074026244	0.033036248	0.00054429909
0.074156687	0.033015822	0.00053829406
0.074287131	0.033934083	0.00054593448
0.074417574	0.032753527	0.00054211053
0.074548017	0.032910358	0.00053752540
0.074678460	0.033114429	0.00054277431
0.074808904	0.034228360	0.00054761710
0.074939347	0.034095490	0.00054642275
0.075069790	0.033405567	0.00054481178
0.075200233	0.032433787	0.00053217983
0.075330677	0.032216115	0.00053332583
0.075461120	0.034391539	0.00055180786
0.075591563	0.033935784	0.00054284918
0.075722006	0.033147620	0.00054024603
0.075852449	0.032730204	0.00053320324
0.075982893	0.033602318	0.00054162298
0.076113336	0.032875845	0.00053702652
0.076243779	0.032908777	0.00053486808
0.076374222	0.032807124	0.00053419692
0.076504666	0.033422270	0.00054242336
0.076635109	0.032656835	0.00053052619
0.076765552	0.032698800	0.00053502014
0.076895995	0.033220137	0.00053768252
0.077026439	0.032562441	0.00053216444
0.077156882	0.033175321	0.00053882679
0.077287325	0.031909717	0.00052428662
0.077417768	0.032945740	0.00053517574
0.077548212	0.032792906	0.00053499977
0.077678655	0.032590502	0.00053064780
0.077809098	0.032841263	0.00053446965
0.077939541	0.032397784	0.00052632395
0.078069984	0.033165682	0.00053621640
0.078200428	0.032339192	0.00053246859
0.078330871	0.033057988	0.00053109686
0.078461314	0.033144755	0.00053344493
0.078591757	0.033293410	0.00053476023
0.078722201	0.033223640	0.00053466189
0.078852644	0.033005353	0.00053158631
0.078983087	0.032941415	0.00053099427
0.079113530	0.033257924	0.00053298786
0.079243974	0.032624391	0.00053065224
0.079374417	0.032820424	0.00052737612
0.079504860	0.034349382	0.00054193584
0.079635303	0.033553339	0.00053225796
0.079765747	0.032988719	0.00053219480
0.079896190	0.033412923	0.00053311760
0.080026633	0.032554157	0.00052581347
0.080157076	0.032056773	0.00052256192
0.080287519	0.032393740	0.00052775601
0.080417963	0.032646528	0.00052410574
0.080548406	0.032791543	0.00052994938
0.080678849	0.032167940	0.00052058673
0.080809292	0.032975471	0.00052769307
0.080939736	0.032686453	0.00052581610
0.081070179	0.032655579	0.00052448022
0.081200622	0.033438766	0.00052972475
0.081331065	0.032673937	0.00052802352
0.081461509	0.032695206	0.00052250338
0.081591952	0.032777413	0.00052737214
0.081722395	0.033831836	0.00053004579
0.081852838	0.032496671	0.00052334986
0.081983281	0.032945581	0.00052680746
0.082113725	0.033554873	0.00052640608
0.082244168	0.033074332	0.00052695689
0.082374611	0.033234743	0.00052762595
0.082505054	0.033176302	0.00052548501
0.082635498	0.033438184	0.00052975679
0.082765941	0.033098148	0.00052498496
0.082896384	0.033214316	0.00052558026
0.083026827	0.032937832	0.00052631670
0.083157271	0.032413380	0.00051777125
0.083287714	0.031964457	0.00051733608
0.083418157	0.032713505	0.00052315186
0.083548600	0.033260053	0.00052501958
0.083679044	0.032672625	0.00052021420
0.083809487	0.032969216	0.00051962863
0.083939930	0.034223602	0.00053215157
0.084070373	0.032711310	0.00052297217
0.084200816	0.032916107	0.00051880381
0.084331260	0.033044212	0.00052309132
0.084461703	0.033504530	0.00052700401
0.084592146	0.033420629	0.00052161807
0.084722589	0.032778713	0.00051987212
0.084853033	0.033052073	0.00052094380
0.084983476	0.033012035	0.00052063600
0.085113919	0.032519343	0.00051832775
0.085244362	0.032499245	0.00051432300
0.085374806	0.032565494	0.00051821595
0.085505249	0.032363110	0.00051543231
0.085635692	0.032889219	0.00051980159
0.085766135	0.032508365	0.00051728563
0.085896579	0.032539929	0.00051419203
0.086027022	0.032750360	0.00051630429
0.086157465	0.032588411	0.00051802809
0.086287908	0.032824716	0.00051308618
0.086418351	0.032495495	0.00051676830
0.086548795	0.033196675	0.00051907434
0.086679238	0.032269267	0.00051213634
0.086809681	0.032953930	0.00051918493
0.086940124	0.033022866	0.00051566738
0.087070568	0.033083859	0.00051886255
0.087201011	0.033248717	0.00051802428
0.087331454	0.032480030	0.00051131234
0.087461897	0.032666876	0.00051523145
0.087592341	0.032835166	0.00051415583
0.087722784	0.033390573	0.00051838492
0.087853227	0.033768606	0.00052130818
0.087983670	0.032620476	0.00051040767
0.088114114	0.033371477	0.00051995436
0.088244557	0.033483017	0.00051693942
0.088375000	0.032438107	0.00051151914
0.088505443	0.032475158	0.00051354329
0.088635886	0.032922308	0.00051133151
0.088766330	0.032605048	0.00051011268
0.088896773	0.033358648	0.00051746087
0.089027216	0.032392168	0.00050676043
0.089157659	0.033119529	0.00051511619
0.089288103	0.033121882	0.00051476372
0.089418546	0.032761093	0.00050957741
0.089548989	0.031774685	0.00050610166
0.089679432	0.032909662	0.00051189487
0.089809876	0.033054172	0.00051210704
0.089940319	0.032239104	0.00050844771
0.090070762	0.032928974	0.00050736734
0.090201205	0.031856256	0.00050457984
0.090331649	0.032831332	0.00050861211
0.090462092	0.032607889	0.00050804827
0.090592535	0.032650701	0.00050869615
0.090722978	0.032416699	0.00050628877
0.090853421	0.032755440	0.00050947442
0.090983865	0.032254474	0.00050598249
0.091114308	0.033595179	0.00051053657
0.091244751	0.032807328	0.00050960134
0.091375194	0.032256747	0.00050280432
0.091505638	0.032042348	0.00050185024
0.091636081	0.032192816	0.00051362309
0.091766524	0.032626422	0.00052107477
0.091896967	0.031701745	0.00051878327
0.092027411	0.033311582	0.00053368381
0.092157854	0.032015617	0.00052741937
0.092288297	0.033227087	0.00053867012
0.092418740	0.032414990	0.00053501133
0.092549184	0.033219299	0.00054334985
0.092679627	0.033410481	0.00054712289
0.092810070	0.032738875	0.00054296536
0.092940513	0.032524599	0.00053489117
0.093070956	0.032910346	0.00053233785
0.093201400	0.033165499	0.00053108419
0.093331843	0.033181416	0.00052966857
0.093462286	0.032880703	0.00052317497
0.093592729	0.032559170	0.00052213467
0.093723173	0.033248201	0.00052778909
0.093853616	0.032602213	0.00051877534
0.093984059	0.032895477	0.00052140865
0.094114502	0.032218644	0.00051224643
0.094244946	0.031740248	0.00051052423
0.094375389	0.033555662	0.00052350251
0.094505832	0.031857516	0.00050964764
0.094636275	0.033040470	0.00051900574
0.094766719	0.032680696	0.00051590496
0.094897162	0.032417462	0.00050877739
0.095027605	0.032919016	0.00051637567
0.095158048	0.032612628	0.00051111018
0.095288491	0.032861087	0.00051210019
0.095418935	0.033280990	0.00051937541
0.095549378	0.032165538	0.00050619606
0.095679821	0.033398092	0.00051475503
0.095810264	0.032704986	0.00051182399
0.095940708	0.032947453	0.00051018112
0.096071151	0.032282161	0.00051269238
0.096201594	0.032159703	0.00050434395
0.096332037	0.032717382	0.00050816742
0.096462481	0.033413074	0.00051531294
0.096592924	0.031719521	0.00050010074
0.096723367	0.032896523	0.00050978688
0.096853810	0.032330501	0.00050504669
0.096984253	0.032861926	0.00050805776
0.097114697	0.031961680	0.00050246838
0.097245140	0.033251018	0.00051005899
0.097375583	0.032687773	0.00050453048
0.097506026	0.032660435	0.00050774541
0.097636470	0.031950624	0.00049935299
0.097766913	0.032389689	0.00050230975
0.097897356	0.032024550	0.00049953496
0.098027799	0.032492269	0.00050232907
0.098158243	0.032207429	0.00049886884
0.098288686	0.032626014	0.00049973050
0.098419129	0.033046948	0.00050234337
0.098549572	0.033057146	0.00050346647
0.098680016	0.031937334	0.00049068024
0.098810459	0.033214220	0.00050125478
0.098940902	0.031831658	0.00048774756
0.099071345	0.032343696	0.00049108026
0.099201788	0.032782993	0.00049632015
0.099332232	0.033072624	0.00049428477
0.099462675	0.033454686	0.00049973199
0.099593118	0.033131520	0.00049723078
0.099723561	0.031780391	0.00048513834
0.099854005	0.032850532	0.00049505433
0.099984448	0.032629462	0.00049180925
0.10011489	0.032614159	0.00049468389
0.10024533	0.032479250	0.00049407178
0.10037578	0.032599894	0.00049256735
0.10050622	0.031742075	0.00048943357
0.10063666	0.032269793	0.00049067065
0.10076711	0.032908452	0.00049552142
0.10089755	0.032665537	0.00049612408
0.10102799	0.032441397	0.00049203400
0.10115844	0.033536151	0.00050104735
0.10128888	0.031785730	0.00049103149
0.10141932	0.031379058	0.00048135942
0.10154977	0.032252605	0.00049182114
0.10168021	0.032319631	0.00049126985
0.10181065	0.031411045	0.00048386988
0.10194110	0.032277345	0.00049174852
0.10207154	0.032729033	0.00049036054
0.10220198	0.031756790	0.00048647724
0.10233243	0.032312145	0.00049112015
0.10246287	0.033668854	0.00049813978
0.10259331	0.032467256	0.00049152885
0.10272376	0.032193244	0.00048668305
0.10285420	0.032745146	0.00049110328
0.10298464	0.032155647	0.00048879662
0.10311509	0.032656275	0.00048999210
0.10324553	0.032088700	0.00048559448
0.10337597	0.032459208	0.00049218218
0.10350642	0.032524030	0.00048760563
0.10363686	0.032772804	0.00049076856
0.10376730	0.032421999	0.00048952681
0.10389774	0.032162022	0.00048570462
0.10402819	0.032347874	0.00048890415
0.10415863	0.033560072	0.00049284505
0.10428907	0.032983068	0.00048998030
0.10441952	0.032236809	0.00048771613
0.10454996	0.032615977	0.00048676940
0.10468040	0.032758884	0.00048739083
0.10481085	0.032668201	0.00048749735
0.10494129	0.033419048	0.00049400343
0.10507173	0.032588652	0.00048819451
0.10520218	0.032524930	0.00048382800
0.10533262	0.032359650	0.00048560786
0.10546306	0.032254864	0.00048460915
0.10559351	0.032943507	0.00048874356
0.10572395	0.031917808	0.00048082021
0.10585439	0.032609219	0.00048687642
0.10598484	0.032643911	0.00048517475
0.10611528	0.032658721	0.00048687734
0.10624572	0.032443010	0.00048164314
0.10637617	0.032259373	0.00048478627
0.10650661	0.032119372	0.00048300233
0.10663705	0.032424126	0.00048193720
0.10676750	0.031980864	0.00048055807
0.10689794	0.033119239	0.00048640016
0.10702838	0.032874719	0.00048514436
0.10715883	0.032672505	0.00048771567
0.10728927	0.031126031	0.00047084185
0.10741971	0.033030900	0.00048697245
0.10755016	0.031428498	0.00047456848
0.10768060	0.032252668	0.00047981538
0.10781104	0.032414379	0.00048287326
0.10794149	0.032638061	0.00048092195
0.10807193	0.032159458	0.00047969934
0.10820237	0.032972823	0.00048555089
0.10833281	0.032027613	0.00047852419
0.10846326	0.032503995	0.00049545487
0.10859370	0.032800858	0.00049835169
0.10872414	0.032483454	0.00050018735
0.10885459	0.031349134	0.00049662223
0.10898503	0.032552519	0.00050336996
0.10911547	0.032048493	0.00050576019
0.10924592	0.031994044	0.00050888292
0.10937636	0.033087183	0.00051313282
0.10950680	0.032692965	0.00051855606
0.10963725	0.032084882	0.00051318868
0.10976769	0.032044947	0.00051393564
0.10989813	0.031989077	0.00051790409
0.11002858	0.031711655	0.00051368992
0.11015902	0.032239770	0.00052170284
0.11028946	0.032367962	0.00052496032
0.11041991	0.031916299	0.00052037444
0.11055035	0.032461960	0.00052836668
0.11068079	0.032455895	0.00052662765
0.11081124	0.032113315	0.00052659546
0.11094168	0.032287747	0.00053175442
0.11107212	0.032723587	0.00053383483
0.11120257	0.031973819	0.00053180264
0.11133301	0.032042685	0.00053215109
0.11146345	0.032456646	0.00053776335
0.11159390	0.031462465	0.00053459385
0.11172434	0.031663603	0.00053479375
0.11185478	0.033489580	0.00054948916
0.11198523	0.031647164	0.00053623524
0.11211567	0.031886567	0.00053649804
0.11224611	0.032289911	0.00054187878
0.11237656	0.031333331	0.00053655643
0.11250700	0.033253222	0.00055189034
0.11263744	0.033260957	0.00055356677
0.11276788	0.032907711	0.00055083641
0.11289833	0.031789487	0.00054548479
0.11302877	0.033215390	0.00055688994
0.11315921	0.032425238	0.00055142303
0.11328966	0.031899228	0.00054251992
0.11342010	0.031906848	0.00053171470
0.11355054	0.031371457	0.00052305120
0.11368099	0.032169364	0.00052869208
0.11381143	0.032654462	0.00052452988
0.11394187	0.032062011	0.00052280874
0.11407232	0.032629992	0.00052213420
0.11420276	0.032261046	0.00051766331
0.11433320	0.032388007	0.00052027105
0.11446365	0.033098167	0.00051880324
0.11459409	0.032248592	0.00051066514
0.11472453	0.032059726	0.00051203574
0.11485498	0.032469645	0.00050871977
0.11498542	0.031136496	0.00050221309
0.11511586	0.032204305	0.00050996897
0.11524631	0.031785530	0.00050231767
0.11537675	0.032551630	0.00050941016
0.11550719	0.032201106	0.00050380540
0.11563764	0.033011232	0.00051208457
0.11576808	0.032428619	0.00050809428
0.11589852	0.032747377	0.00050323308
0.11602897	0.032908402	0.00051077465
0.11615941	0.032211882	0.00050259673
0.11628985	0.032048853	0.00049827078
0.11642030	0.031962598	0.00049959484
0.11655074	0.033229307	0.00050541740
0.11668118	0.032565355	0.00050125615
0.11681163	0.032912837	0.00050665879
0.11694207	0.031957031	0.00049462228
0.11707251	0.032430403	0.00049995548
0.11720295	0.032170031	0.00049581731
0.11733340	0.030940849	0.00048642957
0.11746384	0.032267171	0.00049770732
0.11759428	0.031491233	0.00048757523
0.11772473	0.032498029	0.00049627570
0.11785517	0.032401156	0.00049777513
0.11798561	0.031855846	0.00048845518
0.11811606	0.032787168	0.00049705561
0.11824650	0.032096193	0.00049137297
0.11837694	0.031492410	0.00048420826
0.11850739	0.031497654	0.00048546708
0.11863783	0.031599197	0.00048369176
0.11876827	0.032303512	0.00048752103
0.11889872	0.030632109	0.00047737049
0.11902916	0.032623925	0.00048811024
0.11915960	0.032355765	0.00048700204
0.11929005	0.032119453	0.00048387894
0.11942049	0.032320492	0.00048862138
0.11955093	0.031432481	0.00047795828
0.11968138	0.032166532	0.00048103204
0.11981182	0.032598159	0.00048578641
0.11994226	0.032626989	0.00048567147
0.12007271	0.031834878	0.00047717269
0.12020315	0.032141813	0.00047866937
0.12033359	0.032069820	0.00047850321
0.12046404	0.032333074	0.00047931844
0.12059448	0.032255563	0.00047833503
0.12072492	0.031640651	0.00047214345
0.12085537	0.032024030	0.00047664033
0.12098581	0.032668072	0.00047764515
0.12111625	0.032209878	0.00047438987
0.12124670	0.032393325	0.00047678172
0.12137714	0.032104736	0.00047046979
0.12150758	0.032110586	0.00047427719
0.12163802	0.031927225	0.00047175143
0.12176847	0.031696560	0.00046675587
0.12189891	0.031939747	0.00047051084
0.12202935	0.031668669	0.00046789740
0.12215980	0.031974795	0.00047026839
0.12229024	0.032087822	0.00047033410
0.12242068	0.031897052	0.00046569279
0.12255113	0.032350977	0.00047002690
0.12268157	0.031887070	0.00046729187
0.12281201	0.032089680	0.00046759229
0.12294246	0.032460966	0.00047033438
0.12307290	0.031875604	0.00046555073
0.12320334	0.032253353	0.00046636546
0.12333379	0.032899677	0.00047278170
0.12346423	0.032194211	0.00046647126
0.12359467	0.032483564	0.00047069343
0.12372512	0.031941484	0.00046531335
0.12385556	0.032155158	0.00046387603
0.12398600	0.031372348	0.00046335056
0.12411645	0.032657283	0.00046759232
0.12424689	0.031402963	0.00046068326
0.12437733	0.033058868	0.00047410161
0.12450778	0.032382301	0.00046503878
0.12463822	0.031308995	0.00046045635
0.12476866	0.032138616	0.00046360589
0.12489911	0.031950988	0.00046249137
0.12502955	0.031626643	0.00046168708
0.12515999	0.031844969	0.00046138394
0.12529044	0.031557731	0.00045945711
0.12542088	0.031738633	0.00046188232
0.12555132	0.032210259	0.00046149080
0.12568177	0.031520095	0.00045973458
0.12581221	0.031969249	0.00046181991
0.12594265	0.031160730	0.00045534125
0.12607309	0.032069732	0.00046449606
0.12620354	0.031968433	0.00045945385
0.12633398	0.032341081	0.00046336027
0.12646442	0.032347312	0.00046561763
0.12659487	0.033132799	0.00046644724
0.12672531	0.032397402	0.00046513382
0.12685575	0.032036464	0.00045908025
0.12698620	0.032385015	0.00046395910
0.12711664	0.032077481	0.00046199390
0.12724708	0.031880122	0.00045699519
0.12737753	0.031997268	0.00046282223
0.12750797	0.031455677	0.00045475354
0.12763841	0.031548476	0.00045494361
0.12776886	0.031186979	0.00045429992
0.12789930	0.032041003	0.00045604910
0.12802974	0.032036790	0.00045899571
0.12816019	0.031441156	0.00045480806
0.12829063	0.031485063	0.00045340440
0.12842107	0.031908668	0.00045747615
0.12855152	0.031560646	0.00045329591
0.12868196	0.031602662	0.00045542831
0.12881240	0.031890437	0.00045590377
0.12894285	0.031487061	0.00045330977
0.12907329	0.032172981	0.00045772157
0.12920373	0.031984351	0.00045718618
0.12933418	0.032047008	0.00045639475
0.12946462	0.031570718	0.00045446152
0.12959506	0.031516002	0.00045345574
0.12972551	0.031425020	0.00045132563
0.12985595	0.031697118	0.00045565369
0.12998639	0.031824764	0.00045302739
0.13011684	0.031142238	0.00045045464
0.13024728	0.031843592	0.00045534700
0.13037772	0.031855267	0.00045348294
0.13050816	0.031826664	0.00045260440
0.13063861	0.032187443	0.00045718130
0.13076905	0.032713129	0.00045756918
0.13089949	0.031731238	0.00045322807
0.13102994	0.031507435	0.00045027452
0.13116038	0.031629197	0.00045120697
0.13129082	0.030959335	0.00044685929
0.13142127	0.030987389	0.00044602650
0.13155171	0.030915626	0.00044709302
0.13168215	0.032226534	0.00045415431
0.13181260	0.032165532	0.00045331244
0.13194304	0.030968884	0.00044750889
0.13207348	0.030984420	0.00044561765
0.13220393	0.031877829	0.00045078605
0.13233437	0.031193342	0.00044773882
0.13246481	0.031556474	0.00045023536
0.13259526	0.031357973	0.00044870771
0.13272570	0.030808107	0.00044383177
0.13285614	0.031725276	0.00044900857
0.13298659	0.032676175	0.00045640812
0.13311703	0.031827704	0.00044935997
0.13324747	0.032281000	0.00045277153
0.13337792	0.032314029	0.00045221841
0.13350836	0.031808257	0.00045108132
0.13363880	0.031899105	0.00045017561
0.13376925	0.030678851	0.00044052733
0.13389969	0.031240818	0.00044563907
0.13403013	0.031185997	0.00044573157
0.13416058	0.031589372	0.00044455648
0.13429102	0.032081518	0.00045069715
0.13442146	0.031981012	0.00044839005
0.13455191	0.032286463	0.00045035178
0.13468235	0.031133317	0.00044493824
0.13481279	0.031760284	0.00044690767
0.13494323	0.032681065	0.00045517769
0.13507368	0.032111842	0.00044961361
0.13520412	0.032010554	0.00044509140
0.13533456	0.031677773	0.00044666471
0.13546501	0.031930867	0.00044566571
0.13559545	0.031200927	0.00044295556
0.13572589	0.031440663	0.00044447086
0.13585634	0.030969608	0.00043782424
0.13598678	0.031479211	0.00044442520
0.13611722	0.030857695	0.00043892136
0.13624767	0.031955576	0.00044609071
0.13637811	0.031463331	0.00044418890
0.13650855	0.030918520	0.00043826330
0.13663900	0.031919770	0.00044606144
0.13676944	0.031157893	0.00044110090
0.13689988	0.031272930	0.00043973572
0.13703033	0.031935487	0.00044648628
0.13716077	0.032522665	0.00044918663
0.13729121	0.031307219	0.00044065832
0.13742166	0.031703896	0.00044289358
0.13755210	0.031239445	0.00043993985
0.13768254	0.032145222	0.00044655867
0.13781299	0.031322222	0.00044307743
0.13794343	0.032016110	0.00044271415
0.13807387	0.031178321	0.00044089308
0.13820432	0.031852744	0.00044261032
0.13833476	0.032215241	0.00044359591
0.13846520	0.031431674	0.00044171850
0.13859565	0.031607745	0.00043997059
0.13872609	0.031197434	0.00043820077
0.13885653	0.032038019	0.00044473738
0.13898698	0.031420985	0.00043798647
0.13911742	0.031426953	0.00043766591
0.13924786	0.032479914	0.00044648220
0.13937830	0.031935616	0.00044266756
0.13950875	0.031895753	0.00044283820
0.13963919	0.031718330	0.00044037245
0.13976963	0.031410220	0.00043846804
0.13990008	0.031161742	0.00043851502
0.14003052	0.031065188	0.00043575994
0.14016096	0.030866145	0.00043687977
0.14029141	0.031549423	0.00043689765
0.14042185	0.031336264	0.00043700419
0.14055229	0.031461663	0.00043857900
0.14068274	0.031310113	0.00043433330
0.14081318	0.031513689	0.00043872541
0.14094362	0.031862713	0.00043946896
0.14107407	0.031751231	0.00043765849
0.14120451	0.031777599	0.00043952199
0.14133495	0.031988933	0.00043837535
0.14146540	0.031888922	0.00043843416
0.14159584	0.031279177	0.00043681615
0.14172628	0.032144907	0.00043861523
0.14185673	0.031053920	0.00043548733
0.14198717	0.031621315	0.00043588158
0.14211761	0.031078855	0.00043225088
0.14224806	0.031403974	0.00043630935
0.14237850	0.031437551	0.00043210311
0.14250894	0.030732140	0.00043039399
0.14263939	0.031354026	0.00043557210
0.14276983	0.031320467	0.00043230329
0.14290027	0.031064974	0.00043235528
0.14303072	0.030916602	0.00042974119
0.14316116	0.031107862	0.00043213255
0.14329160	0.031169712	0.00043325825
0.14342205	0.031037457	0.00042848234
0.14355249	0.031469814	0.00043196347
0.14368293	0.032017355	0.00043831397
0.14381337	0.031116784	0.00042799285
0.14394382	0.031192792	0.00043279901
0.14407426	0.030783343	0.00042546058
0.14420470	0.031683157	0.00043395899
0.14433515	0.030855906	0.00042961961
0.14446559	0.031549534	0.00043121915
0.14459603	0.031819237	0.00043358896
0.14472648	0.031547238	0.00043323465
0.14485692	0.030900617	0.00042655399
0.14498736	0.030974855	0.00042940116
0.14511781	0.030749823	0.00042590240
0.14524825	0.031029743	0.00042979588
0.14537869	0.031597340	0.00043173595
0.14550914	0.031589265	0.00042868504
0.14563958	0.030808418	0.00042699987
0.14577002	0.030540105	0.00042462905
0.14590047	0.031243017	0.00042873719
0.14603091	0.030826027	0.00042828857
0.14616135	0.031389789	0.00042920034
0.14629180	0.031440529	0.00043020438
0.14642224	0.030805272	0.00042800623
0.14655268	0.030582098	0.00042476928
0.14668313	0.031454248	0.00042908170
0.14681357	0.030981024	0.00042736112
0.14694401	0.031351860	0.00042820459
0.14707446	0.031032458	0.00042788297
0.14720490	0.031334952	0.00042786853
0.14733534	0.031496331	0.00043124086
0.14746579	0.031614762	0.00043175013
0.14759623	0.031622577	0.00042978878
0.14772667	0.031057870	0.00042603060
0.14785712	0.031739730	0.00043032742
0.14798756	0.031072497	0.00042694759
0.14811800	0.031097501	0.00042596957
0.14824844	0.031587014	0.00042950922
0.14837889	0.031689766	0.00043122989
0.14850933	0.031372734	0.00042804883
0.14863977	0.031093006	0.00042279280
0.14877022	0.031415558	0.00042910964
0.14890066	0.030869087	0.00042307440
0.14903110	0.031510679	0.00042728112
0.14916155	0.031508553	0.00042848498
0.14929199	0.032011746	0.00042936815
0.14942243	0.031418943	0.00042818177
0.14955288	0.030959096	0.00042535375
0.14968332	0.030897891	0.00042154507
0.14981376	0.032254201	0.00043284301
0.14994421	0.031555202	0.00042476031
0.15007465	0.031309427	0.00042541812
0.15020509	0.031351832	0.00042700977
0.15033554	0.030681467	0.00041978734
0.15046598	0.031335310	0.00042773704
0.15059642	0.031261040	0.00042517936
0.15072687	0.031230009	0.00042357894
0.15085731	0.031122366	0.00042471896
0.15098775	0.030773314	0.00041946274
0.15111820	0.031737612	0.00042838870
0.15124864	0.031665216	0.00042732720
0.15137908	0.031089790	0.00042064963
0.15150953	0.031296933	0.00042573825
0.15163997	0.031204026	0.00042237121
0.15177041	0.031238834	0.00042281828
0.15190086	0.031925375	0.00042914912
0.15203130	0.031247537	0.00042104604
0.15216174	0.031266315	0.00042363664
0.15229219	0.031615905	0.00042707950
0.15242263	0.030749808	0.00041909166
0.15255307	0.031243915	0.00042355024
0.15268351	0.031493579	0.00042317742
0.15281396	0.031224747	0.00042077941
0.15294440	0.031566777	0.00042490220
0.15307484	0.031277592	0.00042145119
0.15320529	0.031351603	0.00042222166
0.15333573	0.031471234	0.00042255044
0.15346617	0.031359428	0.00042209073
0.15359662	0.030096278	0.00041549220
0.15372706	0.031194638	0.00042102880
0.15385750	0.030452989	0.00041564232
0.15398795	0.031741689	0.00042412260
0.15411839	0.031516224	0.00042187032
0.15424883	0.031269487	0.00042028879
0.15437928	0.030695109	0.00041671370
0.15450972	0.030441106	0.00041533412
0.15464016	0.032217095	0.00042611717
0.15477061	0.030977347	0.00041762439
0.15490105	0.032121415	0.00042362378
0.15503149	0.031534994	0.00042083289
0.15516194	0.031545970	0.00042157834
0.15529238	0.031392957	0.00042047888
0.15542282	0.031119280	0.00041798469
0.15555327	0.030963941	0.00041803918
0.15568371	0.031160170	0.00041829920
0.15581415	0.030778084	0.00041752696
0.15594460	0.031238199	0.00041753362
0.15607504	0.031866316	0.00042215800
0.15620548	0.032178396	0.00042396627
0.15633593	0.030629304	0.00041356133
0.15646637	0.031228740	0.00041699114
0.15659681	0.031565673	0.00041980301
0.15672726	0.031336773	0.00041730654
0.15685770	0.031365539	0.00041797495
0.15698814	0.031326065	0.00041737751
0.15711858	0.031540504	0.00041833831
0.15724903	0.031086439	0.00041659745
0.15737947	0.031375129	0.00041781316
0.15750991	0.030876157	0.00041355861
0.15764036	0.031078393	0.00041687470
0.15777080	0.031789070	0.00041998588
0.15790124	0.031234869	0.00041535697
0.15803169	0.030792684	0.00041380547
0.15816213	0.031121092	0.00041529568
0.15829257	0.031305113	0.00041604284
0.15842302	0.030533508	0.00041225121
0.15855346	0.031467100	0.00041684668
0.15868390	0.030720181	0.00041290262
0.15881435	0.030983951	0.00041487059
0.15894479	0.031080601	0.00041518685
0.15907523	0.031247789	0.00041435085
0.15920568	0.030858474	0.00041215937
0.15933612	0.030770543	0.00041125650
0.15946656	0.032020616	0.00041776812
0.15959701	0.031122588	0.00041376313
0.15972745	0.031265287	0.00041580045
0.15985789	0.030610367	0.00041164799
0.15998834	0.032101967	0.00041872769
0.16011878	0.030493398	0.00041063672
0.16024922	0.031105989	0.00041248112
0.16037967	0.031630930	0.00041754804
0.16051011	0.031564276	0.00041565288
0.16064055	0.030294279	0.00040723320
0.16077100	0.030711114	0.00041014144
0.16090144	0.030968455	0.00041388659
0.16103188	0.031100505	0.00041128147
0.16116233	0.031402632	0.00041365979
0.16129277	0.030823443	0.00040981792
0.16142321	0.031391052	0.00041354798
0.16155365	0.030569507	0.00040867616
0.16168410	0.031074057	0.00041104583
0.16181454	0.031357694	0.00041318122
0.16194498	0.031703218	0.00041429828
0.16207543	0.031195135	0.00041086690
0.16220587	0.031574069	0.00041305217
0.16233631	0.031055369	0.00040915829
0.16246676	0.030360717	0.00040731225
0.16259720	0.030950655	0.00040915685
0.16272764	0.030898605	0.00040798111
0.16285809	0.030367347	0.00040574432
0.16298853	0.030982297	0.00040963012
0.16311897	0.031280343	0.00041067407
0.16324942	0.030523638	0.00040835566
0.16337986	0.031339474	0.00041042681
0.16351030	0.031126819	0.00041093663
0.16364075	0.031245084	0.00041211634
0.16377119	0.031462251	0.00040948487
0.16390163	0.031189944	0.00041124003
0.16403208	0.031055736	0.00040876548
0.16416252	0.031812778	0.00041257393
0.16429296	0.030638083	0.00040837557
0.16442341	0.030693171	0.00040479554
0.16455385	0.031679975	0.00041221752
0.16468429	0.030771631	0.00040734142
0.16481474	0.030897596	0.00040503967
0.16494518	0.029863872	0.00040152509
0.16507562	0.030685288	0.00040451222
0.16520607	0.030682144	0.00040542576
0.16533651	0.030839636	0.00040804451
0.16546695	0.031425011	0.00040927003
0.16559740	0.031097649	0.00040895916
0.16572784	0.030880050	0.00040538030
0.16585828	0.031161146	0.00040705446
0.16598872	0.031365462	0.00041049360
0.16611917	0.030680232	0.00040578165
0.16624961	0.031395610	0.00040931695
0.16638005	0.030545313	0.00040526149
0.16651050	0.030560187	0.00040234104
0.16664094	0.031306510	0.00040777041
0.16677138	0.031291620	0.00040770226
0.16690183	0.031981968	0.00041078377
0.16703227	0.031381449	0.00040864925
0.16716271	0.030455719	0.00040074004
0.16729316	0.030919135	0.00040569707
0.16742360	0.030955253	0.00040599212
0.16755404	0.030653110	0.00040211095
0.16768449	0.030338852	0.00039988182
0.16781493	0.030460624	0.00040084587
0.16794537	0.031180783	0.00040535188
0.16807582	0.031176902	0.00040679976
0.16820626	0.030337058	0.00039966726
0.16833670	0.031155327	0.00040577370
0.16846715	0.030648840	0.00040252493
0.16859759	0.031257406	0.00040353901
0.16872803	0.031262729	0.00040647161
0.16885848	0.030439560	0.00039995728
0.16898892	0.029831363	0.00039680470
0.16911936	0.031020008	0.00040498567
0.16924981	0.030366174	0.00039934179
0.16938025	0.030245952	0.00039836121
0.16951069	0.030657788	0.00040198496
0.16964114	0.030626664	0.00040225953
0.16977158	0.031511068	0.00040680359
0.16990202	0.031708052	0.00040661654
0.17003247	0.030728528	0.00039993184
0.17016291	0.030781210	0.00040239682
0.17029335	0.030860942	0.00040086488
0.17042379	0.031354964	0.00040522711
0.17055424	0.031630911	0.00040526445
0.17068468	0.031254585	0.00040301842
0.17081512	0.031149194	0.00040347974
0.17094557	0.030954408	0.00040035112
0.17107601	0.030302352	0.00039859510
0.17120645	0.031249806	0.00040539502
0.17133690	0.029602020	0.00039426348
0.17146734	0.030826465	0.00039973717
0.17159778	0.031062488	0.00040094573
0.17172823	0.031090265	0.00040133967
0.17185867	0.030382953	0.00039900171
0.17198911	0.031069252	0.00039948024
0.17211956	0.030944684	0.00040052975
0.17225000	0.030947383	0.00039987135
0.17238044	0.031337165	0.00040110978
0.17251089	0.031289044	0.00040244794
0.17264133	0.031074787	0.00039893560
0.17277177	0.030902296	0.00040012195
0.17290222	0.030846978	0.00039949924
0.17303266	0.030851556	0.00039710974
0.17316310	0.030817535	0.00039952100
0.17329355	0.030699790	0.00039877161
0.17342399	0.030639775	0.00039685448
0.17355443	0.030725733	0.00039773786
0.17368488	0.031390551	0.00039976990
0.17381532	0.030737458	0.00039947022
0.17394576	0.030717458	0.00039874707
0.17407621	0.031381790	0.00040051643
0.17420665	0.031104746	0.00039861412
0.17433709	0.031047839	0.00039922918
0.17446753	0.031173879	0.00039910660
0.17459798	0.031057886	0.00039978813
0.17472842	0.030993156	0.00039793292
0.17485886	0.030875862	0.00039876291
0.17498931	0.030342044	0.00039514537
0.17511975	0.030539937	0.00039316784
0.17525019	0.030481819	0.00039445759
0.17538064	0.030532172	0.00039594153
0.17551108	0.030765494	0.00039689595
0.17564152	0.030379129	0.00039383106
0.17577197	0.031199891	0.00039710924
0.17590241	0.031214043	0.00040000401
0.17603285	0.030583881	0.00039531716
0.17616330	0.031005748	0.00039601107
0.17629374	0.031161649	0.00039839970
0.17642418	0.031126388	0.00039741658
0.17655463	0.030929706	0.00039633960
0.17668507	0.030562073	0.00039460795
0.17681551	0.031319777	0.00039752880
0.17694596	0.030457113	0.00039416349
0.17707640	0.030800441	0.00039450980
0.17720684	0.030392054	0.00039155910
0.17733729	0.030232904	0.00039274954
0.17746773	0.030706506	0.00039306935
0.17759817	0.030685712	0.00039408316
0.17772862	0.030841505	0.00039561033
0.17785906	0.030969658	0.00039342986
0.17798950	0.030552791	0.00039238637
0.17811995	0.030933132	0.00039469208
0.17825039	0.030777957	0.00039256575
0.17838083	0.030846775	0.00039572775
0.17851128	0.030664768	0.00039179224
0.17864172	0.031352697	0.00039702760
0.17877216	0.030557957	0.00039272321
0.17890260	0.030870564	0.00039337056
0.17903305	0.030585779	0.00039339383
0.17916349	0.030200628	0.00038947969
0.17929393	0.030921648	0.00039397555
0.17942438	0.030617838	0.00039182556
0.17955482	0.031103158	0.00039367288
0.17968526	0.030325780	0.00039038050
0.17981571	0.030295574	0.00039096481
0.17994615	0.029941989	0.00038535794
0.18007659	0.030627917	0.00039363908
0.18020704	0.030133138	0.00038809254
0.18033748	0.031055028	0.00039362549
0.18046792	0.030739379	0.00039377286
0.18059837	0.030597827	0.00039004749
0.18072881	0.030588553	0.00038995294
0.18085925	0.030698325	0.00039134626
0.18098970	0.031076315	0.00039197916
0.18112014	0.030744312	0.00039393509
0.18125058	0.030520974	0.00038903516
0.18138103	0.031497925	0.00039521108
0.18151147	0.031535150	0.00039562827
0.18164191	0.030739233	0.00038970314
0.18177236	0.031373898	0.00039501875
0.18190280	0.030329360	0.00038817605
0.18203324	0.030899553	0.00039050071
0.18216369	0.030722717	0.00039898741
0.18229413	0.030508537	0.00039821333
0.18242457	0.031750975	0.00041010678
0.18255502	0.031512977	0.00041142993
0.18268546	0.030782909	0.00040778989
0.18281590	0.030227692	0.00040557747
0.18294635	0.030559891	0.00040976714
0.18307679	0.030872129	0.00041296122
0.18320723	0.030624946	0.00041483021
0.18333767	0.030176943	0.00041108997
0.18346812	0.030646526	0.00041786758
0.18359856	0.030723380	0.00041769552
0.18372900	0.030444144	0.00041694949
0.18385945	0.030157074	0.00041673896
0.18398989	0.030215628	0.00041632129
0.18412033	0.030982546	0.00042453376
0.18425078	0.030103281	0.00042141480
0.18438122	0.030640513	0.00042320525
0.18451166	0.031312711	0.00042842230
0.18464211	0.031195497	0.00042953894
0.18477255	0.030722866	0.00042868378
0.18490299	0.030620341	0.00042974642
0.18503344	0.031873817	0.00043462456
0.18516388	0.030712797	0.00043238622
0.18529432	0.030701091	0.00043182720
0.18542477	0.030167255	0.00042890667
0.18555521	0.030348674	0.00043188919
0.18568565	0.030797118	0.00043245108
0.18581610	0.030030574	0.00042994821
0.18594654	0.030181176	0.00043123562
0.18607698	0.030568612	0.00043424649
0.18620743	0.030333042	0.00043583696
0.18633787	0.030818752	0.00044154288
0.18646831	0.030890728	0.00043731112
0.18659876	0.031005299	0.00044145692
0.18672920	0.030754576	0.00044031987
0.18685964	0.031449845	0.00044521168
0.18699009	0.031128390	0.00044358719
0.18712053	0.031183230	0.00043394968
0.18725097	0.030905648	0.00042982780
0.18738142	0.030684237	0.00042497920
0.18751186	0.031443540	0.00042693707
0.18764230	0.031251331	0.00042623626
0.18777274	0.030416104	0.00041812818
0.18790319	0.030574922	0.00041800473
0.18803363	0.031592773	0.00042303078
0.18816407	0.030633086	0.00041317518
0.18829452	0.031128329	0.00041759411
0.18842496	0.030889272	0.00041609850
0.18855540	0.030687679	0.00041157610
0.18868585	0.030107422	0.00040938311
0.18881629	0.030702507	0.00040910155
0.18894673	0.030217267	0.00040766228
0.18907718	0.031144320	0.00041163941
0.18920762	0.030981528	0.00040973700
0.18933806	0.031080188	0.00040734178
0.18946851	0.029834134	0.00040070602
0.18959895	0.030668496	0.00040519446
0.18972939	0.030775424	0.00040482872
0.18985984	0.029975059	0.00039916650
0.18999028	0.030501043	0.00040142337
0.19012072	0.030879380	0.00040407346
0.19025117	0.030959175	0.00040143744
0.19038161	0.029541365	0.00039394887
0.19051205	0.030719691	0.00039967599
0.19064250	0.030228539	0.00039608677
0.19077294	0.030617747	0.00040018402
0.19090338	0.030638823	0.00039688170
0.19103383	0.030221970	0.00039438680
0.19116427	0.030905399	0.00039764444
0.19129471	0.030281435	0.00039282460
0.19142516	0.030324454	0.00039424932
0.19155560	0.031048044	0.00039542570
0.19168604	0.030026862	0.00039095297
0.19181649	0.030184590	0.00039191267
0.19194693	0.030739551	0.00039296393
0.19207737	0.030667081	0.00039387424
0.19220781	0.030278813	0.00038829631
0.19233826	0.030504668	0.00039112240
0.19246870	0.031164451	0.00039494517
0.19259914	0.029650329	0.00038259698
0.19272959	0.030765334	0.00039186685
0.19286003	0.030985199	0.00039318029
0.19299047	0.030700086	0.00038803438
0.19312092	0.030182214	0.00038505619
0.19325136	0.030413339	0.00038859083
0.19338180	0.029980909	0.00038512491
0.19351225	0.029572979	0.00038400830
0.19364269	0.030720950	0.00038665351
0.19377313	0.030839658	0.00038944065
0.19390358	0.030246071	0.00038688060
0.19403402	0.030090969	0.00038370141
0.19416446	0.030424996	0.00038689852
0.19429491	0.030112029	0.00038440932
0.19442535	0.030554999	0.00038710980
0.19455579	0.030764620	0.00038924585
0.19468624	0.029188285	0.00037730469
0.19481668	0.030611645	0.00038789576
0.19494712	0.031154073	0.00038991487
0.19507757	0.029933632	0.00038283413
0.19520801	0.031047458	0.00038933463
0.19533845	0.029858421	0.00038109483
0.19546890	0.030453852	0.00038618545
0.19559934	0.030242885	0.00038547767
0.19572978	0.030281631	0.00038347597
0.19586023	0.030903712	0.00038878861
0.19599067	0.030126023	0.00038317876
0.19612111	0.030646022	0.00038393469
0.19625156	0.031300630	0.00039157916
0.19638200	0.030800126	0.00038497461
0.19651244	0.030319580	0.00038411493
0.19664288	0.030806231	0.00038633614
0.19677333	0.030118021	0.00038074635
0.19690377	0.030881229	0.00038677198
0.19703421	0.030233487	0.00038201089
0.19716466	0.031176593	0.00038787003
0.19729510	0.031024229	0.00038627325
0.19742554	0.031156250	0.00038638690
0.19755599	0.030554566	0.00038421716
0.19768643	0.029502996	0.00037873407
0.19781687	0.030545266	0.00038222366
0.19794732	0.030011208	0.00038104800
0.19807776	0.030804959	0.00038334108
0.19820820	0.029861839	0.00037788827
0.19833865	0.030569537	0.00038284005
0.19846909	0.030381244	0.00038063821
0.19859953	0.029919022	0.00037851068
0.19872998	0.030827715	0.00038444211
0.19886042	0.030781045	0.00038226409
0.19899086	0.030085733	0.00038073133
0.19912131	0.030169923	0.00037875953
0.19925175	0.029845627	0.00037843213
0.19938219	0.030230433	0.00038045643
0.19951264	0.030421048	0.00037956721
0.19964308	0.030042071	0.00037851546
0.19977352	0.030371397	0.00037991063
0.19990397	0.029507027	0.00037540751
0.20003441	0.029997150	0.00037880339
0.20016485	0.029713987	0.00037442729
0.20029530	0.030272970	0.00037960527
0.20042574	0.029961475	0.00037812798
0.20055618	0.030132238	0.00037678261
0.20068663	0.030244063	0.00037893470
0.20081707	0.030602801	0.00038010908
0.20094751	0.030574885	0.00037987446
0.20107795	0.031059672	0.00038426049
0.20120840	0.030338257	0.00037811891
0.20133884	0.030143896	0.00037940784
0.20146928	0.030029374	0.00037751236
0.20159973	0.029974385	0.00037662004
0.20173017	0.029519950	0.00037373096
0.20186061	0.029983030	0.00037523946
0.20199106	0.030096311	0.00037634731
0.20212150	0.030986519	0.00038195394
0.20225194	0.030280156	0.00037657742
0.20238239	0.030300853	0.00037746352
0.20251283	0.029952345	0.00037455867
0.20264327	0.030561379	0.00037885314
0.20277372	0.030252382	0.00037814350
0.20290416	0.030475733	0.00037825997
0.20303460	0.030928023	0.00038077803
0.20316505	0.030081339	0.00037466982
0.20329549	0.030559304	0.00037698370
0.20342593	0.030072345	0.00037538368
0.20355638	0.030249693	0.00037586232
0.20368682	0.030516152	0.00037575523
0.20381726	0.029889512	0.00037500282
0.20394771	0.029991810	0.00037164309
0.20407815	0.030005649	0.00037529839
0.20420859	0.030029841	0.00037412594
0.20433904	0.030677565	0.00037555724
0.20446948	0.030187871	0.00037525691
0.20459992	0.030045811	0.00037226382
0.20473037	0.030731780	0.00037585787
0.20486081	0.030439927	0.00037590000
0.20499125	0.030425331	0.00037358477
0.20512170	0.030177597	0.00037430676
0.20525214	0.030358055	0.00037525653
0.20538258	0.030790314	0.00037586711
0.20551302	0.029880814	0.00037165291
0.20564347	0.030145424	0.00037204521
0.20577391	0.030613132	0.00037578500
0.20590435	0.030568856	0.00037540928
0.20603480	0.030301761	0.00037205690
0.20616524	0.030677783	0.00037523204
0.20629568	0.030116604	0.00037263920
0.20642613	0.030351558	0.00037219766
0.20655657	0.030481984	0.00037507051
0.20668701	0.030203002	0.00037132537
0.20681746	0.030384245	0.00037354391
0.20694790	0.030510292	0.00037505248
0.20707834	0.029627828	0.00036761384
0.20720879	0.029679402	0.00036952721
0.20733923	0.030353303	0.00037203595
0.20746967	0.029805165	0.00036846672
0.20760012	0.030284686	0.00037288102
0.20773056	0.030127497	0.00036857056
0.20786100	0.030608833	0.00037502549
0.20799145	0.029808219	0.00036970313
0.20812189	0.029558363	0.00036713217
0.20825233	0.030319820	0.00037203028
0.20838278	0.029865140	0.00036847393
0.20851322	0.030210957	0.00037006994
0.20864366	0.029420538	0.00036842561
0.20877411	0.030306302	0.00037060344
0.20890455	0.030148973	0.00037093544
0.20903499	0.030130678	0.00036936270
0.20916544	0.029715403	0.00036717583
0.20929588	0.030177254	0.00037184822
0.20942632	0.029736601	0.00036661697
0.20955677	0.029626397	0.00036781700
0.20968721	0.029881454	0.00036892515
0.20981765	0.030487432	0.00036962525
0.20994809	0.029620667	0.00036819266
0.21007854	0.030091088	0.00036856086
0.21020898	0.030517055	0.00037109878
0.21033942	0.030801602	0.00037347856
0.21046987	0.030664426	0.00037104451
0.21060031	0.029789671	0.00036806734
0.21073075	0.029446231	0.00036567897
0.21086120	0.030155727	0.00036934000
0.21099164	0.030750655	0.00037194343
0.21112208	0.030180341	0.00036860272
0.21125253	0.030309204	0.00036868716
0.21138297	0.029837473	0.00036859415
0.21151341	0.030219851	0.00036831227
0.21164386	0.029557155	0.00036605672
0.21177430	0.029520237	0.00036408921
0.21190474	0.030271296	0.00036946755
0.21203519	0.030445369	0.00037026856
0.21216563	0.030010039	0.00036614616
0.21229607	0.030133676	0.00036860644
0.21242652	0.029919414	0.00036730225
0.21255696	0.030116302	0.00036626688
0.21268740	0.030147673	0.00036849219
0.21281785	0.030491979	0.00036841254
0.21294829	0.030002621	0.00036740542
0.21307873	0.029991763	0.00036587003
0.21320918	0.029892575	0.00036533685
0.21333962	0.030016439	0.00036602137
0.21347006	0.029780251	0.00036717544
0.21360051	0.030426219	0.00036668508
0.21373095	0.029862053	0.00036569547
0.21386139	0.029616849	0.00036311473
0.21399184	0.029948958	0.00036508633
0.21412228	0.029981350	0.00036704600
0.21425272	0.030094383	0.00036455547
0.21438316	0.030269935	0.00036715666
0.21451361	0.029972886	0.00036653986
0.21464405	0.029720438	0.00036173734
0.21477449	0.029931823	0.00036473650
0.21490494	0.030370280	0.00036652289
0.21503538	0.030206071	0.00036639410
0.21516582	0.029972785	0.00036603303
0.21529627	0.030418112	0.00036544620
0.21542671	0.029581167	0.00036267696
0.21555715	0.029925506	0.00036361005
0.21568760	0.030022375	0.00036481347
0.21581804	0.029835215	0.00036333539
0.21594848	0.030062966	0.00036405828
0.21607893	0.029571867	0.00036163579
0.21620937	0.029995595	0.00036511946
0.21633981	0.029597636	0.00036045975
0.21647026	0.029692004	0.00036265996
0.21660070	0.030095445	0.00036461364
0.21673114	0.029961562	0.00036296680
0.21686159	0.030252576	0.00036440242
0.21699203	0.030041965	0.00036303645
0.21712247	0.029882534	0.00036361832
0.21725292	0.029957544	0.00036492767
0.21738336	0.029734516	0.00036006152
0.21751380	0.030801053	0.00036670119
0.21764425	0.030124421	0.00036356385
0.21777469	0.029540795	0.00036176557
0.21790513	0.029402266	0.00036129411
0.21803558	0.029664146	0.00035984522
0.21816602	0.029766113	0.00036193229
0.21829646	0.029449772	0.00035982789
0.21842691	0.030034491	0.00036122153
0.21855735	0.030028483	0.00036295159
0.21868779	0.029586246	0.00036005628
0.21881823	0.030100155	0.00036259813
0.21894868	0.030260389	0.00036330864
0.21907912	0.030051492	0.00036009965
0.21920956	0.030017381	0.00036263224
0.21934001	0.029368058	0.00035836628
0.21947045	0.030313053	0.00036332433
0.21960089	0.030378062	0.00036408024
0.21973134	0.030222228	0.00036174404
0.21986178	0.030027099	0.00036107813
0.21999222	0.029699361	0.00036058864
0.22012267	0.029679326	0.00035882541
0.22025311	0.029946262	0.00036108434
0.22038355	0.029408555	0.00035610954
0.22051400	0.030059109	0.00036093550
0.22064444	0.030051807	0.00036150088
0.22077488	0.030022613	0.00035993776
0.22090533	0.029715096	0.00035966660
0.22103577	0.029789609	0.00035868519
0.22116621	0.029769619	0.00035791941
0.22129666	0.029784859	0.00035916629
0.22142710	0.030245520	0.00036164448
0.22155754	0.029247492	0.00035587017
0.22168799	0.029166429	0.00035586997
0.22181843	0.030039258	0.00035763806
0.22194887	0.029932462	0.00036040886
0.22207932	0.029532717	0.00035698444
0.22220976	0.029991578	0.00035871683
0.22234020	0.029801966	0.00035856749
0.22247065	0.030480247	0.00036130853
0.22260109	0.030300977	0.00036104948
0.22273153	0.029611815	0.00035842307
0.22286198	0.029097488	0.00035339934
0.22299242	0.029845223	0.00036026882
0.22312286	0.030254931	0.00035954548
0.22325330	0.030305432	0.00035997952
0.22338375	0.030349811	0.00036081039
0.22351419	0.029458105	0.00035563475
0.22364463	0.028967701	0.00035339579
0.22377508	0.030025926	0.00035920631
0.22390552	0.030237878	0.00035804024
0.22403596	0.029983054	0.00035870230
0.22416641	0.030192242	0.00035888473
0.22429685	0.029254080	0.00035403574
0.22442729	0.029584503	0.00035685475
0.22455774	0.029715337	0.00035519984
0.22468818	0.029310880	0.00035395990
0.22481862	0.029488401	0.00035495011
0.22494907	0.029780137	0.00035599983
0.22507951	0.029311464	0.00035345413
0.22520995	0.029842890	0.00035658901
0.22534040	0.029701992	0.00035424866
0.22547084	0.029518242	0.00035536811
0.22560128	0.030201351	0.00035689008
0.22573173	0.029884264	0.00035661559
0.22586217	0.029095136	0.00035193190
0.22599261	0.029181874	0.00035188309
0.22612306	0.029672709	0.00035438374
0.22625350	0.030059597	0.00035558402
0.22638394	0.029646881	0.00035410875
0.22651439	0.029114150	0.00035279784
0.22664483	0.030132378	0.00035581584
0.22677527	0.029278759	0.00035255232
0.22690572	0.028957484	0.00034977656
0.22703616	0.029500033	0.00035452260
0.22716660	0.029750024	0.00035584669
0.22729705	0.029328602	0.00035188116
0.22742749	0.029846064	0.00035479899
0.22755793	0.029818768	0.00035577985
0.22768837	0.029892592	0.00035362038
0.22781882	0.029923981	0.00035568738
0.22794926	0.029541978	0.00035228914
0.22807970	0.029829593	0.00035540838
0.22821015	0.029704157	0.00035438242
0.22834059	0.029163595	0.00034969487
0.22847103	0.029295497	0.00035230810
0.22860148	0.029598542	0.00035307394
0.22873192	0.029362169	0.00035253993
0.22886236	0.029212434	0.00035086954
0.22899281	0.029647738	0.00035183046
0.22912325	0.030200396	0.00035544784
0.22925369	0.029639147	0.00035438123
0.22938414	0.029342826	0.00035000057
0.22951458	0.029797631	0.00035478392
0.22964502	0.029909592	0.00035137293
0.22977547	0.029067476	0.00034905121
0.22990591	0.028981451	0.00034855194
0.23003635	0.029398229	0.00035019193
0.23016680	0.029350975	0.00035082230
0.23029724	0.029480602	0.00035196554
0.23042768	0.029147856	0.00034722129
0.23055813	0.028985882	0.00034848943
0.23068857	0.029192119	0.00035417180
0.23081901	0.029036615	0.00035747711
0.23094946	0.029342929	0.00036155576
0.23107990	0.029632861	0.00036241447
0.23121034	0.029548446	0.00036528186
0.23134079	0.029471466	0.00036723796
0.23147123	0.030263396	0.00037110931
0.23160167	0.029687276	0.00037085752
0.23173212	0.029116828	0.00036838647
0.23186256	0.029316084	0.00037043403
0.23199300	0.030413573	0.00037880420
0.23212344	0.029268077	0.00037145228
0.23225389	0.029044178	0.00037377277
0.23238433	0.029570630	0.00037669592
0.23251477	0.029789560	0.00037718415
0.23264522	0.029400443	0.00037744437
0.23277566	0.029676991	0.00037969156
0.23290610	0.028717248	0.00037455642
0.23303655	0.029630046	0.00038397521
0.23316699	0.029085826	0.00037729344
0.23329743	0.029730982	0.00038304000
0.23342788	0.029569378	0.00038161431
0.23355832	0.029754939	0.00038280958
0.23368876	0.029951613	0.00038472338
0.23381921	0.029906413	0.00038281818
0.23394965	0.029994215	0.00038220705
0.23408009	0.029280361	0.00038140864
0.23421054	0.029545494	0.00037976912
0.23434098	0.029862005	0.00038556418
0.23447142	0.029600863	0.00038170419
0.23460187	0.029733346	0.00038508971
0.23473231	0.028602569	0.00037828637
0.23486275	0.029858447	0.00038387901
0.23499320	0.029212913	0.00038250634
0.23512364	0.029660442	0.00038523911
0.23525408	0.029046596	0.00038075139
0.23538453	0.029553027	0.00038354848
0.23551497	0.029814064	0.00038432580
0.23564541	0.029547029	0.00038449886
0.23577586	0.028951023	0.00038344431
0.23590630	0.029756034	0.00038420633
0.23603674	0.029036916	0.00038311603
0.23616719	0.029609712	0.00038390904
0.23629763	0.030146128	0.00038855602
0.23642807	0.029146450	0.00038447091
0.23655851	0.028262440	0.00037854748
0.23668896	0.029348195	0.00038548530
0.23681940	0.030041185	0.00039007044
0.23694984	0.029204227	0.00038164308
0.23708029	0.028997563	0.00038481808
0.23721073	0.029460787	0.00038497920
0.23734117	0.030151512	0.00039215627
0.23747162	0.029165009	0.00038471817
0.23760206	0.029141634	0.00038489810
0.23773250	0.029055382	0.00038561675
0.23786295	0.029098594	0.00038700248
0.23799339	0.029493674	0.00038776885
0.23812383	0.029104261	0.00038795285
0.23825428	0.029596106	0.00038642699
0.23838472	0.030113249	0.00039103692
0.23851516	0.029249838	0.00038807869
0.23864561	0.029858495	0.00039057848
0.23877605	0.029786193	0.00039257592
0.23890649	0.029863335	0.00038940620
0.23903694	0.028818926	0.00038552813
0.23916738	0.029525702	0.00038937921
0.23929782	0.029262688	0.00038891823
0.23942827	0.029576519	0.00039021225
0.23955871	0.030352845	0.00039714918
0.23968915	0.029857715	0.00038972031
0.23981960	0.029141209	0.00038981202
0.23995004	0.029575230	0.00039069934
0.24008048	0.029581864	0.00039181544
0.24021093	0.030031476	0.00039605707
0.24034137	0.030184937	0.00039314772
0.24047181	0.029396284	0.00038909943
0.24060226	0.029665459	0.00039413747
0.24073270	0.029447817	0.00039012543
0.24086314	0.029700454	0.00039493311
0.24099358	0.029181086	0.00038812034
0.24112403	0.029287771	0.00038986123
0.24125447	0.029356285	0.00039173276
0.24138491	0.029276235	0.00039012079
0.24151536	0.029396443	0.00039229639
0.24164580	0.029565303	0.00039213878
0.24177624	0.029765708	0.00039303419
0.24190669	0.029700155	0.00039410655
0.24203713	0.029613856	0.00039360086
0.24216757	0.029440262	0.00039191425
0.24229802	0.028863182	0.00039145395
0.24242846	0.029656712	0.00039255550
0.24255890	0.028864019	0.00038927167
0.24268935	0.029129486	0.00039052874
0.24281979	0.029329270	0.00039225272
0.24295023	0.029429652	0.00039412626
0.24308068	0.029498607	0.00039283460
0.24321112	0.029117038	0.00039147193
0.24334156	0.029034036	0.00039252796
0.24347201	0.029723452	0.00039307629
0.24360245	0.029008728	0.00039380634
0.24373289	0.029345888	0.00039315548
0.24386334	0.029508028	0.00039633008
0.24399378	0.029677391	0.00039517130
0.24412422	0.029466464	0.00039359582
0.24425467	0.029245875	0.00039309855
0.24438511	0.029168012	0.00039419134
0.24451555	0.029676200	0.00039650322
0.24464600	0.029872003	0.00039674055
0.24477644	0.029997509	0.00039632065
0.24490688	0.029213287	0.00039534580
0.24503733	0.028939249	0.00039424534
0.24516777	0.029863551	0.00039528827
0.24529821	0.029070393	0.00039447927
0.24542865	0.030085942	0.00039920222
0.24555910	0.029324853	0.00039665972
0.24568954	0.029904782	0.00039953869
0.24581998	0.029026186	0.00039254057
0.24595043	0.029434115	0.00039670888
0.24608087	0.029774121	0.00039937356
0.24621131	0.029598657	0.00039493447
0.24634176	0.028807301	0.00039321371
0.24647220	0.029302888	0.00039506099
0.24660264	0.029758847	0.00040040189
0.24673309	0.029176094	0.00039406936
0.24686353	0.029533647	0.00039755320
0.24699397	0.029209504	0.00039524920
0.24712442	0.028612529	0.00039427639
0.24725486	0.029386631	0.00039436567
0.24738530	0.028912599	0.00039641157
0.24751575	0.029092987	0.00039465707
0.24764619	0.028957828	0.00039536796
0.24777663	0.028814522	0.00039348728
0.24790708	0.028988667	0.00039438328
0.24803752	0.029402561	0.00039849617
0.24816796	0.029831100	0.00039965035
0.24829841	0.029762861	0.00039826510
0.24842885	0.029509587	0.00040063316
0.24855929	0.028947828	0.00039386935
0.24868974	0.029968910	0.00040322428
0.24882018	0.030066716	0.00040319129
0.24895062	0.029748890	0.00039728752
0.24908107	0.029950004	0.00040288489
0.24921151	0.029098369	0.00039513520
0.24934195	0.029234925	0.00039779713
0.24947240	0.029040778	0.00039742351
0.24960284	0.029101573	0.00039764715
0.24973328	0.029559090	0.00039904789
0.24986372	0.029270832	0.00039962321
0.24999417	0.029646050	0.00040066156
0.25012461	0.030006581	0.00040522525
0.25025505	0.028831412	0.00039403187
0.25038550	0.029369856	0.00039806166
0.25051594	0.028522559	0.00039630185
0.25064638	0.029247864	0.00039841687
0.25077683	0.029426207	0.00040079155
0.25090727	0.029225094	0.00040076251
0.25103771	0.028604446	0.00039384127
0.25116816	0.029520907	0.00040211492
0.25129860	0.029413685	0.00039947284
0.25142904	0.028369548	0.00039451770
0.25155949	0.029413219	0.00040225718
0.25168993	0.029432101	0.00039908924
0.25182037	0.029245488	0.00039762391
0.25195082	0.029314388	0.00039904425
0.25208126	0.029166873	0.00039873959
0.25221170	0.029893652	0.00040465446
0.25234215	0.029813895	0.00040111339
0.25247259	0.028238105	0.00039420654
0.25260303	0.028495850	0.00039797101
0.25273348	0.029506196	0.00039889146
0.25286392	0.028863291	0.00039978444
0.25299436	0.029982490	0.00040363001
0.25312481	0.029296639	0.00040176616
0.25325525	0.028894220	0.00039758820
0.25338569	0.029165399	0.00039797048
0.25351614	0.029281107	0.00039992386
0.25364658	0.029184029	0.00040102710
0.25377702	0.028938310	0.00039875508
0.25390747	0.028805428	0.00039991418
0.25403791	0.029295946	0.00039937353
0.25416835	0.029650396	0.00040517128
0.25429879	0.029095806	0.00039991676
0.25442924	0.028871863	0.00039844115
0.25455968	0.029359566	0.00040253958
0.25469012	0.028712973	0.00039793732
0.25482057	0.029739637	0.00040422184
0.25495101	0.028974135	0.00039963364
0.25508145	0.029234045	0.00040053570
0.25521190	0.029581941	0.00040576597
0.25534234	0.028611976	0.00039675696
0.25547278	0.029702531	0.00040139472
0.25560323	0.028856417	0.00039876806
0.25573367	0.028332122	0.00039924978
0.25586411	0.029239405	0.00041202060
0.25599456	0.029138831	0.00041666984
0.25612500	0.029131724	0.00041594421
0.25625544	0.028915726	0.00042003574
0.25638589	0.029287530	0.00042599631
0.25651633	0.029029008	0.00042386628
0.25664677	0.029022430	0.00042864875
0.25677722	0.028537168	0.00042560223
0.25690766	0.029436367	0.00043345480
0.25703810	0.029358831	0.00043783431
0.25716855	0.028631789	0.00043372153
0.25729899	0.028837358	0.00043718629
0.25742943	0.028876938	0.00044042220
0.25755988	0.028785520	0.00043882419
0.25769032	0.028778403	0.00044581347
0.25782076	0.028411180	0.00044056401
0.25795121	0.028890662	0.00044720253
0.25808165	0.029356804	0.00045366551
0.25821209	0.028642979	0.00044707840
0.25834253	0.028414773	0.00045004459
0.25847298	0.029166033	0.00045593275
0.25860342	0.028641253	0.00045697963
0.25873386	0.029937355	0.00046467647
0.25886431	0.028845608	0.00045973509
0.25899475	0.028984355	0.00046090227
0.25912519	0.029097231	0.00046554460
0.25925564	0.029011634	0.00046655526
0.25938608	0.029796329	0.00047375565
0.25951652	0.028362338	0.00046431589
0.25964697	0.028449676	0.00046732124
0.25977741	0.028242135	0.00046730720
0.25990785	0.029555863	0.00047781612
0.26003830	0.029578863	0.00047760125
0.26016874	0.029224625	0.00048094687
0.26029918	0.029002009	0.00047297618
0.26042963	0.027975811	0.00047131314
0.26056007	0.029119768	0.00047925803
0.26069051	0.029282883	0.00048215894
0.26082096	0.027958936	0.00047066385
0.26095140	0.028759965	0.00048138058
0.26108184	0.029373560	0.00048256393
0.26121229	0.028696310	0.00048105185
0.26134273	0.027987250	0.00047488689
0.26147317	0.029819566	0.00049122160
0.26160362	0.028653047	0.00048408513
0.26173406	0.028752196	0.00048641300
0.26186450	0.029266039	0.00049012005
0.26199495	0.029677120	0.00049245811
0.26212539	0.030082447	0.00049572270
0.26225583	0.029264225	0.00049297444
0.26238628	0.029128755	0.00048971938
0.26251672	0.028737797	0.00048731429
0.26264716	0.030183703	0.00049866568
0.26277760	0.028657345	0.00048887823
0.26290805	0.028507074	0.00048965450
0.26303849	0.028474252	0.00048869288
0.26316893	0.029635814	0.00050177027
0.26329938	0.029655040	0.00049693230
0.26342982	0.029069575	0.00049795922
0.26356026	0.028524291	0.00049250672
0.26369071	0.028412764	0.00049384773
0.26382115	0.028264585	0.00049224502
0.26395159	0.029254146	0.00050068106
0.26408204	0.029443429	0.00050216694
0.26421248	0.029039608	0.00050353472
0.26434292	0.028135073	0.00049314113
0.26447337	0.028749038	0.00050071724
0.26460381	0.029300542	0.00050480193
0.26473425	0.028746922	0.00050041798
0.26486470	0.029359890	0.00051037562
0.26499514	0.029067872	0.00050523673
0.26512558	0.028353204	0.00050196404
0.26525603	0.029605205	0.00051575895
[truncated: 573 more rows]
