# Supplementary material for: Rationally seeded computational protein design of ɑ-helical barrels
Source: Nat Chem Biol. 2024 Jun 20;20(8):991–9. doi: 10.1038/s41589-024-01642-0 (PMC11288890; doi:10.1038/s41589-024-01642-0)
Supplement: Supplementary file 3 — PDB and .mtz files used for making figure panels b–d and j–m. [file 41589_2024_1642_MOESM3_ESM.zip › KIA_RP_RSPD_NatChemBiol_data_Figure2/scapCC6_LLIA_panels_e-h/SAXS_panel_i/SAXS_raw_SEC_scapCC6_LLIA/b21-443535_00333.dat]

0.0045000000	0.55457058	0.0074353651
0.0046304432	0.47040580	0.0069043070
0.0047608865	0.46091418	0.0064943261
0.0048913297	0.44151107	0.0062184658
0.0050217729	0.36985484	0.0055543528
0.0051522162	0.36981482	0.0054982314
0.0052826594	0.33872197	0.0050171399
0.0054131026	0.30691798	0.0047903335
0.0055435459	0.30257712	0.0046716478
0.0056739891	0.26705713	0.0043012232
0.0058044323	0.25340986	0.0041548184
0.0059348756	0.23513744	0.0039265998
0.0060653188	0.22996948	0.0037548852
0.0061957621	0.23125697	0.0037653816
0.0063262053	0.20708767	0.0035811385
0.0064566485	0.19696214	0.0034240048
0.0065870918	0.18209027	0.0032847736
0.0067175350	0.19760100	0.0033414990
0.0068479782	0.18267771	0.0032202719
0.0069784215	0.17516820	0.0030965655
0.0071088647	0.17100502	0.0030663990
0.0072393079	0.16563967	0.0029587949
0.0073697512	0.16125005	0.0028762569
0.0075001944	0.15624862	0.0028204451
0.0076306376	0.16255614	0.0028523011
0.0077610809	0.14858959	0.0026787032
0.0078915241	0.15319897	0.0027356958
0.0080219673	0.13888824	0.0025597441
0.0081524106	0.12993611	0.0025094668
0.0082828538	0.13514616	0.0024507301
0.0084132970	0.12743830	0.0024421715
0.0085437403	0.12189920	0.0023398927
0.0086741835	0.11606337	0.0022748779
0.0088046267	0.12030514	0.0022912147
0.0089350700	0.11546516	0.0022176151
0.0090655132	0.11368545	0.0021484531
0.0091959565	0.11483058	0.0022227123
0.0093263997	0.11213032	0.0021026078
0.0094568429	0.10940987	0.0020769451
0.0095872862	0.10216829	0.0020204621
0.0097177294	0.10057726	0.0019604548
0.0098481726	0.098670925	0.0019474946
0.0099786159	0.093430365	0.0018749930
0.010109059	0.092398801	0.0018308462
0.010239502	0.090227623	0.0018254830
0.010369946	0.084941470	0.0017407641
0.010500389	0.086008267	0.0017386941
0.010630832	0.086740886	0.0017410969
0.010761275	0.078266102	0.0016263139
0.010891719	0.078523357	0.0016376812
0.011022162	0.077453191	0.0015836477
0.011152605	0.073214949	0.0015397468
0.011283048	0.071461282	0.0015358239
0.011413491	0.069411145	0.0014685457
0.011543935	0.072835146	0.0014951742
0.011674378	0.068401668	0.0014353476
0.011804821	0.066815520	0.0013780047
0.011935264	0.066828303	0.0013791495
0.012065708	0.065128778	0.0013437881
0.012196151	0.064225985	0.0013173347
0.012326594	0.063298224	0.0013141567
0.012457037	0.060378151	0.0012683794
0.012587481	0.062330916	0.0012628864
0.012717924	0.060388847	0.0012268151
0.012848367	0.060116990	0.0012101086
0.012978810	0.058231735	0.0011798320
0.013109253	0.060291078	0.0011681158
0.013239697	0.058792714	0.0011617590
0.013370140	0.057529348	0.0011392466
0.013500583	0.057847247	0.0011377625
0.013631026	0.058948589	0.0011363588
0.013761470	0.057331758	0.0011239320
0.013891913	0.055345081	0.0010757232
0.014022356	0.055635157	0.0010883757
0.014152799	0.055167928	0.0010700551
0.014283243	0.053304372	0.0010433764
0.014413686	0.055480143	0.0010759134
0.014544129	0.055490371	0.0010575825
0.014674572	0.054054621	0.0010334126
0.014805016	0.055021099	0.0010414708
0.014935459	0.052483828	0.0010139971
0.015065902	0.052578495	0.0010116807
0.015196345	0.051906579	0.00099986198
0.015326788	0.052868541	0.0010048692
0.015457232	0.051755552	0.00098980217
0.015587675	0.052692836	0.00098650330
0.015718118	0.050679867	0.00097102420
0.015848561	0.051752255	0.00096787442
0.015979005	0.049976645	0.00095544928
0.016109448	0.051420127	0.00096691919
0.016239891	0.049562062	0.00094015539
0.016370334	0.049800690	0.00093646083
0.016500778	0.047900675	0.00092200367
0.016631221	0.050361865	0.00093502848
0.016761664	0.048892051	0.00092116944
0.016892107	0.049658886	0.00092007590
0.017022551	0.049754914	0.00091822664
0.017152994	0.049503525	0.00091640872
0.017283437	0.048931990	0.00090044585
0.017413880	0.047279452	0.00088236508
0.017544323	0.047654132	0.00088582301
0.017674767	0.048088327	0.00087927459
0.017805210	0.048607874	0.00089146780
0.017935653	0.047479170	0.00087002562
0.018066096	0.044610377	0.00084619988
0.018196540	0.046310396	0.00085861490
0.018326983	0.046271297	0.00084788636
0.018457426	0.046484708	0.00084712415
0.018587869	0.045171349	0.00083792682
0.018718313	0.046801607	0.00084507895
0.018848756	0.045098598	0.00083627183
0.018979199	0.045656340	0.00082519839
0.019109642	0.045198128	0.00082257883
0.019240086	0.044693766	0.00081638133
0.019370529	0.045535806	0.00082354271
0.019500972	0.045017912	0.00080864126
0.019631415	0.043937320	0.00080055949
0.019761858	0.044285480	0.00079704880
0.019892302	0.045007785	0.00080367897
0.020022745	0.043150081	0.00078566493
0.020153188	0.042477793	0.00077914561
0.020283631	0.043650776	0.00078409628
0.020414075	0.043101290	0.00077038274
0.020544518	0.044553961	0.00078452447
0.020674961	0.041554325	0.00075612178
0.020805404	0.043547697	0.00077661043
0.020935848	0.042760963	0.00076417410
0.021066291	0.043257766	0.00076430090
0.021196734	0.042446200	0.00075350471
0.021327177	0.043263335	0.00076239164
0.021457621	0.043171451	0.00075321714
0.021588064	0.042105074	0.00074886623
0.021718507	0.042782291	0.00074469329
0.021848950	0.041308924	0.00073856418
0.021979393	0.041559407	0.00073531752
0.022109837	0.042345642	0.00073578735
0.022240280	0.041407599	0.00072363634
0.022370723	0.042904122	0.00074180969
0.022501166	0.041946863	0.00072652622
0.022631610	0.042885764	0.00073373431
0.022762053	0.041304763	0.00071329206
0.022892496	0.041136939	0.00071575672
0.023022939	0.041678513	0.00071622915
0.023153383	0.041785607	0.00071719930
0.023283826	0.040446589	0.00069878125
0.023414269	0.040212089	0.00069983603
0.023544712	0.041369318	0.00070490324
0.023675156	0.041724319	0.00071195004
0.023805599	0.041590716	0.00069909161
0.023936042	0.041124285	0.00070370496
0.024066485	0.041426607	0.00069871837
0.024196928	0.040800475	0.00068863332
0.024327372	0.039419297	0.00067569172
0.024457815	0.040827159	0.00068948937
0.024588258	0.040338242	0.00068102959
0.024718701	0.040764115	0.00068221468
0.024849145	0.038920987	0.00066317235
0.024979588	0.040422131	0.00067610887
0.025110031	0.040650037	0.00067681508
0.025240474	0.040052987	0.00066807569
0.025370918	0.038714677	0.00065519418
0.025501361	0.039559498	0.00066066652
0.025631804	0.038945434	0.00065826572
0.025762247	0.039084554	0.00065159596
0.025892691	0.039238507	0.00065720175
0.026023134	0.040142034	0.00066165760
0.026153577	0.039316379	0.00065577597
0.026284020	0.038279713	0.00063643957
0.026414463	0.039092541	0.00064727580
0.026544907	0.039718598	0.00064769161
0.026675350	0.039355343	0.00065021150
0.026805793	0.039321703	0.00064335489
0.026936236	0.038586673	0.00063577498
0.027066680	0.038748107	0.00063386927
0.027197123	0.038964726	0.00063966427
0.027327566	0.038649948	0.00063184578
0.027458009	0.038662534	0.00063086552
0.027588453	0.039698077	0.00063556537
0.027718896	0.038260518	0.00062759448
0.027849339	0.039600801	0.00062829426
0.027979782	0.038756575	0.00062668432
0.028110226	0.037833615	0.00061539274
0.028240669	0.037903691	0.00061636532
0.028371112	0.039039683	0.00062119025
0.028501555	0.038586936	0.00061831358
0.028631998	0.037316905	0.00060549720
0.028762442	0.038947320	0.00062067736
0.028892885	0.039184141	0.00062214955
0.029023328	0.038995789	0.00061513051
0.029153771	0.037212750	0.00059819810
0.029284215	0.037280238	0.00059958834
0.029414658	0.038482870	0.00060687986
0.029545101	0.038509831	0.00060692561
0.029675544	0.038906669	0.00060721877
0.029805988	0.038371590	0.00060201015
0.029936431	0.037591518	0.00059480902
0.030066874	0.037938539	0.00059372791
0.030197317	0.038882179	0.00060184821
0.030327760	0.037983387	0.00059328581
0.030458204	0.036648748	0.00058525283
0.030588647	0.038551095	0.00059417740
0.030719090	0.036813491	0.00058132317
0.030849533	0.037636127	0.00058471799
0.030979977	0.038202373	0.00059330481
0.031110420	0.037067755	0.00057358199
0.031240863	0.037072064	0.00058056801
0.031371306	0.038167526	0.00058315472
0.031501750	0.037333055	0.00057745664
0.031632193	0.037703556	0.00057768261
0.031762636	0.037165312	0.00057643666
0.031893079	0.037200156	0.00057042546
0.032023523	0.036988572	0.00057485241
0.032153966	0.036383814	0.00056314448
0.032284409	0.038198784	0.00057758512
0.032414852	0.037649028	0.00057090972
0.032545295	0.037669808	0.00057279205
0.032675739	0.037200119	0.00056423044
0.032806182	0.037013842	0.00056299619
0.032936625	0.036235696	0.00055438995
0.033067068	0.036870964	0.00056232717
0.033197512	0.036959348	0.00055560231
0.033327955	0.038027122	0.00056834122
0.033458398	0.036390574	0.00055293425
0.033588841	0.036679471	0.00055458942
0.033719285	0.036270638	0.00054997069
0.033849728	0.037607460	0.00056028872
0.033980171	0.036583554	0.00054939667
0.034110614	0.037177546	0.00055421204
0.034241058	0.037364829	0.00055540715
0.034371501	0.036679176	0.00055522986
0.034501944	0.035776626	0.00054846438
0.034632387	0.037696039	0.00057566398
0.034762830	0.036428432	0.00056857217
0.034893274	0.037005754	0.00057455051
0.035023717	0.036352655	0.00057227763
0.035154160	0.036143775	0.00057374319
0.035284603	0.036273263	0.00057683528
0.035415047	0.036421610	0.00058163580
0.035545490	0.036150549	0.00057797783
0.035675933	0.035812066	0.00057668148
0.035806376	0.036326570	0.00058325167
0.035936820	0.037233940	0.00058697569
0.036067263	0.035774321	0.00058191879
0.036197706	0.035994596	0.00058186993
0.036328149	0.036365045	0.00058949846
0.036458593	0.036861298	0.00058958777
0.036589036	0.036533428	0.00058950501
0.036719479	0.036284705	0.00059126264
0.036849922	0.035358434	0.00058804628
0.036980365	0.036626372	0.00059313891
0.037110809	0.036526904	0.00059730026
0.037241252	0.035912474	0.00058896899
0.037371695	0.035410526	0.00059098843
0.037502138	0.035465565	0.00059239351
0.037632582	0.036035281	0.00059809911
0.037763025	0.034580207	0.00058205861
0.037893468	0.036432484	0.00060434780
0.038023911	0.035564716	0.00059217259
0.038154355	0.036006482	0.00060225682
0.038284798	0.035223570	0.00059344129
0.038415241	0.036102558	0.00060355307
0.038545684	0.035671462	0.00059819825
0.038676128	0.036182441	0.00060290260
0.038806571	0.036407072	0.00060855884
0.038937014	0.034518567	0.00059351699
0.039067457	0.035811754	0.00060247935
0.039197900	0.034987479	0.00060290990
0.039328344	0.035248151	0.00059921176
0.039458787	0.034543965	0.00059665022
0.039589230	0.036501133	0.00060379360
0.039719673	0.034492235	0.00058140831
0.039850117	0.035096536	0.00058126707
0.039980560	0.036787262	0.00059368204
0.040111003	0.035262706	0.00058157640
0.040241446	0.035208956	0.00057880723
0.040371890	0.035104587	0.00057684913
0.040502333	0.034732874	0.00057019075
0.040632776	0.034762083	0.00057335704
0.040763219	0.035632908	0.00057461629
0.040893663	0.035599486	0.00057565905
0.041024106	0.035751991	0.00057331827
0.041154549	0.035912793	0.00057676170
0.041284992	0.034862107	0.00056485923
0.041415435	0.034677833	0.00056397623
0.041545879	0.034157210	0.00055676786
0.041676322	0.035238777	0.00057012702
0.041806765	0.035371866	0.00056491817
0.041937208	0.035484462	0.00056817242
0.042067652	0.036305391	0.00056838686
0.042198095	0.036023859	0.00057077557
0.042328538	0.034859659	0.00055869229
0.042458981	0.034285147	0.00055776909
0.042589425	0.035416407	0.00055786296
0.042719868	0.034899660	0.00055807458
0.042850311	0.035087804	0.00055732091
0.042980754	0.034385367	0.00055189694
0.043111198	0.033976889	0.00054540805
0.043241641	0.034748185	0.00055473713
0.043372084	0.034929655	0.00055468523
0.043502527	0.034950385	0.00055115699
0.043632970	0.035189668	0.00055432784
0.043763414	0.034499104	0.00054838527
0.043893857	0.034964402	0.00055069935
0.044024300	0.036188678	0.00056165921
0.044154743	0.035696756	0.00055423632
0.044285187	0.034642610	0.00054607845
0.044415630	0.035459285	0.00055502367
0.044546073	0.033934818	0.00053738882
0.044676516	0.034346985	0.00054208445
0.044806960	0.034577314	0.00054365427
0.044937403	0.035647862	0.00055154640
0.045067846	0.035299908	0.00054826143
0.045198289	0.034308855	0.00053793444
0.045328733	0.035628307	0.00055069259
0.045459176	0.034860391	0.00054250703
0.045589619	0.034431257	0.00053899597
0.045720062	0.034928652	0.00054223381
0.045850505	0.035066392	0.00054045307
0.045980949	0.033868625	0.00053520116
0.046111392	0.035407143	0.00054493416
0.046241835	0.034604629	0.00053822990
0.046372278	0.034788427	0.00054247283
0.046502722	0.034775330	0.00054897623
0.046633165	0.035154672	0.00055359786
0.046763608	0.035710057	0.00055986601
0.046894051	0.035394529	0.00055902476
0.047024495	0.034993275	0.00056132606
0.047154938	0.034242129	0.00055506196
0.047285381	0.035856380	0.00056968080
0.047415824	0.034342575	0.00055677344
0.047546267	0.034798568	0.00056648812
0.047676711	0.034582971	0.00056330505
0.047807154	0.034011830	0.00056112166
0.047937597	0.035268705	0.00056633736
0.048068040	0.035123408	0.00057050416
0.048198484	0.034479250	0.00056542412
0.048328927	0.035786774	0.00057598650
0.048459370	0.034495843	0.00057049085
0.048589813	0.034808295	0.00056855425
0.048720257	0.034175012	0.00056847216
0.048850700	0.034179544	0.00056593909
0.048981143	0.034619907	0.00057058717
0.049111586	0.033492140	0.00056476445
0.049242030	0.035089518	0.00057554236
0.049372473	0.034345119	0.00057216429
0.049502916	0.035086973	0.00057611558
0.049633359	0.035496540	0.00058143184
0.049763802	0.034735145	0.00057706580
0.049894246	0.035098253	0.00057827927
0.050024689	0.035320246	0.00058212686
0.050155132	0.034489134	0.00057479991
0.050285575	0.034409783	0.00057597565
0.050416019	0.035154653	0.00058018292
0.050546462	0.034557993	0.00057780399
0.050676905	0.033434622	0.00056842103
0.050807348	0.034832165	0.00058407887
0.050937792	0.034320814	0.00057503347
0.051068235	0.034209891	0.00057865312
0.051198678	0.034868314	0.00058057193
0.051329121	0.034664664	0.00058299491
0.051459565	0.035709368	0.00058888807
0.051590008	0.034180087	0.00057857075
0.051720451	0.035651212	0.00058888239
0.051850894	0.034539792	0.00058196532
0.051981337	0.034167716	0.00057829334
0.052111781	0.036109008	0.00059734099
0.052242224	0.035040951	0.00058538269
0.052372667	0.034281483	0.00058469047
0.052503110	0.034459823	0.00058349889
0.052633554	0.035346603	0.00058992435
0.052763997	0.033366763	0.00057530465
0.052894440	0.034332280	0.00058471451
0.053024883	0.035363761	0.00059077834
0.053155327	0.035560555	0.00059470541
0.053285770	0.034305305	0.00058229901
0.053416213	0.034388925	0.00058550598
0.053546656	0.034784330	0.00059054670
0.053677100	0.034746663	0.00058680043
0.053807543	0.034351890	0.00058544730
0.053937986	0.034484056	0.00058901315
0.054068429	0.035507860	0.00059564186
0.054198872	0.034424284	0.00058660352
0.054329316	0.033933871	0.00058623849
0.054459759	0.034383693	0.00058816752
0.054590202	0.034450375	0.00058858374
0.054720645	0.034512996	0.00058829705
0.054851089	0.033856569	0.00058379607
0.054981532	0.034291206	0.00058658882
0.055111975	0.034008783	0.00058718957
0.055242418	0.034801014	0.00059051495
0.055372862	0.034514504	0.00058956939
0.055503305	0.034812802	0.00059256525
0.055633748	0.035305703	0.00059649663
0.055764191	0.034320746	0.00058845524
0.055894635	0.033950779	0.00058890339
0.056025078	0.035078065	0.00059331211
0.056155521	0.034296552	0.00059122303
0.056285964	0.033900898	0.00058427608
0.056416407	0.034119460	0.00058884776
0.056546851	0.033994001	0.00058992303
0.056677294	0.034621112	0.00059333638
0.056807737	0.033508472	0.00058461337
0.056938180	0.035168163	0.00059707628
0.057068624	0.034697337	0.00059363296
0.057199067	0.034748871	0.00059820514
0.057329510	0.034165127	0.00058947039
0.057459953	0.034318764	0.00059150542
0.057590397	0.034102152	0.00059100351
0.057720840	0.034231662	0.00059372813
0.057851283	0.034364874	0.00059289625
0.057981726	0.034187288	0.00059034123
0.058112170	0.035318704	0.00059857831
0.058242613	0.033678996	0.00058463978
0.058373056	0.033901747	0.00058549781
0.058503499	0.034165932	0.00058464228
0.058633942	0.034228141	0.00058783242
0.058764386	0.034495117	0.00058639068
0.058894829	0.033982365	0.00058439411
0.059025272	0.035311425	0.00059226683
0.059155715	0.033835943	0.00058073321
0.059286159	0.035125367	0.00059065631
0.059416602	0.033929877	0.00057898297
0.059547045	0.033682626	0.00057876099
0.059677488	0.033702063	0.00057998171
0.059807932	0.034103868	0.00057793885
0.059938375	0.034370278	0.00058470737
0.060068818	0.033840147	0.00057260634
0.060199261	0.034456224	0.00058224129
0.060329705	0.034185061	0.00057613881
0.060460148	0.033039278	0.00056853406
0.060590591	0.033561186	0.00056964991
0.060721034	0.034667384	0.00057882359
0.060851477	0.034043675	0.00057485232
0.060981921	0.034119835	0.00057667226
0.061112364	0.032608838	0.00055903453
0.061242807	0.034363625	0.00057335910
0.061373250	0.033094051	0.00056590682
0.061503694	0.034936455	0.00057798111
0.061634137	0.033747657	0.00056861853
0.061764580	0.034026068	0.00057334241
0.061895023	0.034279743	0.00057101860
0.062025467	0.032956600	0.00056348105
0.062155910	0.033302266	0.00056341755
0.062286353	0.033256921	0.00056331201
0.062416796	0.033960849	0.00056940197
0.062547240	0.034111626	0.00057083277
0.062677683	0.034178357	0.00057211674
0.062808126	0.034008139	0.00056803511
0.062938569	0.033980244	0.00056856861
0.063069012	0.033722049	0.00056838097
0.063199456	0.033282460	0.00056229959
0.063329899	0.033643440	0.00056404913
0.063460342	0.033479361	0.00056324456
0.063590785	0.034333942	0.00056902923
0.063721229	0.034568234	0.00057162828
0.063851672	0.034304279	0.00057025597
0.063982115	0.034067217	0.00056450193
0.064112558	0.034134094	0.00056919126
0.064243002	0.032668945	0.00055449043
0.064373445	0.034149505	0.00056457598
0.064503888	0.033523291	0.00056534145
0.064634331	0.033395720	0.00056051620
0.064764774	0.032736538	0.00055599452
0.064895218	0.033544041	0.00056158347
0.065025661	0.033690072	0.00056424515
0.065156104	0.034767914	0.00056920610
0.065286547	0.033294575	0.00055879014
0.065416991	0.034271968	0.00056613992
0.065547434	0.034626485	0.00056784154
0.065677877	0.033450182	0.00055742861
0.065808320	0.033133612	0.00055789772
0.065938764	0.033164089	0.00055412060
0.066069207	0.033222640	0.00055899336
0.066199650	0.033513256	0.00055548795
0.066330093	0.033348994	0.00055597389
0.066460537	0.034131107	0.00056221422
0.066590980	0.033606992	0.00055849376
0.066721423	0.033442905	0.00055807890
0.066851866	0.034049577	0.00056067431
0.066982309	0.034212372	0.00055991985
0.067112753	0.032911958	0.00055383663
0.067243196	0.034200139	0.00055955502
0.067373639	0.032950629	0.00055286925
0.067504082	0.033960196	0.00056028982
0.067634526	0.033123518	0.00055017508
0.067764969	0.033763501	0.00055863627
0.067895412	0.032928741	0.00055157516
0.068025855	0.034165036	0.00055859154
0.068156299	0.033306459	0.00055425094
0.068286742	0.033475622	0.00055186027
0.068417185	0.033207166	0.00055051639
0.068547628	0.032302877	0.00054708562
0.068678072	0.032885860	0.00054601889
0.068808515	0.033518463	0.00055489867
0.068938958	0.033078418	0.00054817089
0.069069401	0.033418484	0.00054918696
0.069199844	0.032670275	0.00054991751
0.069330288	0.033950971	0.00055356779
0.069460731	0.034350927	0.00055655062
0.069591174	0.033554186	0.00055181089
0.069721617	0.033665804	0.00055145511
0.069852061	0.033507380	0.00055335828
0.069982504	0.033810913	0.00055108137
0.070112947	0.034186243	0.00055691345
0.070243390	0.033534142	0.00055192611
0.070373834	0.032671240	0.00054370711
0.070504277	0.032861107	0.00054385306
0.070634720	0.033257107	0.00054922256
0.070765163	0.032974366	0.00054311327
0.070895607	0.033864452	0.00055214550
0.071026050	0.033756055	0.00054733804
0.071156493	0.032996478	0.00054445772
0.071286936	0.032256271	0.00053920201
0.071417379	0.032915633	0.00054199215
0.071547823	0.032825476	0.00054087415
0.071678266	0.033366958	0.00054952428
0.071808709	0.033296417	0.00054330524
0.071939152	0.033576843	0.00054901825
0.072069596	0.033474616	0.00054391941
0.072200039	0.033580426	0.00054638593
0.072330482	0.032817631	0.00054251773
0.072460925	0.034521055	0.00055327056
0.072591369	0.032125659	0.00053577846
0.072721812	0.033784066	0.00054507448
0.072852255	0.034450921	0.00055376172
0.072982698	0.034184969	0.00054995648
0.073113142	0.033355961	0.00054353836
0.073243585	0.033384352	0.00054363719
0.073374028	0.033500815	0.00054530029
0.073504471	0.032507730	0.00053413675
0.073634914	0.032779000	0.00053796728
0.073765358	0.033496117	0.00054045724
0.073895801	0.034077291	0.00054840611
0.074026244	0.032954748	0.00054084464
0.074156687	0.033032986	0.00053560542
0.074287131	0.034063034	0.00054516059
0.074417574	0.032441269	0.00053582546
0.074548017	0.031901846	0.00052705178
0.074678460	0.033074290	0.00053884417
0.074808904	0.032721236	0.00053476346
0.074939347	0.033770950	0.00054249410
0.075069790	0.033310340	0.00054030675
0.075200233	0.033036298	0.00053369355
0.075330677	0.032747087	0.00053560066
0.075461120	0.033728509	0.00054445304
0.075591563	0.033259535	0.00053412115
0.075722006	0.033426811	0.00053953985
0.075852449	0.033789513	0.00053906664
0.075982893	0.032800293	0.00053346055
0.076113336	0.033132838	0.00053712997
0.076243779	0.034299410	0.00054213617
0.076374222	0.033770588	0.00053933479
0.076504666	0.033868900	0.00054227966
0.076635109	0.033029923	0.00053212361
0.076765552	0.033103268	0.00053445999
0.076895995	0.034267430	0.00054232147
0.077026439	0.033282640	0.00053456816
0.077156882	0.033264531	0.00053649496
0.077287325	0.034178366	0.00053849548
0.077417768	0.033202409	0.00053523482
0.077548212	0.033161425	0.00053481851
0.077678655	0.033653895	0.00053513903
0.077809098	0.034341664	0.00054291994
0.077939541	0.033563243	0.00053282855
0.078069984	0.032791299	0.00053032198
0.078200428	0.033722612	0.00053973286
0.078330871	0.033114474	0.00052881778
0.078461314	0.032240492	0.00052379561
0.078591757	0.033533593	0.00053370401
0.078722201	0.033564686	0.00053490838
0.078852644	0.033120344	0.00052968976
0.078983087	0.032627818	0.00052600759
0.079113530	0.033271319	0.00052997645
0.079243974	0.032713325	0.00052777355
0.079374417	0.034363258	0.00053761717
0.079504860	0.033328050	0.00053140704
0.079635303	0.033250516	0.00052802222
0.079765747	0.033505004	0.00053382492
0.079896190	0.033803338	0.00053348010
0.080026633	0.033029680	0.00052490813
0.080157076	0.032702428	0.00052512987
0.080287519	0.031827768	0.00052028645
0.080417963	0.032034262	0.00051726168
0.080548406	0.032644624	0.00052607698
0.080678849	0.032551137	0.00052008071
0.080809292	0.032301643	0.00052132733
0.080939736	0.033700751	0.00052973470
0.081070179	0.033629771	0.00052895481
0.081200622	0.033641881	0.00053034589
0.081331065	0.032979378	0.00052705419
0.081461509	0.033155175	0.00052200371
0.081591952	0.032989055	0.00052529510
0.081722395	0.033341203	0.00052451582
0.081852838	0.031633912	0.00051478116
0.081983281	0.033072693	0.00052554792
0.082113725	0.032836102	0.00051956206
0.082244168	0.033636271	0.00052859401
0.082374611	0.032530277	0.00052028817
0.082505054	0.032933005	0.00052049055
0.082635498	0.032526802	0.00052023224
0.082765941	0.032791363	0.00052018101
0.082896384	0.033332142	0.00052496548
0.083026827	0.034095511	0.00053265600
0.083157271	0.032280404	0.00051346768
0.083287714	0.033018343	0.00052283127
0.083418157	0.032144363	0.00051478287
0.083548600	0.034050694	0.00052746193
0.083679044	0.032601797	0.00051749930
0.083809487	0.033636889	0.00052223821
0.083939930	0.033184461	0.00052145159
0.084070373	0.032826592	0.00052030767
0.084200816	0.032792884	0.00051684605
0.084331260	0.033761987	0.00052633127
0.084461703	0.032561941	0.00051700664
0.084592146	0.033781275	0.00052276748
0.084722589	0.033447143	0.00052331049
0.084853033	0.032777469	0.00051617625
0.084983476	0.033301425	0.00052043208
0.085113919	0.033196876	0.00052008097
0.085244362	0.032363008	0.00051167150
0.085374806	0.032518004	0.00051494860
0.085505249	0.033182450	0.00051952471
0.085635692	0.032544653	0.00051498358
0.085766135	0.032935964	0.00051663876
0.085896579	0.032473577	0.00051117341
0.086027022	0.032454660	0.00051127696
0.086157465	0.032413120	0.00051316536
0.086287908	0.032280434	0.00050643983
0.086418351	0.032827730	0.00051685333
0.086548795	0.032395877	0.00051007665
0.086679238	0.032949164	0.00051381646
0.086809681	0.031977190	0.00050808951
0.086940124	0.031652629	0.00050219261
0.087070568	0.032384101	0.00051079628
0.087201011	0.032963943	0.00051310411
0.087331454	0.033218507	0.00051400307
0.087461897	0.032748348	0.00051387788
0.087592341	0.032057897	0.00050458867
0.087722784	0.031536254	0.00050358574
0.087853227	0.032105835	0.00050701951
0.087983670	0.032642303	0.00050837933
0.088114114	0.032395583	0.00051148081
0.088244557	0.033079982	0.00051144859
0.088375000	0.032905944	0.00051210072
0.088505443	0.033450775	0.00051887100
0.088635886	0.032425152	0.00050513452
0.088766330	0.032387739	0.00050650317
0.088896773	0.032278502	0.00050797065
0.089027216	0.032442575	0.00050414223
0.089157659	0.032371746	0.00050722670
0.089288103	0.031688650	0.00050110591
0.089418546	0.032900381	0.00050756180
0.089548989	0.032092259	0.00050570238
0.089679432	0.032405066	0.00050604543
0.089809876	0.033665957	0.00051343948
0.089940319	0.032966879	0.00051113198
0.090070762	0.033327867	0.00050799593
0.090201205	0.032987162	0.00051072305
0.090331649	0.032428107	0.00050447192
0.090462092	0.033380470	0.00051084486
0.090592535	0.032725098	0.00050941451
0.090722978	0.033158619	0.00050830298
0.090853421	0.033026404	0.00050903614
0.090983865	0.032515459	0.00050654673
0.091114308	0.033667311	0.00050831381
0.091244751	0.033069443	0.00050920770
0.091375194	0.031798767	0.00049681877
0.091505638	0.032580753	0.00050285075
0.091636081	0.033200923	0.00051929006
0.091766524	0.032790492	0.00051930579
0.091896967	0.032856622	0.00052323510
0.092027411	0.032216052	0.00052378458
0.092157854	0.032632062	0.00053059528
0.092288297	0.032910642	0.00053387857
0.092418740	0.032650772	0.00053393357
0.092549184	0.032945844	0.00053886455
0.092679627	0.033256937	0.00054336873
0.092810070	0.031853424	0.00053321291
0.092940513	0.032512127	0.00053190648
0.093070956	0.032314850	0.00052531024
0.093201400	0.033859010	0.00053365589
0.093331843	0.033061803	0.00052577608
0.093462286	0.032648557	0.00052008145
0.093592729	0.032556734	0.00051963075
0.093723173	0.033053444	0.00052258315
0.093853616	0.032768717	0.00051580528
0.093984059	0.032990357	0.00051879865
0.094114502	0.032878004	0.00051413743
0.094244946	0.032528761	0.00051369521
0.094375389	0.032542174	0.00051285234
0.094505832	0.032700103	0.00051315016
0.094636275	0.032694857	0.00051401427
0.094766719	0.032708006	0.00051329550
0.094897162	0.033165452	0.00051334976
0.095027605	0.032519723	0.00051008253
0.095158048	0.032690009	0.00051003486
0.095288491	0.032417731	0.00050706061
0.095418935	0.031747525	0.00050707730
0.095549378	0.033697619	0.00051517321
0.095679821	0.033335227	0.00051288905
0.095810264	0.033120170	0.00051153116
0.095940708	0.032069263	0.00050232681
0.096071151	0.032812648	0.00051316050
0.096201594	0.032372684	0.00050470919
0.096332037	0.032939143	0.00050729502
0.096462481	0.033441945	0.00051302401
0.096592924	0.032410403	0.00050242502
0.096723367	0.032865870	0.00050638152
0.096853810	0.032990158	0.00050726895
0.096984253	0.031748688	0.00049695371
0.097114697	0.032974987	0.00050721268
0.097245140	0.033033505	0.00050550079
0.097375583	0.033085044	0.00050470763
0.097506026	0.032754360	0.00050632494
0.097636470	0.033107690	0.00050583058
0.097766913	0.032826468	0.00050336025
0.097897356	0.031914923	0.00049654497
0.098027799	0.032138842	0.00049621504
0.098158243	0.033093748	0.00050265601
0.098288686	0.032049551	0.00049298864
0.098419129	0.033041955	0.00049844626
0.098549572	0.032491813	0.00049533154
0.098680016	0.032745159	0.00049307994
0.098810459	0.032694249	0.00049590798
0.098940902	0.032336559	0.00048936769
0.099071345	0.032504864	0.00048992857
0.099201788	0.032188813	0.00049059365
0.099332232	0.032152426	0.00048589351
0.099462675	0.032769183	0.00049277855
0.099593118	0.031930263	0.00048533766
0.099723561	0.032563906	0.00048785230
0.099854005	0.032064038	0.00048819171
0.099984448	0.033122300	0.00049243798
0.10011489	0.033164263	0.00049539378
0.10024533	0.032040626	0.00048825893
0.10037578	0.032972391	0.00049283359
0.10050622	0.032259791	0.00048996447
0.10063666	0.033438287	0.00049540305
0.10076711	0.033108793	0.00049426149
0.10089755	0.032653598	0.00049351129
0.10102799	0.033429207	0.00049626971
0.10115844	0.032082598	0.00048795427
0.10128888	0.032704556	0.00049416317
0.10141932	0.032517468	0.00048712543
0.10154977	0.032018443	0.00048699655
0.10168021	0.031501168	0.00048371912
0.10181065	0.032466087	0.00048923088
0.10194110	0.033021325	0.00049320871
0.10207154	0.032446964	0.00048586727
0.10220198	0.031397804	0.00048164698
0.10233243	0.033076141	0.00049352231
0.10246287	0.032439485	0.00048660969
0.10259331	0.032432037	0.00048824215
0.10272376	0.032872737	0.00048832907
0.10285420	0.032085680	0.00048383543
0.10298464	0.032812752	0.00049119236
0.10311509	0.032948138	0.00048869035
0.10324553	0.031890708	0.00048193168
0.10337597	0.033122376	0.00049363324
0.10350642	0.032377212	0.00048334169
0.10363686	0.033503621	0.00049298870
0.10376730	0.031786882	0.00048184418
0.10389774	0.032672211	0.00048779158
0.10402819	0.033441126	0.00049386787
0.10415863	0.032166480	0.00048293482
0.10428907	0.032845862	0.00048690904
0.10441952	0.032907339	0.00049039610
0.10454996	0.031501971	0.00047586976
0.10468040	0.032174550	0.00048144340
0.10481085	0.032485038	0.00048425886
0.10494129	0.032278387	0.00048351290
0.10507173	0.031721645	0.00047999525
0.10520218	0.031572759	0.00047411662
0.10533262	0.032136946	0.00048126047
0.10546306	0.032244103	0.00048206883
0.10559351	0.032980832	0.00048653098
0.10572395	0.032284825	0.00048002869
0.10585439	0.031607227	0.00047705600
0.10598484	0.031888571	0.00047789377
0.10611528	0.032831832	0.00048454200
0.10624572	0.032655133	0.00048203559
0.10637617	0.032368307	0.00048347529
0.10650661	0.032401123	0.00048197612
0.10663705	0.032627786	0.00048070626
0.10676750	0.031948530	0.00047853240
0.10689794	0.032493827	0.00048004856
0.10702838	0.032500780	0.00048054787
0.10715883	0.032607987	0.00048446443
0.10728927	0.031843767	0.00047296166
0.10741971	0.032398463	0.00048050696
0.10755016	0.032154251	0.00047739625
0.10768060	0.032401154	0.00047740704
0.10781104	0.032280541	0.00047915247
0.10794149	0.032895286	0.00047992353
0.10807193	0.031958343	0.00047696603
0.10820237	0.032314153	0.00047945383
0.10833281	0.032722552	0.00048133780
0.10846326	0.032079252	0.00048822274
0.10859370	0.031883130	0.00048857034
0.10872414	0.031698254	0.00049302609
0.10885459	0.031201722	0.00049092165
0.10898503	0.032130677	0.00049819546
0.10911547	0.032948003	0.00051038169
0.10924592	0.032133091	0.00050673977
0.10937636	0.032895789	0.00050965322
0.10950680	0.033109185	0.00051750538
0.10963725	0.032128013	0.00051077016
0.10976769	0.031819196	0.00050960289
0.10989813	0.032022368	0.00051442602
0.11002858	0.032439955	0.00051546592
0.11015902	0.031599066	0.00051365243
0.11028946	0.033070325	0.00052737701
0.11041991	0.031915069	0.00051710750
0.11055035	0.032418361	0.00052537388
0.11068079	0.032998203	0.00052780089
0.11081124	0.032148545	0.00052436279
0.11094168	0.031498811	0.00052295559
0.11107212	0.032731361	0.00053068807
0.11120257	0.032751556	0.00053569569
0.11133301	0.031822405	0.00052955662
0.11146345	0.031514230	0.00052670080
0.11159390	0.032370394	0.00053903645
0.11172434	0.032654068	0.00053913039
0.11185478	0.032578442	0.00053872758
0.11198523	0.031336341	0.00053162452
0.11211567	0.032044054	0.00053607560
0.11224611	0.031359742	0.00053175508
0.11237656	0.031528639	0.00053538436
0.11250700	0.032193234	0.00054015406
0.11263744	0.032525053	0.00054480613
0.11276788	0.032505051	0.00054464686
0.11289833	0.031747947	0.00054261685
0.11302877	0.031943097	0.00054401752
0.11315921	0.032907122	0.00054955941
0.11328966	0.032197841	0.00054142905
0.11342010	0.032507451	0.00053242786
0.11355054	0.031906349	0.00052493988
0.11368099	0.031921326	0.00052292440
0.11381143	0.032384328	0.00052036793
0.11394187	0.032520744	0.00052327943
0.11407232	0.032238713	0.00051723153
0.11420276	0.032082208	0.00051355315
0.11433320	0.032264774	0.00051670252
0.11446365	0.031451993	0.00050546993
0.11459409	0.032592437	0.00051184793
0.11472453	0.031431870	0.00050551457
0.11485498	0.031983053	0.00050388576
0.11498542	0.032441858	0.00050818115
0.11511586	0.032115303	0.00050470559
0.11524631	0.030848084	0.00049299151
0.11537675	0.031933584	0.00050303452
0.11550719	0.032419155	0.00050253412
0.11563764	0.032422454	0.00050387183
0.11576808	0.031285186	0.00049651491
0.11589852	0.032615781	0.00049991189
0.11602897	0.032167439	0.00050273527
0.11615941	0.032290537	0.00049999155
0.11628985	0.032454069	0.00049849053
0.11642030	0.032336565	0.00050026350
0.11655074	0.032096043	0.00049557296
0.11668118	0.032390207	0.00049795041
0.11681163	0.032524933	0.00050117113
0.11694207	0.032236206	0.00049401906
0.11707251	0.032166892	0.00049493256
0.11720295	0.032373767	0.00049503322
0.11733340	0.031976305	0.00049096167
0.11746384	0.032338261	0.00049553352
0.11759428	0.031708067	0.00048627070
0.11772473	0.032657388	0.00049433187
0.11785517	0.031864634	0.00049188918
0.11798561	0.031977644	0.00048595364
0.11811606	0.031712452	0.00048748389
0.11824650	0.032407006	0.00049089502
0.11837694	0.032148591	0.00048697774
0.11850739	0.031256128	0.00048112912
0.11863783	0.032402775	0.00048686956
0.11876827	0.030651305	0.00047346207
0.11889872	0.032195462	0.00048552447
0.11902916	0.032857057	0.00048706432
0.11915960	0.031581850	0.00047999186
0.11929005	0.032094978	0.00048072313
0.11942049	0.032432440	0.00048570161
0.11955093	0.032343442	0.00048186452
0.11968138	0.032852573	0.00048308083
0.11981182	0.031864095	0.00047779223
0.11994226	0.031517848	0.00047454035
0.12007271	0.031883823	0.00047484804
0.12020315	0.031933438	0.00047528197
0.12033359	0.031435804	0.00047142024
0.12046404	0.032156744	0.00047497457
0.12059448	0.032045585	0.00047483993
0.12072492	0.031781155	0.00047075300
0.12085537	0.032668782	0.00047805220
0.12098581	0.031682975	0.00046939315
0.12111625	0.032565883	0.00047486030
0.12124670	0.032391298	0.00047435197
0.12137714	0.032520952	0.00047114204
0.12150758	0.031927608	0.00046959064
0.12163802	0.030706676	0.00046119064
0.12176847	0.032056440	0.00046590473
0.12189891	0.032005112	0.00046911915
0.12202935	0.032240012	0.00046953726
0.12215980	0.031631827	0.00046467151
0.12229024	0.032162764	0.00046852946
0.12242068	0.032542580	0.00046685292
0.12255113	0.032505977	0.00046887876
0.12268157	0.032394461	0.00046710566
0.12281201	0.032479253	0.00046721499
0.12294246	0.032008792	0.00046541738
0.12307290	0.031776545	0.00046392231
0.12320334	0.032136921	0.00046364938
0.12333379	0.032312782	0.00046623748
0.12346423	0.031785281	0.00046223902
0.12359467	0.031761703	0.00046326168
0.12372512	0.032043271	0.00046380620
0.12385556	0.032898323	0.00046729256
0.12398600	0.031338106	0.00046093718
0.12411645	0.031467181	0.00045788351
0.12424689	0.032033628	0.00046255707
0.12437733	0.031635961	0.00046202249
0.12450778	0.031720372	0.00045959463
0.12463822	0.031298653	0.00045873477
0.12476866	0.031602193	0.00045776790
0.12489911	0.032474442	0.00046385075
0.12502955	0.032431665	0.00046432501
0.12515999	0.030995955	0.00045369219
0.12529044	0.031817908	0.00045858822
0.12542088	0.032486771	0.00046423933
0.12555132	0.031764969	0.00045672339
0.12568177	0.031736702	0.00045788001
0.12581221	0.031390305	0.00045564176
0.12594265	0.031299350	0.00045386421
0.12607309	0.032069660	0.00046204619
0.12620354	0.031270399	0.00045246261
0.12633398	0.032060523	0.00045991309
0.12646442	0.031873421	0.00045954158
0.12659487	0.032077926	0.00045578011
0.12672531	0.032071419	0.00045965713
0.12685575	0.031263997	0.00045221021
0.12698620	0.032072047	0.00045921341
0.12711664	0.032241668	0.00046146643
0.12724708	0.032065001	0.00045640660
0.12737753	0.032481587	0.00046350132
0.12750797	0.031258878	0.00045080413
0.12763841	0.032425392	0.00045863486
0.12776886	0.030968088	0.00045099247
0.12789930	0.031631116	0.00045221367
0.12802974	0.032310475	0.00045874598
0.12816019	0.032213812	0.00045761580
0.12829063	0.031394354	0.00045047516
0.12842107	0.031764529	0.00045473035
0.12855152	0.030633959	0.00044592298
0.12868196	0.031733014	0.00045407265
0.12881240	0.032483333	0.00045822379
0.12894285	0.031333131	0.00045002601
0.12907329	0.032012975	0.00045486921
0.12920373	0.031467002	0.00045242063
0.12933418	0.032299966	0.00045522096
0.12946462	0.031881163	0.00045421963
0.12959506	0.031424598	0.00045100076
0.12972551	0.031714108	0.00045126033
0.12985595	0.032014868	0.00045520065
0.12998639	0.031845638	0.00044993789
0.13011684	0.031692370	0.00045173347
0.13024728	0.031166599	0.00044838212
0.13037772	0.032323701	0.00045405934
0.13050816	0.031761278	0.00045085032
0.13063861	0.031963986	0.00045363103
0.13076905	0.031859544	0.00044972858
0.13089949	0.031674385	0.00045149469
0.13102994	0.032171975	0.00045115235
0.13116038	0.031013487	0.00044586135
0.13129082	0.032634664	0.00045463118
0.13142127	0.032365639	0.00045303169
0.13155171	0.032692491	0.00045517583
0.13168215	0.031198120	0.00044558914
0.13181260	0.031374660	0.00044601702
0.13194304	0.031294358	0.00044620111
0.13207348	0.031707328	0.00044818167
0.13220393	0.032055660	0.00044981108
0.13233437	0.032046526	0.00045108896
0.13246481	0.031775190	0.00044928225
0.13259526	0.032534677	0.00045406627
0.13272570	0.031718189	0.00044701031
0.13285614	0.031737027	0.00044732057
0.13298659	0.031112564	0.00044394754
0.13311703	0.031825398	0.00044686228
0.13324747	0.031186679	0.00044358514
0.13337792	0.030746127	0.00043973320
0.13350836	0.031261909	0.00044436680
0.13363880	0.031987800	0.00044883159
0.13376925	0.031605667	0.00044361171
0.13389969	0.031843779	0.00044680929
0.13403013	0.031246434	0.00044406218
0.13416058	0.031609778	0.00044208025
0.13429102	0.031930656	0.00044781121
0.13442146	0.031248556	0.00044187484
0.13455191	0.031044803	0.00043946086
0.13468235	0.032552899	0.00045198213
0.13481279	0.031671598	0.00044437439
0.13494323	0.032035972	0.00044775990
0.13507368	0.032870020	0.00045196974
0.13520412	0.032192188	0.00044431774
0.13533456	0.031602816	0.00044385650
0.13546501	0.032055498	0.00044487462
0.13559545	0.031170983	0.00043963604
0.13572589	0.031318893	0.00044255482
0.13585634	0.031317691	0.00043720469
0.13598678	0.031991294	0.00044587095
0.13611722	0.031958297	0.00044358992
0.13624767	0.031766904	0.00044094555
0.13637811	0.031739006	0.00044341113
0.13650855	0.031320229	0.00043965312
0.13663900	0.031737791	0.00044156094
0.13676944	0.031944106	0.00044458113
0.13689988	0.031185178	0.00043707701
0.13703033	0.031987297	0.00044433518
0.13716077	0.031147773	0.00043855166
0.13729121	0.031225803	0.00043884984
0.13742166	0.031535174	0.00043963734
0.13755210	0.032479888	0.00044555750
0.13768254	0.031332542	0.00043822975
0.13781299	0.031657104	0.00044257816
0.13794343	0.031382793	0.00043705790
0.13807387	0.032161701	0.00044405770
0.13820432	0.032298429	0.00044332867
0.13833476	0.031775337	0.00043885280
0.13846520	0.031564461	0.00043977973
0.13859565	0.031415105	0.00043617211
0.13872609	0.031766500	0.00043963197
0.13885653	0.031604399	0.00043933124
0.13898698	0.031863938	0.00043926046
0.13911742	0.030830233	0.00043249391
0.13924786	0.031435589	0.00043700151
0.13937830	0.032070439	0.00044066413
0.13950875	0.032002211	0.00044135573
0.13963919	0.030542454	0.00043038810
0.13976963	0.031825263	0.00043845086
0.13990008	0.030719161	0.00043231236
0.14003052	0.031426728	0.00043488142
0.14016096	0.031824827	0.00043943637
0.14029141	0.031926371	0.00043748051
0.14042185	0.031407894	0.00043448704
0.14055229	0.031010926	0.00043391393
0.14068274	0.031825537	0.00043604620
0.14081318	0.032161823	0.00044104721
0.14094362	0.031724837	0.00043602000
0.14107407	0.030986123	0.00043117970
0.14120451	0.032179685	0.00043928747
0.14133495	0.031234546	0.00043171312
0.14146540	0.032024693	0.00043865149
0.14159584	0.030695850	0.00043121297
0.14172628	0.031985473	0.00043615648
0.14185673	0.031117161	0.00043354862
0.14198717	0.031697941	0.00043449940
0.14211761	0.031488481	0.00043226263
0.14224806	0.030593858	0.00042946301
0.14237850	0.031380040	0.00042953976
0.14250894	0.031759270	0.00043459099
0.14263939	0.032342523	0.00043812174
0.14276983	0.031401812	0.00042989627
0.14290027	0.030707547	0.00042725047
0.14303072	0.030875673	0.00042575794
0.14316116	0.032004006	0.00043551545
0.14329160	0.031567940	0.00043326277
0.14342205	0.031716389	0.00043044773
0.14355249	0.031600451	0.00043106879
0.14368293	0.031206918	0.00043082417
0.14381337	0.031629833	0.00042888136
0.14394382	0.031456960	0.00043210571
0.14407426	0.030967127	0.00042487606
0.14420470	0.031172614	0.00042860880
0.14433515	0.031724027	0.00043274314
0.14446559	0.031058735	0.00042590437
0.14459603	0.031257680	0.00042769303
0.14472648	0.030441378	0.00042483873
0.14485692	0.031731754	0.00042907142
0.14498736	0.031161892	0.00042824985
0.14511781	0.031909062	0.00042994999
0.14524825	0.031965186	0.00043273636
0.14537869	0.031827344	0.00043186774
0.14550914	0.031274023	0.00042556312
0.14563958	0.030961093	0.00042594171
0.14577002	0.031428344	0.00042675526
0.14590047	0.030925180	0.00042386062
0.14603091	0.031631028	0.00042964730
0.14616135	0.031402792	0.00042704367
0.14629180	0.031245282	0.00042644204
0.14642224	0.031661731	0.00043071425
0.14655268	0.030919508	0.00042411241
0.14668313	0.031857590	0.00043095806
0.14681357	0.032142807	0.00043234692
0.14694401	0.031089315	0.00042449523
0.14707446	0.030987974	0.00042527252
0.14720490	0.030606868	0.00042174346
0.14733534	0.031272439	0.00042746943
0.14746579	0.031276488	0.00042688771
0.14759623	0.030783973	0.00042200018
0.14772667	0.031838985	0.00042877833
0.14785712	0.032051229	0.00042949930
0.14798756	0.031631145	0.00042811848
0.14811800	0.031185531	0.00042433171
0.14824844	0.031630733	0.00042652481
0.14837889	0.030854919	0.00042282248
0.14850933	0.031773027	0.00042845068
0.14863977	0.032161481	0.00042703002
0.14877022	0.031090642	0.00042438835
0.14890066	0.030900029	0.00042125158
0.14903110	0.031201875	0.00042313690
0.14916155	0.031609444	0.00042658671
0.14929199	0.031221303	0.00042175560
0.14942243	0.032161959	0.00042955749
0.14955288	0.032199032	0.00042949900
0.14968332	0.031351523	0.00042203276
0.14981376	0.031480047	0.00042568559
0.14994421	0.031030979	0.00042031651
0.15007465	0.031751828	0.00042590973
0.15020509	0.031548052	0.00042614900
0.15033554	0.031647334	0.00042412986
0.15046598	0.030820835	0.00042240075
0.15059642	0.031624126	0.00042456783
0.15072687	0.031542776	0.00042331038
0.15085731	0.030555761	0.00041875510
0.15098775	0.030945427	0.00041845075
0.15111820	0.030948135	0.00042148891
0.15124864	0.031055500	0.00042107027
0.15137908	0.031327769	0.00042087469
0.15150953	0.031257392	0.00042351573
0.15163997	0.031613033	0.00042266089
0.15177041	0.031352801	0.00042234968
0.15190086	0.030703423	0.00041941914
0.15203130	0.031072949	0.00041786222
0.15216174	0.031302055	0.00042180835
0.15229219	0.031676789	0.00042492406
0.15242263	0.031512085	0.00042149550
0.15255307	0.030458165	0.00041617002
0.15268351	0.031623311	0.00042167970
0.15281396	0.031110010	0.00041930255
0.15294440	0.031445083	0.00042254909
0.15307484	0.031086073	0.00041872384
0.15320529	0.031688778	0.00042181964
0.15333573	0.031102934	0.00041863385
0.15346617	0.031521244	0.00042069383
0.15359662	0.031847083	0.00042329235
0.15372706	0.031112842	0.00041830236
0.15385750	0.032383639	0.00042486344
0.15398795	0.030897105	0.00041664305
0.15411839	0.031621895	0.00042118019
0.15424883	0.031834935	0.00042132519
0.15437928	0.031452689	0.00041918870
0.15450972	0.031324329	0.00041814225
0.15464016	0.030989129	0.00041702881
0.15477061	0.030847272	0.00041456783
0.15490105	0.031554447	0.00041793182
0.15503149	0.031080229	0.00041654514
0.15516194	0.031015284	0.00041644008
0.15529238	0.030473764	0.00041279768
0.15542282	0.031684249	0.00041960437
0.15555327	0.031580155	0.00041918391
0.15568371	0.030871348	0.00041505456
0.15581415	0.031543906	0.00041947071
0.15594460	0.031265938	0.00041589466
0.15607504	0.031179063	0.00041561846
0.15620548	0.031390335	0.00041692128
0.15633593	0.031046504	0.00041386665
0.15646637	0.032094292	0.00041944524
0.15659681	0.030572144	0.00041257822
0.15672726	0.031083745	0.00041388785
0.15685770	0.030827762	0.00041333385
0.15698814	0.030982233	0.00041350886
0.15711858	0.031578825	0.00041600208
0.15724903	0.030680196	0.00041245663
0.15737947	0.031191354	0.00041504615
0.15750991	0.031710927	0.00041615014
0.15764036	0.031412790	0.00041717283
0.15777080	0.030880545	0.00041275835
0.15790124	0.031469942	0.00041432900
0.15803169	0.031008175	0.00041279997
0.15816213	0.031585299	0.00041681325
0.15829257	0.031174189	0.00041263063
0.15842302	0.030859565	0.00041253291
0.15855346	0.030736193	0.00040991999
0.15868390	0.031379049	0.00041476763
0.15881435	0.031638315	0.00041700466
0.15894479	0.031633376	0.00041664057
0.15907523	0.030831364	0.00040959139
0.15920568	0.031651103	0.00041472508
0.15933612	0.031769648	0.00041532126
0.15946656	0.032092516	0.00041680136
0.15959701	0.031129835	0.00041216675
0.15972745	0.031415876	0.00041429740
0.15985789	0.031696709	0.00041504165
0.15998834	0.031111532	0.00041080859
0.16011878	0.031315383	0.00041299784
0.16024922	0.030775676	0.00040805058
0.16037967	0.031189501	0.00041174211
0.16051011	0.031777792	0.00041499343
0.16064055	0.031385827	0.00041183787
0.16077100	0.031262144	0.00041214501
0.16090144	0.031132998	0.00041265774
0.16103188	0.030922093	0.00040803979
0.16116233	0.031447224	0.00041226815
0.16129277	0.030861944	0.00040769948
0.16142321	0.031335498	0.00041071551
0.16155365	0.031077099	0.00040970462
0.16168410	0.030749508	0.00040726930
0.16181454	0.030579489	0.00040621747
0.16194498	0.031691013	0.00041237574
0.16207543	0.031098891	0.00040889078
0.16220587	0.030806976	0.00040662492
0.16233631	0.030622218	0.00040510000
0.16246676	0.031064481	0.00040964914
0.16259720	0.031376523	0.00040997869
0.16272764	0.031889656	0.00041125189
0.16285809	0.030736745	0.00040577635
0.16298853	0.030866808	0.00040656625
0.16311897	0.030829808	0.00040554612
0.16324942	0.030878133	0.00040816450
0.16337986	0.030625431	0.00040455041
0.16351030	0.030510682	0.00040479608
0.16364075	0.031017907	0.00040803120
0.16377119	0.031257999	0.00040607984
0.16390163	0.030890445	0.00040629827
0.16403208	0.030814468	0.00040573680
0.16416252	0.030997078	0.00040604098
0.16429296	0.031104871	0.00040836869
0.16442341	0.030915575	0.00040442846
0.16455385	0.030760264	0.00040474214
0.16468429	0.030357274	0.00040200909
0.16481474	0.030570332	0.00040118778
0.16494518	0.030664654	0.00040472629
0.16507562	0.031477458	0.00040733260
0.16520607	0.031414950	0.00040744148
0.16533651	0.030357496	0.00040244321
0.16546695	0.030831515	0.00040379055
0.16559740	0.030644319	0.00040372080
0.16572784	0.030858971	0.00040252814
0.16585828	0.031445066	0.00040686457
0.16598872	0.031208702	0.00040730843
0.16611917	0.030744764	0.00040323016
0.16624961	0.031027993	0.00040365319
0.16638005	0.030934911	0.00040503636
0.16651050	0.030729049	0.00040106438
0.16664094	0.031610534	0.00040831928
0.16677138	0.030691055	0.00040196178
0.16690183	0.031893553	0.00040795550
0.16703227	0.031049613	0.00040489388
0.16716271	0.030612845	0.00039971515
0.16729316	0.030755078	0.00040245515
0.16742360	0.031158453	0.00040426513
0.16755404	0.032201381	0.00041023660
0.16768449	0.031132398	0.00040388500
0.16781493	0.031239833	0.00040284807
0.16794537	0.030795408	0.00040111403
0.16807582	0.031989790	0.00040968914
0.16820626	0.030504837	0.00039890820
0.16833670	0.031444727	0.00040526266
0.16846715	0.030866445	0.00040238387
0.16859759	0.030882345	0.00039983014
0.16872803	0.030405389	0.00039940642
0.16885848	0.030333836	0.00039778596
0.16898892	0.031747849	0.00040531042
0.16911936	0.031382478	0.00040510150
0.16924981	0.030855597	0.00040058222
0.16938025	0.031146737	0.00040149064
0.16951069	0.030550477	0.00039947524
0.16964114	0.031501835	0.00040538213
0.16977158	0.031208909	0.00040230674
0.16990202	0.030504611	0.00039647366
0.17003247	0.030744782	0.00039879031
0.17016291	0.030672032	0.00039933344
0.17029335	0.030839330	0.00039865079
0.17042379	0.031074393	0.00040181730
0.17055424	0.031738016	0.00040427337
0.17068468	0.030509743	0.00039670581
0.17081512	0.031593097	0.00040297089
0.17094557	0.030448759	0.00039523591
0.17107601	0.031680126	0.00040450747
0.17120645	0.031242894	0.00040296809
0.17133690	0.030237567	0.00039572693
0.17146734	0.030749783	0.00039762397
0.17159778	0.030903772	0.00039803670
0.17172823	0.031215042	0.00040010210
0.17185867	0.029850741	0.00039304112
0.17198911	0.031091449	0.00039767160
0.17211956	0.031396603	0.00040112621
0.17225000	0.030744943	0.00039638271
0.17238044	0.031096195	0.00039816167
0.17251089	0.031193145	0.00039967960
0.17264133	0.030663274	0.00039542302
0.17277177	0.031038942	0.00039884315
0.17290222	0.030456449	0.00039614097
0.17303266	0.030800789	0.00039525546
0.17316310	0.031469576	0.00040079262
0.17329355	0.031105137	0.00039904613
0.17342399	0.030306521	0.00039280565
0.17355443	0.030792199	0.00039655888
0.17368488	0.030805832	0.00039436616
0.17381532	0.031202324	0.00039893201
0.17394576	0.030407913	0.00039576816
0.17407621	0.031120360	0.00039686476
0.17420665	0.031160811	0.00039772850
0.17433709	0.030005845	0.00039114243
0.17446753	0.030668986	0.00039357558
0.17459798	0.030809449	0.00039574494
0.17472842	0.030740223	0.00039442760
0.17485886	0.030807713	0.00039723632
0.17498931	0.030853823	0.00039607285
0.17511975	0.030936357	0.00039301553
0.17525019	0.030860262	0.00039485947
0.17538064	0.030381843	0.00039313235
0.17551108	0.030804381	0.00039468575
0.17564152	0.030703702	0.00039374710
0.17577197	0.030788929	0.00039321734
0.17590241	0.030188536	0.00039097263
0.17603285	0.030598710	0.00039317658
0.17616330	0.030737787	0.00039197947
0.17629374	0.031274140	0.00039736821
0.17642418	0.031368811	0.00039643533
0.17655463	0.030052699	0.00038944009
0.17668507	0.031236922	0.00039562891
0.17681551	0.030524300	0.00039113892
0.17694596	0.030745617	0.00039336426
0.17707640	0.031223024	0.00039480485
0.17720684	0.030250333	0.00038852991
0.17733729	0.030923930	0.00039476150
0.17746773	0.031015369	0.00039261137
0.17759817	0.031060604	0.00039417470
0.17772862	0.030292184	0.00039094014
0.17785906	0.030355526	0.00038808787
0.17798950	0.030578768	0.00039018740
0.17811995	0.030230641	0.00038917634
0.17825039	0.030993110	0.00039254178
0.17838083	0.030068491	0.00039005433
0.17851128	0.030404531	0.00038786400
0.17864172	0.030656303	0.00039102692
0.17877216	0.031086294	0.00039379291
0.17890260	0.030377677	0.00038904166
0.17903305	0.030161633	0.00038875041
0.17916349	0.030711873	0.00038984135
0.17929393	0.030543646	0.00038937426
0.17942438	0.030281070	0.00038825349
0.17955482	0.030580368	0.00038923041
0.17968526	0.030541100	0.00038939560
0.17981571	0.030381623	0.00038896179
0.17994615	0.030578676	0.00038811747
0.18007659	0.030421598	0.00039023146
0.18020704	0.030523312	0.00038884205
0.18033748	0.030619054	0.00038856934
0.18046792	0.030208467	0.00038818006
0.18059837	0.030571642	0.00038707852
0.18072881	0.031148159	0.00039074759
0.18085925	0.030839052	0.00039053529
0.18098970	0.030465482	0.00038590128
0.18112014	0.030333839	0.00038914770
0.18125058	0.029834903	0.00038264651
0.18138103	0.030805529	0.00038951114
0.18151147	0.030798641	0.00038971382
0.18164191	0.030809645	0.00038826504
0.18177236	0.030977971	0.00039010096
0.18190280	0.030810401	0.00038970659
0.18203324	0.030826429	0.00038821435
0.18216369	0.030860561	0.00039824859
0.18229413	0.030958108	0.00039890185
0.18242457	0.030834480	0.00040215534
0.18255502	0.030632396	0.00040393878
0.18268546	0.030699589	0.00040526985
0.18281590	0.030605700	0.00040607394
0.18294635	0.030507954	0.00040705688
0.18307679	0.030925350	0.00040978589
0.18320723	0.030767739	0.00041391993
0.18333767	0.030430733	0.00041016951
0.18346812	0.030395172	0.00041367128
0.18359856	0.031087861	0.00041840223
0.18372900	0.030380682	0.00041409692
0.18385945	0.031137180	0.00042114701
0.18398989	0.030794323	0.00041855225
0.18412033	0.030058096	0.00041712964
0.18425078	0.030935123	0.00042415785
0.18438122	0.029415221	0.00041275536
0.18451166	0.030582840	0.00042125831
0.18464211	0.030399594	0.00042223061
0.18477255	0.030856078	0.00042705820
0.18490299	0.031147969	0.00043132889
0.18503344	0.030507927	0.00042338287
0.18516388	0.030707653	0.00042972220
0.18529432	0.030608702	0.00042976236
0.18542477	0.031136846	0.00043256097
0.18555521	0.030457092	0.00043194115
0.18568565	0.031039038	0.00043294710
0.18581610	0.030234563	0.00042879662
0.18594654	0.030356540	0.00043122654
0.18607698	0.031456690	0.00043800218
0.18620743	0.030771549	0.00043635435
0.18633787	0.030121058	0.00043500943
0.18646831	0.030895987	0.00043517415
0.18659876	0.030778298	0.00043819800
0.18672920	0.030633198	0.00043787833
0.18685964	0.030964053	0.00044012293
0.18699009	0.029818353	0.00043282132
0.18712053	0.030528342	0.00042796193
0.18725097	0.031015569	0.00042843201
0.18738142	0.030620361	0.00042308565
0.18751186	0.031397955	0.00042493151
0.18764230	0.030465252	0.00041866003
0.18777274	0.030459567	0.00041582818
0.18790319	0.031129305	0.00041906035
0.18803363	0.029542254	0.00040848852
0.18816407	0.030985433	0.00041344564
0.18829452	0.030111303	0.00041043750
0.18842496	0.030527875	0.00041140353
0.18855540	0.030884569	0.00040981442
0.18868585	0.031229726	0.00041428061
0.18881629	0.030558678	0.00040584565
0.18894673	0.031099131	0.00041057000
0.18907718	0.030970137	0.00040792355
0.18920762	0.030725534	0.00040494055
0.18933806	0.030555522	0.00040251605
0.18946851	0.030871503	0.00040324619
0.18959895	0.030850892	0.00040385529
0.18972939	0.030239830	0.00039996852
0.18985984	0.031099562	0.00040243703
0.18999028	0.030725009	0.00040059689
0.19012072	0.030273424	0.00039855483
0.19025117	0.029913645	0.00039267477
0.19038161	0.030760072	0.00039906345
0.19051205	0.031734096	0.00040399246
0.19064250	0.031028245	0.00039886279
0.19077294	0.030203614	0.00039564986
0.19090338	0.031148327	0.00039768709
0.19103383	0.031398689	0.00040001475
0.19116427	0.030407943	0.00039267315
0.19129471	0.031183969	0.00039675715
0.19142516	0.030220451	0.00039180101
0.19155560	0.030214935	0.00038820726
0.19168604	0.029908744	0.00038751173
0.19181649	0.030332856	0.00038977010
0.19194693	0.030146616	0.00038660517
0.19207737	0.029975851	0.00038780979
0.19220781	0.031115570	0.00039133800
0.19233826	0.030409396	0.00038859876
0.19246870	0.030337621	0.00038784946
0.19259914	0.030492044	0.00038566579
0.19272959	0.030011099	0.00038562943
0.19286003	0.030912971	0.00039032603
0.19299047	0.030335500	0.00038377422
0.19312092	0.030453242	0.00038495684
0.19325136	0.029946497	0.00038317397
0.19338180	0.030743072	0.00038705094
0.19351225	0.029871020	0.00038452027
0.19364269	0.030539136	0.00038366924
0.19377313	0.030672268	0.00038800711
0.19390358	0.030269221	0.00038472937
0.19403402	0.031149718	0.00038738424
0.19416446	0.029693869	0.00038158844
0.19429491	0.030724298	0.00038549894
0.19442535	0.030496890	0.00038403745
0.19455579	0.029687667	0.00038059368
0.19468624	0.030887182	0.00038562473
0.19481668	0.030200360	0.00038415517
0.19494712	0.030344553	0.00038324041
0.19507757	0.030530482	0.00038361231
0.19520801	0.030516373	0.00038404791
0.19533845	0.030324922	0.00038111790
0.19546890	0.030021562	0.00038165699
0.19559934	0.029943741	0.00038204964
0.19572978	0.030038059	0.00038040259
0.19586023	0.029920357	0.00038044175
0.19599067	0.030303245	0.00038170726
0.19612111	0.030749979	0.00038233429
0.19625156	0.031118951	0.00038835056
0.19638200	0.030089993	0.00037919345
0.19651244	0.030230026	0.00038149907
0.19664288	0.030771354	0.00038334586
0.19677333	0.030911106	0.00038295618
0.19690377	0.030743647	0.00038318700
0.19703421	0.030433838	0.00038116862
0.19716466	0.029606437	0.00037774282
0.19729510	0.030528486	0.00038185311
0.19742554	0.030334236	0.00037920059
0.19755599	0.029914734	0.00037853679
0.19768643	0.031069155	0.00038610849
0.19781687	0.031059601	0.00038276348
0.19794732	0.031116290	0.00038537132
0.19807776	0.030542277	0.00038006270
0.19820820	0.030332936	0.00037969001
0.19833865	0.030566702	0.00038029377
0.19846909	0.030620176	0.00038013870
0.19859953	0.030313602	0.00038016260
0.19872998	0.030661226	0.00038096158
0.19886042	0.030627517	0.00037921130
0.19899086	0.030267421	0.00037966848
0.19912131	0.030354471	0.00037761462
0.19925175	0.030955179	0.00038271073
0.19938219	0.029639152	0.00037540007
0.19951264	0.030505799	0.00037781638
0.19964308	0.030607098	0.00037925138
0.19977352	0.030390694	0.00037853551
0.19990397	0.029697552	0.00037436823
0.20003441	0.030506248	0.00037956499
0.20016485	0.030201742	0.00037516577
0.20029530	0.030753228	0.00038044928
0.20042574	0.030176365	0.00037725171
0.20055618	0.030341372	0.00037656333
0.20068663	0.030514403	0.00037882739
0.20081707	0.030757506	0.00037912620
0.20094751	0.030454419	0.00037760315
0.20107795	0.030543978	0.00037966140
0.20120840	0.030448926	0.00037690885
0.20133884	0.030523905	0.00037904153
0.20146928	0.030299879	0.00037691747
0.20159973	0.030504900	0.00037796216
0.20173017	0.030504530	0.00037722728
0.20186061	0.029714095	0.00037230276
0.20199106	0.030735433	0.00037860209
0.20212150	0.030572675	0.00037765616
0.20225194	0.030744206	0.00037703108
0.20238239	0.030978368	0.00037875220
0.20251283	0.030450557	0.00037558510
0.20264327	0.030820549	0.00037782316
0.20277372	0.030216017	0.00037651463
0.20290416	0.030175251	0.00037440234
0.20303460	0.031255975	0.00037937668
0.20316505	0.030129181	0.00037356308
0.20329549	0.029468749	0.00036871846
0.20342593	0.030381313	0.00037430481
0.20355638	0.029781639	0.00037100869
0.20368682	0.030473282	0.00037401903
0.20381726	0.029953305	0.00037255408
0.20394771	0.031113876	0.00037585749
0.20407815	0.030192580	0.00037367050
0.20420859	0.030655621	0.00037523241
0.20433904	0.030185619	0.00037097345
0.20446948	0.029876907	0.00037121883
0.20459992	0.030368678	0.00037198052
0.20473037	0.030045847	0.00036967766
0.20486081	0.029125648	0.00036635987
0.20499125	0.030271046	0.00037148221
0.20512170	0.030407859	0.00037329508
0.20525214	0.030789091	0.00037549905
0.20538258	0.030232241	0.00037092595
0.20551302	0.029639162	0.00036789048
0.20564347	0.030103248	0.00037032075
0.20577391	0.030444348	0.00037311502
0.20590435	0.029627134	0.00036866056
0.20603480	0.030440706	0.00037072930
0.20616524	0.030709755	0.00037312741
0.20629568	0.030648159	0.00037368000
0.20642613	0.029553289	0.00036684317
0.20655657	0.030539810	0.00037376976
0.20668701	0.030237802	0.00036980059
0.20681746	0.029392151	0.00036587401
0.20694790	0.030249532	0.00037178521
0.20707834	0.030686056	0.00037265520
0.20720879	0.030249965	0.00037107577
0.20733923	0.029735350	0.00036700280
0.20746967	0.030378938	0.00037022018
0.20760012	0.030303271	0.00037036749
0.20773056	0.030155025	0.00036765102
0.20786100	0.030285480	0.00037126212
0.20799145	0.030708308	0.00037259194
0.20812189	0.030686555	0.00037113488
0.20825233	0.029820672	0.00036658883
0.20838278	0.029840618	0.00036728061
0.20851322	0.030275067	0.00036906430
0.20864366	0.030258611	0.00037051407
0.20877411	0.030355057	0.00036936528
0.20890455	0.029943632	0.00036811725
0.20903499	0.029951236	0.00036712146
0.20916544	0.030034237	0.00036683714
0.20929588	0.030116829	0.00036988660
0.20942632	0.030073038	0.00036558957
0.20955677	0.030303128	0.00037006021
0.20968721	0.030526363	0.00037079599
0.20981765	0.030148830	0.00036662990
0.20994809	0.030247532	0.00036878675
0.21007854	0.029955170	0.00036714466
0.21020898	0.030104657	0.00036702464
0.21033942	0.030381537	0.00036935419
0.21046987	0.030100613	0.00036591540
0.21060031	0.029939709	0.00036716218
0.21073075	0.030536332	0.00036953013
0.21086120	0.030538496	0.00036935683
0.21099164	0.030012400	0.00036606089
0.21112208	0.029577887	0.00036274445
0.21125253	0.029822597	0.00036330423
0.21138297	0.029939507	0.00036714296
0.21151341	0.029738146	0.00036366099
0.21164386	0.030189659	0.00036718240
0.21177430	0.030353662	0.00036681349
0.21190474	0.029774734	0.00036435696
0.21203519	0.029838977	0.00036525416
0.21216563	0.029239628	0.00036100562
0.21229607	0.030593955	0.00036851624
0.21242652	0.029482099	0.00036389775
0.21255696	0.030262975	0.00036496462
0.21268740	0.030546176	0.00036919048
0.21281785	0.029783086	0.00036265047
0.21294829	0.030063869	0.00036559319
0.21307873	0.030751096	0.00036878543
0.21320918	0.030046630	0.00036458387
0.21333962	0.029606030	0.00036127236
0.21347006	0.029686157	0.00036559877
0.21360051	0.029889676	0.00036259215
0.21373095	0.029670844	0.00036313877
0.21386139	0.029746028	0.00036249927
0.21399184	0.029820145	0.00036190215
0.21412228	0.029399747	0.00036099254
0.21425272	0.029963607	0.00036239005
0.21438316	0.030402278	0.00036588931
0.21451361	0.030263989	0.00036590324
0.21464405	0.031089437	0.00036788323
0.21477449	0.030541303	0.00036561650
0.21490494	0.030318172	0.00036473713
0.21503538	0.030630535	0.00036667534
0.21516582	0.029852966	0.00036379495
0.21529627	0.030056420	0.00036120640
0.21542671	0.029883122	0.00036128282
0.21555715	0.029813004	0.00036236684
0.21568760	0.029837235	0.00036195232
0.21581804	0.030214404	0.00036352981
0.21594848	0.030087763	0.00036255039
0.21607893	0.029563650	0.00035949971
0.21620937	0.029369944	0.00035939254
0.21633981	0.030296406	0.00036293379
0.21647026	0.030436708	0.00036486320
0.21660070	0.030221928	0.00036401310
0.21673114	0.030053846	0.00036109874
0.21686159	0.030022603	0.00036073108
0.21699203	0.030023122	0.00036052359
0.21712247	0.030044781	0.00036227226
0.21725292	0.029505332	0.00036036534
0.21738336	0.030255433	0.00036147033
0.21751380	0.029754240	0.00035923369
0.21764425	0.029874591	0.00036019400
0.21777469	0.029917829	0.00036210605
0.21790513	0.029315439	0.00035806967
0.21803558	0.030222690	0.00036106018
0.21816602	0.029759031	0.00035987903
0.21829646	0.029771821	0.00035987508
0.21842691	0.029897799	0.00035925388
0.21855735	0.029872043	0.00036012744
0.21868779	0.029630257	0.00035889967
0.21881823	0.029967320	0.00035986777
0.21894868	0.029733520	0.00035846036
0.21907912	0.029768815	0.00035635507
0.21920956	0.029676190	0.00035968762
0.21934001	0.030018133	0.00036042418
0.21947045	0.030386088	0.00036137542
0.21960089	0.029813189	0.00035809771
0.21973134	0.029293073	0.00035443532
0.21986178	0.029649230	0.00035688866
0.21999222	0.029892124	0.00035909916
0.22012267	0.029659847	0.00035590566
0.22025311	0.029631157	0.00035788329
0.22038355	0.030273803	0.00035883122
0.22051400	0.029888303	0.00035845444
0.22064444	0.029511141	0.00035669720
0.22077488	0.030292864	0.00035957038
0.22090533	0.029564571	0.00035723169
0.22103577	0.029769198	0.00035653136
0.22116621	0.030270052	0.00035888247
0.22129666	0.029811078	0.00035694386
0.22142710	0.030292868	0.00035953882
0.22155754	0.029665625	0.00035567402
0.22168799	0.030734703	0.00036226295
0.22181843	0.029883281	0.00035488697
0.22194887	0.029941041	0.00035834122
0.22207932	0.029131552	0.00035276669
0.22220976	0.029750570	0.00035598531
0.22234020	0.029839925	0.00035754577
0.22247065	0.029890257	0.00035624172
0.22260109	0.029266114	0.00035388580
0.22273153	0.029796387	0.00035776390
0.22286198	0.029517171	0.00035308158
0.22299242	0.029946449	0.00035895261
0.22312286	0.029802772	0.00035571974
0.22325330	0.030409516	0.00035868294
0.22338375	0.029562214	0.00035513603
0.22351419	0.029344787	0.00035366887
0.22364463	0.029540760	0.00035449701
0.22377508	0.029224863	0.00035396736
0.22390552	0.029726162	0.00035390728
0.22403596	0.029758510	0.00035587508
0.22416641	0.029769428	0.00035534702
0.22429685	0.029522828	0.00035400629
0.22442729	0.029680003	0.00035549869
0.22455774	0.029533020	0.00035202393
0.22468818	0.030111867	0.00035549497
0.22481862	0.029434920	0.00035229582
0.22494907	0.029289044	0.00035122644
0.22507951	0.030101113	0.00035649734
0.22520995	0.029480696	0.00035278984
0.22534040	0.029531565	0.00035110422
0.22547084	0.029220122	0.00035186075
0.22560128	0.029711243	0.00035263368
0.22573173	0.029815110	0.00035495160
0.22586217	0.029405534	0.00035123252
0.22599261	0.029348337	0.00035058796
0.22612306	0.029879603	0.00035449266
0.22625350	0.029748737	0.00035240336
0.22638394	0.029517593	0.00035198876
0.22651439	0.029712925	0.00035413652
0.22664483	0.029390400	0.00034993690
0.22677527	0.030576654	0.00035727199
0.22690572	0.029613237	0.00035127749
0.22703616	0.029689354	0.00035331800
0.22716660	0.030022272	0.00035455243
0.22729705	0.029656239	0.00035199288
0.22742749	0.029018040	0.00034871129
0.22755793	0.029307949	0.00035062330
0.22768837	0.029271200	0.00034843870
0.22781882	0.029864667	0.00035359150
0.22794926	0.029195829	0.00034890813
0.22807970	0.029759176	0.00035304025
0.22821015	0.029267578	0.00034972950
0.22834059	0.029859984	0.00035105195
0.22847103	0.030187665	0.00035532421
0.22860148	0.029179065	0.00034980132
0.22873192	0.029738426	0.00035248503
0.22886236	0.029937853	0.00035215975
0.22899281	0.029193174	0.00034751483
0.22912325	0.029035628	0.00034775571
0.22925369	0.029279486	0.00035074686
0.22938414	0.029564588	0.00034894420
0.22951458	0.029481031	0.00035089106
0.22964502	0.029398723	0.00034777805
0.22977547	0.029728825	0.00035030896
0.22990591	0.029742128	0.00035060444
0.23003635	0.029561167	0.00034967206
0.23016680	0.029430233	0.00034839494
0.23029724	0.029235394	0.00034828864
0.23042768	0.029515301	0.00034689535
0.23055813	0.029372785	0.00034926258
0.23068857	0.029514277	0.00035333310
0.23081901	0.029421283	0.00035739744
0.23094946	0.029534419	0.00036086966
0.23107990	0.029904060	0.00036193611
0.23121034	0.029749519	0.00036413012
0.23134079	0.029701564	0.00036713526
0.23147123	0.029769438	0.00036601427
0.23160167	0.029779260	0.00036925285
0.23173212	0.029073772	0.00036656728
0.23186256	0.029919884	0.00037212984
0.23199300	0.029855773	0.00037390053
0.23212344	0.029638374	0.00037173725
0.23225389	0.029018086	0.00037183932
0.23238433	0.029264504	0.00037281124
0.23251477	0.029349225	0.00037293557
0.23264522	0.029382507	0.00037605970
0.23277566	0.029448255	0.00037642900
0.23290610	0.029302926	0.00037633211
0.23303655	0.029421886	0.00038059394
0.23316699	0.028484849	0.00037254123
0.23329743	0.029445965	0.00038004721
0.23342788	0.029567248	0.00037970179
0.23355832	0.029163429	0.00037732437
0.23368876	0.029786911	0.00038109932
0.23381921	0.029202859	0.00037665638
0.23394965	0.029576338	0.00037875048
0.23408009	0.029457652	0.00037990458
0.23421054	0.029266978	0.00037598920
0.23434098	0.028713521	0.00037729883
0.23447142	0.029425110	0.00037822450
0.23460187	0.029871042	0.00038320242
0.23473231	0.029697688	0.00038216925
0.23486275	0.029699677	0.00038055504
0.23499320	0.029979357	0.00038453504
0.23512364	0.029099716	0.00037928290
0.23525408	0.029291416	0.00038006426
0.23538453	0.029648644	0.00038196709
0.23551497	0.028909055	0.00037695975
0.23564541	0.029823946	0.00038473976
0.23577586	0.029025807	0.00038133224
0.23590630	0.028949392	0.00037729607
0.23603674	0.028979585	0.00038148327
0.23616719	0.029572333	0.00038176653
0.23629763	0.029353828	0.00038276989
0.23642807	0.029388575	0.00038374796
0.23655851	0.029243443	0.00038318139
0.23668896	0.029158005	0.00038166947
0.23681940	0.029268225	0.00038435085
0.23694984	0.029295145	0.00037977844
0.23708029	0.029205411	0.00038394059
0.23721073	0.029735437	0.00038454512
0.23734117	0.029803570	0.00038864449
0.23747162	0.029441232	0.00038430016
0.23760206	0.029252426	0.00038236549
0.23773250	0.029010237	0.00038312877
0.23786295	0.029875071	0.00038843160
0.23799339	0.029404532	0.00038496922
0.23812383	0.028893371	0.00038413767
0.23825428	0.029597262	0.00038503535
0.23838472	0.029294697	0.00038465935
0.23851516	0.029543180	0.00038735325
0.23864561	0.029046102	0.00038323310
0.23877605	0.030197308	0.00039346692
0.23890649	0.029328963	0.00038478539
0.23903694	0.029534654	0.00038750988
0.23916738	0.028687792	0.00038279449
0.23929782	0.029877440	0.00039108628
0.23942827	0.029021475	0.00038618684
0.23955871	0.029758778	0.00039070283
0.23968915	0.029275157	0.00038421157
0.23981960	0.030116618	0.00039421374
0.23995004	0.029374842	0.00038754600
0.24008048	0.029510783	0.00038913090
0.24021093	0.030301148	0.00039456239
0.24034137	0.029355626	0.00038655671
0.24047181	0.028976499	0.00038386316
0.24060226	0.029385503	0.00038981457
0.24073270	0.029495199	0.00038804583
0.24086314	0.028938340	0.00038797547
0.24099358	0.029028933	0.00038562751
0.24112403	0.029264308	0.00038821717
0.24125447	0.029298330	0.00038848505
0.24138491	0.029557725	0.00038851686
0.24151536	0.029238886	0.00039007073
0.24164580	0.029832133	0.00039147148
0.24177624	0.028939018	0.00038640778
0.24190669	0.029514912	0.00039138184
0.24203713	0.029628572	0.00039100321
0.24216757	0.029531974	0.00039074712
0.24229802	0.029357865	0.00039223525
0.24242846	0.029232780	0.00038824996
0.24255890	0.029131321	0.00038917829
0.24268935	0.029398449	0.00039014592
0.24281979	0.029949335	0.00039371979
0.24295023	0.029091167	0.00039057124
0.24308068	0.029240145	0.00038868201
0.24321112	0.029428406	0.00039141985
0.24334156	0.028744622	0.00038882341
0.24347201	0.028976343	0.00038682966
0.24360245	0.029385973	0.00039345927
0.24373289	0.029988092	0.00039437177
0.24386334	0.029528385	0.00039480809
0.24399378	0.028964223	0.00038910476
0.24412422	0.030325798	0.00039674590
0.24425467	0.029050422	0.00039026994
0.24438511	0.030310271	0.00039887813
0.24451555	0.028940633	0.00039027740
0.24464600	0.029776624	0.00039454779
0.24477644	0.028960647	0.00038870412
0.24490688	0.029838689	0.00039681106
0.24503733	0.029613397	0.00039705199
0.24516777	0.028799706	0.00038820851
0.24529821	0.029774465	0.00039797864
0.24542865	0.028681325	0.00038894593
0.24555910	0.028332086	0.00038967604
0.24568954	0.029392781	0.00039507762
0.24581998	0.029554412	0.00039294041
0.24595043	0.029482755	0.00039531066
0.24608087	0.028736277	0.00039051721
0.24621131	0.029088309	0.00038959483
0.24634176	0.028970158	0.00039334891
0.24647220	0.028965439	0.00039110415
0.24660264	0.029024114	0.00039416933
0.24673309	0.028941248	0.00039104511
0.24686353	0.029407756	0.00039419816
0.24699397	0.029876877	0.00039718803
0.24712442	0.029460597	0.00039699634
0.24725486	0.029860767	0.00039517794
0.24738530	0.028928681	0.00039470214
0.24751575	0.029470296	0.00039400737
0.24764619	0.029430057	0.00039633583
0.24777663	0.028901590	0.00039270151
0.24790708	0.029132953	0.00039242060
0.24803752	0.029767539	0.00039810276
0.24816796	0.029636650	0.00039664284
0.24829841	0.028983070	0.00039233468
0.24842885	0.028427263	0.00039163608
0.24855929	0.029383992	0.00039456870
0.24868974	0.029279982	0.00039833252
0.24882018	0.028802529	0.00039423405
0.24895062	0.029245225	0.00039236477
0.24908107	0.029114103	0.00039582271
0.24921151	0.029613635	0.00039734579
0.24934195	0.029676431	0.00039821434
0.24947240	0.029051339	0.00039560968
0.24960284	0.029193845	0.00039551975
0.24973328	0.028837812	0.00039242991
0.24986372	0.029613654	0.00039969814
0.24999417	0.029134065	0.00039500054
0.25012461	0.029466895	0.00040010369
0.25025505	0.028840999	0.00039222650
0.25038550	0.029792881	0.00039845336
0.25051594	0.030135805	0.00040315701
0.25064638	0.028754663	0.00039228318
0.25077683	0.029189951	0.00039690547
0.25090727	0.028675652	0.00039621212
0.25103771	0.028704815	0.00039185125
0.25116816	0.028291249	0.00039117325
0.25129860	0.028799856	0.00039346755
0.25142904	0.029147963	0.00039691796
0.25155949	0.028642773	0.00039572831
0.25168993	0.029107513	0.00039620311
0.25182037	0.029502161	0.00039735529
0.25195082	0.028762571	0.00039377710
0.25208126	0.029375360	0.00039842355
0.25221170	0.029239755	0.00039857408
0.25234215	0.029315348	0.00039598186
0.25247259	0.028683315	0.00039344773
0.25260303	0.029254880	0.00039988610
0.25273348	0.029387211	0.00039583127
0.25286392	0.029587275	0.00040169233
0.25299436	0.028654107	0.00039354905
0.25312481	0.029634266	0.00040121667
0.25325525	0.029397693	0.00039788190
0.25338569	0.029206827	0.00039772468
0.25351614	0.029124695	0.00039797147
0.25364658	0.029197351	0.00039939054
0.25377702	0.029693268	0.00040016519
0.25390747	0.029270592	0.00039972808
0.25403791	0.029307470	0.00039652159
0.25416835	0.028989396	0.00039935390
0.25429879	0.029172726	0.00039926097
0.25442924	0.029277969	0.00039887227
0.25455968	0.028772066	0.00039769854
0.25469012	0.029207023	0.00039964977
0.25482057	0.029280487	0.00039954750
0.25495101	0.028637479	0.00039436706
0.25508145	0.029610413	0.00040020830
0.25521190	0.029573168	0.00040315988
0.25534234	0.028994938	0.00039691850
0.25547278	0.029240314	0.00039662220
0.25560323	0.028348090	0.00039315888
0.25573367	0.028726141	0.00039913536
0.25586411	0.029045991	0.00040906632
0.25599456	0.028569148	0.00041016749
0.25612500	0.029564265	0.00041596559
0.25625544	0.029483628	0.00042121313
0.25638589	0.029116651	0.00042204777
0.25651633	0.028914149	0.00042160955
0.25664677	0.029043008	0.00042672762
0.25677722	0.029733372	0.00043084578
0.25690766	0.028913218	0.00042930692
0.25703810	0.029454576	0.00043654553
0.25716855	0.029117665	0.00043459894
0.25729899	0.028980556	0.00043671031
0.25742943	0.028999522	0.00043970364
0.25755988	0.029128734	0.00043845608
0.25769032	0.029540699	0.00044829440
0.25782076	0.030152836	0.00044861051
0.25795121	0.029493634	0.00045017019
0.25808165	0.028823216	0.00044800796
0.25821209	0.028397375	0.00044253747
0.25834253	0.028590314	0.00044806643
0.25847298	0.029439485	0.00045603328
0.25860342	0.028909210	0.00045580767
0.25873386	0.029411031	0.00045912236
0.25886431	0.029249352	0.00046017066
0.25899475	0.028973771	0.00045864998
0.25912519	0.028955180	0.00046095682
0.25925564	0.029098541	0.00046501616
0.25938608	0.028729109	0.00046332074
0.25951652	0.029614050	0.00046969182
0.25964697	0.029307880	0.00047105808
0.25977741	0.029599969	0.00047398143
0.25990785	0.029016181	0.00047286905
0.26003830	0.029363572	0.00047443176
0.26016874	0.029777109	0.00048320757
0.26029918	0.029424140	0.00047466391
0.26042963	0.028399289	0.00047144404
0.26056007	0.029391075	0.00047854967
0.26069051	0.029155874	0.00047998209
0.26082096	0.028809578	0.00047419311
0.26095140	0.029695611	0.00048587141
0.26108184	0.028154730	0.00047120474
0.26121229	0.028995571	0.00048031240
0.26134273	0.029297628	0.00048236226
0.26147317	0.029790522	0.00048771094
0.26160362	0.029350805	0.00048578762
0.26173406	0.029388025	0.00048752197
0.26186450	0.028417686	0.00048035134
0.26199495	0.029020401	0.00048521295
0.26212539	0.028411944	0.00048208330
0.26225583	0.028811771	0.00048534536
0.26238628	0.028473453	0.00048172690
0.26251672	0.028793006	0.00048387927
0.26264716	0.029010214	0.00048869689
0.26277760	0.029354287	0.00049186658
0.26290805	0.028274893	0.00048729446
0.26303849	0.029231225	0.00049101260
0.26316893	0.028336896	0.00049009143
0.26329938	0.029189492	0.00049200563
0.26342982	0.029165202	0.00049554000
0.26356026	0.028786534	0.00049276100
0.26369071	0.028869509	0.00049512024
0.26382115	0.028564610	0.00049242061
0.26395159	0.028991141	0.00049563835
0.26408204	0.028828200	0.00049470042
0.26421248	0.028603898	0.00049824160
0.26434292	0.028440807	0.00049282890
0.26447337	0.028457667	0.00049538143
0.26460381	0.028797519	0.00049834388
0.26473425	0.028902586	0.00049832936
0.26486470	0.028783437	0.00050295272
0.26499514	0.028582227	0.00049722682
0.26512558	0.027456400	0.00049196609
0.26525603	0.028387959	0.00050300861
[truncated: 573 more rows]
