# Supplementary material for: Rationally seeded computational protein design of ɑ-helical barrels
Source: Nat Chem Biol. 2024 Jun 20;20(8):991–9. doi: 10.1038/s41589-024-01642-0 (PMC11288890; doi:10.1038/s41589-024-01642-0)
Supplement: Supplementary file 3 — PDB and .mtz files used for making figure panels b–d and j–m. [file 41589_2024_1642_MOESM3_ESM.zip › KIA_RP_RSPD_NatChemBiol_data_Figure2/scapCC6_LLIA_panels_e-h/SAXS_panel_i/SAXS_raw_SEC_scapCC6_LLIA/b21-443535_00482.dat]

0.0045000000	0.59240103	0.0076086540
0.0046304432	0.50782828	0.0070729819
0.0047608865	0.45607432	0.0064479308
0.0048913297	0.42762846	0.0061083548
0.0050217729	0.39830555	0.0056953121
0.0051522162	0.37933088	0.0055579989
0.0052826594	0.33771291	0.0050154154
0.0054131026	0.32423122	0.0049142868
0.0055435459	0.30102909	0.0046372573
0.0056739891	0.26901632	0.0043088136
0.0058044323	0.26126415	0.0041760857
0.0059348756	0.24707391	0.0039855815
0.0060653188	0.23117774	0.0037576219
0.0061957621	0.22773563	0.0037389015
0.0063262053	0.20507183	0.0035569314
0.0064566485	0.20953331	0.0034995201
0.0065870918	0.19638269	0.0033879233
0.0067175350	0.17942540	0.0031928451
0.0068479782	0.18656872	0.0032482368
0.0069784215	0.17876036	0.0031222434
0.0071088647	0.17696222	0.0030927245
0.0072393079	0.16640308	0.0029536423
0.0073697512	0.16059758	0.0028710199
0.0075001944	0.16556514	0.0028908927
0.0076306376	0.15256779	0.0027693862
0.0077610809	0.13515519	0.0025749685
0.0078915241	0.14858909	0.0026945032
0.0080219673	0.14500054	0.0026000963
0.0081524106	0.12731354	0.0024891766
0.0082828538	0.13870768	0.0024777131
0.0084132970	0.11887518	0.0023770283
0.0085437403	0.12839535	0.0023838309
0.0086741835	0.11964119	0.0022969726
0.0088046267	0.11654703	0.0022508824
0.0089350700	0.11057560	0.0021656526
0.0090655132	0.11233378	0.0021351449
0.0091959565	0.11506477	0.0022168872
0.0093263997	0.10661869	0.0020530185
0.0094568429	0.10216235	0.0020035683
0.0095872862	0.10281704	0.0020230324
0.0097177294	0.099778882	0.0019485982
0.0098481726	0.10074910	0.0019641776
0.0099786159	0.091241501	0.0018494053
0.010109059	0.095989220	0.0018625521
0.010239502	0.090806765	0.0018278714
0.010369946	0.089201543	0.0017804729
0.010500389	0.086453532	0.0017395394
0.010630832	0.082898352	0.0016985370
0.010761275	0.078542645	0.0016264514
0.010891719	0.076083186	0.0016104265
0.011022162	0.076902881	0.0015747020
0.011152605	0.078095431	0.0015871869
0.011283048	0.077397709	0.0015942202
0.011413491	0.073447671	0.0015074317
0.011543935	0.072102039	0.0014851391
0.011674378	0.070179302	0.0014501584
0.011804821	0.065969415	0.0013666721
0.011935264	0.067964730	0.0013890597
0.012065708	0.064855278	0.0013381459
0.012196151	0.066485766	0.0013380366
0.012326594	0.065366585	0.0013320716
0.012457037	0.063064929	0.0012929766
0.012587481	0.063240760	0.0012693923
0.012717924	0.060606821	0.0012266953
0.012848367	0.059986937	0.0012060264
0.012978810	0.061196444	0.0012076110
0.013109253	0.062184020	0.0011855865
0.013239697	0.060735778	0.0011784959
0.013370140	0.059306946	0.0011544745
0.013500583	0.058563337	0.0011417351
0.013631026	0.058007438	0.0011249255
0.013761470	0.058384988	0.0011309736
0.013891913	0.055198422	0.0010714599
0.014022356	0.056907033	0.0010986386
0.014152799	0.055248008	0.0010682017
0.014283243	0.055862751	0.0010671911
0.014413686	0.053839628	0.0010581188
0.014544129	0.053716287	0.0010393637
0.014674572	0.053555924	0.0010274478
0.014805016	0.053638768	0.0010256505
0.014935459	0.054872699	0.0010342276
0.015065902	0.055607801	0.0010381707
0.015196345	0.053813413	0.0010160647
0.015326788	0.054221895	0.0010149521
0.015457232	0.053021493	0.00099756695
0.015587675	0.052695626	0.00098431746
0.015718118	0.054572673	0.0010052736
0.015848561	0.050640672	0.00095564722
0.015979005	0.049878688	0.00095374329
0.016109448	0.050810960	0.00095903394
0.016239891	0.052185733	0.00096211716
0.016370334	0.051636937	0.00095086881
0.016500778	0.051955704	0.00095803225
0.016631221	0.050826412	0.00093800799
0.016761664	0.051511854	0.00094392749
0.016892107	0.048997640	0.00091331665
0.017022551	0.048526702	0.00090501202
0.017152994	0.048609914	0.00090672506
0.017283437	0.049503504	0.00090439811
0.017413880	0.049106955	0.00089715340
0.017544323	0.049401247	0.00089968791
0.017674767	0.048273054	0.00087826797
0.017805210	0.048570334	0.00089002569
0.017935653	0.048199486	0.00087531938
0.018066096	0.049511952	0.00088781986
0.018196540	0.048547122	0.00087660256
0.018326983	0.047740688	0.00085937119
0.018457426	0.048556607	0.00086390761
0.018587869	0.046800813	0.00085035407
0.018718313	0.048000651	0.00085455266
0.018848756	0.046091697	0.00084234476
0.018979199	0.046442896	0.00083051157
0.019109642	0.046715435	0.00083497715
0.019240086	0.047416620	0.00083924541
0.019370529	0.046819152	0.00083220079
0.019500972	0.047113261	0.00082363080
0.019631415	0.046482789	0.00082079999
0.019761858	0.047157958	0.00082151399
0.019892302	0.047133578	0.00081973058
0.020022745	0.045114665	0.00080050339
0.020153188	0.045618154	0.00080427798
0.020283631	0.043555595	0.00078175622
0.020414075	0.045430691	0.00078903991
0.020544518	0.047115475	0.00080423440
0.020674961	0.044288449	0.00077840449
0.020805404	0.045719808	0.00079345490
0.020935848	0.045339579	0.00078497221
0.021066291	0.044386592	0.00077206135
0.021196734	0.043289587	0.00075943671
0.021327177	0.045397045	0.00077910679
0.021457621	0.045220001	0.00076996479
0.021588064	0.044404994	0.00076717693
0.021718507	0.044433307	0.00075591419
0.021848950	0.043536166	0.00075623641
0.021979393	0.044466006	0.00075811262
0.022109837	0.042995064	0.00073995713
0.022240280	0.042786000	0.00073311076
0.022370723	0.044545259	0.00075508881
0.022501166	0.043089329	0.00073389146
0.022631610	0.042215358	0.00072610818
0.022762053	0.042998180	0.00072595304
0.022892496	0.043887754	0.00073844048
0.023022939	0.044025044	0.00073333438
0.023153383	0.042585204	0.00072063127
0.023283826	0.041998099	0.00071088067
0.023414269	0.042168052	0.00071326040
0.023544712	0.042565135	0.00071366569
0.023675156	0.042259348	0.00071337110
0.023805599	0.043345992	0.00071180853
0.023936042	0.043314508	0.00072088655
0.024066485	0.041875725	0.00070161032
0.024196928	0.041987160	0.00069695253
0.024327372	0.041711309	0.00069285450
0.024457815	0.042099311	0.00069929414
0.024588258	0.041013916	0.00068449895
0.024718701	0.042569206	0.00069531119
0.024849145	0.041658132	0.00068445210
0.024979588	0.041718442	0.00068453253
0.025110031	0.041586834	0.00068355748
0.025240474	0.041188191	0.00067707863
0.025370918	0.041101152	0.00067436216
0.025501361	0.041672695	0.00067713505
0.025631804	0.040488602	0.00066986497
0.025762247	0.040491894	0.00066022379
0.025892691	0.040160570	0.00066235098
0.026023134	0.041544214	0.00066987230
0.026153577	0.040546769	0.00066404642
0.026284020	0.041933078	0.00066349153
0.026414463	0.041116147	0.00066149940
0.026544907	0.040400332	0.00065083330
0.026675350	0.040867233	0.00066083498
0.026805793	0.040612199	0.00065145705
0.026936236	0.041914987	0.00065999541
0.027066680	0.040179663	0.00064294109
0.027197123	0.039572037	0.00064300541
0.027327566	0.040523056	0.00064464929
0.027458009	0.040456517	0.00064285745
0.027588453	0.039899494	0.00063634005
0.027718896	0.040759759	0.00064557037
0.027849339	0.040304216	0.00063287036
0.027979782	0.039417309	0.00063048930
0.028110226	0.040446935	0.00063404663
0.028240669	0.040469713	0.00063402259
0.028371112	0.038639596	0.00061678092
0.028501555	0.040049855	0.00062850435
0.028631998	0.038656116	0.00061443857
0.028762442	0.040027680	0.00062770118
0.028892885	0.039220681	0.00062169910
0.029023328	0.039344034	0.00061583766
0.029153771	0.040555722	0.00062170245
0.029284215	0.039751058	0.00061730078
0.029414658	0.038534739	0.00060473409
0.029545101	0.039133770	0.00061042967
0.029675544	0.038853222	0.00060737590
0.029805988	0.039387899	0.00060859281
0.029936431	0.039505519	0.00060701790
0.030066874	0.038186991	0.00059407580
0.030197317	0.039074180	0.00060278381
0.030327760	0.039514860	0.00060332492
0.030458204	0.038713968	0.00059937623
0.030588647	0.038135064	0.00059055911
0.030719090	0.038677523	0.00059343991
0.030849533	0.039329509	0.00059505023
0.030979977	0.039161255	0.00059923833
0.031110420	0.038057425	0.00058178946
0.031240863	0.038167891	0.00058685534
0.031371306	0.038075984	0.00058174530
0.031501750	0.040397543	0.00059827783
0.031632193	0.039327442	0.00058863722
0.031762636	0.038236032	0.00058337426
0.031893079	0.038802361	0.00058096833
0.032023523	0.038467770	0.00058459186
0.032153966	0.037603749	0.00057029383
0.032284409	0.038183224	0.00057693687
0.032414852	0.038051306	0.00057356863
0.032545295	0.038655188	0.00057787274
0.032675739	0.038076943	0.00056965694
0.032806182	0.038106567	0.00056939099
0.032936625	0.038277609	0.00056767109
0.033067068	0.037571898	0.00056615727
0.033197512	0.037819347	0.00056133196
0.033327955	0.037983730	0.00056760950
0.033458398	0.037650678	0.00056135814
0.033588841	0.037378915	0.00055881112
0.033719285	0.038336954	0.00056252626
0.033849728	0.038814604	0.00056749788
0.033980171	0.037999729	0.00055764205
0.034110614	0.038302559	0.00056086867
0.034241058	0.038610808	0.00056309336
0.034371501	0.037867779	0.00056293482
0.034501944	0.037984092	0.00056367732
0.034632387	0.038278375	0.00057872243
0.034762830	0.037283479	0.00057459766
0.034893274	0.037258676	0.00057430654
0.035023717	0.038192538	0.00058395569
0.035154160	0.037430862	0.00058132686
0.035284603	0.038748234	0.00059409581
0.035415047	0.037248262	0.00058660609
0.035545490	0.039255943	0.00059931254
0.035675933	0.037646281	0.00058915640
0.035806376	0.037693471	0.00059173535
0.035936820	0.037029720	0.00058497115
0.036067263	0.037166236	0.00059134996
0.036197706	0.038052237	0.00059423952
0.036328149	0.037049602	0.00059347784
0.036458593	0.037574174	0.00059432994
0.036589036	0.037471160	0.00059578381
0.036719479	0.037658175	0.00059997363
0.036849922	0.037144717	0.00060005723
0.036980365	0.037495093	0.00059790293
0.037110809	0.036129880	0.00059372796
0.037241252	0.036970062	0.00059637129
0.037371695	0.038173899	0.00061159797
0.037502138	0.038051700	0.00061113853
0.037632582	0.037076076	0.00060513526
0.037763025	0.037489306	0.00060310912
0.037893468	0.036648151	0.00060430040
0.038023911	0.037459989	0.00060579390
0.038154355	0.037061612	0.00060872097
0.038284798	0.037862936	0.00061389662
0.038415241	0.037251097	0.00061142354
0.038545684	0.037759659	0.00061385201
0.038676128	0.037003746	0.00060981120
0.038806571	0.036628310	0.00060887554
0.038937014	0.036638294	0.00060870529
0.039067457	0.037292781	0.00061196548
0.039197900	0.036344393	0.00061230705
0.039328344	0.037663808	0.00061679432
0.039458787	0.036538066	0.00061056636
0.039589230	0.036196230	0.00060151368
0.039719673	0.036504833	0.00059618578
0.039850117	0.036572640	0.00059290070
0.039980560	0.036403277	0.00059008672
0.040111003	0.036142096	0.00058654233
0.040241446	0.037271746	0.00059341602
0.040371890	0.036342758	0.00058473290
0.040502333	0.036529625	0.00058183233
0.040632776	0.036390461	0.00058390390
0.040763219	0.037300443	0.00058547767
0.040893663	0.036165989	0.00057930770
0.041024106	0.036406288	0.00057717827
0.041154549	0.036131146	0.00057708719
0.041284992	0.037078695	0.00058112596
0.041415435	0.036076146	0.00057326088
0.041545879	0.037117684	0.00057791336
0.041676322	0.035926743	0.00057431653
0.041806765	0.036727866	0.00057358647
0.041937208	0.035297127	0.00056497861
0.042067652	0.036709691	0.00057106777
0.042198095	0.035781682	0.00056738045
0.042328538	0.036508279	0.00057070497
0.042458981	0.035264637	0.00056416724
0.042589425	0.037585026	0.00057211536
0.042719868	0.036274226	0.00056677165
0.042850311	0.036441302	0.00056626465
0.042980754	0.036113016	0.00056302620
0.043111198	0.035965730	0.00055856026
0.043241641	0.036423906	0.00056640218
0.043372084	0.036218254	0.00056354734
0.043502527	0.035644179	0.00055583171
0.043632970	0.036504012	0.00056212004
0.043763414	0.036163842	0.00055869294
0.043893857	0.035736345	0.00055470078
0.044024300	0.036137280	0.00055908361
0.044154743	0.036176991	0.00055700719
0.044285187	0.037372359	0.00056457667
0.044415630	0.036148292	0.00055836794
0.044546073	0.036598972	0.00055654823
0.044676516	0.035570942	0.00054977566
0.044806960	0.036339061	0.00055597340
0.044937403	0.035346252	0.00054863831
0.045067846	0.036124267	0.00055381914
0.045198289	0.035957419	0.00054883495
0.045328733	0.035219531	0.00054634252
0.045459176	0.035556421	0.00054751047
0.045589619	0.036031134	0.00054945276
0.045720062	0.036278526	0.00055123830
0.045850505	0.036006873	0.00054487667
0.045980949	0.035424899	0.00054451578
0.046111392	0.036501630	0.00055145327
0.046241835	0.035896749	0.00054571476
0.046372278	0.035632390	0.00054814385
0.046502722	0.036319114	0.00055836513
0.046633165	0.035899393	0.00055811338
0.046763608	0.036417131	0.00056380607
0.046894051	0.036128519	0.00056583151
0.047024495	0.036058997	0.00056808389
0.047154938	0.036333192	0.00056835204
0.047285381	0.035508835	0.00056552976
0.047415824	0.036614110	0.00057057370
0.047546267	0.035595110	0.00057106859
0.047676711	0.036158038	0.00057312978
0.047807154	0.036027579	0.00057461128
0.047937597	0.034779367	0.00056131076
0.048068040	0.035788292	0.00057424420
0.048198484	0.036558698	0.00057908261
0.048328927	0.035696990	0.00057474257
0.048459370	0.035704625	0.00057816793
0.048589813	0.035658537	0.00057509290
0.048720257	0.034607114	0.00057049420
0.048850700	0.035212645	0.00057176622
0.048981143	0.034397260	0.00056820962
0.049111586	0.034552998	0.00057158360
0.049242030	0.035780082	0.00058033727
0.049372473	0.035744822	0.00058349912
0.049502916	0.036232630	0.00058423555
0.049633359	0.036779990	0.00059075755
0.049763802	0.036039562	0.00058656005
0.049894246	0.035274408	0.00057935199
0.050024689	0.036377586	0.00058940067
0.050155132	0.035280728	0.00057835440
0.050285575	0.035762070	0.00058685559
0.050416019	0.035555095	0.00058093668
0.050546462	0.035259587	0.00058387279
0.050676905	0.035266028	0.00058201180
0.050807348	0.034805217	0.00058086286
0.050937792	0.036046776	0.00058731499
0.051068235	0.035203418	0.00058248252
0.051198678	0.036412874	0.00059330560
0.051329121	0.035625217	0.00058956544
0.051459565	0.035574530	0.00058596965
0.051590008	0.035182541	0.00058619356
0.051720451	0.034707234	0.00058020964
0.051850894	0.035357207	0.00058722974
0.051981337	0.035229863	0.00058634308
0.052111781	0.035102120	0.00058900128
0.052242224	0.035750500	0.00059026967
0.052372667	0.035765365	0.00059444093
0.052503110	0.034743662	0.00058479263
0.052633554	0.035251703	0.00058745946
0.052763997	0.035268824	0.00058822999
0.052894440	0.035144622	0.00058942711
0.053024883	0.034940505	0.00058568821
0.053155327	0.034824187	0.00058734403
0.053285770	0.034676371	0.00058328676
0.053416213	0.035357307	0.00059165588
0.053546656	0.035514414	0.00059439336
0.053677100	0.035816780	0.00059453475
0.053807543	0.035008783	0.00058982893
0.053937986	0.035305665	0.00059323522
0.054068429	0.034906159	0.00058857484
0.054198872	0.035063316	0.00059027731
0.054329316	0.035218013	0.00059519110
0.054459759	0.035530523	0.00059695317
0.054590202	0.035357926	0.00059423440
0.054720645	0.035311144	0.00059288128
0.054851089	0.035597626	0.00059702466
0.054981532	0.035464707	0.00059463110
0.055111975	0.034830005	0.00059220425
0.055242418	0.035620667	0.00059672212
0.055372862	0.035428511	0.00059587487
0.055503305	0.034464775	0.00058860149
0.055633748	0.035152684	0.00059408089
0.055764191	0.035391186	0.00059532266
0.055894635	0.035734249	0.00060111832
0.056025078	0.034436171	0.00058658926
0.056155521	0.035343847	0.00059936859
0.056285964	0.034617456	0.00058874207
0.056416407	0.035509039	0.00059933061
0.056546851	0.035612321	0.00060085479
0.056677294	0.035213680	0.00059597531
0.056807737	0.036062464	0.00060334129
0.056938180	0.035263257	0.00059556396
0.057068624	0.035151853	0.00059661442
0.057199067	0.034889368	0.00059882817
0.057329510	0.035298557	0.00059700690
0.057459953	0.036072520	0.00060309590
0.057590397	0.034902381	0.00059751982
0.057720840	0.035200206	0.00060067556
0.057851283	0.035203277	0.00059744927
0.057981726	0.035409003	0.00059800962
0.058112170	0.035314044	0.00059648242
0.058242613	0.035017056	0.00059401282
0.058373056	0.034433839	0.00058916510
0.058503499	0.035681502	0.00059569293
0.058633942	0.034355056	0.00058718533
0.058764386	0.034987380	0.00058909543
0.058894829	0.035482967	0.00059591862
0.059025272	0.035032765	0.00058843747
0.059155715	0.034494799	0.00058510523
0.059286159	0.035109085	0.00058970276
0.059416602	0.034564712	0.00058330897
0.059547045	0.035122457	0.00058822313
0.059677488	0.035509394	0.00059092136
0.059807932	0.034784476	0.00058124232
0.059938375	0.035154095	0.00058927112
0.060068818	0.035507588	0.00058497028
0.060199261	0.034632259	0.00058177587
0.060329705	0.034728384	0.00057925198
0.060460148	0.033484964	0.00057139227
0.060590591	0.034572453	0.00057669823
0.060721034	0.034404913	0.00057410529
0.060851477	0.034641542	0.00057732513
0.060981921	0.034114498	0.00057567175
0.061112364	0.034856587	0.00057457172
0.061242807	0.034917796	0.00057700404
0.061373250	0.035442472	0.00058200278
0.061503694	0.034216999	0.00057071608
0.061634137	0.035322753	0.00058066021
0.061764580	0.034188915	0.00057179563
0.061895023	0.033122181	0.00055912717
0.062025467	0.034708816	0.00057651943
0.062155910	0.034114861	0.00056877530
0.062286353	0.034686411	0.00057401718
0.062416796	0.035232583	0.00057910577
0.062547240	0.033973523	0.00056768837
0.062677683	0.034478297	0.00057322792
0.062808126	0.034862282	0.00057515228
0.062938569	0.035696550	0.00058050574
0.063069012	0.033902239	0.00056868336
0.063199456	0.034539855	0.00057122240
0.063329899	0.035120764	0.00057530108
0.063460342	0.034182160	0.00056713688
0.063590785	0.034434288	0.00056814819
0.063721229	0.033752285	0.00056561510
0.063851672	0.034063849	0.00056689875
0.063982115	0.034543479	0.00056883077
0.064112558	0.034355582	0.00056831499
0.064243002	0.034100168	0.00056526572
0.064373445	0.033884001	0.00056119026
0.064503888	0.034208113	0.00056756749
0.064634331	0.033553738	0.00056110092
0.064764774	0.034480463	0.00056889544
0.064895218	0.034820398	0.00056844082
0.065025661	0.033553665	0.00056091057
0.065156104	0.033529275	0.00055753313
0.065286547	0.034718802	0.00056820807
0.065416991	0.033695474	0.00055992830
0.065547434	0.034004498	0.00056261693
0.065677877	0.033956892	0.00056067305
0.065808320	0.034715993	0.00056847238
0.065938764	0.033750634	0.00055766096
0.066069207	0.034522692	0.00056713420
0.066199650	0.034220929	0.00056003887
0.066330093	0.034350956	0.00056248034
0.066460537	0.034924628	0.00056770503
0.066590980	0.034275301	0.00056280550
0.066721423	0.033071916	0.00055308303
0.066851866	0.033912023	0.00055884609
0.066982309	0.033474558	0.00055369740
0.067112753	0.032851032	0.00055233877
0.067243196	0.033213642	0.00055154464
0.067373639	0.034378189	0.00056233825
0.067504082	0.034165327	0.00056042386
0.067634526	0.034032151	0.00055707930
0.067764969	0.034266236	0.00056160146
0.067895412	0.034485527	0.00056329178
0.068025855	0.034338572	0.00055946234
0.068156299	0.034723565	0.00056383840
0.068286742	0.033757649	0.00055391929
0.068417185	0.035146065	0.00056298609
0.068547628	0.033935242	0.00055923948
0.068678072	0.033281011	0.00054764789
0.068808515	0.033687480	0.00055519287
0.068938958	0.034260002	0.00055585989
0.069069401	0.033925596	0.00055112866
0.069199844	0.034478347	0.00056302438
0.069330288	0.034351666	0.00055659657
0.069460731	0.034133132	0.00055409912
0.069591174	0.034836171	0.00056061400
0.069721617	0.033749783	0.00055028744
0.069852061	0.034019215	0.00055482220
0.069982504	0.034006365	0.00055101110
0.070112947	0.034030673	0.00055368574
0.070243390	0.033061738	0.00054790861
0.070373834	0.033758223	0.00054933949
0.070504277	0.033896860	0.00054974192
0.070634720	0.034157766	0.00055538337
0.070765163	0.033572116	0.00054586954
0.070895607	0.034026428	0.00055264914
0.071026050	0.033871210	0.00054746997
0.071156493	0.034193410	0.00055226769
0.071286936	0.034362997	0.00055430978
0.071417379	0.034249122	0.00055126180
0.071547823	0.034425853	0.00055170639
0.071678266	0.033398838	0.00054737901
0.071808709	0.033740960	0.00054503371
0.071939152	0.034078391	0.00055110661
0.072069596	0.034262811	0.00054903116
0.072200039	0.034119414	0.00054951734
0.072330482	0.033644262	0.00054780667
0.072460925	0.033302773	0.00054218081
0.072591369	0.032946165	0.00054091086
0.072721812	0.033750942	0.00054498116
0.072852255	0.034381748	0.00055180796
0.072982698	0.033495047	0.00054296602
0.073113142	0.032290188	0.00053485527
0.073243585	0.033439232	0.00054315850
0.073374028	0.033710820	0.00054522475
0.073504471	0.033830360	0.00054227945
0.073634914	0.033697782	0.00054534203
0.073765358	0.034218088	0.00054486241
0.073895801	0.033768312	0.00054342658
0.074026244	0.033708541	0.00054489076
0.074156687	0.033475929	0.00053887107
0.074287131	0.032872369	0.00053520246
0.074417574	0.033475788	0.00054390222
0.074548017	0.033495418	0.00053780607
0.074678460	0.033875381	0.00054435668
0.074808904	0.032386008	0.00053024889
0.074939347	0.032727733	0.00053355133
0.075069790	0.033449422	0.00054029699
0.075200233	0.033273126	0.00053439758
0.075330677	0.034259292	0.00054588466
0.075461120	0.033901238	0.00054530333
0.075591563	0.033603220	0.00053637620
0.075722006	0.033986416	0.00054254714
0.075852449	0.034298794	0.00054210678
0.075982893	0.033856094	0.00054019160
0.076113336	0.033558846	0.00053791565
0.076243779	0.034353875	0.00054138239
0.076374222	0.034002665	0.00053853335
0.076504666	0.033072118	0.00053556729
0.076635109	0.033171170	0.00053206542
0.076765552	0.034488725	0.00054330782
0.076895995	0.033123371	0.00053260518
0.077026439	0.033048473	0.00053084673
0.077156882	0.033584588	0.00053783208
0.077287325	0.033584811	0.00053427746
0.077417768	0.033143893	0.00053295175
0.077548212	0.034124854	0.00054050886
0.077678655	0.033286274	0.00053053100
0.077809098	0.034145088	0.00054009350
0.077939541	0.033123015	0.00052831045
0.078069984	0.034177005	0.00053997380
0.078200428	0.033350916	0.00053650509
0.078330871	0.032940134	0.00052617983
0.078461314	0.032407887	0.00052371065
0.078591757	0.033266152	0.00053078463
0.078722201	0.033164408	0.00053062741
0.078852644	0.033554384	0.00053120102
0.078983087	0.033105638	0.00052827289
0.079113530	0.032603393	0.00052457576
0.079243974	0.033742760	0.00053454051
0.079374417	0.033611968	0.00052987488
0.079504860	0.033597664	0.00053297839
0.079635303	0.033565107	0.00052886246
0.079765747	0.033568751	0.00053270915
0.079896190	0.033019251	0.00052682119
0.080026633	0.033467368	0.00052716498
0.080157076	0.032823960	0.00052397510
0.080287519	0.033676386	0.00053348085
0.080417963	0.033975365	0.00053068293
0.080548406	0.032949488	0.00052744267
0.080678849	0.033793878	0.00052946158
0.080809292	0.033817999	0.00053055903
0.080939736	0.032595390	0.00052286516
0.081070179	0.032619640	0.00052069141
0.081200622	0.033011842	0.00052452986
0.081331065	0.032666497	0.00052397728
0.081461509	0.033774116	0.00052517795
0.081591952	0.033239431	0.00052761042
0.081722395	0.033054963	0.00052056341
0.081852838	0.033849468	0.00053016886
0.081983281	0.033720088	0.00052971217
0.082113725	0.032743973	0.00051772275
0.082244168	0.033476916	0.00052641176
0.082374611	0.033487422	0.00052578900
0.082505054	0.033048538	0.00051994133
0.082635498	0.032687374	0.00052160931
0.082765941	0.033420178	0.00052381532
0.082896384	0.033758384	0.00052402276
0.083026827	0.033837215	0.00052903611
0.083157271	0.033056219	0.00051790479
0.083287714	0.033803799	0.00052760123
0.083418157	0.033042519	0.00052205545
0.083548600	0.033618458	0.00052407084
0.083679044	0.033506853	0.00052264302
0.083809487	0.033257625	0.00051853152
0.083939930	0.033195005	0.00052156813
0.084070373	0.032838933	0.00051995257
0.084200816	0.033385934	0.00051861735
0.084331260	0.033212078	0.00052020839
0.084461703	0.032694036	0.00051690117
0.084592146	0.034368751	0.00052410242
0.084722589	0.032812738	0.00051732928
0.084853033	0.032495533	0.00051307043
0.084983476	0.033626457	0.00052147396
0.085113919	0.033325250	0.00051981312
0.085244362	0.033461870	0.00051767058
0.085374806	0.033590933	0.00052130975
0.085505249	0.033436757	0.00051967340
0.085635692	0.034083608	0.00052564004
0.085766135	0.034248141	0.00052552844
0.085896579	0.033093130	0.00051490464
0.086027022	0.032590580	0.00051090971
0.086157465	0.032787994	0.00051481014
0.086287908	0.032366813	0.00050547012
0.086418351	0.031993850	0.00050974010
0.086548795	0.033271621	0.00051581025
0.086679238	0.033636198	0.00051825874
0.086809681	0.032957927	0.00051538145
0.086940124	0.032910506	0.00051148182
0.087070568	0.033099890	0.00051515783
0.087201011	0.033779962	0.00051780124
0.087331454	0.032853494	0.00051089444
0.087461897	0.032530941	0.00051038525
0.087592341	0.032801883	0.00050981229
0.087722784	0.032917300	0.00051217185
0.087853227	0.031976831	0.00050510500
0.087983670	0.032634389	0.00050680982
0.088114114	0.033484188	0.00051833749
0.088244557	0.033324403	0.00051270278
0.088375000	0.032511024	0.00050740474
0.088505443	0.032778290	0.00051247618
0.088635886	0.033274398	0.00050987202
0.088766330	0.032334650	0.00050494204
0.088896773	0.033273760	0.00051477824
0.089027216	0.033049096	0.00050749300
0.089157659	0.032457522	0.00050601567
0.089288103	0.032491165	0.00050591174
0.089418546	0.033186992	0.00050753061
0.089548989	0.032395611	0.00050744571
0.089679432	0.032932641	0.00050737146
0.089809876	0.034080029	0.00051433267
0.089940319	0.032627086	0.00050803939
0.090070762	0.032545825	0.00050167452
0.090201205	0.032662924	0.00050716902
0.090331649	0.032282920	0.00050056238
0.090462092	0.032457048	0.00050247260
0.090592535	0.033053795	0.00050928249
0.090722978	0.032571035	0.00050319664
0.090853421	0.033809908	0.00051339254
0.090983865	0.033088065	0.00050884009
0.091114308	0.033173092	0.00050467359
0.091244751	0.031923154	0.00050053967
0.091375194	0.032787449	0.00050281128
0.091505638	0.032858721	0.00050380059
0.091636081	0.032641701	0.00051304147
0.091766524	0.032650650	0.00051784103
0.091896967	0.032335257	0.00051752541
0.092027411	0.032581183	0.00052434441
0.092157854	0.033885983	0.00053767284
0.092288297	0.033638075	0.00053850620
0.092418740	0.033019296	0.00053582320
0.092549184	0.032014849	0.00053131523
0.092679627	0.033140000	0.00054221290
0.092810070	0.033230237	0.00054284343
0.092940513	0.033007511	0.00053447895
0.093070956	0.033813218	0.00053424866
0.093201400	0.034025397	0.00053327180
0.093331843	0.033238165	0.00052492819
0.093462286	0.032364499	0.00051630591
0.093592729	0.032522461	0.00051829572
0.093723173	0.032968988	0.00052129757
0.093853616	0.032597499	0.00051452753
0.093984059	0.032531233	0.00051511809
0.094114502	0.032824261	0.00051356819
0.094244946	0.032610635	0.00051223977
0.094375389	0.034094121	0.00052394019
0.094505832	0.033248956	0.00051567630
0.094636275	0.032728259	0.00051261362
0.094766719	0.032897813	0.00051416911
0.094897162	0.032410443	0.00050397563
0.095027605	0.032686186	0.00051169222
0.095158048	0.032481663	0.00050734618
0.095288491	0.032487328	0.00050602097
0.095418935	0.033051399	0.00051387032
0.095549378	0.032934517	0.00050770918
0.095679821	0.033124870	0.00051054817
0.095810264	0.033256730	0.00051157099
0.095940708	0.032579676	0.00050383102
0.096071151	0.031807587	0.00050391497
0.096201594	0.032820375	0.00050492362
0.096332037	0.033027011	0.00050674199
0.096462481	0.032526089	0.00050565389
0.096592924	0.033359760	0.00050753492
0.096723367	0.032916331	0.00050578085
0.096853810	0.032205696	0.00050054922
0.096984253	0.032615087	0.00050223862
0.097114697	0.032622925	0.00050381513
0.097245140	0.032216113	0.00049861480
0.097375583	0.032029970	0.00049655213
0.097506026	0.033063830	0.00050726706
0.097636470	0.032982675	0.00050375304
0.097766913	0.032927275	0.00050213072
0.097897356	0.033174508	0.00050270489
0.098027799	0.032895084	0.00049984933
0.098158243	0.033280582	0.00050311863
0.098288686	0.032873032	0.00049931818
0.098419129	0.032682902	0.00049521293
0.098549572	0.034071599	0.00050633695
0.098680016	0.033221999	0.00049625362
0.098810459	0.032388632	0.00049215113
0.098940902	0.032343687	0.00048773125
0.099071345	0.033401018	0.00049545948
0.099201788	0.032493868	0.00049034308
0.099332232	0.031903065	0.00048280447
0.099462675	0.032444065	0.00048954609
0.099593118	0.032334109	0.00048733230
0.099723561	0.033351368	0.00049252438
0.099854005	0.032910499	0.00049102560
0.099984448	0.032932992	0.00049026689
0.10011489	0.032168261	0.00048729250
0.10024533	0.032424585	0.00048929507
0.10037578	0.033377000	0.00049398319
0.10050622	0.032224643	0.00048955479
0.10063666	0.032509325	0.00048893159
0.10076711	0.033192351	0.00049412554
0.10089755	0.033080799	0.00049558061
0.10102799	0.032471121	0.00048837817
0.10115844	0.032782826	0.00049142229
0.10128888	0.032908768	0.00049519721
0.10141932	0.032692206	0.00048765859
0.10154977	0.032887168	0.00049189481
0.10168021	0.032229418	0.00048816293
0.10181065	0.032386297	0.00048738355
0.10194110	0.033097313	0.00049296409
0.10207154	0.032678026	0.00048650589
0.10220198	0.032831761	0.00049048423
0.10233243	0.032292650	0.00048741913
0.10246287	0.032529513	0.00048621934
0.10259331	0.031629900	0.00048270126
0.10272376	0.032896858	0.00048750846
0.10285420	0.032517715	0.00048709495
0.10298464	0.032932103	0.00049053909
0.10311509	0.033451291	0.00049121695
0.10324553	0.032576928	0.00048601960
0.10337597	0.032316432	0.00048741516
0.10350642	0.032605096	0.00048400532
0.10363686	0.032819415	0.00048822664
0.10376730	0.033503746	0.00049356086
0.10389774	0.032230981	0.00048254959
0.10402819	0.033051522	0.00049086926
0.10415863	0.032605247	0.00048268859
0.10428907	0.032358105	0.00048259290
0.10441952	0.032449356	0.00048595754
0.10454996	0.032923590	0.00048491660
0.10468040	0.032521445	0.00048267267
0.10481085	0.032453516	0.00048314297
0.10494129	0.033138596	0.00048798001
0.10507173	0.032122465	0.00048194584
0.10520218	0.032329357	0.00047683578
0.10533262	0.032854983	0.00048572929
0.10546306	0.032535521	0.00048248985
0.10559351	0.032751792	0.00048364118
0.10572395	0.032552181	0.00048219061
0.10585439	0.032059498	0.00047810905
0.10598484	0.032996418	0.00048480900
0.10611528	0.032477817	0.00048160373
0.10624572	0.031834520	0.00047607836
0.10637617	0.032911747	0.00048576057
0.10650661	0.032904739	0.00048346937
0.10663705	0.031788987	0.00047412196
0.10676750	0.032651803	0.00048157763
0.10689794	0.032715945	0.00048071562
0.10702838	0.032364265	0.00047893197
0.10715883	0.032422012	0.00048223079
0.10728927	0.032425916	0.00047647555
0.10741971	0.032912381	0.00048306883
0.10755016	0.032799598	0.00048078829
0.10768060	0.033156583	0.00048252492
0.10781104	0.033279015	0.00048475046
0.10794149	0.033369508	0.00048215667
0.10807193	0.032493191	0.00047900730
0.10820237	0.033467958	0.00048618004
0.10833281	0.032043211	0.00047463539
0.10846326	0.032927645	0.00049422670
0.10859370	0.032905441	0.00049583707
0.10872414	0.033055097	0.00050076609
0.10885459	0.033148158	0.00050443743
0.10898503	0.032607657	0.00050013127
0.10911547	0.032485204	0.00050536249
0.10924592	0.032577445	0.00050844138
0.10937636	0.032174335	0.00050320522
0.10950680	0.031204642	0.00050276552
0.10963725	0.032235485	0.00051164706
0.10976769	0.032551087	0.00051231618
0.10989813	0.032173908	0.00051467165
0.11002858	0.032261770	0.00051265595
0.11015902	0.032728558	0.00052164008
0.11028946	0.032749007	0.00052487530
0.11041991	0.033074493	0.00052524817
0.11055035	0.032370363	0.00052482491
0.11068079	0.032560677	0.00052399924
0.11081124	0.031703813	0.00052113126
0.11094168	0.032456425	0.00052846287
0.11107212	0.031879055	0.00052381818
0.11120257	0.031914523	0.00052789815
0.11133301	0.033044048	0.00053603318
0.11146345	0.032775805	0.00053472045
0.11159390	0.033050660	0.00054382955
0.11172434	0.033014753	0.00054007641
0.11185478	0.033053883	0.00054088197
0.11198523	0.032925250	0.00054270654
0.11211567	0.032435144	0.00053791653
0.11224611	0.032140422	0.00053681983
0.11237656	0.032482968	0.00054092856
0.11250700	0.032591515	0.00054256827
0.11263744	0.032091618	0.00054064061
0.11276788	0.031745632	0.00053759535
0.11289833	0.032006307	0.00054370949
0.11302877	0.032226546	0.00054559597
0.11315921	0.032657432	0.00054770417
0.11328966	0.032677140	0.00054392551
0.11342010	0.032342181	0.00053103066
0.11355054	0.032230722	0.00052658241
0.11368099	0.031542722	0.00051901730
0.11381143	0.032448437	0.00051903607
0.11394187	0.031571217	0.00051646129
0.11407232	0.031384854	0.00051016563
0.11420276	0.032447985	0.00051613970
0.11433320	0.032599723	0.00051699222
0.11446365	0.032863787	0.00051469372
0.11459409	0.032750489	0.00051140784
0.11472453	0.031979922	0.00050628647
0.11485498	0.032640541	0.00050786269
0.11498542	0.033066626	0.00051362906
0.11511586	0.032241393	0.00050570295
0.11524631	0.031859926	0.00049963629
0.11537675	0.031390264	0.00049841630
0.11550719	0.032849145	0.00050416983
0.11563764	0.031470064	0.00049691950
0.11576808	0.032159392	0.00050171633
0.11589852	0.032023443	0.00049439161
0.11602897	0.032716457	0.00050504986
0.11615941	0.032258800	0.00049810358
0.11628985	0.031899840	0.00049403598
0.11642030	0.031899370	0.00049594050
0.11655074	0.032167423	0.00049492247
0.11668118	0.032505493	0.00049701383
0.11681163	0.031989496	0.00049684911
0.11694207	0.031438388	0.00048774457
0.11707251	0.032001097	0.00049311906
0.11720295	0.032979500	0.00049796480
0.11733340	0.032192194	0.00049145628
0.11746384	0.031980136	0.00049244878
0.11759428	0.031392856	0.00048329705
0.11772473	0.031660089	0.00048688643
0.11785517	0.032781132	0.00049698918
0.11798561	0.032401336	0.00048823531
0.11811606	0.032519985	0.00049101666
0.11824650	0.033157585	0.00049475519
0.11837694	0.032170304	0.00048608779
0.11850739	0.032609254	0.00048941323
0.11863783	0.032074724	0.00048420060
0.11876827	0.032266270	0.00048461656
0.11889872	0.032379425	0.00048478587
0.11902916	0.031167590	0.00047553148
0.11915960	0.032717154	0.00048662337
0.11929005	0.031952849	0.00047788962
0.11942049	0.032090853	0.00048257515
0.11955093	0.032116857	0.00047888187
0.11968138	0.031623762	0.00047245859
0.11981182	0.031382893	0.00047370588
0.11994226	0.032091662	0.00047769781
0.12007271	0.031468689	0.00047116418
0.12020315	0.032382415	0.00047784313
0.12033359	0.032268803	0.00047711685
0.12046404	0.031700766	0.00047199737
0.12059448	0.031542658	0.00047028575
0.12072492	0.032370133	0.00047313731
0.12085537	0.032225953	0.00047454628
0.12098581	0.031173005	0.00046509565
0.12111625	0.032516863	0.00047402157
0.12124670	0.032059669	0.00047082097
0.12137714	0.032271883	0.00046846822
0.12150758	0.031968302	0.00046979149
0.12163802	0.032466354	0.00047174543
0.12176847	0.032027485	0.00046442506
0.12189891	0.031377526	0.00046458095
0.12202935	0.031018061	0.00046019019
0.12215980	0.031790904	0.00046608843
0.12229024	0.031763100	0.00046497067
0.12242068	0.032172270	0.00046340058
0.12255113	0.031582027	0.00046195542
0.12268157	0.032888471	0.00047044129
0.12281201	0.031893816	0.00046224486
0.12294246	0.031501287	0.00046152477
0.12307290	0.032393514	0.00046510615
0.12320334	0.032281827	0.00046385749
0.12333379	0.032373671	0.00046585293
0.12346423	0.031464478	0.00045848509
0.12359467	0.032336044	0.00046645889
0.12372512	0.031577907	0.00046026972
0.12385556	0.031736821	0.00045847522
0.12398600	0.031508117	0.00046115647
0.12411645	0.032580872	0.00046429757
0.12424689	0.031809204	0.00045994756
0.12437733	0.031385648	0.00046013836
0.12450778	0.031961010	0.00045939459
0.12463822	0.032107648	0.00046321562
0.12476866	0.031669114	0.00045748425
0.12489911	0.032075362	0.00046026187
0.12502955	0.031525910	0.00045879668
0.12515999	0.031693713	0.00045750058
0.12529044	0.033080660	0.00046583023
0.12542088	0.031673994	0.00045833032
0.12555132	0.032020011	0.00045712456
0.12568177	0.031507797	0.00045569965
0.12581221	0.031630118	0.00045594640
0.12594265	0.031511661	0.00045437844
0.12607309	0.032450577	0.00046303809
0.12620354	0.031393714	0.00045276393
0.12633398	0.032417884	0.00046078894
0.12646442	0.031598926	0.00045627205
0.12659487	0.031331805	0.00045190349
0.12672531	0.032020707	0.00045903786
0.12685575	0.031663885	0.00045407517
0.12698620	0.031638698	0.00045619056
0.12711664	0.031858111	0.00045643030
0.12724708	0.031729831	0.00045354814
0.12737753	0.032391083	0.00046170638
0.12750797	0.033041518	0.00046038182
0.12763841	0.032365923	0.00045759678
0.12776886	0.032516377	0.00046034747
0.12789930	0.031917836	0.00045154494
0.12802974	0.031575778	0.00045342034
0.12816019	0.031581070	0.00045286477
0.12829063	0.032052226	0.00045424458
0.12842107	0.030920814	0.00044826681
0.12855152	0.033032807	0.00045956374
0.12868196	0.031531372	0.00045178855
0.12881240	0.031544596	0.00045124057
0.12894285	0.031851854	0.00045170708
0.12907329	0.031992226	0.00045345403
0.12920373	0.031411055	0.00045044910
0.12933418	0.031630078	0.00045011269
0.12946462	0.031710714	0.00045211484
0.12959506	0.032255739	0.00045491152
0.12972551	0.031898984	0.00045178616
0.12985595	0.031554816	0.00045108323
0.12998639	0.031947503	0.00044984963
0.13011684	0.030824383	0.00044472543
0.13024728	0.032302344	0.00045449940
0.13037772	0.031583098	0.00044754041
0.13050816	0.032037019	0.00045097381
0.13063861	0.031439187	0.00044891474
0.13076905	0.032410745	0.00045291693
0.13089949	0.031847129	0.00045047746
0.13102994	0.032523904	0.00045296737
0.13116038	0.031749121	0.00044905102
0.13129082	0.030994400	0.00044383917
0.13142127	0.032390909	0.00045148836
0.13155171	0.031896180	0.00045016776
0.13168215	0.031665574	0.00044744069
0.13181260	0.031790011	0.00044770930
0.13194304	0.030843348	0.00044237441
0.13207348	0.031262398	0.00044505354
0.13220393	0.031916247	0.00044886509
0.13233437	0.031820945	0.00044807861
0.13246481	0.031649072	0.00044691233
0.13259526	0.031343102	0.00044550292
0.13272570	0.031885513	0.00044757890
0.13285614	0.031635468	0.00044542317
0.13298659	0.031344306	0.00044468348
0.13311703	0.031753826	0.00044513348
0.13324747	0.032068193	0.00044758661
0.13337792	0.032069799	0.00044683092
0.13350836	0.032085025	0.00044955398
0.13363880	0.032559907	0.00044997814
0.13376925	0.032385244	0.00044819278
0.13389969	0.031169335	0.00044211226
0.13403013	0.032594466	0.00045148533
0.13416058	0.032048463	0.00044452038
0.13429102	0.031706707	0.00044466731
0.13442146	0.032463866	0.00044847960
0.13455191	0.031174324	0.00043965892
0.13468235	0.030886857	0.00044054516
0.13481279	0.033034679	0.00045187372
0.13494323	0.031793262	0.00044573677
0.13507368	0.032032590	0.00044602293
0.13520412	0.032267200	0.00044368084
0.13533456	0.032282219	0.00044765319
0.13546501	0.031898542	0.00044287127
0.13559545	0.031251495	0.00043920984
0.13572589	0.031508475	0.00044343818
0.13585634	0.031838090	0.00043958958
0.13598678	0.031587496	0.00044210108
0.13611722	0.031562541	0.00044037472
0.13624767	0.031980204	0.00044245344
0.13637811	0.031426763	0.00044145030
0.13650855	0.031428540	0.00043908742
0.13663900	0.030919309	0.00043639425
0.13676944	0.031326897	0.00043937258
0.13689988	0.032139326	0.00044114799
0.13703033	0.031770926	0.00044201187
0.13716077	0.032123444	0.00044362442
0.13729121	0.031779373	0.00044153263
0.13742166	0.031665432	0.00044034462
0.13755210	0.031612857	0.00043849554
0.13768254	0.031238081	0.00043901125
0.13781299	0.031741190	0.00044180091
0.13794343	0.031793697	0.00043889026
0.13807387	0.031314235	0.00043803667
0.13820432	0.032247330	0.00044197036
0.13833476	0.031379682	0.00043478905
0.13846520	0.031480979	0.00043953143
0.13859565	0.031184772	0.00043460468
0.13872609	0.031611171	0.00043805130
0.13885653	0.032082916	0.00044157770
0.13898698	0.031334025	0.00043453970
0.13911742	0.032562850	0.00044265881
0.13924786	0.031510819	0.00043642100
0.13937830	0.031620088	0.00043619581
0.13950875	0.031392429	0.00043632199
0.13963919	0.031416960	0.00043507711
0.13976963	0.031775442	0.00043726714
0.13990008	0.031881489	0.00043965134
0.14003052	0.031523737	0.00043464873
0.14016096	0.030960609	0.00043465947
0.14029141	0.031747830	0.00043579000
0.14042185	0.032092184	0.00043720379
0.14055229	0.030976024	0.00043287311
0.14068274	0.031243439	0.00043116419
0.14081318	0.031501787	0.00043597555
0.14094362	0.031820006	0.00043569258
0.14107407	0.031807179	0.00043582839
0.14120451	0.031521637	0.00043540814
0.14133495	0.030885641	0.00042946236
0.14146540	0.031241768	0.00043249632
0.14159584	0.031228838	0.00043460695
0.14172628	0.031013744	0.00042891955
0.14185673	0.031856554	0.00043722853
0.14198717	0.032021393	0.00043469128
0.14211761	0.030484960	0.00042550436
0.14224806	0.031785547	0.00043538807
0.14237850	0.031420670	0.00042916128
0.14250894	0.031863903	0.00043382968
0.14263939	0.031292072	0.00043152631
0.14276983	0.031921208	0.00043204439
0.14290027	0.031785723	0.00043457369
0.14303072	0.031111919	0.00042670050
0.14316116	0.031505098	0.00043113979
0.14329160	0.031569542	0.00043208652
0.14342205	0.031862860	0.00043065168
0.14355249	0.031270761	0.00042770626
0.14368293	0.031307572	0.00043154033
0.14381337	0.030953738	0.00042253694
0.14394382	0.031240570	0.00042978428
0.14407426	0.032010104	0.00043077042
0.14420470	0.031378988	0.00042906728
0.14433515	0.031947450	0.00043360655
0.14446559	0.031088260	0.00042549665
0.14459603	0.031043576	0.00042495217
0.14472648	0.030822931	0.00042568987
0.14485692	0.031274561	0.00042582088
0.14498736	0.030958860	0.00042587297
0.14511781	0.032019007	0.00042998262
0.14524825	0.031047376	0.00042576797
0.14537869	0.032494181	0.00043446347
0.14550914	0.030580213	0.00041917604
0.14563958	0.031212726	0.00042735302
0.14577002	0.030844036	0.00042261937
0.14590047	0.031359964	0.00042684862
0.14603091	0.031228618	0.00042641308
0.14616135	0.030729073	0.00042168214
0.14629180	0.031679622	0.00042836856
0.14642224	0.031217938	0.00042719844
0.14655268	0.032073552	0.00042992921
0.14668313	0.030977492	0.00042379845
0.14681357	0.031378639	0.00042682146
0.14694401	0.030882488	0.00042118965
0.14707446	0.031276567	0.00042583342
0.14720490	0.031363275	0.00042517758
0.14733534	0.031210844	0.00042682835
0.14746579	0.032003399	0.00043002513
0.14759623	0.031900269	0.00042799088
0.14772667	0.030866800	0.00042279774
0.14785712	0.031991661	0.00042791398
0.14798756	0.031702891	0.00042727962
0.14811800	0.031045395	0.00042350620
0.14824844	0.032170574	0.00042991707
0.14837889	0.031423483	0.00042587883
0.14850933	0.031535507	0.00042598789
0.14863977	0.031405638	0.00042247444
0.14877022	0.030396450	0.00041902339
0.14890066	0.030866474	0.00042013630
0.14903110	0.030839563	0.00041970395
0.14916155	0.031909507	0.00042856661
0.14929199	0.030932089	0.00041936268
0.14942243	0.031828880	0.00042706480
0.14955288	0.031486827	0.00042467264
0.14968332	0.031590749	0.00042295141
0.14981376	0.031812298	0.00042655779
0.14994421	0.032024153	0.00042449833
0.15007465	0.031847568	0.00042538088
0.15020509	0.031289565	0.00042355056
0.15033554	0.031977761	0.00042558118
0.15046598	0.031881748	0.00042723009
0.15059642	0.030997639	0.00041932192
0.15072687	0.030851230	0.00041766944
0.15085731	0.031282716	0.00042214999
0.15098775	0.031135984	0.00041982393
0.15111820	0.031247089	0.00042197852
0.15124864	0.031021134	0.00041980783
0.15137908	0.030860034	0.00041686101
0.15150953	0.031671851	0.00042435234
0.15163997	0.031203373	0.00041999487
0.15177041	0.031603367	0.00042294736
0.15190086	0.031344302	0.00042215866
0.15203130	0.030851923	0.00041714210
0.15216174	0.030419791	0.00041580624
0.15229219	0.031463520	0.00042274555
0.15242263	0.031507809	0.00042118110
0.15255307	0.030952765	0.00041933657
0.15268351	0.031574820	0.00042065379
0.15281396	0.031373215	0.00041874460
0.15294440	0.031447170	0.00042091771
0.15307484	0.031763739	0.00042173813
0.15320529	0.031123183	0.00041701236
0.15333573	0.030473152	0.00041394297
0.15346617	0.031049202	0.00041698858
0.15359662	0.031476110	0.00042003524
0.15372706	0.031702024	0.00042046416
0.15385750	0.031768447	0.00042145303
0.15398795	0.031127872	0.00041754743
0.15411839	0.031459062	0.00041934392
0.15424883	0.031029848	0.00041548632
0.15437928	0.031696197	0.00042008383
0.15450972	0.031044051	0.00041568744
0.15464016	0.030715101	0.00041358006
0.15477061	0.031804429	0.00042002577
0.15490105	0.031129528	0.00041517708
0.15503149	0.030730878	0.00041335580
0.15516194	0.032009577	0.00042099658
0.15529238	0.030844261	0.00041399022
0.15542282	0.031311705	0.00041597158
0.15555327	0.030798177	0.00041351421
0.15568371	0.031292638	0.00041627647
0.15581415	0.031932171	0.00042059699
0.15594460	0.030381771	0.00041007679
0.15607504	0.030965067	0.00041332314
0.15620548	0.031555997	0.00041700507
0.15633593	0.031158536	0.00041388663
0.15646637	0.031648153	0.00041704568
0.15659681	0.031036832	0.00041482857
0.15672726	0.031392540	0.00041493208
0.15685770	0.032059660	0.00041955543
0.15698814	0.032074497	0.00041894893
0.15711858	0.031278934	0.00041398825
0.15724903	0.031286341	0.00041464103
0.15737947	0.030870968	0.00041151482
0.15750991	0.031622942	0.00041518639
0.15764036	0.030968083	0.00041266486
0.15777080	0.031189370	0.00041332626
0.15790124	0.031604496	0.00041434797
0.15803169	0.030689359	0.00040938678
0.15816213	0.031067190	0.00041349902
0.15829257	0.031854965	0.00041570611
0.15842302	0.031158198	0.00041317514
0.15855346	0.030973362	0.00040986676
0.15868390	0.031887260	0.00041717579
0.15881435	0.031678735	0.00041699965
0.15894479	0.031810830	0.00041712774
0.15907523	0.031209668	0.00041166049
0.15920568	0.030809934	0.00040927925
0.15933612	0.031117892	0.00041055795
0.15946656	0.031320679	0.00041173157
0.15959701	0.030554601	0.00040664830
0.15972745	0.030509664	0.00040810383
0.15985789	0.030628448	0.00040823590
0.15998834	0.030669838	0.00040640771
0.16011878	0.030812767	0.00040924256
0.16024922	0.031736706	0.00041328125
0.16037967	0.031446215	0.00041292503
0.16051011	0.031321684	0.00041111834
0.16064055	0.030954224	0.00040888668
0.16077100	0.030400578	0.00040531316
0.16090144	0.030973098	0.00041075869
0.16103188	0.031435925	0.00041005803
0.16116233	0.030497721	0.00040589745
0.16129277	0.031120481	0.00040875743
0.16142321	0.030967021	0.00040843382
0.16155365	0.031622467	0.00041164518
0.16168410	0.031090845	0.00040848603
0.16181454	0.031038518	0.00040824028
0.16194498	0.031514192	0.00041062141
0.16207543	0.031173635	0.00040767780
0.16220587	0.031516477	0.00041038243
0.16233631	0.030754736	0.00040512363
0.16246676	0.031589304	0.00041185818
0.16259720	0.031501641	0.00041003880
0.16272764	0.031114895	0.00040592349
0.16285809	0.031777453	0.00041153376
0.16298853	0.030579219	0.00040410148
0.16311897	0.030904354	0.00040559400
0.16324942	0.031297652	0.00040937895
0.16337986	0.030499498	0.00040226653
0.16351030	0.031089694	0.00040684576
0.16364075	0.031538287	0.00041073086
0.16377119	0.031134849	0.00040464367
0.16390163	0.030934407	0.00040681455
0.16403208	0.031234415	0.00040705648
0.16416252	0.030674543	0.00040408347
0.16429296	0.031397745	0.00040996443
0.16442341	0.030426476	0.00040056978
0.16455385	0.030582258	0.00040360901
0.16468429	0.031292415	0.00040708197
0.16481474	0.031157351	0.00040415342
0.16494518	0.031116591	0.00040655342
0.16507562	0.031746751	0.00040845339
0.16520607	0.030810121	0.00040344333
0.16533651	0.030922135	0.00040565132
0.16546695	0.030863083	0.00040313882
0.16559740	0.030179121	0.00040107831
0.16572784	0.031661876	0.00040644086
0.16585828	0.030903482	0.00040291985
0.16598872	0.031532300	0.00040826273
0.16611917	0.030812689	0.00040316838
0.16624961	0.030524128	0.00040119438
0.16638005	0.031242720	0.00040602869
0.16651050	0.030840753	0.00040076605
0.16664094	0.031164575	0.00040446622
0.16677138	0.030488953	0.00039928625
0.16690183	0.031338428	0.00040370286
0.16703227	0.031054794	0.00040410616
0.16716271	0.030512346	0.00039814224
0.16729316	0.031045838	0.00040357218
0.16742360	0.031508724	0.00040625606
0.16755404	0.030972368	0.00040107738
0.16768449	0.031353222	0.00040419416
0.16781493	0.031036261	0.00040120051
0.16794537	0.031512796	0.00040502474
0.16807582	0.030999981	0.00040320829
0.16820626	0.030982669	0.00040072461
0.16833670	0.030820734	0.00040103605
0.16846715	0.031320365	0.00040358910
0.16859759	0.030980774	0.00040004330
0.16872803	0.030956971	0.00040140573
0.16885848	0.030751572	0.00039866288
0.16898892	0.030862817	0.00040081954
0.16911936	0.030869384	0.00040099531
0.16924981	0.031617490	0.00040402642
0.16938025	0.031104234	0.00040028791
0.16951069	0.031789245	0.00040600418
0.16964114	0.030591254	0.00039919746
0.16977158	0.031005663	0.00040107088
0.16990202	0.030812608	0.00039707328
0.17003247	0.031148583	0.00040051079
0.17016291	0.030310562	0.00039636983
0.17029335	0.030643352	0.00039627360
0.17042379	0.031032195	0.00040039406
0.17055424	0.031363953	0.00040104663
0.17068468	0.030668588	0.00039749421
0.17081512	0.031773742	0.00040427171
0.17094557	0.031007318	0.00039752511
0.17107601	0.030929592	0.00039954345
0.17120645	0.030506245	0.00039799701
0.17133690	0.032080813	0.00040488071
0.17146734	0.031134482	0.00039859756
0.17159778	0.030801931	0.00039650281
0.17172823	0.031231000	0.00039874538
0.17185867	0.030367137	0.00039699467
0.17198911	0.031955015	0.00040099857
0.17211956	0.030487396	0.00039566276
0.17225000	0.031083930	0.00039855568
0.17238044	0.030357524	0.00039302556
0.17251089	0.030227444	0.00039369923
0.17264133	0.030424473	0.00039380696
0.17277177	0.031075455	0.00039857281
0.17290222	0.030912147	0.00039843363
0.17303266	0.031094524	0.00039548386
0.17316310	0.031133274	0.00039762386
0.17329355	0.031061853	0.00039732402
0.17342399	0.031458061	0.00039842604
0.17355443	0.031572943	0.00040022351
0.17368488	0.031172386	0.00039511120
0.17381532	0.030431551	0.00039445928
0.17394576	0.031336829	0.00039966719
0.17407621	0.031134861	0.00039612127
0.17420665	0.031199981	0.00039755813
0.17433709	0.030938561	0.00039550141
0.17446753	0.030988327	0.00039533781
0.17459798	0.030747132	0.00039461747
0.17472842	0.030560612	0.00039342425
0.17485886	0.030859231	0.00039672047
0.17498931	0.031056273	0.00039685907
0.17511975	0.030747014	0.00039132246
0.17525019	0.031080290	0.00039553981
0.17538064	0.031583935	0.00039844173
0.17551108	0.029675563	0.00038746442
0.17564152	0.030792299	0.00039331692
0.17577197	0.030046698	0.00038889715
0.17590241	0.030157663	0.00039087485
0.17603285	0.031535490	0.00039785455
0.17616330	0.030374928	0.00038965893
0.17629374	0.031126794	0.00039547721
0.17642418	0.030726288	0.00039230623
0.17655463	0.031222330	0.00039472997
0.17668507	0.030154722	0.00039011298
0.17681551	0.030515500	0.00039032247
0.17694596	0.031509233	0.00039696963
0.17707640	0.030650966	0.00039102240
0.17720684	0.030179386	0.00038736141
0.17733729	0.030583499	0.00039155386
0.17746773	0.031037653	0.00039183712
0.17759817	0.031223437	0.00039387249
0.17772862	0.030702717	0.00039257524
0.17785906	0.030988421	0.00039166730
0.17798950	0.030564366	0.00038948786
0.17811995	0.030882286	0.00039125057
0.17825039	0.031278749	0.00039243801
0.17838083	0.030571730	0.00039133345
0.17851128	0.030041134	0.00038539264
0.17864172	0.030194040	0.00038713498
0.17877216	0.029775394	0.00038566706
0.17890260	0.030904826	0.00039069756
0.17903305	0.030878779	0.00039228337
0.17916349	0.030700996	0.00038913237
0.17929393	0.030322893	0.00038659951
0.17942438	0.030982305	0.00039096009
0.17955482	0.030898747	0.00038980692
0.17968526	0.030761866	0.00038988132
0.17981571	0.030949759	0.00039226778
0.17994615	0.030890132	0.00038833594
0.18007659	0.029925175	0.00038677278
0.18020704	0.030841572	0.00038930234
0.18033748	0.030969937	0.00039004700
0.18046792	0.030757505	0.00039013227
0.18059837	0.031054595	0.00039015236
0.18072881	0.031372216	0.00039180926
0.18085925	0.030955855	0.00039054299
0.18098970	0.031258404	0.00038998843
0.18112014	0.030815605	0.00039064949
0.18125058	0.029807302	0.00038172844
0.18138103	0.030845931	0.00038862116
0.18151147	0.030487250	0.00038742491
0.18164191	0.031316331	0.00039021073
0.18177236	0.030908602	0.00038926882
0.18190280	0.030551695	0.00038643269
0.18203324	0.030832793	0.00038703658
0.18216369	0.030590485	0.00039556816
0.18229413	0.030146365	0.00039303259
0.18242457	0.030657080	0.00040156997
0.18255502	0.030876716	0.00040441305
0.18268546	0.030279224	0.00040175621
0.18281590	0.030870024	0.00040710978
0.18294635	0.030382281	0.00040636450
0.18307679	0.030481050	0.00040769131
0.18320723	0.031151928	0.00041543430
0.18333767	0.030980181	0.00041206266
0.18346812	0.030312982	0.00041282423
0.18359856	0.030421506	0.00041315611
0.18372900	0.030756235	0.00041536491
0.18385945	0.030122481	0.00041304428
0.18398989	0.030732884	0.00041697179
0.18412033	0.030445808	0.00041778753
0.18425078	0.030610459	0.00042105992
0.18438122	0.030135829	0.00041736359
0.18451166	0.029956388	0.00041793612
0.18464211	0.030471993	0.00042204902
0.18477255	0.031292866	0.00042841788
0.18490299	0.030712775	0.00042787292
0.18503344	0.030863538	0.00042550576
0.18516388	0.029831695	0.00042303781
0.18529432	0.030214648	0.00042510211
0.18542477	0.030722689	0.00042919762
0.18555521	0.030500915	0.00043018950
0.18568565	0.031038587	0.00043166768
0.18581610	0.030653657	0.00043038096
0.18594654	0.030689419	0.00043201263
0.18607698	0.030931230	0.00043311203
0.18620743	0.030488068	0.00043409039
0.18633787	0.029790008	0.00043121737
0.18646831	0.030838606	0.00043466435
0.18659876	0.030517702	0.00043575512
0.18672920	0.031242265	0.00043993008
0.18685964	0.030629389	0.00043712400
0.18699009	0.030838503	0.00043948912
0.18712053	0.030835391	0.00042885067
0.18725097	0.030726764	0.00042493002
0.18738142	0.030944142	0.00042404030
0.18751186	0.030906427	0.00042083074
0.18764230	0.030822527	0.00041977252
0.18777274	0.029910509	0.00041261521
0.18790319	0.030973576	0.00041740670
0.18803363	0.030964231	0.00041653441
0.18816407	0.031172057	0.00041332860
0.18829452	0.031067410	0.00041446871
0.18842496	0.030952249	0.00041248847
0.18855540	0.030298974	0.00040546895
0.18868585	0.030968480	0.00041128004
0.18881629	0.030526382	0.00040464657
0.18894673	0.031055030	0.00041002457
0.18907718	0.030645812	0.00040429436
0.18920762	0.030821722	0.00040569601
0.18933806	0.031167716	0.00040574723
0.18946851	0.030662897	0.00040201628
0.18959895	0.030054932	0.00039782905
0.18972939	0.030614251	0.00040075952
0.18985984	0.031098131	0.00040237405
0.18999028	0.030856326	0.00040039088
0.19012072	0.030593929	0.00039968087
0.19025117	0.031431426	0.00040083559
0.19038161	0.031189615	0.00040122772
0.19051205	0.029822245	0.00039277658
0.19064250	0.030435146	0.00039496809
0.19077294	0.030983512	0.00039890474
0.19090338	0.030063456	0.00039005310
0.19103383	0.029917341	0.00039059046
0.19116427	0.031041040	0.00039523171
0.19129471	0.030213822	0.00039024520
0.19142516	0.030620852	0.00039341589
0.19155560	0.031389300	0.00039458084
0.19168604	0.030487385	0.00039065576
0.19181649	0.029879114	0.00038666211
0.19194693	0.030440316	0.00038808850
0.19207737	0.030736292	0.00039164567
0.19220781	0.030665073	0.00038863937
0.19233826	0.030754305	0.00039052284
0.19246870	0.031199238	0.00039214957
0.19259914	0.030193090	0.00038351506
0.19272959	0.030708403	0.00038876235
0.19286003	0.030386960	0.00038625150
0.19299047	0.030553928	0.00038473364
0.19312092	0.030427356	0.00038344589
0.19325136	0.030598741	0.00038634722
0.19338180	0.030203116	0.00038380201
0.19351225	0.029924474	0.00038345097
0.19364269	0.029724636	0.00037939628
0.19377313	0.029640653	0.00038055774
0.19390358	0.029904539	0.00038181808
0.19403402	0.030640701	0.00038425832
0.19416446	0.030297623	0.00038311183
0.19429491	0.030767190	0.00038466846
0.19442535	0.030106089	0.00038092925
0.19455579	0.030641396	0.00038492704
0.19468624	0.030190764	0.00038017174
0.19481668	0.030514583	0.00038530003
0.19494712	0.030772130	0.00038526758
0.19507757	0.029907503	0.00038000047
0.19520801	0.030084174	0.00038037646
0.19533845	0.030437179	0.00038176017
0.19546890	0.029945563	0.00038053123
0.19559934	0.030608906	0.00038448515
0.19572978	0.031107574	0.00038492000
0.19586023	0.030040357	0.00038057731
0.19599067	0.029539199	0.00037662476
0.19612111	0.030647672	0.00038080719
0.19625156	0.030231107	0.00038266957
0.19638200	0.029999365	0.00037753766
0.19651244	0.030609047	0.00038309349
0.19664288	0.030368448	0.00038032720
0.19677333	0.030202980	0.00037824577
0.19690377	0.030044441	0.00037926343
0.19703421	0.030185417	0.00037855551
0.19716466	0.030720118	0.00038254445
0.19729510	0.030975480	0.00038324830
0.19742554	0.030274648	0.00037812940
0.19755599	0.030770714	0.00038182005
0.19768643	0.030748208	0.00038342359
0.19781687	0.030572492	0.00037950979
0.19794732	0.029823551	0.00037688045
0.19807776	0.030782021	0.00038048388
0.19820820	0.030414949	0.00037842197
0.19833865	0.030130598	0.00037780378
0.19846909	0.030445419	0.00037780067
0.19859953	0.030185384	0.00037822728
0.19872998	0.030431218	0.00037897255
0.19886042	0.030448490	0.00037726370
0.19899086	0.030648648	0.00038100747
0.19912131	0.030046972	0.00037534308
0.19925175	0.030774275	0.00038071680
0.19938219	0.030853431	0.00038118842
0.19951264	0.030566512	0.00037749610
0.19964308	0.030100900	0.00037631466
0.19977352	0.030675502	0.00037874268
0.19990397	0.029544626	0.00037276181
0.20003441	0.030322670	0.00037824167
0.20016485	0.030587063	0.00037776184
0.20029530	0.030473707	0.00037830545
0.20042574	0.030557704	0.00037908190
0.20055618	0.029821316	0.00037286190
0.20068663	0.030249565	0.00037687915
0.20081707	0.030785433	0.00037796285
0.20094751	0.030772264	0.00037844023
0.20107795	0.030442261	0.00037811885
0.20120840	0.030172409	0.00037390035
0.20133884	0.030580805	0.00037801772
0.20146928	0.030587638	0.00037823045
0.20159973	0.030731626	0.00037776926
0.20173017	0.030105290	0.00037534277
0.20186061	0.030326183	0.00037454380
0.20199106	0.030385090	0.00037598658
0.20212150	0.030362616	0.00037601424
0.20225194	0.030574485	0.00037558083
0.20238239	0.030247304	0.00037416716
0.20251283	0.030773409	0.00037677176
0.20264327	0.030565723	0.00037538832
0.20277372	0.030336037	0.00037557896
0.20290416	0.029823653	0.00037236814
0.20303460	0.029904412	0.00037278226
0.20316505	0.030202648	0.00037316575
0.20329549	0.030130625	0.00037191994
0.20342593	0.029506800	0.00037012237
0.20355638	0.031147079	0.00037811475
0.20368682	0.030854076	0.00037535838
0.20381726	0.030036783	0.00037299817
0.20394771	0.030733225	0.00037286795
0.20407815	0.030483957	0.00037425329
0.20420859	0.030584236	0.00037421032
0.20433904	0.030172845	0.00037095845
0.20446948	0.029923709	0.00037037484
0.20459992	0.030337702	0.00037112533
0.20473037	0.030086074	0.00036971858
0.20486081	0.030295448	0.00037142926
0.20499125	0.029287976	0.00036489304
0.20512170	0.030383533	0.00037196737
0.20525214	0.029954282	0.00036884975
0.20538258	0.030337157	0.00037100298
0.20551302	0.030270372	0.00037069784
0.20564347	0.030033346	0.00036858475
0.20577391	0.030430708	0.00037170613
0.20590435	0.030052303	0.00037089113
0.20603480	0.029985954	0.00036742314
0.20616524	0.029700930	0.00036702498
0.20629568	0.029566771	0.00036647923
0.20642613	0.030362567	0.00037050472
0.20655657	0.029918077	0.00036872121
0.20668701	0.030938011	0.00037265273
0.20681746	0.029665640	0.00036590372
0.20694790	0.030293385	0.00037103149
0.20707834	0.030339451	0.00036899494
0.20720879	0.030504321	0.00037185558
0.20733923	0.029701460	0.00036587628
0.20746967	0.029890756	0.00036669407
0.20760012	0.030416852	0.00037050295
0.20773056	0.030691141	0.00036905977
0.20786100	0.030087753	0.00036910465
0.20799145	0.030391948	0.00036957079
0.20812189	0.030054447	0.00036700026
0.20825233	0.030164381	0.00036855068
0.20838278	0.030265297	0.00036837460
0.20851322	0.030264900	0.00036894903
0.20864366	0.030572989	0.00037159440
0.20877411	0.029842877	0.00036596054
0.20890455	0.029635139	0.00036528444
0.20903499	0.029691111	0.00036440339
0.20916544	0.030664095	0.00037002220
0.20929588	0.030343903	0.00036986020
0.20942632	0.029676076	0.00036367713
0.20955677	0.029423552	0.00036381182
0.20968721	0.030034206	0.00036659099
0.20981765	0.030159473	0.00036554807
0.20994809	0.030493390	0.00036910630
0.21007854	0.030230572	0.00036715673
0.21020898	0.029844726	0.00036490421
0.21033942	0.030262492	0.00036811195
0.21046987	0.029729849	0.00036276644
0.21060031	0.029403857	0.00036415607
0.21073075	0.030054612	0.00036600858
0.21086120	0.030315375	0.00036763350
0.21099164	0.030032379	0.00036523599
0.21112208	0.029406188	0.00036193361
0.21125253	0.029893539	0.00036276214
0.21138297	0.030661016	0.00036995024
0.21151341	0.030048897	0.00036344520
0.21164386	0.029219921	0.00036114077
0.21177430	0.029657691	0.00036198694
0.21190474	0.030609020	0.00036890178
0.21203519	0.030372248	0.00036775295
0.21216563	0.030625978	0.00036754434
0.21229607	0.030165724	0.00036539624
0.21242652	0.030005975	0.00036555854
0.21255696	0.030242029	0.00036430348
0.21268740	0.029768358	0.00036448593
0.21281785	0.030069800	0.00036297422
0.21294829	0.029924672	0.00036381026
0.21307873	0.030178060	0.00036487777
0.21320918	0.030366927	0.00036578705
0.21333962	0.029991260	0.00036342591
0.21347006	0.029673319	0.00036452494
0.21360051	0.029447180	0.00035869260
0.21373095	0.030044775	0.00036417070
0.21386139	0.030069746	0.00036315944
0.21399184	0.029851529	0.00036130580
0.21412228	0.030089880	0.00036392120
0.21425272	0.029557004	0.00036020857
0.21438316	0.029812514	0.00036272720
0.21451361	0.029689476	0.00036129401
0.21464405	0.030259753	0.00036223003
0.21477449	0.029808750	0.00036118087
0.21490494	0.029882060	0.00036187819
0.21503538	0.030189349	0.00036313160
0.21516582	0.029918913	0.00036326915
0.21529627	0.030235625	0.00036165994
0.21542671	0.030302047	0.00036326815
0.21555715	0.030323752	0.00036349582
0.21568760	0.029690830	0.00035986962
0.21581804	0.029733650	0.00036014062
0.21594848	0.029823000	0.00036032624
0.21607893	0.029536106	0.00035925108
0.21620937	0.029499771	0.00035905527
0.21633981	0.029506795	0.00035748377
0.21647026	0.030056168	0.00036213819
0.21660070	0.030326593	0.00036305327
0.21673114	0.030413679	0.00036245612
0.21686159	0.030265151	0.00036192124
0.21699203	0.030014042	0.00036017827
0.21712247	0.029687304	0.00035933131
0.21725292	0.029979168	0.00036251932
0.21738336	0.029459844	0.00035620185
0.21751380	0.029754404	0.00035826522
0.21764425	0.029648845	0.00035871198
0.21777469	0.029452907	0.00035849561
0.21790513	0.029852243	0.00036029264
0.21803558	0.030079507	0.00035921729
0.21816602	0.029977230	0.00035998228
0.21829646	0.029773922	0.00035844401
0.21842691	0.029836547	0.00035782606
0.21855735	0.029528944	0.00035857207
0.21868779	0.029447456	0.00035622790
0.21881823	0.029879125	0.00035841234
0.21894868	0.029086138	0.00035367125
0.21907912	0.030051498	0.00035771860
0.21920956	0.029455410	0.00035710738
0.21934001	0.029730171	0.00035836455
0.21947045	0.029648994	0.00035691337
0.21960089	0.030215270	0.00036030106
0.21973134	0.029680779	0.00035544283
0.21986178	0.029814135	0.00035693110
0.21999222	0.029845861	0.00035878333
0.22012267	0.029888757	0.00035629418
0.22025311	0.030100930	0.00036002493
0.22038355	0.030364099	0.00035822501
0.22051400	0.029504506	0.00035592854
0.22064444	0.029710573	0.00035732704
0.22077488	0.029794047	0.00035618151
0.22090533	0.030346686	0.00035992298
0.22103577	0.030170380	0.00035811978
0.22116621	0.029562377	0.00035368929
0.22129666	0.029706762	0.00035571567
0.22142710	0.029467720	0.00035514095
0.22155754	0.030404692	0.00035895243
0.22168799	0.030375251	0.00036011611
0.22181843	0.029957499	0.00035515688
0.22194887	0.029974376	0.00035796777
0.22207932	0.029574382	0.00035388352
0.22220976	0.029648151	0.00035501968
0.22234020	0.029484259	0.00035466858
0.22247065	0.029781475	0.00035442624
0.22260109	0.030181777	0.00035783848
0.22273153	0.030079386	0.00035814702
0.22286198	0.029657670	0.00035324754
0.22299242	0.029990564	0.00035850523
0.22312286	0.029679751	0.00035390863
0.22325330	0.029503151	0.00035365251
0.22338375	0.029700724	0.00035547826
0.22351419	0.029760315	0.00035417132
0.22364463	0.029723669	0.00035504775
0.22377508	0.029901832	0.00035640159
0.22390552	0.030426974	0.00035651684
0.22403596	0.030292313	0.00035809877
0.22416641	0.029966284	0.00035540576
0.22429685	0.030320013	0.00035718380
0.22442729	0.029338754	0.00035304325
0.22455774	0.029695754	0.00035208339
0.22468818	0.029200749	0.00035026825
0.22481862	0.029025150	0.00034969604
0.22494907	0.029898006	0.00035333935
0.22507951	0.030678782	0.00035940966
0.22520995	0.029907088	0.00035428493
0.22534040	0.029074456	0.00034811238
0.22547084	0.029516860	0.00035342749
0.22560128	0.030037945	0.00035417483
0.22573173	0.029580730	0.00035272453
0.22586217	0.029791563	0.00035283441
0.22599261	0.029632510	0.00035211305
0.22612306	0.029940262	0.00035347659
0.22625350	0.030162330	0.00035372544
0.22638394	0.029631623	0.00035119097
0.22651439	0.029409783	0.00035242483
0.22664483	0.029511894	0.00035036231
0.22677527	0.029663403	0.00035163220
0.22690572	0.029509423	0.00035004263
0.22703616	0.030361767	0.00035646204
0.22716660	0.030293082	0.00035607260
0.22729705	0.029444052	0.00034972330
0.22742749	0.029574044	0.00034993049
0.22755793	0.029382508	0.00035066602
0.22768837	0.029575487	0.00035006661
0.22781882	0.029647307	0.00035175066
0.22794926	0.029718055	0.00035093979
0.22807970	0.029723287	0.00035214457
0.22821015	0.029847837	0.00035213877
0.22834059	0.029178155	0.00034693025
0.22847103	0.029143812	0.00034911978
0.22860148	0.029370096	0.00034958955
0.22873192	0.030099574	0.00035443934
0.22886236	0.030024893	0.00035290074
0.22899281	0.029273961	0.00034748112
0.22912325	0.029580134	0.00034918708
0.22925369	0.029922427	0.00035353370
0.22938414	0.030397033	0.00035265970
0.22951458	0.028971191	0.00034845180
0.22964502	0.029772950	0.00034923876
0.22977547	0.030002595	0.00035151839
0.22990591	0.029792776	0.00035029667
0.23003635	0.029724141	0.00035036904
0.23016680	0.029871919	0.00035081897
0.23029724	0.030210652	0.00035214621
0.23042768	0.029719215	0.00034780369
0.23055813	0.029222050	0.00034703100
0.23068857	0.029671610	0.00035366755
0.23081901	0.029527301	0.00035741620
0.23094946	0.030287031	0.00036377402
0.23107990	0.029694185	0.00035970592
0.23121034	0.028979058	0.00035963033
0.23134079	0.029545814	0.00036517687
0.23147123	0.029657029	0.00036496776
0.23160167	0.029768171	0.00036859692
0.23173212	0.029876729	0.00036967128
0.23186256	0.029468698	0.00036847428
0.23199300	0.030117022	0.00037455415
0.23212344	0.029280629	0.00036863038
0.23225389	0.030050962	0.00037708412
0.23238433	0.029860737	0.00037505204
0.23251477	0.028956653	0.00036974438
0.23264522	0.029585116	0.00037631024
0.23277566	0.029217033	0.00037404028
0.23290610	0.029451971	0.00037579912
0.23303655	0.029918410	0.00038291748
0.23316699	0.029623417	0.00037786014
0.23329743	0.029917992	0.00038166729
0.23342788	0.029413563	0.00037740184
0.23355832	0.029588463	0.00037948787
0.23368876	0.029796302	0.00038003624
0.23381921	0.029526668	0.00037852901
0.23394965	0.029870776	0.00037849162
0.23408009	0.029671080	0.00038007530
0.23421054	0.029421103	0.00037646371
0.23434098	0.029316904	0.00037968902
0.23447142	0.029973637	0.00038081183
0.23460187	0.029214006	0.00037851493
0.23473231	0.029750806	0.00038163271
0.23486275	0.029394764	0.00037856374
0.23499320	0.029700258	0.00038137847
0.23512364	0.029042035	0.00037874364
0.23525408	0.029692922	0.00038188126
0.23538453	0.029834039	0.00038175219
0.23551497	0.029755810	0.00038090080
0.23564541	0.029553876	0.00038230569
0.23577586	0.028843987	0.00038004484
0.23590630	0.029416126	0.00037979529
0.23603674	0.029512783	0.00038284646
0.23616719	0.029531520	0.00038023697
0.23629763	0.030088189	0.00038599007
0.23642807	0.029137981	0.00038132755
0.23655851	0.030011330	0.00038632321
0.23668896	0.029728902	0.00038425962
0.23681940	0.029862864	0.00038656780
0.23694984	0.029598895	0.00038094845
0.23708029	0.029405221	0.00038414439
0.23721073	0.028953057	0.00037879309
0.23734117	0.028604537	0.00038090311
0.23747162	0.028814485	0.00038026292
0.23760206	0.029384062	0.00038264342
0.23773250	0.029473561	0.00038481847
0.23786295	0.029655117	0.00038662761
0.23799339	0.029419078	0.00038415373
0.23812383	0.028916240	0.00038309274
0.23825428	0.029779202	0.00038569089
0.23838472	0.029280908	0.00038296214
0.23851516	0.029519642	0.00038635503
0.23864561	0.029804760	0.00038774916
0.23877605	0.029181966	0.00038709271
0.23890649	0.030067684	0.00038789371
0.23903694	0.029790309	0.00038849127
0.23916738	0.030197357	0.00039084751
0.23929782	0.028965343	0.00038398368
0.23942827	0.029810322	0.00038905834
0.23955871	0.029048041	0.00038613664
0.23968915	0.029851295	0.00038643936
0.23981960	0.028935797	0.00038605091
0.23995004	0.028646809	0.00038189716
0.24008048	0.029502991	0.00038825797
0.24021093	0.029662724	0.00039058986
0.24034137	0.029401195	0.00038615035
0.24047181	0.029830787	0.00038871346
0.24060226	0.029398779	0.00038939046
0.24073270	0.029339639	0.00038651821
0.24086314	0.029479047	0.00039069187
0.24099358	0.029228749	0.00038548779
0.24112403	0.028817795	0.00038469397
0.24125447	0.029435768	0.00038898480
0.24138491	0.029608393	0.00038811049
0.24151536	0.029676008	0.00039155129
0.24164580	0.030169333	0.00039227369
0.24177624	0.029645400	0.00038990012
0.24190669	0.029393496	0.00038993583
0.24203713	0.029496825	0.00038987504
0.24216757	0.029281146	0.00038968482
0.24229802	0.029282211	0.00039088358
0.24242846	0.029577744	0.00038987497
0.24255890	0.029021321	0.00038722878
0.24268935	0.028914574	0.00038580050
0.24281979	0.030045904	0.00039394467
0.24295023	0.029560342	0.00039250210
0.24308068	0.029402949	0.00039003995
0.24321112	0.029037740	0.00038821261
0.24334156	0.029495569	0.00039360671
0.24347201	0.029623591	0.00038925261
0.24360245	0.029427063	0.00039331478
0.24373289	0.029759762	0.00039285076
0.24386334	0.029916590	0.00039486885
0.24399378	0.030013664	0.00039413786
0.24412422	0.029602270	0.00039135114
0.24425467	0.029071318	0.00038928262
0.24438511	0.029968022	0.00039595070
0.24451555	0.030192511	0.00039666632
0.24464600	0.028935894	0.00038883125
0.24477644	0.028901354	0.00038768916
0.24490688	0.029908636	0.00039635283
0.24503733	0.029843432	0.00039709638
0.24516777	0.028720923	0.00038609720
0.24529821	0.030126543	0.00039850792
0.24542865	0.029406573	0.00039280851
0.24555910	0.029488382	0.00039535740
0.24568954	0.029414015	0.00039407831
0.24581998	0.029297033	0.00039068125
0.24595043	0.030225427	0.00039838451
0.24608087	0.029407137	0.00039450673
0.24621131	0.029043502	0.00038867135
0.24634176	0.029584707	0.00039559338
0.24647220	0.029335403	0.00039168018
0.24660264	0.028734734	0.00039153698
0.24673309	0.028928190	0.00039035779
0.24686353	0.029149416	0.00039205219
0.24699397	0.029454231	0.00039448023
0.24712442	0.028989933	0.00039409493
0.24725486	0.029431437	0.00039146669
0.24738530	0.029894836	0.00039929183
0.24751575	0.028876889	0.00039005121
0.24764619	0.029057610	0.00039347379
0.24777663	0.029574778	0.00039699024
0.24790708	0.029281990	0.00039314335
0.24803752	0.029998297	0.00039821675
0.24816796	0.028850357	0.00039216134
0.24829841	0.029852311	0.00039549667
0.24842885	0.029414911	0.00039683521
0.24855929	0.029354409	0.00039396608
0.24868974	0.029086465	0.00039645566
0.24882018	0.029665215	0.00039787869
0.24895062	0.029235712	0.00039085063
0.24908107	0.028375881	0.00039030578
0.24921151	0.028965139	0.00039269809
0.24934195	0.028983167	0.00039393353
0.24947240	0.029478362	0.00039748041
0.24960284	0.029500930	0.00039731350
0.24973328	0.029276966	0.00039452182
0.24986372	0.029144078	0.00039622617
0.24999417	0.028566862	0.00039078365
0.25012461	0.029517180	0.00039947768
0.25025505	0.029089587	0.00039304153
0.25038550	0.028541396	0.00039032863
0.25051594	0.028863323	0.00039423972
0.25064638	0.029371629	0.00039585082
0.25077683	0.029001824	0.00039523617
0.25090727	0.029268991	0.00039820809
0.25103771	0.028806694	0.00039178394
0.25116816	0.028810742	0.00039356161
0.25129860	0.028938312	0.00039313044
0.25142904	0.028856349	0.00039443129
0.25155949	0.028753875	0.00039547638
0.25168993	0.028765457	0.00039311936
0.25182037	0.028483575	0.00039075470
0.25195082	0.029237895	0.00039557785
0.25208126	0.029274809	0.00039729146
0.25221170	0.028394204	0.00039217827
0.25234215	0.029086250	0.00039529199
0.25247259	0.028854645	0.00039380500
0.25260303	0.029517454	0.00040113836
0.25273348	0.029435300	0.00039503694
0.25286392	0.029370471	0.00040027901
0.25299436	0.029079526	0.00039625086
0.25312481	0.028638213	0.00039494849
0.25325525	0.029385332	0.00039763554
0.25338569	0.029386421	0.00039804460
0.25351614	0.028754359	0.00039448038
0.25364658	0.029898713	0.00040233662
0.25377702	0.029799573	0.00040108913
0.25390747	0.028766507	0.00039599980
0.25403791	0.029611861	0.00039767918
0.25416835	0.029117084	0.00039878726
0.25429879	0.028659721	0.00039506044
0.25442924	0.029188227	0.00039665018
0.25455968	0.029653080	0.00040025908
0.25469012	0.029242979	0.00039838043
0.25482057	0.029248268	0.00039814160
0.25495101	0.028738082	0.00039536540
0.25508145	0.029826251	0.00040022060
0.25521190	0.028821607	0.00039849179
0.25534234	0.029400987	0.00039815340
0.25547278	0.028917842	0.00039414162
0.25560323	0.029409498	0.00039842425
0.25573367	0.029596235	0.00040334877
0.25586411	0.029852998	0.00041309578
0.25599456	0.029063834	0.00041321071
0.25612500	0.029266365	0.00041358685
0.25625544	0.028620497	0.00041521597
0.25638589	0.029607944	0.00042517917
0.25651633	0.029407658	0.00042427676
0.25664677	0.029245874	0.00042685468
0.25677722	0.029326451	0.00042769985
0.25690766	0.028980418	0.00042777234
0.25703810	0.029088683	0.00043276266
0.25716855	0.028970295	0.00043322734
0.25729899	0.029349271	0.00043800813
0.25742943	0.029285163	0.00043929336
0.25755988	0.029208658	0.00043666284
0.25769032	0.029344268	0.00044540669
0.25782076	0.028940071	0.00044174428
0.25795121	0.029125968	0.00044528110
0.25808165	0.028614190	0.00044601629
0.25821209	0.029029758	0.00044563803
0.25834253	0.028650533	0.00044854890
0.25847298	0.028976193	0.00045122227
0.25860342	0.029007094	0.00045513427
0.25873386	0.029492784	0.00045832079
0.25886431	0.029076227	0.00045948984
0.25899475	0.029364664	0.00046007731
0.25912519	0.029149634	0.00046262732
0.25925564	0.028832698	0.00046053998
0.25938608	0.029451666	0.00046835984
0.25951652	0.028431640	0.00046080291
0.25964697	0.029988289	0.00047435883
0.25977741	0.028276255	0.00046324557
0.25990785	0.028752193	0.00046889749
0.26003830	0.028512214	0.00046789693
0.26016874	0.029070173	0.00047558368
0.26029918	0.029752401	0.00047513414
0.26042963	0.029353472	0.00047674818
0.26056007	0.028658548	0.00047177646
0.26069051	0.029144216	0.00047810974
0.26082096	0.028984663	0.00047364129
0.26095140	0.029270710	0.00048071912
0.26108184	0.028621759	0.00047382993
0.26121229	0.028764330	0.00047698363
0.26134273	0.029225143	0.00048072248
0.26147317	0.028807868	0.00047972818
0.26160362	0.028520199	0.00047922682
0.26173406	0.029432044	0.00048691599
0.26186450	0.028955211	0.00048299440
0.26199495	0.028484064	0.00048057023
0.26212539	0.028717470	0.00048259420
0.26225583	0.028522456	0.00048364009
0.26238628	0.029063140	0.00048663799
0.26251672	0.028340478	0.00048148185
0.26264716	0.029696466	0.00049343781
0.26277760	0.029370246	0.00049186431
0.26290805	0.029117973	0.00049119503
0.26303849	0.029804175	0.00049397480
0.26316893	0.028464741	0.00048964914
0.26329938	0.028461913	0.00048410353
0.26342982	0.028368097	0.00048928294
0.26356026	0.028266192	0.00048750444
0.26369071	0.028369199	0.00049020985
0.26382115	0.028408064	0.00049009125
0.26395159	0.028743637	0.00049296504
0.26408204	0.029044132	0.00049476839
0.26421248	0.028520777	0.00049746819
0.26434292	0.029233149	0.00049874177
0.26447337	0.028234462	0.00049212382
0.26460381	0.028499387	0.00049440921
0.26473425	0.029527304	0.00050176034
0.26486470	0.029272668	0.00050535213
0.26499514	0.028797401	0.00049769923
0.26512558	0.028961213	0.00050472258
0.26525603	0.029450593	0.00051097895
[truncated: 573 more rows]
