# Supplementary material for: Rationally seeded computational protein design of ɑ-helical barrels
Source: Nat Chem Biol. 2024 Jun 20;20(8):991–9. doi: 10.1038/s41589-024-01642-0 (PMC11288890; doi:10.1038/s41589-024-01642-0)
Supplement: Supplementary file 3 — PDB and .mtz files used for making figure panels b–d and j–m. [file 41589_2024_1642_MOESM3_ESM.zip › KIA_RP_RSPD_NatChemBiol_data_Figure2/scapCC6_LLIA_panels_e-h/SAXS_panel_i/SAXS_raw_SEC_scapCC6_LLIA/b21-443535_00496.dat]

0.0045000000	0.58072726	0.0076279532
0.0046304432	0.54003039	0.0073258561
0.0047608865	0.49725033	0.0067349906
0.0048913297	0.47550306	0.0064433912
0.0050217729	0.42348250	0.0058942217
0.0051522162	0.41585130	0.0058213710
0.0052826594	0.37091149	0.0052740377
0.0054131026	0.35053786	0.0051114891
0.0055435459	0.33440128	0.0048892001
0.0056739891	0.31638298	0.0046481695
0.0058044323	0.29813820	0.0044748146
0.0059348756	0.29021718	0.0043210242
0.0060653188	0.27178044	0.0040654912
0.0061957621	0.25755840	0.0039775284
0.0063262053	0.24550856	0.0038640014
0.0064566485	0.23638378	0.0037093788
0.0065870918	0.22587844	0.0036174136
0.0067175350	0.22630737	0.0035622395
0.0068479782	0.21208468	0.0034564224
0.0069784215	0.20182874	0.0033261445
0.0071088647	0.20618811	0.0033321223
0.0072393079	0.19249780	0.0031710787
0.0073697512	0.19109783	0.0031197827
0.0075001944	0.18497921	0.0030630567
0.0076306376	0.17737004	0.0029870267
0.0077610809	0.17942539	0.0029327429
0.0078915241	0.16888326	0.0028740102
0.0080219673	0.16618696	0.0027845177
0.0081524106	0.16575781	0.0028078417
0.0082828538	0.15877585	0.0026517946
0.0084132970	0.15978847	0.0027200254
0.0085437403	0.15111389	0.0025870205
0.0086741835	0.13763855	0.0024645203
0.0088046267	0.14595073	0.0025108003
0.0089350700	0.13446128	0.0023848000
0.0090655132	0.13204074	0.0023079955
0.0091959565	0.13484731	0.0024049221
0.0093263997	0.12707203	0.0022348435
0.0094568429	0.12595954	0.0022214707
0.0095872862	0.12566182	0.0022368396
0.0097177294	0.12113326	0.0021477393
0.0098481726	0.11208306	0.0020724165
0.0099786159	0.11241360	0.0020530667
0.010109059	0.11052016	0.0019992396
0.010239502	0.10508018	0.0019669522
0.010369946	0.10113033	0.0018956753
0.010500389	0.10237841	0.0018936250
0.010630832	0.099844837	0.0018650372
0.010761275	0.092065509	0.0017610720
0.010891719	0.095168337	0.0018001205
0.011022162	0.091500883	0.0017178911
0.011152605	0.089049687	0.0016953385
0.011283048	0.091218257	0.0017312988
0.011413491	0.088196846	0.0016520783
0.011543935	0.089539149	0.0016541662
0.011674378	0.084997187	0.0015957869
0.011804821	0.083783806	0.0015397169
0.011935264	0.081340595	0.0015191249
0.012065708	0.081565446	0.0015007242
0.012196151	0.076573641	0.0014361204
0.012326594	0.075325663	0.0014306926
0.012457037	0.078327673	0.0014411526
0.012587481	0.076933447	0.0013999473
0.012717924	0.077632202	0.0013873958
0.012848367	0.071281176	0.0013150702
0.012978810	0.074365348	0.0013305001
0.013109253	0.070568710	0.0012621690
0.013239697	0.072225279	0.0012836119
0.013370140	0.070516710	0.0012578239
0.013500583	0.071205276	0.0012593337
0.013631026	0.069268180	0.0012293104
0.013761470	0.068304304	0.0012234315
0.013891913	0.067729827	0.0011869644
0.014022356	0.068385493	0.0012042009
0.014152799	0.066478521	0.0011713472
0.014283243	0.066682678	0.0011643292
0.014413686	0.066950759	0.0011793023
0.014544129	0.066598673	0.0011567077
0.014674572	0.066877204	0.0011465974
0.014805016	0.064723509	0.0011266908
0.014935459	0.064213942	0.0011186682
0.015065902	0.064851973	0.0011203040
0.015196345	0.064045905	0.0011081968
0.015326788	0.062483604	0.0010888546
0.015457232	0.063387624	0.0010906226
0.015587675	0.064055755	0.0010850664
0.015718118	0.062746487	0.0010776789
0.015848561	0.061262928	0.0010506477
0.015979005	0.061100964	0.0010547168
0.016109448	0.062310824	0.0010616179
0.016239891	0.061472946	0.0010437133
0.016370334	0.060787364	0.0010308861
0.016500778	0.059377926	0.0010235998
0.016631221	0.061463990	0.0010302821
0.016761664	0.059724630	0.0010147617
0.016892107	0.058376445	0.00099559539
0.017022551	0.059188235	0.00099832277
0.017152994	0.060428881	0.0010096734
0.017283437	0.058881744	0.00098478714
0.017413880	0.057153413	0.00096689560
0.017544323	0.060073345	0.00099203058
0.017674767	0.059589272	0.00097530068
0.017805210	0.057791381	0.00097021682
0.017935653	0.057486854	0.00095388182
0.018066096	0.058471566	0.00096374254
0.018196540	0.058343286	0.00095980589
0.018326983	0.056045240	0.00092983027
0.018457426	0.056422527	0.00092996979
0.018587869	0.056208216	0.00093074703
0.018718313	0.055309963	0.00091624548
0.018848756	0.055298446	0.00092125525
0.018979199	0.055612699	0.00090718183
0.019109642	0.055088912	0.00090516057
0.019240086	0.054741693	0.00089994579
0.019370529	0.054455820	0.00089657638
0.019500972	0.054333126	0.00088395975
0.019631415	0.053686932	0.00088129609
0.019761858	0.053884576	0.00087631374
0.019892302	0.055461264	0.00088763448
0.020022745	0.053590531	0.00087095231
0.020153188	0.054485229	0.00087833290
0.020283631	0.051850481	0.00085172032
0.020414075	0.054183051	0.00086026300
0.020544518	0.054071955	0.00086088641
0.020674961	0.052630668	0.00084656963
0.020805404	0.051712290	0.00084176691
0.020935848	0.051826641	0.00083776528
0.021066291	0.051774964	0.00083258496
0.021196734	0.052371178	0.00083317617
0.021327177	0.051207547	0.00082688670
0.021457621	0.050275552	0.00081015539
0.021588064	0.052119397	0.00082927612
0.021718507	0.052114498	0.00081688336
0.021848950	0.050250988	0.00081164753
0.021979393	0.050242492	0.00080359538
0.022109837	0.050755852	0.00080271698
0.022240280	0.051505302	0.00080319912
0.022370723	0.051602255	0.00081134590
0.022501166	0.049763544	0.00078663057
0.022631610	0.052382962	0.00080713260
0.022762053	0.049699304	0.00077969041
0.022892496	0.049376327	0.00078197029
0.023022939	0.050051256	0.00078138014
0.023153383	0.049380846	0.00077564946
0.023283826	0.048216008	0.00075942159
0.023414269	0.048680072	0.00076643080
0.023544712	0.049406120	0.00076738696
0.023675156	0.048895809	0.00076632919
0.023805599	0.048849429	0.00075367077
0.023936042	0.048347777	0.00075989737
0.024066485	0.047043019	0.00074277939
0.024196928	0.049836156	0.00075778570
0.024327372	0.049603505	0.00075398900
0.024457815	0.047088751	0.00073809836
0.024588258	0.048021931	0.00074001777
0.024718701	0.048918426	0.00074468684
0.024849145	0.046979292	0.00072524349
0.024979588	0.047847508	0.00073230339
0.025110031	0.047771498	0.00073139344
0.025240474	0.048851926	0.00073463016
0.025370918	0.047027939	0.00071891390
0.025501361	0.048427899	0.00072849026
0.025631804	0.047270498	0.00072270633
0.025762247	0.046370186	0.00070443476
0.025892691	0.048311837	0.00072422040
0.026023134	0.047180354	0.00071304657
0.026153577	0.045866963	0.00070430942
0.026284020	0.046490792	0.00069801059
0.026414463	0.045847946	0.00069754083
0.026544907	0.046201565	0.00069586325
0.026675350	0.044662636	0.00068963913
0.026805793	0.046824205	0.00069862192
0.026936236	0.045564136	0.00068782898
0.027066680	0.046909692	0.00069329365
0.027197123	0.046682959	0.00069659637
0.027327566	0.046713257	0.00069061764
0.027458009	0.045862872	0.00068261428
0.027588453	0.046143978	0.00068264988
0.027718896	0.047416296	0.00069518608
0.027849339	0.045442826	0.00066935518
0.027979782	0.046273893	0.00068063993
0.028110226	0.046788258	0.00068101584
0.028240669	0.044696651	0.00066686277
0.028371112	0.045054926	0.00066463762
0.028501555	0.044642686	0.00066217595
0.028631998	0.044308612	0.00065470845
0.028762442	0.045981584	0.00067127246
0.028892885	0.044261226	0.00065832660
0.029023328	0.046169224	0.00066527786
0.029153771	0.045079811	0.00065469337
0.029284215	0.043840024	0.00064678831
0.029414658	0.044029235	0.00064545184
0.029545101	0.045234738	0.00065438606
0.029675544	0.045379696	0.00065315637
0.029805988	0.043411783	0.00063729377
0.029936431	0.044089763	0.00064044110
0.030066874	0.044256512	0.00063777031
0.030197317	0.044910275	0.00064360079
0.030327760	0.044469497	0.00063872593
0.030458204	0.043543800	0.00063384927
0.030588647	0.044881874	0.00063880758
0.030719090	0.045157307	0.00063880321
0.030849533	0.043912303	0.00062800715
0.030979977	0.044716205	0.00063833113
0.031110420	0.044436216	0.00062640312
0.031240863	0.044261298	0.00063010050
0.031371306	0.044213814	0.00062531755
0.031501750	0.044054331	0.00062500043
0.031632193	0.043202393	0.00061608388
0.031762636	0.043855855	0.00062294450
0.031893079	0.042840336	0.00060852556
0.032023523	0.043992914	0.00062356238
0.032153966	0.042447098	0.00060476207
0.032284409	0.043728816	0.00061478764
0.032414852	0.042844136	0.00060679089
0.032545295	0.042741817	0.00060675318
0.032675739	0.042738300	0.00060228280
0.032806182	0.044408041	0.00061235190
0.032936625	0.042314436	0.00059583946
0.033067068	0.042750980	0.00060222132
0.033197512	0.043223249	0.00059737683
0.033327955	0.043565879	0.00060587879
0.033458398	0.042381562	0.00059348735
0.033588841	0.042862757	0.00059610033
0.033719285	0.042331471	0.00059025750
0.033849728	0.042285572	0.00059059336
0.033980171	0.042310798	0.00058897216
0.034110614	0.043125625	0.00059370743
0.034241058	0.042654852	0.00059020159
0.034371501	0.042529035	0.00059451853
0.034501944	0.041798394	0.00059009079
0.034632387	0.041740180	0.00060350241
0.034762830	0.043346760	0.00061683511
0.034893274	0.041702073	0.00060645276
0.035023717	0.041945712	0.00061129826
0.035154160	0.041783195	0.00061290681
0.035284603	0.040615724	0.00060824797
0.035415047	0.041232920	0.00061505484
0.035545490	0.041303267	0.00061419402
0.035675933	0.041595140	0.00061710214
0.035806376	0.041233909	0.00061768519
0.035936820	0.042348317	0.00062315305
0.036067263	0.040247451	0.00061443179
0.036197706	0.040934294	0.00061623650
0.036328149	0.041560643	0.00062616664
0.036458593	0.041019430	0.00061983724
0.036589036	0.040819348	0.00062151273
0.036719479	0.040583854	0.00062220542
0.036849922	0.041623735	0.00063312024
0.036980365	0.041127478	0.00062541484
0.037110809	0.042117632	0.00063863657
0.037241252	0.041572083	0.00063014939
0.037371695	0.040866850	0.00063197967
0.037502138	0.041206173	0.00063510937
0.037632582	0.041986995	0.00064272871
0.037763025	0.039666842	0.00062033777
0.037893468	0.040688809	0.00063488537
0.038023911	0.041411821	0.00063572574
0.038154355	0.041952780	0.00064585767
0.038284798	0.041211771	0.00063892639
0.038415241	0.040460960	0.00063605837
0.038545684	0.040895428	0.00063725663
0.038676128	0.041821676	0.00064590909
0.038806571	0.040521811	0.00063860598
0.038937014	0.040080326	0.00063606031
0.039067457	0.040949602	0.00064058840
0.039197900	0.040413364	0.00064291533
0.039328344	0.040648247	0.00063932963
0.039458787	0.040724491	0.00064219594
0.039589230	0.040252897	0.00063201943
0.039719673	0.039573664	0.00061905295
0.039850117	0.040877341	0.00062487719
0.039980560	0.040964892	0.00062496292
0.040111003	0.039525210	0.00061226093
0.040241446	0.039047299	0.00060681293
0.040371890	0.040917903	0.00061908095
0.040502333	0.039461868	0.00060420985
0.040632776	0.041559293	0.00062137763
0.040763219	0.040180160	0.00060673681
0.040893663	0.038996066	0.00059940383
0.041024106	0.039626147	0.00060040964
0.041154549	0.040905502	0.00061241500
0.041284992	0.040287698	0.00060497636
0.041415435	0.040217131	0.00060311702
0.041545879	0.040872140	0.00060398975
0.041676322	0.040140228	0.00060510431
0.041806765	0.039575102	0.00059369447
0.041937208	0.041326473	0.00060942691
0.042067652	0.041287028	0.00060374426
0.042198095	0.040001691	0.00059905783
0.042328538	0.040306508	0.00059745280
0.042458981	0.039425466	0.00059479988
0.042589425	0.039794015	0.00058910759
0.042719868	0.038790718	0.00058455742
0.042850311	0.039690666	0.00058972239
0.042980754	0.039682036	0.00058940568
0.043111198	0.040090526	0.00058844965
0.043241641	0.040333054	0.00059361801
0.043372084	0.040481278	0.00059361399
0.043502527	0.040140679	0.00058816884
0.043632970	0.039586971	0.00058501433
0.043763414	0.040121270	0.00058794462
0.043893857	0.039666287	0.00058246947
0.044024300	0.039292508	0.00058215541
0.044154743	0.039329265	0.00057884058
0.044285187	0.040588488	0.00058710783
0.044415630	0.039670330	0.00058316979
0.044546073	0.038187149	0.00056695478
0.044676516	0.038981430	0.00057463817
0.044806960	0.039899471	0.00058140116
0.044937403	0.038954816	0.00057430663
0.045067846	0.038598624	0.00057201302
0.045198289	0.039400346	0.00057279326
0.045328733	0.039326538	0.00057495036
0.045459176	0.038702884	0.00056991166
0.045589619	0.038709808	0.00056811956
0.045720062	0.039103857	0.00057113322
0.045850505	0.038040203	0.00055991076
0.045980949	0.038112468	0.00056294215
0.046111392	0.039025327	0.00056866211
0.046241835	0.039071290	0.00056960800
0.046372278	0.039568709	0.00057541794
0.046502722	0.039382913	0.00058118829
0.046633165	0.038762458	0.00057843427
0.046763608	0.037206888	0.00057011662
0.046894051	0.039973164	0.00059237000
0.047024495	0.039106506	0.00059091421
0.047154938	0.039106567	0.00058983890
0.047285381	0.037717732	0.00058159543
0.047415824	0.039681895	0.00059341585
0.047546267	0.037981188	0.00058951646
0.047676711	0.039506757	0.00059792183
0.047807154	0.038062357	0.00059061886
0.047937597	0.039783655	0.00059850498
0.048068040	0.039902518	0.00060468940
0.048198484	0.037915556	0.00058986820
0.048328927	0.039333193	0.00060083611
0.048459370	0.039684374	0.00060642307
0.048589813	0.037510914	0.00058862992
0.048720257	0.039288440	0.00060440686
0.048850700	0.038542182	0.00059781127
0.048981143	0.037603194	0.00059192470
0.049111586	0.038131481	0.00059825521
0.049242030	0.037895731	0.00059630034
0.049372473	0.037588722	0.00059614430
0.049502916	0.038370294	0.00060014642
0.049633359	0.038157999	0.00060014853
0.049763802	0.038439420	0.00060522171
0.049894246	0.038536995	0.00060394889
0.050024689	0.039038548	0.00060968636
0.050155132	0.039124841	0.00060686493
0.050285575	0.037326175	0.00059749800
0.050416019	0.038406017	0.00060358717
0.050546462	0.038831661	0.00061027458
0.050676905	0.039217270	0.00061123866
0.050807348	0.039338148	0.00061705610
0.050937792	0.038729142	0.00060711849
0.051068235	0.038597630	0.00061052499
0.051198678	0.038474983	0.00060761171
0.051329121	0.038763012	0.00061330656
0.051459565	0.036960089	0.00059837857
0.051590008	0.038296140	0.00061051105
0.051720451	0.038665915	0.00061174473
0.051850894	0.038236150	0.00060895207
0.051981337	0.037675785	0.00060407360
0.052111781	0.038078033	0.00061109510
0.052242224	0.037296816	0.00060150796
0.052372667	0.038648843	0.00061654905
0.052503110	0.037223705	0.00060268849
0.052633554	0.037938592	0.00060947254
0.052763997	0.037776321	0.00060875118
0.052894440	0.038239201	0.00061406413
0.053024883	0.037892324	0.00060967156
0.053155327	0.038142060	0.00061291024
0.053285770	0.038774803	0.00061631762
0.053416213	0.037705618	0.00061053909
0.053546656	0.038330193	0.00061782226
0.053677100	0.038264672	0.00061229806
0.053807543	0.037588239	0.00060920266
0.053937986	0.037470146	0.00061132042
0.054068429	0.037327973	0.00060708981
0.054198872	0.037259283	0.00060840256
0.054329316	0.037781708	0.00061503671
0.054459759	0.037382413	0.00061157619
0.054590202	0.037507507	0.00061158066
0.054720645	0.037936511	0.00061279153
0.054851089	0.038279317	0.00061775921
0.054981532	0.037606264	0.00061112914
0.055111975	0.037922194	0.00061674987
0.055242418	0.036684778	0.00060521232
0.055372862	0.037739742	0.00061402618
0.055503305	0.037069040	0.00060932585
0.055633748	0.037187682	0.00060957841
0.055764191	0.037560909	0.00061335432
0.055894635	0.036525607	0.00060890604
0.056025078	0.037380931	0.00061081694
0.056155521	0.037373667	0.00061542771
0.056285964	0.038080402	0.00061653446
0.056416407	0.037578850	0.00061596133
0.056546851	0.036215711	0.00060638280
0.056677294	0.037438613	0.00061464303
0.056807737	0.037542706	0.00061662274
0.056938180	0.037627034	0.00061552269
0.057068624	0.038740873	0.00062470715
0.057199067	0.037410357	0.00061723939
0.057329510	0.037689872	0.00061688570
0.057459953	0.038510040	0.00062399777
0.057590397	0.037444989	0.00061619438
0.057720840	0.037783941	0.00062053846
0.057851283	0.036785201	0.00061138286
0.057981726	0.037480422	0.00061437914
0.058112170	0.038092060	0.00061828947
0.058242613	0.037032041	0.00060989904
0.058373056	0.037296526	0.00061022236
0.058503499	0.037243585	0.00060804941
0.058633942	0.036586718	0.00060486339
0.058764386	0.036899336	0.00060409871
0.058894829	0.037235193	0.00060824869
0.059025272	0.036568863	0.00059982662
0.059155715	0.036714397	0.00060243423
0.059286159	0.036947215	0.00060436685
0.059416602	0.036723885	0.00060034709
0.059547045	0.037198276	0.00060479380
0.059677488	0.038611502	0.00061539053
0.059807932	0.036284949	0.00059338079
0.059938375	0.037210556	0.00060620107
0.060068818	0.037838617	0.00060230184
0.060199261	0.037364965	0.00060350374
0.060329705	0.036779946	0.00059531386
0.060460148	0.036885024	0.00059710026
0.060590591	0.037174538	0.00059678173
0.060721034	0.036468871	0.00058968661
0.060851477	0.036666339	0.00059414268
0.060981921	0.036742344	0.00059458888
0.061112364	0.036005941	0.00058436838
0.061242807	0.036347707	0.00058996847
0.061373250	0.037003992	0.00059353359
0.061503694	0.036405243	0.00058778579
0.061634137	0.036516764	0.00058980927
0.061764580	0.036309160	0.00058908898
0.061895023	0.037630608	0.00059586503
0.062025467	0.037821497	0.00060027681
0.062155910	0.036155358	0.00058481398
0.062286353	0.036228732	0.00058637368
0.062416796	0.037142993	0.00059325728
0.062547240	0.036108502	0.00058540790
0.062677683	0.035294876	0.00057875503
0.062808126	0.037000731	0.00059037422
0.062938569	0.036453485	0.00058532508
0.063069012	0.036843977	0.00059066322
0.063199456	0.036805317	0.00058732873
0.063329899	0.035965707	0.00058098961
0.063460342	0.036086120	0.00058128342
0.063590785	0.037339028	0.00059032560
0.063721229	0.036166447	0.00058414842
0.063851672	0.036583770	0.00058648000
0.063982115	0.036456155	0.00058380585
0.064112558	0.036196498	0.00058303939
0.064243002	0.035221336	0.00057285610
0.064373445	0.036967846	0.00058466622
0.064503888	0.036131973	0.00058201739
0.064634331	0.035786748	0.00057750608
0.064764774	0.036759246	0.00058615053
0.064895218	0.035983546	0.00057694989
0.065025661	0.036658037	0.00058426360
0.065156104	0.036485717	0.00058044880
0.065286547	0.035417434	0.00057325802
0.065416991	0.036740411	0.00058419786
0.065547434	0.036002889	0.00057738550
0.065677877	0.035979751	0.00057738078
0.065808320	0.036265391	0.00057918357
0.065938764	0.035892203	0.00057334168
0.066069207	0.035853645	0.00057715989
0.066199650	0.037179293	0.00058192998
0.066330093	0.035900137	0.00057383451
0.066460537	0.036160863	0.00057695718
0.066590980	0.035410732	0.00057104429
0.066721423	0.035824189	0.00057531840
0.066851866	0.036038489	0.00057391504
0.066982309	0.035834849	0.00057167282
0.067112753	0.035988524	0.00057560805
0.067243196	0.035380960	0.00056641536
0.067373639	0.035665547	0.00057277069
0.067504082	0.035937538	0.00057454960
0.067634526	0.037470507	0.00058256680
0.067764969	0.035478652	0.00057036813
0.067895412	0.036487994	0.00057722147
0.068025855	0.034415234	0.00055842288
0.068156299	0.035662640	0.00057053935
0.068286742	0.035797370	0.00056912100
0.068417185	0.036056408	0.00057030021
0.068547628	0.036460958	0.00057799894
0.068678072	0.035822656	0.00056721882
0.068808515	0.035798682	0.00057216697
0.068938958	0.035369718	0.00056431400
0.069069401	0.035031175	0.00056021245
0.069199844	0.035580417	0.00057116898
0.069330288	0.035080581	0.00056197980
0.069460731	0.036412745	0.00057124560
0.069591174	0.035143445	0.00056392795
0.069721617	0.036193124	0.00056920012
0.069852061	0.034645538	0.00056006758
0.069982504	0.034850835	0.00055669082
0.070112947	0.036747963	0.00057466238
0.070243390	0.036056268	0.00057037408
0.070373834	0.036817764	0.00057297038
0.070504277	0.035874527	0.00056432686
0.070634720	0.035668160	0.00056706676
0.070765163	0.034456910	0.00055306761
0.070895607	0.035490886	0.00056367644
0.071026050	0.035498227	0.00055931656
0.071156493	0.034882138	0.00055912624
0.071286936	0.035689290	0.00056391488
0.071417379	0.035548718	0.00056058304
0.071547823	0.035784454	0.00056246796
0.071678266	0.035018786	0.00055943754
0.071808709	0.035302833	0.00055800447
0.071939152	0.034826271	0.00055657255
0.072069596	0.035114870	0.00055574345
0.072200039	0.035007745	0.00055416116
0.072330482	0.034923652	0.00055747559
0.072460925	0.035424880	0.00055914941
0.072591369	0.035666114	0.00055954521
0.072721812	0.034572804	0.00055080459
0.072852255	0.035563168	0.00056157681
0.072982698	0.036064783	0.00056294296
0.073113142	0.035202434	0.00055615781
0.073243585	0.035832901	0.00056082574
0.073374028	0.036047584	0.00056261290
0.073504471	0.034729574	0.00054940738
0.073634914	0.035229432	0.00055623500
0.073765358	0.035268566	0.00055278088
0.073895801	0.035432177	0.00055700472
0.074026244	0.034954812	0.00055457391
0.074156687	0.034719487	0.00054697872
0.074287131	0.034909610	0.00054975114
0.074417574	0.035606673	0.00056035522
0.074548017	0.035926113	0.00055578961
0.074678460	0.035125197	0.00055383792
0.074808904	0.035314045	0.00055195979
0.074939347	0.035592161	0.00055428688
0.075069790	0.034891306	0.00055150504
0.075200233	0.035357161	0.00054983866
0.075330677	0.034742871	0.00054904142
0.075461120	0.035545743	0.00055761523
0.075591563	0.035076654	0.00054744062
0.075722006	0.034543194	0.00054581546
0.075852449	0.035202485	0.00054795491
0.075982893	0.034772776	0.00054631348
0.076113336	0.033946388	0.00054221045
0.076243779	0.036059157	0.00055547091
0.076374222	0.035004770	0.00054676719
0.076504666	0.035805772	0.00055540045
0.076635109	0.035239627	0.00054558009
0.076765552	0.034898329	0.00054632771
0.076895995	0.035033836	0.00054627546
0.077026439	0.034674270	0.00054404857
0.077156882	0.035332277	0.00055010172
0.077287325	0.035541485	0.00054856769
0.077417768	0.035390789	0.00054907743
0.077548212	0.035463584	0.00054931270
0.077678655	0.036022972	0.00055151225
0.077809098	0.035398349	0.00054894434
0.077939541	0.035382642	0.00054541895
0.078069984	0.034533955	0.00054291102
0.078200428	0.035650098	0.00055336691
0.078330871	0.034138185	0.00053588962
0.078461314	0.034794060	0.00054182411
0.078591757	0.034407679	0.00053967755
0.078722201	0.036197804	0.00055263712
0.078852644	0.035378948	0.00054414651
0.078983087	0.034297944	0.00053653223
0.079113530	0.034516547	0.00053803217
0.079243974	0.034653725	0.00054124023
0.079374417	0.035075031	0.00054018146
0.079504860	0.035277511	0.00054375126
0.079635303	0.035284339	0.00054232014
0.079765747	0.034460639	0.00053926794
0.079896190	0.035578834	0.00054466487
0.080026633	0.034998942	0.00054047812
0.080157076	0.035265297	0.00054180896
0.080287519	0.034816685	0.00054231049
0.080417963	0.034518283	0.00053512751
0.080548406	0.035146834	0.00054307555
0.080678849	0.035037772	0.00053662567
0.080809292	0.034534177	0.00053708484
0.080939736	0.034061131	0.00053285712
0.081070179	0.035503741	0.00054176370
0.081200622	0.034682236	0.00053668143
0.081331065	0.034966725	0.00054029026
0.081461509	0.034693739	0.00053256175
0.081591952	0.034827958	0.00053770614
0.081722395	0.034457224	0.00053155643
0.081852838	0.035389531	0.00054078832
0.081983281	0.034190317	0.00053324453
0.082113725	0.034830452	0.00053240540
0.082244168	0.034527213	0.00053478621
0.082374611	0.034421427	0.00053216790
0.082505054	0.034479195	0.00053004646
0.082635498	0.033949164	0.00053081712
0.082765941	0.034436301	0.00053080240
0.082896384	0.035142405	0.00053484838
0.083026827	0.034597435	0.00053463851
0.083157271	0.034294888	0.00052726170
0.083287714	0.035164588	0.00053837527
0.083418157	0.033940504	0.00052757146
0.083548600	0.034097007	0.00052788907
0.083679044	0.035547359	0.00053822172
0.083809487	0.034108387	0.00052407284
0.083939930	0.034688824	0.00053181245
0.084070373	0.033430769	0.00052394100
0.084200816	0.033944576	0.00052379544
0.084331260	0.034534584	0.00052946573
0.084461703	0.033625384	0.00052348531
0.084592146	0.034179711	0.00052504616
0.084722589	0.033986906	0.00052530426
0.084853033	0.035057830	0.00053216534
0.084983476	0.035255700	0.00053339999
0.085113919	0.033688975	0.00052300122
0.085244362	0.034259944	0.00052279536
0.085374806	0.034104952	0.00052544034
0.085505249	0.034820550	0.00052986755
0.085635692	0.034043320	0.00052486192
0.085766135	0.034508270	0.00052777871
0.085896579	0.034991757	0.00052808145
0.086027022	0.034681784	0.00052670219
0.086157465	0.033205104	0.00051787608
0.086287908	0.034017414	0.00051740004
0.086418351	0.034462444	0.00052661246
0.086548795	0.033473597	0.00051686652
0.086679238	0.034806690	0.00052659973
0.086809681	0.034932746	0.00052966414
0.086940124	0.033645171	0.00051579565
0.087070568	0.034125518	0.00052190165
0.087201011	0.033631707	0.00051739218
0.087331454	0.034623529	0.00052315122
0.087461897	0.033115830	0.00051537643
0.087592341	0.033875192	0.00051684604
0.087722784	0.035607408	0.00053146725
0.087853227	0.034518523	0.00052332341
0.087983670	0.034233894	0.00051898148
0.088114114	0.034100994	0.00052174283
0.088244557	0.034217008	0.00051839504
0.088375000	0.034127173	0.00051929327
0.088505443	0.033698365	0.00051890887
0.088635886	0.034230973	0.00051712105
0.088766330	0.034041686	0.00051772744
0.088896773	0.033901804	0.00051839207
0.089027216	0.034044150	0.00051365918
0.089157659	0.034175542	0.00051842145
0.089288103	0.032805370	0.00050852677
0.089418546	0.033643410	0.00051213600
0.089548989	0.034317631	0.00052038057
0.089679432	0.034890751	0.00052215398
0.089809876	0.034408196	0.00051822931
0.089940319	0.034803717	0.00052171857
0.090070762	0.033171656	0.00050625143
0.090201205	0.033622617	0.00051370056
0.090331649	0.033973478	0.00051360426
0.090462092	0.034477603	0.00051674609
0.090592535	0.034058015	0.00051713425
0.090722978	0.034178357	0.00051522721
0.090853421	0.034833260	0.00052101141
0.090983865	0.033553968	0.00051238975
0.091114308	0.034035173	0.00051181342
0.091244751	0.033920327	0.00051389335
0.091375194	0.033881402	0.00051123841
0.091505638	0.033463925	0.00050861279
0.091636081	0.033579448	0.00052044027
0.091766524	0.033715065	0.00052662088
0.091896967	0.034304408	0.00053278786
0.092027411	0.033536166	0.00053166799
0.092157854	0.034209583	0.00053984869
0.092288297	0.033205163	0.00053615487
0.092418740	0.034042901	0.00054312354
0.092549184	0.033607856	0.00054326632
0.092679627	0.034208750	0.00054895083
0.092810070	0.032863043	0.00054085889
0.092940513	0.033563679	0.00053838642
0.093070956	0.034597204	0.00054015032
0.093201400	0.033156931	0.00052701047
0.093331843	0.033366556	0.00052792968
0.093462286	0.034590541	0.00053256747
0.093592729	0.035310950	0.00053828063
0.093723173	0.034929586	0.00053650564
0.093853616	0.034282608	0.00052685605
0.093984059	0.033549611	0.00052299212
0.094114502	0.033308328	0.00051629497
0.094244946	0.033255103	0.00051758736
0.094375389	0.033361830	0.00051781914
0.094505832	0.033787777	0.00051986543
0.094636275	0.033291929	0.00051631165
0.094766719	0.033116027	0.00051529259
0.094897162	0.035022354	0.00052384874
0.095027605	0.034147752	0.00052110182
0.095158048	0.033376483	0.00051359000
0.095288491	0.033754349	0.00051543882
0.095418935	0.033880060	0.00052126044
0.095549378	0.033922738	0.00051608660
0.095679821	0.033593040	0.00051394826
0.095810264	0.032963535	0.00051075767
0.095940708	0.032944338	0.00050755243
0.096071151	0.034809920	0.00052687257
0.096201594	0.034576344	0.00051820336
0.096332037	0.033185897	0.00050736849
0.096462481	0.032778229	0.00050820084
0.096592924	0.033216178	0.00050641619
0.096723367	0.033227207	0.00050845404
0.096853810	0.033252151	0.00050779863
0.096984253	0.033774787	0.00051003363
0.097114697	0.033821465	0.00051130434
0.097245140	0.032712554	0.00050325653
0.097375583	0.033222618	0.00050565545
0.097506026	0.033382770	0.00050897548
0.097636470	0.033057538	0.00050420569
0.097766913	0.032867089	0.00050297361
0.097897356	0.032958075	0.00050188054
0.098027799	0.033631806	0.00050607719
0.098158243	0.033681969	0.00050537370
0.098288686	0.033545060	0.00050329827
0.098419129	0.032719671	0.00049565634
0.098549572	0.033180154	0.00050101214
0.098680016	0.034019122	0.00050095040
0.098810459	0.034065711	0.00050400830
0.098940902	0.032961876	0.00049232575
0.099071345	0.033093333	0.00049271768
0.099201788	0.033774815	0.00049950420
0.099332232	0.034108447	0.00049803515
0.099462675	0.033394443	0.00049623319
0.099593118	0.033800902	0.00049861271
0.099723561	0.033238704	0.00049162269
0.099854005	0.033649946	0.00049723699
0.099984448	0.033190978	0.00049251860
0.10011489	0.033313439	0.00049579599
0.10024533	0.033543716	0.00049838054
0.10037578	0.033750181	0.00049689985
0.10050622	0.033793006	0.00050017281
0.10063666	0.032445262	0.00048826271
0.10076711	0.032926925	0.00049246547
0.10089755	0.033349628	0.00049739694
0.10102799	0.033713020	0.00049763628
0.10115844	0.033634148	0.00049758705
0.10128888	0.033251675	0.00049777769
0.10141932	0.033869786	0.00049524570
0.10154977	0.033476331	0.00049592770
0.10168021	0.032833171	0.00049144300
0.10181065	0.033343339	0.00049347793
0.10194110	0.034231350	0.00050177491
0.10207154	0.032544458	0.00048611455
0.10220198	0.032689314	0.00048992768
0.10233243	0.032837437	0.00049110411
0.10246287	0.032296330	0.00048406331
0.10259331	0.033677388	0.00049595978
0.10272376	0.032912054	0.00048834955
0.10285420	0.033561687	0.00049409559
0.10298464	0.033018822	0.00049227866
0.10311509	0.033177572	0.00049043392
0.10324553	0.033972604	0.00049574147
0.10337597	0.033514499	0.00049574692
0.10350642	0.033741361	0.00049217762
0.10363686	0.033908322	0.00049474860
0.10376730	0.033604485	0.00049394583
0.10389774	0.033624046	0.00049341805
0.10402819	0.033294665	0.00049254195
0.10415863	0.032984697	0.00048620715
0.10428907	0.032946966	0.00048585271
0.10441952	0.032954476	0.00049067884
0.10454996	0.033748066	0.00049003444
0.10468040	0.033361936	0.00048884061
0.10481085	0.033717249	0.00049169698
0.10494129	0.033877029	0.00049318014
0.10507173	0.033446584	0.00049118152
0.10520218	0.033407065	0.00048610672
0.10533262	0.033605176	0.00049017335
0.10546306	0.033503570	0.00049108573
0.10559351	0.033261973	0.00048687220
0.10572395	0.033158500	0.00048601381
0.10585439	0.034041360	0.00049281154
0.10598484	0.033629818	0.00048919520
0.10611528	0.033281073	0.00048720170
0.10624572	0.034267201	0.00049158760
0.10637617	0.033158393	0.00048730147
0.10650661	0.033254118	0.00048684071
0.10663705	0.032251163	0.00047857170
0.10676750	0.033823997	0.00048921897
0.10689794	0.033138338	0.00048370652
0.10702838	0.032179137	0.00047736431
0.10715883	0.033534034	0.00049013713
0.10728927	0.033266731	0.00048218788
0.10741971	0.033439849	0.00048675267
0.10755016	0.033815147	0.00048577344
0.10768060	0.033604479	0.00048576841
0.10781104	0.032595642	0.00048136173
0.10794149	0.033820803	0.00048497196
0.10807193	0.033474960	0.00048580284
0.10820237	0.033062743	0.00048287355
0.10833281	0.033197808	0.00048258787
0.10846326	0.033616020	0.00049951794
0.10859370	0.032468861	0.00049279340
0.10872414	0.033040340	0.00050066471
0.10885459	0.032772482	0.00050208899
0.10898503	0.033101207	0.00050231285
0.10911547	0.032961240	0.00050996126
0.10924592	0.032971700	0.00051161400
0.10937636	0.033406718	0.00051198596
0.10950680	0.033542278	0.00051907938
0.10963725	0.033267806	0.00051834468
0.10976769	0.032375749	0.00051126288
0.10989813	0.034376807	0.00053045764
0.11002858	0.033151396	0.00051926595
0.11015902	0.032994144	0.00052350464
0.11028946	0.032238769	0.00052016063
0.11041991	0.033700563	0.00053014235
0.11055035	0.033749185	0.00053454689
0.11068079	0.033555083	0.00053008534
0.11081124	0.033284981	0.00053193814
0.11094168	0.032427891	0.00052975727
0.11107212	0.032219131	0.00052637941
0.11120257	0.032700954	0.00053369584
0.11133301	0.033958717	0.00054255389
0.11146345	0.033156152	0.00053840182
0.11159390	0.031999395	0.00053501987
0.11172434	0.033244656	0.00054292730
0.11185478	0.032555500	0.00053866710
0.11198523	0.033357195	0.00054523784
0.11211567	0.032821876	0.00053954032
0.11224611	0.033498622	0.00054773227
0.11237656	0.032945157	0.00054415105
0.11250700	0.033133765	0.00054735597
0.11263744	0.032948138	0.00054781548
0.11276788	0.032696234	0.00054461335
0.11289833	0.032379426	0.00054742561
0.11302877	0.032356177	0.00054685171
0.11315921	0.033369880	0.00055325678
0.11328966	0.032761149	0.00054450901
0.11342010	0.031887499	0.00052783460
0.11355054	0.033386410	0.00053570174
0.11368099	0.032022241	0.00052256547
0.11381143	0.033954431	0.00052997854
0.11394187	0.033255348	0.00052722129
0.11407232	0.033756919	0.00052786354
0.11420276	0.032965179	0.00051944528
0.11433320	0.034233626	0.00052974775
0.11446365	0.033090237	0.00051540121
0.11459409	0.033053960	0.00051496540
0.11472453	0.033202504	0.00051632590
0.11485498	0.032300225	0.00050521429
0.11498542	0.033236998	0.00051474336
0.11511586	0.031683076	0.00050206866
0.11524631	0.032339224	0.00050351233
0.11537675	0.033711221	0.00051480413
0.11550719	0.033030392	0.00050541941
0.11563764	0.033403851	0.00051084700
0.11576808	0.033242910	0.00050898107
0.11589852	0.031963137	0.00049461388
0.11602897	0.033066439	0.00050757227
0.11615941	0.032792065	0.00050357789
0.11628985	0.033597189	0.00050606937
0.11642030	0.032183711	0.00049825950
0.11655074	0.033367657	0.00050285261
0.11668118	0.033151589	0.00050231992
0.11681163	0.033407501	0.00050672909
0.11694207	0.032239167	0.00049303541
0.11707251	0.032813893	0.00049896143
0.11720295	0.032324856	0.00049426510
0.11733340	0.034037411	0.00050438567
0.11746384	0.032252713	0.00049498785
0.11759428	0.032667475	0.00049180345
0.11772473	0.032395750	0.00049269071
0.11785517	0.032582565	0.00049519793
0.11798561	0.032810362	0.00049029811
0.11811606	0.031831562	0.00048780666
0.11824650	0.033569865	0.00049797652
0.11837694	0.032750566	0.00049024869
0.11850739	0.032300985	0.00048821519
0.11863783	0.032465516	0.00048660333
0.11876827	0.033146943	0.00049083033
0.11889872	0.033012816	0.00049014221
0.11902916	0.032635722	0.00048448529
0.11915960	0.033098988	0.00048868614
0.11929005	0.032358611	0.00048171941
0.11942049	0.031709393	0.00048077311
0.11955093	0.032222211	0.00048067301
0.11968138	0.032481201	0.00048044101
0.11981182	0.032244443	0.00047999180
0.11994226	0.033312777	0.00048589969
0.12007271	0.032169031	0.00047654486
0.12020315	0.032617197	0.00047865928
0.12033359	0.033619810	0.00048557999
0.12046404	0.032555753	0.00047747724
0.12059448	0.031871112	0.00047321943
0.12072492	0.032479876	0.00047494975
0.12085537	0.032601457	0.00047642370
0.12098581	0.033093222	0.00047847976
0.12111625	0.033473930	0.00048055059
0.12124670	0.032527313	0.00047499985
0.12137714	0.032972049	0.00047399228
0.12150758	0.033058955	0.00047693504
0.12163802	0.032682024	0.00047343302
0.12176847	0.032733715	0.00047016151
0.12189891	0.032252784	0.00046965871
0.12202935	0.033512889	0.00047683249
0.12215980	0.032363194	0.00046960291
0.12229024	0.032202202	0.00046825059
0.12242068	0.032220103	0.00046444600
0.12255113	0.032569440	0.00046862395
0.12268157	0.032274295	0.00046676481
0.12281201	0.032306758	0.00046503443
0.12294246	0.032860363	0.00047027969
0.12307290	0.032173966	0.00046400030
0.12320334	0.032128214	0.00046330627
0.12333379	0.032062209	0.00046419336
0.12346423	0.032568133	0.00046628767
0.12359467	0.032076096	0.00046506887
0.12372512	0.031703306	0.00046030574
0.12385556	0.032615758	0.00046432378
0.12398600	0.031568784	0.00046146853
0.12411645	0.032654577	0.00046546356
0.12424689	0.032290168	0.00046288965
0.12437733	0.032356230	0.00046678321
0.12450778	0.032684632	0.00046406081
0.12463822	0.031817943	0.00046134432
0.12476866	0.032249675	0.00046223830
0.12489911	0.032450913	0.00046339552
0.12502955	0.032538358	0.00046532598
0.12515999	0.032440627	0.00046197765
0.12529044	0.032481602	0.00046176632
0.12542088	0.031792237	0.00045859505
0.12555132	0.033097439	0.00046384416
0.12568177	0.032980061	0.00046487032
0.12581221	0.031651521	0.00045629985
0.12594265	0.032944909	0.00046371489
0.12607309	0.031950863	0.00045980181
0.12620354	0.033067708	0.00046451995
0.12633398	0.032356839	0.00046008340
0.12646442	0.032442950	0.00046255766
0.12659487	0.032597524	0.00045925872
0.12672531	0.032228072	0.00046068548
0.12685575	0.032020305	0.00045530468
0.12698620	0.032476320	0.00046093139
0.12711664	0.032633687	0.00046233698
0.12724708	0.032715372	0.00045937654
0.12737753	0.032194256	0.00046053819
0.12750797	0.032024726	0.00045480123
0.12763841	0.032160983	0.00045595131
0.12776886	0.032652863	0.00046127325
0.12789930	0.032458419	0.00045714101
0.12802974	0.032418835	0.00045850083
0.12816019	0.031880264	0.00045505880
0.12829063	0.033370907	0.00046221721
0.12842107	0.033196397	0.00046280155
0.12855152	0.031803308	0.00045205563
0.12868196	0.032321058	0.00045702436
0.12881240	0.032885116	0.00046007335
0.12894285	0.031829660	0.00045192632
0.12907329	0.032633862	0.00045729080
0.12920373	0.032923395	0.00046001115
0.12933418	0.031595406	0.00044985671
0.12946462	0.032421049	0.00045639097
0.12959506	0.032446395	0.00045659153
0.12972551	0.032517797	0.00045537583
0.12985595	0.032085258	0.00045470178
0.12998639	0.031882685	0.00045057723
0.13011684	0.031912314	0.00045261789
0.13024728	0.032860860	0.00045898311
0.13037772	0.032675283	0.00045585586
0.13050816	0.031891661	0.00044957956
0.13063861	0.032119905	0.00045329246
0.13076905	0.031292200	0.00044574068
0.13089949	0.031999391	0.00045249793
0.13102994	0.032096791	0.00045088767
0.13116038	0.032290015	0.00045202724
0.13129082	0.032422357	0.00045368286
0.13142127	0.032695694	0.00045354810
0.13155171	0.032337816	0.00045275369
0.13168215	0.032266492	0.00045284961
0.13181260	0.032714108	0.00045328267
0.13194304	0.032159481	0.00045160725
0.13207348	0.031989659	0.00044914789
0.13220393	0.032072655	0.00044929421
0.13233437	0.031657812	0.00044795910
0.13246481	0.032223094	0.00045007184
0.13259526	0.031671624	0.00044736928
0.13272570	0.031534229	0.00044545602
0.13285614	0.031303235	0.00044350879
0.13298659	0.032836924	0.00045335264
0.13311703	0.032316350	0.00044911142
0.13324747	0.030900927	0.00044044018
0.13337792	0.032067184	0.00044742246
0.13350836	0.032620444	0.00045242811
0.13363880	0.032375148	0.00045020048
0.13376925	0.031912116	0.00044519271
0.13389969	0.032232545	0.00044977956
0.13403013	0.032396471	0.00045046570
0.13416058	0.032550511	0.00044825272
0.13429102	0.031764674	0.00044538411
0.13442146	0.031284444	0.00044137211
0.13455191	0.032520322	0.00044820506
0.13468235	0.032323752	0.00045037341
0.13481279	0.032266946	0.00044667577
0.13494323	0.032618825	0.00045063151
0.13507368	0.032078462	0.00044734838
0.13520412	0.031943315	0.00044241783
0.13533456	0.032231403	0.00044787425
0.13546501	0.031866218	0.00044325190
0.13559545	0.032300438	0.00044579128
0.13572589	0.032423744	0.00044791181
0.13585634	0.031528256	0.00043837197
0.13598678	0.031849884	0.00044440623
0.13611722	0.031518075	0.00043994077
0.13624767	0.031245567	0.00043788042
0.13637811	0.031568358	0.00044211760
0.13650855	0.032058398	0.00044233198
0.13663900	0.031633369	0.00044100164
0.13676944	0.031671395	0.00044121617
0.13689988	0.032066256	0.00044168511
0.13703033	0.031487533	0.00044048917
0.13716077	0.031989746	0.00044295745
0.13729121	0.031598703	0.00043990656
0.13742166	0.031603692	0.00043931916
0.13755210	0.032260903	0.00044323022
0.13768254	0.031915550	0.00044237706
0.13781299	0.031552915	0.00044051286
0.13794343	0.031944708	0.00043973913
0.13807387	0.031984524	0.00044276039
0.13820432	0.032015064	0.00044104403
0.13833476	0.031177881	0.00043524160
0.13846520	0.031811946	0.00044139832
0.13859565	0.031800103	0.00043846584
0.13872609	0.031709268	0.00043818884
0.13885653	0.031891385	0.00044064405
0.13898698	0.031917338	0.00043836744
0.13911742	0.031308424	0.00043388711
0.13924786	0.032149613	0.00044026532
0.13937830	0.032541660	0.00044302433
0.13950875	0.032415796	0.00044262456
0.13963919	0.031754711	0.00043737884
0.13976963	0.031327616	0.00043499920
0.13990008	0.031596529	0.00043785073
0.14003052	0.032046710	0.00043841013
0.14016096	0.031862020	0.00044037875
0.14029141	0.031844747	0.00043566003
0.14042185	0.032212874	0.00043923936
0.14055229	0.032195504	0.00044059273
0.14068274	0.031692151	0.00043404035
0.14081318	0.032636167	0.00044298402
0.14094362	0.031341561	0.00043299250
0.14107407	0.031944590	0.00043604631
0.14120451	0.031939807	0.00043726331
0.14133495	0.031206997	0.00043172940
0.14146540	0.031780083	0.00043616974
0.14159584	0.031524913	0.00043545150
0.14172628	0.031356930	0.00043059584
0.14185673	0.031469791	0.00043448085
0.14198717	0.032117928	0.00043452770
0.14211761	0.031586246	0.00043207042
0.14224806	0.032934924	0.00044371562
0.14237850	0.031447618	0.00042854710
0.14250894	0.030623644	0.00042734086
0.14263939	0.032057563	0.00043557967
0.14276983	0.031646408	0.00043041617
0.14290027	0.030941336	0.00042919860
0.14303072	0.032021347	0.00043242304
0.14316116	0.031044923	0.00042848944
0.14329160	0.031395188	0.00043138149
0.14342205	0.032241526	0.00043302567
0.14355249	0.031360195	0.00042871357
0.14368293	0.031489861	0.00043206227
0.14381337	0.031346043	0.00042614180
0.14394382	0.031819031	0.00043408620
0.14407426	0.031344363	0.00042576352
0.14420470	0.031405911	0.00042879181
0.14433515	0.031476796	0.00043083082
0.14446559	0.031951157	0.00043059332
0.14459603	0.031799772	0.00043032364
0.14472648	0.031900278	0.00043303944
0.14485692	0.031678340	0.00042822133
0.14498736	0.032289617	0.00043456349
0.14511781	0.031534502	0.00042806250
0.14524825	0.031678017	0.00043071630
0.14537869	0.030941070	0.00042512569
0.14550914	0.032653645	0.00043282115
0.14563958	0.031233848	0.00042805602
0.14577002	0.031325243	0.00042569071
0.14590047	0.031229122	0.00042497850
0.14603091	0.031702810	0.00042951101
0.14616135	0.031765510	0.00042833660
0.14629180	0.031830774	0.00042984401
0.14642224	0.032024593	0.00043317229
0.14655268	0.031549456	0.00042722925
0.14668313	0.031792564	0.00042925198
0.14681357	0.031845621	0.00043037752
0.14694401	0.031390009	0.00042535386
0.14707446	0.031359741	0.00042597239
0.14720490	0.030869906	0.00042206919
0.14733534	0.031508953	0.00042879720
0.14746579	0.031280942	0.00042649595
0.14759623	0.031445326	0.00042540882
0.14772667	0.031145692	0.00042416064
0.14785712	0.031314451	0.00042435387
0.14798756	0.031870643	0.00042838254
0.14811800	0.031072001	0.00042334879
0.14824844	0.030934394	0.00042206590
0.14837889	0.031433508	0.00042646327
0.14850933	0.031484032	0.00042531831
0.14863977	0.032210768	0.00042720603
0.14877022	0.032103740	0.00042999233
0.14890066	0.031608251	0.00042453302
0.14903110	0.031494322	0.00042427273
0.14916155	0.031444243	0.00042574188
0.14929199	0.031837866	0.00042579624
0.14942243	0.031281959	0.00042337424
0.14955288	0.031218199	0.00042342096
0.14968332	0.031386404	0.00042219794
0.14981376	0.031549595	0.00042546163
0.14994421	0.031996319	0.00042528387
0.15007465	0.031586944	0.00042444440
0.15020509	0.031411147	0.00042486377
0.15033554	0.030956180	0.00041815403
0.15046598	0.031378486	0.00042528938
0.15059642	0.031901079	0.00042504386
0.15072687	0.031477982	0.00042224887
0.15085731	0.031642155	0.00042490351
0.15098775	0.031305368	0.00042068223
0.15111820	0.030757822	0.00041933825
0.15124864	0.030400600	0.00041672937
0.15137908	0.030793497	0.00041699994
0.15150953	0.031926403	0.00042677437
0.15163997	0.031454684	0.00042060060
0.15177041	0.032385201	0.00042776522
0.15190086	0.031232842	0.00042248049
0.15203130	0.030932874	0.00041763868
0.15216174	0.031468990	0.00042243825
0.15229219	0.032091242	0.00042664443
0.15242263	0.031315947	0.00042040135
0.15255307	0.031902481	0.00042505531
0.15268351	0.031940097	0.00042376072
0.15281396	0.031247513	0.00041828522
0.15294440	0.031506920	0.00042231253
0.15307484	0.030864316	0.00041585708
0.15320529	0.031574157	0.00042096873
0.15333573	0.032097273	0.00042405269
0.15346617	0.031738682	0.00042026830
0.15359662	0.031802839	0.00042166201
0.15372706	0.032071608	0.00042337762
0.15385750	0.032050117	0.00042201677
0.15398795	0.031942054	0.00042236086
0.15411839	0.031784560	0.00042068123
0.15424883	0.031380025	0.00041786345
0.15437928	0.031425466	0.00041851847
0.15450972	0.031848574	0.00042036769
0.15464016	0.031033871	0.00041658167
0.15477061	0.031734170	0.00042037933
0.15490105	0.031177433	0.00041524990
0.15503149	0.031356341	0.00041724873
0.15516194	0.031334789	0.00041745882
0.15529238	0.031777536	0.00041982660
0.15542282	0.032355964	0.00042316115
0.15555327	0.030727359	0.00041323162
0.15568371	0.031421457	0.00041655816
0.15581415	0.031764735	0.00041966683
0.15594460	0.030782962	0.00041311153
0.15607504	0.031232196	0.00041501993
0.15620548	0.030847611	0.00041291763
0.15633593	0.031147609	0.00041354767
0.15646637	0.030928604	0.00041260288
0.15659681	0.030987956	0.00041455209
0.15672726	0.031520397	0.00041674987
0.15685770	0.032349056	0.00042259554
0.15698814	0.031728382	0.00041746637
0.15711858	0.031698861	0.00041607275
0.15724903	0.031521580	0.00041660934
0.15737947	0.031009236	0.00041282890
0.15750991	0.030924068	0.00041023600
0.15764036	0.031561423	0.00041666936
0.15777080	0.031620229	0.00041599538
0.15790124	0.031493822	0.00041334770
0.15803169	0.031554774	0.00041537595
0.15816213	0.031173357	0.00041347075
0.15829257	0.031691315	0.00041541487
0.15842302	0.030849061	0.00041146017
0.15855346	0.031105109	0.00041122844
0.15868390	0.031249827	0.00041368595
0.15881435	0.030788205	0.00041227605
0.15894479	0.030988798	0.00041180921
0.15907523	0.031325585	0.00041214101
0.15920568	0.031268285	0.00041202496
0.15933612	0.030959807	0.00041026101
0.15946656	0.031173848	0.00041023304
0.15959701	0.031270169	0.00041152851
0.15972745	0.031863235	0.00041604945
0.15985789	0.031883156	0.00041583258
0.15998834	0.031344697	0.00041130236
0.16011878	0.030807273	0.00040860330
0.16024922	0.031135472	0.00040913411
0.16037967	0.031324987	0.00041276600
0.16051011	0.030906685	0.00040856718
0.16064055	0.031434681	0.00041032790
0.16077100	0.031086579	0.00040996355
0.16090144	0.031481318	0.00041409626
0.16103188	0.031034779	0.00040820906
0.16116233	0.031313080	0.00041042359
0.16129277	0.030912174	0.00040696936
0.16142321	0.031113138	0.00040867692
0.16155365	0.030871045	0.00040766532
0.16168410	0.030622916	0.00040520546
0.16181454	0.031472394	0.00041138148
0.16194498	0.031987881	0.00041277021
0.16207543	0.031210322	0.00040815227
0.16220587	0.031719712	0.00041167844
0.16233631	0.031861925	0.00041044944
0.16246676	0.030686025	0.00040663725
0.16259720	0.031429602	0.00040906881
0.16272764	0.031579350	0.00040974924
0.16285809	0.031383691	0.00040938419
0.16298853	0.031263773	0.00040953062
0.16311897	0.030222889	0.00040094264
0.16324942	0.030709433	0.00040656493
0.16337986	0.031586049	0.00040962342
0.16351030	0.031157390	0.00040820888
0.16364075	0.031243254	0.00040782226
0.16377119	0.030546223	0.00040257690
0.16390163	0.031655217	0.00041060680
0.16403208	0.030522797	0.00040352255
0.16416252	0.031235076	0.00040657293
0.16429296	0.031299449	0.00040941791
0.16442341	0.030947286	0.00040362607
0.16455385	0.031546883	0.00040941077
0.16468429	0.031740992	0.00040982353
0.16481474	0.031122405	0.00040394546
0.16494518	0.031416538	0.00040862758
0.16507562	0.031062954	0.00040461926
0.16520607	0.031384084	0.00040733834
0.16533651	0.031241727	0.00040693708
0.16546695	0.031746962	0.00040874144
0.16559740	0.031824722	0.00040937555
0.16572784	0.031002159	0.00040317459
0.16585828	0.031683995	0.00040783903
0.16598872	0.030937256	0.00040506918
0.16611917	0.031196708	0.00040541434
0.16624961	0.031471463	0.00040653532
0.16638005	0.031530067	0.00040749499
0.16651050	0.030157690	0.00039785908
0.16664094	0.031047787	0.00040422416
0.16677138	0.031377372	0.00040547469
0.16690183	0.031137082	0.00040273922
0.16703227	0.031106435	0.00040431518
0.16716271	0.030492712	0.00039748790
0.16729316	0.030980324	0.00040249602
0.16742360	0.031382447	0.00040608468
0.16755404	0.031104650	0.00040252730
0.16768449	0.031495732	0.00040541380
0.16781493	0.031646862	0.00040524946
0.16794537	0.031382441	0.00040419356
0.16807582	0.031315911	0.00040517611
0.16820626	0.030314665	0.00039751181
0.16833670	0.030710134	0.00040031886
0.16846715	0.030977827	0.00040170792
0.16859759	0.031291987	0.00040178144
0.16872803	0.031447741	0.00040433708
0.16885848	0.031088950	0.00040098439
0.16898892	0.030979410	0.00040093257
0.16911936	0.031057329	0.00040279651
0.16924981	0.031377697	0.00040320632
0.16938025	0.030834672	0.00039914609
0.16951069	0.031110567	0.00040163055
0.16964114	0.030470676	0.00039806304
0.16977158	0.031192535	0.00040171989
0.16990202	0.030424936	0.00039602803
0.17003247	0.030964564	0.00039909246
0.17016291	0.031705653	0.00040452289
0.17029335	0.030669062	0.00039672887
0.17042379	0.031419115	0.00040229220
0.17055424	0.030502280	0.00039620150
0.17068468	0.031372434	0.00040137193
0.17081512	0.031054888	0.00040106632
0.17094557	0.031583351	0.00040120608
0.17107601	0.031010649	0.00040075463
0.17120645	0.031493279	0.00040373115
0.17133690	0.030687040	0.00039751045
0.17146734	0.030426156	0.00039530216
0.17159778	0.030847544	0.00039751263
0.17172823	0.031182695	0.00039898437
0.17185867	0.031456900	0.00040204169
0.17198911	0.030700518	0.00039372470
0.17211956	0.031538064	0.00040151950
0.17225000	0.031020816	0.00039793360
0.17238044	0.031024409	0.00039723316
0.17251089	0.030679586	0.00039658173
0.17264133	0.030454909	0.00039376569
0.17277177	0.030788843	0.00039742018
0.17290222	0.030942997	0.00039783636
0.17303266	0.030255857	0.00039108150
0.17316310	0.030536102	0.00039508573
0.17329355	0.030790944	0.00039626680
0.17342399	0.031076711	0.00039599548
0.17355443	0.030657230	0.00039517496
0.17368488	0.030954318	0.00039441334
0.17381532	0.029892798	0.00039139117
0.17394576	0.031427333	0.00039999890
0.17407621	0.030999367	0.00039520999
0.17420665	0.031088675	0.00039661610
0.17433709	0.031313320	0.00039786863
0.17446753	0.030666814	0.00039390744
0.17459798	0.031460843	0.00039887010
0.17472842	0.030527495	0.00039332578
0.17485886	0.029689566	0.00039079334
0.17498931	0.032044617	0.00040237503
0.17511975	0.031217797	0.00039462448
0.17525019	0.031159893	0.00039547628
0.17538064	0.030944006	0.00039484086
0.17551108	0.030973140	0.00039531423
0.17564152	0.030403789	0.00039116212
0.17577197	0.031106167	0.00039541131
0.17590241	0.030579271	0.00039294065
0.17603285	0.031386199	0.00039650866
0.17616330	0.030855506	0.00039249994
0.17629374	0.031167373	0.00039568466
0.17642418	0.030994728	0.00039365136
0.17655463	0.031472044	0.00039717684
0.17668507	0.030652705	0.00039259115
0.17681551	0.031155977	0.00039417223
0.17694596	0.031579191	0.00039729780
0.17707640	0.031131009	0.00039444043
0.17720684	0.030772430	0.00039086555
0.17733729	0.030511749	0.00039154684
0.17746773	0.030240943	0.00038780066
0.17759817	0.029920356	0.00038735461
0.17772862	0.030762402	0.00039308167
0.17785906	0.031110085	0.00039143338
0.17798950	0.030267206	0.00038796219
0.17811995	0.030233261	0.00038799910
0.17825039	0.031170398	0.00039276216
0.17838083	0.030815967	0.00039298296
0.17851128	0.030319788	0.00038722276
0.17864172	0.031037978	0.00039233442
0.17877216	0.030657576	0.00039002280
0.17890260	0.030757976	0.00038987327
0.17903305	0.030275976	0.00038919978
0.17916349	0.030798253	0.00039001134
0.17929393	0.031264071	0.00039302297
0.17942438	0.031032075	0.00039228360
0.17955482	0.030910114	0.00039100319
0.17968526	0.030518433	0.00038887099
0.17981571	0.030816715	0.00039105564
0.17994615	0.030536040	0.00038653487
0.18007659	0.031168180	0.00039444711
0.18020704	0.030929182	0.00039017782
0.18033748	0.030724142	0.00038885487
0.18046792	0.030393650	0.00038837748
0.18059837	0.030381766	0.00038611189
0.18072881	0.031241488	0.00039178671
0.18085925	0.031119707	0.00039063305
0.18098970	0.030820537	0.00038797914
0.18112014	0.031206996	0.00039301117
0.18125058	0.031331140	0.00039029587
0.18138103	0.030363050	0.00038573522
0.18151147	0.031122133	0.00039149901
0.18164191	0.030714078	0.00038674358
0.18177236	0.030415057	0.00038760514
0.18190280	0.031042494	0.00039009075
0.18203324	0.030461490	0.00038501488
0.18216369	0.031310048	0.00039988028
0.18229413	0.031016043	0.00039822237
0.18242457	0.030652405	0.00040077894
0.18255502	0.030382993	0.00040140133
0.18268546	0.030754106	0.00040444149
0.18281590	0.030729481	0.00040611854
0.18294635	0.030885009	0.00040869450
0.18307679	0.030411809	0.00040748742
0.18320723	0.030241586	0.00040985182
0.18333767	0.031128787	0.00041323230
0.18346812	0.031289907	0.00041783020
0.18359856	0.030463848	0.00041390052
0.18372900	0.031016896	0.00041728702
0.18385945	0.030638545	0.00041643111
0.18398989	0.030594534	0.00041674841
0.18412033	0.030377245	0.00041810738
0.18425078	0.030805438	0.00042254314
0.18438122	0.030915852	0.00042214115
0.18451166	0.030201413	0.00041886011
0.18464211	0.030532347	0.00042355348
0.18477255	0.030480675	0.00042358528
0.18490299	0.030265534	0.00042452111
0.18503344	0.031066063	0.00042643640
0.18516388	0.031024592	0.00043070394
0.18529432	0.030885311	0.00042964693
0.18542477	0.031185747	0.00043216058
0.18555521	0.031063113	0.00043412762
0.18568565	0.030119099	0.00042615393
0.18581610	0.031348757	0.00043488328
0.18594654	0.030462713	0.00043001006
0.18607698	0.030798815	0.00043336498
0.18620743	0.031028836	0.00043823448
0.18633787	0.030577317	0.00043684572
0.18646831	0.030788287	0.00043370260
0.18659876	0.030219304	0.00043396740
0.18672920	0.030012387	0.00043244293
0.18685964	0.030020650	0.00043283141
0.18699009	0.031392788	0.00044245191
0.18712053	0.031145715	0.00043093334
0.18725097	0.030936543	0.00042706468
0.18738142	0.030874886	0.00042339008
0.18751186	0.031723920	0.00042660616
0.18764230	0.031688561	0.00042535938
0.18777274	0.031382203	0.00042244740
0.18790319	0.031322057	0.00041936226
0.18803363	0.030419245	0.00041303377
0.18816407	0.031182490	0.00041357394
0.18829452	0.030518200	0.00041177301
0.18842496	0.029957329	0.00040683822
0.18855540	0.030936411	0.00040963068
0.18868585	0.030548550	0.00040980637
0.18881629	0.030526251	0.00040512043
0.18894673	0.031002666	0.00040909506
0.18907718	0.030842944	0.00040626091
0.18920762	0.030024253	0.00040128514
0.18933806	0.030968337	0.00040488715
0.18946851	0.030693879	0.00040332816
0.18959895	0.030775645	0.00040282972
0.18972939	0.030283543	0.00039944284
0.18985984	0.030251108	0.00039668748
0.18999028	0.030367048	0.00039778599
0.19012072	0.030882781	0.00040071862
0.19025117	0.030542249	0.00039632677
0.19038161	0.031050409	0.00040049782
0.19051205	0.030470058	0.00039599831
0.19064250	0.030678987	0.00039604405
0.19077294	0.030439761	0.00039634918
0.19090338	0.030673388	0.00039508112
0.19103383	0.030897597	0.00039557016
0.19116427	0.030978887	0.00039537814
0.19129471	0.030063672	0.00038980902
0.19142516	0.030558214	0.00039377370
0.19155560	0.030111590	0.00038721235
0.19168604	0.030929049	0.00039310078
0.19181649	0.030689730	0.00039145499
0.19194693	0.030480105	0.00038793598
0.19207737	0.030216136	0.00038790203
0.19220781	0.030114569	0.00038500781
0.19233826	0.030353408	0.00038804491
0.19246870	0.030372804	0.00038768279
0.19259914	0.030567254	0.00038620136
0.19272959	0.030127959	0.00038555690
0.19286003	0.032274358	0.00039699157
0.19299047	0.031123679	0.00038741759
0.19312092	0.030663823	0.00038593739
0.19325136	0.029782695	0.00038172205
0.19338180	0.030459197	0.00038495708
0.19351225	0.031018931	0.00038937976
0.19364269	0.030547023	0.00038355839
0.19377313	0.030492099	0.00038576377
0.19390358	0.030993179	0.00038931943
0.19403402	0.031099722	0.00038626706
0.19416446	0.030836544	0.00038731945
0.19429491	0.030802040	0.00038629013
0.19442535	0.030313466	0.00038287477
0.19455579	0.030732607	0.00038676036
0.19468624	0.030679979	0.00038249034
0.19481668	0.030210288	0.00038276083
0.19494712	0.030362674	0.00038276664
0.19507757	0.030631539	0.00038395311
0.19520801	0.030459032	0.00038328262
0.19533845	0.030545763	0.00038246734
0.19546890	0.030073315	0.00038093209
0.19559934	0.030263696	0.00038305413
0.19572978	0.030097476	0.00037958893
0.19586023	0.030195905	0.00038154778
0.19599067	0.030942888	0.00038480526
0.19612111	0.030801952	0.00038223166
0.19625156	0.029753325	0.00038072975
0.19638200	0.030765095	0.00038186243
0.19651244	0.030755463	0.00038346579
0.19664288	0.030120601	0.00037892107
0.19677333	0.030562903	0.00038002777
0.19690377	0.030870575	0.00038404217
0.19703421	0.029980117	0.00037743667
0.19716466	0.030870478	0.00038297109
0.19729510	0.030489134	0.00038117119
0.19742554	0.031280379	0.00038403168
0.19755599	0.030219014	0.00037922225
0.19768643	0.030935734	0.00038474363
0.19781687	0.029661130	0.00037459194
0.19794732	0.030323372	0.00037974895
0.19807776	0.030584197	0.00037943107
0.19820820	0.030142793	0.00037685042
0.19833865	0.029802580	0.00037560556
0.19846909	0.030215666	0.00037673867
0.19859953	0.030214985	0.00037839979
0.19872998	0.030278061	0.00037831828
0.19886042	0.030845088	0.00037974114
0.19899086	0.030242403	0.00037876916
0.19912131	0.030432713	0.00037780774
0.19925175	0.030287185	0.00037857616
0.19938219	0.030600682	0.00037909461
0.19951264	0.030514982	0.00037677963
0.19964308	0.030607608	0.00037853917
0.19977352	0.030750782	0.00037981513
0.19990397	0.029968246	0.00037515831
0.20003441	0.030557613	0.00037995207
0.20016485	0.029964003	0.00037413750
0.20029530	0.029567780	0.00037312766
0.20042574	0.030314658	0.00037756293
0.20055618	0.030842374	0.00037825414
0.20068663	0.030256423	0.00037664265
0.20081707	0.031256781	0.00038097225
0.20094751	0.031095378	0.00037958221
0.20107795	0.030639996	0.00037949075
0.20120840	0.030170375	0.00037434192
0.20133884	0.030751106	0.00037938573
0.20146928	0.030151630	0.00037577553
0.20159973	0.029978096	0.00037284252
0.20173017	0.030567824	0.00037786625
0.20186061	0.030002211	0.00037238626
0.20199106	0.030265886	0.00037559212
0.20212150	0.030486860	0.00037634972
0.20225194	0.030036133	0.00037268180
0.20238239	0.030101810	0.00037409781
0.20251283	0.030655641	0.00037644313
0.20264327	0.030197596	0.00037337579
0.20277372	0.030473703	0.00037669623
0.20290416	0.030359853	0.00037584819
0.20303460	0.030309272	0.00037405191
0.20316505	0.029821598	0.00037058301
0.20329549	0.030675689	0.00037500286
0.20342593	0.030743259	0.00037645260
0.20355638	0.030807341	0.00037605607
0.20368682	0.030697742	0.00037438236
0.20381726	0.030253823	0.00037383917
0.20394771	0.030253671	0.00036990543
0.20407815	0.030910243	0.00037641190
0.20420859	0.029974451	0.00037097270
0.20433904	0.029744128	0.00036850973
0.20446948	0.030077062	0.00037232121
0.20459992	0.029908610	0.00036904082
0.20473037	0.030712779	0.00037331932
0.20486081	0.030510253	0.00037291155
0.20499125	0.029882974	0.00036795373
0.20512170	0.029840510	0.00036979277
0.20525214	0.030340687	0.00037232756
0.20538258	0.030375223	0.00037058029
0.20551302	0.030497664	0.00037219925
0.20564347	0.030031771	0.00036922402
0.20577391	0.029622573	0.00036788669
0.20590435	0.030433845	0.00037275929
0.20603480	0.030193702	0.00036924495
0.20616524	0.030036370	0.00036862878
0.20629568	0.029964520	0.00036885167
0.20642613	0.030640783	0.00037124384
0.20655657	0.030171872	0.00037017918
0.20668701	0.030117860	0.00036847317
0.20681746	0.030542621	0.00037182361
0.20694790	0.030023883	0.00036919669
0.20707834	0.030094238	0.00036878176
0.20720879	0.030178089	0.00036969014
0.20733923	0.030061483	0.00036780589
0.20746967	0.029863180	0.00036712229
0.20760012	0.030248763	0.00037046796
0.20773056	0.030048566	0.00036524285
0.20786100	0.029660245	0.00036783755
0.20799145	0.030137860	0.00036902343
0.20812189	0.030265790	0.00036855476
0.20825233	0.030145654	0.00036810715
0.20838278	0.030558973	0.00037002408
0.20851322	0.029751239	0.00036557990
0.20864366	0.029731452	0.00036704965
0.20877411	0.030567920	0.00036976516
0.20890455	0.030076728	0.00036754105
0.20903499	0.030433861	0.00036804904
0.20916544	0.029988642	0.00036608255
0.20929588	0.029284520	0.00036467331
0.20942632	0.029670376	0.00036298342
0.20955677	0.029308600	0.00036361586
0.20968721	0.030028520	0.00036691590
0.20981765	0.030128336	0.00036579543
0.20994809	0.030583483	0.00037017153
0.21007854	0.030048001	0.00036615874
0.21020898	0.030144717	0.00036601276
0.21033942	0.030192096	0.00036729193
0.21046987	0.030230220	0.00036546021
0.21060031	0.029608412	0.00036473746
0.21073075	0.029837698	0.00036526420
0.21086120	0.030046770	0.00036618269
0.21099164	0.029476088	0.00036260938
0.21112208	0.029730643	0.00036281302
0.21125253	0.029525056	0.00036187491
0.21138297	0.030345529	0.00036910190
0.21151341	0.030394212	0.00036587157
0.21164386	0.030659723	0.00036919156
0.21177430	0.030002855	0.00036522507
0.21190474	0.030280934	0.00036736386
0.21203519	0.029914479	0.00036496167
0.21216563	0.030057835	0.00036366070
0.21229607	0.030126124	0.00036516578
0.21242652	0.029946736	0.00036615954
0.21255696	0.029905915	0.00036266678
0.21268740	0.030649442	0.00036867411
0.21281785	0.029877677	0.00036247335
0.21294829	0.029795047	0.00036365328
0.21307873	0.029613057	0.00036185940
0.21320918	0.030255559	0.00036454742
0.21333962	0.029841518	0.00036242749
0.21347006	0.030794594	0.00037062943
0.21360051	0.029407902	0.00035841179
0.21373095	0.029928602	0.00036336700
0.21386139	0.029369931	0.00035875822
0.21399184	0.030825218	0.00036665513
0.21412228	0.029956727	0.00036399265
0.21425272	0.030254703	0.00036357565
0.21438316	0.030044869	0.00036289822
0.21451361	0.029526201	0.00036111071
0.21464405	0.029378783	0.00035773989
0.21477449	0.030370419	0.00036458059
0.21490494	0.029241644	0.00035841451
0.21503538	0.030082864	0.00036206981
0.21516582	0.029888075	0.00036259155
0.21529627	0.030251900	0.00036144480
0.21542671	0.029461020	0.00035902140
0.21555715	0.029383369	0.00035803259
0.21568760	0.029867072	0.00036127356
0.21581804	0.030048988	0.00036186192
0.21594848	0.030011241	0.00036096152
0.21607893	0.030317609	0.00036341196
0.21620937	0.030453715	0.00036438232
0.21633981	0.029901368	0.00035933501
0.21647026	0.030148228	0.00036277596
0.21660070	0.029677692	0.00036026119
0.21673114	0.029579199	0.00035843803
0.21686159	0.030122220	0.00036104947
0.21699203	0.029662836	0.00035794785
0.21712247	0.030044211	0.00036230014
0.21725292	0.029791509	0.00036209379
0.21738336	0.029550454	0.00035651561
0.21751380	0.030212400	0.00036080433
0.21764425	0.029861454	0.00035961306
0.21777469	0.029846094	0.00036078610
0.21790513	0.029990250	0.00036127218
0.21803558	0.030070779	0.00035917214
0.21816602	0.029825838	0.00035956820
0.21829646	0.029508205	0.00035773592
0.21842691	0.029730277	0.00035744001
0.21855735	0.029879947	0.00035957234
0.21868779	0.030135293	0.00036038271
0.21881823	0.029845224	0.00035877566
0.21894868	0.030657087	0.00036288311
0.21907912	0.029730014	0.00035608421
0.21920956	0.029471158	0.00035742253
0.21934001	0.029941663	0.00035904116
0.21947045	0.029835131	0.00035780586
0.21960089	0.029388452	0.00035597077
0.21973134	0.029742075	0.00035654181
0.21986178	0.030061736	0.00035874892
0.21999222	0.029370304	0.00035616259
0.22012267	0.030237788	0.00035863750
0.22025311	0.029830272	0.00035851308
0.22038355	0.029659837	0.00035517780
0.22051400	0.029803861	0.00035750989
0.22064444	0.029498407	0.00035609840
0.22077488	0.030252350	0.00035821917
0.22090533	0.029892069	0.00035812547
0.22103577	0.030009889	0.00035737014
0.22116621	0.029602856	0.00035373906
0.22129666	0.030321319	0.00035960022
0.22142710	0.029859823	0.00035713317
0.22155754	0.029655892	0.00035488095
0.22168799	0.029826116	0.00035677144
0.22181843	0.030112054	0.00035558352
0.22194887	0.030187022	0.00035927933
0.22207932	0.029848458	0.00035556632
0.22220976	0.029895882	0.00035608484
0.22234020	0.030237797	0.00035852727
0.22247065	0.029797541	0.00035511319
0.22260109	0.030719742	0.00036084975
0.22273153	0.030301752	0.00035943120
0.22286198	0.029929866	0.00035430433
0.22299242	0.029638310	0.00035661605
0.22312286	0.029779621	0.00035463977
0.22325330	0.029633353	0.00035464468
0.22338375	0.029671582	0.00035512663
0.22351419	0.030286729	0.00035719862
0.22364463	0.029821539	0.00035540583
0.22377508	0.029068557	0.00035196161
0.22390552	0.029799915	0.00035373710
0.22403596	0.029539338	0.00035403872
0.22416641	0.029440908	0.00035224981
0.22429685	0.030079571	0.00035609734
0.22442729	0.029112894	0.00035137816
0.22455774	0.029518093	0.00035123355
0.22468818	0.029564804	0.00035176684
0.22481862	0.029786004	0.00035370340
0.22494907	0.029918238	0.00035436434
0.22507951	0.029771718	0.00035385051
0.22520995	0.029706138	0.00035345104
0.22534040	0.030099456	0.00035355468
0.22547084	0.029544981	0.00035326761
0.22560128	0.029929335	0.00035331340
0.22573173	0.029267606	0.00035167489
0.22586217	0.029759152	0.00035311947
0.22599261	0.030269651	0.00035490437
0.22612306	0.029104623	0.00034945064
0.22625350	0.029242668	0.00034889002
0.22638394	0.029740319	0.00035193643
0.22651439	0.030283425	0.00035648556
0.22664483	0.029965036	0.00035240715
0.22677527	0.029135126	0.00034911033
0.22690572	0.029449280	0.00034966057
0.22703616	0.029403022	0.00035182666
0.22716660	0.029459734	0.00035091858
0.22729705	0.029339639	0.00034933882
0.22742749	0.030127680	0.00035346175
0.22755793	0.029192863	0.00035006947
0.22768837	0.029575543	0.00034971180
0.22781882	0.029184319	0.00034902996
0.22794926	0.029758193	0.00035108587
0.22807970	0.029856187	0.00035295796
0.22821015	0.029337547	0.00034984707
0.22834059	0.029074449	0.00034762151
0.22847103	0.029522035	0.00035132437
0.22860148	0.030213838	0.00035477737
0.22873192	0.029517704	0.00035038100
0.22886236	0.029812954	0.00035193418
0.22899281	0.029584478	0.00034926349
0.22912325	0.029416547	0.00034869312
0.22925369	0.028866093	0.00034798096
0.22938414	0.029504638	0.00034892462
0.22951458	0.029772262	0.00035216043
0.22964502	0.030026010	0.00034989846
0.22977547	0.029700327	0.00035053684
0.22990591	0.029733393	0.00034972051
0.23003635	0.029831867	0.00035114851
0.23016680	0.029808558	0.00035040156
0.23029724	0.029052846	0.00034718532
0.23042768	0.029682713	0.00034710796
0.23055813	0.029253779	0.00034760863
0.23068857	0.029899522	0.00035526508
0.23081901	0.029994334	0.00035982341
0.23094946	0.029569972	0.00036099674
0.23107990	0.030115025	0.00036256001
0.23121034	0.029304280	0.00036169675
0.23134079	0.029988986	0.00036832916
0.23147123	0.028977944	0.00036129525
0.23160167	0.029642790	0.00036829234
0.23173212	0.028930383	0.00036559159
0.23186256	0.029684576	0.00037006570
0.23199300	0.029172500	0.00036981122
0.23212344	0.029765600	0.00037131220
0.23225389	0.029092700	0.00037122145
0.23238433	0.029570682	0.00037436166
0.23251477	0.029917566	0.00037507369
0.23264522	0.029683578	0.00037625378
0.23277566	0.029689514	0.00037645367
0.23290610	0.029991639	0.00037913308
0.23303655	0.029856076	0.00038238439
0.23316699	0.029587629	0.00037731341
0.23329743	0.029495823	0.00038018159
0.23342788	0.030415050	0.00038334178
0.23355832	0.029336029	0.00037837663
0.23368876	0.029708587	0.00037936671
0.23381921	0.029182336	0.00037612658
0.23394965	0.029531072	0.00037723223
0.23408009	0.029935995	0.00038236715
0.23421054	0.029529284	0.00037648921
0.23434098	0.029517189	0.00038107190
0.23447142	0.029530458	0.00037809609
0.23460187	0.029498976	0.00038033691
0.23473231	0.029076394	0.00037786553
0.23486275	0.029743993	0.00038065609
0.23499320	0.029606521	0.00038175442
0.23512364	0.029897449	0.00038361267
0.23525408	0.028892135	0.00037757576
0.23538453	0.029306357	0.00037896189
0.23551497	0.029554476	0.00037972864
0.23564541	0.029378116	0.00038113156
0.23577586	0.029133303	0.00038200714
0.23590630	0.029672276	0.00038084446
0.23603674	0.029532754	0.00038364617
0.23616719	0.028710147	0.00037547005
0.23629763	0.029042971	0.00037969303
0.23642807	0.028984255	0.00038082446
0.23655851	0.028902990	0.00037953935
0.23668896	0.030248115	0.00038753248
0.23681940	0.029138773	0.00038242637
0.23694984	0.029431952	0.00038034943
0.23708029	0.029880872	0.00038720713
0.23721073	0.029379770	0.00038179323
0.23734117	0.029330836	0.00038553236
0.23747162	0.029697074	0.00038516591
0.23760206	0.029233788	0.00038166402
0.23773250	0.029542087	0.00038566069
0.23786295	0.029821391	0.00038793148
0.23799339	0.029458318	0.00038474775
0.23812383	0.029371116	0.00038642865
0.23825428	0.029886078	0.00038712293
0.23838472	0.028908302	0.00038159479
0.23851516	0.029064986	0.00038472302
0.23864561	0.029489980	0.00038441170
0.23877605	0.029324927	0.00038710373
0.23890649	0.029334883	0.00038453909
0.23903694	0.029060919	0.00038434588
0.23916738	0.029479221	0.00038696108
0.23929782	0.029058546	0.00038446277
0.23942827	0.029466948	0.00038755076
0.23955871	0.029740699	0.00038999358
0.23968915	0.029164993	0.00038277517
0.23981960	0.030574495	0.00039617917
0.23995004	0.030170814	0.00039104049
0.24008048	0.029246394	0.00038757792
0.24021093	0.029491961	0.00038943088
0.24034137	0.029924893	0.00038946439
0.24047181	0.029121587	0.00038504468
0.24060226	0.029259545	0.00038920947
0.24073270	0.029585486	0.00038802583
0.24086314	0.029614070	0.00039188355
0.24099358	0.029636804	0.00038812097
0.24112403	0.029381209	0.00038824293
0.24125447	0.029197522	0.00038747091
0.24138491	0.029274128	0.00038715540
0.24151536	0.029920230	0.00039314369
0.24164580	0.028903604	0.00038543063
0.24177624	0.029403285	0.00038843541
0.24190669	0.029019413	0.00038764182
0.24203713	0.028631977	0.00038516711
0.24216757	0.028957415	0.00038797279
0.24229802	0.028919585	0.00038796295
0.24242846	0.029498703	0.00038960399
0.24255890	0.029559192	0.00039010923
0.24268935	0.029963949	0.00039320763
0.24281979	0.029112148	0.00038818363
0.24295023	0.029852417	0.00039463757
0.24308068	0.029442730	0.00038887682
0.24321112	0.029696781	0.00039161002
0.24334156	0.029297982	0.00039214718
0.24347201	0.029762409	0.00038989308
0.24360245	0.029578843	0.00039459267
0.24373289	0.029354258	0.00039065309
0.24386334	0.028855936	0.00038865877
0.24399378	0.029296051	0.00039045544
0.24412422	0.029267633	0.00038989175
0.24425467	0.029563443	0.00039283941
0.24438511	0.029653972	0.00039430350
0.24451555	0.029219129	0.00039115438
0.24464600	0.029025840	0.00038951615
0.24477644	0.028950970	0.00038804854
0.24490688	0.029360348	0.00039306441
0.24503733	0.029878943	0.00039706976
0.24516777	0.029519961	0.00039146369
0.24529821	0.029539087	0.00039489852
0.24542865	0.028299156	0.00038575716
0.24555910	0.029182109	0.00039262537
0.24568954	0.029647651	0.00039516499
0.24581998	0.029497950	0.00039214122
0.24595043	0.028979276	0.00039181268
0.24608087	0.029146682	0.00039223153
0.24621131	0.029293418	0.00039086233
0.24634176	0.029344544	0.00039414796
0.24647220	0.028749366	0.00038858110
0.24660264	0.029221936	0.00039549351
0.24673309	0.029287314	0.00039288377
0.24686353	0.029336867	0.00039317256
0.24699397	0.029367427	0.00039310772
0.24712442	0.029358938	0.00039556473
0.24725486	0.028958570	0.00038829557
0.24738530	0.029302348	0.00039549394
0.24751575	0.029028470	0.00039170031
0.24764619	0.029005490	0.00039317210
0.24777663	0.028776124	0.00039198463
0.24790708	0.029505112	0.00039403272
0.24803752	0.029265184	0.00039424477
0.24816796	0.029820792	0.00039739057
0.24829841	0.029020026	0.00039035989
0.24842885	0.029496838	0.00039774231
0.24855929	0.028962056	0.00039109974
0.24868974	0.029064641	0.00039607883
0.24882018	0.028811432	0.00039399640
0.24895062	0.028836406	0.00038974381
0.24908107	0.029683427	0.00039767880
0.24921151	0.029138178	0.00039299710
0.24934195	0.028853519	0.00039271890
0.24947240	0.029234932	0.00039613686
0.24960284	0.028886755	0.00039341556
0.24973328	0.029378784	0.00039455583
0.24986372	0.029371334	0.00039808658
0.24999417	0.029418950	0.00039621708
0.25012461	0.028728846	0.00039519807
0.25025505	0.029032615	0.00039304179
0.25038550	0.029479704	0.00039568824
0.25051594	0.029704365	0.00039991724
0.25064638	0.029401803	0.00039678747
0.25077683	0.028979871	0.00039652674
0.25090727	0.029718435	0.00040180496
0.25103771	0.029452284	0.00039599270
0.25116816	0.029607193	0.00039883728
0.25129860	0.029241341	0.00039622186
0.25142904	0.030017830	0.00040160069
0.25155949	0.028903930	0.00039560606
0.25168993	0.029517967	0.00039729506
0.25182037	0.029157909	0.00039588760
0.25195082	0.029593796	0.00039830348
0.25208126	0.029128585	0.00039610174
0.25221170	0.028434287	0.00039233960
0.25234215	0.029239870	0.00039599532
0.25247259	0.029506376	0.00039824024
0.25260303	0.029179908	0.00039916543
0.25273348	0.030230490	0.00040020847
0.25286392	0.029332512	0.00039965169
0.25299436	0.028782964	0.00039328622
0.25312481	0.029013587	0.00039694567
0.25325525	0.029285725	0.00039729365
0.25338569	0.028753638	0.00039322931
0.25351614	0.029315736	0.00039841023
0.25364658	0.028729523	0.00039531438
0.25377702	0.029325344	0.00039797233
0.25390747	0.029143042	0.00039821130
0.25403791	0.029469631	0.00039721012
0.25416835	0.029099873	0.00039923131
0.25429879	0.029673827	0.00040107517
0.25442924	0.029551601	0.00039923379
0.25455968	0.029044367	0.00039746781
0.25469012	0.028515388	0.00039375503
0.25482057	0.029043323	0.00039772481
0.25495101	0.029786262	0.00040138092
0.25508145	0.029674693	0.00040082942
0.25521190	0.029793660	0.00040343936
0.25534234	0.029436515	0.00039842283
0.25547278	0.029470509	0.00039711582
0.25560323	0.028933516	0.00039584760
0.25573367	0.029419352	0.00040189885
0.25586411	0.028585657	0.00040558248
0.25599456	0.029861165	0.00041742678
0.25612500	0.029512099	0.00041594279
0.25625544	0.028877131	0.00041758730
0.25638589	0.028955554	0.00042077998
0.25651633	0.029587201	0.00042530431
0.25664677	0.028874734	0.00042497860
0.25677722	0.029075518	0.00042603903
0.25690766	0.029462569	0.00043056385
0.25703810	0.029493743	0.00043532457
0.25716855	0.028752738	0.00043090702
0.25729899	0.028267394	0.00042953571
0.25742943	0.028533292	0.00043554715
0.25755988	0.029089059	0.00043659082
0.25769032	0.028991682	0.00044441305
0.25782076	0.029625913	0.00044477975
0.25795121	0.029500791	0.00044756763
0.25808165	0.029783173	0.00045346761
0.25821209	0.029591270	0.00045022756
0.25834253	0.029814295	0.00045680797
0.25847298	0.029625997	0.00045587953
0.25860342	0.029468720	0.00045893709
0.25873386	0.029057957	0.00045587917
0.25886431	0.028970460	0.00045874327
0.25899475	0.029016011	0.00045844174
0.25912519	0.029699583	0.00046595350
0.25925564	0.029050847	0.00046303060
0.25938608	0.028948261	0.00046393752
0.25951652	0.028522779	0.00046223449
0.25964697	0.029340433	0.00046998986
0.25977741	0.029135557	0.00046916705
0.25990785	0.029021838	0.00047071259
0.26003830	0.028208703	0.00046509939
0.26016874	0.029488955	0.00047946683
0.26029918	0.029017779	0.00047040322
0.26042963	0.029148940	0.00047554378
0.26056007	0.028670447	0.00047215518
0.26069051	0.030088334	0.00048534326
0.26082096	0.027875502	0.00046623526
0.26095140	0.029947016	0.00048640526
0.26108184	0.029094070	0.00047756370
0.26121229	0.029811787	0.00048340236
0.26134273	0.029222018	0.00048025972
0.26147317	0.029690411	0.00048644233
0.26160362	0.029081632	0.00048366107
0.26173406	0.028180206	0.00047808837
0.26186450	0.029083645	0.00048444538
0.26199495	0.029442838	0.00048656604
0.26212539	0.029313668	0.00048767749
0.26225583	0.029460684	0.00049017313
0.26238628	0.028612465	0.00048278506
0.26251672	0.028562952	0.00048168076
0.26264716	0.028975421	0.00048730861
0.26277760	0.028985669	0.00048854192
0.26290805	0.029960368	0.00049784666
0.26303849	0.029410889	0.00049232271
0.26316893	0.028986422	0.00049398474
0.26329938	0.028251484	0.00048280973
0.26342982	0.029309274	0.00049644635
0.26356026	0.028382242	0.00048956968
0.26369071	0.029236784	0.00049841441
0.26382115	0.029109348	0.00049570467
0.26395159	0.028754962	0.00049282999
0.26408204	0.028950034	0.00049370111
0.26421248	0.028863829	0.00049911820
0.26434292	0.029784951	0.00050222384
0.26447337	0.029577308	0.00050406504
0.26460381	0.029589874	0.00050237034
0.26473425	0.027872305	0.00048911853
0.26486470	0.029494726	0.00050751641
0.26499514	0.029513268	0.00050332091
0.26512558	0.029081936	0.00050520470
0.26525603	0.028957842	0.00050659079
[truncated: 573 more rows]
