# Supplementary material for: Rationally seeded computational protein design of ɑ-helical barrels
Source: Nat Chem Biol. 2024 Jun 20;20(8):991–9. doi: 10.1038/s41589-024-01642-0 (PMC11288890; doi:10.1038/s41589-024-01642-0)
Supplement: Supplementary file 3 — PDB and .mtz files used for making figure panels b–d and j–m. [file 41589_2024_1642_MOESM3_ESM.zip › KIA_RP_RSPD_NatChemBiol_data_Figure2/scapCC6_LLIA_panels_e-h/SAXS_panel_i/SAXS_raw_SEC_scapCC6_LLIA/b21-443535_00497.dat]

0.0045000000	0.61038867	0.0077897278
0.0046304432	0.55064218	0.0073986723
0.0047608865	0.51872438	0.0068544571
0.0048913297	0.48631140	0.0065172569
0.0050217729	0.44329336	0.0060113446
0.0051522162	0.42389216	0.0058783266
0.0052826594	0.39350830	0.0054001601
0.0054131026	0.36444390	0.0052127283
0.0055435459	0.33841848	0.0049337172
0.0056739891	0.32632143	0.0047213693
0.0058044323	0.30555790	0.0045184857
0.0059348756	0.28923862	0.0043031172
0.0060653188	0.26845834	0.0040513072
0.0061957621	0.27090388	0.0040697183
0.0063262053	0.25445769	0.0039442510
0.0064566485	0.23744960	0.0037183292
0.0065870918	0.21498352	0.0035550253
0.0067175350	0.21321637	0.0034822731
0.0068479782	0.22207021	0.0035374237
0.0069784215	0.20929600	0.0033876602
0.0071088647	0.21261060	0.0033841637
0.0072393079	0.20481346	0.0032575800
0.0073697512	0.19258580	0.0031324083
0.0075001944	0.19296477	0.0031225054
0.0076306376	0.18967803	0.0030705265
0.0077610809	0.17580890	0.0029092126
0.0078915241	0.17441553	0.0029207507
0.0080219673	0.15550724	0.0027307199
0.0081524106	0.16298772	0.0027956274
0.0082828538	0.16033319	0.0026651959
0.0084132970	0.16164618	0.0027362309
0.0085437403	0.15599150	0.0026288628
0.0086741835	0.14690745	0.0025374169
0.0088046267	0.13930821	0.0024665014
0.0089350700	0.14412696	0.0024609237
0.0090655132	0.13446414	0.0023294532
0.0091959565	0.12907473	0.0023491442
0.0093263997	0.13014030	0.0022620271
0.0094568429	0.12721495	0.0022328723
0.0095872862	0.12538356	0.0022350756
0.0097177294	0.12239114	0.0021592088
0.0098481726	0.11913371	0.0021369490
0.0099786159	0.11507530	0.0020779028
0.010109059	0.11301569	0.0020220097
0.010239502	0.10986507	0.0020115600
0.010369946	0.10276238	0.0019112174
0.010500389	0.10763173	0.0019419128
0.010630832	0.10343027	0.0018982026
0.010761275	0.098192101	0.0018193079
0.010891719	0.096084492	0.0018090549
0.011022162	0.092949863	0.0017320183
0.011152605	0.091143140	0.0017151086
0.011283048	0.088552217	0.0017067181
0.011413491	0.090763598	0.0016762150
0.011543935	0.086938967	0.0016305196
0.011674378	0.083526008	0.0015824542
0.011804821	0.085933596	0.0015595960
0.011935264	0.083466155	0.0015388244
0.012065708	0.083717016	0.0015203694
0.012196151	0.080530508	0.0014729821
0.012326594	0.079371428	0.0014685827
0.012457037	0.075673888	0.0014170046
0.012587481	0.075633502	0.0013882965
0.012717924	0.076069779	0.0013738080
0.012848367	0.074676409	0.0013460126
0.012978810	0.074008617	0.0013270952
0.013109253	0.072552639	0.0012805623
0.013239697	0.073776955	0.0012973308
0.013370140	0.072648373	0.0012770901
0.013500583	0.072898612	0.0012748092
0.013631026	0.071273903	0.0012471599
0.013761470	0.069421929	0.0012335951
0.013891913	0.068333866	0.0011924340
0.014022356	0.070886922	0.0012260208
0.014152799	0.069201120	0.0011948999
0.014283243	0.069121218	0.0011854186
0.014413686	0.067034555	0.0011802292
0.014544129	0.066238586	0.0011537648
0.014674572	0.066426886	0.0011435914
0.014805016	0.065782882	0.0011360457
0.014935459	0.067895112	0.0011501038
0.015065902	0.066652802	0.0011359254
0.015196345	0.065425125	0.0011195640
0.015326788	0.065840247	0.0011177033
0.015457232	0.064758297	0.0011025181
0.015587675	0.064884179	0.0010922261
0.015718118	0.064931019	0.0010962822
0.015848561	0.061228670	0.0010499079
0.015979005	0.064100319	0.0010797966
0.016109448	0.061319394	0.0010530128
0.016239891	0.062784490	0.0010552361
0.016370334	0.060125638	0.0010254311
0.016500778	0.060364672	0.0010307083
0.016631221	0.060104023	0.0010195871
0.016761664	0.061586599	0.0010303139
0.016892107	0.060986407	0.0010164401
0.017022551	0.060097464	0.0010052605
0.017152994	0.059404055	0.0010013948
0.017283437	0.060019762	0.00099454375
0.017413880	0.059702227	0.00098765693
0.017544323	0.058000197	0.00097468809
0.017674767	0.057456206	0.00095813351
0.017805210	0.058232160	0.00097324186
0.017935653	0.057789695	0.00095680044
0.018066096	0.058934426	0.00096808787
0.018196540	0.057226035	0.00095165042
0.018326983	0.057755146	0.00094313674
0.018457426	0.057129333	0.00093604131
0.018587869	0.054455251	0.00091679950
0.018718313	0.055902807	0.00092077799
0.018848756	0.056373507	0.00092979490
0.018979199	0.057373179	0.00092166188
0.019109642	0.056262699	0.00091390365
0.019240086	0.055364768	0.00090566943
0.019370529	0.055900633	0.00090814023
0.019500972	0.055857535	0.00089650469
0.019631415	0.055667564	0.00089751133
0.019761858	0.056205271	0.00089541957
0.019892302	0.053805210	0.00087433153
0.020022745	0.054143690	0.00087521851
0.020153188	0.052794233	0.00086535401
0.020283631	0.054920613	0.00087606830
0.020414075	0.053055383	0.00085185788
0.020544518	0.052668445	0.00084948759
0.020674961	0.053652980	0.00085476083
0.020805404	0.053082996	0.00085329304
0.020935848	0.053870008	0.00085496402
0.021066291	0.052231645	0.00083604885
0.021196734	0.053432332	0.00084158138
0.021327177	0.053337292	0.00084375105
0.021457621	0.053039391	0.00083199482
0.021588064	0.051320079	0.00082314812
0.021718507	0.053204536	0.00082569221
0.021848950	0.053109003	0.00083329026
0.021979393	0.049886542	0.00080128950
0.022109837	0.051253176	0.00080645944
0.022240280	0.051297031	0.00080219417
0.022370723	0.052356068	0.00081676604
0.022501166	0.050560829	0.00079282218
0.022631610	0.051592882	0.00080183756
0.022762053	0.051785731	0.00079501005
0.022892496	0.052030061	0.00080264205
0.023022939	0.051052870	0.00078879541
0.023153383	0.050342919	0.00078307264
0.023283826	0.049340959	0.00076943816
0.023414269	0.049031501	0.00076883546
0.023544712	0.048947128	0.00076422942
0.023675156	0.049102770	0.00076759986
0.023805599	0.049097156	0.00075658611
0.023936042	0.049936493	0.00077283541
0.024066485	0.051068045	0.00077277919
0.024196928	0.049576871	0.00075576930
0.024327372	0.048740316	0.00074737333
0.024457815	0.048589193	0.00074965068
0.024588258	0.048536925	0.00074468283
0.024718701	0.049238435	0.00074611872
0.024849145	0.049937112	0.00074740940
0.024979588	0.048610393	0.00073837780
0.025110031	0.048076400	0.00073365985
0.025240474	0.048768569	0.00073486624
0.025370918	0.048496415	0.00072887581
0.025501361	0.047561484	0.00072087257
0.025631804	0.046934122	0.00071950775
0.025762247	0.047717686	0.00071530629
0.025892691	0.046541869	0.00071173387
0.026023134	0.047131159	0.00071263021
0.026153577	0.047477588	0.00071721196
0.026284020	0.047016097	0.00070218567
0.026414463	0.046801667	0.00070419614
0.026544907	0.046747157	0.00069919165
0.026675350	0.047027295	0.00070742788
0.026805793	0.047657903	0.00070435647
0.026936236	0.047054387	0.00069879905
0.027066680	0.047148946	0.00069463846
0.027197123	0.046366917	0.00069482075
0.027327566	0.047337635	0.00069515597
0.027458009	0.044916770	0.00067545307
0.027588453	0.046460235	0.00068537791
0.027718896	0.045717997	0.00068363088
0.027849339	0.047115959	0.00068232243
0.027979782	0.046787457	0.00068508266
0.028110226	0.045601188	0.00067234053
0.028240669	0.044809628	0.00066700419
0.028371112	0.044699745	0.00066164089
0.028501555	0.045642688	0.00066939684
0.028631998	0.044803889	0.00065816139
0.028762442	0.044894477	0.00066379750
0.028892885	0.045325230	0.00066538920
0.029023328	0.045583153	0.00066179027
0.029153771	0.045122647	0.00065476740
0.029284215	0.045738987	0.00066064897
0.029414658	0.045913771	0.00065852901
0.029545101	0.044920564	0.00065176054
0.029675544	0.044982625	0.00065034499
0.029805988	0.045583072	0.00065337400
0.029936431	0.044851456	0.00064574489
0.030066874	0.044042770	0.00063647468
0.030197317	0.044805544	0.00064263196
0.030327760	0.045249179	0.00064423684
0.030458204	0.044765952	0.00064277902
0.030588647	0.043849469	0.00063125532
0.030719090	0.044074892	0.00063194811
0.030849533	0.045023460	0.00063594900
0.030979977	0.043734954	0.00063241277
0.031110420	0.043968387	0.00062328481
0.031240863	0.044578108	0.00063262340
0.031371306	0.043438550	0.00061915095
0.031501750	0.044578357	0.00062797627
0.031632193	0.043320790	0.00061658950
0.031762636	0.044651772	0.00062820147
0.031893079	0.042897069	0.00060914555
0.032023523	0.044217277	0.00062529846
0.032153966	0.044195400	0.00061649410
0.032284409	0.044180813	0.00061904851
0.032414852	0.044220365	0.00061711536
0.032545295	0.043217313	0.00061049181
0.032675739	0.043357969	0.00060605122
0.032806182	0.044162140	0.00061116725
0.032936625	0.044034475	0.00060765910
0.033067068	0.043042248	0.00060417339
0.033197512	0.043647204	0.00060088008
0.033327955	0.043763761	0.00060682227
0.033458398	0.043785862	0.00060262139
0.033588841	0.043476835	0.00060007899
0.033719285	0.042802506	0.00059360288
0.033849728	0.043379557	0.00059805236
0.033980171	0.042526982	0.00058938431
0.034110614	0.043147604	0.00059378720
0.034241058	0.043058301	0.00059345420
0.034371501	0.043046020	0.00059858916
0.034501944	0.042497131	0.00059471025
0.034632387	0.042297642	0.00060646943
0.034762830	0.043709318	0.00061949067
0.034893274	0.042580179	0.00061352525
0.035023717	0.043098955	0.00062017782
0.035154160	0.041867872	0.00061310378
0.035284603	0.041742878	0.00061523821
0.035415047	0.042584623	0.00062527682
0.035545490	0.042358972	0.00062236394
0.035675933	0.041762950	0.00061890280
0.035806376	0.040870767	0.00061590274
0.035936820	0.042980614	0.00062752250
0.036067263	0.042743078	0.00063136581
0.036197706	0.042803268	0.00062964317
0.036328149	0.043284825	0.00063866567
0.036458593	0.043127816	0.00063455980
0.036589036	0.041094632	0.00062480697
0.036719479	0.041201692	0.00062705106
0.036849922	0.041876130	0.00063548498
0.036980365	0.042572658	0.00063567810
0.037110809	0.041698905	0.00063601906
0.037241252	0.042343783	0.00063624018
0.037371695	0.040966983	0.00063306900
0.037502138	0.041393827	0.00063605195
0.037632582	0.041250827	0.00063723399
0.037763025	0.041009578	0.00062947249
0.037893468	0.041143870	0.00063880008
0.038023911	0.042063629	0.00064084133
0.038154355	0.041256806	0.00064101099
0.038284798	0.041725129	0.00064258286
0.038415241	0.041275329	0.00064162442
0.038545684	0.039953545	0.00063073502
0.038676128	0.041172792	0.00064102994
0.038806571	0.041382634	0.00064531879
0.038937014	0.041418684	0.00064587042
0.039067457	0.042382116	0.00065139166
0.039197900	0.041521422	0.00065138168
0.039328344	0.041697775	0.00064802042
0.039458787	0.041088678	0.00064505979
0.039589230	0.040885610	0.00063702632
0.039719673	0.041300450	0.00063258327
0.039850117	0.040104305	0.00062010641
0.039980560	0.040666688	0.00062302400
0.040111003	0.040354385	0.00061903729
0.040241446	0.041630310	0.00062572412
0.040371890	0.041042303	0.00062025067
0.040502333	0.040352575	0.00061066887
0.040632776	0.039968025	0.00061046388
0.040763219	0.041897244	0.00061952730
0.040893663	0.040466522	0.00061050597
0.041024106	0.041201093	0.00061150902
0.041154549	0.040264530	0.00060862433
0.041284992	0.040498021	0.00060596827
0.041415435	0.040319575	0.00060390827
0.041545879	0.040415635	0.00060177478
0.041676322	0.039882189	0.00060381470
0.041806765	0.040028959	0.00059767424
0.041937208	0.040547668	0.00060335398
0.042067652	0.040338808	0.00059617149
0.042198095	0.040386445	0.00060101409
0.042328538	0.039915652	0.00059603084
0.042458981	0.040752445	0.00060465455
0.042589425	0.038989856	0.00058235411
0.042719868	0.039997262	0.00059344971
0.042850311	0.040602823	0.00059596633
0.042980754	0.040153137	0.00059206349
0.043111198	0.039274509	0.00058271637
0.043241641	0.039740220	0.00058925069
0.043372084	0.040365023	0.00059374222
0.043502527	0.040204708	0.00058909793
0.043632970	0.039505956	0.00058414662
0.043763414	0.038916429	0.00057956353
0.043893857	0.040068045	0.00058528966
0.044024300	0.039501405	0.00058334201
0.044154743	0.039746708	0.00058215037
0.044285187	0.039649867	0.00058055517
0.044415630	0.038698007	0.00057739301
0.044546073	0.038723499	0.00057145218
0.044676516	0.040566429	0.00058531559
0.044806960	0.039870386	0.00058140679
0.044937403	0.039025844	0.00057497743
0.045067846	0.040136464	0.00058224829
0.045198289	0.040179349	0.00057846162
0.045328733	0.038390843	0.00056878319
0.045459176	0.039204131	0.00057375526
0.045589619	0.039274717	0.00057265243
0.045720062	0.039808603	0.00057563848
0.045850505	0.040387482	0.00057634208
0.045980949	0.038848395	0.00056856110
0.046111392	0.039021476	0.00056878581
0.046241835	0.039779579	0.00057400831
0.046372278	0.038787149	0.00057016604
0.046502722	0.040682785	0.00058970359
0.046633165	0.040164911	0.00058827955
0.046763608	0.039833107	0.00058855097
0.046894051	0.039864419	0.00059173237
0.047024495	0.039718600	0.00059581940
0.047154938	0.037915604	0.00058113254
0.047285381	0.039278334	0.00059330917
0.047415824	0.039124448	0.00058970463
0.047546267	0.040130692	0.00060502196
0.047676711	0.039671416	0.00059911512
0.047807154	0.038985422	0.00059628938
0.047937597	0.038833839	0.00059215981
0.048068040	0.037910502	0.00059091319
0.048198484	0.040420601	0.00060850043
0.048328927	0.039019010	0.00059938141
0.048459370	0.039963366	0.00060973612
0.048589813	0.038378245	0.00059406806
0.048720257	0.039116900	0.00060319700
0.048850700	0.038554568	0.00059744187
0.048981143	0.038351389	0.00059766545
0.049111586	0.037568051	0.00059483493
0.049242030	0.039287221	0.00060738283
0.049372473	0.040130548	0.00061532213
0.049502916	0.038994522	0.00060476147
0.049633359	0.038440973	0.00060258702
0.049763802	0.039043483	0.00060875826
0.049894246	0.038568107	0.00060465069
0.050024689	0.038394141	0.00060356736
0.050155132	0.037152115	0.00059220985
0.050285575	0.038302102	0.00060607359
0.050416019	0.038165546	0.00060203610
0.050546462	0.038758956	0.00061069078
0.050676905	0.039455981	0.00061368102
0.050807348	0.038008961	0.00060525335
0.050937792	0.039109299	0.00061088928
0.051068235	0.038524318	0.00060997812
0.051198678	0.038364112	0.00060603019
0.051329121	0.038574212	0.00061335393
0.051459565	0.038705326	0.00061049920
0.051590008	0.036983825	0.00059990011
0.051720451	0.038687872	0.00061104993
0.051850894	0.037913009	0.00060627619
0.051981337	0.037659276	0.00060336359
0.052111781	0.038622798	0.00061610337
0.052242224	0.037797187	0.00060618059
0.052372667	0.038028907	0.00061305313
0.052503110	0.038844973	0.00061500583
0.052633554	0.038500935	0.00061302076
0.052763997	0.037914132	0.00060933036
0.052894440	0.039651291	0.00062342322
0.053024883	0.039373893	0.00062110323
0.053155327	0.037804367	0.00061040407
0.053285770	0.037611600	0.00060633970
0.053416213	0.037737192	0.00061050280
0.053546656	0.037656599	0.00061161789
0.053677100	0.038092711	0.00061188034
0.053807543	0.038815427	0.00061832670
0.053937986	0.038454602	0.00061888764
0.054068429	0.038490691	0.00061676338
0.054198872	0.038430807	0.00061496126
0.054329316	0.038515522	0.00062029681
0.054459759	0.039016424	0.00062397185
0.054590202	0.037627347	0.00061083479
0.054720645	0.037195403	0.00060860096
0.054851089	0.038803618	0.00062241281
0.054981532	0.038500949	0.00061797525
0.055111975	0.037231342	0.00061208165
0.055242418	0.038276708	0.00061745863
0.055372862	0.037820905	0.00061469836
0.055503305	0.037534241	0.00061222395
0.055633748	0.037702597	0.00061374889
0.055764191	0.037632057	0.00061283997
0.055894635	0.038052259	0.00062041227
0.056025078	0.037451784	0.00061061961
0.056155521	0.037615282	0.00061780699
0.056285964	0.038702122	0.00062094882
0.056416407	0.036438562	0.00060785476
0.056546851	0.037825908	0.00061895808
0.056677294	0.037906876	0.00061739508
0.056807737	0.038582166	0.00062459508
0.056938180	0.037877160	0.00061723636
0.057068624	0.037541350	0.00061463737
0.057199067	0.036747467	0.00061306719
0.057329510	0.037572630	0.00061563822
0.057459953	0.037674563	0.00061674181
0.057590397	0.036887067	0.00061297655
0.057720840	0.037453307	0.00061901622
0.057851283	0.038195769	0.00062185734
0.057981726	0.038267968	0.00062065848
0.058112170	0.037925920	0.00061817050
0.058242613	0.037638547	0.00061530448
0.058373056	0.037486031	0.00061288321
0.058503499	0.037833691	0.00061311903
0.058633942	0.037505794	0.00061264575
0.058764386	0.036122535	0.00059869778
0.058894829	0.037099821	0.00060891969
0.059025272	0.036861855	0.00060252209
0.059155715	0.037834397	0.00061165530
0.059286159	0.037881125	0.00061076186
0.059416602	0.037315724	0.00060480445
0.059547045	0.036851974	0.00060289248
0.059677488	0.036028972	0.00059577531
0.059807932	0.037392752	0.00060147801
0.059938375	0.037183598	0.00060569308
0.060068818	0.037245467	0.00059824901
0.060199261	0.036285255	0.00059482154
0.060329705	0.036450488	0.00059202398
0.060460148	0.036925428	0.00059767111
0.060590591	0.036715769	0.00059295143
0.060721034	0.037534182	0.00059777426
0.060851477	0.037820772	0.00060178917
0.060981921	0.036820718	0.00059713193
0.061112364	0.037367006	0.00059476529
0.061242807	0.036171823	0.00058567011
0.061373250	0.038328836	0.00060356777
0.061503694	0.035520755	0.00058134163
0.061634137	0.036462952	0.00058895759
0.061764580	0.036414900	0.00058987868
0.061895023	0.036752627	0.00058799790
0.062025467	0.036838028	0.00059240836
0.062155910	0.036557569	0.00058728896
0.062286353	0.035998026	0.00058403862
0.062416796	0.037509942	0.00059704039
0.062547240	0.036566837	0.00058825247
0.062677683	0.036809207	0.00059041812
0.062808126	0.035991967	0.00058226899
0.062938569	0.036279626	0.00058463028
0.063069012	0.036659924	0.00058989499
0.063199456	0.037112494	0.00058954390
0.063329899	0.037324797	0.00059041057
0.063460342	0.036153053	0.00058220117
0.063590785	0.036881377	0.00058778042
0.063721229	0.036465492	0.00058653870
0.063851672	0.037446585	0.00059297965
0.063982115	0.035614660	0.00057666923
0.064112558	0.036558859	0.00058563183
0.064243002	0.036660634	0.00058397554
0.064373445	0.037171095	0.00058648471
0.064503888	0.035949760	0.00058110599
0.064634331	0.037073480	0.00058823146
0.064764774	0.036246153	0.00058256632
0.064895218	0.036980028	0.00058522053
0.065025661	0.036587000	0.00058474105
0.065156104	0.036624643	0.00058148775
0.065286547	0.037089827	0.00058601371
0.065416991	0.037281947	0.00058794332
0.065547434	0.036324064	0.00057979207
0.065677877	0.036516337	0.00057926631
0.065808320	0.036240485	0.00058088175
0.065938764	0.036949915	0.00058218262
0.066069207	0.036377396	0.00058203608
0.066199650	0.035646844	0.00057107065
0.066330093	0.035812321	0.00057401891
0.066460537	0.037141066	0.00058440874
0.066590980	0.036109568	0.00057629027
0.066721423	0.036525199	0.00058077083
0.066851866	0.036877361	0.00057977578
0.066982309	0.035909081	0.00057192671
0.067112753	0.035139493	0.00056984762
0.067243196	0.036536613	0.00057603957
0.067373639	0.035008629	0.00056730269
0.067504082	0.037274856	0.00058400021
0.067634526	0.035493351	0.00056746577
0.067764969	0.036102883	0.00057628789
0.067895412	0.035644820	0.00057148614
0.068025855	0.036029588	0.00057207471
0.068156299	0.036078161	0.00057325988
0.068286742	0.036493233	0.00057448357
0.068417185	0.035801942	0.00056820416
0.068547628	0.035779244	0.00057325429
0.068678072	0.037279166	0.00057723548
0.068808515	0.035541206	0.00057038109
0.068938958	0.035743378	0.00056635962
0.069069401	0.035033628	0.00056087644
0.069199844	0.036940708	0.00058103597
0.069330288	0.035674218	0.00056636882
0.069460731	0.037076930	0.00057664348
0.069591174	0.036059326	0.00057096895
0.069721617	0.035790937	0.00056651666
0.069852061	0.035384417	0.00056598236
0.069982504	0.036094620	0.00056679882
0.070112947	0.035372444	0.00056373719
0.070243390	0.035348984	0.00056514782
0.070373834	0.035925318	0.00056611835
0.070504277	0.035152796	0.00055989990
0.070634720	0.036272954	0.00057151875
0.070765163	0.036497561	0.00056859834
0.070895607	0.036733178	0.00057269921
0.071026050	0.036793324	0.00056856620
0.071156493	0.036005940	0.00056646413
0.071286936	0.036549319	0.00057003411
0.071417379	0.035907579	0.00056351452
0.071547823	0.035743912	0.00056090780
0.071678266	0.035609484	0.00056380259
0.071808709	0.034656848	0.00055306767
0.071939152	0.035475160	0.00056125628
0.072069596	0.035419808	0.00055826532
0.072200039	0.034568924	0.00055183352
0.072330482	0.035135650	0.00055936022
0.072460925	0.036075846	0.00056298989
0.072591369	0.034466701	0.00055171556
0.072721812	0.035280062	0.00055498879
0.072852255	0.035931736	0.00056438501
0.072982698	0.034953574	0.00055585746
0.073113142	0.035136069	0.00055600170
0.073243585	0.034904320	0.00055406818
0.073374028	0.035135017	0.00055626099
0.073504471	0.034766267	0.00054951803
0.073634914	0.035378749	0.00055781573
0.073765358	0.036655765	0.00056233630
0.073895801	0.035555292	0.00055718372
0.074026244	0.035293556	0.00055695712
0.074156687	0.036359041	0.00055911841
0.074287131	0.035354575	0.00055385966
0.074417574	0.035756405	0.00056053529
0.074548017	0.036106697	0.00055693105
0.074678460	0.035986146	0.00056009835
0.074808904	0.035376246	0.00055239731
0.074939347	0.035416882	0.00055264325
0.075069790	0.035056462	0.00055254340
0.075200233	0.034240636	0.00054249299
0.075330677	0.034685808	0.00054987965
0.075461120	0.035642991	0.00055726596
0.075591563	0.034827892	0.00054484705
0.075722006	0.034969591	0.00054985831
0.075852449	0.035146692	0.00054806682
0.075982893	0.034480307	0.00054498994
0.076113336	0.035748096	0.00055583077
0.076243779	0.033885908	0.00053868047
0.076374222	0.035225295	0.00054751913
0.076504666	0.034757847	0.00054835613
0.076635109	0.035583743	0.00054784414
0.076765552	0.036270311	0.00055654579
0.076895995	0.034910790	0.00054664439
0.077026439	0.035913437	0.00055287453
0.077156882	0.035705569	0.00055259115
0.077287325	0.034938494	0.00054369563
0.077417768	0.035527642	0.00055084418
0.077548212	0.036019847	0.00055426389
0.077678655	0.035727341	0.00054987461
0.077809098	0.034597729	0.00054412106
0.077939541	0.035484852	0.00054684272
0.078069984	0.035196216	0.00054704921
0.078200428	0.035180782	0.00055019302
0.078330871	0.033803717	0.00053251675
0.078461314	0.033879087	0.00053571674
0.078591757	0.034684070	0.00054175792
0.078722201	0.035728193	0.00054981774
0.078852644	0.034229844	0.00053585552
0.078983087	0.035124865	0.00054362042
0.079113530	0.035555737	0.00054488800
0.079243974	0.034988677	0.00054427158
0.079374417	0.034562382	0.00053898911
0.079504860	0.034645583	0.00054035059
0.079635303	0.035401745	0.00054292373
0.079765747	0.034463433	0.00053950479
0.079896190	0.034719608	0.00053986409
0.080026633	0.034390106	0.00053626297
0.080157076	0.033698788	0.00053070546
0.080287519	0.033991541	0.00053593593
0.080417963	0.035033217	0.00053812950
0.080548406	0.035454822	0.00054586937
0.080678849	0.035582896	0.00054207435
0.080809292	0.033941508	0.00053196536
0.080939736	0.035459110	0.00054317277
0.081070179	0.035782792	0.00054369489
0.081200622	0.033929998	0.00053061372
0.081331065	0.035133711	0.00054170576
0.081461509	0.035658011	0.00053943421
0.081591952	0.034431198	0.00053570869
0.081722395	0.034845482	0.00053402362
0.081852838	0.034775991	0.00053649961
0.081983281	0.034860430	0.00053749680
0.082113725	0.034658268	0.00053060343
0.082244168	0.035218229	0.00053782846
0.082374611	0.035344127	0.00053890075
0.082505054	0.035322717	0.00053670214
0.082635498	0.034016809	0.00053142053
0.082765941	0.033541702	0.00052507276
0.082896384	0.034320711	0.00052959701
0.083026827	0.034705813	0.00053591467
0.083157271	0.034655807	0.00053095635
0.083287714	0.034748586	0.00053448966
0.083418157	0.035261252	0.00053780105
0.083548600	0.035051852	0.00053539906
0.083679044	0.034808833	0.00053203208
0.083809487	0.033803720	0.00052162182
0.083939930	0.035291903	0.00053599748
0.084070373	0.034484804	0.00053100706
0.084200816	0.034483821	0.00052633199
0.084331260	0.034529726	0.00053017642
0.084461703	0.034617512	0.00053233347
0.084592146	0.034230022	0.00052427173
0.084722589	0.034442867	0.00052912619
0.084853033	0.034340799	0.00052653642
0.084983476	0.034982044	0.00053139416
0.085113919	0.034199822	0.00052617086
0.085244362	0.034153427	0.00052284597
0.085374806	0.035455500	0.00053573222
0.085505249	0.034744661	0.00052974216
0.085635692	0.035060283	0.00053244791
0.085766135	0.034471953	0.00052706076
0.085896579	0.033704857	0.00051943710
0.086027022	0.034206837	0.00052353586
0.086157465	0.033768844	0.00052242235
0.086287908	0.034584289	0.00052203954
0.086418351	0.033794471	0.00052202618
0.086548795	0.034460006	0.00052388026
0.086679238	0.034739774	0.00052659524
0.086809681	0.034495064	0.00052613390
0.086940124	0.034802378	0.00052546744
0.087070568	0.034238408	0.00052330421
0.087201011	0.034373874	0.00052233190
0.087331454	0.033628958	0.00051612224
0.087461897	0.034408989	0.00052407176
0.087592341	0.035022572	0.00052646364
0.087722784	0.034101665	0.00052140554
0.087853227	0.033681548	0.00051732648
0.087983670	0.034244895	0.00051800577
0.088114114	0.034596809	0.00052523945
0.088244557	0.034397449	0.00051976141
0.088375000	0.034509712	0.00052216405
0.088505443	0.033724815	0.00051795800
0.088635886	0.034088800	0.00051654967
0.088766330	0.034460580	0.00052046148
0.088896773	0.033873871	0.00051815148
0.089027216	0.034457974	0.00051662807
0.089157659	0.034795759	0.00052298463
0.089288103	0.033623617	0.00051470356
0.089418546	0.034926061	0.00052172402
0.089548989	0.034575906	0.00052209373
0.089679432	0.034274340	0.00051696680
0.089809876	0.033534165	0.00051087304
0.089940319	0.034368458	0.00052023747
0.090070762	0.034012818	0.00051139858
0.090201205	0.033963990	0.00051587439
0.090331649	0.033703658	0.00051141075
0.090462092	0.034222625	0.00051545685
0.090592535	0.034429600	0.00051996828
0.090722978	0.034454903	0.00051728822
0.090853421	0.034378435	0.00051820274
0.090983865	0.034077248	0.00051585427
0.091114308	0.033363689	0.00050706633
0.091244751	0.033954118	0.00051349191
0.091375194	0.033975341	0.00051151415
0.091505638	0.033421665	0.00050905800
0.091636081	0.033858709	0.00052275880
0.091766524	0.034142962	0.00052892275
0.091896967	0.033787877	0.00052917588
0.092027411	0.034909633	0.00054256748
0.092157854	0.034655018	0.00054311541
0.092288297	0.034524208	0.00054476340
0.092418740	0.034138721	0.00054376200
0.092549184	0.033223547	0.00053962628
0.092679627	0.033510436	0.00054406227
0.092810070	0.034294229	0.00055167653
0.092940513	0.033404940	0.00053802555
0.093070956	0.032746325	0.00052788626
0.093201400	0.033863009	0.00053191991
0.093331843	0.034892946	0.00053849611
0.093462286	0.033780874	0.00052693353
0.093592729	0.034249236	0.00053127310
0.093723173	0.033615888	0.00052723071
0.093853616	0.033445989	0.00052085691
0.093984059	0.034222192	0.00052835988
0.094114502	0.033734051	0.00051912536
0.094244946	0.034763184	0.00052885116
0.094375389	0.034214736	0.00052410873
0.094505832	0.034761180	0.00052780551
0.094636275	0.034229010	0.00052347093
0.094766719	0.033965617	0.00052232968
0.094897162	0.033611353	0.00051382333
0.095027605	0.033931784	0.00052003425
0.095158048	0.034144428	0.00051895806
0.095288491	0.033903578	0.00051589096
0.095418935	0.034321632	0.00052430118
0.095549378	0.034294065	0.00051682170
0.095679821	0.033657651	0.00051463050
0.095810264	0.033790587	0.00051629309
0.095940708	0.033031086	0.00050777266
0.096071151	0.033259972	0.00051564726
0.096201594	0.033362784	0.00050856612
0.096332037	0.033758057	0.00051193658
0.096462481	0.033778641	0.00051578089
0.096592924	0.033204187	0.00050618442
0.096723367	0.034240719	0.00051577308
0.096853810	0.033126171	0.00050705312
0.096984253	0.033981587	0.00051136510
0.097114697	0.033824742	0.00051242578
0.097245140	0.034057010	0.00051203197
0.097375583	0.033000526	0.00050363973
0.097506026	0.034671427	0.00051893216
0.097636470	0.034254531	0.00051356196
0.097766913	0.033027640	0.00050469778
0.097897356	0.032669970	0.00050037298
0.098027799	0.033702172	0.00050695095
0.098158243	0.033447566	0.00050389493
0.098288686	0.033267775	0.00050221228
0.098419129	0.033492376	0.00050007626
0.098549572	0.033404760	0.00050177007
0.098680016	0.033334824	0.00049711840
0.098810459	0.033624443	0.00050110088
0.098940902	0.033281496	0.00049489017
0.099071345	0.032608378	0.00048998923
0.099201788	0.033409307	0.00049730024
0.099332232	0.033692471	0.00049462532
0.099462675	0.033815540	0.00049858057
0.099593118	0.032869752	0.00049198802
0.099723561	0.034153598	0.00049955311
0.099854005	0.033287708	0.00049412662
0.099984448	0.033637474	0.00049536348
0.10011489	0.032870314	0.00049212144
0.10024533	0.032623028	0.00049148379
0.10037578	0.034061634	0.00050019299
0.10050622	0.033970138	0.00050122062
0.10063666	0.034206172	0.00050039119
0.10076711	0.032858313	0.00049199203
0.10089755	0.033737381	0.00050019133
0.10102799	0.034025345	0.00049975909
0.10115844	0.033089616	0.00049402318
0.10128888	0.033670577	0.00050107589
0.10141932	0.033646668	0.00049352359
0.10154977	0.034032645	0.00049903861
0.10168021	0.033497723	0.00049604612
0.10181065	0.032625706	0.00048917476
0.10194110	0.032872083	0.00049162751
0.10207154	0.033191999	0.00049022196
0.10220198	0.033437463	0.00049616950
0.10233243	0.033750879	0.00049764863
0.10246287	0.032994538	0.00048938347
0.10259331	0.034067776	0.00049941636
0.10272376	0.033763539	0.00049369215
0.10285420	0.033380792	0.00049215952
0.10298464	0.033788566	0.00049772033
0.10311509	0.033661142	0.00049266891
0.10324553	0.033261071	0.00049071435
0.10337597	0.033475050	0.00049569861
0.10350642	0.033009165	0.00048762241
0.10363686	0.034526938	0.00049842653
0.10376730	0.033714674	0.00049456337
0.10389774	0.034080300	0.00049620312
0.10402819	0.033020399	0.00049120431
0.10415863	0.033955644	0.00049348447
0.10428907	0.033020570	0.00048575659
0.10441952	0.033249370	0.00049207004
0.10454996	0.033116947	0.00048635269
0.10468040	0.034128423	0.00049407860
0.10481085	0.033089454	0.00048808555
0.10494129	0.033557885	0.00049093404
0.10507173	0.032668610	0.00048611356
0.10520218	0.034266880	0.00049234968
0.10533262	0.033685994	0.00049217714
0.10546306	0.033205902	0.00048848500
0.10559351	0.033398194	0.00048822554
0.10572395	0.032967371	0.00048457403
0.10585439	0.034191858	0.00049336484
0.10598484	0.033508647	0.00048811835
0.10611528	0.032510238	0.00048213499
0.10624572	0.033704606	0.00048828546
0.10637617	0.033898501	0.00049332674
0.10650661	0.033216070	0.00048749456
0.10663705	0.033136253	0.00048380194
0.10676750	0.033647743	0.00048795094
0.10689794	0.033252534	0.00048499324
0.10702838	0.032251606	0.00047796658
0.10715883	0.033817419	0.00049218442
0.10728927	0.033564120	0.00048398232
0.10741971	0.033415982	0.00048681065
0.10755016	0.033250368	0.00048263244
0.10768060	0.032997477	0.00048100253
0.10781104	0.033125323	0.00048518499
0.10794149	0.033620649	0.00048374084
0.10807193	0.033092011	0.00048251065
0.10820237	0.033004336	0.00048337390
0.10833281	0.033174134	0.00048279181
0.10846326	0.033134335	0.00049540876
0.10859370	0.032727006	0.00049434960
0.10872414	0.033013822	0.00050115593
0.10885459	0.032677820	0.00050146286
0.10898503	0.033396323	0.00050597549
0.10911547	0.032933341	0.00050983462
0.10924592	0.033695930	0.00051686737
0.10937636	0.033593738	0.00051237985
0.10950680	0.031614121	0.00050671196
0.10963725	0.033396954	0.00051953259
0.10976769	0.033239044	0.00051760890
0.10989813	0.033361112	0.00052250218
0.11002858	0.032994806	0.00051882195
0.11015902	0.033524252	0.00052693410
0.11028946	0.033347042	0.00052909168
0.11041991	0.032364896	0.00051952902
0.11055035	0.033304821	0.00053092607
0.11068079	0.033689513	0.00053325855
0.11081124	0.032581962	0.00052651395
0.11094168	0.032926612	0.00053212985
0.11107212	0.032154025	0.00052594744
0.11120257	0.032626454	0.00053325787
0.11133301	0.033102537	0.00053744300
0.11146345	0.033337418	0.00053945238
0.11159390	0.032812977	0.00054219732
0.11172434	0.032943896	0.00054054632
0.11185478	0.033729343	0.00054751327
0.11198523	0.032696546	0.00054114512
0.11211567	0.032980122	0.00054222532
0.11224611	0.033483174	0.00054707157
0.11237656	0.032339255	0.00053931559
0.11250700	0.032906281	0.00054639414
0.11263744	0.032736632	0.00054589925
0.11276788	0.033025400	0.00054708464
0.11289833	0.033138052	0.00055387269
0.11302877	0.034083325	0.00055943990
0.11315921	0.033210203	0.00055263466
0.11328966	0.032904356	0.00054475581
0.11342010	0.032893752	0.00053597326
0.11355054	0.033212300	0.00053422475
0.11368099	0.033607493	0.00053488017
0.11381143	0.032602511	0.00052037684
0.11394187	0.033659328	0.00053069011
0.11407232	0.033429526	0.00052408797
0.11420276	0.032456406	0.00051634592
0.11433320	0.033707174	0.00052503835
0.11446365	0.032480181	0.00051238411
0.11459409	0.033228733	0.00051524949
0.11472453	0.032435844	0.00051000540
0.11485498	0.031755254	0.00050129882
0.11498542	0.032063324	0.00050580832
0.11511586	0.033333631	0.00051337173
0.11524631	0.032181725	0.00050205274
0.11537675	0.032190983	0.00050398988
0.11550719	0.032813764	0.00050438882
0.11563764	0.033224038	0.00050936007
0.11576808	0.032672878	0.00050569277
0.11589852	0.032778521	0.00050196524
0.11602897	0.033290614	0.00051002146
0.11615941	0.032907933	0.00050407670
0.11628985	0.033727190	0.00050661562
0.11642030	0.032982571	0.00050286914
0.11655074	0.033274582	0.00050246751
0.11668118	0.032731178	0.00049944917
0.11681163	0.033170417	0.00050577813
0.11694207	0.032278952	0.00049324871
0.11707251	0.033593645	0.00050316066
0.11720295	0.034042910	0.00050595961
0.11733340	0.033169304	0.00049877153
0.11746384	0.032875855	0.00049909413
0.11759428	0.033315734	0.00049764051
0.11772473	0.032777975	0.00049451780
0.11785517	0.032291249	0.00049343931
0.11798561	0.032103823	0.00048560895
0.11811606	0.033234100	0.00049762066
0.11824650	0.032352974	0.00048963612
0.11837694	0.032252556	0.00048699458
0.11850739	0.032807027	0.00049079631
0.11863783	0.032071242	0.00048395535
0.11876827	0.032653487	0.00048748464
0.11889872	0.032632237	0.00048802454
0.11902916	0.032976467	0.00048758655
0.11915960	0.032749815	0.00048710915
0.11929005	0.032564635	0.00048278504
0.11942049	0.033177141	0.00049056413
0.11955093	0.032602014	0.00048329702
0.11968138	0.032450170	0.00047900238
0.11981182	0.033039814	0.00048419969
0.11994226	0.033094622	0.00048481735
0.12007271	0.032302872	0.00047640164
0.12020315	0.032091898	0.00047619459
0.12033359	0.032787621	0.00047950714
0.12046404	0.031869100	0.00047345615
0.12059448	0.032980476	0.00047899921
0.12072492	0.032530867	0.00047567896
0.12085537	0.033054199	0.00048030220
0.12098581	0.031924944	0.00047031216
0.12111625	0.032529135	0.00047382627
0.12124670	0.032591838	0.00047505634
0.12137714	0.032789725	0.00047250841
0.12150758	0.031677388	0.00046852590
0.12163802	0.032759342	0.00047367943
0.12176847	0.033047117	0.00047229035
0.12189891	0.032430003	0.00047104063
0.12202935	0.032442251	0.00047057546
0.12215980	0.032712133	0.00047213969
0.12229024	0.031343912	0.00046325702
0.12242068	0.032706256	0.00046728488
0.12255113	0.032816565	0.00047066060
0.12268157	0.032068079	0.00046520492
0.12281201	0.032454160	0.00046586975
0.12294246	0.031939439	0.00046361262
0.12307290	0.032360569	0.00046534154
0.12320334	0.032723586	0.00046640902
0.12333379	0.032831007	0.00046910608
0.12346423	0.032546183	0.00046458648
0.12359467	0.032125741	0.00046563393
0.12372512	0.032162270	0.00046379480
0.12385556	0.032471460	0.00046330744
0.12398600	0.032628499	0.00046883147
0.12411645	0.032716746	0.00046498545
0.12424689	0.032378222	0.00046380694
0.12437733	0.033152544	0.00047136745
0.12450778	0.032592057	0.00046358366
0.12463822	0.032697861	0.00046653090
0.12476866	0.033205083	0.00046745401
0.12489911	0.032248966	0.00046215745
0.12502955	0.033624487	0.00047174785
0.12515999	0.032296921	0.00046136689
0.12529044	0.032979101	0.00046528123
0.12542088	0.032273745	0.00046285801
0.12555132	0.032274647	0.00045974294
0.12568177	0.032142934	0.00045989156
0.12581221	0.032315040	0.00046158606
0.12594265	0.033299048	0.00046499688
0.12607309	0.032702015	0.00046452898
0.12620354	0.032474251	0.00045990237
0.12633398	0.032265072	0.00046023126
0.12646442	0.032774824	0.00046444489
0.12659487	0.031596899	0.00045301624
0.12672531	0.032507456	0.00046256641
0.12685575	0.032005305	0.00045540711
0.12698620	0.032008353	0.00045811377
0.12711664	0.032004970	0.00045867100
0.12724708	0.032612429	0.00045956740
0.12737753	0.032352625	0.00046185351
0.12750797	0.032375213	0.00045716654
0.12763841	0.031528396	0.00045260010
0.12776886	0.032071675	0.00045825258
0.12789930	0.031937188	0.00045316270
0.12802974	0.032100472	0.00045620110
0.12816019	0.032692667	0.00046017344
0.12829063	0.031965137	0.00045344357
0.12842107	0.032274672	0.00045773414
0.12855152	0.033666865	0.00046417955
0.12868196	0.031814848	0.00045359783
0.12881240	0.033052779	0.00046172022
0.12894285	0.032114963	0.00045384041
0.12907329	0.032494001	0.00045687978
0.12920373	0.032380146	0.00045730967
0.12933418	0.032459428	0.00045574821
0.12946462	0.032782281	0.00045992055
0.12959506	0.032225390	0.00045476382
0.12972551	0.032553140	0.00045620180
0.12985595	0.031894383	0.00045354250
0.12998639	0.032207908	0.00045152527
0.13011684	0.032440671	0.00045542340
0.13024728	0.032796513	0.00045772815
0.13037772	0.032475267	0.00045376900
0.13050816	0.032502198	0.00045413071
0.13063861	0.031532803	0.00044875918
0.13076905	0.031363923	0.00044682110
0.13089949	0.032078164	0.00045247202
0.13102994	0.031707075	0.00044842177
0.13116038	0.032164312	0.00045251083
0.13129082	0.032716734	0.00045470943
0.13142127	0.032392487	0.00045206463
0.13155171	0.032780753	0.00045609162
0.13168215	0.032461864	0.00045278522
0.13181260	0.032049000	0.00044950104
0.13194304	0.032478310	0.00045339260
0.13207348	0.032061360	0.00044958601
0.13220393	0.031837773	0.00044730170
0.13233437	0.032376097	0.00045269090
0.13246481	0.032571262	0.00045301482
0.13259526	0.031442021	0.00044582048
0.13272570	0.032253637	0.00045010704
0.13285614	0.031996405	0.00044799031
0.13298659	0.031725167	0.00044689830
0.13311703	0.032101738	0.00044781298
0.13324747	0.032209991	0.00044940134
0.13337792	0.032320731	0.00044929797
0.13350836	0.032789983	0.00045298678
0.13363880	0.031904910	0.00044634090
0.13376925	0.031608342	0.00044299568
0.13389969	0.031889323	0.00044702374
0.13403013	0.031929950	0.00044698670
0.13416058	0.032206591	0.00044536934
0.13429102	0.031762708	0.00044477811
0.13442146	0.032278867	0.00044758485
0.13455191	0.032054859	0.00044514032
0.13468235	0.032242559	0.00044960708
0.13481279	0.031951526	0.00044535059
0.13494323	0.031934678	0.00044638971
0.13507368	0.032076669	0.00044593479
0.13520412	0.031405021	0.00043917301
0.13533456	0.031424057	0.00044278766
0.13546501	0.031726664	0.00044213753
0.13559545	0.032016209	0.00044394402
0.13572589	0.032023299	0.00044617779
0.13585634	0.031822517	0.00043994877
0.13598678	0.032378464	0.00044731886
0.13611722	0.031552148	0.00044113936
0.13624767	0.031946603	0.00044233394
0.13637811	0.032198397	0.00044621415
0.13650855	0.031949330	0.00044271558
0.13663900	0.032647712	0.00044801435
0.13676944	0.032663761	0.00044805230
0.13689988	0.031886864	0.00044067225
0.13703033	0.032107631	0.00044438875
0.13716077	0.032478442	0.00044651682
0.13729121	0.032530832	0.00044476643
0.13742166	0.030942351	0.00043526184
0.13755210	0.031271849	0.00043629605
0.13768254	0.031818372	0.00044211653
0.13781299	0.031724917	0.00044175408
0.13794343	0.031743001	0.00043750954
0.13807387	0.031387193	0.00043875710
0.13820432	0.031741628	0.00043892296
0.13833476	0.031299454	0.00043482689
0.13846520	0.031875782	0.00044242333
0.13859565	0.031663189	0.00043817219
0.13872609	0.031648629	0.00043872687
0.13885653	0.031931260	0.00044110414
0.13898698	0.032243884	0.00044034301
0.13911742	0.031810491	0.00043788253
0.13924786	0.031712870	0.00043824069
0.13937830	0.031787017	0.00043801732
0.13950875	0.032225724	0.00044182341
0.13963919	0.030668563	0.00043015096
0.13976963	0.031930400	0.00043872531
0.13990008	0.031759999	0.00043914108
0.14003052	0.031514362	0.00043566912
0.14016096	0.032693892	0.00044501832
0.14029141	0.031680846	0.00043428986
0.14042185	0.031745672	0.00043597081
0.14055229	0.032529084	0.00044311805
0.14068274	0.031841051	0.00043567761
0.14081318	0.031779359	0.00043652879
0.14094362	0.031968081	0.00043728918
0.14107407	0.031172359	0.00043130663
0.14120451	0.031874180	0.00043693610
0.14133495	0.031511799	0.00043325827
0.14146540	0.032499460	0.00043997304
0.14159584	0.032330881	0.00044133163
0.14172628	0.031620245	0.00043284388
0.14185673	0.032209281	0.00043910182
0.14198717	0.031511839	0.00043298436
0.14211761	0.031671147	0.00043308810
0.14224806	0.032660542	0.00044072299
0.14237850	0.031008328	0.00042637628
0.14250894	0.031619059	0.00043265337
0.14263939	0.032090953	0.00043610176
0.14276983	0.031508331	0.00043032790
0.14290027	0.031274652	0.00043204628
0.14303072	0.032128478	0.00043334900
0.14316116	0.031754437	0.00043324293
0.14329160	0.031411035	0.00043144327
0.14342205	0.031645180	0.00042928789
0.14355249	0.031706057	0.00043081061
0.14368293	0.031281271	0.00043031922
0.14381337	0.031941475	0.00042972056
0.14394382	0.031162555	0.00042925247
0.14407426	0.031867335	0.00042924371
0.14420470	0.031808703	0.00043070057
0.14433515	0.031807564	0.00043237438
0.14446559	0.031639267	0.00042943190
0.14459603	0.031363079	0.00042732800
0.14472648	0.031522073	0.00043064748
0.14485692	0.031891147	0.00042909788
0.14498736	0.031325867	0.00042812119
0.14511781	0.031561514	0.00042716397
0.14524825	0.030878894	0.00042611678
0.14537869	0.031925848	0.00043107653
0.14550914	0.031584286	0.00042647658
0.14563958	0.031374422	0.00042777963
0.14577002	0.031891259	0.00042874278
0.14590047	0.032039151	0.00043123055
0.14603091	0.031316443	0.00042706426
0.14616135	0.031107760	0.00042381639
0.14629180	0.032156930	0.00043160751
0.14642224	0.032217095	0.00043402175
0.14655268	0.032105570	0.00043065275
0.14668313	0.031735176	0.00042876116
0.14681357	0.031731683	0.00042940444
0.14694401	0.031422478	0.00042604202
0.14707446	0.031770188	0.00042934321
0.14720490	0.031467321	0.00042596964
0.14733534	0.032129783	0.00043272012
0.14746579	0.031386858	0.00042644663
0.14759623	0.031079693	0.00042410193
0.14772667	0.030920056	0.00042210264
0.14785712	0.031016917	0.00042245908
0.14798756	0.031723281	0.00042885278
0.14811800	0.031350804	0.00042500039
0.14824844	0.031402935	0.00042563248
0.14837889	0.031971980	0.00042925830
0.14850933	0.031258826	0.00042456863
0.14863977	0.031470121	0.00042282407
0.14877022	0.031357311	0.00042594619
0.14890066	0.031335507	0.00042292691
0.14903110	0.032310966	0.00042886884
0.14916155	0.032719463	0.00043313800
0.14929199	0.031427661	0.00042286838
0.14942243	0.031972152	0.00042745477
0.14955288	0.031696738	0.00042601033
0.14968332	0.030642006	0.00041742176
0.14981376	0.031944404	0.00042832810
0.14994421	0.030977680	0.00041889452
0.15007465	0.031918103	0.00042641656
0.15020509	0.031594222	0.00042609783
0.15033554	0.031630708	0.00042330661
0.15046598	0.030628989	0.00042003929
0.15059642	0.031056169	0.00042003049
0.15072687	0.030667149	0.00041841300
0.15085731	0.032079458	0.00042753045
0.15098775	0.031513245	0.00042210696
0.15111820	0.031200586	0.00042196205
0.15124864	0.031804478	0.00042554622
0.15137908	0.031612282	0.00042151502
0.15150953	0.031697915	0.00042550107
0.15163997	0.031305797	0.00042019959
0.15177041	0.031287642	0.00042149944
0.15190086	0.031563602	0.00042452929
0.15203130	0.032046355	0.00042320266
0.15216174	0.031022406	0.00041951796
0.15229219	0.031169556	0.00042006580
0.15242263	0.032064187	0.00042414689
0.15255307	0.031835770	0.00042444493
0.15268351	0.031131261	0.00041883706
0.15281396	0.031137795	0.00041824255
0.15294440	0.031401598	0.00042148133
0.15307484	0.031288508	0.00041869615
0.15320529	0.031034491	0.00041696695
0.15333573	0.031665665	0.00042151400
0.15346617	0.032129433	0.00042362488
0.15359662	0.031485708	0.00042052534
0.15372706	0.031798967	0.00042232354
0.15385750	0.031057343	0.00041675569
0.15398795	0.031436083	0.00041909313
0.15411839	0.031778472	0.00042134237
0.15424883	0.030423845	0.00041210026
0.15437928	0.030888907	0.00041475124
0.15450972	0.031756108	0.00042001612
0.15464016	0.031526195	0.00041882480
0.15477061	0.031636358	0.00041999392
0.15490105	0.031842561	0.00041918383
0.15503149	0.031976680	0.00042117397
0.15516194	0.031258449	0.00041752313
0.15529238	0.031042469	0.00041559824
0.15542282	0.031531483	0.00041743066
0.15555327	0.030899036	0.00041438354
0.15568371	0.030903927	0.00041393510
0.15581415	0.031553421	0.00041900125
0.15594460	0.031404207	0.00041619149
0.15607504	0.031681209	0.00041728778
0.15620548	0.031082957	0.00041413002
0.15633593	0.031018856	0.00041299145
0.15646637	0.032106337	0.00041933091
0.15659681	0.031309776	0.00041621629
0.15672726	0.031845138	0.00041824572
0.15685770	0.031272234	0.00041551107
0.15698814	0.031498620	0.00041503927
0.15711858	0.030400691	0.00040848906
0.15724903	0.030825057	0.00041245747
0.15737947	0.031579597	0.00041636190
0.15750991	0.030828050	0.00040982032
0.15764036	0.030710037	0.00041161851
0.15777080	0.031177920	0.00041384160
0.15790124	0.030986099	0.00041063452
0.15803169	0.032069740	0.00041801640
0.15816213	0.031305808	0.00041387758
0.15829257	0.031330970	0.00041321561
0.15842302	0.031439711	0.00041506060
0.15855346	0.031004281	0.00041075081
0.15868390	0.030372047	0.00040842230
0.15881435	0.031144864	0.00041364887
0.15894479	0.031157970	0.00041259058
0.15907523	0.030782484	0.00040936842
0.15920568	0.030951419	0.00041039976
0.15933612	0.031918456	0.00041553873
0.15946656	0.031499014	0.00041187474
0.15959701	0.031148568	0.00041031127
0.15972745	0.030757056	0.00040987955
0.15985789	0.031276212	0.00041240543
0.15998834	0.030878428	0.00040892954
0.16011878	0.031254632	0.00041188280
0.16024922	0.031590413	0.00041236701
0.16037967	0.031551522	0.00041428032
0.16051011	0.031163698	0.00041078937
0.16064055	0.031157496	0.00041019379
0.16077100	0.031950899	0.00041578326
0.16090144	0.031650376	0.00041551482
0.16103188	0.031691626	0.00041215458
0.16116233	0.031030257	0.00040922078
0.16129277	0.030989897	0.00040846710
0.16142321	0.030716230	0.00040724085
0.16155365	0.031361523	0.00041003158
0.16168410	0.030976185	0.00040796570
0.16181454	0.030091883	0.00040366822
0.16194498	0.031165959	0.00040845636
0.16207543	0.031672670	0.00041098886
0.16220587	0.031714308	0.00041158094
0.16233631	0.031333975	0.00040852164
0.16246676	0.031296844	0.00041057677
0.16259720	0.032015578	0.00041329089
0.16272764	0.030588949	0.00040277820
0.16285809	0.030427974	0.00040347997
0.16298853	0.030978099	0.00040659553
0.16311897	0.031017864	0.00040599889
0.16324942	0.031448729	0.00041038338
0.16337986	0.031580747	0.00040862031
0.16351030	0.032458698	0.00041545693
0.16364075	0.031248106	0.00040874430
0.16377119	0.031458063	0.00040689162
0.16390163	0.031561671	0.00041028016
0.16403208	0.031136547	0.00040756091
0.16416252	0.030772015	0.00040370157
0.16429296	0.031221121	0.00040912023
0.16442341	0.030712146	0.00040278607
0.16455385	0.031004928	0.00040627899
0.16468429	0.031071251	0.00040588989
0.16481474	0.030887831	0.00040311035
0.16494518	0.031343974	0.00040813811
0.16507562	0.030955352	0.00040319654
0.16520607	0.031173878	0.00040572640
0.16533651	0.031081781	0.00040582749
0.16546695	0.030909217	0.00040344426
0.16559740	0.031557140	0.00040898973
0.16572784	0.031139242	0.00040333620
0.16585828	0.030817041	0.00040245066
0.16598872	0.030561835	0.00040265029
0.16611917	0.030802515	0.00040366814
0.16624961	0.030518946	0.00040120711
0.16638005	0.030382855	0.00040130427
0.16651050	0.030770223	0.00040151781
0.16664094	0.030562271	0.00040182945
0.16677138	0.030793515	0.00040138981
0.16690183	0.031207804	0.00040340841
0.16703227	0.030677308	0.00040185828
0.16716271	0.031051516	0.00040152030
0.16729316	0.029824389	0.00039665829
0.16742360	0.031295799	0.00040509697
0.16755404	0.031605636	0.00040633049
0.16768449	0.030894138	0.00040161774
0.16781493	0.031994775	0.00040725588
0.16794537	0.031837595	0.00040665750
0.16807582	0.031880462	0.00040756661
0.16820626	0.030857650	0.00040027202
0.16833670	0.030927366	0.00040175487
0.16846715	0.031124225	0.00040278915
0.16859759	0.030776422	0.00039887511
0.16872803	0.030709934	0.00040126584
0.16885848	0.030777244	0.00039978829
0.16898892	0.031271546	0.00040345998
0.16911936	0.030474829	0.00039915334
0.16924981	0.030548697	0.00039839221
0.16938025	0.030709254	0.00039864468
0.16951069	0.030611631	0.00039845969
0.16964114	0.030919581	0.00040029662
0.16977158	0.030503581	0.00039776952
0.16990202	0.031042710	0.00039912210
0.17003247	0.030313992	0.00039550285
0.17016291	0.030526498	0.00039679725
0.17029335	0.031340659	0.00040064343
0.17042379	0.030877646	0.00039937979
0.17055424	0.031534973	0.00040228336
0.17068468	0.030798957	0.00039760956
0.17081512	0.030934764	0.00039934976
0.17094557	0.030800317	0.00039696351
0.17107601	0.031175994	0.00040100873
0.17120645	0.031015014	0.00040108951
0.17133690	0.030482517	0.00039691866
0.17146734	0.031081183	0.00039837753
0.17159778	0.030793036	0.00039730057
0.17172823	0.031058756	0.00039843356
0.17185867	0.030622359	0.00039757951
0.17198911	0.031216086	0.00039738523
0.17211956	0.031239587	0.00040053662
0.17225000	0.031654669	0.00040112919
0.17238044	0.030980088	0.00039696215
0.17251089	0.030490905	0.00039493530
0.17264133	0.030976955	0.00039656250
0.17277177	0.030952607	0.00039776474
0.17290222	0.030545599	0.00039591267
0.17303266	0.030851933	0.00039467060
0.17316310	0.030669602	0.00039558413
0.17329355	0.030558314	0.00039589943
0.17342399	0.031238964	0.00039746037
0.17355443	0.030647347	0.00039465490
0.17368488	0.030622497	0.00039293571
0.17381532	0.031318548	0.00039960565
0.17394576	0.031175001	0.00039945285
0.17407621	0.030803775	0.00039427528
0.17420665	0.030225411	0.00039189109
0.17433709	0.031008772	0.00039635375
0.17446753	0.031503785	0.00039841686
0.17459798	0.031289069	0.00039811913
0.17472842	0.030786810	0.00039409039
0.17485886	0.030440350	0.00039281956
0.17498931	0.031332869	0.00039852859
0.17511975	0.031581152	0.00039664574
0.17525019	0.030984371	0.00039527180
0.17538064	0.031076452	0.00039557520
0.17551108	0.031281760	0.00039719543
0.17564152	0.030988780	0.00039425240
0.17577197	0.030683860	0.00039215368
0.17590241	0.031602208	0.00039902443
0.17603285	0.030474586	0.00039196163
0.17616330	0.031311062	0.00039542484
0.17629374	0.030991926	0.00039442523
0.17642418	0.030261508	0.00038989402
0.17655463	0.031190251	0.00039578240
0.17668507	0.031354778	0.00039702029
0.17681551	0.031795703	0.00039794181
0.17694596	0.030645503	0.00039202868
0.17707640	0.030889525	0.00039266565
0.17720684	0.031576546	0.00039541061
0.17733729	0.030341472	0.00039067346
0.17746773	0.031362145	0.00039417132
0.17759817	0.031070897	0.00039358338
0.17772862	0.030611737	0.00039151885
0.17785906	0.030952203	0.00039073569
0.17798950	0.030570790	0.00039014443
0.17811995	0.030199587	0.00038788417
0.17825039	0.030690971	0.00038956312
0.17838083	0.031277977	0.00039592470
0.17851128	0.030965983	0.00039134663
0.17864172	0.030387972	0.00038934368
0.17877216	0.030219412	0.00038868808
0.17890260	0.030614429	0.00038946768
0.17903305	0.031049861	0.00039386454
0.17916349	0.030946818	0.00039069302
0.17929393	0.030952743	0.00039121329
0.17942438	0.030076786	0.00038586090
0.17955482	0.031039356	0.00039057527
0.17968526	0.031186674	0.00039333615
0.17981571	0.030297117	0.00038838733
0.17994615	0.030811758	0.00038854956
0.18007659	0.031018655	0.00039320907
0.18020704	0.030462255	0.00038732041
0.18033748	0.030795960	0.00038956310
0.18046792	0.029932046	0.00038620282
0.18059837	0.031104611	0.00039033925
0.18072881	0.030971266	0.00038983441
0.18085925	0.030772333	0.00038845664
0.18098970	0.030508552	0.00038587457
0.18112014	0.030533475	0.00038952546
0.18125058	0.031213498	0.00038979043
0.18138103	0.031409162	0.00039213373
0.18151147	0.030670106	0.00038833783
0.18164191	0.030308185	0.00038411741
0.18177236	0.030320000	0.00038655672
0.18190280	0.030724702	0.00038850648
0.18203324	0.030357845	0.00038499357
0.18216369	0.030378077	0.00039412735
0.18229413	0.030862062	0.00039673608
0.18242457	0.030443566	0.00039997114
0.18255502	0.030876653	0.00040462033
0.18268546	0.031642074	0.00041043108
0.18281590	0.030390341	0.00040434090
0.18294635	0.030265816	0.00040589079
0.18307679	0.030939802	0.00041093198
0.18320723	0.030461346	0.00041107866
0.18333767	0.030824902	0.00041037576
0.18346812	0.030935757	0.00041640622
0.18359856	0.030685827	0.00041485492
0.18372900	0.030230744	0.00041272904
0.18385945	0.030516167	0.00041627338
0.18398989	0.030324398	0.00041496229
0.18412033	0.030320113	0.00041842746
0.18425078	0.030747859	0.00042219238
0.18438122	0.030881088	0.00042135169
0.18451166	0.030728221	0.00042207477
0.18464211	0.030292325	0.00042105617
0.18477255	0.029822420	0.00041942936
0.18490299	0.030887933	0.00042954624
0.18503344	0.031081724	0.00042623319
0.18516388	0.031150710	0.00043123357
0.18529432	0.031336597	0.00043291246
0.18542477	0.031475186	0.00043421568
0.18555521	0.030390041	0.00043033703
0.18568565	0.030479384	0.00042769033
0.18581610	0.030308844	0.00042888947
0.18594654	0.030401773	0.00043063255
0.18607698	0.030560922	0.00043177448
0.18620743	0.030159673	0.00043258507
0.18633787	0.030967821	0.00043915313
0.18646831	0.030661696	0.00043278551
0.18659876	0.030307298	0.00043477459
0.18672920	0.030741448	0.00043795579
0.18685964	0.030357240	0.00043516620
0.18699009	0.031178527	0.00044197064
0.18712053	0.030953038	0.00042974725
0.18725097	0.030344971	0.00042345971
0.18738142	0.030709999	0.00042194651
0.18751186	0.030703244	0.00042062384
0.18764230	0.030508442	0.00041849472
0.18777274	0.030490337	0.00041616416
0.18790319	0.030802459	0.00041682312
0.18803363	0.030918933	0.00041670141
0.18816407	0.030611316	0.00041084498
0.18829452	0.030775546	0.00041323894
0.18842496	0.030544581	0.00041022434
0.18855540	0.030635148	0.00040826584
0.18868585	0.031121606	0.00041258118
0.18881629	0.030416495	0.00040371393
0.18894673	0.030713775	0.00040808296
0.18907718	0.030448058	0.00040363173
0.18920762	0.031013099	0.00040712421
0.18933806	0.030629527	0.00040263968
0.18946851	0.030335236	0.00040065617
0.18959895	0.031209987	0.00040541785
0.18972939	0.030874075	0.00040219350
0.18985984	0.030235587	0.00039687919
0.18999028	0.030583968	0.00039877903
0.19012072	0.031444362	0.00040532735
0.19025117	0.030059369	0.00039379008
0.19038161	0.030744672	0.00039842648
0.19051205	0.031122633	0.00040008584
0.19064250	0.030311687	0.00039461417
0.19077294	0.031454363	0.00040260638
0.19090338	0.031277940	0.00039767578
0.19103383	0.030410130	0.00039379267
0.19116427	0.029594271	0.00038727703
0.19129471	0.030307367	0.00039069561
0.19142516	0.030239398	0.00039160308
0.19155560	0.030963449	0.00039229771
0.19168604	0.030919625	0.00039283953
0.19181649	0.030782053	0.00039266085
0.19194693	0.030033968	0.00038576873
0.19207737	0.030747649	0.00039158980
0.19220781	0.030719494	0.00038876494
0.19233826	0.030459036	0.00038849507
0.19246870	0.030784919	0.00039098908
0.19259914	0.030435539	0.00038494017
0.19272959	0.029908531	0.00038434939
0.19286003	0.030755529	0.00038897788
0.19299047	0.030884874	0.00038571809
0.19312092	0.030373230	0.00038382867
0.19325136	0.030908294	0.00038777236
0.19338180	0.030351126	0.00038458989
0.19351225	0.030543924	0.00038711795
0.19364269	0.030370205	0.00038277272
0.19377313	0.031016957	0.00038845410
0.19390358	0.030293793	0.00038473608
0.19403402	0.030396105	0.00038282782
0.19416446	0.030087432	0.00038288526
0.19429491	0.031064573	0.00038700856
0.19442535	0.030893755	0.00038584245
0.19455579	0.030643784	0.00038571239
0.19468624	0.030211616	0.00038077776
0.19481668	0.030987862	0.00038783637
0.19494712	0.030564248	0.00038451539
0.19507757	0.030618071	0.00038356678
0.19520801	0.030058214	0.00038141317
0.19533845	0.030615801	0.00038281455
0.19546890	0.030592544	0.00038433818
0.19559934	0.030498677	0.00038421036
0.19572978	0.030565070	0.00038207009
0.19586023	0.030625390	0.00038425513
0.19599067	0.029652293	0.00037777249
0.19612111	0.030300546	0.00037951374
0.19625156	0.030369429	0.00038452048
0.19638200	0.030577057	0.00038048465
0.19651244	0.031040120	0.00038595653
0.19664288	0.030125652	0.00037943836
0.19677333	0.030756290	0.00038139435
0.19690377	0.030343121	0.00038105261
0.19703421	0.030432132	0.00037980102
0.19716466	0.029635184	0.00037717534
0.19729510	0.029956616	0.00037779043
0.19742554	0.030410302	0.00037920018
0.19755599	0.030884567	0.00038351056
0.19768643	0.030459254	0.00038161939
0.19781687	0.030319650	0.00037782110
0.19794732	0.029714921	0.00037643775
0.19807776	0.030808194	0.00038059102
0.19820820	0.030651208	0.00038012383
0.19833865	0.030348694	0.00037931915
0.19846909	0.030270909	0.00037729961
0.19859953	0.030779992	0.00038104463
0.19872998	0.030941846	0.00038187916
0.19886042	0.030148086	0.00037543163
0.19899086	0.031308443	0.00038485630
0.19912131	0.030056742	0.00037527679
0.19925175	0.030736336	0.00038057422
0.19938219	0.030126951	0.00037704246
0.19951264	0.029287724	0.00037005112
0.19964308	0.030153681	0.00037677263
0.19977352	0.030315253	0.00037753733
0.19990397	0.029900754	0.00037470258
0.20003441	0.031014672	0.00038185094
0.20016485	0.029424236	0.00037036323
0.20029530	0.029863513	0.00037476534
0.20042574	0.030965728	0.00038052198
0.20055618	0.030229918	0.00037557008
0.20068663	0.030710903	0.00037899841
0.20081707	0.030635901	0.00037731885
0.20094751	0.031362627	0.00038219058
0.20107795	0.030091004	0.00037586935
0.20120840	0.030121678	0.00037324797
0.20133884	0.030085271	0.00037553078
0.20146928	0.030676975	0.00037855399
0.20159973	0.030676741	0.00037806591
0.20173017	0.030212069	0.00037482183
0.20186061	0.029958147	0.00037239837
0.20199106	0.030140312	0.00037500838
0.20212150	0.029612695	0.00037209594
0.20225194	0.030627375	0.00037606221
0.20238239	0.029721125	0.00037211400
0.20251283	0.029484846	0.00036951387
0.20264327	0.030775056	0.00037695785
0.20277372	0.030276186	0.00037554849
0.20290416	0.029992570	0.00037349582
0.20303460	0.030435331	0.00037518708
0.20316505	0.030362207	0.00037407098
0.20329549	0.030391990	0.00037377614
0.20342593	0.030484708	0.00037521578
0.20355638	0.030224602	0.00037249052
0.20368682	0.030681016	0.00037494818
0.20381726	0.029785018	0.00037141013
0.20394771	0.030425841	0.00037142819
0.20407815	0.030090763	0.00037247102
0.20420859	0.030161741	0.00037188842
0.20433904	0.030176537	0.00037038710
0.20446948	0.030921113	0.00037654357
0.20459992	0.030764840	0.00037449317
0.20473037	0.029333757	0.00036601992
0.20486081	0.030343360	0.00037214104
0.20499125	0.029809127	0.00036804576
0.20512170	0.030141967	0.00037059824
0.20525214	0.030544595	0.00037302186
0.20538258	0.030577961	0.00037220114
0.20551302	0.029235404	0.00036554457
0.20564347	0.030589063	0.00037213841
0.20577391	0.029856979	0.00036934978
0.20590435	0.030452438	0.00037220154
0.20603480	0.030299344	0.00037003233
0.20616524	0.029883919	0.00036872121
0.20629568	0.029829155	0.00036844662
0.20642613	0.030397246	0.00036984395
0.20655657	0.030401968	0.00037231285
0.20668701	0.030158055	0.00036781739
0.20681746	0.030066992	0.00036889666
0.20694790	0.030130230	0.00037017746
0.20707834	0.029838082	0.00036722339
0.20720879	0.030293200	0.00037124075
0.20733923	0.030236800	0.00036905870
0.20746967	0.030407462	0.00036898562
0.20760012	0.030311153	0.00037014489
0.20773056	0.030493412	0.00036791744
0.20786100	0.030447208	0.00037168562
0.20799145	0.030561839	0.00037083829
0.20812189	0.030271175	0.00036913325
0.20825233	0.029450615	0.00036455834
0.20838278	0.029553737	0.00036435315
0.20851322	0.030812050	0.00037196481
0.20864366	0.030235741	0.00036943160
0.20877411	0.030305230	0.00036795671
0.20890455	0.030381997	0.00036889068
0.20903499	0.030469614	0.00036887915
0.20916544	0.029855533	0.00036550976
0.20929588	0.030041806	0.00036916877
0.20942632	0.030178516	0.00036626644
0.20955677	0.030075230	0.00036805454
0.20968721	0.029986133	0.00036708503
0.20981765	0.029343103	0.00036119002
0.20994809	0.030067862	0.00036755580
0.21007854	0.030809531	0.00037045821
0.21020898	0.029745341	0.00036465885
0.21033942	0.030184484	0.00036748646
0.21046987	0.029549349	0.00036239317
0.21060031	0.030411497	0.00036926055
0.21073075	0.029968108	0.00036594171
0.21086120	0.029603184	0.00036438782
0.21099164	0.029420994	0.00036280252
0.21112208	0.029903251	0.00036442311
0.21125253	0.029953292	0.00036425382
0.21138297	0.029921323	0.00036648162
0.21151341	0.029796584	0.00036380802
0.21164386	0.030062641	0.00036588266
0.21177430	0.030029613	0.00036451460
0.21190474	0.029842680	0.00036421061
0.21203519	0.030273250	0.00036723568
0.21216563	0.030558375	0.00036691944
0.21229607	0.029715585	0.00036311226
0.21242652	0.029826996	0.00036541317
0.21255696	0.029924018	0.00036250986
0.21268740	0.029991849	0.00036533227
0.21281785	0.029419692	0.00036039048
0.21294829	0.029847457	0.00036407266
0.21307873	0.030242382	0.00036586680
0.21320918	0.030048190	0.00036322075
0.21333962	0.029893630	0.00036289291
0.21347006	0.030178118	0.00036743696
0.21360051	0.029755774	0.00036086526
0.21373095	0.029784603	0.00036313294
0.21386139	0.029625151	0.00036014723
0.21399184	0.030241651	0.00036421633
0.21412228	0.029979150	0.00036373462
0.21425272	0.030348857	0.00036423111
0.21438316	0.029897460	0.00036301485
0.21451361	0.030235264	0.00036553319
0.21464405	0.029933460	0.00035949781
0.21477449	0.030193980	0.00036309836
0.21490494	0.029784804	0.00036119760
0.21503538	0.029961344	0.00036198833
0.21516582	0.030204279	0.00036427949
0.21529627	0.029981189	0.00036039620
0.21542671	0.030433686	0.00036458658
0.21555715	0.030691289	0.00036590449
0.21568760	0.029733134	0.00036087147
0.21581804	0.030100832	0.00036251866
0.21594848	0.029003798	0.00035617673
0.21607893	0.029637138	0.00035975745
0.21620937	0.029981564	0.00036203955
0.21633981	0.030111750	0.00036047117
0.21647026	0.029524879	0.00035916794
0.21660070	0.029577730	0.00035894680
0.21673114	0.030171506	0.00036175040
0.21686159	0.029913948	0.00036041076
0.21699203	0.030073234	0.00036034433
0.21712247	0.029438975	0.00035828184
0.21725292	0.029677973	0.00036153785
0.21738336	0.030000771	0.00035931156
0.21751380	0.029788279	0.00035825877
0.21764425	0.029979916	0.00036058052
0.21777469	0.030184418	0.00036340339
0.21790513	0.029427500	0.00035828703
0.21803558	0.030151093	0.00035998393
0.21816602	0.030061607	0.00036077957
0.21829646	0.029701547	0.00035860639
0.21842691	0.029802170	0.00035813407
0.21855735	0.030132656	0.00036134478
0.21868779	0.029564544	0.00035780394
0.21881823	0.029863144	0.00035833482
0.21894868	0.030050602	0.00035949518
0.21907912	0.030032061	0.00035748276
0.21920956	0.030468479	0.00036339446
0.21934001	0.029926315	0.00035906009
0.21947045	0.029591375	0.00035661729
0.21960089	0.030154032	0.00036027767
0.21973134	0.029957755	0.00035703738
0.21986178	0.029566760	0.00035616028
0.21999222	0.029025519	0.00035429738
0.22012267	0.030268062	0.00035896471
0.22025311	0.029590326	0.00035754150
0.22038355	0.030021649	0.00035642359
0.22051400	0.030371665	0.00036097971
0.22064444	0.029727785	0.00035741895
0.22077488	0.029624586	0.00035520508
0.22090533	0.030312709	0.00036075792
0.22103577	0.029966067	0.00035734301
0.22116621	0.030275975	0.00035793112
0.22129666	0.029674475	0.00035619047
0.22142710	0.030196199	0.00035896801
0.22155754	0.029961747	0.00035706453
0.22168799	0.029835701	0.00035690998
0.22181843	0.029621059	0.00035322033
0.22194887	0.029704812	0.00035696174
0.22207932	0.030153188	0.00035678904
0.22220976	0.029827632	0.00035544421
0.22234020	0.030148572	0.00035845288
0.22247065	0.029745794	0.00035478005
0.22260109	0.029838007	0.00035625808
0.22273153	0.029527928	0.00035540756
0.22286198	0.029849991	0.00035416130
0.22299242	0.030053628	0.00035883923
0.22312286	0.029303986	0.00035183623
0.22325330	0.029499930	0.00035358122
0.22338375	0.029947923	0.00035696771
0.22351419	0.029626657	0.00035379485
0.22364463	0.029597779	0.00035464690
0.22377508	0.029820854	0.00035543253
0.22390552	0.030246795	0.00035579147
0.22403596	0.029593862	0.00035471990
0.22416641	0.029865851	0.00035435862
0.22429685	0.030007662	0.00035567427
0.22442729	0.029490938	0.00035370421
0.22455774	0.029608322	0.00035199526
0.22468818	0.029606720	0.00035215972
0.22481862	0.029612880	0.00035290748
0.22494907	0.030219199	0.00035507820
0.22507951	0.029988892	0.00035513266
0.22520995	0.029825412	0.00035433454
0.22534040	0.029131638	0.00034862238
0.22547084	0.030214592	0.00035635226
0.22560128	0.030148542	0.00035445965
0.22573173	0.030004467	0.00035543106
0.22586217	0.029469370	0.00035204967
0.22599261	0.029920303	0.00035306441
0.22612306	0.029138207	0.00034956294
0.22625350	0.030091972	0.00035378195
0.22638394	0.029592683	0.00035191106
0.22651439	0.029418808	0.00035193178
0.22664483	0.029786095	0.00035213205
0.22677527	0.029870480	0.00035258352
0.22690572	0.029979641	0.00035208336
0.22703616	0.029614869	0.00035280001
0.22716660	0.029489441	0.00035189387
0.22729705	0.029613872	0.00035165527
0.22742749	0.029125961	0.00034827365
0.22755793	0.029818937	0.00035230963
0.22768837	0.029648929	0.00035032508
0.22781882	0.029785624	0.00035313641
0.22794926	0.029779777	0.00035151857
0.22807970	0.029789223	0.00035245005
0.22821015	0.029475619	0.00035005184
0.22834059	0.029410443	0.00034800692
0.22847103	0.029930434	0.00035309653
0.22860148	0.029680826	0.00035139032
0.22873192	0.029888649	0.00035264993
0.22886236	0.029486055	0.00034985267
0.22899281	0.029793164	0.00035059995
0.22912325	0.029513839	0.00034933037
0.22925369	0.029948264	0.00035349565
0.22938414	0.030046192	0.00035101865
0.22951458	0.029810035	0.00035257306
0.22964502	0.029806620	0.00034900702
0.22977547	0.030072382	0.00035227497
0.22990591	0.029333167	0.00034806388
0.23003635	0.030052587	0.00035160004
0.23016680	0.029818137	0.00035008435
0.23029724	0.029837280	0.00035097742
0.23042768	0.029374330	0.00034577456
0.23055813	0.029837203	0.00035083672
0.23068857	0.030638820	0.00035838261
0.23081901	0.029974718	0.00036010886
0.23094946	0.029541313	0.00036011561
0.23107990	0.029690070	0.00036043570
0.23121034	0.029485928	0.00036227387
0.23134079	0.029653862	0.00036535901
0.23147123	0.029243551	0.00036336403
0.23160167	0.029047977	0.00036453453
0.23173212	0.029919859	0.00037038568
0.23186256	0.029195205	0.00036703543
0.23199300	0.029817832	0.00037266951
0.23212344	0.029095102	0.00036772132
0.23225389	0.029358213	0.00037277488
0.23238433	0.029479774	0.00037395314
0.23251477	0.029526877	0.00037303713
0.23264522	0.029102302	0.00037276287
0.23277566	0.029565047	0.00037634776
0.23290610	0.029105369	0.00037442307
0.23303655	0.029183784	0.00037829259
0.23316699	0.029275985	0.00037582414
0.23329743	0.029867821	0.00038143861
0.23342788	0.029232518	0.00037641617
0.23355832	0.029040019	0.00037642152
0.23368876	0.030285848	0.00038378589
0.23381921	0.029785080	0.00037965509
0.23394965	0.029503369	0.00037766836
0.23408009	0.029747799	0.00038118286
0.23421054	0.029599189	0.00037778402
0.23434098	0.030229691	0.00038502260
0.23447142	0.029202776	0.00037667793
0.23460187	0.029982183	0.00038325072
0.23473231	0.029350411	0.00037837089
0.23486275	0.029744138	0.00038072024
0.23499320	0.029098870	0.00037799618
0.23512364	0.030510328	0.00038698565
0.23525408	0.028858701	0.00037698064
0.23538453	0.029433889	0.00038005399
0.23551497	0.029592255	0.00038046434
0.23564541	0.029401885	0.00038170252
0.23577586	0.029614962	0.00038458366
0.23590630	0.029398227	0.00037946866
0.23603674	0.029455836	0.00038286767
0.23616719	0.029334045	0.00037952835
0.23629763	0.029692812	0.00038385401
0.23642807	0.029412858	0.00038365045
0.23655851	0.029786661	0.00038515389
0.23668896	0.029240120	0.00038169617
0.23681940	0.029032107	0.00038178476
0.23694984	0.029161468	0.00037898948
0.23708029	0.029109626	0.00038357853
0.23721073	0.029508992	0.00038350544
0.23734117	0.029954770	0.00038829925
0.23747162	0.029455807	0.00038365594
0.23760206	0.029324921	0.00038272409
0.23773250	0.029157948	0.00038394374
0.23786295	0.029504340	0.00038615284
0.23799339	0.029956094	0.00038768524
0.23812383	0.029370769	0.00038636701
0.23825428	0.029953516	0.00038658697
0.23838472	0.029954690	0.00038742754
0.23851516	0.028819804	0.00038247374
0.23864561	0.028805067	0.00038207458
0.23877605	0.029487186	0.00038860662
0.23890649	0.029872557	0.00038691520
0.23903694	0.029854352	0.00038884821
0.23916738	0.029381053	0.00038631160
0.23929782	0.030206646	0.00039110889
0.23942827	0.029594362	0.00038854649
0.23955871	0.029166141	0.00038725046
0.23968915	0.029280859	0.00038280638
0.23981960	0.030003040	0.00039274032
0.23995004	0.029719664	0.00038839124
0.24008048	0.029764632	0.00038993075
0.24021093	0.029734946	0.00039116844
0.24034137	0.029415866	0.00038653583
0.24047181	0.030311070	0.00039180363
0.24060226	0.029855918	0.00039240483
0.24073270	0.030396054	0.00039260507
0.24086314	0.029288263	0.00038976667
0.24099358	0.029518499	0.00038749787
0.24112403	0.028628927	0.00038434666
0.24125447	0.029142342	0.00038743631
0.24138491	0.028998034	0.00038461159
0.24151536	0.029316998	0.00038965529
0.24164580	0.028823823	0.00038482347
0.24177624	0.029006973	0.00038609477
0.24190669	0.029402884	0.00038911180
0.24203713	0.029864396	0.00039190800
0.24216757	0.029584305	0.00039102655
0.24229802	0.029240969	0.00039010638
0.24242846	0.029022656	0.00038672600
0.24255890	0.029812937	0.00039153766
0.24268935	0.029052922	0.00038743413
0.24281979	0.029021567	0.00038814760
0.24295023	0.029927531	0.00039553580
0.24308068	0.029815185	0.00039219856
0.24321112	0.029131686	0.00038866440
0.24334156	0.029737569	0.00039497352
0.24347201	0.029262078	0.00038762329
0.24360245	0.028999829	0.00039082018
0.24373289	0.030039928	0.00039426252
0.24386334	0.029188572	0.00039175988
0.24399378	0.029164864	0.00038889877
0.24412422	0.029092152	0.00038828463
0.24425467	0.029588026	0.00039257950
0.24438511	0.029531754	0.00039413716
0.24451555	0.029541393	0.00039280656
0.24464600	0.029462525	0.00039238885
0.24477644	0.029807183	0.00039337868
0.24490688	0.030095903	0.00039791655
0.24503733	0.029137757	0.00039350243
0.24516777	0.029329485	0.00039037506
0.24529821	0.029747853	0.00039697033
0.24542865	0.029794965	0.00039514686
0.24555910	0.029420939	0.00039427115
0.24568954	0.029728445	0.00039568511
0.24581998	0.029341375	0.00039126544
0.24595043	0.029273539	0.00039322466
0.24608087	0.029732235	0.00039588691
0.24621131	0.029713432	0.00039261980
0.24634176	0.029297838	0.00039500054
0.24647220	0.029814198	0.00039476206
0.24660264	0.029308454	0.00039592122
0.24673309	0.029783399	0.00039509705
0.24686353	0.029066661	0.00039171833
0.24699397	0.028720995	0.00038999967
0.24712442	0.029527705	0.00039629226
0.24725486	0.028922606	0.00038894111
0.24738530	0.028734904	0.00039218636
0.24751575	0.028839675	0.00039020917
0.24764619	0.029450778	0.00039589847
0.24777663	0.028703479	0.00039150884
0.24790708	0.029407823	0.00039465092
0.24803752	0.029192559	0.00039493759
0.24816796	0.029446820	0.00039600216
0.24829841	0.028785707	0.00038926275
0.24842885	0.029278828	0.00039672633
0.24855929	0.029068087	0.00039158958
0.24868974	0.029764242	0.00039948970
0.24882018	0.028913795	0.00039476737
0.24895062	0.029345712	0.00039179467
0.24908107	0.029612633	0.00039854167
0.24921151	0.029147542	0.00039332311
0.24934195	0.029063585	0.00039419231
0.24947240	0.029409637	0.00039660076
0.24960284	0.029220945	0.00039536255
0.24973328	0.029900930	0.00039796576
0.24986372	0.030885882	0.00040691310
0.24999417	0.029875770	0.00039930213
0.25012461	0.028925875	0.00039542832
0.25025505	0.029394681	0.00039558681
0.25038550	0.029278614	0.00039504835
0.25051594	0.029760720	0.00040089013
0.25064638	0.029776961	0.00039888199
0.25077683	0.029004781	0.00039651786
0.25090727	0.029072837	0.00039850222
0.25103771	0.029934041	0.00039880533
0.25116816	0.028860228	0.00039395448
0.25129860	0.028895028	0.00039294843
0.25142904	0.028776115	0.00039359399
0.25155949	0.028463817	0.00039351889
0.25168993	0.028954255	0.00039476346
0.25182037	0.028976374	0.00039335053
0.25195082	0.029179146	0.00039505946
0.25208126	0.029044521	0.00039582089
0.25221170	0.029570724	0.00039968642
0.25234215	0.029305952	0.00039639064
0.25247259	0.029324063	0.00039677995
0.25260303	0.029047284	0.00039759288
0.25273348	0.028550493	0.00039015976
0.25286392	0.029646981	0.00040267563
0.25299436	0.029279691	0.00039729003
0.25312481	0.028740118	0.00039565479
0.25325525	0.029856405	0.00040117529
0.25338569	0.028752515	0.00039342393
0.25351614	0.029200058	0.00039713825
0.25364658	0.028544823	0.00039509391
0.25377702	0.029142153	0.00039653142
0.25390747	0.029094628	0.00039851239
0.25403791	0.029181424	0.00039602413
0.25416835	0.028908762	0.00039803340
0.25429879	0.029683363	0.00040086211
0.25442924	0.029321526	0.00039752406
0.25455968	0.029473021	0.00040052148
0.25469012	0.029429014	0.00039929185
0.25482057	0.029063112	0.00039754334
0.25495101	0.029926426	0.00040225678
0.25508145	0.029543669	0.00039919696
0.25521190	0.030046742	0.00040588849
0.25534234	0.029128006	0.00039619185
0.25547278	0.029117564	0.00039582387
0.25560323	0.029538066	0.00039899285
0.25573367	0.028284235	0.00039491568
0.25586411	0.029484804	0.00041072781
0.25599456	0.029374700	0.00041446741
0.25612500	0.029408582	0.00041500093
0.25625544	0.028637490	0.00041575139
0.25638589	0.028711144	0.00041979712
0.25651633	0.029655855	0.00042618039
0.25664677	0.029118647	0.00042647529
0.25677722	0.029133015	0.00042715248
0.25690766	0.029435509	0.00043096030
0.25703810	0.029322906	0.00043542007
0.25716855	0.029910708	0.00043990627
0.25729899	0.029145555	0.00043645078
0.25742943	0.029071971	0.00043885173
0.25755988	0.028433047	0.00043377895
0.25769032	0.029667688	0.00044819276
0.25782076	0.028561312	0.00043776021
0.25795121	0.029030056	0.00044460771
0.25808165	0.028228223	0.00044364915
0.25821209	0.029144671	0.00044608290
0.25834253	0.029891214	0.00045650802
0.25847298	0.029594846	0.00045577406
0.25860342	0.029464373	0.00045882460
0.25873386	0.029749690	0.00045960606
0.25886431	0.028958855	0.00045793654
0.25899475	0.028705383	0.00045530695
0.25912519	0.028598836	0.00045902141
0.25925564	0.028953735	0.00046132733
0.25938608	0.029194216	0.00046624248
0.25951652	0.029495717	0.00046849580
0.25964697	0.029604130	0.00047176584
0.25977741	0.028457953	0.00046485837
0.25990785	0.028854504	0.00047051852
0.26003830	0.029245203	0.00047151571
0.26016874	0.029588825	0.00048021208
0.26029918	0.029247006	0.00047101090
0.26042963	0.029367810	0.00047722410
0.26056007	0.028739629	0.00047331706
0.26069051	0.029180889	0.00047930668
0.26082096	0.029514605	0.00047880842
0.26095140	0.028505770	0.00047687778
0.26108184	0.029156280	0.00047783652
0.26121229	0.029547148	0.00048205551
0.26134273	0.028872507	0.00047925958
0.26147317	0.029121832	0.00048353632
0.26160362	0.029424110	0.00048635300
0.26173406	0.029562267	0.00048764890
0.26186450	0.029085214	0.00048566071
0.26199495	0.029413465	0.00048622638
0.26212539	0.028902070	0.00048326467
0.26225583	0.028621638	0.00048329342
0.26238628	0.028974529	0.00048490972
0.26251672	0.028877171	0.00048474697
0.26264716	0.028156597	0.00048046021
0.26277760	0.030224593	0.00049731524
0.26290805	0.028443932	0.00048731649
0.26303849	0.028903357	0.00048802926
0.26316893	0.029328090	0.00049540516
0.26329938	0.030114495	0.00049661374
0.26342982	0.029561397	0.00049647407
0.26356026	0.029296267	0.00049489823
0.26369071	0.028291436	0.00049063135
0.26382115	0.028606993	0.00049272746
0.26395159	0.028260280	0.00048908691
0.26408204	0.028268474	0.00048827696
0.26421248	0.028881409	0.00049955475
0.26434292	0.028713765	0.00049451764
0.26447337	0.029206115	0.00049992984
0.26460381	0.028816329	0.00049729939
0.26473425	0.029713601	0.00050422411
0.26486470	0.028762384	0.00050190783
0.26499514	0.029580803	0.00050382403
0.26512558	0.029167150	0.00050381793
0.26525603	0.028300450	0.00050139096
[truncated: 573 more rows]
