# Supplementary material for: Rationally seeded computational protein design of ɑ-helical barrels
Source: Nat Chem Biol. 2024 Jun 20;20(8):991–9. doi: 10.1038/s41589-024-01642-0 (PMC11288890; doi:10.1038/s41589-024-01642-0)
Supplement: Supplementary file 3 — PDB and .mtz files used for making figure panels b–d and j–m. [file 41589_2024_1642_MOESM3_ESM.zip › KIA_RP_RSPD_NatChemBiol_data_Figure2/scapCC6_LLIA_panels_e-h/SAXS_panel_i/SAXS_raw_SEC_scapCC6_LLIA/b21-443535_00483.dat]

0.0045000000	0.60798327	0.0077077324
0.0046304432	0.55430049	0.0073303242
0.0047608865	0.47029914	0.0065231301
0.0048913297	0.41927213	0.0060917812
0.0050217729	0.39322186	0.0056586008
0.0051522162	0.38361323	0.0055890375
0.0052826594	0.34155874	0.0050283628
0.0054131026	0.32487297	0.0049189313
0.0055435459	0.29950256	0.0046252809
0.0056739891	0.27660792	0.0043567056
0.0058044323	0.25690269	0.0041408996
0.0059348756	0.23779083	0.0039305611
0.0060653188	0.23584109	0.0037857127
0.0061957621	0.22869764	0.0037466252
0.0063262053	0.20373857	0.0035541805
0.0064566485	0.20793833	0.0034943917
0.0065870918	0.19139782	0.0033445011
0.0067175350	0.18167487	0.0032201533
0.0068479782	0.18991417	0.0032695263
0.0069784215	0.18940459	0.0032065648
0.0071088647	0.17567019	0.0030881176
0.0072393079	0.17340271	0.0030085419
0.0073697512	0.16268760	0.0028895141
0.0075001944	0.15888858	0.0028377485
0.0076306376	0.14733305	0.0027326101
0.0077610809	0.14209584	0.0026296015
0.0078915241	0.15002791	0.0027019997
0.0080219673	0.14231419	0.0025807147
0.0081524106	0.14319845	0.0026092207
0.0082828538	0.13649044	0.0024621865
0.0084132970	0.13565887	0.0025100502
0.0085437403	0.12200886	0.0023454569
0.0086741835	0.12060075	0.0023060639
0.0088046267	0.12023830	0.0022820918
0.0089350700	0.11761092	0.0022218442
0.0090655132	0.11613769	0.0021637225
0.0091959565	0.11197968	0.0021868697
0.0093263997	0.10551677	0.0020389953
0.0094568429	0.10433146	0.0020210017
0.0095872862	0.10189289	0.0020134419
0.0097177294	0.10167265	0.0019669165
0.0098481726	0.10001273	0.0019572748
0.0099786159	0.094043532	0.0018771201
0.010109059	0.094715961	0.0018500764
0.010239502	0.091792110	0.0018380490
0.010369946	0.089619772	0.0017845600
0.010500389	0.084975988	0.0017248896
0.010630832	0.083343438	0.0017040820
0.010761275	0.081698693	0.0016583652
0.010891719	0.078015824	0.0016295787
0.011022162	0.078056318	0.0015863924
0.011152605	0.075639223	0.0015613149
0.011283048	0.075223818	0.0015719459
0.011413491	0.072668138	0.0014996670
0.011543935	0.070843711	0.0014711294
0.011674378	0.070652119	0.0014549670
0.011804821	0.067603507	0.0013831236
0.011935264	0.067193572	0.0013805274
0.012065708	0.066366032	0.0013538432
0.012196151	0.066022542	0.0013333122
0.012326594	0.064655106	0.0013258558
0.012457037	0.064225179	0.0013052918
0.012587481	0.061962853	0.0012564618
0.012717924	0.061146551	0.0012320799
0.012848367	0.062283981	0.0012288370
0.012978810	0.061452454	0.0012091404
0.013109253	0.059539805	0.0011596678
0.013239697	0.057654029	0.0011471295
0.013370140	0.060265433	0.0011626107
0.013500583	0.059559365	0.0011522085
0.013631026	0.059591734	0.0011405210
0.013761470	0.058598744	0.0011336248
0.013891913	0.056356843	0.0010831821
0.014022356	0.056478643	0.0010942503
0.014152799	0.055057763	0.0010655226
0.014283243	0.055452036	0.0010614884
0.014413686	0.056924793	0.0010878859
0.014544129	0.056399141	0.0010645121
0.014674572	0.056143346	0.0010512893
0.014805016	0.054925960	0.0010385543
0.014935459	0.054945666	0.0010359640
0.015065902	0.054211382	0.0010244972
0.015196345	0.054382124	0.0010201027
0.015326788	0.053838377	0.0010107909
0.015457232	0.053653776	0.0010036175
0.015587675	0.051920704	0.00097788803
0.015718118	0.053754800	0.00099768355
0.015848561	0.053402434	0.00098088921
0.015979005	0.053086723	0.00098291527
0.016109448	0.052971535	0.00097993555
0.016239891	0.053082641	0.00097076220
0.016370334	0.053290070	0.00096524592
0.016500778	0.050281522	0.00094152424
0.016631221	0.049788270	0.00092774408
0.016761664	0.051025620	0.00093912905
0.016892107	0.050059133	0.00092181433
0.017022551	0.051206934	0.00092903124
0.017152994	0.050372193	0.00092212337
0.017283437	0.050600587	0.00091457066
0.017413880	0.048858014	0.00089469961
0.017544323	0.050588954	0.00091094904
0.017674767	0.049717982	0.00089109114
0.017805210	0.048566057	0.00088950371
0.017935653	0.048084775	0.00087339084
0.018066096	0.048699628	0.00088121512
0.018196540	0.049425444	0.00088484588
0.018326983	0.046922183	0.00085170746
0.018457426	0.049224971	0.00086814937
0.018587869	0.048904235	0.00086995176
0.018718313	0.048253413	0.00085661428
0.018848756	0.047511135	0.00085538118
0.018979199	0.047397676	0.00083761383
0.019109642	0.047051847	0.00083687042
0.019240086	0.046733859	0.00083266318
0.019370529	0.046094798	0.00082626509
0.019500972	0.046851059	0.00082230951
0.019631415	0.046536379	0.00082174064
0.019761858	0.045165392	0.00080293806
0.019892302	0.046222548	0.00081141051
0.020022745	0.045631959	0.00080439056
0.020153188	0.045092269	0.00079974206
0.020283631	0.044735610	0.00079191884
0.020414075	0.044446258	0.00078093878
0.020544518	0.046087760	0.00079543064
0.020674961	0.044895276	0.00078270169
0.020805404	0.045319561	0.00078996601
0.020935848	0.045214116	0.00078339310
0.021066291	0.044715687	0.00077463188
0.021196734	0.044672293	0.00077031299
0.021327177	0.043852949	0.00076591733
0.021457621	0.043642043	0.00075693054
0.021588064	0.044230159	0.00076530441
0.021718507	0.045042038	0.00076100266
0.021848950	0.043896946	0.00075829720
0.021979393	0.044654345	0.00075956130
0.022109837	0.044154571	0.00074965959
0.022240280	0.044491525	0.00074765916
0.022370723	0.043258932	0.00074372781
0.022501166	0.043184639	0.00073340846
0.022631610	0.042769667	0.00073110973
0.022762053	0.043493197	0.00072944866
0.022892496	0.043268234	0.00073301738
0.023022939	0.042830092	0.00072424991
0.023153383	0.043538749	0.00072806865
0.023283826	0.043781903	0.00072476573
0.023414269	0.043493575	0.00072446901
0.023544712	0.040877431	0.00069926961
0.023675156	0.042160107	0.00071240833
0.023805599	0.042009462	0.00069956535
0.023936042	0.042560674	0.00071499914
0.024066485	0.042943291	0.00071057389
0.024196928	0.042762631	0.00070289410
0.024327372	0.041912924	0.00069448117
0.024457815	0.042981222	0.00070572931
0.024588258	0.041055670	0.00068556532
0.024718701	0.041912510	0.00069003517
0.024849145	0.042912671	0.00069437297
0.024979588	0.042405742	0.00069025460
0.025110031	0.041939154	0.00068566655
0.025240474	0.040546896	0.00067056081
0.025370918	0.042407414	0.00068369109
0.025501361	0.041505874	0.00067585121
0.025631804	0.042603121	0.00068632496
0.025762247	0.041979219	0.00067216732
0.025892691	0.041054216	0.00066896315
0.026023134	0.041711989	0.00067152508
0.026153577	0.041749585	0.00067396024
0.026284020	0.041263510	0.00065851993
0.026414463	0.041892410	0.00066704278
0.026544907	0.041093270	0.00065647994
0.026675350	0.040102200	0.00065474061
0.026805793	0.041167599	0.00065533567
0.026936236	0.042096835	0.00066242809
0.027066680	0.039646822	0.00063819360
0.027197123	0.039248201	0.00064111915
0.027327566	0.040276006	0.00064251345
0.027458009	0.040796461	0.00064628488
0.027588453	0.040869543	0.00064344721
0.027718896	0.039793983	0.00063759870
0.027849339	0.041477043	0.00064066286
0.027979782	0.039822323	0.00063451430
0.028110226	0.040384318	0.00063391439
0.028240669	0.039875115	0.00063035963
0.028371112	0.040307578	0.00062848062
0.028501555	0.040299787	0.00063048710
0.028631998	0.040199974	0.00062437511
0.028762442	0.039361794	0.00062362711
0.028892885	0.039906612	0.00062542430
0.029023328	0.039512071	0.00061659372
0.029153771	0.039523244	0.00061393134
0.029284215	0.039397484	0.00061397458
0.029414658	0.039366943	0.00061192625
0.029545101	0.040321777	0.00061953564
0.029675544	0.039681562	0.00061197849
0.029805988	0.038492708	0.00060198180
0.029936431	0.039050325	0.00060338351
0.030066874	0.039768541	0.00060529970
0.030197317	0.038786888	0.00059987235
0.030327760	0.038655801	0.00059615757
0.030458204	0.039533410	0.00060480761
0.030588647	0.038275940	0.00059133223
0.030719090	0.038835783	0.00059420274
0.030849533	0.038426197	0.00058950274
0.030979977	0.038814238	0.00059645079
0.031110420	0.039560126	0.00059179935
0.031240863	0.038733487	0.00059049576
0.031371306	0.038659712	0.00058629563
0.031501750	0.038646507	0.00058657515
0.031632193	0.039028179	0.00058639518
0.031762636	0.038978540	0.00058942908
0.031893079	0.039082211	0.00058199429
0.032023523	0.037869392	0.00057960802
0.032153966	0.038727170	0.00057830018
0.032284409	0.039646668	0.00058675024
0.032414852	0.038209572	0.00057326575
0.032545295	0.037806142	0.00057230265
0.032675739	0.038325788	0.00057177389
0.032806182	0.037608582	0.00056587376
0.032936625	0.038282553	0.00056810812
0.033067068	0.038450678	0.00057249171
0.033197512	0.038094558	0.00056253667
0.033327955	0.038990635	0.00057476033
0.033458398	0.038017260	0.00056353125
0.033588841	0.038377783	0.00056542444
0.033719285	0.038170387	0.00056206229
0.033849728	0.037920008	0.00056063343
0.033980171	0.038223033	0.00056011375
0.034110614	0.038104527	0.00055999757
0.034241058	0.038023431	0.00055964520
0.034371501	0.038037529	0.00056354864
0.034501944	0.037164223	0.00055786540
0.034632387	0.038732199	0.00058162160
0.034762830	0.037698097	0.00057619380
0.034893274	0.037796340	0.00057854818
0.035023717	0.038259781	0.00058403766
0.035154160	0.037409773	0.00058134375
0.035284603	0.039498717	0.00059917396
0.035415047	0.036508268	0.00058052961
0.035545490	0.037658844	0.00058786398
0.035675933	0.037806316	0.00058952376
0.035806376	0.036791457	0.00058510878
0.035936820	0.037226406	0.00058590733
0.036067263	0.036200576	0.00058349861
0.036197706	0.037571669	0.00059134554
0.036328149	0.037373191	0.00059511322
0.036458593	0.037376390	0.00059196410
0.036589036	0.036691567	0.00059071768
0.036719479	0.037003522	0.00059529850
0.036849922	0.036606624	0.00059611540
0.036980365	0.037548255	0.00059829451
0.037110809	0.037278147	0.00060283277
0.037241252	0.037222469	0.00059856989
0.037371695	0.037359425	0.00060526069
0.037502138	0.037264346	0.00060484388
0.037632582	0.036537920	0.00060013796
0.037763025	0.037333078	0.00060077946
0.037893468	0.037213974	0.00060877047
0.038023911	0.037137787	0.00060303651
0.038154355	0.037481591	0.00061192166
0.038284798	0.036860462	0.00060502570
0.038415241	0.037079811	0.00061065039
0.038545684	0.037884188	0.00061552896
0.038676128	0.036269760	0.00060332698
0.038806571	0.036585231	0.00060874039
0.038937014	0.035400626	0.00059913323
0.039067457	0.036416996	0.00060642493
0.039197900	0.037992144	0.00062477562
0.039328344	0.036416092	0.00060702186
0.039458787	0.036113986	0.00060638691
0.039589230	0.037500041	0.00061133443
0.039719673	0.037400768	0.00060208942
0.039850117	0.036200414	0.00058989653
0.039980560	0.037078685	0.00059557933
0.040111003	0.037516973	0.00059696124
0.040241446	0.037640590	0.00059554766
0.040371890	0.037395294	0.00059197016
0.040502333	0.036462455	0.00058127873
0.040632776	0.037197910	0.00058992541
0.040763219	0.037107005	0.00058367281
0.040893663	0.037109427	0.00058502057
0.041024106	0.035990532	0.00057265026
0.041154549	0.035982763	0.00057639375
0.041284992	0.037398059	0.00058266214
0.041415435	0.036153449	0.00057272194
0.041545879	0.037486180	0.00058070277
0.041676322	0.036753557	0.00058102888
0.041806765	0.037526633	0.00057865932
0.041937208	0.035862990	0.00057035898
0.042067652	0.036112729	0.00056652728
0.042198095	0.036026195	0.00056918913
0.042328538	0.036689212	0.00057200060
0.042458981	0.036148615	0.00057056720
0.042589425	0.036988999	0.00056798730
0.042719868	0.036410335	0.00056705603
0.042850311	0.036265319	0.00056436656
0.042980754	0.036092558	0.00056370523
0.043111198	0.036986894	0.00056622040
0.043241641	0.035167197	0.00055656909
0.043372084	0.036662695	0.00056664504
0.043502527	0.036024094	0.00055831926
0.043632970	0.036798729	0.00056477127
0.043763414	0.036271240	0.00055935568
0.043893857	0.036392108	0.00055894542
0.044024300	0.036014759	0.00055974880
0.044154743	0.036384412	0.00055842156
0.044285187	0.035947327	0.00055510856
0.044415630	0.035271383	0.00055229322
0.044546073	0.035714925	0.00055032298
0.044676516	0.036645622	0.00055854561
0.044806960	0.035707937	0.00055219231
0.044937403	0.036244878	0.00055522144
0.045067846	0.036445826	0.00055552044
0.045198289	0.036678605	0.00055455896
0.045328733	0.035349385	0.00054818711
0.045459176	0.036173983	0.00055120265
0.045589619	0.036497462	0.00055303531
0.045720062	0.036522270	0.00055235630
0.045850505	0.036093102	0.00054616064
0.045980949	0.036300752	0.00054995550
0.046111392	0.035163906	0.00054153056
0.046241835	0.035394838	0.00054210222
0.046372278	0.035001133	0.00054377906
0.046502722	0.035639169	0.00055355329
0.046633165	0.036032525	0.00055747881
0.046763608	0.035108211	0.00055491729
0.046894051	0.035656853	0.00056097211
0.047024495	0.036804416	0.00057401048
0.047154938	0.035926326	0.00056646975
0.047285381	0.036557533	0.00057255088
0.047415824	0.035340283	0.00056204869
0.047546267	0.036276610	0.00057590040
0.047676711	0.035369073	0.00056671352
0.047807154	0.036168540	0.00057533697
0.047937597	0.035862508	0.00057022863
0.048068040	0.035014886	0.00056866101
0.048198484	0.035767684	0.00057398255
0.048328927	0.036718594	0.00058166162
0.048459370	0.035481384	0.00057527327
0.048589813	0.036073482	0.00057704990
0.048720257	0.035247949	0.00057487639
0.048850700	0.035886651	0.00057783377
0.048981143	0.035258223	0.00057539946
0.049111586	0.035709350	0.00058093878
0.049242030	0.036886581	0.00058855287
0.049372473	0.035573829	0.00058060928
0.049502916	0.036516533	0.00058587006
0.049633359	0.035098299	0.00057775739
0.049763802	0.036430434	0.00058897949
0.049894246	0.036328225	0.00058806911
0.050024689	0.035849392	0.00058500811
0.050155132	0.035538316	0.00058002472
0.050285575	0.035201958	0.00058184738
0.050416019	0.035570671	0.00058133716
0.050546462	0.035568486	0.00058550320
0.050676905	0.036081677	0.00058703666
0.050807348	0.035144374	0.00058337327
0.050937792	0.036589859	0.00059185222
0.051068235	0.035152750	0.00058390564
0.051198678	0.035244937	0.00058280781
0.051329121	0.036167756	0.00059408196
0.051459565	0.035618965	0.00058684416
0.051590008	0.035543798	0.00058942655
0.051720451	0.035056456	0.00058374125
0.051850894	0.035574279	0.00058943687
0.051981337	0.035846111	0.00058876396
0.052111781	0.035108700	0.00058759779
0.052242224	0.035613431	0.00058913144
0.052372667	0.035635882	0.00059295689
0.052503110	0.036463674	0.00059666305
0.052633554	0.035470349	0.00059024927
0.052763997	0.035323658	0.00058857441
0.052894440	0.035617332	0.00059352018
0.053024883	0.035391286	0.00059149869
0.053155327	0.034413288	0.00058423389
0.053285770	0.035222007	0.00058703605
0.053416213	0.035849813	0.00059566054
0.053546656	0.035188279	0.00059207993
0.053677100	0.036104242	0.00059692413
0.053807543	0.035122224	0.00058881696
0.053937986	0.035606719	0.00059528906
0.054068429	0.036364281	0.00060049419
0.054198872	0.035507972	0.00059350684
0.054329316	0.035076659	0.00059382637
0.054459759	0.035429198	0.00059414803
0.054590202	0.035012227	0.00059200129
0.054720645	0.035542575	0.00059427716
0.054851089	0.035053542	0.00059282555
0.054981532	0.034550555	0.00058759778
0.055111975	0.035262152	0.00059692428
0.055242418	0.034833219	0.00058994655
0.055372862	0.034410704	0.00058811712
0.055503305	0.034885006	0.00059199678
0.055633748	0.035159440	0.00059492646
0.055764191	0.035043827	0.00059290917
0.055894635	0.035093936	0.00059634718
0.056025078	0.035745810	0.00059627333
0.056155521	0.034572891	0.00059230602
0.056285964	0.034928638	0.00059089736
0.056416407	0.035525759	0.00059993476
0.056546851	0.035160078	0.00059781031
0.056677294	0.033803741	0.00058495093
0.056807737	0.034754020	0.00059441884
0.056938180	0.035161078	0.00059551152
0.057068624	0.034741898	0.00059225452
0.057199067	0.035490039	0.00060248411
0.057329510	0.034768651	0.00059313564
0.057459953	0.035053025	0.00059642121
0.057590397	0.034339960	0.00059159392
0.057720840	0.034532440	0.00059638631
0.057851283	0.035779029	0.00060212974
0.057981726	0.033796978	0.00058452738
0.058112170	0.035815800	0.00059987040
0.058242613	0.034489307	0.00058940585
0.058373056	0.036273027	0.00060255109
0.058503499	0.035110638	0.00059322276
0.058633942	0.034972673	0.00059272706
0.058764386	0.034828684	0.00058832045
0.058894829	0.034439780	0.00058666649
0.059025272	0.034332187	0.00058221263
0.059155715	0.034559736	0.00058416659
0.059286159	0.035455018	0.00059116327
0.059416602	0.034609952	0.00058373706
0.059547045	0.035564281	0.00059197625
0.059677488	0.034074797	0.00057992266
0.059807932	0.034971840	0.00058189263
0.059938375	0.036151981	0.00059678435
0.060068818	0.034436871	0.00057623232
0.060199261	0.034562247	0.00058085880
0.060329705	0.034535933	0.00057710704
0.060460148	0.035022074	0.00058331713
0.060590591	0.035171270	0.00058115407
0.060721034	0.034420677	0.00057374701
0.060851477	0.033959306	0.00057115309
0.060981921	0.034339474	0.00057773344
0.061112364	0.034388680	0.00057165567
0.061242807	0.033893604	0.00056914275
0.061373250	0.034390129	0.00057321473
0.061503694	0.034829446	0.00057612542
0.061634137	0.033710803	0.00056781003
0.061764580	0.034796702	0.00057720194
0.061895023	0.034202864	0.00056873694
0.062025467	0.034339843	0.00057363662
0.062155910	0.033907483	0.00056743395
0.062286353	0.034534382	0.00057283269
0.062416796	0.035294806	0.00057905477
0.062547240	0.034044906	0.00056824711
0.062677683	0.033710595	0.00056661616
0.062808126	0.034210410	0.00056871768
0.062938569	0.034507025	0.00057082883
0.063069012	0.034216069	0.00056939625
0.063199456	0.033826901	0.00056360657
0.063329899	0.034426198	0.00056930913
0.063460342	0.034824039	0.00057185622
0.063590785	0.034863601	0.00057210569
0.063721229	0.034786613	0.00057339774
0.063851672	0.034079331	0.00056654748
0.063982115	0.033733975	0.00056284335
0.064112558	0.034131284	0.00056609184
0.064243002	0.033960008	0.00056395719
0.064373445	0.035392100	0.00057312176
0.064503888	0.034159002	0.00056714294
0.064634331	0.033917359	0.00056411188
0.064764774	0.034707399	0.00057151669
0.064895218	0.035081514	0.00057144861
0.065025661	0.034865163	0.00057182658
0.065156104	0.034070876	0.00056182593
0.065286547	0.034816026	0.00056866979
0.065416991	0.034522731	0.00056674984
0.065547434	0.034283485	0.00056432954
0.065677877	0.034261341	0.00056258913
0.065808320	0.033964262	0.00056259975
0.065938764	0.034008922	0.00056109423
0.066069207	0.034483104	0.00056781987
0.066199650	0.034513903	0.00056192562
0.066330093	0.032841206	0.00055161664
0.066460537	0.033529031	0.00055711440
0.066590980	0.034109641	0.00056093953
0.066721423	0.033893690	0.00055894298
0.066851866	0.034160547	0.00055959047
0.066982309	0.033391064	0.00055249008
0.067112753	0.033988322	0.00055987376
0.067243196	0.034228739	0.00055882190
0.067373639	0.034672899	0.00056467239
0.067504082	0.034756916	0.00056506211
0.067634526	0.035392459	0.00056768971
0.067764969	0.033660056	0.00055684183
0.067895412	0.033008265	0.00055230439
0.068025855	0.034851604	0.00056202502
0.068156299	0.034146466	0.00056013821
0.068286742	0.034118679	0.00055685100
0.068417185	0.034177358	0.00055563992
0.068547628	0.033968237	0.00055911787
0.068678072	0.033779760	0.00055140592
0.068808515	0.034463709	0.00056082243
0.068938958	0.034539444	0.00055756043
0.069069401	0.034080921	0.00055402000
0.069199844	0.033163847	0.00055285112
0.069330288	0.034419154	0.00055689642
0.069460731	0.034632170	0.00055767891
0.069591174	0.033008175	0.00054738970
0.069721617	0.034107411	0.00055332315
0.069852061	0.033581819	0.00055186150
0.069982504	0.033723938	0.00054936870
0.070112947	0.034239522	0.00055532319
0.070243390	0.034530472	0.00055950015
0.070373834	0.033193978	0.00054662430
0.070504277	0.034565300	0.00055451367
0.070634720	0.034384756	0.00055716331
0.070765163	0.034656808	0.00055496900
0.070895607	0.034093692	0.00055280980
0.071026050	0.033677615	0.00054618620
0.071156493	0.034522940	0.00055519265
0.071286936	0.034823114	0.00055742075
0.071417379	0.033578017	0.00054599878
0.071547823	0.033461096	0.00054439794
0.071678266	0.034737696	0.00055873476
0.071808709	0.033893503	0.00054744554
0.071939152	0.034040486	0.00055078166
0.072069596	0.034052734	0.00054762529
0.072200039	0.032836828	0.00053979288
0.072330482	0.034016254	0.00055025141
0.072460925	0.033481146	0.00054336909
0.072591369	0.034282421	0.00055050699
0.072721812	0.033395982	0.00054133711
0.072852255	0.034631058	0.00055415551
0.072982698	0.036080359	0.00056204942
0.073113142	0.034296143	0.00054995144
0.073243585	0.033401826	0.00054256373
0.073374028	0.033923540	0.00054579079
0.073504471	0.035400154	0.00055324964
0.073634914	0.033651737	0.00054440851
0.073765358	0.033655146	0.00053963762
0.073895801	0.034005722	0.00054567975
0.074026244	0.032904904	0.00053847974
0.074156687	0.034218520	0.00054372996
0.074287131	0.033625583	0.00054079012
0.074417574	0.032307291	0.00053563718
0.074548017	0.033019673	0.00053390090
0.074678460	0.033718081	0.00054343033
0.074808904	0.033864738	0.00054104153
0.074939347	0.034437395	0.00054509928
0.075069790	0.034240990	0.00054662881
0.075200233	0.033875568	0.00053922332
0.075330677	0.033676960	0.00054176587
0.075461120	0.033572473	0.00054241718
0.075591563	0.033776222	0.00053783230
0.075722006	0.034203546	0.00054276355
0.075852449	0.033491377	0.00053619877
0.075982893	0.033120106	0.00053486133
0.076113336	0.033861099	0.00054186241
0.076243779	0.032486137	0.00052693493
0.076374222	0.034008033	0.00053874557
0.076504666	0.033678776	0.00054124493
0.076635109	0.033384329	0.00053337998
0.076765552	0.033621448	0.00053654435
0.076895995	0.033539701	0.00053565170
0.077026439	0.033179080	0.00053289491
0.077156882	0.032824909	0.00053342905
0.077287325	0.034626880	0.00054132949
0.077417768	0.033425087	0.00053506247
0.077548212	0.033527333	0.00053596684
0.077678655	0.033275049	0.00053165004
0.077809098	0.032419508	0.00052852922
0.077939541	0.034134737	0.00053587352
0.078069984	0.033631948	0.00053487949
0.078200428	0.032901429	0.00053327251
0.078330871	0.034621477	0.00053937361
0.078461314	0.033577991	0.00053238696
0.078591757	0.034108055	0.00053658695
0.078722201	0.032846532	0.00052798487
0.078852644	0.032992376	0.00052732283
0.078983087	0.033456719	0.00053116916
0.079113530	0.033775389	0.00053257516
0.079243974	0.033333385	0.00053139565
0.079374417	0.033273736	0.00052647304
0.079504860	0.033660610	0.00053223060
0.079635303	0.033782204	0.00053100950
0.079765747	0.033780854	0.00053311161
0.079896190	0.034337325	0.00053614830
0.080026633	0.033668174	0.00052931922
0.080157076	0.034021541	0.00053314021
0.080287519	0.032705650	0.00052776025
0.080417963	0.032381314	0.00051914908
0.080548406	0.033086539	0.00052835915
0.080678849	0.033225297	0.00052377382
0.080809292	0.033774271	0.00052988589
0.080939736	0.032991879	0.00052478473
0.081070179	0.033451225	0.00052691108
0.081200622	0.033179294	0.00052479726
0.081331065	0.033244999	0.00052724800
0.081461509	0.033139083	0.00052103215
0.081591952	0.033782567	0.00053126533
0.081722395	0.033468910	0.00052341089
0.081852838	0.032208885	0.00051757610
0.081983281	0.033343207	0.00052685129
0.082113725	0.032820732	0.00051718682
0.082244168	0.033490139	0.00052599267
0.082374611	0.033508649	0.00052518652
0.082505054	0.032933690	0.00051909566
0.082635498	0.033299809	0.00052532018
0.082765941	0.033064969	0.00052088542
0.082896384	0.033587394	0.00052403769
0.083026827	0.033154150	0.00052432215
0.083157271	0.033696740	0.00052337396
0.083287714	0.033398144	0.00052632389
0.083418157	0.032750634	0.00051928679
0.083548600	0.033951093	0.00052633452
0.083679044	0.033982074	0.00052610969
0.083809487	0.033735506	0.00052123456
0.083939930	0.032808543	0.00051808302
0.084070373	0.033100589	0.00052144962
0.084200816	0.034115561	0.00052428351
0.084331260	0.033894536	0.00052568895
0.084461703	0.033679383	0.00052351006
0.084592146	0.032676508	0.00051310499
0.084722589	0.033556068	0.00052219447
0.084853033	0.033576025	0.00052100774
0.084983476	0.032524327	0.00051424308
0.085113919	0.033790081	0.00052302233
0.085244362	0.031956207	0.00050680195
0.085374806	0.033532549	0.00052108341
0.085505249	0.032777472	0.00051642879
0.085635692	0.034088519	0.00052487850
0.085766135	0.032666645	0.00051409766
0.085896579	0.033340189	0.00051574744
0.086027022	0.033112434	0.00051576378
0.086157465	0.033085018	0.00051609417
0.086287908	0.033652043	0.00051550656
0.086418351	0.033671035	0.00052223453
0.086548795	0.033026992	0.00051328376
0.086679238	0.033040305	0.00051414492
0.086809681	0.032427933	0.00051165999
0.086940124	0.032745121	0.00050909019
0.087070568	0.032862022	0.00051302445
0.087201011	0.033116370	0.00051365617
0.087331454	0.033291081	0.00051271642
0.087461897	0.032949911	0.00051361806
0.087592341	0.033285535	0.00051355580
0.087722784	0.032945489	0.00051212675
0.087853227	0.033489555	0.00051577055
0.087983670	0.033546490	0.00051365949
0.088114114	0.033957757	0.00052005495
0.088244557	0.034013903	0.00051691213
0.088375000	0.033428349	0.00051426642
0.088505443	0.033532179	0.00051721940
0.088635886	0.033317370	0.00051114562
0.088766330	0.033415936	0.00051216350
0.088896773	0.033092414	0.00051238947
0.089027216	0.032370379	0.00050271077
0.089157659	0.032731988	0.00050860320
0.089288103	0.034432377	0.00052002569
0.089418546	0.032955844	0.00050702954
0.089548989	0.032331013	0.00050593140
0.089679432	0.032111658	0.00050263858
0.089809876	0.032758458	0.00050551497
0.089940319	0.033139373	0.00051101155
0.090070762	0.032867258	0.00050383657
0.090201205	0.032882747	0.00050787966
0.090331649	0.033280539	0.00050843235
0.090462092	0.033388179	0.00050915430
0.090592535	0.032575663	0.00050489278
0.090722978	0.032871338	0.00050480510
0.090853421	0.032921693	0.00050770065
0.090983865	0.032718388	0.00050632218
0.091114308	0.033829379	0.00050889237
0.091244751	0.033696236	0.00051310451
0.091375194	0.032467803	0.00050118063
0.091505638	0.032712088	0.00050375623
0.091636081	0.031108635	0.00050202479
0.091766524	0.032399411	0.00051618139
0.091896967	0.033475557	0.00052642102
0.092027411	0.033609534	0.00053196580
0.092157854	0.033148589	0.00053078063
0.092288297	0.033264106	0.00053667328
0.092418740	0.034288206	0.00054521949
0.092549184	0.032861451	0.00053828900
0.092679627	0.032938346	0.00053988816
0.092810070	0.033261923	0.00054155274
0.092940513	0.031751479	0.00052400096
0.093070956	0.033504378	0.00053118694
0.093201400	0.033237834	0.00052768469
0.093331843	0.032681724	0.00052216088
0.093462286	0.032876091	0.00052024996
0.093592729	0.032753319	0.00052124938
0.093723173	0.033296956	0.00052380668
0.093853616	0.033116902	0.00051757660
0.093984059	0.032743419	0.00051667139
0.094114502	0.032821371	0.00051280759
0.094244946	0.033017131	0.00051448853
0.094375389	0.033572204	0.00052052036
0.094505832	0.032972430	0.00051444443
0.094636275	0.033031221	0.00051526103
0.094766719	0.032495477	0.00051059194
0.094897162	0.032131126	0.00050346291
0.095027605	0.032730211	0.00051051130
0.095158048	0.033459032	0.00051366162
0.095288491	0.033190985	0.00051038638
0.095418935	0.032227166	0.00050909974
0.095549378	0.032433697	0.00050476649
0.095679821	0.032330958	0.00050504437
0.095810264	0.033123002	0.00051088903
0.095940708	0.032470298	0.00050361429
0.096071151	0.033177093	0.00051550060
0.096201594	0.033744490	0.00051169448
0.096332037	0.032773978	0.00050402588
0.096462481	0.032139967	0.00050240355
0.096592924	0.032194616	0.00049934451
0.096723367	0.033558496	0.00050925432
0.096853810	0.032346962	0.00050234060
0.096984253	0.032055128	0.00049845635
0.097114697	0.032028477	0.00049895208
0.097245140	0.032409010	0.00049947945
0.097375583	0.033482248	0.00050643675
0.097506026	0.033509228	0.00051011678
0.097636470	0.032897265	0.00050298220
0.097766913	0.032542318	0.00050012664
0.097897356	0.032679271	0.00049955158
0.098027799	0.032951681	0.00050146231
0.098158243	0.032817421	0.00049939157
0.098288686	0.032604520	0.00049615696
0.098419129	0.032518967	0.00049500695
0.098549572	0.033958058	0.00050527231
0.098680016	0.032994816	0.00049488986
0.098810459	0.033230943	0.00049768547
0.098940902	0.033697646	0.00049741896
0.099071345	0.032501244	0.00048951006
0.099201788	0.033004327	0.00049433448
0.099332232	0.032504427	0.00048755220
0.099462675	0.033153174	0.00049402529
0.099593118	0.032640136	0.00049045569
0.099723561	0.033440888	0.00049340451
0.099854005	0.033058093	0.00049176622
0.099984448	0.032908681	0.00049053534
0.10011489	0.032856229	0.00049258701
0.10024533	0.033424314	0.00049674447
0.10037578	0.031679620	0.00048279263
0.10050622	0.032850065	0.00049359609
0.10063666	0.033165765	0.00049374906
0.10076711	0.032261706	0.00048866135
0.10089755	0.032947516	0.00049479538
0.10102799	0.033249852	0.00049440427
0.10115844	0.033046502	0.00049353963
0.10128888	0.032512659	0.00049289972
0.10141932	0.032413080	0.00048508819
0.10154977	0.032934466	0.00049127620
0.10168021	0.032635783	0.00048991160
0.10181065	0.032504705	0.00048718400
0.10194110	0.033832537	0.00049779350
0.10207154	0.032385237	0.00048574305
0.10220198	0.033157946	0.00049262750
0.10233243	0.032118014	0.00048479372
0.10246287	0.032122898	0.00048369337
0.10259331	0.032578575	0.00048981588
0.10272376	0.033437488	0.00049097930
0.10285420	0.032543218	0.00048756805
0.10298464	0.032092202	0.00048567260
0.10311509	0.032320239	0.00048419115
0.10324553	0.033748537	0.00049440168
0.10337597	0.032485581	0.00048879277
0.10350642	0.032707259	0.00048340518
0.10363686	0.032280053	0.00048372338
0.10376730	0.032692351	0.00048751961
0.10389774	0.033351148	0.00049182533
0.10402819	0.032578929	0.00048688941
0.10415863	0.032399311	0.00048274766
0.10428907	0.032991729	0.00048573325
0.10441952	0.033206187	0.00049112565
0.10454996	0.032997364	0.00048567485
0.10468040	0.033049840	0.00048641201
0.10481085	0.033228802	0.00048780779
0.10494129	0.033289994	0.00048834021
0.10507173	0.034068200	0.00049507258
0.10520218	0.031726594	0.00047379254
0.10533262	0.033180820	0.00048749615
0.10546306	0.032651695	0.00048381745
0.10559351	0.032156766	0.00047966888
0.10572395	0.032660523	0.00048189759
0.10585439	0.031896356	0.00047776196
0.10598484	0.032840861	0.00048302514
0.10611528	0.032795594	0.00048362519
0.10624572	0.032991493	0.00048289481
0.10637617	0.033553433	0.00049074502
0.10650661	0.032999205	0.00048492518
0.10663705	0.031978831	0.00047572485
0.10676750	0.033251230	0.00048480865
0.10689794	0.032726855	0.00048017841
0.10702838	0.031692534	0.00047364823
0.10715883	0.031734884	0.00047771882
0.10728927	0.032961740	0.00047959477
0.10741971	0.033677071	0.00048814719
0.10755016	0.033604477	0.00048545047
0.10768060	0.032289679	0.00047600718
0.10781104	0.032626053	0.00048188781
0.10794149	0.032530195	0.00047627663
0.10807193	0.032241943	0.00047682343
0.10820237	0.032265153	0.00047705344
0.10833281	0.032760783	0.00047952713
0.10846326	0.033373292	0.00049819156
0.10859370	0.032917098	0.00049632726
0.10872414	0.033044766	0.00049989685
0.10885459	0.033107711	0.00050405783
0.10898503	0.032283225	0.00049739615
0.10911547	0.033382067	0.00051263761
0.10924592	0.034279240	0.00052041820
0.10937636	0.032401189	0.00050473120
0.10950680	0.032792301	0.00051484409
0.10963725	0.033447485	0.00051974761
0.10976769	0.032280009	0.00051154168
0.10989813	0.032251202	0.00051493813
0.11002858	0.032012313	0.00051087942
0.11015902	0.031914832	0.00051569953
0.11028946	0.032770677	0.00052419053
0.11041991	0.032827028	0.00052330061
0.11055035	0.033111594	0.00052925326
0.11068079	0.032393127	0.00052278717
0.11081124	0.032480283	0.00052541962
0.11094168	0.033176814	0.00053321296
0.11107212	0.032529519	0.00052870398
0.11120257	0.031164445	0.00052159899
0.11133301	0.032115545	0.00052798878
0.11146345	0.032150864	0.00053058350
0.11159390	0.032803533	0.00054174935
0.11172434	0.032726665	0.00053933695
0.11185478	0.033553978	0.00054471432
0.11198523	0.032957189	0.00054209930
0.11211567	0.032015710	0.00053407486
0.11224611	0.031247305	0.00053049096
0.11237656	0.032532892	0.00054123854
0.11250700	0.032976291	0.00054565895
0.11263744	0.032071043	0.00054081146
0.11276788	0.033069138	0.00054756282
0.11289833	0.033120099	0.00055253830
0.11302877	0.032546933	0.00054643379
0.11315921	0.032824772	0.00054875396
0.11328966	0.032789126	0.00054516796
0.11342010	0.031437948	0.00052440629
0.11355054	0.031976103	0.00052472699
0.11368099	0.032505538	0.00052665852
0.11381143	0.033126256	0.00052415208
0.11394187	0.032075889	0.00051913279
0.11407232	0.032548561	0.00051780159
0.11420276	0.031990178	0.00051206680
0.11433320	0.033077632	0.00052059788
0.11446365	0.032766713	0.00051297006
0.11459409	0.032419660	0.00050998986
0.11472453	0.032243778	0.00050939154
0.11485498	0.031620629	0.00050063623
0.11498542	0.032269812	0.00050699497
0.11511586	0.033212434	0.00051269808
0.11524631	0.032093438	0.00050040587
0.11537675	0.032079193	0.00050297342
0.11550719	0.031983669	0.00049881660
0.11563764	0.031512974	0.00049705071
0.11576808	0.033331996	0.00051082090
0.11589852	0.032996135	0.00050180741
0.11602897	0.031928877	0.00049986481
0.11615941	0.031774976	0.00049510250
0.11628985	0.032038431	0.00049432872
0.11642030	0.032474180	0.00049979646
0.11655074	0.032112748	0.00049443535
0.11668118	0.032680809	0.00049962473
0.11681163	0.032436773	0.00049991060
0.11694207	0.032795037	0.00049740344
0.11707251	0.032988297	0.00049901784
0.11720295	0.031741352	0.00048971019
0.11733340	0.033023546	0.00049753120
0.11746384	0.033031923	0.00049975107
0.11759428	0.032628031	0.00049201381
0.11772473	0.031868496	0.00048809474
0.11785517	0.032587076	0.00049574730
0.11798561	0.032305363	0.00048698217
0.11811606	0.032422953	0.00049145412
0.11824650	0.032541491	0.00049106913
0.11837694	0.032668299	0.00048997852
0.11850739	0.032118434	0.00048604445
0.11863783	0.032469075	0.00048633490
0.11876827	0.032121580	0.00048441815
0.11889872	0.032056858	0.00048354416
0.11902916	0.032028196	0.00048094986
0.11915960	0.032679036	0.00048571212
0.11929005	0.033143450	0.00048688481
0.11942049	0.032250587	0.00048397984
0.11955093	0.032232402	0.00048045706
0.11968138	0.032553036	0.00048017313
0.11981182	0.031734041	0.00047670441
0.11994226	0.031832513	0.00047554110
0.12007271	0.032069055	0.00047425311
0.12020315	0.032612855	0.00047868705
0.12033359	0.031875730	0.00047337633
0.12046404	0.032462603	0.00047584069
0.12059448	0.031635353	0.00047197182
0.12072492	0.031860911	0.00047043847
0.12085537	0.031903670	0.00047157482
0.12098581	0.032590149	0.00047402391
0.12111625	0.031734255	0.00046841807
0.12124670	0.032387676	0.00047372357
0.12137714	0.031876975	0.00046596950
0.12150758	0.033006817	0.00047709116
0.12163802	0.031902859	0.00046852963
0.12176847	0.032498227	0.00046837275
0.12189891	0.032314806	0.00047010416
0.12202935	0.031896748	0.00046598268
0.12215980	0.032099752	0.00046746036
0.12229024	0.031528476	0.00046346478
0.12242068	0.031642069	0.00046125087
0.12255113	0.032098015	0.00046609673
0.12268157	0.031882487	0.00046289288
0.12281201	0.032562328	0.00046709533
0.12294246	0.031832698	0.00046292402
0.12307290	0.033186245	0.00047115186
0.12320334	0.032259504	0.00046390754
0.12333379	0.032377352	0.00046544542
0.12346423	0.031714282	0.00045894763
0.12359467	0.031855107	0.00046337322
0.12372512	0.033147386	0.00046994031
0.12385556	0.031927291	0.00045938441
0.12398600	0.032429272	0.00046680744
0.12411645	0.032752217	0.00046528682
0.12424689	0.032026248	0.00046144992
0.12437733	0.031893176	0.00046338844
0.12450778	0.031938889	0.00046011983
0.12463822	0.032046473	0.00046172059
0.12476866	0.032212186	0.00046099131
0.12489911	0.031956822	0.00045972718
0.12502955	0.031911509	0.00046103390
0.12515999	0.032691688	0.00046495575
0.12529044	0.032469583	0.00046141344
0.12542088	0.031954963	0.00046014658
0.12555132	0.031438874	0.00045371421
0.12568177	0.031582005	0.00045611089
0.12581221	0.033028584	0.00046466720
0.12594265	0.031731317	0.00045549258
0.12607309	0.031553187	0.00045673817
0.12620354	0.031905451	0.00045671680
0.12633398	0.031611352	0.00045533023
0.12646442	0.031480548	0.00045596060
0.12659487	0.031398484	0.00045181961
0.12672531	0.031429229	0.00045496596
0.12685575	0.032324256	0.00045792805
0.12698620	0.031833438	0.00045757225
0.12711664	0.031172099	0.00045140503
0.12724708	0.031021852	0.00044854207
0.12737753	0.032407517	0.00046211312
0.12750797	0.032591801	0.00045801261
0.12763841	0.032016775	0.00045442666
0.12776886	0.032138554	0.00045801990
0.12789930	0.031896281	0.00045124572
0.12802974	0.031914054	0.00045412765
0.12816019	0.032133512	0.00045637136
0.12829063	0.031492185	0.00045008658
0.12842107	0.032044559	0.00045476218
0.12855152	0.031397480	0.00044914817
0.12868196	0.032308944	0.00045667509
0.12881240	0.031692467	0.00045246526
0.12894285	0.032298682	0.00045587854
0.12907329	0.032471252	0.00045638395
0.12920373	0.032036958	0.00045473221
0.12933418	0.033015656	0.00045856212
0.12946462	0.032671612	0.00045784185
0.12959506	0.032109192	0.00045336704
0.12972551	0.031703468	0.00044968869
0.12985595	0.031928853	0.00045405036
0.12998639	0.031586870	0.00044739200
0.13011684	0.032268286	0.00045458717
0.13024728	0.031856785	0.00045076558
0.13037772	0.031264885	0.00044587388
0.13050816	0.031496380	0.00044774485
0.13063861	0.032002112	0.00045110801
0.13076905	0.032395570	0.00045212232
0.13089949	0.032043351	0.00045270788
0.13102994	0.031494384	0.00044645616
0.13116038	0.031919329	0.00045036980
0.13129082	0.031700791	0.00044768135
0.13142127	0.031779744	0.00044758497
0.13155171	0.031208223	0.00044557674
0.13168215	0.031816788	0.00044879856
0.13181260	0.031811753	0.00044720717
0.13194304	0.031820581	0.00044894134
0.13207348	0.031333270	0.00044556383
0.13220393	0.030921500	0.00044238910
0.13233437	0.031596714	0.00044622000
0.13246481	0.031830346	0.00044834468
0.13259526	0.031708835	0.00044740693
0.13272570	0.032334682	0.00044982594
0.13285614	0.031017331	0.00044048141
0.13298659	0.031494700	0.00044611897
0.13311703	0.031708508	0.00044501137
0.13324747	0.031882591	0.00044763013
0.13337792	0.030870311	0.00043887576
0.13350836	0.031990536	0.00044809991
0.13363880	0.031724426	0.00044560792
0.13376925	0.032177288	0.00044571060
0.13389969	0.031373637	0.00044441590
0.13403013	0.031009657	0.00044209337
0.13416058	0.031571646	0.00044188191
0.13429102	0.031904573	0.00044674357
0.13442146	0.031821560	0.00044366738
0.13455191	0.032621840	0.00044915436
0.13468235	0.031311050	0.00044273828
0.13481279	0.031868638	0.00044417277
0.13494323	0.031151366	0.00044282054
0.13507368	0.031310474	0.00044211656
0.13520412	0.031710439	0.00044014959
0.13533456	0.032303579	0.00044822675
0.13546501	0.031734130	0.00044186044
0.13559545	0.030906406	0.00043686535
0.13572589	0.031753158	0.00044339913
0.13585634	0.032255105	0.00044236561
0.13598678	0.031675025	0.00044284047
0.13611722	0.031816880	0.00044199737
0.13624767	0.031310944	0.00043782892
0.13637811	0.031724588	0.00044304598
0.13650855	0.031372114	0.00043953425
0.13663900	0.031525604	0.00044038137
0.13676944	0.031377980	0.00043994444
0.13689988	0.031639082	0.00043983541
0.13703033	0.032395366	0.00044611170
0.13716077	0.031499350	0.00043942280
0.13729121	0.032608422	0.00044555336
0.13742166	0.031324291	0.00043749595
0.13755210	0.032147639	0.00044186601
0.13768254	0.031795766	0.00044215959
0.13781299	0.031355139	0.00043956478
0.13794343	0.031485046	0.00043675759
0.13807387	0.031501893	0.00043920904
0.13820432	0.031223011	0.00043561468
0.13833476	0.031077812	0.00043419660
0.13846520	0.031263989	0.00043723104
0.13859565	0.031458337	0.00043611454
0.13872609	0.031567115	0.00043690020
0.13885653	0.031553315	0.00043875306
0.13898698	0.031459984	0.00043540653
0.13911742	0.031635548	0.00043662400
0.13924786	0.032389471	0.00044212108
0.13937830	0.030982370	0.00043349460
0.13950875	0.031289528	0.00043592555
0.13963919	0.032257527	0.00044032833
0.13976963	0.031532297	0.00043498289
0.13990008	0.031925805	0.00043961263
0.14003052	0.031695819	0.00043585934
0.14016096	0.031772720	0.00043841499
0.14029141	0.031234795	0.00043156534
0.14042185	0.031158558	0.00043198648
0.14055229	0.031601451	0.00043616637
0.14068274	0.030813445	0.00042841154
0.14081318	0.031850239	0.00043750642
0.14094362	0.031799776	0.00043627348
0.14107407	0.031960708	0.00043575154
0.14120451	0.031081504	0.00043144676
0.14133495	0.031806695	0.00043478605
0.14146540	0.031813861	0.00043599109
0.14159584	0.031600193	0.00043574648
0.14172628	0.032327573	0.00043697460
0.14185673	0.032448275	0.00044075014
0.14198717	0.031305003	0.00043078832
0.14211761	0.031504669	0.00043105195
0.14224806	0.032235874	0.00043793893
0.14237850	0.031946364	0.00043193597
0.14250894	0.031118401	0.00042898914
0.14263939	0.030614754	0.00042633453
0.14276983	0.031177963	0.00042728730
0.14290027	0.031892520	0.00043522401
0.14303072	0.031604241	0.00042980089
0.14316116	0.031347676	0.00043011139
0.14329160	0.031227396	0.00042970652
0.14342205	0.031826070	0.00043068825
0.14355249	0.032314064	0.00043382133
0.14368293	0.031448547	0.00043050534
0.14381337	0.031996770	0.00042962227
0.14394382	0.031771749	0.00043329828
0.14407426	0.031010752	0.00042398275
0.14420470	0.031438761	0.00042869036
0.14433515	0.030806413	0.00042537955
0.14446559	0.031458142	0.00042673088
0.14459603	0.030989984	0.00042487717
0.14472648	0.031316673	0.00042889136
0.14485692	0.031648508	0.00042785713
0.14498736	0.031525180	0.00042935686
0.14511781	0.031611559	0.00042725515
0.14524825	0.031135733	0.00042762955
0.14537869	0.031823263	0.00043057149
0.14550914	0.030745191	0.00042099818
0.14563958	0.031986684	0.00043202816
0.14577002	0.032114689	0.00043040295
0.14590047	0.030755045	0.00042312208
0.14603091	0.031395636	0.00042780016
0.14616135	0.030698332	0.00042116008
0.14629180	0.031902250	0.00042992198
0.14642224	0.030862539	0.00042533923
0.14655268	0.031182373	0.00042556775
0.14668313	0.031931470	0.00043069239
0.14681357	0.031127801	0.00042476809
0.14694401	0.030857412	0.00042181959
0.14707446	0.030851346	0.00042400371
0.14720490	0.030952508	0.00042196878
0.14733534	0.030829645	0.00042412857
0.14746579	0.031690771	0.00042724822
0.14759623	0.031908663	0.00042824641
0.14772667	0.031687946	0.00042701133
0.14785712	0.031670408	0.00042652474
0.14798756	0.031649496	0.00042716800
0.14811800	0.031339158	0.00042490759
0.14824844	0.031687293	0.00042586736
0.14837889	0.031757607	0.00042864538
0.14850933	0.032176370	0.00043004897
0.14863977	0.031011233	0.00041925609
0.14877022	0.030903323	0.00042256318
0.14890066	0.031240549	0.00042235891
0.14903110	0.031131326	0.00042223379
0.14916155	0.031744536	0.00042673746
0.14929199	0.031260929	0.00042128743
0.14942243	0.031285897	0.00042312400
0.14955288	0.031378198	0.00042415983
0.14968332	0.031472442	0.00042252041
0.14981376	0.031531052	0.00042447945
0.14994421	0.032076296	0.00042549167
0.15007465	0.031695491	0.00042448021
0.15020509	0.032368164	0.00042963140
0.15033554	0.031042251	0.00041837441
0.15046598	0.031058814	0.00042254038
0.15059642	0.031562561	0.00042325046
0.15072687	0.031993293	0.00042539388
0.15085731	0.031296585	0.00042214919
0.15098775	0.031138731	0.00041957159
0.15111820	0.031399562	0.00042230539
0.15124864	0.030366314	0.00041666750
0.15137908	0.031861872	0.00042264734
0.15150953	0.031081160	0.00042144168
0.15163997	0.031145859	0.00041913574
0.15177041	0.031754760	0.00042394838
0.15190086	0.030148420	0.00041585885
0.15203130	0.031384006	0.00041984519
0.15216174	0.031598840	0.00042283050
0.15229219	0.031168783	0.00042058514
0.15242263	0.030980679	0.00041719387
0.15255307	0.031746305	0.00042277342
0.15268351	0.030841104	0.00041624354
0.15281396	0.031495521	0.00041994176
0.15294440	0.031592672	0.00042202551
0.15307484	0.031788167	0.00042194699
0.15320529	0.031952424	0.00042292545
0.15333573	0.031892896	0.00042232438
0.15346617	0.032382384	0.00042452196
0.15359662	0.031266241	0.00041907790
0.15372706	0.031780764	0.00042169010
0.15385750	0.031673575	0.00041988171
0.15398795	0.031374826	0.00041881424
0.15411839	0.031570284	0.00042025458
0.15424883	0.031544773	0.00041858736
0.15437928	0.031033802	0.00041602615
0.15450972	0.031181702	0.00041652667
0.15464016	0.030777362	0.00041464072
0.15477061	0.030711903	0.00041307175
0.15490105	0.031480805	0.00041624794
0.15503149	0.031267641	0.00041713921
0.15516194	0.032416755	0.00042313164
0.15529238	0.030739046	0.00041356691
0.15542282	0.030980739	0.00041426116
0.15555327	0.030881667	0.00041435437
0.15568371	0.031268369	0.00041599653
0.15581415	0.031368058	0.00041791970
0.15594460	0.031134422	0.00041580885
0.15607504	0.032138802	0.00042001287
0.15620548	0.031687259	0.00041796683
0.15633593	0.031848854	0.00041774646
0.15646637	0.031299136	0.00041417572
0.15659681	0.030915935	0.00041399145
0.15672726	0.031166058	0.00041338833
0.15685770	0.031441594	0.00041633392
0.15698814	0.031160818	0.00041380108
0.15711858	0.031903084	0.00041704269
0.15724903	0.030770214	0.00041152371
0.15737947	0.030948219	0.00041244449
0.15750991	0.031419059	0.00041342602
0.15764036	0.031018809	0.00041325125
0.15777080	0.030463456	0.00040836896
0.15790124	0.030804676	0.00040906661
0.15803169	0.031514734	0.00041424306
0.15816213	0.031723816	0.00041635888
0.15829257	0.031598358	0.00041479420
0.15842302	0.031325761	0.00041454184
0.15855346	0.031207856	0.00041138729
0.15868390	0.030891382	0.00041152363
0.15881435	0.031553377	0.00041570101
0.15894479	0.030636433	0.00040933746
0.15907523	0.031170082	0.00041078237
0.15920568	0.030928364	0.00040978517
0.15933612	0.030920353	0.00040930464
0.15946656	0.031464830	0.00041289715
0.15959701	0.030804405	0.00040810690
0.15972745	0.031347347	0.00041350813
0.15985789	0.030546709	0.00040799583
0.15998834	0.031733821	0.00041337598
0.16011878	0.031552401	0.00041335144
0.16024922	0.030907752	0.00040728035
0.16037967	0.031554199	0.00041319171
0.16051011	0.030851558	0.00040892986
0.16064055	0.030507992	0.00040540689
0.16077100	0.031319367	0.00041125307
0.16090144	0.031520766	0.00041421953
0.16103188	0.030630653	0.00040599531
0.16116233	0.031529474	0.00041160469
0.16129277	0.031383393	0.00041067507
0.16142321	0.031334281	0.00041045394
0.16155365	0.031494456	0.00041104633
0.16168410	0.031477943	0.00040973787
0.16181454	0.031082785	0.00040880518
0.16194498	0.030991854	0.00040745033
0.16207543	0.030916412	0.00040784035
0.16220587	0.030163411	0.00040228095
0.16233631	0.030798550	0.00040548354
0.16246676	0.030965337	0.00040853353
0.16259720	0.030876974	0.00040608638
0.16272764	0.031266712	0.00040745414
0.16285809	0.030654295	0.00040503967
0.16298853	0.031239881	0.00040826487
0.16311897	0.030659085	0.00040364945
0.16324942	0.031357350	0.00040973975
0.16337986	0.030949608	0.00040544350
0.16351030	0.030206306	0.00040289917
0.16364075	0.030970617	0.00040642165
0.16377119	0.030983640	0.00040421918
0.16390163	0.031299485	0.00040832611
0.16403208	0.031711200	0.00040956027
0.16416252	0.031154701	0.00040652194
0.16429296	0.030906787	0.00040695660
0.16442341	0.030872631	0.00040280128
0.16455385	0.030971280	0.00040524854
0.16468429	0.030600165	0.00040312458
0.16481474	0.031704305	0.00040711961
0.16494518	0.031727974	0.00040991022
0.16507562	0.031044322	0.00040382598
0.16520607	0.031099106	0.00040499520
0.16533651	0.031403090	0.00040786135
0.16546695	0.030743006	0.00040223041
0.16559740	0.031080935	0.00040549626
0.16572784	0.031618455	0.00040618283
0.16585828	0.031145278	0.00040417053
0.16598872	0.030780165	0.00040358640
0.16611917	0.031459091	0.00040661712
0.16624961	0.031004777	0.00040302596
0.16638005	0.030667040	0.00040239986
0.16651050	0.031419983	0.00040416675
0.16664094	0.030728106	0.00040230048
0.16677138	0.030734742	0.00040114655
0.16690183	0.031916895	0.00040754049
0.16703227	0.030929646	0.00040310367
0.16716271	0.031022849	0.00040083202
0.16729316	0.030931219	0.00040308774
0.16742360	0.030804122	0.00040212470
0.16755404	0.030777503	0.00040075509
0.16768449	0.030800010	0.00040009976
0.16781493	0.030751543	0.00039974053
0.16794537	0.031060383	0.00040246024
0.16807582	0.030783827	0.00040221094
0.16820626	0.030738734	0.00039879419
0.16833670	0.030439110	0.00039851062
0.16846715	0.030615938	0.00039946000
0.16859759	0.030733021	0.00039787702
0.16872803	0.032130426	0.00040823191
0.16885848	0.030879412	0.00040064648
0.16898892	0.031625184	0.00040393263
0.16911936	0.031033595	0.00040274290
0.16924981	0.030224441	0.00039602453
0.16938025	0.030660907	0.00039811763
0.16951069	0.030543175	0.00039777257
0.16964114	0.031122990	0.00040233384
0.16977158	0.030741728	0.00039876410
0.16990202	0.030745178	0.00039744383
0.17003247	0.030840929	0.00039881879
0.17016291	0.030132441	0.00039516022
0.17029335	0.030894129	0.00039735925
0.17042379	0.031129638	0.00040045278
0.17055424	0.030608562	0.00039696405
0.17068468	0.030411791	0.00039520445
0.17081512	0.030581283	0.00039712729
0.17094557	0.031252189	0.00039970490
0.17107601	0.030791686	0.00039947689
0.17120645	0.030895855	0.00040115900
0.17133690	0.031027149	0.00039929306
0.17146734	0.030303742	0.00039400306
0.17159778	0.030368564	0.00039457839
0.17172823	0.031376932	0.00040089129
0.17185867	0.031333010	0.00040114460
0.17198911	0.031525517	0.00039843577
0.17211956	0.030534434	0.00039522152
0.17225000	0.031239467	0.00039861265
0.17238044	0.030956328	0.00039656200
0.17251089	0.031107330	0.00039902965
0.17264133	0.030594002	0.00039392594
0.17277177	0.030299248	0.00039497499
0.17290222	0.031365945	0.00040117015
0.17303266	0.031135715	0.00039578025
0.17316310	0.031130532	0.00039847862
0.17329355	0.030698195	0.00039574784
0.17342399	0.030788013	0.00039413842
0.17355443	0.030421887	0.00039373344
0.17368488	0.031286692	0.00039639874
0.17381532	0.031220259	0.00039828231
0.17394576	0.031081814	0.00039834434
0.17407621	0.030833900	0.00039405973
0.17420665	0.030418037	0.00039210942
0.17433709	0.030778702	0.00039491745
0.17446753	0.031014931	0.00039487953
0.17459798	0.031834548	0.00040124844
0.17472842	0.030425975	0.00039150313
0.17485886	0.030742979	0.00039523941
0.17498931	0.030494192	0.00039194070
0.17511975	0.030444550	0.00039006143
0.17525019	0.030960500	0.00039463193
0.17538064	0.031067201	0.00039560039
0.17551108	0.030333218	0.00039163679
0.17564152	0.031300881	0.00039619564
0.17577197	0.031077544	0.00039394551
0.17590241	0.031039906	0.00039530976
0.17603285	0.031498613	0.00039707317
0.17616330	0.030502897	0.00039028505
0.17629374	0.030885163	0.00039372562
0.17642418	0.030437307	0.00039073825
0.17655463	0.031005748	0.00039364664
0.17668507	0.031262317	0.00039518186
0.17681551	0.030140234	0.00038748858
0.17694596	0.030845518	0.00039316821
0.17707640	0.031160359	0.00039336843
0.17720684	0.031162424	0.00039307457
0.17733729	0.030308544	0.00039034033
0.17746773	0.030914760	0.00039156670
0.17759817	0.030660502	0.00039032850
0.17772862	0.030918709	0.00039371221
0.17785906	0.030372398	0.00038869081
0.17798950	0.030523177	0.00038924539
0.17811995	0.031038491	0.00039234090
0.17825039	0.030116026	0.00038617701
0.17838083	0.030734144	0.00039310278
0.17851128	0.031200066	0.00039229313
0.17864172	0.030879518	0.00039132512
0.17877216	0.030085562	0.00038695192
0.17890260	0.030360887	0.00038789351
0.17903305	0.030615176	0.00039072853
0.17916349	0.031051751	0.00039061962
0.17929393	0.030358554	0.00038801778
0.17942438	0.030303188	0.00038699131
0.17955482	0.030214321	0.00038561069
0.17968526	0.030739954	0.00039064431
0.17981571	0.030490233	0.00038873981
0.17994615	0.030346693	0.00038551069
0.18007659	0.030671086	0.00039105661
0.18020704	0.030686424	0.00038836349
0.18033748	0.030805377	0.00038908211
0.18046792	0.031513937	0.00039439422
0.18059837	0.030814424	0.00038849613
0.18072881	0.030444171	0.00038610159
0.18085925	0.030705619	0.00038823937
0.18098970	0.030314672	0.00038429391
0.18112014	0.030634977	0.00039025977
0.18125058	0.031373344	0.00039099807
0.18138103	0.030838465	0.00038855792
0.18151147	0.030831900	0.00038905273
0.18164191	0.031285256	0.00038994796
0.18177236	0.030872560	0.00038917632
0.18190280	0.030772025	0.00038785271
0.18203324	0.030475981	0.00038524175
0.18216369	0.030325299	0.00039354384
0.18229413	0.030605245	0.00039565245
0.18242457	0.030745826	0.00040092353
0.18255502	0.030848286	0.00040378850
0.18268546	0.031112413	0.00040751075
0.18281590	0.031101464	0.00040823629
0.18294635	0.030484344	0.00040592353
0.18307679	0.030446672	0.00040820259
0.18320723	0.030691900	0.00041228556
0.18333767	0.030844594	0.00041109997
0.18346812	0.030055102	0.00041096240
0.18359856	0.031016660	0.00041724604
0.18372900	0.030274194	0.00041267674
0.18385945	0.030873787	0.00041872493
0.18398989	0.030351808	0.00041411278
0.18412033	0.030565635	0.00041893670
0.18425078	0.031236883	0.00042486482
0.18438122	0.031020593	0.00042299845
0.18451166	0.030576968	0.00042090582
0.18464211	0.031155606	0.00042690041
0.18477255	0.030445973	0.00042322313
0.18490299	0.030559956	0.00042666490
0.18503344	0.031127400	0.00042682714
0.18516388	0.031111103	0.00043088274
0.18529432	0.030664471	0.00042762997
0.18542477	0.030626945	0.00042825280
0.18555521	0.030033550	0.00042716526
0.18568565	0.030703140	0.00043024605
0.18581610	0.030246654	0.00042750142
0.18594654	0.030333454	0.00042960075
0.18607698	0.030168259	0.00042843764
0.18620743	0.030939409	0.00043618472
0.18633787	0.030873855	0.00043842732
0.18646831	0.030877385	0.00043438347
0.18659876	0.030641334	0.00043609027
0.18672920	0.030297437	0.00043484669
0.18685964	0.030971423	0.00043967208
0.18699009	0.030641966	0.00043828011
0.18712053	0.030288909	0.00042465681
0.18725097	0.030918624	0.00042620081
0.18738142	0.030045789	0.00041835285
0.18751186	0.030714453	0.00042005674
0.18764230	0.030775364	0.00042017662
0.18777274	0.030638541	0.00041629293
0.18790319	0.030294486	0.00041231376
0.18803363	0.030118682	0.00041131876
0.18816407	0.030918977	0.00041143470
0.18829452	0.031037797	0.00041429275
0.18842496	0.030912125	0.00041207135
0.18855540	0.031023416	0.00041067187
0.18868585	0.030615437	0.00040852886
0.18881629	0.030772951	0.00040620731
0.18894673	0.030010062	0.00040371844
0.18907718	0.030119521	0.00040192525
0.18920762	0.030518839	0.00040407255
0.18933806	0.030985656	0.00040435059
0.18946851	0.030169388	0.00039874918
0.18959895	0.031257850	0.00040533211
0.18972939	0.030530128	0.00040046561
0.18985984	0.030222946	0.00039635224
0.18999028	0.030459927	0.00039895333
0.19012072	0.030389012	0.00039894156
0.19025117	0.030528850	0.00039586785
0.19038161	0.031191875	0.00040069239
0.19051205	0.029809665	0.00039179463
0.19064250	0.030824088	0.00039657881
0.19077294	0.030341593	0.00039551072
0.19090338	0.030767775	0.00039474866
0.19103383	0.030878903	0.00039587963
0.19116427	0.031224048	0.00039607254
0.19129471	0.031126798	0.00039552417
0.19142516	0.030809243	0.00039466073
0.19155560	0.031295198	0.00039425312
0.19168604	0.031021471	0.00039339525
0.19181649	0.030530606	0.00039049504
0.19194693	0.030030138	0.00038633293
0.19207737	0.030410226	0.00038940423
0.19220781	0.031266486	0.00039115873
0.19233826	0.030761174	0.00039001840
0.19246870	0.030799358	0.00038983136
0.19259914	0.030534468	0.00038550312
0.19272959	0.030019112	0.00038461261
0.19286003	0.030360490	0.00038624680
0.19299047	0.030663782	0.00038524241
0.19312092	0.030223034	0.00038306784
0.19325136	0.030992846	0.00038818593
0.19338180	0.030337025	0.00038451873
0.19351225	0.030425286	0.00038576336
0.19364269	0.030640199	0.00038417106
0.19377313	0.030747287	0.00038691126
0.19390358	0.030808882	0.00038721081
0.19403402	0.030232664	0.00038121847
0.19416446	0.030911873	0.00038793921
0.19429491	0.031278546	0.00038794205
0.19442535	0.030094095	0.00038109618
0.19455579	0.030009585	0.00038173045
0.19468624	0.030424638	0.00038109899
0.19481668	0.029975443	0.00038145377
0.19494712	0.030647912	0.00038446752
0.19507757	0.030240199	0.00038119239
0.19520801	0.030561598	0.00038381129
0.19533845	0.030365087	0.00038046232
0.19546890	0.030573352	0.00038431847
0.19559934	0.030282757	0.00038356431
0.19572978	0.030231571	0.00037960828
0.19586023	0.029800094	0.00037954421
0.19599067	0.030186162	0.00038006256
0.19612111	0.030309075	0.00037921356
0.19625156	0.031261736	0.00038838668
0.19638200	0.030566863	0.00038107164
0.19651244	0.030206269	0.00038067942
0.19664288	0.030259423	0.00038004062
0.19677333	0.030397438	0.00037890635
0.19690377	0.030930278	0.00038360915
0.19703421	0.031167830	0.00038322312
0.19716466	0.030181026	0.00037993074
0.19729510	0.030286107	0.00037981902
0.19742554	0.030445985	0.00037947995
0.19755599	0.030509644	0.00038142387
0.19768643	0.030014346	0.00037861236
0.19781687	0.031345915	0.00038389952
0.19794732	0.030401583	0.00037993416
0.19807776	0.030428822	0.00037804659
0.19820820	0.030489970	0.00037940861
0.19833865	0.030728030	0.00038106118
0.19846909	0.029100947	0.00037004887
0.19859953	0.030581556	0.00038016151
0.19872998	0.030561034	0.00037943463
0.19886042	0.030635925	0.00037788172
0.19899086	0.030595484	0.00038058700
0.19912131	0.030840120	0.00037977141
0.19925175	0.030039997	0.00037681948
0.19938219	0.029757040	0.00037450454
0.19951264	0.030266165	0.00037505732
0.19964308	0.030797680	0.00038058763
0.19977352	0.030073509	0.00037595067
0.19990397	0.030393980	0.00037727430
0.20003441	0.030607199	0.00037979852
0.20016485	0.030588868	0.00037711201
0.20029530	0.029962719	0.00037562197
0.20042574	0.030923037	0.00038067885
0.20055618	0.030296221	0.00037567606
0.20068663	0.030600507	0.00037815257
0.20081707	0.030575644	0.00037739297
0.20094751	0.030742504	0.00037773489
0.20107795	0.029826885	0.00037381202
0.20120840	0.030223595	0.00037378664
0.20133884	0.030147754	0.00037594295
0.20146928	0.030038220	0.00037456290
0.20159973	0.030108133	0.00037404831
0.20173017	0.030341585	0.00037549922
0.20186061	0.031289143	0.00037938856
0.20199106	0.030517567	0.00037595347
0.20212150	0.030080626	0.00037465625
0.20225194	0.030285782	0.00037437599
0.20238239	0.030347727	0.00037504589
0.20251283	0.029926381	0.00037210146
0.20264327	0.031161430	0.00037876656
0.20277372	0.030418900	0.00037613904
0.20290416	0.029825511	0.00037122685
0.20303460	0.030683846	0.00037618941
0.20316505	0.030012770	0.00037222651
0.20329549	0.030794422	0.00037537421
0.20342593	0.030415874	0.00037494178
0.20355638	0.029942540	0.00037128672
0.20368682	0.029965971	0.00037072831
0.20381726	0.029708020	0.00037119529
0.20394771	0.030213008	0.00037001282
0.20407815	0.030605995	0.00037498835
0.20420859	0.031051823	0.00037645871
0.20433904	0.029585000	0.00036733326
0.20446948	0.029885607	0.00036991740
0.20459992	0.029758018	0.00036860092
0.20473037	0.030737603	0.00037316318
0.20486081	0.030623729	0.00037377440
0.20499125	0.030342742	0.00037126728
0.20512170	0.030374303	0.00037159029
0.20525214	0.029982499	0.00036986938
0.20538258	0.030238102	0.00036990813
0.20551302	0.029726898	0.00036823201
0.20564347	0.029728731	0.00036722474
0.20577391	0.029978744	0.00037013026
0.20590435	0.030705494	0.00037276038
0.20603480	0.029674028	0.00036612316
0.20616524	0.029746454	0.00036694046
0.20629568	0.030082068	0.00036906597
0.20642613	0.030032599	0.00036794466
0.20655657	0.029514751	0.00036753001
0.20668701	0.029785665	0.00036716008
0.20681746	0.030161052	0.00036942739
0.20694790	0.030602450	0.00037159588
0.20707834	0.029796994	0.00036579024
0.20720879	0.030422660	0.00037130476
0.20733923	0.030835414	0.00037236879
0.20746967	0.030209454	0.00036835490
0.20760012	0.029660066	0.00036710838
0.20773056	0.030559314	0.00036802188
0.20786100	0.030681803	0.00037280863
0.20799145	0.030045127	0.00036786548
0.20812189	0.030294713	0.00036863058
0.20825233	0.029783671	0.00036617938
0.20838278	0.030396958	0.00036846958
0.20851322	0.030236199	0.00036863572
0.20864366	0.029739344	0.00036713400
0.20877411	0.030069258	0.00036641270
0.20890455	0.030166644	0.00036785014
0.20903499	0.028732896	0.00035964556
0.20916544	0.029697825	0.00036429399
0.20929588	0.030227642	0.00036905268
0.20942632	0.030257400	0.00036637248
0.20955677	0.030720734	0.00037108285
0.20968721	0.029949259	0.00036617460
0.20981765	0.030452977	0.00036742617
0.20994809	0.029978839	0.00036674668
0.21007854	0.029675408	0.00036396430
0.21020898	0.029618433	0.00036378029
0.21033942	0.030052273	0.00036637387
0.21046987	0.030785551	0.00036858361
0.21060031	0.030218219	0.00036807048
0.21073075	0.030543349	0.00036840509
0.21086120	0.029782341	0.00036511439
0.21099164	0.029771747	0.00036370735
0.21112208	0.029386454	0.00036136833
0.21125253	0.029886639	0.00036328226
0.21138297	0.030439379	0.00036927808
0.21151341	0.028982327	0.00035899056
0.21164386	0.030352503	0.00036667244
0.21177430	0.030167994	0.00036544622
0.21190474	0.029892048	0.00036485712
0.21203519	0.029598816	0.00036374098
0.21216563	0.029501877	0.00036087250
0.21229607	0.029306406	0.00036094352
0.21242652	0.029566331	0.00036333532
0.21255696	0.029870335	0.00036189279
0.21268740	0.030690540	0.00036919506
0.21281785	0.030500262	0.00036578755
0.21294829	0.030602375	0.00036713479
0.21307873	0.030499915	0.00036691361
0.21320918	0.029913530	0.00036255239
0.21333962	0.029992867	0.00036254886
0.21347006	0.029985709	0.00036576773
0.21360051	0.030048860	0.00036141360
0.21373095	0.030225417	0.00036545847
0.21386139	0.030333778	0.00036455565
0.21399184	0.029823494	0.00036179475
0.21412228	0.030091492	0.00036418840
0.21425272	0.030012299	0.00036202289
0.21438316	0.030098235	0.00036383371
0.21451361	0.030475160	0.00036630319
0.21464405	0.029565809	0.00035839823
0.21477449	0.029675082	0.00036018293
0.21490494	0.029849807	0.00036157404
0.21503538	0.029763967	0.00036035791
0.21516582	0.030443737	0.00036594191
0.21529627	0.029350767	0.00035764229
0.21542671	0.030645416	0.00036494805
0.21555715	0.029760984	0.00036015518
0.21568760	0.029675564	0.00035959074
0.21581804	0.030961571	0.00036617309
0.21594848	0.029543288	0.00035818478
0.21607893	0.029794157	0.00035963742
0.21620937	0.030324868	0.00036380987
0.21633981	0.029728100	0.00035825726
0.21647026	0.029809013	0.00036068020
0.21660070	0.030113573	0.00036189822
0.21673114	0.030034057	0.00036089636
0.21686159	0.029714010	0.00035892241
0.21699203	0.029877923	0.00035925172
0.21712247	0.030248429	0.00036278024
0.21725292	0.030451472	0.00036569772
0.21738336	0.030275622	0.00036050479
0.21751380	0.029493436	0.00035706853
0.21764425	0.029767530	0.00035887544
0.21777469	0.029663306	0.00035977217
0.21790513	0.029656223	0.00035974539
0.21803558	0.030566723	0.00036167207
0.21816602	0.030196346	0.00036176982
0.21829646	0.030028284	0.00036035092
0.21842691	0.029205234	0.00035416254
0.21855735	0.029605896	0.00035890701
0.21868779	0.030087236	0.00036087954
0.21881823	0.030242567	0.00036054712
0.21894868	0.029710155	0.00035789828
0.21907912	0.030538554	0.00036007006
0.21920956	0.029854218	0.00035941841
0.21934001	0.029532168	0.00035647137
0.21947045	0.029671276	0.00035746021
0.21960089	0.030706470	0.00036253304
0.21973134	0.030225855	0.00035892491
0.21986178	0.030642017	0.00036117919
0.21999222	0.029930653	0.00035843762
0.22012267	0.030268069	0.00035824573
0.22025311	0.029828247	0.00035773288
0.22038355	0.030091364	0.00035662413
0.22051400	0.030078482	0.00035904693
0.22064444	0.030536862	0.00036195257
0.22077488	0.030278530	0.00035818110
0.22090533	0.029956319	0.00035814006
0.22103577	0.030299191	0.00035874754
0.22116621	0.029870757	0.00035554686
0.22129666	0.029217396	0.00035335653
0.22142710	0.029341166	0.00035441185
0.22155754	0.029875786	0.00035608421
0.22168799	0.028998941	0.00035280439
0.22181843	0.030166298	0.00035582325
0.22194887	0.029932717	0.00035736247
0.22207932	0.030022192	0.00035684847
0.22220976	0.029758422	0.00035432627
0.22234020	0.029263402	0.00035334383
0.22247065	0.029419481	0.00035288596
0.22260109	0.029904129	0.00035669887
0.22273153	0.030052020	0.00035775988
0.22286198	0.030203625	0.00035603337
0.22299242	0.029537070	0.00035557449
0.22312286	0.030147864	0.00035642253
0.22325330	0.030141071	0.00035669099
0.22338375	0.029308585	0.00035333591
0.22351419	0.029178370	0.00035159301
0.22364463	0.029218068	0.00035194146
0.22377508	0.029407165	0.00035343316
0.22390552	0.029587040	0.00035235422
0.22403596	0.029561746	0.00035369724
0.22416641	0.029353305	0.00035153347
0.22429685	0.029384314	0.00035153050
0.22442729	0.029888602	0.00035591747
0.22455774	0.029455207	0.00035082608
0.22468818	0.029752677	0.00035282377
0.22481862	0.029860572	0.00035338656
0.22494907	0.030327878	0.00035618679
0.22507951	0.029655442	0.00035339299
0.22520995	0.030162464	0.00035580754
0.22534040	0.028895093	0.00034761756
0.22547084	0.029542753	0.00035302110
0.22560128	0.029757494	0.00035230798
0.22573173	0.029574066	0.00035271684
0.22586217	0.029380817	0.00035080759
0.22599261	0.029654082	0.00035118131
0.22612306	0.029215508	0.00034948640
0.22625350	0.029473223	0.00035062838
0.22638394	0.030462443	0.00035565523
0.22651439	0.029074082	0.00034943106
0.22664483	0.029942135	0.00035245698
0.22677527	0.029793745	0.00035208564
0.22690572	0.029230648	0.00034886565
0.22703616	0.029833430	0.00035332068
0.22716660	0.029631312	0.00035269611
0.22729705	0.029541655	0.00035026621
0.22742749	0.029707750	0.00035116066
0.22755793	0.029460447	0.00035065825
0.22768837	0.030362556	0.00035360744
0.22781882	0.029157993	0.00034878642
0.22794926	0.029667406	0.00035095453
0.22807970	0.029064593	0.00034808770
0.22821015	0.029740798	0.00035215356
0.22834059	0.029911740	0.00035154715
0.22847103	0.029918077	0.00035310354
0.22860148	0.029046247	0.00034807934
0.22873192	0.029226352	0.00034974527
0.22886236	0.029638119	0.00035086756
0.22899281	0.029120172	0.00034715417
0.22912325	0.028991244	0.00034602154
0.22925369	0.029339608	0.00035011108
0.22938414	0.029609014	0.00034861283
0.22951458	0.029636806	0.00035179920
0.22964502	0.029277246	0.00034650171
0.22977547	0.029216031	0.00034720402
0.22990591	0.029245696	0.00034716336
0.23003635	0.029415116	0.00034827555
0.23016680	0.029213127	0.00034750422
0.23029724	0.030024405	0.00035265761
0.23042768	0.029220911	0.00034522125
0.23055813	0.029386718	0.00034827752
0.23068857	0.029567196	0.00035377704
0.23081901	0.029148962	0.00035456937
0.23094946	0.029589730	0.00036087003
0.23107990	0.029961340	0.00036152196
0.23121034	0.029187261	0.00036106186
0.23134079	0.029094200	0.00036310930
0.23147123	0.030192484	0.00036778802
0.23160167	0.030007904	0.00036995790
0.23173212	0.029431060	0.00036774879
0.23186256	0.029830980	0.00037047832
0.23199300	0.029073614	0.00036867617
0.23212344	0.030395364	0.00037461800
0.23225389	0.029495419	0.00037362980
0.23238433	0.029283650	0.00037137080
0.23251477	0.029426674	0.00037243831
0.23264522	0.029541014	0.00037571170
0.23277566	0.028951350	0.00037215122
0.23290610	0.028999592	0.00037364288
0.23303655	0.030050847	0.00038369912
0.23316699	0.028816477	0.00037362706
0.23329743	0.029741348	0.00038012385
0.23342788	0.029714565	0.00037938649
0.23355832	0.029111770	0.00037633516
0.23368876	0.029207835	0.00037686844
0.23381921	0.029556738	0.00037852445
0.23394965	0.029740707	0.00037831465
0.23408009	0.029602600	0.00037989620
0.23421054	0.030161287	0.00038061531
0.23434098	0.029556316	0.00038101711
0.23447142	0.029797916	0.00037933889
0.23460187	0.029045808	0.00037759306
0.23473231	0.029979524	0.00038267818
0.23486275	0.029354565	0.00037785834
0.23499320	0.029048332	0.00037812099
0.23512364	0.029774955	0.00038237856
0.23525408	0.028471781	0.00037567499
0.23538453	0.029335874	0.00037923064
0.23551497	0.029597809	0.00037993476
0.23564541	0.028678190	0.00037762918
0.23577586	0.029448028	0.00038398527
0.23590630	0.028917802	0.00037607546
0.23603674	0.029514979	0.00038320298
0.23616719	0.029042439	0.00037761304
0.23629763	0.030056891	0.00038503943
0.23642807	0.028851378	0.00038032019
0.23655851	0.028583358	0.00037775852
0.23668896	0.029913302	0.00038571908
0.23681940	0.029237240	0.00038295719
0.23694984	0.028840702	0.00037679384
0.23708029	0.029392942	0.00038417166
0.23721073	0.029845489	0.00038487883
0.23734117	0.029011245	0.00038326119
0.23747162	0.028768585	0.00037937375
0.23760206	0.029028935	0.00038019101
0.23773250	0.029466112	0.00038411034
0.23786295	0.029749902	0.00038739022
0.23799339	0.029517907	0.00038454471
0.23812383	0.029695674	0.00038872280
0.23825428	0.029555121	0.00038421183
0.23838472	0.029288012	0.00038308138
0.23851516	0.029174787	0.00038427352
0.23864561	0.028987233	0.00038233746
0.23877605	0.029573380	0.00038777856
0.23890649	0.029070414	0.00038228852
0.23903694	0.029645723	0.00038793235
0.23916738	0.029417593	0.00038620175
0.23929782	0.029438396	0.00038681940
0.23942827	0.029547519	0.00038821795
0.23955871	0.029381727	0.00038793476
0.23968915	0.029650417	0.00038586038
0.23981960	0.029345164	0.00038808503
0.23995004	0.029476827	0.00038657633
0.24008048	0.028804583	0.00038425159
0.24021093	0.029424756	0.00038916490
0.24034137	0.030068199	0.00039002516
0.24047181	0.029035743	0.00038440824
0.24060226	0.029967617	0.00039169543
0.24073270	0.028875596	0.00038373069
0.24086314	0.029441455	0.00038998510
0.24099358	0.029545399	0.00038816626
0.24112403	0.028983248	0.00038570584
0.24125447	0.029884620	0.00039166191
0.24138491	0.030008987	0.00039034369
0.24151536	0.028921855	0.00038712655
0.24164580	0.029652612	0.00038961419
0.24177624	0.029627961	0.00038933274
0.24190669	0.029480606	0.00038932788
0.24203713	0.028828645	0.00038631237
0.24216757	0.028830807	0.00038585237
0.24229802	0.028595787	0.00038681767
0.24242846	0.029372231	0.00038791969
0.24255890	0.029038682	0.00038821782
0.24268935	0.029891339	0.00039243514
0.24281979	0.028795407	0.00038605207
0.24295023	0.029311047	0.00039159471
0.24308068	0.030021250	0.00039167845
0.24321112	0.029594223	0.00039096041
0.24334156	0.029674964	0.00039467440
0.24347201	0.029408344	0.00038805428
0.24360245	0.029277502	0.00039161127
0.24373289	0.029341832	0.00039064307
0.24386334	0.028995390	0.00039065068
0.24399378	0.029720090	0.00039266405
0.24412422	0.029100512	0.00038850509
0.24425467	0.029219426	0.00039038068
0.24438511	0.029266866	0.00039234045
0.24451555	0.029287535	0.00039140766
0.24464600	0.029139259	0.00038993068
0.24477644	0.029234202	0.00038965376
0.24490688	0.029474861	0.00039322228
0.24503733	0.029203071	0.00039297604
0.24516777	0.029617248	0.00039145128
0.24529821	0.029741090	0.00039630952
0.24542865	0.029287802	0.00039173311
0.24555910	0.029378824	0.00039374445
0.24568954	0.029630078	0.00039548459
0.24581998	0.029344718	0.00039232484
0.24595043	0.028946964	0.00039118316
0.24608087	0.028930855	0.00039183247
0.24621131	0.029661178	0.00039161916
0.24634176	0.030255002	0.00040009841
0.24647220	0.029620396	0.00039355830
0.24660264	0.029600231	0.00039705601
0.24673309	0.028652186	0.00038834741
0.24686353	0.029172243	0.00039264224
0.24699397	0.029172307	0.00039224875
0.24712442	0.028556112	0.00039063384
0.24725486	0.029303231	0.00039049589
0.24738530	0.029027851	0.00039317711
0.24751575	0.029518818	0.00039454637
0.24764619	0.029444434	0.00039533606
0.24777663	0.028871726	0.00039178517
0.24790708	0.029320042	0.00039301029
0.24803752	0.029401580	0.00039497409
0.24816796	0.029568119	0.00039665946
0.24829841	0.029651935	0.00039529928
0.24842885	0.029458801	0.00039703546
0.24855929	0.029341654	0.00039373441
0.24868974	0.029602333	0.00039885405
0.24882018	0.029497265	0.00039720568
0.24895062	0.028763914	0.00038813644
0.24908107	0.029063407	0.00039429336
0.24921151	0.028758158	0.00039109718
0.24934195	0.028666894	0.00039133884
0.24947240	0.029707981	0.00039848255
0.24960284	0.029472574	0.00039640913
0.24973328	0.029340968	0.00039435408
0.24986372	0.029494050	0.00039754578
0.24999417	0.029417013	0.00039554759
0.25012461	0.029780338	0.00040110452
0.25025505	0.028990001	0.00039171091
0.25038550	0.029452044	0.00039575177
0.25051594	0.029115359	0.00039587907
0.25064638	0.029302154	0.00039534750
0.25077683	0.028910984	0.00039554244
0.25090727	0.029732372	0.00040224817
0.25103771	0.029316960	0.00039465863
0.25116816	0.028880665	0.00039376512
0.25129860	0.029981139	0.00039975186
0.25142904	0.028475176	0.00039203621
0.25155949	0.029414272	0.00039928155
0.25168993	0.028437948	0.00039043584
0.25182037	0.029671643	0.00039732714
0.25195082	0.029643518	0.00039813323
0.25208126	0.028784878	0.00039437026
0.25221170	0.028850475	0.00039555960
0.25234215	0.029258705	0.00039508955
0.25247259	0.029856647	0.00040001917
0.25260303	0.029367753	0.00040062106
0.25273348	0.029525054	0.00039583419
0.25286392	0.029430929	0.00040024376
0.25299436	0.029175391	0.00039638525
0.25312481	0.029603467	0.00040000869
0.25325525	0.029325639	0.00039682028
0.25338569	0.028886942	0.00039445990
0.25351614	0.029366227	0.00039885414
0.25364658	0.030482484	0.00040609913
0.25377702	0.029245731	0.00039800805
0.25390747	0.028401933	0.00039331398
0.25403791	0.028834818	0.00039366930
0.25416835	0.028803615	0.00039746174
0.25429879	0.029645918	0.00039998260
0.25442924	0.028998369	0.00039497408
0.25455968	0.029854667	0.00040298839
0.25469012	0.029198624	0.00039766009
0.25482057	0.029642597	0.00040117760
0.25495101	0.029747844	0.00040114206
0.25508145	0.029282795	0.00039726896
0.25521190	0.028803205	0.00039785976
0.25534234	0.028966221	0.00039593311
0.25547278	0.028915296	0.00039417478
0.25560323	0.029506010	0.00039999070
0.25573367	0.029247971	0.00040173252
0.25586411	0.029563240	0.00041065346
0.25599456	0.030176201	0.00041923086
0.25612500	0.029241212	0.00041308802
0.25625544	0.029080583	0.00041710787
0.25638589	0.028827334	0.00041996239
0.25651633	0.029546865	0.00042567688
0.25664677	0.029585853	0.00042926402
0.25677722	0.029408046	0.00042880189
0.25690766	0.029926565	0.00043391539
0.25703810	0.028918424	0.00043183215
0.25716855	0.029354397	0.00043658751
0.25729899	0.028623241	0.00043265127
0.25742943	0.029167875	0.00043980906
0.25755988	0.029161777	0.00043813592
0.25769032	0.028708363	0.00044103921
0.25782076	0.029370584	0.00044316901
0.25795121	0.028867128	0.00044412520
0.25808165	0.029332973	0.00045104907
0.25821209	0.028822506	0.00044437400
0.25834253	0.029233213	0.00045132520
0.25847298	0.028899159	0.00045138572
0.25860342	0.029487604	0.00045972725
0.25873386	0.029297395	0.00045802173
0.25886431	0.028753334	0.00045552737
0.25899475	0.028236508	0.00045124311
0.25912519	0.028567799	0.00045835998
0.25925564	0.029383086	0.00046473574
0.25938608	0.029312966	0.00046639711
0.25951652	0.029126035	0.00046572081
0.25964697	0.028592317	0.00046450042
0.25977741	0.029456401	0.00047135931
0.25990785	0.029529064	0.00047487146
0.26003830	0.028363085	0.00046514850
0.26016874	0.028706431	0.00047405115
0.26029918	0.028461087	0.00046620703
0.26042963	0.029956291	0.00048131273
0.26056007	0.029337419	0.00047793407
0.26069051	0.028997796	0.00047692715
0.26082096	0.029041868	0.00047524608
0.26095140	0.027536606	0.00046816724
0.26108184	0.029494259	0.00048028896
0.26121229	0.029020501	0.00047773002
0.26134273	0.028772521	0.00047727877
0.26147317	0.029559921	0.00048558243
0.26160362	0.028788548	0.00048111795
0.26173406	0.029468195	0.00048637956
0.26186450	0.028968198	0.00048476033
0.26199495	0.029179823	0.00048526476
0.26212539	0.028707153	0.00048267738
0.26225583	0.029092854	0.00048721382
0.26238628	0.029178076	0.00048590113
0.26251672	0.027970769	0.00047781214
0.26264716	0.028984791	0.00048763679
0.26277760	0.029232946	0.00049073452
0.26290805	0.028939822	0.00049024307
0.26303849	0.029014999	0.00048918000
0.26316893	0.028616084	0.00049187737
0.26329938	0.029179597	0.00049036019
0.26342982	0.028842400	0.00049269837
0.26356026	0.028037723	0.00048531882
0.26369071	0.029035111	0.00049562625
0.26382115	0.028632742	0.00049078637
0.26395159	0.029033388	0.00049412371
0.26408204	0.029171478	0.00049539057
0.26421248	0.027473093	0.00048757480
0.26434292	0.028379992	0.00049140141
0.26447337	0.029050414	0.00049945574
0.26460381	0.029748402	0.00050299827
0.26473425	0.029755559	0.00050387931
0.26486470	0.029809010	0.00050936077
0.26499514	0.029242196	0.00050013131
0.26512558	0.030171239	0.00051290070
0.26525603	0.030131050	0.00051505504
[truncated: 573 more rows]
