# Supplementary material for: Rationally seeded computational protein design of ɑ-helical barrels
Source: Nat Chem Biol. 2024 Jun 20;20(8):991–9. doi: 10.1038/s41589-024-01642-0 (PMC11288890; doi:10.1038/s41589-024-01642-0)
Supplement: Supplementary file 3 — PDB and .mtz files used for making figure panels b–d and j–m. [file 41589_2024_1642_MOESM3_ESM.zip › KIA_RP_RSPD_NatChemBiol_data_Figure2/scapCC6_LLIA_panels_e-h/SAXS_panel_i/SAXS_raw_SEC_scapCC6_LLIA/b21-443535_00454.dat]

0.0045000000	0.59707054	0.0076889491
0.0046304432	0.52422942	0.0072336757
0.0047608865	0.48725672	0.0066591478
0.0048913297	0.43576182	0.0062068288
0.0050217729	0.38026088	0.0056392218
0.0051522162	0.35274697	0.0054313777
0.0052826594	0.34573331	0.0050925801
0.0054131026	0.31516292	0.0048770238
0.0055435459	0.29907678	0.0046526731
0.0056739891	0.28038601	0.0044031240
0.0058044323	0.26678749	0.0042594773
0.0059348756	0.25479958	0.0040634222
0.0060653188	0.23073115	0.0037693319
0.0061957621	0.22427290	0.0037254841
0.0063262053	0.20910445	0.0036063213
0.0064566485	0.19112395	0.0033887012
0.0065870918	0.18500498	0.0033099994
0.0067175350	0.18295073	0.0032453175
0.0068479782	0.18303271	0.0032310513
0.0069784215	0.17769974	0.0031334932
0.0071088647	0.16617501	0.0030369653
0.0072393079	0.16879800	0.0030008830
0.0073697512	0.15996225	0.0028903072
0.0075001944	0.15823171	0.0028506748
0.0076306376	0.15222819	0.0027788306
0.0077610809	0.14886766	0.0026986676
0.0078915241	0.13256129	0.0025878243
0.0080219673	0.15003119	0.0026571887
0.0081524106	0.13293204	0.0025451155
0.0082828538	0.12025430	0.0023435552
0.0084132970	0.13085038	0.0024772673
0.0085437403	0.13112558	0.0024249273
0.0086741835	0.11840322	0.0022918661
0.0088046267	0.11383391	0.0022472082
0.0089350700	0.11768961	0.0022450693
0.0090655132	0.11527460	0.0021699770
0.0091959565	0.11061229	0.0021917393
0.0093263997	0.10614070	0.0020556627
0.0094568429	0.10582233	0.0020521927
0.0095872862	0.10224222	0.0020306789
0.0097177294	0.099633851	0.0019600207
0.0098481726	0.096882946	0.0019392108
0.0099786159	0.093359914	0.0018838483
0.010109059	0.089203139	0.0018073468
0.010239502	0.090106923	0.0018335782
0.010369946	0.085668386	0.0017563991
0.010500389	0.086036957	0.0017475056
0.010630832	0.080574720	0.0016856046
0.010761275	0.079138583	0.0016426714
0.010891719	0.081364948	0.0016755805
0.011022162	0.074948565	0.0015648279
0.011152605	0.077005984	0.0015858152
0.011283048	0.075859824	0.0015890576
0.011413491	0.071317339	0.0014952176
0.011543935	0.071385107	0.0014875103
0.011674378	0.070774145	0.0014658966
0.011804821	0.069420825	0.0014114687
0.011935264	0.065303031	0.0013709292
0.012065708	0.067026527	0.0013690287
0.012196151	0.066602090	0.0013483189
0.012326594	0.062270764	0.0013092957
0.012457037	0.060328494	0.0012729682
0.012587481	0.060080712	0.0012460130
0.012717924	0.061534238	0.0012434327
0.012848367	0.059700079	0.0012113259
0.012978810	0.058370045	0.0011872711
0.013109253	0.060835281	0.0011795442
0.013239697	0.059368752	0.0011720031
0.013370140	0.058865275	0.0011575607
0.013500583	0.057309146	0.0011382386
0.013631026	0.053943210	0.0010924917
0.013761470	0.054366322	0.0010997085
0.013891913	0.056897032	0.0010951855
0.014022356	0.053713006	0.0010746870
0.014152799	0.052681200	0.0010508852
0.014283243	0.052325375	0.0010394533
0.014413686	0.054068660	0.0010684054
0.014544129	0.054711539	0.0010562487
0.014674572	0.053528259	0.0010332152
0.014805016	0.052940162	0.0010260765
0.014935459	0.051893451	0.0010126600
0.015065902	0.052642146	0.0010172444
0.015196345	0.052840262	0.0010144567
0.015326788	0.051657913	0.00099784973
0.015457232	0.051046360	0.00098713675
0.015587675	0.051274225	0.00097810908
0.015718118	0.050557315	0.00097441636
0.015848561	0.052202583	0.00097629884
0.015979005	0.050465068	0.00096583710
0.016109448	0.049910952	0.00095699241
0.016239891	0.050565554	0.00095455963
0.016370334	0.049809343	0.00094112487
0.016500778	0.048992303	0.00093543392
0.016631221	0.050730776	0.00094269164
0.016761664	0.048654575	0.00092376690
0.016892107	0.049440211	0.00092349334
0.017022551	0.048998741	0.00091540874
0.017152994	0.049201925	0.00091745559
0.017283437	0.045977222	0.00087864250
0.017413880	0.048186815	0.00089525089
0.017544323	0.048549091	0.00089934482
0.017674767	0.046265258	0.00086676268
0.017805210	0.047125443	0.00088348977
0.017935653	0.047797783	0.00087660527
0.018066096	0.047084781	0.00087177794
0.018196540	0.046426534	0.00086374226
0.018326983	0.046644204	0.00085444352
0.018457426	0.046441681	0.00085044831
0.018587869	0.045674128	0.00084810281
0.018718313	0.046261403	0.00084473419
0.018848756	0.046763576	0.00085419418
0.018979199	0.044949665	0.00082243056
0.019109642	0.045818253	0.00083180480
0.019240086	0.044007934	0.00081396462
0.019370529	0.045010830	0.00082189476
0.019500972	0.044090271	0.00080321496
0.019631415	0.043517609	0.00080038871
0.019761858	0.044299006	0.00080261183
0.019892302	0.043435218	0.00079337777
0.020022745	0.045825784	0.00081184829
0.020153188	0.044706729	0.00080266994
0.020283631	0.044597613	0.00079623791
0.020414075	0.042126809	0.00076566114
0.020544518	0.044613430	0.00078815068
0.020674961	0.043182870	0.00077430397
0.020805404	0.041797474	0.00076472982
0.020935848	0.043368279	0.00077426559
0.021066291	0.042692782	0.00076282115
0.021196734	0.041828465	0.00075111624
0.021327177	0.042701572	0.00076164212
0.021457621	0.043827925	0.00076224115
0.021588064	0.042687599	0.00075719978
0.021718507	0.042214653	0.00074229216
0.021848950	0.041921757	0.00074737650
0.021979393	0.042547709	0.00074766756
0.022109837	0.042397955	0.00074071538
0.022240280	0.041746467	0.00073055156
0.022370723	0.041287642	0.00073235706
0.022501166	0.042215844	0.00073163822
0.022631610	0.042007396	0.00073022200
0.022762053	0.042802753	0.00072995812
0.022892496	0.041985486	0.00072742747
0.023022939	0.040420194	0.00070866242
0.023153383	0.041122602	0.00071334944
0.023283826	0.041406610	0.00071050268
0.023414269	0.041039265	0.00070922642
0.023544712	0.041265708	0.00070787039
0.023675156	0.040616457	0.00070496991
0.023805599	0.040185170	0.00069165251
0.023936042	0.040944068	0.00070569843
0.024066485	0.041108276	0.00069974096
0.024196928	0.040638488	0.00069141510
0.024327372	0.039709139	0.00068028193
0.024457815	0.040430272	0.00069048767
0.024588258	0.040522253	0.00068599221
0.024718701	0.040291926	0.00068265220
0.024849145	0.040516876	0.00067969492
0.024979588	0.041389549	0.00068712368
0.025110031	0.039916362	0.00067419339
0.025240474	0.040864174	0.00067812149
0.025370918	0.039598661	0.00066605696
0.025501361	0.040504684	0.00067232264
0.025631804	0.039801028	0.00066909360
0.025762247	0.039700340	0.00065834360
0.025892691	0.040264751	0.00066770921
0.026023134	0.039629269	0.00066051509
0.026153577	0.040089997	0.00066607009
0.026284020	0.039736197	0.00065161615
0.026414463	0.038071892	0.00064289347
0.026544907	0.038649004	0.00064187885
0.026675350	0.038193044	0.00064458598
0.026805793	0.039104124	0.00064447360
0.026936236	0.040296993	0.00065362967
0.027066680	0.039143478	0.00063891565
0.027197123	0.039477792	0.00064712224
0.027327566	0.039126534	0.00063762258
0.027458009	0.038688312	0.00063457297
0.027588453	0.037457642	0.00062197727
0.027718896	0.039297729	0.00063896045
0.027849339	0.039089148	0.00062739851
0.027979782	0.040231615	0.00064122005
0.028110226	0.039306500	0.00062953170
0.028240669	0.038699375	0.00062583474
0.028371112	0.038825892	0.00062222050
0.028501555	0.038900456	0.00062319006
0.028631998	0.038281386	0.00061544414
0.028762442	0.038543733	0.00062159726
0.028892885	0.037220832	0.00061088847
0.029023328	0.038821878	0.00061677358
0.029153771	0.038643610	0.00061187702
0.029284215	0.038445795	0.00061179843
0.029414658	0.039415630	0.00061678419
0.029545101	0.038282614	0.00060826647
0.029675544	0.037757367	0.00060378976
0.029805988	0.037781813	0.00060107551
0.029936431	0.038113214	0.00060120206
0.030066874	0.037566180	0.00059280875
0.030197317	0.038514869	0.00060217105
0.030327760	0.038285283	0.00059794167
0.030458204	0.036984166	0.00058959367
0.030588647	0.037187217	0.00058782113
0.030719090	0.037187026	0.00058700223
0.030849533	0.037818562	0.00058821149
0.030979977	0.037379806	0.00058949083
0.031110420	0.037478487	0.00058094482
0.031240863	0.036979318	0.00058213804
0.031371306	0.039023723	0.00059317558
0.031501750	0.037541801	0.00058261589
0.031632193	0.037211834	0.00057715413
0.031762636	0.038057257	0.00058578546
0.031893079	0.036801982	0.00057037753
0.032023523	0.037398515	0.00058073290
0.032153966	0.036397321	0.00056633113
0.032284409	0.036576251	0.00056758650
0.032414852	0.037227368	0.00057142413
0.032545295	0.037400889	0.00057336473
0.032675739	0.036485162	0.00056209849
0.032806182	0.037107101	0.00056568185
0.032936625	0.037098894	0.00056383798
0.033067068	0.035327906	0.00055463675
0.033197512	0.037655614	0.00056285165
0.033327955	0.036921121	0.00056336256
0.033458398	0.035641672	0.00054974301
0.033588841	0.036699813	0.00055726232
0.033719285	0.036702715	0.00055563554
0.033849728	0.036378754	0.00055341276
0.033980171	0.036451879	0.00055176629
0.034110614	0.037255980	0.00055833663
0.034241058	0.036984769	0.00055670113
0.034371501	0.036013560	0.00055369008
0.034501944	0.036589488	0.00055714419
0.034632387	0.036651975	0.00057026055
0.034762830	0.035015419	0.00056102706
0.034893274	0.036107194	0.00057037311
0.035023717	0.036873420	0.00057918099
0.035154160	0.036691054	0.00057977040
0.035284603	0.036450713	0.00058012578
0.035415047	0.036284904	0.00058260379
0.035545490	0.036710755	0.00058377436
0.035675933	0.036470734	0.00058478654
0.035806376	0.036668222	0.00058770957
0.035936820	0.036690801	0.00058659772
0.036067263	0.035360620	0.00058205342
0.036197706	0.037011989	0.00059167008
0.036328149	0.036735448	0.00059511795
0.036458593	0.036175728	0.00058731309
0.036589036	0.036071437	0.00059027521
0.036719479	0.036013778	0.00059251534
0.036849922	0.036387768	0.00059954261
0.036980365	0.036770589	0.00059734890
0.037110809	0.036491235	0.00060111192
0.037241252	0.035463435	0.00058867235
0.037371695	0.035254327	0.00059316680
0.037502138	0.034759473	0.00059011107
0.037632582	0.035132485	0.00059472926
0.037763025	0.035990176	0.00059593456
0.037893468	0.035234136	0.00059709438
0.038023911	0.035497711	0.00059476673
0.038154355	0.035646946	0.00060067777
0.038284798	0.035118106	0.00059613734
0.038415241	0.035170285	0.00059935506
0.038545684	0.036375693	0.00060767742
0.038676128	0.035442064	0.00060203916
0.038806571	0.036123529	0.00060878195
0.038937014	0.036215154	0.00060962290
0.039067457	0.035666315	0.00060423259
0.039197900	0.035963135	0.00061280629
0.039328344	0.036003348	0.00060870474
0.039458787	0.035803020	0.00060957864
0.039589230	0.035131659	0.00059672988
0.039719673	0.034438615	0.00058495228
0.039850117	0.035206102	0.00058602846
0.039980560	0.034697810	0.00058157608
0.040111003	0.035223875	0.00058349994
0.040241446	0.035983169	0.00058683108
0.040371890	0.034956152	0.00057901362
0.040502333	0.034291135	0.00056964093
0.040632776	0.035331722	0.00058017803
0.040763219	0.035068835	0.00057330478
0.040893663	0.036801298	0.00058805848
0.041024106	0.035661106	0.00057448482
0.041154549	0.036379297	0.00058349200
0.041284992	0.035907407	0.00057599989
0.041415435	0.035765131	0.00057494934
0.041545879	0.034693725	0.00056379080
0.041676322	0.035222815	0.00057403509
0.041806765	0.034686451	0.00056262781
0.041937208	0.035629013	0.00057259558
0.042067652	0.035629368	0.00056673136
0.042198095	0.035314000	0.00056799896
0.042328538	0.035409658	0.00056499588
0.042458981	0.035461553	0.00057078297
0.042589425	0.035157591	0.00055804107
0.042719868	0.035616078	0.00056656100
0.042850311	0.034910086	0.00055852977
0.042980754	0.035181467	0.00056037908
0.043111198	0.036225347	0.00056469326
0.043241641	0.035188873	0.00055995445
0.043372084	0.035301784	0.00055990205
0.043502527	0.035589619	0.00056000629
0.043632970	0.035097968	0.00055506890
0.043763414	0.035245934	0.00055648795
0.043893857	0.035301803	0.00055495520
0.044024300	0.035285198	0.00055711797
0.044154743	0.034069094	0.00054533347
0.044285187	0.034601862	0.00054989437
0.044415630	0.034726905	0.00055180549
0.044546073	0.034860241	0.00054745215
0.044676516	0.035135672	0.00055031776
0.044806960	0.033977776	0.00054270052
0.044937403	0.034510978	0.00054595761
0.045067846	0.036112846	0.00055662460
0.045198289	0.034389643	0.00054203194
0.045328733	0.034666656	0.00054615679
0.045459176	0.034819263	0.00054593722
0.045589619	0.035573046	0.00055011378
0.045720062	0.035565772	0.00054892010
0.045850505	0.034926769	0.00054110452
0.045980949	0.035469075	0.00054831882
0.046111392	0.034952006	0.00054351371
0.046241835	0.034283846	0.00053827812
0.046372278	0.035249610	0.00054898196
0.046502722	0.034485208	0.00054901049
0.046633165	0.034475383	0.00055108441
0.046763608	0.034975240	0.00055764068
0.046894051	0.034997746	0.00055926095
0.047024495	0.034563822	0.00056173502
0.047154938	0.034146241	0.00055695593
0.047285381	0.034733684	0.00056312714
0.047415824	0.034612290	0.00055997198
0.047546267	0.035016309	0.00057006460
0.047676711	0.036111645	0.00057660982
0.047807154	0.035518398	0.00057414327
0.047937597	0.035032029	0.00056909513
0.048068040	0.034829332	0.00057205018
0.048198484	0.035198084	0.00057390480
0.048328927	0.034267100	0.00056669337
0.048459370	0.035071184	0.00057742878
0.048589813	0.035236977	0.00057500893
0.048720257	0.036202143	0.00058513796
0.048850700	0.034908970	0.00057403908
0.048981143	0.035420513	0.00058037971
0.049111586	0.035310927	0.00058203701
0.049242030	0.034838581	0.00057670810
0.049372473	0.033855528	0.00057187517
0.049502916	0.035144817	0.00058016939
0.049633359	0.034819349	0.00057978323
0.049763802	0.034168171	0.00057586080
0.049894246	0.034651166	0.00057892764
0.050024689	0.034873457	0.00058088257
0.050155132	0.035077673	0.00058234973
0.050285575	0.035020381	0.00058421884
0.050416019	0.034651227	0.00057877348
0.050546462	0.035601558	0.00058965540
0.050676905	0.033787221	0.00057384629
0.050807348	0.035834060	0.00059357195
0.050937792	0.034920370	0.00058263439
0.051068235	0.034984731	0.00058671482
0.051198678	0.034505376	0.00058098285
0.051329121	0.034437742	0.00058470797
0.051459565	0.033586930	0.00057576295
0.051590008	0.035065080	0.00058940235
0.051720451	0.034732291	0.00058447234
0.051850894	0.035805616	0.00059492028
0.051981337	0.035309772	0.00058921636
0.052111781	0.034263069	0.00058713986
0.052242224	0.034527203	0.00058489489
0.052372667	0.035243985	0.00059542409
0.052503110	0.033554874	0.00057872001
0.052633554	0.034614139	0.00058805310
0.052763997	0.035197280	0.00059279114
0.052894440	0.034674855	0.00059054176
0.053024883	0.034551491	0.00058760020
0.053155327	0.035216068	0.00059527783
0.053285770	0.035408295	0.00059389502
0.053416213	0.034200285	0.00058805184
0.053546656	0.035260255	0.00059700780
0.053677100	0.034258707	0.00058626923
0.053807543	0.035058717	0.00059307948
0.053937986	0.035265730	0.00059795148
0.054068429	0.034430251	0.00058912937
0.054198872	0.033702546	0.00058301427
0.054329316	0.035293720	0.00060165305
0.054459759	0.034955833	0.00059644460
0.054590202	0.034308211	0.00058954821
0.054720645	0.034847494	0.00059325174
0.054851089	0.033856064	0.00058734505
0.054981532	0.034554156	0.00059177278
0.055111975	0.032985560	0.00058219506
0.055242418	0.033797098	0.00058697558
0.055372862	0.034988853	0.00059628530
0.055503305	0.034252485	0.00059153164
0.055633748	0.035428120	0.00059986822
0.055764191	0.035640183	0.00060262272
0.055894635	0.033392402	0.00058720718
0.056025078	0.034325982	0.00059035808
0.056155521	0.034740370	0.00059908884
0.056285964	0.034438648	0.00059211690
0.056416407	0.034540910	0.00059684747
0.056546851	0.034981180	0.00060026112
0.056677294	0.034966803	0.00059866425
0.056807737	0.034651541	0.00059757902
0.056938180	0.035619392	0.00060310972
0.057068624	0.034983444	0.00059820276
0.057199067	0.034474096	0.00059916441
0.057329510	0.033277813	0.00058547565
0.057459953	0.033763126	0.00059037224
0.057590397	0.034443126	0.00059707685
0.057720840	0.035298565	0.00060579326
0.057851283	0.033889138	0.00059168362
0.057981726	0.035062330	0.00059945202
0.058112170	0.033524263	0.00058783162
0.058242613	0.033494187	0.00058594592
0.058373056	0.034909398	0.00059679338
0.058503499	0.034963361	0.00059545156
0.058633942	0.034010993	0.00058872430
0.058764386	0.032818874	0.00057644249
0.058894829	0.034222429	0.00058997414
0.059025272	0.034593169	0.00058906879
0.059155715	0.033524419	0.00058146857
0.059286159	0.033854369	0.00058336532
0.059416602	0.033290017	0.00057750592
0.059547045	0.034538463	0.00058748355
0.059677488	0.034626689	0.00058740211
0.059807932	0.033546634	0.00057687575
0.059938375	0.034260232	0.00058724151
0.060068818	0.033488266	0.00057161369
0.060199261	0.034295611	0.00058346509
0.060329705	0.034736871	0.00058361211
0.060460148	0.033446345	0.00057428525
0.060590591	0.033914947	0.00057453351
0.060721034	0.033412776	0.00057068618
0.060851477	0.034526356	0.00057962862
0.060981921	0.034344475	0.00058098060
0.061112364	0.032840160	0.00056358410
0.061242807	0.034164710	0.00057578558
0.061373250	0.033462258	0.00056964946
0.061503694	0.033753135	0.00057135463
0.061634137	0.034756972	0.00057996120
0.061764580	0.035545864	0.00058767412
0.061895023	0.034020280	0.00057163239
0.062025467	0.033494737	0.00057092201
0.062155910	0.033606061	0.00056910590
0.062286353	0.034239587	0.00057429583
0.062416796	0.034336991	0.00057499055
0.062547240	0.032407009	0.00056058757
0.062677683	0.033791100	0.00057135747
0.062808126	0.033651758	0.00056843316
0.062938569	0.033304270	0.00056617886
0.063069012	0.034369683	0.00057628496
0.063199456	0.033539428	0.00056666462
0.063329899	0.034118680	0.00057119066
0.063460342	0.033019395	0.00056291910
0.063590785	0.033762002	0.00056661356
0.063721229	0.034696264	0.00057654633
0.063851672	0.034692458	0.00057539071
0.063982115	0.034081168	0.00056859904
0.064112558	0.034417756	0.00057279483
0.064243002	0.032976198	0.00055855385
0.064373445	0.033741974	0.00056584032
0.064503888	0.033296713	0.00056481648
0.064634331	0.034071979	0.00056806958
0.064764774	0.033510496	0.00056577243
0.064895218	0.033988758	0.00056686518
0.065025661	0.033476006	0.00056557751
0.065156104	0.032814106	0.00055592987
0.065286547	0.033967992	0.00056668714
0.065416991	0.033087383	0.00055944821
0.065547434	0.033569547	0.00056286174
0.065677877	0.033544875	0.00056162580
0.065808320	0.034472184	0.00056971822
0.065938764	0.034087640	0.00056356251
0.066069207	0.032840696	0.00055867791
0.066199650	0.032637818	0.00055225106
0.066330093	0.032519831	0.00055332829
0.066460537	0.034250529	0.00056594634
0.066590980	0.033657542	0.00056068964
0.066721423	0.032967681	0.00055829011
0.066851866	0.033532414	0.00055939514
0.066982309	0.033182883	0.00055475804
0.067112753	0.033762503	0.00056339025
0.067243196	0.033843119	0.00055957425
0.067373639	0.034266209	0.00056580381
0.067504082	0.033302784	0.00055776942
0.067634526	0.033209316	0.00055365870
0.067764969	0.033980702	0.00056329964
0.067895412	0.032983387	0.00055527047
0.068025855	0.033224113	0.00055395487
0.068156299	0.033110731	0.00055471861
0.068286742	0.033529566	0.00055523140
0.068417185	0.033824693	0.00055685292
0.068547628	0.033864646	0.00056170466
0.068678072	0.034345656	0.00055981742
0.068808515	0.033960763	0.00056180604
0.068938958	0.033818853	0.00055635445
0.069069401	0.032556371	0.00054634214
0.069199844	0.034315574	0.00056514789
0.069330288	0.033493237	0.00055404290
0.069460731	0.033879665	0.00055665703
0.069591174	0.032990030	0.00055111018
0.069721617	0.033492258	0.00055277545
0.069852061	0.033993202	0.00055921241
0.069982504	0.033367929	0.00054996503
0.070112947	0.034516710	0.00056200889
0.070243390	0.033148824	0.00055362952
0.070373834	0.034587005	0.00056063688
0.070504277	0.034407200	0.00055715569
0.070634720	0.033300973	0.00055417056
0.070765163	0.034148564	0.00055575610
0.070895607	0.032607738	0.00054570650
0.071026050	0.032800493	0.00054405037
0.071156493	0.032517592	0.00054461966
0.071286936	0.032816435	0.00054721856
0.071417379	0.033673600	0.00055047020
0.071547823	0.033406368	0.00054842625
0.071678266	0.033405286	0.00055212387
0.071808709	0.032987982	0.00054371295
0.071939152	0.033574311	0.00055206145
0.072069596	0.032827780	0.00054202991
0.072200039	0.033431919	0.00054789438
0.072330482	0.033179297	0.00054776267
0.072460925	0.032264886	0.00053965543
0.072591369	0.033635965	0.00054995236
0.072721812	0.033684233	0.00054847885
0.072852255	0.033284830	0.00054829776
0.072982698	0.032390804	0.00054019615
0.073113142	0.033425058	0.00054648989
0.073243585	0.033995157	0.00055110617
0.073374028	0.032259730	0.00053743112
0.073504471	0.032873769	0.00053943554
0.073634914	0.033593637	0.00054812583
0.073765358	0.033286745	0.00054105125
0.073895801	0.033466943	0.00054557672
0.074026244	0.032994243	0.00054362616
0.074156687	0.032347816	0.00053454217
0.074287131	0.033255650	0.00054098385
0.074417574	0.033516265	0.00054712602
0.074548017	0.032569758	0.00053468472
0.074678460	0.033819721	0.00054805879
0.074808904	0.033260612	0.00053999740
0.074939347	0.033693386	0.00054496180
0.075069790	0.033857362	0.00054689779
0.075200233	0.033704843	0.00054173624
0.075330677	0.033175934	0.00054187721
0.075461120	0.033585297	0.00054571499
0.075591563	0.032799686	0.00053397168
0.075722006	0.033217872	0.00053979544
0.075852449	0.032986526	0.00053653149
0.075982893	0.033074630	0.00053854543
0.076113336	0.033349953	0.00054224975
0.076243779	0.033511992	0.00053950519
0.076374222	0.033393388	0.00053863984
0.076504666	0.034530599	0.00055006241
0.076635109	0.032591060	0.00053088622
0.076765552	0.032164745	0.00052968247
0.076895995	0.032992353	0.00053582589
0.077026439	0.033308160	0.00053700555
0.077156882	0.032052301	0.00052913349
0.077287325	0.031818830	0.00052545609
0.077417768	0.033082832	0.00053546978
0.077548212	0.034389689	0.00054568487
0.077678655	0.033466149	0.00053774751
0.077809098	0.032766608	0.00053389097
0.077939541	0.033603060	0.00053510469
0.078069984	0.033218006	0.00053597623
0.078200428	0.032818884	0.00053651763
0.078330871	0.032751570	0.00052870313
0.078461314	0.033707186	0.00053680953
0.078591757	0.033664331	0.00053780743
0.078722201	0.032460983	0.00053031667
0.078852644	0.032307172	0.00052544048
0.078983087	0.032842921	0.00052990513
0.079113530	0.033126346	0.00053086400
0.079243974	0.032869715	0.00053227302
0.079374417	0.033203198	0.00053206812
0.079504860	0.033015419	0.00053170756
0.079635303	0.033431099	0.00053170705
0.079765747	0.032420377	0.00052797995
0.079896190	0.032741111	0.00052897842
0.080026633	0.031655552	0.00051845885
0.080157076	0.032645884	0.00052598348
0.080287519	0.032546195	0.00053070216
0.080417963	0.033396670	0.00053054692
0.080548406	0.032718067	0.00052866054
0.080678849	0.032562524	0.00052330935
0.080809292	0.031647429	0.00051911843
0.080939736	0.033836015	0.00053567269
0.081070179	0.033215419	0.00052860163
0.081200622	0.033892521	0.00053254955
0.081331065	0.031937058	0.00052214917
0.081461509	0.032599517	0.00052145862
0.081591952	0.033216731	0.00053029983
0.081722395	0.033061778	0.00052519421
0.081852838	0.033073305	0.00052812476
0.081983281	0.031761093	0.00051924502
0.082113725	0.033516162	0.00052612243
0.082244168	0.032166504	0.00052096127
0.082374611	0.033032213	0.00052587941
0.082505054	0.032505454	0.00052049018
0.082635498	0.032324064	0.00052249088
0.082765941	0.032142469	0.00051705260
0.082896384	0.033402410	0.00052635575
0.083026827	0.033603975	0.00053155954
0.083157271	0.033614326	0.00052734372
0.083287714	0.032708657	0.00052337666
0.083418157	0.032324671	0.00051968807
0.083548600	0.033261679	0.00052504525
0.083679044	0.032722677	0.00052017695
0.083809487	0.032938880	0.00052020618
0.083939930	0.033885209	0.00052964619
0.084070373	0.032932242	0.00052306083
0.084200816	0.032638347	0.00051698390
0.084331260	0.032528982	0.00051961441
0.084461703	0.032319038	0.00051753973
0.084592146	0.032841076	0.00051792426
0.084722589	0.032305706	0.00051633806
0.084853033	0.032893429	0.00051924094
0.084983476	0.033093779	0.00052078476
0.085113919	0.032938692	0.00052102327
0.085244362	0.032778416	0.00051630108
0.085374806	0.033353383	0.00052238605
0.085505249	0.033294206	0.00052373700
0.085635692	0.033179484	0.00052260240
0.085766135	0.032310016	0.00051464579
0.085896579	0.032866064	0.00051670911
0.086027022	0.031736150	0.00050945302
0.086157465	0.032526024	0.00051669354
0.086287908	0.032427716	0.00051024604
0.086418351	0.033080529	0.00052085657
0.086548795	0.032779567	0.00051572186
0.086679238	0.032484298	0.00051338024
0.086809681	0.033186725	0.00052073804
0.086940124	0.032397235	0.00051144322
0.087070568	0.032823587	0.00051712497
0.087201011	0.032391914	0.00051257318
0.087331454	0.033225532	0.00051646814
0.087461897	0.032842621	0.00051549981
0.087592341	0.033220233	0.00051566765
0.087722784	0.032478645	0.00051239323
0.087853227	0.032848820	0.00051535076
0.087983670	0.032528576	0.00051078929
0.088114114	0.032708180	0.00051580561
0.088244557	0.033804298	0.00051854949
0.088375000	0.032502379	0.00051112390
0.088505443	0.032974807	0.00051611775
0.088635886	0.032567314	0.00050982639
0.088766330	0.032450816	0.00050894627
0.088896773	0.032566361	0.00051304930
0.089027216	0.033886480	0.00051702082
0.089157659	0.032855743	0.00051324530
0.089288103	0.031986682	0.00050731489
0.089418546	0.032485176	0.00050620924
0.089548989	0.033285668	0.00051706610
0.089679432	0.032973251	0.00051191990
0.089809876	0.033689100	0.00051653909
0.089940319	0.032131602	0.00050757638
0.090070762	0.032395625	0.00050502694
0.090201205	0.032161296	0.00050783421
0.090331649	0.032364444	0.00050497077
0.090462092	0.031963142	0.00050297849
0.090592535	0.032745501	0.00051002377
0.090722978	0.032809976	0.00050898600
0.090853421	0.033306086	0.00051318314
0.090983865	0.032403163	0.00050784028
0.091114308	0.033945999	0.00051382394
0.091244751	0.033619887	0.00051521392
0.091375194	0.032869711	0.00050756887
0.091505638	0.032319891	0.00050368650
0.091636081	0.033209457	0.00052087304
0.091766524	0.032173385	0.00051805583
0.091896967	0.032606991	0.00052308407
0.092027411	0.032953746	0.00053180789
0.092157854	0.032186318	0.00052859642
0.092288297	0.032835674	0.00053625153
0.092418740	0.032734469	0.00053696557
0.092549184	0.033003566	0.00054309812
0.092679627	0.032492756	0.00054080771
0.092810070	0.034231071	0.00055413389
0.092940513	0.032560509	0.00053519249
0.093070956	0.032945462	0.00053177042
0.093201400	0.032719924	0.00052644097
0.093331843	0.032473682	0.00052420727
0.093462286	0.033981917	0.00053156625
0.093592729	0.032756764	0.00052419990
0.093723173	0.031990487	0.00051912809
0.093853616	0.033253318	0.00052318197
0.093984059	0.032412830	0.00051760994
0.094114502	0.032133031	0.00051202614
0.094244946	0.033137833	0.00052121955
0.094375389	0.032808398	0.00051841089
0.094505832	0.032619510	0.00051481719
0.094636275	0.032946727	0.00051823969
0.094766719	0.032602930	0.00051501374
0.094897162	0.032146683	0.00050761069
0.095027605	0.032389904	0.00051304863
0.095158048	0.031996351	0.00050741166
0.095288491	0.033010549	0.00051224346
0.095418935	0.032394870	0.00051484484
0.095549378	0.032547465	0.00050930611
0.095679821	0.032956160	0.00051313065
0.095810264	0.032589636	0.00051143319
0.095940708	0.033018447	0.00051084633
0.096071151	0.031746468	0.00050794674
0.096201594	0.032492359	0.00050724020
0.096332037	0.032603774	0.00050720464
0.096462481	0.032140879	0.00050719605
0.096592924	0.031881666	0.00050041744
0.096723367	0.032928892	0.00050946370
0.096853810	0.033254319	0.00051192446
0.096984253	0.032497366	0.00050400017
0.097114697	0.031678886	0.00050084465
0.097245140	0.032535564	0.00050423192
0.097375583	0.032316951	0.00050249012
0.097506026	0.032900722	0.00051015811
0.097636470	0.033403867	0.00050962535
0.097766913	0.032937833	0.00050633340
0.097897356	0.031920295	0.00049766874
0.098027799	0.031649862	0.00049541016
0.098158243	0.032622712	0.00050155131
0.098288686	0.032911718	0.00050232095
0.098419129	0.032291897	0.00049686056
0.098549572	0.032087984	0.00049691360
0.098680016	0.032906519	0.00049820297
0.098810459	0.032595677	0.00049762326
0.098940902	0.032371528	0.00049198433
0.099071345	0.032527034	0.00049293054
0.099201788	0.032286418	0.00049232714
0.099332232	0.031929032	0.00048589389
0.099462675	0.033055517	0.00049650482
0.099593118	0.032958449	0.00049613510
0.099723561	0.032754862	0.00049259875
0.099854005	0.032423695	0.00049251557
0.099984448	0.032464720	0.00049034224
0.10011489	0.031952209	0.00048963069
0.10024533	0.032619708	0.00049506803
0.10037578	0.031355387	0.00048393797
0.10050622	0.031743628	0.00048956690
0.10063666	0.033004811	0.00049619834
0.10076711	0.033004798	0.00049699032
0.10089755	0.032300170	0.00049408127
0.10102799	0.033198654	0.00049696915
0.10115844	0.032844258	0.00049594020
0.10128888	0.031853693	0.00049210766
0.10141932	0.031990691	0.00048617507
0.10154977	0.032842736	0.00049436132
0.10168021	0.032903182	0.00049585069
0.10181065	0.032424491	0.00049070135
0.10194110	0.032620230	0.00049236200
0.10207154	0.032286391	0.00048818101
0.10220198	0.032454257	0.00049101672
0.10233243	0.032516819	0.00049130482
0.10246287	0.032895311	0.00049207700
0.10259331	0.032454345	0.00049171321
0.10272376	0.032602528	0.00048938007
0.10285420	0.032610213	0.00049086438
0.10298464	0.032918380	0.00049496340
0.10311509	0.032393522	0.00048798051
0.10324553	0.032226488	0.00048804660
0.10337597	0.033172464	0.00049769343
0.10350642	0.032156656	0.00048452221
0.10363686	0.032388151	0.00048844138
0.10376730	0.032222374	0.00048812463
0.10389774	0.032034768	0.00048472551
0.10402819	0.031902361	0.00048647568
0.10415863	0.033043741	0.00049020608
0.10428907	0.032339729	0.00048505876
0.10441952	0.031821107	0.00048561289
0.10454996	0.032292668	0.00048484212
0.10468040	0.031896317	0.00048130296
0.10481085	0.032122815	0.00048414550
0.10494129	0.031622419	0.00048070735
0.10507173	0.032875375	0.00048988077
0.10520218	0.032596395	0.00048279096
0.10533262	0.032878615	0.00048851922
0.10546306	0.031702987	0.00048082602
0.10559351	0.032126255	0.00048307588
0.10572395	0.032243352	0.00048351853
0.10585439	0.033041670	0.00048965890
0.10598484	0.032708787	0.00048560586
0.10611528	0.032829835	0.00048812914
0.10624572	0.031710082	0.00047830228
0.10637617	0.032623034	0.00048724713
0.10650661	0.032212556	0.00048451448
0.10663705	0.032049236	0.00047887498
0.10676750	0.031814062	0.00048006928
0.10689794	0.032121643	0.00048041443
0.10702838	0.032540925	0.00048340373
0.10715883	0.032787309	0.00048732880
0.10728927	0.031479941	0.00047303978
0.10741971	0.032009446	0.00048019331
0.10755016	0.032165322	0.00047868024
0.10768060	0.032532179	0.00048164654
0.10781104	0.032689250	0.00048548289
0.10794149	0.031819703	0.00047528534
0.10807193	0.032531582	0.00048317481
0.10820237	0.032471329	0.00048244739
0.10833281	0.032460221	0.00048111625
0.10846326	0.032769500	0.00049672491
0.10859370	0.032455854	0.00049525622
0.10872414	0.031906161	0.00049646910
0.10885459	0.033160822	0.00050861562
0.10898503	0.033054244	0.00050680515
0.10911547	0.031800705	0.00050518430
0.10924592	0.032191901	0.00050945264
0.10937636	0.031653531	0.00050314902
0.10950680	0.033308883	0.00052206782
0.10963725	0.032278298	0.00051495391
0.10976769	0.032102469	0.00051308975
0.10989813	0.032307301	0.00051970838
0.11002858	0.032825667	0.00052118742
0.11015902	0.032323511	0.00052237494
0.11028946	0.032518828	0.00052622918
0.11041991	0.032396958	0.00052366753
0.11055035	0.032605968	0.00053031503
0.11068079	0.033341928	0.00053407003
0.11081124	0.032282894	0.00052755838
0.11094168	0.033209686	0.00053735038
0.11107212	0.030620456	0.00051797436
0.11120257	0.031906544	0.00053175903
0.11133301	0.032070067	0.00053356661
0.11146345	0.032527311	0.00053751229
0.11159390	0.031605415	0.00053607911
0.11172434	0.032295652	0.00053960186
0.11185478	0.032216952	0.00053908730
0.11198523	0.031922306	0.00053850813
0.11211567	0.032046423	0.00053810758
0.11224611	0.032149977	0.00054154427
0.11237656	0.031530984	0.00053843079
0.11250700	0.032326390	0.00054450285
0.11263744	0.032624129	0.00054993004
0.11276788	0.032335893	0.00054669424
0.11289833	0.031982663	0.00054787217
0.11302877	0.033080544	0.00055535437
0.11315921	0.032499448	0.00055077708
0.11328966	0.033190070	0.00055192159
0.11342010	0.032399573	0.00053570561
0.11355054	0.032265960	0.00053083156
0.11368099	0.032019108	0.00052649287
0.11381143	0.033033775	0.00052756749
0.11394187	0.031740123	0.00051946860
0.11407232	0.032093570	0.00051768637
0.11420276	0.031817789	0.00051413843
0.11433320	0.033169085	0.00052565435
0.11446365	0.032384028	0.00051405232
0.11459409	0.032788199	0.00051514504
0.11472453	0.033022974	0.00051874025
0.11485498	0.032908451	0.00051298054
0.11498542	0.031808417	0.00050722903
0.11511586	0.031861264	0.00050643317
0.11524631	0.032041999	0.00050453498
0.11537675	0.033246341	0.00051447002
0.11550719	0.032509373	0.00050650660
0.11563764	0.032750533	0.00050767366
0.11576808	0.032205908	0.00050564077
0.11589852	0.031013433	0.00049181331
0.11602897	0.032045380	0.00050499123
0.11615941	0.032853157	0.00050612835
0.11628985	0.031967466	0.00049743844
0.11642030	0.033111983	0.00050838972
0.11655074	0.033073332	0.00050410319
0.11668118	0.031257950	0.00049216571
0.11681163	0.032488763	0.00050296358
0.11694207	0.032092623	0.00049509462
0.11707251	0.032873700	0.00050283044
0.11720295	0.031866130	0.00049528147
0.11733340	0.032514320	0.00049685338
0.11746384	0.030908649	0.00048884439
0.11759428	0.031081966	0.00048533128
0.11772473	0.032211816	0.00049349398
0.11785517	0.032119618	0.00049735322
0.11798561	0.032321945	0.00049186479
0.11811606	0.033478752	0.00050161167
0.11824650	0.032134312	0.00049107067
0.11837694	0.032675699	0.00049305253
0.11850739	0.031295598	0.00048418222
0.11863783	0.031550434	0.00048248587
0.11876827	0.031787636	0.00048483583
0.11889872	0.032620652	0.00049109453
0.11902916	0.031643981	0.00048092994
0.11915960	0.032514456	0.00048848965
0.11929005	0.032057376	0.00048405761
0.11942049	0.031935325	0.00048474575
0.11955093	0.033042762	0.00048838833
0.11968138	0.032182097	0.00048141154
0.11981182	0.031587164	0.00047676914
0.11994226	0.032733884	0.00048610090
0.12007271	0.032273978	0.00047931400
0.12020315	0.032101667	0.00048005421
0.12033359	0.033222990	0.00048625856
0.12046404	0.032445343	0.00047969121
0.12059448	0.031773422	0.00047535426
0.12072492	0.031826921	0.00047295893
0.12085537	0.033148214	0.00048308863
0.12098581	0.031155859	0.00046788250
0.12111625	0.031932183	0.00047206011
0.12124670	0.032422275	0.00047729562
0.12137714	0.032335252	0.00047390169
0.12150758	0.032105349	0.00047386047
0.12163802	0.031482419	0.00046885688
0.12176847	0.031511493	0.00046553992
0.12189891	0.032049401	0.00047174476
0.12202935	0.032690971	0.00047528353
0.12215980	0.032151056	0.00047110666
0.12229024	0.031632985	0.00046747498
0.12242068	0.032743084	0.00047073539
0.12255113	0.031181425	0.00046250049
0.12268157	0.032147725	0.00046773953
0.12281201	0.031840279	0.00046607349
0.12294246	0.031718883	0.00046526822
0.12307290	0.031811083	0.00046486954
0.12320334	0.031866713	0.00046434148
0.12333379	0.032246040	0.00046871039
0.12346423	0.031952972	0.00046441222
0.12359467	0.031509603	0.00046416826
0.12372512	0.031646789	0.00046346953
0.12385556	0.032515768	0.00046728521
0.12398600	0.031586361	0.00046451360
0.12411645	0.032188121	0.00046472653
0.12424689	0.032367666	0.00046603312
0.12437733	0.032384293	0.00046876465
0.12450778	0.032305631	0.00046469562
0.12463822	0.032000330	0.00046430576
0.12476866	0.032068605	0.00046289728
0.12489911	0.032356437	0.00046525836
0.12502955	0.032264427	0.00046722101
0.12515999	0.031475991	0.00045934121
0.12529044	0.031844702	0.00046044021
0.12542088	0.031995048	0.00046393445
0.12555132	0.031535657	0.00045740653
0.12568177	0.031560640	0.00045874488
0.12581221	0.031964328	0.00046166042
0.12594265	0.032205503	0.00046155984
0.12607309	0.030988779	0.00045722922
0.12620354	0.032465605	0.00046311357
0.12633398	0.031851447	0.00045967182
0.12646442	0.031418319	0.00045946058
0.12659487	0.031548061	0.00045591245
0.12672531	0.031731166	0.00046057005
0.12685575	0.032095630	0.00046030554
0.12698620	0.031811957	0.00046055486
0.12711664	0.032079050	0.00046115490
0.12724708	0.031562673	0.00045474059
0.12737753	0.031295275	0.00045731044
0.12750797	0.031878090	0.00045713919
0.12763841	0.030663173	0.00044947493
0.12776886	0.031877575	0.00045949588
0.12789930	0.031656363	0.00045444249
0.12802974	0.031270358	0.00045408378
0.12816019	0.031922198	0.00045899022
0.12829063	0.032438243	0.00045929171
0.12842107	0.031865590	0.00045794274
0.12855152	0.031562189	0.00045327377
0.12868196	0.032159003	0.00045812135
0.12881240	0.031707539	0.00045526006
0.12894285	0.031805006	0.00045540307
0.12907329	0.031584835	0.00045355227
0.12920373	0.032157916	0.00045889190
0.12933418	0.031619579	0.00045265183
0.12946462	0.031242526	0.00045159923
0.12959506	0.031802455	0.00045471380
0.12972551	0.031521044	0.00045178705
0.12985595	0.032405063	0.00045886442
0.12998639	0.031019879	0.00044705782
0.13011684	0.032723380	0.00046055569
0.13024728	0.031813557	0.00045523774
0.13037772	0.032082449	0.00045467290
0.13050816	0.032254183	0.00045521990
0.13063861	0.031200040	0.00045104355
0.13076905	0.032327720	0.00045652594
0.13089949	0.031518507	0.00045219739
0.13102994	0.031683402	0.00045025344
0.13116038	0.031812314	0.00045231366
0.13129082	0.031960594	0.00045308480
0.13142127	0.031605320	0.00045097526
0.13155171	0.031842839	0.00045237754
0.13168215	0.031691287	0.00045107748
0.13181260	0.031669740	0.00044922343
0.13194304	0.031769795	0.00045165157
0.13207348	0.031247052	0.00044793199
0.13220393	0.032171006	0.00045264040
0.13233437	0.031612460	0.00045173397
0.13246481	0.032335155	0.00045486939
0.13259526	0.031844929	0.00045216891
0.13272570	0.031310936	0.00044703526
0.13285614	0.031479879	0.00044698870
0.13298659	0.031479671	0.00044906783
0.13311703	0.032081629	0.00045014011
0.13324747	0.031677550	0.00044839505
0.13337792	0.031226112	0.00044501976
0.13350836	0.031388736	0.00044790448
0.13363880	0.032331755	0.00045158550
0.13376925	0.031982386	0.00044832597
0.13389969	0.030798054	0.00044369137
0.13403013	0.031373199	0.00044695486
0.13416058	0.031305164	0.00044245293
0.13429102	0.032163187	0.00045189689
0.13442146	0.031071758	0.00044283570
0.13455191	0.031641672	0.00044597657
0.13468235	0.031728120	0.00045003811
0.13481279	0.030308402	0.00043846314
0.13494323	0.031344271	0.00044633897
0.13507368	0.032401287	0.00045238059
0.13520412	0.032042297	0.00044564479
0.13533456	0.031759026	0.00044769525
0.13546501	0.031823258	0.00044577003
0.13559545	0.031433718	0.00044452136
0.13572589	0.030683821	0.00044064703
0.13585634	0.031738060	0.00044257573
0.13598678	0.031175704	0.00044209579
0.13611722	0.030834967	0.00043906827
0.13624767	0.031770220	0.00044398856
0.13637811	0.030953147	0.00044064564
0.13650855	0.033022449	0.00045217985
0.13663900	0.032272247	0.00044751702
0.13676944	0.031189727	0.00044116413
0.13689988	0.030908431	0.00043729404
0.13703033	0.031361988	0.00044238591
0.13716077	0.031283334	0.00044251067
0.13729121	0.031134144	0.00044030953
0.13742166	0.031970110	0.00044479010
0.13755210	0.032102958	0.00044393419
0.13768254	0.031536603	0.00044395739
0.13781299	0.031056755	0.00044068255
0.13794343	0.031612388	0.00044100737
0.13807387	0.032385796	0.00044782832
0.13820432	0.031250004	0.00043905902
0.13833476	0.031527432	0.00043981961
0.13846520	0.030824204	0.00043880848
0.13859565	0.031841625	0.00044216452
0.13872609	0.031581328	0.00044098293
0.13885653	0.030989993	0.00043811783
0.13898698	0.030663638	0.00043324723
0.13911742	0.031677498	0.00043945057
0.13924786	0.031487109	0.00043966234
0.13937830	0.031615483	0.00044076097
0.13950875	0.031998783	0.00044382417
0.13963919	0.032253986	0.00044453297
0.13976963	0.031851331	0.00044125701
0.13990008	0.031455738	0.00043971287
0.14003052	0.031816797	0.00043976543
0.14016096	0.031298449	0.00043988176
0.14029141	0.031404081	0.00043640516
0.14042185	0.030989991	0.00043423355
0.14055229	0.031552434	0.00043980905
0.14068274	0.031323344	0.00043427573
0.14081318	0.031639796	0.00043974816
0.14094362	0.031705333	0.00043893819
0.14107407	0.031705847	0.00043728648
0.14120451	0.031306424	0.00043679420
0.14133495	0.032505341	0.00044216726
0.14146540	0.031413889	0.00043651684
0.14159584	0.031085239	0.00043575190
0.14172628	0.031097844	0.00043224539
0.14185673	0.032094952	0.00044104050
0.14198717	0.031436261	0.00043551269
0.14211761	0.031371390	0.00043407071
0.14224806	0.030993442	0.00043342219
0.14237850	0.032060960	0.00043586763
0.14250894	0.031859609	0.00043774628
0.14263939	0.030742119	0.00043011303
0.14276983	0.031858749	0.00043466809
0.14290027	0.031224309	0.00043359944
0.14303072	0.031206422	0.00043080537
0.14316116	0.031492446	0.00043405925
0.14329160	0.031544266	0.00043523521
0.14342205	0.031234116	0.00043084161
0.14355249	0.030584187	0.00042719491
0.14368293	0.031471290	0.00043425126
0.14381337	0.031779185	0.00043099886
0.14394382	0.031304853	0.00043266375
0.14407426	0.031366771	0.00042909965
0.14420470	0.031056773	0.00042963780
0.14433515	0.030735700	0.00042924951
0.14446559	0.031665495	0.00043158163
0.14459603	0.031711994	0.00043255017
0.14472648	0.031595039	0.00043368008
0.14485692	0.031449068	0.00043036266
0.14498736	0.031368476	0.00043185429
0.14511781	0.031878875	0.00043238413
0.14524825	0.031065874	0.00043028123
0.14537869	0.031656254	0.00043202378
0.14550914	0.031234012	0.00042615460
0.14563958	0.031125894	0.00042987093
0.14577002	0.030712127	0.00042499208
0.14590047	0.030987928	0.00042693397
0.14603091	0.031085578	0.00042953610
0.14616135	0.030624297	0.00042400011
0.14629180	0.031710460	0.00043117184
0.14642224	0.030587758	0.00042666679
0.14655268	0.031455294	0.00042931266
0.14668313	0.031872079	0.00043238681
0.14681357	0.031759530	0.00043148644
0.14694401	0.031619579	0.00042945967
0.14707446	0.030463183	0.00042446378
0.14720490	0.032191682	0.00043314211
0.14733534	0.031034247	0.00042779151
0.14746579	0.031564936	0.00043014583
0.14759623	0.032231516	0.00043365363
0.14772667	0.031013956	0.00042525582
0.14785712	0.031124232	0.00042612027
0.14798756	0.030794840	0.00042468153
0.14811800	0.031365455	0.00042839757
0.14824844	0.032165984	0.00043291168
0.14837889	0.030621662	0.00042344865
0.14850933	0.030948913	0.00042603616
0.14863977	0.031329287	0.00042428876
0.14877022	0.031144741	0.00042725094
0.14890066	0.031488233	0.00042739510
0.14903110	0.031028023	0.00042424955
0.14916155	0.031136120	0.00042625221
0.14929199	0.031307753	0.00042461597
0.14942243	0.031555912	0.00042835142
0.14955288	0.030994483	0.00042522466
0.14968332	0.032476983	0.00043125811
0.14981376	0.030828082	0.00042300434
0.14994421	0.031423077	0.00042419648
0.15007465	0.030313758	0.00041957052
0.15020509	0.031037064	0.00042568379
0.15033554	0.031889382	0.00042692592
0.15046598	0.031427296	0.00042801939
0.15059642	0.030983339	0.00042321512
0.15072687	0.031778089	0.00042736441
0.15085731	0.031825761	0.00042891318
0.15098775	0.031047359	0.00042234967
0.15111820	0.030919002	0.00042232629
0.15124864	0.031577169	0.00042690761
0.15137908	0.031887956	0.00042548091
0.15150953	0.031056798	0.00042445881
0.15163997	0.031677270	0.00042515358
0.15177041	0.030665660	0.00042018003
0.15190086	0.031087343	0.00042391844
0.15203130	0.031807577	0.00042489820
0.15216174	0.031529617	0.00042497329
0.15229219	0.030568002	0.00041966687
0.15242263	0.031171956	0.00042144462
0.15255307	0.031907634	0.00042750040
0.15268351	0.032058914	0.00042725757
0.15281396	0.030449337	0.00041619301
0.15294440	0.030922820	0.00042188790
0.15307484	0.031571553	0.00042356134
0.15320529	0.031810484	0.00042453712
0.15333573	0.031086197	0.00042076292
0.15346617	0.031586580	0.00042329341
0.15359662	0.031285093	0.00042203061
0.15372706	0.031994794	0.00042595610
0.15385750	0.031014282	0.00041937802
0.15398795	0.032062269	0.00042613597
0.15411839	0.032122818	0.00042645592
0.15424883	0.030822961	0.00041677831
0.15437928	0.030926712	0.00041795671
0.15450972	0.031235940	0.00041965651
0.15464016	0.031072119	0.00041890847
0.15477061	0.031049927	0.00041918034
0.15490105	0.032079503	0.00042326077
0.15503149	0.031399872	0.00042017837
0.15516194	0.032383896	0.00042639161
0.15529238	0.031312494	0.00042064156
0.15542282	0.031666016	0.00042242634
0.15555327	0.031533228	0.00042068919
0.15568371	0.031259790	0.00041913534
0.15581415	0.031479623	0.00042146877
0.15594460	0.030344062	0.00041361895
0.15607504	0.031011707	0.00041608366
0.15620548	0.030631550	0.00041519329
0.15633593	0.031619414	0.00041946714
0.15646637	0.030933401	0.00041536650
0.15659681	0.031180791	0.00041844539
0.15672726	0.031467847	0.00041826833
0.15685770	0.031448391	0.00041852239
0.15698814	0.031710826	0.00041969496
0.15711858	0.031407458	0.00041770013
0.15724903	0.031342645	0.00041816555
0.15737947	0.031441491	0.00041800817
0.15750991	0.030807954	0.00041281327
0.15764036	0.030987832	0.00041608500
0.15777080	0.030411235	0.00041148670
0.15790124	0.030460835	0.00040976054
0.15803169	0.031116925	0.00041574393
0.15816213	0.031515957	0.00041834588
0.15829257	0.031928169	0.00041929359
0.15842302	0.030793864	0.00041410151
0.15855346	0.031420562	0.00041618199
0.15868390	0.031356674	0.00041613627
0.15881435	0.030866665	0.00041475028
0.15894479	0.031114352	0.00041489426
0.15907523	0.031371968	0.00041526231
0.15920568	0.031639222	0.00041692094
0.15933612	0.031385567	0.00041455074
0.15946656	0.030682386	0.00041117335
0.15959701	0.030431160	0.00040943454
0.15972745	0.031464979	0.00041592424
0.15985789	0.031322029	0.00041573425
0.15998834	0.031393540	0.00041413029
0.16011878	0.031967351	0.00041834741
0.16024922	0.031356539	0.00041362272
0.16037967	0.030905662	0.00041316782
0.16051011	0.030980479	0.00041211570
0.16064055	0.031363779	0.00041395914
0.16077100	0.031497807	0.00041425844
0.16090144	0.031801198	0.00041973703
0.16103188	0.030911928	0.00040997748
0.16116233	0.031382992	0.00041428932
0.16129277	0.031490009	0.00041406477
0.16142321	0.031128562	0.00041228518
0.16155365	0.030909388	0.00041077708
0.16168410	0.031623350	0.00041375662
0.16181454	0.031237516	0.00041228550
0.16194498	0.030999281	0.00041052122
0.16207543	0.031212449	0.00041122387
0.16220587	0.030849374	0.00040902981
0.16233631	0.031528320	0.00041261725
0.16246676	0.030642549	0.00040911422
0.16259720	0.031288262	0.00041159605
0.16272764	0.031265551	0.00041016624
0.16285809	0.031756401	0.00041468683
0.16298853	0.031199122	0.00041112855
0.16311897	0.031172057	0.00040889241
0.16324942	0.030878480	0.00040976947
0.16337986	0.031888471	0.00041387668
0.16351030	0.030356694	0.00040576094
0.16364075	0.030658441	0.00040772994
0.16377119	0.031406725	0.00040953776
0.16390163	0.030299084	0.00040481085
0.16403208	0.030895280	0.00040841799
0.16416252	0.031423942	0.00041009112
0.16429296	0.031213218	0.00041173881
0.16442341	0.030084810	0.00040163559
0.16455385	0.030877213	0.00040858214
0.16468429	0.030893058	0.00040746143
0.16481474	0.031285926	0.00040777572
0.16494518	0.031272052	0.00041056933
0.16507562	0.031364692	0.00040998957
0.16520607	0.030694016	0.00040607518
0.16533651	0.030622153	0.00040666297
0.16546695	0.032083207	0.00041364328
0.16559740	0.031510562	0.00041086455
0.16572784	0.030840385	0.00040471342
0.16585828	0.030445159	0.00040279722
0.16598872	0.031091345	0.00040886302
0.16611917	0.030386516	0.00040324852
0.16624961	0.030995014	0.00040571719
0.16638005	0.030676396	0.00040478377
0.16651050	0.031361618	0.00040720019
0.16664094	0.030951269	0.00040690431
0.16677138	0.030440168	0.00040218002
0.16690183	0.030836325	0.00040414147
0.16703227	0.030602543	0.00040459623
0.16716271	0.031125084	0.00040324894
0.16729316	0.031095864	0.00040692611
0.16742360	0.030492956	0.00040285996
0.16755404	0.030921038	0.00040496038
0.16768449	0.030770187	0.00040355173
0.16781493	0.030742752	0.00040251827
0.16794537	0.030844427	0.00040391440
0.16807582	0.030879773	0.00040489244
0.16820626	0.031494442	0.00040628195
0.16833670	0.031069820	0.00040534119
0.16846715	0.030706606	0.00040296689
0.16859759	0.030625547	0.00040081362
0.16872803	0.031934353	0.00040985694
0.16885848	0.030690357	0.00040213915
0.16898892	0.030873323	0.00040393895
0.16911936	0.031826280	0.00040968181
0.16924981	0.030794871	0.00040204022
0.16938025	0.030876528	0.00040249444
0.16951069	0.031495773	0.00040692514
0.16964114	0.031195255	0.00040557477
0.16977158	0.031003603	0.00040381917
0.16990202	0.030816731	0.00040039322
0.17003247	0.031636685	0.00040631539
0.17016291	0.030772556	0.00040225616
0.17029335	0.030877560	0.00040063131
0.17042379	0.030884475	0.00040218408
0.17055424	0.030708182	0.00040021722
0.17068468	0.031478254	0.00040408027
0.17081512	0.030907590	0.00040238523
0.17094557	0.031106461	0.00040096772
0.17107601	0.030973531	0.00040294975
0.17120645	0.031256430	0.00040579906
0.17133690	0.031193153	0.00040252917
0.17146734	0.031355505	0.00040333980
0.17159778	0.030336689	0.00039705585
0.17172823	0.030765349	0.00039965900
0.17185867	0.031537894	0.00040516355
0.17198911	0.030225917	0.00039399046
0.17211956	0.031016736	0.00040118262
0.17225000	0.030628130	0.00039790725
0.17238044	0.031228790	0.00040131601
0.17251089	0.030305835	0.00039722784
0.17264133	0.030931720	0.00039942214
0.17277177	0.031034436	0.00040070887
0.17290222	0.030933967	0.00040112930
0.17303266	0.030323844	0.00039397508
0.17316310	0.030788994	0.00039888089
0.17329355	0.030786462	0.00039926289
0.17342399	0.030690991	0.00039706069
0.17355443	0.031396414	0.00040215324
0.17368488	0.031476101	0.00040036941
0.17381532	0.030588599	0.00039823013
0.17394576	0.031190094	0.00040206027
0.17407621	0.030526290	0.00039572793
0.17420665	0.030833143	0.00039795255
0.17433709	0.030929937	0.00039819306
0.17446753	0.030838533	0.00039811026
0.17459798	0.031820714	0.00040347557
0.17472842	0.031237320	0.00039850659
0.17485886	0.030952402	0.00040019160
0.17498931	0.030209286	0.00039416253
0.17511975	0.031291004	0.00039792005
0.17525019	0.030616748	0.00039626842
0.17538064	0.030568385	0.00039667475
0.17551108	0.030766999	0.00039682253
0.17564152	0.030163505	0.00039276700
0.17577197	0.031019499	0.00039709822
0.17590241	0.031611895	0.00040106522
0.17603285	0.030896365	0.00039684372
0.17616330	0.031218098	0.00039706106
0.17629374	0.030624684	0.00039546789
0.17642418	0.031108243	0.00039658353
0.17655463	0.030965691	0.00039635899
0.17668507	0.031397478	0.00040008078
0.17681551	0.030737834	0.00039487848
0.17694596	0.030044937	0.00039118749
0.17707640	0.031286593	0.00039764508
0.17720684	0.030656646	0.00039284932
0.17733729	0.030515197	0.00039409510
0.17746773	0.030673914	0.00039230330
0.17759817	0.031641447	0.00039932375
0.17772862	0.030109242	0.00039184160
0.17785906	0.031136248	0.00039521257
0.17798950	0.030539656	0.00039276896
0.17811995	0.031144487	0.00039561537
0.17825039	0.030196609	0.00038956873
0.17838083	0.031109085	0.00039733474
0.17851128	0.031077993	0.00039387193
0.17864172	0.030193685	0.00039028211
0.17877216	0.030895913	0.00039449426
0.17890260	0.030469246	0.00039095727
0.17903305	0.030220110	0.00039170363
0.17916349	0.029843940	0.00038617659
0.17929393	0.031301871	0.00039596436
0.17942438	0.030716554	0.00039340945
0.17955482	0.030505676	0.00039023915
0.17968526	0.030580233	0.00039170078
0.17981571	0.030560169	0.00039234778
0.17994615	0.030698048	0.00038990588
0.18007659	0.030595159	0.00039393199
0.18020704	0.030617306	0.00039083346
0.18033748	0.030617636	0.00039029148
0.18046792	0.029436074	0.00038579535
0.18059837	0.031244127	0.00039346506
0.18072881	0.030969900	0.00039251296
0.18085925	0.030410433	0.00038930925
0.18098970	0.030474102	0.00038840922
0.18112014	0.030321903	0.00039059531
0.18125058	0.031063493	0.00039149177
0.18138103	0.030474505	0.00038923836
0.18151147	0.030770092	0.00039148356
0.18164191	0.030535097	0.00038863502
0.18177236	0.029976681	0.00038697612
0.18190280	0.030455859	0.00038884962
0.18203324	0.030652287	0.00038916943
0.18216369	0.030924966	0.00040061335
0.18229413	0.029992057	0.00039485275
0.18242457	0.030547909	0.00040318636
0.18255502	0.031321721	0.00040992946
0.18268546	0.030800099	0.00040831225
0.18281590	0.030566632	0.00040785311
0.18294635	0.030879789	0.00041064531
0.18307679	0.030509664	0.00041033675
0.18320723	0.030582832	0.00041581647
0.18333767	0.030582305	0.00041185009
0.18346812	0.030367405	0.00041563602
0.18359856	0.030245753	0.00041538598
0.18372900	0.030716089	0.00041795506
0.18385945	0.030749674	0.00042065871
0.18398989	0.030417145	0.00041819157
0.18412033	0.030493146	0.00042150622
0.18425078	0.030565802	0.00042400294
0.18438122	0.030398820	0.00042129434
0.18451166	0.031160630	0.00042787626
0.18464211	0.030421121	0.00042515409
0.18477255	0.030730149	0.00042772966
0.18490299	0.030896815	0.00043139708
0.18503344	0.030570704	0.00042581608
0.18516388	0.030267545	0.00042879621
0.18529432	0.030214690	0.00042960202
0.18542477	0.030687255	0.00043223364
0.18555521	0.030308436	0.00043256784
0.18568565	0.030763135	0.00043376464
0.18581610	0.030340794	0.00043225893
0.18594654	0.030433230	0.00043368472
0.18607698	0.030838842	0.00043557971
0.18620743	0.029723114	0.00043239736
0.18633787	0.031236170	0.00044464603
0.18646831	0.030730058	0.00043708493
0.18659876	0.030671574	0.00043941187
0.18672920	0.030095186	0.00043714074
0.18685964	0.031218500	0.00044400860
0.18699009	0.030546840	0.00043994228
0.18712053	0.030305485	0.00042879349
0.18725097	0.030304093	0.00042576166
0.18738142	0.031456306	0.00042987820
0.18751186	0.030491855	0.00042137019
0.18764230	0.031506216	0.00042807516
0.18777274	0.030896346	0.00042191149
0.18790319	0.031416550	0.00042347080
0.18803363	0.030349059	0.00041599559
0.18816407	0.030181218	0.00041068504
0.18829452	0.030645064	0.00041544194
0.18842496	0.031486294	0.00041941614
0.18855540	0.031239108	0.00041397872
0.18868585	0.029517258	0.00040617538
0.18881629	0.030793463	0.00040935836
0.18894673	0.029926854	0.00040588198
0.18907718	0.030068950	0.00040387700
0.18920762	0.030379954	0.00040557435
0.18933806	0.030775408	0.00040547169
0.18946851	0.030317397	0.00040312959
0.18959895	0.031280807	0.00040827751
0.18972939	0.030142619	0.00040211313
0.18985984	0.030691955	0.00040267072
0.18999028	0.030829858	0.00040326332
0.19012072	0.030619621	0.00040308530
0.19025117	0.030557686	0.00039872971
0.19038161	0.030673999	0.00040086363
0.19051205	0.030549707	0.00040014081
0.19064250	0.030456065	0.00039826616
0.19077294	0.029855155	0.00039508432
0.19090338	0.030048309	0.00039386519
0.19103383	0.031165594	0.00040003628
0.19116427	0.030396748	0.00039431847
0.19129471	0.030312527	0.00039330855
0.19142516	0.030410341	0.00039526769
0.19155560	0.030918037	0.00039427316
0.19168604	0.030978967	0.00039579419
0.19181649	0.030863632	0.00039490373
0.19194693	0.030775060	0.00039229194
0.19207737	0.030497412	0.00039270767
0.19220781	0.030097127	0.00038732679
0.19233826	0.030506159	0.00039117162
0.19246870	0.030409614	0.00039053528
0.19259914	0.030353793	0.00038717820
0.19272959	0.030191893	0.00038826553
0.19286003	0.030822764	0.00039183702
0.19299047	0.031105493	0.00039020036
0.19312092	0.030920225	0.00038939005
0.19325136	0.031099327	0.00039224836
0.19338180	0.030387994	0.00038741339
0.19351225	0.030421472	0.00038944736
0.19364269	0.030325730	0.00038482203
0.19377313	0.030487219	0.00038816522
0.19390358	0.030740588	0.00038970243
0.19403402	0.031395471	0.00039128402
0.19416446	0.031123201	0.00039183014
0.19429491	0.030407107	0.00038553489
0.19442535	0.030807383	0.00038767823
0.19455579	0.030195236	0.00038534964
0.19468624	0.030453926	0.00038379441
0.19481668	0.030498701	0.00038826626
0.19494712	0.030426313	0.00038574176
0.19507757	0.030548617	0.00038595269
0.19520801	0.029995749	0.00038276671
0.19533845	0.030460079	0.00038478804
0.19546890	0.030218739	0.00038434450
0.19559934	0.029921352	0.00038405979
0.19572978	0.029679135	0.00038033786
0.19586023	0.029805174	0.00038198286
0.19599067	0.030240333	0.00038351463
0.19612111	0.030577582	0.00038338683
0.19625156	0.030440720	0.00038726502
0.19638200	0.030405605	0.00038222062
0.19651244	0.030613337	0.00038557729
0.19664288	0.031248182	0.00038910129
0.19677333	0.030602595	0.00038316586
0.19690377	0.030381000	0.00038413838
0.19703421	0.031074567	0.00038655883
0.19716466	0.030583043	0.00038453501
0.19729510	0.030255239	0.00038283316
0.19742554	0.030039527	0.00038002916
0.19755599	0.030916039	0.00038678716
0.19768643	0.030850239	0.00038633990
0.19781687	0.030634658	0.00038280184
0.19794732	0.030171448	0.00038166703
0.19807776	0.030308322	0.00038032332
0.19820820	0.030215286	0.00038064965
0.19833865	0.030116133	0.00038057269
0.19846909	0.030590136	0.00038193822
0.19859953	0.029743963	0.00037932646
0.19872998	0.030032913	0.00037983358
0.19886042	0.029466115	0.00037508787
0.19899086	0.029803626	0.00037890074
0.19912131	0.030492957	0.00038097228
0.19925175	0.030694963	0.00038315767
0.19938219	0.029363788	0.00037462969
0.19951264	0.029782735	0.00037543657
0.19964308	0.030002120	0.00037811408
0.19977352	0.031219385	0.00038515765
0.19990397	0.030169724	0.00037892009
0.20003441	0.030631480	0.00038296768
0.20016485	0.030440207	0.00037874908
0.20029530	0.030269851	0.00038012491
0.20042574	0.030745623	0.00038249377
0.20055618	0.029891765	0.00037608136
0.20068663	0.030332824	0.00037973205
0.20081707	0.029847060	0.00037566741
0.20094751	0.029945940	0.00037691475
0.20107795	0.031006004	0.00038348039
0.20120840	0.030930804	0.00038091525
0.20133884	0.030788031	0.00038194495
0.20146928	0.030099521	0.00037769736
0.20159973	0.030272145	0.00037804265
0.20173017	0.030307169	0.00037816260
0.20186061	0.030274421	0.00037697650
0.20199106	0.031051890	0.00038268055
0.20212150	0.030577174	0.00037997598
0.20225194	0.030322392	0.00037719434
0.20238239	0.029993498	0.00037570184
0.20251283	0.031212259	0.00038148834
0.20264327	0.030666952	0.00037824962
0.20277372	0.030194558	0.00037744593
0.20290416	0.030213706	0.00037699390
0.20303460	0.030073653	0.00037531806
0.20316505	0.030426098	0.00037704939
0.20329549	0.030475257	0.00037665251
0.20342593	0.030549309	0.00037828623
0.20355638	0.030372953	0.00037636749
0.20368682	0.030436899	0.00037670961
0.20381726	0.030076576	0.00037562176
0.20394771	0.030122156	0.00037285500
0.20407815	0.030381754	0.00037718488
0.20420859	0.030220129	0.00037549231
0.20433904	0.029359344	0.00036933114
0.20446948	0.030674533	0.00037790128
0.20459992	0.030341862	0.00037468232
0.20473037	0.030128227	0.00037257056
0.20486081	0.030374344	0.00037471979
0.20499125	0.029942230	0.00037185313
0.20512170	0.030590891	0.00037627379
0.20525214	0.029466218	0.00036927267
0.20538258	0.030170301	0.00037254118
0.20551302	0.030425833	0.00037430548
0.20564347	0.029902991	0.00037026189
0.20577391	0.030498579	0.00037471505
0.20590435	0.030565890	0.00037579838
0.20603480	0.030360626	0.00037210127
0.20616524	0.029681475	0.00036909422
0.20629568	0.030180340	0.00037305528
0.20642613	0.030383996	0.00037271462
0.20655657	0.029457244	0.00036936604
0.20668701	0.030681044	0.00037452840
0.20681746	0.029819097	0.00037011015
0.20694790	0.029951200	0.00037181100
0.20707834	0.029783665	0.00036926892
0.20720879	0.029894257	0.00037042677
0.20733923	0.030345962	0.00037268164
0.20746967	0.030229037	0.00037091994
0.20760012	0.029402062	0.00036797057
0.20773056	0.030163861	0.00036900122
0.20786100	0.029730033	0.00037027007
0.20799145	0.030136335	0.00037122024
0.20812189	0.030175180	0.00037086754
0.20825233	0.029744467	0.00036854023
0.20838278	0.030292513	0.00037109875
0.20851322	0.030186051	0.00037061009
0.20864366	0.030193090	0.00037236729
0.20877411	0.029970641	0.00036888464
0.20890455	0.030194450	0.00037097968
0.20903499	0.029676467	0.00036726978
0.20916544	0.029279006	0.00036441613
0.20929588	0.030028212	0.00037181369
0.20942632	0.029646687	0.00036635081
0.20955677	0.029548556	0.00036751835
0.20968721	0.029843411	0.00036805436
0.20981765	0.030084433	0.00036769350
0.20994809	0.030479263	0.00037215137
0.21007854	0.029856368	0.00036785149
0.21020898	0.029838614	0.00036733530
0.21033942	0.030189675	0.00037019239
0.21046987	0.030739736	0.00037124043
0.21060031	0.030309082	0.00037077128
0.21073075	0.030041691	0.00036899464
0.21086120	0.030449947	0.00037057073
0.21099164	0.029989673	0.00036783016
0.21112208	0.030281714	0.00036902994
0.21125253	0.030734552	0.00037067866
0.21138297	0.029729118	0.00036827178
0.21151341	0.030511420	0.00036939755
0.21164386	0.029859241	0.00036734298
0.21177430	0.030513533	0.00036950262
0.21190474	0.029832397	0.00036744760
0.21203519	0.030259238	0.00036977217
0.21216563	0.029760907	0.00036527077
0.21229607	0.030213276	0.00036793389
0.21242652	0.029942702	0.00036807151
0.21255696	0.030246723	0.00036678884
0.21268740	0.030279908	0.00036966836
0.21281785	0.029843757	0.00036514971
0.21294829	0.030355292	0.00036870032
0.21307873	0.029876407	0.00036614366
0.21320918	0.030122400	0.00036672414
0.21333962	0.029905996	0.00036505096
0.21347006	0.029891022	0.00036781770
0.21360051	0.029901024	0.00036454666
0.21373095	0.030256568	0.00036767211
0.21386139	0.029987186	0.00036464934
0.21399184	0.029757333	0.00036399307
0.21412228	0.029430137	0.00036292659
0.21425272	0.030561629	0.00036726796
0.21438316	0.029154231	0.00036119236
0.21451361	0.030177289	0.00036747215
0.21464405	0.029849253	0.00036232753
0.21477449	0.029556337	0.00036255951
0.21490494	0.029934390	0.00036485648
0.21503538	0.029659255	0.00036304137
0.21516582	0.030004423	0.00036554301
0.21529627	0.029618860	0.00036106639
0.21542671	0.030420745	0.00036737837
0.21555715	0.029577046	0.00036224802
0.21568760	0.029459774	0.00036184094
0.21581804	0.029819592	0.00036312725
0.21594848	0.029936811	0.00036330476
0.21607893	0.029995059	0.00036430334
0.21620937	0.030279488	0.00036656378
0.21633981	0.029984366	0.00036317743
0.21647026	0.029736174	0.00036275316
0.21660070	0.029465989	0.00036107547
0.21673114	0.030264355	0.00036444546
0.21686159	0.030317694	0.00036474115
0.21699203	0.029713751	0.00036043677
0.21712247	0.029837102	0.00036313598
0.21725292	0.029907445	0.00036522369
0.21738336	0.029959074	0.00036162596
0.21751380	0.030456321	0.00036518448
0.21764425	0.029261279	0.00035943252
0.21777469	0.029482514	0.00036117911
0.21790513	0.030230177	0.00036443769
0.21803558	0.030006339	0.00036228881
0.21816602	0.029903242	0.00036264462
0.21829646	0.029798045	0.00036170505
0.21842691	0.029606875	0.00035964356
0.21855735	0.029372330	0.00035973137
0.21868779	0.029942745	0.00036207781
0.21881823	0.030493652	0.00036478994
0.21894868	0.029928857	0.00036161063
0.21907912	0.029777744	0.00035873847
0.21920956	0.030209512	0.00036398405
0.21934001	0.029870780	0.00036171057
0.21947045	0.029730189	0.00036016661
0.21960089	0.030097788	0.00036254040
0.21973134	0.030202843	0.00036159323
0.21986178	0.030371895	0.00036250093
0.21999222	0.030152168	0.00036289351
0.22012267	0.030005385	0.00035987914
0.22025311	0.029564645	0.00035908424
0.22038355	0.030114870	0.00035982495
0.22051400	0.029851302	0.00035942105
0.22064444	0.029734097	0.00035980693
0.22077488	0.030286355	0.00036180432
0.22090533	0.029821613	0.00036054247
0.22103577	0.030119950	0.00036017338
0.22116621	0.029692294	0.00035702314
0.22129666	0.029702716	0.00035881884
0.22142710	0.030213503	0.00036129843
0.22155754	0.029536371	0.00035688586
0.22168799	0.029966230	0.00036037578
0.22181843	0.029958322	0.00035751313
0.22194887	0.030021794	0.00036086339
0.22207932	0.029720876	0.00035714654
0.22220976	0.030387089	0.00036064763
0.22234020	0.030041283	0.00036076372
0.22247065	0.030084474	0.00035902027
0.22260109	0.029221119	0.00035485783
0.22273153	0.030281168	0.00036211651
0.22286198	0.030453593	0.00036028203
0.22299242	0.029314380	0.00035747175
0.22312286	0.030231647	0.00035927871
0.22325330	0.029661998	0.00035646672
0.22338375	0.029848557	0.00035828341
0.22351419	0.029496753	0.00035620434
0.22364463	0.029698422	0.00035768708
0.22377508	0.029711622	0.00035818916
0.22390552	0.029046669	0.00035209680
0.22403596	0.030038390	0.00035910258
0.22416641	0.030107134	0.00035838087
0.22429685	0.030229869	0.00035919129
0.22442729	0.029925971	0.00035877028
0.22455774	0.029271365	0.00035292979
0.22468818	0.029751158	0.00035632170
0.22481862	0.030024080	0.00035750375
0.22494907	0.030355025	0.00035850607
0.22507951	0.029420030	0.00035481377
0.22520995	0.029083329	0.00035266988
0.22534040	0.030179840	0.00035657500
0.22547084	0.029659922	0.00035691404
0.22560128	0.029142077	0.00035133767
0.22573173	0.028758583	0.00035060338
0.22586217	0.029239871	0.00035282931
0.22599261	0.029036282	0.00035111742
0.22612306	0.029719127	0.00035482519
0.22625350	0.029686829	0.00035389890
0.22638394	0.029697290	0.00035447842
0.22651439	0.030301108	0.00035921681
0.22664483	0.029370352	0.00035187138
0.22677527	0.029790513	0.00035497235
0.22690572	0.029830912	0.00035423315
0.22703616	0.029394943	0.00035366280
0.22716660	0.029960448	0.00035685346
0.22729705	0.029679300	0.00035388472
0.22742749	0.029144704	0.00035041665
0.22755793	0.029840626	0.00035553984
0.22768837	0.029441420	0.00035169256
0.22781882	0.030006963	0.00035605489
0.22794926	0.029462304	0.00035172221
0.22807970	0.029610806	0.00035378385
0.22821015	0.029782926	0.00035456325
0.22834059	0.029491631	0.00035128914
0.22847103	0.029451919	0.00035315065
0.22860148	0.029774969	0.00035447199
0.22873192	0.029656305	0.00035337655
0.22886236	0.030231583	0.00035609564
0.22899281	0.029838704	0.00035307012
0.22912325	0.029312750	0.00035125893
0.22925369	0.029354806	0.00035317358
0.22938414	0.029826567	0.00035222603
0.22951458	0.029089391	0.00035124339
0.22964502	0.028907757	0.00034658291
0.22977547	0.029536645	0.00035203676
0.22990591	0.029748012	0.00035240944
0.23003635	0.029794835	0.00035312193
0.23016680	0.029944777	0.00035351379
0.23029724	0.029659987	0.00035258629
0.23042768	0.029709463	0.00034963914
0.23055813	0.029140629	0.00034908994
0.23068857	0.029284325	0.00035440538
0.23081901	0.029884132	0.00036291035
0.23094946	0.028910873	0.00035924786
0.23107990	0.029531799	0.00036175200
0.23121034	0.029414781	0.00036454495
0.23134079	0.029605429	0.00036789296
0.23147123	0.029271143	0.00036561653
0.23160167	0.029505657	0.00036985285
0.23173212	0.029360679	0.00036927878
0.23186256	0.029231847	0.00037083612
0.23199300	0.029287392	0.00037235755
0.23212344	0.029532177	0.00037251800
0.23225389	0.029212287	0.00037493642
0.23238433	0.029063885	0.00037398490
0.23251477	0.029579211	0.00037480620
0.23264522	0.029336471	0.00037737607
0.23277566	0.029481989	0.00037803548
0.23290610	0.029686591	0.00038030716
0.23303655	0.029161763	0.00038083992
0.23316699	0.029346367	0.00037968688
0.23329743	0.029255878	0.00038059034
0.23342788	0.028647919	0.00037500155
0.23355832	0.028771808	0.00037693233
0.23368876	0.029568394	0.00038174072
0.23381921	0.029619390	0.00038125625
0.23394965	0.029590971	0.00038007593
0.23408009	0.029291328	0.00038121868
0.23421054	0.029452856	0.00037972942
0.23434098	0.029536510	0.00038435195
0.23447142	0.029246799	0.00037927220
0.23460187	0.029451886	0.00038304312
0.23473231	0.029541645	0.00038332331
0.23486275	0.029616949	0.00038303964
0.23499320	0.029723420	0.00038519893
0.23512364	0.029152222	0.00038139804
0.23525408	0.029273827	0.00038201074
0.23538453	0.028841913	0.00037946095
0.23551497	0.028770618	0.00037822477
0.23564541	0.029882054	0.00038712254
0.23577586	0.029401238	0.00038596827
0.23590630	0.030082812	0.00038588946
0.23603674	0.029465941	0.00038635663
0.23616719	0.029749955	0.00038452398
0.23629763	0.029576680	0.00038536885
0.23642807	0.029064944	0.00038430398
0.23655851	0.029810259	0.00038687692
0.23668896	0.028790821	0.00038187334
0.23681940	0.028995395	0.00038439989
0.23694984	0.028917490	0.00038063293
0.23708029	0.029214989	0.00038655528
0.23721073	0.029408881	0.00038524231
0.23734117	0.029526033	0.00038921253
0.23747162	0.029766950	0.00038751490
0.23760206	0.029634618	0.00038663614
0.23773250	0.030261969	0.00039296987
0.23786295	0.029134560	0.00038680112
0.23799339	0.029132972	0.00038509191
0.23812383	0.029140351	0.00038708575
0.23825428	0.029353631	0.00038539752
0.23838472	0.029491726	0.00038787403
0.23851516	0.029117497	0.00038759134
0.23864561	0.028935895	0.00038420542
0.23877605	0.029373447	0.00039004950
0.23890649	0.029648953	0.00038834234
0.23903694	0.029589207	0.00038998890
0.23916738	0.028843692	0.00038598185
0.23929782	0.029522478	0.00039039430
0.23942827	0.029548118	0.00039067495
0.23955871	0.028896239	0.00038786204
0.23968915	0.029462294	0.00038689542
0.23981960	0.029504717	0.00039215961
0.23995004	0.029482388	0.00038970868
0.24008048	0.029683321	0.00039333143
0.24021093	0.028941661	0.00038934670
0.24034137	0.029126546	0.00038798583
0.24047181	0.028748405	0.00038534345
0.24060226	0.029450400	0.00039273914
0.24073270	0.029006523	0.00038686419
0.24086314	0.029377683	0.00039319403
0.24099358	0.028948616	0.00038740485
0.24112403	0.029759833	0.00039308187
0.24125447	0.029689503	0.00039326491
0.24138491	0.028983694	0.00038777826
0.24151536	0.029816481	0.00039467495
0.24164580	0.028995750	0.00038920405
0.24177624	0.029211190	0.00039017058
0.24190669	0.028918924	0.00039084504
0.24203713	0.029232781	0.00039045377
0.24216757	0.029376164	0.00039216032
0.24229802	0.029389404	0.00039398510
0.24242846	0.029763475	0.00039385385
0.24255890	0.029274118	0.00039225485
0.24268935	0.029156097	0.00039113214
0.24281979	0.028794568	0.00038965455
0.24295023	0.029364771	0.00039454154
0.24308068	0.028896056	0.00038942101
0.24321112	0.030271668	0.00039826124
0.24334156	0.029055947	0.00039458083
0.24347201	0.029384161	0.00039098190
0.24360245	0.029785599	0.00039931205
0.24373289	0.030488157	0.00039962779
0.24386334	0.029412300	0.00039542450
0.24399378	0.028418291	0.00038819904
0.24412422	0.029366745	0.00039322490
0.24425467	0.029313465	0.00039413763
0.24438511	0.029220730	0.00039454416
0.24451555	0.028926771	0.00039232193
0.24464600	0.029420527	0.00039446861
0.24477644	0.028918526	0.00039094740
0.24490688	0.029327791	0.00039586596
0.24503733	0.028997532	0.00039423072
0.24516777	0.029060448	0.00039114019
0.24529821	0.029087331	0.00039544671
0.24542865	0.029068802	0.00039350387
0.24555910	0.029574028	0.00039758467
0.24568954	0.029097272	0.00039464400
0.24581998	0.029934241	0.00039761593
0.24595043	0.029378898	0.00039646072
0.24608087	0.028991058	0.00039473029
0.24621131	0.029605174	0.00039479114
0.24634176	0.029723026	0.00039879187
0.24647220	0.029764438	0.00039719164
0.24660264	0.030426500	0.00040452708
0.24673309	0.029459751	0.00039555589
0.24686353	0.029463042	0.00039693928
0.24699397	0.029221226	0.00039536903
0.24712442	0.029274650	0.00039795122
0.24725486	0.029052030	0.00039181306
0.24738530	0.029398868	0.00039892565
0.24751575	0.029181827	0.00039497773
0.24764619	0.029618588	0.00039969266
0.24777663	0.029354740	0.00039724039
0.24790708	0.030137748	0.00040119393
0.24803752	0.029549307	0.00039858324
0.24816796	0.028735126	0.00039355533
0.24829841	0.029168311	0.00039432111
0.24842885	0.029270294	0.00039849361
0.24855929	0.029443926	0.00039674328
0.24868974	0.029192879	0.00039928934
0.24882018	0.028905878	0.00039752832
0.24895062	0.028538653	0.00038993586
0.24908107	0.028980916	0.00039735875
0.24921151	0.028902997	0.00039491690
0.24934195	0.029283259	0.00039846463
0.24947240	0.029340255	0.00039909067
0.24960284	0.028894185	0.00039588086
0.24973328	0.030344180	0.00040373070
0.24986372	0.029445627	0.00040119356
0.24999417	0.028830321	0.00039437727
0.25012461	0.029717630	0.00040355589
0.25025505	0.028863869	0.00039374524
0.25038550	0.029444071	0.00039909811
0.25051594	0.029334712	0.00040046073
0.25064638	0.028769627	0.00039528552
0.25077683	0.029227673	0.00039980804
0.25090727	0.029184082	0.00040207920
0.25103771	0.028756538	0.00039461394
0.25116816	0.029532840	0.00040021474
0.25129860	0.028434096	0.00039296371
0.25142904	0.028896517	0.00039784883
0.25155949	0.028869844	0.00039878419
0.25168993	0.028706980	0.00039511825
0.25182037	0.029936309	0.00040255187
0.25195082	0.029006903	0.00039765297
0.25208126	0.028968661	0.00039747651
0.25221170	0.029134398	0.00039964317
0.25234215	0.028500890	0.00039391219
0.25247259	0.028748448	0.00039673197
0.25260303	0.028369478	0.00039663518
0.25273348	0.029122938	0.00039690732
0.25286392	0.028960528	0.00040033529
0.25299436	0.029296300	0.00040015310
0.25312481	0.028831593	0.00039989307
0.25325525	0.029474282	0.00040155508
0.25338569	0.028867866	0.00039667449
0.25351614	0.028770754	0.00039770986
0.25364658	0.028792851	0.00039854731
0.25377702	0.029498285	0.00040161929
0.25390747	0.029450179	0.00040345249
0.25403791	0.028936394	0.00039729740
0.25416835	0.028898936	0.00040027050
0.25429879	0.029091927	0.00040018216
0.25442924	0.029121046	0.00039967933
0.25455968	0.028665973	0.00039781132
0.25469012	0.028889012	0.00039880035
0.25482057	0.029233058	0.00040118176
0.25495101	0.029578329	0.00040237218
0.25508145	0.029741352	0.00040290542
0.25521190	0.028951103	0.00040180393
0.25534234	0.028877191	0.00039831698
0.25547278	0.028860239	0.00039735712
0.25560323	0.028958249	0.00039840210
0.25573367	0.029729167	0.00040686963
0.25586411	0.029324764	0.00041291360
0.25599456	0.028649545	0.00041248885
0.25612500	0.029035924	0.00041627897
0.25625544	0.029356610	0.00042250133
0.25638589	0.029133678	0.00042501120
0.25651633	0.029042402	0.00042629009
0.25664677	0.029078657	0.00042897239
0.25677722	0.029409830	0.00043155611
0.25690766	0.028605882	0.00042858627
0.25703810	0.029020405	0.00043495117
0.25716855	0.028569995	0.00043355856
0.25729899	0.028762274	0.00043711472
0.25742943	0.029317466	0.00044341607
0.25755988	0.028818998	0.00043832971
0.25769032	0.029977315	0.00045313894
0.25782076	0.028229177	0.00044082890
0.25795121	0.029111812	0.00044974539
0.25808165	0.029101067	0.00045298045
0.25821209	0.028530631	0.00044634861
0.25834253	0.028756966	0.00045294771
0.25847298	0.028186291	0.00044814435
0.25860342	0.028320983	0.00045539413
0.25873386	0.028355013	0.00045335172
0.25886431	0.029503274	0.00046433774
0.25899475	0.028591503	0.00045795786
0.25912519	0.029055704	0.00046468603
0.25925564	0.029084885	0.00046619086
0.25938608	0.028984790	0.00046784726
0.25951652	0.029120868	0.00046972917
0.25964697	0.029634996	0.00047565894
0.25977741	0.029049840	0.00047222247
0.25990785	0.029773381	0.00047969472
0.26003830	0.029766021	0.00047883619
0.26016874	0.029927541	0.00048667818
0.26029918	0.028944070	0.00047171730
0.26042963	0.029696405	0.00048293727
0.26056007	0.028627999	0.00047675226
0.26069051	0.029690936	0.00048564910
0.26082096	0.028300914	0.00047165961
0.26095140	0.028560405	0.00047854119
0.26108184	0.028442457	0.00047649554
0.26121229	0.028867340	0.00048206296
0.26134273	0.028831137	0.00048221349
0.26147317	0.028603839	0.00048211410
0.26160362	0.027705575	0.00047694213
0.26173406	0.028777157	0.00048434101
0.26186450	0.029881473	0.00049448638
0.26199495	0.028790179	0.00048597569
0.26212539	0.028679160	0.00048450088
0.26225583	0.029997299	0.00049645017
0.26238628	0.028820620	0.00048768068
0.26251672	0.028960882	0.00048753101
0.26264716	0.028796070	0.00049031246
0.26277760	0.028313459	0.00048725075
0.26290805	0.029171645	0.00049552082
0.26303849	0.029224368	0.00049445223
0.26316893	0.028447506	0.00049320144
0.26329938	0.029303628	0.00049358032
0.26342982	0.029611471	0.00050087045
0.26356026	0.028885528	0.00049564426
0.26369071	0.029777041	0.00050554540
0.26382115	0.028512617	0.00049473456
0.26395159	0.029576434	0.00050225770
0.26408204	0.028984150	0.00049745182
0.26421248	0.029209138	0.00050440048
0.26434292	0.028658569	0.00049718776
0.26447337	0.029462503	0.00050666292
0.26460381	0.029001613	0.00050129802
0.26473425	0.028790102	0.00050155703
0.26486470	0.028371522	0.00050096990
0.26499514	0.028380965	0.00049972243
0.26512558	0.027714628	0.00049798397
0.26525603	0.029251926	0.00051155815
[truncated: 573 more rows]
