# Supplementary material for: Rationally seeded computational protein design of ɑ-helical barrels
Source: Nat Chem Biol. 2024 Jun 20;20(8):991–9. doi: 10.1038/s41589-024-01642-0 (PMC11288890; doi:10.1038/s41589-024-01642-0)
Supplement: Supplementary file 3 — PDB and .mtz files used for making figure panels b–d and j–m. [file 41589_2024_1642_MOESM3_ESM.zip › KIA_RP_RSPD_NatChemBiol_data_Figure2/scapCC6_LLIA_panels_e-h/SAXS_panel_i/SAXS_raw_SEC_scapCC6_LLIA/b21-443535_00332.dat]

0.0045000000	0.59426398	0.0076344706
0.0046304432	0.52109666	0.0071490507
0.0047608865	0.45819255	0.0064746435
0.0048913297	0.41817073	0.0060951098
0.0050217729	0.38252676	0.0056102478
0.0051522162	0.36491853	0.0054796031
0.0052826594	0.33428788	0.0049838233
0.0054131026	0.31180634	0.0048279732
0.0055435459	0.30793261	0.0046986608
0.0056739891	0.27929265	0.0043859540
0.0058044323	0.25718948	0.0041623178
0.0059348756	0.24216627	0.0039529777
0.0060653188	0.23735264	0.0038144014
0.0061957621	0.21981225	0.0036892469
0.0063262053	0.21743024	0.0036508111
0.0064566485	0.21081280	0.0035081910
0.0065870918	0.18671498	0.0033094882
0.0067175350	0.20774744	0.0034102812
0.0068479782	0.18828591	0.0032540565
0.0069784215	0.17727676	0.0031149160
0.0071088647	0.17654337	0.0031015508
0.0072393079	0.16564096	0.0029522313
0.0073697512	0.16272776	0.0028952550
0.0075001944	0.16004079	0.0028533255
0.0076306376	0.15671645	0.0028061242
0.0077610809	0.14905786	0.0026875819
0.0078915241	0.14863371	0.0026944265
0.0080219673	0.14819171	0.0026283224
0.0081524106	0.14793052	0.0026564822
0.0082828538	0.13819111	0.0024775938
0.0084132970	0.13086583	0.0024652206
0.0085437403	0.12017461	0.0023231094
0.0086741835	0.11560034	0.0022706049
0.0088046267	0.11499761	0.0022479517
0.0089350700	0.11242561	0.0021876662
0.0090655132	0.10981022	0.0021152581
0.0091959565	0.11376909	0.0022083802
0.0093263997	0.10864463	0.0020695154
0.0094568429	0.10495637	0.0020312020
0.0095872862	0.10251255	0.0020233177
0.0097177294	0.098996429	0.0019444735
0.0098481726	0.096849963	0.0019296802
0.0099786159	0.093943010	0.0018796122
0.010109059	0.092203737	0.0018294963
0.010239502	0.089844965	0.0018214728
0.010369946	0.086069335	0.0017514183
0.010500389	0.084695743	0.0017248962
0.010630832	0.083828938	0.0017111510
0.010761275	0.081091515	0.0016549289
0.010891719	0.077350599	0.0016252852
0.011022162	0.078315107	0.0015923094
0.011152605	0.076471264	0.0015731364
0.011283048	0.074021326	0.0015622432
0.011413491	0.071294166	0.0014898215
0.011543935	0.070617546	0.0014718373
0.011674378	0.069653581	0.0014476634
0.011804821	0.069132739	0.0014012749
0.011935264	0.068269110	0.0013941179
0.012065708	0.065423544	0.0013455825
0.012196151	0.065674698	0.0013330986
0.012326594	0.064651058	0.0013285681
0.012457037	0.061379782	0.0012792965
0.012587481	0.064671506	0.0012867527
0.012717924	0.059633846	0.0012187935
0.012848367	0.060035098	0.0012094399
0.012978810	0.058390064	0.0011808621
0.013109253	0.059215153	0.0011601842
0.013239697	0.057480225	0.0011489063
0.013370140	0.057813256	0.0011417401
0.013500583	0.058798924	0.0011467628
0.013631026	0.059114677	0.0011380803
0.013761470	0.056114831	0.0011114551
0.013891913	0.056608745	0.0010874221
0.014022356	0.053587111	0.0010679033
0.014152799	0.053567804	0.0010550108
0.014283243	0.054274009	0.0010529171
0.014413686	0.053556937	0.0010568598
0.014544129	0.054515834	0.0010483803
0.014674572	0.055248954	0.0010452222
0.014805016	0.051692515	0.0010108432
0.014935459	0.052671267	0.0010164747
0.015065902	0.054355385	0.0010281354
0.015196345	0.052743077	0.0010070511
0.015326788	0.049629374	0.00097311784
0.015457232	0.053233372	0.0010024348
0.015587675	0.050476006	0.00096552345
0.015718118	0.049800609	0.00096341041
0.015848561	0.050176016	0.00095249540
0.015979005	0.050716130	0.00096412520
0.016109448	0.048659876	0.00094168722
0.016239891	0.050104728	0.00094502585
0.016370334	0.050371278	0.00094040821
0.016500778	0.048669747	0.00092876106
0.016631221	0.048365812	0.00091647768
0.016761664	0.049264689	0.00092507069
0.016892107	0.049125120	0.00091538331
0.017022551	0.049225472	0.00091251307
0.017152994	0.047115098	0.00089453992
0.017283437	0.047555171	0.00088843953
0.017413880	0.048778349	0.00089684249
0.017544323	0.046729199	0.00087807592
0.017674767	0.048257024	0.00088045104
0.017805210	0.046239829	0.00087057252
0.017935653	0.045903980	0.00085652619
0.018066096	0.046798171	0.00086601255
0.018196540	0.047917112	0.00087265450
0.018326983	0.048084169	0.00086291404
0.018457426	0.046569880	0.00084810970
0.018587869	0.046168308	0.00084700089
0.018718313	0.046384985	0.00084126712
0.018848756	0.044062555	0.00082663694
0.018979199	0.044761157	0.00081719952
0.019109642	0.046573471	0.00083339318
0.019240086	0.045856880	0.00082693427
0.019370529	0.044761875	0.00081505132
0.019500972	0.046407045	0.00081958616
0.019631415	0.045928316	0.00081753395
0.019761858	0.044221888	0.00079769528
0.019892302	0.044033956	0.00079482724
0.020022745	0.045660750	0.00080652350
0.020153188	0.044000467	0.00079178934
0.020283631	0.043001241	0.00077847656
0.020414075	0.043313584	0.00077401854
0.020544518	0.043588462	0.00077478016
0.020674961	0.042692439	0.00076649166
0.020805404	0.043678376	0.00077685847
0.020935848	0.042646244	0.00076430093
0.021066291	0.042569490	0.00075749175
0.021196734	0.041869975	0.00074883221
0.021327177	0.042257452	0.00075266619
0.021457621	0.043138935	0.00075401034
0.021588064	0.042600321	0.00075373958
0.021718507	0.042558159	0.00074248589
0.021848950	0.040610061	0.00073264818
0.021979393	0.042492373	0.00074237703
0.022109837	0.041755546	0.00073073521
0.022240280	0.040800348	0.00071874458
0.022370723	0.042426215	0.00073928693
0.022501166	0.042301235	0.00072811919
0.022631610	0.040950141	0.00071825991
0.022762053	0.042715148	0.00072552013
0.022892496	0.042712793	0.00072865865
0.023022939	0.042294489	0.00072088677
0.023153383	0.041767247	0.00071698978
0.023283826	0.042067304	0.00071276711
0.023414269	0.041263865	0.00070763675
0.023544712	0.042029755	0.00071000615
0.023675156	0.040807307	0.00070301267
0.023805599	0.040619088	0.00069120169
0.023936042	0.040759701	0.00070177173
0.024066485	0.039877715	0.00068668353
0.024196928	0.040713916	0.00068776231
0.024327372	0.039699637	0.00067926691
0.024457815	0.040520949	0.00068803253
0.024588258	0.039728926	0.00067596242
0.024718701	0.039820193	0.00067477367
0.024849145	0.040848682	0.00067972436
0.024979588	0.039633095	0.00066987224
0.025110031	0.040677506	0.00067735923
0.025240474	0.041757516	0.00068276223
0.025370918	0.039947008	0.00066600090
0.025501361	0.040274178	0.00066703254
0.025631804	0.040063235	0.00066759516
0.025762247	0.039442181	0.00065351297
0.025892691	0.039525630	0.00065942906
0.026023134	0.039458542	0.00065585286
0.026153577	0.039721384	0.00065905715
0.026284020	0.038472455	0.00063797124
0.026414463	0.040271511	0.00065593864
0.026544907	0.039837919	0.00064935840
0.026675350	0.040591452	0.00065966408
0.026805793	0.037341766	0.00062737197
0.026936236	0.038332642	0.00063416335
0.027066680	0.040090987	0.00064382479
0.027197123	0.039695391	0.00064543022
0.027327566	0.038735862	0.00063175207
0.027458009	0.039204404	0.00063491567
0.027588453	0.038956776	0.00062969544
0.027718896	0.038082021	0.00062733669
0.027849339	0.038532241	0.00062036910
0.027979782	0.038660825	0.00062627210
0.028110226	0.038529438	0.00062122139
0.028240669	0.039381167	0.00062782489
0.028371112	0.038633996	0.00061787321
0.028501555	0.037720156	0.00061230872
0.028631998	0.038931926	0.00061607216
0.028762442	0.038530912	0.00061788391
0.028892885	0.037833402	0.00061220716
0.029023328	0.037957158	0.00060725745
0.029153771	0.037349352	0.00059893431
0.029284215	0.037607095	0.00060235097
0.029414658	0.037449974	0.00059913103
0.029545101	0.039210358	0.00061171103
0.029675544	0.038009752	0.00060218080
0.029805988	0.037405587	0.00059480245
0.029936431	0.037465653	0.00059270186
0.030066874	0.038143194	0.00059490577
0.030197317	0.037479435	0.00059128046
0.030327760	0.037530097	0.00058981132
0.030458204	0.037753716	0.00059224708
0.030588647	0.038753486	0.00059553450
0.030719090	0.036970300	0.00058200547
0.030849533	0.038462209	0.00058994187
0.030979977	0.038414508	0.00059397988
0.031110420	0.036236113	0.00056950980
0.031240863	0.037887491	0.00058614661
0.031371306	0.037889217	0.00058087512
0.031501750	0.037283448	0.00057817776
0.031632193	0.037165285	0.00057461876
0.031762636	0.036992453	0.00057621655
0.031893079	0.036806926	0.00056799324
0.032023523	0.037782293	0.00058064182
0.032153966	0.036592610	0.00056494814
0.032284409	0.036669182	0.00056707220
0.032414852	0.036934802	0.00056582277
0.032545295	0.037595631	0.00057187220
0.032675739	0.036924587	0.00056244038
0.032806182	0.036991522	0.00056196847
0.032936625	0.036004978	0.00055292369
0.033067068	0.037362994	0.00056577359
0.033197512	0.036616726	0.00055350793
0.033327955	0.038088524	0.00056905969
0.033458398	0.037903289	0.00056352311
0.033588841	0.036047407	0.00054958141
0.033719285	0.036928648	0.00055359703
0.033849728	0.036797652	0.00055495160
0.033980171	0.036537504	0.00054931519
0.034110614	0.035364719	0.00054154809
0.034241058	0.036520759	0.00054920432
0.034371501	0.036409004	0.00055329516
0.034501944	0.037708485	0.00056147396
0.034632387	0.037067037	0.00057047621
0.034762830	0.036772579	0.00057217002
0.034893274	0.036658725	0.00057125223
0.035023717	0.036816775	0.00057649682
0.035154160	0.036513462	0.00057726082
0.035284603	0.035709362	0.00057215855
0.035415047	0.037137412	0.00058654392
0.035545490	0.036672324	0.00058152557
0.035675933	0.036480807	0.00058175319
0.035806376	0.035851750	0.00057959481
0.035936820	0.037182806	0.00058596625
0.036067263	0.036995063	0.00059095405
0.036197706	0.036928829	0.00058715517
0.036328149	0.035731630	0.00058326727
0.036458593	0.036595563	0.00058788586
0.036589036	0.035551676	0.00058242329
0.036719479	0.036383548	0.00059163034
0.036849922	0.035832490	0.00059169811
0.036980365	0.035355218	0.00058288403
0.037110809	0.036319232	0.00059666781
0.037241252	0.036772037	0.00059597180
0.037371695	0.036704017	0.00060122332
0.037502138	0.034100184	0.00058136885
0.037632582	0.036059222	0.00059864744
0.037763025	0.035687928	0.00059115135
0.037893468	0.036043016	0.00060128171
0.038023911	0.035801936	0.00059549145
0.038154355	0.034894630	0.00059244460
0.038284798	0.035886925	0.00059975408
0.038415241	0.035254043	0.00059657598
0.038545684	0.035715530	0.00059949282
0.038676128	0.035859905	0.00060191620
0.038806571	0.035471630	0.00060110998
0.038937014	0.035552648	0.00060169986
0.039067457	0.035060061	0.00059544484
0.039197900	0.035734598	0.00060777222
0.039328344	0.035013100	0.00059812213
0.039458787	0.035655269	0.00060422810
0.039589230	0.035292347	0.00059534648
0.039719673	0.035476031	0.00058919730
0.039850117	0.036620344	0.00059384592
0.039980560	0.035816851	0.00058669371
0.040111003	0.036405438	0.00059003026
0.040241446	0.034307299	0.00057205352
0.040371890	0.035963851	0.00058368812
0.040502333	0.033975763	0.00056514318
0.040632776	0.034840144	0.00057319744
0.040763219	0.035400406	0.00057265892
0.040893663	0.035850017	0.00057694969
0.041024106	0.035476631	0.00057103789
0.041154549	0.035807268	0.00057624436
0.041284992	0.034407169	0.00056168668
0.041415435	0.035283029	0.00056837505
0.041545879	0.035609208	0.00056756799
0.041676322	0.035260716	0.00056989861
0.041806765	0.034844702	0.00056184784
0.041937208	0.035443506	0.00056717635
0.042067652	0.034678688	0.00055697222
0.042198095	0.034402699	0.00055812217
0.042328538	0.035488207	0.00056378601
0.042458981	0.034662930	0.00056059303
0.042589425	0.035143868	0.00055524211
0.042719868	0.035244041	0.00056017735
0.042850311	0.035507476	0.00055986310
0.042980754	0.034579699	0.00055439781
0.043111198	0.035231336	0.00055572798
0.043241641	0.034942605	0.00055560427
0.043372084	0.035097283	0.00055500665
0.043502527	0.035483477	0.00055556097
0.043632970	0.034287322	0.00054668647
0.043763414	0.034758669	0.00055082428
0.043893857	0.035781686	0.00055626852
0.044024300	0.034814352	0.00055084941
0.044154743	0.035623816	0.00055344404
0.044285187	0.036309394	0.00055813796
0.044415630	0.034823959	0.00054942725
0.044546073	0.035314334	0.00054794994
0.044676516	0.035616608	0.00055171390
0.044806960	0.034227640	0.00054123008
0.044937403	0.033622857	0.00053753387
0.045067846	0.034467258	0.00054241571
0.045198289	0.035055607	0.00054271880
0.045328733	0.034747252	0.00054265691
0.045459176	0.035013049	0.00054464821
0.045589619	0.035128893	0.00054471914
0.045720062	0.034725184	0.00054070353
0.045850505	0.034832780	0.00053808985
0.045980949	0.035240574	0.00054406735
0.046111392	0.035295061	0.00054404711
0.046241835	0.034336882	0.00053639510
0.046372278	0.033862461	0.00053620361
0.046502722	0.034464501	0.00054652547
0.046633165	0.035987368	0.00055981935
0.046763608	0.034325200	0.00054979981
0.046894051	0.034666516	0.00055526680
0.047024495	0.034510734	0.00055747088
0.047154938	0.034422020	0.00055630609
0.047285381	0.034928392	0.00056257472
0.047415824	0.035498482	0.00056407647
0.047546267	0.034377477	0.00056292920
0.047676711	0.034183487	0.00055935741
0.047807154	0.035191282	0.00057000175
0.047937597	0.035281348	0.00056674677
0.048068040	0.034199541	0.00056253318
0.048198484	0.035128536	0.00056992448
0.048328927	0.034798409	0.00056924471
0.048459370	0.033781950	0.00056353182
0.048589813	0.034091562	0.00056420836
0.048720257	0.035047043	0.00057390993
0.048850700	0.035947029	0.00058071571
0.048981143	0.034540967	0.00057072629
0.049111586	0.034948804	0.00057562572
0.049242030	0.034564547	0.00057275602
0.049372473	0.033722298	0.00056846958
0.049502916	0.034682057	0.00057392619
0.049633359	0.034761234	0.00057521046
0.049763802	0.034343895	0.00057382077
0.049894246	0.034764461	0.00057681994
0.050024689	0.034741009	0.00057692174
0.050155132	0.035568070	0.00058346180
0.050285575	0.034489957	0.00057822398
0.050416019	0.034473489	0.00057414074
0.050546462	0.035302573	0.00058407471
0.050676905	0.035555030	0.00058458925
0.050807348	0.035237290	0.00058508251
0.050937792	0.035024727	0.00058190066
0.051068235	0.034854155	0.00058218093
0.051198678	0.034302367	0.00057619021
0.051329121	0.034275164	0.00057981144
0.051459565	0.035054734	0.00058437038
0.051590008	0.034415620	0.00058104109
0.051720451	0.034785835	0.00058177326
0.051850894	0.034544279	0.00058195834
0.051981337	0.034392185	0.00057947176
0.052111781	0.035579426	0.00059265869
0.052242224	0.034498072	0.00058094829
0.052372667	0.035086001	0.00058954678
0.052503110	0.032841157	0.00057014021
0.052633554	0.034383312	0.00058305002
0.052763997	0.033904598	0.00057928798
0.052894440	0.033557215	0.00057718730
0.053024883	0.033875552	0.00057823343
0.053155327	0.034678095	0.00058891851
0.053285770	0.035285744	0.00058835355
0.053416213	0.033242575	0.00057616324
0.053546656	0.035093559	0.00059323162
0.053677100	0.033973365	0.00058015050
0.053807543	0.035321449	0.00059221741
0.053937986	0.034144099	0.00058686358
0.054068429	0.034573719	0.00058739099
0.054198872	0.034956521	0.00059000507
0.054329316	0.034791184	0.00059298396
0.054459759	0.034004056	0.00058493324
0.054590202	0.033639644	0.00058115182
0.054720645	0.034174373	0.00058542245
0.054851089	0.034463620	0.00058811742
0.054981532	0.034276288	0.00058633696
0.055111975	0.035155399	0.00059676052
0.055242418	0.035022184	0.00059304569
0.055372862	0.034212744	0.00058707200
0.055503305	0.034175312	0.00058618305
0.055633748	0.034311658	0.00058890172
0.055764191	0.034246551	0.00058729029
0.055894635	0.034615266	0.00059430217
0.056025078	0.034974537	0.00059093808
0.056155521	0.034311484	0.00059215134
0.056285964	0.033777595	0.00058277422
0.056416407	0.034532737	0.00059228849
0.056546851	0.034409690	0.00059322835
0.056677294	0.033711049	0.00058637429
0.056807737	0.034713629	0.00059428430
0.056938180	0.034536458	0.00059149615
0.057068624	0.033765871	0.00058656723
0.057199067	0.034491220	0.00059598074
0.057329510	0.033850784	0.00058675953
0.057459953	0.034413685	0.00059184035
0.057590397	0.033696070	0.00058621953
0.057720840	0.032760886	0.00058225711
0.057851283	0.033618487	0.00058770807
0.057981726	0.034072563	0.00058974840
0.058112170	0.034200605	0.00058800497
0.058242613	0.035273739	0.00059791220
0.058373056	0.034667998	0.00059172376
0.058503499	0.034642281	0.00058932485
0.058633942	0.034183512	0.00058816098
0.058764386	0.034714533	0.00058695353
0.058894829	0.034637174	0.00059041737
0.059025272	0.034635263	0.00058704764
0.059155715	0.034834838	0.00058901267
0.059286159	0.035110426	0.00059000722
0.059416602	0.032306145	0.00056659445
0.059547045	0.033095141	0.00057278184
0.059677488	0.033561150	0.00057802361
0.059807932	0.035264745	0.00058632605
0.059938375	0.033935982	0.00058168366
0.060068818	0.034385138	0.00057752580
0.060199261	0.035449697	0.00058970754
0.060329705	0.033780780	0.00057361728
0.060460148	0.035658426	0.00058727844
0.060590591	0.033858262	0.00057089354
0.060721034	0.034492468	0.00057635023
0.060851477	0.034048095	0.00057297056
0.060981921	0.032989692	0.00056800893
0.061112364	0.034125024	0.00057104971
0.061242807	0.033869573	0.00057080105
0.061373250	0.033465263	0.00056738336
0.061503694	0.034547516	0.00057409291
0.061634137	0.033986756	0.00057046892
0.061764580	0.032908052	0.00056465764
0.061895023	0.033205609	0.00056270106
0.062025467	0.034204236	0.00057299688
0.062155910	0.033586382	0.00056748581
0.062286353	0.034298707	0.00057230470
0.062416796	0.033543658	0.00056669144
0.062547240	0.033873280	0.00056937337
0.062677683	0.033845689	0.00056942232
0.062808126	0.033965882	0.00056795086
0.062938569	0.033547258	0.00056497179
0.063069012	0.033249405	0.00056412535
0.063199456	0.033869783	0.00056616268
0.063329899	0.033971597	0.00056661660
0.063460342	0.033520631	0.00056278130
0.063590785	0.033977990	0.00056639182
0.063721229	0.032099626	0.00055450614
0.063851672	0.033594287	0.00056463746
0.063982115	0.034466900	0.00056845142
0.064112558	0.032833461	0.00055847408
0.064243002	0.032590677	0.00055372407
0.064373445	0.033906883	0.00056308556
0.064503888	0.032805755	0.00055824497
0.064634331	0.033970276	0.00056471957
0.064764774	0.033378006	0.00056277073
0.064895218	0.032889864	0.00055536175
0.065025661	0.034432402	0.00056994096
0.065156104	0.033505614	0.00055904403
0.065286547	0.033747164	0.00056206918
0.065416991	0.034303514	0.00056679619
0.065547434	0.033571388	0.00055962391
0.065677877	0.034534346	0.00056548924
0.065808320	0.033816015	0.00056410295
0.065938764	0.033837364	0.00055939937
0.066069207	0.034171507	0.00056579053
0.066199650	0.034408562	0.00056215031
0.066330093	0.034584715	0.00056576205
0.066460537	0.033817458	0.00056088385
0.066590980	0.034790096	0.00056747000
0.066721423	0.033528908	0.00055895915
0.066851866	0.033440453	0.00055637011
0.066982309	0.034458823	0.00056285559
0.067112753	0.033179562	0.00055568784
0.067243196	0.034356406	0.00056054801
0.067373639	0.033534382	0.00055758809
0.067504082	0.033430686	0.00055676602
0.067634526	0.033127549	0.00055111043
0.067764969	0.033758494	0.00055848033
0.067895412	0.033167471	0.00055414407
0.068025855	0.034552921	0.00056121543
0.068156299	0.032554284	0.00054828724
0.068286742	0.033345900	0.00055163449
0.068417185	0.034607157	0.00056018779
0.068547628	0.033517052	0.00055602205
0.068678072	0.033446373	0.00054978409
0.068808515	0.033810151	0.00055735958
0.068938958	0.032276133	0.00054196871
0.069069401	0.033334076	0.00054910551
0.069199844	0.032854768	0.00055042701
0.069330288	0.032415405	0.00054219908
0.069460731	0.033620901	0.00055103418
0.069591174	0.032944559	0.00054762959
0.069721617	0.033175276	0.00054740145
0.069852061	0.033965126	0.00055605992
0.069982504	0.033744545	0.00054974340
0.070112947	0.033498967	0.00055066452
0.070243390	0.033653746	0.00055399235
0.070373834	0.034294873	0.00055554009
0.070504277	0.033941522	0.00055035363
0.070634720	0.034317666	0.00055790058
0.070765163	0.033519694	0.00054681210
0.070895607	0.033462743	0.00055016006
0.071026050	0.034116300	0.00055028878
0.071156493	0.033123340	0.00054586309
0.071286936	0.033891690	0.00055174593
0.071417379	0.033415865	0.00054519083
0.071547823	0.034299014	0.00055152570
0.071678266	0.033212365	0.00054654407
0.071808709	0.033725075	0.00054708715
0.071939152	0.033335380	0.00054774767
0.072069596	0.033019348	0.00054114321
0.072200039	0.032794420	0.00054020539
0.072330482	0.034528235	0.00055500181
0.072460925	0.033250726	0.00054298082
0.072591369	0.033152856	0.00054288055
0.072721812	0.034192677	0.00055014672
0.072852255	0.032899942	0.00054240581
0.072982698	0.033599698	0.00054542463
0.073113142	0.032918333	0.00053993258
0.073243585	0.033664769	0.00054486196
0.073374028	0.033036881	0.00054114670
0.073504471	0.032673573	0.00053358012
0.073634914	0.033829138	0.00054712288
0.073765358	0.032537422	0.00053246919
0.073895801	0.033417333	0.00054281247
0.074026244	0.033062199	0.00054069538
0.074156687	0.033249181	0.00053761487
0.074287131	0.033196726	0.00053748969
0.074417574	0.032731098	0.00053889068
0.074548017	0.032812335	0.00053280120
0.074678460	0.033318933	0.00054177949
0.074808904	0.032512437	0.00053129704
0.074939347	0.032957533	0.00053549423
0.075069790	0.033794176	0.00054490224
0.075200233	0.032778220	0.00053207728
0.075330677	0.033109929	0.00053776947
0.075461120	0.033250225	0.00054137147
0.075591563	0.032388335	0.00052871736
0.075722006	0.032996964	0.00053691045
0.075852449	0.033860196	0.00053977353
0.075982893	0.032643206	0.00053123178
0.076113336	0.033366193	0.00053873312
0.076243779	0.032389083	0.00052890031
0.076374222	0.032884300	0.00053142527
0.076504666	0.032504223	0.00053353960
0.076635109	0.033175176	0.00053256759
0.076765552	0.033847914	0.00053946672
0.076895995	0.034329678	0.00054250224
0.077026439	0.033495479	0.00053671566
0.077156882	0.032246872	0.00052825397
0.077287325	0.033315842	0.00053285212
0.077417768	0.033063286	0.00053304800
0.077548212	0.033013628	0.00053268772
0.077678655	0.032433481	0.00052624423
0.077809098	0.033077591	0.00053321582
0.077939541	0.032928996	0.00052887493
0.078069984	0.032468365	0.00052732843
0.078200428	0.032263026	0.00052921470
0.078330871	0.031996289	0.00052076941
0.078461314	0.033694940	0.00053392224
0.078591757	0.032780398	0.00052894157
0.078722201	0.033285175	0.00053236469
0.078852644	0.033701327	0.00053313536
0.078983087	0.031730558	0.00051735603
0.079113530	0.032969511	0.00052738937
0.079243974	0.033366139	0.00053337766
0.079374417	0.032749419	0.00052523983
0.079504860	0.032942745	0.00052868367
0.079635303	0.032779296	0.00052470164
0.079765747	0.032503751	0.00052587459
0.079896190	0.032579477	0.00052416612
0.080026633	0.032910254	0.00052565844
0.080157076	0.032541836	0.00052344995
0.080287519	0.032910661	0.00052881706
0.080417963	0.032241357	0.00051929868
0.080548406	0.032871154	0.00052781320
0.080678849	0.033503315	0.00052710185
0.080809292	0.033589381	0.00053047639
0.080939736	0.033254002	0.00052737695
0.081070179	0.032600182	0.00052170099
0.081200622	0.032407366	0.00052035954
0.081331065	0.032966268	0.00052646303
0.081461509	0.033190410	0.00052285218
0.081591952	0.033106871	0.00052699802
0.081722395	0.032950031	0.00052196308
0.081852838	0.032971856	0.00052337951
0.081983281	0.031599196	0.00051646180
0.082113725	0.032015847	0.00051223818
0.082244168	0.033720555	0.00052857792
0.082374611	0.032994608	0.00052290820
0.082505054	0.032639208	0.00051743458
0.082635498	0.034456069	0.00053486489
0.082765941	0.032706141	0.00052004177
0.082896384	0.032805206	0.00051982567
0.083026827	0.032733338	0.00052186738
0.083157271	0.033367949	0.00052174390
0.083287714	0.033110449	0.00052406460
0.083418157	0.032663304	0.00051966449
0.083548600	0.032978961	0.00052032336
0.083679044	0.033268900	0.00052136488
0.083809487	0.033030624	0.00051710164
0.083939930	0.032962994	0.00051995353
0.084070373	0.032861956	0.00052035495
0.084200816	0.031894593	0.00050896866
0.084331260	0.033548999	0.00052338799
0.084461703	0.032829088	0.00051939978
0.084592146	0.031836279	0.00050753804
0.084722589	0.033521864	0.00052226123
0.084853033	0.032915477	0.00051737981
0.084983476	0.032058286	0.00051107083
0.085113919	0.032985050	0.00051817391
0.085244362	0.032452479	0.00051087132
0.085374806	0.032791343	0.00051646456
0.085505249	0.033010848	0.00051829421
0.085635692	0.032722501	0.00051680261
0.085766135	0.032368629	0.00051174090
0.085896579	0.033182273	0.00051594621
0.086027022	0.033031554	0.00051595379
0.086157465	0.032527140	0.00051449389
0.086287908	0.032492417	0.00050784213
0.086418351	0.034113292	0.00052597283
0.086548795	0.032391072	0.00051042112
0.086679238	0.032356965	0.00050996645
0.086809681	0.033125319	0.00051683610
0.086940124	0.032960451	0.00051128402
0.087070568	0.032654431	0.00051385676
0.087201011	0.033544126	0.00051710418
0.087331454	0.033112745	0.00051322395
0.087461897	0.032273039	0.00050995831
0.087592341	0.032588008	0.00050937359
0.087722784	0.032803137	0.00051279232
0.087853227	0.032319501	0.00050898097
0.087983670	0.033061927	0.00051093356
0.088114114	0.033010210	0.00051523755
0.088244557	0.032434116	0.00050686304
0.088375000	0.033126148	0.00051325864
0.088505443	0.032772356	0.00051302916
0.088635886	0.033149839	0.00051069058
0.088766330	0.033826122	0.00051621275
0.088896773	0.033753089	0.00051794192
0.089027216	0.032209114	0.00050233587
0.089157659	0.033031913	0.00051149471
0.089288103	0.032632618	0.00050810533
0.089418546	0.032895501	0.00050783109
0.089548989	0.032474843	0.00050722720
0.089679432	0.033305810	0.00051146927
0.089809876	0.032934193	0.00050895522
0.089940319	0.032923401	0.00051047311
0.090070762	0.032323691	0.00050053350
0.090201205	0.033552658	0.00051412587
0.090331649	0.033716579	0.00051180087
0.090462092	0.032064583	0.00050089269
0.090592535	0.032804873	0.00050829202
0.090722978	0.032012569	0.00050013492
0.090853421	0.032263183	0.00050357160
0.090983865	0.032955463	0.00050919351
0.091114308	0.033045764	0.00050461030
0.091244751	0.032169456	0.00050323537
0.091375194	0.033239923	0.00050764255
0.091505638	0.032651855	0.00050455064
0.091636081	0.032530970	0.00051417880
0.091766524	0.032262924	0.00051591777
0.091896967	0.032330939	0.00051921867
0.092027411	0.032484532	0.00052429574
0.092157854	0.033799959	0.00053819849
0.092288297	0.032110200	0.00052894657
0.092418740	0.032858690	0.00053608823
0.092549184	0.032811778	0.00053775122
0.092679627	0.033069873	0.00054155472
0.092810070	0.033307817	0.00054537370
0.092940513	0.033153202	0.00053729970
0.093070956	0.033081715	0.00053096847
0.093201400	0.033665319	0.00053054144
0.093331843	0.032002935	0.00051898883
0.093462286	0.033305303	0.00052312450
0.093592729	0.032406296	0.00051816636
0.093723173	0.032473432	0.00051834521
0.093853616	0.032382605	0.00051389062
0.093984059	0.032713650	0.00051761161
0.094114502	0.033344202	0.00051836002
0.094244946	0.031702146	0.00050725817
0.094375389	0.032655722	0.00051320119
0.094505832	0.033118950	0.00051594577
0.094636275	0.033429922	0.00051825995
0.094766719	0.033001886	0.00051532237
0.094897162	0.033237615	0.00051257860
0.095027605	0.032271666	0.00050904026
0.095158048	0.032398517	0.00050694919
0.095288491	0.031888767	0.00050227574
0.095418935	0.032480839	0.00051190253
0.095549378	0.033223601	0.00051106400
0.095679821	0.032181760	0.00050434292
0.095810264	0.033238822	0.00051203801
0.095940708	0.033645205	0.00051373122
0.096071151	0.032549515	0.00051081119
0.096201594	0.032497538	0.00050359588
0.096332037	0.032972297	0.00050699151
0.096462481	0.032144437	0.00050398389
0.096592924	0.031973825	0.00049868199
0.096723367	0.032602008	0.00050544618
0.096853810	0.032977652	0.00050633605
0.096984253	0.032869867	0.00050440720
0.097114697	0.033282213	0.00050953151
0.097245140	0.032257863	0.00049980255
0.097375583	0.032274590	0.00050017665
0.097506026	0.032352908	0.00050354246
0.097636470	0.033215707	0.00050659536
0.097766913	0.032032077	0.00049718220
0.097897356	0.031715524	0.00049403777
0.098027799	0.032440114	0.00049866179
0.098158243	0.032261805	0.00049641321
0.098288686	0.032052203	0.00049291553
0.098419129	0.032456555	0.00049494781
0.098549572	0.033182299	0.00050086060
0.098680016	0.032529731	0.00049209696
0.098810459	0.032535826	0.00049415976
0.098940902	0.032814541	0.00049283713
0.099071345	0.032867316	0.00049265345
0.099201788	0.031305963	0.00048392771
0.099332232	0.032953845	0.00049087653
0.099462675	0.032822071	0.00049318112
0.099593118	0.032415802	0.00049000945
0.099723561	0.032273533	0.00048600068
0.099854005	0.031843493	0.00048583502
0.099984448	0.032952625	0.00049142601
0.10011489	0.031924265	0.00048644659
0.10024533	0.032303745	0.00048931255
0.10037578	0.032673276	0.00049029838
0.10050622	0.032320242	0.00049101658
0.10063666	0.032527003	0.00048970931
0.10076711	0.031421980	0.00048347555
0.10089755	0.031849075	0.00048870270
0.10102799	0.031740081	0.00048446954
0.10115844	0.032526178	0.00049225666
0.10128888	0.033379427	0.00049925248
0.10141932	0.032548194	0.00048668981
0.10154977	0.032387955	0.00048994691
0.10168021	0.032973683	0.00049368847
0.10181065	0.032590144	0.00048947259
0.10194110	0.032642385	0.00049166446
0.10207154	0.032051796	0.00048324809
0.10220198	0.032139919	0.00048652857
0.10233243	0.032043821	0.00048644276
0.10246287	0.032704845	0.00048804166
0.10259331	0.031694814	0.00048392655
0.10272376	0.032244371	0.00048443765
0.10285420	0.033682476	0.00049499683
0.10298464	0.032786343	0.00049106701
0.10311509	0.032702635	0.00048754044
0.10324553	0.031800759	0.00048133661
0.10337597	0.032779383	0.00049156414
0.10350642	0.032393495	0.00048321889
0.10363686	0.032761795	0.00048856813
0.10376730	0.033020712	0.00048995883
0.10389774	0.032965114	0.00048998102
0.10402819	0.032321866	0.00048619332
0.10415863	0.032836430	0.00048622742
0.10428907	0.032735686	0.00048511279
0.10441952	0.032567518	0.00048814345
0.10454996	0.032434802	0.00048213528
0.10468040	0.032218892	0.00048224048
0.10481085	0.031924341	0.00048002776
0.10494129	0.032351046	0.00048303089
0.10507173	0.031971128	0.00048204889
0.10520218	0.031962591	0.00047646544
0.10533262	0.032132179	0.00048124031
0.10546306	0.033420095	0.00048997654
0.10559351	0.031605440	0.00047645594
0.10572395	0.033375340	0.00048860064
0.10585439	0.032498073	0.00048340718
0.10598484	0.031904736	0.00047777214
0.10611528	0.031322744	0.00047528987
0.10624572	0.032248398	0.00047916661
0.10637617	0.032490091	0.00048340358
0.10650661	0.032528947	0.00048225840
0.10663705	0.032270751	0.00047849692
0.10676750	0.032854089	0.00048333127
0.10689794	0.033042719	0.00048425009
0.10702838	0.032129126	0.00047827807
0.10715883	0.031530863	0.00047585027
0.10728927	0.032413954	0.00047723006
0.10741971	0.033525041	0.00048834279
0.10755016	0.031881512	0.00047504514
0.10768060	0.032320640	0.00047743547
0.10781104	0.033872188	0.00049144202
0.10794149	0.032542324	0.00047795560
0.10807193	0.031925902	0.00047729739
0.10820237	0.032191696	0.00047697827
0.10833281	0.032159894	0.00047775546
0.10846326	0.032684469	0.00049309429
0.10859370	0.031856486	0.00048931646
0.10872414	0.032624402	0.00049915740
0.10885459	0.031483376	0.00049487934
0.10898503	0.032170948	0.00049732919
0.10911547	0.032341063	0.00050590900
0.10924592	0.032221654	0.00050714193
0.10937636	0.032821747	0.00050859159
0.10950680	0.032669628	0.00051422021
0.10963725	0.032558736	0.00051430317
0.10976769	0.031885739	0.00050909648
0.10989813	0.033376820	0.00052357311
0.11002858	0.031964028	0.00051340625
0.11015902	0.031659489	0.00051557147
0.11028946	0.032588950	0.00052415378
0.11041991	0.032605818	0.00052346499
0.11055035	0.032372060	0.00052483693
0.11068079	0.032522213	0.00052434641
0.11081124	0.031994000	0.00052355818
0.11094168	0.031283109	0.00052103510
0.11107212	0.032440686	0.00052934260
0.11120257	0.032107448	0.00053084785
0.11133301	0.032005199	0.00052837929
0.11146345	0.031851680	0.00052946276
0.11159390	0.032102956	0.00053639071
0.11172434	0.031877233	0.00053308537
0.11185478	0.032643249	0.00054047338
0.11198523	0.031690120	0.00053498521
0.11211567	0.031516638	0.00053116079
0.11224611	0.032458959	0.00054041040
0.11237656	0.032106759	0.00053922347
0.11250700	0.031825897	0.00053818836
0.11263744	0.031620601	0.00053798378
0.11276788	0.032100856	0.00054144742
0.11289833	0.032366896	0.00054845200
0.11302877	0.031388630	0.00053936366
0.11315921	0.032641470	0.00054756155
0.11328966	0.032379307	0.00054366841
0.11342010	0.032340458	0.00053330599
0.11355054	0.031901617	0.00052465919
0.11368099	0.032752105	0.00052901888
0.11381143	0.032371392	0.00051939996
0.11394187	0.032359832	0.00052100430
0.11407232	0.031959394	0.00051500710
0.11420276	0.032077450	0.00051278906
0.11433320	0.032340418	0.00051662589
0.11446365	0.031754555	0.00050698869
0.11459409	0.032634628	0.00051315041
0.11472453	0.032521492	0.00051226030
0.11485498	0.031916441	0.00050387039
0.11498542	0.032804229	0.00051270954
0.11511586	0.033809552	0.00051735155
0.11524631	0.032144277	0.00050291299
0.11537675	0.032299127	0.00050614436
0.11550719	0.032551052	0.00050280386
0.11563764	0.031317188	0.00049679309
0.11576808	0.032069647	0.00050313517
0.11589852	0.031856026	0.00049410457
0.11602897	0.032223844	0.00050388070
0.11615941	0.032670461	0.00050298127
0.11628985	0.033129017	0.00050304121
0.11642030	0.032542597	0.00050205601
0.11655074	0.031199239	0.00048819661
0.11668118	0.033085870	0.00050314642
0.11681163	0.032520109	0.00050154915
0.11694207	0.032533825	0.00049592422
0.11707251	0.032273358	0.00049552549
0.11720295	0.031933543	0.00049236707
0.11733340	0.032838240	0.00049705900
0.11746384	0.032644364	0.00049700593
0.11759428	0.032066685	0.00048922991
0.11772473	0.031892333	0.00048936962
0.11785517	0.031542563	0.00048954070
0.11798561	0.032073558	0.00048651948
0.11811606	0.031525980	0.00048572758
0.11824650	0.032011201	0.00048835925
0.11837694	0.031576495	0.00048302404
0.11850739	0.032086979	0.00048748501
0.11863783	0.032526109	0.00048752554
0.11876827	0.032718353	0.00048923823
0.11889872	0.032183556	0.00048618523
0.11902916	0.032056066	0.00048155983
0.11915960	0.032008664	0.00048215711
0.11929005	0.032769710	0.00048578015
0.11942049	0.031618890	0.00048094343
0.11955093	0.031646722	0.00047766921
0.11968138	0.030553905	0.00046780639
0.11981182	0.032750930	0.00048317429
0.11994226	0.031770453	0.00047670661
0.12007271	0.032477601	0.00047850103
0.12020315	0.032520994	0.00047903888
0.12033359	0.032338206	0.00047766944
0.12046404	0.031836759	0.00047376568
0.12059448	0.031780727	0.00047259347
0.12072492	0.032569328	0.00047534353
0.12085537	0.032036310	0.00047353032
0.12098581	0.032218631	0.00047213417
0.12111625	0.032162981	0.00047161528
0.12124670	0.032210296	0.00047331231
0.12137714	0.031335543	0.00046388706
0.12150758	0.032246552	0.00047328302
0.12163802	0.031907966	0.00046874781
0.12176847	0.031701791	0.00046400763
0.12189891	0.032020440	0.00046919275
0.12202935	0.031277354	0.00046177013
0.12215980	0.031746935	0.00046664795
0.12229024	0.031798984	0.00046595292
0.12242068	0.032237143	0.00046490434
0.12255113	0.031347698	0.00046166566
0.12268157	0.032527850	0.00046810147
0.12281201	0.032049207	0.00046406645
0.12294246	0.031826464	0.00046409173
0.12307290	0.032439472	0.00046762510
0.12320334	0.031499940	0.00045892973
0.12333379	0.032321102	0.00046639878
0.12346423	0.033067650	0.00046987761
0.12359467	0.032256586	0.00046690973
0.12372512	0.032045039	0.00046387495
0.12385556	0.032479608	0.00046394540
0.12398600	0.031636006	0.00046283574
0.12411645	0.031436608	0.00045786141
0.12424689	0.031704370	0.00045938142
0.12437733	0.031414572	0.00046111312
0.12450778	0.032096772	0.00046129362
0.12463822	0.032068389	0.00046353409
0.12476866	0.031520156	0.00045692774
0.12489911	0.031430753	0.00045709027
0.12502955	0.031809634	0.00046138316
0.12515999	0.032813622	0.00046557810
0.12529044	0.031491909	0.00045694167
0.12542088	0.032054730	0.00046100019
0.12555132	0.032053685	0.00046007334
0.12568177	0.032659230	0.00046486719
0.12581221	0.032554504	0.00046258205
0.12594265	0.031977246	0.00045816944
0.12607309	0.031819443	0.00046012242
0.12620354	0.031240259	0.00045306888
0.12633398	0.032836835	0.00046463322
0.12646442	0.032255449	0.00046249290
0.12659487	0.032161873	0.00045685631
0.12672531	0.031013402	0.00045321771
0.12685575	0.031836242	0.00045638955
0.12698620	0.032636495	0.00046304846
0.12711664	0.031724172	0.00045710499
0.12724708	0.031510425	0.00045233913
0.12737753	0.032044434	0.00046077446
0.12750797	0.031873263	0.00045404459
0.12763841	0.031782283	0.00045454271
0.12776886	0.032137225	0.00045893094
0.12789930	0.031770666	0.00045219009
0.12802974	0.031633705	0.00045432017
0.12816019	0.031100780	0.00045043662
0.12829063	0.031559372	0.00045198382
0.12842107	0.032100914	0.00045658946
0.12855152	0.032136089	0.00045564937
0.12868196	0.031905172	0.00045470783
0.12881240	0.032302104	0.00045785249
0.12894285	0.031666966	0.00045183273
0.12907329	0.031122599	0.00044939141
0.12920373	0.032118589	0.00045599188
0.12933418	0.031607778	0.00045097309
0.12946462	0.031964370	0.00045428255
0.12959506	0.032247768	0.00045596464
0.12972551	0.031228959	0.00044751119
0.12985595	0.031688632	0.00045281359
0.12998639	0.031605607	0.00044850533
0.13011684	0.030511039	0.00044423365
0.13024728	0.031618860	0.00045053815
0.13037772	0.031555322	0.00044912721
0.13050816	0.031899280	0.00045044170
0.13063861	0.031566150	0.00044916473
0.13076905	0.032015577	0.00045110488
0.13089949	0.031632230	0.00045047707
0.13102994	0.032019110	0.00044998678
0.13116038	0.032081795	0.00045255982
0.13129082	0.031942815	0.00045067056
0.13142127	0.031472719	0.00044679223
0.13155171	0.031398971	0.00044745318
0.13168215	0.031867445	0.00045000550
0.13181260	0.032133627	0.00045085623
0.13194304	0.031413440	0.00044720588
0.13207348	0.032146019	0.00045064694
0.13220393	0.031381002	0.00044539810
0.13233437	0.032060294	0.00045110656
0.13246481	0.031511831	0.00044777813
0.13259526	0.031333947	0.00044576330
0.13272570	0.031983230	0.00044874833
0.13285614	0.032111470	0.00044892341
0.13298659	0.031489189	0.00044630277
0.13311703	0.031552407	0.00044483646
0.13324747	0.031573434	0.00044562234
0.13337792	0.031729297	0.00044604761
0.13350836	0.031870641	0.00044817912
0.13363880	0.031171737	0.00044271248
0.13376925	0.031376945	0.00044193113
0.13389969	0.032224133	0.00044957740
0.13403013	0.031315368	0.00044543308
0.13416058	0.032074831	0.00044561035
0.13429102	0.032121223	0.00044857596
0.13442146	0.032018965	0.00044602144
0.13455191	0.032248223	0.00044770320
0.13468235	0.031635966	0.00044678640
0.13481279	0.031920962	0.00044595256
0.13494323	0.031719645	0.00044719300
0.13507368	0.031845883	0.00044595825
0.13520412	0.030674893	0.00043461382
0.13533456	0.031124431	0.00044204199
0.13546501	0.031762378	0.00044212292
0.13559545	0.031160332	0.00044019045
0.13572589	0.031859476	0.00044620592
0.13585634	0.031069711	0.00043673678
0.13598678	0.032379356	0.00044813345
0.13611722	0.031263351	0.00043923956
0.13624767	0.031499399	0.00044055639
0.13637811	0.031281728	0.00044054405
0.13650855	0.032512434	0.00044653899
0.13663900	0.031079844	0.00043749106
0.13676944	0.031801258	0.00044341877
0.13689988	0.030984411	0.00043567631
0.13703033	0.032210400	0.00044556218
0.13716077	0.032090520	0.00044435074
0.13729121	0.032551128	0.00044578130
0.13742166	0.030851269	0.00043592282
0.13755210	0.031312918	0.00043716672
0.13768254	0.031160334	0.00043906288
0.13781299	0.031610334	0.00044255334
0.13794343	0.031714649	0.00043814804
0.13807387	0.032443620	0.00044515533
0.13820432	0.031386880	0.00043796183
0.13833476	0.032064961	0.00044060040
0.13846520	0.031673261	0.00044109152
0.13859565	0.031835310	0.00043885339
0.13872609	0.031371202	0.00043777041
0.13885653	0.031070971	0.00043563539
0.13898698	0.031865085	0.00043895967
0.13911742	0.031407056	0.00043604351
0.13924786	0.031159615	0.00043490173
0.13937830	0.031227750	0.00043603081
0.13950875	0.031270249	0.00043607102
0.13963919	0.031019948	0.00043280640
0.13976963	0.031202725	0.00043477765
0.13990008	0.030962924	0.00043474798
0.14003052	0.031562475	0.00043568192
0.14016096	0.031713427	0.00043897130
0.14029141	0.031799420	0.00043691203
0.14042185	0.031181346	0.00043281064
0.14055229	0.031937341	0.00043949506
0.14068274	0.030847242	0.00042942330
0.14081318	0.031440232	0.00043610109
0.14094362	0.032198267	0.00043929603
0.14107407	0.031551062	0.00043454913
0.14120451	0.031735924	0.00043687603
0.14133495	0.031357407	0.00043277576
0.14146540	0.031687738	0.00043602317
0.14159584	0.031143071	0.00043468749
0.14172628	0.032390443	0.00043871831
0.14185673	0.031159349	0.00043328687
0.14198717	0.031225380	0.00043092658
0.14211761	0.031668298	0.00043350391
0.14224806	0.031446475	0.00043443736
0.14237850	0.031649157	0.00043106377
0.14250894	0.031182457	0.00043008479
0.14263939	0.031209262	0.00043247864
0.14276983	0.031248516	0.00042876669
0.14290027	0.030772470	0.00042820600
0.14303072	0.031710696	0.00043159297
0.14316116	0.032028005	0.00043431083
0.14329160	0.031967397	0.00043534763
0.14342205	0.031700314	0.00043049652
0.14355249	0.031350394	0.00042930165
0.14368293	0.031629323	0.00043322707
0.14381337	0.031698506	0.00042881776
0.14394382	0.031792289	0.00043468529
0.14407426	0.031431578	0.00042728662
0.14420470	0.030466112	0.00042300058
0.14433515	0.030892610	0.00042785297
0.14446559	0.031439472	0.00042880957
0.14459603	0.031667105	0.00043070315
0.14472648	0.030797707	0.00042677903
0.14485692	0.031439236	0.00042684952
0.14498736	0.031185829	0.00042856712
0.14511781	0.031289483	0.00042620667
0.14524825	0.031526153	0.00043066756
0.14537869	0.031737385	0.00043071795
0.14550914	0.031577928	0.00042638661
0.14563958	0.032077536	0.00043322863
0.14577002	0.031750250	0.00043013293
0.14590047	0.031005323	0.00042507573
0.14603091	0.031632016	0.00043048386
0.14616135	0.031482553	0.00042709159
0.14629180	0.030782474	0.00042374425
0.14642224	0.031491471	0.00043080171
0.14655268	0.031293035	0.00042640879
0.14668313	0.031028159	0.00042549168
0.14681357	0.031396698	0.00042762745
0.14694401	0.031230562	0.00042509909
0.14707446	0.031707077	0.00042932435
0.14720490	0.030815507	0.00042183016
0.14733534	0.031171418	0.00042589922
0.14746579	0.030932614	0.00042475980
0.14759623	0.031746535	0.00042903385
0.14772667	0.032081782	0.00042930485
0.14785712	0.030902559	0.00042238520
0.14798756	0.031880414	0.00042961466
0.14811800	0.031742420	0.00042785791
0.14824844	0.030880251	0.00042287047
0.14837889	0.031205398	0.00042530654
0.14850933	0.032122232	0.00043062819
0.14863977	0.031647342	0.00042441030
0.14877022	0.030866838	0.00042279658
0.14890066	0.031162410	0.00042228930
0.14903110	0.031091286	0.00042200684
0.14916155	0.030920014	0.00042240450
0.14929199	0.031172300	0.00042165657
0.14942243	0.031424946	0.00042529030
0.14955288	0.030880092	0.00042238648
0.14968332	0.031578786	0.00042355680
0.14981376	0.031179126	0.00042396755
0.14994421	0.031434619	0.00042281728
0.15007465	0.032224353	0.00042765055
0.15020509	0.032337832	0.00043072545
0.15033554	0.031416857	0.00042277778
0.15046598	0.031286656	0.00042544521
0.15059642	0.031237745	0.00042193810
0.15072687	0.031118253	0.00042068014
0.15085731	0.030017292	0.00041591317
0.15098775	0.031265892	0.00042146073
0.15111820	0.031099347	0.00042230712
0.15124864	0.031056441	0.00042130003
0.15137908	0.031580678	0.00042173894
0.15150953	0.031074615	0.00042191323
0.15163997	0.031448929	0.00042206157
0.15177041	0.031287356	0.00042185282
0.15190086	0.031524972	0.00042336931
0.15203130	0.031785892	0.00042329364
0.15216174	0.030536080	0.00041662694
0.15229219	0.030787396	0.00041906457
0.15242263	0.031359387	0.00042029031
0.15255307	0.030999334	0.00041930862
0.15268351	0.031021837	0.00041786780
0.15281396	0.032197005	0.00042495705
0.15294440	0.031534123	0.00042277397
0.15307484	0.031114255	0.00041837625
0.15320529	0.031864194	0.00042246283
0.15333573	0.030731815	0.00041667298
0.15346617	0.031396651	0.00042010134
0.15359662	0.031700134	0.00042266357
0.15372706	0.031561049	0.00042090058
0.15385750	0.030617463	0.00041430470
0.15398795	0.031105011	0.00041732881
0.15411839	0.030794493	0.00041533291
0.15424883	0.031321450	0.00041749075
0.15437928	0.031372050	0.00041845849
0.15450972	0.031319683	0.00041723634
0.15464016	0.031413817	0.00041905084
0.15477061	0.030972653	0.00041556602
0.15490105	0.030995224	0.00041424703
0.15503149	0.031395093	0.00041859001
0.15516194	0.031405967	0.00041817011
0.15529238	0.031454743	0.00041817068
0.15542282	0.030621045	0.00041330871
0.15555327	0.032045941	0.00042190340
0.15568371	0.031282430	0.00041712918
0.15581415	0.031214193	0.00041705787
0.15594460	0.031578539	0.00041801730
0.15607504	0.030777244	0.00041305344
0.15620548	0.031078927	0.00041536302
0.15633593	0.031239891	0.00041501447
0.15646637	0.031389144	0.00041596112
0.15659681	0.031414015	0.00041710634
0.15672726	0.030405477	0.00041032336
0.15685770	0.030683573	0.00041278384
0.15698814	0.030528532	0.00041067268
0.15711858	0.030800919	0.00041147258
0.15724903	0.031470047	0.00041732619
0.15737947	0.031341912	0.00041601836
0.15750991	0.031074119	0.00041268394
0.15764036	0.031048660	0.00041472320
0.15777080	0.031350979	0.00041527748
0.15790124	0.030818909	0.00041007931
0.15803169	0.031333911	0.00041455737
0.15816213	0.031169645	0.00041407707
0.15829257	0.031376549	0.00041437470
0.15842302	0.031437259	0.00041553899
0.15855346	0.031043819	0.00041152939
0.15868390	0.030846691	0.00041154247
0.15881435	0.031002448	0.00041370505
0.15894479	0.030952904	0.00041282359
0.15907523	0.031793430	0.00041565070
0.15920568	0.031604115	0.00041473097
0.15933612	0.030988120	0.00041066130
0.15946656	0.031087153	0.00041070632
0.15959701	0.030412427	0.00040713744
0.15972745	0.030562408	0.00040903986
0.15985789	0.030417347	0.00040739448
0.15998834	0.031311603	0.00041111633
0.16011878	0.031178626	0.00041222588
0.16024922	0.031101758	0.00041001050
0.16037967	0.031216637	0.00041283660
0.16051011	0.030919191	0.00040947246
0.16064055	0.031370698	0.00041181009
0.16077100	0.030584852	0.00040739963
0.16090144	0.030793724	0.00041067715
0.16103188	0.030818127	0.00040787868
0.16116233	0.031101705	0.00041040186
0.16129277	0.031667752	0.00041260451
0.16142321	0.031079786	0.00040921973
0.16155365	0.031224370	0.00041094745
0.16168410	0.030677123	0.00040640598
0.16181454	0.031162027	0.00041006202
0.16194498	0.031801043	0.00041251241
0.16207543	0.031787580	0.00041306204
0.16220587	0.031391453	0.00041068755
0.16233631	0.030768144	0.00040636706
0.16246676	0.031122748	0.00041045878
0.16259720	0.031210614	0.00040902579
0.16272764	0.031274738	0.00040822126
0.16285809	0.030789455	0.00040671704
0.16298853	0.031262768	0.00040952342
0.16311897	0.030887394	0.00040578363
0.16324942	0.031113855	0.00040977230
0.16337986	0.030574407	0.00040356616
0.16351030	0.030994921	0.00040733288
0.16364075	0.031132949	0.00040906360
0.16377119	0.031212254	0.00040657204
0.16390163	0.030464692	0.00040477121
0.16403208	0.031322275	0.00040909568
0.16416252	0.031085288	0.00040634075
0.16429296	0.031428672	0.00041020053
0.16442341	0.030450243	0.00040111474
0.16455385	0.030584981	0.00040405334
0.16468429	0.030982862	0.00040656821
0.16481474	0.030908086	0.00040375483
0.16494518	0.031141841	0.00040836252
0.16507562	0.031072973	0.00040594752
0.16520607	0.030377835	0.00040196949
0.16533651	0.030342665	0.00040215144
0.16546695	0.030709146	0.00040278748
0.16559740	0.031006007	0.00040615795
0.16572784	0.030252806	0.00039977935
0.16585828	0.030826831	0.00040335134
0.16598872	0.031404992	0.00040776905
0.16611917	0.030473434	0.00040199359
0.16624961	0.030655707	0.00040190980
0.16638005	0.030961130	0.00040575672
0.16651050	0.031110515	0.00040366600
0.16664094	0.030878568	0.00040425546
0.16677138	0.031231114	0.00040508032
0.16690183	0.030995976	0.00040268815
0.16703227	0.030983574	0.00040376417
0.16716271	0.031143609	0.00040264388
0.16729316	0.030301305	0.00039976423
0.16742360	0.030500433	0.00040142354
0.16755404	0.031120678	0.00040269780
0.16768449	0.031305190	0.00040404772
0.16781493	0.030522552	0.00039950878
0.16794537	0.030729989	0.00040108660
0.16807582	0.030669124	0.00040216160
0.16820626	0.031599878	0.00040545981
0.16833670	0.031161160	0.00040351732
0.16846715	0.031236811	0.00040353477
0.16859759	0.031299373	0.00040228357
0.16872803	0.031135568	0.00040340872
0.16885848	0.031488484	0.00040425115
0.16898892	0.031323806	0.00040405181
0.16911936	0.031073185	0.00040267964
0.16924981	0.031037417	0.00040121921
0.16938025	0.031217498	0.00040187123
0.16951069	0.031051172	0.00040224978
0.16964114	0.030566014	0.00039885734
0.16977158	0.030629504	0.00039967941
0.16990202	0.030974777	0.00040030075
0.17003247	0.030790394	0.00039866803
0.17016291	0.030858683	0.00040003438
0.17029335	0.030744961	0.00039765403
0.17042379	0.031185416	0.00040191496
0.17055424	0.030517608	0.00039680807
0.17068468	0.031150329	0.00040125438
0.17081512	0.030454520	0.00039686805
0.17094557	0.030588387	0.00039667489
0.17107601	0.031333697	0.00040244432
0.17120645	0.031122152	0.00040189504
0.17133690	0.030318063	0.00039525751
0.17146734	0.030561090	0.00039687916
0.17159778	0.031048244	0.00039906169
0.17172823	0.031498937	0.00040118553
0.17185867	0.031038964	0.00040067142
0.17198911	0.030274592	0.00039218180
0.17211956	0.030548507	0.00039700945
0.17225000	0.030154568	0.00039420386
0.17238044	0.030804569	0.00039603662
0.17251089	0.031163636	0.00039989912
0.17264133	0.030303148	0.00039301320
0.17277177	0.030442118	0.00039569779
0.17290222	0.030810542	0.00039786322
0.17303266	0.030737432	0.00039373653
0.17316310	0.030447992	0.00039482539
0.17329355	0.031428055	0.00040055783
0.17342399	0.030592588	0.00039407285
0.17355443	0.031203147	0.00039883824
0.17368488	0.031290793	0.00039751570
0.17381532	0.030671446	0.00039692160
0.17394576	0.030750927	0.00039620745
0.17407621	0.031091210	0.00039698791
0.17420665	0.030610194	0.00039449299
0.17433709	0.030804784	0.00039589985
0.17446753	0.030428897	0.00039253693
0.17459798	0.030499295	0.00039442566
0.17472842	0.030171572	0.00039066056
0.17485886	0.031472024	0.00040114421
0.17498931	0.030627629	0.00039438777
0.17511975	0.030892947	0.00039319689
0.17525019	0.030811626	0.00039422383
0.17538064	0.031143772	0.00039719747
0.17551108	0.031035450	0.00039633345
0.17564152	0.031334538	0.00039776348
0.17577197	0.030813584	0.00039376183
0.17590241	0.030444139	0.00039297283
0.17603285	0.031088021	0.00039593614
0.17616330	0.030728372	0.00039270296
0.17629374	0.030887808	0.00039519414
0.17642418	0.030633627	0.00039234681
0.17655463	0.031204319	0.00039625743
0.17668507	0.030631105	0.00039272154
0.17681551	0.030752896	0.00039261593
0.17694596	0.030799593	0.00039378962
0.17707640	0.030578315	0.00039154653
0.17720684	0.030520940	0.00039032658
0.17733729	0.031021823	0.00039485376
0.17746773	0.031136202	0.00039394398
0.17759817	0.030731235	0.00039160440
0.17772862	0.031268175	0.00039641314
0.17785906	0.030779045	0.00039099922
0.17798950	0.030554912	0.00039063750
0.17811995	0.030699876	0.00039136398
0.17825039	0.030834557	0.00039062141
0.17838083	0.030858526	0.00039345348
0.17851128	0.030116941	0.00038634940
0.17864172	0.031071974	0.00039296285
0.17877216	0.030791878	0.00039174451
0.17890260	0.030575083	0.00038963697
0.17903305	0.031025167	0.00039383128
0.17916349	0.030304599	0.00038756590
0.17929393	0.030779582	0.00039056214
0.17942438	0.030762892	0.00039016177
0.17955482	0.030489703	0.00038799427
0.17968526	0.030493201	0.00038954653
0.17981571	0.030420555	0.00038902388
0.17994615	0.030897878	0.00038945917
0.18007659	0.030775789	0.00039284428
0.18020704	0.030461410	0.00038825483
0.18033748	0.030198867	0.00038582934
0.18046792	0.029924276	0.00038650118
0.18059837	0.030648138	0.00038848588
0.18072881	0.030948267	0.00038964315
0.18085925	0.030261169	0.00038674769
0.18098970	0.030560633	0.00038703901
0.18112014	0.030266596	0.00038810089
0.18125058	0.030764755	0.00038790254
0.18138103	0.030481607	0.00038728892
0.18151147	0.030488425	0.00038745481
0.18164191	0.030525590	0.00038620809
0.18177236	0.031264812	0.00039167828
0.18190280	0.031186856	0.00039084042
0.18203324	0.031020892	0.00038962932
0.18216369	0.031387898	0.00040094178
0.18229413	0.030091760	0.00039380276
0.18242457	0.031426516	0.00040608522
0.18255502	0.031453680	0.00040886118
0.18268546	0.030260013	0.00040188666
0.18281590	0.030418358	0.00040446545
0.18294635	0.030498172	0.00040628305
0.18307679	0.029627096	0.00040381656
0.18320723	0.030557980	0.00041287098
0.18333767	0.030362209	0.00040826595
0.18346812	0.031175501	0.00041825216
0.18359856	0.031088706	0.00041801996
0.18372900	0.031229072	0.00042009165
0.18385945	0.030712747	0.00041806651
0.18398989	0.030707194	0.00041823672
0.18412033	0.030992640	0.00042253738
0.18425078	0.030609164	0.00042210397
0.18438122	0.030716140	0.00042131129
0.18451166	0.030262715	0.00042047891
0.18464211	0.030429243	0.00042282005
0.18477255	0.030341986	0.00042406810
0.18490299	0.030001697	0.00042296946
0.18503344	0.030395234	0.00042347317
0.18516388	0.029928680	0.00042453835
0.18529432	0.031116561	0.00043217688
0.18542477	0.030852073	0.00043091865
0.18555521	0.029661446	0.00042594454
0.18568565	0.030917257	0.00043149295
0.18581610	0.030994653	0.00043286810
0.18594654	0.030352038	0.00043059522
0.18607698	0.030647535	0.00043259117
0.18620743	0.030125382	0.00043156658
0.18633787	0.030074182	0.00043397335
0.18646831	0.029463451	0.00042627377
0.18659876	0.029656774	0.00042990207
0.18672920	0.030046753	0.00043448589
0.18685964	0.030485963	0.00043728547
0.18699009	0.030464439	0.00043692203
0.18712053	0.030965095	0.00043084289
0.18725097	0.029954103	0.00042200583
0.18738142	0.031011592	0.00042419257
0.18751186	0.029415504	0.00041253029
0.18764230	0.031475719	0.00042461009
0.18777274	0.031188441	0.00042081862
0.18790319	0.029991389	0.00041098077
0.18803363	0.031038781	0.00041797994
0.18816407	0.030761647	0.00041213793
0.18829452	0.030252516	0.00041055394
0.18842496	0.030694947	0.00041148231
0.18855540	0.029922756	0.00040439446
0.18868585	0.031091905	0.00041325874
0.18881629	0.030653178	0.00040598625
0.18894673	0.030274444	0.00040515604
0.18907718	0.030929120	0.00040686607
0.18920762	0.030331381	0.00040334470
0.18933806	0.031384059	0.00040803565
0.18946851	0.030646263	0.00040318639
0.18959895	0.030805297	0.00040392559
0.18972939	0.030189371	0.00039863482
0.18985984	0.030695064	0.00040007840
0.18999028	0.030497547	0.00039922177
0.19012072	0.031197554	0.00040391899
0.19025117	0.030877241	0.00039884543
0.19038161	0.030353543	0.00039726043
0.19051205	0.030395466	0.00039688866
0.19064250	0.030834566	0.00039749781
0.19077294	0.030625180	0.00039796561
0.19090338	0.030902245	0.00039720039
0.19103383	0.030939762	0.00039661922
0.19116427	0.029775445	0.00038922838
0.19129471	0.030861587	0.00039431154
0.19142516	0.031145465	0.00039698661
0.19155560	0.030707447	0.00039131587
0.19168604	0.030588696	0.00039144688
0.19181649	0.030581255	0.00039177044
0.19194693	0.030608906	0.00038985822
0.19207737	0.030930568	0.00039342986
0.19220781	0.030767188	0.00038929406
0.19233826	0.031202739	0.00039279860
0.19246870	0.030203452	0.00038731583
0.19259914	0.030260463	0.00038502786
0.19272959	0.030418223	0.00038782291
0.19286003	0.031037351	0.00039114404
0.19299047	0.030514569	0.00038579022
0.19312092	0.030331054	0.00038406423
0.19325136	0.030795510	0.00038763811
0.19338180	0.030365094	0.00038543155
0.19351225	0.030472026	0.00038723153
0.19364269	0.030913540	0.00038594434
0.19377313	0.030293434	0.00038527882
0.19390358	0.030241025	0.00038543132
0.19403402	0.029452226	0.00037757737
0.19416446	0.030436311	0.00038575423
0.19429491	0.030616545	0.00038418384
0.19442535	0.030243852	0.00038271872
0.19455579	0.030380697	0.00038480247
0.19468624	0.029714146	0.00037841943
0.19481668	0.030115586	0.00038374954
0.19494712	0.029992934	0.00038165883
0.19507757	0.030282869	0.00038278548
0.19520801	0.030179689	0.00038230583
0.19533845	0.030380806	0.00038233305
0.19546890	0.030434275	0.00038366745
0.19559934	0.029722861	0.00038109359
0.19572978	0.030052155	0.00038009161
0.19586023	0.030935408	0.00038646001
0.19599067	0.030112469	0.00038076881
0.19612111	0.030214290	0.00037967408
0.19625156	0.029940477	0.00038278784
0.19638200	0.029900929	0.00037829362
0.19651244	0.030351619	0.00038224193
0.19664288	0.029727152	0.00037779820
0.19677333	0.030391183	0.00037979040
0.19690377	0.030265321	0.00038121084
0.19703421	0.030036598	0.00037855492
0.19716466	0.029913011	0.00037896792
0.19729510	0.030468452	0.00038103920
0.19742554	0.030063163	0.00037777685
0.19755599	0.030428946	0.00038166844
0.19768643	0.030302798	0.00038158253
0.19781687	0.030042282	0.00037743042
0.19794732	0.030163431	0.00038005863
0.19807776	0.030313877	0.00037780274
0.19820820	0.030195398	0.00037799476
0.19833865	0.030502396	0.00038045970
0.19846909	0.029853211	0.00037569740
0.19859953	0.029766147	0.00037686169
0.19872998	0.030133887	0.00037738285
0.19886042	0.030232236	0.00037724467
0.19899086	0.029645885	0.00037672450
0.19912131	0.029740239	0.00037458567
0.19925175	0.030147451	0.00037825279
0.19938219	0.030663900	0.00037991501
0.19951264	0.030089339	0.00037525678
0.19964308	0.030497708	0.00037911291
0.19977352	0.030217578	0.00037738042
0.19990397	0.030129812	0.00037698395
0.20003441	0.030218030	0.00037823768
0.20016485	0.029930870	0.00037432125
0.20029530	0.030001589	0.00037600336
0.20042574	0.030869637	0.00038029827
0.20055618	0.030273567	0.00037577363
0.20068663	0.029536109	0.00037315375
0.20081707	0.030816203	0.00037944681
0.20094751	0.030621859	0.00037819744
0.20107795	0.030539448	0.00037878420
0.20120840	0.030214726	0.00037542399
0.20133884	0.029910082	0.00037514711
0.20146928	0.030254568	0.00037664320
0.20159973	0.029904365	0.00037397442
0.20173017	0.030260169	0.00037649206
0.20186061	0.030261613	0.00037432422
0.20199106	0.030296771	0.00037651488
0.20212150	0.030215431	0.00037629826
0.20225194	0.030425656	0.00037512927
0.20238239	0.031329174	0.00038119957
0.20251283	0.030526752	0.00037550262
0.20264327	0.030233276	0.00037472336
0.20277372	0.030351613	0.00037610609
0.20290416	0.029729736	0.00037263864
0.20303460	0.030129933	0.00037362848
0.20316505	0.029744407	0.00037133071
0.20329549	0.030614948	0.00037510789
0.20342593	0.030574176	0.00037626004
0.20355638	0.030308879	0.00037408821
0.20368682	0.030868673	0.00037620075
0.20381726	0.030545239	0.00037588403
0.20394771	0.030154018	0.00037042638
0.20407815	0.029928785	0.00037157639
0.20420859	0.030829201	0.00037657486
0.20433904	0.030207640	0.00037173257
0.20446948	0.030691266	0.00037514377
0.20459992	0.031067130	0.00037633997
0.20473037	0.029979695	0.00037004292
0.20486081	0.030352618	0.00037265022
0.20499125	0.030447108	0.00037293815
0.20512170	0.030261464	0.00037181483
0.20525214	0.030297848	0.00037230197
0.20538258	0.030232155	0.00037102732
0.20551302	0.030173178	0.00037092049
0.20564347	0.029962610	0.00036882993
0.20577391	0.030059611	0.00037064163
0.20590435	0.029878984	0.00036942574
0.20603480	0.030790355	0.00037301364
0.20616524	0.030204429	0.00037081533
0.20629568	0.030529075	0.00037294871
0.20642613	0.030162136	0.00037006954
0.20655657	0.030057960	0.00037080212
0.20668701	0.030565503	0.00037111246
0.20681746	0.030264778	0.00037000069
0.20694790	0.030126057	0.00037029052
0.20707834	0.029995519	0.00036858173
0.20720879	0.030042903	0.00036981655
0.20733923	0.029840213	0.00036728663
0.20746967	0.029803468	0.00036751283
0.20760012	0.030329581	0.00037221650
0.20773056	0.030560970	0.00036952083
0.20786100	0.029792160	0.00036821700
0.20799145	0.029820507	0.00036762890
0.20812189	0.030599279	0.00037100321
0.20825233	0.030339648	0.00037009840
0.20838278	0.029536091	0.00036523756
0.20851322	0.030679992	0.00037139236
0.20864366	0.030188277	0.00037027702
0.20877411	0.030276826	0.00036806055
0.20890455	0.030545035	0.00037091620
0.20903499	0.030098698	0.00036747731
0.20916544	0.030832138	0.00037114161
0.20929588	0.029625618	0.00036706572
0.20942632	0.029982385	0.00036599237
0.20955677	0.029517606	0.00036518876
0.20968721	0.029874008	0.00036671652
0.20981765	0.030019422	0.00036528213
0.20994809	0.029550756	0.00036477778
0.21007854	0.029604126	0.00036413814
0.21020898	0.030035432	0.00036610573
0.21033942	0.029864888	0.00036602033
0.21046987	0.029816605	0.00036411283
0.21060031	0.030400494	0.00036990356
0.21073075	0.029510759	0.00036306163
0.21086120	0.030092511	0.00036724209
0.21099164	0.030171950	0.00036742878
0.21112208	0.030240345	0.00036657388
0.21125253	0.029916711	0.00036481338
0.21138297	0.030135214	0.00036842693
0.21151341	0.029763756	0.00036398625
0.21164386	0.030664243	0.00036935359
0.21177430	0.030495028	0.00036738588
0.21190474	0.030547725	0.00036870531
0.21203519	0.029946923	0.00036637451
0.21216563	0.029594795	0.00036211735
0.21229607	0.029523195	0.00036264673
0.21242652	0.029827931	0.00036581640
0.21255696	0.029764610	0.00036201790
0.21268740	0.030580503	0.00036878206
0.21281785	0.029893743	0.00036234611
0.21294829	0.029806016	0.00036427526
0.21307873	0.030506529	0.00036728327
0.21320918	0.030037907	0.00036465471
0.21333962	0.029972566	0.00036397603
0.21347006	0.029577806	0.00036420781
0.21360051	0.029953106	0.00036258799
0.21373095	0.029050354	0.00035948767
0.21386139	0.029180775	0.00035886664
0.21399184	0.029972983	0.00036354193
0.21412228	0.030062589	0.00036479538
0.21425272	0.030162334	0.00036342248
0.21438316	0.030142397	0.00036447077
0.21451361	0.030828337	0.00036883676
0.21464405	0.030357327	0.00036311102
0.21477449	0.030778624	0.00036706125
0.21490494	0.029931410	0.00036329528
0.21503538	0.029900440	0.00036277052
0.21516582	0.030254147	0.00036583981
0.21529627	0.029863115	0.00035980929
0.21542671	0.029730441	0.00036127890
0.21555715	0.030497578	0.00036499084
0.21568760	0.029578841	0.00036021146
0.21581804	0.030709052	0.00036592887
0.21594848	0.029792539	0.00035998966
0.21607893	0.029563485	0.00035996616
0.21620937	0.029882707	0.00036222755
0.21633981	0.029809624	0.00036022878
0.21647026	0.029738245	0.00036056353
0.21660070	0.030094989	0.00036243720
0.21673114	0.029977923	0.00036104519
0.21686159	0.029526463	0.00035883668
0.21699203	0.029482770	0.00035825077
0.21712247	0.029715177	0.00036029352
0.21725292	0.029696750	0.00036206744
0.21738336	0.029725568	0.00035837326
0.21751380	0.029063904	0.00035575491
0.21764425	0.030306773	0.00036289509
0.21777469	0.029926069	0.00036217562
0.21790513	0.030315416	0.00036430302
0.21803558	0.029755684	0.00035861799
0.21816602	0.029754617	0.00035906510
0.21829646	0.029817681	0.00036006554
0.21842691	0.029664185	0.00035743190
0.21855735	0.029787764	0.00036031920
0.21868779	0.029998489	0.00036111079
0.21881823	0.030000455	0.00035959629
0.21894868	0.029683180	0.00035806653
0.21907912	0.030260060	0.00035892616
0.21920956	0.029948781	0.00036095421
0.21934001	0.030326628	0.00036188941
0.21947045	0.030069271	0.00036014413
0.21960089	0.030017045	0.00036009839
0.21973134	0.029272195	0.00035411750
0.21986178	0.029769251	0.00035815882
0.21999222	0.030405805	0.00036248183
0.22012267	0.029849194	0.00035711608
0.22025311	0.029585064	0.00035795167
0.22038355	0.029706641	0.00035530553
0.22051400	0.029709741	0.00035727246
0.22064444	0.029810442	0.00035841101
0.22077488	0.029719305	0.00035583252
0.22090533	0.029926515	0.00035928298
0.22103577	0.030333851	0.00035975488
0.22116621	0.029468776	0.00035433512
0.22129666	0.029951570	0.00035806581
0.22142710	0.029678710	0.00035636178
0.22155754	0.030049115	0.00035829264
0.22168799	0.030063538	0.00035818760
0.22181843	0.030254325	0.00035652025
0.22194887	0.029886865	0.00035795231
0.22207932	0.029887573	0.00035657241
0.22220976	0.030259731	0.00035824885
0.22234020	0.030521658	0.00036091745
0.22247065	0.030213744	0.00035753074
0.22260109	0.029801446	0.00035572286
0.22273153	0.030031792	0.00035821235
0.22286198	0.029981833	0.00035624236
0.22299242	0.029966918	0.00035882732
0.22312286	0.029843322	0.00035486726
0.22325330	0.029536876	0.00035368614
0.22338375	0.030208085	0.00035857222
0.22351419	0.029397764	0.00035297566
0.22364463	0.029491229	0.00035446820
0.22377508	0.030158878	0.00035833808
0.22390552	0.029482226	0.00035219739
0.22403596	0.029561182	0.00035492155
0.22416641	0.029609816	0.00035414225
0.22429685	0.029763823	0.00035543906
0.22442729	0.029433267	0.00035370934
0.22455774	0.030083187	0.00035412972
0.22468818	0.029274582	0.00035102693
0.22481862	0.029890534	0.00035472798
0.22494907	0.030213794	0.00035652403
0.22507951	0.030002776	0.00035585981
0.22520995	0.030625388	0.00035861923
0.22534040	0.029954706	0.00035375249
0.22547084	0.030184065	0.00035682574
0.22560128	0.029120862	0.00034972114
0.22573173	0.029582504	0.00035337523
0.22586217	0.029900048	0.00035418891
0.22599261	0.029149814	0.00035030247
0.22612306	0.029697006	0.00035288699
0.22625350	0.029389747	0.00035048001
0.22638394	0.029767814	0.00035316415
0.22651439	0.029667743	0.00035387263
0.22664483	0.029824519	0.00035280969
0.22677527	0.029917003	0.00035353766
0.22690572	0.029078538	0.00034822559
0.22703616	0.029567249	0.00035279900
0.22716660	0.029534840	0.00035263625
0.22729705	0.029040379	0.00034882313
0.22742749	0.029484555	0.00035074336
0.22755793	0.029109619	0.00034966166
0.22768837	0.029971409	0.00035277518
0.22781882	0.029779490	0.00035317002
0.22794926	0.030139640	0.00035402320
0.22807970	0.029144719	0.00035008604
0.22821015	0.030049233	0.00035410995
0.22834059	0.029595942	0.00035002138
0.22847103	0.030191268	0.00035538634
0.22860148	0.029585876	0.00035171818
0.22873192	0.029287039	0.00034996259
0.22886236	0.029447442	0.00035040839
0.22899281	0.030027604	0.00035245481
0.22912325	0.028947253	0.00034666554
0.22925369	0.029416686	0.00035144021
0.22938414	0.030010076	0.00035151744
0.22951458	0.029525140	0.00035193064
0.22964502	0.029168679	0.00034625817
0.22977547	0.029348966	0.00034845325
0.22990591	0.029881320	0.00035134588
0.23003635	0.029397016	0.00034934631
0.23016680	0.029809059	0.00035157569
0.23029724	0.029663695	0.00035119666
0.23042768	0.029062298	0.00034413196
0.23055813	0.029644207	0.00034991909
0.23068857	0.029166571	0.00035157424
0.23081901	0.029454633	0.00035754093
0.23094946	0.029670335	0.00036109154
0.23107990	0.029518846	0.00035994814
0.23121034	0.029132073	0.00036122379
0.23134079	0.029771544	0.00036736756
0.23147123	0.029560318	0.00036577852
0.23160167	0.029447550	0.00036707258
0.23173212	0.029749837	0.00036992316
0.23186256	0.029294628	0.00036838385
0.23199300	0.029584533	0.00037220034
0.23212344	0.029782014	0.00037173625
0.23225389	0.029784303	0.00037597571
0.23238433	0.030006083	0.00037702924
0.23251477	0.029198924	0.00037181880
0.23264522	0.029387405	0.00037549092
0.23277566	0.029851608	0.00037833576
0.23290610	0.029554564	0.00037733983
0.23303655	0.029778358	0.00038248732
0.23316699	0.029922622	0.00038084061
0.23329743	0.029861719	0.00038250407
0.23342788	0.029544111	0.00037889216
0.23355832	0.029017760	0.00037635532
0.23368876	0.029768381	0.00038115894
0.23381921	0.029418700	0.00037828658
0.23394965	0.029567290	0.00037860823
0.23408009	0.029051884	0.00037799438
0.23421054	0.029598133	0.00037792077
0.23434098	0.030099956	0.00038465597
0.23447142	0.029270497	0.00037793515
0.23460187	0.029643372	0.00038181844
0.23473231	0.029484777	0.00038117112
0.23486275	0.029572584	0.00038041081
0.23499320	0.029684723	0.00038273768
0.23512364	0.029462129	0.00038134416
0.23525408	0.028906350	0.00037830549
0.23538453	0.028876850	0.00037673426
0.23551497	0.029367925	0.00037882495
0.23564541	0.029407691	0.00038184059
0.23577586	0.029224450	0.00038231534
0.23590630	0.030309898	0.00038528025
0.23603674	0.030178580	0.00038828895
0.23616719	0.029169726	0.00037940670
0.23629763	0.030039600	0.00038623776
0.23642807	0.029456699	0.00038417758
0.23655851	0.029152400	0.00038136417
0.23668896	0.029808279	0.00038481696
0.23681940	0.029273579	0.00038346751
0.23694984	0.028867399	0.00037837869
0.23708029	0.029468533	0.00038474507
0.23721073	0.028923980	0.00037965613
0.23734117	0.028879846	0.00038319601
0.23747162	0.029973664	0.00038712349
0.23760206	0.028997403	0.00038093855
0.23773250	0.028606390	0.00038036645
0.23786295	0.030027057	0.00038895799
0.23799339	0.029152947	0.00038347479
0.23812383	0.029634737	0.00038800794
0.23825428	0.029515556	0.00038440159
0.23838472	0.029120285	0.00038349571
0.23851516	0.029288512	0.00038620601
0.23864561	0.030332000	0.00039049886
0.23877605	0.028551699	0.00038385167
0.23890649	0.029684186	0.00038598436
0.23903694	0.029726815	0.00038888293
0.23916738	0.029743165	0.00038906748
0.23929782	0.029553117	0.00038885434
0.23942827	0.029948440	0.00039038181
0.23955871	0.028985069	0.00038610992
0.23968915	0.029518338	0.00038516499
0.23981960	0.029056109	0.00038739265
0.23995004	0.028854352	0.00038394917
0.24008048	0.029323137	0.00038856839
0.24021093	0.029604244	0.00039058466
0.24034137	0.029449388	0.00038783584
0.24047181	0.029728297	0.00038913908
0.24060226	0.029351221	0.00038953333
0.24073270	0.029407058	0.00038776919
0.24086314	0.029566321	0.00039256381
0.24099358	0.029187300	0.00038667164
0.24112403	0.029592241	0.00038989817
0.24125447	0.029224273	0.00038884213
0.24138491	0.029573083	0.00038839653
0.24151536	0.029549276	0.00039129057
0.24164580	0.029068620	0.00038727237
0.24177624	0.029187756	0.00038733675
0.24190669	0.029045369	0.00038853283
0.24203713	0.028203294	0.00038259072
0.24216757	0.029302879	0.00038995447
0.24229802	0.029989436	0.00039595850
0.24242846	0.028796277	0.00038544938
0.24255890	0.029356898	0.00039001819
0.24268935	0.029344193	0.00039018380
0.24281979	0.029594192	0.00039196808
0.24295023	0.029435531	0.00039233999
0.24308068	0.029465148	0.00039041116
0.24321112	0.029383961	0.00039062353
0.24334156	0.029790721	0.00039530063
0.24347201	0.029865478	0.00039174064
0.24360245	0.029936080	0.00039713240
0.24373289	0.029039436	0.00038938880
0.24386334	0.029159262	0.00039194407
0.24399378	0.029715141	0.00039425723
0.24412422	0.029083798	0.00038934214
0.24425467	0.029267917	0.00039160968
0.24438511	0.029558928	0.00039478579
0.24451555	0.029325936	0.00039345358
0.24464600	0.029384051	0.00039096279
0.24477644	0.029046793	0.00038968442
0.24490688	0.028928035	0.00039149088
0.24503733	0.029025223	0.00039337661
0.24516777	0.029146293	0.00038908830
0.24529821	0.028832532	0.00039210590
0.24542865	0.029366619	0.00039253986
0.24555910	0.029253231	0.00039395451
0.24568954	0.028541169	0.00038897161
0.24581998	0.029211997	0.00039070566
0.24595043	0.029473281	0.00039512031
0.24608087	0.029478434	0.00039521650
0.24621131	0.029294857	0.00039092578
0.24634176	0.029318916	0.00039452018
0.24647220	0.029128256	0.00039183230
0.24660264	0.028792972	0.00039235355
0.24673309	0.029485909	0.00039421166
0.24686353	0.029816306	0.00039653889
0.24699397	0.028541950	0.00038859625
0.24712442	0.029069731	0.00039435327
0.24725486	0.029256185	0.00039143289
0.24738530	0.029890086	0.00039934590
0.24751575	0.029313121	0.00039292685
0.24764619	0.028896009	0.00039332973
0.24777663	0.029384827	0.00039574985
0.24790708	0.029510965	0.00039539737
0.24803752	0.027922848	0.00038679859
0.24816796	0.029329728	0.00039472336
0.24829841	0.029523332	0.00039402237
0.24842885	0.029397611	0.00039740217
0.24855929	0.029425572	0.00039480724
0.24868974	0.028859349	0.00039448206
0.24882018	0.028580443	0.00039260312
0.24895062	0.029104154	0.00039112808
0.24908107	0.029254507	0.00039566275
0.24921151	0.029552815	0.00039625887
0.24934195	0.029057734	0.00039408533
0.24947240	0.029057390	0.00039500804
0.24960284	0.029494597	0.00039758515
0.24973328	0.030015869	0.00039987663
0.24986372	0.029198168	0.00039705569
0.24999417	0.028665731	0.00039298529
0.25012461	0.028981333	0.00039681730
0.25025505	0.028846973	0.00039206783
0.25038550	0.029304433	0.00039595759
0.25051594	0.028884990	0.00039595015
0.25064638	0.029964041	0.00040063487
0.25077683	0.028779035	0.00039540614
0.25090727	0.029144350	0.00039917416
0.25103771	0.028731441	0.00039240124
0.25116816	0.028681877	0.00039400275
0.25129860	0.028847274	0.00039320542
0.25142904	0.029643424	0.00039944586
0.25155949	0.028706637	0.00039504471
0.25168993	0.029703796	0.00039937933
0.25182037	0.028892518	0.00039486392
0.25195082	0.029328803	0.00039766142
0.25208126	0.029683240	0.00039992495
0.25221170	0.029292979	0.00039906427
0.25234215	0.029037163	0.00039470762
0.25247259	0.029152020	0.00039728407
0.25260303	0.029356006	0.00040114602
0.25273348	0.029954444	0.00039907531
0.25286392	0.029197940	0.00039961989
0.25299436	0.029097024	0.00039592231
0.25312481	0.029755888	0.00040270054
0.25325525	0.029492336	0.00039952548
0.25338569	0.029155738	0.00039695240
0.25351614	0.028357352	0.00039304346
0.25364658	0.029066894	0.00039784159
0.25377702	0.029829793	0.00040129568
0.25390747	0.028397269	0.00039425369
0.25403791	0.029051192	0.00039602016
0.25416835	0.029715013	0.00040385779
0.25429879	0.028863849	0.00039722849
0.25442924	0.029331066	0.00039874473
0.25455968	0.029839891	0.00040274656
0.25469012	0.028620839	0.00039561678
0.25482057	0.028998322	0.00039731569
0.25495101	0.028402783	0.00039357743
0.25508145	0.029762612	0.00040113499
0.25521190	0.029521013	0.00040313503
0.25534234	0.029372163	0.00039850807
0.25547278	0.029412473	0.00039778463
0.25560323	0.029155356	0.00039739991
0.25573367	0.028604452	0.00039839736
0.25586411	0.029102648	0.00040870513
0.25599456	0.029310967	0.00041402157
0.25612500	0.030183030	0.00042020277
0.25625544	0.029711421	0.00042226904
0.25638589	0.029473206	0.00042570100
0.25651633	0.028755675	0.00042133841
0.25664677	0.028731062	0.00042495528
0.25677722	0.029137521	0.00042725865
0.25690766	0.028152024	0.00042347547
0.25703810	0.029194607	0.00043483040
0.25716855	0.029038231	0.00043475986
0.25729899	0.029380372	0.00043842247
0.25742943	0.028329987	0.00043463094
0.25755988	0.029397615	0.00044045797
0.25769032	0.029169325	0.00044563336
0.25782076	0.029648811	0.00044614470
0.25795121	0.028440548	0.00044294262
0.25808165	0.029154123	0.00044999343
0.25821209	0.029559642	0.00045058765
0.25834253	0.029335496	0.00045371237
0.25847298	0.029081708	0.00045230403
0.25860342	0.029064236	0.00045710662
0.25873386	0.029337559	0.00045858582
0.25886431	0.029098230	0.00046084511
0.25899475	0.029394881	0.00046096202
0.25912519	0.029610310	0.00046625694
0.25925564	0.028553468	0.00046024125
0.25938608	0.029256924	0.00046536760
0.25951652	0.029573601	0.00047000956
0.25964697	0.029427361	0.00047126975
0.25977741	0.028672319	0.00046666147
0.25990785	0.029528498	0.00047475335
0.26003830	0.029499023	0.00047515970
0.26016874	0.029160925	0.00047880701
0.26029918	0.028780376	0.00046955912
0.26042963	0.028980233	0.00047707069
0.26056007	0.029371685	0.00047918651
0.26069051	0.028467598	0.00047458647
0.26082096	0.029465083	0.00047895909
0.26095140	0.027953222	0.00047302176
0.26108184	0.028930411	0.00047867929
0.26121229	0.029136380	0.00048005894
0.26134273	0.028259672	0.00047500374
0.26147317	0.029484687	0.00048641214
0.26160362	0.029113420	0.00048403564
0.26173406	0.030005873	0.00048986357
0.26186450	0.029801396	0.00049055062
0.26199495	0.029008310	0.00048457815
0.26212539	0.028986205	0.00048454075
0.26225583	0.029161979	0.00048890414
0.26238628	0.029137523	0.00048809355
0.26251672	0.028725998	0.00048469651
0.26264716	0.029156161	0.00049015776
0.26277760	0.029063592	0.00048927870
0.26290805	0.028727324	0.00049024232
0.26303849	0.028636770	0.00048808168
0.26316893	0.028739072	0.00049270747
0.26329938	0.028231919	0.00048358819
0.26342982	0.028714743	0.00049287016
0.26356026	0.028255710	0.00048780208
0.26369071	0.029356132	0.00049881865
0.26382115	0.028470791	0.00048971377
0.26395159	0.029239468	0.00049750418
0.26408204	0.029043955	0.00049563301
0.26421248	0.029465555	0.00050315227
0.26434292	0.028740330	0.00049602726
0.26447337	0.029374512	0.00050097513
0.26460381	0.029842829	0.00050548277
0.26473425	0.029386557	0.00050331538
0.26486470	0.028872141	0.00050209622
0.26499514	0.029417783	0.00050392114
0.26512558	0.028973701	0.00050337745
0.26525603	0.029300736	0.00051032729
[truncated: 573 more rows]
