# Supplementary material for: Rationally seeded computational protein design of ɑ-helical barrels
Source: Nat Chem Biol. 2024 Jun 20;20(8):991–9. doi: 10.1038/s41589-024-01642-0 (PMC11288890; doi:10.1038/s41589-024-01642-0)
Supplement: Supplementary file 3 — PDB and .mtz files used for making figure panels b–d and j–m. [file 41589_2024_1642_MOESM3_ESM.zip › KIA_RP_RSPD_NatChemBiol_data_Figure2/scapCC6_LLIA_panels_e-h/SAXS_panel_i/SAXS_raw_SEC_scapCC6_LLIA/b21-443535_00326.dat]

0.0045000000	0.54601295	0.0073758600
0.0046304432	0.55324380	0.0073356190
0.0047608865	0.48174540	0.0065887511
0.0048913297	0.44846017	0.0062655860
0.0050217729	0.40401976	0.0057453893
0.0051522162	0.38857797	0.0056345243
0.0052826594	0.33356980	0.0049775450
0.0054131026	0.31315189	0.0048522987
0.0055435459	0.29050385	0.0045898281
0.0056739891	0.28509222	0.0044180437
0.0058044323	0.25120197	0.0041241654
0.0059348756	0.25004879	0.0040055260
0.0060653188	0.22589364	0.0037298325
0.0061957621	0.22940399	0.0037587014
0.0063262053	0.22267041	0.0036846574
0.0064566485	0.20939242	0.0034957047
0.0065870918	0.17431238	0.0032202859
0.0067175350	0.19388398	0.0033090630
0.0068479782	0.18206411	0.0032214907
0.0069784215	0.18290108	0.0031633561
0.0071088647	0.17887456	0.0031213826
0.0072393079	0.16033278	0.0029228817
0.0073697512	0.15123703	0.0028084011
0.0075001944	0.15780113	0.0028273597
0.0076306376	0.15412573	0.0027880365
0.0077610809	0.14191773	0.0026376208
0.0078915241	0.14504705	0.0026718916
0.0080219673	0.14369712	0.0025926116
0.0081524106	0.14186721	0.0026009892
0.0082828538	0.13467641	0.0024458337
0.0084132970	0.12392644	0.0024215656
0.0085437403	0.12192110	0.0023481127
0.0086741835	0.11554483	0.0022573550
0.0088046267	0.12229441	0.0023013054
0.0089350700	0.12074331	0.0022554072
0.0090655132	0.11770063	0.0021818871
0.0091959565	0.11021284	0.0021778465
0.0093263997	0.10651583	0.0020491391
0.0094568429	0.10676364	0.0020478524
0.0095872862	0.10051848	0.0020039665
0.0097177294	0.10178498	0.0019716738
0.0098481726	0.097083001	0.0019324053
0.0099786159	0.096126206	0.0019013468
0.010109059	0.094888970	0.0018548717
0.010239502	0.090106982	0.0018245358
0.010369946	0.088923168	0.0017802444
0.010500389	0.085155979	0.0017296124
0.010630832	0.082121916	0.0016933254
0.010761275	0.082850827	0.0016728155
0.010891719	0.079438473	0.0016478302
0.011022162	0.076184228	0.0015695582
0.011152605	0.074405741	0.0015511298
0.011283048	0.073005554	0.0015512043
0.011413491	0.071640064	0.0014918527
0.011543935	0.067987094	0.0014432708
0.011674378	0.068456293	0.0014342884
0.011804821	0.066553901	0.0013743649
0.011935264	0.067163285	0.0013825338
0.012065708	0.065841934	0.0013499116
0.012196151	0.067539968	0.0013513383
0.012326594	0.062802399	0.0013083828
0.012457037	0.062314078	0.0012881831
0.012587481	0.059668761	0.0012350833
0.012717924	0.059189145	0.0012140229
0.012848367	0.059891269	0.0012077684
0.012978810	0.056675551	0.0011629574
0.013109253	0.059875401	0.0011648793
0.013239697	0.057641841	0.0011498453
0.013370140	0.059410903	0.0011571571
0.013500583	0.057504709	0.0011341005
0.013631026	0.056646046	0.0011132765
0.013761470	0.055896367	0.0011082175
0.013891913	0.054941199	0.0010717252
0.014022356	0.054905372	0.0010815723
0.014152799	0.054188628	0.0010594687
0.014283243	0.055414299	0.0010636899
0.014413686	0.053120945	0.0010529791
0.014544129	0.055521953	0.0010583739
0.014674572	0.055208777	0.0010448349
0.014805016	0.054933632	0.0010398182
0.014935459	0.053588474	0.0010239387
0.015065902	0.054044368	0.0010253734
0.015196345	0.053490699	0.0010141410
0.015326788	0.051530059	0.00099114051
0.015457232	0.049999398	0.00097163100
0.015587675	0.050604514	0.00096639282
0.015718118	0.049967562	0.00096483650
0.015848561	0.051905633	0.00096888208
0.015979005	0.051826372	0.00097301373
0.016109448	0.050434008	0.00095721821
0.016239891	0.051026163	0.00095362383
0.016370334	0.050054978	0.00093826462
0.016500778	0.048810416	0.00093009002
0.016631221	0.048589888	0.00091971864
0.016761664	0.048521459	0.00091890989
0.016892107	0.049055992	0.00091441412
0.017022551	0.048163491	0.00090280622
0.017152994	0.047485898	0.00089723076
0.017283437	0.047438580	0.00088734409
0.017413880	0.047549447	0.00088448398
0.017544323	0.049431690	0.00090366977
0.017674767	0.047104666	0.00087064588
0.017805210	0.048354797	0.00088936864
0.017935653	0.047422869	0.00086914164
0.018066096	0.046462916	0.00086218206
0.018196540	0.046539386	0.00086107849
0.018326983	0.045060276	0.00083615419
0.018457426	0.046874733	0.00085084256
0.018587869	0.046675996	0.00085159701
0.018718313	0.044168473	0.00082116216
0.018848756	0.044061584	0.00082504516
0.018979199	0.044581754	0.00081622595
0.019109642	0.044521049	0.00081609040
0.019240086	0.045691873	0.00082569970
0.019370529	0.045556424	0.00082192549
0.019500972	0.044937018	0.00080719703
0.019631415	0.045867889	0.00081723099
0.019761858	0.044804028	0.00080222398
0.019892302	0.043747504	0.00079121841
0.020022745	0.045021863	0.00080100307
0.020153188	0.043927554	0.00079162243
0.020283631	0.042733766	0.00077605209
0.020414075	0.044089978	0.00077914123
0.020544518	0.044147431	0.00078004158
0.020674961	0.041750642	0.00075854596
0.020805404	0.044882264	0.00078786239
0.020935848	0.043646096	0.00077070925
0.021066291	0.042647269	0.00075874279
0.021196734	0.042702413	0.00075602178
0.021327177	0.043200925	0.00076304335
0.021457621	0.043762484	0.00075947222
0.021588064	0.043323299	0.00075955660
0.021718507	0.043093057	0.00074551780
0.021848950	0.041483477	0.00074060524
0.021979393	0.042296586	0.00074098682
0.022109837	0.042450542	0.00073693611
0.022240280	0.042625446	0.00073326706
0.022370723	0.041939124	0.00073350198
0.022501166	0.041502493	0.00072145338
0.022631610	0.042415593	0.00072933174
0.022762053	0.042833594	0.00072586737
0.022892496	0.041498584	0.00071932164
0.023022939	0.041815420	0.00071731023
0.023153383	0.042773070	0.00072349837
0.023283826	0.040927785	0.00070331422
0.023414269	0.041188497	0.00070655769
0.023544712	0.040729124	0.00069939447
0.023675156	0.040528623	0.00070152571
0.023805599	0.039452890	0.00068148819
0.023936042	0.041544916	0.00070799042
0.024066485	0.041323332	0.00069796484
0.024196928	0.040169974	0.00068374817
0.024327372	0.041161094	0.00068897027
0.024457815	0.040263590	0.00068622676
0.024588258	0.040715593	0.00068437587
0.024718701	0.038721066	0.00066538228
0.024849145	0.040453698	0.00067606565
0.024979588	0.040512981	0.00067612806
0.025110031	0.038954677	0.00066391594
0.025240474	0.039943957	0.00066699972
0.025370918	0.039965062	0.00066548378
0.025501361	0.039549887	0.00066113491
0.025631804	0.041094470	0.00067592295
0.025762247	0.039374140	0.00065248388
0.025892691	0.038393873	0.00064929591
0.026023134	0.039379417	0.00065402131
0.026153577	0.039101446	0.00065427638
0.026284020	0.039909254	0.00064832704
0.026414463	0.039717295	0.00065176153
0.026544907	0.040146497	0.00065137645
0.026675350	0.038348103	0.00064211809
0.026805793	0.038885855	0.00063889778
0.026936236	0.037718580	0.00062850571
0.027066680	0.038329694	0.00062924516
0.027197123	0.038954878	0.00063975265
0.027327566	0.038853837	0.00063307474
0.027458009	0.039189876	0.00063484227
0.027588453	0.038771143	0.00062913978
0.027718896	0.039673549	0.00063909363
0.027849339	0.039117961	0.00062441474
0.027979782	0.038946394	0.00062842980
0.028110226	0.039176831	0.00062708637
0.028240669	0.038407859	0.00062039089
0.028371112	0.037927430	0.00061362952
0.028501555	0.037980050	0.00061395459
0.028631998	0.038984997	0.00061667369
0.028762442	0.038555727	0.00061734557
0.028892885	0.037751186	0.00061011639
0.029023328	0.037532018	0.00060378684
0.029153771	0.037951140	0.00060393357
0.029284215	0.038324137	0.00060719526
0.029414658	0.037586820	0.00060075830
0.029545101	0.037830939	0.00060103460
0.029675544	0.037029834	0.00059394344
0.029805988	0.037978883	0.00059981818
0.029936431	0.037451770	0.00059414053
0.030066874	0.038905897	0.00060006845
0.030197317	0.037777912	0.00059355514
0.030327760	0.038246787	0.00059515407
0.030458204	0.038060798	0.00059514655
0.030588647	0.037291948	0.00058554539
0.030719090	0.036821426	0.00058025232
0.030849533	0.037151756	0.00058139862
0.030979977	0.037529395	0.00058762975
0.031110420	0.037206662	0.00057657358
0.031240863	0.036473044	0.00057468685
0.031371306	0.037409210	0.00057852605
0.031501750	0.037489902	0.00057870177
0.031632193	0.037448306	0.00057619391
0.031762636	0.037392555	0.00057754862
0.031893079	0.037353109	0.00057188326
0.032023523	0.037531253	0.00057909722
0.032153966	0.037092921	0.00056739517
0.032284409	0.037542075	0.00057342311
0.032414852	0.036494380	0.00056303155
0.032545295	0.036467533	0.00056357233
0.032675739	0.037045861	0.00056355909
0.032806182	0.037448869	0.00056496295
0.032936625	0.037334856	0.00056171277
0.033067068	0.036868692	0.00056171929
0.033197512	0.037038811	0.00055652945
0.033327955	0.036097389	0.00055441676
0.033458398	0.036924280	0.00055644989
0.033588841	0.036256583	0.00055036606
0.033719285	0.036685729	0.00055217937
0.033849728	0.035774999	0.00054686555
0.033980171	0.036702645	0.00055001186
0.034110614	0.037101291	0.00055434281
0.034241058	0.037117578	0.00055332654
0.034371501	0.036527829	0.00055457195
0.034501944	0.036585606	0.00055476144
0.034632387	0.035789628	0.00056212767
0.034762830	0.036531829	0.00056968539
0.034893274	0.035752210	0.00056422251
0.035023717	0.036997951	0.00057750657
0.035154160	0.036366035	0.00057455604
0.035284603	0.036119368	0.00057512776
0.035415047	0.035690903	0.00057579225
0.035545490	0.036695075	0.00058145204
0.035675933	0.037587258	0.00058890452
0.035806376	0.035636039	0.00057850262
0.035936820	0.035846773	0.00057781631
0.036067263	0.035857893	0.00058324502
0.036197706	0.035819384	0.00057981588
0.036328149	0.036243108	0.00058747648
0.036458593	0.035439105	0.00057923320
0.036589036	0.035970182	0.00058530012
0.036719479	0.036341651	0.00059141110
0.036849922	0.036633720	0.00059688765
0.036980365	0.037088921	0.00059650431
0.037110809	0.035911040	0.00059286159
0.037241252	0.035570816	0.00058720490
0.037371695	0.035440596	0.00059139649
0.037502138	0.036631974	0.00060133251
0.037632582	0.035343287	0.00059307134
0.037763025	0.035454133	0.00058851506
0.037893468	0.036069036	0.00060073635
0.038023911	0.036060162	0.00059810692
0.038154355	0.035286611	0.00059600089
0.038284798	0.035952253	0.00059929010
0.038415241	0.035716940	0.00060062637
0.038545684	0.036333844	0.00060267334
0.038676128	0.034766661	0.00059298321
0.038806571	0.035818368	0.00060412161
0.038937014	0.035499519	0.00060064692
0.039067457	0.035007276	0.00059630391
0.039197900	0.036036395	0.00060975287
0.039328344	0.035449613	0.00060039833
0.039458787	0.035038805	0.00059955273
0.039589230	0.035920172	0.00060024969
0.039719673	0.035750811	0.00059108650
0.039850117	0.035230222	0.00058321056
0.039980560	0.035273996	0.00058334188
0.040111003	0.035028072	0.00057967430
0.040241446	0.035741418	0.00058360533
0.040371890	0.035346548	0.00057841873
0.040502333	0.036392387	0.00058214899
0.040632776	0.035095277	0.00057529141
0.040763219	0.034615036	0.00056657680
0.040893663	0.035361832	0.00057419950
0.041024106	0.035094542	0.00056755422
0.041154549	0.035511726	0.00057451750
0.041284992	0.035122771	0.00056849103
0.041415435	0.035673706	0.00057155480
0.041545879	0.035116425	0.00056324152
0.041676322	0.035229546	0.00057047791
0.041806765	0.035026331	0.00056205716
0.041937208	0.035867453	0.00057136972
0.042067652	0.035392970	0.00056259384
0.042198095	0.034780443	0.00056080193
0.042328538	0.034683202	0.00055826378
0.042458981	0.035931774	0.00057061189
0.042589425	0.035484221	0.00055850537
0.042719868	0.034243849	0.00055256170
0.042850311	0.034549536	0.00055188273
0.042980754	0.035537670	0.00056025961
0.043111198	0.034336110	0.00054814444
0.043241641	0.034608723	0.00055336270
0.043372084	0.034246469	0.00055061680
0.043502527	0.035308051	0.00055397418
0.043632970	0.035530128	0.00055627401
0.043763414	0.035385910	0.00055424639
0.043893857	0.035293774	0.00055288800
0.044024300	0.035023824	0.00055190588
0.044154743	0.034841433	0.00054791860
0.044285187	0.034903187	0.00054846471
0.044415630	0.035185550	0.00055270790
0.044546073	0.034700943	0.00054271076
0.044676516	0.034270483	0.00054154372
0.044806960	0.034870190	0.00054635103
0.044937403	0.034154933	0.00054130366
0.045067846	0.034646642	0.00054362890
0.045198289	0.036041946	0.00055019564
0.045328733	0.034509261	0.00054290415
0.045459176	0.035514903	0.00054779218
0.045589619	0.034206780	0.00053865293
0.045720062	0.035513433	0.00054771144
0.045850505	0.034403991	0.00053603288
0.045980949	0.035631386	0.00054610952
0.046111392	0.034066212	0.00053439531
0.046241835	0.035562912	0.00054509672
0.046372278	0.035724014	0.00055024853
0.046502722	0.034723337	0.00054947862
0.046633165	0.034435585	0.00054787094
0.046763608	0.034795147	0.00055269620
0.046894051	0.036211822	0.00056688007
0.047024495	0.034939774	0.00056173030
0.047154938	0.035351381	0.00056302721
0.047285381	0.034383336	0.00055794334
0.047415824	0.035265522	0.00056318155
0.047546267	0.035151096	0.00056878550
0.047676711	0.035631187	0.00057073003
0.047807154	0.034364767	0.00056301136
0.047937597	0.034634016	0.00056101633
0.048068040	0.035132461	0.00057223429
0.048198484	0.035079176	0.00057014779
0.048328927	0.035131276	0.00057070451
0.048459370	0.034293916	0.00056714268
0.048589813	0.035328276	0.00057393836
0.048720257	0.034711033	0.00057221060
0.048850700	0.033473249	0.00055995442
0.048981143	0.034279166	0.00056849871
0.049111586	0.033660889	0.00056715012
0.049242030	0.034895028	0.00057397035
0.049372473	0.034570557	0.00057537727
0.049502916	0.034604159	0.00057318651
0.049633359	0.033962445	0.00057033519
0.049763802	0.034538266	0.00057584382
0.049894246	0.035051889	0.00057889280
0.050024689	0.034163756	0.00057347706
0.050155132	0.033761264	0.00056762484
0.050285575	0.033833097	0.00057184597
0.050416019	0.035108260	0.00057988190
0.050546462	0.035498192	0.00058524383
0.050676905	0.034437073	0.00057653864
0.050807348	0.035157465	0.00058416531
0.050937792	0.034425856	0.00057613181
0.051068235	0.034793511	0.00058243470
0.051198678	0.035600814	0.00058599848
0.051329121	0.034963657	0.00058498386
0.051459565	0.036444940	0.00059504898
0.051590008	0.033527402	0.00057401351
0.051720451	0.033903621	0.00057643511
0.051850894	0.035482414	0.00058891474
0.051981337	0.033423393	0.00057251156
0.052111781	0.034857828	0.00058821158
0.052242224	0.034062980	0.00057715287
0.052372667	0.034848735	0.00058844034
0.052503110	0.034210142	0.00058119328
0.052633554	0.034418939	0.00058283396
0.052763997	0.033833900	0.00057866789
0.052894440	0.034236524	0.00058376108
0.053024883	0.034124601	0.00058077357
0.053155327	0.034597044	0.00058546652
0.053285770	0.033717657	0.00057797587
0.053416213	0.034010309	0.00058178041
0.053546656	0.034206487	0.00058605852
0.053677100	0.034174610	0.00058213055
0.053807543	0.034119723	0.00058270511
0.053937986	0.035184825	0.00059468610
0.054068429	0.035059382	0.00059122676
0.054198872	0.033742320	0.00058156232
0.054329316	0.034599941	0.00059251573
0.054459759	0.034415116	0.00058827504
0.054590202	0.035375319	0.00059480050
0.054720645	0.034887302	0.00059043942
0.054851089	0.033394922	0.00058081659
0.054981532	0.035167846	0.00059292049
0.055111975	0.034933958	0.00059339401
0.055242418	0.034379650	0.00058930618
0.055372862	0.035040240	0.00059380558
0.055503305	0.034794740	0.00059201071
0.055633748	0.035109466	0.00059512099
0.055764191	0.035477292	0.00059726907
0.055894635	0.035131863	0.00059843302
0.056025078	0.033850905	0.00058273326
0.056155521	0.035099207	0.00059857500
0.056285964	0.034119774	0.00058521835
0.056416407	0.034460200	0.00059139886
0.056546851	0.033766077	0.00058842530
0.056677294	0.034434160	0.00059102563
0.056807737	0.034510815	0.00059372749
0.056938180	0.034782115	0.00059277915
0.057068624	0.033952493	0.00058761656
0.057199067	0.033377955	0.00058662166
0.057329510	0.033688645	0.00058501397
0.057459953	0.034550892	0.00059356064
0.057590397	0.033843933	0.00058856762
0.057720840	0.033840034	0.00059040143
0.057851283	0.033495879	0.00058578096
0.057981726	0.033830745	0.00058657480
0.058112170	0.033701235	0.00058382943
0.058242613	0.032807320	0.00057779976
0.058373056	0.034309192	0.00058844074
0.058503499	0.034521411	0.00058705625
0.058633942	0.033360312	0.00058176190
0.058764386	0.034809013	0.00058835684
0.058894829	0.034614494	0.00059028068
0.059025272	0.032931159	0.00057265218
0.059155715	0.033604039	0.00057838395
0.059286159	0.034601305	0.00058503637
0.059416602	0.033863827	0.00057811449
0.059547045	0.033568105	0.00057715677
0.059677488	0.034121283	0.00058170808
0.059807932	0.033092631	0.00056864208
0.059938375	0.035405544	0.00059320468
0.060068818	0.033253824	0.00056821228
0.060199261	0.033718482	0.00057485135
0.060329705	0.034423864	0.00057912285
0.060460148	0.034653212	0.00058051519
0.060590591	0.034723231	0.00057827592
0.060721034	0.033593416	0.00056938527
0.060851477	0.034309957	0.00057556665
0.060981921	0.033825732	0.00057432051
0.061112364	0.033916491	0.00056755146
0.061242807	0.033593836	0.00056833989
0.061373250	0.034110827	0.00057236774
0.061503694	0.034225951	0.00057265849
0.061634137	0.033382898	0.00056614960
0.061764580	0.034300696	0.00057436202
0.061895023	0.034224787	0.00056905556
0.062025467	0.033005400	0.00056421061
0.062155910	0.033499369	0.00056558834
0.062286353	0.034267312	0.00057079440
0.062416796	0.034111774	0.00057018397
0.062547240	0.033711479	0.00056724818
0.062677683	0.034329042	0.00057296699
0.062808126	0.033534808	0.00056499177
0.062938569	0.033981214	0.00056903406
0.063069012	0.033900890	0.00056931571
0.063199456	0.032562146	0.00055611478
0.063329899	0.033616735	0.00056451494
0.063460342	0.033360310	0.00056257275
0.063590785	0.033439304	0.00056361830
0.063721229	0.033992736	0.00056868050
0.063851672	0.033554022	0.00056313217
0.063982115	0.033718518	0.00056540664
0.064112558	0.034273645	0.00056897115
0.064243002	0.034541940	0.00056970530
0.064373445	0.033273241	0.00055721670
0.064503888	0.033524400	0.00056337976
0.064634331	0.034435836	0.00056846554
0.064764774	0.033467165	0.00056354562
0.064895218	0.034257862	0.00056448319
0.065025661	0.034124512	0.00056741088
0.065156104	0.033648006	0.00056076262
0.065286547	0.034246898	0.00056571947
0.065416991	0.033613408	0.00056056440
0.065547434	0.033823622	0.00056171973
0.065677877	0.034040697	0.00056184730
0.065808320	0.032896561	0.00055459007
0.065938764	0.034593160	0.00056493424
0.066069207	0.034057999	0.00056394387
0.066199650	0.033162889	0.00055300730
0.066330093	0.033548954	0.00055826028
0.066460537	0.034440016	0.00056535448
0.066590980	0.034342035	0.00056340694
0.066721423	0.032707214	0.00055272656
0.066851866	0.035320726	0.00057008371
0.066982309	0.034526870	0.00056250368
0.067112753	0.033321618	0.00055651979
0.067243196	0.033582075	0.00055631418
0.067373639	0.034219009	0.00056221244
0.067504082	0.034267992	0.00056305488
0.067634526	0.033499711	0.00055372823
0.067764969	0.034540858	0.00056300304
0.067895412	0.033732419	0.00055759802
0.068025855	0.032701071	0.00054617897
0.068156299	0.032344231	0.00054608550
0.068286742	0.033476070	0.00055200537
0.068417185	0.033358821	0.00055109163
0.068547628	0.034100350	0.00056092270
0.068678072	0.032780488	0.00054580704
0.068808515	0.033662827	0.00055650042
0.068938958	0.034903405	0.00056181114
0.069069401	0.034495396	0.00055748904
0.069199844	0.033707821	0.00055784706
0.069330288	0.033217015	0.00054902342
0.069460731	0.033917749	0.00055520788
0.069591174	0.033714550	0.00055445351
0.069721617	0.033304177	0.00054918739
0.069852061	0.033498890	0.00055199719
0.069982504	0.033644424	0.00054870090
0.070112947	0.033761106	0.00055358648
0.070243390	0.032422645	0.00054376652
0.070373834	0.034062181	0.00055393821
0.070504277	0.033587730	0.00054882629
0.070634720	0.033168846	0.00054857871
0.070765163	0.033297744	0.00054667918
0.070895607	0.033089050	0.00054570388
0.071026050	0.032869215	0.00054087168
0.071156493	0.033989110	0.00055295906
0.071286936	0.033326754	0.00054614883
0.071417379	0.033560183	0.00054630829
0.071547823	0.033825559	0.00054802161
0.071678266	0.033314449	0.00054775693
0.071808709	0.033114437	0.00054219241
0.071939152	0.032771437	0.00054290499
0.072069596	0.033396653	0.00054467002
0.072200039	0.033016488	0.00054181381
0.072330482	0.032914343	0.00054329400
0.072460925	0.033255730	0.00054319420
0.072591369	0.033131902	0.00054205588
0.072721812	0.033404754	0.00054288156
0.072852255	0.034013983	0.00055057481
0.072982698	0.033007261	0.00054149893
0.073113142	0.032707175	0.00053973249
0.073243585	0.032355647	0.00053636524
0.073374028	0.033518060	0.00054515485
0.073504471	0.033778898	0.00054284746
0.073634914	0.032632329	0.00053928399
0.073765358	0.033104199	0.00053701532
0.073895801	0.032336818	0.00053323146
0.074026244	0.033136330	0.00054146055
0.074156687	0.032055294	0.00052908206
0.074287131	0.032434301	0.00053158028
0.074417574	0.034165637	0.00055047269
0.074548017	0.033604932	0.00053956444
0.074678460	0.033151752	0.00054096356
0.074808904	0.033460280	0.00053818585
0.074939347	0.032247794	0.00053067991
0.075069790	0.032924468	0.00053770841
0.075200233	0.032833563	0.00053268233
0.075330677	0.033174591	0.00053818149
0.075461120	0.033384137	0.00054240002
0.075591563	0.032973248	0.00053251837
0.075722006	0.031948388	0.00052701088
0.075852449	0.033587022	0.00053701300
0.075982893	0.033036885	0.00053532401
0.076113336	0.032783896	0.00053408104
0.076243779	0.033174132	0.00053261750
0.076374222	0.033291615	0.00053512307
0.076504666	0.033137774	0.00053778817
0.076635109	0.032729271	0.00052863472
0.076765552	0.033936397	0.00054031724
0.076895995	0.032449252	0.00052955648
0.077026439	0.033357474	0.00053560132
0.077156882	0.033264145	0.00053555257
0.077287325	0.033236923	0.00053252463
0.077417768	0.033696627	0.00053718639
0.077548212	0.032900575	0.00053109662
0.077678655	0.032770975	0.00052782343
0.077809098	0.032763291	0.00053063571
0.077939541	0.033065776	0.00052997314
0.078069984	0.033786716	0.00053758794
0.078200428	0.033519133	0.00053792717
0.078330871	0.033006616	0.00052912165
0.078461314	0.032646453	0.00052685906
0.078591757	0.033300122	0.00053187118
0.078722201	0.032931879	0.00052982305
0.078852644	0.032764952	0.00052535064
0.078983087	0.032800872	0.00052722503
0.079113530	0.032462687	0.00052298796
0.079243974	0.033087477	0.00053024953
0.079374417	0.033762886	0.00053299846
0.079504860	0.033542199	0.00053248029
0.079635303	0.032333743	0.00052169481
0.079765747	0.033163948	0.00053095978
0.079896190	0.033044884	0.00052713128
0.080026633	0.033372353	0.00052876210
0.080157076	0.032824757	0.00052408933
0.080287519	0.032674383	0.00052738180
0.080417963	0.032595930	0.00052108331
0.080548406	0.032900274	0.00052884471
0.080678849	0.033661151	0.00052846349
0.080809292	0.033159880	0.00052749816
0.080939736	0.032661074	0.00052393690
0.081070179	0.033392847	0.00052661411
0.081200622	0.033453496	0.00052775341
0.081331065	0.032387153	0.00052240584
0.081461509	0.033651740	0.00052616068
0.081591952	0.033675210	0.00053110117
0.081722395	0.032945864	0.00052108724
0.081852838	0.033138589	0.00052539403
0.081983281	0.033748778	0.00053113107
0.082113725	0.033474328	0.00052321266
0.082244168	0.033245638	0.00052651034
0.082374611	0.033006639	0.00052233905
0.082505054	0.032964053	0.00051991113
0.082635498	0.033695945	0.00052933291
0.082765941	0.033521412	0.00052429863
0.082896384	0.032455887	0.00051652329
0.083026827	0.033761007	0.00052889756
0.083157271	0.033403405	0.00052228085
0.083287714	0.033542613	0.00052672936
0.083418157	0.033118336	0.00052295667
0.083548600	0.032678120	0.00051870747
0.083679044	0.032976701	0.00051914340
0.083809487	0.032812760	0.00051545598
0.083939930	0.033680346	0.00052499027
0.084070373	0.033694349	0.00052751089
0.084200816	0.032736353	0.00051512480
0.084331260	0.032784912	0.00051760347
0.084461703	0.032441095	0.00051605738
0.084592146	0.033030611	0.00051639478
0.084722589	0.032027922	0.00051175787
0.084853033	0.032831871	0.00051718808
0.084983476	0.032324104	0.00051333997
0.085113919	0.032766001	0.00051755413
0.085244362	0.032134188	0.00050832178
0.085374806	0.033398866	0.00052059505
0.085505249	0.033022418	0.00051834510
0.085635692	0.032678617	0.00051538950
0.085766135	0.032111148	0.00051155127
0.085896579	0.033083760	0.00051623124
0.086027022	0.032484970	0.00051119291
0.086157465	0.032356708	0.00051173629
0.086287908	0.032519071	0.00050830239
0.086418351	0.032185506	0.00051201866
0.086548795	0.032824975	0.00051196818
0.086679238	0.032470222	0.00051085815
0.086809681	0.032805199	0.00051495342
0.086940124	0.033289830	0.00051462019
0.087070568	0.033263116	0.00051720045
0.087201011	0.032853264	0.00051194781
0.087331454	0.032767066	0.00051068469
0.087461897	0.033256501	0.00051659290
0.087592341	0.031274134	0.00050068246
0.087722784	0.033321251	0.00051567746
0.087853227	0.033149719	0.00051390597
0.087983670	0.033018816	0.00051190818
0.088114114	0.032167149	0.00050904773
0.088244557	0.033255808	0.00051275459
0.088375000	0.033292321	0.00051418183
0.088505443	0.032439263	0.00050972291
0.088635886	0.033191287	0.00051102046
0.088766330	0.033636149	0.00051509793
0.088896773	0.033522649	0.00051728175
0.089027216	0.033119056	0.00050875307
0.089157659	0.032555913	0.00050784659
0.089288103	0.032620525	0.00050715577
0.089418546	0.032715384	0.00050718360
0.089548989	0.033415320	0.00051501905
0.089679432	0.033047986	0.00050868337
0.089809876	0.032814925	0.00050680871
0.089940319	0.033196647	0.00051278550
0.090070762	0.031623103	0.00049488208
0.090201205	0.032839061	0.00050917712
0.090331649	0.032236375	0.00050116149
0.090462092	0.032700307	0.00050601181
0.090592535	0.032900385	0.00050903404
0.090722978	0.033080578	0.00050735579
0.090853421	0.032258884	0.00050379247
0.090983865	0.033073582	0.00050935112
0.091114308	0.032883195	0.00050195338
0.091244751	0.032991107	0.00050802339
0.091375194	0.032387645	0.00050138099
0.091505638	0.032776387	0.00050413514
0.091636081	0.032012415	0.00051031948
0.091766524	0.032596629	0.00051903636
0.091896967	0.032278285	0.00052023604
0.092027411	0.032406274	0.00052488525
0.092157854	0.032045727	0.00052487113
0.092288297	0.032597457	0.00053111423
0.092418740	0.033042180	0.00053757508
0.092549184	0.032644660	0.00053762088
0.092679627	0.032918903	0.00054065936
0.092810070	0.033512524	0.00054593151
0.092940513	0.032792601	0.00053386583
0.093070956	0.032439087	0.00052510320
0.093201400	0.032012841	0.00051926207
0.093331843	0.031664386	0.00051576616
0.093462286	0.033180049	0.00052286844
0.093592729	0.033097808	0.00052287463
0.093723173	0.032396621	0.00051891177
0.093853616	0.032402365	0.00051394556
0.093984059	0.033940221	0.00052598896
0.094114502	0.031840663	0.00050680994
0.094244946	0.032037950	0.00051117560
0.094375389	0.033211611	0.00051741980
0.094505832	0.032589018	0.00051216375
0.094636275	0.031780885	0.00050628178
0.094766719	0.033296134	0.00051674727
0.094897162	0.032470178	0.00050708904
0.095027605	0.032087153	0.00050824679
0.095158048	0.032673049	0.00050906386
0.095288491	0.031715138	0.00050137961
0.095418935	0.032201958	0.00051086952
0.095549378	0.032396571	0.00050482579
0.095679821	0.032431816	0.00050539105
0.095810264	0.032346435	0.00050622853
0.095940708	0.032266359	0.00050357268
0.096071151	0.033241557	0.00051557226
0.096201594	0.032874315	0.00050571320
0.096332037	0.032374494	0.00050256348
0.096462481	0.032370943	0.00050549667
0.096592924	0.032976642	0.00050614488
0.096723367	0.032955421	0.00050766298
0.096853810	0.032524067	0.00050414227
0.096984253	0.032570653	0.00050223615
0.097114697	0.032569781	0.00050506123
0.097245140	0.033522451	0.00050855898
0.097375583	0.033015199	0.00050365925
0.097506026	0.033164309	0.00050852569
0.097636470	0.033316284	0.00050674303
0.097766913	0.032839503	0.00050242485
0.097897356	0.031905849	0.00049521393
0.098027799	0.032338554	0.00049786233
0.098158243	0.032920169	0.00050162170
0.098288686	0.032425284	0.00049627935
0.098419129	0.032282929	0.00049394583
0.098549572	0.032245738	0.00049391364
0.098680016	0.032960439	0.00049527679
0.098810459	0.032765010	0.00049592016
0.098940902	0.032254955	0.00048826445
0.099071345	0.033215074	0.00049488523
0.099201788	0.032447770	0.00049141113
0.099332232	0.032806131	0.00048996852
0.099462675	0.032838771	0.00049283992
0.099593118	0.030911889	0.00047845493
0.099723561	0.032111719	0.00048503383
0.099854005	0.032241542	0.00048825620
0.099984448	0.033162403	0.00049275519
0.10011489	0.032865476	0.00049297377
0.10024533	0.032769420	0.00049275842
0.10037578	0.032115979	0.00048674526
0.10050622	0.033264688	0.00049641821
0.10063666	0.032745042	0.00049132002
0.10076711	0.032009247	0.00048812036
0.10089755	0.032854670	0.00049491199
0.10102799	0.032490951	0.00048939354
0.10115844	0.032058725	0.00048877134
0.10128888	0.032724118	0.00049541754
0.10141932	0.032557454	0.00048718383
0.10154977	0.032462289	0.00048965965
0.10168021	0.032169120	0.00048731628
0.10181065	0.032234537	0.00048677232
0.10194110	0.032831622	0.00049221809
0.10207154	0.032522362	0.00048561519
0.10220198	0.032630458	0.00049014711
0.10233243	0.032592147	0.00048964524
0.10246287	0.032415548	0.00048630529
0.10259331	0.032917661	0.00049224624
0.10272376	0.032735280	0.00048822985
0.10285420	0.032645379	0.00048801364
0.10298464	0.032422478	0.00048893947
0.10311509	0.032619773	0.00048581700
0.10324553	0.031987745	0.00048345695
0.10337597	0.032263899	0.00048784434
0.10350642	0.032578211	0.00048406062
0.10363686	0.032820480	0.00048843843
0.10376730	0.032624242	0.00048770544
0.10389774	0.032336360	0.00048537050
0.10402819	0.032109960	0.00048517321
0.10415863	0.032487026	0.00048452151
0.10428907	0.031544581	0.00047771962
0.10441952	0.031814582	0.00048331245
0.10454996	0.031688444	0.00047772638
0.10468040	0.032256048	0.00048262270
0.10481085	0.032833944	0.00048650553
0.10494129	0.031966050	0.00048105336
0.10507173	0.032446292	0.00048552650
0.10520218	0.032379709	0.00047949422
0.10533262	0.032218521	0.00048249310
0.10546306	0.032557587	0.00048411834
0.10559351	0.031943215	0.00047914300
0.10572395	0.031487002	0.00047478657
0.10585439	0.031926529	0.00047890684
0.10598484	0.033097338	0.00048459706
0.10611528	0.031779720	0.00047808997
0.10624572	0.032956815	0.00048342584
0.10637617	0.031866452	0.00048040380
0.10650661	0.033396105	0.00048855085
0.10663705	0.031816986	0.00047502046
0.10676750	0.033335099	0.00048673406
0.10689794	0.032456212	0.00048089573
0.10702838	0.032463162	0.00047979995
0.10715883	0.031582231	0.00047798992
0.10728927	0.032600349	0.00047857164
0.10741971	0.032631437	0.00048275720
0.10755016	0.033106022	0.00048240914
0.10768060	0.032116022	0.00047651410
0.10781104	0.032645408	0.00048275859
0.10794149	0.031772954	0.00047248817
0.10807193	0.032841726	0.00048246447
0.10820237	0.032498035	0.00048000358
0.10833281	0.032244352	0.00047663483
0.10846326	0.032178751	0.00048974790
0.10859370	0.033100651	0.00049740461
0.10872414	0.032753749	0.00050008175
0.10885459	0.031863317	0.00049595545
0.10898503	0.033404570	0.00050562260
0.10911547	0.032730299	0.00050918240
0.10924592	0.032155292	0.00050766886
0.10937636	0.032410123	0.00050572638
0.10950680	0.033439595	0.00051952422
0.10963725	0.032483351	0.00051386881
0.10976769	0.032451722	0.00051313730
0.10989813	0.031652011	0.00051157555
0.11002858	0.032151734	0.00051433208
0.11015902	0.031973184	0.00051781479
0.11028946	0.032773961	0.00052511661
0.11041991	0.032863645	0.00052486664
0.11055035	0.032783126	0.00052765051
0.11068079	0.031981406	0.00052082079
0.11081124	0.032764022	0.00052803626
0.11094168	0.032039382	0.00052641705
0.11107212	0.031840427	0.00052492579
0.11120257	0.032904968	0.00053555332
0.11133301	0.032649394	0.00053440044
0.11146345	0.032361421	0.00053291411
0.11159390	0.032274837	0.00053754713
0.11172434	0.032801873	0.00053954786
0.11185478	0.031673972	0.00053243803
0.11198523	0.032429918	0.00053926641
0.11211567	0.033333604	0.00054526644
0.11224611	0.032411900	0.00053928652
0.11237656	0.032712749	0.00054377285
0.11250700	0.031734547	0.00053682571
0.11263744	0.033256107	0.00054916273
0.11276788	0.031521171	0.00053664655
0.11289833	0.032363937	0.00054787638
0.11302877	0.031602214	0.00054081697
0.11315921	0.031721504	0.00054037617
0.11328966	0.032225462	0.00054085759
0.11342010	0.032430860	0.00053338141
0.11355054	0.031738220	0.00052331425
0.11368099	0.032272254	0.00052564750
0.11381143	0.031765869	0.00051466781
0.11394187	0.032643479	0.00052339463
0.11407232	0.033255156	0.00052403533
0.11420276	0.032554075	0.00051733159
0.11433320	0.032312354	0.00051518126
0.11446365	0.032561753	0.00051318433
0.11459409	0.032685210	0.00051200212
0.11472453	0.033131142	0.00051670578
0.11485498	0.032453493	0.00050687718
0.11498542	0.032175122	0.00050701614
0.11511586	0.032540686	0.00050895414
0.11524631	0.031367491	0.00049575414
0.11537675	0.032472229	0.00050648540
0.11550719	0.031794981	0.00049800943
0.11563764	0.032451467	0.00050471005
0.11576808	0.032341121	0.00050335671
0.11589852	0.032583915	0.00049937312
0.11602897	0.032188971	0.00050241630
0.11615941	0.032658355	0.00050245550
0.11628985	0.031488905	0.00049158476
0.11642030	0.032568171	0.00050096609
0.11655074	0.032064529	0.00049459068
0.11668118	0.032403198	0.00049780354
0.11681163	0.032869342	0.00050350564
0.11694207	0.032543888	0.00049639793
0.11707251	0.032646874	0.00049838333
0.11720295	0.032275821	0.00049417102
0.11733340	0.031313620	0.00048596038
0.11746384	0.031966302	0.00049300489
0.11759428	0.032367142	0.00049082551
0.11772473	0.032326243	0.00049174650
0.11785517	0.032453046	0.00049576797
0.11798561	0.032722886	0.00049114801
0.11811606	0.031267183	0.00048434937
0.11824650	0.031796673	0.00048613501
0.11837694	0.032282664	0.00048751853
0.11850739	0.032787868	0.00049238389
0.11863783	0.031866478	0.00048238383
0.11876827	0.031909209	0.00048306623
0.11889872	0.031800940	0.00048233150
0.11902916	0.032262510	0.00048266760
0.11915960	0.031381616	0.00047728728
0.11929005	0.032043314	0.00047970770
0.11942049	0.032670910	0.00048741396
0.11955093	0.032096106	0.00048019353
0.11968138	0.032627709	0.00048143674
0.11981182	0.031854525	0.00047754433
0.11994226	0.032175734	0.00047865440
0.12007271	0.032238630	0.00047673920
0.12020315	0.032997748	0.00048250970
0.12033359	0.032099540	0.00047575996
0.12046404	0.031694812	0.00047239969
0.12059448	0.032028958	0.00047424818
0.12072492	0.032726617	0.00047666200
0.12085537	0.031587989	0.00047074409
0.12098581	0.032659071	0.00047532798
0.12111625	0.031611501	0.00046868253
0.12124670	0.032008679	0.00047163111
0.12137714	0.032597424	0.00047301696
0.12150758	0.032167194	0.00047118285
0.12163802	0.031447466	0.00046434396
0.12176847	0.031881424	0.00046486736
0.12189891	0.031165715	0.00046427224
0.12202935	0.031438649	0.00046346310
0.12215980	0.032247458	0.00046954880
0.12229024	0.032072972	0.00046819205
0.12242068	0.031905101	0.00046247685
0.12255113	0.032251917	0.00046659309
0.12268157	0.031292260	0.00046037652
0.12281201	0.032390467	0.00046614763
0.12294246	0.032130252	0.00046573312
0.12307290	0.031400190	0.00045960114
0.12320334	0.031781454	0.00046125118
0.12333379	0.032125624	0.00046465724
0.12346423	0.032126181	0.00046218194
0.12359467	0.032073782	0.00046557884
0.12372512	0.031967977	0.00046296934
0.12385556	0.031530324	0.00045788030
0.12398600	0.031874121	0.00046411013
0.12411645	0.032033518	0.00046242912
0.12424689	0.031854815	0.00046099507
0.12437733	0.032164373	0.00046517606
0.12450778	0.032246303	0.00046319758
0.12463822	0.032128060	0.00046299689
0.12476866	0.031779100	0.00045943206
0.12489911	0.031238499	0.00045505041
0.12502955	0.031128896	0.00045633928
0.12515999	0.031758715	0.00045795716
0.12529044	0.032090446	0.00046055035
0.12542088	0.032224031	0.00046345674
0.12555132	0.031614583	0.00045523773
0.12568177	0.031739547	0.00045836614
0.12581221	0.031598716	0.00045712166
0.12594265	0.031557300	0.00045514993
0.12607309	0.031517082	0.00045740670
0.12620354	0.032216528	0.00045864909
0.12633398	0.031736698	0.00045708323
0.12646442	0.031811779	0.00045894143
0.12659487	0.030895879	0.00044938168
0.12672531	0.031881441	0.00045816095
0.12685575	0.032527852	0.00045985884
0.12698620	0.031838039	0.00045669868
0.12711664	0.031923832	0.00045810183
0.12724708	0.031271320	0.00045066854
0.12737753	0.031393972	0.00045588224
0.12750797	0.031949850	0.00045392025
0.12763841	0.031669426	0.00045305482
0.12776886	0.031819238	0.00045711823
0.12789930	0.031733816	0.00045189208
0.12802974	0.032052903	0.00045736794
0.12816019	0.032095810	0.00045619397
0.12829063	0.031484858	0.00045159792
0.12842107	0.032063761	0.00045545836
0.12855152	0.031697448	0.00045257479
0.12868196	0.031899664	0.00045524051
0.12881240	0.031433598	0.00045210218
0.12894285	0.032143970	0.00045474068
0.12907329	0.031311985	0.00044975111
0.12920373	0.031986839	0.00045468674
0.12933418	0.031958377	0.00045322318
0.12946462	0.031594636	0.00045102185
0.12959506	0.031025878	0.00044744132
0.12972551	0.031803687	0.00045111245
0.12985595	0.032004559	0.00045531345
0.12998639	0.031067742	0.00044529485
0.13011684	0.031469467	0.00045054447
0.13024728	0.031400683	0.00045019734
0.13037772	0.032728919	0.00045615141
0.13050816	0.030994288	0.00044507557
0.13063861	0.031685435	0.00045171937
0.13076905	0.031966629	0.00044991998
0.13089949	0.031526901	0.00045043984
0.13102994	0.032019581	0.00045091828
0.13116038	0.031239176	0.00044662075
0.13129082	0.032221766	0.00045262279
0.13142127	0.032176221	0.00045174613
0.13155171	0.030898069	0.00044418953
0.13168215	0.032010155	0.00045128012
0.13181260	0.031832390	0.00044841314
0.13194304	0.031197731	0.00044622677
0.13207348	0.031573914	0.00044735656
0.13220393	0.031928443	0.00044919975
0.13233437	0.031301666	0.00044639783
0.13246481	0.031623273	0.00044761219
0.13259526	0.031550336	0.00044649199
0.13272570	0.031340162	0.00044408032
0.13285614	0.031671657	0.00044700490
0.13298659	0.032288891	0.00045110632
0.13311703	0.031802792	0.00044625600
0.13324747	0.031036011	0.00044272238
0.13337792	0.032101514	0.00044837470
0.13350836	0.031999854	0.00044830664
0.13363880	0.032654167	0.00045194328
0.13376925	0.032109805	0.00044646934
0.13389969	0.031949459	0.00044824630
0.13403013	0.031671466	0.00044644731
0.13416058	0.032099065	0.00044467163
0.13429102	0.031188076	0.00044243484
0.13442146	0.031274713	0.00044181146
0.13455191	0.031759280	0.00044430800
0.13468235	0.032346313	0.00045116703
0.13481279	0.031945414	0.00044591031
0.13494323	0.031652928	0.00044585771
0.13507368	0.031591490	0.00044384980
0.13520412	0.031553969	0.00044110158
0.13533456	0.031580349	0.00044466346
0.13546501	0.031108029	0.00043847726
0.13559545	0.030937873	0.00043808368
0.13572589	0.031018019	0.00044008095
0.13585634	0.031989647	0.00044230193
0.13598678	0.031322274	0.00044148486
0.13611722	0.031977714	0.00044380608
0.13624767	0.031738482	0.00044083808
0.13637811	0.031885404	0.00044477916
0.13650855	0.031597099	0.00044101015
0.13663900	0.031769252	0.00044254999
0.13676944	0.031165209	0.00043933538
0.13689988	0.031519546	0.00043886580
0.13703033	0.031023688	0.00043754428
0.13716077	0.031029719	0.00043803717
0.13729121	0.032068089	0.00044301634
0.13742166	0.031149545	0.00043694006
0.13755210	0.031568037	0.00043900990
0.13768254	0.031806818	0.00044303892
0.13781299	0.031682739	0.00044332683
0.13794343	0.031986169	0.00044052291
0.13807387	0.030927039	0.00043674310
0.13820432	0.031849195	0.00044019801
0.13833476	0.031305742	0.00043529674
0.13846520	0.032019753	0.00044314573
0.13859565	0.031581666	0.00043793663
0.13872609	0.031105198	0.00043548376
0.13885653	0.030780337	0.00043409497
0.13898698	0.031994168	0.00043911105
0.13911742	0.031066670	0.00043282724
0.13924786	0.031867368	0.00043963058
0.13937830	0.031357747	0.00043622831
0.13950875	0.031057717	0.00043474598
0.13963919	0.031261127	0.00043459694
0.13976963	0.031714642	0.00043782847
0.13990008	0.031164215	0.00043587098
0.14003052	0.031205738	0.00043323714
0.14016096	0.031198098	0.00043620131
0.14029141	0.031456030	0.00043402939
0.14042185	0.030708665	0.00043020209
0.14055229	0.031342365	0.00043628111
0.14068274	0.030905327	0.00042996717
0.14081318	0.031616530	0.00043653257
0.14094362	0.031655919	0.00043563784
0.14107407	0.030749288	0.00042915102
0.14120451	0.030940129	0.00043253948
0.14133495	0.031647021	0.00043400942
0.14146540	0.031093395	0.00043191104
0.14159584	0.031770817	0.00043819203
0.14172628	0.031784287	0.00043374929
0.14185673	0.031410974	0.00043513527
0.14198717	0.031958644	0.00043618894
0.14211761	0.031996583	0.00043632213
0.14224806	0.031650488	0.00043595515
0.14237850	0.030759404	0.00042513206
0.14250894	0.031881432	0.00043509473
0.14263939	0.031706764	0.00043413363
0.14276983	0.031151215	0.00042925498
0.14290027	0.031878072	0.00043511013
0.14303072	0.032384080	0.00043523197
0.14316116	0.031383974	0.00043075133
0.14329160	0.031020605	0.00042948526
0.14342205	0.031523759	0.00042917214
0.14355249	0.030876737	0.00042655688
0.14368293	0.031294562	0.00043098687
0.14381337	0.031427263	0.00042687338
0.14394382	0.030899155	0.00042887455
0.14407426	0.030855026	0.00042371525
0.14420470	0.031202075	0.00042789244
0.14433515	0.031632961	0.00043179461
0.14446559	0.031331521	0.00042816379
0.14459603	0.031763099	0.00043069285
0.14472648	0.030494291	0.00042481127
0.14485692	0.031777345	0.00043036739
0.14498736	0.031967902	0.00043336378
0.14511781	0.031497797	0.00042794750
0.14524825	0.030948958	0.00042666322
0.14537869	0.031407515	0.00042856770
0.14550914	0.032037280	0.00043008463
0.14563958	0.030825572	0.00042473146
0.14577002	0.031288213	0.00042623666
0.14590047	0.031338272	0.00042622928
0.14603091	0.031018436	0.00042588129
0.14616135	0.031313363	0.00042648829
0.14629180	0.031511789	0.00042812934
0.14642224	0.030886273	0.00042600361
0.14655268	0.031253231	0.00042658663
0.14668313	0.031649078	0.00042876839
0.14681357	0.031560430	0.00042963453
0.14694401	0.031673226	0.00042697187
0.14707446	0.030988851	0.00042384776
0.14720490	0.031796683	0.00042814984
0.14733534	0.031108859	0.00042641986
0.14746579	0.031446771	0.00042674109
0.14759623	0.031144592	0.00042487836
0.14772667	0.031468196	0.00042603972
0.14785712	0.030722947	0.00042144660
0.14798756	0.031558320	0.00042752432
0.14811800	0.031427552	0.00042596471
0.14824844	0.031048179	0.00042412368
0.14837889	0.031469885	0.00042712266
0.14850933	0.031380293	0.00042571720
0.14863977	0.031773979	0.00042497442
0.14877022	0.031799265	0.00042827832
0.14890066	0.031673472	0.00042563302
0.14903110	0.031486729	0.00042431132
0.14916155	0.031054431	0.00042410761
0.14929199	0.030988865	0.00042044141
0.14942243	0.030971883	0.00042259149
0.14955288	0.031746297	0.00042748895
0.14968332	0.031434611	0.00042224695
0.14981376	0.032089525	0.00042944540
0.14994421	0.031340249	0.00042222865
0.15007465	0.032051543	0.00042691585
0.15020509	0.030882930	0.00042198080
0.15033554	0.030772156	0.00041836921
0.15046598	0.031062345	0.00042296023
0.15059642	0.030662141	0.00041854324
0.15072687	0.031504322	0.00042359499
0.15085731	0.030690022	0.00041938631
0.15098775	0.032102440	0.00042592280
0.15111820	0.030954327	0.00042182069
0.15124864	0.031327714	0.00042249227
0.15137908	0.031322471	0.00042001383
0.15150953	0.031430381	0.00042457435
0.15163997	0.032058217	0.00042536215
0.15177041	0.031447030	0.00042303343
0.15190086	0.031491121	0.00042335756
0.15203130	0.031352503	0.00041972203
0.15216174	0.031644281	0.00042407106
0.15229219	0.031450317	0.00042304586
0.15242263	0.030706562	0.00041697723
0.15255307	0.030971316	0.00041889965
0.15268351	0.031535755	0.00042074960
0.15281396	0.031241182	0.00041912051
0.15294440	0.030767574	0.00041843001
0.15307484	0.031490621	0.00042113717
0.15320529	0.030602952	0.00041551994
0.15333573	0.030999305	0.00041816645
0.15346617	0.031243348	0.00041923808
0.15359662	0.030326797	0.00041475714
0.15372706	0.031914748	0.00042300063
0.15385750	0.031002823	0.00041759524
0.15398795	0.031774284	0.00042155963
0.15411839	0.031360401	0.00041933783
0.15424883	0.031234098	0.00041719573
0.15437928	0.031251929	0.00041798672
0.15450972	0.031768569	0.00042110855
0.15464016	0.031668342	0.00042047742
0.15477061	0.031220989	0.00041727683
0.15490105	0.031602660	0.00041826936
0.15503149	0.031009975	0.00041555419
0.15516194	0.031226531	0.00041699761
0.15529238	0.031448500	0.00041864605
0.15542282	0.030982196	0.00041540671
0.15555327	0.031471874	0.00041830331
0.15568371	0.030698842	0.00041353861
0.15581415	0.030996847	0.00041591740
0.15594460	0.031599086	0.00041855319
0.15607504	0.031157521	0.00041484803
0.15620548	0.030637039	0.00041174444
0.15633593	0.031495772	0.00041706191
0.15646637	0.031185111	0.00041422399
0.15659681	0.030610174	0.00041282170
0.15672726	0.030950039	0.00041305120
0.15685770	0.031627689	0.00041835225
0.15698814	0.031115806	0.00041363974
0.15711858	0.030299090	0.00040826914
0.15724903	0.031039869	0.00041419344
0.15737947	0.031683345	0.00041802597
0.15750991	0.031625447	0.00041593423
0.15764036	0.031332133	0.00041571277
0.15777080	0.031184639	0.00041457467
0.15790124	0.031045814	0.00041166846
0.15803169	0.030869588	0.00041107045
0.15816213	0.031835676	0.00041881178
0.15829257	0.030553211	0.00040926515
0.15842302	0.030928993	0.00041307891
0.15855346	0.031719924	0.00041503304
0.15868390	0.031314813	0.00041465515
0.15881435	0.030461610	0.00041001081
0.15894479	0.031218029	0.00041373194
0.15907523	0.030583038	0.00040886778
0.15920568	0.031719238	0.00041440883
0.15933612	0.031135112	0.00041220503
0.15946656	0.031175657	0.00041163275
0.15959701	0.031794543	0.00041565548
0.15972745	0.031797308	0.00041645272
0.15985789	0.031389474	0.00041361160
0.15998834	0.031258029	0.00041089700
0.16011878	0.030797294	0.00040969608
0.16024922	0.030376721	0.00040601257
0.16037967	0.031305611	0.00041359862
0.16051011	0.031387208	0.00041239518
0.16064055	0.031191545	0.00041039054
0.16077100	0.030920227	0.00040880421
0.16090144	0.030750453	0.00041093687
0.16103188	0.031120421	0.00041003421
0.16116233	0.030691789	0.00040722454
0.16129277	0.030741405	0.00040701845
0.16142321	0.031476099	0.00041159980
0.16155365	0.031102858	0.00040922424
0.16168410	0.030978671	0.00040752545
0.16181454	0.031140000	0.00040997704
0.16194498	0.030631959	0.00040591656
0.16207543	0.030874322	0.00040748095
0.16220587	0.030191743	0.00040393436
0.16233631	0.031239099	0.00040931715
0.16246676	0.030933137	0.00040920203
0.16259720	0.031334244	0.00040950195
0.16272764	0.030735893	0.00040498074
0.16285809	0.030809271	0.00040659963
0.16298853	0.030772795	0.00040678759
0.16311897	0.030658475	0.00040454120
0.16324942	0.031467866	0.00041191079
0.16337986	0.030908977	0.00040591947
0.16351030	0.031633146	0.00041107787
0.16364075	0.031490605	0.00040983671
0.16377119	0.030907893	0.00040495797
0.16390163	0.030988767	0.00040787978
0.16403208	0.030814002	0.00040565828
0.16416252	0.030120269	0.00040055957
0.16429296	0.031385759	0.00041018094
0.16442341	0.029993736	0.00039893621
0.16455385	0.030749476	0.00040479650
0.16468429	0.031157240	0.00040707285
0.16481474	0.030789388	0.00040308793
0.16494518	0.030581430	0.00040435057
0.16507562	0.031256168	0.00040485785
0.16520607	0.030895451	0.00040420835
0.16533651	0.030610212	0.00040398665
0.16546695	0.031399166	0.00040733057
0.16559740	0.030612951	0.00040374189
0.16572784	0.031067199	0.00040386570
0.16585828	0.030340066	0.00040144866
0.16598872	0.031048315	0.00040553059
0.16611917	0.030626247	0.00040302095
0.16624961	0.031512169	0.00040650032
0.16638005	0.030503120	0.00040247673
0.16651050	0.031368088	0.00040517410
0.16664094	0.031220390	0.00040578863
0.16677138	0.030837946	0.00040246140
0.16690183	0.031395250	0.00040549869
0.16703227	0.031268917	0.00040571799
0.16716271	0.031258272	0.00040353801
0.16729316	0.031218782	0.00040469869
0.16742360	0.030963689	0.00040408760
0.16755404	0.030804751	0.00040181263
0.16768449	0.031334125	0.00040427920
0.16781493	0.030859854	0.00040098733
0.16794537	0.030728739	0.00040141834
0.16807582	0.030958575	0.00040327154
0.16820626	0.031351194	0.00040417898
0.16833670	0.031129336	0.00040352702
0.16846715	0.030931470	0.00040233454
0.16859759	0.030876357	0.00039962270
0.16872803	0.031676108	0.00040658533
0.16885848	0.030721130	0.00039955363
0.16898892	0.030463738	0.00039853026
0.16911936	0.030686088	0.00040089522
0.16924981	0.031433820	0.00040299445
0.16938025	0.030432312	0.00039714188
0.16951069	0.030049790	0.00039676873
0.16964114	0.030989737	0.00040161927
0.16977158	0.030713914	0.00039978553
0.16990202	0.031347905	0.00040223566
0.17003247	0.030809076	0.00039855185
0.17016291	0.031470933	0.00040357006
0.17029335	0.030469268	0.00039634762
0.17042379	0.030666273	0.00039911699
0.17055424	0.030471292	0.00039552446
0.17068468	0.031358741	0.00040172823
0.17081512	0.030959816	0.00040019303
0.17094557	0.030328620	0.00039449929
0.17107601	0.031352227	0.00040267139
0.17120645	0.031211545	0.00040260093
0.17133690	0.031351202	0.00040162982
0.17146734	0.031261150	0.00040082798
0.17159778	0.030410938	0.00039509250
0.17172823	0.030810974	0.00039800405
0.17185867	0.031282935	0.00040102383
0.17198911	0.031075318	0.00039664196
0.17211956	0.031026100	0.00039942537
0.17225000	0.030664477	0.00039713944
0.17238044	0.031060275	0.00039810878
0.17251089	0.030943146	0.00039857290
0.17264133	0.030667112	0.00039549527
0.17277177	0.030988014	0.00039882242
0.17290222	0.030878786	0.00039861851
0.17303266	0.031587977	0.00039894707
0.17316310	0.030466461	0.00039523939
0.17329355	0.030617728	0.00039589742
0.17342399	0.029951115	0.00039105557
0.17355443	0.031260810	0.00039915013
0.17368488	0.030672405	0.00039315786
0.17381532	0.030645191	0.00039574896
0.17394576	0.030560871	0.00039550056
0.17407621	0.031094405	0.00039699235
0.17420665	0.031154478	0.00039712661
0.17433709	0.031123473	0.00039777214
0.17446753	0.031020970	0.00039635728
0.17459798	0.031153131	0.00039731540
0.17472842	0.031499000	0.00039961398
0.17485886	0.030583710	0.00039511025
0.17498931	0.030138746	0.00039186767
0.17511975	0.030294527	0.00039037784
0.17525019	0.030477232	0.00039209782
0.17538064	0.031215721	0.00039744495
0.17551108	0.030616643	0.00039313566
0.17564152	0.030765945	0.00039372474
0.17577197	0.031026110	0.00039421759
0.17590241	0.030614356	0.00039377551
0.17603285	0.030807673	0.00039394409
0.17616330	0.030454820	0.00039066151
0.17629374	0.030582861	0.00039264783
0.17642418	0.030875432	0.00039370931
0.17655463	0.030339429	0.00039045784
0.17668507	0.029496003	0.00038647826
0.17681551	0.030887148	0.00039372960
0.17694596	0.030485857	0.00039188810
0.17707640	0.031240756	0.00039468932
0.17720684	0.030442088	0.00038970443
0.17733729	0.030078603	0.00038985454
0.17746773	0.030492911	0.00038964201
0.17759817	0.030787683	0.00039130932
0.17772862	0.031193197	0.00039572584
0.17785906	0.030796483	0.00039073605
0.17798950	0.031485101	0.00039585865
0.17811995	0.030780309	0.00039205362
0.17825039	0.029750645	0.00038528875
0.17838083	0.030929921	0.00039445286
0.17851128	0.030916339	0.00039153019
0.17864172	0.030785247	0.00039094332
0.17877216	0.030176929	0.00038828128
0.17890260	0.031404736	0.00039455879
0.17903305	0.030853705	0.00039278904
0.17916349	0.031203944	0.00039269237
0.17929393	0.030873942	0.00039183561
0.17942438	0.030939206	0.00039235645
0.17955482	0.030574068	0.00038891083
0.17968526	0.030660130	0.00039068120
0.17981571	0.030886914	0.00039153421
0.17994615	0.030762692	0.00038911117
0.18007659	0.030153845	0.00038824906
0.18020704	0.030555271	0.00038802266
0.18033748	0.030918369	0.00039056382
0.18046792	0.030578460	0.00038998019
0.18059837	0.030341371	0.00038702436
0.18072881	0.030984408	0.00038949875
0.18085925	0.030775294	0.00038898639
0.18098970	0.030392743	0.00038616766
0.18112014	0.030250556	0.00038873628
0.18125058	0.030065943	0.00038444083
0.18138103	0.031332723	0.00039215606
0.18151147	0.030061791	0.00038574871
0.18164191	0.030717896	0.00038725380
0.18177236	0.029858675	0.00038406347
0.18190280	0.030589691	0.00038754993
0.18203324	0.030815174	0.00038809969
0.18216369	0.030128968	0.00039358119
0.18229413	0.030966943	0.00039819707
0.18242457	0.030369917	0.00039974281
0.18255502	0.030657779	0.00040326739
0.18268546	0.030269507	0.00040273716
0.18281590	0.030715126	0.00040640021
0.18294635	0.030481616	0.00040677781
0.18307679	0.030872205	0.00041042967
0.18320723	0.030487280	0.00041190530
0.18333767	0.030265643	0.00040825397
0.18346812	0.031142156	0.00041831011
0.18359856	0.030362830	0.00041404036
0.18372900	0.030949702	0.00041783245
0.18385945	0.030254098	0.00041468895
0.18398989	0.030651799	0.00041695792
0.18412033	0.031092899	0.00042315611
0.18425078	0.030710541	0.00042266211
0.18438122	0.030788757	0.00042175043
0.18451166	0.030319102	0.00041956739
0.18464211	0.030435040	0.00042235675
0.18477255	0.030868683	0.00042618395
0.18490299	0.031502563	0.00043405313
0.18503344	0.030292916	0.00042155291
0.18516388	0.030499643	0.00042768117
0.18529432	0.030726695	0.00042961826
0.18542477	0.031453252	0.00043386917
0.18555521	0.030500308	0.00043094991
0.18568565	0.030325987	0.00042902069
0.18581610	0.031088992	0.00043462057
0.18594654	0.031049687	0.00043511269
0.18607698	0.030517914	0.00043129736
0.18620743	0.030276058	0.00043315207
0.18633787	0.030686827	0.00043781011
0.18646831	0.030921591	0.00043523294
0.18659876	0.030442454	0.00043563568
0.18672920	0.030314343	0.00043639099
0.18685964	0.031221059	0.00044169067
0.18699009	0.030969716	0.00044117725
0.18712053	0.031348303	0.00043259540
0.18725097	0.030781292	0.00042616466
0.18738142	0.030446224	0.00042169366
0.18751186	0.030549512	0.00041909234
0.18764230	0.030371399	0.00041833139
0.18777274	0.029980741	0.00041348690
0.18790319	0.030171824	0.00041293735
0.18803363	0.030263463	0.00041309641
0.18816407	0.029959313	0.00040703353
0.18829452	0.030014778	0.00040944378
0.18842496	0.030812225	0.00041321171
0.18855540	0.030577781	0.00040857702
0.18868585	0.030526517	0.00040941601
0.18881629	0.030558454	0.00040546773
0.18894673	0.030405108	0.00040592532
0.18907718	0.029861756	0.00040091986
0.18920762	0.030662859	0.00040516327
0.18933806	0.030061603	0.00039897645
0.18946851	0.030952951	0.00040525077
0.18959895	0.029999432	0.00039906393
0.18972939	0.030198609	0.00039963054
0.18985984	0.030238411	0.00039835857
0.18999028	0.030101369	0.00039646263
0.19012072	0.030901931	0.00040201302
0.19025117	0.030741099	0.00039776048
0.19038161	0.030332250	0.00039650924
0.19051205	0.030059585	0.00039393416
0.19064250	0.030549576	0.00039647790
0.19077294	0.030212996	0.00039595214
0.19090338	0.030871089	0.00039601291
0.19103383	0.029852271	0.00039087149
0.19116427	0.030642287	0.00039378484
0.19129471	0.030664453	0.00039349842
0.19142516	0.030784877	0.00039543627
0.19155560	0.030753948	0.00039102214
0.19168604	0.030426948	0.00039018721
0.19181649	0.030103207	0.00038877837
0.19194693	0.030583133	0.00038998083
0.19207737	0.031180599	0.00039432612
0.19220781	0.030932379	0.00039058131
0.19233826	0.030172610	0.00038699794
0.19246870	0.030365088	0.00038779685
0.19259914	0.030268164	0.00038479802
0.19272959	0.030483494	0.00038803323
0.19286003	0.031145216	0.00039149437
0.19299047	0.030870260	0.00038759411
0.19312092	0.030602121	0.00038490093
0.19325136	0.031210668	0.00039084246
0.19338180	0.030897225	0.00038817525
0.19351225	0.031523428	0.00039302657
0.19364269	0.031154613	0.00038738526
0.19377313	0.030296416	0.00038507780
0.19390358	0.030736966	0.00038819286
0.19403402	0.030348205	0.00038298387
0.19416446	0.031261377	0.00038970047
0.19429491	0.030698979	0.00038621089
0.19442535	0.030757615	0.00038558001
0.19455579	0.031033637	0.00038773387
0.19468624	0.030443038	0.00038192535
0.19481668	0.029953337	0.00038288023
0.19494712	0.030816471	0.00038621423
0.19507757	0.030206225	0.00038221538
0.19520801	0.030841930	0.00038546905
0.19533845	0.030225616	0.00038049549
0.19546890	0.030418311	0.00038363974
0.19559934	0.030337408	0.00038384498
0.19572978	0.030008567	0.00037944133
0.19586023	0.030227396	0.00038187884
0.19599067	0.030534255	0.00038275692
0.19612111	0.030678623	0.00038258188
0.19625156	0.030023633	0.00038235569
0.19638200	0.031093931	0.00038407291
0.19651244	0.030312365	0.00038267006
0.19664288	0.029600148	0.00037714488
0.19677333	0.030550104	0.00038037338
0.19690377	0.030073027	0.00038067337
0.19703421	0.030801391	0.00038289772
0.19716466	0.029999357	0.00037987722
0.19729510	0.030064136	0.00037861791
0.19742554	0.030143911	0.00037889244
0.19755599	0.030269540	0.00038034572
0.19768643	0.030310140	0.00038107358
0.19781687	0.029431076	0.00037388266
0.19794732	0.030707118	0.00038316788
0.19807776	0.030320912	0.00037851783
0.19820820	0.030280512	0.00037879967
0.19833865	0.030426747	0.00038056858
0.19846909	0.030339594	0.00037785266
0.19859953	0.029962100	0.00037672203
0.19872998	0.030118136	0.00037843879
0.19886042	0.030062070	0.00037565252
0.19899086	0.030610761	0.00038089269
0.19912131	0.030334174	0.00037780224
0.19925175	0.030673035	0.00038105130
0.19938219	0.030405634	0.00037856124
0.19951264	0.030281818	0.00037669741
0.19964308	0.030053491	0.00037627782
0.19977352	0.030051499	0.00037627671
0.19990397	0.029727613	0.00037469853
0.20003441	0.030568179	0.00038000174
0.20016485	0.029960399	0.00037404641
0.20029530	0.029694482	0.00037437150
0.20042574	0.030621143	0.00037966502
0.20055618	0.029787733	0.00037364377
0.20068663	0.030707808	0.00037988558
0.20081707	0.030809301	0.00037914480
0.20094751	0.030379813	0.00037689182
0.20107795	0.029758552	0.00037456932
0.20120840	0.030352093	0.00037636343
0.20133884	0.030294440	0.00037731484
0.20146928	0.030211621	0.00037612130
0.20159973	0.030141529	0.00037554850
0.20173017	0.030013731	0.00037537260
0.20186061	0.030367023	0.00037491070
0.20199106	0.029996250	0.00037406102
0.20212150	0.030588455	0.00037781191
0.20225194	0.030553383	0.00037525824
0.20238239	0.031326558	0.00038121749
0.20251283	0.030627497	0.00037632567
0.20264327	0.031158530	0.00037908633
0.20277372	0.030236475	0.00037602098
0.20290416	0.030667954	0.00037741238
0.20303460	0.030562680	0.00037606511
0.20316505	0.029858615	0.00037243051
0.20329549	0.029649609	0.00036989971
0.20342593	0.030607686	0.00037668148
0.20355638	0.029877839	0.00037132684
0.20368682	0.030341985	0.00037311180
0.20381726	0.030188777	0.00037394914
0.20394771	0.030288057	0.00037120312
0.20407815	0.030820499	0.00037672501
0.20420859	0.030466107	0.00037456190
0.20433904	0.029626951	0.00036856671
0.20446948	0.030141649	0.00037312687
0.20459992	0.029897717	0.00036970659
0.20473037	0.030343028	0.00037192008
0.20486081	0.030611445	0.00037398264
0.20499125	0.029744702	0.00036822362
0.20512170	0.029736106	0.00036929091
0.20525214	0.029897424	0.00036939440
0.20538258	0.030348429	0.00037125434
0.20551302	0.030192878	0.00037073055
0.20564347	0.030355485	0.00037122098
0.20577391	0.030366679	0.00037255462
0.20590435	0.031378311	0.00037761903
0.20603480	0.029922275	0.00036802797
0.20616524	0.030237148	0.00037049581
0.20629568	0.030139042	0.00037022668
0.20642613	0.030413674	0.00037065726
0.20655657	0.030311901	0.00037192637
0.20668701	0.029798296	0.00036686106
0.20681746	0.029473334	0.00036636658
0.20694790	0.030436483	0.00037234884
0.20707834	0.029687398	0.00036683654
0.20720879	0.029679595	0.00036786650
0.20733923	0.029899064	0.00036761820
0.20746967	0.030554880	0.00037069440
0.20760012	0.029808051	0.00036889232
0.20773056	0.030109149	0.00036687613
0.20786100	0.030335801	0.00037114783
0.20799145	0.029918729	0.00036738868
0.20812189	0.030318098	0.00037002200
0.20825233	0.030411245	0.00037044907
0.20838278	0.029742530	0.00036561958
0.20851322	0.029793496	0.00036606138
0.20864366	0.030392108	0.00037182669
0.20877411	0.029953456	0.00036641401
0.20890455	0.030655711	0.00037146928
0.20903499	0.030200345	0.00036859438
0.20916544	0.029879920	0.00036541439
0.20929588	0.030456263	0.00037104357
0.20942632	0.029717097	0.00036428075
0.20955677	0.030771551	0.00037283950
0.20968721	0.029397891	0.00036412474
0.20981765	0.029672384	0.00036384925
0.20994809	0.030414640	0.00036946807
0.21007854	0.030242793	0.00036754153
0.21020898	0.030067459	0.00036683422
0.21033942	0.030140169	0.00036768091
0.21046987	0.030312848	0.00036756547
0.21060031	0.029667745	0.00036606975
0.21073075	0.030377769	0.00036860336
0.21086120	0.030358249	0.00036853087
0.21099164	0.030216854	0.00036736863
0.21112208	0.030405465	0.00036815013
0.21125253	0.030689346	0.00036828152
0.21138297	0.029684755	0.00036597165
0.21151341	0.029092507	0.00035965983
0.21164386	0.030113596	0.00036704261
0.21177430	0.030213543	0.00036619651
0.21190474	0.029966518	0.00036582759
0.21203519	0.029961748	0.00036623874
0.21216563	0.029960311	0.00036457787
0.21229607	0.030058062	0.00036555659
0.21242652	0.030547282	0.00036931499
0.21255696	0.030115338	0.00036442751
0.21268740	0.028989569	0.00036083196
0.21281785	0.029852843	0.00036248736
0.21294829	0.029906595	0.00036446914
0.21307873	0.030066799	0.00036569449
0.21320918	0.030257159	0.00036541729
0.21333962	0.029871958	0.00036319156
0.21347006	0.030298547	0.00036788872
0.21360051	0.030340555	0.00036465401
0.21373095	0.030301249	0.00036641118
0.21386139	0.030346443	0.00036442106
0.21399184	0.029643222	0.00036123997
0.21412228	0.030085651	0.00036450979
0.21425272	0.029909981	0.00036136080
0.21438316	0.029782348	0.00036229292
0.21451361	0.029940461	0.00036416069
0.21464405	0.029656680	0.00035898692
0.21477449	0.029969832	0.00036288266
0.21490494	0.030264230	0.00036509145
0.21503538	0.029656080	0.00036062136
0.21516582	0.029799066	0.00036325535
0.21529627	0.030040826	0.00036048238
0.21542671	0.029478078	0.00036005125
0.21555715	0.029429926	0.00035901002
0.21568760	0.030143328	0.00036336936
0.21581804	0.030080335	0.00036307047
0.21594848	0.029507694	0.00035894289
0.21607893	0.029485039	0.00035904074
0.21620937	0.029248778	0.00035833036
0.21633981	0.029731501	0.00035924016
0.21647026	0.030002164	0.00036218782
0.21660070	0.030075393	0.00036193385
0.21673114	0.030639186	0.00036495002
0.21686159	0.030481729	0.00036337176
0.21699203	0.029861064	0.00036004477
0.21712247	0.029581752	0.00035978878
0.21725292	0.030192066	0.00036407771
0.21738336	0.029922958	0.00035964409
0.21751380	0.030420290	0.00036248742
0.21764425	0.029703816	0.00035946859
0.21777469	0.030210665	0.00036312404
0.21790513	0.029857043	0.00036105195
0.21803558	0.029902940	0.00035887208
0.21816602	0.029877931	0.00035986377
0.21829646	0.029115597	0.00035564252
0.21842691	0.029754927	0.00035860887
0.21855735	0.030482494	0.00036374496
0.21868779	0.029932964	0.00036015110
0.21881823	0.029818208	0.00035885671
0.21894868	0.029496877	0.00035734929
0.21907912	0.029943303	0.00035784157
0.21920956	0.029572691	0.00035861867
0.21934001	0.028930592	0.00035449250
0.21947045	0.029600242	0.00035805611
0.21960089	0.029831033	0.00035832347
0.21973134	0.030009202	0.00035825277
0.21986178	0.030197669	0.00035967847
0.21999222	0.029801432	0.00035879131
0.22012267	0.029949392	0.00035767279
0.22025311	0.029815862	0.00035934532
0.22038355	0.029670998	0.00035536364
0.22051400	0.029595122	0.00035644203
0.22064444	0.029924149	0.00035962710
0.22077488	0.029877300	0.00035744004
0.22090533	0.029894618	0.00035960758
0.22103577	0.029625965	0.00035586922
0.22116621	0.029921791	0.00035586553
0.22129666	0.030027387	0.00035843528
0.22142710	0.029771357	0.00035772234
0.22155754	0.029435735	0.00035407467
0.22168799	0.029688176	0.00035704875
0.22181843	0.029598515	0.00035357486
0.22194887	0.029652063	0.00035673867
0.22207932	0.029872389	0.00035582413
0.22220976	0.029985665	0.00035651103
0.22234020	0.029964929	0.00035810002
0.22247065	0.029329783	0.00035345393
0.22260109	0.030206331	0.00035841748
0.22273153	0.029863595	0.00035702839
0.22286198	0.030639366	0.00035899275
0.22299242	0.029823008	0.00035773270
0.22312286	0.029321436	0.00035282393
0.22325330	0.030283215	0.00035739677
0.22338375	0.030414934	0.00035876972
0.22351419	0.029972233	0.00035582410
0.22364463	0.029931634	0.00035665729
0.22377508	0.029637561	0.00035504924
0.22390552	0.029629574	0.00035283790
0.22403596	0.029878472	0.00035566678
0.22416641	0.029651917	0.00035401102
0.22429685	0.029507510	0.00035313707
0.22442729	0.029171904	0.00035183372
0.22455774	0.030108456	0.00035473772
0.22468818	0.029629226	0.00035335570
0.22481862	0.029525446	0.00035319292
0.22494907	0.030762281	0.00035892134
0.22507951	0.029485745	0.00035345115
0.22520995	0.030438892	0.00035790736
0.22534040	0.029697671	0.00035196271
0.22547084	0.030127955	0.00035650642
0.22560128	0.029934170	0.00035362945
0.22573173	0.029665225	0.00035394808
0.22586217	0.029564616	0.00035266207
0.22599261	0.029523165	0.00035275477
0.22612306	0.029406708	0.00035136008
0.22625350	0.029785664	0.00035231263
0.22638394	0.029263933	0.00035038845
0.22651439	0.028943455	0.00034996412
0.22664483	0.029853679	0.00035208239
0.22677527	0.029889746	0.00035403033
0.22690572	0.029549681	0.00035091145
0.22703616	0.028972064	0.00034924445
0.22716660	0.029645609	0.00035276231
0.22729705	0.029793661	0.00035263665
0.22742749	0.029558104	0.00035086713
0.22755793	0.029797720	0.00035320144
0.22768837	0.029272020	0.00034906166
0.22781882	0.030268900	0.00035536142
0.22794926	0.029763010	0.00035208719
0.22807970	0.030389900	0.00035628397
0.22821015	0.029159720	0.00034899026
0.22834059	0.029389338	0.00034872798
0.22847103	0.030264890	0.00035550707
0.22860148	0.030139012	0.00035437051
0.22873192	0.029235932	0.00034971709
0.22886236	0.029753698	0.00035213728
0.22899281	0.029497436	0.00034891431
0.22912325	0.029472759	0.00035051155
0.22925369	0.029510892	0.00035161221
0.22938414	0.029831807	0.00035039417
0.22951458	0.029518237	0.00035186976
0.22964502	0.029676356	0.00034867754
0.22977547	0.029374024	0.00034846140
0.22990591	0.029674861	0.00035060399
0.23003635	0.030783561	0.00035608794
0.23016680	0.030069339	0.00035185288
0.23029724	0.029364384	0.00034882120
0.23042768	0.029531459	0.00034671537
0.23055813	0.028922056	0.00034669540
0.23068857	0.029686908	0.00035456502
0.23081901	0.030017597	0.00036017160
0.23094946	0.029995073	0.00036295364
0.23107990	0.029055370	0.00035734554
0.23121034	0.029885128	0.00036557506
0.23134079	0.029834869	0.00036725748
0.23147123	0.029632086	0.00036525395
0.23160167	0.029060832	0.00036517435
0.23173212	0.029783265	0.00036989294
0.23186256	0.030002584	0.00037236527
0.23199300	0.029469596	0.00037121010
0.23212344	0.029407753	0.00036980843
0.23225389	0.029663232	0.00037541670
0.23238433	0.030008686	0.00037705605
0.23251477	0.029999644	0.00037668068
0.23264522	0.029496796	0.00037597845
0.23277566	0.029956332	0.00037873400
0.23290610	0.029283070	0.00037622317
0.23303655	0.029696131	0.00038252228
0.23316699	0.029752926	0.00037949718
0.23329743	0.029746842	0.00038148782
0.23342788	0.029847146	0.00037993857
0.23355832	0.029435589	0.00037976610
0.23368876	0.029371745	0.00037839698
0.23381921	0.029843296	0.00038011291
0.23394965	0.029295391	0.00037645463
0.23408009	0.029838899	0.00038137640
0.23421054	0.029018897	0.00037507176
0.23434098	0.029407996	0.00038146556
0.23447142	0.029574118	0.00037930815
0.23460187	0.029760583	0.00038241454
0.23473231	0.029222788	0.00037872612
0.23486275	0.029811628	0.00038202117
0.23499320	0.029283780	0.00038034317
0.23512364	0.029365514	0.00038093518
0.23525408	0.029476024	0.00038078940
0.23538453	0.030106787	0.00038434451
0.23551497	0.029031062	0.00037726737
0.23564541	0.029908999	0.00038436134
0.23577586	0.029034899	0.00038205154
0.23590630	0.029687576	0.00038147848
0.23603674	0.029224364	0.00038158879
0.23616719	0.028874577	0.00037748550
0.23629763	0.029654789	0.00038281120
0.23642807	0.029663149	0.00038558136
0.23655851	0.029863877	0.00038614791
0.23668896	0.029094763	0.00038219899
0.23681940	0.029471093	0.00038537194
0.23694984	0.030159723	0.00038537596
0.23708029	0.029131926	0.00038358742
0.23721073	0.029479906	0.00038205889
0.23734117	0.029323738	0.00038560296
0.23747162	0.030107584	0.00038815584
0.23760206	0.029439649	0.00038350166
0.23773250	0.029355616	0.00038509223
0.23786295	0.029273227	0.00038526691
0.23799339	0.029520109	0.00038516594
0.23812383	0.028853861	0.00038265224
0.23825428	0.029263094	0.00038346893
0.23838472	0.029235782	0.00038424493
0.23851516	0.029336527	0.00038581345
0.23864561	0.030023879	0.00038886466
0.23877605	0.029815982	0.00039095878
0.23890649	0.029833477	0.00038727562
0.23903694	0.028920103	0.00038449564
0.23916738	0.029531085	0.00038681530
0.23929782	0.029866858	0.00039069758
0.23942827	0.029208363	0.00038633201
0.23955871	0.029078517	0.00038736735
0.23968915	0.029779088	0.00038673023
0.23981960	0.029553249	0.00038996084
0.23995004	0.029806752	0.00038911740
0.24008048	0.030109446	0.00039281777
0.24021093	0.029234749	0.00038865766
0.24034137	0.030174069	0.00039139627
0.24047181	0.029663294	0.00038797181
0.24060226	0.029445042	0.00039047265
0.24073270	0.029583335	0.00038843833
0.24086314	0.028918310	0.00038790393
0.24099358	0.029191266	0.00038611980
0.24112403	0.029521786	0.00038937516
0.24125447	0.029462322	0.00038971657
0.24138491	0.029419050	0.00038856593
0.24151536	0.029073903	0.00038893975
0.24164580	0.029657951	0.00039026125
0.24177624	0.029181899	0.00038747898
0.24190669	0.029209603	0.00038932105
0.24203713	0.029707890	0.00039206938
0.24216757	0.030440140	0.00039630803
0.24229802	0.029039924	0.00038985062
0.24242846	0.029207683	0.00038811206
0.24255890	0.029031277	0.00038765873
0.24268935	0.029029062	0.00038731889
0.24281979	0.028967220	0.00038873806
0.24295023	0.029283184	0.00039177147
0.24308068	0.028955849	0.00038713535
0.24321112	0.028912318	0.00038825638
0.24334156	0.029673163	0.00039479587
0.24347201	0.029313589	0.00038869286
0.24360245	0.029177498	0.00039226763
0.24373289	0.028556746	0.00038628690
0.24386334	0.029543449	0.00039437573
0.24399378	0.029049854	0.00038997608
0.24412422	0.029073021	0.00038842373
0.24425467	0.029191563	0.00039104271
0.24438511	0.029766359	0.00039542303
0.24451555	0.028768826	0.00038908996
0.24464600	0.029282458	0.00039085040
0.24477644	0.028614126	0.00038687568
0.24490688	0.029237941	0.00039283213
0.24503733	0.028604947	0.00039045556
0.24516777	0.029456158	0.00039087565
0.24529821	0.029098389	0.00039392950
0.24542865	0.029142867	0.00039111575
0.24555910	0.028991975	0.00039191384
0.24568954	0.029178552	0.00039285688
0.24581998	0.028681703	0.00038801265
0.24595043	0.029370560	0.00039441375
0.24608087	0.029426626	0.00039516919
0.24621131	0.029299058	0.00039116745
0.24634176	0.028837485	0.00039207867
0.24647220	0.028955473	0.00039008095
0.24660264	0.028622543	0.00039166606
0.24673309	0.028839855	0.00038975080
0.24686353	0.028908398	0.00039131529
0.24699397	0.029153060	0.00039379672
0.24712442	0.029460766	0.00039652276
0.24725486	0.029467167	0.00039239052
0.24738530	0.029445381	0.00039678743
0.24751575	0.029001853	0.00039218677
0.24764619	0.029759211	0.00039716288
0.24777663	0.029563745	0.00039653341
0.24790708	0.028822277	0.00039075771
0.24803752	0.028729528	0.00039218137
0.24816796	0.029488006	0.00039550816
0.24829841	0.028728922	0.00039001327
0.24842885	0.029148348	0.00039620579
0.24855929	0.029404463	0.00039479284
0.24868974	0.029441649	0.00039860131
0.24882018	0.029461526	0.00039742522
0.24895062	0.029311049	0.00039284676
0.24908107	0.028334322	0.00039072880
0.24921151	0.029393155	0.00039544764
0.24934195	0.029031486	0.00039410825
0.24947240	0.029414235	0.00039834277
0.24960284	0.029576707	0.00039713518
0.24973328	0.029593651	0.00039674461
0.24986372	0.029296585	0.00039758970
0.24999417	0.029160181	0.00039442540
0.25012461	0.028907852	0.00039580789
0.25025505	0.028836284	0.00039212345
0.25038550	0.029226658	0.00039534201
0.25051594	0.029041098	0.00039744775
0.25064638	0.029323110	0.00039600259
0.25077683	0.028825689	0.00039577448
0.25090727	0.029359433	0.00039995875
0.25103771	0.029235319	0.00039534822
0.25116816	0.028951677	0.00039426737
0.25129860	0.029503116	0.00039771865
0.25142904	0.029746930	0.00040028011
0.25155949	0.030136299	0.00040437064
0.25168993	0.029299438	0.00039620043
0.25182037	0.028768041	0.00039376792
0.25195082	0.029359410	0.00039744644
0.25208126	0.029536987	0.00039876010
0.25221170	0.029371048	0.00039919065
0.25234215	0.029155523	0.00039570901
0.25247259	0.029551657	0.00039940729
0.25260303	0.029371484	0.00040082409
0.25273348	0.029438883	0.00039656245
0.25286392	0.029413786	0.00040089521
0.25299436	0.028867939	0.00039481878
0.25312481	0.028994285	0.00039787032
0.25325525	0.028934490	0.00039589768
0.25338569	0.029399407	0.00039812849
0.25351614	0.029146155	0.00039749043
0.25364658	0.029035109	0.00039828356
0.25377702	0.029317846	0.00039852562
0.25390747	0.028771062	0.00039725965
0.25403791	0.029030066	0.00039519496
0.25416835	0.029085389	0.00039953174
0.25429879	0.029068358	0.00039863936
0.25442924	0.028782547	0.00039468131
0.25455968	0.029471601	0.00040019085
0.25469012	0.028479234	0.00039449697
0.25482057	0.029684494	0.00040126078
0.25495101	0.028622621	0.00039548153
0.25508145	0.028285396	0.00039240774
0.25521190	0.029075009	0.00040056844
0.25534234	0.029632949	0.00040058103
0.25547278	0.029219954	0.00039641643
0.25560323	0.029076518	0.00039752831
0.25573367	0.028876643	0.00039960566
0.25586411	0.029042001	0.00040851611
0.25599456	0.029390502	0.00041409946
0.25612500	0.028676843	0.00041097869
0.25625544	0.029427717	0.00042047452
0.25638589	0.029669264	0.00042648730
0.25651633	0.029699431	0.00042735301
0.25664677	0.029371644	0.00042816538
0.25677722	0.029778274	0.00043100242
0.25690766	0.028928727	0.00042873696
0.25703810	0.029246107	0.00043466926
0.25716855	0.029334077	0.00043653141
0.25729899	0.028460565	0.00043203414
0.25742943	0.029291393	0.00044188768
0.25755988	0.029539148	0.00044084410
0.25769032	0.029735004	0.00044916194
0.25782076	0.029034691	0.00044233364
0.25795121	0.029194823	0.00044702878
0.25808165	0.029049503	0.00044967691
0.25821209	0.029528813	0.00045129689
0.25834253	0.030060272	0.00045799160
0.25847298	0.028805970	0.00045131899
0.25860342	0.029011921	0.00045793290
0.25873386	0.029174699	0.00045737355
0.25886431	0.028640271	0.00045625517
0.25899475	0.029195764	0.00045984102
0.25912519	0.029025213	0.00046196998
0.25925564	0.028585562	0.00045896978
0.25938608	0.029425771	0.00046967121
0.25951652	0.028971533	0.00046650555
0.25964697	0.028659201	0.00046645813
0.25977741	0.028705642	0.00046889757
0.25990785	0.028078935	0.00046443386
0.26003830	0.028774610	0.00047034785
0.26016874	0.029414365	0.00048047195
0.26029918	0.029092966	0.00047162206
0.26042963	0.029089481	0.00047547668
0.26056007	0.028632040	0.00047278200
0.26069051	0.028305116	0.00047526134
0.26082096	0.029026966	0.00047595760
0.26095140	0.029083232	0.00048064843
0.26108184	0.029018082	0.00047778308
0.26121229	0.029217196	0.00048109409
0.26134273	0.028807908	0.00047961477
0.26147317	0.029164731	0.00048340029
0.26160362	0.028722154	0.00048179583
0.26173406	0.029232834	0.00048627563
0.26186450	0.028878403	0.00048388350
0.26199495	0.028810731	0.00048383529
0.26212539	0.029366178	0.00048706415
0.26225583	0.028899191	0.00048656132
0.26238628	0.029511833	0.00048961877
0.26251672	0.028934853	0.00048584685
0.26264716	0.029216501	0.00048933805
0.26277760	0.028233873	0.00048383429
0.26290805	0.028708671	0.00048973340
0.26303849	0.028833420	0.00048907162
0.26316893	0.029557126	0.00049904867
0.26329938	0.029253755	0.00049104461
0.26342982	0.029417652	0.00049859057
0.26356026	0.028747304	0.00049237217
0.26369071	0.029500649	0.00050084237
0.26382115	0.029005674	0.00049538631
0.26395159	0.028226648	0.00049067023
0.26408204	0.029236847	0.00049758778
0.26421248	0.028980232	0.00050048066
0.26434292	0.028343991	0.00049051825
0.26447337	0.029015244	0.00049996445
0.26460381	0.029063465	0.00049856469
0.26473425	0.029648661	0.00050387642
0.26486470	0.029402171	0.00050665227
0.26499514	0.029207400	0.00050153527
0.26512558	0.028709497	0.00050297808
0.26525603	0.028287563	0.00050333121
[truncated: 573 more rows]
