# Supplementary material for: Rationally seeded computational protein design of ɑ-helical barrels
Source: Nat Chem Biol. 2024 Jun 20;20(8):991–9. doi: 10.1038/s41589-024-01642-0 (PMC11288890; doi:10.1038/s41589-024-01642-0)
Supplement: Supplementary file 3 — PDB and .mtz files used for making figure panels b–d and j–m. [file 41589_2024_1642_MOESM3_ESM.zip › KIA_RP_RSPD_NatChemBiol_data_Figure2/scapCC6_LLIA_panels_e-h/SAXS_panel_i/SAXS_raw_SEC_scapCC6_LLIA/b21-443535_00440.dat]

0.0045000000	0.58077248	0.0076108407
0.0046304432	0.53417585	0.0072698858
0.0047608865	0.46571841	0.0065561636
0.0048913297	0.42120588	0.0061218164
0.0050217729	0.39584161	0.0057128864
0.0051522162	0.37308547	0.0055462450
0.0052826594	0.34156717	0.0050598379
0.0054131026	0.30857989	0.0048387205
0.0055435459	0.28669401	0.0045535676
0.0056739891	0.27857914	0.0043872091
0.0058044323	0.26742135	0.0042512149
0.0059348756	0.25333802	0.0040608220
0.0060653188	0.22901371	0.0037538187
0.0061957621	0.23181255	0.0037956183
0.0063262053	0.21941509	0.0036743103
0.0064566485	0.20830371	0.0035025107
0.0065870918	0.20192404	0.0034402771
0.0067175350	0.19275034	0.0033144262
0.0068479782	0.18300455	0.0032295479
0.0069784215	0.17800342	0.0031349516
0.0071088647	0.16926261	0.0030638590
0.0072393079	0.16770098	0.0029771490
0.0073697512	0.16670340	0.0029309427
0.0075001944	0.15826278	0.0028498473
0.0076306376	0.14917328	0.0027553903
0.0077610809	0.14709521	0.0026762283
0.0078915241	0.14415546	0.0026704614
0.0080219673	0.13556117	0.0025541234
0.0081524106	0.12535689	0.0024902612
0.0082828538	0.12701505	0.0023943802
0.0084132970	0.12205764	0.0024095539
0.0085437403	0.11849150	0.0023211329
0.0086741835	0.11085773	0.0022328395
0.0088046267	0.12284463	0.0023169985
0.0089350700	0.11387512	0.0022075289
0.0090655132	0.10917798	0.0021144867
0.0091959565	0.11770745	0.0022565224
0.0093263997	0.10360773	0.0020330881
0.0094568429	0.10441025	0.0020343948
0.0095872862	0.10034999	0.0020106222
0.0097177294	0.10036556	0.0019664407
0.0098481726	0.094365218	0.0019131140
0.0099786159	0.094235836	0.0018911575
0.010109059	0.090817012	0.0018229146
0.010239502	0.087839102	0.0018092895
0.010369946	0.087003983	0.0017686075
0.010500389	0.083454111	0.0017196984
0.010630832	0.082062485	0.0017007996
0.010761275	0.080337722	0.0016547778
0.010891719	0.077271119	0.0016330123
0.011022162	0.074009294	0.0015547341
0.011152605	0.073878773	0.0015537066
0.011283048	0.076731797	0.0015971933
0.011413491	0.074267728	0.0015252264
0.011543935	0.070556697	0.0014776468
0.011674378	0.070476679	0.0014619325
0.011804821	0.068651197	0.0014025054
0.011935264	0.066027077	0.0013764605
0.012065708	0.064378129	0.0013409199
0.012196151	0.061946593	0.0012998956
0.012326594	0.062304853	0.0013100097
0.012457037	0.060013364	0.0012699977
0.012587481	0.062456025	0.0012701203
0.012717924	0.061110154	0.0012391703
0.012848367	0.059162938	0.0012058994
0.012978810	0.058493142	0.0011875684
0.013109253	0.057242715	0.0011462215
0.013239697	0.058815021	0.0011663097
0.013370140	0.057843771	0.0011479472
0.013500583	0.056228378	0.0011268202
0.013631026	0.057318373	0.0011251861
0.013761470	0.054590068	0.0011026478
0.013891913	0.055696016	0.0010833649
0.014022356	0.054357186	0.0010819506
0.014152799	0.053975063	0.0010620138
0.014283243	0.052921605	0.0010451275
0.014413686	0.053417739	0.0010607395
0.014544129	0.053064719	0.0010396807
0.014674572	0.054301912	0.0010406135
0.014805016	0.051808958	0.0010158494
0.014935459	0.053743731	0.0010310478
0.015065902	0.053579708	0.0010256430
0.015196345	0.051676660	0.0010023342
0.015326788	0.051100082	0.00099115735
0.015457232	0.050779092	0.00098308159
0.015587675	0.050250198	0.00096831038
0.015718118	0.051023231	0.00097957419
0.015848561	0.049906778	0.00095532529
0.015979005	0.050628019	0.00096683503
0.016109448	0.049415485	0.00095275282
0.016239891	0.048414310	0.00093430727
0.016370334	0.049788327	0.00094072584
0.016500778	0.050039753	0.00094498387
0.016631221	0.049627311	0.00093384881
0.016761664	0.049644517	0.00093123124
0.016892107	0.047997186	0.00090883876
0.017022551	0.048162230	0.00090725274
0.017152994	0.047596471	0.00090174224
0.017283437	0.046657270	0.00088471919
0.017413880	0.047208200	0.00088582653
0.017544323	0.046659554	0.00088004901
0.017674767	0.048373903	0.00088626835
0.017805210	0.046760355	0.00087866868
0.017935653	0.047057594	0.00086934122
0.018066096	0.047208623	0.00087375534
0.018196540	0.044762742	0.00084758909
0.018326983	0.046421298	0.00085335463
0.018457426	0.045817416	0.00084597298
0.018587869	0.044937721	0.00083967850
0.018718313	0.046148943	0.00084282816
0.018848756	0.045719871	0.00084575647
0.018979199	0.044406906	0.00081702699
0.019109642	0.044868214	0.00082382609
0.019240086	0.044242617	0.00081620764
0.019370529	0.043651302	0.00080930236
0.019500972	0.045493111	0.00081470789
0.019631415	0.046666978	0.00082792958
0.019761858	0.043948220	0.00079849961
0.019892302	0.044147560	0.00079961316
0.020022745	0.046075491	0.00081297176
0.020153188	0.044529195	0.00080115603
0.020283631	0.042913018	0.00078124195
0.020414075	0.042094092	0.00076568744
0.020544518	0.044191861	0.00078425842
0.020674961	0.043589071	0.00077699057
0.020805404	0.043286759	0.00077705039
0.020935848	0.042241324	0.00076345845
0.021066291	0.043468850	0.00076888170
0.021196734	0.044363103	0.00077306092
0.021327177	0.044053048	0.00077201341
0.021457621	0.042555803	0.00075190681
0.021588064	0.042521317	0.00075614307
0.021718507	0.042905576	0.00074721201
0.021848950	0.042759418	0.00075478465
0.021979393	0.040373358	0.00072813553
0.022109837	0.041302380	0.00073111572
0.022240280	0.043267900	0.00074191105
0.022370723	0.041525557	0.00073460612
0.022501166	0.041116879	0.00072132052
0.022631610	0.040455493	0.00071734328
0.022762053	0.042079680	0.00072333286
0.022892496	0.041666128	0.00072407719
0.023022939	0.040671844	0.00071184488
0.023153383	0.041740949	0.00071899879
0.023283826	0.040759084	0.00070573443
0.023414269	0.042261344	0.00071988390
0.023544712	0.041425779	0.00070793189
0.023675156	0.041672980	0.00071400542
0.023805599	0.039778471	0.00068621695
0.023936042	0.039863546	0.00069769263
0.024066485	0.040640120	0.00069620906
0.024196928	0.040525712	0.00069087812
0.024327372	0.040983203	0.00069132761
0.024457815	0.041016094	0.00069562850
0.024588258	0.040307046	0.00068420782
0.024718701	0.039952866	0.00067858893
0.024849145	0.040192281	0.00067738679
0.024979588	0.040680339	0.00068081636
0.025110031	0.039637556	0.00067235016
0.025240474	0.039596778	0.00066783151
0.025370918	0.040286319	0.00067111450
0.025501361	0.039195704	0.00066124608
0.025631804	0.039703444	0.00066829686
0.025762247	0.039949857	0.00066126979
0.025892691	0.039653399	0.00066286754
0.026023134	0.040281973	0.00066417966
0.026153577	0.038968231	0.00065610292
0.026284020	0.040284745	0.00065501864
0.026414463	0.038799969	0.00064681052
0.026544907	0.039334739	0.00064722683
0.026675350	0.038688075	0.00064754751
0.026805793	0.038968943	0.00064320497
0.026936236	0.039242877	0.00064557318
0.027066680	0.037824768	0.00062970798
0.027197123	0.039614547	0.00064805726
0.027327566	0.038942063	0.00063770677
0.027458009	0.039210672	0.00063696177
0.027588453	0.038678541	0.00063081324
0.027718896	0.038426282	0.00063134141
0.027849339	0.037014035	0.00061115439
0.027979782	0.038273577	0.00062536982
0.028110226	0.038687980	0.00062492410
0.028240669	0.037163240	0.00061370693
0.028371112	0.037929894	0.00061492672
0.028501555	0.038505034	0.00062027621
0.028631998	0.037278578	0.00060799792
0.028762442	0.038355995	0.00061946792
0.028892885	0.038165227	0.00061734183
0.029023328	0.038627724	0.00061463116
0.029153771	0.039426013	0.00061697939
0.029284215	0.037247173	0.00060194336
0.029414658	0.038624506	0.00061063364
0.029545101	0.038281380	0.00060675396
0.029675544	0.039005517	0.00061194172
0.029805988	0.037357451	0.00059765583
0.029936431	0.037980937	0.00060044500
0.030066874	0.037583119	0.00059356769
0.030197317	0.038503499	0.00060206041
0.030327760	0.037343166	0.00059104569
0.030458204	0.038186674	0.00059880265
0.030588647	0.037623842	0.00059082950
0.030719090	0.037567376	0.00058865749
0.030849533	0.037689959	0.00058872307
0.030979977	0.037973288	0.00059392133
0.031110420	0.038052258	0.00058460899
0.031240863	0.037265646	0.00058328560
0.031371306	0.037635965	0.00058273683
0.031501750	0.037245904	0.00058025913
0.031632193	0.038328109	0.00058551923
0.031762636	0.038418640	0.00058902773
0.031893079	0.037859827	0.00057828978
0.032023523	0.036961932	0.00057620968
0.032153966	0.036680196	0.00056806514
0.032284409	0.037746419	0.00057670815
0.032414852	0.036819495	0.00056772315
0.032545295	0.037345895	0.00057304998
0.032675739	0.037342073	0.00056864894
0.032806182	0.036339773	0.00055986279
0.032936625	0.036413378	0.00055872553
0.033067068	0.037852310	0.00057288691
0.033197512	0.037203322	0.00055977794
0.033327955	0.037391222	0.00056709912
0.033458398	0.036388027	0.00055408735
0.033588841	0.036937466	0.00055949424
0.033719285	0.037260800	0.00055955141
0.033849728	0.036540904	0.00055403537
0.033980171	0.036939925	0.00055492048
0.034110614	0.037547331	0.00055959289
0.034241058	0.036800009	0.00055316841
0.034371501	0.036611499	0.00055764860
0.034501944	0.036803253	0.00055921133
0.034632387	0.036413883	0.00056941586
0.034762830	0.035966732	0.00056741169
0.034893274	0.035990809	0.00056828452
0.035023717	0.036925210	0.00057900709
0.035154160	0.036509422	0.00057798795
0.035284603	0.036813164	0.00058294264
0.035415047	0.036652721	0.00058534759
0.035545490	0.037599071	0.00059176187
0.035675933	0.036084050	0.00058063610
0.035806376	0.036519035	0.00058717972
0.035936820	0.036478258	0.00058498519
0.036067263	0.035951558	0.00058558783
0.036197706	0.036211986	0.00058474905
0.036328149	0.036149033	0.00059027935
0.036458593	0.035866328	0.00058573221
0.036589036	0.035674086	0.00058737888
0.036719479	0.035116031	0.00058475802
0.036849922	0.035576231	0.00059319470
0.036980365	0.035665307	0.00058892206
0.037110809	0.036385169	0.00059970140
0.037241252	0.036289192	0.00059520595
0.037371695	0.035539815	0.00059423631
0.037502138	0.035918322	0.00059990696
0.037632582	0.036769373	0.00060702100
0.037763025	0.035197689	0.00058906735
0.037893468	0.035306114	0.00059687872
0.038023911	0.035939816	0.00059911837
0.038154355	0.035240545	0.00059946612
0.038284798	0.034803202	0.00059443449
0.038415241	0.035303075	0.00060155874
0.038545684	0.036078571	0.00060516060
0.038676128	0.035704494	0.00060289956
0.038806571	0.035691947	0.00060537429
0.038937014	0.035773750	0.00060555265
0.039067457	0.035598460	0.00060284455
0.039197900	0.035965971	0.00061301702
0.039328344	0.035068190	0.00060058309
0.039458787	0.036921725	0.00061632972
0.039589230	0.035343180	0.00059866924
0.039719673	0.035942145	0.00059546871
0.039850117	0.035523650	0.00058940090
0.039980560	0.035386611	0.00058604034
0.040111003	0.037066453	0.00059792377
0.040241446	0.037038496	0.00059516187
0.040371890	0.036260525	0.00058798558
0.040502333	0.034791792	0.00057324342
0.040632776	0.035826618	0.00058354172
0.040763219	0.034867400	0.00057205190
0.040893663	0.035943257	0.00058127978
0.041024106	0.035079476	0.00056898857
0.041154549	0.034439765	0.00056859532
0.041284992	0.036033782	0.00057783706
0.041415435	0.035022064	0.00056833367
0.041545879	0.035867750	0.00057135220
0.041676322	0.035652188	0.00057605696
0.041806765	0.034668436	0.00056240328
0.041937208	0.035619346	0.00057222168
0.042067652	0.035539811	0.00056580794
0.042198095	0.034417843	0.00056187642
0.042328538	0.036199011	0.00057252998
0.042458981	0.035478923	0.00057005670
0.042589425	0.034634513	0.00055488762
0.042719868	0.034733308	0.00055872852
0.042850311	0.034629311	0.00055610462
0.042980754	0.035285349	0.00056069488
0.043111198	0.034131517	0.00054888653
0.043241641	0.034706378	0.00055622340
0.043372084	0.035710176	0.00056264930
0.043502527	0.034294986	0.00054905103
0.043632970	0.035906752	0.00056089758
0.043763414	0.035356369	0.00055785390
0.043893857	0.034880928	0.00055141500
0.044024300	0.035136960	0.00055547962
0.044154743	0.035569478	0.00055666672
0.044285187	0.034387590	0.00054695256
0.044415630	0.035387062	0.00055690183
0.044546073	0.034934132	0.00054605552
0.044676516	0.035184523	0.00055060573
0.044806960	0.035867246	0.00055634276
0.044937403	0.034966058	0.00054847345
0.045067846	0.034862301	0.00054762756
0.045198289	0.035063029	0.00054665349
0.045328733	0.034967871	0.00054851451
0.045459176	0.035336897	0.00054852980
0.045589619	0.034836512	0.00054460145
0.045720062	0.034538014	0.00054270091
0.045850505	0.034348293	0.00053779592
0.045980949	0.034984057	0.00054498099
0.046111392	0.035273032	0.00054542749
0.046241835	0.035184434	0.00054438290
0.046372278	0.034678294	0.00054387604
0.046502722	0.034295684	0.00054697692
0.046633165	0.034638360	0.00055139895
0.046763608	0.034574068	0.00055482650
0.046894051	0.034232678	0.00055369392
0.047024495	0.034750996	0.00056257235
0.047154938	0.035301472	0.00056455158
0.047285381	0.034366623	0.00056062199
0.047415824	0.034088543	0.00055572538
0.047546267	0.033848958	0.00056338025
0.047676711	0.034447134	0.00056288543
0.047807154	0.035198932	0.00057188175
0.047937597	0.034472943	0.00056398933
0.048068040	0.035417034	0.00057534936
0.048198484	0.035106568	0.00057250545
0.048328927	0.035094433	0.00057342927
0.048459370	0.034867519	0.00057518428
0.048589813	0.034482595	0.00056990036
0.048720257	0.034842182	0.00057593911
0.048850700	0.035632304	0.00058021430
0.048981143	0.034592637	0.00057407474
0.049111586	0.034691845	0.00057602309
0.049242030	0.034680442	0.00057618414
0.049372473	0.033980300	0.00057275550
0.049502916	0.033935999	0.00057093063
0.049633359	0.034518501	0.00057640194
0.049763802	0.034977601	0.00058258313
0.049894246	0.034169669	0.00057513487
0.050024689	0.034476172	0.00057739638
0.050155132	0.035031576	0.00057967865
0.050285575	0.034381448	0.00057905092
0.050416019	0.034292847	0.00057591511
0.050546462	0.034396408	0.00058034273
0.050676905	0.033560872	0.00057268757
0.050807348	0.033890789	0.00057840148
0.050937792	0.034425971	0.00057889226
0.051068235	0.034466286	0.00058324413
0.051198678	0.034421050	0.00058061081
0.051329121	0.034488542	0.00058369073
0.051459565	0.035275492	0.00058847167
0.051590008	0.034397089	0.00058460757
0.051720451	0.034088333	0.00058050693
0.051850894	0.034721244	0.00058594110
0.051981337	0.034780659	0.00058423557
0.052111781	0.034814248	0.00059083757
0.052242224	0.034422903	0.00058379822
0.052372667	0.034636066	0.00058915622
0.052503110	0.034883612	0.00058973868
0.052633554	0.034636067	0.00058751530
0.052763997	0.035365496	0.00059378156
0.052894440	0.034706917	0.00058991928
0.053024883	0.034847317	0.00058950007
0.053155327	0.033359966	0.00057900363
0.053285770	0.034181942	0.00058480654
0.053416213	0.033563654	0.00058129988
0.053546656	0.035272513	0.00059654414
0.053677100	0.033908416	0.00058268515
0.053807543	0.035080649	0.00059457310
0.053937986	0.034284612	0.00058992313
0.054068429	0.035212310	0.00059524570
0.054198872	0.034671781	0.00059067485
0.054329316	0.035216314	0.00059943706
0.054459759	0.034401722	0.00059190354
0.054590202	0.034925770	0.00059332697
0.054720645	0.034226732	0.00058789832
0.054851089	0.033899481	0.00058764883
0.054981532	0.034765371	0.00059305760
0.055111975	0.034842795	0.00059638667
0.055242418	0.034326749	0.00058987032
0.055372862	0.033654980	0.00058639617
0.055503305	0.033767412	0.00058685566
0.055633748	0.034403124	0.00059205358
0.055764191	0.033979268	0.00058765086
0.055894635	0.034787819	0.00059832694
0.056025078	0.034795265	0.00059364027
0.056155521	0.034410480	0.00059555018
0.056285964	0.034829498	0.00059382520
0.056416407	0.033579642	0.00058854541
0.056546851	0.034347698	0.00059449372
0.056677294	0.034698891	0.00059541717
0.056807737	0.034170635	0.00059378168
0.056938180	0.035009902	0.00059920840
0.057068624	0.033891208	0.00058940396
0.057199067	0.034518642	0.00059887243
0.057329510	0.033453252	0.00058666342
0.057459953	0.034130367	0.00059344026
0.057590397	0.033799450	0.00059014910
0.057720840	0.033456099	0.00059001329
0.057851283	0.033872924	0.00059182831
0.057981726	0.035407171	0.00060310846
0.058112170	0.034380287	0.00059256906
0.058242613	0.034320164	0.00059367040
0.058373056	0.033525697	0.00058487390
0.058503499	0.034480302	0.00059142900
0.058633942	0.034583074	0.00059424119
0.058764386	0.034211478	0.00058650622
0.058894829	0.033639497	0.00058421814
0.059025272	0.034840950	0.00059048807
0.059155715	0.035641807	0.00059701917
0.059286159	0.034505423	0.00058875180
0.059416602	0.033635720	0.00057945476
0.059547045	0.033591067	0.00058045527
0.059677488	0.034149304	0.00058375084
0.059807932	0.034658178	0.00058403634
0.059938375	0.033475938	0.00058114792
0.060068818	0.033940563	0.00057667071
0.060199261	0.034520811	0.00058405699
0.060329705	0.034153768	0.00057904537
0.060460148	0.034893098	0.00058645610
0.060590591	0.033574383	0.00057290158
0.060721034	0.033910131	0.00057467087
0.060851477	0.034031525	0.00057586117
0.060981921	0.034635203	0.00058370778
0.061112364	0.033652436	0.00056940551
0.061242807	0.033132717	0.00056714812
0.061373250	0.034214079	0.00057486937
0.061503694	0.034463399	0.00057665977
0.061634137	0.034057540	0.00057477048
0.061764580	0.033491633	0.00057135565
0.061895023	0.033750041	0.00056833306
0.062025467	0.033848726	0.00057394852
0.062155910	0.033325995	0.00056624720
0.062286353	0.032959116	0.00056321914
0.062416796	0.033611077	0.00056939243
0.062547240	0.034160959	0.00057351802
0.062677683	0.034369149	0.00057627600
0.062808126	0.033860241	0.00057093026
0.062938569	0.033484870	0.00056768180
0.063069012	0.032965497	0.00056372959
0.063199456	0.034222855	0.00057211927
0.063329899	0.033784120	0.00056852876
0.063460342	0.033730676	0.00056810033
0.063590785	0.033325959	0.00056417804
0.063721229	0.034069146	0.00057173151
0.063851672	0.033093636	0.00056465009
0.063982115	0.034852711	0.00057433735
0.064112558	0.034316343	0.00057280657
0.064243002	0.033348698	0.00056270868
0.064373445	0.033697334	0.00056419756
0.064503888	0.033756287	0.00056745767
0.064634331	0.034500200	0.00057291299
0.064764774	0.033698697	0.00056640620
0.064895218	0.034405108	0.00056986918
0.065025661	0.033719915	0.00056865274
0.065156104	0.034295722	0.00056812468
0.065286547	0.033304687	0.00056125930
0.065416991	0.034410388	0.00056877460
0.065547434	0.034602646	0.00057103116
0.065677877	0.034022384	0.00056483737
0.065808320	0.033040231	0.00055958525
0.065938764	0.033522974	0.00055964162
0.066069207	0.033499804	0.00056290090
0.066199650	0.034401570	0.00056598889
0.066330093	0.034385600	0.00056698312
0.066460537	0.033399918	0.00055954609
0.066590980	0.033951615	0.00056405105
0.066721423	0.032639267	0.00055551210
0.066851866	0.033242613	0.00055725620
0.066982309	0.033737067	0.00055853313
0.067112753	0.034011156	0.00056488802
0.067243196	0.032777013	0.00055126148
0.067373639	0.032860146	0.00055628701
0.067504082	0.033404627	0.00055919937
0.067634526	0.033679743	0.00055828180
0.067764969	0.034929644	0.00056953912
0.067895412	0.033012382	0.00055536157
0.068025855	0.033189301	0.00055337800
0.068156299	0.032812562	0.00055354328
0.068286742	0.033332727	0.00055377967
0.068417185	0.032937317	0.00055024063
0.068547628	0.034220906	0.00056436408
0.068678072	0.034265511	0.00055881445
0.068808515	0.031721670	0.00054395981
0.068938958	0.034248400	0.00055886017
0.069069401	0.033528481	0.00055334857
0.069199844	0.033361212	0.00055718803
0.069330288	0.032922825	0.00054927954
0.069460731	0.033202326	0.00055184633
0.069591174	0.034498262	0.00056239243
0.069721617	0.034784236	0.00056153059
0.069852061	0.033625697	0.00055581413
0.069982504	0.033695682	0.00055159677
0.070112947	0.034650779	0.00056320583
0.070243390	0.033769383	0.00055661193
0.070373834	0.033849760	0.00055404483
0.070504277	0.033930194	0.00055412654
0.070634720	0.033920012	0.00055771020
0.070765163	0.032404047	0.00054159666
0.070895607	0.033409423	0.00055162675
0.071026050	0.033661067	0.00054954161
0.071156493	0.033529044	0.00055129192
0.071286936	0.033472250	0.00055064578
0.071417379	0.033146690	0.00054673529
0.071547823	0.032880375	0.00054433661
0.071678266	0.033201745	0.00054976218
0.071808709	0.033837160	0.00054924453
0.071939152	0.032523322	0.00054336273
0.072069596	0.032976997	0.00054371830
0.072200039	0.033134575	0.00054409893
0.072330482	0.032553145	0.00054290415
0.072460925	0.033105267	0.00054501577
0.072591369	0.032875009	0.00054392626
0.072721812	0.033536375	0.00054625756
0.072852255	0.033109204	0.00054787193
0.072982698	0.034016690	0.00055103993
0.073113142	0.034202214	0.00055196454
0.073243585	0.034378753	0.00055288474
0.073374028	0.032610311	0.00053977766
0.073504471	0.033743473	0.00054414727
0.073634914	0.033497760	0.00054707455
0.073765358	0.034351837	0.00054943118
0.073895801	0.033214940	0.00054362616
0.074026244	0.033378329	0.00054557695
0.074156687	0.033206249	0.00054090355
0.074287131	0.033384660	0.00054131605
0.074417574	0.033044398	0.00054389821
0.074548017	0.032818018	0.00053679397
0.074678460	0.032769148	0.00053987277
0.074808904	0.032994756	0.00053937370
0.074939347	0.033349604	0.00054257283
0.075069790	0.033026596	0.00054117571
0.075200233	0.033729746	0.00054291981
0.075330677	0.033176047	0.00054173115
0.075461120	0.033342199	0.00054356107
0.075591563	0.032977832	0.00053718712
0.075722006	0.033217791	0.00054032906
0.075852449	0.033240885	0.00053685275
0.075982893	0.033782606	0.00054330904
0.076113336	0.033504321	0.00054210055
0.076243779	0.033587566	0.00054001622
0.076374222	0.032622380	0.00053286727
0.076504666	0.033175064	0.00053999114
0.076635109	0.032675142	0.00053147411
0.076765552	0.033872916	0.00054180554
0.076895995	0.033501600	0.00053970060
0.077026439	0.033772359	0.00053990449
0.077156882	0.034462241	0.00054718049
0.077287325	0.033162961	0.00053416953
0.077417768	0.033090983	0.00053512081
0.077548212	0.032845346	0.00053427416
0.077678655	0.032927891	0.00053231908
0.077809098	0.033621709	0.00053915710
0.077939541	0.034027997	0.00053891288
0.078069984	0.033850816	0.00054092464
0.078200428	0.033168763	0.00053853902
0.078330871	0.033216943	0.00053214276
0.078461314	0.033045359	0.00053147960
0.078591757	0.032531170	0.00052868116
0.078722201	0.032712714	0.00053076801
0.078852644	0.032906412	0.00053015479
0.078983087	0.032825749	0.00052975597
0.079113530	0.032975836	0.00053064737
0.079243974	0.033238888	0.00053410908
0.079374417	0.032821377	0.00052731743
0.079504860	0.032981437	0.00053096712
0.079635303	0.032827478	0.00052704729
0.079765747	0.033467221	0.00053627321
0.079896190	0.033371991	0.00053214629
0.080026633	0.033306179	0.00053078228
0.080157076	0.032405540	0.00052550993
0.080287519	0.033375189	0.00053660163
0.080417963	0.032384406	0.00052262669
0.080548406	0.033592913	0.00053718465
0.080678849	0.032602685	0.00052341470
0.080809292	0.032530605	0.00052484949
0.080939736	0.033347607	0.00053116970
0.081070179	0.033197825	0.00052844583
0.081200622	0.032067339	0.00052040540
0.081331065	0.033139330	0.00053120989
0.081461509	0.032906341	0.00052206026
0.081591952	0.032902101	0.00052737588
0.081722395	0.033539354	0.00052959784
0.081852838	0.032719277	0.00052566770
0.081983281	0.032115024	0.00052196577
0.082113725	0.033143377	0.00052416532
0.082244168	0.031658499	0.00051739255
0.082374611	0.031978419	0.00051729791
0.082505054	0.032601645	0.00052052684
0.082635498	0.033430244	0.00053051255
0.082765941	0.032644421	0.00052152491
0.082896384	0.032728381	0.00052306915
0.083026827	0.032430195	0.00052234362
0.083157271	0.032904552	0.00052051091
0.083287714	0.032715872	0.00052271583
0.083418157	0.032754719	0.00052289747
0.083548600	0.032960770	0.00052382588
0.083679044	0.032826374	0.00052083673
0.083809487	0.032274825	0.00051475363
0.083939930	0.032879938	0.00052238805
0.084070373	0.032801143	0.00052309563
0.084200816	0.033458432	0.00052270326
0.084331260	0.032229358	0.00051675951
0.084461703	0.033657674	0.00052674410
0.084592146	0.032545090	0.00051592983
0.084722589	0.032344920	0.00051725026
0.084853033	0.032571632	0.00051778633
0.084983476	0.032715778	0.00051877628
0.085113919	0.032608062	0.00051857224
0.085244362	0.032729184	0.00051571747
0.085374806	0.033367565	0.00052339451
0.085505249	0.032651823	0.00051853064
0.085635692	0.032192274	0.00051458095
0.085766135	0.032796368	0.00051832798
0.085896579	0.032808901	0.00051558028
0.086027022	0.032900981	0.00051775355
0.086157465	0.032644608	0.00051709563
0.086287908	0.033152265	0.00051579643
0.086418351	0.032982962	0.00051990031
0.086548795	0.032888314	0.00051592567
0.086679238	0.032340577	0.00051249471
0.086809681	0.031727136	0.00050998748
0.086940124	0.032740295	0.00051338271
0.087070568	0.033408698	0.00052066346
0.087201011	0.032445451	0.00051314146
0.087331454	0.033426641	0.00051731121
0.087461897	0.033030674	0.00051752289
0.087592341	0.032576680	0.00051121644
0.087722784	0.032996410	0.00051758906
0.087853227	0.032429838	0.00051205616
0.087983670	0.032666803	0.00051068938
0.088114114	0.032825151	0.00051631460
0.088244557	0.033006821	0.00051326319
0.088375000	0.032688535	0.00051210542
0.088505443	0.032878101	0.00051632157
0.088635886	0.033169467	0.00051312733
0.088766330	0.032682527	0.00051098840
0.088896773	0.032368270	0.00051090293
0.089027216	0.032868346	0.00051011343
0.089157659	0.032596225	0.00051112363
0.089288103	0.033237824	0.00051521220
0.089418546	0.032290483	0.00050599202
0.089548989	0.032798744	0.00051286809
0.089679432	0.032591536	0.00050746419
0.089809876	0.032613380	0.00050916748
0.089940319	0.032589337	0.00051087342
0.090070762	0.032485011	0.00050451915
0.090201205	0.033512589	0.00051606412
0.090331649	0.032178149	0.00050329304
0.090462092	0.033399146	0.00051346752
0.090592535	0.032526047	0.00050992305
0.090722978	0.032891934	0.00050905369
0.090853421	0.033125679	0.00051191057
0.090983865	0.032664254	0.00050962338
0.091114308	0.033373523	0.00050897957
0.091244751	0.033724972	0.00051596937
0.091375194	0.032447090	0.00050498533
0.091505638	0.032808014	0.00050764841
0.091636081	0.032153415	0.00051268975
0.091766524	0.032480995	0.00052006325
0.091896967	0.032228679	0.00052035193
0.092027411	0.032961566	0.00053040916
0.092157854	0.032862684	0.00053470239
0.092288297	0.033476109	0.00053996813
0.092418740	0.032631781	0.00053641116
0.092549184	0.032882371	0.00054121405
0.092679627	0.032266295	0.00053825878
0.092810070	0.033249493	0.00054630652
0.092940513	0.032723831	0.00053518900
0.093070956	0.031999157	0.00052425597
0.093201400	0.033008962	0.00052947048
0.093331843	0.031879768	0.00051963364
0.093462286	0.033068385	0.00052342736
0.093592729	0.032763965	0.00052322037
0.093723173	0.033526337	0.00052974185
0.093853616	0.032322089	0.00051610165
0.093984059	0.032379592	0.00051764788
0.094114502	0.032622881	0.00051535435
0.094244946	0.032601945	0.00051689603
0.094375389	0.032146047	0.00051247318
0.094505832	0.032942438	0.00051702910
0.094636275	0.032508235	0.00051484549
0.094766719	0.032672772	0.00051595628
0.094897162	0.032611591	0.00051048407
0.095027605	0.032277683	0.00051154915
0.095158048	0.032495113	0.00051043916
0.095288491	0.032215108	0.00050709853
0.095418935	0.032005383	0.00051108077
0.095549378	0.032080078	0.00050636259
0.095679821	0.032821704	0.00051149243
0.095810264	0.033148614	0.00051423259
0.095940708	0.032068420	0.00050454487
0.096071151	0.031848131	0.00050847245
0.096201594	0.032636385	0.00050772139
0.096332037	0.032793340	0.00050739147
0.096462481	0.032597113	0.00050994210
0.096592924	0.032345954	0.00050421516
0.096723367	0.033003212	0.00050941588
0.096853810	0.032721656	0.00050741770
0.096984253	0.032723672	0.00050545136
0.097114697	0.032598843	0.00050701164
0.097245140	0.032350222	0.00050309016
0.097375583	0.033165221	0.00050741324
0.097506026	0.032321224	0.00050480273
0.097636470	0.032664040	0.00050422137
0.097766913	0.033481143	0.00050905786
0.097897356	0.033700626	0.00051024789
0.098027799	0.033048419	0.00050528462
0.098158243	0.032507182	0.00050155615
0.098288686	0.032445385	0.00049852787
0.098419129	0.032133392	0.00049514483
0.098549572	0.032764466	0.00050071504
0.098680016	0.032653894	0.00049565585
0.098810459	0.032349046	0.00049493297
0.098940902	0.032411807	0.00049272946
0.099071345	0.034020071	0.00050188796
0.099201788	0.032217420	0.00049243473
0.099332232	0.032156129	0.00048753929
0.099462675	0.033495874	0.00049878396
0.099593118	0.031616411	0.00048751854
0.099723561	0.031267581	0.00048113457
0.099854005	0.031643879	0.00048485777
0.099984448	0.032728565	0.00049283076
0.10011489	0.033071301	0.00049737512
0.10024533	0.032711226	0.00049516851
0.10037578	0.032872974	0.00049481051
0.10050622	0.032391668	0.00049386383
0.10063666	0.031317521	0.00048415400
0.10076711	0.033619962	0.00049990337
0.10089755	0.032781102	0.00049695489
0.10102799	0.032896975	0.00049418898
0.10115844	0.033540923	0.00050009783
0.10128888	0.031755225	0.00049061873
0.10141932	0.033314192	0.00049429973
0.10154977	0.032860791	0.00049445735
0.10168021	0.032754055	0.00049450486
0.10181065	0.032652090	0.00049138293
0.10194110	0.033559972	0.00049915131
0.10207154	0.031645588	0.00048389813
0.10220198	0.032899878	0.00049351428
0.10233243	0.031672572	0.00048694810
0.10246287	0.032131036	0.00048691154
0.10259331	0.032458114	0.00049191831
0.10272376	0.032062605	0.00048575079
0.10285420	0.032520263	0.00049022029
0.10298464	0.033588192	0.00049854140
0.10311509	0.031918605	0.00048382406
0.10324553	0.031929233	0.00048608645
0.10337597	0.032675042	0.00049417364
0.10350642	0.032939937	0.00048905283
0.10363686	0.032913340	0.00049119201
0.10376730	0.033152355	0.00049436041
0.10389774	0.032388915	0.00048839741
0.10402819	0.032396388	0.00049077506
0.10415863	0.032876279	0.00048828358
0.10428907	0.032385432	0.00048504408
0.10441952	0.032939424	0.00049258221
0.10454996	0.032472260	0.00048610784
0.10468040	0.032175893	0.00048435441
0.10481085	0.032658622	0.00048796928
0.10494129	0.032144732	0.00048415185
0.10507173	0.032215923	0.00048617245
0.10520218	0.032375583	0.00048180933
0.10533262	0.031472104	0.00047901297
0.10546306	0.032139219	0.00048508620
0.10559351	0.032926586	0.00048899874
0.10572395	0.031570848	0.00047861119
0.10585439	0.032931315	0.00048795334
0.10598484	0.033414053	0.00048993610
0.10611528	0.033016070	0.00048851538
0.10624572	0.031692444	0.00047752171
0.10637617	0.033023348	0.00049021670
0.10650661	0.033208582	0.00048999194
0.10663705	0.032560755	0.00048324633
0.10676750	0.032329108	0.00048362406
0.10689794	0.032641299	0.00048322965
0.10702838	0.032250332	0.00048156267
0.10715883	0.032620447	0.00048617987
0.10728927	0.032608492	0.00048121762
0.10741971	0.031501457	0.00047756720
0.10755016	0.031835365	0.00047644667
0.10768060	0.033131779	0.00048575879
0.10781104	0.032614849	0.00048323255
0.10794149	0.032572997	0.00047983158
0.10807193	0.032038248	0.00048067201
0.10820237	0.032711432	0.00048393994
0.10833281	0.032435012	0.00048094332
0.10846326	0.032956484	0.00049752694
0.10859370	0.032673822	0.00049667879
0.10872414	0.031881382	0.00049591286
0.10885459	0.032473886	0.00050313799
0.10898503	0.033134579	0.00050550501
0.10911547	0.032336622	0.00050873990
0.10924592	0.033265282	0.00051709490
0.10937636	0.032853794	0.00051082188
0.10950680	0.032174909	0.00051368258
0.10963725	0.032956123	0.00051930561
0.10976769	0.032620683	0.00051752166
0.10989813	0.032923148	0.00052233795
0.11002858	0.031793291	0.00051344246
0.11015902	0.032043895	0.00052080571
0.11028946	0.032104081	0.00052241370
0.11041991	0.032569891	0.00052663507
0.11055035	0.031291483	0.00052063107
0.11068079	0.032415600	0.00052637646
0.11081124	0.032652336	0.00052954904
0.11094168	0.031702243	0.00052670742
0.11107212	0.030740838	0.00051985962
0.11120257	0.031331486	0.00052694516
0.11133301	0.033094129	0.00054004078
0.11146345	0.032622843	0.00053633197
0.11159390	0.031563206	0.00053537149
0.11172434	0.031614308	0.00053361596
0.11185478	0.031884589	0.00053766565
0.11198523	0.032999861	0.00054519726
0.11211567	0.032900281	0.00054468128
0.11224611	0.032434327	0.00054126801
0.11237656	0.032192389	0.00054314995
0.11250700	0.033460955	0.00055278581
0.11263744	0.032805454	0.00054920902
0.11276788	0.032659940	0.00054670966
0.11289833	0.032833132	0.00055393806
0.11302877	0.032491211	0.00055073716
0.11315921	0.032365355	0.00054877722
0.11328966	0.033209026	0.00055054880
0.11342010	0.031797526	0.00053021033
0.11355054	0.033048198	0.00053550039
0.11368099	0.031800387	0.00052507026
0.11381143	0.031736368	0.00051859598
0.11394187	0.032386744	0.00052478923
0.11407232	0.031889445	0.00051677101
0.11420276	0.032399199	0.00051923991
0.11433320	0.032023673	0.00051722661
0.11446365	0.032398611	0.00051396034
0.11459409	0.033505905	0.00052054101
0.11472453	0.032393765	0.00051412244
0.11485498	0.032352398	0.00050954538
0.11498542	0.032201402	0.00051147051
0.11511586	0.032666085	0.00051229493
0.11524631	0.032734952	0.00050931638
0.11537675	0.032278922	0.00050903942
0.11550719	0.032514771	0.00050524267
0.11563764	0.032447570	0.00050645863
0.11576808	0.031732651	0.00050287823
0.11589852	0.031758426	0.00049655266
0.11602897	0.032714745	0.00050917732
0.11615941	0.033086366	0.00050853272
0.11628985	0.031867285	0.00049642340
0.11642030	0.032098843	0.00050113441
0.11655074	0.032950160	0.00050371168
0.11668118	0.031662151	0.00049538969
0.11681163	0.031863480	0.00049940612
0.11694207	0.032082579	0.00049476605
0.11707251	0.030648815	0.00048659678
0.11720295	0.032072171	0.00049623891
0.11733340	0.031103559	0.00048725994
0.11746384	0.031594035	0.00049340545
0.11759428	0.031790841	0.00049002447
0.11772473	0.032312154	0.00049421214
0.11785517	0.031997890	0.00049612980
0.11798561	0.031839915	0.00048766841
0.11811606	0.031714470	0.00048927360
0.11824650	0.032350395	0.00049280492
0.11837694	0.032317081	0.00049064149
0.11850739	0.031692700	0.00048723112
0.11863783	0.031863453	0.00048578759
0.11876827	0.031985569	0.00048642464
0.11889872	0.032458634	0.00049018554
0.11902916	0.032728109	0.00048796208
0.11915960	0.031839848	0.00048281340
0.11929005	0.032032479	0.00048223414
0.11942049	0.032175310	0.00048674249
0.11955093	0.031494211	0.00047953199
0.11968138	0.031220353	0.00047438823
0.11981182	0.031963137	0.00048103972
0.11994226	0.031523016	0.00047688061
0.12007271	0.032200334	0.00047843871
0.12020315	0.032153158	0.00047887570
0.12033359	0.031644427	0.00047472584
0.12046404	0.031514593	0.00047345076
0.12059448	0.032252803	0.00047773747
0.12072492	0.031303157	0.00047001346
0.12085537	0.032379227	0.00047827801
0.12098581	0.032133272	0.00047593382
0.12111625	0.032295336	0.00047536202
0.12124670	0.031651941	0.00047204944
0.12137714	0.031751676	0.00046824582
0.12150758	0.031692674	0.00047079726
0.12163802	0.031674221	0.00046956382
0.12176847	0.031586916	0.00046570246
0.12189891	0.031767990	0.00046939240
0.12202935	0.031551678	0.00046717150
0.12215980	0.032703483	0.00047469805
0.12229024	0.031923630	0.00046927349
0.12242068	0.031267346	0.00046094373
0.12255113	0.031223699	0.00046185422
0.12268157	0.032720205	0.00047160006
0.12281201	0.031333797	0.00046105922
0.12294246	0.031999447	0.00046726802
0.12307290	0.031753362	0.00046432075
0.12320334	0.032032635	0.00046584050
0.12333379	0.031830800	0.00046553627
0.12346423	0.032485538	0.00046737547
0.12359467	0.031889637	0.00046654914
0.12372512	0.031273558	0.00045959206
0.12385556	0.031251166	0.00045878691
0.12398600	0.031940015	0.00046698941
0.12411645	0.032620449	0.00046779979
0.12424689	0.032584770	0.00046860746
0.12437733	0.032418760	0.00046985039
0.12450778	0.031524680	0.00046029376
0.12463822	0.032257749	0.00046640004
0.12476866	0.030730220	0.00045335119
0.12489911	0.031543691	0.00046022550
0.12502955	0.031767478	0.00046293121
0.12515999	0.032094607	0.00046305709
0.12529044	0.031768115	0.00045962577
0.12542088	0.030520570	0.00045334357
0.12555132	0.031028556	0.00045377815
0.12568177	0.031990821	0.00046278572
0.12581221	0.031570223	0.00045865568
0.12594265	0.032257709	0.00046151550
0.12607309	0.032698006	0.00046753043
0.12620354	0.032080228	0.00046123182
0.12633398	0.031142126	0.00045571373
0.12646442	0.032323770	0.00046459670
0.12659487	0.031811183	0.00045779480
0.12672531	0.032445089	0.00046502101
0.12685575	0.031264938	0.00045426697
0.12698620	0.031787250	0.00046019717
0.12711664	0.032241625	0.00046301377
0.12724708	0.031397905	0.00045425323
0.12737753	0.031427194	0.00045834406
0.12750797	0.031674918	0.00045535977
0.12763841	0.032163039	0.00045892806
0.12776886	0.031666205	0.00045764853
0.12789930	0.031732998	0.00045501406
0.12802974	0.031207701	0.00045251268
0.12816019	0.031724919	0.00045711848
0.12829063	0.032596891	0.00046063938
0.12842107	0.031866329	0.00045638763
0.12855152	0.031461682	0.00045314306
0.12868196	0.031847286	0.00045656657
0.12881240	0.032610838	0.00046108037
0.12894285	0.032109110	0.00045645305
0.12907329	0.031237162	0.00045178044
0.12920373	0.032247520	0.00045910953
0.12933418	0.032572122	0.00045849587
0.12946462	0.031680801	0.00045567522
0.12959506	0.031878979	0.00045611902
0.12972551	0.031830161	0.00045388680
0.12985595	0.031890255	0.00045651943
0.12998639	0.032819804	0.00045818098
0.13011684	0.031776185	0.00045431371
0.13024728	0.031088042	0.00045030440
0.13037772	0.030999176	0.00044814891
0.13050816	0.031959983	0.00045413364
0.13063861	0.031509408	0.00045117647
0.13076905	0.031622755	0.00045003244
0.13089949	0.032111188	0.00045577879
0.13102994	0.031833088	0.00045106492
0.13116038	0.030974305	0.00044774261
0.13129082	0.031823388	0.00045204357
0.13142127	0.031605660	0.00045015233
0.13155171	0.031386867	0.00045033801
0.13168215	0.030799692	0.00044538726
0.13181260	0.030843765	0.00044481537
0.13194304	0.032050903	0.00045306631
0.13207348	0.032086288	0.00045323911
0.13220393	0.031606637	0.00044896222
0.13233437	0.032179560	0.00045446605
0.13246481	0.031726088	0.00045110699
0.13259526	0.031565237	0.00045001680
0.13272570	0.031132009	0.00044570234
0.13285614	0.031770046	0.00044914805
0.13298659	0.030896956	0.00044505986
0.13311703	0.031829143	0.00044915929
0.13324747	0.031979903	0.00045084104
0.13337792	0.031238763	0.00044446141
0.13350836	0.030683735	0.00044261062
0.13363880	0.031032840	0.00044395906
0.13376925	0.031456684	0.00044496951
0.13389969	0.031797679	0.00044905553
0.13403013	0.031466337	0.00044806124
0.13416058	0.031797237	0.00044543598
0.13429102	0.031596414	0.00044859819
0.13442146	0.031609574	0.00044555869
0.13455191	0.031946125	0.00044787396
0.13468235	0.032308648	0.00045386672
0.13481279	0.032707408	0.00045266935
0.13494323	0.031584934	0.00044875155
0.13507368	0.032186395	0.00044920301
0.13520412	0.031233410	0.00044053600
0.13533456	0.030613244	0.00043934761
0.13546501	0.031871267	0.00044505263
0.13559545	0.031153895	0.00044200614
0.13572589	0.031582784	0.00044628645
0.13585634	0.031617618	0.00044052657
0.13598678	0.031767206	0.00044623056
0.13611722	0.031543607	0.00044271957
0.13624767	0.031637097	0.00044257877
0.13637811	0.031750880	0.00044673642
0.13650855	0.031348774	0.00044167300
0.13663900	0.031999314	0.00044569581
0.13676944	0.031837880	0.00044471642
0.13689988	0.031472016	0.00044096739
0.13703033	0.031748933	0.00044455946
0.13716077	0.031918333	0.00044530005
0.13729121	0.031831912	0.00044446926
0.13742166	0.031662792	0.00044224463
0.13755210	0.031970361	0.00044282255
0.13768254	0.030763547	0.00043873895
0.13781299	0.031226665	0.00044225647
0.13794343	0.031820100	0.00044231177
0.13807387	0.031330357	0.00044098399
0.13820432	0.031823585	0.00044289388
0.13833476	0.032227426	0.00044382960
0.13846520	0.032059509	0.00044646696
0.13859565	0.031965711	0.00044214181
0.13872609	0.032183639	0.00044562687
0.13885653	0.031109757	0.00043912918
0.13898698	0.032298592	0.00044336411
0.13911742	0.031250052	0.00043706643
0.13924786	0.032242082	0.00044420906
0.13937830	0.031912375	0.00044158374
0.13950875	0.031156840	0.00043791004
0.13963919	0.031380962	0.00043784899
0.13976963	0.030775996	0.00043337883
0.13990008	0.031353774	0.00043981643
0.14003052	0.031278645	0.00043628184
0.14016096	0.031363821	0.00043892980
0.14029141	0.031972647	0.00043933416
0.14042185	0.031578527	0.00043771785
0.14055229	0.030814627	0.00043421001
0.14068274	0.031193791	0.00043315019
0.14081318	0.030998804	0.00043571340
0.14094362	0.030821930	0.00043308012
0.14107407	0.031417408	0.00043568652
0.14120451	0.030538142	0.00043212001
0.14133495	0.031077068	0.00043275824
0.14146540	0.031254268	0.00043538463
0.14159584	0.031191308	0.00043693942
0.14172628	0.032063300	0.00043744473
0.14185673	0.031290997	0.00043660871
0.14198717	0.031388540	0.00043380702
0.14211761	0.031533131	0.00043478508
0.14224806	0.031586994	0.00043737837
0.14237850	0.032208669	0.00043659194
0.14250894	0.031374336	0.00043463950
0.14263939	0.032037575	0.00043880317
0.14276983	0.032162728	0.00043715459
0.14290027	0.032041094	0.00043885593
0.14303072	0.031297420	0.00043131825
0.14316116	0.032013139	0.00043646639
0.14329160	0.031845914	0.00043699796
0.14342205	0.030814143	0.00042720923
0.14355249	0.031527500	0.00043245437
0.14368293	0.031027712	0.00043203558
0.14381337	0.031492635	0.00043058887
0.14394382	0.031646769	0.00043536547
0.14407426	0.031513431	0.00043054387
0.14420470	0.030969333	0.00042922694
0.14433515	0.031725326	0.00043516554
0.14446559	0.031457974	0.00043075362
0.14459603	0.031824689	0.00043240356
0.14472648	0.031934510	0.00043583984
0.14485692	0.030792735	0.00042571099
0.14498736	0.031107881	0.00043055616
0.14511781	0.031837046	0.00043186093
0.14524825	0.031670076	0.00043429182
0.14537869	0.031453963	0.00043184047
0.14550914	0.031532321	0.00042863463
0.14563958	0.031790574	0.00043362200
0.14577002	0.031199462	0.00042802924
0.14590047	0.031265865	0.00042861460
0.14603091	0.030677537	0.00042601622
0.14616135	0.031514554	0.00043005125
0.14629180	0.030801390	0.00042643126
0.14642224	0.031410603	0.00043201577
0.14655268	0.031334085	0.00042848788
0.14668313	0.031437055	0.00042903438
0.14681357	0.031500807	0.00043058406
0.14694401	0.031295087	0.00042725629
0.14707446	0.031551705	0.00043083060
0.14720490	0.031985587	0.00043139749
0.14733534	0.031988147	0.00043444237
0.14746579	0.031414944	0.00042913006
0.14759623	0.031588218	0.00042883875
0.14772667	0.032181569	0.00043351608
0.14785712	0.031999461	0.00043105472
0.14798756	0.031573643	0.00043041851
0.14811800	0.031103191	0.00042614924
0.14824844	0.031626249	0.00042945749
0.14837889	0.031035643	0.00042658134
0.14850933	0.031066552	0.00042713624
0.14863977	0.031394318	0.00042495138
0.14877022	0.031823586	0.00043096583
0.14890066	0.031458168	0.00042614083
0.14903110	0.031228959	0.00042611684
0.14916155	0.031530916	0.00042880905
0.14929199	0.031244271	0.00042432309
0.14942243	0.031576514	0.00042805588
0.14955288	0.031269397	0.00042680003
0.14968332	0.031777771	0.00042636302
0.14981376	0.032253282	0.00043252799
0.14994421	0.031153805	0.00042273296
0.15007465	0.031057127	0.00042307653
0.15020509	0.031752304	0.00042952633
0.15033554	0.032136820	0.00042947825
0.15046598	0.031826566	0.00043062414
0.15059642	0.030959276	0.00042185428
0.15072687	0.031719972	0.00042597671
0.15085731	0.030460104	0.00042034808
0.15098775	0.030634205	0.00042000406
0.15111820	0.031506827	0.00042678693
0.15124864	0.031485500	0.00042591498
0.15137908	0.031559152	0.00042371050
0.15150953	0.031364008	0.00042590998
0.15163997	0.031929934	0.00042626861
0.15177041	0.031277428	0.00042430920
0.15190086	0.031119129	0.00042270210
0.15203130	0.030981672	0.00042026766
0.15216174	0.031054341	0.00042175236
0.15229219	0.030906821	0.00042189284
0.15242263	0.031120094	0.00042162542
0.15255307	0.030626222	0.00041938942
0.15268351	0.031476182	0.00042359020
0.15281396	0.031917792	0.00042481268
0.15294440	0.031076735	0.00042258576
0.15307484	0.030984678	0.00041948114
0.15320529	0.032094112	0.00042627481
0.15333573	0.031365556	0.00042263937
0.15346617	0.031694016	0.00042325049
0.15359662	0.030984884	0.00041978494
0.15372706	0.031557181	0.00042237496
0.15385750	0.031341173	0.00042023482
0.15398795	0.030426981	0.00041542716
0.15411839	0.031603211	0.00042288689
0.15424883	0.030777183	0.00041613238
0.15437928	0.031647204	0.00042177354
0.15450972	0.031211681	0.00041961560
0.15464016	0.030993170	0.00041879843
0.15477061	0.030774547	0.00041649745
0.15490105	0.031115002	0.00041777437
0.15503149	0.031408260	0.00042095211
0.15516194	0.031424690	0.00042081091
0.15529238	0.031255401	0.00041949772
0.15542282	0.031510673	0.00042033673
0.15555327	0.031683302	0.00042170536
0.15568371	0.031741946	0.00042212453
0.15581415	0.030859515	0.00041754507
0.15594460	0.031980258	0.00042199744
0.15607504	0.031512836	0.00042014463
0.15620548	0.030765197	0.00041472873
0.15633593	0.031632644	0.00041910660
0.15646637	0.031745349	0.00041957472
0.15659681	0.031151137	0.00041794353
0.15672726	0.031233066	0.00041661900
0.15685770	0.030882268	0.00041562835
0.15698814	0.031659231	0.00041950772
0.15711858	0.030839753	0.00041413927
0.15724903	0.030782253	0.00041498931
0.15737947	0.030974426	0.00041558531
0.15750991	0.031652089	0.00041781805
0.15764036	0.030568668	0.00041353652
0.15777080	0.031475196	0.00041725571
0.15790124	0.030891464	0.00041253510
0.15803169	0.030953015	0.00041469025
0.15816213	0.030953073	0.00041481877
0.15829257	0.030447136	0.00041015241
0.15842302	0.031001666	0.00041521610
0.15855346	0.031171978	0.00041400484
0.15868390	0.031015073	0.00041459445
0.15881435	0.031096298	0.00041639063
0.15894479	0.030676868	0.00041276107
0.15907523	0.031011908	0.00041312251
0.15920568	0.030446700	0.00040926156
0.15933612	0.031163952	0.00041395428
0.15946656	0.030908245	0.00041232827
0.15959701	0.030806995	0.00041150189
0.15972745	0.030873274	0.00041359798
0.15985789	0.031158982	0.00041383225
0.15998834	0.030887370	0.00041078328
0.16011878	0.030791057	0.00041175515
0.16024922	0.031226299	0.00041394529
0.16037967	0.031479748	0.00041573787
0.16051011	0.031238227	0.00041405507
0.16064055	0.031291873	0.00041309748
0.16077100	0.030869005	0.00041052808
0.16090144	0.031722914	0.00041913710
0.16103188	0.030829881	0.00040999873
0.16116233	0.031337459	0.00041335874
0.16129277	0.031138556	0.00041202522
0.16142321	0.031347101	0.00041301114
0.16155365	0.031392566	0.00041367552
0.16168410	0.030598828	0.00040817611
0.16181454	0.031017611	0.00041179559
0.16194498	0.030901556	0.00040861383
0.16207543	0.031235535	0.00041154331
0.16220587	0.030672918	0.00040830600
0.16233631	0.030540766	0.00040640749
0.16246676	0.030983449	0.00041087549
0.16259720	0.030896645	0.00040896008
0.16272764	0.030797872	0.00040671522
0.16285809	0.031012233	0.00040947671
0.16298853	0.030996480	0.00040963460
0.16311897	0.030620095	0.00040710202
0.16324942	0.030822880	0.00040887432
0.16337986	0.030780047	0.00040733900
0.16351030	0.031340200	0.00041147420
0.16364075	0.031196108	0.00041114723
0.16377119	0.031107595	0.00040783841
0.16390163	0.030348986	0.00040537972
0.16403208	0.030876506	0.00040806740
0.16416252	0.030733785	0.00040639176
0.16429296	0.031157425	0.00041108283
0.16442341	0.031429987	0.00040931836
0.16455385	0.030639263	0.00040609095
0.16468429	0.030884695	0.00040724497
0.16481474	0.030828728	0.00040500729
0.16494518	0.031326145	0.00040981763
0.16507562	0.030792226	0.00040507681
0.16520607	0.030903352	0.00040652006
0.16533651	0.030218041	0.00040380075
0.16546695	0.030973320	0.00040622165
0.16559740	0.030778420	0.00040690198
0.16572784	0.031114723	0.00040593321
0.16585828	0.031329311	0.00040829236
0.16598872	0.031093183	0.00040788387
0.16611917	0.030714831	0.00040594842
0.16624961	0.030862760	0.00040468138
0.16638005	0.030719906	0.00040559541
0.16651050	0.031921377	0.00041064121
0.16664094	0.030265907	0.00040223186
0.16677138	0.030231687	0.00040104683
0.16690183	0.031656761	0.00040821365
0.16703227	0.030878315	0.00040622355
0.16716271	0.031437137	0.00040662235
0.16729316	0.031071714	0.00040618596
0.16742360	0.030984219	0.00040612128
0.16755404	0.031060851	0.00040503433
0.16768449	0.031303640	0.00040627435
0.16781493	0.030851439	0.00040368946
0.16794537	0.030636317	0.00040265949
0.16807582	0.030531642	0.00040254442
0.16820626	0.031149431	0.00040331123
0.16833670	0.030324411	0.00040047830
0.16846715	0.030810539	0.00040362598
0.16859759	0.031214405	0.00040365834
0.16872803	0.030948636	0.00040417698
0.16885848	0.031063071	0.00040346374
0.16898892	0.030772898	0.00040162532
0.16911936	0.031453277	0.00040711454
0.16924981	0.031416357	0.00040547131
0.16938025	0.031014771	0.00040256506
0.16951069	0.031588534	0.00040708794
0.16964114	0.030201081	0.00040001705
0.16977158	0.031050730	0.00040353760
0.16990202	0.031110352	0.00040195128
0.17003247	0.030129190	0.00039719766
0.17016291	0.030352752	0.00039888759
0.17029335	0.030823385	0.00039990875
0.17042379	0.031311858	0.00040477337
0.17055424	0.030457229	0.00039827900
0.17068468	0.031453807	0.00040461645
0.17081512	0.032128647	0.00040936508
0.17094557	0.031252781	0.00040222200
0.17107601	0.030741625	0.00040084560
0.17120645	0.030717815	0.00040256337
0.17133690	0.030740297	0.00039993409
0.17146734	0.032013902	0.00040707092
0.17159778	0.030423394	0.00039731693
0.17172823	0.030791638	0.00039982128
0.17185867	0.030704587	0.00040027848
0.17198911	0.031240309	0.00040026911
0.17211956	0.030020980	0.00039626043
0.17225000	0.032056685	0.00040642615
0.17238044	0.030261062	0.00039534045
0.17251089	0.030458009	0.00039749040
0.17264133	0.030499181	0.00039652280
0.17277177	0.031150902	0.00040209361
0.17290222	0.030241701	0.00039558762
0.17303266	0.030705549	0.00039592723
0.17316310	0.030830135	0.00039941836
0.17329355	0.030322014	0.00039643215
0.17342399	0.030622444	0.00039637891
0.17355443	0.030907961	0.00039910515
0.17368488	0.030888696	0.00039656872
0.17381532	0.031020586	0.00039971322
0.17394576	0.031321124	0.00040234068
0.17407621	0.031750010	0.00040242299
0.17420665	0.030407274	0.00039453540
0.17433709	0.031353395	0.00040060822
0.17446753	0.030621527	0.00039557732
0.17459798	0.031149639	0.00039986828
0.17472842	0.031445624	0.00040086290
0.17485886	0.030593489	0.00039759404
0.17498931	0.030662756	0.00039731915
0.17511975	0.030356164	0.00039248503
0.17525019	0.031042359	0.00039672979
0.17538064	0.029652541	0.00038986842
0.17551108	0.030653965	0.00039598828
0.17564152	0.031101524	0.00039839448
0.17577197	0.030990495	0.00039581535
0.17590241	0.030602251	0.00039555312
0.17603285	0.030670138	0.00039533729
0.17616330	0.030664729	0.00039353318
0.17629374	0.030689755	0.00039614620
0.17642418	0.030710701	0.00039526925
0.17655463	0.030828464	0.00039556175
0.17668507	0.030475733	0.00039444405
0.17681551	0.030733559	0.00039390205
0.17694596	0.030779402	0.00039626695
0.17707640	0.030210598	0.00039099255
0.17720684	0.029595838	0.00038661214
0.17733729	0.031136378	0.00039749471
0.17746773	0.030796091	0.00039293401
0.17759817	0.030575365	0.00039297585
0.17772862	0.031685122	0.00040146124
0.17785906	0.030743359	0.00039320338
0.17798950	0.031480676	0.00039772164
0.17811995	0.030847228	0.00039455553
0.17825039	0.030090651	0.00038844842
0.17838083	0.030440804	0.00039390834
0.17851128	0.030589211	0.00039057855
0.17864172	0.030282302	0.00039128567
0.17877216	0.030935260	0.00039463933
0.17890260	0.030649265	0.00039212582
0.17903305	0.030353175	0.00039194927
0.17916349	0.031015333	0.00039341035
0.17929393	0.030346074	0.00039035662
0.17942438	0.030610126	0.00039238307
0.17955482	0.030274427	0.00038876918
0.17968526	0.030843285	0.00039353397
0.17981571	0.030653283	0.00039210353
0.17994615	0.030376445	0.00038844692
0.18007659	0.031021265	0.00039562554
0.18020704	0.030526003	0.00038990396
0.18033748	0.030092634	0.00038795809
0.18046792	0.031539176	0.00039823931
0.18059837	0.030094735	0.00038741357
0.18072881	0.030523050	0.00038943212
0.18085925	0.030338620	0.00038873811
0.18098970	0.030460010	0.00038852080
0.18112014	0.030605087	0.00039201912
0.18125058	0.030776241	0.00038972226
0.18138103	0.030436413	0.00038890634
0.18151147	0.031102700	0.00039289640
0.18164191	0.031261623	0.00039332870
0.18177236	0.030873931	0.00039210392
0.18190280	0.030417792	0.00038810178
0.18203324	0.030595018	0.00038804357
0.18216369	0.031402424	0.00040271361
0.18229413	0.029953690	0.00039422597
0.18242457	0.030544760	0.00040293890
0.18255502	0.030386225	0.00040431525
0.18268546	0.030279873	0.00040483884
0.18281590	0.030537624	0.00040787680
0.18294635	0.030755057	0.00040998362
0.18307679	0.030427136	0.00041026217
0.18320723	0.031011201	0.00041766601
0.18333767	0.030612364	0.00041318036
0.18346812	0.030404300	0.00041585876
0.18359856	0.030959660	0.00041934586
0.18372900	0.030774962	0.00041846722
0.18385945	0.030436032	0.00041807284
0.18398989	0.030249161	0.00041664770
0.18412033	0.030441272	0.00042049899
0.18425078	0.031230255	0.00042736064
0.18438122	0.030816005	0.00042440491
0.18451166	0.031164854	0.00042761953
0.18464211	0.030707614	0.00042745537
0.18477255	0.031329995	0.00043232430
0.18490299	0.030288217	0.00042739946
0.18503344	0.030765195	0.00042656922
0.18516388	0.031935684	0.00043876703
0.18529432	0.031477582	0.00043671853
0.18542477	0.030445576	0.00043089349
0.18555521	0.031213991	0.00043793871
0.18568565	0.031271167	0.00043639950
0.18581610	0.030157041	0.00043069907
0.18594654	0.030189019	0.00043137514
0.18607698	0.030582169	0.00043434056
0.18620743	0.030782780	0.00043907578
0.18633787	0.030808546	0.00044054378
0.18646831	0.030832234	0.00043773415
0.18659876	0.030136145	0.00043618864
0.18672920	0.031105187	0.00044317451
0.18685964	0.030477779	0.00043920387
0.18699009	0.031068938	0.00044377317
0.18712053	0.030592383	0.00043009879
0.18725097	0.031016423	0.00043010082
0.18738142	0.030382435	0.00042317358
0.18751186	0.030079290	0.00041881148
0.18764230	0.030666012	0.00042256902
0.18777274	0.030210403	0.00041708267
0.18790319	0.029702144	0.00041196523
0.18803363	0.031046738	0.00041977256
0.18816407	0.030168564	0.00041064949
0.18829452	0.031214531	0.00041807038
0.18842496	0.030580086	0.00041357281
0.18855540	0.030606661	0.00041058395
0.18868585	0.030945404	0.00041417240
0.18881629	0.031053476	0.00041015412
0.18894673	0.030508153	0.00040895028
0.18907718	0.031126903	0.00041097126
0.18920762	0.030613129	0.00040728703
0.18933806	0.030352069	0.00040352623
0.18946851	0.031334362	0.00040862888
0.18959895	0.030165147	0.00040201509
0.18972939	0.030634508	0.00040384430
0.18985984	0.030530250	0.00040109235
0.18999028	0.031194311	0.00040595281
0.19012072	0.030887621	0.00040377939
0.19025117	0.030015491	0.00039545184
0.19038161	0.030837717	0.00040218454
0.19051205	0.030626777	0.00039919429
0.19064250	0.031958298	0.00040625863
0.19077294	0.029897700	0.00039590916
0.19090338	0.030755713	0.00039730876
0.19103383	0.030040582	0.00039321741
0.19116427	0.030392938	0.00039488160
0.19129471	0.030126248	0.00039170145
0.19142516	0.030218046	0.00039399363
0.19155560	0.030757735	0.00039318438
0.19168604	0.029544750	0.00038758790
0.19181649	0.030314710	0.00039254827
0.19194693	0.030280304	0.00038981725
0.19207737	0.031377773	0.00039736158
0.19220781	0.030815482	0.00039084325
0.19233826	0.029730951	0.00038706029
0.19246870	0.030105003	0.00038842338
0.19259914	0.030807410	0.00038986774
0.19272959	0.031119507	0.00039398485
0.19286003	0.031087926	0.00039295323
0.19299047	0.030582780	0.00038684972
0.19312092	0.030473626	0.00038708344
0.19325136	0.030161620	0.00038600350
0.19338180	0.030016309	0.00038505135
0.19351225	0.031128817	0.00039340056
0.19364269	0.030623085	0.00038637211
0.19377313	0.029842226	0.00038573780
0.19390358	0.029898813	0.00038517619
0.19403402	0.030606860	0.00038619811
0.19416446	0.031470959	0.00039329305
0.19429491	0.030307782	0.00038494475
0.19442535	0.029865818	0.00038231926
0.19455579	0.030062450	0.00038516771
0.19468624	0.030984406	0.00038849538
0.19481668	0.030551250	0.00038846179
0.19494712	0.030066715	0.00038296530
0.19507757	0.030539039	0.00038599877
0.19520801	0.030340560	0.00038499421
0.19533845	0.030450479	0.00038403216
0.19546890	0.030682291	0.00038703248
0.19559934	0.029931339	0.00038320340
0.19572978	0.030044389	0.00038096282
0.19586023	0.030343418	0.00038505324
0.19599067	0.030183962	0.00038246735
0.19612111	0.030334861	0.00038203940
0.19625156	0.030707174	0.00038836441
0.19638200	0.030498379	0.00038271743
0.19651244	0.029996047	0.00038247452
0.19664288	0.029912969	0.00038082406
0.19677333	0.030597394	0.00038298081
0.19690377	0.030020048	0.00038071012
0.19703421	0.030248771	0.00038102087
0.19716466	0.030601429	0.00038460702
0.19729510	0.030749680	0.00038545590
0.19742554	0.030637478	0.00038294715
0.19755599	0.030200659	0.00038182876
0.19768643	0.030554517	0.00038435850
0.19781687	0.030892844	0.00038367590
0.19794732	0.029681401	0.00037916622
0.19807776	0.029810072	0.00037694120
0.19820820	0.030390815	0.00038122578
0.19833865	0.030236529	0.00038061641
0.19846909	0.030340712	0.00038044483
0.19859953	0.030324286	0.00038138357
0.19872998	0.030486078	0.00038217957
0.19886042	0.030891559	0.00038204088
0.19899086	0.031006816	0.00038499284
0.19912131	0.030703372	0.00038156093
0.19925175	0.030259088	0.00038095195
0.19938219	0.030259187	0.00038001151
0.19951264	0.030453706	0.00037984035
0.19964308	0.030424891	0.00038002494
0.19977352	0.030036699	0.00037849129
0.19990397	0.030086643	0.00037793009
0.20003441	0.030279965	0.00038004441
0.20016485	0.030216158	0.00037738449
0.20029530	0.030646135	0.00038152160
0.20042574	0.030330708	0.00037925049
0.20055618	0.030840144	0.00038109493
0.20068663	0.030033853	0.00037793485
0.20081707	0.030343507	0.00037818791
0.20094751	0.030210269	0.00037789244
0.20107795	0.031050854	0.00038395334
0.20120840	0.030793205	0.00037996814
0.20133884	0.030071503	0.00037788105
0.20146928	0.029842819	0.00037623757
0.20159973	0.030631241	0.00037972107
0.20173017	0.029740407	0.00037543459
0.20186061	0.030522502	0.00037793273
0.20199106	0.029983176	0.00037657105
0.20212150	0.030193062	0.00037726179
0.20225194	0.029936849	0.00037417532
0.20238239	0.029979280	0.00037477863
0.20251283	0.030043629	0.00037510515
0.20264327	0.030692873	0.00037830730
0.20277372	0.030152875	0.00037742814
0.20290416	0.031620305	0.00038530233
0.20303460	0.030086496	0.00037554489
0.20316505	0.030212903	0.00037629669
0.20329549	0.031090401	0.00038018533
0.20342593	0.030543683	0.00037842554
0.20355638	0.029542632	0.00037178388
0.20368682	0.030032254	0.00037322757
0.20381726	0.031012170	0.00038025846
0.20394771	0.030094321	0.00037153188
0.20407815	0.030092057	0.00037434663
0.20420859	0.030097830	0.00037423131
0.20433904	0.030477037	0.00037525747
0.20446948	0.030062654	0.00037390750
0.20459992	0.029818790	0.00037086832
0.20473037	0.030540485	0.00037458327
0.20486081	0.030212248	0.00037389524
0.20499125	0.030265476	0.00037357710
0.20512170	0.030482149	0.00037563553
0.20525214	0.029885184	0.00037170211
0.20538258	0.029823044	0.00037058297
0.20551302	0.030931982	0.00037731222
0.20564347	0.030048154	0.00037193286
0.20577391	0.030528413	0.00037588213
0.20590435	0.030448560	0.00037516254
0.20603480	0.029869509	0.00036939756
0.20616524	0.030030649	0.00037214670
0.20629568	0.030072466	0.00037244754
0.20642613	0.029737372	0.00036931914
0.20655657	0.030513300	0.00037535399
0.20668701	0.030039927	0.00037032089
0.20681746	0.029720740	0.00036852419
0.20694790	0.029594517	0.00036914742
0.20707834	0.030077886	0.00037102986
0.20720879	0.030204224	0.00037223921
0.20733923	0.030437034	0.00037304421
0.20746967	0.029954947	0.00036948262
0.20760012	0.030480171	0.00037382414
0.20773056	0.029961754	0.00036812179
0.20786100	0.030017918	0.00037157933
0.20799145	0.030020301	0.00037009178
0.20812189	0.030173705	0.00037052745
0.20825233	0.030574948	0.00037248785
0.20838278	0.029957478	0.00036966670
0.20851322	0.030184576	0.00037027013
0.20864366	0.030240493	0.00037184087
0.20877411	0.030284245	0.00037041124
0.20890455	0.031019587	0.00037520129
0.20903499	0.029916110	0.00036810583
0.20916544	0.029842530	0.00036839244
0.20929588	0.029624466	0.00036877599
0.20942632	0.030488809	0.00037022481
0.20955677	0.029675260	0.00036789178
0.20968721	0.030583393	0.00037223971
0.20981765	0.030126258	0.00036840901
0.20994809	0.029673778	0.00036766244
0.21007854	0.030716026	0.00037300808
0.21020898	0.030359836	0.00037003505
0.21033942	0.030520868	0.00037099155
0.21046987	0.029848182	0.00036612588
0.21060031	0.030338175	0.00037172743
0.21073075	0.030214758	0.00036932748
0.21086120	0.029985338	0.00036889040
0.21099164	0.030253724	0.00036895995
0.21112208	0.029320765	0.00036331448
0.21125253	0.029682095	0.00036454547
0.21138297	0.030215175	0.00037020406
0.21151341	0.029280674	0.00036279405
0.21164386	0.030127751	0.00036906616
0.21177430	0.030303737	0.00036883498
0.21190474	0.030275406	0.00036950702
0.21203519	0.030758923	0.00037271200
0.21216563	0.029780967	0.00036457831
0.21229607	0.029556611	0.00036410087
0.21242652	0.030194218	0.00036920523
0.21255696	0.030493811	0.00036833644
0.21268740	0.029873124	0.00036701143
0.21281785	0.030005453	0.00036610523
0.21294829	0.030188745	0.00036782759
0.21307873	0.030406601	0.00036845570
0.21320918	0.029870820	0.00036519788
0.21333962	0.029813956	0.00036433615
0.21347006	0.029496426	0.00036513495
0.21360051	0.030014719	0.00036491629
0.21373095	0.030185595	0.00036682842
0.21386139	0.030799679	0.00036875127
0.21399184	0.030720360	0.00036927808
0.21412228	0.030442749	0.00036832354
0.21425272	0.030234736	0.00036518989
0.21438316	0.030058990	0.00036588317
0.21451361	0.029165838	0.00036215884
0.21464405	0.029745471	0.00036174778
0.21477449	0.029648948	0.00036253070
0.21490494	0.029529808	0.00036219868
0.21503538	0.030047121	0.00036532596
0.21516582	0.030093103	0.00036624812
0.21529627	0.030218170	0.00036387738
0.21542671	0.029888649	0.00036442253
0.21555715	0.030573181	0.00036673240
0.21568760	0.029979176	0.00036382205
0.21581804	0.029630020	0.00036209176
0.21594848	0.029773281	0.00036222529
0.21607893	0.030669870	0.00036731568
0.21620937	0.029559006	0.00036191040
0.21633981	0.029711475	0.00036094198
0.21647026	0.030246643	0.00036552483
0.21660070	0.029626272	0.00036187470
0.21673114	0.030172998	0.00036356932
0.21686159	0.029598901	0.00036113893
0.21699203	0.029673780	0.00036065176
0.21712247	0.029924683	0.00036330375
0.21725292	0.029686707	0.00036352279
0.21738336	0.030280719	0.00036322528
0.21751380	0.029479142	0.00035932127
0.21764425	0.029598531	0.00036057380
0.21777469	0.029996719	0.00036398188
0.21790513	0.030466368	0.00036604071
0.21803558	0.030256257	0.00036286057
0.21816602	0.029494496	0.00035982807
0.21829646	0.029732639	0.00036147355
0.21842691	0.029627562	0.00035968291
0.21855735	0.029998150	0.00036295989
0.21868779	0.030025079	0.00036236317
0.21881823	0.029526471	0.00035943375
0.21894868	0.030314183	0.00036450734
0.21907912	0.029758783	0.00035889550
0.21920956	0.030156415	0.00036412003
0.21934001	0.030323224	0.00036394546
0.21947045	0.029551675	0.00035900325
0.21960089	0.029708830	0.00035996062
0.21973134	0.029733241	0.00035863195
0.21986178	0.030051266	0.00036125167
0.21999222	0.029589232	0.00035953645
0.22012267	0.030027824	0.00035940723
0.22025311	0.029293505	0.00035804018
0.22038355	0.030112197	0.00035947388
0.22051400	0.029631550	0.00035870331
0.22064444	0.029257785	0.00035692201
0.22077488	0.029867649	0.00035926664
0.22090533	0.030340167	0.00036306611
0.22103577	0.030021680	0.00035962910
0.22116621	0.029631945	0.00035686613
0.22129666	0.030423101	0.00036236355
0.22142710	0.029667068	0.00035831682
0.22155754	0.029525919	0.00035663298
0.22168799	0.029688176	0.00035888271
0.22181843	0.029387488	0.00035430540
0.22194887	0.029927402	0.00035970946
0.22207932	0.029614873	0.00035658005
0.22220976	0.029787387	0.00035735186
0.22234020	0.030501642	0.00036240767
0.22247065	0.029895711	0.00035769137
0.22260109	0.029235827	0.00035521485
0.22273153	0.029790480	0.00035913246
0.22286198	0.029512436	0.00035514974
0.22299242	0.030271630	0.00036236193
0.22312286	0.029585447	0.00035652773
0.22325330	0.029618308	0.00035626173
0.22338375	0.030394150	0.00036107328
0.22351419	0.029957158	0.00035748245
0.22364463	0.029745746	0.00035743326
0.22377508	0.030539638	0.00036167163
0.22390552	0.030187204	0.00035780311
0.22403596	0.029501629	0.00035572856
0.22416641	0.029795356	0.00035651112
0.22429685	0.029608204	0.00035627087
0.22442729	0.030060177	0.00035920924
0.22455774	0.029620211	0.00035475338
0.22468818	0.030084592	0.00035771560
0.22481862	0.029696894	0.00035504815
0.22494907	0.029709351	0.00035557589
0.22507951	0.029878899	0.00035727692
0.22520995	0.029615650	0.00035511833
0.22534040	0.029664101	0.00035349950
0.22547084	0.030147939	0.00035865531
0.22560128	0.030085608	0.00035628067
0.22573173	0.029833741	0.00035659304
0.22586217	0.029462651	0.00035426053
0.22599261	0.029944129	0.00035609751
0.22612306	0.029406029	0.00035334755
0.22625350	0.030114949	0.00035623076
0.22638394	0.029580462	0.00035385104
0.22651439	0.029845685	0.00035664443
0.22664483	0.029826387	0.00035400194
0.22677527	0.030240586	0.00035719793
0.22690572	0.029410578	0.00035167696
0.22703616	0.029744690	0.00035532763
0.22716660	0.029634205	0.00035535193
0.22729705	0.029355954	0.00035181235
0.22742749	0.029385929	0.00035220917
0.22755793	0.029809297	0.00035502973
0.22768837	0.029333752	0.00035100153
0.22781882	0.029238343	0.00035205234
0.22794926	0.029342156	0.00035147242
0.22807970	0.029901619	0.00035536012
0.22821015	0.029584953	0.00035337672
0.22834059	0.029750762	0.00035240100
0.22847103	0.029832518	0.00035505834
0.22860148	0.029272041	0.00035136129
0.22873192	0.029564217	0.00035305537
0.22886236	0.029341080	0.00035140918
0.22899281	0.029569753	0.00035178213
0.22912325	0.029302099	0.00035021863
0.22925369	0.029874589	0.00035562405
0.22938414	0.029779306	0.00035192956
0.22951458	0.029062724	0.00035052072
0.22964502	0.030111494	0.00035268122
0.22977547	0.029376714	0.00035060768
0.22990591	0.029326538	0.00034985220
0.23003635	0.029243871	0.00034977466
0.23016680	0.029289348	0.00035010418
0.23029724	0.029495517	0.00035157007
0.23042768	0.029781665	0.00035026861
0.23055813	0.029392163	0.00035070115
0.23068857	0.029344043	0.00035451396
0.23081901	0.029100027	0.00035796651
0.23094946	0.029420214	0.00036187760
0.23107990	0.029278392	0.00036048704
0.23121034	0.029357096	0.00036433992
0.23134079	0.029352910	0.00036620005
0.23147123	0.029595507	0.00036728243
0.23160167	0.028929494	0.00036659107
0.23173212	0.029454511	0.00037057016
0.23186256	0.029569584	0.00037196973
0.23199300	0.029593105	0.00037418780
0.23212344	0.029034089	0.00036991087
0.23225389	0.029828079	0.00037870847
0.23238433	0.029267514	0.00037432122
0.23251477	0.029740275	0.00037634760
0.23264522	0.029747860	0.00037976115
0.23277566	0.029674088	0.00037901199
0.23290610	0.029550854	0.00037948938
0.23303655	0.030001219	0.00038551487
0.23316699	0.029497756	0.00037980067
0.23329743	0.030023628	0.00038497639
0.23342788	0.030503150	0.00038626064
0.23355832	0.029676251	0.00038199915
0.23368876	0.029312901	0.00037969863
0.23381921	0.029440442	0.00038013861
0.23394965	0.029370493	0.00037881887
0.23408009	0.029440075	0.00038107152
0.23421054	0.029392377	0.00037867673
0.23434098	0.029797032	0.00038504387
0.23447142	0.029726152	0.00038148521
0.23460187	0.029783579	0.00038537581
0.23473231	0.029121933	0.00037991056
0.23486275	0.029351180	0.00038075372
0.23499320	0.028452624	0.00037737716
0.23512364	0.029975170	0.00038669374
0.23525408	0.029083066	0.00038077704
0.23538453	0.029445505	0.00038180688
0.23551497	0.029325147	0.00038116486
0.23564541	0.029921646	0.00038736446
0.23577586	0.029734240	0.00038705221
0.23590630	0.029686573	0.00038345023
0.23603674	0.029588718	0.00038596496
0.23616719	0.030061612	0.00038582913
0.23629763	0.030162865	0.00038839362
0.23642807	0.029827168	0.00038791477
0.23655851	0.029485834	0.00038568977
0.23668896	0.029676427	0.00038612169
0.23681940	0.029378740	0.00038611926
0.23694984	0.029403729	0.00038311265
0.23708029	0.029467004	0.00038731271
0.23721073	0.029739797	0.00038655638
0.23734117	0.029843466	0.00039062702
0.23747162	0.029938969	0.00038905346
0.23760206	0.028386093	0.00037916828
0.23773250	0.030100840	0.00039183318
0.23786295	0.029851566	0.00039038147
0.23799339	0.028968536	0.00038339205
0.23812383	0.029305767	0.00038874290
0.23825428	0.030086406	0.00039021652
0.23838472	0.029885464	0.00038952064
0.23851516	0.029025575	0.00038627647
0.23864561	0.029463499	0.00038762754
0.23877605	0.030013841	0.00039472300
0.23890649	0.029032819	0.00038474508
0.23903694	0.030339460	0.00039419919
0.23916738	0.028761907	0.00038539624
0.23929782	0.029633593	0.00039141570
0.23942827	0.028491292	0.00038450479
0.23955871	0.029524672	0.00039167844
0.23968915	0.029419829	0.00038674992
0.23981960	0.029361201	0.00039079034
0.23995004	0.029266102	0.00038798268
0.24008048	0.029035684	0.00038845741
0.24021093	0.029321188	0.00039108350
0.24034137	0.030039249	0.00039276808
0.24047181	0.029077724	0.00038726750
0.24060226	0.029180999	0.00039098011
0.24073270	0.029505916	0.00038999992
0.24086314	0.030033183	0.00039713763
0.24099358	0.029552691	0.00039018977
0.24112403	0.029831774	0.00039290400
0.24125447	0.029611191	0.00039311998
0.24138491	0.029444120	0.00039066260
0.24151536	0.029556470	0.00039291682
0.24164580	0.029563806	0.00039153364
0.24177624	0.028427760	0.00038482344
0.24190669	0.029648267	0.00039362574
0.24203713	0.029873944	0.00039437408
0.24216757	0.029030951	0.00038964773
0.24229802	0.029178202	0.00039209569
0.24242846	0.029314424	0.00039031253
0.24255890	0.029311882	0.00039159338
0.24268935	0.028851582	0.00038835722
0.24281979	0.029333195	0.00039226038
0.24295023	0.028923959	0.00039231894
0.24308068	0.029462050	0.00039229087
0.24321112	0.028393342	0.00038718350
0.24334156	0.029028263	0.00039250940
0.24347201	0.029221143	0.00039000387
0.24360245	0.029300636	0.00039508908
0.24373289	0.029425859	0.00039264060
0.24386334	0.029277030	0.00039438968
0.24399378	0.029427241	0.00039344394
0.24412422	0.029298451	0.00039148668
0.24425467	0.029077120	0.00039165873
0.24438511	0.028890526	0.00039233425
0.24451555	0.029521896	0.00039542485
0.24464600	0.029601088	0.00039514512
0.24477644	0.029271142	0.00039264448
0.24490688	0.028976321	0.00039355297
0.24503733	0.028871696	0.00039395841
0.24516777	0.028926641	0.00038998513
0.24529821	0.029323140	0.00039645544
0.24542865	0.029475859	0.00039528844
0.24555910	0.029793450	0.00039964551
0.24568954	0.029496867	0.00039701738
0.24581998	0.029483474	0.00039488749
0.24595043	0.028831130	0.00039259317
0.24608087	0.029489430	0.00039687745
0.24621131	0.029095982	0.00039154764
0.24634176	0.029333468	0.00039660567
0.24647220	0.028280309	0.00038881215
0.24660264	0.028764672	0.00039535034
0.24673309	0.028939506	0.00039318123
0.24686353	0.029404163	0.00039656433
0.24699397	0.029131680	0.00039459313
0.24712442	0.029199928	0.00039733621
0.24725486	0.028922629	0.00039074775
0.24738530	0.029152030	0.00039745676
0.24751575	0.029929889	0.00039909459
0.24764619	0.029159823	0.00039603272
0.24777663	0.029539015	0.00039790967
0.24790708	0.028684733	0.00039204427
0.24803752	0.029661181	0.00039928513
0.24816796	0.029142131	0.00039535318
0.24829841	0.029063514	0.00039364677
0.24842885	0.028776923	0.00039646351
0.24855929	0.029498293	0.00039717010
0.24868974	0.029700384	0.00040272561
0.24882018	0.029359500	0.00039883549
0.24895062	0.028572685	0.00039013507
0.24908107	0.029116649	0.00039790164
0.24921151	0.029149639	0.00039616791
0.24934195	0.029671903	0.00040178239
0.24947240	0.028810643	0.00039579150
0.24960284	0.028970852	0.00039677529
0.24973328	0.029936875	0.00040114436
0.24986372	0.029396512	0.00040060693
0.24999417	0.029317620	0.00039799830
0.25012461	0.029267177	0.00040036721
0.25025505	0.029187881	0.00039638431
0.25038550	0.029213426	0.00039716099
0.25051594	0.028770091	0.00039692084
0.25064638	0.029148432	0.00039775179
0.25077683	0.029583576	0.00040249704
0.25090727	0.029166718	0.00040117196
0.25103771	0.029113243	0.00039672729
0.25116816	0.029352686	0.00039925097
0.25129860	0.029334922	0.00039788595
0.25142904	0.029021125	0.00039823303
0.25155949	0.029915062	0.00040459665
0.25168993	0.029165200	0.00039790854
0.25182037	0.029255515	0.00039815618
0.25195082	0.028743711	0.00039547980
0.25208126	0.029492118	0.00040082842
0.25221170	0.029460161	0.00040187157
0.25234215	0.029521170	0.00040048245
0.25247259	0.029402461	0.00039997898
0.25260303	0.029858173	0.00040574675
0.25273348	0.029147071	0.00039687113
0.25286392	0.029544458	0.00040375609
0.25299436	0.028848685	0.00039659517
0.25312481	0.029127009	0.00040164844
0.25325525	0.029761517	0.00040320093
0.25338569	0.029186099	0.00039912858
0.25351614	0.029507583	0.00040212881
0.25364658	0.029305927	0.00040203060
0.25377702	0.029438518	0.00040172167
0.25390747	0.028869469	0.00039912843
0.25403791	0.029441909	0.00039898015
0.25416835	0.029570126	0.00040448950
0.25429879	0.028921021	0.00039786663
0.25442924	0.029203783	0.00039975088
0.25455968	0.029083729	0.00040025035
0.25469012	0.029046364	0.00039978665
0.25482057	0.028649837	0.00039800004
0.25495101	0.028810397	0.00039853813
0.25508145	0.028712551	0.00039760321
0.25521190	0.029265932	0.00040298853
0.25534234	0.028960207	0.00039811237
0.25547278	0.029691387	0.00040130764
0.25560323	0.029421631	0.00040241309
0.25573367	0.029033020	0.00040325991
0.25586411	0.029100716	0.00041221393
0.25599456	0.029106221	0.00041503722
0.25612500	0.029521979	0.00041744473
0.25625544	0.029972011	0.00042725836
0.25638589	0.029367668	0.00042643860
0.25651633	0.029618071	0.00042817964
0.25664677	0.029621982	0.00043203795
0.25677722	0.028218085	0.00042402692
0.25690766	0.029230215	0.00043256997
0.25703810	0.028211762	0.00043008532
0.25716855	0.029469722	0.00043934509
0.25729899	0.029383272	0.00044093553
0.25742943	0.029597968	0.00044499392
0.25755988	0.028963257	0.00043934712
0.25769032	0.029127670	0.00044788611
0.25782076	0.029686335	0.00044867561
0.25795121	0.028789794	0.00044578604
0.25808165	0.029524786	0.00045474540
0.25821209	0.029812215	0.00045473626
0.25834253	0.028918523	0.00045264717
0.25847298	0.029035111	0.00045487817
0.25860342	0.028844006	0.00045878044
0.25873386	0.029859794	0.00046522718
0.25886431	0.028528471	0.00045695902
0.25899475	0.028935120	0.00046094279
0.25912519	0.029018832	0.00046564549
0.25925564	0.029679573	0.00047012223
0.25938608	0.029419234	0.00047090382
0.25951652	0.029658393	0.00047267868
0.25964697	0.029127020	0.00047169765
0.25977741	0.028790744	0.00047028993
0.25990785	0.028648397	0.00047133437
0.26003830	0.029520222	0.00047736909
0.26016874	0.028570985	0.00047665523
0.26029918	0.028988316	0.00047379350
0.26042963	0.028681960	0.00047538793
0.26056007	0.028128118	0.00047250496
0.26069051	0.028678947	0.00047801181
0.26082096	0.028770544	0.00047630366
0.26095140	0.028584564	0.00048016140
0.26108184	0.029520215	0.00048456603
0.26121229	0.029499786	0.00048506543
0.26134273	0.029619716	0.00048701094
0.26147317	0.029135169	0.00048582308
0.26160362	0.028726225	0.00048443046
0.26173406	0.028801884	0.00048485440
0.26186450	0.029504309	0.00048963701
0.26199495	0.028736396	0.00048407082
0.26212539	0.029130033	0.00048904488
0.26225583	0.028305247	0.00048518904
0.26238628	0.028758581	0.00048697911
0.26251672	0.028693149	0.00048644528
0.26264716	0.028566299	0.00048804467
0.26277760	0.028652535	0.00049036392
0.26290805	0.028841902	0.00049222571
0.26303849	0.029483230	0.00049681125
0.26316893	0.028548395	0.00049397645
0.26329938	0.029032455	0.00049267591
0.26342982	0.029342994	0.00049967811
0.26356026	0.029165455	0.00049794878
0.26369071	0.029077128	0.00049993405
0.26382115	0.029238060	0.00049890290
0.26395159	0.028953351	0.00049774364
0.26408204	0.029134276	0.00049849100
0.26421248	0.028422146	0.00050028596
0.26434292	0.028917871	0.00049907407
0.26447337	0.029514956	0.00050723730
0.26460381	0.028662286	0.00049931044
0.26473425	0.028667564	0.00049907726
0.26486470	0.029219157	0.00050900544
0.26499514	0.028828636	0.00050158359
0.26512558	0.028272886	0.00050181606
0.26525603	0.028624049	0.00050749237
[truncated: 573 more rows]
