# Supplementary material for: Rationally seeded computational protein design of ɑ-helical barrels
Source: Nat Chem Biol. 2024 Jun 20;20(8):991–9. doi: 10.1038/s41589-024-01642-0 (PMC11288890; doi:10.1038/s41589-024-01642-0)
Supplement: Supplementary file 3 — PDB and .mtz files used for making figure panels b–d and j–m. [file 41589_2024_1642_MOESM3_ESM.zip › KIA_RP_RSPD_NatChemBiol_data_Figure2/scapCC6_LLIA_panels_e-h/SAXS_panel_i/SAXS_raw_SEC_scapCC6_LLIA/b21-443535_00468.dat]

0.0045000000	0.55950150	0.0074773209
0.0046304432	0.50733867	0.0071202359
0.0047608865	0.46388889	0.0065252380
0.0048913297	0.42399372	0.0061701601
0.0050217729	0.40535669	0.0057866780
0.0051522162	0.35529635	0.0054175886
0.0052826594	0.32922984	0.0049723754
0.0054131026	0.30894834	0.0048314480
0.0055435459	0.27319599	0.0044888887
0.0056739891	0.26868558	0.0043370244
0.0058044323	0.26170443	0.0042095564
0.0059348756	0.25586815	0.0040742510
0.0060653188	0.23078575	0.0037813411
0.0061957621	0.22341677	0.0037392255
0.0063262053	0.22020550	0.0036844480
0.0064566485	0.20445453	0.0034899812
0.0065870918	0.18527203	0.0033222298
0.0067175350	0.19528964	0.0033393824
0.0068479782	0.18752375	0.0032723120
0.0069784215	0.17708839	0.0031368883
0.0071088647	0.16775334	0.0030530900
0.0072393079	0.16728104	0.0029762671
0.0073697512	0.16512944	0.0029259695
0.0075001944	0.15841185	0.0028539201
0.0076306376	0.15737828	0.0028270533
0.0077610809	0.14146610	0.0026374392
0.0078915241	0.14785506	0.0027017041
0.0080219673	0.14332323	0.0025985853
0.0081524106	0.13848127	0.0025890004
0.0082828538	0.13037692	0.0024193707
0.0084132970	0.13226663	0.0024916084
0.0085437403	0.12597717	0.0023781979
0.0086741835	0.12146927	0.0023226712
0.0088046267	0.11696406	0.0022751177
0.0089350700	0.12078204	0.0022756681
0.0090655132	0.11514348	0.0021771739
0.0091959565	0.11312950	0.0022177991
0.0093263997	0.10536519	0.0020522226
0.0094568429	0.10782730	0.0020693970
0.0095872862	0.10147065	0.0020237543
0.0097177294	0.099322655	0.0019580710
0.0098481726	0.096993239	0.0019410298
0.0099786159	0.094378433	0.0018940193
0.010109059	0.091980897	0.0018366815
0.010239502	0.092784784	0.0018612878
0.010369946	0.086306227	0.0017639242
0.010500389	0.083045977	0.0017174983
0.010630832	0.080489934	0.0016860458
0.010761275	0.079365218	0.0016466657
0.010891719	0.081215964	0.0016742891
0.011022162	0.076505140	0.0015815491
0.011152605	0.074739644	0.0015635360
0.011283048	0.073114858	0.0015612992
0.011413491	0.071712230	0.0015002032
0.011543935	0.067996831	0.0014529996
0.011674378	0.067119126	0.0014283893
0.011804821	0.067950952	0.0013972668
0.011935264	0.066728620	0.0013859739
0.012065708	0.065144849	0.0013501703
0.012196151	0.064931130	0.0013320772
0.012326594	0.064599612	0.0013340080
0.012457037	0.062896922	0.0013010671
0.012587481	0.063221102	0.0012790839
0.012717924	0.058990317	0.0012189511
0.012848367	0.061587391	0.0012307635
0.012978810	0.059135611	0.0011947189
0.013109253	0.058755503	0.0011598977
0.013239697	0.058534737	0.0011639624
0.013370140	0.058295675	0.0011530650
0.013500583	0.057487241	0.0011419905
0.013631026	0.056787681	0.0011223548
0.013761470	0.056804313	0.0011237910
0.013891913	0.058521247	0.0011113176
0.014022356	0.055513654	0.0010939764
0.014152799	0.054120301	0.0010646645
0.014283243	0.053990455	0.0010559945
0.014413686	0.054614082	0.0010739576
0.014544129	0.054997639	0.0010586250
0.014674572	0.056338382	0.0010601604
0.014805016	0.053437302	0.0010324139
0.014935459	0.053846733	0.0010320812
0.015065902	0.053702003	0.0010285435
0.015196345	0.053966957	0.0010253764
0.015326788	0.053253622	0.0010134738
0.015457232	0.051940693	0.00099590606
0.015587675	0.051686101	0.00098327954
0.015718118	0.050764840	0.00097786440
0.015848561	0.052334901	0.00097825924
0.015979005	0.051977066	0.00098016864
0.016109448	0.050846326	0.00096591729
0.016239891	0.050264471	0.00095126183
0.016370334	0.050591822	0.00094865939
0.016500778	0.050153486	0.00094713066
0.016631221	0.049442790	0.00093204058
0.016761664	0.049076467	0.00092810621
0.016892107	0.048775672	0.00091766944
0.017022551	0.050160887	0.00092541661
0.017152994	0.048421611	0.00091133596
0.017283437	0.048581202	0.00090242955
0.017413880	0.046967801	0.00088412554
0.017544323	0.045788157	0.00087501848
0.017674767	0.048321214	0.00088443271
0.017805210	0.046685414	0.00087942940
0.017935653	0.046683508	0.00086732131
0.018066096	0.047427674	0.00087616726
0.018196540	0.046863118	0.00086826591
0.018326983	0.046728478	0.00085598406
0.018457426	0.045470988	0.00084232838
0.018587869	0.047239925	0.00086187979
0.018718313	0.044949184	0.00083308745
0.018848756	0.047205012	0.00085910490
0.018979199	0.046527303	0.00083699050
0.019109642	0.044999266	0.00082444784
0.019240086	0.044955955	0.00082282291
0.019370529	0.046419004	0.00083383598
0.019500972	0.045420319	0.00081497263
0.019631415	0.044284004	0.00080900871
0.019761858	0.045804698	0.00081646890
0.019892302	0.045741556	0.00081432096
0.020022745	0.044806038	0.00080278395
0.020153188	0.044256820	0.00079860000
0.020283631	0.042500740	0.00077800656
0.020414075	0.044260712	0.00078437439
0.020544518	0.044027345	0.00078392973
0.020674961	0.044815369	0.00078864054
0.020805404	0.042330177	0.00076985447
0.020935848	0.043869489	0.00077804388
0.021066291	0.043349466	0.00076750564
0.021196734	0.041313449	0.00074778337
0.021327177	0.042615495	0.00076143783
0.021457621	0.042690149	0.00075357899
0.021588064	0.042789549	0.00075888277
0.021718507	0.042469882	0.00074516487
0.021848950	0.043818939	0.00076300856
0.021979393	0.041724979	0.00074045707
0.022109837	0.041997259	0.00073833420
0.022240280	0.042161050	0.00073400704
0.022370723	0.042326470	0.00074140449
0.022501166	0.041534999	0.00072716918
0.022631610	0.042508101	0.00073407776
0.022762053	0.041580253	0.00072008024
0.022892496	0.041908370	0.00072686159
0.023022939	0.041107356	0.00071586861
0.023153383	0.041759483	0.00072027189
0.023283826	0.042505505	0.00071999074
0.023414269	0.042009266	0.00071840264
0.023544712	0.042575887	0.00071851311
0.023675156	0.041486366	0.00071146636
0.023805599	0.041970887	0.00070656774
0.023936042	0.041727400	0.00071287330
0.024066485	0.041072386	0.00070013908
0.024196928	0.040649879	0.00069181169
0.024327372	0.041767516	0.00069928833
0.024457815	0.040172931	0.00068762061
0.024588258	0.041569362	0.00069558321
0.024718701	0.039755341	0.00067796834
0.024849145	0.040280607	0.00067981210
0.024979588	0.040102554	0.00067779737
0.025110031	0.040435792	0.00067956820
0.025240474	0.041379138	0.00068227494
0.025370918	0.040418898	0.00067367610
0.025501361	0.039359098	0.00066352339
0.025631804	0.039846338	0.00067068748
0.025762247	0.040069636	0.00066262522
0.025892691	0.040409282	0.00067044520
0.026023134	0.039587427	0.00065938830
0.026153577	0.040091928	0.00066655971
0.026284020	0.039623109	0.00065167451
0.026414463	0.040349759	0.00066080106
0.026544907	0.039747595	0.00065171775
0.026675350	0.039341563	0.00065373717
0.026805793	0.039988740	0.00065183892
0.026936236	0.039485399	0.00064647225
0.027066680	0.039755982	0.00064396272
0.027197123	0.039438866	0.00064616030
0.027327566	0.039387207	0.00064124573
0.027458009	0.039244824	0.00063735897
0.027588453	0.038905400	0.00063284186
0.027718896	0.037965634	0.00062928844
0.027849339	0.037980025	0.00062018972
0.027979782	0.038063927	0.00062501755
0.028110226	0.039600875	0.00063277443
0.028240669	0.040212423	0.00063744999
0.028371112	0.039126400	0.00062464255
0.028501555	0.040072141	0.00063385267
0.028631998	0.039290159	0.00062312442
0.028762442	0.038557967	0.00062175547
0.028892885	0.038573278	0.00062040454
0.029023328	0.037715847	0.00060794562
0.029153771	0.038620570	0.00061167473
0.029284215	0.039209442	0.00061736409
0.029414658	0.038403268	0.00060890562
0.029545101	0.038231023	0.00060769330
0.029675544	0.037857237	0.00060403086
0.029805988	0.038324255	0.00060573087
0.029936431	0.038025673	0.00060115947
0.030066874	0.038486796	0.00059985187
0.030197317	0.038530848	0.00060185384
0.030327760	0.038568942	0.00060139330
0.030458204	0.038287686	0.00059980688
0.030588647	0.038180638	0.00059527266
0.030719090	0.038094947	0.00059357404
0.030849533	0.037689887	0.00058763128
0.030979977	0.038706461	0.00059956663
0.031110420	0.037645513	0.00058357004
0.031240863	0.037851129	0.00058953055
0.031371306	0.038730357	0.00059084940
0.031501750	0.037388555	0.00058123470
0.031632193	0.037210067	0.00057740659
0.031762636	0.037521952	0.00058258847
0.031893079	0.037627605	0.00057756290
0.032023523	0.038080199	0.00058558016
0.032153966	0.037079552	0.00057125796
0.032284409	0.037992801	0.00058016760
0.032414852	0.037468222	0.00057279011
0.032545295	0.037512791	0.00057545462
0.032675739	0.036893415	0.00056583181
0.032806182	0.037914784	0.00057198129
0.032936625	0.036061396	0.00055648166
0.033067068	0.035768679	0.00055729196
0.033197512	0.037540574	0.00056269509
0.033327955	0.037208783	0.00056597206
0.033458398	0.037408404	0.00056317056
0.033588841	0.037324925	0.00056254516
0.033719285	0.036868663	0.00055737558
0.033849728	0.037763841	0.00056352269
0.033980171	0.037248865	0.00055761899
0.034110614	0.037718030	0.00056084648
0.034241058	0.037520565	0.00056042398
0.034371501	0.037459282	0.00056326618
0.034501944	0.037417650	0.00056426737
0.034632387	0.035844836	0.00056531543
0.034762830	0.038093583	0.00058453351
0.034893274	0.037697259	0.00058095164
0.035023717	0.036154347	0.00057386459
0.035154160	0.037184086	0.00058518240
0.035284603	0.037448218	0.00058900663
0.035415047	0.037664109	0.00059397008
0.035545490	0.037101609	0.00058825250
0.035675933	0.035830986	0.00058050921
0.035806376	0.036561116	0.00058727439
0.035936820	0.036151709	0.00058261498
0.036067263	0.035569853	0.00058286726
0.036197706	0.035964845	0.00058416589
0.036328149	0.036843585	0.00059669862
0.036458593	0.036818178	0.00059246789
0.036589036	0.037697049	0.00060293701
0.036719479	0.036284608	0.00059473383
0.036849922	0.037175216	0.00060505381
0.036980365	0.037452085	0.00060205406
0.037110809	0.036980554	0.00060470215
0.037241252	0.035330899	0.00058902928
0.037371695	0.034990789	0.00059198087
0.037502138	0.036311192	0.00060321836
0.037632582	0.035764444	0.00059899215
0.037763025	0.035856616	0.00059621889
0.037893468	0.036627887	0.00060910190
0.038023911	0.035998893	0.00059866333
0.038154355	0.036106911	0.00060615076
0.038284798	0.035108399	0.00059607096
0.038415241	0.035601327	0.00060154312
0.038545684	0.036915968	0.00061187710
0.038676128	0.036253769	0.00060811166
0.038806571	0.036316265	0.00061081451
0.038937014	0.036781544	0.00061414861
0.039067457	0.035515811	0.00060332956
0.039197900	0.036199304	0.00061539401
0.039328344	0.036751285	0.00061390008
0.039458787	0.035884441	0.00060874670
0.039589230	0.035171653	0.00059790809
0.039719673	0.035428799	0.00059257153
0.039850117	0.035870093	0.00059123218
0.039980560	0.036640070	0.00059696891
0.040111003	0.035273485	0.00058540151
0.040241446	0.035467302	0.00058392537
0.040371890	0.035888461	0.00058663515
0.040502333	0.036304343	0.00058545222
0.040632776	0.035016823	0.00057797462
0.040763219	0.036495839	0.00058430247
0.040893663	0.035199563	0.00057650794
0.041024106	0.035783588	0.00057585801
0.041154549	0.035693402	0.00057817672
0.041284992	0.035648261	0.00057557956
0.041415435	0.035479267	0.00057273731
0.041545879	0.035909553	0.00057294001
0.041676322	0.035601540	0.00057672546
0.041806765	0.035986587	0.00057346500
0.041937208	0.036300894	0.00057678385
0.042067652	0.036254537	0.00057178448
0.042198095	0.035892591	0.00057182259
0.042328538	0.035716845	0.00056940401
0.042458981	0.036005880	0.00057418974
0.042589425	0.035093042	0.00055881227
0.042719868	0.036681189	0.00057485651
0.042850311	0.034862191	0.00055772153
0.042980754	0.035913855	0.00056572037
0.043111198	0.035374643	0.00055853022
0.043241641	0.036228708	0.00056815539
0.043372084	0.036416117	0.00056864406
0.043502527	0.036182808	0.00056488415
0.043632970	0.034809774	0.00055422270
0.043763414	0.035139357	0.00055605111
0.043893857	0.035384840	0.00055598339
0.044024300	0.036103650	0.00056328884
0.044154743	0.035629102	0.00055694732
0.044285187	0.034871683	0.00055058653
0.044415630	0.035540938	0.00055909617
0.044546073	0.035633330	0.00055285200
0.044676516	0.034226352	0.00054379096
0.044806960	0.036471078	0.00056121390
0.044937403	0.035295651	0.00055212963
0.045067846	0.035326134	0.00055191876
0.045198289	0.034562400	0.00054290594
0.045328733	0.035102329	0.00055079284
0.045459176	0.035866385	0.00055405189
0.045589619	0.035529983	0.00054985185
0.045720062	0.036240893	0.00055509992
0.045850505	0.035452978	0.00054665473
0.045980949	0.035351115	0.00054850006
0.046111392	0.035830669	0.00055087335
0.046241835	0.034546829	0.00054029344
0.046372278	0.035021440	0.00054691433
0.046502722	0.035434134	0.00055629476
0.046633165	0.036173821	0.00056376223
0.046763608	0.034866909	0.00055636780
0.046894051	0.036128937	0.00056929564
0.047024495	0.035148173	0.00056612348
0.047154938	0.034950718	0.00056303553
0.047285381	0.035293300	0.00056753500
0.047415824	0.034722810	0.00056117303
0.047546267	0.036225930	0.00058014749
0.047676711	0.034413510	0.00056440056
0.047807154	0.035412613	0.00057334207
0.047937597	0.034837074	0.00056607994
0.048068040	0.035420561	0.00057593870
0.048198484	0.035752580	0.00057880172
0.048328927	0.034048516	0.00056674147
0.048459370	0.035529763	0.00058025308
0.048589813	0.035701228	0.00057985719
0.048720257	0.035599486	0.00058155232
0.048850700	0.035171491	0.00057648897
0.048981143	0.035041237	0.00057743797
0.049111586	0.035257031	0.00058155893
0.049242030	0.034859480	0.00057705972
0.049372473	0.033894069	0.00057143105
0.049502916	0.035034504	0.00057984122
0.049633359	0.033960317	0.00057283922
0.049763802	0.033912016	0.00057517920
0.049894246	0.035677436	0.00058707252
0.050024689	0.034085741	0.00057583887
0.050155132	0.035939347	0.00058819242
0.050285575	0.035577390	0.00058918029
0.050416019	0.034576811	0.00057873272
0.050546462	0.034510288	0.00058121760
0.050676905	0.035181385	0.00058596712
0.050807348	0.035074420	0.00058787508
0.050937792	0.034749923	0.00058110246
0.051068235	0.035912477	0.00059400579
0.051198678	0.035063404	0.00058662072
0.051329121	0.035137350	0.00059090634
0.051459565	0.034493784	0.00058348538
0.051590008	0.033752936	0.00057988356
0.051720451	0.034955349	0.00058712730
0.051850894	0.034962601	0.00058818765
0.051981337	0.034624991	0.00058519563
0.052111781	0.035979893	0.00059948450
0.052242224	0.034469467	0.00058386965
0.052372667	0.035086934	0.00059365118
0.052503110	0.034481727	0.00058706389
0.052633554	0.034438365	0.00058750257
0.052763997	0.034737737	0.00058900224
0.052894440	0.034931048	0.00059326218
0.053024883	0.036168034	0.00060021983
0.053155327	0.034832573	0.00059203470
0.053285770	0.034882208	0.00059022466
0.053416213	0.034722295	0.00059275227
0.053546656	0.034118751	0.00058820898
0.053677100	0.035408207	0.00059632301
0.053807543	0.033699806	0.00058394938
0.053937986	0.034260736	0.00058962720
0.054068429	0.034390389	0.00058980005
0.054198872	0.033602672	0.00058192130
0.054329316	0.034452304	0.00059411742
0.054459759	0.035005589	0.00059687426
0.054590202	0.033642250	0.00058451176
0.054720645	0.034916907	0.00059400984
0.054851089	0.034932298	0.00059650257
0.054981532	0.035726403	0.00060113444
0.055111975	0.035019951	0.00059912836
0.055242418	0.033636658	0.00058418282
0.055372862	0.034828806	0.00059646198
0.055503305	0.035260108	0.00059981758
0.055633748	0.035638349	0.00060212900
0.055764191	0.034852595	0.00059683833
0.055894635	0.033763710	0.00059124957
0.056025078	0.034583692	0.00059261548
0.056155521	0.035467829	0.00060427568
0.056285964	0.035035715	0.00059563011
0.056416407	0.034378892	0.00059421039
0.056546851	0.034322405	0.00059528879
0.056677294	0.034393516	0.00059350250
0.056807737	0.035095313	0.00060200486
0.056938180	0.035237811	0.00060086138
0.057068624	0.034922599	0.00059795231
0.057199067	0.035350400	0.00060641185
0.057329510	0.034021538	0.00059140922
0.057459953	0.034943780	0.00060022165
0.057590397	0.034077020	0.00059327377
0.057720840	0.034746195	0.00060199166
0.057851283	0.034757940	0.00059838337
0.057981726	0.033590955	0.00058782970
0.058112170	0.034827798	0.00059700807
0.058242613	0.034576750	0.00059514721
0.058373056	0.034589354	0.00059344709
0.058503499	0.034486805	0.00059147989
0.058633942	0.034159646	0.00059049500
0.058764386	0.034898650	0.00059340039
0.058894829	0.034151895	0.00058997440
0.059025272	0.033600650	0.00058174228
0.059155715	0.034853074	0.00059278543
0.059286159	0.033548669	0.00058012395
0.059416602	0.033621812	0.00058155632
0.059547045	0.033783003	0.00058239489
0.059677488	0.033684900	0.00058140248
0.059807932	0.034067781	0.00057987019
0.059938375	0.034052761	0.00058559085
0.060068818	0.034801121	0.00058362897
0.060199261	0.034965448	0.00058806614
0.060329705	0.034392147	0.00057927955
0.060460148	0.033658015	0.00057631245
0.060590591	0.033514708	0.00057209365
0.060721034	0.033279222	0.00057006197
0.060851477	0.033704391	0.00057441962
0.060981921	0.034364301	0.00058156216
0.061112364	0.034839258	0.00057900869
0.061242807	0.034669282	0.00058018930
0.061373250	0.034118090	0.00057675466
0.061503694	0.033186112	0.00056602851
0.061634137	0.034597268	0.00057875748
0.061764580	0.034899960	0.00058260004
0.061895023	0.035411974	0.00058245073
0.062025467	0.033513831	0.00057101692
0.062155910	0.034756372	0.00057880113
0.062286353	0.034221892	0.00057448388
0.062416796	0.034546494	0.00057813106
0.062547240	0.034726292	0.00057916579
0.062677683	0.033110595	0.00056555678
0.062808126	0.034169608	0.00057287392
0.062938569	0.033737100	0.00056838104
0.063069012	0.034465528	0.00057694101
0.063199456	0.034756100	0.00057633584
0.063329899	0.034185580	0.00057107550
0.063460342	0.033552325	0.00056742157
0.063590785	0.032643271	0.00055914069
0.063721229	0.035074007	0.00057926372
0.063851672	0.033766394	0.00056883050
0.063982115	0.034101373	0.00057008085
0.064112558	0.033624508	0.00056800545
0.064243002	0.034683441	0.00057309656
0.064373445	0.034860841	0.00057396216
0.064503888	0.033905161	0.00057061867
0.064634331	0.034491945	0.00057152104
0.064764774	0.034771141	0.00057564326
0.064895218	0.034868434	0.00057327523
0.065025661	0.034558518	0.00057407587
0.065156104	0.033542006	0.00056217019
0.065286547	0.033155802	0.00056065932
0.065416991	0.034578147	0.00057218990
0.065547434	0.033349384	0.00056161042
0.065677877	0.033940818	0.00056495259
0.065808320	0.033872327	0.00056636682
0.065938764	0.034016773	0.00056375977
0.066069207	0.034120163	0.00056943772
0.066199650	0.034139934	0.00056451280
0.066330093	0.033188402	0.00055817661
0.066460537	0.033775820	0.00056294021
0.066590980	0.034062517	0.00056446262
0.066721423	0.033749898	0.00056464297
0.066851866	0.033734614	0.00056055069
0.066982309	0.033166184	0.00055494414
0.067112753	0.034259941	0.00056671467
0.067243196	0.033165965	0.00055579894
0.067373639	0.034424207	0.00056821993
0.067504082	0.034080992	0.00056524348
0.067634526	0.032216624	0.00054836060
0.067764969	0.032640346	0.00055424408
0.067895412	0.034133489	0.00056421784
0.068025855	0.034290935	0.00056188299
0.068156299	0.034222132	0.00056451785
0.068286742	0.033693829	0.00055862936
0.068417185	0.034114837	0.00056016066
0.068547628	0.034240862	0.00056537206
0.068678072	0.034134750	0.00055824554
0.068808515	0.034680867	0.00056734130
0.068938958	0.034090173	0.00055856915
0.069069401	0.033325068	0.00055181838
0.069199844	0.034017472	0.00056380641
0.069330288	0.033889035	0.00055711872
0.069460731	0.033373183	0.00055239834
0.069591174	0.033503902	0.00055502153
0.069721617	0.033958662	0.00055691800
0.069852061	0.033303417	0.00055433171
0.069982504	0.033441350	0.00055044857
0.070112947	0.034027680	0.00055928957
0.070243390	0.033447377	0.00055600824
0.070373834	0.033416414	0.00055174562
0.070504277	0.033968685	0.00055462448
0.070634720	0.033760668	0.00055646828
0.070765163	0.033710775	0.00055238315
0.070895607	0.033945664	0.00055633445
0.071026050	0.033268522	0.00054855649
0.071156493	0.033753103	0.00055341763
0.071286936	0.033518671	0.00055127361
0.071417379	0.033263030	0.00054841923
0.071547823	0.033418030	0.00054898023
0.071678266	0.033950437	0.00055624976
0.071808709	0.033770539	0.00055134318
0.071939152	0.034028595	0.00055523625
0.072069596	0.034090483	0.00055216291
0.072200039	0.033952381	0.00055215257
0.072330482	0.034597059	0.00055954581
0.072460925	0.033019819	0.00054458323
0.072591369	0.034612087	0.00055661482
0.072721812	0.032198445	0.00053702129
0.072852255	0.033543403	0.00055041042
0.072982698	0.032637737	0.00054201379
0.073113142	0.033603050	0.00054920531
0.073243585	0.033920237	0.00055055545
0.073374028	0.033801873	0.00054952418
0.073504471	0.031927997	0.00053214098
0.073634914	0.032941413	0.00054251980
0.073765358	0.032636114	0.00053734230
0.073895801	0.033243761	0.00054466804
0.074026244	0.033896466	0.00055079320
0.074156687	0.034679413	0.00055153283
0.074287131	0.033129756	0.00054029523
0.074417574	0.032862487	0.00054367216
0.074548017	0.032615401	0.00053501927
0.074678460	0.033310298	0.00054584927
0.074808904	0.033753679	0.00054374142
0.074939347	0.032777072	0.00053807351
0.075069790	0.033757237	0.00054800034
0.075200233	0.033512913	0.00054154749
0.075330677	0.033023564	0.00054083930
0.075461120	0.033023422	0.00054265484
0.075591563	0.033389551	0.00053814953
0.075722006	0.034080210	0.00054746203
0.075852449	0.033083582	0.00053720955
0.075982893	0.033770426	0.00054307384
0.076113336	0.033301912	0.00054300330
0.076243779	0.033219307	0.00053731423
0.076374222	0.032125026	0.00052921798
0.076504666	0.033599375	0.00054340690
0.076635109	0.033968699	0.00054031123
0.076765552	0.033682472	0.00054137372
0.076895995	0.032579078	0.00053332451
0.077026439	0.032702692	0.00053353561
0.077156882	0.033120886	0.00053764281
0.077287325	0.032957275	0.00053347092
0.077417768	0.032959427	0.00053540869
0.077548212	0.032228723	0.00052974241
0.077678655	0.033260244	0.00053651554
0.077809098	0.033160198	0.00053651447
0.077939541	0.033298207	0.00053479800
0.078069984	0.032579031	0.00053122442
0.078200428	0.032813509	0.00053719642
0.078330871	0.032888872	0.00053094302
0.078461314	0.033921535	0.00053911661
0.078591757	0.032795179	0.00053195550
0.078722201	0.033952566	0.00054029224
0.078852644	0.033177988	0.00053287061
0.078983087	0.033222726	0.00053352378
0.079113530	0.033714152	0.00053621806
0.079243974	0.033378318	0.00053599195
0.079374417	0.033630897	0.00053396424
0.079504860	0.033036290	0.00053172210
0.079635303	0.032915197	0.00052838095
0.079765747	0.033329973	0.00053480528
0.079896190	0.033194565	0.00053225578
0.080026633	0.034254698	0.00053812501
0.080157076	0.033420385	0.00053325264
0.080287519	0.033346850	0.00053539894
0.080417963	0.032537059	0.00052472805
0.080548406	0.033598834	0.00053626671
0.080678849	0.033132400	0.00052799318
0.080809292	0.033502445	0.00053237998
0.080939736	0.031972864	0.00052187565
0.081070179	0.032784761	0.00052625945
0.081200622	0.033305646	0.00052971482
0.081331065	0.032928714	0.00052930274
0.081461509	0.033391468	0.00052720071
0.081591952	0.033312422	0.00052980789
0.081722395	0.032887970	0.00052339669
0.081852838	0.032148715	0.00052170733
0.081983281	0.032209559	0.00052283610
0.082113725	0.033045307	0.00052355151
0.082244168	0.032933148	0.00052592211
0.082374611	0.032571113	0.00052303908
0.082505054	0.033037247	0.00052473154
0.082635498	0.032319796	0.00052231133
0.082765941	0.032309012	0.00051923172
0.082896384	0.032141778	0.00051755726
0.083026827	0.032771606	0.00052598059
0.083157271	0.033104611	0.00052293857
0.083287714	0.033097209	0.00052664097
0.083418157	0.034030846	0.00053299742
0.083548600	0.033396817	0.00052695388
0.083679044	0.032485043	0.00051970115
0.083809487	0.033304223	0.00052288134
0.083939930	0.032383637	0.00051992534
0.084070373	0.032961600	0.00052453967
0.084200816	0.033138985	0.00052205634
0.084331260	0.032679203	0.00052064555
0.084461703	0.033520058	0.00052657568
0.084592146	0.033699428	0.00052478583
0.084722589	0.032350536	0.00051867943
0.084853033	0.031743599	0.00051216182
0.084983476	0.033668938	0.00052537387
0.085113919	0.032622299	0.00051993949
0.085244362	0.032783972	0.00051652282
0.085374806	0.033801013	0.00052642387
0.085505249	0.032024495	0.00051385729
0.085635692	0.032944326	0.00052128482
0.085766135	0.032747131	0.00051888915
0.085896579	0.033965393	0.00052387202
0.086027022	0.032876642	0.00051740557
0.086157465	0.032843286	0.00051993941
0.086287908	0.033231452	0.00051702187
0.086418351	0.033054176	0.00052236957
0.086548795	0.032998804	0.00051649069
0.086679238	0.032877438	0.00051736604
0.086809681	0.032889307	0.00051882017
0.086940124	0.032520462	0.00051226607
0.087070568	0.031867816	0.00051046913
0.087201011	0.033083200	0.00051749943
0.087331454	0.033114404	0.00051616385
0.087461897	0.033315874	0.00051984536
0.087592341	0.033493091	0.00051738299
0.087722784	0.032578696	0.00051442872
0.087853227	0.032767949	0.00051430826
0.087983670	0.033532825	0.00051816690
0.088114114	0.032903912	0.00051748622
0.088244557	0.032945199	0.00051430612
0.088375000	0.032861009	0.00051452412
0.088505443	0.032672012	0.00051506602
0.088635886	0.033186471	0.00051405217
0.088766330	0.033626585	0.00051828674
0.088896773	0.031611875	0.00050598036
0.089027216	0.032831198	0.00050905520
0.089157659	0.033448008	0.00051643788
0.089288103	0.032872784	0.00051312980
0.089418546	0.032607052	0.00050737282
0.089548989	0.032329179	0.00051115959
0.089679432	0.033561485	0.00051636185
0.089809876	0.031964532	0.00050496048
0.089940319	0.032589394	0.00051012602
0.090070762	0.033044583	0.00050975283
0.090201205	0.032509526	0.00050996183
0.090331649	0.032039907	0.00050278996
0.090462092	0.032392398	0.00050648865
0.090592535	0.032635039	0.00051155083
0.090722978	0.032378300	0.00050601441
0.090853421	0.032910461	0.00051183886
0.090983865	0.032067979	0.00050557410
0.091114308	0.033445084	0.00051023809
0.091244751	0.032768961	0.00050985476
0.091375194	0.033282032	0.00050975694
0.091505638	0.032441107	0.00050554316
0.091636081	0.032006993	0.00051367234
0.091766524	0.032526991	0.00052042570
0.091896967	0.032800382	0.00052632101
0.092027411	0.032338466	0.00052692539
0.092157854	0.032358421	0.00053095610
0.092288297	0.032633543	0.00053563396
0.092418740	0.032866351	0.00053833329
0.092549184	0.032101085	0.00053628037
0.092679627	0.033625467	0.00054945325
0.092810070	0.033453668	0.00054784605
0.092940513	0.032022072	0.00053200146
0.093070956	0.032135960	0.00052639759
0.093201400	0.032815209	0.00052795245
0.093331843	0.032378527	0.00052454411
0.093462286	0.032846354	0.00052417688
0.093592729	0.032744998	0.00052409561
0.093723173	0.032313445	0.00052100711
0.093853616	0.032865702	0.00052025915
0.093984059	0.034380876	0.00053298123
0.094114502	0.032518763	0.00051505997
0.094244946	0.032608523	0.00051696216
0.094375389	0.032758010	0.00051814229
0.094505832	0.032910411	0.00051735187
0.094636275	0.031281719	0.00050667104
0.094766719	0.031893170	0.00051086430
0.094897162	0.033453160	0.00051700979
0.095027605	0.031958893	0.00051000795
0.095158048	0.032894083	0.00051422695
0.095288491	0.033702547	0.00051824229
0.095418935	0.033590309	0.00052276992
0.095549378	0.032203730	0.00050733305
0.095679821	0.033235190	0.00051507173
0.095810264	0.031986691	0.00050639199
0.095940708	0.033295292	0.00051346210
0.096071151	0.032304672	0.00051263027
0.096201594	0.033223103	0.00051201263
0.096332037	0.032602444	0.00050679137
0.096462481	0.032923974	0.00051174722
0.096592924	0.033273076	0.00051123664
0.096723367	0.032104110	0.00050484588
0.096853810	0.032345808	0.00050506066
0.096984253	0.032656556	0.00050572857
0.097114697	0.033453809	0.00051383475
0.097245140	0.032335851	0.00050318575
0.097375583	0.031881979	0.00050058159
0.097506026	0.032444837	0.00050594640
0.097636470	0.032475542	0.00050478645
0.097766913	0.031774569	0.00049817528
0.097897356	0.032456074	0.00050201376
0.098027799	0.032908063	0.00050439459
0.098158243	0.033412902	0.00050768193
0.098288686	0.032889305	0.00050333823
0.098419129	0.032506901	0.00049742619
0.098549572	0.032588028	0.00050011252
0.098680016	0.033039385	0.00049952544
0.098810459	0.033164962	0.00050108735
0.098940902	0.032015110	0.00048914062
0.099071345	0.031632414	0.00048651831
0.099201788	0.032447860	0.00049419558
0.099332232	0.033191213	0.00049523928
0.099462675	0.032626225	0.00049460105
0.099593118	0.032485873	0.00049310544
0.099723561	0.032712786	0.00049315953
0.099854005	0.032758678	0.00049430741
0.099984448	0.033124344	0.00049684455
0.10011489	0.033083584	0.00049779339
0.10024533	0.032503181	0.00049433360
0.10037578	0.031848023	0.00048789721
0.10050622	0.032417118	0.00049356144
0.10063666	0.033144166	0.00049713547
0.10076711	0.032684881	0.00049449782
0.10089755	0.032483894	0.00049611501
0.10102799	0.032232590	0.00049089654
0.10115844	0.032698932	0.00049515815
0.10128888	0.033411691	0.00050313445
0.10141932	0.032803176	0.00049189936
0.10154977	0.032130865	0.00048971112
0.10168021	0.031505905	0.00048632229
0.10181065	0.032389042	0.00049141983
0.10194110	0.032032136	0.00048915517
0.10207154	0.032402053	0.00048852615
0.10220198	0.033710440	0.00050170360
0.10233243	0.031987431	0.00048852942
0.10246287	0.032882458	0.00049295154
0.10259331	0.031968761	0.00048835215
0.10272376	0.032768541	0.00049056478
0.10285420	0.032237267	0.00048814735
0.10298464	0.031729354	0.00048684122
0.10311509	0.032737966	0.00049031311
0.10324553	0.032033493	0.00048526952
0.10337597	0.032606802	0.00049362395
0.10350642	0.032583959	0.00048813292
0.10363686	0.032596887	0.00048884011
0.10376730	0.033345390	0.00049629959
0.10389774	0.032802083	0.00049100926
0.10402819	0.032754473	0.00049383102
0.10415863	0.032470452	0.00048632275
0.10428907	0.032646172	0.00048814437
0.10441952	0.032577598	0.00049115543
0.10454996	0.032654704	0.00048755253
0.10468040	0.031705703	0.00048211173
0.10481085	0.032721213	0.00048766151
0.10494129	0.033529887	0.00049330861
0.10507173	0.032420394	0.00048762671
0.10520218	0.031982932	0.00048044645
0.10533262	0.032305832	0.00048426493
0.10546306	0.033159807	0.00049184716
0.10559351	0.032756473	0.00048712444
0.10572395	0.033034529	0.00048973617
0.10585439	0.032478229	0.00048601630
0.10598484	0.031612724	0.00047835006
0.10611528	0.032273224	0.00048472948
0.10624572	0.033307928	0.00048883175
0.10637617	0.031856995	0.00048207197
0.10650661	0.032397386	0.00048393597
0.10663705	0.032560341	0.00048351803
0.10676750	0.032208464	0.00048205048
0.10689794	0.032500989	0.00048248514
0.10702838	0.032703889	0.00048440887
0.10715883	0.032328793	0.00048494372
0.10728927	0.032062254	0.00047755274
0.10741971	0.032873692	0.00048567965
0.10755016	0.032160272	0.00047917486
0.10768060	0.032715296	0.00048279659
0.10781104	0.032810648	0.00048623804
0.10794149	0.033042420	0.00048385906
0.10807193	0.032764602	0.00048503976
0.10820237	0.032949014	0.00048637903
0.10833281	0.032566777	0.00048236749
0.10846326	0.032329749	0.00049321172
0.10859370	0.032455887	0.00049653411
0.10872414	0.032476866	0.00050213687
0.10885459	0.032003120	0.00050029245
0.10898503	0.032811177	0.00050556393
0.10911547	0.032226970	0.00050822025
0.10924592	0.032063476	0.00050888040
0.10937636	0.032846856	0.00051073894
0.10950680	0.031988969	0.00051249325
0.10963725	0.032635154	0.00051832771
0.10976769	0.032491136	0.00051659549
0.10989813	0.032335951	0.00051896486
0.11002858	0.031337713	0.00051067776
0.11015902	0.032459018	0.00052361614
0.11028946	0.032572454	0.00052728605
0.11041991	0.032442109	0.00052458970
0.11055035	0.033179870	0.00053375986
0.11068079	0.031717573	0.00052133044
0.11081124	0.031958015	0.00052735486
0.11094168	0.032436995	0.00053300069
0.11107212	0.032634995	0.00053318399
0.11120257	0.032416669	0.00053535308
0.11133301	0.032959421	0.00053963375
0.11146345	0.031405960	0.00052951478
0.11159390	0.032455436	0.00054184336
0.11172434	0.031894072	0.00053657590
0.11185478	0.032640742	0.00054306099
0.11198523	0.032011661	0.00053904877
0.11211567	0.032426274	0.00054087421
0.11224611	0.031150586	0.00053363376
0.11237656	0.032227312	0.00054367840
0.11250700	0.032908387	0.00054979195
0.11263744	0.033003366	0.00055151211
0.11276788	0.032309915	0.00054584453
0.11289833	0.031516634	0.00054414237
0.11302877	0.032234687	0.00055036247
0.11315921	0.031691225	0.00054530356
0.11328966	0.032170157	0.00054456753
0.11342010	0.032686632	0.00053804719
0.11355054	0.032115381	0.00053027516
0.11368099	0.031979558	0.00052668622
0.11381143	0.032545265	0.00052289591
0.11394187	0.032639787	0.00052775816
0.11407232	0.033403232	0.00052896031
0.11420276	0.032024050	0.00051637696
0.11433320	0.032637817	0.00052190271
0.11446365	0.032269619	0.00051482225
0.11459409	0.032302725	0.00051237482
0.11472453	0.032988956	0.00051780470
0.11485498	0.032648893	0.00051171727
0.11498542	0.032255221	0.00051269403
0.11511586	0.032783578	0.00051297721
0.11524631	0.032666221	0.00050923661
0.11537675	0.032075698	0.00050630664
0.11550719	0.032277721	0.00050387767
0.11563764	0.032239422	0.00050625222
0.11576808	0.032265801	0.00050568314
0.11589852	0.031653095	0.00049595331
0.11602897	0.031850000	0.00050290071
0.11615941	0.032295874	0.00050192120
0.11628985	0.032607847	0.00050273228
0.11642030	0.031102556	0.00049430637
0.11655074	0.031976480	0.00049667208
0.11668118	0.032363013	0.00050037979
0.11681163	0.032221343	0.00050088383
0.11694207	0.032367704	0.00049811865
0.11707251	0.031232214	0.00049114564
0.11720295	0.032596100	0.00049997975
0.11733340	0.032707225	0.00050018094
0.11746384	0.031452584	0.00049304725
0.11759428	0.032446649	0.00049446664
0.11772473	0.031982519	0.00049372423
0.11785517	0.033051275	0.00050380690
0.11798561	0.031937271	0.00048844091
0.11811606	0.032098590	0.00049246441
0.11824650	0.032331895	0.00049260916
0.11837694	0.031769326	0.00048646469
0.11850739	0.032444999	0.00049211118
0.11863783	0.032406590	0.00048868238
0.11876827	0.031708702	0.00048522776
0.11889872	0.032146046	0.00048852658
0.11902916	0.032470403	0.00048739114
0.11915960	0.032508574	0.00048915026
0.11929005	0.032334592	0.00048460867
0.11942049	0.032179615	0.00048667282
0.11955093	0.032253900	0.00048371153
0.11968138	0.032554929	0.00048388968
0.11981182	0.031566804	0.00047865981
0.11994226	0.031597487	0.00047784626
0.12007271	0.031997833	0.00047763808
0.12020315	0.031818013	0.00047700824
0.12033359	0.031496717	0.00047426460
0.12046404	0.031478030	0.00047359914
0.12059448	0.031685067	0.00047493904
0.12072492	0.032842609	0.00047925841
0.12085537	0.032262011	0.00047859901
0.12098581	0.032215337	0.00047513254
0.12111625	0.032002631	0.00047362955
0.12124670	0.031904386	0.00047458801
0.12137714	0.032628235	0.00047587585
0.12150758	0.032203237	0.00047513372
0.12163802	0.031525030	0.00046924412
0.12176847	0.031207071	0.00046377161
0.12189891	0.031889746	0.00047150630
0.12202935	0.032418923	0.00047267941
0.12215980	0.031662969	0.00046880419
0.12229024	0.032791153	0.00047542530
0.12242068	0.031578259	0.00046390066
0.12255113	0.032082949	0.00046883710
0.12268157	0.032836123	0.00047371940
0.12281201	0.032669968	0.00047075507
0.12294246	0.032326675	0.00047037644
0.12307290	0.031926683	0.00046577476
0.12320334	0.032423399	0.00046803314
0.12333379	0.031699646	0.00046558053
0.12346423	0.031811957	0.00046484806
0.12359467	0.031997262	0.00046805671
0.12372512	0.031709180	0.00046357565
0.12385556	0.032382865	0.00046635410
0.12398600	0.032333606	0.00046967546
0.12411645	0.032296768	0.00046645126
0.12424689	0.031997818	0.00046466921
0.12437733	0.031876936	0.00046689874
0.12450778	0.030834315	0.00045545664
0.12463822	0.031734216	0.00046446195
0.12476866	0.032502518	0.00046648229
0.12489911	0.032412837	0.00046615313
0.12502955	0.031263633	0.00045961584
0.12515999	0.031576904	0.00045921897
0.12529044	0.032277113	0.00046438286
0.12542088	0.031952963	0.00046284708
0.12555132	0.032435472	0.00046356557
0.12568177	0.031564029	0.00045986619
0.12581221	0.031948789	0.00046122780
0.12594265	0.031197729	0.00045542580
0.12607309	0.032421185	0.00046578024
0.12620354	0.032090161	0.00046081108
0.12633398	0.032159478	0.00046259991
0.12646442	0.031577869	0.00046049086
0.12659487	0.032743079	0.00046475641
0.12672531	0.031676415	0.00046013390
0.12685575	0.031581147	0.00045630866
0.12698620	0.031473259	0.00045766826
0.12711664	0.032173867	0.00046322230
0.12724708	0.031949913	0.00045825063
0.12737753	0.031513513	0.00045996288
0.12750797	0.031563252	0.00045609846
0.12763841	0.031924471	0.00045713792
0.12776886	0.031585055	0.00045793600
0.12789930	0.031819170	0.00045513642
0.12802974	0.031997942	0.00045913852
0.12816019	0.031452886	0.00045494304
0.12829063	0.032259220	0.00045999001
0.12842107	0.031908250	0.00045779682
0.12855152	0.031782125	0.00045604647
0.12868196	0.032489287	0.00046209570
0.12881240	0.031979245	0.00045693344
0.12894285	0.032449402	0.00046047646
0.12907329	0.032090565	0.00045786915
0.12920373	0.031339916	0.00045456348
0.12933418	0.031971373	0.00045575656
0.12946462	0.032160507	0.00045795873
0.12959506	0.031559762	0.00045425959
0.12972551	0.031544316	0.00045194952
0.12985595	0.031435310	0.00045454564
0.12998639	0.031706087	0.00045170474
0.13011684	0.032235603	0.00045886168
0.13024728	0.032918813	0.00046216405
0.13037772	0.031566819	0.00045123810
0.13050816	0.031488176	0.00045039955
0.13063861	0.031443669	0.00045239296
0.13076905	0.031958326	0.00045305505
0.13089949	0.031314622	0.00045143525
0.13102994	0.032018830	0.00045248848
0.13116038	0.030908305	0.00044781179
0.13129082	0.031502793	0.00044996273
0.13142127	0.031815838	0.00045127345
0.13155171	0.032323680	0.00045672904
0.13168215	0.031821103	0.00045180714
0.13181260	0.032558501	0.00045631938
0.13194304	0.031818467	0.00045255462
0.13207348	0.031631177	0.00045042448
0.13220393	0.031611307	0.00044926477
0.13233437	0.032447148	0.00045589252
0.13246481	0.031761996	0.00045072699
0.13259526	0.030853159	0.00044489907
0.13272570	0.031569644	0.00044934207
0.13285614	0.032121431	0.00045149201
0.13298659	0.032018911	0.00045291725
0.13311703	0.031594353	0.00044832927
0.13324747	0.031552912	0.00044830941
0.13337792	0.031871734	0.00044858437
0.13350836	0.031722039	0.00044931340
0.13363880	0.032239088	0.00045197347
0.13376925	0.031406815	0.00044599029
0.13389969	0.031358224	0.00044804611
0.13403013	0.031631980	0.00044866332
0.13416058	0.032448595	0.00045050356
0.13429102	0.031724824	0.00044899208
0.13442146	0.031590598	0.00044590897
0.13455191	0.031555597	0.00044527231
0.13468235	0.031720931	0.00044906115
0.13481279	0.032494971	0.00045147181
0.13494323	0.031917155	0.00045028949
0.13507368	0.031898559	0.00044868330
0.13520412	0.031831038	0.00044492294
0.13533456	0.031383931	0.00044571827
0.13546501	0.032187371	0.00044850251
0.13559545	0.031402481	0.00044306279
0.13572589	0.032212747	0.00044969176
0.13585634	0.031606233	0.00044206327
0.13598678	0.031809766	0.00044741943
0.13611722	0.032871863	0.00045162462
0.13624767	0.031154444	0.00044008624
0.13637811	0.031293328	0.00044362766
0.13650855	0.032068120	0.00044659279
0.13663900	0.031751726	0.00044519227
0.13676944	0.032032417	0.00044684822
0.13689988	0.031790647	0.00044393115
0.13703033	0.032240053	0.00044841092
0.13716077	0.031888603	0.00044652376
0.13729121	0.030988755	0.00043932463
0.13742166	0.031265809	0.00044087694
0.13755210	0.031935749	0.00044443958
0.13768254	0.031409199	0.00044260700
0.13781299	0.032137019	0.00044819715
0.13794343	0.032859654	0.00044835122
0.13807387	0.031637905	0.00044314683
0.13820432	0.031495228	0.00044126968
0.13833476	0.030968351	0.00043607917
0.13846520	0.031269786	0.00044104656
0.13859565	0.031740700	0.00044166233
0.13872609	0.031252420	0.00043892489
0.13885653	0.031319493	0.00044029845
0.13898698	0.031149646	0.00043625115
0.13911742	0.031648270	0.00043914933
0.13924786	0.032101194	0.00044398118
0.13937830	0.032283669	0.00044587376
0.13950875	0.032166674	0.00044469092
0.13963919	0.031209397	0.00043703552
0.13976963	0.030829032	0.00043408723
0.13990008	0.031712647	0.00044154983
0.14003052	0.031173029	0.00043575613
0.14016096	0.030950715	0.00043686497
0.14029141	0.031475125	0.00043662471
0.14042185	0.031686262	0.00043839789
0.14055229	0.031761066	0.00044111455
0.14068274	0.031739716	0.00043720935
0.14081318	0.031539231	0.00043908574
0.14094362	0.031299427	0.00043630480
0.14107407	0.031835922	0.00043923984
0.14120451	0.032448324	0.00044412082
0.14133495	0.031417772	0.00043441762
0.14146540	0.031614587	0.00043780705
0.14159584	0.031280738	0.00043717397
0.14172628	0.031827300	0.00043610452
0.14185673	0.031652533	0.00043983679
0.14198717	0.031448697	0.00043514781
0.14211761	0.031523642	0.00043476016
0.14224806	0.031582704	0.00043770115
0.14237850	0.030835006	0.00042821540
0.14250894	0.031522076	0.00043641153
0.14263939	0.031145599	0.00043376891
0.14276983	0.031230539	0.00043200590
0.14290027	0.031921099	0.00043833204
0.14303072	0.031565220	0.00043222199
0.14316116	0.031574782	0.00043420362
0.14329160	0.031475142	0.00043557437
0.14342205	0.031235198	0.00043018238
0.14355249	0.031426438	0.00043243792
0.14368293	0.031769580	0.00043708676
0.14381337	0.032037808	0.00043397044
0.14394382	0.031818083	0.00043643311
0.14407426	0.031145456	0.00042833332
0.14420470	0.031691940	0.00043401466
0.14433515	0.031542423	0.00043418103
0.14446559	0.031850458	0.00043332386
0.14459603	0.030945508	0.00042823468
0.14472648	0.031706265	0.00043440529
0.14485692	0.032055248	0.00043404985
0.14498736	0.031554280	0.00043330836
0.14511781	0.031966477	0.00043283882
0.14524825	0.031395792	0.00043281823
0.14537869	0.031554450	0.00043232490
0.14550914	0.032159746	0.00043214259
0.14563958	0.032208092	0.00043695844
0.14577002	0.030940576	0.00042585629
0.14590047	0.031354333	0.00042928423
0.14603091	0.031247264	0.00043036983
0.14616135	0.032354230	0.00043450214
0.14629180	0.031043367	0.00042770728
0.14642224	0.031499654	0.00043226645
0.14655268	0.031188798	0.00042839874
0.14668313	0.031651452	0.00043125714
0.14681357	0.031669853	0.00043197766
0.14694401	0.031649906	0.00043013547
0.14707446	0.031903610	0.00043260089
0.14720490	0.031763389	0.00043069679
0.14733534	0.030416325	0.00042500755
0.14746579	0.031886592	0.00043294213
0.14759623	0.032143182	0.00043370073
0.14772667	0.030981035	0.00042623320
0.14785712	0.031528049	0.00042878328
0.14798756	0.031919354	0.00043297519
0.14811800	0.031503316	0.00042926059
0.14824844	0.030870746	0.00042468276
0.14837889	0.030992594	0.00042641087
0.14850933	0.031449731	0.00042934622
0.14863977	0.031213864	0.00042381234
0.14877022	0.030862089	0.00042596082
0.14890066	0.032086207	0.00043060540
0.14903110	0.030623691	0.00042180511
0.14916155	0.031137530	0.00042730265
0.14929199	0.032010514	0.00042995108
0.14942243	0.031343259	0.00042682484
0.14955288	0.031481932	0.00042817795
0.14968332	0.030789477	0.00042078918
0.14981376	0.030750188	0.00042333514
0.14994421	0.030940297	0.00042295551
0.15007465	0.030718438	0.00042150596
0.15020509	0.031128944	0.00042605583
0.15033554	0.031497116	0.00042552331
0.15046598	0.031395156	0.00042745877
0.15059642	0.031683935	0.00042766228
0.15072687	0.031244758	0.00042422889
0.15085731	0.030895115	0.00042369709
0.15098775	0.031377828	0.00042455027
0.15111820	0.031713434	0.00042904482
0.15124864	0.031781301	0.00042845856
0.15137908	0.031220861	0.00042260335
0.15150953	0.031328467	0.00042665206
0.15163997	0.031152182	0.00042250758
0.15177041	0.030935182	0.00042313601
0.15190086	0.031189978	0.00042488169
0.15203130	0.031256958	0.00042190934
0.15216174	0.031297865	0.00042380966
0.15229219	0.031575205	0.00042626982
0.15242263	0.031246231	0.00042188802
0.15255307	0.031236445	0.00042335729
0.15268351	0.031403699	0.00042244941
0.15281396	0.031896217	0.00042519766
0.15294440	0.030902313	0.00042170634
0.15307484	0.031292635	0.00042198777
0.15320529	0.031289532	0.00042218273
0.15333573	0.031591534	0.00042431474
0.15346617	0.031694158	0.00042327366
0.15359662	0.031082969	0.00042120678
0.15372706	0.031501867	0.00042271719
0.15385750	0.031110029	0.00041963968
0.15398795	0.031322319	0.00042172402
0.15411839	0.031063545	0.00041988700
0.15424883	0.031137036	0.00041904188
0.15437928	0.031323919	0.00042115569
0.15450972	0.031342708	0.00042013426
0.15464016	0.030624183	0.00041714978
0.15477061	0.031966389	0.00042465935
0.15490105	0.031239934	0.00041868115
0.15503149	0.030904759	0.00041744036
0.15516194	0.030965002	0.00041837264
0.15529238	0.031331722	0.00042069347
0.15542282	0.031450981	0.00042107157
0.15555327	0.031683903	0.00042276096
0.15568371	0.031104418	0.00041865370
0.15581415	0.030776303	0.00041698157
0.15594460	0.030715542	0.00041562039
0.15607504	0.031242310	0.00041796797
0.15620548	0.031052607	0.00041776036
0.15633593	0.031352539	0.00041900328
0.15646637	0.030790295	0.00041439737
0.15659681	0.031990020	0.00042392377
0.15672726	0.031049759	0.00041605113
0.15685770	0.030746070	0.00041493680
0.15698814	0.031417299	0.00041878053
0.15711858	0.031249186	0.00041695825
0.15724903	0.030971450	0.00041582005
0.15737947	0.031298805	0.00041767943
0.15750991	0.031154410	0.00041495362
0.15764036	0.031456923	0.00041877639
0.15777080	0.031017659	0.00041508660
0.15790124	0.031148796	0.00041543624
0.15803169	0.030667697	0.00041373649
0.15816213	0.031174228	0.00041624346
0.15829257	0.031175998	0.00041546476
0.15842302	0.030488776	0.00041337586
0.15855346	0.031012457	0.00041414278
0.15868390	0.031494732	0.00041876412
0.15881435	0.030350373	0.00041147493
0.15894479	0.031160529	0.00041616661
0.15907523	0.031455731	0.00041552932
0.15920568	0.030895115	0.00041289085
0.15933612	0.030620143	0.00041212569
0.15946656	0.031563625	0.00041592075
0.15959701	0.030209654	0.00040802052
0.15972745	0.031436457	0.00041756982
0.15985789	0.031320267	0.00041593280
0.15998834	0.031233011	0.00041337832
0.16011878	0.030599039	0.00041084665
0.16024922	0.031105792	0.00041297089
0.16037967	0.030742884	0.00041301486
0.16051011	0.030674799	0.00041117231
0.16064055	0.031595334	0.00041510592
0.16077100	0.031289341	0.00041435575
0.16090144	0.030903217	0.00041378633
0.16103188	0.030180578	0.00040620071
0.16116233	0.031365719	0.00041394744
0.16129277	0.031832345	0.00041564612
0.16142321	0.030931393	0.00040979861
0.16155365	0.030928696	0.00041209549
0.16168410	0.031137319	0.00041133115
0.16181454	0.030902230	0.00041040218
0.16194498	0.030433698	0.00040810559
0.16207543	0.031964509	0.00041618492
0.16220587	0.030794928	0.00040905461
0.16233631	0.031018826	0.00040974479
0.16246676	0.031408227	0.00041353208
0.16259720	0.031061008	0.00041018211
0.16272764	0.031311597	0.00041050012
0.16285809	0.031376861	0.00041221401
0.16298853	0.031418652	0.00041256920
0.16311897	0.032108013	0.00041576879
0.16324942	0.031394100	0.00041321510
0.16337986	0.031084373	0.00040941949
0.16351030	0.031184799	0.00041149169
0.16364075	0.030966733	0.00040974862
0.16377119	0.030819238	0.00040683380
0.16390163	0.030223216	0.00040588456
0.16403208	0.030559056	0.00040687038
0.16416252	0.031105358	0.00040943198
0.16429296	0.032002178	0.00041712790
0.16442341	0.031272908	0.00040856582
0.16455385	0.031262690	0.00041058166
0.16468429	0.030912567	0.00040879272
0.16481474	0.031290562	0.00040807664
0.16494518	0.030365281	0.00040519374
0.16507562	0.031187988	0.00040848988
0.16520607	0.031030070	0.00040812551
0.16533651	0.031163354	0.00040966132
0.16546695	0.031006799	0.00040736213
0.16559740	0.031290976	0.00040984285
0.16572784	0.030798203	0.00040428853
0.16585828	0.030903580	0.00040606066
0.16598872	0.031137154	0.00040889774
0.16611917	0.031369986	0.00040896774
0.16624961	0.031469018	0.00040925004
0.16638005	0.031193940	0.00040838901
0.16651050	0.030971230	0.00040571972
0.16664094	0.030665562	0.00040423097
0.16677138	0.031174446	0.00040721270
0.16690183	0.030871429	0.00040365831
0.16703227	0.031077202	0.00040782356
0.16716271	0.030696045	0.00040248005
0.16729316	0.030563740	0.00040397744
0.16742360	0.030460600	0.00040338458
0.16755404	0.031233229	0.00040691132
0.16768449	0.031143342	0.00040592306
0.16781493	0.031375426	0.00040616927
0.16794537	0.031689328	0.00040860693
0.16807582	0.030956167	0.00040623747
0.16820626	0.030551505	0.00040134154
0.16833670	0.030751547	0.00040291178
0.16846715	0.031125641	0.00040556515
0.16859759	0.030731432	0.00040098123
0.16872803	0.030588024	0.00040166785
0.16885848	0.031025825	0.00040375533
0.16898892	0.030985065	0.00040420533
0.16911936	0.031046577	0.00040559641
0.16924981	0.030931761	0.00040362351
0.16938025	0.030413923	0.00039957737
0.16951069	0.031209930	0.00040562445
0.16964114	0.031026177	0.00040477816
0.16977158	0.031105144	0.00040443943
0.16990202	0.029937722	0.00039637012
0.17003247	0.031160543	0.00040433691
0.17016291	0.030583829	0.00040091195
0.17029335	0.031074056	0.00040216346
0.17042379	0.030828171	0.00040267400
0.17055424	0.031228559	0.00040350246
0.17068468	0.031145119	0.00040286332
0.17081512	0.030856570	0.00040118025
0.17094557	0.030981115	0.00040010175
0.17107601	0.030861494	0.00040235189
0.17120645	0.031623658	0.00040779603
0.17133690	0.031269082	0.00040336730
0.17146734	0.031089410	0.00040156862
0.17159778	0.030235639	0.00039665051
0.17172823	0.031177459	0.00040156448
0.17185867	0.030966025	0.00040295994
0.17198911	0.030514072	0.00039631728
0.17211956	0.031057090	0.00040233558
0.17225000	0.031450773	0.00040310372
0.17238044	0.030769194	0.00039883586
0.17251089	0.030385606	0.00039768005
0.17264133	0.031031822	0.00039990800
0.17277177	0.030773002	0.00039987010
0.17290222	0.031150407	0.00040215347
0.17303266	0.031294221	0.00040019361
0.17316310	0.030743826	0.00039876806
0.17329355	0.030916808	0.00039927661
0.17342399	0.030586561	0.00039738804
0.17355443	0.030327256	0.00039607021
0.17368488	0.030868732	0.00039652701
0.17381532	0.030523066	0.00039710152
0.17394576	0.031085104	0.00040113949
0.17407621	0.031225628	0.00040025521
0.17420665	0.031091964	0.00039970626
0.17433709	0.031393559	0.00040131418
0.17446753	0.030536386	0.00039574543
0.17459798	0.031179450	0.00039982860
0.17472842	0.031748816	0.00040239540
0.17485886	0.030937562	0.00040024013
0.17498931	0.030826052	0.00039745776
0.17511975	0.030635057	0.00039415381
0.17525019	0.030874254	0.00039690463
0.17538064	0.030315178	0.00039485355
0.17551108	0.031050108	0.00039875873
0.17564152	0.030400381	0.00039383424
0.17577197	0.030985900	0.00039642118
0.17590241	0.030938644	0.00039826159
0.17603285	0.031040260	0.00039720327
0.17616330	0.031037655	0.00039605565
0.17629374	0.030827708	0.00039696706
0.17642418	0.030533287	0.00039378735
0.17655463	0.030749503	0.00039558321
0.17668507	0.030894761	0.00039766234
0.17681551	0.031047715	0.00039663630
0.17694596	0.031642014	0.00040086486
0.17707640	0.030729191	0.00039436963
0.17720684	0.030930561	0.00039498685
0.17733729	0.031072748	0.00039684915
0.17746773	0.031381718	0.00039711444
0.17759817	0.030629065	0.00039394230
0.17772862	0.030439333	0.00039485077
0.17785906	0.030734231	0.00039320661
0.17798950	0.030047194	0.00038968505
0.17811995	0.030622984	0.00039325342
0.17825039	0.030610271	0.00039218871
0.17838083	0.031036119	0.00039708483
0.17851128	0.030943646	0.00039342475
0.17864172	0.030354985	0.00039191399
0.17877216	0.030769986	0.00039461134
0.17890260	0.030941231	0.00039398747
0.17903305	0.030445656	0.00039325059
0.17916349	0.030551452	0.00039090438
0.17929393	0.030963224	0.00039417370
0.17942438	0.031379304	0.00039631502
0.17955482	0.030554913	0.00039065347
0.17968526	0.031082601	0.00039596909
0.17981571	0.030477886	0.00039230950
0.17994615	0.030429851	0.00038913191
0.18007659	0.030193958	0.00039117219
0.18020704	0.030671491	0.00039071100
0.18033748	0.030174451	0.00038798114
0.18046792	0.030493172	0.00039254942
0.18059837	0.030460730	0.00038943943
0.18072881	0.030576736	0.00039017848
0.18085925	0.030614058	0.00039061894
0.18098970	0.030830192	0.00039127013
0.18112014	0.030819842	0.00039437267
0.18125058	0.030729773	0.00038993926
0.18138103	0.030971678	0.00039258893
0.18151147	0.031041638	0.00039376775
0.18164191	0.031766799	0.00039570786
0.18177236	0.030653033	0.00039083220
0.18190280	0.030577179	0.00038950057
0.18203324	0.030299222	0.00038683519
0.18216369	0.030281882	0.00039647983
0.18229413	0.031043185	0.00040131589
0.18242457	0.030422917	0.00040298677
0.18255502	0.030126245	0.00040279957
0.18268546	0.030678134	0.00040733352
0.18281590	0.030205516	0.00040688173
0.18294635	0.029714260	0.00040464253
0.18307679	0.031332120	0.00041663413
0.18320723	0.031070636	0.00041818168
0.18333767	0.031317989	0.00041642243
0.18346812	0.030407485	0.00041625501
0.18359856	0.031647534	0.00042425358
0.18372900	0.030745531	0.00041905069
0.18385945	0.029617832	0.00041351930
0.18398989	0.031002508	0.00042212747
0.18412033	0.030307544	0.00042047086
0.18425078	0.030196009	0.00042191517
0.18438122	0.030478724	0.00042336713
0.18451166	0.030552474	0.00042348851
0.18464211	0.030168054	0.00042282857
0.18477255	0.030533685	0.00042782550
0.18490299	0.031248278	0.00043454112
0.18503344	0.030657292	0.00042711554
0.18516388	0.030078372	0.00042750578
0.18529432	0.030955291	0.00043409873
0.18542477	0.030498027	0.00043062978
0.18555521	0.030092319	0.00043153651
0.18568565	0.030087567	0.00042987599
0.18581610	0.029864125	0.00042856659
0.18594654	0.031184626	0.00043859309
0.18607698	0.030575015	0.00043472099
0.18620743	0.030787232	0.00043870500
0.18633787	0.030885962	0.00044155796
0.18646831	0.030494435	0.00043600952
0.18659876	0.031078727	0.00044185470
0.18672920	0.030680818	0.00044050201
0.18685964	0.031247904	0.00044362398
0.18699009	0.030888844	0.00044262365
0.18712053	0.030897490	0.00043243889
0.18725097	0.030460504	0.00042699683
0.18738142	0.030177802	0.00042305939
0.18751186	0.030345870	0.00042067666
0.18764230	0.031406806	0.00042718882
0.18777274	0.030937093	0.00042139790
0.18790319	0.030068944	0.00041545364
0.18803363	0.030427739	0.00041562807
0.18816407	0.031004467	0.00041567242
0.18829452	0.030440009	0.00041462590
0.18842496	0.030026246	0.00041034048
0.18855540	0.030483584	0.00041091916
0.18868585	0.030197018	0.00041064661
0.18881629	0.030517705	0.00040802594
0.18894673	0.030805716	0.00041062875
0.18907718	0.030650129	0.00040828494
0.18920762	0.030929061	0.00041002188
0.18933806	0.030493399	0.00040460016
0.18946851	0.030341538	0.00040318839
0.18959895	0.030119315	0.00040275223
0.18972939	0.030326656	0.00040167604
0.18985984	0.030865028	0.00040452264
0.18999028	0.030875196	0.00040430643
0.19012072	0.030664737	0.00040312028
0.19025117	0.030370569	0.00039880115
0.19038161	0.030688606	0.00040141636
0.19051205	0.030937947	0.00040142290
0.19064250	0.030349925	0.00039732165
0.19077294	0.030360276	0.00039947242
0.19090338	0.030934191	0.00039906602
0.19103383	0.030252865	0.00039564276
0.19116427	0.030798294	0.00039700332
0.19129471	0.030450794	0.00039471612
0.19142516	0.030514549	0.00039655966
0.19155560	0.030353385	0.00039115089
0.19168604	0.030685548	0.00039463197
0.19181649	0.030417049	0.00039369972
0.19194693	0.030382109	0.00039153215
0.19207737	0.030747559	0.00039418992
0.19220781	0.030990356	0.00039242397
0.19233826	0.029734496	0.00038722359
0.19246870	0.031177186	0.00039520551
0.19259914	0.030158859	0.00038634901
0.19272959	0.030671266	0.00039110774
0.19286003	0.029815097	0.00038620592
0.19299047	0.030655666	0.00038872808
0.19312092	0.029904073	0.00038401351
0.19325136	0.030454243	0.00038819539
0.19338180	0.030465585	0.00038873612
0.19351225	0.030682562	0.00039182110
0.19364269	0.031334277	0.00039044786
0.19377313	0.029980825	0.00038582391
0.19390358	0.029970491	0.00038537844
0.19403402	0.030467006	0.00038583975
0.19416446	0.030781212	0.00038959055
0.19429491	0.030484392	0.00038704961
0.19442535	0.030491757	0.00038640871
0.19455579	0.030691605	0.00038804553
0.19468624	0.030803832	0.00038681529
0.19481668	0.029812573	0.00038470086
0.19494712	0.030029519	0.00038340625
0.19507757	0.030484174	0.00038604527
0.19520801	0.030550017	0.00038590591
0.19533845	0.030978278	0.00038739383
0.19546890	0.031015865	0.00038947787
0.19559934	0.030778130	0.00038929026
0.19572978	0.030022286	0.00038186559
0.19586023	0.030259774	0.00038489256
0.19599067	0.029168639	0.00037822485
0.19612111	0.030715087	0.00038475886
0.19625156	0.030780320	0.00038905037
0.19638200	0.030729415	0.00038506464
0.19651244	0.031110694	0.00038823134
0.19664288	0.030317426	0.00038371051
0.19677333	0.029474810	0.00037729211
0.19690377	0.030223113	0.00038276633
0.19703421	0.030815747	0.00038538962
0.19716466	0.030889935	0.00038682601
0.19729510	0.030065279	0.00038158303
0.19742554	0.030064434	0.00038034834
0.19755599	0.030019842	0.00038144233
0.19768643	0.029857256	0.00038051822
0.19781687	0.029576508	0.00037671744
0.19794732	0.030710706	0.00038543325
0.19807776	0.029973411	0.00037853775
0.19820820	0.030221863	0.00038012272
0.19833865	0.029890180	0.00037989907
0.19846909	0.030874132	0.00038337400
0.19859953	0.030252186	0.00038171809
0.19872998	0.029937323	0.00037890769
0.19886042	0.030124186	0.00037806133
0.19899086	0.030931273	0.00038519686
0.19912131	0.029851628	0.00037719604
0.19925175	0.029950642	0.00037947726
0.19938219	0.030645408	0.00038272730
0.19951264	0.031074823	0.00038284417
0.19964308	0.030363407	0.00038036278
0.19977352	0.030356796	0.00038069621
0.19990397	0.030443128	0.00038060295
0.20003441	0.030310250	0.00038088510
0.20016485	0.030456608	0.00037863064
0.20029530	0.029784045	0.00037728500
0.20042574	0.030227514	0.00037938981
0.20055618	0.029756696	0.00037528706
0.20068663	0.030477732	0.00038138639
0.20081707	0.029949541	0.00037684297
0.20094751	0.030062356	0.00037726067
0.20107795	0.030184927	0.00037936223
0.20120840	0.029846269	0.00037491066
0.20133884	0.030731167	0.00038251782
0.20146928	0.030757181	0.00038133655
0.20159973	0.029448658	0.00037371078
0.20173017	0.030643533	0.00038065946
0.20186061	0.029923392	0.00037563026
0.20199106	0.030287437	0.00037809466
0.20212150	0.030356046	0.00037870255
0.20225194	0.030248106	0.00037634250
0.20238239	0.030123128	0.00037637681
0.20251283	0.030749277	0.00037922426
0.20264327	0.029596470	0.00037308359
0.20277372	0.030964218	0.00038171982
0.20290416	0.030698412	0.00038001802
0.20303460	0.030153225	0.00037580002
0.20316505	0.030302462	0.00037655656
0.20329549	0.030536994	0.00037724288
0.20342593	0.030284865	0.00037643052
0.20355638	0.030272064	0.00037603759
0.20368682	0.030071848	0.00037410465
0.20381726	0.029485395	0.00037264763
0.20394771	0.029925091	0.00037141877
0.20407815	0.030032240	0.00037544500
0.20420859	0.029475890	0.00037144745
0.20433904	0.030285486	0.00037393092
0.20446948	0.030174242	0.00037446209
0.20459992	0.030666851	0.00037633115
0.20473037	0.030189249	0.00037272868
0.20486081	0.030211957	0.00037372815
0.20499125	0.029958514	0.00037235627
0.20512170	0.030500237	0.00037624872
0.20525214	0.029870913	0.00037211907
0.20538258	0.030515761	0.00037476171
0.20551302	0.030076870	0.00037348182
0.20564347	0.029772763	0.00037004475
0.20577391	0.030140071	0.00037311354
0.20590435	0.030364026	0.00037495211
0.20603480	0.030333321	0.00037268212
0.20616524	0.030159240	0.00037285993
0.20629568	0.030134553	0.00037276269
0.20642613	0.030307909	0.00037266590
0.20655657	0.030147421	0.00037333090
0.20668701	0.030168182	0.00037139863
0.20681746	0.030584301	0.00037393492
0.20694790	0.030185734	0.00037353780
0.20707834	0.029844069	0.00036939906
0.20720879	0.029696839	0.00037034063
0.20733923	0.030482116	0.00037310591
0.20746967	0.030809690	0.00037436087
0.20760012	0.029626789	0.00036994352
0.20773056	0.030399056	0.00037052924
0.20786100	0.030017585	0.00037189215
0.20799145	0.029326554	0.00036666975
0.20812189	0.030328345	0.00037149830
0.20825233	0.030144221	0.00037043163
0.20838278	0.030335790	0.00037162522
0.20851322	0.030110364	0.00037050935
0.20864366	0.030178659	0.00037265917
0.20877411	0.030833234	0.00037398362
0.20890455	0.030598865	0.00037405734
0.20903499	0.030048017	0.00036993134
0.20916544	0.029733152	0.00036779470
0.20929588	0.029956028	0.00037065051
0.20942632	0.029902583	0.00036762043
0.20955677	0.030517112	0.00037253301
0.20968721	0.030158625	0.00036980732
0.20981765	0.029800818	0.00036661538
0.20994809	0.030100302	0.00037020250
0.21007854	0.029369268	0.00036560520
0.21020898	0.029833312	0.00036700199
0.21033942	0.030868882	0.00037399921
0.21046987	0.030283551	0.00036893329
0.21060031	0.030163414	0.00037062066
0.21073075	0.030027791	0.00036871529
0.21086120	0.029863459	0.00036814493
0.21099164	0.029984555	0.00036842970
0.21112208	0.030255312	0.00036891229
0.21125253	0.029838573	0.00036562894
0.21138297	0.030171939	0.00037039182
0.21151341	0.029874286	0.00036621872
0.21164386	0.030102613	0.00036874290
0.21177430	0.030105981	0.00036811446
0.21190474	0.029866359	0.00036799538
0.21203519	0.030381050	0.00037045075
0.21216563	0.030166790	0.00036757488
0.21229607	0.029339503	0.00036347643
0.21242652	0.030116622	0.00036960298
0.21255696	0.029786296	0.00036500625
0.21268740	0.029707830	0.00036696319
0.21281785	0.030088806	0.00036657919
0.21294829	0.030363804	0.00036924765
0.21307873	0.030062029	0.00036732751
0.21320918	0.029440627	0.00036342299
0.21333962	0.030026225	0.00036592353
0.21347006	0.030222725	0.00036992387
0.21360051	0.029660706	0.00036327091
0.21373095	0.030035885	0.00036671653
0.21386139	0.029591895	0.00036339368
0.21399184	0.030169237	0.00036609996
0.21412228	0.029887268	0.00036585105
0.21425272	0.030018888	0.00036511367
0.21438316	0.029725141	0.00036463576
0.21451361	0.029891761	0.00036595528
0.21464405	0.029989489	0.00036328739
0.21477449	0.030271841	0.00036645155
0.21490494	0.029865439	0.00036443843
0.21503538	0.029705885	0.00036378340
0.21516582	0.030375172	0.00036869667
0.21529627	0.029279323	0.00035948113
0.21542671	0.030074363	0.00036559750
0.21555715	0.031024819	0.00036971318
0.21568760	0.030592787	0.00036804207
0.21581804	0.029584203	0.00036210496
0.21594848	0.029898487	0.00036339404
0.21607893	0.029935378	0.00036371926
0.21620937	0.029705623	0.00036331194
0.21633981	0.029937966	0.00036279938
0.21647026	0.030180588	0.00036565058
0.21660070	0.029947661	0.00036422234
0.21673114	0.029937653	0.00036347229
0.21686159	0.030471137	0.00036592137
0.21699203	0.030297675	0.00036454971
0.21712247	0.029755836	0.00036277195
0.21725292	0.030104965	0.00036639789
0.21738336	0.030115395	0.00036252788
0.21751380	0.030135906	0.00036351700
0.21764425	0.030223837	0.00036508209
0.21777469	0.030007230	0.00036382817
0.21790513	0.029010675	0.00035935178
0.21803558	0.029703580	0.00036010015
0.21816602	0.029882104	0.00036198894
0.21829646	0.030534893	0.00036566465
0.21842691	0.029817463	0.00036074199
0.21855735	0.030144841	0.00036395307
0.21868779	0.030239193	0.00036436234
0.21881823	0.030144336	0.00036322485
0.21894868	0.030270998	0.00036396029
0.21907912	0.030016204	0.00035982560
0.21920956	0.029488866	0.00035972710
0.21934001	0.029887916	0.00036136027
0.21947045	0.029435755	0.00035863095
0.21960089	0.029732088	0.00036006024
0.21973134	0.029836180	0.00035958632
0.21986178	0.029937002	0.00036046039
0.21999222	0.029903548	0.00036192954
0.22012267	0.029822892	0.00035891307
0.22025311	0.030200972	0.00036261686
0.22038355	0.029974809	0.00035927664
0.22051400	0.030178607	0.00036211642
0.22064444	0.030360783	0.00036322217
0.22077488	0.029874877	0.00035927894
0.22090533	0.029851356	0.00036053582
0.22103577	0.029762463	0.00035850593
0.22116621	0.029078522	0.00035350299
0.22129666	0.029811855	0.00035942227
0.22142710	0.030193406	0.00036173403
0.22155754	0.029457388	0.00035648795
0.22168799	0.029719967	0.00035805757
0.22181843	0.029608808	0.00035618073
0.22194887	0.029213985	0.00035775997
0.22207932	0.029484704	0.00035656244
0.22220976	0.030301258	0.00036026932
0.22234020	0.030167393	0.00036141596
0.22247065	0.028921431	0.00035311807
0.22260109	0.029945565	0.00035984383
0.22273153	0.029112043	0.00035540081
0.22286198	0.029329906	0.00035473031
0.22299242	0.029490420	0.00035849317
0.22312286	0.029443818	0.00035565433
0.22325330	0.030006175	0.00035814224
0.22338375	0.029707834	0.00035728967
0.22351419	0.029037815	0.00035371603
0.22364463	0.029898171	0.00035835851
0.22377508	0.029741287	0.00035828317
0.22390552	0.030273782	0.00035940352
0.22403596	0.029495943	0.00035684465
0.22416641	0.029811182	0.00035678869
0.22429685	0.029251616	0.00035421504
0.22442729	0.029482638	0.00035643335
0.22455774	0.029979723	0.00035646776
0.22468818	0.030183310	0.00035802466
0.22481862	0.030473792	0.00036017362
0.22494907	0.028933867	0.00035085940
0.22507951	0.029808284	0.00035689044
0.22520995	0.029680646	0.00035594191
0.22534040	0.029733183	0.00035455214
0.22547084	0.029218819	0.00035396426
0.22560128	0.030180029	0.00035750055
0.22573173	0.030154493	0.00035803522
0.22586217	0.029687189	0.00035515247
0.22599261	0.029764385	0.00035508930
0.22612306	0.029249574	0.00035310099
0.22625350	0.029907957	0.00035526008
0.22638394	0.029612647	0.00035441155
0.22651439	0.029688587	0.00035599463
0.22664483	0.029363130	0.00035257684
0.22677527	0.030041049	0.00035711150
0.22690572	0.030051655	0.00035507781
0.22703616	0.029744268	0.00035641017
0.22716660	0.029920718	0.00035659969
0.22729705	0.029160135	0.00035100621
0.22742749	0.029515457	0.00035349305
0.22755793	0.029364025	0.00035340445
0.22768837	0.029746017	0.00035383213
0.22781882	0.029441280	0.00035336378
0.22794926	0.030113049	0.00035626566
0.22807970	0.029473018	0.00035288968
0.22821015	0.029861645	0.00035520059
0.22834059	0.029928885	0.00035349153
0.22847103	0.029575280	0.00035400041
0.22860148	0.028831125	0.00034950331
0.22873192	0.030381953	0.00035773648
0.22886236	0.030383718	0.00035740119
0.22899281	0.030159289	0.00035515084
0.22912325	0.029690036	0.00035346970
0.22925369	0.029057147	0.00035156175
0.22938414	0.028914932	0.00034837722
0.22951458	0.029775845	0.00035511129
0.22964502	0.029620964	0.00035044468
0.22977547	0.029638898	0.00035236816
0.22990591	0.029673024	0.00035230349
0.23003635	0.029247438	0.00035051477
0.23016680	0.029172007	0.00034938044
0.23029724	0.029584436	0.00035205767
0.23042768	0.030041592	0.00035136791
0.23055813	0.029250555	0.00035000058
0.23068857	0.028726931	0.00035159587
0.23081901	0.029325211	0.00035915236
0.23094946	0.030258631	0.00036644605
0.23107990	0.029428580	0.00036175967
0.23121034	0.029627164	0.00036628779
0.23134079	0.029223424	0.00036615485
0.23147123	0.029022735	0.00036446765
0.23160167	0.029382789	0.00036943645
0.23173212	0.029439049	0.00037005417
0.23186256	0.029757165	0.00037229969
0.23199300	0.029412147	0.00037373293
0.23212344	0.029624739	0.00037321758
0.23225389	0.029050851	0.00037404428
0.23238433	0.029305105	0.00037549467
0.23251477	0.029801883	0.00037791326
0.23264522	0.029935843	0.00038037396
0.23277566	0.029679449	0.00037939176
0.23290610	0.029231163	0.00037826198
0.23303655	0.029833181	0.00038508946
0.23316699	0.029870303	0.00038204556
0.23329743	0.029747200	0.00038417680
0.23342788	0.029073805	0.00037864392
0.23355832	0.029271226	0.00038068179
0.23368876	0.029221688	0.00037959351
0.23381921	0.029686253	0.00038169029
0.23394965	0.029685905	0.00038077103
0.23408009	0.029138531	0.00038060667
0.23421054	0.029180265	0.00037720389
0.23434098	0.029286131	0.00038303922
0.23447142	0.029825833	0.00038330482
0.23460187	0.029600629	0.00038440956
0.23473231	0.029604013	0.00038319140
0.23486275	0.030113287	0.00038513296
0.23499320	0.029521661	0.00038344314
0.23512364	0.029724543	0.00038500502
0.23525408	0.029311963	0.00038295948
0.23538453	0.030186582	0.00038665110
0.23551497	0.029591523	0.00038285011
0.23564541	0.029010991	0.00038211527
0.23577586	0.029512850	0.00038597534
0.23590630	0.030222430	0.00038724807
0.23603674	0.029334086	0.00038504882
0.23616719	0.029323841	0.00038154723
0.23629763	0.028752992	0.00038091133
0.23642807	0.029938056	0.00038930209
0.23655851	0.029167467	0.00038483088
0.23668896	0.029125211	0.00038406823
0.23681940	0.029351758	0.00038689031
0.23694984	0.030210168	0.00038720510
0.23708029	0.028835400	0.00038342098
0.23721073	0.029811361	0.00038720592
0.23734117	0.029243342	0.00038660339
0.23747162	0.028989465	0.00038411911
0.23760206	0.029936339	0.00038866770
0.23773250	0.029863051	0.00039050918
0.23786295	0.029370281	0.00038802851
0.23799339	0.029861853	0.00038881622
0.23812383	0.029451179	0.00038977186
0.23825428	0.029982896	0.00038949735
0.23838472	0.029358324	0.00038666616
0.23851516	0.029458173	0.00038898248
0.23864561	0.029652829	0.00038880664
0.23877605	0.029471835	0.00039110031
0.23890649	0.029103196	0.00038604517
0.23903694	0.029394451	0.00038961085
0.23916738	0.029416972	0.00038939987
0.23929782	0.029615776	0.00039074376
0.23942827	0.029576776	0.00039159499
0.23955871	0.028899037	0.00038830358
0.23968915	0.029324148	0.00038621604
0.23981960	0.029840384	0.00039460242
0.23995004	0.029679901	0.00039176225
0.24008048	0.029922370	0.00039358823
0.24021093	0.029165927	0.00039105596
0.24034137	0.029124996	0.00038750869
0.24047181	0.029962151	0.00039239557
0.24060226	0.028909270	0.00038948512
0.24073270	0.029756694	0.00039138160
0.24086314	0.029309692	0.00039256197
0.24099358	0.029001500	0.00038762180
0.24112403	0.029362646	0.00039061370
0.24125447	0.029275389	0.00039145450
0.24138491	0.029889635	0.00039340873
0.24151536	0.029047614	0.00039032053
0.24164580	0.029269453	0.00039122497
0.24177624	0.029073952	0.00038922828
0.24190669	0.029300663	0.00039207295
0.24203713	0.029069543	0.00038959701
0.24216757	0.029868895	0.00039612709
0.24229802	0.029739127	0.00039683423
0.24242846	0.029586493	0.00039273289
0.24255890	0.029615572	0.00039438710
0.24268935	0.029093471	0.00039043916
0.24281979	0.029060276	0.00039072206
0.24295023	0.029704644	0.00039548568
0.24308068	0.029226253	0.00039067760
0.24321112	0.029820016	0.00039551853
0.24334156	0.029253138	0.00039506332
0.24347201	0.028534683	0.00038722530
0.24360245	0.029618997	0.00039774484
0.24373289	0.029497484	0.00039450505
0.24386334	0.028933772	0.00039288337
0.24399378	0.028995129	0.00039070098
0.24412422	0.029384985	0.00039350968
0.24425467	0.029489494	0.00039530931
0.24438511	0.028884276	0.00039325384
0.24451555	0.029660298	0.00039703989
0.24464600	0.029020949	0.00039267644
0.24477644	0.029784290	0.00039604309
0.24490688	0.029407490	0.00039635003
0.24503733	0.029211694	0.00039721659
0.24516777	0.028992213	0.00039129044
0.24529821	0.029322382	0.00039735023
0.24542865	0.029414488	0.00039647677
0.24555910	0.029220161	0.00039504107
0.24568954	0.028495893	0.00039188094
0.24581998	0.029565477	0.00039551285
0.24595043	0.029206086	0.00039597310
0.24608087	0.029675128	0.00039907912
0.24621131	0.029517094	0.00039429483
0.24634176	0.029162140	0.00039594987
0.24647220	0.029363273	0.00039556319
0.24660264	0.029215806	0.00039815902
0.24673309	0.029611447	0.00039727044
0.24686353	0.029388386	0.00039715730
0.24699397	0.028852616	0.00039316113
0.24712442	0.028589209	0.00039378124
0.24725486	0.029171757	0.00039295399
0.24738530	0.029140048	0.00039797899
0.24751575	0.029662926	0.00039809922
0.24764619	0.029314463	0.00039794747
0.24777663	0.029346663	0.00039769261
0.24790708	0.028368742	0.00039127206
0.24803752	0.029562164	0.00039937507
0.24816796	0.028944042	0.00039512651
0.24829841	0.028754004	0.00039305720
0.24842885	0.029020692	0.00039767229
0.24855929	0.028992517	0.00039406697
0.24868974	0.029420709	0.00040102199
0.24882018	0.028734364	0.00039663243
0.24895062	0.029144408	0.00039445224
0.24908107	0.028993012	0.00039674639
0.24921151	0.029143290	0.00039635112
0.24934195	0.028972246	0.00039631673
0.24947240	0.029148551	0.00039806756
0.24960284	0.029742368	0.00040133082
0.24973328	0.029334408	0.00039728576
0.24986372	0.028727049	0.00039652114
0.24999417	0.029227904	0.00039811366
0.25012461	0.029540008	0.00040235183
0.25025505	0.029368152	0.00039893075
0.25038550	0.029592087	0.00039985739
0.25051594	0.029294318	0.00040067404
0.25064638	0.029037266	0.00039752153
0.25077683	0.029382120	0.00040071368
0.25090727	0.028574641	0.00039777844
0.25103771	0.029205456	0.00039718113
0.25116816	0.028904878	0.00039856619
0.25129860	0.028962762	0.00039641729
0.25142904	0.029281955	0.00039941239
0.25155949	0.029384598	0.00040280443
0.25168993	0.030042679	0.00040297533
0.25182037	0.030111562	0.00040446598
0.25195082	0.028248404	0.00039324461
0.25208126	0.029222544	0.00039987081
0.25221170	0.029061789	0.00040034274
0.25234215	0.029379310	0.00039958144
0.25247259	0.029584884	0.00040208602
0.25260303	0.029270509	0.00040350864
0.25273348	0.028822998	0.00039548006
0.25286392	0.028721683	0.00039929992
0.25299436	0.028777848	0.00039606735
0.25312481	0.028885644	0.00039939750
0.25325525	0.029860688	0.00040438542
0.25338569	0.029389059	0.00040058241
0.25351614	0.029479621	0.00040224109
0.25364658	0.028873433	0.00039974275
0.25377702	0.028919917	0.00039849593
0.25390747	0.028381859	0.00039662075
0.25403791	0.029021712	0.00039840437
0.25416835	0.029979625	0.00040740983
0.25429879	0.029310793	0.00040242638
0.25442924	0.029090866	0.00039915856
0.25455968	0.028969498	0.00039996074
0.25469012	0.029192099	0.00040097310
0.25482057	0.029388193	0.00040170835
0.25495101	0.029723165	0.00040387232
0.25508145	0.029727730	0.00040274263
0.25521190	0.028764119	0.00040179608
0.25534234	0.028941759	0.00039842042
0.25547278	0.029339057	0.00039974229
0.25560323	0.028880098	0.00039843425
0.25573367	0.029563404	0.00040661770
0.25586411	0.028910017	0.00041068016
0.25599456	0.029744674	0.00041911560
0.25612500	0.029899194	0.00042074551
0.25625544	0.029114315	0.00042135200
0.25638589	0.029501683	0.00042825883
0.25651633	0.028895653	0.00042483491
0.25664677	0.029398306	0.00043084332
0.25677722	0.029095627	0.00042915279
0.25690766	0.029607047	0.00043475811
0.25703810	0.029034540	0.00043585642
0.25716855	0.029728653	0.00044218303
0.25729899	0.029439586	0.00044260955
0.25742943	0.028917690	0.00044203384
0.25755988	0.029532486	0.00044373460
0.25769032	0.028799327	0.00044683401
0.25782076	0.030169445	0.00045253834
0.25795121	0.029324942	0.00045104627
0.25808165	0.028700571	0.00045065288
0.25821209	0.029172690	0.00045010848
0.25834253	0.029130894	0.00045566575
0.25847298	0.029235009	0.00045647411
0.25860342	0.029221323	0.00046051192
0.25873386	0.028925143	0.00045809442
0.25886431	0.029042343	0.00046195856
0.25899475	0.028920091	0.00045902070
0.25912519	0.029540270	0.00046835079
0.25925564	0.029240249	0.00046622268
0.25938608	0.028705298	0.00046560920
0.25951652	0.028315841	0.00046406660
0.25964697	0.029396340	0.00047391868
0.25977741	0.028860735	0.00047177291
0.25990785	0.028956918	0.00047335571
0.26003830	0.029346253	0.00047608177
0.26016874	0.029037954	0.00048048821
0.26029918	0.028538763	0.00047038121
0.26042963	0.028797588	0.00047750455
0.26056007	0.029093574	0.00047874354
0.26069051	0.028803039	0.00048034244
0.26082096	0.029606191	0.00048289823
0.26095140	0.029165551	0.00048418343
0.26108184	0.028099865	0.00047432962
0.26121229	0.029795615	0.00048801383
0.26134273	0.028771099	0.00048102276
0.26147317	0.028198967	0.00048000083
0.26160362	0.029095315	0.00048763937
0.26173406	0.029588140	0.00049053051
0.26186450	0.029379597	0.00049152400
0.26199495	0.028515993	0.00048314291
0.26212539	0.029454491	0.00049138156
0.26225583	0.028733693	0.00048787610
0.26238628	0.029687804	0.00049395771
0.26251672	0.029413938	0.00049244289
0.26264716	0.028301349	0.00048675411
0.26277760	0.028980777	0.00049156674
0.26290805	0.028743340	0.00049183799
0.26303849	0.028741800	0.00049159119
0.26316893	0.029695647	0.00050297014
0.26329938	0.028598344	0.00048929179
0.26342982	0.028423629	0.00049340086
0.26356026	0.028386221	0.00049288754
0.26369071	0.029372666	0.00050279985
0.26382115	0.029030704	0.00049938446
0.26395159	0.029395956	0.00050025952
0.26408204	0.028160552	0.00049150512
0.26421248	0.029503258	0.00050721346
0.26434292	0.029354958	0.00050236556
0.26447337	0.029311536	0.00050459819
0.26460381	0.028358045	0.00049768058
0.26473425	0.029341454	0.00050546075
0.26486470	0.029275157	0.00051069593
0.26499514	0.028598157	0.00050071463
0.26512558	0.028677316	0.00050567236
0.26525603	0.029276566	0.00051294562
[truncated: 573 more rows]
