# Supplementary material for: Rationally seeded computational protein design of ɑ-helical barrels
Source: Nat Chem Biol. 2024 Jun 20;20(8):991–9. doi: 10.1038/s41589-024-01642-0 (PMC11288890; doi:10.1038/s41589-024-01642-0)
Supplement: Supplementary file 3 — PDB and .mtz files used for making figure panels b–d and j–m. [file 41589_2024_1642_MOESM3_ESM.zip › KIA_RP_RSPD_NatChemBiol_data_Figure2/scapCC6_LLIA_panels_e-h/SAXS_panel_i/SAXS_raw_SEC_scapCC6_LLIA/b21-443535_00695.dat]

0.0045000000	1.0762079	0.010260307
0.0046304432	0.97246749	0.0097144800
0.0047608865	0.87776644	0.0088835659
0.0048913297	0.80229302	0.0083708545
0.0050217729	0.73869886	0.0077598870
0.0051522162	0.67519785	0.0074188607
0.0052826594	0.60818423	0.0067134064
0.0054131026	0.56626357	0.0064976263
0.0055435459	0.53586117	0.0061900683
0.0056739891	0.51047759	0.0059051263
0.0058044323	0.47185806	0.0056149710
0.0059348756	0.44037912	0.0053096276
0.0060653188	0.41451559	0.0050215733
0.0061957621	0.40264893	0.0049615308
0.0063262053	0.37162842	0.0047547080
0.0064566485	0.35570150	0.0045509351
0.0065870918	0.33135734	0.0043820216
0.0067175350	0.32332879	0.0042488127
0.0068479782	0.30159108	0.0041129030
0.0069784215	0.30503636	0.0040624598
0.0071088647	0.28322379	0.0039058848
0.0072393079	0.26625737	0.0037141748
0.0073697512	0.25769301	0.0036233745
0.0075001944	0.25008359	0.0035473742
0.0076306376	0.24300771	0.0034754419
0.0077610809	0.23726007	0.0033729493
0.0078915241	0.21711024	0.0032586502
0.0080219673	0.21351334	0.0031566720
0.0081524106	0.21015006	0.0031620287
0.0082828538	0.19470857	0.0029370114
0.0084132970	0.18994206	0.0029660349
0.0085437403	0.18296849	0.0028470905
0.0086741835	0.17407660	0.0027620770
0.0088046267	0.17364687	0.0027391005
0.0089350700	0.16706629	0.0026495104
0.0090655132	0.16375889	0.0025706850
0.0091959565	0.15630600	0.0025850715
0.0093263997	0.15077888	0.0024347694
0.0094568429	0.14657253	0.0023967172
0.0095872862	0.14382180	0.0023933763
0.0097177294	0.13876815	0.0022991124
0.0098481726	0.13446356	0.0022702558
0.0099786159	0.13483947	0.0022488867
0.010109059	0.12176800	0.0020988245
0.010239502	0.12197984	0.0021195462
0.010369946	0.11665839	0.0020363231
0.010500389	0.11260465	0.0019862476
0.010630832	0.10708599	0.0019314379
0.010761275	0.10634178	0.0018926340
0.010891719	0.10180462	0.0018624180
0.011022162	0.098819770	0.0017855431
0.011152605	0.098852042	0.0017858347
0.011283048	0.098312697	0.0017976345
0.011413491	0.096426663	0.0017276991
0.011543935	0.088098844	0.0016410553
0.011674378	0.089937767	0.0016420314
0.011804821	0.086922535	0.0015687841
0.011935264	0.083521233	0.0015398395
0.012065708	0.083190920	0.0015153198
0.012196151	0.081336886	0.0014803212
0.012326594	0.079858946	0.0014735725
0.012457037	0.076229380	0.0014221799
0.012587481	0.077109481	0.0014015273
0.012717924	0.076117868	0.0013742284
0.012848367	0.076737094	0.0013644441
0.012978810	0.073293477	0.0013210851
0.013109253	0.071782739	0.0012745389
0.013239697	0.074186109	0.0013013102
0.013370140	0.071771932	0.0012693554
0.013500583	0.069155418	0.0012414671
0.013631026	0.070073711	0.0012358468
0.013761470	0.067229241	0.0012137536
0.013891913	0.067251162	0.0011834918
0.014022356	0.065290959	0.0011764614
0.014152799	0.064869603	0.0011569108
0.014283243	0.062823293	0.0011308933
0.014413686	0.063566342	0.0011496851
0.014544129	0.064028689	0.0011345393
0.014674572	0.061510976	0.0011003409
0.014805016	0.062489554	0.0011070936
0.014935459	0.061974716	0.0010995252
0.015065902	0.061892037	0.0010953037
0.015196345	0.059970242	0.0010714097
0.015326788	0.059184899	0.0010597490
0.015457232	0.056805379	0.0010336752
0.015587675	0.059081248	0.0010424642
0.015718118	0.059657654	0.0010519775
0.015848561	0.057972775	0.0010222679
0.015979005	0.053779242	0.00098965025
0.016109448	0.055809471	0.0010054494
0.016239891	0.056589853	0.0010013151
0.016370334	0.056543525	0.00099474932
0.016500778	0.056879947	0.0010022148
0.016631221	0.055377381	0.00097863342
0.016761664	0.053887201	0.00096534633
0.016892107	0.055142401	0.00096755653
0.017022551	0.052806781	0.00094432048
0.017152994	0.052312254	0.00093985593
0.017283437	0.053073726	0.00093573464
0.017413880	0.053546460	0.00093681273
0.017544323	0.053258421	0.00093506942
0.017674767	0.052417381	0.00091593841
0.017805210	0.051849298	0.00091930153
0.017935653	0.051485201	0.00090324488
0.018066096	0.050543669	0.00089713890
0.018196540	0.050961238	0.00089793091
0.018326983	0.051940144	0.00089498461
0.018457426	0.050119164	0.00087778966
0.018587869	0.050157585	0.00088022445
0.018718313	0.049924117	0.00087025228
0.018848756	0.049078757	0.00086989486
0.018979199	0.048792074	0.00085051500
0.019109642	0.048687904	0.00085103060
0.019240086	0.048083247	0.00084601620
0.019370529	0.047218099	0.00083548045
0.019500972	0.048996358	0.00084051862
0.019631415	0.047408879	0.00082854927
0.019761858	0.049066664	0.00083669625
0.019892302	0.048286129	0.00082882835
0.020022745	0.046540926	0.00081262490
0.020153188	0.047526571	0.00082258026
0.020283631	0.046874695	0.00081154470
0.020414075	0.045693243	0.00079192647
0.020544518	0.045631414	0.00079122316
0.020674961	0.045337156	0.00078717943
0.020805404	0.046749309	0.00080243261
0.020935848	0.045194780	0.00078504287
0.021066291	0.044496688	0.00077350658
0.021196734	0.043384814	0.00076098381
0.021327177	0.044776914	0.00077441372
0.021457621	0.044938692	0.00076796293
0.021588064	0.045869944	0.00077934793
0.021718507	0.045205067	0.00076277796
0.021848950	0.044569481	0.00076534829
0.021979393	0.045972202	0.00077069361
0.022109837	0.045442143	0.00076074345
0.022240280	0.044538975	0.00074908154
0.022370723	0.044665103	0.00075614809
0.022501166	0.044793249	0.00074696192
0.022631610	0.044813906	0.00074833845
0.022762053	0.043405613	0.00072941365
0.022892496	0.042155713	0.00072526023
0.023022939	0.043678778	0.00073152669
0.023153383	0.043197003	0.00072601307
0.023283826	0.042635656	0.00071685637
0.023414269	0.042604906	0.00071697111
0.023544712	0.042879821	0.00071633400
0.023675156	0.042360455	0.00071486886
0.023805599	0.042553114	0.00070490869
0.023936042	0.040830314	0.00070173362
0.024066485	0.041940006	0.00070268355
0.024196928	0.042360884	0.00069998791
0.024327372	0.042048959	0.00069569039
0.024457815	0.044063302	0.00071496880
0.024588258	0.041701187	0.00069218753
0.024718701	0.041607847	0.00068708399
0.024849145	0.042211624	0.00068882926
0.024979588	0.041034075	0.00068000536
0.025110031	0.041471611	0.00068295628
0.025240474	0.041635708	0.00067997147
0.025370918	0.040846324	0.00067103002
0.025501361	0.040994830	0.00067173582
0.025631804	0.040110736	0.00066799549
0.025762247	0.041107179	0.00066489865
0.025892691	0.040892401	0.00066880176
0.026023134	0.040522979	0.00066241439
0.026153577	0.041459843	0.00067182951
0.026284020	0.041099208	0.00065815173
0.026414463	0.041673332	0.00066658632
0.026544907	0.041220347	0.00065750956
0.026675350	0.041002495	0.00066249733
0.026805793	0.039646772	0.00064505793
0.026936236	0.040686788	0.00065122608
0.027066680	0.039413981	0.00063740984
0.027197123	0.040034893	0.00064686863
0.027327566	0.040146309	0.00064199485
0.027458009	0.040253363	0.00064221340
0.027588453	0.040239951	0.00063909860
0.027718896	0.039958092	0.00064036903
0.027849339	0.040049239	0.00063044167
0.027979782	0.039635398	0.00063315185
0.028110226	0.039195746	0.00062425616
0.028240669	0.039020282	0.00062320135
0.028371112	0.039562620	0.00062386444
0.028501555	0.038937502	0.00062004694
0.028631998	0.039174963	0.00061699292
0.028762442	0.038009380	0.00061400307
0.028892885	0.039074372	0.00061972102
0.029023328	0.039678204	0.00061916435
0.029153771	0.039990626	0.00061813550
0.029284215	0.039505802	0.00061557737
0.029414658	0.039437123	0.00061214609
0.029545101	0.038599173	0.00060595361
0.029675544	0.038114718	0.00060167498
0.029805988	0.037641085	0.00059489800
0.029936431	0.038704374	0.00060233267
0.030066874	0.038452311	0.00059626276
0.030197317	0.038745757	0.00060002220
0.030327760	0.038651469	0.00059783579
0.030458204	0.038523030	0.00059765438
0.030588647	0.038407002	0.00059265032
0.030719090	0.038032044	0.00058903236
0.030849533	0.037191777	0.00058150897
0.030979977	0.038593156	0.00059454331
0.031110420	0.038506634	0.00058407126
0.031240863	0.037697965	0.00058391352
0.031371306	0.038358844	0.00058389789
0.031501750	0.037843818	0.00058144792
0.031632193	0.038817233	0.00058520876
0.031762636	0.037430141	0.00057703258
0.031893079	0.037783384	0.00057451074
0.032023523	0.038566718	0.00058516378
0.032153966	0.038691567	0.00057853842
0.032284409	0.037542209	0.00057185574
0.032414852	0.037960805	0.00057254892
0.032545295	0.037470220	0.00057041886
0.032675739	0.037137986	0.00056264982
0.032806182	0.037119964	0.00056273479
0.032936625	0.038589746	0.00057132739
0.033067068	0.037860949	0.00056802003
0.033197512	0.037528302	0.00055906105
0.033327955	0.037502690	0.00056502082
0.033458398	0.037876773	0.00056220851
0.033588841	0.037234573	0.00055754152
0.033719285	0.038570498	0.00056567743
0.033849728	0.037567585	0.00055895888
0.033980171	0.036351418	0.00054689792
0.034110614	0.037390056	0.00055420806
0.034241058	0.036854184	0.00055134593
0.034371501	0.036568173	0.00055293622
0.034501944	0.036865341	0.00055632006
0.034632387	0.036856419	0.00056909353
0.034762830	0.037197937	0.00057337410
0.034893274	0.036840947	0.00057234150
0.035023717	0.037399394	0.00057862117
0.035154160	0.039115088	0.00059356907
0.035284603	0.036962286	0.00058122229
0.035415047	0.037239178	0.00058654432
0.035545490	0.037980004	0.00059127670
0.035675933	0.036947255	0.00058396681
0.035806376	0.036096284	0.00058060260
0.035936820	0.036283504	0.00058028928
0.036067263	0.036896898	0.00058953157
0.036197706	0.037069703	0.00058825753
0.036328149	0.037188683	0.00059361693
0.036458593	0.036693142	0.00058866657
0.036589036	0.035522882	0.00058223453
0.036719479	0.036400403	0.00059187373
0.036849922	0.035813895	0.00059074730
0.036980365	0.036080999	0.00058861955
0.037110809	0.036078776	0.00059454165
0.037241252	0.036115200	0.00059097936
0.037371695	0.035446657	0.00059139042
0.037502138	0.037643215	0.00060842784
0.037632582	0.035204159	0.00059195715
0.037763025	0.035861138	0.00059128833
0.037893468	0.035092891	0.00059281026
0.038023911	0.035774655	0.00059351727
0.038154355	0.035866201	0.00059903193
0.038284798	0.036056461	0.00060120921
0.038415241	0.035397935	0.00059876452
0.038545684	0.036073650	0.00060169988
0.038676128	0.036753276	0.00060735854
0.038806571	0.036733961	0.00061101986
0.038937014	0.036056259	0.00060512998
0.039067457	0.035135761	0.00059494212
0.039197900	0.035213925	0.00060369527
0.039328344	0.035458348	0.00060076554
0.039458787	0.036282907	0.00060811013
0.039589230	0.035857815	0.00059887888
0.039719673	0.035458502	0.00058864725
0.039850117	0.036134831	0.00058877593
0.039980560	0.035372709	0.00058460421
0.040111003	0.035558074	0.00058214498
0.040241446	0.036293084	0.00058576256
0.040371890	0.036285605	0.00058464380
0.040502333	0.036620238	0.00058362109
0.040632776	0.035586880	0.00057847888
0.040763219	0.035487764	0.00057279145
0.040893663	0.036210483	0.00057987445
0.041024106	0.035849354	0.00057213501
0.041154549	0.035712255	0.00057507422
0.041284992	0.036110166	0.00057403386
0.041415435	0.036066681	0.00057368205
0.041545879	0.036462843	0.00057350323
0.041676322	0.035420024	0.00057046331
0.041806765	0.035749197	0.00056616111
0.041937208	0.035278261	0.00056574138
0.042067652	0.035792877	0.00056490437
0.042198095	0.034674450	0.00055917078
0.042328538	0.035095579	0.00055968014
0.042458981	0.035210335	0.00056353095
0.042589425	0.036030932	0.00056159210
0.042719868	0.034941345	0.00055760214
0.042850311	0.035404611	0.00055844449
0.042980754	0.035690006	0.00056071672
0.043111198	0.035633473	0.00055648855
0.043241641	0.035801832	0.00056144756
0.043372084	0.036227834	0.00056337416
0.043502527	0.035125160	0.00055270906
0.043632970	0.035875056	0.00055846001
0.043763414	0.035671263	0.00055605368
0.043893857	0.034731148	0.00054661137
0.044024300	0.034585441	0.00054732950
0.044154743	0.035166660	0.00054913358
0.044285187	0.034924537	0.00054785983
0.044415630	0.035342966	0.00055262131
0.044546073	0.035653192	0.00055028150
0.044676516	0.034008209	0.00053875102
0.044806960	0.035385625	0.00054933943
0.044937403	0.035832182	0.00055177674
0.045067846	0.035617797	0.00054888176
0.045198289	0.036074997	0.00055011295
0.045328733	0.036077523	0.00055197783
0.045459176	0.034522477	0.00054022549
0.045589619	0.035118137	0.00054277292
0.045720062	0.035663052	0.00054739171
0.045850505	0.035879381	0.00054559175
0.045980949	0.035599355	0.00054573046
0.046111392	0.035873472	0.00054685784
0.046241835	0.035195223	0.00054200097
0.046372278	0.035005367	0.00054310006
0.046502722	0.035617899	0.00055420835
0.046633165	0.035960096	0.00055878954
0.046763608	0.034681287	0.00055042730
0.046894051	0.035347485	0.00055813484
0.047024495	0.035327249	0.00056314543
0.047154938	0.034884120	0.00055912512
0.047285381	0.035959443	0.00056973633
0.047415824	0.035518326	0.00056339980
0.047546267	0.035467610	0.00057077304
0.047676711	0.035371038	0.00056788099
0.047807154	0.034286287	0.00056172559
0.047937597	0.035276858	0.00056643625
0.048068040	0.034335581	0.00056447692
0.048198484	0.035008130	0.00056855675
0.048328927	0.035713757	0.00057487493
0.048459370	0.035216269	0.00057398108
0.048589813	0.034046594	0.00056337288
0.048720257	0.034419976	0.00056785104
0.048850700	0.034844061	0.00057041661
0.048981143	0.034348101	0.00056734965
0.049111586	0.033936849	0.00056692040
0.049242030	0.035907656	0.00058164212
0.049372473	0.035201042	0.00057882484
0.049502916	0.035517127	0.00057867558
0.049633359	0.034911698	0.00057573102
0.049763802	0.034553311	0.00057567911
0.049894246	0.034606672	0.00057544175
0.050024689	0.035671773	0.00058352269
0.050155132	0.034327274	0.00057091180
0.050285575	0.034634692	0.00057854500
0.050416019	0.035074898	0.00057817865
0.050546462	0.034480113	0.00057657391
0.050676905	0.034047535	0.00057220527
0.050807348	0.034572810	0.00057909010
0.050937792	0.034696083	0.00057805451
0.051068235	0.035390238	0.00058607802
0.051198678	0.035415238	0.00058458337
0.051329121	0.035027562	0.00058474840
0.051459565	0.035133145	0.00058351968
0.051590008	0.034708240	0.00058353935
0.051720451	0.035446497	0.00058568369
0.051850894	0.035372631	0.00058780424
0.051981337	0.035502795	0.00058652903
0.052111781	0.035155825	0.00058933896
0.052242224	0.034732117	0.00058232730
0.052372667	0.035372308	0.00059191280
0.052503110	0.034951107	0.00058639497
0.052633554	0.034639534	0.00058549407
0.052763997	0.034191641	0.00058025249
0.052894440	0.034284706	0.00058259015
0.053024883	0.033892000	0.00057872106
0.053155327	0.034838815	0.00058783827
0.053285770	0.034681386	0.00058306164
0.053416213	0.034029922	0.00058085927
0.053546656	0.035167015	0.00059303525
0.053677100	0.035240875	0.00058987857
0.053807543	0.034683367	0.00058655231
0.053937986	0.034741052	0.00058998527
0.054068429	0.035135343	0.00059180794
0.054198872	0.035117107	0.00059061371
0.054329316	0.034530811	0.00059016987
0.054459759	0.034189070	0.00058544797
0.054590202	0.035020171	0.00059182204
0.054720645	0.034973939	0.00058982165
0.054851089	0.036026290	0.00060027936
0.054981532	0.035058113	0.00059213512
0.055111975	0.033943217	0.00058646485
0.055242418	0.034418908	0.00058722270
0.055372862	0.034269889	0.00058849649
0.055503305	0.035099580	0.00059295573
0.055633748	0.034674259	0.00059039452
0.055764191	0.035573499	0.00059704276
0.055894635	0.034383887	0.00059129908
0.056025078	0.033449984	0.00057883299
0.056155521	0.034100649	0.00058829773
0.056285964	0.033275101	0.00057872865
0.056416407	0.035255693	0.00059727922
0.056546851	0.034887861	0.00059677762
0.056677294	0.034454700	0.00058875772
0.056807737	0.034491849	0.00059312689
0.056938180	0.033770401	0.00058532333
0.057068624	0.035355121	0.00059752850
0.057199067	0.034097505	0.00059226166
0.057329510	0.034457475	0.00059109432
0.057459953	0.034671478	0.00059329611
0.057590397	0.034626557	0.00059449955
0.057720840	0.034821304	0.00059778792
0.057851283	0.034598303	0.00059342603
0.057981726	0.035195091	0.00059768576
0.058112170	0.034010756	0.00058736503
0.058242613	0.035536899	0.00059854479
0.058373056	0.036084887	0.00060182160
0.058503499	0.034648347	0.00058874043
0.058633942	0.034940937	0.00059221070
0.058764386	0.034515320	0.00058620520
0.058894829	0.034712246	0.00058999650
0.059025272	0.035377366	0.00059060767
0.059155715	0.034450779	0.00058470879
0.059286159	0.034085540	0.00058143664
0.059416602	0.033351472	0.00057468411
0.059547045	0.033791599	0.00057843770
0.059677488	0.034798588	0.00058680528
0.059807932	0.035733529	0.00058918135
0.059938375	0.034128065	0.00058136249
0.060068818	0.034133117	0.00057420468
0.060199261	0.034359700	0.00057823617
0.060329705	0.033681665	0.00057154516
0.060460148	0.033698540	0.00057274246
0.060590591	0.034747488	0.00057687848
0.060721034	0.034927729	0.00057781499
0.060851477	0.033948307	0.00057254150
0.060981921	0.033653390	0.00057158686
0.061112364	0.034267142	0.00057158383
0.061242807	0.036171102	0.00058738285
0.061373250	0.034201732	0.00057267541
0.061503694	0.034521192	0.00057317805
0.061634137	0.034411577	0.00057202900
0.061764580	0.033761423	0.00057080686
0.061895023	0.033951927	0.00056730160
0.062025467	0.033831702	0.00057101316
0.062155910	0.033794851	0.00056666721
0.062286353	0.033769614	0.00056735106
0.062416796	0.033277149	0.00056395101
0.062547240	0.035198021	0.00057746688
0.062677683	0.034231974	0.00057181092
0.062808126	0.034089161	0.00056871902
0.062938569	0.034525269	0.00057249123
0.063069012	0.033235803	0.00056301497
0.063199456	0.034204467	0.00056826945
0.063329899	0.033272308	0.00055912729
0.063460342	0.033468575	0.00056090902
0.063590785	0.033574737	0.00056157665
0.063721229	0.033312459	0.00056266557
0.063851672	0.034171178	0.00056873370
0.063982115	0.033384638	0.00056097351
0.064112558	0.033770815	0.00056436084
0.064243002	0.033639238	0.00056106012
0.064373445	0.035192917	0.00057075819
0.064503888	0.034020071	0.00056609494
0.064634331	0.034770030	0.00057020131
0.064764774	0.034882544	0.00057264473
0.064895218	0.033568624	0.00055882097
0.065025661	0.034175405	0.00056708643
0.065156104	0.033216826	0.00055652331
0.065286547	0.034004415	0.00056191335
0.065416991	0.033527511	0.00056025281
0.065547434	0.033527837	0.00055761877
0.065677877	0.034506075	0.00056471469
0.065808320	0.033817685	0.00056297721
0.065938764	0.033413891	0.00055462520
0.066069207	0.033797285	0.00056206088
0.066199650	0.033859338	0.00055734156
0.066330093	0.034131668	0.00056157989
0.066460537	0.034415676	0.00056507930
0.066590980	0.033141990	0.00055413093
0.066721423	0.034229218	0.00056291203
0.066851866	0.033864270	0.00055888668
0.066982309	0.034403224	0.00056100450
0.067112753	0.034314450	0.00056368275
0.067243196	0.034086452	0.00055827387
0.067373639	0.033806679	0.00055925354
0.067504082	0.033603520	0.00055704361
0.067634526	0.034484685	0.00056110927
0.067764969	0.033795086	0.00055736283
0.067895412	0.033592392	0.00055566922
0.068025855	0.033419115	0.00055187557
0.068156299	0.033778830	0.00055756348
0.068286742	0.033008565	0.00054866116
0.068417185	0.033743789	0.00055297094
0.068547628	0.034094517	0.00055971416
0.068678072	0.033674813	0.00054995098
0.068808515	0.033585950	0.00055522952
0.068938958	0.033268513	0.00054948457
0.069069401	0.033641826	0.00055019045
0.069199844	0.033585880	0.00055548241
0.069330288	0.033361744	0.00054911818
0.069460731	0.033549324	0.00055020823
0.069591174	0.034231732	0.00055785920
0.069721617	0.034346289	0.00055614791
0.069852061	0.033244893	0.00055016423
0.069982504	0.033960960	0.00055113438
0.070112947	0.033489606	0.00055133179
0.070243390	0.033005335	0.00054844465
0.070373834	0.032351456	0.00054004743
0.070504277	0.033380088	0.00054464284
0.070634720	0.033438463	0.00055011276
0.070765163	0.033909827	0.00054896643
0.070895607	0.033171738	0.00054728970
0.071026050	0.033045679	0.00054241741
0.071156493	0.033561073	0.00054855743
0.071286936	0.033653047	0.00054895919
0.071417379	0.033222968	0.00054318892
0.071547823	0.033071784	0.00054172489
0.071678266	0.033738788	0.00055107054
0.071808709	0.032701505	0.00053776433
0.071939152	0.034277703	0.00055275127
0.072069596	0.033683126	0.00054630107
0.072200039	0.033399805	0.00054306505
0.072330482	0.032952655	0.00054324683
0.072460925	0.033663781	0.00054627814
0.072591369	0.033237865	0.00054206139
0.072721812	0.033147988	0.00053883904
0.072852255	0.033666278	0.00054807293
0.072982698	0.034218755	0.00054936714
0.073113142	0.033038122	0.00054036406
0.073243585	0.033411574	0.00054348463
0.073374028	0.033761074	0.00054664585
0.073504471	0.031982626	0.00052929840
0.073634914	0.033325394	0.00054184084
0.073765358	0.033691038	0.00054007959
0.073895801	0.033870102	0.00054572058
0.074026244	0.033862178	0.00054610435
0.074156687	0.032635130	0.00053329636
0.074287131	0.032581352	0.00053267964
0.074417574	0.032730676	0.00053808583
0.074548017	0.033249279	0.00053573848
0.074678460	0.033187611	0.00054013739
0.074808904	0.033307589	0.00053715740
0.074939347	0.033099230	0.00053602532
0.075069790	0.034174880	0.00054620839
0.075200233	0.033128923	0.00053405885
0.075330677	0.033644648	0.00054086642
0.075461120	0.033522454	0.00054197735
0.075591563	0.033778691	0.00053827519
0.075722006	0.033663705	0.00054022675
0.075852449	0.033602587	0.00053644281
0.075982893	0.033897651	0.00054058851
0.076113336	0.032793897	0.00053488513
0.076243779	0.033475061	0.00053462199
0.076374222	0.032211083	0.00052610061
0.076504666	0.033562139	0.00053949716
0.076635109	0.033486489	0.00053446709
0.076765552	0.033027332	0.00053309514
0.076895995	0.033986769	0.00053988948
0.077026439	0.033431662	0.00053483502
0.077156882	0.033449105	0.00053704069
0.077287325	0.032853819	0.00052929362
0.077417768	0.033527656	0.00053582903
0.077548212	0.033898385	0.00053823821
0.077678655	0.033543013	0.00053254075
0.077809098	0.033098644	0.00053344546
0.077939541	0.032668205	0.00052565852
0.078069984	0.033726253	0.00053649015
0.078200428	0.033855873	0.00054072638
0.078330871	0.032577580	0.00052457121
0.078461314	0.032786893	0.00052676038
0.078591757	0.033381612	0.00053162730
0.078722201	0.033561928	0.00053379695
0.078852644	0.033496680	0.00053070062
0.078983087	0.033253404	0.00052943153
0.079113530	0.033745613	0.00053238133
0.079243974	0.033692743	0.00053557857
0.079374417	0.032703450	0.00052467697
0.079504860	0.033556313	0.00053215960
0.079635303	0.033320545	0.00052849892
0.079765747	0.033957646	0.00053547577
0.079896190	0.033938624	0.00053337876
0.080026633	0.033704081	0.00053019769
0.080157076	0.032896948	0.00052518809
0.080287519	0.033253912	0.00053117052
0.080417963	0.033772941	0.00052908452
0.080548406	0.033641028	0.00053256976
0.080678849	0.033398238	0.00052576544
0.080809292	0.032129566	0.00051800690
0.080939736	0.033630819	0.00052932075
0.081070179	0.032781315	0.00052214645
0.081200622	0.033466428	0.00052711148
0.081331065	0.032780427	0.00052448990
0.081461509	0.033030258	0.00052023321
0.081591952	0.033263791	0.00052673828
0.081722395	0.033239777	0.00052243045
0.081852838	0.033582307	0.00052832421
0.081983281	0.031783877	0.00051457695
0.082113725	0.032736143	0.00051693974
0.082244168	0.033461103	0.00052593115
0.082374611	0.033076475	0.00052295387
0.082505054	0.033264964	0.00052266103
0.082635498	0.034218753	0.00053258297
0.082765941	0.032731561	0.00051909514
0.082896384	0.032854318	0.00051924999
0.083026827	0.034113465	0.00053227570
0.083157271	0.032826141	0.00051706796
0.083287714	0.033530508	0.00052546460
0.083418157	0.033026632	0.00052101931
0.083548600	0.032995438	0.00052011267
0.083679044	0.033443897	0.00052327599
0.083809487	0.033471644	0.00051987781
0.083939930	0.032723549	0.00051733856
0.084070373	0.032782783	0.00051903625
0.084200816	0.032866614	0.00051533785
0.084331260	0.033236592	0.00051961605
0.084461703	0.033148859	0.00052059546
0.084592146	0.033269786	0.00051850685
0.084722589	0.032868680	0.00051832300
0.084853033	0.033200195	0.00051915486
0.084983476	0.033121059	0.00051703859
0.085113919	0.032961019	0.00051832030
0.085244362	0.032836467	0.00051395422
0.085374806	0.033489047	0.00052115714
0.085505249	0.032582861	0.00051485392
0.085635692	0.032865390	0.00051567471
0.085766135	0.032685682	0.00051452462
0.085896579	0.033665086	0.00051860199
0.086027022	0.033453510	0.00051756234
0.086157465	0.032069492	0.00051026187
0.086287908	0.032290381	0.00050631800
0.086418351	0.032340980	0.00051219000
0.086548795	0.032617326	0.00051121623
0.086679238	0.032435119	0.00051034927
0.086809681	0.032186876	0.00051002141
0.086940124	0.033864448	0.00051740263
0.087070568	0.032724587	0.00051249328
0.087201011	0.032801576	0.00051131168
0.087331454	0.032073357	0.00050527237
0.087461897	0.032398546	0.00050980612
0.087592341	0.033034983	0.00051253158
0.087722784	0.033478563	0.00051637882
0.087853227	0.033610854	0.00051766710
0.087983670	0.033166625	0.00051178204
0.088114114	0.032289190	0.00050920798
0.088244557	0.032355755	0.00050557677
0.088375000	0.032759576	0.00051095940
0.088505443	0.033427358	0.00051729955
0.088635886	0.031982025	0.00050196982
0.088766330	0.032220038	0.00050426252
0.088896773	0.032389981	0.00050862670
0.089027216	0.033127037	0.00050850109
0.089157659	0.032219367	0.00050509983
0.089288103	0.032407568	0.00050459233
0.089418546	0.032922449	0.00050642633
0.089548989	0.032442757	0.00050676555
0.089679432	0.033064359	0.00050896243
0.089809876	0.033312229	0.00051034980
0.089940319	0.033059258	0.00051016485
0.090070762	0.032305871	0.00050045979
0.090201205	0.032710253	0.00050772339
0.090331649	0.032564885	0.00050380200
0.090462092	0.032686441	0.00050502787
0.090592535	0.032641097	0.00050682714
0.090722978	0.032527027	0.00050305993
0.090853421	0.032704700	0.00050622857
0.090983865	0.033487591	0.00051174451
0.091114308	0.032163185	0.00049731392
0.091244751	0.032770794	0.00050657598
0.091375194	0.032796876	0.00050296331
0.091505638	0.033678492	0.00051084741
0.091636081	0.033921202	0.00052352305
0.091766524	0.033428478	0.00052341084
0.091896967	0.032772695	0.00052240016
0.092027411	0.033323294	0.00053195648
0.092157854	0.032432039	0.00052699403
0.092288297	0.033308023	0.00053664851
0.092418740	0.033229844	0.00053554087
0.092549184	0.032716125	0.00053708035
0.092679627	0.032999424	0.00053886954
0.092810070	0.032743016	0.00053956373
0.092940513	0.032853329	0.00053399373
0.093070956	0.032315353	0.00052377328
0.093201400	0.032520604	0.00052315457
0.093331843	0.032480269	0.00052049002
0.093462286	0.032637564	0.00051812487
0.093592729	0.033223921	0.00052367310
0.093723173	0.033009320	0.00052261991
0.093853616	0.032478878	0.00051429932
0.093984059	0.032339806	0.00051358364
0.094114502	0.033052134	0.00051442833
0.094244946	0.032484921	0.00051310416
0.094375389	0.032340821	0.00051093089
0.094505832	0.033320611	0.00051647729
0.094636275	0.032603267	0.00051221349
0.094766719	0.032843752	0.00051371571
0.094897162	0.032288397	0.00050493708
0.095027605	0.032389496	0.00051045627
0.095158048	0.032459354	0.00050660668
0.095288491	0.031904092	0.00050335575
0.095418935	0.032394653	0.00050970283
0.095549378	0.032245901	0.00050367291
0.095679821	0.032119430	0.00050353312
0.095810264	0.032734701	0.00050910864
0.095940708	0.032162208	0.00050109327
0.096071151	0.032174342	0.00050771875
0.096201594	0.032700354	0.00050604684
0.096332037	0.032922745	0.00050570316
0.096462481	0.032803456	0.00050707836
0.096592924	0.033581268	0.00050904157
0.096723367	0.032401544	0.00050307353
0.096853810	0.032244796	0.00050155637
0.096984253	0.032270184	0.00049949986
0.097114697	0.033383710	0.00050891627
0.097245140	0.033310242	0.00050694963
0.097375583	0.032812156	0.00050177924
0.097506026	0.032616963	0.00050450529
0.097636470	0.032061362	0.00049720889
0.097766913	0.032554526	0.00050009804
0.097897356	0.032363161	0.00049796130
0.098027799	0.032599706	0.00049900735
0.098158243	0.032480870	0.00049787653
0.098288686	0.032366005	0.00049420857
0.098419129	0.032524333	0.00049406950
0.098549572	0.032135212	0.00049322724
0.098680016	0.032378238	0.00049089805
0.098810459	0.032442200	0.00049333402
0.098940902	0.032339397	0.00048836706
0.099071345	0.032816016	0.00049213301
0.099201788	0.032967150	0.00049496752
0.099332232	0.032987367	0.00049050388
0.099462675	0.031863870	0.00048513529
0.099593118	0.033084821	0.00049407577
0.099723561	0.033611826	0.00049490468
0.099854005	0.032619869	0.00048945988
0.099984448	0.033265284	0.00049359868
0.10011489	0.032624739	0.00049174244
0.10024533	0.031633165	0.00048501363
0.10037578	0.033409654	0.00049488068
0.10050622	0.033058597	0.00049465103
0.10063666	0.032376128	0.00048867325
0.10076711	0.032569686	0.00049066359
0.10089755	0.032112590	0.00048955834
0.10102799	0.032100909	0.00048679627
0.10115844	0.032468720	0.00048994296
0.10128888	0.032102678	0.00048975032
0.10141932	0.032710008	0.00048725936
0.10154977	0.033594095	0.00049638870
0.10168021	0.032584348	0.00048985453
0.10181065	0.033024926	0.00049223028
0.10194110	0.033474047	0.00049609891
0.10207154	0.032094162	0.00048258919
0.10220198	0.033508411	0.00049481402
0.10233243	0.031772488	0.00048419855
0.10246287	0.032192611	0.00048400150
0.10259331	0.031775428	0.00048327963
0.10272376	0.032109348	0.00048361706
0.10285420	0.032854791	0.00048927403
0.10298464	0.032312626	0.00048761256
0.10311509	0.032827606	0.00048742357
0.10324553	0.032006769	0.00048188464
0.10337597	0.032570445	0.00048994475
0.10350642	0.032812236	0.00048579549
0.10363686	0.033105912	0.00049008171
0.10376730	0.032194778	0.00048456775
0.10389774	0.032927136	0.00048868087
0.10402819	0.032371457	0.00048730453
0.10415863	0.032630135	0.00048443036
0.10428907	0.032193715	0.00048118391
0.10441952	0.032331845	0.00048586146
0.10454996	0.033646595	0.00049072815
0.10468040	0.031580583	0.00047687100
0.10481085	0.032204555	0.00048183023
0.10494129	0.032237116	0.00048266944
0.10507173	0.032653875	0.00048544032
0.10520218	0.032450724	0.00047899644
0.10533262	0.032719084	0.00048438614
0.10546306	0.032216864	0.00048194340
0.10559351	0.031905135	0.00047784526
0.10572395	0.032013477	0.00047883563
0.10585439	0.032656063	0.00048343556
0.10598484	0.032104868	0.00047948210
0.10611528	0.032697992	0.00048388948
0.10624572	0.032183560	0.00047764526
0.10637617	0.032481033	0.00048334378
0.10650661	0.032470480	0.00048163332
0.10663705	0.033831227	0.00048765001
0.10676750	0.032337228	0.00047945119
0.10689794	0.032368285	0.00047900230
0.10702838	0.033010298	0.00048296562
0.10715883	0.032614497	0.00048346110
0.10728927	0.032403031	0.00047586585
0.10741971	0.032806129	0.00048264864
0.10755016	0.032831686	0.00048091701
0.10768060	0.033175292	0.00048206932
0.10781104	0.032273183	0.00047916227
0.10794149	0.031319199	0.00046825322
0.10807193	0.032186538	0.00047693200
0.10820237	0.032154598	0.00047721284
0.10833281	0.032603412	0.00047875935
0.10846326	0.032423926	0.00049167923
0.10859370	0.032165373	0.00049029678
0.10872414	0.033035446	0.00050208066
0.10885459	0.032692196	0.00050224034
0.10898503	0.032272738	0.00049758885
0.10911547	0.032663250	0.00050708549
0.10924592	0.032927342	0.00051100347
0.10937636	0.032259463	0.00050451322
0.10950680	0.032661757	0.00051382386
0.10963725	0.033467361	0.00052078111
0.10976769	0.032646108	0.00051403203
0.10989813	0.032702704	0.00051897036
0.11002858	0.032890619	0.00051844474
0.11015902	0.031348204	0.00051317733
0.11028946	0.032346805	0.00052212050
0.11041991	0.032029674	0.00051720626
0.11055035	0.032551007	0.00052507751
0.11068079	0.032757391	0.00052593490
0.11081124	0.032846876	0.00052833160
0.11094168	0.032016725	0.00052636065
0.11107212	0.031365271	0.00052002285
0.11120257	0.033671394	0.00054178405
0.11133301	0.032999869	0.00053689419
0.11146345	0.031690389	0.00052736840
0.11159390	0.032497996	0.00053809343
0.11172434	0.032614499	0.00053789844
0.11185478	0.033060174	0.00054141112
0.11198523	0.031911193	0.00053456205
0.11211567	0.032597195	0.00053823247
0.11224611	0.032425256	0.00053982568
0.11237656	0.031863043	0.00053707109
0.11250700	0.033082016	0.00054688130
0.11263744	0.032043061	0.00054058589
0.11276788	0.031475739	0.00053556730
0.11289833	0.032398201	0.00054729374
0.11302877	0.032168194	0.00054427756
0.11315921	0.033066049	0.00055043619
0.11328966	0.031709614	0.00053693355
0.11342010	0.033199555	0.00053697568
0.11355054	0.032489098	0.00052850184
0.11368099	0.031365257	0.00051785166
0.11381143	0.033445502	0.00052608876
0.11394187	0.032151065	0.00051942801
0.11407232	0.031930964	0.00051401920
0.11420276	0.033174868	0.00052033854
0.11433320	0.031620903	0.00050992003
0.11446365	0.032990218	0.00051507743
0.11459409	0.032462051	0.00051065340
0.11472453	0.032003357	0.00050799679
0.11485498	0.032456509	0.00050618994
0.11498542	0.032545768	0.00051081454
0.11511586	0.032566958	0.00050743801
0.11524631	0.031044024	0.00049409186
0.11537675	0.032036468	0.00050350982
0.11550719	0.031790541	0.00049727610
0.11563764	0.032102973	0.00050170824
0.11576808	0.032198495	0.00050290420
0.11589852	0.031234766	0.00048900118
0.11602897	0.032397643	0.00050294860
0.11615941	0.032147415	0.00049927156
0.11628985	0.032303552	0.00049653548
0.11642030	0.032726590	0.00050179261
0.11655074	0.032347173	0.00049640424
0.11668118	0.032752822	0.00049943922
0.11681163	0.032426309	0.00050016194
0.11694207	0.031667758	0.00048921823
0.11707251	0.032098969	0.00049360149
0.11720295	0.032776229	0.00049779940
0.11733340	0.032494722	0.00049384224
0.11746384	0.032565126	0.00049678551
0.11759428	0.031778678	0.00048599037
0.11772473	0.032347193	0.00049175962
0.11785517	0.032599748	0.00049594839
0.11798561	0.031974111	0.00048586392
0.11811606	0.032015192	0.00048676685
0.11824650	0.032106798	0.00048791922
0.11837694	0.032187452	0.00048693221
0.11850739	0.031233219	0.00048021131
0.11863783	0.031971204	0.00048191023
0.11876827	0.031254138	0.00047797199
0.11889872	0.032610250	0.00048734059
0.11902916	0.031739129	0.00047796343
0.11915960	0.031620367	0.00047953029
0.11929005	0.032577960	0.00048343216
0.11942049	0.031421785	0.00047851786
0.11955093	0.032197071	0.00048000878
0.11968138	0.032152329	0.00047744455
0.11981182	0.031267713	0.00047284440
0.11994226	0.031935812	0.00047720867
0.12007271	0.031952311	0.00047525441
0.12020315	0.032194292	0.00047717489
0.12033359	0.032293519	0.00047600743
0.12046404	0.031656601	0.00047127131
0.12059448	0.032106001	0.00047464024
0.12072492	0.032699190	0.00047682053
0.12085537	0.031896871	0.00047305735
0.12098581	0.031971464	0.00047044750
0.12111625	0.032165116	0.00047094112
0.12124670	0.031949098	0.00047113617
0.12137714	0.031857753	0.00046646645
0.12150758	0.032187889	0.00047130795
0.12163802	0.032484754	0.00047192325
0.12176847	0.032085155	0.00046576450
0.12189891	0.031421572	0.00046417259
0.12202935	0.031997108	0.00046713965
0.12215980	0.031835281	0.00046536238
0.12229024	0.032324630	0.00046890771
0.12242068	0.032053838	0.00046312071
0.12255113	0.031875872	0.00046422612
0.12268157	0.031109224	0.00045932515
0.12281201	0.032290398	0.00046494576
0.12294246	0.031853527	0.00046295323
0.12307290	0.032040046	0.00046354296
0.12320334	0.031221345	0.00045646399
0.12333379	0.031614172	0.00046063556
0.12346423	0.032137095	0.00046199156
0.12359467	0.031646503	0.00046256830
0.12372512	0.032304714	0.00046478775
0.12385556	0.031625992	0.00045964818
0.12398600	0.031781650	0.00046235276
0.12411645	0.031928066	0.00046101120
0.12424689	0.031626717	0.00045875651
0.12437733	0.031468747	0.00046086782
0.12450778	0.031869875	0.00045970862
0.12463822	0.031522499	0.00045850737
0.12476866	0.032021534	0.00045995797
0.12489911	0.032737422	0.00046469527
0.12502955	0.032003861	0.00046216198
0.12515999	0.032071507	0.00045974580
0.12529044	0.031882580	0.00045878300
0.12542088	0.032879958	0.00046572143
0.12555132	0.031955908	0.00045770443
0.12568177	0.031474401	0.00045605504
0.12581221	0.032077403	0.00045966188
0.12594265	0.031370717	0.00045335227
0.12607309	0.030865294	0.00045380851
0.12620354	0.031710567	0.00045529858
0.12633398	0.031708916	0.00045599468
0.12646442	0.032144146	0.00046090715
0.12659487	0.031804805	0.00045476681
0.12672531	0.032775830	0.00046446028
0.12685575	0.032548405	0.00045963561
0.12698620	0.031618623	0.00045534308
0.12711664	0.031345965	0.00045337581
0.12724708	0.030966694	0.00044888769
0.12737753	0.031907921	0.00045910096
0.12750797	0.031807587	0.00045301505
0.12763841	0.031546678	0.00045210804
0.12776886	0.031651141	0.00045447403
0.12789930	0.031698873	0.00045142374
0.12802974	0.032485510	0.00045981420
0.12816019	0.031643547	0.00045445043
0.12829063	0.031369083	0.00044951917
0.12842107	0.032053534	0.00045537792
0.12855152	0.032132213	0.00045478526
0.12868196	0.031681917	0.00045253760
0.12881240	0.032461455	0.00045715611
0.12894285	0.031557933	0.00045072054
0.12907329	0.031666455	0.00045151384
0.12920373	0.031737575	0.00045286191
0.12933418	0.032465013	0.00045441611
0.12946462	0.032042428	0.00045381276
0.12959506	0.031999575	0.00045290133
0.12972551	0.032272456	0.00045325458
0.12985595	0.031623408	0.00045187456
0.12998639	0.031626733	0.00044816711
0.13011684	0.031634798	0.00045025171
0.13024728	0.031959422	0.00045249660
0.13037772	0.031855466	0.00044934535
0.13050816	0.031752752	0.00044971507
0.13063861	0.031501060	0.00044870709
0.13076905	0.032263621	0.00045256248
0.13089949	0.031766213	0.00045117601
0.13102994	0.031983383	0.00044904586
0.13116038	0.032206969	0.00045271314
0.13129082	0.031642007	0.00044845628
0.13142127	0.032071983	0.00045037855
0.13155171	0.032298131	0.00045238405
0.13168215	0.031412888	0.00044651788
0.13181260	0.031685991	0.00044717824
0.13194304	0.032125986	0.00045153267
0.13207348	0.031237706	0.00044459894
0.13220393	0.032088452	0.00044980569
0.13233437	0.031925965	0.00044978315
0.13246481	0.031256242	0.00044536348
0.13259526	0.031386062	0.00044598115
0.13272570	0.031507048	0.00044550639
0.13285614	0.031703012	0.00044598406
0.13298659	0.030859822	0.00044164065
0.13311703	0.031067344	0.00044047753
0.13324747	0.031416466	0.00044448175
0.13337792	0.031943070	0.00044689587
0.13350836	0.030862345	0.00044121770
0.13363880	0.030979513	0.00044053064
0.13376925	0.032579978	0.00044976786
0.13389969	0.031175444	0.00044292251
0.13403013	0.031593023	0.00044601488
0.13416058	0.031665380	0.00044125080
0.13429102	0.031841206	0.00044614167
0.13442146	0.031927965	0.00044450988
0.13455191	0.032385546	0.00044732724
0.13468235	0.031722969	0.00044585175
0.13481279	0.031323455	0.00044086498
0.13494323	0.031452685	0.00044475602
0.13507368	0.031295459	0.00044159423
0.13520412	0.031625008	0.00044017500
0.13533456	0.031296235	0.00044178346
0.13546501	0.031240704	0.00043935928
0.13559545	0.031624770	0.00044197663
0.13572589	0.031587636	0.00044378975
0.13585634	0.031306909	0.00043630127
0.13598678	0.031835376	0.00044392689
0.13611722	0.032317710	0.00044573633
0.13624767	0.031826832	0.00044152222
0.13637811	0.031288997	0.00044003406
0.13650855	0.031751738	0.00044165951
0.13663900	0.031057147	0.00043804627
0.13676944	0.031818685	0.00044203938
0.13689988	0.032105562	0.00044229520
0.13703033	0.031802008	0.00044244430
0.13716077	0.031676465	0.00044179775
0.13729121	0.030936092	0.00043567583
0.13742166	0.031684526	0.00043925066
0.13755210	0.031614216	0.00043868544
0.13768254	0.032659288	0.00044647740
0.13781299	0.030879024	0.00043658998
0.13794343	0.031813025	0.00043916177
0.13807387	0.030981503	0.00043574570
0.13820432	0.031705531	0.00043935179
0.13833476	0.031833101	0.00043829241
0.13846520	0.030862481	0.00043533996
0.13859565	0.031362411	0.00043582531
0.13872609	0.031571269	0.00043851957
0.13885653	0.031788421	0.00043946070
0.13898698	0.030614973	0.00043072464
0.13911742	0.031247576	0.00043472869
0.13924786	0.030853402	0.00043182885
0.13937830	0.031445037	0.00043622572
0.13950875	0.031216758	0.00043575257
0.13963919	0.031553225	0.00043589719
0.13976963	0.031630478	0.00043753754
0.13990008	0.031617847	0.00043794302
0.14003052	0.031881326	0.00043725949
0.14016096	0.031652921	0.00043824522
0.14029141	0.031790498	0.00043594595
0.14042185	0.031779982	0.00043533932
0.14055229	0.032034780	0.00044017664
0.14068274	0.031545652	0.00043262965
0.14081318	0.031901786	0.00043832569
0.14094362	0.031769720	0.00043538152
0.14107407	0.031693393	0.00043471186
0.14120451	0.032188778	0.00043929980
0.14133495	0.031204844	0.00043124027
0.14146540	0.031074701	0.00043174716
0.14159584	0.031551970	0.00043570066
0.14172628	0.032252698	0.00043721340
0.14185673	0.031310065	0.00043402390
0.14198717	0.031430561	0.00043147854
0.14211761	0.030687281	0.00042673491
0.14224806	0.031642178	0.00043464842
0.14237850	0.030950826	0.00042564620
0.14250894	0.032079507	0.00043585751
0.14263939	0.030762836	0.00042749109
0.14276983	0.031484896	0.00042975234
0.14290027	0.031256705	0.00043099452
0.14303072	0.031176535	0.00042749764
0.14316116	0.031541654	0.00043190426
0.14329160	0.031301006	0.00043174197
0.14342205	0.031298676	0.00042770372
0.14355249	0.031745264	0.00043155321
0.14368293	0.031597195	0.00043280522
0.14381337	0.030680091	0.00042250069
0.14394382	0.031949316	0.00043421705
0.14407426	0.031793430	0.00042908711
0.14420470	0.031295863	0.00042842994
0.14433515	0.031795479	0.00043225202
0.14446559	0.032152949	0.00043187107
0.14459603	0.031532164	0.00042810511
0.14472648	0.031281521	0.00042877835
0.14485692	0.031440239	0.00042679452
0.14498736	0.031456264	0.00042886999
0.14511781	0.031701531	0.00042951995
0.14524825	0.031123345	0.00042751617
0.14537869	0.031386797	0.00042807698
0.14550914	0.031040944	0.00042252280
0.14563958	0.031498657	0.00042912434
0.14577002	0.031413303	0.00042633710
0.14590047	0.031058259	0.00042387294
0.14603091	0.031032573	0.00042528615
0.14616135	0.032515999	0.00043245459
0.14629180	0.031366486	0.00042718886
0.14642224	0.031965918	0.00043184134
0.14655268	0.032121816	0.00043042342
0.14668313	0.031047234	0.00042376392
0.14681357	0.030517572	0.00042119404
0.14694401	0.030929486	0.00042304715
0.14707446	0.031431221	0.00042673462
0.14720490	0.031617761	0.00042687882
0.14733534	0.032208306	0.00043197195
0.14746579	0.031042259	0.00042442011
0.14759623	0.031780064	0.00042815260
0.14772667	0.031895666	0.00042882686
0.14785712	0.031273557	0.00042389192
0.14798756	0.031075363	0.00042502265
0.14811800	0.030986163	0.00042306887
0.14824844	0.031173014	0.00042352450
0.14837889	0.031353050	0.00042596184
0.14850933	0.031230190	0.00042474498
0.14863977	0.030812384	0.00041912160
0.14877022	0.031009151	0.00042312523
0.14890066	0.031246131	0.00042280934
0.14903110	0.031609495	0.00042534721
0.14916155	0.031380951	0.00042579663
0.14929199	0.031205756	0.00042170044
0.14942243	0.031146443	0.00042298786
0.14955288	0.031829963	0.00042698648
0.14968332	0.031362823	0.00042074238
0.14981376	0.031458758	0.00042467609
0.14994421	0.031477758	0.00042169535
0.15007465	0.031480241	0.00042301838
0.15020509	0.030617104	0.00041931273
0.15033554	0.031800338	0.00042411690
0.15046598	0.030120140	0.00041704983
0.15059642	0.031712081	0.00042492135
0.15072687	0.032231269	0.00042673766
0.15085731	0.031318867	0.00042238091
0.15098775	0.030435638	0.00041542933
0.15111820	0.031582888	0.00042395611
0.15124864	0.031018291	0.00042021854
0.15137908	0.031349316	0.00041958890
0.15150953	0.031797223	0.00042570989
0.15163997	0.031272278	0.00042019121
0.15177041	0.031038972	0.00041935909
0.15190086	0.030998954	0.00042097677
0.15203130	0.031788957	0.00042224113
0.15216174	0.031439960	0.00042181265
0.15229219	0.031190994	0.00042078080
0.15242263	0.031287112	0.00041921075
0.15255307	0.031582257	0.00042333140
0.15268351	0.031802290	0.00042216153
0.15281396	0.032166007	0.00042410902
0.15294440	0.031109612	0.00041956849
0.15307484	0.030737348	0.00041569663
0.15320529	0.031589119	0.00042127152
0.15333573	0.031048537	0.00041721147
0.15346617	0.030965415	0.00041668788
0.15359662	0.031392334	0.00042009206
0.15372706	0.031390244	0.00042010099
0.15385750	0.030872380	0.00041565259
0.15398795	0.031745192	0.00042094778
0.15411839	0.030761687	0.00041533428
0.15424883	0.031913092	0.00042121851
0.15437928	0.030601437	0.00041364675
0.15450972	0.030642007	0.00041398231
0.15464016	0.030940254	0.00041603709
0.15477061	0.031813942	0.00042057539
0.15490105	0.031664729	0.00041797001
0.15503149	0.031101171	0.00041572916
0.15516194	0.031068811	0.00041551921
0.15529238	0.030874437	0.00041509844
0.15542282	0.031148434	0.00041658750
0.15555327	0.030914601	0.00041507667
0.15568371	0.032109294	0.00042159378
0.15581415	0.031671655	0.00041948030
0.15594460	0.031290966	0.00041566464
0.15607504	0.031862589	0.00041823984
0.15620548	0.031152114	0.00041516393
0.15633593	0.031044922	0.00041360347
0.15646637	0.030703306	0.00041134712
0.15659681	0.031491964	0.00041787173
0.15672726	0.030895355	0.00041196990
0.15685770	0.031908933	0.00041924815
0.15698814	0.030223569	0.00040812254
0.15711858	0.031405266	0.00041507529
0.15724903	0.032178834	0.00041995458
0.15737947	0.031205378	0.00041371137
0.15750991	0.031256551	0.00041233830
0.15764036	0.031629798	0.00041758425
0.15777080	0.030410775	0.00040856181
0.15790124	0.030869233	0.00040997987
0.15803169	0.031410184	0.00041465080
0.15816213	0.031012414	0.00041297833
0.15829257	0.031065686	0.00041123632
0.15842302	0.030879671	0.00041154971
0.15855346	0.030639536	0.00040747516
0.15868390	0.031041283	0.00041247671
0.15881435	0.030098634	0.00040761086
0.15894479	0.031555374	0.00041510041
0.15907523	0.031213861	0.00041088287
0.15920568	0.031694254	0.00041420142
0.15933612	0.031174687	0.00041119611
0.15946656	0.031067693	0.00041069270
0.15959701	0.031263798	0.00041171992
0.15972745	0.031486598	0.00041388150
0.15985789	0.031607915	0.00041404701
0.15998834	0.030642265	0.00040700732
0.16011878	0.030816559	0.00040865850
0.16024922	0.030532429	0.00040562610
0.16037967	0.030626963	0.00040854694
0.16051011	0.031730826	0.00041456480
0.16064055	0.030253248	0.00040415512
0.16077100	0.030770996	0.00040736517
0.16090144	0.031315977	0.00041361079
0.16103188	0.031028483	0.00040879835
0.16116233	0.031463729	0.00041101343
0.16129277	0.030201903	0.00040340180
0.16142321	0.030945150	0.00040770024
0.16155365	0.031272101	0.00040982373
0.16168410	0.032115102	0.00041424713
0.16181454	0.030504281	0.00040568626
0.16194498	0.030972895	0.00040715467
0.16207543	0.030679039	0.00040581839
0.16220587	0.030580302	0.00040488544
0.16233631	0.031571391	0.00041005106
0.16246676	0.030831140	0.00040722949
0.16259720	0.031631031	0.00041050553
0.16272764	0.031026716	0.00040632062
0.16285809	0.031019300	0.00040666674
0.16298853	0.031558537	0.00041076949
0.16311897	0.031755998	0.00041111876
0.16324942	0.030848943	0.00040685432
0.16337986	0.031471949	0.00040825489
0.16351030	0.031037137	0.00040707867
0.16364075	0.030739057	0.00040612672
0.16377119	0.031221685	0.00040588169
0.16390163	0.031467697	0.00040938612
0.16403208	0.031683077	0.00040999705
0.16416252	0.031136504	0.00040588193
0.16429296	0.031839190	0.00041230407
0.16442341	0.030905556	0.00040297217
0.16455385	0.030648295	0.00040449779
0.16468429	0.031008821	0.00040578374
0.16481474	0.031529213	0.00040618194
0.16494518	0.030454762	0.00040339406
0.16507562	0.030780919	0.00040286427
0.16520607	0.030891493	0.00040432515
0.16533651	0.030967840	0.00040470641
0.16546695	0.031455159	0.00040611132
0.16559740	0.031042059	0.00040583090
0.16572784	0.031580989	0.00040585229
0.16585828	0.030887821	0.00040305605
0.16598872	0.030936305	0.00040486538
0.16611917	0.030653520	0.00040265358
0.16624961	0.031048029	0.00040403403
0.16638005	0.030576844	0.00040256853
0.16651050	0.030845597	0.00040138197
0.16664094	0.031302334	0.00040585963
0.16677138	0.031199006	0.00040387788
0.16690183	0.030868194	0.00040107748
0.16703227	0.030538836	0.00040159068
0.16716271	0.030975348	0.00040163865
0.16729316	0.031661690	0.00040697147
0.16742360	0.030969343	0.00040268231
0.16755404	0.031478465	0.00040499609
0.16768449	0.031156403	0.00040284874
0.16781493	0.030250010	0.00039707523
0.16794537	0.030628218	0.00039903000
0.16807582	0.030409702	0.00040006090
0.16820626	0.030746364	0.00039988453
0.16833670	0.031356639	0.00040428557
0.16846715	0.031760327	0.00040666155
0.16859759	0.031301421	0.00040152829
0.16872803	0.031229819	0.00040332088
0.16885848	0.031103347	0.00040129417
0.16898892	0.031502708	0.00040442620
0.16911936	0.031157841	0.00040304519
0.16924981	0.030457650	0.00039784529
0.16938025	0.030974279	0.00039967514
0.16951069	0.031200566	0.00040279304
0.16964114	0.030787738	0.00040035228
0.16977158	0.030643772	0.00039950597
0.16990202	0.030977306	0.00039895855
0.17003247	0.030423473	0.00039697995
0.17016291	0.030877166	0.00039931992
0.17029335	0.031369887	0.00040143789
0.17042379	0.031102667	0.00040138127
0.17055424	0.030740997	0.00039832604
0.17068468	0.031132511	0.00039984764
0.17081512	0.030453773	0.00039676274
0.17094557	0.030517137	0.00039472061
0.17107601	0.030974888	0.00040031104
0.17120645	0.030797900	0.00039994226
0.17133690	0.031135022	0.00040030920
0.17146734	0.031100417	0.00039852417
0.17159778	0.031327598	0.00039975728
0.17172823	0.030834876	0.00039728104
0.17185867	0.030866643	0.00039926433
0.17198911	0.030807964	0.00039421043
0.17211956	0.031492818	0.00040133199
0.17225000	0.030322123	0.00039393655
0.17238044	0.031349625	0.00039927920
0.17251089	0.030683871	0.00039645279
0.17264133	0.030626630	0.00039434606
0.17277177	0.030063535	0.00039305278
0.17290222	0.031215600	0.00039950343
0.17303266	0.030387132	0.00039180921
0.17316310	0.030055513	0.00039228309
0.17329355	0.030369627	0.00039427944
0.17342399	0.031149931	0.00039651051
0.17355443	0.030755273	0.00039560182
0.17368488	0.031090589	0.00039534703
0.17381532	0.031080254	0.00039846103
0.17394576	0.031199137	0.00039910717
0.17407621	0.030396955	0.00039225755
0.17420665	0.031647500	0.00039963687
0.17433709	0.030904925	0.00039558303
0.17446753	0.030940338	0.00039524006
0.17459798	0.030118509	0.00039137760
0.17472842	0.030350796	0.00039149296
0.17485886	0.030721409	0.00039612352
0.17498931	0.030821419	0.00039557367
0.17511975	0.030297942	0.00038921559
0.17525019	0.030651750	0.00039345051
0.17538064	0.031051333	0.00039584036
0.17551108	0.031339890	0.00039736853
0.17564152	0.030661561	0.00039240192
0.17577197	0.031032971	0.00039451517
0.17590241	0.030749995	0.00039339412
0.17603285	0.030800713	0.00039389061
0.17616330	0.031121530	0.00039431771
0.17629374	0.031152366	0.00039610473
0.17642418	0.030911781	0.00039320039
0.17655463	0.030323657	0.00039017322
0.17668507	0.030437708	0.00039219482
0.17681551	0.031170212	0.00039438030
0.17694596	0.030873549	0.00039364765
0.17707640	0.030458487	0.00038987819
0.17720684	0.031051256	0.00039237346
0.17733729	0.030812966	0.00039269167
0.17746773	0.030553185	0.00038919855
0.17759817	0.030799556	0.00039241591
0.17772862	0.030280301	0.00039033038
0.17785906	0.030366418	0.00038777274
0.17798950	0.030257061	0.00038849748
0.17811995	0.030454500	0.00038961031
0.17825039	0.031563663	0.00039472226
0.17838083	0.030684280	0.00039213838
0.17851128	0.030496412	0.00038813675
0.17864172	0.030358463	0.00038853043
0.17877216	0.030541568	0.00038993213
0.17890260	0.030891909	0.00039057982
0.17903305	0.030493064	0.00038958736
0.17916349	0.031252221	0.00039275724
0.17929393	0.030889771	0.00039091134
0.17942438	0.030522791	0.00038918575
0.17955482	0.030814442	0.00038896063
0.17968526	0.030989007	0.00039229931
0.17981571	0.030113598	0.00038736407
0.17994615	0.030312582	0.00038612624
0.18007659	0.030974527	0.00039281468
0.18020704	0.030995728	0.00039020803
0.18033748	0.030242622	0.00038618960
0.18046792	0.030393191	0.00038876242
0.18059837	0.030894825	0.00038893950
0.18072881	0.030600142	0.00038741715
0.18085925	0.030581124	0.00038768832
0.18098970	0.030195527	0.00038377072
0.18112014	0.031009416	0.00039206728
0.18125058	0.030971649	0.00038834509
0.18138103	0.030519571	0.00038740046
0.18151147	0.030617101	0.00038800864
0.18164191	0.030912315	0.00038792609
0.18177236	0.030676768	0.00038813168
0.18190280	0.030453330	0.00038608088
0.18203324	0.030768431	0.00038741523
0.18216369	0.030585707	0.00039642050
0.18229413	0.030871383	0.00039772233
0.18242457	0.029873362	0.00039661886
0.18255502	0.031190048	0.00040667005
0.18268546	0.030944155	0.00040627431
0.18281590	0.031290905	0.00041009670
0.18294635	0.030626949	0.00040676205
0.18307679	0.030881019	0.00041020870
0.18320723	0.030191461	0.00041025825
0.18333767	0.029749641	0.00040530155
0.18346812	0.030625300	0.00041415663
0.18359856	0.030157474	0.00041219814
0.18372900	0.030355555	0.00041315283
0.18385945	0.030344773	0.00041590036
0.18398989	0.030658651	0.00041687403
0.18412033	0.030692998	0.00042001282
0.18425078	0.030775361	0.00042263309
0.18438122	0.030813427	0.00042167657
0.18451166	0.031531349	0.00042708870
0.18464211	0.030541550	0.00042311008
0.18477255	0.030409927	0.00042413593
0.18490299	0.030777502	0.00042797941
0.18503344	0.030848309	0.00042455739
0.18516388	0.030586786	0.00042777010
0.18529432	0.030406811	0.00042638891
0.18542477	0.031288285	0.00043256511
0.18555521	0.031266790	0.00043533501
0.18568565	0.030180767	0.00042664268
0.18581610	0.030683647	0.00043072214
0.18594654	0.031149704	0.00043459887
0.18607698	0.030047042	0.00042905684
0.18620743	0.030745150	0.00043546061
0.18633787	0.030816145	0.00043822889
0.18646831	0.030305044	0.00043110570
0.18659876	0.030120025	0.00043271779
0.18672920	0.031091469	0.00044048495
0.18685964	0.030586702	0.00043658718
0.18699009	0.030996004	0.00043979371
0.18712053	0.030408075	0.00042640930
0.18725097	0.030894311	0.00042684758
0.18738142	0.031064638	0.00042464239
0.18751186	0.030557756	0.00041906242
0.18764230	0.030691382	0.00041929876
0.18777274	0.030071761	0.00041320192
0.18790319	0.030294032	0.00041268124
0.18803363	0.030869327	0.00041640858
0.18816407	0.031149234	0.00041417937
0.18829452	0.029881659	0.00040882758
0.18842496	0.030608151	0.00041129555
0.18855540	0.030982659	0.00041063587
0.18868585	0.030669342	0.00041013646
0.18881629	0.030020810	0.00040172635
0.18894673	0.031032983	0.00040921837
0.18907718	0.030769207	0.00040568691
0.18920762	0.030333791	0.00040304103
0.18933806	0.030577629	0.00040187966
0.18946851	0.030943679	0.00040406606
0.18959895	0.030723557	0.00040256158
0.18972939	0.030501551	0.00040069842
0.18985984	0.030537890	0.00039860142
0.18999028	0.030502517	0.00039861101
0.19012072	0.030699774	0.00039981572
0.19025117	0.029919425	0.00039252233
0.19038161	0.030859319	0.00039911128
0.19051205	0.029811559	0.00039138869
0.19064250	0.030638610	0.00039547906
0.19077294	0.030133999	0.00039466816
0.19090338	0.030549937	0.00039327022
0.19103383	0.030660680	0.00039452317
0.19116427	0.030308079	0.00039166483
0.19129471	0.030604175	0.00039217571
0.19142516	0.030287845	0.00039177954
0.19155560	0.030654841	0.00038983223
0.19168604	0.030657598	0.00039184615
0.19181649	0.031023966	0.00039361057
0.19194693	0.030710056	0.00039003619
0.19207737	0.030689059	0.00039128383
0.19220781	0.030261742	0.00038638768
0.19233826	0.030530333	0.00038937354
0.19246870	0.030674140	0.00038942318
0.19259914	0.030581186	0.00038594309
0.19272959	0.030747992	0.00038896701
0.19286003	0.030392869	0.00038671742
0.19299047	0.031072034	0.00038770493
0.19312092	0.031095560	0.00038807489
0.19325136	0.029720740	0.00038151487
0.19338180	0.030491950	0.00038547691
0.19351225	0.030643161	0.00038781036
0.19364269	0.031008812	0.00038638792
0.19377313	0.030373710	0.00038535894
0.19390358	0.030614754	0.00038646823
0.19403402	0.030680006	0.00038432307
0.19416446	0.030430979	0.00038519252
0.19429491	0.030521270	0.00038396328
0.19442535	0.030930552	0.00038574973
0.19455579	0.030191986	0.00038337832
0.19468624	0.031102441	0.00038611084
0.19481668	0.030855344	0.00038751381
0.19494712	0.030231477	0.00038213817
0.19507757	0.030491579	0.00038333238
0.19520801	0.030482211	0.00038399391
0.19533845	0.030707838	0.00038336707
0.19546890	0.029600875	0.00037860161
0.19559934	0.030333824	0.00038360040
0.19572978	0.030439576	0.00038136188
0.19586023	0.030634108	0.00038404927
0.19599067	0.030510970	0.00038278560
0.19612111	0.029761011	0.00037639048
0.19625156	0.029447274	0.00037857393
0.19638200	0.029895233	0.00037743019
0.19651244	0.030066171	0.00038011667
0.19664288	0.030458335	0.00038162683
0.19677333	0.031090676	0.00038331449
0.19690377	0.030286927	0.00038005819
0.19703421	0.030823210	0.00038255096
0.19716466	0.029916960	0.00037855714
0.19729510	0.030673628	0.00038189958
0.19742554	0.030111741	0.00037797157
0.19755599	0.030380534	0.00038073975
0.19768643	0.030004664	0.00037963846
0.19781687	0.030332757	0.00037828320
0.19794732	0.030231019	0.00037975135
0.19807776	0.029600065	0.00037356277
0.19820820	0.030774133	0.00038088650
0.19833865	0.031499097	0.00038560708
0.19846909	0.031080793	0.00038204290
0.19859953	0.030513209	0.00037981914
0.19872998	0.030214008	0.00037762994
0.19886042	0.030333273	0.00037695249
0.19899086	0.030527076	0.00038032798
0.19912131	0.030364738	0.00037721252
0.19925175	0.030593831	0.00038029128
0.19938219	0.030035115	0.00037598479
0.19951264	0.029946293	0.00037477810
0.19964308	0.030444063	0.00037848946
0.19977352	0.029642000	0.00037318234
0.19990397	0.030090692	0.00037601100
0.20003441	0.030721985	0.00038017618
0.20016485	0.030571955	0.00037673451
0.20029530	0.029772053	0.00037409635
0.20042574	0.030019056	0.00037586480
0.20055618	0.030630689	0.00037723765
0.20068663	0.030070399	0.00037585312
0.20081707	0.030473056	0.00037733825
0.20094751	0.030599277	0.00037727490
0.20107795	0.029994994	0.00037594423
0.20120840	0.030165994	0.00037442782
0.20133884	0.030424791	0.00037784365
0.20146928	0.030233090	0.00037610646
0.20159973	0.030104217	0.00037442014
0.20173017	0.029660855	0.00037266157
0.20186061	0.029966501	0.00037271351
0.20199106	0.029566954	0.00037186915
0.20212150	0.030211924	0.00037597659
0.20225194	0.030389660	0.00037482865
0.20238239	0.030155752	0.00037426437
0.20251283	0.029622893	0.00037077625
0.20264327	0.030023411	0.00037233613
0.20277372	0.030419795	0.00037602743
0.20290416	0.029511706	0.00036996559
0.20303460	0.030219987	0.00037400416
0.20316505	0.030517784	0.00037470177
0.20329549	0.031267589	0.00037844986
0.20342593	0.030891212	0.00037688484
0.20355638	0.030161618	0.00037250975
0.20368682	0.030175195	0.00037191663
0.20381726	0.030473133	0.00037557954
0.20394771	0.030556946	0.00037199121
0.20407815	0.030937397	0.00037657817
0.20420859	0.029801391	0.00037023304
0.20433904	0.030620801	0.00037309354
0.20446948	0.030538818	0.00037393770
0.20459992	0.030446751	0.00037240318
0.20473037	0.030282523	0.00037044549
0.20486081	0.029613894	0.00036802094
0.20499125	0.030208206	0.00037067580
0.20512170	0.030610115	0.00037392662
0.20525214	0.030190979	0.00037089434
0.20538258	0.030498408	0.00037136594
0.20551302	0.030172343	0.00037025036
0.20564347	0.030496452	0.00037096869
0.20577391	0.029710873	0.00036802400
0.20590435	0.030390144	0.00037182880
0.20603480	0.030259493	0.00036979362
0.20616524	0.030746396	0.00037275214
0.20629568	0.029925222	0.00036854406
0.20642613	0.029872410	0.00036711744
0.20655657	0.030458665	0.00037227934
0.20668701	0.029695371	0.00036581552
0.20681746	0.029926447	0.00036792890
0.20694790	0.030085677	0.00036904633
0.20707834	0.030120741	0.00036858392
0.20720879	0.030081774	0.00036961895
0.20733923	0.029992077	0.00036807169
0.20746967	0.030345998	0.00036972008
0.20760012	0.030038431	0.00036946033
0.20773056	0.030079167	0.00036583536
0.20786100	0.029906364	0.00036839381
0.20799145	0.030552508	0.00037088218
0.20812189	0.029992660	0.00036692275
0.20825233	0.030359195	0.00036939822
0.20838278	0.030012951	0.00036686771
0.20851322	0.029951339	0.00036744031
0.20864366	0.030348969	0.00037105503
0.20877411	0.029660123	0.00036452652
0.20890455	0.029759766	0.00036641619
0.20903499	0.029689859	0.00036455437
0.20916544	0.030309121	0.00036782429
0.20929588	0.029577622	0.00036572583
0.20942632	0.030293967	0.00036661207
0.20955677	0.030631650	0.00037132564
0.20968721	0.029976863	0.00036648817
0.20981765	0.030558499	0.00036872040
0.20994809	0.030358208	0.00036852198
0.21007854	0.029780513	0.00036486455
0.21020898	0.029805030	0.00036449903
0.21033942	0.029729371	0.00036432981
0.21046987	0.029909058	0.00036466338
0.21060031	0.030402219	0.00036920227
0.21073075	0.029294375	0.00036212397
0.21086120	0.030150790	0.00036758788
0.21099164	0.030281283	0.00036695907
0.21112208	0.029113146	0.00035991687
0.21125253	0.029914240	0.00036392062
0.21138297	0.030471842	0.00036954453
0.21151341	0.030531694	0.00036760297
0.21164386	0.030018998	0.00036577407
0.21177430	0.030054687	0.00036460777
0.21190474	0.029945465	0.00036534781
0.21203519	0.029427789	0.00036282538
0.21216563	0.030241901	0.00036467074
0.21229607	0.030212387	0.00036645680
0.21242652	0.030093748	0.00036680256
0.21255696	0.029239774	0.00035875277
0.21268740	0.030482135	0.00036823177
0.21281785	0.030065213	0.00036414895
0.21294829	0.030108151	0.00036579996
0.21307873	0.029938293	0.00036423285
0.21320918	0.030136981	0.00036413522
0.21333962	0.030743477	0.00036721962
0.21347006	0.029857858	0.00036574990
0.21360051	0.030051295	0.00036231799
0.21373095	0.030176578	0.00036530036
0.21386139	0.030378841	0.00036487063
0.21399184	0.030448760	0.00036551418
0.21412228	0.030669579	0.00036741054
0.21425272	0.029765688	0.00036083200
0.21438316	0.029773762	0.00036163998
0.21451361	0.030149349	0.00036542634
0.21464405	0.030348074	0.00036316609
0.21477449	0.029740583	0.00036079048
0.21490494	0.030254421	0.00036413450
0.21503538	0.029952284	0.00036240138
0.21516582	0.030190902	0.00036447128
0.21529627	0.030662825	0.00036408863
0.21542671	0.030855526	0.00036660511
0.21555715	0.030829798	0.00036647961
0.21568760	0.030403772	0.00036359488
0.21581804	0.029712114	0.00036059168
0.21594848	0.029965651	0.00036116815
0.21607893	0.029687050	0.00035967642
0.21620937	0.029799188	0.00036114270
0.21633981	0.029701247	0.00035837093
0.21647026	0.029828143	0.00036089217
0.21660070	0.030006710	0.00036123007
0.21673114	0.030242182	0.00036188895
0.21686159	0.030248656	0.00036212981
0.21699203	0.029755290	0.00035851805
0.21712247	0.030213305	0.00036277622
0.21725292	0.030407536	0.00036512657
0.21738336	0.029301528	0.00035582203
0.21751380	0.029504033	0.00035720585
0.21764425	0.029740657	0.00035896526
0.21777469	0.030487256	0.00036493251
0.21790513	0.030125551	0.00036218891
0.21803558	0.029813871	0.00035812485
0.21816602	0.029926976	0.00035999349
0.21829646	0.029822132	0.00035932885
0.21842691	0.029685213	0.00035752361
0.21855735	0.029855423	0.00035990046
0.21868779	0.030202837	0.00036140918
0.21881823	0.029566880	0.00035752824
0.21894868	0.030187427	0.00036033124
0.21907912	0.029598911	0.00035583403
0.21920956	0.029534456	0.00035787313
0.21934001	0.029626087	0.00035694859
0.21947045	0.030151454	0.00035947651
0.21960089	0.030386084	0.00036086885
0.21973134	0.029870589	0.00035722061
0.21986178	0.029317994	0.00035422646
0.21999222	0.029883395	0.00035940019
0.22012267	0.029132738	0.00035290268
0.22025311	0.029685389	0.00035784867
0.22038355	0.029623719	0.00035431539
0.22051400	0.029854194	0.00035761766
0.22064444	0.029602724	0.00035664040
0.22077488	0.030138087	0.00035797294
0.22090533	0.029693490	0.00035722153
0.22103577	0.030195783	0.00035804521
0.22116621	0.029869843	0.00035564307
0.22129666	0.030144636	0.00035892558
0.22142710	0.029591685	0.00035529581
0.22155754	0.029553711	0.00035489248
0.22168799	0.029389128	0.00035452996
0.22181843	0.029950173	0.00035496797
0.22194887	0.029683552	0.00035601997
0.22207932	0.029697593	0.00035501152
0.22220976	0.030171243	0.00035741572
0.22234020	0.030490141	0.00036003059
0.22247065	0.029663439	0.00035486719
0.22260109	0.030761871	0.00036126239
0.22273153	0.030253152	0.00035885302
0.22286198	0.029003298	0.00035060897
0.22299242	0.029817011	0.00035739579
0.22312286	0.030098471	0.00035610308
0.22325330	0.029850574	0.00035510404
0.22338375	0.029368574	0.00035349833
0.22351419	0.029887449	0.00035550448
0.22364463	0.029941057	0.00035687734
0.22377508	0.029910562	0.00035641952
0.22390552	0.029606447	0.00035238122
0.22403596	0.029806144	0.00035501979
0.22416641	0.029502735	0.00035299110
0.22429685	0.030104953	0.00035604118
0.22442729	0.029424807	0.00035364972
0.22455774	0.029724806	0.00035272831
0.22468818	0.029634492	0.00035275821
0.22481862	0.030237502	0.00035624732
0.22494907	0.029769446	0.00035296674
0.22507951	0.029345136	0.00035184426
0.22520995	0.030296228	0.00035688182
0.22534040	0.030156799	0.00035407277
0.22547084	0.029280881	0.00035177299
0.22560128	0.029454700	0.00035099847
0.22573173	0.029134191	0.00035058168
0.22586217	0.029820709	0.00035320276
0.22599261	0.030016535	0.00035381727
0.22612306	0.030026093	0.00035366104
0.22625350	0.029303725	0.00034971169
0.22638394	0.029942749	0.00035312526
0.22651439	0.029698821	0.00035461652
0.22664483	0.029416392	0.00034944060
0.22677527	0.029135842	0.00034940184
0.22690572	0.029109563	0.00034815573
0.22703616	0.029059719	0.00034955018
0.22716660	0.029913882	0.00035432305
0.22729705	0.030038563	0.00035285923
0.22742749	0.029843782	0.00035187865
0.22755793	0.029524110	0.00035172573
0.22768837	0.030023634	0.00035197499
0.22781882	0.029785031	0.00035246298
0.22794926	0.029835280	0.00035135167
0.22807970	0.029744307	0.00035214347
0.22821015	0.029559454	0.00035075975
0.22834059	0.029840070	0.00035061204
0.22847103	0.030264271	0.00035510690
0.22860148	0.029740536	0.00035198072
0.22873192	0.029823795	0.00035239126
0.22886236	0.030098330	0.00035276875
0.22899281	0.030007679	0.00035192563
0.22912325	0.029161903	0.00034804333
0.22925369	0.029544331	0.00035145784
0.22938414	0.029978093	0.00035076454
0.22951458	0.029394414	0.00035071916
0.22964502	0.029888953	0.00034935733
0.22977547	0.029310925	0.00034803056
0.22990591	0.030084496	0.00035248521
0.23003635	0.029856794	0.00035129954
0.23016680	0.028838222	0.00034556653
0.23029724	0.029888624	0.00035206026
0.23042768	0.029766233	0.00034756734
0.23055813	0.029362252	0.00034830697
0.23068857	0.029631340	0.00035333228
0.23081901	0.030233239	0.00036155391
0.23094946	0.029375361	0.00035888319
0.23107990	0.029216877	0.00035765137
0.23121034	0.029610205	0.00036367123
0.23134079	0.029823466	0.00036737903
0.23147123	0.028821613	0.00036090781
0.23160167	0.029409112	0.00036684192
0.23173212	0.029528974	0.00036867491
0.23186256	0.028985263	0.00036618920
0.23199300	0.029659380	0.00037252560
0.23212344	0.030253292	0.00037405552
0.23225389	0.029568044	0.00037450348
0.23238433	0.029305752	0.00037159872
0.23251477	0.029517192	0.00037314062
0.23264522	0.030075626	0.00037884964
0.23277566	0.029495144	0.00037634026
0.23290610	0.029434365	0.00037608084
0.23303655	0.029140585	0.00037849245
0.23316699	0.029736175	0.00037834434
0.23329743	0.029528254	0.00038023790
0.23342788	0.029980034	0.00038122741
0.23355832	0.029387163	0.00037904448
0.23368876	0.029487647	0.00037872622
0.23381921	0.029177116	0.00037647195
0.23394965	0.028828671	0.00037302537
0.23408009	0.029902630	0.00038149520
0.23421054	0.029231463	0.00037554026
0.23434098	0.029264836	0.00037904992
0.23447142	0.029918669	0.00038026281
0.23460187	0.029067311	0.00037728267
0.23473231	0.028853573	0.00037623205
0.23486275	0.029094083	0.00037729393
0.23499320	0.029781504	0.00038219358
0.23512364	0.029426704	0.00038071770
0.23525408	0.029721971	0.00038228432
0.23538453	0.029967165	0.00038247598
0.23551497	0.030138437	0.00038327855
0.23564541	0.029635325	0.00038297762
0.23577586	0.030539671	0.00038976489
0.23590630	0.029964799	0.00038283102
0.23603674	0.029829680	0.00038436181
0.23616719	0.029442209	0.00037919669
0.23629763	0.030050707	0.00038559821
0.23642807	0.028843593	0.00038032906
0.23655851	0.030127166	0.00038664147
0.23668896	0.029777189	0.00038454567
0.23681940	0.029403789	0.00038452225
0.23694984	0.028752843	0.00037653859
0.23708029	0.029322442	0.00038424485
0.23721073	0.028818485	0.00037904257
0.23734117	0.029627418	0.00038715665
0.23747162	0.029223707	0.00038273766
0.23760206	0.029208944	0.00038171851
0.23773250	0.029264278	0.00038387458
0.23786295	0.029762130	0.00038841572
0.23799339	0.029970002	0.00038770766
0.23812383	0.030011113	0.00038916812
0.23825428	0.029514349	0.00038407770
0.23838472	0.029803862	0.00038638791
0.23851516	0.029372316	0.00038598893
0.23864561	0.029183244	0.00038329925
0.23877605	0.029688730	0.00038997247
0.23890649	0.029077186	0.00038318686
0.23903694	0.028751148	0.00038270877
0.23916738	0.029894199	0.00038948215
0.23929782	0.029082030	0.00038604802
0.23942827	0.029092517	0.00038591936
0.23955871	0.029492262	0.00038888442
0.23968915	0.029023728	0.00038240069
0.23981960	0.029008819	0.00038709868
0.23995004	0.029321968	0.00038580678
0.24008048	0.029521975	0.00038923391
0.24021093	0.029376647	0.00038964329
0.24034137	0.029356567	0.00038615635
0.24047181	0.029394787	0.00038562737
0.24060226	0.029895117	0.00039192380
0.24073270	0.028862161	0.00038404561
0.24086314	0.029668039	0.00039203362
0.24099358	0.029798145	0.00038960522
0.24112403	0.029177381	0.00038716122
0.24125447	0.029424836	0.00038949202
0.24138491	0.030006535	0.00039032571
0.24151536	0.029087224	0.00038699455
0.24164580	0.029332913	0.00038788943
0.24177624	0.029545750	0.00038977936
0.24190669	0.029427241	0.00039018978
0.24203713	0.028690331	0.00038528322
0.24216757	0.029827757	0.00039225381
0.24229802	0.029149782	0.00039032588
0.24242846	0.029586864	0.00038994180
0.24255890	0.029792405	0.00039203719
0.24268935	0.029136943	0.00038745837
0.24281979	0.029140911	0.00038939220
0.24295023	0.029100391	0.00039025893
0.24308068	0.029804646	0.00039162294
0.24321112	0.029380944	0.00038952294
0.24334156	0.029306813	0.00039268954
0.24347201	0.029345651	0.00038808945
0.24360245	0.029334092	0.00039281599
0.24373289	0.029132689	0.00038913009
0.24386334	0.029223358	0.00039184982
0.24399378	0.029028705	0.00038846935
0.24412422	0.028896695	0.00038702090
0.24425467	0.029517050	0.00039189503
0.24438511	0.029510897	0.00039422701
0.24451555	0.030015153	0.00039654099
0.24464600	0.028929009	0.00038891930
0.24477644	0.029806589	0.00039269997
0.24490688	0.029069616	0.00039147425
0.24503733	0.029734731	0.00039705808
0.24516777	0.028883993	0.00038779820
0.24529821	0.028740698	0.00039073153
0.24542865	0.029025745	0.00039068099
0.24555910	0.028732009	0.00038998688
0.24568954	0.029127187	0.00039295008
0.24581998	0.029838945	0.00039409476
0.24595043	0.029735990	0.00039574368
0.24608087	0.029226852	0.00039278024
0.24621131	0.029697818	0.00039184491
0.24634176	0.029261533	0.00039291036
0.24647220	0.029854009	0.00039488341
0.24660264	0.028644587	0.00039107593
0.24673309	0.029417808	0.00039349232
0.24686353	0.029950724	0.00039698711
0.24699397	0.029127155	0.00039204119
0.24712442	0.029198181	0.00039488205
0.24725486	0.029475321	0.00039139745
0.24738530	0.029022756	0.00039453885
0.24751575	0.029220100	0.00039218046
0.24764619	0.029670734	0.00039622268
0.24777663	0.028615898	0.00038985827
0.24790708	0.029905494	0.00039705921
0.24803752	0.029663643	0.00039708683
0.24816796	0.029589424	0.00039612633
0.24829841	0.029490676	0.00039389365
0.24842885	0.029831446	0.00039980579
0.24855929	0.029240590	0.00039385834
0.24868974	0.029514537	0.00039779258
0.24882018	0.029135628	0.00039519976
0.24895062	0.029400686	0.00039230742
0.24908107	0.029372769	0.00039552092
0.24921151	0.029494863	0.00039573692
0.24934195	0.029253499	0.00039562757
0.24947240	0.029512367	0.00039763445
0.24960284	0.029075963	0.00039471508
0.24973328	0.028977484	0.00039297277
0.24986372	0.030324754	0.00040318099
0.24999417	0.029628357	0.00039723611
0.25012461	0.029285235	0.00039853929
0.25025505	0.029230510	0.00039379121
0.25038550	0.029380743	0.00039564090
0.25051594	0.028860354	0.00039435113
0.25064638	0.029554886	0.00039724114
0.25077683	0.029440904	0.00039851573
0.25090727	0.029528232	0.00040076257
0.25103771	0.029702437	0.00039667716
0.25116816	0.029559124	0.00039835143
0.25129860	0.030085284	0.00040097429
0.25142904	0.030068416	0.00040148679
0.25155949	0.029257525	0.00039881830
0.25168993	0.029211871	0.00039478937
0.25182037	0.029156380	0.00039523313
0.25195082	0.028733721	0.00039318467
0.25208126	0.029396872	0.00039805252
0.25221170	0.029345723	0.00039821062
0.25234215	0.029619704	0.00039798727
0.25247259	0.030106198	0.00040151792
0.25260303	0.029320185	0.00040008159
0.25273348	0.029556541	0.00039655577
0.25286392	0.028647132	0.00039605327
0.25299436	0.029948078	0.00040041741
0.25312481	0.029692643	0.00040170027
0.25325525	0.028509831	0.00039283389
0.25338569	0.029042105	0.00039569561
0.25351614	0.028375928	0.00039279676
0.25364658	0.028628116	0.00039560719
0.25377702	0.029162395	0.00039659186
0.25390747	0.029367182	0.00039967968
0.25403791	0.029408253	0.00039679119
0.25416835	0.029878826	0.00040420001
0.25429879	0.028965316	0.00039620908
0.25442924	0.029336566	0.00039843619
0.25455968	0.029152708	0.00039838144
0.25469012	0.029057239	0.00039705296
0.25482057	0.029658527	0.00040054917
0.25495101	0.029299001	0.00039867164
0.25508145	0.029345260	0.00039830548
0.25521190	0.028553365	0.00039715678
0.25534234	0.028861588	0.00039450018
0.25547278	0.030167970	0.00040143067
0.25560323	0.029271186	0.00039761593
0.25573367	0.029092841	0.00040078447
0.25586411	0.028721408	0.00040619396
0.25599456	0.028956982	0.00041111064
0.25612500	0.029232848	0.00041422274
0.25625544	0.028764272	0.00041570280
0.25638589	0.028698771	0.00041912480
0.25651633	0.029347711	0.00042448588
0.25664677	0.029238389	0.00042663649
0.25677722	0.028283742	0.00042133687
0.25690766	0.028783519	0.00042676028
0.25703810	0.029061182	0.00043256088
0.25716855	0.029335759	0.00043624980
0.25729899	0.029321305	0.00043744050
0.25742943	0.030015558	0.00044418931
0.25755988	0.028990105	0.00043649252
0.25769032	0.028686691	0.00044073481
0.25782076	0.029447200	0.00044331121
0.25795121	0.029009743	0.00044498800
0.25808165	0.028053829	0.00044232852
0.25821209	0.028661550	0.00044361844
0.25834253	0.029257656	0.00045130445
0.25847298	0.029153665	0.00045247678
0.25860342	0.029712484	0.00046109814
0.25873386	0.028928860	0.00045695328
0.25886431	0.029278953	0.00045999219
0.25899475	0.029275151	0.00046005446
0.25912519	0.029156937	0.00046286388
0.25925564	0.029641506	0.00046642053
0.25938608	0.029236661	0.00046595736
0.25951652	0.028689605	0.00046304458
0.25964697	0.029196719	0.00046996311
0.25977741	0.029261267	0.00047163559
0.25990785	0.028346041	0.00046588032
0.26003830	0.029545506	0.00047321653
0.26016874	0.029136276	0.00047801155
0.26029918	0.029319722	0.00047265266
0.26042963	0.028910817	0.00047362315
0.26056007	0.028821511	0.00047390084
0.26069051	0.028998404	0.00047809710
0.26082096	0.029663569	0.00047938243
0.26095140	0.028909910	0.00047863797
0.26108184	0.029170801	0.00047842331
0.26121229	0.029081919	0.00047969313
0.26134273	0.028337407	0.00047552468
0.26147317	0.029128960	0.00048260422
0.26160362	0.028741779	0.00048163105
0.26173406	0.029352240	0.00048665106
0.26186450	0.028952432	0.00048402950
0.26199495	0.029801220	0.00048887685
0.26212539	0.029384875	0.00048707629
0.26225583	0.028063260	0.00048020878
0.26238628	0.028879855	0.00048591344
0.26251672	0.029893377	0.00049243750
0.26264716	0.029315402	0.00049126877
0.26277760	0.028748489	0.00048597745
0.26290805	0.028730995	0.00048789591
0.26303849	0.028950502	0.00048937865
0.26316893	0.029570685	0.00049968735
0.26329938	0.028442221	0.00048509499
0.26342982	0.028177421	0.00048607285
0.26356026	0.029360318	0.00049607405
0.26369071	0.028666234	0.00049305845
0.26382115	0.028184068	0.00048760325
0.26395159	0.028633588	0.00049156955
0.26408204	0.028820591	0.00049418422
0.26421248	0.029262811	0.00050147355
0.26434292	0.028999751	0.00049673942
0.26447337	0.028502085	0.00049593092
0.26460381	0.029104243	0.00049919848
0.26473425	0.028136569	0.00049183505
0.26486470	0.028525782	0.00050111854
0.26499514	0.028079227	0.00049165545
0.26512558	0.029301444	0.00050627015
0.26525603	0.028846910	0.00050493820
[truncated: 573 more rows]
