# Supplementary material for: Rationally seeded computational protein design of ɑ-helical barrels
Source: Nat Chem Biol. 2024 Jun 20;20(8):991–9. doi: 10.1038/s41589-024-01642-0 (PMC11288890; doi:10.1038/s41589-024-01642-0)
Supplement: Supplementary file 3 — PDB and .mtz files used for making figure panels b–d and j–m. [file 41589_2024_1642_MOESM3_ESM.zip › KIA_RP_RSPD_NatChemBiol_data_Figure2/scapCC6_LLIA_panels_e-h/SAXS_panel_i/SAXS_raw_SEC_scapCC6_LLIA/b21-443535_00681.dat]

0.0045000000	1.0754494	0.010252609
0.0046304432	0.96015481	0.0096489443
0.0047608865	0.87554082	0.0088687660
0.0048913297	0.79929840	0.0083518929
0.0050217729	0.73289823	0.0077262841
0.0051522162	0.67506788	0.0074151949
0.0052826594	0.61295763	0.0067370186
0.0054131026	0.56991041	0.0065159219
0.0055435459	0.52536057	0.0061266800
0.0056739891	0.49512353	0.0058133275
0.0058044323	0.47775837	0.0056477198
0.0059348756	0.44175584	0.0053158046
0.0060653188	0.41096420	0.0049980261
0.0061957621	0.38876693	0.0048733121
0.0063262053	0.36999547	0.0047423626
0.0064566485	0.35408036	0.0045387458
0.0065870918	0.33740520	0.0044200712
0.0067175350	0.32240206	0.0042410312
0.0068479782	0.31431274	0.0041874879
0.0069784215	0.29727923	0.0040088768
0.0071088647	0.28294462	0.0039024060
0.0072393079	0.26992827	0.0037382027
0.0073697512	0.26084784	0.0036440363
0.0075001944	0.25068907	0.0035502527
0.0076306376	0.23657455	0.0034347544
0.0077610809	0.22748878	0.0033014493
0.0078915241	0.22551637	0.0033131944
0.0080219673	0.20955913	0.0031201120
0.0081524106	0.21240737	0.0031777008
0.0082828538	0.19592593	0.0029450061
0.0084132970	0.18881907	0.0029560772
0.0085437403	0.18074236	0.0028285916
0.0086741835	0.17397141	0.0027552104
0.0088046267	0.16642848	0.0026804979
0.0089350700	0.16571579	0.0026377299
0.0090655132	0.15943506	0.0025355109
0.0091959565	0.15664390	0.0025913688
0.0093263997	0.15026606	0.0024296582
0.0094568429	0.15017605	0.0024250348
0.0095872862	0.14227467	0.0023795212
0.0097177294	0.13173056	0.0022391631
0.0098481726	0.13014356	0.0022326004
0.0099786159	0.12926044	0.0022009949
0.010109059	0.12047826	0.0020868490
0.010239502	0.11827635	0.0020862914
0.010369946	0.11226806	0.0019968432
0.010500389	0.11430045	0.0020003517
0.010630832	0.11110817	0.0019665933
0.010761275	0.10629083	0.0018914276
0.010891719	0.10254040	0.0018680799
0.011022162	0.096516808	0.0017639126
0.011152605	0.099127994	0.0017879047
0.011283048	0.095607005	0.0017723243
0.011413491	0.091772158	0.0016850987
0.011543935	0.091755155	0.0016740966
0.011674378	0.090075825	0.0016429096
0.011804821	0.084421140	0.0015451799
0.011935264	0.084475285	0.0015474675
0.012065708	0.082435240	0.0015080738
0.012196151	0.082617736	0.0014910908
0.012326594	0.078790836	0.0014626048
0.012457037	0.079057520	0.0014477359
0.012587481	0.077760830	0.0014071045
0.012717924	0.076726430	0.0013789373
0.012848367	0.077524492	0.0013713094
0.012978810	0.074566277	0.0013317527
0.013109253	0.072427342	0.0012779526
0.013239697	0.072463098	0.0012858090
0.013370140	0.070706021	0.0012593986
0.013500583	0.068121193	0.0012318655
0.013631026	0.066860070	0.0012068919
0.013761470	0.070591466	0.0012443955
0.013891913	0.066865198	0.0011792597
0.014022356	0.064646120	0.0011701733
0.014152799	0.065436088	0.0011611199
0.014283243	0.063889548	0.0011390699
0.014413686	0.064386980	0.0011558651
0.014544129	0.063074953	0.0011252623
0.014674572	0.062954880	0.0011127208
0.014805016	0.061715383	0.0011003055
0.014935459	0.062859248	0.0011065457
0.015065902	0.063234689	0.0011059815
0.015196345	0.059578364	0.0010686774
0.015326788	0.059232520	0.0010600911
0.015457232	0.061313739	0.0010727110
0.015587675	0.058942514	0.0010408267
0.015718118	0.057928163	0.0010355866
0.015848561	0.058896884	0.0010294821
0.015979005	0.057258368	0.0010206798
0.016109448	0.057262962	0.0010183340
0.016239891	0.054511476	0.00098238729
0.016370334	0.057249056	0.0010011345
0.016500778	0.054531768	0.00098068060
0.016631221	0.054557861	0.00097115079
0.016761664	0.053895949	0.00096396406
0.016892107	0.055149293	0.00096708284
0.017022551	0.053167549	0.00094610299
0.017152994	0.056006652	0.00097244378
0.017283437	0.052834171	0.00093383259
0.017413880	0.053242861	0.00093364801
0.017544323	0.052513685	0.00092759069
0.017674767	0.052996919	0.00092018664
0.017805210	0.052100103	0.00092114591
0.017935653	0.050875966	0.00089768169
0.018066096	0.050154826	0.00089333831
0.018196540	0.050431978	0.00089277339
0.018326983	0.050945982	0.00088684663
0.018457426	0.050966186	0.00088505290
0.018587869	0.050302329	0.00088113790
0.018718313	0.050413631	0.00087467226
0.018848756	0.050478899	0.00088045674
0.018979199	0.048502403	0.00084740082
0.019109642	0.049508115	0.00085818390
0.019240086	0.048915583	0.00085188576
0.019370529	0.048709596	0.00084817359
0.019500972	0.048139983	0.00083271881
0.019631415	0.047789478	0.00083327616
0.019761858	0.046868192	0.00081760032
0.019892302	0.049466659	0.00083877451
0.020022745	0.046165686	0.00080866987
0.020153188	0.046162569	0.00080911195
0.020283631	0.046001514	0.00080272003
0.020414075	0.047413969	0.00080501056
0.020544518	0.045881783	0.00079329972
0.020674961	0.045626892	0.00078982652
0.020805404	0.046889777	0.00080225990
0.020935848	0.046103848	0.00079089732
0.021066291	0.045873599	0.00078406495
0.021196734	0.045542905	0.00077784492
0.021327177	0.044900651	0.00077482253
0.021457621	0.045852781	0.00077558140
0.021588064	0.045202169	0.00077337875
0.021718507	0.045539338	0.00076526563
0.021848950	0.044507968	0.00076374032
0.021979393	0.043961276	0.00075390271
0.022109837	0.043938829	0.00074804645
0.022240280	0.044241458	0.00074493966
0.022370723	0.044820072	0.00075746545
0.022501166	0.044311520	0.00074399800
0.022631610	0.044604594	0.00074722844
0.022762053	0.043298062	0.00072923955
0.022892496	0.042590195	0.00072781627
0.023022939	0.042999697	0.00072617746
0.023153383	0.042738401	0.00072218778
0.023283826	0.043340767	0.00072122800
0.023414269	0.042726725	0.00071780124
0.023544712	0.041398534	0.00070407003
0.023675156	0.042422297	0.00071579619
0.023805599	0.042669952	0.00070739367
0.023936042	0.042715063	0.00071618287
0.024066485	0.042710293	0.00070885455
0.024196928	0.042751253	0.00070308385
0.024327372	0.041753120	0.00069260482
0.024457815	0.042049446	0.00069819020
0.024588258	0.041577252	0.00068996008
0.024718701	0.041788696	0.00069003772
0.024849145	0.041086554	0.00067984905
0.024979588	0.041659143	0.00068574524
0.025110031	0.040848859	0.00067822681
0.025240474	0.041503605	0.00067871807
0.025370918	0.041523535	0.00067651441
0.025501361	0.040755497	0.00066987739
0.025631804	0.040232507	0.00066800540
0.025762247	0.041841422	0.00067091277
0.025892691	0.040957176	0.00066958038
0.026023134	0.041005177	0.00066647032
0.026153577	0.040791177	0.00066634838
0.026284020	0.041212207	0.00065787506
0.026414463	0.041492589	0.00066463623
0.026544907	0.040719628	0.00065451311
0.026675350	0.040747726	0.00066002335
0.026805793	0.040888795	0.00065436673
0.026936236	0.040241994	0.00064710377
0.027066680	0.039464074	0.00063787853
0.027197123	0.040168427	0.00064833460
0.027327566	0.040926192	0.00064803241
0.027458009	0.038836832	0.00063200035
0.027588453	0.040197895	0.00063922111
0.027718896	0.040422718	0.00064321922
0.027849339	0.038487673	0.00061791955
0.027979782	0.040829648	0.00064168859
0.028110226	0.039587907	0.00062801832
0.028240669	0.038851290	0.00062254957
0.028371112	0.038559144	0.00061612688
0.028501555	0.039871871	0.00062634572
0.028631998	0.039605213	0.00061956715
0.028762442	0.039323704	0.00062204291
0.028892885	0.038751914	0.00061747364
0.029023328	0.037597589	0.00060283335
0.029153771	0.039194000	0.00061169698
0.029284215	0.039663649	0.00061603336
0.029414658	0.039640526	0.00061331499
0.029545101	0.038249403	0.00060284786
0.029675544	0.038944422	0.00060834887
0.029805988	0.038373022	0.00060042144
0.029936431	0.038885666	0.00060326457
0.030066874	0.038312382	0.00059474242
0.030197317	0.039264466	0.00060358874
0.030327760	0.038538776	0.00059597091
0.030458204	0.037971099	0.00059352635
0.030588647	0.038394477	0.00059183542
0.030719090	0.039052896	0.00059659952
0.030849533	0.039479251	0.00059642483
0.030979977	0.037929388	0.00059047983
0.031110420	0.038046830	0.00058156561
0.031240863	0.038121479	0.00058615322
0.031371306	0.039108387	0.00058893751
0.031501750	0.037954247	0.00058144989
0.031632193	0.037489698	0.00057494774
0.031762636	0.038032330	0.00058242309
0.031893079	0.038500317	0.00057904049
0.032023523	0.037958385	0.00058075459
0.032153966	0.039839048	0.00058627998
0.032284409	0.037134813	0.00056849447
0.032414852	0.037751924	0.00057101675
0.032545295	0.036876494	0.00056591604
0.032675739	0.038697717	0.00057396458
0.032806182	0.037962554	0.00056801084
0.032936625	0.036038897	0.00055195855
0.033067068	0.037881244	0.00056868669
0.033197512	0.038596518	0.00056690927
0.033327955	0.037815259	0.00056629815
0.033458398	0.038504409	0.00056643512
0.033588841	0.037755462	0.00056132344
0.033719285	0.036931943	0.00055313584
0.033849728	0.037251459	0.00055647467
0.033980171	0.038241449	0.00056044046
0.034110614	0.037555018	0.00055584325
0.034241058	0.037214284	0.00055275604
0.034371501	0.036868852	0.00055580797
0.034501944	0.036951508	0.00055618343
0.034632387	0.037258527	0.00057151398
0.034762830	0.037177049	0.00057311642
0.034893274	0.037771635	0.00057850691
0.035023717	0.036213147	0.00057008372
0.035154160	0.036271914	0.00057216532
0.035284603	0.036313438	0.00057588235
0.035415047	0.036672785	0.00058282043
0.035545490	0.036455342	0.00057994555
0.035675933	0.036827084	0.00058279567
0.035806376	0.036379439	0.00058252880
0.035936820	0.036609181	0.00058217463
0.036067263	0.036525061	0.00058600014
0.036197706	0.036342549	0.00058289475
0.036328149	0.036355755	0.00058685917
0.036458593	0.036654683	0.00058673755
0.036589036	0.035924969	0.00058492208
0.036719479	0.035861560	0.00058678683
0.036849922	0.037600462	0.00060395582
0.036980365	0.037134801	0.00059630530
0.037110809	0.035704541	0.00059041323
0.037241252	0.034902525	0.00058101383
0.037371695	0.035988317	0.00059571555
0.037502138	0.036161015	0.00059579610
0.037632582	0.035954382	0.00059674250
0.037763025	0.036215023	0.00059413471
0.037893468	0.036419283	0.00060273482
0.038023911	0.036616163	0.00059892428
0.038154355	0.036044419	0.00060130210
0.038284798	0.036341313	0.00060288445
0.038415241	0.035765185	0.00060138342
0.038545684	0.035582581	0.00059596666
0.038676128	0.035686910	0.00059919046
0.038806571	0.036037012	0.00060448461
0.038937014	0.035768666	0.00060119475
0.039067457	0.036734269	0.00060780352
0.039197900	0.035307482	0.00060304476
0.039328344	0.036654954	0.00060783862
0.039458787	0.035091343	0.00059854739
0.039589230	0.035141205	0.00059321288
0.039719673	0.035803441	0.00059019880
0.039850117	0.035784296	0.00058708817
0.039980560	0.036617308	0.00059222363
0.040111003	0.036279949	0.00058792165
0.040241446	0.036124622	0.00058485247
0.040371890	0.035812094	0.00058071646
0.040502333	0.036353496	0.00058114831
0.040632776	0.035807355	0.00057970540
0.040763219	0.036392435	0.00057910408
0.040893663	0.035972266	0.00057640087
0.041024106	0.035156983	0.00056673131
0.041154549	0.036101408	0.00057733490
0.041284992	0.036206935	0.00057462693
0.041415435	0.036386825	0.00057587137
0.041545879	0.036079674	0.00056954788
0.041676322	0.035563297	0.00057058056
0.041806765	0.035720753	0.00056605397
0.041937208	0.036112772	0.00057182823
0.042067652	0.035415051	0.00056031816
0.042198095	0.036168633	0.00057085317
0.042328538	0.035015027	0.00055902843
0.042458981	0.036069641	0.00057051427
0.042589425	0.034790731	0.00055205917
0.042719868	0.035523159	0.00056237486
0.042850311	0.035411005	0.00055840146
0.042980754	0.035506070	0.00055900307
0.043111198	0.036049117	0.00056035576
0.043241641	0.035998173	0.00056385920
0.043372084	0.034786869	0.00055342857
0.043502527	0.035173844	0.00055318744
0.043632970	0.036161552	0.00055918374
0.043763414	0.035421655	0.00055398008
0.043893857	0.034635915	0.00054539153
0.044024300	0.035427626	0.00055461618
0.044154743	0.035172386	0.00054966637
0.044285187	0.034290874	0.00054398525
0.044415630	0.035467577	0.00055335383
0.044546073	0.035458586	0.00054789262
0.044676516	0.034624669	0.00054245839
0.044806960	0.034955490	0.00054640514
0.044937403	0.035979058	0.00055178033
0.045067846	0.034173542	0.00053977544
0.045198289	0.035815756	0.00054806963
0.045328733	0.036007258	0.00055122539
0.045459176	0.034677128	0.00054150678
0.045589619	0.035839950	0.00054831608
0.045720062	0.035362970	0.00054490729
0.045850505	0.035923998	0.00054515764
0.045980949	0.035267004	0.00054405665
0.046111392	0.035820361	0.00054617720
0.046241835	0.035698817	0.00054550757
0.046372278	0.035572736	0.00054774469
0.046502722	0.035301864	0.00055188944
0.046633165	0.035650304	0.00055665199
0.046763608	0.034713840	0.00055146403
0.046894051	0.035623089	0.00056025053
0.047024495	0.034999622	0.00056145474
0.047154938	0.035444472	0.00056239154
0.047285381	0.035188167	0.00056293136
0.047415824	0.035121930	0.00056000967
0.047546267	0.035853886	0.00057400849
0.047676711	0.036191410	0.00057413791
0.047807154	0.033934619	0.00055881403
0.047937597	0.035364564	0.00056605562
0.048068040	0.034770539	0.00056838104
0.048198484	0.035206715	0.00057019446
0.048328927	0.035376927	0.00057226480
0.048459370	0.035023132	0.00057227592
0.048589813	0.034946813	0.00056883994
0.048720257	0.035800312	0.00057804166
0.048850700	0.034807185	0.00057062376
0.048981143	0.035148221	0.00057415791
0.049111586	0.035078832	0.00057536453
0.049242030	0.035166869	0.00057637520
0.049372473	0.035182362	0.00057851470
0.049502916	0.034432817	0.00057127229
0.049633359	0.034016486	0.00056965000
0.049763802	0.034075359	0.00057114934
0.049894246	0.035327603	0.00058073993
0.050024689	0.034911956	0.00057745122
0.050155132	0.035836615	0.00058279156
0.050285575	0.034304972	0.00057475899
0.050416019	0.034654045	0.00057399455
0.050546462	0.034291906	0.00057440492
0.050676905	0.035112412	0.00058013533
0.050807348	0.035134845	0.00058267793
0.050937792	0.035384456	0.00058111793
0.051068235	0.035095627	0.00058375311
0.051198678	0.034970295	0.00058065209
0.051329121	0.035210360	0.00058553731
0.051459565	0.034239219	0.00057712322
0.051590008	0.035399940	0.00058857070
0.051720451	0.035075443	0.00058304388
0.051850894	0.035411518	0.00058850631
0.051981337	0.034569097	0.00057928053
0.052111781	0.034702178	0.00058504307
0.052242224	0.034809734	0.00058233581
0.052372667	0.034780368	0.00058759502
0.052503110	0.034846268	0.00058584928
0.052633554	0.034255149	0.00058088016
0.052763997	0.034473529	0.00058268015
0.052894440	0.035442402	0.00059240778
0.053024883	0.035507092	0.00059142179
0.053155327	0.035908655	0.00059534716
0.053285770	0.034432331	0.00058052526
0.053416213	0.034041729	0.00058177929
0.053546656	0.034815939	0.00058842381
0.053677100	0.035503530	0.00059219041
0.053807543	0.034966585	0.00058977626
0.053937986	0.035724290	0.00059706520
0.054068429	0.034990460	0.00059005120
0.054198872	0.034261591	0.00058319592
0.054329316	0.033268604	0.00057977183
0.054459759	0.035694142	0.00059730408
0.054590202	0.033836993	0.00058228494
0.054720645	0.034066349	0.00058397746
0.054851089	0.034826891	0.00059184194
0.054981532	0.034951829	0.00059052694
0.055111975	0.035222202	0.00059470349
0.055242418	0.035833083	0.00059675009
0.055372862	0.034557950	0.00058967724
0.055503305	0.034283969	0.00058664652
0.055633748	0.034883166	0.00059173260
0.055764191	0.034344942	0.00058757660
0.055894635	0.034187236	0.00059057678
0.056025078	0.034462032	0.00058775873
0.056155521	0.034362782	0.00059120509
0.056285964	0.034044235	0.00058416098
0.056416407	0.035088676	0.00059572993
0.056546851	0.034400891	0.00059253053
0.056677294	0.034536296	0.00059070491
0.056807737	0.035451096	0.00060031534
0.056938180	0.034130021	0.00058762173
0.057068624	0.034800907	0.00059307930
0.057199067	0.034885649	0.00059817546
0.057329510	0.034241155	0.00058903191
0.057459953	0.034703691	0.00059341022
0.057590397	0.035438255	0.00060071059
0.057720840	0.034380588	0.00059433188
0.057851283	0.034690569	0.00059404532
0.057981726	0.034243207	0.00058930860
0.058112170	0.033241045	0.00057941562
0.058242613	0.033805477	0.00058505739
0.058373056	0.034065646	0.00058596729
0.058503499	0.033661266	0.00058031480
0.058633942	0.033967140	0.00058555347
0.058764386	0.034594872	0.00058581956
0.058894829	0.034027052	0.00058452230
0.059025272	0.033769744	0.00057905512
0.059155715	0.034122261	0.00058189735
0.059286159	0.034553003	0.00058460488
0.059416602	0.034503383	0.00058389465
0.059547045	0.034480640	0.00058337735
0.059677488	0.033977574	0.00057911027
0.059807932	0.035086044	0.00058368371
0.059938375	0.034042585	0.00058276764
0.060068818	0.034238262	0.00057545748
0.060199261	0.034361067	0.00057880522
0.060329705	0.034573673	0.00057842739
0.060460148	0.034584601	0.00058044476
0.060590591	0.034249510	0.00057233709
0.060721034	0.033997597	0.00057158809
0.060851477	0.033468382	0.00056731946
0.060981921	0.034624295	0.00057952749
0.061112364	0.035225598	0.00057730360
0.061242807	0.035130300	0.00057893192
0.061373250	0.033855920	0.00056898815
0.061503694	0.034661623	0.00057454209
0.061634137	0.033850891	0.00056942566
0.061764580	0.034129337	0.00057305708
0.061895023	0.034008289	0.00056700160
0.062025467	0.034555584	0.00057463513
0.062155910	0.033312642	0.00056315817
0.062286353	0.034525078	0.00057344130
0.062416796	0.033614730	0.00056597111
0.062547240	0.033505438	0.00056312718
0.062677683	0.033383898	0.00056523192
0.062808126	0.033774633	0.00056606906
0.062938569	0.034062056	0.00056796424
0.063069012	0.033610146	0.00056618434
0.063199456	0.033789922	0.00056534052
0.063329899	0.033623943	0.00056330629
0.063460342	0.034409541	0.00056776377
0.063590785	0.033400802	0.00055999707
0.063721229	0.034286478	0.00056934732
0.063851672	0.034180962	0.00056767951
0.063982115	0.034008920	0.00056456032
0.064112558	0.033707057	0.00056466539
0.064243002	0.033923445	0.00056314471
0.064373445	0.034318116	0.00056387130
0.064503888	0.035108888	0.00057481713
0.064634331	0.035099872	0.00057298318
0.064764774	0.034201492	0.00056676257
0.064895218	0.033851729	0.00056171218
0.065025661	0.034515992	0.00056879441
0.065156104	0.034089152	0.00056190427
0.065286547	0.033785860	0.00056042856
0.065416991	0.033957125	0.00056292246
0.065547434	0.033792316	0.00056028659
0.065677877	0.034560023	0.00056484499
0.065808320	0.034430063	0.00056629749
0.065938764	0.033387305	0.00055476972
0.066069207	0.033295141	0.00055803268
0.066199650	0.034478362	0.00056171920
0.066330093	0.034411352	0.00056272740
0.066460537	0.033375277	0.00055483726
0.066590980	0.033061391	0.00055354248
0.066721423	0.034093204	0.00056144056
0.066851866	0.033756461	0.00055641445
0.066982309	0.034071482	0.00055769154
0.067112753	0.034766877	0.00056562930
0.067243196	0.034497020	0.00056196233
0.067373639	0.033725632	0.00055705681
0.067504082	0.033315450	0.00055411457
0.067634526	0.033405526	0.00055144816
0.067764969	0.032948755	0.00055187331
0.067895412	0.033071126	0.00055142813
0.068025855	0.033312426	0.00055086161
0.068156299	0.033805784	0.00055711985
0.068286742	0.033364165	0.00055073630
0.068417185	0.033521993	0.00055018112
0.068547628	0.033770448	0.00055702027
0.068678072	0.033040559	0.00054590490
0.068808515	0.034114666	0.00055839265
0.068938958	0.033506920	0.00054904737
0.069069401	0.034424424	0.00055619094
0.069199844	0.032993099	0.00054970584
0.069330288	0.034278566	0.00055543972
0.069460731	0.033505010	0.00054856908
0.069591174	0.033469010	0.00055082602
0.069721617	0.033755922	0.00055116040
0.069852061	0.033049954	0.00054757659
0.069982504	0.033069213	0.00054337384
0.070112947	0.034398863	0.00055687475
0.070243390	0.034158482	0.00055641008
0.070373834	0.033580146	0.00054831782
0.070504277	0.033693693	0.00054817908
0.070634720	0.034509069	0.00055857668
0.070765163	0.032855829	0.00054186034
0.070895607	0.034840826	0.00055858286
0.071026050	0.033054052	0.00054170860
0.071156493	0.034322177	0.00055306128
0.071286936	0.033285375	0.00054544942
0.071417379	0.033248607	0.00054331155
0.071547823	0.034822108	0.00055479316
0.071678266	0.034247053	0.00055335057
0.071808709	0.033548330	0.00054403572
0.071939152	0.033604525	0.00054732311
0.072069596	0.033388801	0.00054340507
0.072200039	0.033589434	0.00054400951
0.072330482	0.033650381	0.00054860013
0.072460925	0.033878802	0.00054543344
0.072591369	0.033971920	0.00054739082
0.072721812	0.032649306	0.00053628314
0.072852255	0.034692629	0.00055410008
0.072982698	0.033457990	0.00054361306
0.073113142	0.032753121	0.00053827871
0.073243585	0.034832764	0.00055348214
0.073374028	0.032923003	0.00053928136
0.073504471	0.033062670	0.00053587266
0.073634914	0.033479850	0.00054400970
0.073765358	0.033392677	0.00053918261
0.073895801	0.034014902	0.00054528637
0.074026244	0.033680225	0.00054383199
0.074156687	0.033541338	0.00053890246
0.074287131	0.033124787	0.00053718514
0.074417574	0.033550965	0.00054530202
0.074548017	0.033366389	0.00053763865
0.074678460	0.033650005	0.00054303563
0.074808904	0.033865412	0.00054132008
0.074939347	0.033844596	0.00054180636
0.075069790	0.033156414	0.00053931312
0.075200233	0.033876303	0.00053838447
0.075330677	0.033839441	0.00054304997
0.075461120	0.033204215	0.00053916449
0.075591563	0.033257314	0.00053371688
0.075722006	0.033476019	0.00053879957
0.075852449	0.032980773	0.00053173963
0.075982893	0.032673955	0.00053087434
0.076113336	0.033607352	0.00053994819
0.076243779	0.032996759	0.00053150510
0.076374222	0.034151042	0.00053979900
0.076504666	0.033230567	0.00053646740
0.076635109	0.033202142	0.00053196738
0.076765552	0.032774444	0.00053108170
0.076895995	0.033305527	0.00053579631
0.077026439	0.032395063	0.00052771843
0.077156882	0.033329978	0.00053476481
0.077287325	0.033084857	0.00053049668
0.077417768	0.034086076	0.00053910884
0.077548212	0.033477754	0.00053539135
0.077678655	0.033839872	0.00053591906
0.077809098	0.033540707	0.00053681388
0.077939541	0.034102695	0.00053582762
0.078069984	0.033916296	0.00053761860
0.078200428	0.033626669	0.00053805670
0.078330871	0.033850110	0.00053322357
0.078461314	0.032719494	0.00052757201
0.078591757	0.034191828	0.00053813670
0.078722201	0.033651291	0.00053382306
0.078852644	0.032417408	0.00052328171
0.078983087	0.032452885	0.00052301582
0.079113530	0.032979136	0.00052730337
0.079243974	0.033367273	0.00053321977
0.079374417	0.032497478	0.00052170088
0.079504860	0.033282405	0.00052962497
0.079635303	0.032837504	0.00052308361
0.079765747	0.033558309	0.00053274180
0.079896190	0.033993691	0.00053301756
0.080026633	0.034035966	0.00053352606
0.080157076	0.034283955	0.00053434665
0.080287519	0.033310191	0.00053094132
0.080417963	0.032917846	0.00052371417
0.080548406	0.034413032	0.00053866866
0.080678849	0.033024128	0.00052285434
0.080809292	0.032943695	0.00052397559
0.080939736	0.033041547	0.00052479978
0.081070179	0.033533189	0.00052661705
0.081200622	0.033634548	0.00052831479
0.081331065	0.033294927	0.00052859740
0.081461509	0.034020346	0.00052855532
0.081591952	0.033310696	0.00052732842
0.081722395	0.032539761	0.00051812024
0.081852838	0.033077148	0.00052396538
0.081983281	0.033661176	0.00052824648
0.082113725	0.032168380	0.00051264354
0.082244168	0.032253678	0.00051716919
0.082374611	0.032751900	0.00051885635
0.082505054	0.033182513	0.00052157111
0.082635498	0.032879583	0.00052233236
0.082765941	0.032913731	0.00051936171
0.082896384	0.032972230	0.00052043914
0.083026827	0.034029634	0.00053105005
0.083157271	0.033435682	0.00052158212
0.083287714	0.033270212	0.00052368516
0.083418157	0.032639036	0.00051731270
0.083548600	0.032793349	0.00051840659
0.083679044	0.032875213	0.00051760709
0.083809487	0.031939119	0.00050876363
0.083939930	0.033400857	0.00052196905
0.084070373	0.032876981	0.00051955232
0.084200816	0.033029564	0.00051715344
0.084331260	0.032412976	0.00051483923
0.084461703	0.033417437	0.00052194964
0.084592146	0.033447647	0.00051898761
0.084722589	0.033191917	0.00051967292
0.084853033	0.033956850	0.00052485683
0.084983476	0.034067614	0.00052551244
0.085113919	0.032879281	0.00051681385
0.085244362	0.031933519	0.00050730135
0.085374806	0.032884234	0.00051578003
0.085505249	0.033118535	0.00051820072
0.085635692	0.032411832	0.00051331541
0.085766135	0.033472812	0.00052085960
0.085896579	0.032958501	0.00051375196
0.086027022	0.032243986	0.00050919803
0.086157465	0.032304495	0.00051180795
0.086287908	0.033090208	0.00051182221
0.086418351	0.033467110	0.00052034594
0.086548795	0.032287219	0.00050812334
0.086679238	0.032409311	0.00050856797
0.086809681	0.032735715	0.00051415206
0.086940124	0.032962930	0.00051169193
0.087070568	0.032761220	0.00051244490
0.087201011	0.033226374	0.00051420637
0.087331454	0.032836280	0.00050987530
0.087461897	0.032794715	0.00051274556
0.087592341	0.032243928	0.00050537922
0.087722784	0.032643420	0.00050966285
0.087853227	0.033265373	0.00051549962
0.087983670	0.032701852	0.00050789290
0.088114114	0.033560603	0.00051902029
0.088244557	0.033307377	0.00051187125
0.088375000	0.033097045	0.00051195708
0.088505443	0.033307114	0.00051612154
0.088635886	0.032790694	0.00050754758
0.088766330	0.032109802	0.00050321521
0.088896773	0.033256534	0.00051422832
0.089027216	0.033062702	0.00050582057
0.089157659	0.032386370	0.00050622501
0.089288103	0.031789948	0.00050060435
0.089418546	0.033603946	0.00051120357
0.089548989	0.033158079	0.00051250454
0.089679432	0.032693905	0.00050607880
0.089809876	0.032462348	0.00050403962
0.089940319	0.032609948	0.00050754941
0.090070762	0.034120867	0.00051320414
0.090201205	0.032476830	0.00050656288
0.090331649	0.033077248	0.00050613395
0.090462092	0.032311043	0.00050227693
0.090592535	0.032607458	0.00050648190
0.090722978	0.033357836	0.00050845780
0.090853421	0.032938214	0.00050795244
0.090983865	0.032796008	0.00050674714
0.091114308	0.032954334	0.00050320574
0.091244751	0.033103044	0.00050760627
0.091375194	0.032174811	0.00049921134
0.091505638	0.032403094	0.00050161422
0.091636081	0.033168359	0.00051754360
0.091766524	0.034323477	0.00053097670
0.091896967	0.033362949	0.00052575068
0.092027411	0.033329788	0.00053037897
0.092157854	0.032447973	0.00052743422
0.092288297	0.032969454	0.00053289463
0.092418740	0.032694540	0.00053336448
0.092549184	0.032887487	0.00053754440
0.092679627	0.032947239	0.00054113941
0.092810070	0.032751585	0.00053795203
0.092940513	0.032564639	0.00053094092
0.093070956	0.032421942	0.00052387885
0.093201400	0.032355757	0.00052030368
0.093331843	0.032088031	0.00051822428
0.093462286	0.033118137	0.00052101118
0.093592729	0.032633177	0.00051957961
0.093723173	0.032910407	0.00052151735
0.093853616	0.032967535	0.00051723203
0.093984059	0.032401711	0.00051459543
0.094114502	0.031773968	0.00050500782
0.094244946	0.032073219	0.00051014969
0.094375389	0.033117264	0.00051666605
0.094505832	0.033255003	0.00051559225
0.094636275	0.032781277	0.00051234668
0.094766719	0.033420856	0.00051705966
0.094897162	0.032600697	0.00050692719
0.095027605	0.032582663	0.00051094836
0.095158048	0.032696022	0.00050902173
0.095288491	0.032193654	0.00050401004
0.095418935	0.032853981	0.00051229352
0.095549378	0.032227907	0.00050298042
0.095679821	0.032800585	0.00050791821
0.095810264	0.032978021	0.00050945983
0.095940708	0.032577992	0.00050466908
0.096071151	0.033622811	0.00051770010
0.096201594	0.032484325	0.00050364096
0.096332037	0.032365838	0.00050136088
0.096462481	0.032685349	0.00050725468
0.096592924	0.032112722	0.00049839430
0.096723367	0.033863606	0.00051271807
0.096853810	0.032674320	0.00050521763
0.096984253	0.031687269	0.00049533901
0.097114697	0.033281284	0.00050834155
0.097245140	0.032342457	0.00049898967
0.097375583	0.032470943	0.00049997471
0.097506026	0.032720220	0.00050496261
0.097636470	0.033003679	0.00050378881
0.097766913	0.031576968	0.00049268406
0.097897356	0.032091187	0.00049594007
0.098027799	0.031941484	0.00049409539
0.098158243	0.033115859	0.00050167395
0.098288686	0.032679744	0.00049771561
0.098419129	0.031297521	0.00048562723
0.098549572	0.032072786	0.00049316545
0.098680016	0.031390079	0.00048378970
0.098810459	0.033283642	0.00049840629
0.098940902	0.032313666	0.00048803132
0.099071345	0.032689433	0.00048958961
0.099201788	0.032572097	0.00049091191
0.099332232	0.033401930	0.00049258271
0.099462675	0.033018255	0.00049337266
0.099593118	0.032900426	0.00049232135
0.099723561	0.033385890	0.00049394771
0.099854005	0.032694270	0.00049001510
0.099984448	0.032903287	0.00049103116
0.10011489	0.032253287	0.00048860204
0.10024533	0.032719074	0.00049230041
0.10037578	0.032868165	0.00049048880
0.10050622	0.032974507	0.00049362366
0.10063666	0.032522406	0.00048881032
0.10076711	0.032313577	0.00048757427
0.10089755	0.032746313	0.00049280343
0.10102799	0.032936067	0.00049198251
0.10115844	0.032406854	0.00048955313
0.10128888	0.033264368	0.00049785133
0.10141932	0.033187031	0.00049102975
0.10154977	0.032735354	0.00049072788
0.10168021	0.032206556	0.00048740609
0.10181065	0.032534884	0.00048825478
0.10194110	0.033404403	0.00049461455
0.10207154	0.032351543	0.00048489507
0.10220198	0.032522880	0.00048848143
0.10233243	0.032935759	0.00049107011
0.10246287	0.032351213	0.00048486043
0.10259331	0.032279672	0.00048669749
0.10272376	0.032450956	0.00048544528
0.10285420	0.032821556	0.00048867884
0.10298464	0.032973872	0.00049234735
0.10311509	0.032695697	0.00048575750
0.10324553	0.032993324	0.00048918922
0.10337597	0.033074992	0.00049258949
0.10350642	0.032085720	0.00047997161
0.10363686	0.032768898	0.00048637179
0.10376730	0.032800486	0.00048863049
0.10389774	0.032441723	0.00048567851
0.10402819	0.032274517	0.00048514449
0.10415863	0.032106880	0.00048017819
0.10428907	0.032650831	0.00048490642
0.10441952	0.032796145	0.00048832347
0.10454996	0.032518220	0.00048264369
0.10468040	0.031926038	0.00048001835
0.10481085	0.032284115	0.00048246709
0.10494129	0.032204450	0.00048157037
0.10507173	0.032634930	0.00048632832
0.10520218	0.032645623	0.00048035169
0.10533262	0.032637082	0.00048379844
0.10546306	0.032303297	0.00048176365
0.10559351	0.032144543	0.00048015245
0.10572395	0.032599817	0.00048132524
0.10585439	0.032302385	0.00048073072
0.10598484	0.032523520	0.00048150765
0.10611528	0.032881143	0.00048596150
0.10624572	0.033324948	0.00048494635
0.10637617	0.031957603	0.00047989859
0.10650661	0.033063765	0.00048615227
0.10663705	0.032379738	0.00047843407
0.10676750	0.032214550	0.00047861905
0.10689794	0.031970064	0.00047667889
0.10702838	0.032873672	0.00048198946
0.10715883	0.032763153	0.00048484031
0.10728927	0.032725098	0.00047812152
0.10741971	0.032026065	0.00047732841
0.10755016	0.032134525	0.00047548293
0.10768060	0.031900582	0.00047450262
0.10781104	0.032503436	0.00048112372
0.10794149	0.033300759	0.00048061078
0.10807193	0.033541225	0.00048698291
0.10820237	0.031770339	0.00047468309
0.10833281	0.032508843	0.00047793518
0.10846326	0.031920514	0.00048646768
0.10859370	0.033115257	0.00049688804
0.10872414	0.032014730	0.00049454987
0.10885459	0.031937933	0.00049573841
0.10898503	0.031888011	0.00049459779
0.10911547	0.032729565	0.00050790666
0.10924592	0.031932323	0.00050360775
0.10937636	0.032578419	0.00050579596
0.10950680	0.032076615	0.00050892567
0.10963725	0.032154551	0.00050991182
0.10976769	0.032115129	0.00050911802
0.10989813	0.032227850	0.00051351583
0.11002858	0.032100530	0.00051151275
0.11015902	0.032872392	0.00052217607
0.11028946	0.031608826	0.00051621635
0.11041991	0.032044959	0.00051711627
0.11055035	0.032028920	0.00052119400
0.11068079	0.032088890	0.00052143431
0.11081124	0.033036340	0.00052895222
0.11094168	0.032453916	0.00052889358
0.11107212	0.031859721	0.00052344439
0.11120257	0.031665509	0.00052648893
0.11133301	0.032073251	0.00052963189
0.11146345	0.032330015	0.00053209389
0.11159390	0.031547354	0.00053318733
0.11172434	0.033167709	0.00054252113
0.11185478	0.032678201	0.00053916895
0.11198523	0.032460793	0.00053810068
0.11211567	0.032605983	0.00053850439
0.11224611	0.032067692	0.00053570940
0.11237656	0.031538498	0.00053389507
0.11250700	0.032914694	0.00054552162
0.11263744	0.032292738	0.00054262990
0.11276788	0.032202470	0.00054023302
0.11289833	0.032030144	0.00054410669
0.11302877	0.033121516	0.00055208727
0.11315921	0.032977012	0.00055050901
0.11328966	0.032055582	0.00053897572
0.11342010	0.031769660	0.00052729925
0.11355054	0.032009921	0.00052460003
0.11368099	0.031831554	0.00052104459
0.11381143	0.032430023	0.00051925702
0.11394187	0.031912624	0.00051772171
0.11407232	0.032404459	0.00051737851
0.11420276	0.032070668	0.00051295116
0.11433320	0.032204895	0.00051472028
0.11446365	0.030915006	0.00050015332
0.11459409	0.031686433	0.00050453644
0.11472453	0.032723207	0.00051326016
0.11485498	0.032076167	0.00050355100
0.11498542	0.032317451	0.00050844488
0.11511586	0.032061706	0.00050443407
0.11524631	0.032094477	0.00050164329
0.11537675	0.032280042	0.00050445826
0.11550719	0.031568464	0.00049584178
0.11563764	0.031970810	0.00049997678
0.11576808	0.032432458	0.00050458771
0.11589852	0.031969678	0.00049487409
0.11602897	0.032912920	0.00050692050
0.11615941	0.033279516	0.00050517803
0.11628985	0.033022265	0.00050185963
0.11642030	0.032985686	0.00050385777
0.11655074	0.031610260	0.00049134033
0.11668118	0.032184658	0.00049560434
0.11681163	0.031822732	0.00049495274
0.11694207	0.031877767	0.00049125439
0.11707251	0.031984747	0.00049254389
0.11720295	0.032316227	0.00049385644
0.11733340	0.032285882	0.00049257999
0.11746384	0.032340041	0.00049408271
0.11759428	0.031840289	0.00048700546
0.11772473	0.031716840	0.00048735623
0.11785517	0.032073692	0.00049171859
0.11798561	0.032658004	0.00048911195
0.11811606	0.032598357	0.00049254703
0.11824650	0.032138978	0.00048870437
0.11837694	0.031796855	0.00048300546
0.11850739	0.031610316	0.00048394526
0.11863783	0.031959954	0.00048272728
0.11876827	0.032931912	0.00048976622
0.11889872	0.031781244	0.00048121457
0.11902916	0.031299637	0.00047608414
0.11915960	0.032638513	0.00048543395
0.11929005	0.032182050	0.00048092422
0.11942049	0.031948224	0.00048183378
0.11955093	0.032046083	0.00047881702
0.11968138	0.032396080	0.00047930875
0.11981182	0.032193794	0.00047864847
0.11994226	0.032617213	0.00048064046
0.12007271	0.032845549	0.00047965248
0.12020315	0.032539299	0.00047847183
0.12033359	0.031987056	0.00047404853
0.12046404	0.032389420	0.00047601814
0.12059448	0.031868995	0.00047352619
0.12072492	0.031937047	0.00047100143
0.12085537	0.032197821	0.00047395043
0.12098581	0.032040262	0.00046930147
0.12111625	0.031615071	0.00046748196
0.12124670	0.031970951	0.00047056749
0.12137714	0.031825758	0.00046600050
0.12150758	0.032310120	0.00047256033
0.12163802	0.031631078	0.00046608132
0.12176847	0.031829360	0.00046395011
0.12189891	0.031816703	0.00046690918
0.12202935	0.031911988	0.00046681503
0.12215980	0.031935971	0.00046617320
0.12229024	0.032530801	0.00047003124
0.12242068	0.031390113	0.00045856309
0.12255113	0.032362851	0.00046756248
0.12268157	0.031235303	0.00045938115
0.12281201	0.032232109	0.00046443857
0.12294246	0.031539789	0.00046091019
0.12307290	0.032177626	0.00046390847
0.12320334	0.032086347	0.00046339594
0.12333379	0.032314226	0.00046630397
0.12346423	0.033225743	0.00046906381
0.12359467	0.031365837	0.00045903255
0.12372512	0.031557656	0.00045911327
0.12385556	0.031639492	0.00045719830
0.12398600	0.031566284	0.00046193839
0.12411645	0.032038198	0.00046096078
0.12424689	0.032047830	0.00046139320
0.12437733	0.032608533	0.00046783565
0.12450778	0.031039875	0.00045398933
0.12463822	0.031257475	0.00045731567
0.12476866	0.031527131	0.00045630320
0.12489911	0.031798259	0.00045868084
0.12502955	0.031428050	0.00045709522
0.12515999	0.032533674	0.00046170463
0.12529044	0.031652302	0.00045599648
0.12542088	0.032040999	0.00046108377
0.12555132	0.032553454	0.00046134302
0.12568177	0.032501735	0.00046241962
0.12581221	0.031584670	0.00045490515
0.12594265	0.031600032	0.00045481661
0.12607309	0.031864255	0.00045939409
0.12620354	0.032168208	0.00045789923
0.12633398	0.032034593	0.00045843742
0.12646442	0.031893740	0.00045852001
0.12659487	0.031419588	0.00045207389
0.12672531	0.032429743	0.00046023524
0.12685575	0.032111870	0.00045652432
0.12698620	0.031867526	0.00045636255
0.12711664	0.031953321	0.00045802983
0.12724708	0.032359104	0.00045728830
0.12737753	0.031753923	0.00045751714
0.12750797	0.031864112	0.00045296088
0.12763841	0.032730797	0.00045889172
0.12776886	0.032007376	0.00045717225
0.12789930	0.032517366	0.00045653012
0.12802974	0.031834224	0.00045451376
0.12816019	0.031037753	0.00044897268
0.12829063	0.031594626	0.00045064346
0.12842107	0.031455202	0.00045090405
0.12855152	0.031969011	0.00045386321
0.12868196	0.031656709	0.00045283429
0.12881240	0.032096579	0.00045480311
0.12894285	0.031826414	0.00045161647
0.12907329	0.031559887	0.00045041581
0.12920373	0.031831802	0.00045363622
0.12933418	0.032794151	0.00045728871
0.12946462	0.031416029	0.00044959022
0.12959506	0.031342882	0.00044846591
0.12972551	0.032277869	0.00045378947
0.12985595	0.032370927	0.00045729027
0.12998639	0.032015024	0.00045098817
0.13011684	0.031990091	0.00045222208
0.13024728	0.032033787	0.00045359687
0.13037772	0.031848681	0.00044971183
0.13050816	0.031665653	0.00044863342
0.13063861	0.032327875	0.00045404867
0.13076905	0.031128847	0.00044419743
0.13089949	0.032045781	0.00045257361
0.13102994	0.031176973	0.00044398659
0.13116038	0.032131900	0.00045176146
0.13129082	0.030993869	0.00044370560
0.13142127	0.032175536	0.00045131944
0.13155171	0.032315652	0.00045349753
0.13168215	0.031714466	0.00044841200
0.13181260	0.031918533	0.00044829509
0.13194304	0.031397631	0.00044583488
0.13207348	0.032894393	0.00045529859
0.13220393	0.032020048	0.00044865420
0.13233437	0.031371450	0.00044532162
0.13246481	0.031967817	0.00044854969
0.13259526	0.031582245	0.00044685258
0.13272570	0.032044048	0.00044890925
0.13285614	0.031379170	0.00044312190
0.13298659	0.031748316	0.00044737396
0.13311703	0.032020872	0.00044707632
0.13324747	0.031379281	0.00044387716
0.13337792	0.031431568	0.00044351231
0.13350836	0.032127536	0.00044880401
0.13363880	0.031471589	0.00044331729
0.13376925	0.031492051	0.00044255212
0.13389969	0.031132365	0.00044139483
0.13403013	0.032062757	0.00044862345
0.13416058	0.031568166	0.00044143040
0.13429102	0.031292804	0.00044283099
0.13442146	0.032011176	0.00044497523
0.13455191	0.031318438	0.00044084981
0.13468235	0.032167460	0.00044857719
0.13481279	0.032112342	0.00044515067
0.13494323	0.031287629	0.00044285640
0.13507368	0.031990047	0.00044569415
0.13520412	0.032189661	0.00044364155
0.13533456	0.032003641	0.00044556143
0.13546501	0.032030069	0.00044367950
0.13559545	0.031016877	0.00043822039
0.13572589	0.032184335	0.00044675310
0.13585634	0.032630514	0.00044445707
0.13598678	0.031484839	0.00044185328
0.13611722	0.031843413	0.00044244023
0.13624767	0.031545573	0.00043887639
0.13637811	0.032544973	0.00044763105
0.13650855	0.031875565	0.00044255547
0.13663900	0.032155241	0.00044416931
0.13676944	0.032068636	0.00044334656
0.13689988	0.031541006	0.00043783580
0.13703033	0.030683222	0.00043447538
0.13716077	0.032386225	0.00044539175
0.13729121	0.032058548	0.00044261165
0.13742166	0.031564314	0.00043882083
0.13755210	0.031352705	0.00043670044
0.13768254	0.031965369	0.00044284150
0.13781299	0.031465433	0.00044005051
0.13794343	0.031893613	0.00043885179
0.13807387	0.031534206	0.00043977091
0.13820432	0.031946079	0.00043967709
0.13833476	0.031766707	0.00043774718
0.13846520	0.031712886	0.00044029585
0.13859565	0.032307748	0.00044170730
0.13872609	0.030885621	0.00043281961
0.13885653	0.032112433	0.00044229247
0.13898698	0.031322166	0.00043446109
0.13911742	0.031445106	0.00043536730
0.13924786	0.031375484	0.00043594600
0.13937830	0.031825779	0.00043821283
0.13950875	0.032293713	0.00044197391
0.13963919	0.031856171	0.00043837763
0.13976963	0.031710857	0.00043624465
0.13990008	0.031781232	0.00043830797
0.14003052	0.032054185	0.00043757236
0.14016096	0.031202489	0.00043546008
0.14029141	0.031550613	0.00043350912
0.14042185	0.031667410	0.00043503185
0.14055229	0.031492539	0.00043632365
0.14068274	0.032092288	0.00043601127
0.14081318	0.031694888	0.00043680115
0.14094362	0.031709577	0.00043515151
0.14107407	0.031262767	0.00043246993
0.14120451	0.031673195	0.00043564356
0.14133495	0.031861483	0.00043528670
0.14146540	0.031793409	0.00043556700
0.14159584	0.031749051	0.00043645199
0.14172628	0.030783606	0.00042679489
0.14185673	0.031121906	0.00043218677
0.14198717	0.031647311	0.00043328172
0.14211761	0.031880876	0.00043391561
0.14224806	0.031041724	0.00043161194
0.14237850	0.031375229	0.00042814659
0.14250894	0.030896446	0.00042825394
0.14263939	0.030997877	0.00042920934
0.14276983	0.031659246	0.00043042962
0.14290027	0.031756886	0.00043407792
0.14303072	0.031077735	0.00042685402
0.14316116	0.031356139	0.00042996039
0.14329160	0.031488981	0.00043132170
0.14342205	0.031896983	0.00043113967
0.14355249	0.031697259	0.00043079718
0.14368293	0.031054479	0.00042889006
0.14381337	0.031881682	0.00042892791
0.14394382	0.031326650	0.00042986246
0.14407426	0.031486551	0.00042737502
0.14420470	0.031435875	0.00042933367
0.14433515	0.030986367	0.00042683852
0.14446559	0.031924064	0.00043075075
0.14459603	0.031100095	0.00042604309
0.14472648	0.031325127	0.00042908308
0.14485692	0.030909071	0.00042276778
0.14498736	0.031328779	0.00042849095
0.14511781	0.030984881	0.00042324696
0.14524825	0.031576933	0.00042974938
0.14537869	0.031894148	0.00043132019
0.14550914	0.030977112	0.00042259358
0.14563958	0.031672077	0.00043001865
0.14577002	0.031786695	0.00042839312
0.14590047	0.031129243	0.00042424584
0.14603091	0.031358828	0.00042795309
0.14616135	0.031525463	0.00042591493
0.14629180	0.031505001	0.00042759274
0.14642224	0.031263442	0.00042784395
0.14655268	0.031578849	0.00042735119
0.14668313	0.031990753	0.00042992510
0.14681357	0.030724514	0.00042327030
0.14694401	0.030994327	0.00042267357
0.14707446	0.031445654	0.00042713898
0.14720490	0.031329845	0.00042474012
0.14733534	0.031024419	0.00042488219
0.14746579	0.030735838	0.00042239470
0.14759623	0.030527621	0.00041962356
0.14772667	0.031085443	0.00042428436
0.14785712	0.031203969	0.00042388628
0.14798756	0.030808802	0.00042229439
0.14811800	0.031515492	0.00042520644
0.14824844	0.031433205	0.00042510174
0.14837889	0.031479746	0.00042595630
0.14850933	0.031518850	0.00042529228
0.14863977	0.031808613	0.00042456379
0.14877022	0.031410151	0.00042596720
0.14890066	0.031520569	0.00042403341
0.14903110	0.031984499	0.00042693035
0.14916155	0.030992418	0.00042298734
0.14929199	0.030887967	0.00041951179
0.14942243	0.030904417	0.00042118045
0.14955288	0.031843648	0.00042682869
0.14968332	0.031321360	0.00042134289
0.14981376	0.032118886	0.00042895643
0.14994421	0.030990900	0.00041938253
0.15007465	0.030918774	0.00042057835
0.15020509	0.030971877	0.00042223105
0.15033554	0.031292099	0.00042031851
0.15046598	0.031602936	0.00042614009
0.15059642	0.031207246	0.00042116971
0.15072687	0.031165135	0.00042132135
0.15085731	0.031443600	0.00042367948
0.15098775	0.030900069	0.00041810168
0.15111820	0.031286044	0.00042314670
0.15124864	0.031358436	0.00042271270
0.15137908	0.032269128	0.00042511805
0.15150953	0.030784425	0.00041954290
0.15163997	0.031351481	0.00042082072
0.15177041	0.031201540	0.00042104762
0.15190086	0.031267125	0.00042212697
0.15203130	0.030972166	0.00041796719
0.15216174	0.031596375	0.00042230096
0.15229219	0.032047822	0.00042618418
0.15242263	0.031398806	0.00042033553
0.15255307	0.031370368	0.00042113588
0.15268351	0.031236821	0.00041874437
0.15281396	0.031340847	0.00041903263
0.15294440	0.031392467	0.00042142408
0.15307484	0.031676925	0.00042216632
0.15320529	0.031215872	0.00041797393
0.15333573	0.031607131	0.00042071134
0.15346617	0.031125466	0.00041787724
0.15359662	0.031917948	0.00042282628
0.15372706	0.032153613	0.00042379648
0.15385750	0.030614859	0.00041418962
0.15398795	0.031497319	0.00041892730
0.15411839	0.030780649	0.00041500381
0.15424883	0.030647143	0.00041296351
0.15437928	0.030750146	0.00041434240
0.15450972	0.030849865	0.00041488514
0.15464016	0.031283873	0.00041764148
0.15477061	0.031443276	0.00041798279
0.15490105	0.030555731	0.00041152704
0.15503149	0.031211328	0.00041651843
0.15516194	0.031027902	0.00041539894
0.15529238	0.031831973	0.00042038164
0.15542282	0.030795354	0.00041388340
0.15555327	0.031218735	0.00041684181
0.15568371	0.030862584	0.00041349254
0.15581415	0.031695043	0.00041987600
0.15594460	0.030773100	0.00041318532
0.15607504	0.031366525	0.00041595125
0.15620548	0.030494483	0.00041079246
0.15633593	0.030721591	0.00041179231
0.15646637	0.031440787	0.00041575816
0.15659681	0.031386319	0.00041660495
0.15672726	0.031297017	0.00041469962
0.15685770	0.030567104	0.00041052473
0.15698814	0.030758968	0.00041112570
0.15711858	0.031183653	0.00041314178
0.15724903	0.031131559	0.00041423321
0.15737947	0.031660496	0.00041691002
0.15750991	0.031512237	0.00041475552
0.15764036	0.031380068	0.00041539799
0.15777080	0.031689696	0.00041653745
0.15790124	0.031145621	0.00041175778
0.15803169	0.031183426	0.00041299188
0.15816213	0.031269639	0.00041381358
0.15829257	0.031405908	0.00041365702
0.15842302	0.031712187	0.00041642694
0.15855346	0.030736437	0.00040888866
0.15868390	0.031080328	0.00041197733
0.15881435	0.031130125	0.00041248571
0.15894479	0.031068926	0.00041163974
0.15907523	0.031246929	0.00041163441
0.15920568	0.030994667	0.00041023424
0.15933612	0.031139350	0.00041036239
0.15946656	0.030780566	0.00040831367
0.15959701	0.030554896	0.00040692642
0.15972745	0.031218354	0.00041229997
0.15985789	0.031108392	0.00041078611
0.15998834	0.031004923	0.00040893064
0.16011878	0.031487191	0.00041285889
0.16024922	0.030351228	0.00040533710
0.16037967	0.031351701	0.00041273051
0.16051011	0.030775843	0.00040816242
0.16064055	0.030839814	0.00040802750
0.16077100	0.031175948	0.00040955999
0.16090144	0.030830508	0.00041066284
0.16103188	0.030972521	0.00040820694
0.16116233	0.030633914	0.00040637470
0.16129277	0.031084460	0.00040786783
0.16142321	0.030857979	0.00040787576
0.16155365	0.030913192	0.00040799821
0.16168410	0.030966520	0.00040716852
0.16181454	0.031216544	0.00040958228
0.16194498	0.031353619	0.00040891661
0.16207543	0.031127357	0.00040725528
0.16220587	0.031002726	0.00040738837
0.16233631	0.031210178	0.00040746734
0.16246676	0.030884931	0.00040757494
0.16259720	0.031362223	0.00040919502
0.16272764	0.031388524	0.00040798744
0.16285809	0.031077631	0.00040802891
0.16298853	0.031429750	0.00040955783
0.16311897	0.030858355	0.00040593043
0.16324942	0.031037841	0.00040762911
0.16337986	0.031663074	0.00040900011
0.16351030	0.031375160	0.00040915705
0.16364075	0.030320623	0.00040347919
0.16377119	0.031017610	0.00040458766
0.16390163	0.031214664	0.00040810752
0.16403208	0.031219465	0.00040673830
0.16416252	0.031132283	0.00040620945
0.16429296	0.031065784	0.00040762960
0.16442341	0.031901319	0.00040944621
0.16455385	0.031216796	0.00040718978
0.16468429	0.031365016	0.00040718854
0.16481474	0.030974646	0.00040348885
0.16494518	0.031055144	0.00040639795
0.16507562	0.031011838	0.00040454822
0.16520607	0.030283360	0.00040100886
0.16533651	0.031483625	0.00040797146
0.16546695	0.031225973	0.00040546708
0.16559740	0.030837444	0.00040410457
0.16572784	0.030763281	0.00040175633
0.16585828	0.031255595	0.00040511367
0.16598872	0.031014370	0.00040542187
0.16611917	0.031135270	0.00040495578
0.16624961	0.030397362	0.00040036272
0.16638005	0.030158520	0.00039884925
0.16651050	0.031549948	0.00040522539
0.16664094	0.030649633	0.00040166391
0.16677138	0.030570582	0.00039987392
0.16690183	0.030904299	0.00040110897
0.16703227	0.031111461	0.00040482315
0.16716271	0.031056388	0.00040147682
0.16729316	0.031199010	0.00040412614
0.16742360	0.030517388	0.00039978099
0.16755404	0.031114558	0.00040293181
0.16768449	0.030641630	0.00039934612
0.16781493	0.031172863	0.00040234683
0.16794537	0.031205213	0.00040294934
0.16807582	0.031036116	0.00040321756
0.16820626	0.031108940	0.00040070292
0.16833670	0.031018373	0.00040266584
0.16846715	0.030614105	0.00039982300
0.16859759	0.031146467	0.00040052229
0.16872803	0.031265563	0.00040265187
0.16885848	0.030028918	0.00039530453
0.16898892	0.031115137	0.00040168206
0.16911936	0.030652367	0.00039946921
0.16924981	0.030905329	0.00040002527
0.16938025	0.030784369	0.00039898016
0.16951069	0.030878686	0.00040057856
0.16964114	0.030818716	0.00039968390
0.16977158	0.030800273	0.00039915647
0.16990202	0.031141880	0.00039966610
0.17003247	0.030884255	0.00039955262
0.17016291	0.030967926	0.00040048027
0.17029335	0.031305156	0.00040034754
0.17042379	0.030687129	0.00039798330
0.17055424	0.031240030	0.00040077861
0.17068468	0.031536332	0.00040203927
0.17081512	0.030909535	0.00039896141
0.17094557	0.030770244	0.00039626843
0.17107601	0.030364291	0.00039643389
0.17120645	0.031402245	0.00040309225
0.17133690	0.030826297	0.00039762608
0.17146734	0.031219495	0.00039996354
0.17159778	0.031263061	0.00039922434
0.17172823	0.031355658	0.00039995629
0.17185867	0.030407617	0.00039650121
0.17198911	0.031038550	0.00039596865
0.17211956	0.031189241	0.00040002449
0.17225000	0.030772949	0.00039563891
0.17238044	0.031117560	0.00039734288
0.17251089	0.030470997	0.00039498701
0.17264133	0.030587497	0.00039384783
0.17277177	0.031378676	0.00040076831
0.17290222	0.031131200	0.00039912384
0.17303266	0.030289720	0.00039122338
0.17316310	0.031257580	0.00039974941
0.17329355	0.030785610	0.00039625607
0.17342399	0.030546028	0.00039323546
0.17355443	0.030814605	0.00039522557
0.17368488	0.031382950	0.00039707555
0.17381532	0.031525538	0.00040080944
0.17394576	0.030600401	0.00039487272
0.17407621	0.030695519	0.00039334624
0.17420665	0.030877227	0.00039526664
0.17433709	0.031140660	0.00039700400
0.17446753	0.031336276	0.00039740050
0.17459798	0.030644665	0.00039419993
0.17472842	0.030893683	0.00039495051
0.17485886	0.031279600	0.00039829511
0.17498931	0.030649660	0.00039437431
0.17511975	0.030641377	0.00039181169
0.17525019	0.031134728	0.00039528073
0.17538064	0.031153926	0.00039643348
0.17551108	0.030928471	0.00039484608
0.17564152	0.030403367	0.00039075626
0.17577197	0.030649129	0.00039174367
0.17590241	0.031449288	0.00039833895
0.17603285	0.030620278	0.00039270147
0.17616330	0.031561404	0.00039631591
0.17629374	0.031147086	0.00039641996
0.17642418	0.030930867	0.00039405494
0.17655463	0.030391891	0.00039004458
0.17668507	0.030734965	0.00039245748
0.17681551	0.031179291	0.00039400706
0.17694596	0.030542731	0.00039131663
0.17707640	0.030400425	0.00038914815
0.17720684	0.031036169	0.00039241511
0.17733729	0.030759270	0.00039271058
0.17746773	0.031019260	0.00039229156
0.17759817	0.031465810	0.00039536312
0.17772862	0.030732607	0.00039252625
0.17785906	0.030639401	0.00039012275
0.17798950	0.031003131	0.00039260969
0.17811995	0.031475602	0.00039512809
0.17825039	0.030977587	0.00039116006
0.17838083	0.030674438	0.00039245813
0.17851128	0.031045920	0.00039058872
0.17864172	0.031287370	0.00039393836
0.17877216	0.031311487	0.00039385075
0.17890260	0.030862538	0.00039038666
0.17903305	0.031614100	0.00039599828
0.17916349	0.031365910	0.00039305501
0.17929393	0.031023354	0.00039227274
0.17942438	0.030378546	0.00038774951
0.17955482	0.030618260	0.00038791914
0.17968526	0.030364080	0.00038790663
0.17981571	0.030440748	0.00038905292
0.17994615	0.030691740	0.00038814570
0.18007659	0.031094801	0.00039315557
0.18020704	0.030284938	0.00038585888
0.18033748	0.030199515	0.00038494129
0.18046792	0.030642950	0.00038955156
0.18059837	0.030984243	0.00038923915
0.18072881	0.030580541	0.00038673045
0.18085925	0.030632970	0.00038796459
0.18098970	0.031358686	0.00039037468
0.18112014	0.030859688	0.00039092772
0.18125058	0.031169136	0.00038998835
0.18138103	0.030794540	0.00038813999
0.18151147	0.030659370	0.00038775833
0.18164191	0.030604476	0.00038663882
0.18177236	0.030371451	0.00038700367
0.18190280	0.030823050	0.00038874056
0.18203324	0.031206762	0.00038951924
0.18216369	0.030551463	0.00039548500
0.18229413	0.030692933	0.00039675426
0.18242457	0.030505125	0.00040022605
0.18255502	0.030887476	0.00040429034
0.18268546	0.030537620	0.00040391191
0.18281590	0.030844409	0.00040678443
0.18294635	0.030817353	0.00040852599
0.18307679	0.030787761	0.00040981420
0.18320723	0.030651754	0.00041243197
0.18333767	0.031464237	0.00041497324
0.18346812	0.031106060	0.00041719954
0.18359856	0.030095425	0.00041064853
0.18372900	0.030925281	0.00041651091
0.18385945	0.030430726	0.00041680723
0.18398989	0.030716534	0.00041675897
0.18412033	0.030696427	0.00041964167
0.18425078	0.030992477	0.00042375206
0.18438122	0.030548851	0.00041941339
0.18451166	0.029978685	0.00041793667
0.18464211	0.030244926	0.00042182067
0.18477255	0.030939132	0.00042624907
0.18490299	0.030337197	0.00042509653
0.18503344	0.030630867	0.00042342214
0.18516388	0.030771344	0.00043002144
0.18529432	0.030753986	0.00042825677
0.18542477	0.030204797	0.00042603224
0.18555521	0.030653553	0.00043223438
0.18568565	0.030273528	0.00042746117
0.18581610	0.030911259	0.00043165463
0.18594654	0.030135517	0.00042793736
0.18607698	0.030099769	0.00042786350
0.18620743	0.030087272	0.00043103273
0.18633787	0.029415059	0.00042994138
0.18646831	0.031282984	0.00043603537
0.18659876	0.031149000	0.00043906190
0.18672920	0.031042568	0.00043992716
0.18685964	0.030864843	0.00043870765
0.18699009	0.031522670	0.00044285521
0.18712053	0.031188177	0.00043060365
0.18725097	0.030308775	0.00042357872
0.18738142	0.031045555	0.00042430452
0.18751186	0.030917616	0.00042127537
0.18764230	0.031028208	0.00042124434
0.18777274	0.031465600	0.00042145109
0.18790319	0.030733690	0.00041605410
0.18803363	0.030594570	0.00041454579
0.18816407	0.031113794	0.00041350675
0.18829452	0.030734317	0.00041255168
0.18842496	0.030177653	0.00040870361
0.18855540	0.030736652	0.00040864721
0.18868585	0.030432569	0.00040746479
0.18881629	0.030879950	0.00040668202
0.18894673	0.030075790	0.00040270450
0.18907718	0.031501805	0.00040958746
0.18920762	0.030356247	0.00040295319
0.18933806	0.030271442	0.00040067601
0.18946851	0.031067364	0.00040458577
0.18959895	0.030581588	0.00040149412
0.18972939	0.031118696	0.00040395579
0.18985984	0.030755723	0.00040022814
0.18999028	0.031023493	0.00040195662
0.19012072	0.030098858	0.00039708991
0.19025117	0.030915014	0.00039775047
0.19038161	0.030944925	0.00039973568
0.19051205	0.030967802	0.00039882835
0.19064250	0.030515061	0.00039541319
0.19077294	0.030224908	0.00039476517
0.19090338	0.031114928	0.00039656167
0.19103383	0.030218024	0.00039174466
0.19116427	0.030489313	0.00039181105
0.19129471	0.030891615	0.00039424878
0.19142516	0.030302955	0.00039177449
0.19155560	0.030457342	0.00038925484
0.19168604	0.030773481	0.00039192262
0.19181649	0.030073568	0.00038852014
0.19194693	0.030599304	0.00038934214
0.19207737	0.030978432	0.00039254895
0.19220781	0.030071130	0.00038481744
0.19233826	0.030961069	0.00039077004
0.19246870	0.030443934	0.00038790467
0.19259914	0.030217438	0.00038361378
0.19272959	0.031305376	0.00039247213
0.19286003	0.030511486	0.00038702490
0.19299047	0.031127052	0.00038802069
0.19312092	0.030353150	0.00038314255
0.19325136	0.030958687	0.00038811820
0.19338180	0.031098899	0.00038918190
0.19351225	0.030656786	0.00038785111
0.19364269	0.031249878	0.00038720478
0.19377313	0.030826409	0.00038796495
0.19390358	0.030377765	0.00038488665
0.19403402	0.030599671	0.00038345129
0.19416446	0.030091157	0.00038335520
0.19429491	0.030020178	0.00038145865
0.19442535	0.030191003	0.00038200014
0.19455579	0.031013267	0.00038745238
0.19468624	0.031249343	0.00038663948
0.19481668	0.030920227	0.00038760582
0.19494712	0.030431804	0.00038317665
0.19507757	0.030383462	0.00038243197
0.19520801	0.030425322	0.00038215578
0.19533845	0.029901161	0.00037788148
0.19546890	0.030254630	0.00038188814
0.19559934	0.030000214	0.00038128221
0.19572978	0.031025419	0.00038460144
0.19586023	0.030288164	0.00038155840
0.19599067	0.029892646	0.00037846166
0.19612111	0.029856998	0.00037735621
0.19625156	0.029860762	0.00038120792
0.19638200	0.030754483	0.00038128549
0.19651244	0.029967794	0.00037947200
0.19664288	0.031012255	0.00038431290
0.19677333	0.031093451	0.00038284477
0.19690377	0.030549812	0.00038141652
0.19703421	0.030826311	0.00038269002
0.19716466	0.030392686	0.00038124169
0.19729510	0.030391085	0.00038031285
0.19742554	0.029849609	0.00037555407
0.19755599	0.030204072	0.00037984857
0.19768643	0.029763236	0.00037792169
0.19781687	0.030523253	0.00037949640
0.19794732	0.030732465	0.00038190520
0.19807776	0.030974295	0.00038128777
0.19820820	0.030013594	0.00037674730
0.19833865	0.030722580	0.00038099878
0.19846909	0.029895897	0.00037506523
0.19859953	0.029778180	0.00037598232
0.19872998	0.030532724	0.00037956458
0.19886042	0.031205644	0.00038160037
0.19899086	0.030700112	0.00038104914
0.19912131	0.030639857	0.00037944067
0.19925175	0.030322519	0.00037858240
0.19938219	0.030849926	0.00038068511
0.19951264	0.030775073	0.00037893670
0.19964308	0.030242664	0.00037641052
0.19977352	0.030358648	0.00037755731
0.19990397	0.030152875	0.00037655855
0.20003441	0.030829779	0.00038074847
0.20016485	0.030228161	0.00037468270
0.20029530	0.029416969	0.00037189175
0.20042574	0.030222408	0.00037644465
0.20055618	0.030119645	0.00037417998
0.20068663	0.030799222	0.00037944874
0.20081707	0.030498342	0.00037636519
0.20094751	0.030038290	0.00037440351
0.20107795	0.030715640	0.00037979179
0.20120840	0.030343956	0.00037541983
0.20133884	0.029739012	0.00037366170
0.20146928	0.029919781	0.00037395459
0.20159973	0.030782212	0.00037778438
0.20173017	0.030313699	0.00037551937
0.20186061	0.029799563	0.00037115302
0.20199106	0.029930972	0.00037367142
0.20212150	0.030746670	0.00037829000
0.20225194	0.030866133	0.00037676453
0.20238239	0.030140725	0.00037385907
0.20251283	0.029822748	0.00037139634
0.20264327	0.030133529	0.00037316444
0.20277372	0.030008329	0.00037378032
0.20290416	0.030308962	0.00037507290
0.20303460	0.030075247	0.00037338562
0.20316505	0.030515796	0.00037443018
0.20329549	0.030060554	0.00037145625
0.20342593	0.029780378	0.00037110620
0.20355638	0.030048574	0.00037103985
0.20368682	0.030177755	0.00037204259
0.20381726	0.029912658	0.00037191345
0.20394771	0.030317676	0.00037120304
0.20407815	0.030346923	0.00037434787
0.20420859	0.030394535	0.00037338278
0.20433904	0.029984684	0.00036998033
0.20446948	0.030159751	0.00037163475
0.20459992	0.030021592	0.00037017167
0.20473037	0.030157420	0.00036994226
0.20486081	0.030080267	0.00037026239
0.20499125	0.030557194	0.00037258422
0.20512170	0.029993663	0.00037037507
0.20525214	0.029743685	0.00036820477
0.20538258	0.030474142	0.00037132913
0.20551302	0.030904793	0.00037476075
0.20564347	0.030305840	0.00037010441
0.20577391	0.030634510	0.00037323291
0.20590435	0.029934491	0.00036988581
0.20603480	0.030183130	0.00036857332
0.20616524	0.029960232	0.00036868048
0.20629568	0.030072628	0.00036984369
0.20642613	0.030608171	0.00037106027
0.20655657	0.030615010	0.00037305066
0.20668701	0.030364316	0.00036957664
0.20681746	0.030169194	0.00036981122
0.20694790	0.030149575	0.00037008408
0.20707834	0.030358032	0.00036975494
0.20720879	0.030071005	0.00036940308
0.20733923	0.030024840	0.00036754660
0.20746967	0.030612867	0.00037008921
0.20760012	0.030575877	0.00037240825
0.20773056	0.029521378	0.00036259137
0.20786100	0.029974731	0.00036901523
0.20799145	0.030314684	0.00036889244
0.20812189	0.029842968	0.00036593694
0.20825233	0.030382852	0.00036925783
0.20838278	0.030279470	0.00036800795
0.20851322	0.030231341	0.00036801925
0.20864366	0.029996726	0.00036866341
0.20877411	0.029805085	0.00036541416
0.20890455	0.030035794	0.00036741066
0.20903499	0.030276083	0.00036796875
0.20916544	0.030077544	0.00036689573
0.20929588	0.030279503	0.00036987584
0.20942632	0.030287043	0.00036652173
0.20955677	0.030055050	0.00036788288
0.20968721	0.029697373	0.00036486120
0.20981765	0.030362451	0.00036697325
0.20994809	0.029743948	0.00036646058
0.21007854	0.030158354	0.00036689339
0.21020898	0.029656546	0.00036375130
0.21033942	0.030008483	0.00036654934
0.21046987	0.030215272	0.00036628385
0.21060031	0.029966403	0.00036620136
0.21073075	0.030124752	0.00036653189
0.21086120	0.029876643	0.00036506012
0.21099164	0.030304500	0.00036686884
0.21112208	0.030363339	0.00036601407
0.21125253	0.030176491	0.00036475721
0.21138297	0.029697464	0.00036554037
0.21151341	0.030003076	0.00036421413
0.21164386	0.030115541	0.00036626672
0.21177430	0.029569025	0.00036134525
0.21190474	0.029908726	0.00036518396
0.21203519	0.029727405	0.00036404307
0.21216563	0.029932081	0.00036265419
0.21229607	0.029644221	0.00036291729
0.21242652	0.029686337	0.00036361214
0.21255696	0.030094785	0.00036335551
0.21268740	0.030561143	0.00036854204
0.21281785	0.030805809	0.00036760790
0.21294829	0.029318073	0.00036069090
0.21307873	0.030700346	0.00036847601
0.21320918	0.029462255	0.00036097531
0.21333962	0.030332372	0.00036478099
0.21347006	0.029674400	0.00036433565
0.21360051	0.030179550	0.00036316298
0.21373095	0.030122722	0.00036448639
0.21386139	0.029982064	0.00036260800
0.21399184	0.030428769	0.00036451039
0.21412228	0.030022896	0.00036401234
0.21425272	0.029425645	0.00035868953
0.21438316	0.029868835	0.00036244589
0.21451361	0.030393880	0.00036590594
0.21464405	0.029485786	0.00035778395
0.21477449	0.030245465	0.00036334391
0.21490494	0.029984849	0.00036243868
0.21503538	0.030237124	0.00036341910
0.21516582	0.029218050	0.00035937737
0.21529627	0.029944191	0.00036046636
0.21542671	0.029834794	0.00036089860
0.21555715	0.030476701	0.00036383027
0.21568760	0.029966195	0.00036183331
0.21581804	0.030139513	0.00036320278
0.21594848	0.029542865	0.00035872420
0.21607893	0.029861073	0.00036066729
0.21620937	0.029881080	0.00036169496
0.21633981	0.030329595	0.00036143587
0.21647026	0.030070069	0.00036286620
0.21660070	0.029982835	0.00036148192
0.21673114	0.029744718	0.00035899489
0.21686159	0.030224588	0.00036189015
0.21699203	0.029794198	0.00035845139
0.21712247	0.029877862	0.00036104354
0.21725292	0.029543484	0.00036089418
0.21738336	0.029643880	0.00035636355
0.21751380	0.029843177	0.00035833039
0.21764425	0.029445052	0.00035709012
0.21777469	0.029241784	0.00035781847
0.21790513	0.029420321	0.00035816767
0.21803558	0.029673878	0.00035759889
0.21816602	0.030254720	0.00036181907
0.21829646	0.029798403	0.00035918856
0.21842691	0.029728034	0.00035738391
0.21855735	0.029731154	0.00035871064
0.21868779	0.029210814	0.00035582821
0.21881823	0.029501744	0.00035717107
0.21894868	0.029630794	0.00035763198
0.21907912	0.030884332	0.00036159925
0.21920956	0.029728440	0.00035832139
0.21934001	0.029685680	0.00035760869
0.21947045	0.029803780	0.00035688180
0.21960089	0.030170951	0.00035991203
0.21973134	0.029970394	0.00035717398
0.21986178	0.029323598	0.00035440279
0.21999222	0.029226700	0.00035569414
0.22012267	0.030518615	0.00035961175
0.22025311	0.029557883	0.00035630610
0.22038355	0.030111766	0.00035695514
0.22051400	0.029541225	0.00035553716
0.22064444	0.029935696	0.00035832853
0.22077488	0.029912744	0.00035674260
0.22090533	0.029985148	0.00035929208
0.22103577	0.029855328	0.00035645986
0.22116621	0.030353608	0.00035841126
0.22129666	0.029877210	0.00035707004
0.22142710	0.029849191	0.00035733922
0.22155754	0.029879740	0.00035644138
0.22168799	0.030013548	0.00035740574
0.22181843	0.029857201	0.00035428889
0.22194887	0.030023404	0.00035817410
0.22207932	0.029915616	0.00035579151
0.22220976	0.029463468	0.00035347465
0.22234020	0.029489621	0.00035528274
0.22247065	0.029574479	0.00035394898
0.22260109	0.029489343	0.00035466305
0.22273153	0.029689275	0.00035619190
0.22286198	0.029630549	0.00035293753
0.22299242	0.029532632	0.00035595914
0.22312286	0.029406381	0.00035312739
0.22325330	0.030014541	0.00035632022
0.22338375	0.029373916	0.00035345510
0.22351419	0.029818779	0.00035526850
0.22364463	0.029720895	0.00035523010
0.22377508	0.029620174	0.00035457382
0.22390552	0.030509378	0.00035653577
0.22403596	0.029770157	0.00035483163
0.22416641	0.029951385	0.00035521401
0.22429685	0.029457454	0.00035271016
0.22442729	0.029716571	0.00035528337
0.22455774	0.029471227	0.00035129155
0.22468818	0.030226289	0.00035567163
0.22481862	0.029203354	0.00035032549
0.22494907	0.029462736	0.00035103658
0.22507951	0.029492617	0.00035257459
0.22520995	0.029618358	0.00035346292
0.22534040	0.029992129	0.00035356267
0.22547084	0.029668802	0.00035360899
0.22560128	0.029894400	0.00035258713
0.22573173	0.029622656	0.00035339577
0.22586217	0.029594886	0.00035269020
0.22599261	0.029855589	0.00035291464
0.22612306	0.029723769	0.00035257234
0.22625350	0.028955160	0.00034755966
0.22638394	0.029628958	0.00035167018
0.22651439	0.029423259	0.00035180905
0.22664483	0.030130617	0.00035339444
0.22677527	0.029140870	0.00034842535
0.22690572	0.030027256	0.00035259267
0.22703616	0.029534091	0.00035167595
0.22716660	0.029340006	0.00035046510
0.22729705	0.029469452	0.00035042956
0.22742749	0.029290687	0.00034923516
0.22755793	0.030269850	0.00035484467
0.22768837	0.029409325	0.00034912887
0.22781882	0.029318754	0.00035013113
0.22794926	0.029150931	0.00034799951
0.22807970	0.030248060	0.00035500489
0.22821015	0.029423462	0.00035050368
0.22834059	0.030071066	0.00035191227
0.22847103	0.029889919	0.00035308411
0.22860148	0.029648586	0.00035128752
0.22873192	0.029707768	0.00035112620
0.22886236	0.029433990	0.00034954443
0.22899281	0.029549948	0.00034902271
0.22912325	0.029705197	0.00034952391
0.22925369	0.028880031	0.00034771549
0.22938414	0.029565431	0.00034904534
0.22951458	0.029519995	0.00035048637
0.22964502	0.029490328	0.00034771642
0.22977547	0.029399055	0.00034864092
0.22990591	0.029849873	0.00035038293
0.23003635	0.029438979	0.00034902840
0.23016680	0.029288636	0.00034737036
0.23029724	0.029393776	0.00034841156
0.23042768	0.030075897	0.00034943206
0.23055813	0.029032197	0.00034663675
0.23068857	0.029786983	0.00035459850
0.23081901	0.029645424	0.00035821220
0.23094946	0.029585008	0.00036042004
0.23107990	0.029691153	0.00036019110
0.23121034	0.029720016	0.00036384001
0.23134079	0.029237231	0.00036362590
0.23147123	0.029649402	0.00036498252
0.23160167	0.029619318	0.00036805745
0.23173212	0.029372532	0.00036683229
0.23186256	0.029518567	0.00036897108
0.23199300	0.029716901	0.00037280167
0.23212344	0.029911819	0.00037145156
0.23225389	0.029288563	0.00037333919
0.23238433	0.029154743	0.00037163898
0.23251477	0.029793688	0.00037499843
0.23264522	0.029073955	0.00037302950
0.23277566	0.029513231	0.00037550186
0.23290610	0.029981447	0.00037965458
0.23303655	0.029604740	0.00038093388
0.23316699	0.029791575	0.00037867209
0.23329743	0.029368337	0.00037844718
0.23342788	0.029054505	0.00037573178
0.23355832	0.028992859	0.00037561599
0.23368876	0.029468873	0.00037859907
0.23381921	0.029905507	0.00038029220
0.23394965	0.029479307	0.00037664487
0.23408009	0.029841189	0.00038124976
0.23421054	0.029245354	0.00037549996
0.23434098	0.029213074	0.00037934263
0.23447142	0.029338050	0.00037782222
0.23460187	0.029948264	0.00038276259
0.23473231	0.029680658	0.00038105889
0.23486275	0.029715178	0.00038029346
0.23499320	0.029132027	0.00037866848
0.23512364	0.029616873	0.00038127247
0.23525408	0.030547253	0.00038698199
0.23538453	0.029943321	0.00038257962
0.23551497	0.029544571	0.00037936549
0.23564541	0.029740596	0.00038371298
0.23577586	0.029648594	0.00038472231
0.23590630	0.029378974	0.00037886496
0.23603674	0.029940250	0.00038617679
0.23616719	0.029428231	0.00037924825
0.23629763	0.029773668	0.00038363015
0.23642807	0.028936215	0.00038057522
0.23655851	0.029138318	0.00038123012
0.23668896	0.029177900	0.00038084154
0.23681940	0.028771723	0.00037963377
0.23694984	0.028876934	0.00037677627
0.23708029	0.029260342	0.00038354132
0.23721073	0.029480138	0.00038310294
0.23734117	0.029784148	0.00038752325
0.23747162	0.029528171	0.00038428101
0.23760206	0.029848687	0.00038502847
0.23773250	0.029173013	0.00038347693
0.23786295	0.029753062	0.00038764785
0.23799339	0.029279504	0.00038276312
0.23812383	0.029293040	0.00038496700
0.23825428	0.029534207	0.00038443623
0.23838472	0.029431503	0.00038410158
0.23851516	0.029564136	0.00038620860
0.23864561	0.029373509	0.00038397647
0.23877605	0.030000084	0.00039068838
0.23890649	0.029731978	0.00038556718
0.23903694	0.029570484	0.00038748058
0.23916738	0.029063765	0.00038404117
0.23929782	0.030000546	0.00038980385
0.23942827	0.029418005	0.00038726576
0.23955871	0.029280845	0.00038674492
0.23968915	0.029339202	0.00038353248
0.23981960	0.030057997	0.00039307883
0.23995004	0.029151679	0.00038537529
0.24008048	0.029523165	0.00038773205
0.24021093	0.030276613	0.00039383292
0.24034137	0.029856318	0.00038807268
0.24047181	0.029777500	0.00038875338
0.24060226	0.029607906	0.00039069621
0.24073270	0.028961959	0.00038408549
0.24086314	0.029674438	0.00039188127
0.24099358	0.028993354	0.00038483744
0.24112403	0.029935037	0.00039077944
0.24125447	0.029565179	0.00039009847
0.24138491	0.029372776	0.00038680764
0.24151536	0.029840716	0.00039187558
0.24164580	0.029532066	0.00038962527
0.24177624	0.028839932	0.00038527261
0.24190669	0.029413796	0.00038987932
0.24203713	0.029313391	0.00038877308
0.24216757	0.028634556	0.00038492852
0.24229802	0.030358848	0.00039641655
0.24242846	0.029360359	0.00038789808
0.24255890	0.029898195	0.00039172526
0.24268935	0.029586144	0.00039039362
0.24281979	0.029442253	0.00038997828
0.24295023	0.029122560	0.00039053329
0.24308068	0.029597099	0.00039045877
0.24321112	0.029092949	0.00038847577
0.24334156	0.029334062	0.00039208373
0.24347201	0.030291798	0.00039372904
0.24360245	0.029543940	0.00039384332
0.24373289	0.029134535	0.00038885269
0.24386334	0.029008266	0.00038915487
0.24399378	0.029246443	0.00039061700
0.24412422	0.028803804	0.00038671297
0.24425467	0.029262479	0.00039013045
0.24438511	0.029603868	0.00039391335
0.24451555	0.030102201	0.00039635379
0.24464600	0.029569111	0.00039181127
0.24477644	0.029046813	0.00038866385
0.24490688	0.029300168	0.00039293557
0.24503733	0.029001722	0.00039221988
0.24516777	0.028121754	0.00038269524
0.24529821	0.029641905	0.00039667942
0.24542865	0.029139074	0.00039089298
0.24555910	0.029208437	0.00039276180
0.24568954	0.029322725	0.00039355881
0.24581998	0.029231971	0.00039039632
0.24595043	0.029859774	0.00039660374
0.24608087	0.029142459	0.00039306252
0.24621131	0.029484066	0.00039111734
0.24634176	0.028871115	0.00039137061
0.24647220	0.029487088	0.00039275778
0.24660264	0.029027669	0.00039402721
0.24673309	0.028938517	0.00039023158
0.24686353	0.029611927	0.00039500873
0.24699397	0.029896479	0.00039621643
0.24712442	0.029031154	0.00039389887
0.24725486	0.028959329	0.00038891629
0.24738530	0.029416517	0.00039636893
0.24751575	0.028948129	0.00039051822
0.24764619	0.028837404	0.00039204092
0.24777663	0.028946004	0.00039239116
0.24790708	0.029815656	0.00039576632
0.24803752	0.029040682	0.00039268223
0.24816796	0.029683410	0.00039577817
0.24829841	0.029213621	0.00039154893
0.24842885	0.029812875	0.00040012180
0.24855929	0.029375008	0.00039324901
0.24868974	0.029822939	0.00040057615
0.24882018	0.029236483	0.00039579741
0.24895062	0.028822147	0.00038824123
0.24908107	0.029385454	0.00039621192
0.24921151	0.029149332	0.00039280279
0.24934195	0.029559462	0.00039691622
0.24947240	0.028771407	0.00039317238
0.24960284	0.029217725	0.00039530889
0.24973328	0.029292538	0.00039509208
0.24986372	0.029024920	0.00039551709
0.24999417	0.028957403	0.00039324509
0.25012461	0.028526997	0.00039276095
0.25025505	0.029283872	0.00039354419
0.25038550	0.029490785	0.00039632399
0.25051594	0.029195975	0.00039646308
0.25064638	0.029670329	0.00039779165
0.25077683	0.028918789	0.00039469321
0.25090727	0.029656608	0.00040174285
0.25103771	0.028806803	0.00039155293
0.25116816	0.030250050	0.00040152078
0.25129860	0.029000237	0.00039353920
0.25142904	0.029681322	0.00039935164
0.25155949	0.028132544	0.00039079858
0.25168993	0.029116392	0.00039535164
0.25182037	0.030030221	0.00040020008
0.25195082	0.029305233	0.00039612212
0.25208126	0.029596479	0.00039922065
0.25221170	0.029807343	0.00040095743
0.25234215	0.028674475	0.00039213197
0.25247259	0.029906143	0.00040073011
0.25260303	0.029522822	0.00040048794
0.25273348	0.029599737	0.00039614055
0.25286392	0.029417854	0.00039997225
0.25299436	0.028810186	0.00039397871
0.25312481	0.029056799	0.00039788645
0.25325525	0.028575422	0.00039272736
0.25338569	0.028915450	0.00039361414
0.25351614	0.029405404	0.00039831539
0.25364658	0.028736266	0.00039629724
0.25377702	0.029909025	0.00040146548
0.25390747	0.028651027	0.00039527124
0.25403791	0.029178282	0.00039543146
0.25416835	0.029364848	0.00040018110
0.25429879	0.028942269	0.00039655034
0.25442924	0.028600299	0.00039356988
0.25455968	0.028726246	0.00039609581
0.25469012	0.028898300	0.00039591079
0.25482057	0.029138662	0.00039776833
0.25495101	0.029223495	0.00039845700
0.25508145	0.029618406	0.00039971843
0.25521190	0.029403386	0.00040178024
0.25534234	0.029192792	0.00039692945
0.25547278	0.029150721	0.00039550105
0.25560323	0.028913992	0.00039599570
0.25573367	0.028585642	0.00039695282
0.25586411	0.028925007	0.00040692167
0.25599456	0.029542247	0.00041500941
0.25612500	0.028774888	0.00041115045
0.25625544	0.029267742	0.00041890104
0.25638589	0.030031912	0.00042806700
0.25651633	0.028591546	0.00041959483
0.25664677	0.028668094	0.00042366108
0.25677722	0.028868683	0.00042472265
0.25690766	0.029125600	0.00042858466
0.25703810	0.028839253	0.00043074073
0.25716855	0.028938136	0.00043388948
0.25729899	0.029474166	0.00043835886
0.25742943	0.028442691	0.00043435063
0.25755988	0.028821412	0.00043444142
0.25769032	0.029218988	0.00044486494
0.25782076	0.029119899	0.00044291130
0.25795121	0.028861776	0.00044482824
0.25808165	0.029254045	0.00045032924
0.25821209	0.029371887	0.00044830525
0.25834253	0.029678444	0.00045469436
0.25847298	0.028825685	0.00044972607
0.25860342	0.029067593	0.00045563556
0.25873386	0.028382412	0.00045015523
0.25886431	0.029743251	0.00046272986
0.25899475	0.029418654	0.00046026594
0.25912519	0.029013613	0.00046081919
0.25925564	0.028355773	0.00045805147
0.25938608	0.029607497	0.00046871896
0.25951652	0.029018914	0.00046490324
0.25964697	0.029558209	0.00047126929
0.25977741	0.028588090	0.00046488088
0.25990785	0.029514971	0.00047556872
0.26003830	0.029609992	0.00047465602
0.26016874	0.029180833	0.00047893412
0.26029918	0.029442876	0.00047199255
0.26042963	0.029022385	0.00047513223
0.26056007	0.029599996	0.00047941067
0.26069051	0.029338849	0.00048070881
0.26082096	0.028952577	0.00047366852
0.26095140	0.029367593	0.00048189505
0.26108184	0.028921232	0.00047505598
0.26121229	0.028944615	0.00047876729
0.26134273	0.029634847	0.00048394776
0.26147317	0.028289373	0.00047677684
0.26160362	0.029284000	0.00048459807
0.26173406	0.028832838	0.00048167109
0.26186450	0.029527721	0.00048749916
0.26199495	0.028954881	0.00048409117
0.26212539	0.028278648	0.00047832457
0.26225583	0.028409891	0.00048174936
0.26238628	0.029209459	0.00048723075
0.26251672	0.028791098	0.00048359443
0.26264716	0.029315719	0.00049049819
0.26277760	0.029034749	0.00048907177
0.26290805	0.028372834	0.00048560836
0.26303849	0.028863891	0.00048860165
0.26316893	0.028680506	0.00049201015
0.26329938	0.028570001	0.00048522590
0.26342982	0.029642374	0.00049843454
0.26356026	0.028949458	0.00049178539
0.26369071	0.029002182	0.00049502197
0.26382115	0.029525089	0.00049764820
0.26395159	0.028302201	0.00048916015
0.26408204	0.028683963	0.00049164933
0.26421248	0.029637796	0.00050517954
0.26434292	0.028755794	0.00049445283
0.26447337	0.029033449	0.00050075265
0.26460381	0.028908132	0.00049750774
0.26473425	0.028922392	0.00049783752
0.26486470	0.028267244	0.00049673677
0.26499514	0.029937841	0.00050606573
0.26512558	0.028932789	0.00050256074
0.26525603	0.028439638	0.00050352347
[truncated: 573 more rows]
