# Supplementary material for: Rationally seeded computational protein design of ɑ-helical barrels
Source: Nat Chem Biol. 2024 Jun 20;20(8):991–9. doi: 10.1038/s41589-024-01642-0 (PMC11288890; doi:10.1038/s41589-024-01642-0)
Supplement: Supplementary file 3 — PDB and .mtz files used for making figure panels b–d and j–m. [file 41589_2024_1642_MOESM3_ESM.zip › KIA_RP_RSPD_NatChemBiol_data_Figure2/scapCC6_LLIA_panels_e-h/SAXS_panel_i/SAXS_raw_SEC_scapCC6_LLIA/b21-443535_00130.dat]

0.0045000000	0.54803992	0.0073864121
0.0046304432	0.46450834	0.0068280524
0.0047608865	0.45407147	0.0064415402
0.0048913297	0.38240791	0.0058894748
0.0050217729	0.40106574	0.0057219252
0.0051522162	0.32642247	0.0052323120
0.0052826594	0.31073671	0.0048463951
0.0054131026	0.30209403	0.0047492957
0.0055435459	0.29323644	0.0045823787
0.0056739891	0.26533210	0.0042723318
0.0058044323	0.25547300	0.0041345386
0.0059348756	0.25092715	0.0040108576
0.0060653188	0.23052355	0.0037474835
0.0061957621	0.21943114	0.0036653399
0.0063262053	0.21450146	0.0036154211
0.0064566485	0.20377157	0.0034552446
0.0065870918	0.18414661	0.0032925347
0.0067175350	0.19474652	0.0032998407
0.0068479782	0.16717648	0.0031001162
0.0069784215	0.17043780	0.0030661025
0.0071088647	0.16656543	0.0030175094
0.0072393079	0.15881931	0.0028828626
0.0073697512	0.15954577	0.0028650646
0.0075001944	0.15029400	0.0027633924
0.0076306376	0.14814502	0.0027266469
0.0077610809	0.13854957	0.0026002941
0.0078915241	0.13196893	0.0025578064
0.0080219673	0.14074772	0.0025696901
0.0081524106	0.12093214	0.0024337793
0.0082828538	0.11750716	0.0023085040
0.0084132970	0.11961385	0.0023780513
0.0085437403	0.12697590	0.0023734850
0.0086741835	0.11970979	0.0023004106
0.0088046267	0.11512969	0.0022402841
0.0089350700	0.11033264	0.0021625536
0.0090655132	0.11558043	0.0021612315
0.0091959565	0.11076409	0.0021815116
0.0093263997	0.10435952	0.0020307098
0.0094568429	0.10306261	0.0020111931
0.0095872862	0.099961335	0.0020004272
0.0097177294	0.093268482	0.0018862336
0.0098481726	0.095657378	0.0019166004
0.0099786159	0.094880486	0.0018885657
0.010109059	0.088541259	0.0017909980
0.010239502	0.088186626	0.0018042408
0.010369946	0.088064835	0.0017705275
0.010500389	0.079961367	0.0016753414
0.010630832	0.081459384	0.0016857675
0.010761275	0.079980907	0.0016425574
0.010891719	0.077358856	0.0016250994
0.011022162	0.075182827	0.0015592186
0.011152605	0.071467310	0.0015209229
0.011283048	0.071627125	0.0015361993
0.011413491	0.070835460	0.0014828340
0.011543935	0.068541840	0.0014495042
0.011674378	0.066627652	0.0014153665
0.011804821	0.063748130	0.0013448249
0.011935264	0.064776781	0.0013583842
0.012065708	0.065122849	0.0013416701
0.012196151	0.065567857	0.0013312042
0.012326594	0.061715246	0.0012978967
0.012457037	0.062500426	0.0012895579
0.012587481	0.059771351	0.0012358829
0.012717924	0.059139078	0.0012135044
0.012848367	0.056949405	0.0011772823
0.012978810	0.056222617	0.0011578145
0.013109253	0.058401430	0.0011493309
0.013239697	0.056702116	0.0011392929
0.013370140	0.055923033	0.0011220547
0.013500583	0.056764631	0.0011265365
0.013631026	0.054480884	0.0010920185
0.013761470	0.057736324	0.0011271084
0.013891913	0.055665250	0.0010778829
0.014022356	0.053415831	0.0010676597
0.014152799	0.051396417	0.0010322647
0.014283243	0.051746778	0.0010277598
0.014413686	0.052888904	0.0010506496
0.014544129	0.054228359	0.0010449796
0.014674572	0.051913775	0.0010128601
0.014805016	0.052159487	0.0010143704
0.014935459	0.054011110	0.0010277073
0.015065902	0.054018028	0.0010241396
0.015196345	0.052104046	0.0010007021
0.015326788	0.051182716	0.00098811603
0.015457232	0.049356116	0.00096516112
0.015587675	0.051646487	0.00097757920
0.015718118	0.050777453	0.00097252659
0.015848561	0.049664806	0.00094775126
0.015979005	0.050872791	0.00096415519
0.016109448	0.049667853	0.00095040356
0.016239891	0.049529888	0.00093853823
0.016370334	0.049575311	0.00093305392
0.016500778	0.046919143	0.00091159742
0.016631221	0.048566058	0.00091910295
0.016761664	0.047669822	0.00090950687
0.016892107	0.047318493	0.00089776107
0.017022551	0.048795561	0.00090829379
0.017152994	0.046720468	0.00088962294
0.017283437	0.046244805	0.00087627049
0.017413880	0.046462912	0.00087385116
0.017544323	0.047572749	0.00088582548
0.017674767	0.046984996	0.00086932323
0.017805210	0.047321923	0.00087934253
0.017935653	0.046623365	0.00086146141
0.018066096	0.044184226	0.00083980550
0.018196540	0.045125401	0.00084645490
0.018326983	0.045961727	0.00084336065
0.018457426	0.044076472	0.00082474030
0.018587869	0.045988784	0.00084498623
0.018718313	0.045449590	0.00083200345
0.018848756	0.045313279	0.00083724287
0.018979199	0.043834178	0.00080866801
0.019109642	0.045863755	0.00082760193
0.019240086	0.044618003	0.00081553579
0.019370529	0.045591566	0.00082162674
0.019500972	0.044769656	0.00080446269
0.019631415	0.043053322	0.00079264086
0.019761858	0.042957828	0.00078738247
0.019892302	0.042772932	0.00078220910
0.020022745	0.044051620	0.00079205773
0.020153188	0.043282379	0.00078664379
0.020283631	0.043339898	0.00078028303
0.020414075	0.042155155	0.00076251905
0.020544518	0.043371271	0.00077420069
0.020674961	0.042504461	0.00076471271
0.020805404	0.042419913	0.00076642577
0.020935848	0.043690360	0.00077373360
0.021066291	0.042450952	0.00075645268
0.021196734	0.042123531	0.00075014418
0.021327177	0.043124452	0.00076076959
0.021457621	0.042643088	0.00074958505
0.021588064	0.041889459	0.00074714728
0.021718507	0.041789858	0.00073392667
0.021848950	0.041226458	0.00073663174
0.021979393	0.043275890	0.00074823465
0.022109837	0.043289293	0.00074293899
0.022240280	0.042051550	0.00072890032
0.022370723	0.042794673	0.00074167202
0.022501166	0.042274629	0.00072702158
0.022631610	0.040440367	0.00071241425
0.022762053	0.042480254	0.00072309656
0.022892496	0.041981929	0.00072315168
0.023022939	0.040378851	0.00070479761
0.023153383	0.040938976	0.00070918064
0.023283826	0.040582554	0.00069997210
0.023414269	0.041105636	0.00070657222
0.023544712	0.039696030	0.00069107431
0.023675156	0.041978615	0.00071238803
0.023805599	0.041394560	0.00069610487
0.023936042	0.039373417	0.00068954713
0.024066485	0.040728060	0.00069316066
0.024196928	0.040859683	0.00068778977
0.024327372	0.039845726	0.00067921112
0.024457815	0.041347980	0.00069374249
0.024588258	0.041431560	0.00069047566
0.024718701	0.040674644	0.00068100345
0.024849145	0.041848281	0.00068692581
0.024979588	0.039428478	0.00066709567
0.025110031	0.039334363	0.00066681396
0.025240474	0.039656666	0.00066524961
0.025370918	0.039088640	0.00065913254
0.025501361	0.039549145	0.00066147502
0.025631804	0.040212550	0.00067004296
0.025762247	0.039383538	0.00065184453
0.025892691	0.038177175	0.00064693403
0.026023134	0.037831555	0.00064233797
0.026153577	0.039370724	0.00065648184
0.026284020	0.038582124	0.00063958125
0.026414463	0.037158565	0.00063171994
0.026544907	0.038392983	0.00063673867
0.026675350	0.039121418	0.00064837165
0.026805793	0.039807683	0.00064673730
0.026936236	0.039061045	0.00063943255
0.027066680	0.038144205	0.00062829870
0.027197123	0.038352136	0.00063432359
0.027327566	0.038251420	0.00062868450
0.027458009	0.037515912	0.00062106699
0.027588453	0.037812651	0.00062221331
0.027718896	0.038553546	0.00062985599
0.027849339	0.037748301	0.00061334783
0.027979782	0.039033306	0.00062837468
0.028110226	0.038324703	0.00061952365
0.028240669	0.039056765	0.00062542627
0.028371112	0.039054615	0.00062064867
0.028501555	0.037674284	0.00061054812
0.028631998	0.037766985	0.00060826790
0.028762442	0.037282953	0.00060841812
0.028892885	0.037933401	0.00061138515
0.029023328	0.037509823	0.00060350292
0.029153771	0.036944329	0.00059512914
0.029284215	0.036954307	0.00059658765
0.029414658	0.038251535	0.00060466163
0.029545101	0.037413331	0.00059705470
0.029675544	0.037926050	0.00059984089
0.029805988	0.038132999	0.00059960012
0.029936431	0.037799004	0.00059464425
0.030066874	0.037256704	0.00058776231
0.030197317	0.037479752	0.00059056138
0.030327760	0.037447956	0.00058838692
0.030458204	0.038386067	0.00059696968
0.030588647	0.037377887	0.00058491047
0.030719090	0.038302949	0.00059152818
0.030849533	0.038076027	0.00058732588
0.030979977	0.037715185	0.00058873965
0.031110420	0.038483125	0.00058530807
0.031240863	0.037262119	0.00058004990
0.031371306	0.036929563	0.00057381617
0.031501750	0.037757503	0.00057975157
0.031632193	0.037294523	0.00057471466
0.031762636	0.037519271	0.00057906819
0.031893079	0.037691544	0.00057398563
0.032023523	0.037262667	0.00057620872
0.032153966	0.036667910	0.00056549260
0.032284409	0.036469799	0.00056520627
0.032414852	0.036642587	0.00056378196
0.032545295	0.036051339	0.00056074665
0.032675739	0.037250501	0.00056446820
0.032806182	0.037618902	0.00056748036
0.032936625	0.038045173	0.00056782291
0.033067068	0.036913303	0.00056162315
0.033197512	0.036473640	0.00055265174
0.033327955	0.037096380	0.00056192138
0.033458398	0.036110192	0.00055094872
0.033588841	0.036234149	0.00055119389
0.033719285	0.036523816	0.00055134832
0.033849728	0.036293900	0.00055081149
0.033980171	0.035941251	0.00054479271
0.034110614	0.036964203	0.00055249945
0.034241058	0.036752804	0.00055178115
0.034371501	0.037637201	0.00056169030
0.034501944	0.036538122	0.00055386032
0.034632387	0.036131217	0.00056304858
0.034762830	0.037068254	0.00057287216
0.034893274	0.036063093	0.00056739762
0.035023717	0.036665826	0.00057470700
0.035154160	0.036192573	0.00057268272
0.035284603	0.036205782	0.00057569689
0.035415047	0.036353685	0.00058091385
0.035545490	0.036437098	0.00057897109
0.035675933	0.036445539	0.00058068947
0.035806376	0.036460878	0.00058339839
0.035936820	0.037128475	0.00058603326
0.036067263	0.036217193	0.00058407928
0.036197706	0.035853487	0.00057917930
0.036328149	0.036512036	0.00058854533
0.036458593	0.036551058	0.00058709751
0.036589036	0.037018042	0.00059257091
0.036719479	0.036613738	0.00059287777
0.036849922	0.036095292	0.00059299156
0.036980365	0.036000918	0.00058878798
0.037110809	0.036284682	0.00059563155
0.037241252	0.036062827	0.00058862492
0.037371695	0.035807511	0.00059382286
0.037502138	0.035659764	0.00059420561
0.037632582	0.035508385	0.00059385160
0.037763025	0.034897141	0.00058465064
0.037893468	0.035527062	0.00059561690
0.038023911	0.035351500	0.00059104720
0.038154355	0.034970604	0.00059312114
0.038284798	0.035705800	0.00059676666
0.038415241	0.035240892	0.00059626216
0.038545684	0.035593218	0.00059705660
0.038676128	0.036024184	0.00060199869
0.038806571	0.035668211	0.00060253531
0.038937014	0.035988459	0.00060427379
0.039067457	0.035444828	0.00059861185
0.039197900	0.035609908	0.00060652333
0.039328344	0.034651154	0.00059396692
0.039458787	0.034808253	0.00059778079
0.039589230	0.035515423	0.00059698450
0.039719673	0.036228809	0.00059438903
0.039850117	0.035769547	0.00058710123
0.039980560	0.036803216	0.00059347416
0.040111003	0.035355570	0.00058131500
0.040241446	0.034610657	0.00057424310
0.040371890	0.035353785	0.00057807858
0.040502333	0.035747945	0.00057709562
0.040632776	0.036293856	0.00058320084
0.040763219	0.035638761	0.00057454992
0.040893663	0.035706044	0.00057566977
0.041024106	0.035730189	0.00057260670
0.041154549	0.035108675	0.00057128530
0.041284992	0.036862988	0.00058093709
0.041415435	0.035410449	0.00056895651
0.041545879	0.035840987	0.00056881911
0.041676322	0.035362540	0.00057099899
0.041806765	0.035093891	0.00056158173
0.041937208	0.035400401	0.00056704718
0.042067652	0.034505216	0.00055643258
0.042198095	0.035354000	0.00056500897
0.042328538	0.035532958	0.00056419723
0.042458981	0.035456725	0.00056623181
0.042589425	0.035075293	0.00055516831
0.042719868	0.034075230	0.00055126574
0.042850311	0.034788784	0.00055446785
0.042980754	0.034918703	0.00055534662
0.043111198	0.033973323	0.00054499999
0.043241641	0.034726779	0.00055445465
0.043372084	0.034761184	0.00055298655
0.043502527	0.034988040	0.00055172656
0.043632970	0.034023748	0.00054461943
0.043763414	0.035117201	0.00055239697
0.043893857	0.034688044	0.00054759560
0.044024300	0.035438569	0.00055552919
0.044154743	0.035014651	0.00054927607
0.044285187	0.035877283	0.00055483734
0.044415630	0.035666030	0.00055569986
0.044546073	0.034629937	0.00054237965
0.044676516	0.034844573	0.00054573356
0.044806960	0.035310721	0.00054942635
0.044937403	0.035172339	0.00054715661
0.045067846	0.034692463	0.00054336145
0.045198289	0.034790172	0.00054149318
0.045328733	0.034471740	0.00054129228
0.045459176	0.034879205	0.00054392257
0.045589619	0.035532077	0.00054587094
0.045720062	0.036011517	0.00054917343
0.045850505	0.034725237	0.00053805271
0.045980949	0.035510658	0.00054645488
0.046111392	0.034250797	0.00053507758
0.046241835	0.035082009	0.00054179091
0.046372278	0.034144413	0.00053759854
0.046502722	0.035609865	0.00055396940
0.046633165	0.033902614	0.00054326194
0.046763608	0.034808773	0.00055283269
0.046894051	0.034702633	0.00055500055
0.047024495	0.035466452	0.00056471672
0.047154938	0.034010668	0.00055318659
0.047285381	0.035355549	0.00056467841
0.047415824	0.035376248	0.00056277373
0.047546267	0.035238765	0.00056902148
0.047676711	0.034320949	0.00056053870
0.047807154	0.034552442	0.00056528309
0.047937597	0.034256620	0.00055819179
0.048068040	0.035348027	0.00057102807
0.048198484	0.033787685	0.00056055144
0.048328927	0.034583355	0.00056658650
0.048459370	0.034154583	0.00056599132
0.048589813	0.034861035	0.00056982201
0.048720257	0.035327170	0.00057698242
0.048850700	0.035252025	0.00057403058
0.048981143	0.033817090	0.00056434372
0.049111586	0.034069442	0.00056895443
0.049242030	0.035162160	0.00057625044
0.049372473	0.034204782	0.00056992893
0.049502916	0.035234076	0.00057772184
0.049633359	0.034971359	0.00057640914
0.049763802	0.034499645	0.00057566416
0.049894246	0.034572154	0.00057550767
0.050024689	0.034802141	0.00057752162
0.050155132	0.036094182	0.00058536264
0.050285575	0.034627823	0.00057814078
0.050416019	0.034459694	0.00057466781
0.050546462	0.034671979	0.00057926893
0.050676905	0.034992888	0.00058028470
0.050807348	0.034641695	0.00058031604
0.050937792	0.034462829	0.00057603151
0.051068235	0.033447909	0.00057121407
0.051198678	0.033738529	0.00057171883
0.051329121	0.033964757	0.00057759334
0.051459565	0.034420778	0.00057865100
0.051590008	0.034710197	0.00058343087
0.051720451	0.034523997	0.00057973150
0.051850894	0.035519581	0.00058997987
0.051981337	0.034913950	0.00058269519
0.052111781	0.033994479	0.00057982272
0.052242224	0.033334113	0.00057202117
0.052372667	0.034117806	0.00058283524
0.052503110	0.034509313	0.00058358119
0.052633554	0.035462694	0.00059030768
0.052763997	0.034357085	0.00058414498
0.052894440	0.034489869	0.00058586104
0.053024883	0.034008609	0.00057939335
0.053155327	0.034499637	0.00058440402
0.053285770	0.034731367	0.00058414110
0.053416213	0.034721964	0.00058713707
0.053546656	0.033529915	0.00058069161
0.053677100	0.032931762	0.00057223846
0.053807543	0.034869636	0.00058933038
0.053937986	0.035145227	0.00059353136
0.054068429	0.034043385	0.00058366155
0.054198872	0.034611512	0.00058653422
0.054329316	0.032887680	0.00057751675
0.054459759	0.035075104	0.00059262127
0.054590202	0.034324874	0.00058687906
0.054720645	0.035181094	0.00059310409
0.054851089	0.033889260	0.00058366629
0.054981532	0.034588145	0.00058825297
0.055111975	0.034844912	0.00059438279
0.055242418	0.034448853	0.00058872566
0.055372862	0.033914359	0.00058460883
0.055503305	0.035090955	0.00059405620
0.055633748	0.034506956	0.00058992414
0.055764191	0.033840076	0.00058475001
0.055894635	0.034463381	0.00059282374
0.056025078	0.035108775	0.00059168824
0.056155521	0.033290049	0.00058369196
0.056285964	0.034780016	0.00059049566
0.056416407	0.034540482	0.00059215344
0.056546851	0.034587957	0.00059402550
0.056677294	0.034633472	0.00059194393
0.056807737	0.035500489	0.00059933297
0.056938180	0.035447946	0.00059758380
0.057068624	0.035316538	0.00059822421
0.057199067	0.033561562	0.00058777248
0.057329510	0.035184720	0.00059662434
0.057459953	0.034511677	0.00059246941
0.057590397	0.034456164	0.00059392303
0.057720840	0.035214750	0.00060204507
0.057851283	0.033657645	0.00058622540
0.057981726	0.033413827	0.00058353597
0.058112170	0.035369762	0.00059817346
0.058242613	0.034446831	0.00059046790
0.058373056	0.033243173	0.00057992521
0.058503499	0.034021192	0.00058409201
0.058633942	0.033895036	0.00058436591
0.058764386	0.033911786	0.00058037228
0.058894829	0.034565541	0.00058879621
0.059025272	0.034097844	0.00058108225
0.059155715	0.034208381	0.00058336245
0.059286159	0.033765323	0.00057893912
0.059416602	0.032634735	0.00056986628
0.059547045	0.033995439	0.00058178162
0.059677488	0.033908190	0.00057951502
0.059807932	0.033036003	0.00056776003
0.059938375	0.032676879	0.00057117248
0.060068818	0.033500366	0.00057001819
0.060199261	0.033737911	0.00057532504
0.060329705	0.033673244	0.00057142329
0.060460148	0.035395861	0.00058571194
0.060590591	0.034590155	0.00057770984
0.060721034	0.034676611	0.00057772678
0.060851477	0.033571674	0.00056913969
0.060981921	0.033616182	0.00057114174
0.061112364	0.033617519	0.00056592136
0.061242807	0.033903516	0.00057180615
0.061373250	0.033725094	0.00056933311
0.061503694	0.033598692	0.00056803507
0.061634137	0.033982932	0.00057008372
0.061764580	0.033489782	0.00056828180
0.061895023	0.033230220	0.00056109565
0.062025467	0.034491849	0.00057630542
0.062155910	0.034076380	0.00056939111
0.062286353	0.033762275	0.00056763171
0.062416796	0.034429082	0.00057444480
0.062547240	0.035230106	0.00057754757
0.062677683	0.033757785	0.00056819172
0.062808126	0.033720154	0.00056573608
0.062938569	0.033701589	0.00056543109
0.063069012	0.034423362	0.00057318957
0.063199456	0.033634494	0.00056433995
0.063329899	0.032959789	0.00055939882
0.063460342	0.034237203	0.00056813462
0.063590785	0.033447906	0.00056117490
0.063721229	0.032849800	0.00055917621
0.063851672	0.034470546	0.00057128347
0.063982115	0.034158550	0.00056612240
0.064112558	0.034364810	0.00056999064
0.064243002	0.033064379	0.00055789147
0.064373445	0.033007827	0.00055524752
0.064503888	0.033560742	0.00056381308
0.064634331	0.033708467	0.00056380827
0.064764774	0.034342609	0.00056795644
0.064895218	0.034037100	0.00056311774
0.065025661	0.034058786	0.00056588146
0.065156104	0.033892504	0.00056102657
0.065286547	0.033358825	0.00055832709
0.065416991	0.033338027	0.00055836998
0.065547434	0.033712940	0.00056057745
0.065677877	0.033594912	0.00055895153
0.065808320	0.033692512	0.00056155512
0.065938764	0.033443982	0.00055659813
0.066069207	0.033461274	0.00056070528
0.066199650	0.033422576	0.00055458435
0.066330093	0.033611025	0.00055822790
0.066460537	0.033431860	0.00055622706
0.066590980	0.033687961	0.00055934781
0.066721423	0.033924223	0.00056174310
0.066851866	0.034030139	0.00055896722
0.066982309	0.032936522	0.00055037723
0.067112753	0.033620015	0.00055914847
0.067243196	0.033150809	0.00055077392
0.067373639	0.034588044	0.00056587242
0.067504082	0.033534536	0.00055770014
0.067634526	0.034346793	0.00055971248
0.067764969	0.034421390	0.00056368398
0.067895412	0.034064355	0.00055981658
0.068025855	0.034484140	0.00056088765
0.068156299	0.034358032	0.00056132766
0.068286742	0.033314247	0.00055103551
0.068417185	0.033668083	0.00055355416
0.068547628	0.033945248	0.00055884965
0.068678072	0.032902759	0.00054563080
0.068808515	0.033230309	0.00055370502
0.068938958	0.033812001	0.00055396391
0.069069401	0.033443429	0.00054942909
0.069199844	0.034201607	0.00056136193
0.069330288	0.032941503	0.00054649126
0.069460731	0.034533640	0.00055719238
0.069591174	0.033126522	0.00054854754
0.069721617	0.033311274	0.00054886450
0.069852061	0.032723999	0.00054584386
0.069982504	0.033222028	0.00054662687
0.070112947	0.032697210	0.00054513259
0.070243390	0.033523942	0.00055260438
0.070373834	0.033330019	0.00054834839
0.070504277	0.033725411	0.00054926712
0.070634720	0.032803795	0.00054646211
0.070765163	0.033444038	0.00054698240
0.070895607	0.033149106	0.00054630756
0.071026050	0.033562342	0.00054652230
0.071156493	0.033855083	0.00055109649
0.071286936	0.033911797	0.00055142299
0.071417379	0.033253451	0.00054473617
0.071547823	0.033831691	0.00054865923
0.071678266	0.033110431	0.00054559612
0.071808709	0.032722649	0.00053902666
0.071939152	0.033312336	0.00054659172
0.072069596	0.033359755	0.00054317736
0.072200039	0.034358027	0.00055220979
0.072330482	0.033411007	0.00054655229
0.072460925	0.033045839	0.00054218232
0.072591369	0.034550330	0.00055236385
0.072721812	0.033092479	0.00054132876
0.072852255	0.032894824	0.00054251814
0.072982698	0.033057183	0.00054069511
0.073113142	0.032982017	0.00053962215
0.073243585	0.033390629	0.00054323894
0.073374028	0.032200977	0.00053541281
0.073504471	0.033545778	0.00054037569
0.073634914	0.033416605	0.00054358319
0.073765358	0.033237793	0.00053824361
0.073895801	0.032223398	0.00053319735
0.074026244	0.034066335	0.00054702756
0.074156687	0.033607930	0.00054097627
0.074287131	0.033471481	0.00053953168
0.074417574	0.032950953	0.00054066560
0.074548017	0.032459264	0.00053094027
0.074678460	0.033123709	0.00054071093
0.074808904	0.032744495	0.00053254803
0.074939347	0.033554893	0.00053975022
0.075069790	0.033384800	0.00054018104
0.075200233	0.031592009	0.00052375425
0.075330677	0.032796359	0.00053568759
0.075461120	0.033304329	0.00054200936
0.075591563	0.033180560	0.00053464775
0.075722006	0.032515487	0.00053180602
0.075852449	0.032844599	0.00053220125
0.075982893	0.033397479	0.00053713394
0.076113336	0.033351113	0.00053834638
0.076243779	0.033003561	0.00053190280
0.076374222	0.033213157	0.00053434174
0.076504666	0.033958494	0.00054313379
0.076635109	0.033418105	0.00053348362
0.076765552	0.033133811	0.00053346563
0.076895995	0.034229086	0.00054255925
0.077026439	0.033304160	0.00053324860
0.077156882	0.032780835	0.00053277086
0.077287325	0.033799150	0.00053615144
0.077417768	0.032964435	0.00053141020
0.077548212	0.032772011	0.00053111196
0.077678655	0.033092471	0.00053136017
0.077809098	0.032391874	0.00052746265
0.077939541	0.033236281	0.00052965399
0.078069984	0.033172929	0.00053262516
0.078200428	0.033068450	0.00053434360
0.078330871	0.033102242	0.00052803209
0.078461314	0.032320722	0.00052353965
0.078591757	0.033977748	0.00053697118
0.078722201	0.032604895	0.00052656338
0.078852644	0.032803173	0.00052632790
0.078983087	0.033227048	0.00052948746
0.079113530	0.032921179	0.00052681238
0.079243974	0.033358820	0.00053350709
0.079374417	0.033250652	0.00052804865
0.079504860	0.032522781	0.00052467159
0.079635303	0.033409418	0.00052806093
0.079765747	0.032812498	0.00052836769
0.079896190	0.033090961	0.00052771207
0.080026633	0.033164371	0.00052673295
0.080157076	0.033271836	0.00052791659
0.080287519	0.032339930	0.00052353186
0.080417963	0.033414712	0.00052796878
0.080548406	0.032501050	0.00052393113
0.080678849	0.034134900	0.00053173145
0.080809292	0.033687433	0.00053027208
0.080939736	0.032731494	0.00052323860
0.081070179	0.033185919	0.00052554145
0.081200622	0.033156821	0.00052630259
0.081331065	0.032581399	0.00052325338
0.081461509	0.033422754	0.00052350826
0.081591952	0.033687578	0.00053065192
0.081722395	0.033376083	0.00052460111
0.081852838	0.032964266	0.00052488669
0.081983281	0.033744678	0.00053036887
0.082113725	0.032663557	0.00051780785
0.082244168	0.033703864	0.00052892980
0.082374611	0.032130418	0.00051592241
0.082505054	0.033529325	0.00052421154
0.082635498	0.033001886	0.00052375327
0.082765941	0.033284378	0.00052410102
0.082896384	0.032901665	0.00052074009
0.083026827	0.032831511	0.00052224286
0.083157271	0.032961046	0.00051903640
0.083287714	0.033546535	0.00052628381
0.083418157	0.032977660	0.00052090065
0.083548600	0.032978906	0.00052030756
0.083679044	0.033627916	0.00052403010
0.083809487	0.033298628	0.00051930609
0.083939930	0.033155209	0.00052110973
0.084070373	0.033111313	0.00052121130
0.084200816	0.033474654	0.00052023258
0.084331260	0.032517493	0.00051636273
0.084461703	0.033412349	0.00052269080
0.084592146	0.032081116	0.00051003208
0.084722589	0.032526086	0.00051508909
0.084853033	0.032915084	0.00051845045
0.084983476	0.033279776	0.00051941968
0.085113919	0.032189865	0.00051257638
0.085244362	0.033236872	0.00051559122
0.085374806	0.032211692	0.00051246635
0.085505249	0.033557341	0.00052177528
0.085635692	0.033174533	0.00051909174
0.085766135	0.031981127	0.00050940092
0.085896579	0.032100361	0.00050861045
0.086027022	0.032787248	0.00051364890
0.086157465	0.032630003	0.00051520655
0.086287908	0.032793127	0.00050928318
0.086418351	0.033083415	0.00051796202
0.086548795	0.032969168	0.00051415594
0.086679238	0.033013710	0.00051472241
0.086809681	0.033140242	0.00051795180
0.086940124	0.032672145	0.00051013173
0.087070568	0.032936626	0.00051437163
0.087201011	0.031960620	0.00050530568
0.087331454	0.031964637	0.00050534774
0.087461897	0.033338009	0.00051698700
0.087592341	0.032834839	0.00051081183
0.087722784	0.032436001	0.00050991164
0.087853227	0.032373694	0.00050836197
0.087983670	0.033222131	0.00051240365
0.088114114	0.033510429	0.00051888362
0.088244557	0.033181399	0.00051179806
0.088375000	0.033062606	0.00051216532
0.088505443	0.032607358	0.00051138946
0.088635886	0.033117194	0.00051041536
0.088766330	0.032960209	0.00051025638
0.088896773	0.032086708	0.00050560582
0.089027216	0.033205227	0.00050872157
0.089157659	0.032891346	0.00050958685
0.089288103	0.032639152	0.00050772122
0.089418546	0.032733470	0.00050589300
0.089548989	0.033054344	0.00051143250
0.089679432	0.031471739	0.00049844889
0.089809876	0.033176854	0.00050965535
0.089940319	0.032790863	0.00050886077
0.090070762	0.032337306	0.00050061039
0.090201205	0.032680408	0.00050664512
0.090331649	0.032551029	0.00050469966
0.090462092	0.032421436	0.00050334375
0.090592535	0.033879171	0.00051546471
0.090722978	0.032459928	0.00050258016
0.090853421	0.032246898	0.00050371503
0.090983865	0.033252429	0.00050989935
0.091114308	0.032262106	0.00049893572
0.091244751	0.033658529	0.00051308503
0.091375194	0.032866823	0.00050493505
0.091505638	0.032801752	0.00050547561
0.091636081	0.033321682	0.00051948511
0.091766524	0.033115221	0.00052182153
0.091896967	0.032998735	0.00052535816
0.092027411	0.032254805	0.00052293921
0.092157854	0.032570810	0.00052854871
0.092288297	0.032459993	0.00053160670
0.092418740	0.031798722	0.00052672942
0.092549184	0.032617047	0.00053585603
0.092679627	0.032371315	0.00053713743
0.092810070	0.033067793	0.00054194048
0.092940513	0.032654514	0.00053267081
0.093070956	0.033157505	0.00052986928
0.093201400	0.033067248	0.00052659228
0.093331843	0.032363871	0.00052072885
0.093462286	0.032080224	0.00051629961
0.093592729	0.032463841	0.00051835543
0.093723173	0.032919357	0.00052193292
0.093853616	0.033430057	0.00052038919
0.093984059	0.032178806	0.00051457165
0.094114502	0.033225234	0.00051660005
0.094244946	0.032302862	0.00051043823
0.094375389	0.032868235	0.00051529696
0.094505832	0.032874919	0.00051430431
0.094636275	0.032831075	0.00051403498
0.094766719	0.032482792	0.00051127054
0.094897162	0.033135603	0.00051108619
0.095027605	0.032295113	0.00050950719
0.095158048	0.032126984	0.00050568189
0.095288491	0.032104047	0.00050372828
0.095418935	0.032566806	0.00051097921
0.095549378	0.032753143	0.00050725526
0.095679821	0.033112675	0.00051137863
0.095810264	0.032966998	0.00051083329
0.095940708	0.032368724	0.00050349344
0.096071151	0.032509930	0.00051054913
0.096201594	0.032153318	0.00050153932
0.096332037	0.031913990	0.00049948672
0.096462481	0.032420405	0.00050606188
0.096592924	0.032562895	0.00050350477
0.096723367	0.032121094	0.00050097578
0.096853810	0.032390109	0.00050245179
0.096984253	0.032995929	0.00050531777
0.097114697	0.033340580	0.00050862778
0.097245140	0.031765805	0.00049650608
0.097375583	0.032378206	0.00049996433
0.097506026	0.033303841	0.00050940719
0.097636470	0.033212909	0.00050486059
0.097766913	0.032706583	0.00050160646
0.097897356	0.031991031	0.00049581116
0.098027799	0.032296288	0.00049581840
0.098158243	0.032512796	0.00049770468
0.098288686	0.031532433	0.00049031161
0.098419129	0.032563866	0.00049440036
0.098549572	0.032277565	0.00049421422
0.098680016	0.032540936	0.00049240725
0.098810459	0.031583236	0.00048686561
0.098940902	0.032047749	0.00048662895
0.099071345	0.032295087	0.00048820163
0.099201788	0.031180915	0.00048126967
0.099332232	0.033084787	0.00049224337
0.099462675	0.031938629	0.00048551336
0.099593118	0.031072972	0.00048037677
0.099723561	0.033125522	0.00049196320
0.099854005	0.032264560	0.00048800187
0.099984448	0.032426016	0.00048737437
0.10011489	0.031957580	0.00048633676
0.10024533	0.032517542	0.00049079930
0.10037578	0.031436572	0.00048118306
0.10050622	0.033287226	0.00049605113
0.10063666	0.031618144	0.00048316815
0.10076711	0.032248929	0.00048877210
0.10089755	0.032667137	0.00049363967
0.10102799	0.032535352	0.00049003523
0.10115844	0.031793265	0.00048627054
0.10128888	0.031535747	0.00048685739
0.10141932	0.033289727	0.00049212896
0.10154977	0.031823801	0.00048537491
0.10168021	0.032372214	0.00048902706
0.10181065	0.032307382	0.00048683345
0.10194110	0.032423078	0.00048885427
0.10207154	0.032962710	0.00048979141
0.10220198	0.033226800	0.00049349893
0.10233243	0.032363650	0.00048786081
0.10246287	0.032175095	0.00048542671
0.10259331	0.033420529	0.00049459341
0.10272376	0.032268846	0.00048395199
0.10285420	0.032816827	0.00049028851
0.10298464	0.032273131	0.00048805187
0.10311509	0.031772251	0.00048075201
0.10324553	0.032677072	0.00048848528
0.10337597	0.032444957	0.00048870077
0.10350642	0.032122448	0.00048119969
0.10363686	0.031908149	0.00048172523
0.10376730	0.032298051	0.00048563049
0.10389774	0.032167394	0.00048382141
0.10402819	0.031347969	0.00047990873
0.10415863	0.032571863	0.00048421344
0.10428907	0.032198039	0.00048100934
0.10441952	0.032442499	0.00048619709
0.10454996	0.032982330	0.00048634159
0.10468040	0.032095616	0.00048063334
0.10481085	0.032658584	0.00048558570
0.10494129	0.031840563	0.00048008029
0.10507173	0.032750299	0.00048654894
0.10520218	0.032926089	0.00048266619
0.10533262	0.032422658	0.00048320550
0.10546306	0.032607266	0.00048452316
0.10559351	0.032258404	0.00048102456
0.10572395	0.032644922	0.00048250336
0.10585439	0.033010590	0.00048659708
0.10598484	0.031893759	0.00047749520
0.10611528	0.032612345	0.00048408274
0.10624572	0.032617504	0.00048093002
0.10637617	0.032689393	0.00048449878
0.10650661	0.032649742	0.00048298203
0.10663705	0.032410838	0.00047985220
0.10676750	0.032494876	0.00048179461
0.10689794	0.033258314	0.00048494397
0.10702838	0.032262877	0.00047819636
0.10715883	0.032255505	0.00048177368
0.10728927	0.032736833	0.00047845991
0.10741971	0.032049230	0.00047819598
0.10755016	0.031890778	0.00047446742
0.10768060	0.032130101	0.00047616065
0.10781104	0.032874299	0.00048394182
0.10794149	0.032789056	0.00047888079
0.10807193	0.032551102	0.00048101311
0.10820237	0.032435980	0.00047989640
0.10833281	0.032038246	0.00047553577
0.10846326	0.031839662	0.00048728687
0.10859370	0.032014736	0.00048872138
0.10872414	0.032904549	0.00050059894
0.10885459	0.032679113	0.00050290785
0.10898503	0.032881516	0.00050223808
0.10911547	0.031715829	0.00050169352
0.10924592	0.032951491	0.00051209350
0.10937636	0.032628322	0.00050704442
0.10950680	0.031659051	0.00050669491
0.10963725	0.032819658	0.00051501525
0.10976769	0.031119392	0.00050396789
0.10989813	0.031520810	0.00051006865
0.11002858	0.032315945	0.00051302989
0.11015902	0.031629115	0.00051430247
0.11028946	0.032836493	0.00052550580
0.11041991	0.032263793	0.00052026736
0.11055035	0.032208367	0.00052341177
0.11068079	0.032812853	0.00052662815
0.11081124	0.032503605	0.00052575360
0.11094168	0.031666611	0.00052468634
0.11107212	0.032787462	0.00053096081
0.11120257	0.032800518	0.00053577705
0.11133301	0.032792037	0.00053523625
0.11146345	0.031360182	0.00052501013
0.11159390	0.032562317	0.00054071021
0.11172434	0.031457270	0.00052833317
0.11185478	0.031212466	0.00052942384
0.11198523	0.031511877	0.00053219011
0.11211567	0.031826328	0.00053314802
0.11224611	0.032603238	0.00054109912
0.11237656	0.033134873	0.00054645345
0.11250700	0.033376995	0.00054951800
0.11263744	0.031599939	0.00053725586
0.11276788	0.031884533	0.00053889679
0.11289833	0.032833074	0.00055230397
0.11302877	0.032412574	0.00054654632
0.11315921	0.033185552	0.00055196062
0.11328966	0.032162772	0.00054040009
0.11342010	0.031721429	0.00052675788
0.11355054	0.030945723	0.00051749609
0.11368099	0.032361785	0.00052599783
0.11381143	0.032210169	0.00051743085
0.11394187	0.031565595	0.00051608345
0.11407232	0.032146342	0.00051532825
0.11420276	0.032830599	0.00051862521
0.11433320	0.032341253	0.00051699711
0.11446365	0.032801721	0.00051347412
0.11459409	0.032234861	0.00050844528
0.11472453	0.032025889	0.00050763393
0.11485498	0.031993488	0.00050444175
0.11498542	0.032218132	0.00050802746
0.11511586	0.032427925	0.00050674950
0.11524631	0.031402096	0.00049757002
0.11537675	0.031797561	0.00050157954
0.11550719	0.031548107	0.00049602461
0.11563764	0.032011848	0.00050080528
0.11576808	0.032443845	0.00050496415
0.11589852	0.032735522	0.00050028928
0.11602897	0.032054817	0.00050257199
0.11615941	0.032781414	0.00050270844
0.11628985	0.032238194	0.00049646683
0.11642030	0.032548142	0.00050212169
0.11655074	0.032430913	0.00049689780
0.11668118	0.032048310	0.00049447834
0.11681163	0.032510642	0.00050076982
0.11694207	0.032361660	0.00049295994
0.11707251	0.032085974	0.00049431283
0.11720295	0.031850480	0.00049016363
0.11733340	0.032482865	0.00049428183
0.11746384	0.031436515	0.00048935920
0.11759428	0.032034945	0.00048885048
0.11772473	0.032569029	0.00049349547
0.11785517	0.032307656	0.00049447034
0.11798561	0.032264345	0.00048767566
0.11811606	0.032213831	0.00049064935
0.11824650	0.032145837	0.00048797974
0.11837694	0.032033005	0.00048626048
0.11850739	0.032091119	0.00048646683
0.11863783	0.032586095	0.00048714024
0.11876827	0.032358603	0.00048620585
0.11889872	0.031745549	0.00048218660
0.11902916	0.031475254	0.00047652684
0.11915960	0.031983868	0.00048136339
0.11929005	0.032373033	0.00048154357
0.11942049	0.032742473	0.00048761982
0.11955093	0.032508735	0.00048252176
0.11968138	0.031728005	0.00047521807
0.11981182	0.031166680	0.00047224651
0.11994226	0.031245664	0.00047343471
0.12007271	0.031290643	0.00047130416
0.12020315	0.032185658	0.00047677212
0.12033359	0.032532231	0.00047802559
0.12046404	0.032106029	0.00047477077
0.12059448	0.032384712	0.00047606116
0.12072492	0.032739545	0.00047659537
0.12085537	0.032194947	0.00047471810
0.12098581	0.032766369	0.00047612226
0.12111625	0.032197992	0.00047171609
0.12124670	0.032333570	0.00047457445
0.12137714	0.031530600	0.00046575908
0.12150758	0.031816699	0.00046919176
0.12163802	0.031601522	0.00046635733
0.12176847	0.032184144	0.00046778536
0.12189891	0.032034969	0.00046890804
0.12202935	0.031505070	0.00046364264
0.12215980	0.031940987	0.00046716947
0.12229024	0.031268934	0.00046210601
0.12242068	0.032367641	0.00046653572
0.12255113	0.030980416	0.00045964509
0.12268157	0.031877041	0.00046433353
0.12281201	0.031899152	0.00046308739
0.12294246	0.032516926	0.00046751334
0.12307290	0.032537310	0.00046678180
0.12320334	0.032132136	0.00046411382
0.12333379	0.032137738	0.00046431038
0.12346423	0.032099006	0.00046329468
0.12359467	0.030963329	0.00045757038
0.12372512	0.031387310	0.00045894094
0.12385556	0.031807194	0.00045899484
0.12398600	0.032425243	0.00046779427
0.12411645	0.032730900	0.00046582596
0.12424689	0.032132536	0.00046265318
0.12437733	0.032615944	0.00046837810
0.12450778	0.032380315	0.00046267085
0.12463822	0.031424939	0.00045880000
0.12476866	0.032183565	0.00046147488
0.12489911	0.031553648	0.00045712537
0.12502955	0.031913711	0.00046159812
0.12515999	0.031506757	0.00045621187
0.12529044	0.031838678	0.00045845698
0.12542088	0.031931699	0.00046034876
0.12555132	0.032568988	0.00046198056
0.12568177	0.031924932	0.00045888066
0.12581221	0.032155703	0.00046045837
0.12594265	0.031473267	0.00045396091
0.12607309	0.031316228	0.00045629060
0.12620354	0.031915461	0.00045697630
0.12633398	0.032208616	0.00046017505
0.12646442	0.031733365	0.00045841761
0.12659487	0.032198700	0.00045752780
0.12672531	0.032046909	0.00045992553
0.12685575	0.031936821	0.00045521846
0.12698620	0.031587536	0.00045510359
0.12711664	0.032088862	0.00045887661
0.12724708	0.031693027	0.00045350544
0.12737753	0.031876565	0.00045940107
0.12750797	0.030944951	0.00044832864
0.12763841	0.032191792	0.00045652791
0.12776886	0.031849664	0.00045668713
0.12789930	0.032082797	0.00045423880
0.12802974	0.032462677	0.00045982341
0.12816019	0.031847279	0.00045435751
0.12829063	0.031043972	0.00044779791
0.12842107	0.032106037	0.00045633956
0.12855152	0.032266302	0.00045600142
0.12868196	0.031563543	0.00045310193
0.12881240	0.031960769	0.00045469048
0.12894285	0.031340468	0.00044893211
0.12907329	0.032025761	0.00045520068
0.12920373	0.031512307	0.00045189132
0.12933418	0.031563097	0.00045012184
0.12946462	0.031247966	0.00044884643
0.12959506	0.031124910	0.00044728219
0.12972551	0.031876496	0.00045167769
0.12985595	0.031618614	0.00045265715
0.12998639	0.032167095	0.00045237842
0.13011684	0.032880592	0.00046003747
0.13024728	0.031399126	0.00044990339
0.13037772	0.032074988	0.00045084647
0.13050816	0.031612593	0.00044835463
0.13063861	0.031571385	0.00045017408
0.13076905	0.031581411	0.00044711507
0.13089949	0.031793287	0.00045143885
0.13102994	0.031955518	0.00044969300
0.13116038	0.031776427	0.00044971172
0.13129082	0.030951980	0.00044388176
0.13142127	0.030590525	0.00044103141
0.13155171	0.031812509	0.00045032319
0.13168215	0.031637248	0.00044805599
0.13181260	0.032340577	0.00045177574
0.13194304	0.031498810	0.00044807004
0.13207348	0.032106925	0.00045077081
0.13220393	0.032036482	0.00045016105
0.13233437	0.031472509	0.00044687191
0.13246481	0.031510413	0.00044748727
0.13259526	0.032176286	0.00045177171
0.13272570	0.031968827	0.00044816076
0.13285614	0.031895289	0.00044758634
0.13298659	0.031678132	0.00044723835
0.13311703	0.031757621	0.00044512936
0.13324747	0.031205211	0.00044281150
0.13337792	0.032183975	0.00044828506
0.13350836	0.031403047	0.00044367599
0.13363880	0.031542040	0.00044485242
0.13376925	0.031810501	0.00044477796
0.13389969	0.031952958	0.00044790874
0.13403013	0.031871234	0.00044745439
0.13416058	0.031680939	0.00044299065
0.13429102	0.031332376	0.00044285842
0.13442146	0.031375259	0.00044147916
0.13455191	0.031328220	0.00044134219
0.13468235	0.030423592	0.00043688841
0.13481279	0.030667757	0.00043642783
0.13494323	0.031436994	0.00044422510
0.13507368	0.031504170	0.00044405358
0.13520412	0.031939282	0.00044230315
0.13533456	0.031590030	0.00044474256
0.13546501	0.030955708	0.00043794197
0.13559545	0.032055688	0.00044526752
0.13572589	0.031627107	0.00044343968
0.13585634	0.032045576	0.00044204705
0.13598678	0.031971792	0.00044464859
0.13611722	0.031087457	0.00043837763
0.13624767	0.031693739	0.00044139329
0.13637811	0.031297927	0.00044153288
0.13650855	0.031020490	0.00043717788
0.13663900	0.031371263	0.00043900413
0.13676944	0.031264794	0.00043777398
0.13689988	0.031635359	0.00043917718
0.13703033	0.031398687	0.00043962839
0.13716077	0.032003584	0.00044389116
0.13729121	0.031665693	0.00044039141
0.13742166	0.031521906	0.00043871479
0.13755210	0.031695309	0.00043987612
0.13768254	0.031839684	0.00044242199
0.13781299	0.031932096	0.00044368350
0.13794343	0.032206767	0.00044223865
0.13807387	0.032398199	0.00044517388
0.13820432	0.031780820	0.00043986549
0.13833476	0.031861338	0.00043888467
0.13846520	0.031527364	0.00043950375
0.13859565	0.031560845	0.00043693065
0.13872609	0.031782270	0.00043990668
0.13885653	0.031490078	0.00043841075
0.13898698	0.032043357	0.00043936650
0.13911742	0.032594757	0.00044264362
0.13924786	0.032087831	0.00044012689
0.13937830	0.032174030	0.00044085159
0.13950875	0.031486141	0.00043801561
0.13963919	0.031393206	0.00043597227
0.13976963	0.030994350	0.00043440794
0.13990008	0.032017722	0.00044083436
0.14003052	0.032090882	0.00043843510
0.14016096	0.031355210	0.00043711679
0.14029141	0.031481736	0.00043370121
0.14042185	0.032088226	0.00043826220
0.14055229	0.030933306	0.00043372144
0.14068274	0.031087554	0.00043057715
0.14081318	0.032440709	0.00044224023
0.14094362	0.030819632	0.00043068681
0.14107407	0.031350165	0.00043258215
0.14120451	0.031147799	0.00043304261
0.14133495	0.031435034	0.00043252063
0.14146540	0.031550243	0.00043483103
0.14159584	0.032411990	0.00044098652
0.14172628	0.031642129	0.00043372718
0.14185673	0.031460367	0.00043508122
0.14198717	0.031395090	0.00043186923
0.14211761	0.031485830	0.00043205679
0.14224806	0.030814195	0.00043037710
0.14237850	0.031365712	0.00042906722
0.14250894	0.031542788	0.00043296060
0.14263939	0.031442965	0.00043249375
0.14276983	0.031598789	0.00043063674
0.14290027	0.030844917	0.00042928509
0.14303072	0.030873482	0.00042666701
0.14316116	0.031724919	0.00043294575
0.14329160	0.031225021	0.00043066892
0.14342205	0.031678797	0.00042989799
0.14355249	0.031927797	0.00043187439
0.14368293	0.031026014	0.00042969557
0.14381337	0.031896687	0.00043022052
0.14394382	0.031316199	0.00043070938
0.14407426	0.031195803	0.00042590765
0.14420470	0.031454952	0.00042987937
0.14433515	0.031262160	0.00042963468
0.14446559	0.030852225	0.00042483347
0.14459603	0.031945842	0.00043129700
0.14472648	0.030983360	0.00042786926
0.14485692	0.032037927	0.00043088904
0.14498736	0.031855291	0.00043228260
0.14511781	0.031319038	0.00042647055
0.14524825	0.031305176	0.00042889246
0.14537869	0.031982572	0.00043213667
0.14550914	0.031371433	0.00042490866
0.14563958	0.030998424	0.00042634673
0.14577002	0.031762250	0.00042946258
0.14590047	0.031351256	0.00042646624
0.14603091	0.031315565	0.00042785929
0.14616135	0.031050791	0.00042393453
0.14629180	0.030507756	0.00042194492
0.14642224	0.031664153	0.00043152285
0.14655268	0.031243705	0.00042603939
0.14668313	0.031960815	0.00043018518
0.14681357	0.031850258	0.00043012612
0.14694401	0.030811569	0.00042198616
0.14707446	0.031600753	0.00042865347
0.14720490	0.031624105	0.00042782437
0.14733534	0.031716766	0.00042935792
0.14746579	0.031742053	0.00042913844
0.14759623	0.030994695	0.00042336583
0.14772667	0.031469671	0.00042593882
0.14785712	0.031626660	0.00042590442
0.14798756	0.031965650	0.00043038604
0.14811800	0.031316843	0.00042482771
0.14824844	0.031385958	0.00042509519
0.14837889	0.031792260	0.00042816970
0.14850933	0.031752124	0.00042805007
0.14863977	0.031531436	0.00042342499
0.14877022	0.031278379	0.00042570114
0.14890066	0.031791109	0.00042599796
0.14903110	0.031922415	0.00042679701
0.14916155	0.030977711	0.00042267219
0.14929199	0.031400306	0.00042281658
0.14942243	0.031626791	0.00042601865
0.14955288	0.030803440	0.00042072504
0.14968332	0.031060575	0.00041964893
0.14981376	0.031224951	0.00042363592
0.14994421	0.031131906	0.00042024911
0.15007465	0.031353792	0.00042257525
0.15020509	0.031108266	0.00042310246
0.15033554	0.031109140	0.00042003682
0.15046598	0.031349283	0.00042478054
0.15059642	0.031194231	0.00042196788
0.15072687	0.031792174	0.00042481620
0.15085731	0.031336227	0.00042371853
0.15098775	0.031040776	0.00041968747
0.15111820	0.030816991	0.00042109730
0.15124864	0.031256894	0.00042177120
0.15137908	0.030606348	0.00041603811
0.15150953	0.030958982	0.00042117997
0.15163997	0.031729127	0.00042261957
0.15177041	0.031729555	0.00042415090
0.15190086	0.031126691	0.00042147434
0.15203130	0.031019615	0.00041829508
0.15216174	0.031749759	0.00042364068
0.15229219	0.031600438	0.00042391288
0.15242263	0.031217210	0.00041913584
0.15255307	0.031380035	0.00042118008
0.15268351	0.031159100	0.00041904000
0.15281396	0.031438263	0.00041961671
0.15294440	0.030774581	0.00041727787
0.15307484	0.031054581	0.00041765347
0.15320529	0.031383877	0.00041951217
0.15333573	0.031552224	0.00042175932
0.15346617	0.030612616	0.00041479496
0.15359662	0.031590555	0.00042105210
0.15372706	0.030667168	0.00041427001
0.15385750	0.030965738	0.00041610992
0.15398795	0.031867126	0.00042148417
0.15411839	0.031404617	0.00041951287
0.15424883	0.031894214	0.00042154835
0.15437928	0.032076458	0.00042336208
0.15450972	0.031849956	0.00042050854
0.15464016	0.031288776	0.00041804828
0.15477061	0.031043150	0.00041569436
0.15490105	0.031210266	0.00041569554
0.15503149	0.031995083	0.00042218841
0.15516194	0.031221750	0.00041678526
0.15529238	0.031146077	0.00041696124
0.15542282	0.031247263	0.00041687391
0.15555327	0.031358835	0.00041714603
0.15568371	0.031061071	0.00041522406
0.15581415	0.030673041	0.00041355298
0.15594460	0.029982730	0.00040871240
0.15607504	0.030745176	0.00041150482
0.15620548	0.030594998	0.00041255329
0.15633593	0.032051694	0.00041947617
0.15646637	0.030945133	0.00041301147
0.15659681	0.031515810	0.00041823138
0.15672726	0.031463197	0.00041597086
0.15685770	0.030474630	0.00041081402
0.15698814	0.031094825	0.00041322085
0.15711858	0.030694222	0.00041024678
0.15724903	0.031158361	0.00041491813
0.15737947	0.031325175	0.00041513414
0.15750991	0.031747245	0.00041558239
0.15764036	0.030517898	0.00041105243
0.15777080	0.031179584	0.00041422399
0.15790124	0.031067177	0.00041159245
0.15803169	0.031061658	0.00041223680
0.15816213	0.031995324	0.00041910215
0.15829257	0.030532668	0.00040895332
0.15842302	0.031660462	0.00041739325
0.15855346	0.030176348	0.00040624457
0.15868390	0.030819825	0.00041114540
0.15881435	0.030905978	0.00041195671
0.15894479	0.031611479	0.00041573259
0.15907523	0.031253568	0.00041191446
0.15920568	0.031829695	0.00041577185
0.15933612	0.030960990	0.00041043347
0.15946656	0.030770571	0.00040912628
0.15959701	0.031055724	0.00041133410
0.15972745	0.031531974	0.00041495184
0.15985789	0.031204444	0.00041245061
0.15998834	0.031367880	0.00041238591
0.16011878	0.031035147	0.00041138611
0.16024922	0.031310307	0.00041101885
0.16037967	0.030993621	0.00041114639
0.16051011	0.030602570	0.00040731080
0.16064055	0.031097161	0.00040984317
0.16077100	0.030694621	0.00040886289
0.16090144	0.030358358	0.00040863071
0.16103188	0.031256045	0.00040978728
0.16116233	0.030974843	0.00040909889
0.16129277	0.031122712	0.00040908094
0.16142321	0.031078558	0.00040892233
0.16155365	0.030951008	0.00040804073
0.16168410	0.030879515	0.00040631291
0.16181454	0.031160777	0.00041046579
0.16194498	0.031564440	0.00041121981
0.16207543	0.031009606	0.00040690317
0.16220587	0.031269974	0.00040965908
0.16233631	0.031217857	0.00040818216
0.16246676	0.030231896	0.00040444481
0.16259720	0.031354498	0.00040971594
0.16272764	0.031262528	0.00040736481
0.16285809	0.031485192	0.00041055902
0.16298853	0.030710397	0.00040531292
0.16311897	0.031744854	0.00041096294
0.16324942	0.031039493	0.00040854162
0.16337986	0.030676499	0.00040393263
0.16351030	0.031268824	0.00040882145
0.16364075	0.031396426	0.00040932520
0.16377119	0.031092177	0.00040594784
0.16390163	0.030624989	0.00040547800
0.16403208	0.030255506	0.00040237072
0.16416252	0.031176226	0.00040662995
0.16429296	0.030973924	0.00040764535
0.16442341	0.030827379	0.00040381197
0.16455385	0.030914648	0.00040550891
0.16468429	0.031007084	0.00040597547
0.16481474	0.031544035	0.00040759854
0.16494518	0.030679729	0.00040473666
0.16507562	0.031516428	0.00040742073
0.16520607	0.031079662	0.00040513528
0.16533651	0.030702963	0.00040413904
0.16546695	0.031597682	0.00040826988
0.16559740	0.030344915	0.00040218129
0.16572784	0.030572455	0.00040078391
0.16585828	0.031494090	0.00040653409
0.16598872	0.030450905	0.00040272977
0.16611917	0.030487613	0.00040199485
0.16624961	0.030409304	0.00039999270
0.16638005	0.030697834	0.00040259382
0.16651050	0.030961073	0.00040231241
0.16664094	0.031045634	0.00040454080
0.16677138	0.030445839	0.00039983296
0.16690183	0.030492133	0.00039973338
0.16703227	0.030904986	0.00040427683
0.16716271	0.030994769	0.00040129927
0.16729316	0.031284147	0.00040515915
0.16742360	0.030764150	0.00040180966
0.16755404	0.031108176	0.00040338818
0.16768449	0.030654534	0.00040049616
0.16781493	0.030783270	0.00040074354
0.16794537	0.031690380	0.00040591047
0.16807582	0.030647109	0.00040105827
0.16820626	0.031047599	0.00040163152
0.16833670	0.031827272	0.00040742619
0.16846715	0.031193762	0.00040374236
0.16859759	0.030474261	0.00039675912
0.16872803	0.031649314	0.00040630445
0.16885848	0.030775682	0.00039972308
0.16898892	0.031073776	0.00040264450
0.16911936	0.030746340	0.00040097320
0.16924981	0.030018510	0.00039586874
0.16938025	0.031365245	0.00040266713
0.16951069	0.031169839	0.00040255205
0.16964114	0.031185919	0.00040356498
0.16977158	0.030275001	0.00039683594
0.16990202	0.031496061	0.00040220517
0.17003247	0.029986254	0.00039409461
0.17016291	0.030358813	0.00039717046
0.17029335	0.030289035	0.00039466222
0.17042379	0.030866294	0.00039960050
0.17055424	0.031075114	0.00040049300
0.17068468	0.031407137	0.00040191638
0.17081512	0.030612917	0.00039812374
0.17094557	0.030804374	0.00039690721
0.17107601	0.031767409	0.00040476558
0.17120645	0.031200270	0.00040282877
0.17133690	0.030650658	0.00039735731
0.17146734	0.029877756	0.00039314216
0.17159778	0.031462070	0.00040070230
0.17172823	0.030625919	0.00039564473
0.17185867	0.031481700	0.00040268025
0.17198911	0.030729446	0.00039422705
0.17211956	0.030895177	0.00039890068
0.17225000	0.030926131	0.00039770094
0.17238044	0.030529866	0.00039447275
0.17251089	0.030772826	0.00039773913
0.17264133	0.031109766	0.00039770770
0.17277177	0.031240155	0.00039993945
0.17290222	0.031360079	0.00040069725
0.17303266	0.030817488	0.00039413953
0.17316310	0.030227645	0.00039378459
0.17329355	0.030795048	0.00039686466
0.17342399	0.030560301	0.00039405436
0.17355443	0.030878645	0.00039672607
0.17368488	0.030436218	0.00039197239
0.17381532	0.030956453	0.00039838776
0.17394576	0.030817660	0.00039755430
0.17407621	0.030911267	0.00039513969
0.17420665	0.031206731	0.00039788411
0.17433709	0.030860854	0.00039645887
0.17446753	0.031033939	0.00039608267
0.17459798	0.031013555	0.00039658233
0.17472842	0.030575806	0.00039352371
0.17485886	0.031186317	0.00039820397
0.17498931	0.030890432	0.00039553251
0.17511975	0.030399768	0.00038980664
0.17525019	0.030524793	0.00039304554
0.17538064	0.031150060	0.00039677512
0.17551108	0.030110237	0.00039077819
0.17564152	0.029373051	0.00038534340
0.17577197	0.030858803	0.00039328297
0.17590241	0.030637471	0.00039368657
0.17603285	0.031216258	0.00039617769
0.17616330	0.030952945	0.00039336356
0.17629374	0.030513003	0.00039268087
0.17642418	0.030752029	0.00039304531
0.17655463	0.030679167	0.00039225130
0.17668507	0.030808649	0.00039351775
0.17681551	0.030157650	0.00038936839
0.17694596	0.030995995	0.00039454598
0.17707640	0.031262762	0.00039509827
0.17720684	0.030493463	0.00038991148
0.17733729	0.030506443	0.00039174447
0.17746773	0.030905597	0.00039169065
0.17759817	0.030350129	0.00038953692
0.17772862	0.031941475	0.00040046157
0.17785906	0.030227651	0.00038812356
0.17798950	0.031048413	0.00039271895
0.17811995	0.030425969	0.00038927463
0.17825039	0.030258866	0.00038768241
0.17838083	0.030859944	0.00039360773
0.17851128	0.030703294	0.00039031746
0.17864172	0.030440808	0.00038918006
0.17877216	0.030546989	0.00038995731
0.17890260	0.030715557	0.00039040522
0.17903305	0.030546695	0.00039119958
0.17916349	0.031033896	0.00039127758
0.17929393	0.030881450	0.00039094388
0.17942438	0.030797617	0.00039084287
0.17955482	0.031131260	0.00039130549
0.17968526	0.030374297	0.00038865581
0.17981571	0.031265709	0.00039410283
0.17994615	0.030646325	0.00038808352
0.18007659	0.030389777	0.00038945841
0.18020704	0.030562852	0.00038804720
0.18033748	0.030386412	0.00038701099
0.18046792	0.031067986	0.00039347210
0.18059837	0.030910785	0.00038952912
0.18072881	0.030972470	0.00038992445
0.18085925	0.031608179	0.00039340311
0.18098970	0.030092090	0.00038461602
0.18112014	0.031256569	0.00039351908
0.18125058	0.030698921	0.00038763344
0.18138103	0.030758742	0.00038851334
0.18151147	0.030184230	0.00038539289
0.18164191	0.030658793	0.00038712867
0.18177236	0.030539648	0.00038778194
0.18190280	0.031814910	0.00039454550
0.18203324	0.030803307	0.00038748242
0.18216369	0.030282227	0.00039406239
0.18229413	0.030995476	0.00039798465
0.18242457	0.030502111	0.00039989146
0.18255502	0.030838052	0.00040467034
0.18268546	0.030719777	0.00040547649
0.18281590	0.030063154	0.00040252266
0.18294635	0.030697337	0.00040758501
0.18307679	0.030369499	0.00040764773
0.18320723	0.031529369	0.00041776504
0.18333767	0.030261352	0.00040790864
0.18346812	0.031317227	0.00041923052
0.18359856	0.030560535	0.00041358248
0.18372900	0.030650491	0.00041608390
0.18385945	0.031056080	0.00041973931
0.18398989	0.030504929	0.00041580649
0.18412033	0.030056166	0.00041652315
0.18425078	0.031157587	0.00042563296
0.18438122	0.030544499	0.00041975604
0.18451166	0.030490459	0.00042038226
0.18464211	0.030875556	0.00042592692
0.18477255	0.030682470	0.00042601536
0.18490299	0.029797355	0.00042308903
0.18503344	0.031040605	0.00042687683
0.18516388	0.030549447	0.00042775450
0.18529432	0.030904251	0.00043102401
0.18542477	0.030756258	0.00042928777
0.18555521	0.031058289	0.00043400389
0.18568565	0.030364704	0.00042921661
0.18581610	0.030898218	0.00043282028
0.18594654	0.030740104	0.00043285731
0.18607698	0.029818567	0.00042698585
0.18620743	0.030687645	0.00043559439
0.18633787	0.031054191	0.00044011017
0.18646831	0.030687445	0.00043368567
0.18659876	0.030724248	0.00043660186
0.18672920	0.030797245	0.00043874532
0.18685964	0.031340164	0.00044293840
0.18699009	0.030767428	0.00043896005
0.18712053	0.030335913	0.00042548527
0.18725097	0.030743782	0.00042661497
0.18738142	0.030770585	0.00042330019
0.18751186	0.031104012	0.00042273436
0.18764230	0.030406979	0.00041764338
0.18777274	0.031122974	0.00042063148
0.18790319	0.030671252	0.00041630368
0.18803363	0.030101584	0.00041134070
0.18816407	0.030419877	0.00040906591
0.18829452	0.030652227	0.00041231469
0.18842496	0.031428879	0.00041656289
0.18855540	0.030409298	0.00040682790
0.18868585	0.031277580	0.00041470660
0.18881629	0.030506576	0.00040549252
0.18894673	0.030332135	0.00040520794
0.18907718	0.030366599	0.00040367043
0.18920762	0.030787383	0.00040601569
0.18933806	0.030950409	0.00040425734
0.18946851	0.030352722	0.00040073422
0.18959895	0.030726864	0.00040340185
0.18972939	0.030963870	0.00040350764
0.18985984	0.030384727	0.00039901575
0.18999028	0.030738750	0.00040033825
0.19012072	0.030151031	0.00039736518
0.19025117	0.030475873	0.00039491619
0.19038161	0.030687997	0.00039864540
0.19051205	0.030732743	0.00039775416
0.19064250	0.030538644	0.00039608018
0.19077294	0.030527861	0.00039716624
0.19090338	0.030899116	0.00039576975
0.19103383	0.030512529	0.00039379685
0.19116427	0.030204752	0.00039155529
0.19129471	0.030701989	0.00039362008
0.19142516	0.030596741	0.00039464351
0.19155560	0.030390582	0.00038950061
0.19168604	0.030687237	0.00039226110
0.19181649	0.031029816	0.00039468630
0.19194693	0.030542844	0.00038917642
0.19207737	0.030588136	0.00039113017
0.19220781	0.030944364	0.00039030919
0.19233826	0.030257499	0.00038738510
0.19246870	0.030982166	0.00039119200
0.19259914	0.030181139	0.00038400777
0.19272959	0.030280851	0.00038738075
0.19286003	0.030183826	0.00038615654
0.19299047	0.030153080	0.00038301991
0.19312092	0.030566833	0.00038494871
0.19325136	0.030436034	0.00038594836
0.19338180	0.030554777	0.00038594582
0.19351225	0.030373069	0.00038626203
0.19364269	0.030801185	0.00038487983
0.19377313	0.030218736	0.00038463566
0.19390358	0.029981669	0.00038370801
0.19403402	0.030728890	0.00038496194
0.19416446	0.030408738	0.00038563205
0.19429491	0.030345058	0.00038385960
0.19442535	0.030989177	0.00038656106
0.19455579	0.030790881	0.00038585890
0.19468624	0.030858993	0.00038507057
0.19481668	0.030626194	0.00038646320
0.19494712	0.030317210	0.00038280358
0.19507757	0.030400119	0.00038317431
0.19520801	0.031198995	0.00038715021
0.19533845	0.030445917	0.00038186807
0.19546890	0.029882293	0.00038081990
0.19559934	0.030706504	0.00038627452
0.19572978	0.030844742	0.00038443127
0.19586023	0.030379320	0.00038232696
0.19599067	0.030299114	0.00038164030
0.19612111	0.030648060	0.00038164545
0.19625156	0.030520886	0.00038526842
0.19638200	0.030800281	0.00038236135
0.19651244	0.030571216	0.00038339736
0.19664288	0.030738645	0.00038273867
0.19677333	0.029903850	0.00037664653
0.19690377	0.030455831	0.00038238293
0.19703421	0.030373859	0.00038081641
0.19716466	0.029858090	0.00037870569
0.19729510	0.030024846	0.00037877691
0.19742554	0.030123003	0.00037857195
0.19755599	0.030322563	0.00038047406
0.19768643	0.030080378	0.00037961906
0.19781687	0.030939422	0.00038177520
0.19794732	0.030533304	0.00038127953
0.19807776	0.030655759	0.00038022936
0.19820820	0.030360284	0.00037889506
0.19833865	0.030341309	0.00037944161
0.19846909	0.030665039	0.00038014006
0.19859953	0.030561779	0.00038180750
0.19872998	0.030820929	0.00038104794
0.19886042	0.030281690	0.00037708637
0.19899086	0.030971203	0.00038358777
0.19912131	0.030440310	0.00037767411
0.19925175	0.030972537	0.00038293006
0.19938219	0.029987031	0.00037719120
0.19951264	0.030387319	0.00037643307
0.19964308	0.029723007	0.00037435699
0.19977352	0.030412954	0.00037812867
0.19990397	0.031228932	0.00038239969
0.20003441	0.030112728	0.00037761179
0.20016485	0.030210145	0.00037600854
0.20029530	0.030215343	0.00037703144
0.20042574	0.030157971	0.00037703981
0.20055618	0.030719996	0.00037829388
0.20068663	0.030381877	0.00037784619
0.20081707	0.030990838	0.00037954921
0.20094751	0.030480666	0.00037738582
0.20107795	0.030788949	0.00038012497
0.20120840	0.029822628	0.00037198779
0.20133884	0.030200692	0.00037669466
0.20146928	0.030095472	0.00037574855
0.20159973	0.030355050	0.00037620518
0.20173017	0.030173652	0.00037559935
0.20186061	0.030296518	0.00037478119
0.20199106	0.029451489	0.00037097822
0.20212150	0.030056742	0.00037508004
0.20225194	0.030285612	0.00037397599
0.20238239	0.030158772	0.00037474987
0.20251283	0.030135826	0.00037308888
0.20264327	0.030984437	0.00037831563
0.20277372	0.030540358	0.00037764957
0.20290416	0.030929689	0.00037856370
0.20303460	0.029927525	0.00037239337
0.20316505	0.029873577	0.00037187391
0.20329549	0.029989768	0.00037167444
0.20342593	0.030424989	0.00037550858
0.20355638	0.030245245	0.00037299320
0.20368682	0.030706867	0.00037498239
0.20381726	0.030163241	0.00037322999
0.20394771	0.029844751	0.00036864113
0.20407815	0.030620272	0.00037486685
0.20420859	0.029639743	0.00036964444
0.20433904	0.030100328	0.00037070361
0.20446948	0.031200618	0.00037768067
0.20459992	0.030296337	0.00037189272
0.20473037	0.030414194	0.00037197023
0.20486081	0.030682873	0.00037405887
0.20499125	0.030124189	0.00037034911
0.20512170	0.029848237	0.00036945659
0.20525214	0.030340543	0.00037200671
0.20538258	0.030401815	0.00037130415
0.20551302	0.030458257	0.00037266557
0.20564347	0.030457042	0.00037080317
0.20577391	0.029758106	0.00036926794
0.20590435	0.029569064	0.00036728391
0.20603480	0.030032343	0.00036813134
0.20616524	0.030707346	0.00037313460
0.20629568	0.029765949	0.00036815607
0.20642613	0.030099205	0.00036891977
0.20655657	0.029893392	0.00036932377
0.20668701	0.030209646	0.00036942508
0.20681746	0.030219212	0.00036965450
0.20694790	0.030736457	0.00037416292
0.20707834	0.030757657	0.00037242815
0.20720879	0.030230689	0.00037090872
0.20733923	0.030240482	0.00037020150
0.20746967	0.029723691	0.00036618718
0.20760012	0.029883929	0.00036863269
0.20773056	0.030541064	0.00036886960
0.20786100	0.030094614	0.00036986746
0.20799145	0.029758038	0.00036624565
0.20812189	0.030379425	0.00036991355
0.20825233	0.030294037	0.00036969964
0.20838278	0.030047516	0.00036703670
0.20851322	0.030503475	0.00036999569
0.20864366	0.030081414	0.00036862927
0.20877411	0.030586546	0.00036982664
0.20890455	0.030264104	0.00036879882
0.20903499	0.029719642	0.00036572256
0.20916544	0.030746993	0.00036985408
0.20929588	0.030518096	0.00037127260
0.20942632	0.029588654	0.00036369252
0.20955677	0.030401241	0.00037027413
0.20968721	0.029963610	0.00036719611
0.20981765	0.030598235	0.00036895079
0.20994809	0.029688767	0.00036573295
0.21007854	0.029888340	0.00036549285
0.21020898	0.030292124	0.00036670143
0.21033942	0.029160991	0.00036245200
0.21046987	0.030330161	0.00036690271
0.21060031	0.030059540	0.00036771413
0.21073075	0.029401410	0.00036344306
0.21086120	0.030103464	0.00036689734
0.21099164	0.029217104	0.00036154940
0.21112208	0.030018798	0.00036539609
0.21125253	0.029957350	0.00036449532
0.21138297	0.030628745	0.00037017914
0.21151341	0.029997420	0.00036475288
0.21164386	0.029937252	0.00036548867
0.21177430	0.029956594	0.00036410089
0.21190474	0.029971366	0.00036551815
0.21203519	0.029962304	0.00036513880
0.21216563	0.029798181	0.00036356655
0.21229607	0.030234457	0.00036620530
0.21242652	0.030353030	0.00036819316
0.21255696	0.029796451	0.00036180262
0.21268740	0.030629557	0.00036888849
0.21281785	0.029640290	0.00036157985
0.21294829	0.030734926	0.00036890490
0.21307873	0.029805933	0.00036322236
0.21320918	0.029792500	0.00036226023
0.21333962	0.030093673	0.00036430571
0.21347006	0.029784088	0.00036507437
0.21360051	0.030200510	0.00036343318
0.21373095	0.030228613	0.00036580185
0.21386139	0.030180733	0.00036389017
0.21399184	0.029367686	0.00035905720
0.21412228	0.030034572	0.00036387564
0.21425272	0.029859315	0.00036150036
0.21438316	0.029604119	0.00036146190
0.21451361	0.029761351	0.00036292365
0.21464405	0.030358209	0.00036269375
0.21477449	0.029601217	0.00036048935
0.21490494	0.029589569	0.00036024020
0.21503538	0.030198866	0.00036351699
0.21516582	0.030166182	0.00036467255
0.21529627	0.029613030	0.00035885803
0.21542671	0.029580059	0.00036101310
0.21555715	0.030122742	0.00036275797
0.21568760	0.029733113	0.00036051779
0.21581804	0.029594393	0.00035972473
0.21594848	0.030257156	0.00036261799
0.21607893	0.029822555	0.00036046590
0.21620937	0.030011473	0.00036275176
0.21633981	0.029693786	0.00035893628
0.21647026	0.029744342	0.00036062067
0.21660070	0.030121652	0.00036194728
0.21673114	0.029517389	0.00035854688
0.21686159	0.030011026	0.00036116696
0.21699203	0.030417050	0.00036274133
0.21712247	0.029518771	0.00035928646
0.21725292	0.029605368	0.00036110198
0.21738336	0.029993433	0.00035921919
0.21751380	0.030411268	0.00036201213
0.21764425	0.029649339	0.00035891968
0.21777469	0.029948762	0.00036099577
0.21790513	0.029924512	0.00036106648
0.21803558	0.030302150	0.00036135934
0.21816602	0.029655513	0.00035892267
0.21829646	0.029911140	0.00036016285
0.21842691	0.029782097	0.00035854645
0.21855735	0.029369570	0.00035776967
0.21868779	0.029999642	0.00036103507
0.21881823	0.029626172	0.00035716808
0.21894868	0.029780532	0.00035889324
0.21907912	0.029785959	0.00035684798
0.21920956	0.029660854	0.00035880536
0.21934001	0.029706290	0.00035792430
0.21947045	0.029404681	0.00035583823
0.21960089	0.030167763	0.00036066973
0.21973134	0.030095281	0.00035875823
0.21986178	0.029965013	0.00035829836
0.21999222	0.030185204	0.00036093288
0.22012267	0.029693493	0.00035599199
0.22025311	0.030086341	0.00035986170
0.22038355	0.029650003	0.00035515782
0.22051400	0.029462425	0.00035582743
0.22064444	0.029645386	0.00035737182
0.22077488	0.030049723	0.00035775463
0.22090533	0.029478502	0.00035616237
0.22103577	0.029283768	0.00035363074
0.22116621	0.029900583	0.00035625008
0.22129666	0.030274921	0.00035865697
0.22142710	0.029062688	0.00035321836
0.22155754	0.029864198	0.00035700147
0.22168799	0.030465326	0.00036034779
0.22181843	0.030074861	0.00035592330
0.22194887	0.030202383	0.00035964359
0.22207932	0.029173908	0.00035223758
0.22220976	0.029714086	0.00035549965
0.22234020	0.029877656	0.00035705798
0.22247065	0.029910889	0.00035629711
0.22260109	0.029592388	0.00035536172
0.22273153	0.030932751	0.00036295924
0.22286198	0.029692805	0.00035403241
0.22299242	0.029519957	0.00035627368
0.22312286	0.030472582	0.00035857444
0.22325330	0.029525495	0.00035420181
0.22338375	0.029875389	0.00035671796
0.22351419	0.029820091	0.00035517005
0.22364463	0.030008804	0.00035694463
0.22377508	0.029649486	0.00035534379
0.22390552	0.029774814	0.00035344772
0.22403596	0.029672816	0.00035510571
0.22416641	0.029622756	0.00035413469
0.22429685	0.029654103	0.00035418341
0.22442729	0.029980006	0.00035678694
0.22455774	0.029492729	0.00035175283
0.22468818	0.030419738	0.00035690634
0.22481862	0.029528930	0.00035322190
0.22494907	0.029642154	0.00035342896
0.22507951	0.030068201	0.00035531014
0.22520995	0.029517802	0.00035244956
0.22534040	0.030075382	0.00035405636
0.22547084	0.029722976	0.00035522183
0.22560128	0.029650527	0.00035210632
0.22573173	0.029794783	0.00035414011
0.22586217	0.029576067	0.00035241033
0.22599261	0.029785052	0.00035266473
0.22612306	0.029846928	0.00035380106
0.22625350	0.028995832	0.00034791900
0.22638394	0.029247252	0.00034997571
0.22651439	0.029024858	0.00035009472
0.22664483	0.029490928	0.00035024391
0.22677527	0.029658473	0.00035246031
0.22690572	0.029203678	0.00034856510
0.22703616	0.029713708	0.00035313857
0.22716660	0.029786736	0.00035332537
0.22729705	0.029145688	0.00034888511
0.22742749	0.029569274	0.00035116885
0.22755793	0.029292183	0.00035026126
0.22768837	0.030202843	0.00035311661
0.22781882	0.028940819	0.00034817028
0.22794926	0.029677644	0.00035204101
0.22807970	0.029766998	0.00035299708
0.22821015	0.029875810	0.00035317486
0.22834059	0.029196932	0.00034772436
0.22847103	0.029670335	0.00035207550
0.22860148	0.029191593	0.00034860420
0.22873192	0.029874819	0.00035266984
0.22886236	0.029154900	0.00034848477
0.22899281	0.029324884	0.00034841370
0.22912325	0.029647746	0.00035021507
0.22925369	0.029445538	0.00035189480
0.22938414	0.029416893	0.00034790051
0.22951458	0.029263262	0.00034966808
0.22964502	0.029378389	0.00034732611
0.22977547	0.029716192	0.00034999024
0.22990591	0.029255332	0.00034812565
0.23003635	0.029784132	0.00035053689
0.23016680	0.029661178	0.00035024170
0.23029724	0.030011719	0.00035274920
0.23042768	0.029325675	0.00034508162
0.23055813	0.028869648	0.00034607997
0.23068857	0.029351543	0.00035195255
0.23081901	0.029808050	0.00035906288
0.23094946	0.029201139	0.00035887325
0.23107990	0.029816780	0.00036156582
0.23121034	0.028950039	0.00035975235
0.23134079	0.029744078	0.00036684271
0.23147123	0.029163307	0.00036263016
0.23160167	0.029981596	0.00036991151
0.23173212	0.029633711	0.00036920623
0.23186256	0.029330376	0.00036855730
0.23199300	0.029891827	0.00037396368
0.23212344	0.029830924	0.00037166246
0.23225389	0.029679368	0.00037560229
0.23238433	0.029393691	0.00037300335
0.23251477	0.029687280	0.00037456583
0.23264522	0.029009615	0.00037323540
0.23277566	0.029283136	0.00037494579
0.23290610	0.029983482	0.00037968008
0.23303655	0.029187323	0.00037841447
0.23316699	0.030147247	0.00038109070
0.23329743	0.029066331	0.00037744378
0.23342788	0.029662699	0.00037924159
0.23355832	0.029537745	0.00037959074
0.23368876	0.029107276	0.00037702441
0.23381921	0.030084744	0.00038160272
0.23394965	0.028986611	0.00037414276
0.23408009	0.029596696	0.00038079100
0.23421054	0.030288160	0.00038168384
0.23434098	0.029863563	0.00038353976
0.23447142	0.029469379	0.00037866800
0.23460187	0.029175617	0.00037978698
0.23473231	0.028876223	0.00037727929
0.23486275	0.029442359	0.00038026958
0.23499320	0.029924203	0.00038356926
0.23512364	0.029706958	0.00038277681
0.23525408	0.029531896	0.00038117923
0.23538453	0.029693358	0.00038214955
0.23551497	0.029615430	0.00038065400
0.23564541	0.030247202	0.00038741672
0.23577586	0.029319216	0.00038334194
0.23590630	0.029350078	0.00037977207
0.23603674	0.029012159	0.00038059867
0.23616719	0.029844496	0.00038280091
0.23629763	0.029452596	0.00038314576
0.23642807	0.029744235	0.00038486202
0.23655851	0.029646171	0.00038401724
0.23668896	0.029118226	0.00038181517
0.23681940	0.029794754	0.00038671645
0.23694984	0.029554525	0.00038204794
0.23708029	0.030418642	0.00038991404
0.23721073	0.028792844	0.00037846519
0.23734117	0.029655463	0.00038737607
0.23747162	0.029062957	0.00038148939
0.23760206	0.029530307	0.00038420448
0.23773250	0.029457316	0.00038547370
0.23786295	0.029590210	0.00038657835
0.23799339	0.029335366	0.00038377271
0.23812383	0.029206726	0.00038536185
0.23825428	0.029865773	0.00038581036
0.23838472	0.030094324	0.00038882712
0.23851516	0.029689137	0.00038818882
0.23864561	0.028875180	0.00038190619
0.23877605	0.029351355	0.00038752694
0.23890649	0.029517050	0.00038530105
0.23903694	0.029499269	0.00038732336
0.23916738	0.029109228	0.00038421417
0.23929782	0.029826849	0.00038918934
0.23942827	0.029099994	0.00038537726
0.23955871	0.029643822	0.00038976022
0.23968915	0.029138268	0.00038307448
0.23981960	0.029622781	0.00039023405
0.23995004	0.029560608	0.00038748411
0.24008048	0.029693147	0.00039039089
0.24021093	0.029702575	0.00039055357
0.24034137	0.029178382	0.00038509532
0.24047181	0.028206310	0.00037993698
0.24060226	0.029400210	0.00039023775
0.24073270	0.029184280	0.00038610757
0.24086314	0.029204588	0.00038983763
0.24099358	0.028782544	0.00038434532
0.24112403	0.029001485	0.00038657845
0.24125447	0.029885005	0.00039191954
0.24138491	0.029606130	0.00038873764
0.24151536	0.029897537	0.00039297462
0.24164580	0.029548623	0.00039005705
0.24177624	0.029816274	0.00039043543
0.24190669	0.029214869	0.00038966481
0.24203713	0.029752474	0.00039138946
0.24216757	0.029342057	0.00038976754
0.24229802	0.029479121	0.00039208918
0.24242846	0.028865447	0.00038561949
0.24255890	0.029001728	0.00038771661
0.24268935	0.029592571	0.00039060047
0.24281979	0.029888460	0.00039365998
0.24295023	0.029450206	0.00039303124
0.24308068	0.028692337	0.00038552366
0.24321112	0.029613436	0.00039213300
0.24334156	0.029131122	0.00039188148
0.24347201	0.029551539	0.00038972227
0.24360245	0.029544028	0.00039479036
0.24373289	0.029796692	0.00039364202
0.24386334	0.029467862	0.00039443176
0.24399378	0.029065510	0.00038990571
0.24412422	0.029468768	0.00039169169
0.24425467	0.029589797	0.00039316967
0.24438511	0.029162696	0.00039230885
0.24451555	0.029901750	0.00039543687
0.24464600	0.029675583	0.00039346226
0.24477644	0.028715382	0.00038775187
0.24490688	0.029325078	0.00039302650
0.24503733	0.029148479	0.00039256516
0.24516777	0.029456272	0.00039076955
0.24529821	0.029493355	0.00039482497
0.24542865	0.029599299	0.00039415001
0.24555910	0.029033832	0.00039211464
0.24568954	0.028990743	0.00039192828
0.24581998	0.029317567	0.00039110799
0.24595043	0.028983926	0.00039203225
0.24608087	0.029687684	0.00039681109
0.24621131	0.028978422	0.00038877238
0.24634176	0.028802872	0.00039121330
0.24647220	0.029097890	0.00039151917
0.24660264	0.028963921	0.00039349685
0.24673309	0.029627735	0.00039471290
0.24686353	0.029652758	0.00039586024
0.24699397	0.029912490	0.00039694016
0.24712442	0.029574816	0.00039748912
0.24725486	0.029155123	0.00039059975
0.24738530	0.029657736	0.00039855998
0.24751575	0.029007844	0.00039139242
0.24764619	0.030293895	0.00040148651
0.24777663	0.029338840	0.00039553434
0.24790708	0.029505625	0.00039478520
0.24803752	0.029095423	0.00039413018
0.24816796	0.029109691	0.00039254320
0.24829841	0.029050276	0.00039143655
0.24842885	0.029372214	0.00039678377
0.24855929	0.029298023	0.00039386547
0.24868974	0.028912606	0.00039506354
0.24882018	0.029757750	0.00040021856
0.24895062	0.029604914	0.00039378342
0.24908107	0.028893702	0.00039308546
0.24921151	0.028451173	0.00039026658
0.24934195	0.029378151	0.00039579494
0.24947240	0.029420394	0.00039746752
0.24960284	0.029670475	0.00039891107
0.24973328	0.029589157	0.00039674138
0.24986372	0.028622127	0.00039366722
0.24999417	0.029475377	0.00039597127
0.25012461	0.029081912	0.00039709142
0.25025505	0.029487650	0.00039555315
0.25038550	0.027962473	0.00038753769
0.25051594	0.029219664	0.00039735058
0.25064638	0.029205459	0.00039479246
0.25077683	0.029686378	0.00040047996
0.25090727	0.029119404	0.00039744302
0.25103771	0.029976583	0.00039933902
0.25116816	0.028859734	0.00039468493
0.25129860	0.029225195	0.00039590397
0.25142904	0.029695769	0.00039987392
0.25155949	0.029085135	0.00039774408
0.25168993	0.028860951	0.00039417283
0.25182037	0.029622087	0.00039872604
0.25195082	0.029282775	0.00039656931
0.25208126	0.029413248	0.00039825325
0.25221170	0.029163279	0.00039744657
0.25234215	0.029032813	0.00039449771
0.25247259	0.029417648	0.00039754724
0.25260303	0.028503950	0.00039585219
0.25273348	0.029002525	0.00039374910
0.25286392	0.028946492	0.00039749732
0.25299436	0.030037976	0.00040173362
0.25312481	0.028796696	0.00039666802
0.25325525	0.029498104	0.00039870007
0.25338569	0.029073580	0.00039629983
0.25351614	0.029330294	0.00039855812
0.25364658	0.029231002	0.00039874204
0.25377702	0.028948975	0.00039572378
0.25390747	0.028788807	0.00039678418
0.25403791	0.028901993	0.00039424958
0.25416835	0.028918150	0.00039968286
0.25429879	0.029153904	0.00039844025
0.25442924	0.029196302	0.00039771302
0.25455968	0.029346942	0.00039995568
0.25469012	0.029078173	0.00039752175
0.25482057	0.029900220	0.00040218422
0.25495101	0.029362150	0.00039866317
0.25508145	0.029439682	0.00039877726
0.25521190	0.030206070	0.00040774239
0.25534234	0.029493043	0.00039935616
0.25547278	0.029418181	0.00039682696
0.25560323	0.029334286	0.00039829194
0.25573367	0.028942846	0.00040019195
0.25586411	0.028236920	0.00040371697
0.25599456	0.029309191	0.00041405715
0.25612500	0.028980756	0.00041214853
0.25625544	0.028092684	0.00041118473
0.25638589	0.029590989	0.00042592166
0.25651633	0.029111623	0.00042282203
0.25664677	0.029334749	0.00042898943
0.25677722	0.028921252	0.00042597206
0.25690766	0.028721357	0.00042689670
0.25703810	0.029308540	0.00043523791
0.25716855	0.028915390	0.00043314961
0.25729899	0.028795966	0.00043529295
0.25742943	0.029394390	0.00044091260
0.25755988	0.029317443	0.00043900600
0.25769032	0.028989851	0.00044456169
0.25782076	0.029236924	0.00044347693
0.25795121	0.029044963	0.00044606731
0.25808165	0.029419965	0.00045223038
0.25821209	0.028543983	0.00044252826
0.25834253	0.028524336	0.00044704847
0.25847298	0.029107434	0.00045333221
0.25860342	0.028537695	0.00045360587
0.25873386	0.029674625	0.00046051798
0.25886431	0.028944162	0.00045768311
0.25899475	0.029540233	0.00046197942
0.25912519	0.029977972	0.00046805329
0.25925564	0.028938031	0.00046247463
0.25938608	0.028955629	0.00046574384
0.25951652	0.029321560	0.00046772196
0.25964697	0.029558901	0.00047142694
0.25977741	0.028981421	0.00046878667
0.25990785	0.029426245	0.00047388943
0.26003830	0.029551339	0.00047475253
0.26016874	0.029004765	0.00047691401
0.26029918	0.028246221	0.00046402143
0.26042963	0.028870060	0.00047412812
0.26056007	0.028547768	0.00047262060
0.26069051	0.029260311	0.00047854537
0.26082096	0.028935018	0.00047508309
0.26095140	0.029280395	0.00048236805
0.26108184	0.028925476	0.00047743882
0.26121229	0.029650165	0.00048352345
0.26134273	0.029257657	0.00048176487
0.26147317	0.029911984	0.00048820644
0.26160362	0.029334037	0.00048568288
0.26173406	0.028679875	0.00048162304
0.26186450	0.029593821	0.00048815581
0.26199495	0.029618605	0.00048902501
0.26212539	0.028779184	0.00048319511
0.26225583	0.029456961	0.00048938591
0.26238628	0.028945034	0.00048585278
0.26251672	0.028980872	0.00048524628
0.26264716	0.029065416	0.00048809409
0.26277760	0.029210964	0.00049061702
0.26290805	0.028828408	0.00049036469
0.26303849	0.029334714	0.00049202178
0.26316893	0.028290120	0.00049043159
0.26329938	0.029102065	0.00048915154
0.26342982	0.029392768	0.00049684951
0.26356026	0.029710087	0.00050020335
0.26369071	0.028699374	0.00049424214
0.26382115	0.029940941	0.00050134221
0.26395159	0.028845779	0.00049429249
0.26408204	0.028267953	0.00049005360
0.26421248	0.029221825	0.00050171405
0.26434292	0.028344613	0.00049188330
0.26447337	0.028949262	0.00049981647
0.26460381	0.029484616	0.00050270412
0.26473425	0.029524395	0.00050222740
0.26486470	0.029799388	0.00050931132
0.26499514	0.028202740	0.00049501827
0.26512558	0.028558585	0.00050163004
0.26525603	0.028725850	0.00050537602
[truncated: 573 more rows]
