# Supplementary material for: Rationally seeded computational protein design of ɑ-helical barrels
Source: Nat Chem Biol. 2024 Jun 20;20(8):991–9. doi: 10.1038/s41589-024-01642-0 (PMC11288890; doi:10.1038/s41589-024-01642-0)
Supplement: Supplementary file 3 — PDB and .mtz files used for making figure panels b–d and j–m. [file 41589_2024_1642_MOESM3_ESM.zip › KIA_RP_RSPD_NatChemBiol_data_Figure2/scapCC6_LLIA_panels_e-h/SAXS_panel_i/SAXS_raw_SEC_scapCC6_LLIA/b21-443535_00656.dat]

0.0045000000	1.0518681	0.010206541
0.0046304432	0.97405675	0.0097827240
0.0047608865	0.85191536	0.0088060617
0.0048913297	0.78406957	0.0083265721
0.0050217729	0.70406804	0.0076228023
0.0051522162	0.66296786	0.0073969654
0.0052826594	0.61230163	0.0067778777
0.0054131026	0.55957224	0.0064991889
0.0055435459	0.53181532	0.0062049085
0.0056739891	0.49124126	0.0058287298
0.0058044323	0.47353602	0.0056598380
0.0059348756	0.44125768	0.0053478904
0.0060653188	0.40637069	0.0050028354
0.0061957621	0.38760486	0.0048981567
0.0063262053	0.36719950	0.0047556085
0.0064566485	0.34934018	0.0045380337
0.0065870918	0.32838179	0.0043893621
0.0067175350	0.32893530	0.0043120750
0.0068479782	0.30604156	0.0041593099
0.0069784215	0.28675734	0.0039632931
0.0071088647	0.28396711	0.0039352674
0.0072393079	0.27051508	0.0037669765
0.0073697512	0.25728921	0.0036429932
0.0075001944	0.25324676	0.0035918816
0.0076306376	0.23893625	0.0034675815
0.0077610809	0.22107120	0.0032889635
0.0078915241	0.22040634	0.0033036595
0.0080219673	0.20871154	0.0031343582
0.0081524106	0.20529902	0.0031447068
0.0082828538	0.19704196	0.0029728850
0.0084132970	0.18376410	0.0029410728
0.0085437403	0.18690506	0.0028954050
0.0086741835	0.18096325	0.0028285869
0.0088046267	0.17226458	0.0027450998
0.0089350700	0.16021164	0.0026106817
0.0090655132	0.15844260	0.0025442985
0.0091959565	0.15505021	0.0025997430
0.0093263997	0.14310189	0.0023866895
0.0094568429	0.14561911	0.0024037281
0.0095872862	0.13815160	0.0023602730
0.0097177294	0.13686990	0.0022974969
0.0098481726	0.12853063	0.0022333742
0.0099786159	0.12675812	0.0021939797
0.010109059	0.12093930	0.0021046453
0.010239502	0.11723346	0.0020907895
0.010369946	0.11350380	0.0020213820
0.010500389	0.11021051	0.0019772082
0.010630832	0.11014686	0.0019713132
0.010761275	0.10705131	0.0019110211
0.010891719	0.10017492	0.0018589199
0.011022162	0.098351031	0.0017926506
0.011152605	0.097044484	0.0017807076
0.011283048	0.094810615	0.0017762772
0.011413491	0.089697437	0.0016766608
0.011543935	0.090247477	0.0016712496
0.011674378	0.090177093	0.0016541383
0.011804821	0.085940990	0.0015693222
0.011935264	0.085393599	0.0015661302
0.012065708	0.082577453	0.0015196013
0.012196151	0.082376369	0.0014992394
0.012326594	0.079999949	0.0014835169
0.012457037	0.080776452	0.0014732966
0.012587481	0.076676377	0.0014067281
0.012717924	0.077140466	0.0013924628
0.012848367	0.072067190	0.0013304775
0.012978810	0.074542782	0.0013399089
0.013109253	0.072747532	0.0012894362
0.013239697	0.073354011	0.0013026424
0.013370140	0.071438506	0.0012742660
0.013500583	0.069542499	0.0012524590
0.013631026	0.067304685	0.0012192952
0.013761470	0.067599989	0.0012252483
0.013891913	0.066340616	0.0011822058
0.014022356	0.066167852	0.0011920679
0.014152799	0.066261424	0.0011770614
0.014283243	0.062967621	0.0011384851
0.014413686	0.064672678	0.0011666463
0.014544129	0.062955345	0.0011321717
0.014674572	0.062176947	0.0011129671
0.014805016	0.062652203	0.0011155914
0.014935459	0.061070383	0.0010980955
0.015065902	0.059665289	0.0010821417
0.015196345	0.058856699	0.0010690593
0.015326788	0.059537573	0.0010696706
0.015457232	0.059752799	0.0010659936
0.015587675	0.059779321	0.0010547824
0.015718118	0.057834243	0.0010414238
0.015848561	0.055599311	0.0010070733
0.015979005	0.055772933	0.0010142174
0.016109448	0.058058321	0.0010316659
0.016239891	0.055036732	0.00099411418
0.016370334	0.056097651	0.00099792528
0.016500778	0.055806552	0.00099797681
0.016631221	0.054425224	0.00097686735
0.016761664	0.056074759	0.00098957050
0.016892107	0.053222382	0.00095667000
0.017022551	0.055283489	0.00097048171
0.017152994	0.052860954	0.00095185769
0.017283437	0.053151051	0.00094209021
0.017413880	0.053055849	0.00093819044
0.017544323	0.054483921	0.00095103622
0.017674767	0.052198118	0.00091943743
0.017805210	0.051573880	0.00092286778
0.017935653	0.050798380	0.00090251805
0.018066096	0.050642800	0.00090303715
0.018196540	0.050892588	0.00090305073
0.018326983	0.049534419	0.00088060802
0.018457426	0.049286446	0.00087592559
0.018587869	0.049924245	0.00088433275
0.018718313	0.047772229	0.00085854728
0.018848756	0.049410286	0.00087647468
0.018979199	0.049922575	0.00086679184
0.019109642	0.049068725	0.00086096785
0.019240086	0.047350958	0.00084405693
0.019370529	0.049206069	0.00085773249
0.019500972	0.048269325	0.00083999136
0.019631415	0.047940405	0.00083962397
0.019761858	0.047489239	0.00082918433
0.019892302	0.047594488	0.00082912844
0.020022745	0.047291461	0.00082459429
0.020153188	0.047460441	0.00082542284
0.020283631	0.045947623	0.00080831897
0.020414075	0.046855337	0.00080521910
0.020544518	0.045355525	0.00079399266
0.020674961	0.046685415	0.00080383097
0.020805404	0.045101627	0.00079319062
0.020935848	0.045251083	0.00078961605
0.021066291	0.045009936	0.00078220118
0.021196734	0.045570899	0.00078336500
0.021327177	0.044338387	0.00077522558
0.021457621	0.044575062	0.00076942999
0.021588064	0.044415245	0.00077140769
0.021718507	0.045030278	0.00076552377
0.021848950	0.044002301	0.00076560071
0.021979393	0.043712423	0.00075690209
0.022109837	0.043611158	0.00075197635
0.022240280	0.042855026	0.00073950863
0.022370723	0.044603245	0.00076002195
0.022501166	0.043919354	0.00074523366
0.022631610	0.044831165	0.00075367959
0.022762053	0.043612861	0.00073622284
0.022892496	0.044090526	0.00074512891
0.023022939	0.043360073	0.00073363145
0.023153383	0.043120501	0.00073051961
0.023283826	0.042610664	0.00072053273
0.023414269	0.042394751	0.00071998449
0.023544712	0.043064891	0.00072225455
0.023675156	0.042766604	0.00072204327
0.023805599	0.041872884	0.00070492870
0.023936042	0.042339922	0.00071770438
0.024066485	0.043158228	0.00071688885
0.024196928	0.042667399	0.00070774689
0.024327372	0.042537569	0.00070548533
0.024457815	0.041510873	0.00070000761
0.024588258	0.042541999	0.00070240236
0.024718701	0.042353844	0.00069824973
0.024849145	0.041845407	0.00069098050
0.024979588	0.040731459	0.00068138924
0.025110031	0.040634726	0.00068052195
0.025240474	0.041462988	0.00068363728
0.025370918	0.041376772	0.00068073065
0.025501361	0.041670358	0.00068045266
0.025631804	0.041421879	0.00068240929
0.025762247	0.040766080	0.00066717611
0.025892691	0.039966109	0.00066667458
0.026023134	0.040343126	0.00066589331
0.026153577	0.040250916	0.00066674082
0.026284020	0.040492903	0.00065701525
0.026414463	0.040621764	0.00066190866
0.026544907	0.040416316	0.00065611811
0.026675350	0.040344443	0.00066134115
0.026805793	0.040381467	0.00065460058
0.026936236	0.040346904	0.00065242448
0.027066680	0.039770362	0.00064377355
0.027197123	0.040061801	0.00065097061
0.027327566	0.039617688	0.00064221153
0.027458009	0.040313994	0.00064567445
0.027588453	0.039570893	0.00063697834
0.027718896	0.039644404	0.00064270644
0.027849339	0.040040919	0.00063495341
0.027979782	0.040461876	0.00064357125
0.028110226	0.039653598	0.00063186738
0.028240669	0.039745490	0.00063355816
0.028371112	0.039887537	0.00063001372
0.028501555	0.039066380	0.00062620629
0.028631998	0.039165729	0.00062216020
0.028762442	0.038877289	0.00062422572
0.028892885	0.038547023	0.00061935506
0.029023328	0.038472404	0.00061386719
0.029153771	0.039837730	0.00062068796
0.029284215	0.038990552	0.00061581652
0.029414658	0.038728928	0.00061063858
0.029545101	0.039688066	0.00061855785
0.029675544	0.038124915	0.00060554346
0.029805988	0.039173346	0.00061229841
0.029936431	0.038821648	0.00060595110
0.030066874	0.038515404	0.00060000119
0.030197317	0.039172255	0.00060734752
0.030327760	0.038781925	0.00060259840
0.030458204	0.038353787	0.00060089118
0.030588647	0.037980452	0.00059338067
0.030719090	0.037940961	0.00059154959
0.030849533	0.037501109	0.00058638653
0.030979977	0.038193734	0.00059598399
0.031110420	0.036944695	0.00057827666
0.031240863	0.038752766	0.00059528562
0.031371306	0.038232307	0.00058640895
0.031501750	0.038457175	0.00058922186
0.031632193	0.038709519	0.00058781448
0.031762636	0.038216121	0.00058725199
0.031893079	0.038566785	0.00058283031
0.032023523	0.037920409	0.00058409042
0.032153966	0.037624491	0.00057431842
0.032284409	0.038270226	0.00058118737
0.032414852	0.037984915	0.00057626633
0.032545295	0.037096763	0.00057092610
0.032675739	0.037923930	0.00057200460
0.032806182	0.037293016	0.00056726142
0.032936625	0.037401335	0.00056602580
0.033067068	0.037727591	0.00057110416
0.033197512	0.037654901	0.00056376055
0.033327955	0.038417891	0.00057411402
0.033458398	0.036956841	0.00055986108
0.033588841	0.037489809	0.00056232698
0.033719285	0.037942329	0.00056356846
0.033849728	0.038043389	0.00056573293
0.033980171	0.037837523	0.00056083007
0.034110614	0.036942890	0.00055498975
0.034241058	0.037164854	0.00055741983
0.034371501	0.037056668	0.00056087591
0.034501944	0.036730612	0.00055832133
0.034632387	0.038215615	0.00058158967
0.034762830	0.036857870	0.00057457760
0.034893274	0.036830748	0.00057478958
0.035023717	0.037829038	0.00058541204
0.035154160	0.037419795	0.00058414786
0.035284603	0.038004435	0.00059300768
0.035415047	0.037850101	0.00059548701
0.035545490	0.036286824	0.00058186914
0.035675933	0.036294131	0.00058229516
0.035806376	0.036238777	0.00058517683
0.035936820	0.035777057	0.00057922024
0.036067263	0.036483834	0.00058960253
0.036197706	0.036359052	0.00058613388
0.036328149	0.038049013	0.00060531159
0.036458593	0.036567846	0.00059116883
0.036589036	0.036097666	0.00058970888
0.036719479	0.035973200	0.00059224851
0.036849922	0.036762925	0.00060153546
0.036980365	0.036463251	0.00059586842
0.037110809	0.036712544	0.00060272566
0.037241252	0.035595344	0.00059027520
0.037371695	0.036768582	0.00060487742
0.037502138	0.036934480	0.00060663288
0.037632582	0.036923651	0.00060777513
0.037763025	0.035745565	0.00059400448
0.037893468	0.035241238	0.00059795934
0.038023911	0.036043561	0.00059954490
0.038154355	0.036103050	0.00060533698
0.038284798	0.036435677	0.00060666360
0.038415241	0.035888534	0.00060489055
0.038545684	0.036383025	0.00060730929
0.038676128	0.035819513	0.00060382164
0.038806571	0.035908653	0.00060714373
0.038937014	0.035929849	0.00060815757
0.039067457	0.036135753	0.00060785309
0.039197900	0.035282594	0.00060714284
0.039328344	0.035324497	0.00060387446
0.039458787	0.035972733	0.00061063126
0.039589230	0.035716418	0.00060132101
0.039719673	0.036151838	0.00059770506
0.039850117	0.036814670	0.00059856632
0.039980560	0.036051729	0.00059203360
0.040111003	0.036532659	0.00059313034
0.040241446	0.037093613	0.00059656474
0.040371890	0.035667155	0.00058435499
0.040502333	0.035992578	0.00058321611
0.040632776	0.035777662	0.00058388909
0.040763219	0.036085414	0.00058093542
0.040893663	0.036633437	0.00058672831
0.041024106	0.036195502	0.00057875561
0.041154549	0.035457649	0.00057690291
0.041284992	0.035814731	0.00057518440
0.041415435	0.036578963	0.00058138677
0.041545879	0.035265906	0.00056824087
0.041676322	0.035211628	0.00057320353
0.041806765	0.035693872	0.00056950620
0.041937208	0.034960414	0.00056729853
0.042067652	0.035937429	0.00056877646
0.042198095	0.035527307	0.00056973794
0.042328538	0.036332211	0.00057329717
0.042458981	0.035918241	0.00057330003
0.042589425	0.035391041	0.00056079548
0.042719868	0.035526191	0.00056509278
0.042850311	0.035827700	0.00056505511
0.042980754	0.036641980	0.00057085922
0.043111198	0.035064691	0.00055639559
0.043241641	0.035914429	0.00056620186
0.043372084	0.034872664	0.00055756287
0.043502527	0.035199931	0.00055765534
0.043632970	0.035821120	0.00056038510
0.043763414	0.035416846	0.00055826689
0.043893857	0.035000693	0.00055294999
0.044024300	0.035318229	0.00055783271
0.044154743	0.035518917	0.00055629510
0.044285187	0.036186229	0.00056060964
0.044415630	0.036143895	0.00056167416
0.044546073	0.036551676	0.00055884570
0.044676516	0.035142755	0.00055088448
0.044806960	0.035834474	0.00055591682
0.044937403	0.035127224	0.00055024814
0.045067846	0.035622208	0.00055340070
0.045198289	0.036473885	0.00055645887
0.045328733	0.035221077	0.00055053515
0.045459176	0.036361255	0.00055701778
0.045589619	0.036164594	0.00055420019
0.045720062	0.035606311	0.00055092897
0.045850505	0.035691628	0.00054757003
0.045980949	0.035676043	0.00054975489
0.046111392	0.034735008	0.00054222822
0.046241835	0.035144297	0.00054510483
0.046372278	0.035650411	0.00055119703
0.046502722	0.034843682	0.00055245768
0.046633165	0.034853574	0.00055570721
0.046763608	0.035400197	0.00056039696
0.046894051	0.035549964	0.00056521747
0.047024495	0.035543734	0.00056847422
0.047154938	0.035780733	0.00056907974
0.047285381	0.035367774	0.00056834693
0.047415824	0.034885706	0.00056142115
0.047546267	0.035105539	0.00057207695
0.047676711	0.034734260	0.00056633632
0.047807154	0.035242521	0.00057382335
0.047937597	0.035156398	0.00056992466
0.048068040	0.034836352	0.00057105871
0.048198484	0.034911497	0.00057196252
0.048328927	0.034163713	0.00056650944
0.048459370	0.035134021	0.00057702139
0.048589813	0.035815206	0.00057990017
0.048720257	0.035230554	0.00057996003
0.048850700	0.035092209	0.00057647190
0.048981143	0.034924604	0.00057561754
0.049111586	0.035449653	0.00058230611
0.049242030	0.034583183	0.00057415332
0.049372473	0.033748942	0.00057261471
0.049502916	0.034898470	0.00057785198
0.049633359	0.034816917	0.00057866659
0.049763802	0.034602960	0.00057879570
0.049894246	0.034800347	0.00058167672
0.050024689	0.035659620	0.00058764340
0.050155132	0.035330091	0.00058269638
0.050285575	0.033439198	0.00057294616
0.050416019	0.034847808	0.00058067266
0.050546462	0.035330840	0.00058790294
0.050676905	0.034290020	0.00057775365
0.050807348	0.033548211	0.00057615503
0.050937792	0.034812861	0.00058290817
0.051068235	0.034268613	0.00058078145
0.051198678	0.035222540	0.00058701401
0.051329121	0.035473172	0.00059218443
0.051459565	0.035551082	0.00059133197
0.051590008	0.034868071	0.00058759566
0.051720451	0.034855089	0.00058530651
0.051850894	0.034861965	0.00058683565
0.051981337	0.035625925	0.00059249173
0.052111781	0.034093528	0.00058504507
0.052242224	0.034369345	0.00058420886
0.052372667	0.034699521	0.00059047277
0.052503110	0.034254334	0.00058472661
0.052633554	0.033321480	0.00057785347
0.052763997	0.034206086	0.00058600427
0.052894440	0.034485012	0.00058951180
0.053024883	0.033834206	0.00058256204
0.053155327	0.033894547	0.00058464538
0.053285770	0.034508095	0.00058700284
0.053416213	0.034414017	0.00058751024
0.053546656	0.034513404	0.00059149785
0.053677100	0.034501250	0.00058876626
0.053807543	0.034455602	0.00058869168
0.053937986	0.034815396	0.00059450635
0.054068429	0.035138178	0.00059500987
0.054198872	0.034459094	0.00058976981
0.054329316	0.034600222	0.00059457320
0.054459759	0.034863354	0.00059423578
0.054590202	0.035148451	0.00059564523
0.054720645	0.034289953	0.00058897376
0.054851089	0.034670334	0.00059343793
0.054981532	0.035067475	0.00059471654
0.055111975	0.034395706	0.00059401707
0.055242418	0.034022514	0.00058910852
0.055372862	0.035055812	0.00059824136
0.055503305	0.034867957	0.00059600870
0.055633748	0.035565060	0.00060098524
0.055764191	0.034271713	0.00059109104
0.055894635	0.034852146	0.00059993182
0.056025078	0.035196685	0.00059777744
0.056155521	0.034797907	0.00059980595
0.056285964	0.035271647	0.00059756432
0.056416407	0.035211675	0.00060093663
0.056546851	0.035048922	0.00060242365
0.056677294	0.033819101	0.00058850933
0.056807737	0.035355332	0.00060271190
0.056938180	0.034301118	0.00059269258
0.057068624	0.034537902	0.00059586684
0.057199067	0.034623824	0.00059954545
0.057329510	0.034755326	0.00059845032
0.057459953	0.034941376	0.00059923465
0.057590397	0.033954020	0.00059228617
0.057720840	0.033815472	0.00059261603
0.057851283	0.034128618	0.00059447664
0.057981726	0.034425183	0.00059439634
0.058112170	0.034875472	0.00059796644
0.058242613	0.034594560	0.00059518255
0.058373056	0.034976342	0.00059574342
0.058503499	0.034851360	0.00059424809
0.058633942	0.035046271	0.00059799891
0.058764386	0.034412548	0.00058840302
0.058894829	0.033682374	0.00058563502
0.059025272	0.035680169	0.00059771574
0.059155715	0.035145240	0.00059263945
0.059286159	0.034244416	0.00058776964
0.059416602	0.034236317	0.00058430026
0.059547045	0.034986555	0.00059167636
0.059677488	0.034741501	0.00058890915
0.059807932	0.034364004	0.00058125330
0.059938375	0.033666305	0.00058288311
0.060068818	0.035764404	0.00059066021
0.060199261	0.034089223	0.00058253475
0.060329705	0.034379158	0.00058032697
0.060460148	0.035534269	0.00059120618
0.060590591	0.035113192	0.00058444629
0.060721034	0.035086201	0.00058376401
0.060851477	0.034437709	0.00058116274
0.060981921	0.034129963	0.00057813922
0.061112364	0.035164711	0.00058122293
0.061242807	0.034760271	0.00057840082
0.061373250	0.034389994	0.00057723099
0.061503694	0.033741036	0.00057100068
0.061634137	0.034782938	0.00057976815
0.061764580	0.034448246	0.00057916467
0.061895023	0.033388835	0.00056795937
0.062025467	0.034148125	0.00057663138
0.062155910	0.034394310	0.00057425978
0.062286353	0.033916198	0.00057184776
0.062416796	0.034145283	0.00057479524
0.062547240	0.034316894	0.00057508385
0.062677683	0.034128707	0.00057598781
0.062808126	0.033517631	0.00056738244
0.062938569	0.034081287	0.00057249232
0.063069012	0.033970514	0.00057283108
0.063199456	0.033873240	0.00056908501
0.063329899	0.033751783	0.00056801028
0.063460342	0.034678753	0.00057581734
0.063590785	0.035111355	0.00057834210
0.063721229	0.034327783	0.00057528571
0.063851672	0.033547485	0.00056791220
0.063982115	0.033688641	0.00056551903
0.064112558	0.034415348	0.00057291028
0.064243002	0.034057868	0.00056713445
0.064373445	0.033601159	0.00056399579
0.064503888	0.034882627	0.00057595141
0.064634331	0.034255325	0.00057091066
0.064764774	0.033414695	0.00056534859
0.064895218	0.033681690	0.00056366198
0.065025661	0.034041731	0.00056913318
0.065156104	0.034430481	0.00056793641
0.065286547	0.034288993	0.00056920626
0.065416991	0.033953998	0.00056518637
0.065547434	0.033871327	0.00056576128
0.065677877	0.033844904	0.00056226208
0.065808320	0.033396454	0.00056143099
0.065938764	0.033437091	0.00055944485
0.066069207	0.033801156	0.00056535129
0.066199650	0.033562549	0.00055920212
0.066330093	0.034766747	0.00056930347
0.066460537	0.033725883	0.00056248808
0.066590980	0.034442745	0.00056697491
0.066721423	0.033902016	0.00056381540
0.066851866	0.034267494	0.00056503567
0.066982309	0.033352844	0.00055686806
0.067112753	0.034264567	0.00056722335
0.067243196	0.032818151	0.00055320965
0.067373639	0.034638891	0.00056989339
0.067504082	0.034633476	0.00056795327
0.067634526	0.033721746	0.00055904721
0.067764969	0.034881721	0.00057075343
0.067895412	0.033746228	0.00056081104
0.068025855	0.034042417	0.00056026964
0.068156299	0.034235561	0.00056450220
0.068286742	0.033716288	0.00055709015
0.068417185	0.033966190	0.00055891575
0.068547628	0.033333540	0.00055825546
0.068678072	0.033522979	0.00055428832
0.068808515	0.033459274	0.00055794599
0.068938958	0.033074188	0.00055111931
0.069069401	0.033944607	0.00055632371
0.069199844	0.033366559	0.00055780780
0.069330288	0.032999722	0.00054887300
0.069460731	0.034672060	0.00056253607
0.069591174	0.033319912	0.00055355634
0.069721617	0.033721860	0.00055489529
0.069852061	0.033532823	0.00055555956
0.069982504	0.033755220	0.00055277479
0.070112947	0.033968999	0.00055797783
0.070243390	0.032580451	0.00054787815
0.070373834	0.033927341	0.00055515676
0.070504277	0.032929396	0.00054686936
0.070634720	0.033513898	0.00055449976
0.070765163	0.034270093	0.00055523816
0.070895607	0.033121684	0.00054900082
0.071026050	0.033492049	0.00054958872
0.071156493	0.033029703	0.00054739457
0.071286936	0.033487305	0.00055125600
0.071417379	0.033566068	0.00054973778
0.071547823	0.033632636	0.00054959012
0.071678266	0.034194211	0.00055707817
0.071808709	0.033625102	0.00054985195
0.071939152	0.032714355	0.00054518743
0.072069596	0.033122954	0.00054558359
0.072200039	0.033421132	0.00054744405
0.072330482	0.033389255	0.00055007838
0.072460925	0.033977712	0.00055099587
0.072591369	0.033940468	0.00055117726
0.072721812	0.033795437	0.00054817522
0.072852255	0.032832954	0.00054584960
0.072982698	0.033490361	0.00054761438
0.073113142	0.032671585	0.00054197073
0.073243585	0.032823203	0.00054194071
0.073374028	0.033840195	0.00054887065
0.073504471	0.033569712	0.00054529300
0.073634914	0.033993344	0.00055246184
0.073765358	0.033370841	0.00054116031
0.073895801	0.033369274	0.00054401919
0.074026244	0.033341199	0.00054576239
0.074156687	0.033230170	0.00054109253
0.074287131	0.033365679	0.00054239302
0.074417574	0.033059246	0.00054400857
0.074548017	0.033774297	0.00054287786
0.074678460	0.034095899	0.00054975089
0.074808904	0.033172929	0.00054003808
0.074939347	0.033708771	0.00054405478
0.075069790	0.032556723	0.00053746766
0.075200233	0.032654952	0.00053496672
0.075330677	0.033251697	0.00054157359
0.075461120	0.033235814	0.00054430131
0.075591563	0.033154487	0.00053811523
0.075722006	0.033310375	0.00054085802
0.075852449	0.033952823	0.00054351692
0.075982893	0.033311858	0.00053980344
0.076113336	0.033330897	0.00054167795
0.076243779	0.032044091	0.00052749833
0.076374222	0.032239039	0.00053001174
0.076504666	0.032821407	0.00053772002
0.076635109	0.032707130	0.00053059222
0.076765552	0.033676465	0.00054053272
0.076895995	0.033432418	0.00053956010
0.077026439	0.034186017	0.00054366623
0.077156882	0.032953544	0.00053659862
0.077287325	0.034170527	0.00054243348
0.077417768	0.033911021	0.00054190195
0.077548212	0.033955312	0.00054261853
0.077678655	0.033128247	0.00053548590
0.077809098	0.034052953	0.00054214151
0.077939541	0.033166719	0.00053298766
0.078069984	0.032371052	0.00053119819
0.078200428	0.033346404	0.00054149569
0.078330871	0.032833114	0.00052861298
0.078461314	0.033136313	0.00053370989
0.078591757	0.032873620	0.00053159029
0.078722201	0.033248762	0.00053552104
0.078852644	0.032763643	0.00053034661
0.078983087	0.032941322	0.00053073390
0.079113530	0.032924849	0.00053110158
0.079243974	0.033750577	0.00053877926
0.079374417	0.033201603	0.00053030048
0.079504860	0.033673331	0.00053690273
0.079635303	0.032826573	0.00052788649
0.079765747	0.033994604	0.00053993130
0.079896190	0.032914027	0.00052993393
0.080026633	0.032950548	0.00052795224
0.080157076	0.032379326	0.00052478569
0.080287519	0.033030609	0.00053206549
0.080417963	0.033946413	0.00053370655
0.080548406	0.033442234	0.00053634931
0.080678849	0.033478106	0.00053016228
0.080809292	0.032232035	0.00052367214
0.080939736	0.032884630	0.00052827789
0.081070179	0.033074314	0.00052723963
0.081200622	0.032592052	0.00052472924
0.081331065	0.033503739	0.00053341119
0.081461509	0.032533107	0.00052055417
0.081591952	0.032397383	0.00052386981
0.081722395	0.032792195	0.00052233849
0.081852838	0.033449718	0.00053059039
0.081983281	0.032237087	0.00052150156
0.082113725	0.031666363	0.00051338024
0.082244168	0.033615282	0.00053064433
0.082374611	0.033643291	0.00053116019
0.082505054	0.032892879	0.00052273514
0.082635498	0.033134742	0.00052880827
0.082765941	0.032100262	0.00051772942
0.082896384	0.032784749	0.00052257554
0.083026827	0.033060963	0.00052695989
0.083157271	0.033540592	0.00052578837
0.083287714	0.033441711	0.00052829647
0.083418157	0.032298644	0.00052061986
0.083548600	0.032887757	0.00052277284
0.083679044	0.032995824	0.00052390576
0.083809487	0.033313001	0.00052202541
0.083939930	0.032547695	0.00052019581
0.084070373	0.032833254	0.00052278757
0.084200816	0.033227728	0.00052113992
0.084331260	0.032882865	0.00052328469
0.084461703	0.033125210	0.00052446821
0.084592146	0.032783991	0.00051827341
0.084722589	0.033020254	0.00052242428
0.084853033	0.033693508	0.00052592102
0.084983476	0.032018474	0.00051274888
0.085113919	0.032567665	0.00051926645
0.085244362	0.032880213	0.00051792604
0.085374806	0.031891522	0.00051234733
0.085505249	0.032779964	0.00051984206
0.085635692	0.032841319	0.00051993179
0.085766135	0.032716486	0.00051784785
0.085896579	0.033624834	0.00052266269
0.086027022	0.031647295	0.00050899899
0.086157465	0.034300395	0.00053024230
0.086287908	0.030808240	0.00049749413
0.086418351	0.033734711	0.00052523731
0.086548795	0.032541206	0.00051315563
0.086679238	0.033281570	0.00051953630
0.086809681	0.032906370	0.00051931497
0.086940124	0.032317502	0.00051004131
0.087070568	0.033290588	0.00052068937
0.087201011	0.033383079	0.00051923065
0.087331454	0.033052087	0.00051443027
0.087461897	0.032587967	0.00051566450
0.087592341	0.032960800	0.00051416547
0.087722784	0.032516701	0.00051322243
0.087853227	0.033871589	0.00052292408
0.087983670	0.032690990	0.00051047604
0.088114114	0.033126478	0.00051899870
0.088244557	0.032274952	0.00050853152
0.088375000	0.032117068	0.00050821436
0.088505443	0.032309331	0.00051165955
0.088635886	0.033574123	0.00051584888
0.088766330	0.033189888	0.00051527399
0.088896773	0.033359141	0.00051782928
0.089027216	0.031723031	0.00050189674
0.089157659	0.032659366	0.00051150484
0.089288103	0.032234558	0.00050849181
0.089418546	0.032684484	0.00050888794
0.089548989	0.033057704	0.00051384673
0.089679432	0.033119380	0.00051319449
0.089809876	0.033263298	0.00051305013
0.089940319	0.033681080	0.00051809856
0.090070762	0.032753771	0.00050599551
0.090201205	0.033272986	0.00051563033
0.090331649	0.032808828	0.00050868151
0.090462092	0.032369781	0.00050583907
0.090592535	0.033311436	0.00051489559
0.090722978	0.032632226	0.00050699787
0.090853421	0.033034354	0.00051130139
0.090983865	0.032401950	0.00050705633
0.091114308	0.032897509	0.00050635688
0.091244751	0.034762230	0.00052261946
0.091375194	0.032524718	0.00050490141
0.091505638	0.032334073	0.00050466251
0.091636081	0.032416725	0.00051530434
0.091766524	0.033560283	0.00052805487
0.091896967	0.033895427	0.00053379362
0.092027411	0.032199507	0.00052556837
0.092157854	0.032894855	0.00053402143
0.092288297	0.032688465	0.00053554200
0.092418740	0.032414515	0.00053480024
0.092549184	0.032262358	0.00053810234
0.092679627	0.032131489	0.00053800224
0.092810070	0.033931021	0.00055181176
0.092940513	0.032206645	0.00053350891
0.093070956	0.031552916	0.00052087550
0.093201400	0.032478026	0.00052582993
0.093331843	0.033585727	0.00053223654
0.093462286	0.032701560	0.00052235390
0.093592729	0.032363116	0.00052066606
0.093723173	0.033052049	0.00052588984
0.093853616	0.032353731	0.00051760205
0.093984059	0.032742265	0.00052053870
0.094114502	0.033962913	0.00052479738
0.094244946	0.033200366	0.00052120248
0.094375389	0.032846886	0.00051784138
0.094505832	0.032150717	0.00051192561
0.094636275	0.032683128	0.00051694065
0.094766719	0.033061970	0.00051828828
0.094897162	0.032020845	0.00050651839
0.095027605	0.032436047	0.00051345777
0.095158048	0.032652088	0.00051261290
0.095288491	0.031974227	0.00050562186
0.095418935	0.033075272	0.00051793032
0.095549378	0.032771415	0.00051106270
0.095679821	0.031989875	0.00050616202
0.095810264	0.033142075	0.00051485413
0.095940708	0.032176920	0.00050444983
0.096071151	0.033238566	0.00051772944
0.096201594	0.032329483	0.00050582047
0.096332037	0.032287699	0.00050439029
0.096462481	0.033320449	0.00051450442
0.096592924	0.031796306	0.00049975796
0.096723367	0.032550948	0.00050677231
0.096853810	0.032092620	0.00050482218
0.096984253	0.032702297	0.00050577356
0.097114697	0.032238726	0.00050529102
0.097245140	0.032641313	0.00050583198
0.097375583	0.032665552	0.00050408397
0.097506026	0.032191139	0.00050453340
0.097636470	0.032825250	0.00050603001
0.097766913	0.032906509	0.00050671996
0.097897356	0.032977597	0.00050568647
0.098027799	0.033299351	0.00050768513
0.098158243	0.033381634	0.00050703943
0.098288686	0.032559406	0.00050007937
0.098419129	0.032313246	0.00049640650
0.098549572	0.033550914	0.00050745497
0.098680016	0.032245944	0.00049353379
0.098810459	0.032617016	0.00049761399
0.098940902	0.033171134	0.00049738033
0.099071345	0.032882632	0.00049565057
0.099201788	0.031926543	0.00049051445
0.099332232	0.032504586	0.00049003296
0.099462675	0.031968853	0.00048884160
0.099593118	0.033314546	0.00049815396
0.099723561	0.032761464	0.00049238156
0.099854005	0.032190545	0.00048944549
0.099984448	0.032731670	0.00049272951
0.10011489	0.032476464	0.00049259918
0.10024533	0.031909864	0.00048979631
0.10037578	0.033999337	0.00050192932
0.10050622	0.032313592	0.00049309957
0.10063666	0.032546616	0.00049320612
0.10076711	0.032479361	0.00049312015
0.10089755	0.032394770	0.00049385363
0.10102799	0.032616677	0.00049381786
0.10115844	0.032602616	0.00049453309
0.10128888	0.033468986	0.00050309685
0.10141932	0.032269944	0.00048870472
0.10154977	0.033060115	0.00049685856
0.10168021	0.032451420	0.00049332838
0.10181065	0.032069558	0.00048850542
0.10194110	0.032801125	0.00049433240
0.10207154	0.032679897	0.00049095436
0.10220198	0.032323038	0.00049170409
0.10233243	0.031471424	0.00048471777
0.10246287	0.033102957	0.00049405752
0.10259331	0.031866339	0.00048870261
0.10272376	0.032358701	0.00048733037
0.10285420	0.033738033	0.00049837805
0.10298464	0.032692996	0.00049368075
0.10311509	0.031985582	0.00048540359
0.10324553	0.033086315	0.00049359226
0.10337597	0.032401967	0.00049117896
0.10350642	0.032070878	0.00048284985
0.10363686	0.032609309	0.00048963868
0.10376730	0.032300745	0.00048906880
0.10389774	0.032255979	0.00048672201
0.10402819	0.033084455	0.00049342161
0.10415863	0.032872979	0.00048803971
0.10428907	0.033019685	0.00048938478
0.10441952	0.032662247	0.00049206574
0.10454996	0.032560565	0.00048637854
0.10468040	0.032327833	0.00048658539
0.10481085	0.031411674	0.00047910759
0.10494129	0.033221252	0.00049238529
0.10507173	0.033045984	0.00049199834
0.10520218	0.032959397	0.00048606405
0.10533262	0.032658399	0.00048681458
0.10546306	0.033370075	0.00049184793
0.10559351	0.031977398	0.00048203698
0.10572395	0.032595033	0.00048581716
0.10585439	0.032864649	0.00048832883
0.10598484	0.032827901	0.00048661930
0.10611528	0.032787000	0.00048761380
0.10624572	0.032772989	0.00048490366
0.10637617	0.032324262	0.00048553123
0.10650661	0.033015538	0.00048869574
0.10663705	0.031937152	0.00047846363
0.10676750	0.032437940	0.00048267159
0.10689794	0.032232951	0.00048081612
0.10702838	0.032435661	0.00048162860
0.10715883	0.032291464	0.00048531616
0.10728927	0.032446908	0.00048049740
0.10741971	0.032569588	0.00048421173
0.10755016	0.033032125	0.00048492058
0.10768060	0.032073103	0.00047857505
0.10781104	0.032983198	0.00048714624
0.10794149	0.032467050	0.00047866688
0.10807193	0.032929744	0.00048614750
0.10820237	0.032421962	0.00048224087
0.10833281	0.033162133	0.00048626114
0.10846326	0.032079522	0.00049143909
0.10859370	0.032897588	0.00049809435
0.10872414	0.033318732	0.00050704813
0.10885459	0.032224210	0.00050121172
0.10898503	0.031772426	0.00049723905
0.10911547	0.032368279	0.00050870086
0.10924592	0.032693146	0.00051365402
0.10937636	0.032536766	0.00050937517
0.10950680	0.032772972	0.00051819465
0.10963725	0.031797094	0.00051125833
0.10976769	0.033004408	0.00052024473
0.10989813	0.032914773	0.00052310152
0.11002858	0.032388822	0.00051690916
0.11015902	0.032321808	0.00052293245
0.11028946	0.033147521	0.00053004807
0.11041991	0.032271296	0.00052390339
0.11055035	0.032377918	0.00052736854
0.11068079	0.032764463	0.00053005471
0.11081124	0.031902903	0.00052578833
0.11094168	0.032304357	0.00053277471
0.11107212	0.032205495	0.00052976881
0.11120257	0.032851086	0.00053809680
0.11133301	0.031999072	0.00053151845
0.11146345	0.031661577	0.00053218224
0.11159390	0.031753225	0.00053771528
0.11172434	0.033029135	0.00054473328
0.11185478	0.032531089	0.00054248159
0.11198523	0.032626105	0.00054487359
0.11211567	0.033187576	0.00054726832
0.11224611	0.031979530	0.00053911911
0.11237656	0.033142294	0.00054921029
0.11250700	0.032556138	0.00054745999
0.11263744	0.032091057	0.00054494336
0.11276788	0.032709836	0.00054892994
0.11289833	0.032253785	0.00055010657
0.11302877	0.034215599	0.00056441350
0.11315921	0.032097404	0.00054803724
0.11328966	0.032220649	0.00054405793
0.11342010	0.032268205	0.00053407786
0.11355054	0.033046527	0.00053717077
0.11368099	0.032472705	0.00053010161
0.11381143	0.032867963	0.00052581705
0.11394187	0.032733675	0.00052830735
0.11407232	0.032018505	0.00051894493
0.11420276	0.031824202	0.00051481440
0.11433320	0.032623518	0.00052160403
0.11446365	0.033464408	0.00052185129
0.11459409	0.032264583	0.00051256781
0.11472453	0.032210845	0.00051241070
0.11485498	0.032688622	0.00051141730
0.11498542	0.031712276	0.00050726993
0.11511586	0.032235872	0.00050925387
0.11524631	0.031863028	0.00050422248
0.11537675	0.032801256	0.00051238767
0.11550719	0.032170828	0.00050323088
0.11563764	0.032849734	0.00051005761
0.11576808	0.032119569	0.00050473589
0.11589852	0.032853695	0.00050511014
0.11602897	0.031611715	0.00050130151
0.11615941	0.032212332	0.00050272262
0.11628985	0.032615047	0.00050254493
0.11642030	0.031704499	0.00049856188
0.11655074	0.031623788	0.00049404517
0.11668118	0.032129567	0.00049877769
0.11681163	0.031560140	0.00049711201
0.11694207	0.032032064	0.00049541838
0.11707251	0.031981751	0.00049653619
0.11720295	0.031798033	0.00049324675
0.11733340	0.031779235	0.00049256226
0.11746384	0.031991219	0.00049625834
0.11759428	0.032306226	0.00049389494
0.11772473	0.033067130	0.00049984518
0.11785517	0.033281170	0.00050476772
0.11798561	0.032321200	0.00049169602
0.11811606	0.032619180	0.00049555126
0.11824650	0.032126167	0.00049182222
0.11837694	0.032841817	0.00049485501
0.11850739	0.031556453	0.00048635056
0.11863783	0.032189367	0.00048764262
0.11876827	0.032944178	0.00049223096
0.11889872	0.032591223	0.00049198462
0.11902916	0.031685929	0.00048092166
0.11915960	0.033306714	0.00049326470
0.11929005	0.032410436	0.00048529060
0.11942049	0.032600798	0.00048905865
0.11955093	0.032908276	0.00048807876
0.11968138	0.033252207	0.00048862523
0.11981182	0.031586497	0.00047810843
0.11994226	0.032501756	0.00048457381
0.12007271	0.031523312	0.00047389327
0.12020315	0.031697832	0.00047646037
0.12033359	0.032403975	0.00048068080
0.12046404	0.031953687	0.00047643322
0.12059448	0.032367317	0.00047960168
0.12072492	0.032161797	0.00047586700
0.12085537	0.032596917	0.00047998361
0.12098581	0.032267035	0.00047542231
0.12111625	0.032326952	0.00047641230
0.12124670	0.032504083	0.00047758797
0.12137714	0.032442796	0.00047385364
0.12150758	0.031757746	0.00047224097
0.12163802	0.031935222	0.00047167561
0.12176847	0.031764495	0.00046692037
0.12189891	0.032650489	0.00047646206
0.12202935	0.031884823	0.00046892949
0.12215980	0.031633339	0.00046812435
0.12229024	0.031975022	0.00046978086
0.12242068	0.033297382	0.00047451518
0.12255113	0.032565401	0.00047282220
0.12268157	0.032227297	0.00046920030
0.12281201	0.031886331	0.00046532420
0.12294246	0.032117110	0.00046927882
0.12307290	0.031962901	0.00046632354
0.12320334	0.032110063	0.00046620364
0.12333379	0.032510719	0.00046945877
0.12346423	0.031749369	0.00046325197
0.12359467	0.031442939	0.00046411944
0.12372512	0.032390667	0.00046775312
0.12385556	0.032143624	0.00046468080
0.12398600	0.031984566	0.00046744658
0.12411645	0.032155371	0.00046509614
0.12424689	0.031364955	0.00046042569
0.12437733	0.031774168	0.00046679160
0.12450778	0.031496839	0.00045995887
0.12463822	0.032230190	0.00046667162
0.12476866	0.031333073	0.00045839275
0.12489911	0.031828680	0.00046237774
0.12502955	0.031785456	0.00046305921
0.12515999	0.031657888	0.00046003151
0.12529044	0.031643495	0.00045952639
0.12542088	0.030328216	0.00045275057
0.12555132	0.031818980	0.00045939913
0.12568177	0.032041644	0.00046333003
0.12581221	0.032003196	0.00046148017
0.12594265	0.031703147	0.00045890371
0.12607309	0.032129944	0.00046415434
0.12620354	0.032073007	0.00046109948
0.12633398	0.031282512	0.00045652618
0.12646442	0.032042990	0.00046340888
0.12659487	0.031675980	0.00045685632
0.12672531	0.032074782	0.00046289416
0.12685575	0.032063691	0.00045901674
0.12698620	0.031618172	0.00045810567
0.12711664	0.032247302	0.00046315066
0.12724708	0.031805148	0.00045693145
0.12737753	0.032057408	0.00046376278
0.12750797	0.032286340	0.00045949454
0.12763841	0.031894597	0.00045768991
0.12776886	0.031877559	0.00045949822
0.12789930	0.031738734	0.00045519529
0.12802974	0.032454496	0.00046169172
0.12816019	0.031404269	0.00045433734
0.12829063	0.031626206	0.00045431634
0.12842107	0.031872012	0.00045790179
0.12855152	0.031334005	0.00045261112
0.12868196	0.031872085	0.00045723602
0.12881240	0.031745739	0.00045508509
0.12894285	0.031653183	0.00045382073
0.12907329	0.030836463	0.00044829183
0.12920373	0.031546342	0.00045467417
0.12933418	0.032572459	0.00045959494
0.12946462	0.032111384	0.00045726635
0.12959506	0.032302811	0.00045840636
0.12972551	0.031432891	0.00045126277
0.12985595	0.032220639	0.00045913343
0.12998639	0.031570120	0.00045063180
0.13011684	0.032098001	0.00045629282
0.13024728	0.031529260	0.00045348374
0.13037772	0.032753386	0.00045880773
0.13050816	0.032461178	0.00045694684
0.13063861	0.032245909	0.00045716559
0.13076905	0.031316572	0.00044917319
0.13089949	0.031600504	0.00045242030
0.13102994	0.031839328	0.00045167843
0.13116038	0.032300923	0.00045564390
0.13129082	0.031085833	0.00044745157
0.13142127	0.030982695	0.00044596432
0.13155171	0.032074473	0.00045389369
0.13168215	0.032272066	0.00045576723
0.13181260	0.032733238	0.00045703596
0.13194304	0.031413899	0.00044892663
0.13207348	0.032223411	0.00045346969
0.13220393	0.032549843	0.00045557250
0.13233437	0.031007901	0.00044593781
0.13246481	0.031956135	0.00045171985
0.13259526	0.031502769	0.00044959639
0.13272570	0.031694861	0.00044823815
0.13285614	0.031591199	0.00044822871
0.13298659	0.032684360	0.00045643798
0.13311703	0.032796103	0.00045575330
0.13324747	0.031838311	0.00044946211
0.13337792	0.031724933	0.00044820687
0.13350836	0.031593256	0.00044923462
0.13363880	0.031944053	0.00044990904
0.13376925	0.031829867	0.00044691326
0.13389969	0.031915215	0.00044957987
0.13403013	0.031750951	0.00045054588
0.13416058	0.030752015	0.00043897638
0.13429102	0.031029557	0.00044389074
0.13442146	0.032716602	0.00045277451
0.13455191	0.032215263	0.00044835390
0.13468235	0.031963222	0.00045110391
0.13481279	0.031304024	0.00044463460
0.13494323	0.032066187	0.00045054436
0.13507368	0.032199526	0.00044964277
0.13520412	0.031378683	0.00044158663
0.13533456	0.032213088	0.00045021435
0.13546501	0.031544558	0.00044370875
0.13559545	0.032164423	0.00044851077
0.13572589	0.031491359	0.00044550709
0.13585634	0.031984174	0.00044371841
0.13598678	0.031462687	0.00044474588
0.13611722	0.031477521	0.00044402235
0.13624767	0.031734408	0.00044415995
0.13637811	0.031836802	0.00044684154
0.13650855	0.031766192	0.00044510972
0.13663900	0.031419438	0.00044415772
0.13676944	0.031565879	0.00044399403
0.13689988	0.031124719	0.00043931324
0.13703033	0.031380419	0.00044288911
0.13716077	0.031549982	0.00044371655
0.13729121	0.031242795	0.00043998635
0.13742166	0.032319482	0.00044593619
0.13755210	0.031001794	0.00043796787
0.13768254	0.031760497	0.00044507357
0.13781299	0.032021975	0.00044732504
0.13794343	0.031398192	0.00043984573
0.13807387	0.031523865	0.00044232117
0.13820432	0.031340084	0.00043951434
0.13833476	0.032657234	0.00044593113
0.13846520	0.032211514	0.00044759531
0.13859565	0.031520327	0.00044040337
0.13872609	0.031569767	0.00044127417
0.13885653	0.031344174	0.00043964093
0.13898698	0.031007827	0.00043600424
0.13911742	0.031316225	0.00043693130
0.13924786	0.031725726	0.00044156206
0.13937830	0.031609938	0.00044048725
0.13950875	0.031736583	0.00044081170
0.13963919	0.031287034	0.00043763405
0.13976963	0.031994403	0.00044222489
0.13990008	0.031235218	0.00043809637
0.14003052	0.031267913	0.00043678885
0.14016096	0.031777531	0.00044248665
0.14029141	0.032050960	0.00044003902
0.14042185	0.031279255	0.00043556000
0.14055229	0.031517144	0.00043901154
0.14068274	0.031780234	0.00043719200
0.14081318	0.031307997	0.00043678512
0.14094362	0.031523314	0.00043692917
0.14107407	0.030755706	0.00043166845
0.14120451	0.031549146	0.00043772097
0.14133495	0.031774582	0.00043789907
0.14146540	0.031349601	0.00043660482
0.14159584	0.031571386	0.00043852926
0.14172628	0.032420997	0.00044146390
0.14185673	0.031227109	0.00043659672
0.14198717	0.031308452	0.00043403581
0.14211761	0.031243820	0.00043314227
0.14224806	0.031164549	0.00043478716
0.14237850	0.031249612	0.00043059674
0.14250894	0.031568436	0.00043557341
0.14263939	0.031817670	0.00043783118
0.14276983	0.031080087	0.00043017088
0.14290027	0.031294912	0.00043380504
0.14303072	0.031362662	0.00043100798
0.14316116	0.031887739	0.00043635339
0.14329160	0.031638070	0.00043610294
0.14342205	0.031957988	0.00043484901
0.14355249	0.032099991	0.00043646761
0.14368293	0.031448499	0.00043433879
0.14381337	0.031654527	0.00043082201
0.14394382	0.031474091	0.00043364980
0.14407426	0.031350268	0.00042975478
0.14420470	0.031518232	0.00043322551
0.14433515	0.031211459	0.00043183355
0.14446559	0.031254164	0.00042988243
0.14459603	0.031454926	0.00043073765
0.14472648	0.031196558	0.00043106005
0.14485692	0.031700440	0.00043199312
0.14498736	0.030965312	0.00042896626
0.14511781	0.031418242	0.00042991316
0.14524825	0.031349102	0.00043152684
0.14537869	0.031318351	0.00043085179
0.14550914	0.031597178	0.00042961479
0.14563958	0.031810204	0.00043381823
0.14577002	0.031230006	0.00042765537
0.14590047	0.030971359	0.00042675330
0.14603091	0.032015250	0.00043468462
0.14616135	0.031630648	0.00042990922
0.14629180	0.030723023	0.00042577739
0.14642224	0.032052424	0.00043637856
0.14655268	0.030812001	0.00042499031
0.14668313	0.031422200	0.00043047587
0.14681357	0.031605931	0.00043127067
0.14694401	0.031308730	0.00042741187
0.14707446	0.030983140	0.00042745673
0.14720490	0.031818635	0.00043040559
0.14733534	0.031361097	0.00043047420
0.14746579	0.031519917	0.00043042189
0.14759623	0.031130860	0.00042647091
0.14772667	0.031713206	0.00043043156
0.14785712	0.031198451	0.00042639417
0.14798756	0.031393704	0.00042940537
0.14811800	0.031201679	0.00042675480
0.14824844	0.031294831	0.00042744720
0.14837889	0.031424546	0.00042873980
0.14850933	0.031891123	0.00043130099
0.14863977	0.030597636	0.00042078707
0.14877022	0.031326949	0.00042790194
0.14890066	0.031511428	0.00042748125
0.14903110	0.031096222	0.00042538005
0.14916155	0.031714804	0.00042986443
0.14929199	0.031459684	0.00042584487
0.14942243	0.031319573	0.00042657481
0.14955288	0.031689636	0.00042926545
0.14968332	0.031195563	0.00042345314
0.14981376	0.031003622	0.00042523013
0.14994421	0.032326280	0.00043077823
0.15007465	0.030588831	0.00042055195
0.15020509	0.032003714	0.00043098481
0.15033554	0.032184963	0.00042939492
0.15046598	0.031857722	0.00043115695
0.15059642	0.031252113	0.00042411043
0.15072687	0.031248988	0.00042397870
0.15085731	0.031152626	0.00042419380
0.15098775	0.031348465	0.00042404352
0.15111820	0.030981421	0.00042349371
0.15124864	0.031241878	0.00042533743
0.15137908	0.031385313	0.00042257033
0.15150953	0.031821928	0.00042828655
0.15163997	0.030712275	0.00041962314
0.15177041	0.031815896	0.00042786612
0.15190086	0.030684925	0.00042062709
0.15203130	0.031299611	0.00042365008
0.15216174	0.031084742	0.00042341306
0.15229219	0.031316742	0.00042440442
0.15242263	0.031250206	0.00042203819
0.15255307	0.031479937	0.00042482464
0.15268351	0.031341141	0.00042190923
0.15281396	0.031871880	0.00042476401
0.15294440	0.031986551	0.00042820367
0.15307484	0.031439950	0.00042285519
0.15320529	0.031695647	0.00042379926
0.15333573	0.030810758	0.00041950438
0.15346617	0.031141619	0.00042007440
0.15359662	0.031429490	0.00042294608
0.15372706	0.031119818	0.00042055736
0.15385750	0.031338918	0.00042107581
0.15398795	0.031953198	0.00042519092
0.15411839	0.031936737	0.00042479980
0.15424883	0.031310111	0.00042053613
0.15437928	0.031606950	0.00042222200
0.15450972	0.030979559	0.00041856220
0.15464016	0.031056434	0.00041924433
0.15477061	0.031668561	0.00042231976
0.15490105	0.030960623	0.00041705102
0.15503149	0.031925628	0.00042369904
0.15516194	0.031143797	0.00041965856
0.15529238	0.031641397	0.00042193258
0.15542282	0.030609018	0.00041566400
0.15555327	0.031850830	0.00042307070
0.15568371	0.031336952	0.00041992797
0.15581415	0.031108530	0.00041870487
0.15594460	0.031180871	0.00041792044
0.15607504	0.031527426	0.00041996181
0.15620548	0.031447412	0.00041997911
0.15633593	0.031587965	0.00041920360
0.15646637	0.031474103	0.00041863005
0.15659681	0.030610042	0.00041622220
0.15672726	0.030551019	0.00041316509
0.15685770	0.031405930	0.00041916826
0.15698814	0.031609244	0.00041960595
0.15711858	0.031397635	0.00041747191
0.15724903	0.031777139	0.00042115450
0.15737947	0.030750789	0.00041465648
0.15750991	0.030899982	0.00041414874
0.15764036	0.030929067	0.00041652134
0.15777080	0.031489841	0.00041811597
0.15790124	0.031750921	0.00041820743
0.15803169	0.031881774	0.00042077514
0.15816213	0.031139666	0.00041599361
0.15829257	0.031248646	0.00041504137
0.15842302	0.030843223	0.00041457116
0.15855346	0.030475861	0.00041074303
0.15868390	0.030281141	0.00041124871
0.15881435	0.031456209	0.00041837011
0.15894479	0.031260323	0.00041581188
0.15907523	0.031036933	0.00041338932
0.15920568	0.030246958	0.00040851280
0.15933612	0.030751570	0.00041177460
0.15946656	0.031581948	0.00041675469
0.15959701	0.031146378	0.00041407276
0.15972745	0.031439180	0.00041669729
0.15985789	0.030895749	0.00041265064
0.15998834	0.030790419	0.00041094629
0.16011878	0.030506372	0.00041046219
0.16024922	0.030795806	0.00041084493
0.16037967	0.030911892	0.00041259375
0.16051011	0.030805765	0.00041171744
0.16064055	0.031158570	0.00041235054
0.16077100	0.031058417	0.00041226400
0.16090144	0.031802244	0.00041917008
0.16103188	0.031514974	0.00041402051
0.16116233	0.031256940	0.00041294945
0.16129277	0.031184878	0.00041175225
0.16142321	0.031097865	0.00041179289
0.16155365	0.030349766	0.00040706456
0.16168410	0.032088049	0.00041764507
0.16181454	0.030868019	0.00041066670
0.16194498	0.030573727	0.00040762166
0.16207543	0.031402968	0.00041245031
0.16220587	0.031597769	0.00041429408
0.16233631	0.031367021	0.00041136805
0.16246676	0.031675112	0.00041591361
0.16259720	0.031399619	0.00041228172
0.16272764	0.030650489	0.00040627539
0.16285809	0.030953224	0.00040987758
0.16298853	0.031410261	0.00041218312
0.16311897	0.030540233	0.00040659325
0.16324942	0.030346661	0.00040644339
0.16337986	0.031123080	0.00040930222
0.16351030	0.031082112	0.00041043554
0.16364075	0.031993526	0.00041561896
0.16377119	0.031973446	0.00041357777
0.16390163	0.030305191	0.00040587846
0.16403208	0.031100097	0.00040940190
0.16416252	0.031695796	0.00041234873
0.16429296	0.031635348	0.00041366787
0.16442341	0.030525101	0.00040377341
0.16455385	0.030737168	0.00040732680
0.16468429	0.031180898	0.00040937462
0.16481474	0.030993032	0.00040681262
0.16494518	0.030567008	0.00040673609
0.16507562	0.031386542	0.00040954924
0.16520607	0.031550825	0.00041066911
0.16533651	0.030784779	0.00040727952
0.16546695	0.031836266	0.00041129533
0.16559740	0.031720047	0.00041226557
0.16572784	0.031083408	0.00040672175
0.16585828	0.031039876	0.00040722189
0.16598872	0.030894734	0.00040742063
0.16611917	0.031470137	0.00040950349
0.16624961	0.030831095	0.00040550399
0.16638005	0.030729241	0.00040572755
0.16651050	0.031721829	0.00040921528
0.16664094	0.030497231	0.00040388581
0.16677138	0.030919136	0.00040481390
0.16690183	0.030755458	0.00040315042
0.16703227	0.030696594	0.00040471081
0.16716271	0.030616326	0.00040184465
0.16729316	0.031189758	0.00040717129
0.16742360	0.031004243	0.00040668221
0.16755404	0.031695967	0.00040865679
0.16768449	0.031467361	0.00040779784
0.16781493	0.031305237	0.00040575709
0.16794537	0.031096425	0.00040571199
0.16807582	0.030525480	0.00040290558
0.16820626	0.030925270	0.00040286989
0.16833670	0.032105296	0.00041161634
0.16846715	0.030472332	0.00040148641
0.16859759	0.030961149	0.00040233345
0.16872803	0.031654279	0.00040872454
0.16885848	0.030945901	0.00040334539
0.16898892	0.031058100	0.00040437451
0.16911936	0.030735546	0.00040277704
0.16924981	0.030963858	0.00040327789
0.16938025	0.030887826	0.00040164705
0.16951069	0.031109302	0.00040469861
0.16964114	0.030348176	0.00040034343
0.16977158	0.031198222	0.00040473394
0.16990202	0.031499038	0.00040455323
0.17003247	0.031182044	0.00040392676
0.17016291	0.030768598	0.00040121290
0.17029335	0.031442926	0.00040461908
0.17042379	0.031520190	0.00040634464
0.17055424	0.031113457	0.00040302990
0.17068468	0.030833193	0.00040134434
0.17081512	0.030706107	0.00040093288
0.17094557	0.030711212	0.00039925442
0.17107601	0.031050817	0.00040315874
0.17120645	0.031359582	0.00040594487
0.17133690	0.031345822	0.00040418931
0.17146734	0.030482427	0.00039838207
0.17159778	0.030804368	0.00039937951
0.17172823	0.030701227	0.00040005504
0.17185867	0.030714405	0.00040057447
0.17198911	0.030684346	0.00039688135
0.17211956	0.030826448	0.00040031299
0.17225000	0.030634304	0.00039814528
0.17238044	0.031175123	0.00040052511
0.17251089	0.030151138	0.00039597092
0.17264133	0.030593867	0.00039744318
0.17277177	0.031392456	0.00040295753
0.17290222	0.030633416	0.00039906090
0.17303266	0.030888966	0.00039782484
0.17316310	0.030384464	0.00039662761
0.17329355	0.030752579	0.00039928049
0.17342399	0.030577830	0.00039704731
0.17355443	0.031187963	0.00040064953
0.17368488	0.030765700	0.00039671065
0.17381532	0.031086046	0.00040044984
0.17394576	0.030599825	0.00039831101
0.17407621	0.030314425	0.00039431619
0.17420665	0.030884060	0.00039775376
0.17433709	0.031593117	0.00040235701
0.17446753	0.030245196	0.00039353895
0.17459798	0.031428978	0.00040066177
0.17472842	0.030872141	0.00039741578
0.17485886	0.031223801	0.00040136510
0.17498931	0.030896663	0.00039826735
0.17511975	0.030929799	0.00039597403
0.17525019	0.030509227	0.00039461832
0.17538064	0.030232239	0.00039395339
0.17551108	0.030976439	0.00039823134
0.17564152	0.030964170	0.00039731590
0.17577197	0.030794620	0.00039494957
0.17590241	0.030775906	0.00039705498
0.17603285	0.030734724	0.00039590906
0.17616330	0.030979186	0.00039568503
0.17629374	0.030635798	0.00039585612
0.17642418	0.030666999	0.00039384892
0.17655463	0.031410307	0.00039921366
0.17668507	0.031018847	0.00039719824
0.17681551	0.031028469	0.00039656848
0.17694596	0.030381008	0.00039315301
0.17707640	0.031170489	0.00039718234
0.17720684	0.030618965	0.00039262618
0.17733729	0.031235845	0.00039773126
0.17746773	0.031147752	0.00039494434
0.17759817	0.030864705	0.00039509243
0.17772862	0.030721164	0.00039524932
0.17785906	0.030409245	0.00039067159
0.17798950	0.030667742	0.00039284812
0.17811995	0.031487556	0.00039821588
0.17825039	0.031247184	0.00039684911
0.17838083	0.031080902	0.00039759764
0.17851128	0.030793569	0.00039251877
0.17864172	0.030985004	0.00039436209
0.17877216	0.030599752	0.00039245809
0.17890260	0.031082177	0.00039469490
0.17903305	0.030985161	0.00039577068
0.17916349	0.030871418	0.00039209570
0.17929393	0.030006707	0.00038798288
0.17942438	0.030396994	0.00039110861
0.17955482	0.030410361	0.00038974921
0.17968526	0.031204354	0.00039589767
0.17981571	0.030639431	0.00039285030
0.17994615	0.029867765	0.00038569421
0.18007659	0.030302752	0.00039224410
0.18020704	0.030444845	0.00038938880
0.18033748	0.030242698	0.00038851763
0.18046792	0.030888298	0.00039459330
0.18059837	0.030547736	0.00038955100
0.18072881	0.030625070	0.00039052470
0.18085925	0.030522695	0.00039075997
0.18098970	0.030274167	0.00038709566
0.18112014	0.030508336	0.00039255418
0.18125058	0.029886920	0.00038450838
0.18138103	0.030639477	0.00039026768
0.18151147	0.031229595	0.00039387189
0.18164191	0.031378326	0.00039351030
0.18177236	0.030291475	0.00038903334
0.18190280	0.031164154	0.00039312763
0.18203324	0.030816375	0.00039007057
0.18216369	0.030504527	0.00039760087
0.18229413	0.030812941	0.00039954972
0.18242457	0.030955687	0.00040579084
0.18255502	0.031406211	0.00041100462
0.18268546	0.029974835	0.00040242488
0.18281590	0.030852310	0.00040936465
0.18294635	0.030556931	0.00040904413
0.18307679	0.030387326	0.00040989536
0.18320723	0.030425418	0.00041453984
0.18333767	0.030933190	0.00041481060
0.18346812	0.030505609	0.00041673854
0.18359856	0.030736584	0.00041856199
0.18372900	0.030407604	0.00041621268
0.18385945	0.030633161	0.00042026258
0.18398989	0.030289889	0.00041746274
0.18412033	0.030132443	0.00041920448
0.18425078	0.031124194	0.00042766535
0.18438122	0.030489799	0.00042232741
0.18451166	0.030620622	0.00042389508
0.18464211	0.030662945	0.00042621008
0.18477255	0.031210366	0.00043100655
0.18490299	0.030165723	0.00042761772
0.18503344	0.030605609	0.00042632845
0.18516388	0.029762129	0.00042625504
0.18529432	0.030502998	0.00043101401
0.18542477	0.030451806	0.00043091248
0.18555521	0.030380122	0.00043281929
0.18568565	0.030432122	0.00043085688
0.18581610	0.030774498	0.00043401512
0.18594654	0.030278245	0.00043245667
0.18607698	0.030397076	0.00043357423
0.18620743	0.030752367	0.00043837809
0.18633787	0.030698002	0.00044046555
0.18646831	0.030754277	0.00043717304
0.18659876	0.030513150	0.00043873867
0.18672920	0.030058407	0.00043607063
0.18685964	0.030237908	0.00043736313
0.18699009	0.031222131	0.00044513985
0.18712053	0.031032740	0.00043330538
0.18725097	0.031197584	0.00043153642
0.18738142	0.030749013	0.00042600476
0.18751186	0.030622114	0.00042303799
0.18764230	0.030611564	0.00042196939
0.18777274	0.030824622	0.00042104038
0.18790319	0.030715259	0.00041821906
0.18803363	0.030503976	0.00041699090
0.18816407	0.030068539	0.00040998669
0.18829452	0.030150012	0.00041114518
0.18842496	0.030723735	0.00041376515
0.18855540	0.030625944	0.00041081239
0.18868585	0.030367804	0.00041149493
0.18881629	0.030652303	0.00040777999
0.18894673	0.030612334	0.00040969465
0.18907718	0.030553143	0.00040732720
0.18920762	0.030386078	0.00040640149
0.18933806	0.030880270	0.00040661578
0.18946851	0.029908970	0.00040120813
0.18959895	0.030494968	0.00040360590
0.18972939	0.029839212	0.00039937289
0.18985984	0.030611250	0.00040145247
0.18999028	0.030411488	0.00040168682
0.19012072	0.031081824	0.00040563362
0.19025117	0.031077777	0.00040207504
0.19038161	0.031573139	0.00040642834
0.19051205	0.031100694	0.00040253573
0.19064250	0.031547448	0.00040391579
0.19077294	0.030007948	0.00039687806
0.19090338	0.030666401	0.00039704347
0.19103383	0.031256637	0.00040076875
0.19116427	0.030838830	0.00039765148
0.19129471	0.030757966	0.00039668784
0.19142516	0.029974501	0.00039275018
0.19155560	0.030539361	0.00039124019
0.19168604	0.030578414	0.00039356139
0.19181649	0.030639041	0.00039431112
0.19194693	0.030484869	0.00039170858
0.19207737	0.029936142	0.00039012798
0.19220781	0.030247828	0.00038905130
0.19233826	0.030488042	0.00039131067
0.19246870	0.030692162	0.00039169620
0.19259914	0.030708602	0.00038928355
0.19272959	0.030599072	0.00039071186
0.19286003	0.030857915	0.00039203468
0.19299047	0.030883629	0.00038888743
0.19312092	0.030408403	0.00038667453
0.19325136	0.030435320	0.00038815704
0.19338180	0.029869095	0.00038457031
0.19351225	0.030557575	0.00038976374
0.19364269	0.030383804	0.00038518936
0.19377313	0.029957554	0.00038540348
0.19390358	0.030574425	0.00038931023
0.19403402	0.030915425	0.00038844628
0.19416446	0.030828775	0.00038969393
0.19429491	0.030029578	0.00038380481
0.19442535	0.031163963	0.00039046417
0.19455579	0.030934110	0.00038995349
0.19468624	0.030478867	0.00038493516
0.19481668	0.029965910	0.00038487315
0.19494712	0.030413499	0.00038622634
0.19507757	0.030229071	0.00038403399
0.19520801	0.030049034	0.00038301869
0.19533845	0.030048809	0.00038121914
0.19546890	0.030286359	0.00038480055
0.19559934	0.030668560	0.00038840326
0.19572978	0.030097216	0.00038162319
0.19586023	0.030245624	0.00038342899
0.19599067	0.030824835	0.00038737804
0.19612111	0.029916854	0.00037944449
0.19625156	0.030646789	0.00038845303
0.19638200	0.030723959	0.00038391318
0.19651244	0.029935826	0.00038229689
0.19664288	0.030256250	0.00038323683
0.19677333	0.030469379	0.00038239728
0.19690377	0.029833692	0.00038082298
0.19703421	0.030395018	0.00038284637
0.19716466	0.030589208	0.00038532569
0.19729510	0.030578944	0.00038382081
0.19742554	0.030514319	0.00038228113
0.19755599	0.030702499	0.00038508069
0.19768643	0.031119105	0.00038795174
0.19781687	0.030335443	0.00038083249
0.19794732	0.030985564	0.00038662739
0.19807776	0.030821902	0.00038346485
0.19820820	0.029716452	0.00037761373
0.19833865	0.030210416	0.00038098902
0.19846909	0.030554813	0.00038073355
0.19859953	0.030525883	0.00038313985
0.19872998	0.030997509	0.00038492854
0.19886042	0.030536426	0.00038056659
0.19899086	0.030269960	0.00038108208
0.19912131	0.030471535	0.00038041142
0.19925175	0.030001394	0.00037985781
0.19938219	0.029979363	0.00037883821
0.19951264	0.029957863	0.00037678978
0.19964308	0.029975945	0.00037849832
0.19977352	0.030006284	0.00037816258
0.19990397	0.030731555	0.00038165885
0.20003441	0.029736683	0.00037805220
0.20016485	0.029716871	0.00037507567
0.20029530	0.030041362	0.00037861218
0.20042574	0.030369610	0.00038023573
0.20055618	0.030267631	0.00037795413
0.20068663	0.029571620	0.00037570092
0.20081707	0.030354962	0.00037817301
0.20094751	0.030267260	0.00037845552
0.20107795	0.030050883	0.00037769301
0.20120840	0.030773327	0.00038025854
0.20133884	0.030904429	0.00038254580
0.20146928	0.030064373	0.00037707893
0.20159973	0.030807124	0.00038085769
0.20173017	0.031080934	0.00038221997
0.20186061	0.030262399	0.00037680738
0.20199106	0.030838980	0.00038133886
0.20212150	0.029848204	0.00037549955
0.20225194	0.030160918	0.00037609943
0.20238239	0.030331156	0.00037755807
0.20251283	0.030091151	0.00037541776
0.20264327	0.029912754	0.00037476244
0.20277372	0.030018136	0.00037619621
0.20290416	0.030365214	0.00037778118
0.20303460	0.030387713	0.00037673026
0.20316505	0.031164122	0.00038129681
0.20329549	0.030666026	0.00037732004
0.20342593	0.030627937	0.00037833537
0.20355638	0.031182086	0.00038154481
0.20368682	0.030941070	0.00037907605
0.20381726	0.029657026	0.00037339860
0.20394771	0.030430488	0.00037427872
0.20407815	0.030293071	0.00037598917
0.20420859	0.030819774	0.00037819682
0.20433904	0.029971743	0.00037278167
0.20446948	0.029750589	0.00037191951
0.20459992	0.030053337	0.00037299878
0.20473037	0.029916258	0.00037078123
0.20486081	0.030018209	0.00037303006
0.20499125	0.029668126	0.00036995583
0.20512170	0.030959709	0.00037820921
0.20525214	0.029909973	0.00037214645
0.20538258	0.030691459	0.00037551523
0.20551302	0.030039812	0.00037254643
0.20564347	0.030405802	0.00037358944
0.20577391	0.029924365	0.00037196153
0.20590435	0.030576512	0.00037534428
0.20603480	0.030123918	0.00037039125
0.20616524	0.029878188	0.00037060476
0.20629568	0.029972904	0.00037156275
0.20642613	0.030350314	0.00037242223
0.20655657	0.030543172	0.00037561542
0.20668701	0.030484206	0.00037306675
0.20681746	0.030980741	0.00037630392
0.20694790	0.030557984	0.00037512003
0.20707834	0.029917616	0.00036984370
0.20720879	0.031047557	0.00037711380
0.20733923	0.029208966	0.00036653844
0.20746967	0.030010677	0.00036963479
0.20760012	0.030198955	0.00037278908
0.20773056	0.029615925	0.00036625473
0.20786100	0.030727671	0.00037525120
0.20799145	0.030137994	0.00037069081
0.20812189	0.030634091	0.00037317612
0.20825233	0.030640113	0.00037313852
0.20838278	0.030544556	0.00037158901
0.20851322	0.029673174	0.00036811911
0.20864366	0.029840138	0.00036968898
0.20877411	0.029805888	0.00036757893
0.20890455	0.030125717	0.00037071499
0.20903499	0.029844600	0.00036825764
0.20916544	0.029779777	0.00036739832
0.20929588	0.030020981	0.00037141385
0.20942632	0.030435973	0.00037068943
0.20955677	0.030096433	0.00037082586
0.20968721	0.030406990	0.00037138650
0.20981765	0.029951290	0.00036720115
0.20994809	0.029324727	0.00036683871
0.21007854	0.030081126	0.00036987119
0.21020898	0.030215180	0.00036862290
0.21033942	0.029349928	0.00036556866
0.21046987	0.030646051	0.00037067985
0.21060031	0.029757620	0.00036810718
0.21073075	0.029969111	0.00036818887
0.21086120	0.030683337	0.00037172595
0.21099164	0.030039297	0.00036854900
0.21112208	0.029757824	0.00036594634
0.21125253	0.029663566	0.00036441480
0.21138297	0.029985539	0.00036934034
0.21151341	0.029551851	0.00036484943
0.21164386	0.029756311	0.00036635584
0.21177430	0.029679255	0.00036538941
0.21190474	0.029668329	0.00036599189
0.21203519	0.030125685	0.00036897023
0.21216563	0.030804080	0.00037112616
0.21229607	0.030345262	0.00036931165
0.21242652	0.029918177	0.00036713478
0.21255696	0.029960480	0.00036519646
0.21268740	0.029645153	0.00036641237
0.21281785	0.030009005	0.00036567943
0.21294829	0.029862687	0.00036680591
0.21307873	0.030271918	0.00036848619
0.21320918	0.029632867	0.00036405351
0.21333962	0.029735515	0.00036471823
0.21347006	0.030076360	0.00036926705
0.21360051	0.029735738	0.00036313307
0.21373095	0.029523920	0.00036412503
0.21386139	0.029988940	0.00036515156
0.21399184	0.030218257	0.00036595875
0.21412228	0.030001816	0.00036619692
0.21425272	0.029849754	0.00036399496
0.21438316	0.029959485	0.00036490245
0.21451361	0.030174735	0.00036691136
0.21464405	0.029354214	0.00035972893
0.21477449	0.029905046	0.00036397152
0.21490494	0.030142000	0.00036591160
0.21503538	0.029138251	0.00035996668
0.21516582	0.029493123	0.00036350085
0.21529627	0.029989261	0.00036282581
0.21542671	0.029956401	0.00036420211
0.21555715	0.029335451	0.00036116274
0.21568760	0.030162392	0.00036543013
0.21581804	0.029876857	0.00036299947
0.21594848	0.030185383	0.00036519209
0.21607893	0.029860495	0.00036335391
0.21620937	0.030465353	0.00036683747
0.21633981	0.029139228	0.00035840492
0.21647026	0.030532615	0.00036720251
0.21660070	0.030674342	0.00036770854
0.21673114	0.029913882	0.00036266044
0.21686159	0.029984329	0.00036300859
0.21699203	0.030205909	0.00036325041
0.21712247	0.029783421	0.00036303394
0.21725292	0.030184241	0.00036671045
0.21738336	0.029712491	0.00035965915
0.21751380	0.029626252	0.00036091065
0.21764425	0.029034024	0.00035775116
0.21777469	0.029735937	0.00036278579
0.21790513	0.030189399	0.00036493429
0.21803558	0.029452784	0.00035887632
0.21816602	0.029506408	0.00036065433
0.21829646	0.030337098	0.00036416937
0.21842691	0.029684371	0.00035978986
0.21855735	0.030125119	0.00036390952
0.21868779	0.029965691	0.00036234815
0.21881823	0.030305855	0.00036359455
0.21894868	0.029707216	0.00036084702
0.21907912	0.029233199	0.00035596332
0.21920956	0.029372277	0.00035981497
0.21934001	0.029632428	0.00036008663
0.21947045	0.029378776	0.00035846801
0.21960089	0.029729502	0.00036014111
0.21973134	0.029395067	0.00035710997
0.21986178	0.029871298	0.00036051245
0.21999222	0.029913537	0.00036146776
0.22012267	0.029786659	0.00035816626
0.22025311	0.029924289	0.00036161628
0.22038355	0.029930170	0.00035850893
0.22051400	0.028948873	0.00035522680
0.22064444	0.029021791	0.00035598502
0.22077488	0.029642889	0.00035778157
0.22090533	0.029806608	0.00036037009
0.22103577	0.030521594	0.00036204632
0.22116621	0.029482623	0.00035571975
0.22129666	0.029457856	0.00035728036
0.22142710	0.029574663	0.00035810483
0.22155754	0.030063169	0.00035957467
0.22168799	0.029984812	0.00036042417
0.22181843	0.029445105	0.00035520253
0.22194887	0.029052725	0.00035521322
0.22207932	0.029623115	0.00035700150
0.22220976	0.030127699	0.00036000390
0.22234020	0.029968036	0.00035994217
0.22247065	0.029531773	0.00035612250
0.22260109	0.029950821	0.00035931451
0.22273153	0.029502325	0.00035753903
0.22286198	0.030727428	0.00036150598
0.22299242	0.029559244	0.00035862356
0.22312286	0.029478185	0.00035532152
0.22325330	0.029316510	0.00035545797
0.22338375	0.029418224	0.00035659229
0.22351419	0.029486158	0.00035555556
0.22364463	0.029538623	0.00035658086
0.22377508	0.029784103	0.00035763414
0.22390552	0.030110171	0.00035756638
0.22403596	0.029717018	0.00035778531
0.22416641	0.029280161	0.00035408520
0.22429685	0.029434846	0.00035554213
0.22442729	0.029309888	0.00035576151
0.22455774	0.030156032	0.00035681371
0.22468818	0.029396163	0.00035442860
0.22481862	0.030034241	0.00035800078
0.22494907	0.029857241	0.00035597114
0.22507951	0.030015303	0.00035788780
0.22520995	0.030093118	0.00035828841
0.22534040	0.029566891	0.00035337652
0.22547084	0.028927450	0.00035194457
0.22560128	0.029543773	0.00035409914
0.22573173	0.030015184	0.00035736873
0.22586217	0.030335161	0.00035893255
0.22599261	0.029793718	0.00035536790
0.22612306	0.030048127	0.00035637746
0.22625350	0.029363255	0.00035249403
0.22638394	0.029556371	0.00035375055
0.22651439	0.029483762	0.00035482641
0.22664483	0.029242227	0.00035130883
0.22677527	0.029502512	0.00035424462
0.22690572	0.029573241	0.00035321134
0.22703616	0.029355787	0.00035363912
0.22716660	0.029900915	0.00035631313
0.22729705	0.029847763	0.00035502660
0.22742749	0.029857604	0.00035446889
0.22755793	0.029944579	0.00035593915
0.22768837	0.029455439	0.00035213485
0.22781882	0.029670564	0.00035402035
0.22794926	0.030178174	0.00035593227
0.22807970	0.029886018	0.00035570800
0.22821015	0.029536584	0.00035367583
0.22834059	0.029453212	0.00035080399
0.22847103	0.029661829	0.00035446818
0.22860148	0.029801321	0.00035505703
0.22873192	0.029170284	0.00035161874
0.22886236	0.029584744	0.00035317641
0.22899281	0.029622899	0.00035173365
0.22912325	0.029654167	0.00035276857
0.22925369	0.029732326	0.00035479915
0.22938414	0.029531077	0.00035124038
0.22951458	0.030633241	0.00035906876
0.22964502	0.028445817	0.00034406093
0.22977547	0.029248181	0.00035027821
0.22990591	0.029894985	0.00035287150
0.23003635	0.029425759	0.00035120717
0.23016680	0.029313991	0.00035104903
0.23029724	0.029880351	0.00035464679
0.23042768	0.029524712	0.00034921258
0.23055813	0.028912426	0.00034824948
0.23068857	0.029108634	0.00035339400
0.23081901	0.029289306	0.00035854173
0.23094946	0.030333344	0.00036723398
0.23107990	0.029571928	0.00036190057
0.23121034	0.029459943	0.00036498307
0.23134079	0.029244678	0.00036631882
0.23147123	0.029734428	0.00036816772
0.23160167	0.029324031	0.00036838754
0.23173212	0.029308224	0.00036968060
0.23186256	0.029364016	0.00037129452
0.23199300	0.028964517	0.00037100217
0.23212344	0.029044393	0.00036913527
0.23225389	0.029533096	0.00037692308
0.23238433	0.029476379	0.00037574045
0.23251477	0.029506881	0.00037505144
0.23264522	0.029323692	0.00037687313
0.23277566	0.029548751	0.00037834315
0.23290610	0.029250805	0.00037796645
0.23303655	0.029661439	0.00038434058
0.23316699	0.030322995	0.00038458581
0.23329743	0.030477242	0.00038776304
0.23342788	0.029288023	0.00037926575
0.23355832	0.028982176	0.00037868550
0.23368876	0.029313096	0.00038024840
0.23381921	0.029010432	0.00037794419
0.23394965	0.030171176	0.00038351781
0.23408009	0.029425979	0.00038177228
0.23421054	0.030390407	0.00038469978
0.23434098	0.029484755	0.00038397796
0.23447142	0.029788440	0.00038279935
0.23460187	0.029035763	0.00038046936
0.23473231	0.029341844	0.00038157478
0.23486275	0.029665803	0.00038282043
0.23499320	0.028893587	0.00038003037
0.23512364	0.030042988	0.00038734109
0.23525408	0.029712221	0.00038452769
0.23538453	0.029192120	0.00038101149
0.23551497	0.029468388	0.00038237275
0.23564541	0.029153085	0.00038291964
0.23577586	0.029368131	0.00038616938
0.23590630	0.029801768	0.00038418338
0.23603674	0.029316357	0.00038517941
0.23616719	0.029382566	0.00038200088
0.23629763	0.029626195	0.00038620525
0.23642807	0.028821959	0.00038301640
0.23655851	0.029748171	0.00038774890
0.23668896	0.029379847	0.00038460042
0.23681940	0.029338975	0.00038628025
0.23694984	0.030647861	0.00039037592
0.23708029	0.029476209	0.00038747414
0.23721073	0.029613688	0.00038589964
0.23734117	0.029551736	0.00038944752
0.23747162	0.029484840	0.00038648402
0.23760206	0.029630855	0.00038741811
0.23773250	0.029087259	0.00038624642
0.23786295	0.029076269	0.00038628042
0.23799339	0.029452113	0.00038743333
0.23812383	0.029294829	0.00038855554
0.23825428	0.029457136	0.00038562958
0.23838472	0.029929439	0.00038977846
0.23851516	0.029782446	0.00039145170
0.23864561	0.029118711	0.00038560137
0.23877605	0.029174720	0.00038926503
0.23890649	0.029713807	0.00038919458
0.23903694	0.029793630	0.00039107593
0.23916738	0.029503376	0.00038916160
0.23929782	0.029265048	0.00038876164
0.23942827	0.029758067	0.00039151318
0.23955871	0.030661146	0.00039819592
0.23968915	0.029331012	0.00038688030
0.23981960	0.028756173	0.00038743608
0.23995004	0.029895340	0.00039196174
0.24008048	0.029179145	0.00038928778
0.24021093	0.029259353	0.00039153098
0.24034137	0.029464311	0.00038920057
0.24047181	0.029215258	0.00038809019
0.24060226	0.029194457	0.00039223677
0.24073270	0.029455193	0.00038971529
0.24086314	0.029434275	0.00039405592
0.24099358	0.029263059	0.00038911001
0.24112403	0.029891025	0.00039427573
0.24125447	0.029675375	0.00039324776
0.24138491	0.028909799	0.00038657361
0.24151536	0.028838834	0.00038861527
0.24164580	0.030098735	0.00039459740
0.24177624	0.029257156	0.00039034567
0.24190669	0.029631836	0.00039430231
0.24203713	0.029530658	0.00039276494
0.24216757	0.029740096	0.00039408247
0.24229802	0.029583890	0.00039554467
0.24242846	0.029388265	0.00039146663
0.24255890	0.029779626	0.00039492190
0.24268935	0.029056169	0.00039049656
0.24281979	0.028572721	0.00038812092
0.24295023	0.030130980	0.00039953885
0.24308068	0.029390207	0.00039219055
0.24321112	0.029255863	0.00039274469
0.24334156	0.029020814	0.00039242564
0.24347201	0.029540443	0.00039151010
0.24360245	0.029637508	0.00039694083
0.24373289	0.029677807	0.00039475530
0.24386334	0.029689341	0.00039731944
0.24399378	0.029791585	0.00039602152
0.24412422	0.029554789	0.00039437641
0.24425467	0.029187028	0.00039299928
0.24438511	0.029503649	0.00039612145
0.24451555	0.028912165	0.00039173525
0.24464600	0.028713829	0.00038999054
0.24477644	0.029888330	0.00039622507
0.24490688	0.028984125	0.00039370337
0.24503733	0.029618710	0.00039849217
0.24516777	0.029643279	0.00039464155
0.24529821	0.029584634	0.00039912969
0.24542865	0.028956909	0.00039311674
0.24555910	0.029006974	0.00039467139
0.24568954	0.029834967	0.00039867390
0.24581998	0.029201574	0.00039349726
0.24595043	0.029204513	0.00039536768
0.24608087	0.029100149	0.00039551797
0.24621131	0.029839270	0.00039639727
0.24634176	0.029124517	0.00039503912
0.24647220	0.028860246	0.00039133675
0.24660264	0.029188466	0.00039713870
0.24673309	0.029265521	0.00039586859
0.24686353	0.029556487	0.00039665206
0.24699397	0.029453603	0.00039712026
0.24712442	0.029254532	0.00039796339
0.24725486	0.028823630	0.00039099764
0.24738530	0.030124400	0.00040324281
0.24751575	0.028966550	0.00039381665
0.24764619	0.028425037	0.00039200857
0.24777663	0.028837285	0.00039518586
0.24790708	0.029083436	0.00039478421
0.24803752	0.029368401	0.00039730965
0.24816796	0.029584869	0.00039887771
0.24829841	0.029215302	0.00039423316
0.24842885	0.028752750	0.00039636805
0.24855929	0.029424091	0.00039779270
0.24868974	0.029845057	0.00040346216
0.24882018	0.030158034	0.00040451438
0.24895062	0.028523951	0.00038961197
0.24908107	0.029832248	0.00040142817
0.24921151	0.029468248	0.00039780549
0.24934195	0.029487238	0.00039936220
0.24947240	0.028655794	0.00039503809
0.24960284	0.029437805	0.00039928595
0.24973328	0.029260240	0.00039694792
0.24986372	0.029961251	0.00040374383
0.24999417	0.029601416	0.00039971232
0.25012461	0.029639118	0.00040211407
0.25025505	0.028895565	0.00039447025
0.25038550	0.029221227	0.00039666476
0.25051594	0.029925120	0.00040385062
0.25064638	0.028879723	0.00039581204
0.25077683	0.029091449	0.00039992326
0.25090727	0.029078532	0.00040001912
0.25103771	0.028731150	0.00039417984
0.25116816	0.029103396	0.00039891817
0.25129860	0.028888686	0.00039580552
0.25142904	0.028876058	0.00039681632
0.25155949	0.028970892	0.00039914516
0.25168993	0.029225121	0.00039853819
0.25182037	0.029090878	0.00039768920
0.25195082	0.029766873	0.00040280349
0.25208126	0.029263509	0.00039984205
0.25221170	0.028437522	0.00039593413
0.25234215	0.029231823	0.00039787575
0.25247259	0.029851091	0.00040348845
0.25260303	0.028822468	0.00039988278
0.25273348	0.028660833	0.00039342989
0.25286392	0.028359349	0.00039735960
0.25299436	0.028834923	0.00039802364
0.25312481	0.029123711	0.00040039514
0.25325525	0.028417399	0.00039517385
0.25338569	0.029177950	0.00039858832
0.25351614	0.029488975	0.00040151803
0.25364658	0.029154194	0.00040017873
0.25377702	0.029973305	0.00040425074
0.25390747	0.029727330	0.00040426901
0.25403791	0.029198630	0.00039840972
0.25416835	0.029262599	0.00040301418
0.25429879	0.029028865	0.00040015747
0.25442924	0.029090007	0.00039934238
0.25455968	0.029340387	0.00040278026
0.25469012	0.028836611	0.00039814255
0.25482057	0.029704741	0.00040404582
0.25495101	0.029372747	0.00040161846
0.25508145	0.028977838	0.00039816692
0.25521190	0.029144518	0.00040231353
0.25534234	0.029289368	0.00040149605
0.25547278	0.028708805	0.00039580929
0.25560323	0.029461006	0.00040169546
0.25573367	0.028463182	0.00039985865
0.25586411	0.029252326	0.00041204781
0.25599456	0.029208908	0.00041556111
0.25612500	0.028767204	0.00041411704
0.25625544	0.028794031	0.00041928164
0.25638589	0.029229156	0.00042568407
0.25651633	0.029012327	0.00042494394
0.25664677	0.029583980	0.00043280391
0.25677722	0.028769794	0.00042771054
0.25690766	0.028790394	0.00042960219
0.25703810	0.028957010	0.00043549405
0.25716855	0.029650268	0.00044000225
0.25729899	0.029820094	0.00044311373
0.25742943	0.029103773	0.00044298780
0.25755988	0.028921041	0.00043926217
0.25769032	0.029420880	0.00044988464
0.25782076	0.029414050	0.00044772714
0.25795121	0.029257540	0.00044983604
0.25808165	0.028842940	0.00045058721
0.25821209	0.028850925	0.00044923886
0.25834253	0.029294522	0.00045554553
0.25847298	0.028253737	0.00045059258
0.25860342	0.029620627	0.00046447263
0.25873386	0.029323764	0.00046068841
0.25886431	0.029212787	0.00046265818
0.25899475	0.029005698	0.00046150150
0.25912519	0.029462508	0.00046758374
0.25925564	0.028745883	0.00046272874
0.25938608	0.029927218	0.00047492990
0.25951652	0.028675273	0.00046659634
0.25964697	0.029037853	0.00047141410
0.25977741	0.029077893	0.00047249149
0.25990785	0.029369506	0.00047624790
0.26003830	0.028672381	0.00047073628
0.26016874	0.028583702	0.00047888616
0.26029918	0.029358067	0.00047593817
0.26042963	0.028475208	0.00047476677
0.26056007	0.029096705	0.00047883710
0.26069051	0.029213482	0.00048209654
0.26082096	0.028738145	0.00047580727
0.26095140	0.028682127	0.00048125284
0.26108184	0.029319755	0.00048238196
0.26121229	0.029143074	0.00048431388
0.26134273	0.028574092	0.00048063481
0.26147317	0.029101259	0.00048592282
0.26160362	0.029632821	0.00049170806
0.26173406	0.028633742	0.00048475683
0.26186450	0.029076534	0.00048827892
0.26199495	0.029212746	0.00048778797
0.26212539	0.029616372	0.00049263216
0.26225583	0.028404545	0.00048462071
0.26238628	0.028953454	0.00048842463
0.26251672	0.029473518	0.00049217321
0.26264716	0.028873739	0.00049041128
0.26277760	0.028969720	0.00049254942
0.26290805	0.029015742	0.00049383514
0.26303849	0.029020896	0.00049284450
0.26316893	0.029093377	0.00049832705
0.26329938	0.029028792	0.00049230947
0.26342982	0.029166953	0.00049767971
0.26356026	0.029128567	0.00049823484
0.26369071	0.028601637	0.00049693330
0.26382115	0.028789733	0.00049647147
0.26395159	0.029903317	0.00050430960
0.26408204	0.028981764	0.00049870753
0.26421248	0.028584485	0.00050098739
0.26434292	0.028971050	0.00049921868
0.26447337	0.029351138	0.00050482182
0.26460381	0.028707036	0.00049952051
0.26473425	0.029940722	0.00050898199
0.26486470	0.029085606	0.00050843042
0.26499514	0.029562118	0.00050682579
0.26512558	0.029503935	0.00051114751
0.26525603	0.028150161	0.00050436460
[truncated: 573 more rows]
