# Supplementary material for: Rationally seeded computational protein design of ɑ-helical barrels
Source: Nat Chem Biol. 2024 Jun 20;20(8):991–9. doi: 10.1038/s41589-024-01642-0 (PMC11288890; doi:10.1038/s41589-024-01642-0)
Supplement: Supplementary file 3 — PDB and .mtz files used for making figure panels b–d and j–m. [file 41589_2024_1642_MOESM3_ESM.zip › KIA_RP_RSPD_NatChemBiol_data_Figure2/scapCC6_LLIA_panels_e-h/SAXS_panel_i/SAXS_raw_SEC_scapCC6_LLIA/b21-443535_00642.dat]

0.0045000000	1.0684124	0.010279851
0.0046304432	0.95444992	0.0096775113
0.0047608865	0.85363356	0.0088092449
0.0048913297	0.79692209	0.0083891183
0.0050217729	0.70760986	0.0076370164
0.0051522162	0.66606820	0.0074094530
0.0052826594	0.60956284	0.0067583349
0.0054131026	0.54972781	0.0064376057
0.0055435459	0.53734660	0.0062330650
0.0056739891	0.49709959	0.0058595958
0.0058044323	0.47096534	0.0056408092
0.0059348756	0.43220819	0.0052893500
0.0060653188	0.40510786	0.0049918303
0.0061957621	0.39186438	0.0049218164
0.0063262053	0.37140017	0.0047796440
0.0064566485	0.35195059	0.0045520155
0.0065870918	0.32819217	0.0043852608
0.0067175350	0.32043755	0.0042532627
0.0068479782	0.30863851	0.0041742223
0.0069784215	0.29388184	0.0040096341
0.0071088647	0.28332813	0.0039282989
0.0072393079	0.26927520	0.0037559067
0.0073697512	0.25175399	0.0036012659
0.0075001944	0.24905296	0.0035597161
0.0076306376	0.23902981	0.0034660206
0.0077610809	0.22409652	0.0032962500
0.0078915241	0.22756928	0.0033480555
0.0080219673	0.21032299	0.0031503981
0.0081524106	0.19801101	0.0030924124
0.0082828538	0.19078491	0.0029234133
0.0084132970	0.19107406	0.0029913805
0.0085437403	0.18375202	0.0028690247
0.0086741835	0.17463610	0.0027769035
0.0088046267	0.17330910	0.0027516315
0.0089350700	0.15856024	0.0025955145
0.0090655132	0.15905410	0.0025475573
0.0091959565	0.15899790	0.0026217154
0.0093263997	0.15019218	0.0024435224
0.0094568429	0.14614437	0.0024065043
0.0095872862	0.13898003	0.0023658103
0.0097177294	0.13207126	0.0022554051
0.0098481726	0.13057385	0.0022496021
0.0099786159	0.12940092	0.0022153015
0.010109059	0.12473366	0.0021360256
0.010239502	0.11890684	0.0021042987
0.010369946	0.11382448	0.0020226076
0.010500389	0.11155610	0.0019879570
0.010630832	0.10679925	0.0019395618
0.010761275	0.10388178	0.0018810029
0.010891719	0.099184601	0.0018481959
0.011022162	0.098974342	0.0017968625
0.011152605	0.095320717	0.0017639886
0.011283048	0.097978521	0.0018045426
0.011413491	0.091240540	0.0016902193
0.011543935	0.091058225	0.0016776556
0.011674378	0.091181871	0.0016622541
0.011804821	0.085543829	0.0015646807
0.011935264	0.085426770	0.0015654227
0.012065708	0.083336007	0.0015253184
0.012196151	0.078947616	0.0014667790
0.012326594	0.082204536	0.0015030989
0.012457037	0.078446161	0.0014507180
0.012587481	0.075366767	0.0013932939
0.012717924	0.076865315	0.0013884018
0.012848367	0.075604735	0.0013625233
0.012978810	0.072714660	0.0013225220
0.013109253	0.073999124	0.0013004335
0.013239697	0.073559163	0.0013027996
0.013370140	0.070892554	0.0012683674
0.013500583	0.069430187	0.0012508418
0.013631026	0.069046988	0.0012339658
0.013761470	0.066116808	0.0012105570
0.013891913	0.067726824	0.0011933432
0.014022356	0.064496782	0.0011761728
0.014152799	0.065800580	0.0011716524
0.014283243	0.062372877	0.0011329271
0.014413686	0.063014852	0.0011508712
0.014544129	0.062995869	0.0011316208
0.014674572	0.062394825	0.0011149018
0.014805016	0.062551495	0.0011136223
0.014935459	0.061109654	0.0010980905
0.015065902	0.061075023	0.0010939430
0.015196345	0.059670735	0.0010762351
0.015326788	0.059422362	0.0010677734
0.015457232	0.058917139	0.0010585201
0.015587675	0.057790033	0.0010364354
0.015718118	0.057030093	0.0010333297
0.015848561	0.057200257	0.0010207805
0.015979005	0.058401459	0.0010369458
0.016109448	0.056011010	0.0010127032
0.016239891	0.057148551	0.0010118346
0.016370334	0.056184180	0.00099726261
0.016500778	0.056801865	0.0010064832
0.016631221	0.054912975	0.00097933924
0.016761664	0.054295817	0.00097376510
0.016892107	0.054095496	0.00096429430
0.017022551	0.055042277	0.00096833549
0.017152994	0.053303598	0.00095367460
0.017283437	0.054846291	0.00095677867
0.017413880	0.051353155	0.00092247184
0.017544323	0.054380514	0.00094980827
0.017674767	0.051163546	0.00091057792
0.017805210	0.052426768	0.00093040990
0.017935653	0.051243952	0.00090643400
0.018066096	0.049454894	0.00089298834
0.018196540	0.050619485	0.00090061398
0.018326983	0.050170295	0.00088577357
0.018457426	0.051636753	0.00089482035
0.018587869	0.050264642	0.00088716280
0.018718313	0.051031004	0.00088577923
0.018848756	0.048959154	0.00087245882
0.018979199	0.050634583	0.00087080871
0.019109642	0.049065314	0.00085933364
0.019240086	0.047573529	0.00084508047
0.019370529	0.048740825	0.00085351847
0.019500972	0.048511741	0.00084103774
0.019631415	0.049527979	0.00085227598
0.019761858	0.047902345	0.00083271817
0.019892302	0.047475663	0.00082756086
0.020022745	0.047287441	0.00082315910
0.020153188	0.045514616	0.00080913379
0.020283631	0.047157098	0.00081755011
0.020414075	0.046891323	0.00080630282
0.020544518	0.047949301	0.00081574353
0.020674961	0.046226748	0.00079973123
0.020805404	0.045831687	0.00079889820
0.020935848	0.045588843	0.00079202085
0.021066291	0.045086648	0.00078200527
0.021196734	0.044416027	0.00077293416
0.021327177	0.045974438	0.00078855478
0.021457621	0.044820348	0.00077170097
0.021588064	0.045063258	0.00077727821
0.021718507	0.044171139	0.00075850795
0.021848950	0.044696804	0.00077061012
0.021979393	0.042851623	0.00074899058
0.022109837	0.043567647	0.00074958626
0.022240280	0.043330111	0.00074253815
0.022370723	0.046216438	0.00077294935
0.022501166	0.044238827	0.00074680226
0.022631610	0.042664530	0.00073523498
0.022762053	0.044627915	0.00074469920
0.022892496	0.045105460	0.00075277979
0.023022939	0.044977200	0.00074659846
0.023153383	0.044279127	0.00073920479
0.023283826	0.043158759	0.00072473996
0.023414269	0.044104489	0.00073494059
0.023544712	0.042565149	0.00071892091
0.023675156	0.043170647	0.00072585552
0.023805599	0.043367229	0.00071574569
0.023936042	0.041200707	0.00070903733
0.024066485	0.043090717	0.00071567212
0.024196928	0.042252760	0.00070359026
0.024327372	0.041893892	0.00069811379
0.024457815	0.042912529	0.00071006851
0.024588258	0.041407960	0.00069222874
0.024718701	0.041957300	0.00069426894
0.024849145	0.041261659	0.00068574897
0.024979588	0.040723991	0.00068284300
0.025110031	0.042654162	0.00069559367
0.025240474	0.042266353	0.00069015153
0.025370918	0.042174122	0.00068673035
0.025501361	0.041418380	0.00067868166
0.025631804	0.040435274	0.00067406364
0.025762247	0.041575788	0.00067368515
0.025892691	0.041566669	0.00067845977
0.026023134	0.040345264	0.00066476817
0.026153577	0.041092982	0.00067413002
0.026284020	0.041420041	0.00066431421
0.026414463	0.040089267	0.00065777504
0.026544907	0.040669282	0.00065847357
0.026675350	0.041919460	0.00067243690
0.026805793	0.040098815	0.00065241055
0.026936236	0.040180039	0.00065116427
0.027066680	0.041419046	0.00065698844
0.027197123	0.040418020	0.00065432399
0.027327566	0.041466304	0.00065544993
0.027458009	0.040773270	0.00064992947
0.027588453	0.039611234	0.00063809984
0.027718896	0.039941784	0.00064326692
0.027849339	0.039006854	0.00062561399
0.027979782	0.039229716	0.00063333577
0.028110226	0.039164032	0.00062852983
0.028240669	0.038766877	0.00062547064
0.028371112	0.038685216	0.00062115310
0.028501555	0.039154083	0.00062563123
0.028631998	0.039270803	0.00062135688
0.028762442	0.039379229	0.00062730594
0.028892885	0.040118913	0.00063123073
0.029023328	0.038789211	0.00061602589
0.029153771	0.039490092	0.00061811670
0.029284215	0.038834861	0.00061472305
0.029414658	0.037842621	0.00060397210
0.029545101	0.039921705	0.00061958116
0.029675544	0.038794634	0.00060999199
0.029805988	0.037956887	0.00060218463
0.029936431	0.038902161	0.00060696457
0.030066874	0.038640853	0.00060149200
0.030197317	0.038611918	0.00060180032
0.030327760	0.039385980	0.00060589671
0.030458204	0.039322258	0.00060657408
0.030588647	0.038031785	0.00059422803
0.030719090	0.038346530	0.00059503736
0.030849533	0.038823459	0.00059540778
0.030979977	0.038611158	0.00059788203
0.031110420	0.038554388	0.00058844429
0.031240863	0.038108826	0.00058938734
0.031371306	0.037996684	0.00058504703
0.031501750	0.038220860	0.00058711693
0.031632193	0.036766190	0.00057355818
0.031762636	0.039579046	0.00059715814
0.031893079	0.037813204	0.00057732445
0.032023523	0.037198334	0.00057806809
0.032153966	0.037126624	0.00057051012
0.032284409	0.036935787	0.00057087693
0.032414852	0.038211391	0.00057777204
0.032545295	0.037680035	0.00057495446
0.032675739	0.037517572	0.00056974300
0.032806182	0.037541873	0.00056919203
0.032936625	0.037782292	0.00056891748
0.033067068	0.037483298	0.00056928815
0.033197512	0.037117027	0.00055935665
0.033327955	0.037742900	0.00056912177
0.033458398	0.038514953	0.00057017247
0.033588841	0.038322768	0.00056857455
0.033719285	0.037207823	0.00055839957
0.033849728	0.037414962	0.00056123210
0.033980171	0.038100023	0.00056208015
0.034110614	0.037798277	0.00056092153
0.034241058	0.037313905	0.00055833221
0.034371501	0.038577275	0.00057079878
0.034501944	0.037100610	0.00056084088
0.034632387	0.037275638	0.00057516673
0.034762830	0.037268536	0.00057734380
0.034893274	0.036898002	0.00057520116
0.035023717	0.037154842	0.00058034029
0.035154160	0.037029282	0.00058158378
0.035284603	0.037428460	0.00058790625
0.035415047	0.036033613	0.00058080256
0.035545490	0.036359122	0.00058191236
0.035675933	0.037018879	0.00058810812
0.035806376	0.036953141	0.00059109136
0.035936820	0.035896454	0.00057978757
0.036067263	0.037195435	0.00059565574
0.036197706	0.036655813	0.00058846461
0.036328149	0.037272026	0.00059896163
0.036458593	0.037008072	0.00059396669
0.036589036	0.035795444	0.00058719475
0.036719479	0.037216676	0.00060067365
0.036849922	0.036628454	0.00059974680
0.036980365	0.036711463	0.00059624149
0.037110809	0.036247499	0.00059754326
0.037241252	0.038137234	0.00060958534
0.037371695	0.035704606	0.00059677762
0.037502138	0.037141520	0.00060806363
0.037632582	0.036029384	0.00060008615
0.037763025	0.036463707	0.00059935919
0.037893468	0.035265253	0.00059875416
0.038023911	0.036926293	0.00060670818
0.038154355	0.035737616	0.00060200502
0.038284798	0.037380148	0.00061281777
0.038415241	0.036942570	0.00061396782
0.038545684	0.036087171	0.00060423327
0.038676128	0.036642857	0.00061020613
0.038806571	0.035055488	0.00060096833
0.038937014	0.036105147	0.00060870832
0.039067457	0.035416690	0.00060064671
0.039197900	0.035698390	0.00061041891
0.039328344	0.037082634	0.00061608751
0.039458787	0.035906000	0.00060967410
0.039589230	0.036665012	0.00060897055
0.039719673	0.036560226	0.00060006602
0.039850117	0.035818987	0.00059100365
0.039980560	0.036205526	0.00059326697
0.040111003	0.036504467	0.00059274440
0.040241446	0.035774450	0.00058505584
0.040371890	0.036839719	0.00059256568
0.040502333	0.036500972	0.00058480759
0.040632776	0.036029850	0.00058477300
0.040763219	0.035708863	0.00057728221
0.040893663	0.035351550	0.00057684575
0.041024106	0.035576850	0.00057299640
0.041154549	0.036128371	0.00058169673
0.041284992	0.035686845	0.00057494290
0.041415435	0.037029564	0.00058317041
0.041545879	0.035955063	0.00057299726
0.041676322	0.036088465	0.00057948512
0.041806765	0.035282029	0.00056659796
0.041937208	0.036229096	0.00057578141
0.042067652	0.035864514	0.00056756059
0.042198095	0.036743833	0.00057780940
0.042328538	0.035433199	0.00056667873
0.042458981	0.035036800	0.00056640116
0.042589425	0.037084353	0.00057268584
0.042719868	0.035445069	0.00056436315
0.042850311	0.035554090	0.00056249340
0.042980754	0.035361730	0.00056106450
0.043111198	0.035010776	0.00055500502
0.043241641	0.035868057	0.00056513217
0.043372084	0.035733836	0.00056456128
0.043502527	0.036093657	0.00056316564
0.043632970	0.034654750	0.00055117373
0.043763414	0.034992263	0.00055548120
0.043893857	0.035562605	0.00055599660
0.044024300	0.035496964	0.00055898017
0.044154743	0.035063752	0.00055183420
0.044285187	0.035892558	0.00055780973
0.044415630	0.034852198	0.00055227310
0.044546073	0.035192339	0.00054950122
0.044676516	0.034581490	0.00054586623
0.044806960	0.035406849	0.00055338508
0.044937403	0.035377668	0.00055148386
0.045067846	0.035399217	0.00055191444
0.045198289	0.035601939	0.00054971184
0.045328733	0.035352236	0.00055110955
0.045459176	0.035560376	0.00055199299
0.045589619	0.034458743	0.00054206348
0.045720062	0.035993593	0.00055311188
0.045850505	0.035546825	0.00054729598
0.045980949	0.035214227	0.00054690010
0.046111392	0.035162529	0.00054481549
0.046241835	0.035504448	0.00054697413
0.046372278	0.034123653	0.00054021898
0.046502722	0.034601751	0.00055041389
0.046633165	0.035696677	0.00055965860
0.046763608	0.035119720	0.00055771116
0.046894051	0.035574316	0.00056476084
0.047024495	0.034517238	0.00055991769
0.047154938	0.034419915	0.00055946019
0.047285381	0.035062649	0.00056591830
0.047415824	0.035346242	0.00056475072
0.047546267	0.034503990	0.00056717562
0.047676711	0.035078063	0.00056841457
0.047807154	0.035233491	0.00057257442
0.047937597	0.035282235	0.00056926013
0.048068040	0.034983996	0.00057150033
0.048198484	0.035095563	0.00057445047
0.048328927	0.034220574	0.00056711674
0.048459370	0.034643087	0.00057305251
0.048589813	0.034959377	0.00057408746
0.048720257	0.034766085	0.00057440189
0.048850700	0.034815352	0.00057311418
0.048981143	0.034349200	0.00057018755
0.049111586	0.035976577	0.00058548168
0.049242030	0.034042448	0.00057057841
0.049372473	0.035036213	0.00058114712
0.049502916	0.034047225	0.00057152097
0.049633359	0.035574247	0.00058603259
0.049763802	0.034529791	0.00057937301
0.049894246	0.036232353	0.00059011083
0.050024689	0.035129620	0.00058288172
0.050155132	0.035652020	0.00058506438
0.050285575	0.035373984	0.00058646942
0.050416019	0.034793346	0.00058061803
0.050546462	0.034711011	0.00058283836
0.050676905	0.034693464	0.00058030085
0.050807348	0.034601838	0.00058252756
0.050937792	0.035292242	0.00058425929
0.051068235	0.034320664	0.00058114962
0.051198678	0.035752164	0.00059023867
0.051329121	0.034797507	0.00058607687
0.051459565	0.035283694	0.00058757742
0.051590008	0.036608848	0.00060189261
0.051720451	0.034039098	0.00057904317
0.051850894	0.034526245	0.00058334788
0.051981337	0.035483476	0.00059149087
0.052111781	0.035185143	0.00059275808
0.052242224	0.034993071	0.00058785683
0.052372667	0.035530185	0.00059672418
0.052503110	0.035350117	0.00059220494
0.052633554	0.034996054	0.00058951617
0.052763997	0.035012302	0.00059036758
0.052894440	0.034892616	0.00059186011
0.053024883	0.035940914	0.00059888388
0.053155327	0.036268697	0.00060221659
0.053285770	0.034317383	0.00058511020
0.053416213	0.035353257	0.00059534652
0.053546656	0.034250872	0.00058981948
0.053677100	0.034574369	0.00058865976
0.053807543	0.035423494	0.00059600984
0.053937986	0.035296816	0.00059820736
0.054068429	0.035526662	0.00059774893
0.054198872	0.035005748	0.00059245909
0.054329316	0.034815438	0.00059556966
0.054459759	0.034003294	0.00058635082
0.054590202	0.035182330	0.00059528854
0.054720645	0.034483083	0.00059053760
0.054851089	0.035431972	0.00059915827
0.054981532	0.034288436	0.00059029560
0.055111975	0.035002077	0.00059729158
0.055242418	0.035209117	0.00059566716
0.055372862	0.034731342	0.00059429842
0.055503305	0.034822937	0.00059557262
0.055633748	0.034721405	0.00059304282
0.055764191	0.034695377	0.00059451046
0.055894635	0.036379211	0.00061082338
0.056025078	0.034893431	0.00059361983
0.056155521	0.034369412	0.00059510674
0.056285964	0.034798700	0.00059413812
0.056416407	0.034764425	0.00059746486
0.056546851	0.034609687	0.00059670653
0.056677294	0.035520365	0.00060270215
0.056807737	0.034754974	0.00059803434
0.056938180	0.035460231	0.00060203494
0.057068624	0.034433040	0.00059526699
0.057199067	0.034538377	0.00059885796
0.057329510	0.035263806	0.00060172856
0.057459953	0.034785319	0.00059812090
0.057590397	0.034557243	0.00059685443
0.057720840	0.034607696	0.00059900603
0.057851283	0.034761394	0.00059943973
0.057981726	0.033767510	0.00059038544
0.058112170	0.034770320	0.00059677388
0.058242613	0.035101007	0.00059912503
0.058373056	0.035170505	0.00059714291
0.058503499	0.035598991	0.00059899632
0.058633942	0.033754545	0.00058664367
0.058764386	0.033649446	0.00058259122
0.058894829	0.034701582	0.00059300198
0.059025272	0.034025957	0.00058465635
0.059155715	0.034362675	0.00058786149
0.059286159	0.033886167	0.00058363778
0.059416602	0.034172562	0.00058411861
0.059547045	0.034216903	0.00058569885
0.059677488	0.034491048	0.00058749654
0.059807932	0.033693188	0.00057705240
0.059938375	0.034321263	0.00058577610
0.060068818	0.034475021	0.00058036355
0.060199261	0.034035525	0.00057968375
0.060329705	0.034248501	0.00058044891
0.060460148	0.034131592	0.00057832136
0.060590591	0.033963655	0.00057406520
0.060721034	0.034165827	0.00057684810
0.060851477	0.034985243	0.00058541735
0.060981921	0.034653192	0.00058360401
0.061112364	0.035185179	0.00058176774
0.061242807	0.033577490	0.00057131499
0.061373250	0.033966291	0.00057288701
0.061503694	0.034395961	0.00057647900
0.061634137	0.033876441	0.00057318448
0.061764580	0.034479861	0.00057802570
0.061895023	0.032801993	0.00056185527
0.062025467	0.033657671	0.00057227328
0.062155910	0.034500352	0.00057597977
0.062286353	0.033919529	0.00057242989
0.062416796	0.034412924	0.00057638002
0.062547240	0.034084378	0.00057241076
0.062677683	0.034547158	0.00057702255
0.062808126	0.033558791	0.00056703804
0.062938569	0.034759684	0.00057703981
0.063069012	0.034294497	0.00057596588
0.063199456	0.034874719	0.00057671659
0.063329899	0.034426789	0.00057353689
0.063460342	0.033971884	0.00056868733
0.063590785	0.033892807	0.00056783119
0.063721229	0.033102241	0.00056357764
0.063851672	0.033317099	0.00056416302
0.063982115	0.034674812	0.00057273176
0.064112558	0.034818863	0.00057588771
0.064243002	0.034374857	0.00056971979
0.064373445	0.033622272	0.00056356894
0.064503888	0.033549726	0.00056574244
0.064634331	0.033404055	0.00056334121
0.064764774	0.034274743	0.00057027183
0.064895218	0.033804179	0.00056489433
0.065025661	0.033346479	0.00056373392
0.065156104	0.033862380	0.00056444370
0.065286547	0.034217036	0.00056794679
0.065416991	0.033005148	0.00055784567
0.065547434	0.034113020	0.00056622979
0.065677877	0.034084941	0.00056458612
0.065808320	0.033325608	0.00056192336
0.065938764	0.033393918	0.00055857366
0.066069207	0.034229193	0.00056907287
0.066199650	0.033891447	0.00056076306
0.066330093	0.034073448	0.00056459389
0.066460537	0.033819629	0.00056191092
0.066590980	0.034471442	0.00056830727
0.066721423	0.034729696	0.00056932927
0.066851866	0.033141270	0.00055633903
0.066982309	0.033074247	0.00055415342
0.067112753	0.034147049	0.00056567582
0.067243196	0.033715844	0.00055903747
0.067373639	0.033388667	0.00055843242
0.067504082	0.034342542	0.00056641303
0.067634526	0.033109987	0.00055224570
0.067764969	0.034280826	0.00056445378
0.067895412	0.033538874	0.00055816198
0.068025855	0.033413059	0.00055518040
0.068156299	0.033201750	0.00055626681
0.068286742	0.034382695	0.00056207514
0.068417185	0.033769894	0.00055639056
0.068547628	0.034465138	0.00056594796
0.068678072	0.034575491	0.00056210934
0.068808515	0.033996276	0.00056251025
0.068938958	0.034166186	0.00055854208
0.069069401	0.034541760	0.00055986842
0.069199844	0.032887044	0.00055418625
0.069330288	0.033322907	0.00055250341
0.069460731	0.032567843	0.00054609818
0.069591174	0.033743179	0.00055603221
0.069721617	0.034515158	0.00055979937
0.069852061	0.034503544	0.00056162205
0.069982504	0.032659804	0.00054307226
0.070112947	0.033281839	0.00055236528
0.070243390	0.034135690	0.00055946825
0.070373834	0.033528454	0.00055258921
0.070504277	0.033884253	0.00055317882
0.070634720	0.033792975	0.00055659985
0.070765163	0.033750240	0.00055122405
0.070895607	0.032714436	0.00054605329
0.071026050	0.033790835	0.00055083740
0.071156493	0.033961432	0.00055551509
0.071286936	0.033258316	0.00054905002
0.071417379	0.034409759	0.00055559169
0.071547823	0.033641830	0.00054845996
0.071678266	0.033413264	0.00055216472
0.071808709	0.033537960	0.00054746821
0.071939152	0.033643711	0.00055061029
0.072069596	0.034328990	0.00055376438
0.072200039	0.033964326	0.00055231204
0.072330482	0.033178442	0.00054745037
0.072460925	0.033776538	0.00054972901
0.072591369	0.033345693	0.00054593149
0.072721812	0.033934290	0.00054905140
0.072852255	0.033724162	0.00055249477
0.072982698	0.033525715	0.00054746482
0.073113142	0.033536984	0.00054673069
0.073243585	0.033138368	0.00054439325
0.073374028	0.032748548	0.00054207614
0.073504471	0.033199365	0.00054056272
0.073634914	0.033984335	0.00055105891
0.073765358	0.033164593	0.00054032511
0.073895801	0.033708549	0.00054733268
0.074026244	0.033367866	0.00054401174
0.074156687	0.033984787	0.00054500114
0.074287131	0.033743968	0.00054482350
0.074417574	0.033602085	0.00054764652
0.074548017	0.033123929	0.00053947614
0.074678460	0.033895674	0.00054883529
0.074808904	0.033430033	0.00054124372
0.074939347	0.033064541	0.00053988516
0.075069790	0.032912472	0.00053913682
0.075200233	0.033429811	0.00053933585
0.075330677	0.032958685	0.00053991106
0.075461120	0.033288357	0.00054241972
0.075591563	0.033637531	0.00054201869
0.075722006	0.033627291	0.00054307490
0.075852449	0.032501057	0.00053285070
0.075982893	0.033609978	0.00054152942
0.076113336	0.033141975	0.00054029747
0.076243779	0.033797104	0.00054117237
0.076374222	0.032976109	0.00053424459
0.076504666	0.033661706	0.00054348264
0.076635109	0.033632312	0.00053786016
0.076765552	0.033981203	0.00054362970
0.076895995	0.033711770	0.00054099808
0.077026439	0.033288752	0.00053741692
0.077156882	0.032800356	0.00053468796
0.077287325	0.032850339	0.00053175364
0.077417768	0.033977194	0.00054219281
0.077548212	0.032351932	0.00053032725
0.077678655	0.033664741	0.00053722703
0.077809098	0.033255675	0.00053699059
0.077939541	0.032547754	0.00052776135
0.078069984	0.032827278	0.00053279065
0.078200428	0.033925920	0.00054428210
0.078330871	0.033564126	0.00053314470
0.078461314	0.032633664	0.00052999558
0.078591757	0.032780872	0.00053090391
0.078722201	0.033063210	0.00053357791
0.078852644	0.032846166	0.00053044574
0.078983087	0.032990453	0.00053083407
0.079113530	0.033896916	0.00053747497
0.079243974	0.033203283	0.00053446939
0.079374417	0.032960079	0.00052948639
0.079504860	0.033346338	0.00053380510
0.079635303	0.033204921	0.00053035818
0.079765747	0.033306024	0.00053479593
0.079896190	0.032738648	0.00052872814
0.080026633	0.032957501	0.00052855973
0.080157076	0.032006869	0.00052162509
0.080287519	0.033230765	0.00053341936
0.080417963	0.032834396	0.00052523388
0.080548406	0.032624077	0.00052815011
0.080678849	0.033459416	0.00052991974
0.080809292	0.033353629	0.00053202717
0.080939736	0.033840387	0.00053477080
0.081070179	0.033343228	0.00052929757
0.081200622	0.033026231	0.00052617041
0.081331065	0.033510210	0.00053336686
0.081461509	0.032102375	0.00051735281
0.081591952	0.033271276	0.00053042803
0.081722395	0.032652481	0.00052077977
0.081852838	0.032430017	0.00052293383
0.081983281	0.032944195	0.00052645196
0.082113725	0.032302647	0.00051619132
0.082244168	0.032663424	0.00052411292
0.082374611	0.033966929	0.00053235260
0.082505054	0.032623798	0.00052111836
0.082635498	0.033223081	0.00052850685
0.082765941	0.032342450	0.00051915239
0.082896384	0.033519878	0.00052653001
0.083026827	0.032239736	0.00052172953
0.083157271	0.032661059	0.00051854303
0.083287714	0.033096910	0.00052654267
0.083418157	0.033548843	0.00052901060
0.083548600	0.033144548	0.00052416111
0.083679044	0.033195227	0.00052422333
0.083809487	0.033788585	0.00052469828
0.083939930	0.032934335	0.00052191105
0.084070373	0.033383222	0.00052632042
0.084200816	0.032873867	0.00051863160
0.084331260	0.032840407	0.00052067540
0.084461703	0.033001770	0.00052285841
0.084592146	0.033179065	0.00051949475
0.084722589	0.032945477	0.00052131642
0.084853033	0.033682020	0.00052518097
0.084983476	0.032657497	0.00051842832
0.085113919	0.032645991	0.00051940256
0.085244362	0.032449568	0.00051280940
0.085374806	0.032627769	0.00051891582
0.085505249	0.033514057	0.00052396160
0.085635692	0.032862991	0.00051926047
0.085766135	0.032738154	0.00051853486
0.085896579	0.032490239	0.00051462958
0.086027022	0.032763829	0.00051601043
0.086157465	0.032314821	0.00051520218
0.086287908	0.032821774	0.00051231415
0.086418351	0.032988589	0.00051912378
0.086548795	0.032759625	0.00051503887
0.086679238	0.033017480	0.00051699917
0.086809681	0.032991293	0.00051864445
0.086940124	0.033074641	0.00051524963
0.087070568	0.033358588	0.00052152551
0.087201011	0.032293676	0.00051147033
0.087331454	0.032633949	0.00051358738
0.087461897	0.032245418	0.00051158805
0.087592341	0.031870737	0.00050625066
0.087722784	0.033072603	0.00051616939
0.087853227	0.032899556	0.00051514963
0.087983670	0.032866698	0.00051206935
0.088114114	0.032577646	0.00051408935
0.088244557	0.033689579	0.00051909545
0.088375000	0.033382730	0.00051795293
0.088505443	0.032188643	0.00051124293
0.088635886	0.032493100	0.00050838685
0.088766330	0.032983595	0.00051242650
0.088896773	0.033904969	0.00052243886
0.089027216	0.033357639	0.00051249579
0.089157659	0.032383271	0.00050941412
0.089288103	0.032605169	0.00050985638
0.089418546	0.032565278	0.00050706279
0.089548989	0.032038476	0.00050786329
0.089679432	0.032527145	0.00050824872
0.089809876	0.032726595	0.00050982574
0.089940319	0.033660940	0.00051801460
0.090070762	0.033398535	0.00051130377
0.090201205	0.032903555	0.00051290716
0.090331649	0.032666733	0.00050698095
0.090462092	0.032573943	0.00050781030
0.090592535	0.032733088	0.00051058911
0.090722978	0.032712842	0.00050721430
0.090853421	0.032087925	0.00050423258
0.090983865	0.032538001	0.00050758151
0.091114308	0.032544149	0.00050348120
0.091244751	0.033490666	0.00051465241
0.091375194	0.033383536	0.00051068063
0.091505638	0.033532864	0.00051271978
0.091636081	0.032486644	0.00051661694
0.091766524	0.031521991	0.00051372852
0.091896967	0.032587866	0.00052373699
0.092027411	0.033059790	0.00053162194
0.092157854	0.033207178	0.00053593469
0.092288297	0.033132752	0.00053749983
0.092418740	0.031892050	0.00053120580
0.092549184	0.032776530	0.00054041670
0.092679627	0.033270745	0.00054592313
0.092810070	0.032152998	0.00053856785
0.092940513	0.032739284	0.00053666619
0.093070956	0.032675264	0.00053006930
0.093201400	0.033031704	0.00052885181
0.093331843	0.032520683	0.00052428378
0.093462286	0.032740701	0.00052275698
0.093592729	0.032941324	0.00052477119
0.093723173	0.033671031	0.00053089714
0.093853616	0.032696432	0.00051829718
0.093984059	0.032966040	0.00052136477
0.094114502	0.033151052	0.00051895117
0.094244946	0.032966251	0.00051943045
0.094375389	0.032454306	0.00051453301
0.094505832	0.033264440	0.00051910312
0.094636275	0.032418665	0.00051315147
0.094766719	0.032805231	0.00051652513
0.094897162	0.032912301	0.00051156578
0.095027605	0.032584068	0.00051565603
0.095158048	0.032742743	0.00051212983
0.095288491	0.033098945	0.00051274690
0.095418935	0.033658063	0.00052202684
0.095549378	0.033302888	0.00051421689
0.095679821	0.032259505	0.00050789353
0.095810264	0.032577482	0.00051081643
0.095940708	0.032566619	0.00050714213
0.096071151	0.032658962	0.00051349478
0.096201594	0.034025956	0.00051645838
0.096332037	0.032130928	0.00050239346
0.096462481	0.033013628	0.00051307803
0.096592924	0.032564983	0.00050538669
0.096723367	0.032908367	0.00050902439
0.096853810	0.032857260	0.00050824524
0.096984253	0.032568630	0.00050552270
0.097114697	0.033156718	0.00050992474
0.097245140	0.031578062	0.00049712607
0.097375583	0.032486717	0.00050291762
0.097506026	0.032680274	0.00050884701
0.097636470	0.032881565	0.00050680032
0.097766913	0.033205248	0.00050771052
0.097897356	0.031998763	0.00049838620
0.098027799	0.032179928	0.00049925903
0.098158243	0.032527047	0.00050089198
0.098288686	0.032816101	0.00050194020
0.098419129	0.032945854	0.00050056046
0.098549572	0.032694520	0.00050011323
0.098680016	0.033083007	0.00049787544
0.098810459	0.032766649	0.00049839219
0.098940902	0.032619643	0.00049316423
0.099071345	0.032331813	0.00049115999
0.099201788	0.033663638	0.00050144236
0.099332232	0.032340306	0.00048865929
0.099462675	0.033019490	0.00049639088
0.099593118	0.032319046	0.00049157793
0.099723561	0.033287879	0.00049573442
0.099854005	0.032163489	0.00048978137
0.099984448	0.032270406	0.00048922146
0.10011489	0.032798719	0.00049465179
0.10024533	0.032591458	0.00049371941
0.10037578	0.032594904	0.00049232060
0.10050622	0.032469229	0.00049424983
0.10063666	0.032577131	0.00049219527
0.10076711	0.032335512	0.00049135235
0.10089755	0.033181377	0.00049911972
0.10102799	0.032342302	0.00049141459
0.10115844	0.032917848	0.00049668616
0.10128888	0.031701046	0.00049002167
0.10141932	0.033016956	0.00049216423
0.10154977	0.033336788	0.00049759526
0.10168021	0.032329586	0.00049091980
0.10181065	0.032598534	0.00049186520
0.10194110	0.032577424	0.00049203932
0.10207154	0.033367756	0.00049515489
0.10220198	0.032281303	0.00048914344
0.10233243	0.032532098	0.00049253117
0.10246287	0.033576445	0.00049575822
0.10259331	0.032208979	0.00048946626
0.10272376	0.032902812	0.00049046274
0.10285420	0.032703880	0.00049038194
0.10298464	0.032614577	0.00049399956
0.10311509	0.032608005	0.00048969007
0.10324553	0.032986302	0.00049321498
0.10337597	0.032273083	0.00048979330
0.10350642	0.033213120	0.00049187034
0.10363686	0.033153100	0.00049285411
0.10376730	0.032373891	0.00048880642
0.10389774	0.032586089	0.00048923780
0.10402819	0.032191743	0.00048871382
0.10415863	0.033574749	0.00049365670
0.10428907	0.032070854	0.00048365004
0.10441952	0.031865479	0.00048529653
0.10454996	0.032680799	0.00048656968
0.10468040	0.031330882	0.00047764422
0.10481085	0.032286491	0.00048522895
0.10494129	0.032489656	0.00048618238
0.10507173	0.032789702	0.00048939866
0.10520218	0.032700466	0.00048347549
0.10533262	0.032297644	0.00048484395
0.10546306	0.032944245	0.00048900907
0.10559351	0.032902161	0.00048772529
0.10572395	0.031729802	0.00047902980
0.10585439	0.032539995	0.00048529370
0.10598484	0.031928651	0.00048104296
0.10611528	0.032017947	0.00048163934
0.10624572	0.033017172	0.00048634015
0.10637617	0.032140687	0.00048422966
0.10650661	0.032374553	0.00048321791
0.10663705	0.032167518	0.00047992202
0.10676750	0.031975601	0.00048005780
0.10689794	0.032247172	0.00048080366
0.10702838	0.033098752	0.00048679584
0.10715883	0.033020146	0.00048925420
0.10728927	0.032184149	0.00047778775
0.10741971	0.032674528	0.00048444696
0.10755016	0.031922393	0.00047690175
0.10768060	0.032704946	0.00048307018
0.10781104	0.032618624	0.00048424603
0.10794149	0.032246175	0.00047725539
0.10807193	0.033201502	0.00048762488
0.10820237	0.032994337	0.00048489473
0.10833281	0.032466512	0.00048084271
0.10846326	0.032265114	0.00049260408
0.10859370	0.032648846	0.00049685086
0.10872414	0.033035399	0.00050438483
0.10885459	0.032266174	0.00050177388
0.10898503	0.032480784	0.00050187646
0.10911547	0.032918061	0.00051255586
0.10924592	0.031960738	0.00050732355
0.10937636	0.031216045	0.00049834048
0.10950680	0.031399753	0.00050780038
0.10963725	0.031979616	0.00051290312
0.10976769	0.032985749	0.00051945027
0.10989813	0.033083150	0.00052368375
0.11002858	0.032757681	0.00052012096
0.11015902	0.033306012	0.00052860341
0.11028946	0.032077448	0.00052224993
0.11041991	0.032699953	0.00052601715
0.11055035	0.032386323	0.00052721922
0.11068079	0.032922192	0.00053002605
0.11081124	0.032474274	0.00052898386
0.11094168	0.031683792	0.00052709251
0.11107212	0.031867197	0.00052717963
0.11120257	0.033100914	0.00054103293
0.11133301	0.032361740	0.00053526740
0.11146345	0.032233099	0.00053435694
0.11159390	0.032180141	0.00054078149
0.11172434	0.031744357	0.00053523867
0.11185478	0.032532978	0.00054249187
0.11198523	0.032398843	0.00054195173
0.11211567	0.031519553	0.00053399210
0.11224611	0.031885229	0.00053668054
0.11237656	0.032529588	0.00054472936
0.11250700	0.031907696	0.00054024174
0.11263744	0.031959797	0.00054379480
0.11276788	0.032336451	0.00054551136
0.11289833	0.032768150	0.00055323906
0.11302877	0.033262606	0.00055801498
0.11315921	0.032382414	0.00054897980
0.11328966	0.031758697	0.00054040321
0.11342010	0.033207798	0.00054111095
0.11355054	0.031049961	0.00052153895
0.11368099	0.032346519	0.00052847764
0.11381143	0.032423613	0.00052250520
0.11394187	0.031382428	0.00051817444
0.11407232	0.032579738	0.00052197188
0.11420276	0.032356727	0.00051838508
0.11433320	0.033222155	0.00052495615
0.11446365	0.033818409	0.00052473753
0.11459409	0.031898877	0.00050976604
0.11472453	0.032224829	0.00051174909
0.11485498	0.031889917	0.00050621150
0.11498542	0.032522202	0.00051349061
0.11511586	0.031630949	0.00050515473
0.11524631	0.032709258	0.00050863022
0.11537675	0.032152113	0.00050637627
0.11550719	0.032910502	0.00050890242
0.11563764	0.032622359	0.00050834860
0.11576808	0.032456667	0.00050850528
0.11589852	0.031703245	0.00049542317
0.11602897	0.032018166	0.00050391008
0.11615941	0.032984709	0.00050768985
0.11628985	0.032203816	0.00049894771
0.11642030	0.031898952	0.00049895921
0.11655074	0.032317618	0.00049811162
0.11668118	0.032771926	0.00050259172
0.11681163	0.032521694	0.00050310350
0.11694207	0.031864259	0.00049337905
0.11707251	0.032045155	0.00049640232
0.11720295	0.032158868	0.00049619499
0.11733340	0.032034474	0.00049442917
0.11746384	0.032211186	0.00049724523
0.11759428	0.032249857	0.00049244008
0.11772473	0.032471570	0.00049597823
0.11785517	0.031965531	0.00049356729
0.11798561	0.032816009	0.00049447504
0.11811606	0.032203119	0.00049262493
0.11824650	0.032040875	0.00049026365
0.11837694	0.032227287	0.00048973860
0.11850739	0.032242044	0.00049053212
0.11863783	0.032951860	0.00049232822
0.11876827	0.032851388	0.00049243342
0.11889872	0.032239903	0.00048834028
0.11902916	0.031950526	0.00048412161
0.11915960	0.032821430	0.00048998663
0.11929005	0.033173917	0.00048978528
0.11942049	0.032222458	0.00048516782
0.11955093	0.032245544	0.00048386848
0.11968138	0.032112080	0.00047956477
0.11981182	0.033126160	0.00048902809
0.11994226	0.032032043	0.00048042996
0.12007271	0.032308179	0.00047934417
0.12020315	0.031761085	0.00047619985
0.12033359	0.032105733	0.00047835657
0.12046404	0.031857146	0.00047581806
0.12059448	0.031945874	0.00047653900
0.12072492	0.032024593	0.00047426881
0.12085537	0.031564149	0.00047290248
0.12098581	0.032068707	0.00047343843
0.12111625	0.031917793	0.00047223236
0.12124670	0.032680807	0.00047868186
0.12137714	0.032474896	0.00047352854
0.12150758	0.031886749	0.00047256180
0.12163802	0.031664292	0.00046961104
0.12176847	0.032023074	0.00046930203
0.12189891	0.033040230	0.00047813827
0.12202935	0.031984526	0.00046961939
0.12215980	0.032082457	0.00047078463
0.12229024	0.032731577	0.00047502997
0.12242068	0.032265852	0.00046730385
0.12255113	0.032330592	0.00047000784
0.12268157	0.031940146	0.00046633346
0.12281201	0.032478501	0.00046938285
0.12294246	0.032009315	0.00046740400
0.12307290	0.032040446	0.00046637587
0.12320334	0.031713673	0.00046350930
0.12333379	0.031820822	0.00046487347
0.12346423	0.031492047	0.00046069915
0.12359467	0.032701656	0.00047076386
0.12372512	0.032605321	0.00046881261
0.12385556	0.031391349	0.00045910641
0.12398600	0.032208578	0.00046792547
0.12411645	0.031878730	0.00046228635
0.12424689	0.032554920	0.00046676581
0.12437733	0.031845718	0.00046609481
0.12450778	0.031912152	0.00046281596
0.12463822	0.031972016	0.00046477366
0.12476866	0.032072657	0.00046289511
0.12489911	0.031358109	0.00045939045
0.12502955	0.032583071	0.00046726336
0.12515999	0.032026104	0.00046259301
0.12529044	0.031777596	0.00046071373
0.12542088	0.031431425	0.00045978245
0.12555132	0.031726434	0.00045794835
0.12568177	0.032669110	0.00046654333
0.12581221	0.031702811	0.00046052012
0.12594265	0.031366304	0.00045613908
0.12607309	0.031925607	0.00046259287
0.12620354	0.032410933	0.00046238538
0.12633398	0.031874840	0.00046098289
0.12646442	0.031540087	0.00046015516
0.12659487	0.030772479	0.00045109190
0.12672531	0.032383105	0.00046415282
0.12685575	0.032367511	0.00046210910
0.12698620	0.031506401	0.00045792313
0.12711664	0.031507650	0.00045796944
0.12724708	0.031821441	0.00045829545
0.12737753	0.031339255	0.00045843136
0.12750797	0.032098144	0.00045837043
0.12763841	0.032031866	0.00045820837
0.12776886	0.031103050	0.00045396374
0.12789930	0.031868512	0.00045504726
0.12802974	0.032566024	0.00046198112
0.12816019	0.032181183	0.00045928990
0.12829063	0.031693106	0.00045412788
0.12842107	0.031703460	0.00045606666
0.12855152	0.032433106	0.00045854117
0.12868196	0.031550653	0.00045522169
0.12881240	0.031615799	0.00045480827
0.12894285	0.032276038	0.00045700995
0.12907329	0.032703228	0.00046091568
0.12920373	0.031931964	0.00045644417
0.12933418	0.031736363	0.00045307980
0.12946462	0.032659001	0.00046078667
0.12959506	0.031571736	0.00045245357
0.12972551	0.030832291	0.00044746203
0.12985595	0.032439673	0.00046051927
0.12998639	0.032147581	0.00045444753
0.13011684	0.031917702	0.00045496002
0.13024728	0.031677898	0.00045382084
0.13037772	0.031853407	0.00045288106
0.13050816	0.031712186	0.00045139653
0.13063861	0.032273490	0.00045718194
0.13076905	0.031750018	0.00045148727
0.13089949	0.031836708	0.00045384918
0.13102994	0.030852361	0.00044574131
0.13116038	0.031208509	0.00044803898
0.13129082	0.031164286	0.00044857058
0.13142127	0.031950272	0.00045189843
0.13155171	0.032264232	0.00045472631
0.13168215	0.031357452	0.00044972217
0.13181260	0.031635224	0.00044967827
0.13194304	0.031778840	0.00045038228
0.13207348	0.032045178	0.00045301190
0.13220393	0.031720686	0.00044967655
0.13233437	0.031322743	0.00044818176
0.13246481	0.031536044	0.00044890833
0.13259526	0.031878604	0.00045090539
0.13272570	0.032587481	0.00045427041
0.13285614	0.031815590	0.00044904960
0.13298659	0.031922841	0.00045122793
0.13311703	0.031745382	0.00044830224
0.13324747	0.032284397	0.00045267842
0.13337792	0.032212754	0.00045057449
0.13350836	0.031657618	0.00044929372
0.13363880	0.031921263	0.00044802077
0.13376925	0.031660539	0.00044641975
0.13389969	0.030277533	0.00043963575
0.13403013	0.031648130	0.00044787811
0.13416058	0.032655741	0.00045134332
0.13429102	0.031906560	0.00044854203
0.13442146	0.031825595	0.00044704838
0.13455191	0.031381812	0.00044415596
0.13468235	0.032150362	0.00045145097
0.13481279	0.032203037	0.00045005371
0.13494323	0.031667447	0.00044810292
0.13507368	0.031931573	0.00044806076
0.13520412	0.031121128	0.00043924091
0.13533456	0.031626423	0.00044708150
0.13546501	0.032721573	0.00045097666
0.13559545	0.031800691	0.00044578131
0.13572589	0.031560665	0.00044476406
0.13585634	0.031308448	0.00043912586
0.13598678	0.032537315	0.00045093490
0.13611722	0.031158461	0.00044121293
0.13624767	0.031320002	0.00044071479
0.13637811	0.031534027	0.00044456025
0.13650855	0.031550166	0.00044244094
0.13663900	0.031620618	0.00044370773
0.13676944	0.031301068	0.00044222003
0.13689988	0.031126489	0.00043854124
0.13703033	0.032053408	0.00044688138
0.13716077	0.032150194	0.00044761766
0.13729121	0.031912149	0.00044388196
0.13742166	0.031724969	0.00044263647
0.13755210	0.031679304	0.00044179441
0.13768254	0.032274701	0.00044719460
0.13781299	0.031701799	0.00044448001
0.13794343	0.031500538	0.00044000342
0.13807387	0.032067410	0.00044575601
0.13820432	0.031789702	0.00044255331
0.13833476	0.031243739	0.00043833642
0.13846520	0.030609913	0.00043588179
0.13859565	0.031461776	0.00043951257
0.13872609	0.032054190	0.00044328307
0.13885653	0.031693128	0.00044216882
0.13898698	0.031737692	0.00044024762
0.13911742	0.031506760	0.00043849196
0.13924786	0.031708555	0.00044203360
0.13937830	0.031896420	0.00044172599
0.13950875	0.032262024	0.00044502115
0.13963919	0.031430406	0.00043839362
0.13976963	0.031187642	0.00043736804
0.13990008	0.031725534	0.00044076872
0.14003052	0.031664125	0.00043892944
0.14016096	0.031760408	0.00044207696
0.14029141	0.030935548	0.00043295630
0.14042185	0.032228148	0.00044144648
0.14055229	0.031773565	0.00044149450
0.14068274	0.031160636	0.00043234347
0.14081318	0.031368303	0.00043766746
0.14094362	0.030941633	0.00043386183
0.14107407	0.031999491	0.00043924077
0.14120451	0.031921597	0.00044060912
0.14133495	0.032171864	0.00043912619
0.14146540	0.032355307	0.00044206008
0.14159584	0.031992132	0.00044079159
0.14172628	0.032373317	0.00044012512
0.14185673	0.031410985	0.00043663132
0.14198717	0.031343751	0.00043433555
0.14211761	0.031401153	0.00043429869
0.14224806	0.032188641	0.00044141268
0.14237850	0.031623393	0.00043314524
0.14250894	0.031416950	0.00043376007
0.14263939	0.031846619	0.00043683727
0.14276983	0.032504324	0.00043910411
0.14290027	0.031517246	0.00043579471
0.14303072	0.031379766	0.00043122151
0.14316116	0.031510302	0.00043408978
0.14329160	0.031364331	0.00043413665
0.14342205	0.031326205	0.00042983709
0.14355249	0.031080272	0.00042908964
0.14368293	0.031803620	0.00043588088
0.14381337	0.031016098	0.00042656138
0.14394382	0.031538056	0.00043534537
0.14407426	0.031925271	0.00043255410
0.14420470	0.031799793	0.00043346903
0.14433515	0.031200107	0.00043162558
0.14446559	0.031528119	0.00043099762
0.14459603	0.031025351	0.00042774073
0.14472648	0.031173606	0.00043147112
0.14485692	0.031835933	0.00043248506
0.14498736	0.031743247	0.00043379950
0.14511781	0.031923770	0.00043195035
0.14524825	0.030588290	0.00042764345
0.14537869	0.031415450	0.00043082939
0.14550914	0.031115111	0.00042602834
0.14563958	0.031063278	0.00042955578
0.14577002	0.031456552	0.00042876068
0.14590047	0.032082039	0.00043374894
0.14603091	0.031372468	0.00043086123
0.14616135	0.031260629	0.00042709753
0.14629180	0.031784281	0.00043172061
0.14642224	0.031849833	0.00043379489
0.14655268	0.031142144	0.00042714202
0.14668313	0.031558218	0.00043052344
0.14681357	0.031879004	0.00043214815
0.14694401	0.031324879	0.00042779623
0.14707446	0.031490499	0.00042997787
0.14720490	0.031545599	0.00042813389
0.14733534	0.031480695	0.00043086780
0.14746579	0.031188431	0.00042705875
0.14759623	0.030750442	0.00042395295
0.14772667	0.032517533	0.00043456671
0.14785712	0.031423946	0.00042730540
0.14798756	0.031353169	0.00042824628
0.14811800	0.030940550	0.00042480966
0.14824844	0.031616335	0.00042883845
0.14837889	0.031702244	0.00043070598
0.14850933	0.031515697	0.00042883988
0.14863977	0.030770299	0.00042172479
0.14877022	0.031717257	0.00042982294
0.14890066	0.031812876	0.00042869408
0.14903110	0.031421636	0.00042642855
0.14916155	0.031487071	0.00042863726
0.14929199	0.030630371	0.00042148926
0.14942243	0.031183306	0.00042464198
0.14955288	0.031299071	0.00042748539
0.14968332	0.032268967	0.00042967099
0.14981376	0.031651295	0.00042833160
0.14994421	0.030487555	0.00041892239
0.15007465	0.031858832	0.00042846127
0.15020509	0.030738060	0.00042293037
0.15033554	0.031860181	0.00042660524
0.15046598	0.031415634	0.00042777662
0.15059642	0.031674777	0.00042634560
0.15072687	0.031782452	0.00042693499
0.15085731	0.031555503	0.00042708516
0.15098775	0.030430143	0.00041836253
0.15111820	0.031996367	0.00042893492
0.15124864	0.030983386	0.00042305373
0.15137908	0.031632153	0.00042429804
0.15150953	0.031691016	0.00042718058
0.15163997	0.031265783	0.00042291364
0.15177041	0.031055828	0.00042241489
0.15190086	0.031791499	0.00042753404
0.15203130	0.031469102	0.00042353554
0.15216174	0.030738611	0.00042070147
0.15229219	0.030824643	0.00042120731
0.15242263	0.031580284	0.00042416805
0.15255307	0.030833406	0.00042014137
0.15268351	0.031560178	0.00042327739
0.15281396	0.031539005	0.00042342924
0.15294440	0.031172606	0.00042248986
0.15307484	0.030897803	0.00041956691
0.15320529	0.031781319	0.00042489521
0.15333573	0.030660647	0.00041768967
0.15346617	0.030320851	0.00041475127
0.15359662	0.031444074	0.00042304790
0.15372706	0.031101644	0.00041997831
0.15385750	0.031484852	0.00042117487
0.15398795	0.031098758	0.00042021101
0.15411839	0.031466931	0.00042175339
0.15424883	0.030527377	0.00041506992
0.15437928	0.031297981	0.00042053890
0.15450972	0.031753901	0.00042214591
0.15464016	0.031169772	0.00042002774
0.15477061	0.031829713	0.00042251613
0.15490105	0.030589451	0.00041402799
0.15503149	0.031016173	0.00041833281
0.15516194	0.031065360	0.00041794116
0.15529238	0.030852440	0.00041715620
0.15542282	0.030754666	0.00041619768
0.15555327	0.031057135	0.00041849324
0.15568371	0.031323709	0.00042026812
0.15581415	0.031472630	0.00042115118
0.15594460	0.031650314	0.00042039901
0.15607504	0.031004972	0.00041615855
0.15620548	0.031455652	0.00041933150
0.15633593	0.030910407	0.00041488926
0.15646637	0.030808030	0.00041428276
0.15659681	0.031119624	0.00041763561
0.15672726	0.032447189	0.00042419956
0.15685770	0.030905079	0.00041549806
0.15698814	0.030689584	0.00041379358
0.15711858	0.031244164	0.00041641234
0.15724903	0.030870037	0.00041538859
0.15737947	0.031369448	0.00041751772
0.15750991	0.031433255	0.00041686187
0.15764036	0.031895504	0.00042129805
0.15777080	0.031115475	0.00041590774
0.15790124	0.031528268	0.00041705188
0.15803169	0.031781506	0.00041851085
0.15816213	0.031669993	0.00041889395
0.15829257	0.030951396	0.00041308635
0.15842302	0.030507109	0.00041178681
0.15855346	0.030943431	0.00041297976
0.15868390	0.030935470	0.00041449934
0.15881435	0.030816842	0.00041440359
0.15894479	0.031343380	0.00041589858
0.15907523	0.031295162	0.00041508326
0.15920568	0.031748688	0.00041725069
0.15933612	0.031170170	0.00041427035
0.15946656	0.031509304	0.00041577587
0.15959701	0.031212654	0.00041442841
0.15972745	0.031232740	0.00041519529
0.15985789	0.031346564	0.00041562354
0.15998834	0.031639839	0.00041516602
0.16011878	0.030653505	0.00041038228
0.16024922	0.030544334	0.00040843267
0.16037967	0.031299051	0.00041512727
0.16051011	0.030962661	0.00041187240
0.16064055	0.031382411	0.00041357543
0.16077100	0.031240897	0.00041299170
0.16090144	0.031675471	0.00041808011
0.16103188	0.031178898	0.00041112410
0.16116233	0.031941073	0.00041743748
0.16129277	0.030501368	0.00040786059
0.16142321	0.030197928	0.00040622404
0.16155365	0.031192591	0.00041175450
0.16168410	0.031104844	0.00041038191
0.16181454	0.031007888	0.00041064711
0.16194498	0.031496664	0.00041309775
0.16207543	0.031819768	0.00041439257
0.16220587	0.031330925	0.00041164992
0.16233631	0.031038737	0.00040913404
0.16246676	0.030868060	0.00041050873
0.16259720	0.031332848	0.00041144854
0.16272764	0.031424423	0.00041134213
0.16285809	0.031265022	0.00041193271
0.16298853	0.031280526	0.00041101537
0.16311897	0.030767205	0.00040807918
0.16324942	0.031608703	0.00041407535
0.16337986	0.031150602	0.00040854142
0.16351030	0.031136364	0.00041044186
0.16364075	0.030656502	0.00040752197
0.16377119	0.030983837	0.00040741407
0.16390163	0.030916268	0.00040930324
0.16403208	0.030658056	0.00040650124
0.16416252	0.030708553	0.00040629764
0.16429296	0.031005719	0.00040960679
0.16442341	0.030774798	0.00040513142
0.16455385	0.030937468	0.00040810349
0.16468429	0.031229180	0.00041027009
0.16481474	0.030741784	0.00040445398
0.16494518	0.030856636	0.00040798719
0.16507562	0.030555129	0.00040415724
0.16520607	0.030769344	0.00040556646
0.16533651	0.030896073	0.00040738673
0.16546695	0.030085576	0.00040100430
0.16559740	0.031736310	0.00041229149
0.16572784	0.030853045	0.00040453379
0.16585828	0.031324646	0.00040806664
0.16598872	0.031275662	0.00040953935
0.16611917	0.030720723	0.00040492979
0.16624961	0.030677989	0.00040396407
0.16638005	0.031528388	0.00040954739
0.16651050	0.031224994	0.00040678864
0.16664094	0.031149960	0.00040718215
0.16677138	0.031577281	0.00040847281
0.16690183	0.030894803	0.00040392785
0.16703227	0.031493340	0.00040972287
0.16716271	0.031906000	0.00040862673
0.16729316	0.031164930	0.00040693871
0.16742360	0.030248662	0.00040159691
0.16755404	0.031296780	0.00040574749
0.16768449	0.031718098	0.00040893599
0.16781493	0.030179161	0.00039932413
0.16794537	0.031061388	0.00040447757
0.16807582	0.030923272	0.00040503946
0.16820626	0.030936205	0.00040260685
0.16833670	0.031434838	0.00040741055
0.16846715	0.031189213	0.00040572563
0.16859759	0.030840187	0.00040098422
0.16872803	0.030964482	0.00040511506
0.16885848	0.031586984	0.00040608174
0.16898892	0.031323695	0.00040564815
0.16911936	0.030788026	0.00040326593
0.16924981	0.030690184	0.00040121626
0.16938025	0.030741520	0.00040186409
0.16951069	0.031120084	0.00040420819
0.16964114	0.030508023	0.00040115966
0.16977158	0.030664741	0.00040141957
0.16990202	0.031478523	0.00040396803
0.17003247	0.031860245	0.00040750915
0.17016291	0.031048539	0.00040360788
0.17029335	0.031271526	0.00040271641
0.17042379	0.031053614	0.00040257667
0.17055424	0.031290227	0.00040408737
0.17068468	0.031196833	0.00040221966
0.17081512	0.030949799	0.00040258308
0.17094557	0.030841983	0.00039899088
0.17107601	0.031507383	0.00040600495
0.17120645	0.030764185	0.00040195388
0.17133690	0.031174279	0.00040313195
0.17146734	0.031522077	0.00040340001
0.17159778	0.030829730	0.00039930419
0.17172823	0.031654878	0.00040351847
0.17185867	0.031185151	0.00040323640
0.17198911	0.030580191	0.00039612012
0.17211956	0.030670888	0.00039941579
0.17225000	0.030244294	0.00039567227
0.17238044	0.030900323	0.00039919779
0.17251089	0.030563891	0.00039755591
0.17264133	0.030678873	0.00039717989
0.17277177	0.030960463	0.00040033507
0.17290222	0.031211667	0.00040207490
0.17303266	0.030903429	0.00039685014
0.17316310	0.029935026	0.00039443777
0.17329355	0.030998131	0.00040042588
0.17342399	0.030602911	0.00039556935
0.17355443	0.030743631	0.00039769941
0.17368488	0.030903697	0.00039712004
0.17381532	0.030400058	0.00039697611
0.17394576	0.030800632	0.00039987072
0.17407621	0.030987876	0.00039773610
0.17420665	0.031171575	0.00039897083
0.17433709	0.030175514	0.00039398344
0.17446753	0.030869254	0.00039653553
0.17459798	0.030175607	0.00039370238
0.17472842	0.031188435	0.00039859441
0.17485886	0.030453988	0.00039715522
0.17498931	0.030727641	0.00039713250
0.17511975	0.031320521	0.00039808844
0.17525019	0.030785788	0.00039645177
0.17538064	0.031347621	0.00040000362
0.17551108	0.031307739	0.00039956158
0.17564152	0.029938401	0.00039112958
0.17577197	0.030745036	0.00039486746
0.17590241	0.030597605	0.00039524328
0.17603285	0.030976103	0.00039775830
0.17616330	0.030233907	0.00039179064
0.17629374	0.030403782	0.00039398748
0.17642418	0.030504618	0.00039352432
0.17655463	0.030016970	0.00039168711
0.17668507	0.031323826	0.00039943192
0.17681551	0.030601480	0.00039386994
0.17694596	0.029943323	0.00039110159
0.17707640	0.031257385	0.00039700093
0.17720684	0.031197542	0.00039548771
0.17733729	0.030600048	0.00039501670
0.17746773	0.031180511	0.00039560282
0.17759817	0.031064374	0.00039588210
0.17772862	0.031070119	0.00039773155
0.17785906	0.030239034	0.00038947326
0.17798950	0.030418696	0.00039131152
0.17811995	0.030506077	0.00039180237
0.17825039	0.030779879	0.00039290670
0.17838083	0.031551973	0.00039969211
0.17851128	0.030797356	0.00039180287
0.17864172	0.029975682	0.00038866820
0.17877216	0.030901208	0.00039382340
0.17890260	0.030659049	0.00039179299
0.17903305	0.030871801	0.00039489650
0.17916349	0.030454443	0.00038976453
0.17929393	0.029997063	0.00038854282
0.17942438	0.030794758	0.00039328056
0.17955482	0.030404874	0.00038933569
0.17968526	0.030770443	0.00039283994
0.17981571	0.030585268	0.00039204105
0.17994615	0.030582972	0.00038912567
0.18007659	0.030635139	0.00039341155
0.18020704	0.031095036	0.00039298938
0.18033748	0.030791437	0.00039176674
0.18046792	0.031072131	0.00039558144
0.18059837	0.031647486	0.00039555591
0.18072881	0.031277160	0.00039293737
0.18085925	0.030916902	0.00039247963
0.18098970	0.031063109	0.00039285609
0.18112014	0.030449476	0.00039156362
0.18125058	0.030541810	0.00038824741
0.18138103	0.030686438	0.00039026733
0.18151147	0.030322369	0.00038813963
0.18164191	0.031113288	0.00039151869
0.18177236	0.030430631	0.00038948580
0.18190280	0.030547546	0.00038872267
0.18203324	0.030313025	0.00038656544
0.18216369	0.031347462	0.00040215014
0.18229413	0.030577244	0.00039849594
0.18242457	0.030679170	0.00040297667
0.18255502	0.030673388	0.00040619441
0.18268546	0.031205232	0.00040970216
0.18281590	0.030406907	0.00040727239
0.18294635	0.030607592	0.00040951215
0.18307679	0.030711669	0.00041096915
0.18320723	0.030799995	0.00041582708
0.18333767	0.030511320	0.00041224441
0.18346812	0.030592637	0.00041703435
0.18359856	0.030911446	0.00041896166
0.18372900	0.030059587	0.00041413669
0.18385945	0.030682737	0.00041997864
0.18398989	0.030828042	0.00041994255
0.18412033	0.031141935	0.00042536345
0.18425078	0.030924806	0.00042627977
0.18438122	0.030145362	0.00041984811
0.18451166	0.030785679	0.00042475682
0.18464211	0.030657800	0.00042581461
0.18477255	0.031297080	0.00043153274
0.18490299	0.030921582	0.00043219318
0.18503344	0.030962234	0.00042801711
0.18516388	0.030111247	0.00042756347
0.18529432	0.030340302	0.00042909363
0.18542477	0.030383058	0.00043039635
0.18555521	0.030739805	0.00043455058
0.18568565	0.030422371	0.00043175840
0.18581610	0.030147588	0.00042958252
0.18594654	0.030501375	0.00043423567
0.18607698	0.030149040	0.00043215064
0.18620743	0.030779177	0.00043810429
0.18633787	0.029955752	0.00043486147
0.18646831	0.030648566	0.00043619609
0.18659876	0.031466204	0.00044388807
0.18672920	0.031022083	0.00044244482
0.18685964	0.030296814	0.00043778399
0.18699009	0.030219264	0.00043809215
0.18712053	0.030172914	0.00042716391
0.18725097	0.030259481	0.00042569190
0.18738142	0.031091324	0.00042728463
0.18751186	0.030886823	0.00042444082
0.18764230	0.030515798	0.00042097399
0.18777274	0.031029499	0.00042189167
0.18790319	0.031432000	0.00042282907
0.18803363	0.031240653	0.00042136997
0.18816407	0.029975802	0.00040888902
0.18829452	0.030404903	0.00041348829
0.18842496	0.030467752	0.00041248715
0.18855540	0.030527734	0.00041000455
0.18868585	0.030564990	0.00041219096
0.18881629	0.030812465	0.00040874326
0.18894673	0.031230174	0.00041323230
0.18907718	0.029784303	0.00040220641
0.18920762	0.030325890	0.00040526778
0.18933806	0.030264766	0.00040229824
0.18946851	0.030589683	0.00040471355
0.18959895	0.031132959	0.00040701224
0.18972939	0.030830959	0.00040447289
0.18985984	0.031439515	0.00040674133
0.18999028	0.029943077	0.00039842622
0.19012072	0.029854473	0.00039800156
0.19025117	0.031274157	0.00040240628
0.19038161	0.030676038	0.00040045880
0.19051205	0.029695185	0.00039333514
0.19064250	0.029991342	0.00039459119
0.19077294	0.030282593	0.00039813433
0.19090338	0.030661592	0.00039727747
0.19103383	0.031056936	0.00039919677
0.19116427	0.030655530	0.00039633592
0.19129471	0.030954887	0.00039678863
0.19142516	0.030843395	0.00039732096
0.19155560	0.030514527	0.00039197532
0.19168604	0.030323558	0.00039180161
0.19181649	0.030030553	0.00039039717
0.19194693	0.030984151	0.00039411142
0.19207737	0.030864761	0.00039461496
0.19220781	0.030545816	0.00038994861
0.19233826	0.030889751	0.00039332212
0.19246870	0.030279607	0.00038935732
0.19259914	0.030459053	0.00038705032
0.19272959	0.031042184	0.00039332873
0.19286003	0.031005928	0.00039268236
0.19299047	0.030791540	0.00038899396
0.19312092	0.030734633	0.00038835698
0.19325136	0.030534686	0.00038877481
0.19338180	0.030726684	0.00038912836
0.19351225	0.030667152	0.00039038698
0.19364269	0.030622921	0.00038576088
0.19377313	0.030181654	0.00038632661
0.19390358	0.030032886	0.00038570803
0.19403402	0.030399194	0.00038544286
0.19416446	0.030278919	0.00038690708
0.19429491	0.030733479	0.00038691174
0.19442535	0.030329318	0.00038546165
0.19455579	0.030613788	0.00038773555
0.19468624	0.030599129	0.00038526850
0.19481668	0.030784596	0.00038944847
0.19494712	0.030194473	0.00038392504
0.19507757	0.030364467	0.00038521488
0.19520801	0.030802833	0.00038712240
0.19533845	0.030188001	0.00038276713
0.19546890	0.030025091	0.00038398381
0.19559934	0.030410691	0.00038653534
0.19572978	0.031007763	0.00038665726
0.19586023	0.029942470	0.00038217811
0.19599067	0.030240250	0.00038269342
0.19612111	0.030148364	0.00038132278
0.19625156	0.031239520	0.00039079577
0.19638200	0.030456240	0.00038262577
0.19651244	0.030339815	0.00038420594
0.19664288	0.030881812	0.00038667117
0.19677333	0.029942823	0.00037910256
0.19690377	0.030666403	0.00038486158
0.19703421	0.030812391	0.00038441891
0.19716466	0.030282923	0.00038260156
0.19729510	0.030161624	0.00038167552
0.19742554	0.030104122	0.00037950178
0.19755599	0.030438700	0.00038265061
0.19768643	0.030437205	0.00038372375
0.19781687	0.030665966	0.00038160198
0.19794732	0.030758969	0.00038528197
0.19807776	0.030183142	0.00037976909
0.19820820	0.030654243	0.00038281534
0.19833865	0.030551624	0.00038275057
0.19846909	0.029944464	0.00037803359
0.19859953	0.030644238	0.00038272955
0.19872998	0.030027929	0.00037950415
0.19886042	0.030295395	0.00037841452
0.19899086	0.029613256	0.00037754652
0.19912131	0.030202757	0.00037797548
0.19925175	0.030138527	0.00038024150
0.19938219	0.030415756	0.00038092709
0.19951264	0.031215649	0.00038321757
0.19964308	0.029739559	0.00037717003
0.19977352	0.029912395	0.00037753448
0.19990397	0.030737745	0.00038196565
0.20003441	0.030210486	0.00037995329
0.20016485	0.030147493	0.00037633079
0.20029530	0.030636527	0.00038118060
0.20042574	0.030008468	0.00037815406
0.20055618	0.030483913	0.00037881339
0.20068663	0.030010671	0.00037759338
0.20081707	0.030388675	0.00037837129
0.20094751	0.030912695	0.00038204956
0.20107795	0.030076397	0.00037854573
0.20120840	0.030084132	0.00037616572
0.20133884	0.030630669	0.00038078396
0.20146928	0.030423456	0.00037935912
0.20159973	0.029633549	0.00037451570
0.20173017	0.029872552	0.00037642501
0.20186061	0.030644162	0.00037854522
0.20199106	0.030356828	0.00037832647
0.20212150	0.030224639	0.00037741913
0.20225194	0.029832471	0.00037414007
0.20238239	0.030301067	0.00037764328
0.20251283	0.029817161	0.00037356715
0.20264327	0.030610928	0.00037805362
0.20277372	0.030097854	0.00037656614
0.20290416	0.030430392	0.00037849255
0.20303460	0.030194677	0.00037561787
0.20316505	0.029698087	0.00037248048
0.20329549	0.029951840	0.00037321949
0.20342593	0.030158652	0.00037589220
0.20355638	0.029326119	0.00037073768
0.20368682	0.030018358	0.00037340645
0.20381726	0.029862919	0.00037453055
0.20394771	0.030533253	0.00037448021
0.20407815	0.031029469	0.00038010434
0.20420859	0.030178212	0.00037489484
0.20433904	0.030414039	0.00037500763
0.20446948	0.030304534	0.00037526895
0.20459992	0.030081410	0.00037334336
0.20473037	0.029713199	0.00036990225
0.20486081	0.030394839	0.00037433804
0.20499125	0.029696433	0.00036998489
0.20512170	0.029690099	0.00037128782
0.20525214	0.030321990	0.00037366912
0.20538258	0.030376887	0.00037321692
0.20551302	0.030054432	0.00037187904
0.20564347	0.029462855	0.00036783667
0.20577391	0.029916937	0.00037177546
0.20590435	0.030287533	0.00037329424
0.20603480	0.030759654	0.00037378217
0.20616524	0.029972506	0.00037070899
0.20629568	0.029592124	0.00036956408
0.20642613	0.030213948	0.00037162648
0.20655657	0.030374482	0.00037391049
0.20668701	0.029942353	0.00036973216
0.20681746	0.030144780	0.00037223688
0.20694790	0.030451865	0.00037466204
0.20707834	0.030042020	0.00037065174
0.20720879	0.030301341	0.00037326032
0.20733923	0.030343744	0.00037206664
0.20746967	0.030253231	0.00037095862
0.20760012	0.030284225	0.00037299481
0.20773056	0.030100490	0.00036836726
0.20786100	0.030088447	0.00037172823
0.20799145	0.029852150	0.00036937090
0.20812189	0.030019352	0.00036882048
0.20825233	0.030103518	0.00037044372
0.20838278	0.030342833	0.00037105739
0.20851322	0.029617292	0.00036669803
0.20864366	0.029921134	0.00037040397
0.20877411	0.030099804	0.00036892361
0.20890455	0.030025283	0.00036987087
0.20903499	0.029814818	0.00036804248
0.20916544	0.030349274	0.00036996125
0.20929588	0.030167949	0.00037090793
0.20942632	0.029553530	0.00036447753
0.20955677	0.029692358	0.00036746044
0.20968721	0.029609194	0.00036712995
0.20981765	0.030108125	0.00036844725
0.20994809	0.029989398	0.00036877780
0.21007854	0.029841305	0.00036726871
0.21020898	0.029814802	0.00036626277
0.21033942	0.029986074	0.00036880331
0.21046987	0.029691366	0.00036575406
0.21060031	0.030297972	0.00037075630
0.21073075	0.029411214	0.00036540250
0.21086120	0.029526386	0.00036524524
0.21099164	0.030344344	0.00036979317
0.21112208	0.030179293	0.00036819344
0.21125253	0.030035707	0.00036675431
0.21138297	0.030214479	0.00036980178
0.21151341	0.029543969	0.00036407020
0.21164386	0.030253229	0.00036920709
0.21177430	0.029658240	0.00036481503
0.21190474	0.030797278	0.00037245970
0.21203519	0.029454804	0.00036536162
0.21216563	0.029784579	0.00036533185
0.21229607	0.030158670	0.00036789074
0.21242652	0.029120896	0.00036327507
0.21255696	0.029908915	0.00036523002
0.21268740	0.030917416	0.00037309587
0.21281785	0.030103498	0.00036593999
0.21294829	0.029555599	0.00036484429
0.21307873	0.029411639	0.00036374725
0.21320918	0.031036460	0.00037107249
0.21333962	0.029404750	0.00036221154
0.21347006	0.030220974	0.00036946215
0.21360051	0.030441595	0.00036742542
0.21373095	0.030318513	0.00036808148
0.21386139	0.030263003	0.00036663818
0.21399184	0.030599289	0.00036804089
0.21412228	0.030575538	0.00036911636
0.21425272	0.030306359	0.00036554923
0.21438316	0.029547383	0.00036346954
0.21451361	0.030519642	0.00036942074
0.21464405	0.030257758	0.00036354393
0.21477449	0.030563887	0.00036760849
0.21490494	0.029953165	0.00036498702
0.21503538	0.030589677	0.00036751027
0.21516582	0.029080450	0.00036080328
0.21529627	0.030001325	0.00036262909
0.21542671	0.030716497	0.00036821886
0.21555715	0.029975344	0.00036425559
0.21568760	0.029474621	0.00036101783
0.21581804	0.029808421	0.00036310752
0.21594848	0.030537369	0.00036612900
0.21607893	0.030081519	0.00036403068
0.21620937	0.030477311	0.00036731018
0.21633981	0.029672555	0.00036090318
0.21647026	0.030429184	0.00036660423
0.21660070	0.030766746	0.00036740655
0.21673114	0.029735357	0.00036137249
0.21686159	0.030000707	0.00036283700
0.21699203	0.029799585	0.00036113154
0.21712247	0.029800325	0.00036271521
0.21725292	0.029394104	0.00036196103
0.21738336	0.029695152	0.00035985870
0.21751380	0.029862158	0.00036165184
0.21764425	0.029271726	0.00035839121
0.21777469	0.030136464	0.00036474009
0.21790513	0.029967431	0.00036346797
0.21803558	0.030112305	0.00036208908
0.21816602	0.029540308	0.00036026335
0.21829646	0.030061324	0.00036266697
0.21842691	0.030381417	0.00036308952
0.21855735	0.029581889	0.00036011323
0.21868779	0.029813001	0.00036126400
0.21881823	0.029736173	0.00036040500
0.21894868	0.029837288	0.00036052868
0.21907912	0.029145469	0.00035562570
0.21920956	0.030007294	0.00036282293
0.21934001	0.030170649	0.00036261267
0.21947045	0.030046333	0.00036170501
0.21960089	0.029875950	0.00036048473
0.21973134	0.029215392	0.00035591739
0.21986178	0.029648705	0.00035841575
0.21999222	0.030030819	0.00036244902
0.22012267	0.029436417	0.00035586320
0.22025311	0.029608114	0.00035952997
0.22038355	0.030135892	0.00035919407
0.22051400	0.029521918	0.00035790774
0.22064444	0.029894668	0.00036075886
0.22077488	0.030457114	0.00036191207
0.22090533	0.029495251	0.00035840819
0.22103577	0.029450865	0.00035635175
0.22116621	0.029933296	0.00035860082
0.22129666	0.029632766	0.00035803845
0.22142710	0.030117838	0.00036117115
0.22155754	0.029753862	0.00035797539
0.22168799	0.030196622	0.00036136065
0.22181843	0.030230238	0.00035868536
0.22194887	0.029876223	0.00035947523
0.22207932	0.030169269	0.00035939589
0.22220976	0.029856773	0.00035829548
0.22234020	0.029887657	0.00035935656
0.22247065	0.029861537	0.00035767480
0.22260109	0.029887222	0.00035880247
0.22273153	0.029351646	0.00035632182
0.22286198	0.029824005	0.00035651249
0.22299242	0.029797406	0.00035967452
0.22312286	0.029423633	0.00035536529
0.22325330	0.029914611	0.00035810784
0.22338375	0.029724718	0.00035692904
0.22351419	0.029571974	0.00035536051
0.22364463	0.030212436	0.00036009156
0.22377508	0.030330848	0.00036127230
0.22390552	0.029395765	0.00035351941
0.22403596	0.029446849	0.00035532785
0.22416641	0.029571846	0.00035544616
0.22429685	0.029904108	0.00035732727
0.22442729	0.029197487	0.00035443191
0.22455774	0.029659911	0.00035475962
0.22468818	0.029304949	0.00035321148
0.22481862	0.029839471	0.00035631102
0.22494907	0.030489693	0.00035956153
0.22507951	0.030441651	0.00035882121
0.22520995	0.030358339	0.00035942660
0.22534040	0.029488042	0.00035226340
0.22547084	0.029817120	0.00035676303
0.22560128	0.029656415	0.00035382974
0.22573173	0.029766861	0.00035603099
0.22586217	0.030046491	0.00035640972
0.22599261	0.029755248	0.00035509656
0.22612306	0.029490731	0.00035307153
0.22625350	0.029841389	0.00035430629
0.22638394	0.029049536	0.00035131374
0.22651439	0.029717083	0.00035577304
0.22664483	0.030307903	0.00035703920
0.22677527	0.029382857	0.00035289293
0.22690572	0.029490490	0.00035273201
0.22703616	0.029894991	0.00035533413
0.22716660	0.029993282	0.00035691072
0.22729705	0.029573931	0.00035275335
0.22742749	0.029595856	0.00035284631
0.22755793	0.030121916	0.00035664577
0.22768837	0.030095618	0.00035520756
0.22781882	0.029583397	0.00035353980
0.22794926	0.029908273	0.00035468681
0.22807970	0.029594831	0.00035367998
0.22821015	0.030453682	0.00035823555
0.22834059	0.029205736	0.00034937727
0.22847103	0.030572819	0.00035924676
0.22860148	0.029368551	0.00035216724
0.22873192	0.029230080	0.00035067131
0.22886236	0.029878665	0.00035411290
0.22899281	0.029624930	0.00035234015
0.22912325	0.029438248	0.00035120109
0.22925369	0.029730641	0.00035459911
0.22938414	0.030091157	0.00035403433
0.22951458	0.029619937	0.00035389900
0.22964502	0.029459207	0.00034923126
0.22977547	0.029117775	0.00034929219
0.22990591	0.029824204	0.00035266833
0.23003635	0.029472351	0.00035128523
0.23016680	0.029726977	0.00035237059
0.23029724	0.029853889	0.00035315063
0.23042768	0.029653272	0.00034912277
0.23055813	0.029765854	0.00035264721
0.23068857	0.029277139	0.00035368303
0.23081901	0.029792401	0.00036108343
0.23094946	0.029398129	0.00036143375
0.23107990	0.029695879	0.00036201205
0.23121034	0.028860285	0.00036140464
0.23134079	0.029339295	0.00036722699
0.23147123	0.029717997	0.00036782349
0.23160167	0.029304009	0.00036777668
0.23173212	0.029463215	0.00037064395
0.23186256	0.029348622	0.00037070568
0.23199300	0.029643114	0.00037445949
0.23212344	0.029635706	0.00037310064
0.23225389	0.029342332	0.00037521259
0.23238433	0.029452164	0.00037568071
0.23251477	0.029638963	0.00037667918
0.23264522	0.030027893	0.00038093082
0.23277566	0.029267636	0.00037765237
0.23290610	0.029809126	0.00038073261
0.23303655	0.030001390	0.00038598840
0.23316699	0.029893234	0.00038215266
0.23329743	0.029919009	0.00038394195
0.23342788	0.029401493	0.00037971901
0.23355832	0.029258339	0.00038025029
0.23368876	0.029521937	0.00038129517
0.23381921	0.029799695	0.00038154329
0.23394965	0.029962990	0.00038201167
0.23408009	0.029421321	0.00038080319
0.23421054	0.028913258	0.00037554205
0.23434098	0.029648407	0.00038399314
0.23447142	0.029371178	0.00038021750
0.23460187	0.029103651	0.00038024973
0.23473231	0.030016008	0.00038543202
0.23486275	0.029427635	0.00038075333
0.23499320	0.029417574	0.00038328086
0.23512364	0.029797669	0.00038564645
0.23525408	0.029400299	0.00038228791
0.23538453	0.029120988	0.00037973911
0.23551497	0.029520894	0.00038199798
0.23564541	0.029487294	0.00038406824
0.23577586	0.029135294	0.00038415936
0.23590630	0.028783604	0.00037820173
0.23603674	0.029404704	0.00038504936
0.23616719	0.029167738	0.00038048781
0.23629763	0.029935922	0.00038766980
0.23642807	0.029486455	0.00038656655
0.23655851	0.029500880	0.00038547705
0.23668896	0.029079801	0.00038281355
0.23681940	0.028665601	0.00038232819
0.23694984	0.029581616	0.00038392291
0.23708029	0.028923241	0.00038413587
0.23721073	0.028577492	0.00038040611
0.23734117	0.029720692	0.00039019309
0.23747162	0.029329725	0.00038536832
0.23760206	0.029320346	0.00038480464
0.23773250	0.028961256	0.00038436823
0.23786295	0.029492226	0.00038901186
0.23799339	0.029766056	0.00038878150
0.23812383	0.029598353	0.00038928172
0.23825428	0.029204684	0.00038510083
0.23838472	0.029248878	0.00038655165
0.23851516	0.029951853	0.00039194741
0.23864561	0.029591739	0.00038784803
0.23877605	0.029670441	0.00039137438
0.23890649	0.029989052	0.00039044870
0.23903694	0.029953364	0.00039238979
0.23916738	0.029851160	0.00039135752
0.23929782	0.029480376	0.00038977929
0.23942827	0.029247588	0.00038828284
0.23955871	0.029765675	0.00039324747
0.23968915	0.029542756	0.00038786590
0.23981960	0.029537865	0.00039260090
0.23995004	0.030089724	0.00039330311
0.24008048	0.029361254	0.00039035431
0.24021093	0.030171011	0.00039628209
0.24034137	0.029134380	0.00038708905
0.24047181	0.029306268	0.00038815792
0.24060226	0.028789599	0.00038812970
0.24073270	0.030102899	0.00039343971
0.24086314	0.029548084	0.00039387234
0.24099358	0.028922036	0.00038730178
0.24112403	0.029007220	0.00038871610
0.24125447	0.029978523	0.00039606458
0.24138491	0.029141238	0.00038796270
0.24151536	0.029577433	0.00039311660
0.24164580	0.028944135	0.00038774828
0.24177624	0.029499566	0.00039166749
0.24190669	0.029200139	0.00039006048
0.24203713	0.029648388	0.00039229003
0.24216757	0.029807450	0.00039450684
0.24229802	0.029443898	0.00039388469
0.24242846	0.028453630	0.00038559688
0.24255890	0.029630295	0.00039402537
0.24268935	0.029506742	0.00039229036
0.24281979	0.029248214	0.00039177923
0.24295023	0.029241038	0.00039358403
0.24308068	0.029518176	0.00039245785
0.24321112	0.029031150	0.00039109703
0.24334156	0.029264784	0.00039494719
0.24347201	0.029447241	0.00039094051
0.24360245	0.029086257	0.00039459861
0.24373289	0.029112745	0.00039133938
0.24386334	0.029461984	0.00039545579
0.24399378	0.029560181	0.00039472726
0.24412422	0.029637888	0.00039445008
0.24425467	0.029017169	0.00039150295
0.24438511	0.029573149	0.00039680258
0.24451555	0.029522847	0.00039467472
0.24464600	0.029454550	0.00039387469
0.24477644	0.029474781	0.00039327289
0.24490688	0.029634686	0.00039729665
0.24503733	0.028831660	0.00039403802
0.24516777	0.029281508	0.00039149781
0.24529821	0.029050463	0.00039565712
0.24542865	0.029717159	0.00039665029
0.24555910	0.029552108	0.00039758615
0.24568954	0.029132471	0.00039454976
0.24581998	0.029341947	0.00039440288
0.24595043	0.029213110	0.00039492422
0.24608087	0.029078043	0.00039534362
0.24621131	0.029319758	0.00039296086
0.24634176	0.029448112	0.00039755437
0.24647220	0.029972019	0.00039833319
0.24660264	0.029067595	0.00039621682
0.24673309	0.029489154	0.00039655189
0.24686353	0.029574872	0.00039720588
0.24699397	0.029672612	0.00039810395
0.24712442	0.029835186	0.00040056314
0.24725486	0.028613492	0.00039002884
0.24738530	0.029043943	0.00039801417
0.24751575	0.029221934	0.00039488147
0.24764619	0.029596680	0.00039885267
0.24777663	0.029302046	0.00039798687
0.24790708	0.029673069	0.00039794408
0.24803752	0.028812092	0.00039418064
0.24816796	0.028910645	0.00039448436
0.24829841	0.029264831	0.00039525991
0.24842885	0.028501291	0.00039360618
0.24855929	0.029463309	0.00039600992
0.24868974	0.028966901	0.00039795562
0.24882018	0.029507194	0.00040045598
0.24895062	0.029513638	0.00039582104
0.24908107	0.029918825	0.00040199265
0.24921151	0.029709551	0.00039987682
0.24934195	0.028814058	0.00039522898
0.24947240	0.029459755	0.00040019262
0.24960284	0.029493658	0.00039914527
0.24973328	0.029051386	0.00039606237
0.24986372	0.029193131	0.00039882760
0.24999417	0.029292832	0.00039756768
0.25012461	0.029922597	0.00040456278
0.25025505	0.029158055	0.00039582155
0.25038550	0.029432751	0.00039754554
0.25051594	0.028613822	0.00039613372
0.25064638	0.029634064	0.00039966831
0.25077683	0.029516478	0.00040237086
0.25090727	0.029221168	0.00040094115
0.25103771	0.029913862	0.00040075913
0.25116816	0.029406352	0.00040022458
0.25129860	0.028622034	0.00039488183
0.25142904	0.029416285	0.00040083370
0.25155949	0.029239940	0.00040138658
0.25168993	0.029693857	0.00040122995
0.25182037	0.029115920	0.00039789459
0.25195082	0.029534921	0.00040109164
0.25208126	0.029157502	0.00039884271
0.25221170	0.028363865	0.00039464749
0.25234215	0.029902698	0.00040306023
0.25247259	0.028942492	0.00039768355
0.25260303	0.028907563	0.00040042719
0.25273348	0.028764038	0.00039408692
0.25286392	0.029503290	0.00040324400
0.25299436	0.029180473	0.00039785541
0.25312481	0.029424995	0.00040215051
0.25325525	0.029636583	0.00040111744
0.25338569	0.029685149	0.00040164329
0.25351614	0.029898882	0.00040475717
0.25364658	0.029832010	0.00040507184
0.25377702	0.028697637	0.00039656236
0.25390747	0.029471193	0.00040304778
0.25403791	0.029202738	0.00039820406
0.25416835	0.028894110	0.00040047416
0.25429879	0.029097288	0.00040076180
0.25442924	0.028678562	0.00039614080
0.25455968	0.028852022	0.00039973861
0.25469012	0.029158842	0.00040025520
0.25482057	0.029010893	0.00039906747
0.25495101	0.029836588	0.00040463145
0.25508145	0.029535232	0.00040160482
0.25521190	0.029224642	0.00040399842
0.25534234	0.029040729	0.00039826667
0.25547278	0.028750262	0.00039640591
0.25560323	0.029217064	0.00039992420
0.25573367	0.029519134	0.00040542690
0.25586411	0.029024524	0.00041083200
0.25599456	0.028321935	0.00041049895
0.25612500	0.029164239	0.00041598222
0.25625544	0.029248523	0.00042143159
0.25638589	0.028618684	0.00042206757
0.25651633	0.029088494	0.00042523715
0.25664677	0.028700226	0.00042629707
0.25677722	0.029049126	0.00042832734
0.25690766	0.029418035	0.00043339718
0.25703810	0.029340842	0.00043724295
0.25716855	0.029024920	0.00043725239
0.25729899	0.030004460	0.00044528182
0.25742943	0.028601755	0.00043854278
0.25755988	0.028915735	0.00043902241
0.25769032	0.029323412	0.00044867145
0.25782076	0.029081657	0.00044494184
0.25795121	0.028833980	0.00044738023
0.25808165	0.028954425	0.00045086784
0.25821209	0.028412648	0.00044390408
0.25834253	0.028378384	0.00044947295
0.25847298	0.028463994	0.00045240530
0.25860342	0.028227250	0.00045398517
0.25873386	0.028463500	0.00045505117
0.25886431	0.029041140	0.00046184569
0.25899475	0.029748892	0.00046629340
0.25912519	0.027879951	0.00045657184
0.25925564	0.028084507	0.00045838383
0.25938608	0.029192483	0.00046952605
0.25951652	0.029052768	0.00046893536
0.25964697	0.028728574	0.00046902566
0.25977741	0.029343313	0.00047442028
0.25990785	0.029592078	0.00047841992
0.26003830	0.028976699	0.00047386156
0.26016874	0.028790525	0.00047717492
0.26029918	0.029423923	0.00047555473
0.26042963	0.030087704	0.00048465995
0.26056007	0.028263307	0.00047405640
0.26069051	0.028838559	0.00047902816
0.26082096	0.029797363	0.00048348161
0.26095140	0.029146961	0.00048427662
0.26108184	0.028991752	0.00048066876
0.26121229	0.028389168	0.00047664685
0.26134273	0.028884648	0.00048218275
0.26147317	0.029242945	0.00048642066
0.26160362	0.028952222	0.00048560721
0.26173406	0.029498754	0.00048969002
0.26186450	0.028677282	0.00048574283
0.26199495	0.030086011	0.00049457118
0.26212539	0.029042068	0.00048857368
0.26225583	0.028598244	0.00048555709
0.26238628	0.029439366	0.00049190072
0.26251672	0.030123503	0.00049754503
0.26264716	0.030311775	0.00049935790
0.26277760	0.030039235	0.00049924859
0.26290805	0.029624573	0.00049813521
0.26303849	0.029723290	0.00049672062
0.26316893	0.028539446	0.00049531577
0.26329938	0.028734963	0.00049062853
0.26342982	0.028851170	0.00049535143
0.26356026	0.029719995	0.00050166558
0.26369071	0.029158773	0.00050011776
0.26382115	0.029146768	0.00049928714
0.26395159	0.030086596	0.00050626653
0.26408204	0.028418381	0.00049432051
0.26421248	0.028866639	0.00050273014
0.26434292	0.029422078	0.00050315799
0.26447337	0.028342548	0.00049766972
0.26460381	0.029311711	0.00050462066
0.26473425	0.028558431	0.00049843198
0.26486470	0.028971339	0.00050698641
0.26499514	0.029314320	0.00050478041
0.26512558	0.028860670	0.00050655872
0.26525603	0.029989223	0.00051796915
[truncated: 573 more rows]
