# Supplementary material for: Rationally seeded computational protein design of ɑ-helical barrels
Source: Nat Chem Biol. 2024 Jun 20;20(8):991–9. doi: 10.1038/s41589-024-01642-0 (PMC11288890; doi:10.1038/s41589-024-01642-0)
Supplement: Supplementary file 3 — PDB and .mtz files used for making figure panels b–d and j–m. [file 41589_2024_1642_MOESM3_ESM.zip › KIA_RP_RSPD_NatChemBiol_data_Figure2/scapCC6_LLIA_panels_e-h/SAXS_panel_i/SAXS_raw_SEC_scapCC6_LLIA/b21-443535_00124.dat]

0.0045000000	0.56487913	0.0074669572
0.0046304432	0.53998242	0.0072423796
0.0047608865	0.45285090	0.0064074833
0.0048913297	0.39692575	0.0059548540
0.0050217729	0.39173646	0.0056536399
0.0051522162	0.36562615	0.0054619759
0.0052826594	0.33513198	0.0049858907
0.0054131026	0.30344301	0.0047587561
0.0055435459	0.29245286	0.0045751643
0.0056739891	0.25730173	0.0042300144
0.0058044323	0.25127588	0.0041220471
0.0059348756	0.23202434	0.0038865539
0.0060653188	0.22153602	0.0036912418
0.0061957621	0.20968207	0.0036093118
0.0063262053	0.20185395	0.0035412973
0.0064566485	0.19682786	0.0034032082
0.0065870918	0.16897256	0.0031684831
0.0067175350	0.18353168	0.0032248206
0.0068479782	0.18415237	0.0032228176
0.0069784215	0.17670380	0.0031072477
0.0071088647	0.17562746	0.0030840326
0.0072393079	0.15916246	0.0028914743
0.0073697512	0.15053732	0.0027882063
0.0075001944	0.15377751	0.0027945694
0.0076306376	0.14611211	0.0027183942
0.0077610809	0.14279101	0.0026334628
0.0078915241	0.14579800	0.0026663427
0.0080219673	0.13991029	0.0025565321
0.0081524106	0.13602346	0.0025551353
0.0082828538	0.13024140	0.0024032396
0.0084132970	0.12506527	0.0024217272
0.0085437403	0.12784678	0.0023810444
0.0086741835	0.12400968	0.0023282302
0.0088046267	0.11067766	0.0021995211
0.0089350700	0.11044959	0.0021631844
0.0090655132	0.10767277	0.0020924105
0.0091959565	0.10564396	0.0021299878
0.0093263997	0.10134880	0.0020007382
0.0094568429	0.10544577	0.0020338295
0.0095872862	0.098233918	0.0019826027
0.0097177294	0.098142717	0.0019344335
0.0098481726	0.096647826	0.0019260351
0.0099786159	0.093784157	0.0018768094
0.010109059	0.089694123	0.0018025555
0.010239502	0.090909593	0.0018310543
0.010369946	0.084998736	0.0017408381
0.010500389	0.082378218	0.0016996946
0.010630832	0.082815445	0.0016996948
0.010761275	0.076267737	0.0016043033
0.010891719	0.075446986	0.0016048903
0.011022162	0.076761763	0.0015757795
0.011152605	0.075276267	0.0015591466
0.011283048	0.074027764	0.0015609891
0.011413491	0.071297553	0.0014869795
0.011543935	0.069243611	0.0014565490
0.011674378	0.069325813	0.0014430345
0.011804821	0.065559380	0.0013637492
0.011935264	0.065654702	0.0013663234
0.012065708	0.065837850	0.0013495433
0.012196151	0.064512254	0.0013193265
0.012326594	0.059510037	0.0012733951
0.012457037	0.060771553	0.0012707704
0.012587481	0.059564447	0.0012334519
0.012717924	0.061171531	0.0012333355
0.012848367	0.057650860	0.0011837181
0.012978810	0.057934152	0.0011762170
0.013109253	0.057689746	0.0011437705
0.013239697	0.056081463	0.0011330133
0.013370140	0.056008735	0.0011224203
0.013500583	0.056068832	0.0011200262
0.013631026	0.055763998	0.0011042887
0.013761470	0.056063812	0.0011097924
0.013891913	0.055139225	0.0010723317
0.014022356	0.054132855	0.0010732484
0.014152799	0.053229548	0.0010501890
0.014283243	0.052474427	0.0010352875
0.014413686	0.054048208	0.0010616007
0.014544129	0.053036932	0.0010343797
0.014674572	0.052617156	0.0010199991
0.014805016	0.052683890	0.0010184314
0.014935459	0.053654115	0.0010238854
0.015065902	0.053217709	0.0010162988
0.015196345	0.051542968	0.00099563098
0.015326788	0.051480970	0.00099092207
0.015457232	0.050365109	0.00097505717
0.015587675	0.050941973	0.00096965480
0.015718118	0.050364470	0.00096799961
0.015848561	0.050379154	0.00095445538
0.015979005	0.047611463	0.00093318406
0.016109448	0.050096209	0.00095407154
0.016239891	0.049205230	0.00093507729
0.016370334	0.049394381	0.00093211851
0.016500778	0.049432754	0.00093501791
0.016631221	0.048957277	0.00092125746
0.016761664	0.049267577	0.00092575615
0.016892107	0.048940339	0.00091210424
0.017022551	0.048116686	0.00090192717
0.017152994	0.047777206	0.00090015958
0.017283437	0.047458284	0.00088678424
0.017413880	0.046081324	0.00087083326
0.017544323	0.046993799	0.00087887889
0.017674767	0.046467980	0.00086332395
0.017805210	0.045332680	0.00086208035
0.017935653	0.046632827	0.00086105187
0.018066096	0.046592040	0.00086279747
0.018196540	0.045767242	0.00085178154
0.018326983	0.045755132	0.00084155267
0.018457426	0.046184766	0.00084403861
0.018587869	0.046105654	0.00084655162
0.018718313	0.045715790	0.00083504973
0.018848756	0.044494185	0.00082978751
0.018979199	0.045897577	0.00082672588
0.019109642	0.046539224	0.00083317353
0.019240086	0.044212464	0.00081111734
0.019370529	0.045172224	0.00081859040
0.019500972	0.045581569	0.00081237851
0.019631415	0.041905734	0.00078271835
0.019761858	0.042837783	0.00078430122
0.019892302	0.041971664	0.00077718187
0.020022745	0.042746038	0.00078103710
0.020153188	0.042484475	0.00077886768
0.020283631	0.042454025	0.00077313993
0.020414075	0.042339787	0.00076386460
0.020544518	0.042516460	0.00076618216
0.020674961	0.041749892	0.00075742194
0.020805404	0.043700352	0.00077566567
0.020935848	0.043169195	0.00076659580
0.021066291	0.041189481	0.00074421901
0.021196734	0.043426683	0.00076137335
0.021327177	0.042132782	0.00075127568
0.021457621	0.041658263	0.00073964329
0.021588064	0.042067167	0.00074818536
0.021718507	0.042192040	0.00073879902
0.021848950	0.041807086	0.00074341556
0.021979393	0.042574636	0.00074278902
0.022109837	0.041089440	0.00072541703
0.022240280	0.041381458	0.00072263007
0.022370723	0.042036402	0.00073462938
0.022501166	0.043135869	0.00073500399
0.022631610	0.041601593	0.00072219476
0.022762053	0.041594522	0.00071531220
0.022892496	0.040950245	0.00071433389
0.023022939	0.041894150	0.00071729383
0.023153383	0.042291593	0.00071957790
0.023283826	0.041590180	0.00070804646
0.023414269	0.040814123	0.00070386155
0.023544712	0.039772222	0.00069074578
0.023675156	0.040307590	0.00069916741
0.023805599	0.041351657	0.00069645195
0.023936042	0.040356759	0.00069753151
0.024066485	0.041525439	0.00069870103
0.024196928	0.039852836	0.00068023376
0.024327372	0.040603891	0.00068549301
0.024457815	0.040786652	0.00068976362
0.024588258	0.040730000	0.00068252643
0.024718701	0.040395853	0.00067843262
0.024849145	0.040087861	0.00067295654
0.024979588	0.038683853	0.00066142657
0.025110031	0.039036987	0.00066406892
0.025240474	0.040188645	0.00066939024
0.025370918	0.039529448	0.00066081369
0.025501361	0.040663830	0.00066964018
0.025631804	0.040545332	0.00067107731
0.025762247	0.039578233	0.00065415092
0.025892691	0.039036370	0.00065456085
0.026023134	0.040003794	0.00065878063
0.026153577	0.039762149	0.00065926930
0.026284020	0.039606328	0.00064671483
0.026414463	0.039833800	0.00065286802
0.026544907	0.038812228	0.00064000623
0.026675350	0.039494907	0.00065091624
0.026805793	0.039819876	0.00064684579
0.026936236	0.039403980	0.00064129483
0.027066680	0.039125631	0.00063606533
0.027197123	0.038727390	0.00063697471
0.027327566	0.037887602	0.00062533579
0.027458009	0.038318094	0.00062701411
0.027588453	0.039333416	0.00063327952
0.027718896	0.038433729	0.00062922926
0.027849339	0.038368854	0.00061690039
0.027979782	0.038984800	0.00062775851
0.028110226	0.038267034	0.00061860047
0.028240669	0.038840786	0.00062263029
0.028371112	0.038851043	0.00061928285
0.028501555	0.038672265	0.00061895188
0.028631998	0.037103831	0.00060223175
0.028762442	0.038621925	0.00061791924
0.028892885	0.038401837	0.00061549342
0.029023328	0.038675848	0.00061221526
0.029153771	0.038383405	0.00060668548
0.029284215	0.038482090	0.00060772580
0.029414658	0.037179676	0.00059641378
0.029545101	0.038382607	0.00060493360
0.029675544	0.037692634	0.00059853098
0.029805988	0.037947333	0.00059859187
0.029936431	0.037457725	0.00059285220
0.030066874	0.037695353	0.00059101729
0.030197317	0.037434409	0.00059035194
0.030327760	0.038004739	0.00059387792
0.030458204	0.037369229	0.00058968203
0.030588647	0.038118882	0.00059150047
0.030719090	0.036871786	0.00058143937
0.030849533	0.038754271	0.00059231783
0.030979977	0.037941866	0.00059013113
0.031110420	0.036964491	0.00057447352
0.031240863	0.036113087	0.00057268205
0.031371306	0.037711006	0.00058009226
0.031501750	0.036410882	0.00057099635
0.031632193	0.037041417	0.00057291799
0.031762636	0.037167307	0.00057584669
0.031893079	0.037234960	0.00057009064
0.032023523	0.036648752	0.00057205099
0.032153966	0.037326181	0.00056915771
0.032284409	0.037655797	0.00057279468
0.032414852	0.037204760	0.00056768841
0.032545295	0.035768865	0.00055864715
0.032675739	0.036777912	0.00056180517
0.032806182	0.037290197	0.00056308990
0.032936625	0.036252378	0.00055431052
0.033067068	0.037038859	0.00056299479
0.033197512	0.037096605	0.00055627912
0.033327955	0.037137307	0.00056165424
0.033458398	0.036669591	0.00055406434
0.033588841	0.036496782	0.00055246692
0.033719285	0.037193249	0.00055531564
0.033849728	0.037333486	0.00055793664
0.033980171	0.036581166	0.00054910567
0.034110614	0.036922248	0.00055187784
0.034241058	0.036280204	0.00054767294
0.034371501	0.036512616	0.00055334658
0.034501944	0.036644719	0.00055458317
0.034632387	0.037920607	0.00057745891
0.034762830	0.036090997	0.00056504020
0.034893274	0.036736619	0.00057082213
0.035023717	0.036330021	0.00057170422
0.035154160	0.036514121	0.00057587085
0.035284603	0.036080652	0.00057345209
0.035415047	0.035552623	0.00057416438
0.035545490	0.035802799	0.00057469889
0.035675933	0.036346372	0.00058019967
0.035806376	0.035928961	0.00057948966
0.035936820	0.036491552	0.00058106343
0.036067263	0.036292701	0.00058439042
0.036197706	0.036277846	0.00058196350
0.036328149	0.036382387	0.00058789329
0.036458593	0.035800595	0.00058040006
0.036589036	0.035678999	0.00058400085
0.036719479	0.035565316	0.00058515114
0.036849922	0.035073304	0.00058367914
0.036980365	0.035993233	0.00058684370
0.037110809	0.037161619	0.00060221876
0.037241252	0.035922336	0.00058941523
0.037371695	0.036419410	0.00059950436
0.037502138	0.035225766	0.00058979089
0.037632582	0.034653429	0.00058640644
0.037763025	0.035589272	0.00058812774
0.037893468	0.035864095	0.00059897546
0.038023911	0.036516068	0.00059911947
0.038154355	0.036255877	0.00060316858
0.038284798	0.036395535	0.00060314867
0.038415241	0.035511319	0.00059860561
0.038545684	0.035113115	0.00059285410
0.038676128	0.035413372	0.00059779464
0.038806571	0.035291846	0.00059926249
0.038937014	0.036130957	0.00060505648
0.039067457	0.034831882	0.00059277520
0.039197900	0.035532084	0.00060606506
0.039328344	0.035602297	0.00060151077
0.039458787	0.035554814	0.00060195152
0.039589230	0.035331140	0.00059499200
0.039719673	0.035224346	0.00058593190
0.039850117	0.034690680	0.00057856910
0.039980560	0.036568500	0.00059266551
0.040111003	0.035827230	0.00058504925
0.040241446	0.035703530	0.00058223775
0.040371890	0.036070072	0.00058343956
0.040502333	0.033671134	0.00056128337
0.040632776	0.035455071	0.00057726863
0.040763219	0.035585525	0.00057298514
0.040893663	0.036199825	0.00058000395
0.041024106	0.035506509	0.00056978888
0.041154549	0.034882833	0.00056876462
0.041284992	0.035758868	0.00057325298
0.041415435	0.034166039	0.00055885949
0.041545879	0.034529000	0.00055962317
0.041676322	0.035535565	0.00057215758
0.041806765	0.036119280	0.00056924771
0.041937208	0.035196499	0.00056572653
0.042067652	0.035468707	0.00056185072
0.042198095	0.035195384	0.00056369616
0.042328538	0.036350807	0.00056985344
0.042458981	0.036790976	0.00057599514
0.042589425	0.034834822	0.00055229463
0.042719868	0.035324031	0.00056065733
0.042850311	0.034789558	0.00055427186
0.042980754	0.034581821	0.00055203696
0.043111198	0.035531006	0.00055676284
0.043241641	0.035238677	0.00055810385
0.043372084	0.034701529	0.00055272366
0.043502527	0.035619657	0.00055645501
0.043632970	0.034741121	0.00055020974
0.043763414	0.034733988	0.00054870247
0.043893857	0.034214458	0.00054365744
0.044024300	0.035191100	0.00055309287
0.044154743	0.035293453	0.00055108769
0.044285187	0.034528324	0.00054592095
0.044415630	0.035938076	0.00055725381
0.044546073	0.034971516	0.00054581799
0.044676516	0.034869868	0.00054585948
0.044806960	0.034555672	0.00054349686
0.044937403	0.035348046	0.00054823873
0.045067846	0.035184929	0.00054788884
0.045198289	0.034922098	0.00054085854
0.045328733	0.035337969	0.00054753143
0.045459176	0.035252382	0.00054480123
0.045589619	0.035919611	0.00054891009
0.045720062	0.035623236	0.00054636576
0.045850505	0.035409093	0.00054325693
0.045980949	0.034135596	0.00053561026
0.046111392	0.035259990	0.00054287926
0.046241835	0.034475448	0.00053661503
0.046372278	0.034658199	0.00054248756
0.046502722	0.034490988	0.00054579882
0.046633165	0.034535206	0.00054774615
0.046763608	0.034869695	0.00055283799
0.046894051	0.034347098	0.00055248431
0.047024495	0.034231756	0.00055554780
0.047154938	0.034434160	0.00055536540
0.047285381	0.034949041	0.00056260028
0.047415824	0.034384785	0.00055588824
0.047546267	0.034364480	0.00056299132
0.047676711	0.034957799	0.00056326493
0.047807154	0.034545042	0.00056515855
0.047937597	0.034311706	0.00055963568
0.048068040	0.034305155	0.00056465674
0.048198484	0.034642680	0.00056555009
0.048328927	0.034094391	0.00056317356
0.048459370	0.033926992	0.00056437725
0.048589813	0.034407313	0.00056465151
0.048720257	0.035079950	0.00057419843
0.048850700	0.033694927	0.00056206374
0.048981143	0.035108845	0.00057384079
0.049111586	0.035372995	0.00057869662
0.049242030	0.035627270	0.00057909834
0.049372473	0.034879954	0.00057689178
0.049502916	0.033639738	0.00056516208
0.049633359	0.034496893	0.00057324873
0.049763802	0.035432756	0.00058286836
0.049894246	0.034986845	0.00057820412
0.050024689	0.035011050	0.00058006832
0.050155132	0.034948158	0.00057639154
0.050285575	0.034724872	0.00057887152
0.050416019	0.035577364	0.00058266954
0.050546462	0.034191276	0.00057502700
0.050676905	0.035344026	0.00058222773
0.050807348	0.035739711	0.00058927421
0.050937792	0.034578569	0.00057776515
0.051068235	0.034042116	0.00057609232
0.051198678	0.035677142	0.00058768081
0.051329121	0.034591322	0.00058184370
0.051459565	0.033718042	0.00057245342
0.051590008	0.034876244	0.00058410250
0.051720451	0.034412181	0.00057890586
0.051850894	0.033066142	0.00057042476
0.051981337	0.034801873	0.00058296575
0.052111781	0.034462892	0.00058374558
0.052242224	0.033586652	0.00057343404
0.052372667	0.034004209	0.00058247677
0.052503110	0.034087790	0.00058002472
0.052633554	0.034489407	0.00058318546
0.052763997	0.034243990	0.00058274369
0.052894440	0.034745914	0.00058703579
0.053024883	0.034311755	0.00058226203
0.053155327	0.034502696	0.00058542138
0.053285770	0.034039657	0.00057882207
0.053416213	0.034257519	0.00058369864
0.053546656	0.035024409	0.00059174100
0.053677100	0.034624522	0.00058644476
0.053807543	0.034843330	0.00058711837
0.053937986	0.034047037	0.00058496308
0.054068429	0.034710478	0.00058745292
0.054198872	0.035092477	0.00059037859
0.054329316	0.033535028	0.00058365245
0.054459759	0.034920675	0.00059062083
0.054590202	0.033563144	0.00058008621
0.054720645	0.034243887	0.00058418636
0.054851089	0.034356066	0.00058737103
0.054981532	0.034110353	0.00058526318
0.055111975	0.034550831	0.00059178081
0.055242418	0.033734986	0.00058234603
0.055372862	0.034806401	0.00059277471
0.055503305	0.034314791	0.00058817668
0.055633748	0.034372095	0.00058906501
0.055764191	0.034977079	0.00059403255
0.055894635	0.035145314	0.00059772582
0.056025078	0.034905581	0.00059148841
0.056155521	0.034543241	0.00059224687
0.056285964	0.034310857	0.00058733723
0.056416407	0.034116376	0.00058894123
0.056546851	0.034301502	0.00059273162
0.056677294	0.034944614	0.00059506744
0.056807737	0.034065865	0.00058982492
0.056938180	0.035212690	0.00059589556
0.057068624	0.034553979	0.00059153922
0.057199067	0.033888423	0.00059077179
0.057329510	0.033773624	0.00058585201
0.057459953	0.035623481	0.00060187176
0.057590397	0.035410623	0.00060126951
0.057720840	0.033704515	0.00058910324
0.057851283	0.034461684	0.00059222823
0.057981726	0.034174175	0.00058875116
0.058112170	0.034261807	0.00058935270
0.058242613	0.034281663	0.00059027055
0.058373056	0.035043720	0.00059319243
0.058503499	0.034544470	0.00058775574
0.058633942	0.033642006	0.00058375434
0.058764386	0.033876173	0.00058132305
0.058894829	0.033841216	0.00058381634
0.059025272	0.033868078	0.00057934404
0.059155715	0.033647225	0.00057852079
0.059286159	0.033321819	0.00057662160
0.059416602	0.034235183	0.00058267815
0.059547045	0.034018045	0.00058118190
0.059677488	0.033378407	0.00057639472
0.059807932	0.034184261	0.00057703378
0.059938375	0.033537767	0.00057799931
0.060068818	0.033825249	0.00057116117
0.060199261	0.032907103	0.00056943174
0.060329705	0.034103216	0.00057406068
0.060460148	0.033893001	0.00057424409
0.060590591	0.034215629	0.00057334561
0.060721034	0.033341893	0.00056691549
0.060851477	0.033810927	0.00057153290
0.060981921	0.033847681	0.00057427229
0.061112364	0.034775309	0.00057372587
0.061242807	0.033849850	0.00057014504
0.061373250	0.034112707	0.00057191994
0.061503694	0.033059450	0.00056251212
0.061634137	0.033666849	0.00056865525
0.061764580	0.034170645	0.00057429850
0.061895023	0.034504393	0.00057185419
0.062025467	0.033121630	0.00056440577
0.062155910	0.034739708	0.00057397184
0.062286353	0.034007462	0.00056950575
0.062416796	0.034019961	0.00057035150
0.062547240	0.035092253	0.00057772382
0.062677683	0.033517477	0.00056599657
0.062808126	0.032329583	0.00055554116
0.062938569	0.033434807	0.00056363399
0.063069012	0.033249204	0.00056433126
0.063199456	0.033655458	0.00056399601
0.063329899	0.033914152	0.00056580934
0.063460342	0.033537800	0.00056220874
0.063590785	0.034123321	0.00056655992
0.063721229	0.034152006	0.00056906558
0.063851672	0.033194883	0.00056215962
0.063982115	0.033021988	0.00055721837
0.064112558	0.033821883	0.00056581126
0.064243002	0.033213583	0.00055732507
0.064373445	0.033174563	0.00055618158
0.064503888	0.034634924	0.00057121677
0.064634331	0.034261788	0.00056734320
0.064764774	0.034022102	0.00056648784
0.064895218	0.033208506	0.00055779395
0.065025661	0.033499166	0.00056245384
0.065156104	0.033803637	0.00056179135
0.065286547	0.033827125	0.00056260398
0.065416991	0.034327786	0.00056583776
0.065547434	0.033040657	0.00055539650
0.065677877	0.033669548	0.00055897962
0.065808320	0.033685644	0.00056113902
0.065938764	0.034141239	0.00056100132
0.066069207	0.033481989	0.00056006467
0.066199650	0.032579833	0.00054801890
0.066330093	0.033513681	0.00055620192
0.066460537	0.033388784	0.00055574109
0.066590980	0.034160863	0.00056251703
0.066721423	0.033027248	0.00055408399
0.066851866	0.033608927	0.00055710416
0.066982309	0.033647258	0.00055600479
0.067112753	0.032996512	0.00055341270
0.067243196	0.033824058	0.00055637145
0.067373639	0.032862910	0.00055288831
0.067504082	0.034204673	0.00056180369
0.067634526	0.034812609	0.00056243089
0.067764969	0.033106042	0.00055350773
0.067895412	0.032354760	0.00054730914
0.068025855	0.033736666	0.00055456237
0.068156299	0.034081057	0.00056034048
0.068286742	0.032666781	0.00054688009
0.068417185	0.034104796	0.00055591948
0.068547628	0.033307137	0.00055515503
0.068678072	0.033698492	0.00055041107
0.068808515	0.032649120	0.00054861836
0.068938958	0.033433291	0.00054965916
0.069069401	0.034000372	0.00055388549
0.069199844	0.032052139	0.00054423710
0.069330288	0.033438101	0.00054929320
0.069460731	0.033722912	0.00054988997
0.069591174	0.033110773	0.00054857413
0.069721617	0.033427633	0.00054966436
0.069852061	0.033570126	0.00055255491
0.069982504	0.033136235	0.00054390921
0.070112947	0.033433477	0.00055094165
0.070243390	0.033268155	0.00054947681
0.070373834	0.032909939	0.00054419926
0.070504277	0.033421039	0.00054691613
0.070634720	0.032867976	0.00054713655
0.070765163	0.033166573	0.00054588746
0.070895607	0.033414959	0.00054852427
0.071026050	0.033824203	0.00054722750
0.071156493	0.033444390	0.00054803553
0.071286936	0.032932481	0.00054416080
0.071417379	0.034141831	0.00055062033
0.071547823	0.034987650	0.00055685468
0.071678266	0.033701045	0.00055055135
0.071808709	0.032828294	0.00054050647
0.071939152	0.034433197	0.00055473374
0.072069596	0.033170995	0.00054216150
0.072200039	0.033518671	0.00054551872
0.072330482	0.033421336	0.00054629246
0.072460925	0.032978222	0.00054130274
0.072591369	0.032992909	0.00054085510
0.072721812	0.033859578	0.00054576966
0.072852255	0.033751081	0.00054936346
0.072982698	0.032678375	0.00053877603
0.073113142	0.033070005	0.00054040239
0.073243585	0.033970425	0.00054803559
0.073374028	0.032877276	0.00054092292
0.073504471	0.032669436	0.00053383460
0.073634914	0.033469782	0.00054387317
0.073765358	0.033170986	0.00053758459
0.073895801	0.033360826	0.00054175801
0.074026244	0.033411754	0.00054232578
0.074156687	0.033040152	0.00053502468
0.074287131	0.032067971	0.00052868950
0.074417574	0.032468121	0.00053567903
0.074548017	0.034262718	0.00054301946
0.074678460	0.032858837	0.00053792182
0.074808904	0.032296275	0.00052965183
0.074939347	0.033394523	0.00053869041
0.075069790	0.034310587	0.00054847522
0.075200233	0.034121347	0.00054104137
0.075330677	0.033028331	0.00053787722
0.075461120	0.033872656	0.00054568781
0.075591563	0.033399879	0.00053597424
0.075722006	0.031923156	0.00052679314
0.075852449	0.033156435	0.00053419639
0.075982893	0.033390045	0.00053701133
0.076113336	0.032910497	0.00053452445
0.076243779	0.033222482	0.00053415308
0.076374222	0.033465494	0.00053540062
0.076504666	0.032152339	0.00053040327
0.076635109	0.032486176	0.00052688453
0.076765552	0.033143283	0.00053413924
0.076895995	0.031935880	0.00052524061
0.077026439	0.033187986	0.00053286389
0.077156882	0.033085405	0.00053457967
0.077287325	0.033217953	0.00053136649
0.077417768	0.033760970	0.00053810797
0.077548212	0.034409356	0.00054266362
0.077678655	0.032868971	0.00052784640
0.077809098	0.032979764	0.00053211630
0.077939541	0.032848517	0.00052823938
0.078069984	0.033207295	0.00053243753
0.078200428	0.032833222	0.00053215095
0.078330871	0.033489899	0.00053002355
0.078461314	0.033364821	0.00053250502
0.078591757	0.032583876	0.00052654488
0.078722201	0.034624155	0.00054244751
0.078852644	0.032532198	0.00052459204
0.078983087	0.032452327	0.00052367761
0.079113530	0.032197529	0.00052151800
0.079243974	0.032877557	0.00052889659
0.079374417	0.032792369	0.00052563058
0.079504860	0.032424772	0.00052487674
0.079635303	0.033164868	0.00052667141
0.079765747	0.032415636	0.00052491992
0.079896190	0.032836805	0.00052682006
0.080026633	0.032748437	0.00052324223
0.080157076	0.032855048	0.00052499388
0.080287519	0.032697532	0.00052675042
0.080417963	0.033650985	0.00052953265
0.080548406	0.033632247	0.00053314754
0.080678849	0.032377924	0.00051855571
0.080809292	0.033630584	0.00052876013
0.080939736	0.033818443	0.00053146551
0.081070179	0.033218851	0.00052504063
0.081200622	0.032612687	0.00052094037
0.081331065	0.032139247	0.00052074709
0.081461509	0.033198423	0.00052239886
0.081591952	0.033116223	0.00052686698
0.081722395	0.033014806	0.00052132807
0.081852838	0.032501807	0.00052085003
0.081983281	0.032409138	0.00052032757
0.082113725	0.034395747	0.00052894203
0.082244168	0.032991075	0.00052318673
0.082374611	0.033560607	0.00052656368
0.082505054	0.032736240	0.00051934800
0.082635498	0.032491323	0.00052022525
0.082765941	0.032955684	0.00052052423
0.082896384	0.032525256	0.00051733406
0.083026827	0.033262102	0.00052494924
0.083157271	0.033327445	0.00052104408
0.083287714	0.032441146	0.00051754663
0.083418157	0.033034374	0.00052170817
0.083548600	0.032362732	0.00051479474
0.083679044	0.033156743	0.00052060578
0.083809487	0.032990567	0.00051683109
0.083939930	0.032474897	0.00051541815
0.084070373	0.032902783	0.00052040584
0.084200816	0.032977263	0.00051625772
0.084331260	0.033564141	0.00052353937
0.084461703	0.033636038	0.00052530304
0.084592146	0.032750798	0.00051354480
0.084722589	0.032033345	0.00051114380
0.084853033	0.033105455	0.00051784037
0.084983476	0.032368569	0.00051302920
0.085113919	0.033231158	0.00051997486
0.085244362	0.033707310	0.00051903272
0.085374806	0.032624818	0.00051522484
0.085505249	0.032796552	0.00051632453
0.085635692	0.033269767	0.00051932941
0.085766135	0.032922845	0.00051677903
0.085896579	0.033040061	0.00051358468
0.086027022	0.032693185	0.00051340471
0.086157465	0.032780568	0.00051502235
0.086287908	0.032800724	0.00051033023
0.086418351	0.032127187	0.00050987437
0.086548795	0.033672253	0.00051946364
0.086679238	0.033170003	0.00051548644
0.086809681	0.032020863	0.00050880661
0.086940124	0.032912469	0.00051089033
0.087070568	0.032010639	0.00050749603
0.087201011	0.032420480	0.00050895316
0.087331454	0.032646351	0.00050859737
0.087461897	0.033580472	0.00051893019
0.087592341	0.032045373	0.00050478901
0.087722784	0.033160421	0.00051364020
0.087853227	0.033043630	0.00051393572
0.087983670	0.032135414	0.00050433501
0.088114114	0.033103116	0.00051472355
0.088244557	0.032402399	0.00050629951
0.088375000	0.032969404	0.00051098275
0.088505443	0.032881110	0.00051388901
0.088635886	0.032787147	0.00050769010
0.088766330	0.033098630	0.00051117637
0.088896773	0.032390148	0.00050786993
0.089027216	0.032809003	0.00050539628
0.089157659	0.032559226	0.00050770419
0.089288103	0.032739131	0.00050800528
0.089418546	0.032809385	0.00050697237
0.089548989	0.032466332	0.00050690074
0.089679432	0.032222894	0.00050296054
0.089809876	0.033817889	0.00051414288
0.089940319	0.032906252	0.00051030834
0.090070762	0.033168334	0.00050666736
0.090201205	0.033318939	0.00051146523
0.090331649	0.033424131	0.00050867265
0.090462092	0.032619071	0.00050459822
0.090592535	0.031597335	0.00049857837
0.090722978	0.032292603	0.00050188174
0.090853421	0.033409186	0.00050993805
0.090983865	0.033175369	0.00051028916
0.091114308	0.032982379	0.00050392477
0.091244751	0.032168520	0.00050197789
0.091375194	0.032095477	0.00049991968
0.091505638	0.032611804	0.00050255530
0.091636081	0.032309986	0.00051239581
0.091766524	0.033211870	0.00052219093
0.091896967	0.032690588	0.00052132425
0.092027411	0.033082657	0.00052841177
0.092157854	0.033508654	0.00053507118
0.092288297	0.033221879	0.00053610218
0.092418740	0.032463287	0.00053132390
0.092549184	0.032128681	0.00053207050
0.092679627	0.034425250	0.00055175621
0.092810070	0.033069414	0.00054154404
0.092940513	0.033071688	0.00053578692
0.093070956	0.032677874	0.00052597735
0.093201400	0.033395473	0.00052786868
0.093331843	0.032568710	0.00052099232
0.093462286	0.032362990	0.00051668235
0.093592729	0.032391877	0.00051861226
0.093723173	0.032491299	0.00051885687
0.093853616	0.032050322	0.00051093394
0.093984059	0.032833915	0.00051845922
0.094114502	0.032613754	0.00051211341
0.094244946	0.032248063	0.00051092686
0.094375389	0.032435058	0.00051251508
0.094505832	0.033078614	0.00051501376
0.094636275	0.033491265	0.00051964631
0.094766719	0.032341782	0.00050921639
0.094897162	0.032065618	0.00050289914
0.095027605	0.032060436	0.00050811913
0.095158048	0.032614424	0.00050839146
0.095288491	0.033096849	0.00051032263
0.095418935	0.032104557	0.00050856653
0.095549378	0.032891090	0.00050875424
0.095679821	0.031757974	0.00050136863
0.095810264	0.032612098	0.00050737896
0.095940708	0.033146160	0.00050922354
0.096071151	0.033447667	0.00051690279
0.096201594	0.032724298	0.00050475818
0.096332037	0.032529200	0.00050299031
0.096462481	0.032566288	0.00050681168
0.096592924	0.032191995	0.00050053087
0.096723367	0.032006966	0.00050102625
0.096853810	0.033035884	0.00050645013
0.096984253	0.032429566	0.00050089159
0.097114697	0.032374766	0.00050284591
0.097245140	0.032241034	0.00049901442
0.097375583	0.031979511	0.00049740404
0.097506026	0.032617985	0.00050464766
0.097636470	0.031776641	0.00049547057
0.097766913	0.031992925	0.00049679539
0.097897356	0.032648526	0.00050028785
0.098027799	0.033167692	0.00050353030
0.098158243	0.032861810	0.00049990883
0.098288686	0.033136566	0.00050056208
0.098419129	0.032379665	0.00049405642
0.098549572	0.032727435	0.00049799208
0.098680016	0.033098124	0.00049547173
0.098810459	0.032458907	0.00049316207
0.098940902	0.033104340	0.00049373609
0.099071345	0.032818928	0.00049218808
0.099201788	0.032636737	0.00049247016
0.099332232	0.032207254	0.00048599257
0.099462675	0.032543178	0.00048980929
0.099593118	0.032663293	0.00049023878
0.099723561	0.033059889	0.00049136770
0.099854005	0.033039115	0.00049287039
0.099984448	0.032825388	0.00049023003
0.10011489	0.032807644	0.00049300855
0.10024533	0.033210379	0.00049580885
0.10037578	0.032746981	0.00049004568
0.10050622	0.032475436	0.00049114671
0.10063666	0.032594076	0.00049030309
0.10076711	0.032723624	0.00049155986
0.10089755	0.032397594	0.00049174757
0.10102799	0.031894779	0.00048455679
0.10115844	0.032196855	0.00048887251
0.10128888	0.033563767	0.00050154946
0.10141932	0.032656403	0.00048767794
0.10154977	0.031858968	0.00048546330
0.10168021	0.031853272	0.00048624710
0.10181065	0.032234844	0.00048707421
0.10194110	0.032077340	0.00048602941
0.10207154	0.032500660	0.00048616274
0.10220198	0.032616031	0.00049044355
0.10233243	0.032527579	0.00048868276
0.10246287	0.031961063	0.00048233217
0.10259331	0.032838339	0.00049128236
0.10272376	0.031595704	0.00047972351
0.10285420	0.031863236	0.00048226556
0.10298464	0.031849190	0.00048459640
0.10311509	0.032640271	0.00048625432
0.10324553	0.032909671	0.00048902451
0.10337597	0.031553447	0.00048289426
0.10350642	0.031630060	0.00047789039
0.10363686	0.033137861	0.00048978917
0.10376730	0.032126364	0.00048524355
0.10389774	0.031869011	0.00048083884
0.10402819	0.032859073	0.00048933602
0.10415863	0.032219588	0.00048214881
0.10428907	0.032540163	0.00048287048
0.10441952	0.031843702	0.00048209698
0.10454996	0.031786277	0.00047699310
0.10468040	0.033110011	0.00048780314
0.10481085	0.032081095	0.00048101463
0.10494129	0.032106569	0.00048149645
0.10507173	0.031719699	0.00047911254
0.10520218	0.032475131	0.00048010550
0.10533262	0.031496141	0.00047570025
0.10546306	0.032577731	0.00048363160
0.10559351	0.032124399	0.00048003517
0.10572395	0.032141877	0.00048010668
0.10585439	0.032038017	0.00047812124
0.10598484	0.032052417	0.00047964256
0.10611528	0.033078774	0.00048621619
0.10624572	0.031896416	0.00047670297
0.10637617	0.032428132	0.00048391210
0.10650661	0.032578472	0.00048199738
0.10663705	0.032891806	0.00048224298
0.10676750	0.032555736	0.00048151561
0.10689794	0.032530806	0.00048026052
0.10702838	0.031839868	0.00047536482
0.10715883	0.032548020	0.00048362410
0.10728927	0.032324980	0.00047563853
0.10741971	0.031458865	0.00047342656
0.10755016	0.032829074	0.00048108780
0.10768060	0.032678245	0.00047954121
0.10781104	0.032727014	0.00048222051
0.10794149	0.032105735	0.00047470873
0.10807193	0.031996363	0.00047644014
0.10820237	0.032586395	0.00048021540
0.10833281	0.032084888	0.00047605490
0.10846326	0.032266735	0.00048942323
0.10859370	0.032531869	0.00049320205
0.10872414	0.032115749	0.00049547710
0.10885459	0.032234883	0.00049905484
0.10898503	0.031861774	0.00049535599
0.10911547	0.032163086	0.00050399435
0.10924592	0.032400095	0.00050747368
0.10937636	0.032451703	0.00050500011
0.10950680	0.031517772	0.00050534675
0.10963725	0.032598536	0.00051337265
0.10976769	0.032353525	0.00051215461
0.10989813	0.031746696	0.00051184529
0.11002858	0.033018019	0.00051882261
0.11015902	0.032004075	0.00051713083
0.11028946	0.031656324	0.00051719101
0.11041991	0.031456130	0.00051401923
0.11055035	0.031538590	0.00051822018
0.11068079	0.031864905	0.00052006741
0.11081124	0.031516249	0.00051823127
0.11094168	0.033193686	0.00053509361
0.11107212	0.032847406	0.00053090742
0.11120257	0.032257370	0.00053124651
0.11133301	0.031551160	0.00052514724
0.11146345	0.032028363	0.00052960097
0.11159390	0.031900095	0.00053519833
0.11172434	0.032559379	0.00053751152
0.11185478	0.031493093	0.00053145063
0.11198523	0.032029263	0.00053593132
0.11211567	0.032637350	0.00053924297
0.11224611	0.032955073	0.00054359285
0.11237656	0.031417766	0.00053432707
0.11250700	0.032531292	0.00054290593
0.11263744	0.031816112	0.00054023012
0.11276788	0.031869375	0.00053842195
0.11289833	0.031608353	0.00054049036
0.11302877	0.033125899	0.00055159467
0.11315921	0.031634720	0.00054048307
0.11328966	0.031669387	0.00053810765
0.11342010	0.032379502	0.00053158532
0.11355054	0.031267401	0.00051902453
0.11368099	0.032504880	0.00052627682
0.11381143	0.031894426	0.00051546102
0.11394187	0.032641368	0.00052289628
0.11407232	0.032276157	0.00051703494
0.11420276	0.032279138	0.00051484992
0.11433320	0.031828063	0.00051274351
0.11446365	0.032385050	0.00051045089
0.11459409	0.032336897	0.00050940670
0.11472453	0.032403626	0.00051024536
0.11485498	0.032032323	0.00050426105
0.11498542	0.032179418	0.00050760623
0.11511586	0.033032103	0.00051192721
0.11524631	0.032494770	0.00050449726
0.11537675	0.032136695	0.00050458376
0.11550719	0.032541501	0.00050321181
0.11563764	0.031775384	0.00049928653
0.11576808	0.032520200	0.00050530324
0.11589852	0.032466258	0.00049843432
0.11602897	0.032680828	0.00050516738
0.11615941	0.031952520	0.00049747866
0.11628985	0.031805261	0.00049426576
0.11642030	0.033096428	0.00050435367
0.11655074	0.032682656	0.00049799044
0.11668118	0.032806748	0.00049875751
0.11681163	0.032420018	0.00049979747
0.11694207	0.032176923	0.00049316552
0.11707251	0.031256367	0.00048754531
0.11720295	0.032704714	0.00049778935
0.11733340	0.032636066	0.00049497097
0.11746384	0.032470926	0.00049589028
0.11759428	0.032012462	0.00048921005
0.11772473	0.032582736	0.00049358464
0.11785517	0.031820770	0.00049043150
0.11798561	0.032220296	0.00048802478
0.11811606	0.031668649	0.00048637080
0.11824650	0.031732989	0.00048511606
0.11837694	0.031186146	0.00048039184
0.11850739	0.032622325	0.00049120755
0.11863783	0.031874134	0.00048284624
0.11876827	0.031135057	0.00047668821
0.11889872	0.031374496	0.00047900379
0.11902916	0.032107362	0.00048208136
0.11915960	0.032187578	0.00048315146
0.11929005	0.032721291	0.00048399975
0.11942049	0.031607917	0.00047955526
0.11955093	0.031509481	0.00047517403
0.11968138	0.032833666	0.00048268847
0.11981182	0.031367423	0.00047442313
0.11994226	0.031446003	0.00047483615
0.12007271	0.031392520	0.00047113017
0.12020315	0.032644765	0.00048010330
0.12033359	0.031714137	0.00047309671
0.12046404	0.031926584	0.00047355787
0.12059448	0.031556155	0.00047124968
0.12072492	0.031100297	0.00046651466
0.12085537	0.032595083	0.00047673544
0.12098581	0.032204609	0.00047225135
0.12111625	0.033139141	0.00047827487
0.12124670	0.031891980	0.00047125102
0.12137714	0.031149382	0.00046257577
0.12150758	0.031633276	0.00046804978
0.12163802	0.031753694	0.00046781178
0.12176847	0.032149072	0.00046514132
0.12189891	0.031471936	0.00046514854
0.12202935	0.031622906	0.00046456273
0.12215980	0.031500568	0.00046519505
0.12229024	0.032408922	0.00046996988
0.12242068	0.031980389	0.00046297048
0.12255113	0.031682913	0.00046290038
0.12268157	0.031553122	0.00046178219
0.12281201	0.031635812	0.00046171394
0.12294246	0.031391821	0.00046130201
0.12307290	0.032371550	0.00046541452
0.12320334	0.031654888	0.00046188102
0.12333379	0.031356704	0.00045926491
0.12346423	0.032161619	0.00046284703
0.12359467	0.031755794	0.00046259597
0.12372512	0.032264279	0.00046386782
0.12385556	0.031733975	0.00045945735
0.12398600	0.032239112	0.00046604802
0.12411645	0.031506295	0.00045736146
0.12424689	0.033024344	0.00046869998
0.12437733	0.031394229	0.00046061337
0.12450778	0.032016704	0.00046096486
0.12463822	0.031728322	0.00046005200
0.12476866	0.031827213	0.00045873495
0.12489911	0.031049077	0.00045431235
0.12502955	0.032229329	0.00046315331
0.12515999	0.031459638	0.00045662888
0.12529044	0.032182768	0.00046074651
0.12542088	0.031567563	0.00045744479
0.12555132	0.032215998	0.00045876533
0.12568177	0.031041943	0.00045281424
0.12581221	0.032037834	0.00045939020
0.12594265	0.032082376	0.00045836892
0.12607309	0.031430312	0.00045611927
0.12620354	0.031957572	0.00045755658
0.12633398	0.030806378	0.00045080648
0.12646442	0.031808370	0.00045887699
0.12659487	0.032170742	0.00045726655
0.12672531	0.030576271	0.00044935169
0.12685575	0.032010239	0.00045570571
0.12698620	0.032823928	0.00046398189
0.12711664	0.031484983	0.00045579350
0.12724708	0.032517070	0.00045891883
0.12737753	0.031977365	0.00045913749
0.12750797	0.031169863	0.00044935609
0.12763841	0.031614977	0.00045228041
0.12776886	0.031828155	0.00045602559
0.12789930	0.032042502	0.00045346135
0.12802974	0.032263713	0.00045715824
0.12816019	0.031648796	0.00045348094
0.12829063	0.031819687	0.00045248255
0.12842107	0.032090774	0.00045677599
0.12855152	0.031517701	0.00045054083
0.12868196	0.032355696	0.00045708163
0.12881240	0.031926706	0.00045499630
0.12894285	0.031819920	0.00045258534
0.12907329	0.030812885	0.00044669926
0.12920373	0.031812300	0.00045343024
0.12933418	0.030743326	0.00044494980
0.12946462	0.032104704	0.00045533139
0.12959506	0.031767501	0.00045294915
0.12972551	0.031363022	0.00044835831
0.12985595	0.032169955	0.00045605998
0.12998639	0.032009620	0.00045072428
0.13011684	0.031933995	0.00045280346
0.13024728	0.032964968	0.00045956453
0.13037772	0.031340827	0.00044682313
0.13050816	0.032068338	0.00045219020
0.13063861	0.032123220	0.00045343903
0.13076905	0.031733056	0.00044843447
0.13089949	0.030718693	0.00044410970
0.13102994	0.031755522	0.00044867646
0.13116038	0.030634506	0.00044231995
0.13129082	0.031654007	0.00044850618
0.13142127	0.032152191	0.00045114943
0.13155171	0.032916881	0.00045765253
0.13168215	0.031949356	0.00044992254
0.13181260	0.031778048	0.00044857979
0.13194304	0.031002130	0.00044396533
0.13207348	0.031655165	0.00044731521
0.13220393	0.032530499	0.00045265797
0.13233437	0.032092368	0.00045068103
0.13246481	0.031790530	0.00044849816
0.13259526	0.031914828	0.00044970801
0.13272570	0.030992755	0.00044214034
0.13285614	0.031385624	0.00044499289
0.13298659	0.032246242	0.00044984081
0.13311703	0.031839912	0.00044620659
0.13324747	0.032075599	0.00044928719
0.13337792	0.031486954	0.00044400187
0.13350836	0.031853489	0.00044838396
0.13363880	0.030960691	0.00044141810
0.13376925	0.032152018	0.00044616634
0.13389969	0.031583853	0.00044523558
0.13403013	0.031947887	0.00044766025
0.13416058	0.032158872	0.00044587134
0.13429102	0.031932864	0.00044711224
0.13442146	0.031179000	0.00044027450
0.13455191	0.031132429	0.00043960489
0.13468235	0.031515248	0.00044477318
0.13481279	0.031432188	0.00044236343
0.13494323	0.031861177	0.00044747712
0.13507368	0.032409824	0.00044901938
0.13520412	0.032091209	0.00044434314
0.13533456	0.031866026	0.00044556353
0.13546501	0.031792634	0.00044320515
0.13559545	0.031450674	0.00044129659
0.13572589	0.031098005	0.00043979084
0.13585634	0.031437846	0.00043732478
0.13598678	0.032089319	0.00044647986
0.13611722	0.031114620	0.00043841495
0.13624767	0.032024496	0.00044411493
0.13637811	0.031379433	0.00043992286
0.13650855	0.032421612	0.00044558372
0.13663900	0.031775151	0.00044180342
0.13676944	0.031717510	0.00044205971
0.13689988	0.032178081	0.00044284131
0.13703033	0.032359453	0.00044585470
0.13716077	0.031485558	0.00043962373
0.13729121	0.031662547	0.00043969860
0.13742166	0.031964922	0.00044292151
0.13755210	0.031591452	0.00043835009
0.13768254	0.031065824	0.00043832045
0.13781299	0.031574884	0.00044045822
0.13794343	0.031943920	0.00044033563
0.13807387	0.032352984	0.00044488234
0.13820432	0.031493552	0.00043810106
0.13833476	0.032122399	0.00044032622
0.13846520	0.031750880	0.00044147455
0.13859565	0.032288096	0.00044130766
0.13872609	0.031725805	0.00043906203
0.13885653	0.030899814	0.00043493919
0.13898698	0.031518065	0.00043652779
0.13911742	0.031699850	0.00043743290
0.13924786	0.031301233	0.00043659509
0.13937830	0.031740477	0.00043815416
0.13950875	0.031317712	0.00043641264
0.13963919	0.031478044	0.00043529058
0.13976963	0.031766735	0.00043831417
0.13990008	0.031772309	0.00043888192
0.14003052	0.032017222	0.00043853791
0.14016096	0.030884725	0.00043381330
0.14029141	0.031240181	0.00043236446
0.14042185	0.032556806	0.00044106882
0.14055229	0.032259819	0.00044122930
0.14068274	0.031674445	0.00043451316
0.14081318	0.031533709	0.00043587704
0.14094362	0.031189169	0.00043205346
0.14107407	0.031312054	0.00043225971
0.14120451	0.030975223	0.00043141450
0.14133495	0.030743206	0.00042830931
0.14146540	0.031354877	0.00043357153
0.14159584	0.031406702	0.00043501843
0.14172628	0.031725021	0.00043390358
0.14185673	0.031807524	0.00043702618
0.14198717	0.031593518	0.00043262570
0.14211761	0.032224827	0.00043661916
0.14224806	0.030863579	0.00043044812
0.14237850	0.031208453	0.00042761407
0.14250894	0.031268186	0.00043202353
0.14263939	0.031739987	0.00043471339
0.14276983	0.031155726	0.00042845998
0.14290027	0.030934293	0.00042919779
0.14303072	0.031360574	0.00042904836
0.14316116	0.031273648	0.00043056505
0.14329160	0.030581938	0.00042627653
0.14342205	0.031181318	0.00042736341
0.14355249	0.031428404	0.00042944561
0.14368293	0.031391488	0.00043138037
0.14381337	0.031013923	0.00042425718
0.14394382	0.031554437	0.00043246051
0.14407426	0.031609733	0.00042883376
0.14420470	0.031354548	0.00042933500
0.14433515	0.031104014	0.00042874145
0.14446559	0.031601284	0.00042898066
0.14459603	0.032513889	0.00043446295
0.14472648	0.031374607	0.00043040928
0.14485692	0.030918465	0.00042381241
0.14498736	0.031686192	0.00043113546
0.14511781	0.031045111	0.00042462803
0.14524825	0.031763784	0.00043148825
0.14537869	0.031326319	0.00042747494
0.14550914	0.030964493	0.00042192822
0.14563958	0.030676919	0.00042451269
0.14577002	0.030791588	0.00042198358
0.14590047	0.030913421	0.00042495600
0.14603091	0.032190932	0.00043333232
0.14616135	0.031109069	0.00042470034
0.14629180	0.031752511	0.00042986958
0.14642224	0.031147548	0.00042726946
0.14655268	0.031561253	0.00042728788
0.14668313	0.031094114	0.00042507155
0.14681357	0.031241916	0.00042671741
0.14694401	0.031575386	0.00042725296
0.14707446	0.031021296	0.00042486553
0.14720490	0.031463459	0.00042604107
0.14733534	0.031605469	0.00042915382
0.14746579	0.031190748	0.00042550409
0.14759623	0.031597427	0.00042720344
0.14772667	0.031348008	0.00042558815
0.14785712	0.031505264	0.00042555469
0.14798756	0.031589877	0.00042759107
0.14811800	0.031655111	0.00042632440
0.14824844	0.030990375	0.00042271178
0.14837889	0.032232874	0.00043146522
0.14850933	0.031209854	0.00042370984
0.14863977	0.031068738	0.00042029001
0.14877022	0.031443056	0.00042568369
0.14890066	0.031098611	0.00042219634
0.14903110	0.031044280	0.00042180796
0.14916155	0.031304776	0.00042469480
0.14929199	0.031246946	0.00042185309
0.14942243	0.030992355	0.00042240205
0.14955288	0.031475472	0.00042469185
0.14968332	0.030511106	0.00041727046
0.14981376	0.031522599	0.00042559839
0.14994421	0.030825212	0.00041914572
0.15007465	0.031593719	0.00042447627
0.15020509	0.031143745	0.00042290132
0.15033554	0.031781549	0.00042399191
0.15046598	0.031334380	0.00042472580
0.15059642	0.030698953	0.00041820922
0.15072687	0.030878125	0.00041928022
0.15085731	0.031315777	0.00042275207
0.15098775	0.031004020	0.00041840485
0.15111820	0.031257849	0.00042338246
0.15124864	0.031557666	0.00042356618
0.15137908	0.031341275	0.00041992256
0.15150953	0.031005397	0.00042138307
0.15163997	0.031176237	0.00041959308
0.15177041	0.031438597	0.00042247466
0.15190086	0.031670923	0.00042493052
0.15203130	0.030731457	0.00041702207
0.15216174	0.031652051	0.00042376152
0.15229219	0.031392215	0.00042223456
0.15242263	0.031881039	0.00042288638
0.15255307	0.031849350	0.00042473916
0.15268351	0.030690623	0.00041594195
0.15281396	0.031281648	0.00041856691
0.15294440	0.030991063	0.00041946841
0.15307484	0.031367184	0.00041937590
0.15320529	0.031276327	0.00041885225
0.15333573	0.031488075	0.00042063814
0.15346617	0.030783077	0.00041573893
0.15359662	0.031236955	0.00041946784
0.15372706	0.031681967	0.00042110561
0.15385750	0.030804484	0.00041538063
0.15398795	0.031884612	0.00042198547
0.15411839	0.031890095	0.00042247652
0.15424883	0.031662922	0.00041982081
0.15437928	0.031319001	0.00041824241
0.15450972	0.031602168	0.00041922774
0.15464016	0.031854353	0.00042205406
0.15477061	0.030925685	0.00041447573
0.15490105	0.030743945	0.00041305728
0.15503149	0.031217675	0.00041742742
0.15516194	0.030747426	0.00041366589
0.15529238	0.030985318	0.00041606128
0.15542282	0.031275540	0.00041716377
0.15555327	0.031662441	0.00041959548
0.15568371	0.031423538	0.00041781633
0.15581415	0.031291206	0.00041789522
0.15594460	0.031498302	0.00041661942
0.15607504	0.031796886	0.00041843766
0.15620548	0.031520647	0.00041698604
0.15633593	0.031058856	0.00041372681
0.15646637	0.031490852	0.00041621708
0.15659681	0.030887280	0.00041388920
0.15672726	0.031795174	0.00041833468
0.15685770	0.031328594	0.00041611102
0.15698814	0.031539065	0.00041604825
0.15711858	0.030658335	0.00040987893
0.15724903	0.030907775	0.00041326438
0.15737947	0.030856201	0.00041255712
0.15750991	0.030321599	0.00040780131
0.15764036	0.031290747	0.00041550903
0.15777080	0.031777506	0.00041723742
0.15790124	0.030560520	0.00040846234
0.15803169	0.030993702	0.00041224676
0.15816213	0.031367365	0.00041498769
0.15829257	0.030491661	0.00040851846
0.15842302	0.031021462	0.00041311886
0.15855346	0.031646332	0.00041414810
0.15868390	0.031278772	0.00041386805
0.15881435	0.030309237	0.00040891176
0.15894479	0.030985557	0.00041226244
0.15907523	0.030458270	0.00040740733
0.15920568	0.030532059	0.00040891864
0.15933612	0.031384141	0.00041297679
0.15946656	0.031302715	0.00041176087
0.15959701	0.031125296	0.00041208354
0.15972745	0.031029744	0.00041166606
0.15985789	0.030904484	0.00040994877
0.15998834	0.031085754	0.00040955069
0.16011878	0.031231416	0.00041213705
0.16024922	0.031510241	0.00041225763
0.16037967	0.031111004	0.00041176564
0.16051011	0.031072126	0.00041073967
0.16064055	0.031322880	0.00041091422
0.16077100	0.031398764	0.00041158773
0.16090144	0.031160593	0.00041237650
0.16103188	0.031215078	0.00040962575
0.16116233	0.031598794	0.00041220867
0.16129277	0.031222745	0.00041028323
0.16142321	0.032019351	0.00041481979
0.16155365	0.030894467	0.00040808128
0.16168410	0.031120046	0.00040871649
0.16181454	0.031391907	0.00041067091
0.16194498	0.031153765	0.00040817891
0.16207543	0.030578546	0.00040490790
0.16220587	0.031260312	0.00040949740
0.16233631	0.031503444	0.00040975984
0.16246676	0.030923662	0.00040849412
0.16259720	0.030939734	0.00040651395
0.16272764	0.030684970	0.00040451170
0.16285809	0.031589764	0.00041135006
0.16298853	0.031183939	0.00040892986
0.16311897	0.031610828	0.00041011607
0.16324942	0.031760068	0.00041295041
0.16337986	0.031280620	0.00040747629
0.16351030	0.030817930	0.00040631266
0.16364075	0.030810266	0.00040572182
0.16377119	0.031103046	0.00040546289
0.16390163	0.031243714	0.00040826605
0.16403208	0.030282457	0.00040244486
0.16416252	0.031228320	0.00040672987
0.16429296	0.030886342	0.00040708582
0.16442341	0.030725841	0.00040190142
0.16455385	0.030667543	0.00040389877
0.16468429	0.031611055	0.00040917491
0.16481474	0.030901723	0.00040358803
0.16494518	0.031492535	0.00040858930
0.16507562	0.030902734	0.00040341537
0.16520607	0.031100782	0.00040546184
0.16533651	0.030806955	0.00040496570
0.16546695	0.030902639	0.00040324251
0.16559740	0.030727000	0.00040498037
0.16572784	0.031168672	0.00040426243
0.16585828	0.031443387	0.00040614842
0.16598872	0.031058734	0.00040597342
0.16611917	0.031451332	0.00040773319
0.16624961	0.030267395	0.00039937977
0.16638005	0.030760127	0.00040266351
0.16651050	0.031149181	0.00040311101
0.16664094	0.031685340	0.00040849740
0.16677138	0.031691505	0.00040662379
0.16690183	0.030908112	0.00040213480
0.16703227	0.030650082	0.00040240040
0.16716271	0.030773332	0.00039891637
0.16729316	0.031167354	0.00040438897
0.16742360	0.031452778	0.00040599188
0.16755404	0.031524043	0.00040557685
0.16768449	0.031156109	0.00040285632
0.16781493	0.030798910	0.00040055303
0.16794537	0.030571716	0.00039970371
0.16807582	0.031151908	0.00040396017
0.16820626	0.030614905	0.00039868370
0.16833670	0.031766580	0.00040666572
0.16846715	0.031325621	0.00040424724
0.16859759	0.030975872	0.00040038241
0.16872803	0.030384881	0.00039841511
0.16885848	0.031716988	0.00040560099
0.16898892	0.031190140	0.00040257949
0.16911936	0.030726655	0.00040071847
0.16924981	0.029994181	0.00039513683
0.16938025	0.030642957	0.00039820061
0.16951069	0.030812049	0.00040001454
0.16964114	0.030468859	0.00039911124
0.16977158	0.030909913	0.00039947950
0.16990202	0.030493407	0.00039656109
0.17003247	0.031013806	0.00040047598
0.17016291	0.031158118	0.00040162597
0.17029335	0.031106329	0.00039956601
0.17042379	0.031092532	0.00040079563
0.17055424	0.031220162	0.00040083193
0.17068468	0.030927913	0.00039876740
0.17081512	0.030493180	0.00039670321
0.17094557	0.031151962	0.00039934757
0.17107601	0.030979696	0.00040063454
0.17120645	0.030484925	0.00039899370
0.17133690	0.030870636	0.00039895147
0.17146734	0.030191450	0.00039370829
0.17159778	0.030975902	0.00039773793
0.17172823	0.031023551	0.00039816028
0.17185867	0.030796377	0.00039908565
0.17198911	0.030606720	0.00039419283
0.17211956	0.031548122	0.00040261430
0.17225000	0.030450508	0.00039469030
0.17238044	0.030673437	0.00039558293
0.17251089	0.031046353	0.00039919199
0.17264133	0.030335721	0.00039386357
0.17277177	0.030450260	0.00039552825
0.17290222	0.030554580	0.00039603723
0.17303266	0.031130527	0.00039598106
0.17316310	0.031743500	0.00040253063
0.17329355	0.030735820	0.00039621165
0.17342399	0.030644101	0.00039405109
0.17355443	0.030809645	0.00039582961
0.17368488	0.030925112	0.00039458022
0.17381532	0.030332121	0.00039457310
0.17394576	0.030926916	0.00039761251
0.17407621	0.030872078	0.00039580160
0.17420665	0.031270465	0.00039787683
0.17433709	0.031052841	0.00039715530
0.17446753	0.030122705	0.00039098419
0.17459798	0.031043096	0.00039697361
0.17472842	0.030233181	0.00039168716
0.17485886	0.031161599	0.00039887430
0.17498931	0.031214987	0.00039820779
0.17511975	0.031058716	0.00039375583
0.17525019	0.030964784	0.00039519237
0.17538064	0.030924348	0.00039631343
0.17551108	0.030414476	0.00039221855
0.17564152	0.031447452	0.00039724074
0.17577197	0.029993293	0.00038792047
0.17590241	0.031112795	0.00039587083
0.17603285	0.030132408	0.00039020065
0.17616330	0.030419441	0.00039056706
0.17629374	0.030513153	0.00039228132
0.17642418	0.030927027	0.00039315920
0.17655463	0.030796065	0.00039330281
0.17668507	0.030725691	0.00039293703
0.17681551	0.030783319	0.00039225180
0.17694596	0.030606290	0.00039188517
0.17707640	0.030429790	0.00039007425
0.17720684	0.030281427	0.00038853302
0.17733729	0.031193464	0.00039583835
0.17746773	0.031396603	0.00039460265
0.17759817	0.030979288	0.00039279461
0.17772862	0.030738064	0.00039357962
0.17785906	0.030674186	0.00038992447
0.17798950	0.030937215	0.00039176148
0.17811995	0.030020624	0.00038719969
0.17825039	0.031200278	0.00039267266
0.17838083	0.031146962	0.00039546156
0.17851128	0.030703067	0.00038969059
0.17864172	0.030411871	0.00038911458
0.17877216	0.030334768	0.00038950340
0.17890260	0.031276868	0.00039251488
0.17903305	0.031631080	0.00039705037
0.17916349	0.030200708	0.00038631803
0.17929393	0.030900377	0.00039125913
0.17942438	0.030249417	0.00038712191
0.17955482	0.030395155	0.00038639446
0.17968526	0.030643685	0.00039066900
0.17981571	0.030822026	0.00039134345
0.17994615	0.031477753	0.00039276025
0.18007659	0.030738266	0.00039209043
0.18020704	0.030686745	0.00038959172
0.18033748	0.030343350	0.00038653287
0.18046792	0.030446595	0.00039026769
0.18059837	0.030691480	0.00038832490
0.18072881	0.030325373	0.00038633086
0.18085925	0.030591559	0.00038815039
0.18098970	0.030978033	0.00038925002
0.18112014	0.031419986	0.00039498120
0.18125058	0.030793220	0.00038817166
0.18138103	0.031224719	0.00039103055
0.18151147	0.030756306	0.00038902635
0.18164191	0.031296826	0.00039005313
0.18177236	0.030935311	0.00038976313
0.18190280	0.030891628	0.00038907708
0.18203324	0.030949513	0.00038845226
0.18216369	0.030451453	0.00039537291
0.18229413	0.030876312	0.00039816827
0.18242457	0.031592271	0.00040667500
0.18255502	0.030107167	0.00039985671
0.18268546	0.030632792	0.00040406175
0.18281590	0.030903975	0.00040746787
0.18294635	0.030304916	0.00040518848
0.18307679	0.030762618	0.00040985336
0.18320723	0.030134346	0.00040955584
0.18333767	0.030055260	0.00040663523
0.18346812	0.030790881	0.00041555491
0.18359856	0.029772690	0.00040996389
0.18372900	0.029882712	0.00041091387
0.18385945	0.030274796	0.00041469155
0.18398989	0.030589333	0.00041698682
0.18412033	0.030516165	0.00041945433
0.18425078	0.030472977	0.00042014789
0.18438122	0.030216793	0.00041843677
0.18451166	0.030352192	0.00042010707
0.18464211	0.031423535	0.00042897458
0.18477255	0.030570725	0.00042473755
0.18490299	0.030500578	0.00042659163
0.18503344	0.030389305	0.00042245137
0.18516388	0.030877882	0.00042987620
0.18529432	0.031029067	0.00043019120
0.18542477	0.030613450	0.00042896499
0.18555521	0.030330354	0.00043001730
0.18568565	0.030987806	0.00043226962
0.18581610	0.030631058	0.00043113781
0.18594654	0.029698947	0.00042624873
0.18607698	0.030796494	0.00043379339
0.18620743	0.031032226	0.00043723523
0.18633787	0.030603956	0.00043677142
0.18646831	0.030423387	0.00043168523
0.18659876	0.030233476	0.00043414074
0.18672920	0.030425582	0.00043657011
0.18685964	0.030264727	0.00043494465
0.18699009	0.030485756	0.00043770067
0.18712053	0.030089631	0.00042421509
0.18725097	0.030545674	0.00042602644
0.18738142	0.031055106	0.00042516460
0.18751186	0.030458962	0.00041891024
0.18764230	0.030965967	0.00042110427
0.18777274	0.030370522	0.00041535541
0.18790319	0.031416392	0.00042000021
0.18803363	0.031138857	0.00041762872
0.18816407	0.030037156	0.00040712606
0.18829452	0.030352178	0.00041123774
0.18842496	0.030980309	0.00041335982
0.18855540	0.030510994	0.00040796903
0.18868585	0.030970188	0.00041218266
0.18881629	0.030205885	0.00040312278
0.18894673	0.031850132	0.00041396069
0.18907718	0.030991102	0.00040727277
0.18920762	0.030772747	0.00040572326
0.18933806	0.030622539	0.00040269311
0.18946851	0.030845467	0.00040364407
0.18959895	0.031976578	0.00041013610
0.18972939	0.030821662	0.00040212118
0.18985984	0.030435975	0.00039824939
0.18999028	0.030926436	0.00040164728
0.19012072	0.031124537	0.00040304501
0.19025117	0.030292017	0.00039523105
0.19038161	0.030031348	0.00039506309
0.19051205	0.030478732	0.00039618615
0.19064250	0.031060595	0.00039902691
0.19077294	0.031113808	0.00040036885
0.19090338	0.030727004	0.00039496934
0.19103383	0.030083956	0.00039172226
0.19116427	0.030802625	0.00039472598
0.19129471	0.031180304	0.00039674854
0.19142516	0.030803130	0.00039488343
0.19155560	0.030116016	0.00038743345
0.19168604	0.030706568	0.00039162522
0.19181649	0.029937209	0.00038768763
0.19194693	0.030662832	0.00038961382
0.19207737	0.030525233	0.00039025565
0.19220781	0.030310011	0.00038584898
0.19233826	0.030430245	0.00038773571
0.19246870	0.029864711	0.00038487327
0.19259914	0.030884599	0.00038798604
0.19272959	0.030858885	0.00038960612
0.19286003	0.029697408	0.00038248153
0.19299047	0.030768398	0.00038639705
0.19312092	0.030561699	0.00038599751
0.19325136	0.030994307	0.00038839852
0.19338180	0.030030618	0.00038266171
0.19351225	0.030548996	0.00038757149
0.19364269	0.030618412	0.00038370336
0.19377313	0.029636797	0.00038115097
0.19390358	0.030620631	0.00038620356
0.19403402	0.031120444	0.00038700988
0.19416446	0.030743478	0.00038720673
0.19429491	0.030578822	0.00038510332
0.19442535	0.030548470	0.00038438725
0.19455579	0.030357551	0.00038403655
0.19468624	0.030769965	0.00038438215
0.19481668	0.029711015	0.00038094723
0.19494712	0.030003094	0.00038135863
0.19507757	0.030609674	0.00038409944
0.19520801	0.030754488	0.00038467649
0.19533845	0.030023403	0.00037922830
0.19546890	0.030293905	0.00038356139
0.19559934	0.031048898	0.00038791531
0.19572978	0.030459692	0.00038178607
0.19586023	0.030280842	0.00038180283
0.19599067	0.030651994	0.00038340878
0.19612111	0.030545887	0.00038129680
0.19625156	0.030864057	0.00038712178
0.19638200	0.030444703	0.00038045391
0.19651244	0.029960000	0.00037999773
0.19664288	0.030177292	0.00037985350
0.19677333	0.030137681	0.00037789397
0.19690377	0.030469174	0.00038197606
0.19703421	0.030073445	0.00037842113
0.19716466	0.030413808	0.00038078756
0.19729510	0.030620111	0.00038101100
0.19742554	0.030030681	0.00037783519
0.19755599	0.030654870	0.00038177953
0.19768643	0.029945517	0.00037870121
0.19781687	0.029986907	0.00037715305
0.19794732	0.030144750	0.00037955644
0.19807776	0.031225000	0.00038255828
0.19820820	0.029709257	0.00037537720
0.19833865	0.030501309	0.00037984409
0.19846909	0.030773519	0.00037974060
0.19859953	0.030469159	0.00038013017
0.19872998	0.030311838	0.00037854845
0.19886042	0.031065593	0.00038100596
0.19899086	0.030505969	0.00038072277
0.19912131	0.030543944	0.00037864072
0.19925175	0.030513398	0.00037971968
0.19938219	0.030415700	0.00037872244
0.19951264	0.030928723	0.00038000771
0.19964308	0.029713428	0.00037473214
0.19977352	0.030248368	0.00037707174
0.19990397	0.031168678	0.00038202905
0.20003441	0.031153616	0.00038308434
0.20016485	0.030542861	0.00037742121
0.20029530	0.030469290	0.00037822168
0.20042574	0.030794675	0.00038009172
0.20055618	0.030448084	0.00037665612
0.20068663	0.029926799	0.00037451163
0.20081707	0.030146106	0.00037516183
0.20094751	0.030249334	0.00037579710
0.20107795	0.030469616	0.00037847171
0.20120840	0.030285026	0.00037535505
0.20133884	0.029487283	0.00037205637
0.20146928	0.030312070	0.00037679598
0.20159973	0.030106224	0.00037429324
0.20173017	0.030159307	0.00037547515
0.20186061	0.030985413	0.00037857282
0.20199106	0.029970171	0.00037471076
0.20212150	0.030028910	0.00037468423
0.20225194	0.030365252	0.00037535069
0.20238239	0.029879458	0.00037262812
0.20251283	0.030072260	0.00037334114
0.20264327	0.029985264	0.00037242673
0.20277372	0.030079251	0.00037441179
0.20290416	0.029953525	0.00037347068
0.20303460	0.030280497	0.00037463283
0.20316505	0.030149706	0.00037319698
0.20329549	0.029890923	0.00037064312
0.20342593	0.030114973	0.00037324056
0.20355638	0.030525236	0.00037531535
0.20368682	0.029849440	0.00036986271
0.20381726	0.030677123	0.00037666089
0.20394771	0.029900877	0.00036919894
0.20407815	0.029619298	0.00037024923
0.20420859	0.030336953	0.00037332673
0.20433904	0.030130107	0.00037110399
0.20446948	0.030141817	0.00037170604
0.20459992	0.029800848	0.00036892795
0.20473037	0.030377738	0.00037194954
0.20486081	0.030787670	0.00037492541
0.20499125	0.030035131	0.00037025135
0.20512170	0.030374070	0.00037310779
0.20525214	0.030498377	0.00037248511
0.20538258	0.029895686	0.00036860054
0.20551302	0.030549515	0.00037251446
0.20564347	0.030455718	0.00037101583
0.20577391	0.030044091	0.00037061985
0.20590435	0.030463577	0.00037291864
0.20603480	0.030550596	0.00037079336
0.20616524	0.029513101	0.00036606132
0.20629568	0.030226771	0.00037093887
0.20642613	0.029529550	0.00036582895
0.20655657	0.029967424	0.00036978048
0.20668701	0.030278190	0.00036953295
0.20681746	0.030314284	0.00037035941
0.20694790	0.030356685	0.00037123187
0.20707834	0.029421364	0.00036515554
0.20720879	0.030932927	0.00037426078
0.20733923	0.030095201	0.00036827182
0.20746967	0.029474599	0.00036495117
0.20760012	0.030309048	0.00037096328
0.20773056	0.030362655	0.00036806306
0.20786100	0.030124271	0.00037013576
0.20799145	0.030106195	0.00036879406
0.20812189	0.029726040	0.00036596280
0.20825233	0.030506058	0.00037059980
0.20838278	0.030350193	0.00036888647
0.20851322	0.029906326	0.00036666228
0.20864366	0.030132848	0.00036998844
0.20877411	0.030476752	0.00036906717
0.20890455	0.029731920	0.00036620154
0.20903499	0.030359762	0.00036882081
0.20916544	0.030290744	0.00036858637
0.20929588	0.029943246	0.00036840095
0.20942632	0.030400645	0.00036802362
0.20955677	0.030208197	0.00036878847
0.20968721	0.030192433	0.00036773949
0.20981765	0.030532078	0.00036829857
0.20994809	0.030430972	0.00037002825
0.21007854	0.029605969	0.00036447318
0.21020898	0.029437274	0.00036237304
0.21033942	0.029961706	0.00036704183
0.21046987	0.030427371	0.00036745640
0.21060031	0.030136401	0.00036756494
0.21073075	0.030199431	0.00036697448
0.21086120	0.029678690	0.00036383540
0.21099164	0.029991675	0.00036599685
0.21112208	0.029566442	0.00036240835
0.21125253	0.029369994	0.00036154995
0.21138297	0.031100675	0.00037287312
0.21151341	0.030025975	0.00036445377
0.21164386	0.029742060	0.00036386379
0.21177430	0.030096541	0.00036523598
0.21190474	0.030164075	0.00036636064
0.21203519	0.029986892	0.00036621278
0.21216563	0.029860921	0.00036387062
0.21229607	0.030151412	0.00036557798
0.21242652	0.030230695	0.00036725801
0.21255696	0.030126565	0.00036362336
0.21268740	0.030326216	0.00036686948
0.21281785	0.029941054	0.00036335626
0.21294829	0.030115769	0.00036527331
0.21307873	0.029967185	0.00036415731
0.21320918	0.030149021	0.00036421259
0.21333962	0.030066598	0.00036428175
0.21347006	0.029307273	0.00036253630
0.21360051	0.030181919	0.00036353177
0.21373095	0.030013498	0.00036375209
0.21386139	0.030234252	0.00036453244
0.21399184	0.030507846	0.00036574388
0.21412228	0.030314903	0.00036610072
0.21425272	0.029912729	0.00036214295
0.21438316	0.029870480	0.00036298510
0.21451361	0.030656655	0.00036717187
0.21464405	0.030049911	0.00036088905
0.21477449	0.029616795	0.00036071611
0.21490494	0.030461707	0.00036507737
0.21503538	0.030409009	0.00036492094
0.21516582	0.029793804	0.00036325098
0.21529627	0.029913166	0.00036056647
0.21542671	0.029984623	0.00036232500
0.21555715	0.029745518	0.00036059104
0.21568760	0.029735881	0.00036056932
0.21581804	0.030053272	0.00036214803
0.21594848	0.029586509	0.00035876486
0.21607893	0.029349203	0.00035834371
0.21620937	0.029650222	0.00036022592
0.21633981	0.029943433	0.00036047163
0.21647026	0.029941413	0.00036143798
0.21660070	0.029976650	0.00036108686
0.21673114	0.029599883	0.00035948052
0.21686159	0.030105838	0.00036206632
0.21699203	0.029432917	0.00035779150
0.21712247	0.029909433	0.00036131105
0.21725292	0.029531806	0.00036068011
0.21738336	0.030199793	0.00036066147
0.21751380	0.029862361	0.00035903465
0.21764425	0.030867426	0.00036575572
0.21777469	0.030373249	0.00036347767
0.21790513	0.030479002	0.00036410154
0.21803558	0.029580573	0.00035740690
0.21816602	0.030643437	0.00036436719
0.21829646	0.029361553	0.00035711301
0.21842691	0.029776259	0.00035815864
0.21855735	0.029817107	0.00036083363
0.21868779	0.029989560	0.00035979680
0.21881823	0.029962231	0.00035954441
0.21894868	0.029866416	0.00035908572
0.21907912	0.030402697	0.00036009433
0.21920956	0.030262648	0.00036155967
0.21934001	0.029700499	0.00035780264
0.21947045	0.029951911	0.00035888566
0.21960089	0.030157580	0.00036057022
0.21973134	0.029808636	0.00035735100
0.21986178	0.030103959	0.00035898857
0.21999222	0.029995660	0.00035974703
0.22012267	0.029551804	0.00035463087
0.22025311	0.029514223	0.00035707958
0.22038355	0.029188991	0.00035239857
0.22051400	0.029949228	0.00035784312
0.22064444	0.029519163	0.00035652531
0.22077488	0.029335599	0.00035432323
0.22090533	0.029684745	0.00035771114
0.22103577	0.029842069	0.00035663682
0.22116621	0.030181583	0.00035742376
0.22129666	0.029251982	0.00035395409
0.22142710	0.029413225	0.00035476999
0.22155754	0.030434972	0.00035927267
0.22168799	0.029752297	0.00035676874
0.22181843	0.029681649	0.00035378885
0.22194887	0.029211547	0.00035465402
0.22207932	0.029718047	0.00035523567
0.22220976	0.030069108	0.00035724301
0.22234020	0.029929476	0.00035757940
0.22247065	0.029667513	0.00035461990
0.22260109	0.030211672	0.00035860499
0.22273153	0.029659033	0.00035610252
0.22286198	0.029694976	0.00035362977
0.22299242	0.029667565	0.00035668271
0.22312286	0.029111295	0.00035122156
0.22325330	0.030026550	0.00035664365
0.22338375	0.029388700	0.00035364860
0.22351419	0.030280127	0.00035788468
0.22364463	0.029842926	0.00035569087
0.22377508	0.030075011	0.00035728358
0.22390552	0.030591511	0.00035787618
0.22403596	0.029212067	0.00035265890
0.22416641	0.029127563	0.00035106618
0.22429685	0.029795147	0.00035483803
0.22442729	0.029658224	0.00035496335
0.22455774	0.029814107	0.00035304558
0.22468818	0.029918597	0.00035444697
0.22481862	0.029462064	0.00035228135
0.22494907	0.030105999	0.00035492881
0.22507951	0.029120833	0.00035081408
0.22520995	0.029658346	0.00035314990
0.22534040	0.029594021	0.00035131328
0.22547084	0.030349193	0.00035789959
0.22560128	0.029370164	0.00035050235
0.22573173	0.030061299	0.00035546453
0.22586217	0.029509368	0.00035210313
0.22599261	0.029706279	0.00035205728
0.22612306	0.029485095	0.00035145436
0.22625350	0.028937800	0.00034784664
0.22638394	0.029463309	0.00035097064
0.22651439	0.030081623	0.00035589114
0.22664483	0.029862437	0.00035235044
0.22677527	0.030023861	0.00035439147
0.22690572	0.029707173	0.00035175366
0.22703616	0.030104761	0.00035503439
0.22716660	0.029488949	0.00035213322
0.22729705	0.029878802	0.00035230822
0.22742749	0.029595390	0.00035139251
0.22755793	0.029754327	0.00035266569
0.22768837	0.029852791	0.00035127050
0.22781882	0.029656585	0.00035190409
0.22794926	0.030233062	0.00035428830
0.22807970	0.029381793	0.00035012183
0.22821015	0.029982325	0.00035367144
0.22834059	0.030375255	0.00035388274
0.22847103	0.028889919	0.00034807370
0.22860148	0.030042866	0.00035394818
0.22873192	0.029313896	0.00034978687
0.22886236	0.030199547	0.00035360963
0.22899281	0.029733601	0.00035036453
0.22912325	0.029713581	0.00035064122
0.22925369	0.029471913	0.00035100850
0.22938414	0.030022921	0.00035128296
0.22951458	0.029652679	0.00035186761
0.22964502	0.029502766	0.00034776802
0.22977547	0.029095982	0.00034676537
0.22990591	0.029731236	0.00035000498
0.23003635	0.029331358	0.00034868719
0.23016680	0.029902106	0.00035116211
0.23029724	0.029705515	0.00035085360
0.23042768	0.029378521	0.00034525302
0.23055813	0.029518269	0.00034868877
0.23068857	0.029753783	0.00035447263
0.23081901	0.029664196	0.00035867268
0.23094946	0.029649873	0.00036035601
0.23107990	0.028700213	0.00035476777
0.23121034	0.029862893	0.00036476133
0.23134079	0.029708097	0.00036664229
0.23147123	0.029040742	0.00036222298
0.23160167	0.029335940	0.00036677095
0.23173212	0.029002547	0.00036586623
0.23186256	0.029374397	0.00036792308
0.23199300	0.029683488	0.00037211909
0.23212344	0.029933179	0.00037256394
0.23225389	0.029102082	0.00037152246
0.23238433	0.029749763	0.00037511419
0.23251477	0.029022060	0.00037054721
0.23264522	0.029416254	0.00037604988
0.23277566	0.029167457	0.00037451057
0.23290610	0.029332672	0.00037647245
0.23303655	0.028983856	0.00037870944
0.23316699	0.029429441	0.00037736026
0.23329743	0.029222163	0.00037797007
0.23342788	0.029232066	0.00037642296
0.23355832	0.029829428	0.00038086519
0.23368876	0.029624119	0.00037935343
0.23381921	0.029962881	0.00038044530
0.23394965	0.029033326	0.00037454351
0.23408009	0.029257334	0.00037794372
0.23421054	0.029785324	0.00037905556
0.23434098	0.029782801	0.00038291490
0.23447142	0.029188190	0.00037647993
0.23460187	0.029673856	0.00038199772
0.23473231	0.029605228	0.00038146644
0.23486275	0.029381254	0.00037862636
0.23499320	0.029553792	0.00038084887
0.23512364	0.029840229	0.00038324426
0.23525408	0.029570117	0.00038114610
0.23538453	0.029778550	0.00038164572
0.23551497	0.029455090	0.00037991682
0.23564541	0.029032880	0.00038032457
0.23577586	0.029657423	0.00038500758
0.23590630	0.029284086	0.00037959152
0.23603674	0.030276505	0.00038751322
0.23616719	0.029655197	0.00038191580
0.23629763	0.029280708	0.00038152638
0.23642807	0.029734919	0.00038582672
0.23655851	0.029362782	0.00038241624
0.23668896	0.029613722	0.00038485679
0.23681940	0.029127294	0.00038303313
0.23694984	0.030400093	0.00038656278
0.23708029	0.029787650	0.00038705885
0.23721073	0.029675957	0.00038419728
0.23734117	0.029338703	0.00038527923
0.23747162	0.029300188	0.00038298533
0.23760206	0.030242985	0.00038825070
0.23773250	0.030138899	0.00038904886
0.23786295	0.029171124	0.00038463423
0.23799339	0.029447241	0.00038438311
0.23812383	0.029741340	0.00038846474
0.23825428	0.029465647	0.00038381223
0.23838472	0.029347541	0.00038468667
0.23851516	0.029640728	0.00038781864
0.23864561	0.029483593	0.00038538938
0.23877605	0.029297923	0.00038771975
0.23890649	0.029221668	0.00038321908
0.23903694	0.028980008	0.00038411307
0.23916738	0.029555744	0.00038847133
0.23929782	0.029734060	0.00038875603
0.23942827	0.029204216	0.00038591578
0.23955871	0.029590091	0.00038916510
0.23968915	0.029056583	0.00038178717
0.23981960	0.029091516	0.00038747225
0.23995004	0.029468039	0.00038748639
0.24008048	0.029515851	0.00038910714
0.24021093	0.029240890	0.00038890811
0.24034137	0.028816790	0.00038238021
0.24047181	0.029614309	0.00038869744
0.24060226	0.029734764	0.00039204918
0.24073270	0.030109958	0.00039143370
0.24086314	0.028554490	0.00038667831
0.24099358	0.029108418	0.00038570398
0.24112403	0.029413478	0.00038942774
0.24125447	0.028906422	0.00038630215
0.24138491	0.029493514	0.00038736392
0.24151536	0.029698797	0.00039174159
0.24164580	0.029361221	0.00038876891
0.24177624	0.028974952	0.00038623743
0.24190669	0.029345787	0.00038947957
0.24203713	0.029788101	0.00039158314
0.24216757	0.028964186	0.00038769579
0.24229802	0.029046912	0.00039008480
0.24242846	0.029407137	0.00038946661
0.24255890	0.028972973	0.00038733954
0.24268935	0.029673146	0.00039108153
0.24281979	0.030004291	0.00039445703
0.24295023	0.029728802	0.00039358869
0.24308068	0.028733446	0.00038553320
0.24321112	0.029849437	0.00039338001
0.24334156	0.029248980	0.00039238244
0.24347201	0.029373971	0.00038887459
0.24360245	0.029479201	0.00039492931
0.24373289	0.029627096	0.00039182222
0.24386334	0.029600515	0.00039268417
0.24399378	0.028624462	0.00038689025
0.24412422	0.029179667	0.00038881249
0.24425467	0.029782061	0.00039433377
0.24438511	0.029853842	0.00039545406
0.24451555	0.029710745	0.00039463517
0.24464600	0.029460176	0.00039179127
0.24477644	0.028601410	0.00038600634
0.24490688	0.029656752	0.00039565716
0.24503733	0.029211305	0.00039317700
0.24516777	0.029337190	0.00039032728
0.24529821	0.028696833	0.00039107517
0.24542865	0.029058818	0.00039036950
0.24555910	0.029234388	0.00039275814
0.24568954	0.028487812	0.00038891514
0.24581998	0.029469841	0.00039237946
0.24595043	0.029428536	0.00039494509
0.24608087	0.029255057	0.00039339112
0.24621131	0.029676358	0.00039241516
0.24634176	0.028998611	0.00039235962
0.24647220	0.029215499	0.00039110439
0.24660264	0.029665542	0.00039816253
0.24673309	0.029704987	0.00039592596
0.24686353	0.029409654	0.00039399942
0.24699397	0.029221423	0.00039281532
0.24712442	0.030054636	0.00040002211
0.24725486	0.028703238	0.00038767748
0.24738530	0.029112629	0.00039515509
0.24751575	0.029660175	0.00039505389
0.24764619	0.029165447	0.00039383751
0.24777663	0.029673267	0.00039723389
0.24790708	0.029115001	0.00039295322
0.24803752	0.029138041	0.00039444386
0.24816796	0.028788718	0.00039225639
0.24829841	0.028878962	0.00039059012
0.24842885	0.029679106	0.00039848146
0.24855929	0.028285368	0.00038793127
0.24868974	0.028576782	0.00039319780
0.24882018	0.028640838	0.00039361122
0.24895062	0.028968993	0.00039043397
0.24908107	0.029592032	0.00039821600
0.24921151	0.029062425	0.00039352827
0.24934195	0.028668473	0.00039135464
0.24947240	0.028977231	0.00039434011
0.24960284	0.029785422	0.00039958929
0.24973328	0.029010581	0.00039382041
0.24986372	0.029746212	0.00040011137
0.24999417	0.029229750	0.00039538123
0.25012461	0.030086278	0.00040303751
0.25025505	0.029248486	0.00039407159
0.25038550	0.029270301	0.00039548854
0.25051594	0.029273452	0.00039753684
0.25064638	0.029305001	0.00039554673
0.25077683	0.029032193	0.00039593625
0.25090727	0.028906208	0.00039676883
0.25103771	0.029284056	0.00039562767
0.25116816	0.029131258	0.00039585858
0.25129860	0.029593149	0.00039819760
0.25142904	0.029380210	0.00039754926
0.25155949	0.028872548	0.00039614174
0.25168993	0.029007465	0.00039425660
0.25182037	0.029329123	0.00039611987
0.25195082	0.028688966	0.00039335973
0.25208126	0.029347314	0.00039833504
0.25221170	0.028506875	0.00039387724
0.25234215	0.029699868	0.00039840473
0.25247259	0.029517812	0.00039776455
0.25260303	0.028748350	0.00039664336
0.25273348	0.028721418	0.00039208184
0.25286392	0.029438106	0.00040074621
0.25299436	0.029260645	0.00039668181
0.25312481	0.029149936	0.00039838071
0.25325525	0.029712962	0.00040017065
0.25338569	0.029796236	0.00040016520
0.25351614	0.028992874	0.00039651943
0.25364658	0.029022990	0.00039758445
0.25377702	0.029471919	0.00039936130
0.25390747	0.029153671	0.00039816072
0.25403791	0.029152097	0.00039491024
0.25416835	0.029912941	0.00040390036
0.25429879	0.029344481	0.00040086415
0.25442924	0.028754955	0.00039415999
0.25455968	0.028740140	0.00039634262
0.25469012	0.028138100	0.00039157050
0.25482057	0.029069648	0.00039743704
0.25495101	0.029327277	0.00039926185
0.25508145	0.028649270	0.00039392809
0.25521190	0.029391615	0.00040175513
0.25534234	0.028545085	0.00039374177
0.25547278	0.029248728	0.00039558743
0.25560323	0.029341245	0.00039844551
0.25573367	0.029451292	0.00040328901
0.25586411	0.029219425	0.00040947451
0.25599456	0.029408105	0.00041351399
0.25612500	0.029611694	0.00041650810
0.25625544	0.028948478	0.00041658782
0.25638589	0.029293437	0.00042407738
0.25651633	0.028932018	0.00042141680
0.25664677	0.030115699	0.00043362117
0.25677722	0.029226823	0.00042628079
0.25690766	0.029164735	0.00042860407
0.25703810	0.029587118	0.00043694109
0.25716855	0.028851650	0.00043375469
0.25729899	0.029608050	0.00043944789
0.25742943	0.029029205	0.00043829071
0.25755988	0.029297163	0.00043911808
0.25769032	0.029133086	0.00044449482
0.25782076	0.029397897	0.00044463619
0.25795121	0.030091262	0.00045285042
0.25808165	0.029011133	0.00044893332
0.25821209	0.029086202	0.00044689651
0.25834253	0.028834302	0.00044937049
0.25847298	0.028686502	0.00045010963
0.25860342	0.029049664	0.00045680495
0.25873386	0.028494520	0.00045142323
0.25886431	0.028818755	0.00045591958
0.25899475	0.029052768	0.00045775358
0.25912519	0.028576315	0.00045869121
0.25925564	0.028938481	0.00046088837
0.25938608	0.028927508	0.00046441430
0.25951652	0.029581187	0.00046904909
0.25964697	0.029290340	0.00047036045
0.25977741	0.028996904	0.00047033059
0.25990785	0.028034478	0.00046364481
0.26003830	0.029551982	0.00047520862
0.26016874	0.029413211	0.00048013340
0.26029918	0.028416218	0.00046617411
0.26042963	0.028279658	0.00046998070
0.26056007	0.028774294	0.00047364556
0.26069051	0.029155361	0.00048059874
0.26082096	0.029160775	0.00047585899
0.26095140	0.028242263	0.00047610300
0.26108184	0.028926843	0.00047643302
0.26121229	0.029544576	0.00048293260
0.26134273	0.028960942	0.00047946890
0.26147317	0.027397925	0.00047115433
0.26160362	0.028971135	0.00048365251
0.26173406	0.029085519	0.00048476356
0.26186450	0.029774355	0.00048947359
0.26199495	0.029347973	0.00048637537
0.26212539	0.029233742	0.00048648340
0.26225583	0.028546456	0.00048375019
0.26238628	0.028986216	0.00048581206
0.26251672	0.029186305	0.00048715917
0.26264716	0.028704242	0.00048504350
0.26277760	0.027537521	0.00047834279
0.26290805	0.028414832	0.00048633255
0.26303849	0.029615329	0.00049429455
0.26316893	0.028722931	0.00049234257
0.26329938	0.029238906	0.00049013945
0.26342982	0.029022491	0.00049449610
0.26356026	0.029275432	0.00049490365
0.26369071	0.029461683	0.00049931310
0.26382115	0.029593375	0.00049905518
0.26395159	0.028832066	0.00049419145
0.26408204	0.028791456	0.00049305291
0.26421248	0.029490537	0.00050340060
0.26434292	0.027831225	0.00048787829
0.26447337	0.029275138	0.00050149821
0.26460381	0.029289089	0.00049838441
0.26473425	0.028799864	0.00049569473
0.26486470	0.028089235	0.00049653786
0.26499514	0.028745483	0.00049762954
0.26512558	0.028410003	0.00050018313
0.26525603	0.029122857	0.00050903314
[truncated: 573 more rows]
