# Supplementary material for: Rationally seeded computational protein design of ɑ-helical barrels
Source: Nat Chem Biol. 2024 Jun 20;20(8):991–9. doi: 10.1038/s41589-024-01642-0 (PMC11288890; doi:10.1038/s41589-024-01642-0)
Supplement: Supplementary file 3 — PDB and .mtz files used for making figure panels b–d and j–m. [file 41589_2024_1642_MOESM3_ESM.zip › KIA_RP_RSPD_NatChemBiol_data_Figure2/scapCC6_LLIA_panels_e-h/SAXS_panel_i/SAXS_raw_SEC_scapCC6_LLIA/b21-443535_00118.dat]

0.0045000000	0.51057986	0.0071841434
0.0046304432	0.53157505	0.0071834467
0.0047608865	0.43609552	0.0063328740
0.0048913297	0.42975459	0.0061274829
0.0050217729	0.39327628	0.0056629030
0.0051522162	0.35829485	0.0054051847
0.0052826594	0.33350615	0.0049721686
0.0054131026	0.30488696	0.0047685178
0.0055435459	0.29161942	0.0045671585
0.0056739891	0.27906448	0.0043667838
0.0058044323	0.25571438	0.0041455086
0.0059348756	0.24333809	0.0039578944
0.0060653188	0.22364896	0.0036983193
0.0061957621	0.21503581	0.0036446747
0.0063262053	0.21025573	0.0035858731
0.0064566485	0.20348406	0.0034508657
0.0065870918	0.19014086	0.0033358045
0.0067175350	0.17908875	0.0031919123
0.0068479782	0.18773339	0.0032454771
0.0069784215	0.17418661	0.0030840359
0.0071088647	0.16333978	0.0029931578
0.0072393079	0.16397242	0.0029276123
0.0073697512	0.15761916	0.0028461128
0.0075001944	0.15085256	0.0027727252
0.0076306376	0.14562252	0.0027018142
0.0077610809	0.15090054	0.0026903665
0.0078915241	0.14657901	0.0026833193
0.0080219673	0.14136012	0.0025689105
0.0081524106	0.12975806	0.0025046272
0.0082828538	0.13472150	0.0024434311
0.0084132970	0.12687061	0.0024290635
0.0085437403	0.12159610	0.0023340746
0.0086741835	0.11604277	0.0022636298
0.0088046267	0.11717670	0.0022588343
0.0089350700	0.11684883	0.0022165629
0.0090655132	0.11036426	0.0021107132
0.0091959565	0.11038107	0.0021727042
0.0093263997	0.10508694	0.0020329678
0.0094568429	0.10400527	0.0020192344
0.0095872862	0.10067916	0.0020027972
0.0097177294	0.096745427	0.0019199906
0.0098481726	0.092520815	0.0018834790
0.0099786159	0.092597744	0.0018639224
0.010109059	0.089925442	0.0018042917
0.010239502	0.088934878	0.0018112282
0.010369946	0.085085827	0.0017393456
0.010500389	0.081623849	0.0016913455
0.010630832	0.085828268	0.0017297617
0.010761275	0.079452994	0.0016372480
0.010891719	0.076897150	0.0016189769
0.011022162	0.074646526	0.0015527783
0.011152605	0.073839718	0.0015443714
0.011283048	0.069277923	0.0015099710
0.011413491	0.073047297	0.0015039735
0.011543935	0.067211107	0.0014349013
0.011674378	0.067392185	0.0014226479
0.011804821	0.067612036	0.0013850359
0.011935264	0.064363442	0.0013526965
0.012065708	0.065353381	0.0013441384
0.012196151	0.063338876	0.0013071365
0.012326594	0.062787486	0.0013072207
0.012457037	0.062085274	0.0012842776
0.012587481	0.061972077	0.0012574246
0.012717924	0.057980982	0.0012014295
0.012848367	0.058729817	0.0011953324
0.012978810	0.059300559	0.0011895806
0.013109253	0.057162317	0.0011377908
0.013239697	0.057642463	0.0011471278
0.013370140	0.056331490	0.0011259501
0.013500583	0.054005046	0.0010984852
0.013631026	0.053569355	0.0010835769
0.013761470	0.055523287	0.0011051666
0.013891913	0.055290674	0.0010742575
0.014022356	0.054648895	0.0010777766
0.014152799	0.054618231	0.0010617997
0.014283243	0.054533129	0.0010549645
0.014413686	0.051583493	0.0010370683
0.014544129	0.052179073	0.0010248911
0.014674572	0.054372501	0.0010351480
0.014805016	0.051865655	0.0010096216
0.014935459	0.052801292	0.0010155929
0.015065902	0.050957547	0.00099627812
0.015196345	0.051892364	0.00099774315
0.015326788	0.049721913	0.00097324689
0.015457232	0.051664383	0.00098591427
0.015587675	0.050798737	0.00096693517
0.015718118	0.050720393	0.00097037572
0.015848561	0.049033403	0.00094103024
0.015979005	0.049525241	0.00095047075
0.016109448	0.049666240	0.00094985118
0.016239891	0.050270774	0.00094563647
0.016370334	0.049135187	0.00092872370
0.016500778	0.049453487	0.00093490849
0.016631221	0.049667340	0.00092742362
0.016761664	0.047564572	0.00090701360
0.016892107	0.048349542	0.00090835858
0.017022551	0.047077394	0.00089158060
0.017152994	0.048504359	0.00090742966
0.017283437	0.046785476	0.00088068742
0.017413880	0.047227215	0.00088017111
0.017544323	0.047715515	0.00088513220
0.017674767	0.045959427	0.00085833116
0.017805210	0.044945917	0.00085860673
0.017935653	0.047013452	0.00086512437
0.018066096	0.046530090	0.00086121561
0.018196540	0.046889675	0.00086429660
0.018326983	0.045925464	0.00084339584
0.018457426	0.045251613	0.00083441281
0.018587869	0.046383844	0.00084740388
0.018718313	0.045776964	0.00083670200
0.018848756	0.045921445	0.00084162262
0.018979199	0.043238348	0.00080179388
0.019109642	0.046790730	0.00083513727
0.019240086	0.045793961	0.00082632196
0.019370529	0.044230350	0.00081127816
0.019500972	0.045552003	0.00081134369
0.019631415	0.043842512	0.00079922151
0.019761858	0.044858050	0.00080178079
0.019892302	0.043661380	0.00078953328
0.020022745	0.043113329	0.00078345741
0.020153188	0.043728083	0.00078842106
0.020283631	0.043430665	0.00078202230
0.020414075	0.043007756	0.00076943445
0.020544518	0.044210850	0.00077970457
0.020674961	0.042184888	0.00076070345
0.020805404	0.043152101	0.00077056069
0.020935848	0.041695045	0.00075396133
0.021066291	0.042589988	0.00075724908
0.021196734	0.043424961	0.00076053471
0.021327177	0.041467290	0.00074570943
0.021457621	0.041813606	0.00074099768
0.021588064	0.040775919	0.00073601653
0.021718507	0.041768460	0.00073432646
0.021848950	0.041897328	0.00074327659
0.021979393	0.040904179	0.00072841852
0.022109837	0.041379337	0.00072660326
0.022240280	0.042479062	0.00073224998
0.022370723	0.040203658	0.00071846094
0.022501166	0.041780538	0.00072376358
0.022631610	0.040941304	0.00071593439
0.022762053	0.041567542	0.00071515958
0.022892496	0.041811451	0.00072233905
0.023022939	0.039749286	0.00069904367
0.023153383	0.041220601	0.00071077007
0.023283826	0.040692082	0.00070020312
0.023414269	0.041431186	0.00070872639
0.023544712	0.040565815	0.00069771449
0.023675156	0.040472749	0.00069953183
0.023805599	0.040767802	0.00069163287
0.023936042	0.041022031	0.00070266350
0.024066485	0.040425769	0.00069061220
0.024196928	0.039551605	0.00067727010
0.024327372	0.039960839	0.00067960039
0.024457815	0.040311016	0.00068584357
0.024588258	0.039738233	0.00067638693
0.024718701	0.039557974	0.00067187294
0.024849145	0.039125261	0.00066396203
0.024979588	0.039841737	0.00067109539
0.025110031	0.038944827	0.00066307696
0.025240474	0.040393776	0.00067004231
0.025370918	0.039055646	0.00065730210
0.025501361	0.039918592	0.00066333002
0.025631804	0.039793712	0.00066603399
0.025762247	0.039936463	0.00065607081
0.025892691	0.038459006	0.00065009364
0.026023134	0.038776150	0.00064955141
0.026153577	0.038398869	0.00064672237
0.026284020	0.039174308	0.00064343375
0.026414463	0.039913497	0.00065329752
0.026544907	0.039401233	0.00064490600
0.026675350	0.039024505	0.00064599588
0.026805793	0.038436136	0.00063569919
0.026936236	0.039956453	0.00064543443
0.027066680	0.037836324	0.00062493828
0.027197123	0.039054109	0.00063916371
0.027327566	0.038482732	0.00062994713
0.027458009	0.038778860	0.00063035324
0.027588453	0.039036536	0.00063030975
0.027718896	0.038784064	0.00063240975
0.027849339	0.037411382	0.00061092592
0.027979782	0.037822155	0.00061880466
0.028110226	0.038094368	0.00061717695
0.028240669	0.037405013	0.00061277194
0.028371112	0.037765187	0.00060955444
0.028501555	0.038735037	0.00061878145
0.028631998	0.038581046	0.00061274506
0.028762442	0.039386953	0.00062311667
0.028892885	0.039067265	0.00062067876
0.029023328	0.038135545	0.00060801221
0.029153771	0.037517230	0.00059962351
0.029284215	0.037594947	0.00060124105
0.029414658	0.038932483	0.00060828413
0.029545101	0.038442261	0.00060541651
0.029675544	0.037593316	0.00059755676
0.029805988	0.038713357	0.00060367465
0.029936431	0.036621063	0.00058654066
0.030066874	0.037680023	0.00058943539
0.030197317	0.037767725	0.00059288316
0.030327760	0.037159783	0.00058730153
0.030458204	0.036374514	0.00058243201
0.030588647	0.037642804	0.00058703603
0.030719090	0.036389182	0.00057659030
0.030849533	0.037381956	0.00058196622
0.030979977	0.037491727	0.00058682223
0.031110420	0.036958051	0.00057336387
0.031240863	0.036810743	0.00057713680
0.031371306	0.035378847	0.00056211714
0.031501750	0.037600759	0.00057950052
0.031632193	0.036729893	0.00057022177
0.031762636	0.037011392	0.00057453318
0.031893079	0.036995915	0.00056783726
0.032023523	0.036738886	0.00057134410
0.032153966	0.036464300	0.00056258902
0.032284409	0.036179716	0.00056227945
0.032414852	0.035868871	0.00055692989
0.032545295	0.037986718	0.00057360436
0.032675739	0.037570626	0.00056640463
0.032806182	0.037064525	0.00056134527
0.032936625	0.037327969	0.00056171890
0.033067068	0.036846585	0.00056137036
0.033197512	0.036974098	0.00055519145
0.033327955	0.036812233	0.00055898124
0.033458398	0.037230229	0.00055778914
0.033588841	0.037353267	0.00055892949
0.033719285	0.036213136	0.00054927212
0.033849728	0.036687039	0.00055232047
0.033980171	0.036646602	0.00054916841
0.034110614	0.035948023	0.00054484110
0.034241058	0.037101360	0.00055301314
0.034371501	0.036043241	0.00054989936
0.034501944	0.036117143	0.00055033280
0.034632387	0.036436146	0.00056578900
0.034762830	0.036948135	0.00057256039
0.034893274	0.037202061	0.00057485079
0.035023717	0.036103182	0.00057071784
0.035154160	0.035991544	0.00057141450
0.035284603	0.036353831	0.00057638280
0.035415047	0.036932165	0.00058446307
0.035545490	0.035779576	0.00057446925
0.035675933	0.036141047	0.00057825450
0.035806376	0.036631115	0.00058440459
0.035936820	0.035867213	0.00057603208
0.036067263	0.036491557	0.00058643237
0.036197706	0.034774734	0.00057133054
0.036328149	0.035928617	0.00058475174
0.036458593	0.036203957	0.00058474891
0.036589036	0.036948346	0.00059294150
0.036719479	0.035693490	0.00058629761
0.036849922	0.036083422	0.00059309675
0.036980365	0.035093491	0.00058022147
0.037110809	0.035657779	0.00059044483
0.037241252	0.035529236	0.00058574198
0.037371695	0.034887354	0.00058641809
0.037502138	0.036026774	0.00059638006
0.037632582	0.035809339	0.00059525918
0.037763025	0.036236164	0.00059348504
0.037893468	0.035162922	0.00059316022
0.038023911	0.035176295	0.00059022438
0.038154355	0.035483268	0.00059670284
0.038284798	0.036146320	0.00060099897
0.038415241	0.036210718	0.00060229632
0.038545684	0.035356250	0.00059622301
0.038676128	0.035934261	0.00060156607
0.038806571	0.034700261	0.00059487124
0.038937014	0.035270129	0.00059838591
0.039067457	0.036179420	0.00060466057
0.039197900	0.033480529	0.00058992633
0.039328344	0.035908179	0.00060367770
0.039458787	0.035361167	0.00060181209
0.039589230	0.036056111	0.00060027914
0.039719673	0.035527172	0.00058961172
0.039850117	0.036449435	0.00059222988
0.039980560	0.035657588	0.00058478882
0.040111003	0.035747665	0.00058444363
0.040241446	0.034832613	0.00057548601
0.040371890	0.035156405	0.00057563896
0.040502333	0.036064577	0.00057992147
0.040632776	0.035164557	0.00057445520
0.040763219	0.034664767	0.00056626054
0.040893663	0.035984935	0.00057689803
0.041024106	0.035375707	0.00056849784
0.041154549	0.035678094	0.00057504044
0.041284992	0.035313882	0.00056914346
0.041415435	0.035370657	0.00056690448
0.041545879	0.035313205	0.00056506012
0.041676322	0.035404108	0.00057035734
0.041806765	0.035283916	0.00056289120
0.041937208	0.035111352	0.00056528948
0.042067652	0.035585595	0.00056189459
0.042198095	0.034933406	0.00056130754
0.042328538	0.034816887	0.00055896095
0.042458981	0.034288729	0.00055794012
0.042589425	0.034717604	0.00055193639
0.042719868	0.035022127	0.00055839113
0.042850311	0.035087066	0.00055640608
0.042980754	0.034663197	0.00055310135
0.043111198	0.035072016	0.00055317501
0.043241641	0.034687755	0.00055369627
0.043372084	0.034894525	0.00055397710
0.043502527	0.036065377	0.00055870118
0.043632970	0.035144790	0.00055242365
0.043763414	0.034771086	0.00054947015
0.043893857	0.035511907	0.00055354750
0.044024300	0.034997554	0.00055154643
0.044154743	0.035540510	0.00055240752
0.044285187	0.034792353	0.00054744979
0.044415630	0.035311655	0.00055325249
0.044546073	0.035689414	0.00054957404
0.044676516	0.035550052	0.00054946906
0.044806960	0.034482955	0.00054327372
0.044937403	0.034413771	0.00054281981
0.045067846	0.035387238	0.00054778736
0.045198289	0.035624800	0.00054743959
0.045328733	0.035073733	0.00054584595
0.045459176	0.035743331	0.00054897034
0.045589619	0.035426163	0.00054513274
0.045720062	0.034948958	0.00054214023
0.045850505	0.034832708	0.00053867907
0.045980949	0.035084129	0.00054204654
0.046111392	0.034655026	0.00053786108
0.046241835	0.035468338	0.00054346882
0.046372278	0.036141978	0.00055121941
0.046502722	0.035485139	0.00055321719
0.046633165	0.034470154	0.00054785591
0.046763608	0.033935255	0.00054621594
0.046894051	0.034915578	0.00055621179
0.047024495	0.034959181	0.00056131769
0.047154938	0.034684236	0.00055674163
0.047285381	0.034855563	0.00056056079
0.047415824	0.034950399	0.00055905092
0.047546267	0.034549668	0.00056407062
0.047676711	0.035105016	0.00056537978
0.047807154	0.035713382	0.00057202171
0.047937597	0.035181011	0.00056429566
0.048068040	0.035027000	0.00056923030
0.048198484	0.034339113	0.00056452821
0.048328927	0.034544493	0.00056529372
0.048459370	0.034327420	0.00056662183
0.048589813	0.035877620	0.00057605305
0.048720257	0.034651910	0.00056989435
0.048850700	0.034488555	0.00056749846
0.048981143	0.035168909	0.00057361629
0.049111586	0.034848500	0.00057450490
0.049242030	0.035539341	0.00057857452
0.049372473	0.034876004	0.00057666881
0.049502916	0.034155805	0.00056806002
0.049633359	0.035482981	0.00057998613
0.049763802	0.034648777	0.00057609077
0.049894246	0.034729995	0.00057455566
0.050024689	0.034828748	0.00057733078
0.050155132	0.036007005	0.00058418429
0.050285575	0.034740161	0.00057834155
0.050416019	0.034477168	0.00057341040
0.050546462	0.035409373	0.00058393820
0.050676905	0.033935775	0.00057207556
0.050807348	0.035345274	0.00058549687
0.050937792	0.033773345	0.00057111716
0.051068235	0.035067978	0.00058393634
0.051198678	0.033653204	0.00057123381
0.051329121	0.034281290	0.00057821719
0.051459565	0.034296358	0.00057603463
0.051590008	0.034988044	0.00058459162
0.051720451	0.033751068	0.00057308395
0.051850894	0.034818198	0.00058265153
0.051981337	0.034636175	0.00058110112
0.052111781	0.034324315	0.00058215972
0.052242224	0.033871395	0.00057609629
0.052372667	0.035315358	0.00059089895
0.052503110	0.034287385	0.00058084951
0.052633554	0.035084932	0.00058766499
0.052763997	0.033844652	0.00057930694
0.052894440	0.034762271	0.00058802335
0.053024883	0.033602936	0.00057623250
0.053155327	0.034208051	0.00058318013
0.053285770	0.035482772	0.00058958385
0.053416213	0.034916501	0.00058961764
0.053546656	0.033747080	0.00058127997
0.053677100	0.033399188	0.00057528767
0.053807543	0.034723491	0.00058649577
0.053937986	0.034083904	0.00058532629
0.054068429	0.034375811	0.00058528623
0.054198872	0.034085268	0.00058262294
0.054329316	0.035204267	0.00059546907
0.054459759	0.034937357	0.00059317913
0.054590202	0.035207661	0.00059322480
0.054720645	0.033673658	0.00058175336
0.054851089	0.033023858	0.00057816513
0.054981532	0.034294228	0.00058611619
0.055111975	0.034429371	0.00059023458
0.055242418	0.034321785	0.00058584730
0.055372862	0.035553290	0.00059803099
0.055503305	0.034174248	0.00058605698
0.055633748	0.034941698	0.00059189776
0.055764191	0.033920238	0.00058450795
0.055894635	0.033716819	0.00058769284
0.056025078	0.033519405	0.00058050958
0.056155521	0.034430962	0.00059228376
0.056285964	0.034150936	0.00058522397
0.056416407	0.034243303	0.00058981620
0.056546851	0.033799543	0.00058684155
0.056677294	0.033870320	0.00058584370
0.056807737	0.033594774	0.00058622455
0.056938180	0.033771144	0.00058449867
0.057068624	0.033040995	0.00057908899
0.057199067	0.033171177	0.00058442535
0.057329510	0.034319056	0.00058876238
0.057459953	0.034432985	0.00059197184
0.057590397	0.033917336	0.00058842992
0.057720840	0.034166715	0.00059259518
0.057851283	0.034019583	0.00058998480
0.057981726	0.035116698	0.00059663247
0.058112170	0.033694367	0.00058503638
0.058242613	0.034774904	0.00059254709
0.058373056	0.034350165	0.00058777923
0.058503499	0.033698709	0.00058170401
0.058633942	0.034350201	0.00058819363
0.058764386	0.034711268	0.00058832827
0.058894829	0.034064902	0.00058459478
0.059025272	0.034030425	0.00058188662
0.059155715	0.033868498	0.00057937085
0.059286159	0.033892424	0.00058015991
0.059416602	0.034300009	0.00058197893
0.059547045	0.034916099	0.00058707018
0.059677488	0.034364045	0.00058322290
0.059807932	0.034791364	0.00058129137
0.059938375	0.034479452	0.00058584577
0.060068818	0.033812769	0.00057173078
0.060199261	0.033690419	0.00057419930
0.060329705	0.033692301	0.00057211872
0.060460148	0.034308921	0.00057686424
0.060590591	0.034532451	0.00057652253
0.060721034	0.034995218	0.00057945097
0.060851477	0.034676937	0.00057714554
0.060981921	0.033416698	0.00057121321
0.061112364	0.034352440	0.00057184012
0.061242807	0.034024894	0.00057116360
0.061373250	0.034634678	0.00057622602
0.061503694	0.034896277	0.00057677081
0.061634137	0.034057144	0.00057067433
0.061764580	0.034910681	0.00057769350
0.061895023	0.032580771	0.00055653794
0.062025467	0.033663872	0.00056949097
0.062155910	0.034345072	0.00057087745
0.062286353	0.034190527	0.00057058559
0.062416796	0.033297003	0.00056436127
0.062547240	0.033496158	0.00056551877
0.062677683	0.033981317	0.00057038852
0.062808126	0.033840046	0.00056609035
0.062938569	0.033589466	0.00056555780
0.063069012	0.033087672	0.00056048081
0.063199456	0.033532071	0.00056302493
0.063329899	0.033652111	0.00056393287
0.063460342	0.034051122	0.00056689598
0.063590785	0.033705090	0.00056371422
0.063721229	0.033721779	0.00056619535
0.063851672	0.034848212	0.00057475307
0.063982115	0.033798969	0.00056302353
0.064112558	0.033421415	0.00056196642
0.064243002	0.032670123	0.00055265679
0.064373445	0.033444740	0.00055865400
0.064503888	0.034372414	0.00056897670
0.064634331	0.034037669	0.00056518991
0.064764774	0.033852648	0.00056461954
0.064895218	0.033688693	0.00056040990
0.065025661	0.033090840	0.00055868718
0.065156104	0.033290935	0.00055706987
0.065286547	0.033449147	0.00055949006
0.065416991	0.033793906	0.00056184280
0.065547434	0.033483772	0.00055824091
0.065677877	0.033403229	0.00055626372
0.065808320	0.034312933	0.00056618970
0.065938764	0.034209308	0.00056114529
0.066069207	0.033689012	0.00056208946
0.066199650	0.032684444	0.00054898754
0.066330093	0.033772021	0.00055898958
0.066460537	0.033004933	0.00055427229
0.066590980	0.033441997	0.00055681110
0.066721423	0.033205475	0.00055595107
0.066851866	0.033506172	0.00055645207
0.066982309	0.033768824	0.00055586092
0.067112753	0.032802939	0.00055223654
0.067243196	0.034293948	0.00055880803
0.067373639	0.033790251	0.00055964897
0.067504082	0.033731411	0.00055809519
0.067634526	0.033335610	0.00055242198
0.067764969	0.033418119	0.00055505536
0.067895412	0.034152098	0.00056020091
0.068025855	0.033875160	0.00055477533
0.068156299	0.034148768	0.00056012106
0.068286742	0.033356825	0.00055149224
0.068417185	0.032991532	0.00054792810
0.068547628	0.034240408	0.00056119382
0.068678072	0.033244769	0.00054778986
0.068808515	0.034098801	0.00055858193
0.068938958	0.033535352	0.00055093587
0.069069401	0.033370619	0.00054852893
0.069199844	0.032813918	0.00054972888
0.069330288	0.033963643	0.00055303720
0.069460731	0.033595198	0.00055151155
0.069591174	0.033515110	0.00055108183
0.069721617	0.033335492	0.00054775232
0.069852061	0.034081005	0.00055639091
0.069982504	0.033831775	0.00054943286
0.070112947	0.032934480	0.00054659656
0.070243390	0.034107702	0.00055639195
0.070373834	0.033231090	0.00054625174
0.070504277	0.033198528	0.00054509465
0.070634720	0.032882090	0.00054656635
0.070765163	0.033049214	0.00054309249
0.070895607	0.033349311	0.00054717989
0.071026050	0.034010491	0.00054913902
0.071156493	0.033151039	0.00054515034
0.071286936	0.033296147	0.00054654673
0.071417379	0.032425430	0.00053826557
0.071547823	0.034218805	0.00055119278
0.071678266	0.033169826	0.00054491225
0.071808709	0.033594299	0.00054525896
0.071939152	0.032357395	0.00053752096
0.072069596	0.033158118	0.00054153423
0.072200039	0.033470956	0.00054468343
0.072330482	0.034211728	0.00055273918
0.072460925	0.033389108	0.00054226270
0.072591369	0.033611731	0.00054560414
0.072721812	0.033115471	0.00053969435
0.072852255	0.033293524	0.00054435473
0.072982698	0.032916362	0.00053960360
0.073113142	0.032763653	0.00053873913
0.073243585	0.032559396	0.00053780625
0.073374028	0.032683160	0.00053863550
0.073504471	0.032920669	0.00053653628
0.073634914	0.032947689	0.00053905143
0.073765358	0.033030532	0.00053696714
0.073895801	0.033923783	0.00054514776
0.074026244	0.033226278	0.00054190543
0.074156687	0.033247781	0.00053763094
0.074287131	0.033893264	0.00054247254
0.074417574	0.033043610	0.00054040394
0.074548017	0.033530321	0.00053909919
0.074678460	0.033344036	0.00054058071
0.074808904	0.033767436	0.00054026181
0.074939347	0.033576614	0.00053967815
0.075069790	0.033107745	0.00053835188
0.075200233	0.032777344	0.00053170033
0.075330677	0.032665663	0.00053406454
0.075461120	0.032889164	0.00053778066
0.075591563	0.032765693	0.00053001085
0.075722006	0.033614991	0.00054013128
0.075852449	0.033067803	0.00053279380
0.075982893	0.032600618	0.00053106289
0.076113336	0.033041965	0.00053619783
0.076243779	0.032681775	0.00052932186
0.076374222	0.032698545	0.00052938845
0.076504666	0.033259052	0.00053806692
0.076635109	0.032556649	0.00052733140
0.076765552	0.033130187	0.00053425548
0.076895995	0.033602866	0.00053704908
0.077026439	0.033425506	0.00053408949
0.077156882	0.033602802	0.00053819907
0.077287325	0.033262849	0.00053173578
0.077417768	0.033538244	0.00053508300
0.077548212	0.033749774	0.00053795093
0.077678655	0.032590185	0.00052639135
0.077809098	0.032472705	0.00052793350
0.077939541	0.034024982	0.00053546876
0.078069984	0.033194106	0.00053235421
0.078200428	0.032887859	0.00053267512
0.078330871	0.033706765	0.00053229295
0.078461314	0.033442439	0.00053235244
0.078591757	0.033043800	0.00053004595
0.078722201	0.033323534	0.00053170308
0.078852644	0.032346441	0.00052204930
0.078983087	0.033272149	0.00052953455
0.079113530	0.032999366	0.00052788991
0.079243974	0.033354556	0.00053180619
0.079374417	0.032631891	0.00052407553
0.079504860	0.033632905	0.00053188002
0.079635303	0.032416993	0.00052124313
0.079765747	0.032477439	0.00052529827
0.079896190	0.033398856	0.00052922793
0.080026633	0.034122794	0.00053312093
0.080157076	0.033896847	0.00053243485
0.080287519	0.032941378	0.00052887924
0.080417963	0.032808141	0.00052303486
0.080548406	0.032481016	0.00052405613
0.080678849	0.032696755	0.00051985909
0.080809292	0.032857918	0.00052493924
0.080939736	0.032058121	0.00051855635
0.081070179	0.033570489	0.00052813830
0.081200622	0.033241415	0.00052583669
0.081331065	0.032528387	0.00052356510
0.081461509	0.032600039	0.00051786272
0.081591952	0.033617077	0.00052980423
0.081722395	0.033635598	0.00052634300
0.081852838	0.032675561	0.00052165047
0.081983281	0.033332329	0.00052745412
0.082113725	0.032706604	0.00051851558
0.082244168	0.032880612	0.00052240835
0.082374611	0.034152157	0.00053084280
0.082505054	0.032883145	0.00051987502
0.082635498	0.031708149	0.00051397510
0.082765941	0.032918273	0.00052012480
0.082896384	0.032335909	0.00051612865
0.083026827	0.032373030	0.00051944625
0.083157271	0.032900143	0.00051790365
0.083287714	0.032492685	0.00051809043
0.083418157	0.031847405	0.00051356579
0.083548600	0.032605787	0.00051731517
0.083679044	0.031930174	0.00051144046
0.083809487	0.032929702	0.00051673704
0.083939930	0.033213969	0.00052126160
0.084070373	0.033724349	0.00052598254
0.084200816	0.033421262	0.00051904896
0.084331260	0.032385186	0.00051417472
0.084461703	0.032552802	0.00051572112
0.084592146	0.032532863	0.00051315139
0.084722589	0.031948970	0.00051075039
0.084853033	0.033456156	0.00052010304
0.084983476	0.033266134	0.00051956063
0.085113919	0.033217542	0.00051975887
0.085244362	0.033442484	0.00051839991
0.085374806	0.033919854	0.00052378803
0.085505249	0.032133868	0.00051067598
0.085635692	0.032519199	0.00051431384
0.085766135	0.033099072	0.00051765188
0.085896579	0.031813970	0.00050586625
0.086027022	0.032930782	0.00051468749
0.086157465	0.032909468	0.00051535533
0.086287908	0.032061143	0.00050488528
0.086418351	0.032832986	0.00051568918
0.086548795	0.032346556	0.00050916765
0.086679238	0.032609424	0.00051074949
0.086809681	0.032843030	0.00051538669
0.086940124	0.032495962	0.00050761078
0.087070568	0.033119207	0.00051612267
0.087201011	0.033520162	0.00051665753
0.087331454	0.033724030	0.00051662279
0.087461897	0.033519577	0.00051782605
0.087592341	0.033316088	0.00051368403
0.087722784	0.033216739	0.00051413238
0.087853227	0.032687538	0.00051011144
0.087983670	0.033061606	0.00050985503
0.088114114	0.033613579	0.00051871360
0.088244557	0.031942234	0.00050255751
0.088375000	0.032684744	0.00050941692
0.088505443	0.031930083	0.00050691653
0.088635886	0.032336867	0.00050533239
0.088766330	0.033523733	0.00051356469
0.088896773	0.032796377	0.00051109476
0.089027216	0.032415134	0.00050306113
0.089157659	0.033101236	0.00051134701
0.089288103	0.032233129	0.00050428225
0.089418546	0.032445291	0.00050411719
0.089548989	0.032862625	0.00050974577
0.089679432	0.032998238	0.00050969851
0.089809876	0.032513722	0.00050471571
0.089940319	0.033069698	0.00051067434
0.090070762	0.033796313	0.00050976280
0.090201205	0.032282258	0.00050461305
0.090331649	0.033326553	0.00051009610
0.090462092	0.032841237	0.00050621636
0.090592535	0.032935396	0.00050861141
0.090722978	0.032878837	0.00050561698
0.090853421	0.033372232	0.00051040882
0.090983865	0.031340450	0.00049569526
0.091114308	0.033321051	0.00050538253
0.091244751	0.032758246	0.00050673595
0.091375194	0.033011145	0.00050532796
0.091505638	0.032810346	0.00050485075
0.091636081	0.032660257	0.00051437307
0.091766524	0.033727855	0.00052645715
0.091896967	0.032490773	0.00052028980
0.092027411	0.032210298	0.00052300443
0.092157854	0.032500780	0.00052762394
0.092288297	0.032288419	0.00052912630
0.092418740	0.033291280	0.00053725527
0.092549184	0.032975620	0.00053937551
0.092679627	0.032334938	0.00053611505
0.092810070	0.032380765	0.00053652513
0.092940513	0.032728043	0.00053429693
0.093070956	0.031704708	0.00051901094
0.093201400	0.032506322	0.00052331978
0.093331843	0.032726910	0.00052377154
0.093462286	0.033227419	0.00052233549
0.093592729	0.033081072	0.00052271823
0.093723173	0.031928784	0.00051536205
0.093853616	0.032980434	0.00051635012
0.093984059	0.032780714	0.00051726277
0.094114502	0.032819753	0.00051291886
0.094244946	0.032061595	0.00051004744
0.094375389	0.032736821	0.00051429623
0.094505832	0.032376132	0.00050851135
0.094636275	0.032417238	0.00051020415
0.094766719	0.032846281	0.00051375823
0.094897162	0.032267833	0.00050421764
0.095027605	0.033213827	0.00051569242
0.095158048	0.032423230	0.00050641290
0.095288491	0.032698563	0.00050836558
0.095418935	0.032608540	0.00051202526
0.095549378	0.033122895	0.00050952254
0.095679821	0.033121607	0.00051074609
0.095810264	0.031989976	0.00050281751
0.095940708	0.032423771	0.00050298535
0.096071151	0.032848181	0.00051277700
0.096201594	0.032140012	0.00050138004
0.096332037	0.033092532	0.00050739793
0.096462481	0.032192080	0.00050420948
0.096592924	0.031959511	0.00049757322
0.096723367	0.032814548	0.00050632150
0.096853810	0.033515710	0.00050884944
0.096984253	0.031624514	0.00049434042
0.097114697	0.032255035	0.00050165814
0.097245140	0.033177527	0.00050587547
0.097375583	0.032108985	0.00049736504
0.097506026	0.032680526	0.00050477932
0.097636470	0.032574715	0.00050041899
0.097766913	0.032564806	0.00050098664
0.097897356	0.032731924	0.00050085534
0.098027799	0.031835523	0.00049464499
0.098158243	0.032684394	0.00049919732
0.098288686	0.033115072	0.00050001910
0.098419129	0.032380655	0.00049351820
0.098549572	0.032912833	0.00049892587
0.098680016	0.033178072	0.00049605038
0.098810459	0.032386781	0.00049240996
0.098940902	0.032443064	0.00048894425
0.099071345	0.032459965	0.00048818199
0.099201788	0.032166696	0.00048937381
0.099332232	0.032257541	0.00048510328
0.099462675	0.032838936	0.00049302815
0.099593118	0.032735616	0.00049202844
0.099723561	0.032333378	0.00048637864
0.099854005	0.031352807	0.00048053739
0.099984448	0.032675453	0.00048865934
0.10011489	0.032454897	0.00049031180
0.10024533	0.032271540	0.00048854218
0.10037578	0.032833131	0.00049155604
0.10050622	0.031268426	0.00048163286
0.10063666	0.032472467	0.00048930142
0.10076711	0.032169481	0.00048763825
0.10089755	0.033152631	0.00049654002
0.10102799	0.032649581	0.00049037908
0.10115844	0.032392401	0.00049009768
0.10128888	0.032637821	0.00049438846
0.10141932	0.032159985	0.00048446248
0.10154977	0.032082440	0.00048679290
0.10168021	0.033069108	0.00049373918
0.10181065	0.032306791	0.00048691547
0.10194110	0.032766988	0.00049114424
0.10207154	0.033194739	0.00049000901
0.10220198	0.032043269	0.00048480898
0.10233243	0.032592495	0.00048925921
0.10246287	0.032578713	0.00048664198
0.10259331	0.032723911	0.00049112046
0.10272376	0.032727384	0.00048752498
0.10285420	0.033078207	0.00049020071
0.10298464	0.032745491	0.00049033748
0.10311509	0.032421408	0.00048480918
0.10324553	0.032633267	0.00048803922
0.10337597	0.032279323	0.00048783499
0.10350642	0.033488727	0.00049088151
0.10363686	0.032621565	0.00048655351
0.10376730	0.032552915	0.00048658988
0.10389774	0.032180756	0.00048369158
0.10402819	0.032631099	0.00048886283
0.10415863	0.032373988	0.00048204011
0.10428907	0.031286372	0.00047662480
0.10441952	0.031915473	0.00048283231
0.10454996	0.032791709	0.00048393619
0.10468040	0.032311546	0.00048238414
0.10481085	0.032607845	0.00048478596
0.10494129	0.032689810	0.00048592849
0.10507173	0.032833249	0.00048584902
0.10520218	0.032640505	0.00048098514
0.10533262	0.031370652	0.00047497875
0.10546306	0.032717876	0.00048468930
0.10559351	0.033505739	0.00048916651
0.10572395	0.031995746	0.00047827836
0.10585439	0.031884616	0.00047913483
0.10598484	0.032372093	0.00047983479
0.10611528	0.032659457	0.00048374023
0.10624572	0.032933412	0.00048277120
0.10637617	0.032322905	0.00048232417
0.10650661	0.032285739	0.00048032355
0.10663705	0.031788798	0.00047508550
0.10676750	0.032610878	0.00048120327
0.10689794	0.032040151	0.00047640911
0.10702838	0.031667300	0.00047359886
0.10715883	0.033030334	0.00048628527
0.10728927	0.032181106	0.00047439727
0.10741971	0.031507707	0.00047423305
0.10755016	0.031313401	0.00046990154
0.10768060	0.032581517	0.00047873799
0.10781104	0.033155897	0.00048463641
0.10794149	0.032289185	0.00047537714
0.10807193	0.032832345	0.00048250503
0.10820237	0.031439699	0.00047219130
0.10833281	0.031418261	0.00047075912
0.10846326	0.031369206	0.00048316784
0.10859370	0.032452465	0.00049239699
0.10872414	0.031797743	0.00049252917
0.10885459	0.032078684	0.00049691549
0.10898503	0.032589957	0.00049971370
0.10911547	0.031926608	0.00050284262
0.10924592	0.031843695	0.00050333134
0.10937636	0.031679305	0.00050134211
0.10950680	0.033097818	0.00051760154
0.10963725	0.032379905	0.00051237025
0.10976769	0.032553725	0.00051316177
0.10989813	0.033114221	0.00052234874
0.11002858	0.031769785	0.00051021938
0.11015902	0.032348701	0.00051895959
0.11028946	0.032832377	0.00052472329
0.11041991	0.031835713	0.00051562792
0.11055035	0.031766503	0.00052045846
0.11068079	0.031926691	0.00052057967
0.11081124	0.033106293	0.00053064563
0.11094168	0.032102629	0.00052625741
0.11107212	0.032448691	0.00052817131
0.11120257	0.032517060	0.00053226217
0.11133301	0.031981376	0.00052981174
0.11146345	0.032792631	0.00053452791
0.11159390	0.033407868	0.00054628182
0.11172434	0.032339223	0.00053576691
0.11185478	0.032836133	0.00054074589
0.11198523	0.032261415	0.00053664784
0.11211567	0.031269122	0.00053048848
0.11224611	0.031631382	0.00053380667
0.11237656	0.032384061	0.00054033762
0.11250700	0.032289633	0.00054133302
0.11263744	0.033217296	0.00054959238
0.11276788	0.032477354	0.00054322046
0.11289833	0.031741146	0.00054231822
0.11302877	0.032331197	0.00054615421
0.11315921	0.031650084	0.00054050486
0.11328966	0.032126630	0.00054030018
0.11342010	0.030885336	0.00051978794
0.11355054	0.032146378	0.00052558687
0.11368099	0.031716921	0.00052095772
0.11381143	0.031922424	0.00051531837
0.11394187	0.032857880	0.00052569716
0.11407232	0.032303556	0.00051701346
0.11420276	0.033249285	0.00052172872
0.11433320	0.031470406	0.00050938633
0.11446365	0.032301171	0.00051108753
0.11459409	0.032894529	0.00051367907
0.11472453	0.031502944	0.00050474672
0.11485498	0.032080984	0.00050405207
0.11498542	0.031924722	0.00050523706
0.11511586	0.032592723	0.00050771626
0.11524631	0.031565284	0.00049724532
0.11537675	0.032131242	0.00050343358
0.11550719	0.031990005	0.00049898879
0.11563764	0.032143607	0.00050204038
0.11576808	0.031811214	0.00049974243
0.11589852	0.032228948	0.00049665765
0.11602897	0.032240036	0.00050247077
0.11615941	0.033083236	0.00050461883
0.11628985	0.031687749	0.00049225568
0.11642030	0.032691853	0.00050138866
0.11655074	0.032513131	0.00049722515
0.11668118	0.033127448	0.00050252004
0.11681163	0.031828082	0.00049573100
0.11694207	0.031920584	0.00049102955
0.11707251	0.031361866	0.00048829515
0.11720295	0.032249094	0.00049418642
0.11733340	0.031926108	0.00048952160
0.11746384	0.032464634	0.00049556862
0.11759428	0.031868457	0.00048776271
0.11772473	0.031970898	0.00048985645
0.11785517	0.032286077	0.00049276087
0.11798561	0.032228088	0.00048696919
0.11811606	0.032148616	0.00048993692
0.11824650	0.031372888	0.00048253570
0.11837694	0.032183287	0.00048750733
0.11850739	0.032011944	0.00048645118
0.11863783	0.031846358	0.00048258531
0.11876827	0.031846391	0.00048096297
0.11889872	0.032172327	0.00048494391
0.11902916	0.031137646	0.00047474422
0.11915960	0.032343129	0.00048427999
0.11929005	0.032357621	0.00048166201
0.11942049	0.032323488	0.00048459732
0.11955093	0.032758088	0.00048323883
0.11968138	0.031948158	0.00047674386
0.11981182	0.032146215	0.00047908010
0.11994226	0.032618808	0.00048222411
0.12007271	0.031838861	0.00047436297
0.12020315	0.032245684	0.00047643458
0.12033359	0.031741555	0.00047368367
0.12046404	0.031700781	0.00047260834
0.12059448	0.031556173	0.00047198259
0.12072492	0.031911723	0.00047060348
0.12085537	0.032192800	0.00047403809
0.12098581	0.032102856	0.00047189692
0.12111625	0.032107961	0.00047123409
0.12124670	0.031641420	0.00046938978
0.12137714	0.031721417	0.00046590147
0.12150758	0.032971722	0.00047708718
0.12163802	0.031499176	0.00046501749
0.12176847	0.032701231	0.00046962113
0.12189891	0.031972265	0.00046857140
0.12202935	0.032060303	0.00046742852
0.12215980	0.032403092	0.00046947039
0.12229024	0.031465943	0.00046481596
0.12242068	0.031822731	0.00046188860
0.12255113	0.033010396	0.00047112120
0.12268157	0.031210960	0.00045984527
0.12281201	0.031889413	0.00046275115
0.12294246	0.031863586	0.00046328533
0.12307290	0.031899970	0.00046318327
0.12320334	0.032999867	0.00046862679
0.12333379	0.032389414	0.00046595124
0.12346423	0.032620664	0.00046625991
0.12359467	0.032213945	0.00046572552
0.12372512	0.031540711	0.00045874826
0.12385556	0.032648795	0.00046510280
0.12398600	0.031424228	0.00045993151
0.12411645	0.032222445	0.00046269322
0.12424689	0.032394276	0.00046371818
0.12437733	0.031144572	0.00045783713
0.12450778	0.031544835	0.00045799871
0.12463822	0.031863554	0.00046094384
0.12476866	0.031665092	0.00045744403
0.12489911	0.032284258	0.00046184575
0.12502955	0.030918531	0.00045414756
0.12515999	0.032325749	0.00046208426
0.12529044	0.031655457	0.00045609842
0.12542088	0.031275853	0.00045600629
0.12555132	0.031934180	0.00045691924
0.12568177	0.031998266	0.00046016217
0.12581221	0.031920944	0.00045904751
0.12594265	0.032017018	0.00045736374
0.12607309	0.031171483	0.00045459176
0.12620354	0.032095859	0.00045681718
0.12633398	0.031233501	0.00045331259
0.12646442	0.031562658	0.00045790248
0.12659487	0.031808527	0.00045482258
0.12672531	0.031101059	0.00045333665
0.12685575	0.031369672	0.00045236976
0.12698620	0.031768981	0.00045655819
0.12711664	0.032366106	0.00045969690
0.12724708	0.031960053	0.00045461641
0.12737753	0.031396545	0.00045612194
0.12750797	0.031458431	0.00045162190
0.12763841	0.031052238	0.00044911949
0.12776886	0.031902970	0.00045683933
0.12789930	0.032234445	0.00045463336
0.12802974	0.031547080	0.00045330186
0.12816019	0.032354846	0.00045700235
0.12829063	0.032595277	0.00045668683
0.12842107	0.032265315	0.00045604451
0.12855152	0.031591205	0.00045116245
0.12868196	0.030954607	0.00044796243
0.12881240	0.032270566	0.00045656552
0.12894285	0.031899337	0.00045216206
0.12907329	0.032823199	0.00045860174
0.12920373	0.032188274	0.00045596976
0.12933418	0.031970275	0.00045276038
0.12946462	0.031864555	0.00045278680
0.12959506	0.032428884	0.00045713038
0.12972551	0.031448503	0.00044901779
0.12985595	0.031306369	0.00044951663
0.12998639	0.032557218	0.00045422883
0.13011684	0.031813377	0.00045177680
0.13024728	0.031207741	0.00044835553
0.13037772	0.031617787	0.00044829089
0.13050816	0.032245629	0.00045219359
0.13063861	0.032544360	0.00045612813
0.13076905	0.032249136	0.00045245317
0.13089949	0.031452379	0.00044942364
0.13102994	0.032147386	0.00045074581
0.13116038	0.031796405	0.00044933418
0.13129082	0.032454722	0.00045396293
0.13142127	0.032328234	0.00045240764
0.13155171	0.032005459	0.00045117406
0.13168215	0.031299436	0.00044529373
0.13181260	0.032015476	0.00044963403
0.13194304	0.031457242	0.00044777924
0.13207348	0.031806660	0.00044795294
0.13220393	0.032282532	0.00045094928
0.13233437	0.031178451	0.00044539128
0.13246481	0.031683895	0.00044770165
0.13259526	0.032275429	0.00045042510
0.13272570	0.031957367	0.00044836688
0.13285614	0.032042478	0.00044791516
0.13298659	0.032078094	0.00045013465
0.13311703	0.031867923	0.00044637330
0.13324747	0.030999316	0.00044168230
0.13337792	0.031588187	0.00044429722
0.13350836	0.031753277	0.00044683784
0.13363880	0.032182128	0.00044750872
0.13376925	0.031363978	0.00044126997
0.13389969	0.031819483	0.00044678162
0.13403013	0.031193206	0.00044325353
0.13416058	0.031254803	0.00043958720
0.13429102	0.031333701	0.00044344899
0.13442146	0.031569554	0.00044374658
0.13455191	0.031437639	0.00044158695
0.13468235	0.031910096	0.00044774531
0.13481279	0.031635093	0.00044269396
0.13494323	0.031608899	0.00044502171
0.13507368	0.032134582	0.00044696928
0.13520412	0.031933213	0.00044236940
0.13533456	0.031778709	0.00044498588
0.13546501	0.030393487	0.00043324151
0.13559545	0.031767070	0.00044301523
0.13572589	0.031748709	0.00044475199
0.13585634	0.032133909	0.00044198680
0.13598678	0.031447512	0.00044135758
0.13611722	0.030789062	0.00043607997
0.13624767	0.031491283	0.00044013159
0.13637811	0.031593866	0.00044185770
0.13650855	0.031618478	0.00043993945
0.13663900	0.031419716	0.00043981324
0.13676944	0.031289568	0.00043912479
0.13689988	0.031967456	0.00044148015
0.13703033	0.031997491	0.00044363385
0.13716077	0.031130145	0.00043831927
0.13729121	0.031618210	0.00043957450
0.13742166	0.031611313	0.00043906759
0.13755210	0.031298848	0.00043642513
0.13768254	0.031821816	0.00044204579
0.13781299	0.031788273	0.00044221018
0.13794343	0.031328321	0.00043581200
0.13807387	0.030943618	0.00043527194
0.13820432	0.032070303	0.00044159347
0.13833476	0.031802042	0.00043902045
0.13846520	0.030580249	0.00043343427
0.13859565	0.031442960	0.00043580391
0.13872609	0.030961305	0.00043422524
0.13885653	0.031229465	0.00043655224
0.13898698	0.031456609	0.00043608725
0.13911742	0.032593282	0.00044261179
0.13924786	0.031498649	0.00043651024
0.13937830	0.031884729	0.00043889774
0.13950875	0.031993420	0.00044033734
0.13963919	0.032249345	0.00044066405
0.13976963	0.031963328	0.00043909061
0.13990008	0.031403688	0.00043609130
0.14003052	0.031634582	0.00043579802
0.14016096	0.031787085	0.00043929977
0.14029141	0.031028314	0.00043102943
0.14042185	0.031015220	0.00043175922
0.14055229	0.031457024	0.00043617558
0.14068274	0.030746199	0.00042806785
0.14081318	0.031560150	0.00043646117
0.14094362	0.030622115	0.00042866618
0.14107407	0.031407704	0.00043330025
0.14120451	0.031778499	0.00043776699
0.14133495	0.031596282	0.00043280761
0.14146540	0.031549676	0.00043438131
0.14159584	0.031661444	0.00043685905
0.14172628	0.030679676	0.00042719204
0.14185673	0.031716851	0.00043682071
0.14198717	0.031083208	0.00042933916
0.14211761	0.032152159	0.00043607050
0.14224806	0.031727796	0.00043664972
0.14237850	0.031398748	0.00042922674
0.14250894	0.031651475	0.00043320359
0.14263939	0.030703269	0.00042809352
0.14276983	0.031266698	0.00042859972
0.14290027	0.032156111	0.00043708707
0.14303072	0.031157889	0.00042786037
0.14316116	0.031402488	0.00043024754
0.14329160	0.031570087	0.00043218548
0.14342205	0.031370950	0.00042768837
0.14355249	0.031516184	0.00042958221
0.14368293	0.031906548	0.00043492787
0.14381337	0.031241531	0.00042607021
0.14394382	0.031579963	0.00043152945
0.14407426	0.031239679	0.00042662282
0.14420470	0.031288666	0.00042848960
0.14433515	0.031450407	0.00043056376
0.14446559	0.031982188	0.00043145219
0.14459603	0.030721597	0.00042320067
0.14472648	0.032222828	0.00043473621
0.14485692	0.030639422	0.00042207555
0.14498736	0.032286757	0.00043468238
0.14511781	0.031238823	0.00042569384
0.14524825	0.030893731	0.00042700469
0.14537869	0.031753876	0.00043008454
0.14550914	0.031123504	0.00042328571
0.14563958	0.030742178	0.00042488262
0.14577002	0.030968221	0.00042294267
0.14590047	0.030927182	0.00042348218
0.14603091	0.031847048	0.00043130514
0.14616135	0.031504382	0.00042690592
0.14629180	0.032781557	0.00043562710
0.14642224	0.031412132	0.00042941670
0.14655268	0.031568933	0.00042797471
0.14668313	0.030887975	0.00042397265
0.14681357	0.031639445	0.00042826804
0.14694401	0.030704187	0.00042147481
0.14707446	0.030713499	0.00042372729
0.14720490	0.031504615	0.00042609567
0.14733534	0.030889239	0.00042452660
0.14746579	0.031311534	0.00042556467
0.14759623	0.031638638	0.00042644696
0.14772667	0.030749611	0.00042118185
0.14785712	0.030824699	0.00042269515
0.14798756	0.030595336	0.00042156266
0.14811800	0.031757822	0.00042740840
0.14824844	0.031322717	0.00042487539
0.14837889	0.031711553	0.00042813183
0.14850933	0.031049495	0.00042369457
0.14863977	0.031965516	0.00042600403
0.14877022	0.031697412	0.00042761903
0.14890066	0.031622215	0.00042421487
0.14903110	0.031602786	0.00042493551
0.14916155	0.031222875	0.00042464089
0.14929199	0.031436959	0.00042302968
0.14942243	0.031239928	0.00042403915
0.14955288	0.031315578	0.00042430635
0.14968332	0.030965074	0.00041906875
0.14981376	0.031847901	0.00042751021
0.14994421	0.031531729	0.00042276105
0.15007465	0.030543484	0.00041750070
0.15020509	0.032050106	0.00042862929
0.15033554	0.032068600	0.00042517474
0.15046598	0.031347575	0.00042430320
0.15059642	0.031175733	0.00042171043
0.15072687	0.031635198	0.00042344310
0.15085731	0.031767116	0.00042541920
0.15098775	0.030945433	0.00041917982
0.15111820	0.030898940	0.00042077061
0.15124864	0.031741948	0.00042498814
0.15137908	0.030708632	0.00041542673
0.15150953	0.031385167	0.00042366571
0.15163997	0.031353448	0.00042086024
0.15177041	0.031545024	0.00042335123
0.15190086	0.031938009	0.00042559049
0.15203130	0.031673308	0.00042166685
0.15216174	0.031081120	0.00041982252
0.15229219	0.030489226	0.00041658979
0.15242263	0.030963347	0.00041708983
0.15255307	0.031399763	0.00042135320
0.15268351	0.030627018	0.00041488184
0.15281396	0.030820291	0.00041602089
0.15294440	0.031619855	0.00042275209
0.15307484	0.031090567	0.00041793175
0.15320529	0.031604539	0.00042122860
0.15333573	0.031069257	0.00041873254
0.15346617	0.030561901	0.00041407896
0.15359662	0.030960192	0.00041755840
0.15372706	0.032140393	0.00042433770
0.15385750	0.031842110	0.00042140565
0.15398795	0.031054015	0.00041734521
0.15411839	0.030738788	0.00041525203
0.15424883	0.031291402	0.00041738856
0.15437928	0.031509835	0.00041835665
0.15450972	0.031792538	0.00042017517
0.15464016	0.031432518	0.00041838712
0.15477061	0.031094700	0.00041582421
0.15490105	0.031690842	0.00041858475
0.15503149	0.031834881	0.00042043181
0.15516194	0.031148850	0.00041666725
0.15529238	0.031310958	0.00041799646
0.15542282	0.031465381	0.00041856103
0.15555327	0.031123980	0.00041611806
0.15568371	0.031263131	0.00041629309
0.15581415	0.030908802	0.00041506342
0.15594460	0.031129189	0.00041423581
0.15607504	0.031712002	0.00041802907
0.15620548	0.030898868	0.00041348637
0.15633593	0.030729070	0.00041186993
0.15646637	0.031107716	0.00041406180
0.15659681	0.030716647	0.00041309586
0.15672726	0.031753214	0.00041731404
0.15685770	0.031297558	0.00041653073
0.15698814	0.031449265	0.00041591522
0.15711858	0.031431144	0.00041452413
0.15724903	0.031460714	0.00041638471
0.15737947	0.031423441	0.00041580019
0.15750991	0.031335313	0.00041362436
0.15764036	0.030778003	0.00041257448
0.15777080	0.031128572	0.00041341574
0.15790124	0.031116837	0.00041163928
0.15803169	0.031584884	0.00041515623
0.15816213	0.031831575	0.00041781766
0.15829257	0.031456726	0.00041377850
0.15842302	0.031395719	0.00041501234
0.15855346	0.031177100	0.00041205753
0.15868390	0.030561841	0.00040947655
0.15881435	0.030503034	0.00041062780
0.15894479	0.031326448	0.00041411011
0.15907523	0.031423971	0.00041246276
0.15920568	0.031725361	0.00041510364
0.15933612	0.031400688	0.00041280993
0.15946656	0.030867344	0.00040893664
0.15959701	0.030467729	0.00040734500
0.15972745	0.031501834	0.00041391069
0.15985789	0.030610050	0.00040821903
0.15998834	0.031018466	0.00040941900
0.16011878	0.031110987	0.00041099146
0.16024922	0.031029026	0.00040982174
0.16037967	0.030663041	0.00040918751
0.16051011	0.030683870	0.00040780353
0.16064055	0.030858444	0.00040767859
0.16077100	0.031320726	0.00041041760
0.16090144	0.031108583	0.00041278996
0.16103188	0.030902607	0.00040806086
0.16116233	0.031081290	0.00040910776
0.16129277	0.030592213	0.00040615019
0.16142321	0.030714881	0.00040669233
0.16155365	0.030911002	0.00040764918
0.16168410	0.030881250	0.00040658994
0.16181454	0.029855001	0.00040161454
0.16194498	0.030883823	0.00040681774
0.16207543	0.031484418	0.00040946244
0.16220587	0.031364849	0.00040959511
0.16233631	0.031084424	0.00040703283
0.16246676	0.031347922	0.00041046531
0.16259720	0.030551203	0.00040485570
0.16272764	0.030814677	0.00040513716
0.16285809	0.030795364	0.00040652980
0.16298853	0.031625589	0.00041080088
0.16311897	0.031595491	0.00040975230
0.16324942	0.031051519	0.00040814909
0.16337986	0.031306702	0.00040734235
0.16351030	0.031420435	0.00040951361
0.16364075	0.030847368	0.00040645381
0.16377119	0.031549396	0.00040723795
0.16390163	0.031513947	0.00041066375
0.16403208	0.030443534	0.00040225010
0.16416252	0.031007451	0.00040535788
0.16429296	0.031178351	0.00040841429
0.16442341	0.030762093	0.00040290524
0.16455385	0.030714747	0.00040495457
0.16468429	0.030616710	0.00040335297
0.16481474	0.031141617	0.00040474075
0.16494518	0.030407534	0.00040272647
0.16507562	0.031506582	0.00040705928
0.16520607	0.030737261	0.00040298924
0.16533651	0.031364067	0.00040793743
0.16546695	0.031066541	0.00040472644
0.16559740	0.030599001	0.00040330838
0.16572784	0.030756810	0.00040217105
0.16585828	0.031535216	0.00040591702
0.16598872	0.031012890	0.00040450374
0.16611917	0.031871098	0.00040964874
0.16624961	0.031587692	0.00040700955
0.16638005	0.031083383	0.00040471062
0.16651050	0.030591833	0.00040074052
0.16664094	0.031072063	0.00040453824
0.16677138	0.030462406	0.00039909302
0.16690183	0.031394177	0.00040435214
0.16703227	0.030936656	0.00040417768
0.16716271	0.030259624	0.00039715847
0.16729316	0.030663328	0.00040174507
0.16742360	0.030057338	0.00039837450
0.16755404	0.030263097	0.00039778012
0.16768449	0.030928563	0.00040116325
0.16781493	0.030042739	0.00039556493
0.16794537	0.030961673	0.00040219024
0.16807582	0.031411571	0.00040593684
0.16820626	0.030605111	0.00039810719
0.16833670	0.030683560	0.00040027835
0.16846715	0.031517610	0.00040480646
0.16859759	0.031211157	0.00040096780
0.16872803	0.030739240	0.00040058800
0.16885848	0.030122656	0.00039584005
0.16898892	0.031265676	0.00040304391
0.16911936	0.030438255	0.00039917502
0.16924981	0.030708513	0.00039961780
0.16938025	0.031054251	0.00039986423
0.16951069	0.031230581	0.00040317238
0.16964114	0.031029704	0.00040193997
0.16977158	0.030733931	0.00039899849
0.16990202	0.030697955	0.00039746224
0.17003247	0.030728401	0.00039789319
0.17016291	0.031132888	0.00040092574
0.17029335	0.031106060	0.00039912069
0.17042379	0.030801515	0.00039943498
0.17055424	0.030096859	0.00039436697
0.17068468	0.030548632	0.00039615949
0.17081512	0.030928900	0.00039934245
0.17094557	0.031032578	0.00039893446
0.17107601	0.030969628	0.00040050022
0.17120645	0.030958718	0.00040089195
0.17133690	0.031254572	0.00040077709
0.17146734	0.031184712	0.00039905174
0.17159778	0.030841802	0.00039744904
0.17172823	0.030695726	0.00039607171
0.17185867	0.030646417	0.00039769714
0.17198911	0.030778404	0.00039476284
0.17211956	0.031109415	0.00039966386
0.17225000	0.030990437	0.00039808682
0.17238044	0.030890515	0.00039683399
0.17251089	0.030549576	0.00039567565
0.17264133	0.030616593	0.00039462441
0.17277177	0.030862465	0.00039735544
0.17290222	0.030872656	0.00039736802
0.17303266	0.030949040	0.00039499911
0.17316310	0.030708370	0.00039570117
0.17329355	0.030829756	0.00039644960
0.17342399	0.030363823	0.00039278273
0.17355443	0.030927842	0.00039655672
0.17368488	0.030680395	0.00039302162
0.17381532	0.030614580	0.00039577650
0.17394576	0.031090117	0.00039864901
0.17407621	0.030372284	0.00039280875
0.17420665	0.031215829	0.00039695195
0.17433709	0.030329533	0.00039248690
0.17446753	0.030597624	0.00039299358
0.17459798	0.031131140	0.00039714253
0.17472842	0.030409317	0.00039228869
0.17485886	0.030612477	0.00039556973
0.17498931	0.030516700	0.00039352684
0.17511975	0.030476961	0.00039027054
0.17525019	0.030456304	0.00039223916
0.17538064	0.031472869	0.00039826434
0.17551108	0.030899204	0.00039543696
0.17564152	0.030354291	0.00039106933
0.17577197	0.031086500	0.00039514791
0.17590241	0.031263963	0.00039736710
0.17603285	0.030634826	0.00039328959
0.17616330	0.029987855	0.00038808178
0.17629374	0.030283432	0.00039080901
0.17642418	0.030620296	0.00039164034
0.17655463	0.030678758	0.00039286689
0.17668507	0.029998705	0.00038906261
0.17681551	0.030220669	0.00038871952
0.17694596	0.030343108	0.00039063187
0.17707640	0.031116363	0.00039352593
0.17720684	0.030743277	0.00039069169
0.17733729	0.031197574	0.00039585114
0.17746773	0.031048950	0.00039228527
0.17759817	0.030543310	0.00039002965
0.17772862	0.030956590	0.00039383583
0.17785906	0.031316411	0.00039314164
0.17798950	0.030690666	0.00039091381
0.17811995	0.030295328	0.00038856795
0.17825039	0.030128865	0.00038683007
0.17838083	0.030465419	0.00039135692
0.17851128	0.030745380	0.00038952607
0.17864172	0.030478883	0.00038904128
0.17877216	0.030613857	0.00039020407
0.17890260	0.031280561	0.00039354831
0.17903305	0.030701045	0.00039135847
0.17916349	0.031089900	0.00039098420
0.17929393	0.030294971	0.00038784261
0.17942438	0.030642915	0.00038987134
0.17955482	0.030499557	0.00038729294
0.17968526	0.030811300	0.00039171580
0.17981571	0.031283541	0.00039395434
0.17994615	0.030858872	0.00038880960
0.18007659	0.030515216	0.00039052081
0.18020704	0.030547588	0.00038775787
0.18033748	0.030566753	0.00038751525
0.18046792	0.030739583	0.00039057801
0.18059837	0.030709615	0.00038792731
0.18072881	0.030505269	0.00038675219
0.18085925	0.030085542	0.00038543089
0.18098970	0.029830991	0.00038207708
0.18112014	0.031163663	0.00039298838
0.18125058	0.030981429	0.00038881334
0.18138103	0.031232997	0.00039077691
0.18151147	0.029959727	0.00038522509
0.18164191	0.030284070	0.00038408571
0.18177236	0.030533929	0.00038714085
0.18190280	0.030643510	0.00038783629
0.18203324	0.030787603	0.00038710474
0.18216369	0.030699515	0.00039697964
0.18229413	0.030901011	0.00039800309
0.18242457	0.030376263	0.00039940969
0.18255502	0.030020697	0.00040006157
0.18268546	0.030344252	0.00040207712
0.18281590	0.031300786	0.00040929854
0.18294635	0.030736260	0.00040830742
0.18307679	0.031097062	0.00041190352
0.18320723	0.030206383	0.00040996327
0.18333767	0.030184773	0.00040762399
0.18346812	0.030558846	0.00041410896
0.18359856	0.030896273	0.00041615369
0.18372900	0.030981499	0.00041708122
0.18385945	0.031065269	0.00041955730
0.18398989	0.031239417	0.00042024698
0.18412033	0.030635776	0.00042025646
0.18425078	0.030711956	0.00042257942
0.18438122	0.031035538	0.00042273439
0.18451166	0.030180701	0.00041832600
0.18464211	0.030551195	0.00042286242
0.18477255	0.031002104	0.00042783023
0.18490299	0.030324689	0.00042658927
0.18503344	0.030613822	0.00042396923
0.18516388	0.031014699	0.00043077403
0.18529432	0.030044631	0.00042509706
0.18542477	0.030663467	0.00042817232
0.18555521	0.029574412	0.00042543804
0.18568565	0.031113835	0.00043344993
0.18581610	0.031256625	0.00043420128
0.18594654	0.031454332	0.00043760516
0.18607698	0.030091940	0.00042874578
0.18620743	0.029911359	0.00043009997
0.18633787	0.030414864	0.00043623693
0.18646831	0.030118730	0.00042919434
0.18659876	0.030093395	0.00043281253
0.18672920	0.030514698	0.00043687328
0.18685964	0.030039182	0.00043373331
0.18699009	0.030732854	0.00043825697
0.18712053	0.030956403	0.00042960110
0.18725097	0.029889786	0.00042086295
0.18738142	0.030792414	0.00042267399
0.18751186	0.030260840	0.00041689085
0.18764230	0.030456267	0.00041876640
0.18777274	0.030125268	0.00041314931
0.18790319	0.030762413	0.00041673171
0.18803363	0.031325572	0.00041888240
0.18816407	0.030791050	0.00041134708
0.18829452	0.030192536	0.00040909836
0.18842496	0.030542918	0.00041097300
0.18855540	0.030016344	0.00040547920
0.18868585	0.030849111	0.00041164087
0.18881629	0.030160292	0.00040289485
0.18894673	0.030208891	0.00040461666
0.18907718	0.030353241	0.00040304969
0.18920762	0.029996145	0.00040052827
0.18933806	0.029997292	0.00039928017
0.18946851	0.030380050	0.00040054575
0.18959895	0.030410990	0.00040030986
0.18972939	0.030444933	0.00040001420
0.18985984	0.030310183	0.00039840736
0.18999028	0.030835617	0.00040059045
0.19012072	0.030542405	0.00039952522
0.19025117	0.030760230	0.00039707105
0.19038161	0.030217395	0.00039499773
0.19051205	0.030708177	0.00039718211
0.19064250	0.030072451	0.00039322980
0.19077294	0.030263529	0.00039561534
0.19090338	0.031174120	0.00039745912
0.19103383	0.030256563	0.00039255150
0.19116427	0.030058232	0.00038961164
0.19129471	0.030330965	0.00039075033
0.19142516	0.030768430	0.00039423057
0.19155560	0.029764322	0.00038535234
0.19168604	0.030570431	0.00039107150
0.19181649	0.030684415	0.00039157642
0.19194693	0.030182074	0.00038716482
0.19207737	0.029993143	0.00038705679
0.19220781	0.031114417	0.00039062643
0.19233826	0.031077024	0.00039196803
0.19246870	0.030947351	0.00039110476
0.19259914	0.030477579	0.00038482262
0.19272959	0.031096695	0.00039098935
0.19286003	0.029911643	0.00038412980
0.19299047	0.030494865	0.00038508852
0.19312092	0.030307083	0.00038307976
0.19325136	0.030349799	0.00038531146
0.19338180	0.030478000	0.00038539674
0.19351225	0.030952470	0.00038953303
0.19364269	0.031195960	0.00038704497
0.19377313	0.030775618	0.00038724433
0.19390358	0.029744572	0.00038222450
0.19403402	0.030139164	0.00038157445
0.19416446	0.029742648	0.00038104839
0.19429491	0.029875739	0.00038047533
0.19442535	0.030219907	0.00038245366
0.19455579	0.030018167	0.00038225823
0.19468624	0.030452770	0.00038213424
0.19481668	0.029866096	0.00038128295
0.19494712	0.030161466	0.00038288855
0.19507757	0.030683095	0.00038450139
0.19520801	0.031266618	0.00038755921
0.19533845	0.030277323	0.00038022674
0.19546890	0.030854114	0.00038561616
0.19559934	0.030329320	0.00038300303
0.19572978	0.030796201	0.00038282675
0.19586023	0.030139895	0.00038175481
0.19599067	0.030306882	0.00038118313
0.19612111	0.030226572	0.00037889829
0.19625156	0.030039779	0.00038221114
0.19638200	0.030213159	0.00037889458
0.19651244	0.030443692	0.00038200194
0.19664288	0.030190130	0.00037983296
0.19677333	0.030728666	0.00038139670
0.19690377	0.030180644	0.00038020644
0.19703421	0.030602468	0.00038208832
0.19716466	0.030639492	0.00038340329
0.19729510	0.029963417	0.00037784436
0.19742554	0.030511006	0.00037992162
0.19755599	0.030108310	0.00037847071
0.19768643	0.030486802	0.00038176042
0.19781687	0.030516060	0.00038030343
0.19794732	0.030983543	0.00038369225
0.19807776	0.030876563	0.00038094912
0.19820820	0.030779274	0.00038075929
0.19833865	0.030499874	0.00038004091
0.19846909	0.030972185	0.00038181053
0.19859953	0.030403489	0.00037991134
0.19872998	0.030397406	0.00037938035
0.19886042	0.030383647	0.00037647165
0.19899086	0.030499964	0.00038039261
0.19912131	0.030219981	0.00037662098
0.19925175	0.030109002	0.00037750711
0.19938219	0.029948771	0.00037629726
0.19951264	0.030294462	0.00037590157
0.19964308	0.030385457	0.00037721326
0.19977352	0.030496983	0.00037786789
0.19990397	0.030204568	0.00037664951
0.20003441	0.029782164	0.00037510988
0.20016485	0.030487014	0.00037634162
0.20029530	0.030763111	0.00037969375
0.20042574	0.029764649	0.00037490835
0.20055618	0.030017811	0.00037410691
0.20068663	0.030052657	0.00037539582
0.20081707	0.030306870	0.00037472873
0.20094751	0.030247772	0.00037547193
0.20107795	0.030318054	0.00037762503
0.20120840	0.030229437	0.00037489625
0.20133884	0.029921791	0.00037468197
0.20146928	0.030496017	0.00037785415
0.20159973	0.029888490	0.00037364336
0.20173017	0.030360962	0.00037585574
0.20186061	0.030172939	0.00037336835
0.20199106	0.030158252	0.00037501080
0.20212150	0.029102653	0.00036885548
0.20225194	0.031204772	0.00037893169
0.20238239	0.030335827	0.00037465149
0.20251283	0.030218272	0.00037366174
0.20264327	0.030050779	0.00037258792
0.20277372	0.029834338	0.00037308108
0.20290416	0.029952055	0.00037287718
0.20303460	0.030511463	0.00037540479
0.20316505	0.030621159	0.00037564315
0.20329549	0.030725769	0.00037562980
0.20342593	0.029831404	0.00037106051
0.20355638	0.030550009	0.00037560123
0.20368682	0.029626158	0.00036893098
0.20381726	0.030272499	0.00037323978
0.20394771	0.031032121	0.00037469136
0.20407815	0.030951627	0.00037740945
0.20420859	0.030135123	0.00037210455
0.20433904	0.030330863	0.00037149088
0.20446948	0.029824817	0.00037064162
0.20459992	0.029583034	0.00036781696
0.20473037	0.030085449	0.00037011882
0.20486081	0.030378851	0.00037193630
0.20499125	0.030446202	0.00037204009
0.20512170	0.030212816	0.00037239317
0.20525214	0.029803254	0.00036805893
0.20538258	0.030556298	0.00037231126
0.20551302	0.029996949	0.00036971243
0.20564347	0.029305297	0.00036516436
0.20577391	0.030690640	0.00037396035
0.20590435	0.031038854	0.00037576568
0.20603480	0.030164357	0.00036916375
0.20616524	0.030309095	0.00037085558
0.20629568	0.030659855	0.00037277677
0.20642613	0.030117822	0.00036923000
0.20655657	0.030644655	0.00037375183
0.20668701	0.030371928	0.00036962780
0.20681746	0.030014641	0.00036877234
0.20694790	0.030534844	0.00037231739
0.20707834	0.030400518	0.00037067921
0.20720879	0.030240653	0.00036976178
0.20733923	0.030162894	0.00036945109
0.20746967	0.030164256	0.00036801743
0.20760012	0.030548422	0.00037253802
0.20773056	0.029998154	0.00036600165
0.20786100	0.030776947	0.00037337577
0.20799145	0.029663526	0.00036656160
0.20812189	0.030666722	0.00037079771
0.20825233	0.030125100	0.00036843719
0.20838278	0.030807811	0.00037093837
0.20851322	0.029526268	0.00036472002
0.20864366	0.030100164	0.00036959280
0.20877411	0.029660836	0.00036548782
0.20890455	0.030208353	0.00036843572
0.20903499	0.030340070	0.00036845438
0.20916544	0.030128308	0.00036687033
0.20929588	0.029569463	0.00036636410
0.20942632	0.030247639	0.00036672784
0.20955677	0.030105894	0.00036777721
0.20968721	0.030025369	0.00036721926
0.20981765	0.030103953	0.00036599601
0.20994809	0.030102821	0.00036751055
0.21007854	0.029997392	0.00036651223
0.21020898	0.030499287	0.00036813339
0.21033942	0.030132793	0.00036688041
0.21046987	0.030081547	0.00036558512
0.21060031	0.029852252	0.00036555503
0.21073075	0.030287751	0.00036724411
0.21086120	0.029525585	0.00036393254
0.21099164	0.030359737	0.00036750400
0.21112208	0.030156751	0.00036546468
0.21125253	0.029752718	0.00036252689
0.21138297	0.030264422	0.00036874256
0.21151341	0.029989384	0.00036414196
0.21164386	0.029920834	0.00036510335
0.21177430	0.030316711	0.00036612667
0.21190474	0.030002318	0.00036551398
0.21203519	0.029700106	0.00036403966
0.21216563	0.029803124	0.00036232873
0.21229607	0.029835897	0.00036380172
0.21242652	0.029464867	0.00036322351
0.21255696	0.030625231	0.00036674815
0.21268740	0.030448687	0.00036776836
0.21281785	0.029806828	0.00036189865
0.21294829	0.030040533	0.00036521237
0.21307873	0.030328294	0.00036570019
0.21320918	0.029891019	0.00036240387
0.21333962	0.029923743	0.00036305012
0.21347006	0.030640760	0.00036936999
0.21360051	0.029637632	0.00036017748
0.21373095	0.029413528	0.00036092577
0.21386139	0.029591527	0.00036050308
0.21399184	0.029856247	0.00036214605
0.21412228	0.029702136	0.00036284006
0.21425272	0.030349391	0.00036377559
0.21438316	0.029473189	0.00036008060
0.21451361	0.029949789	0.00036391938
0.21464405	0.030043005	0.00036158104
0.21477449	0.029970095	0.00036182177
0.21490494	0.029946165	0.00036237140
0.21503538	0.030054870	0.00036283697
0.21516582	0.029587057	0.00036078434
0.21529627	0.030069608	0.00036108584
0.21542671	0.030294787	0.00036364017
0.21555715	0.030767843	0.00036593986
0.21568760	0.029927739	0.00036147192
0.21581804	0.030573938	0.00036487797
0.21594848	0.029575726	0.00035963961
0.21607893	0.030113202	0.00036236689
0.21620937	0.030003121	0.00036231945
0.21633981	0.029158338	0.00035610782
0.21647026	0.029516728	0.00035952213
0.21660070	0.029910866	0.00036109848
0.21673114	0.028804782	0.00035414334
0.21686159	0.029683818	0.00035927191
0.21699203	0.029852401	0.00035921457
0.21712247	0.029986927	0.00036117497
0.21725292	0.029304575	0.00035956961
0.21738336	0.030063726	0.00035936972
0.21751380	0.030147596	0.00036080997
0.21764425	0.030106061	0.00036080877
0.21777469	0.029459805	0.00035918266
0.21790513	0.029524616	0.00035903536
0.21803558	0.030189114	0.00035975433
0.21816602	0.029634758	0.00035922863
0.21829646	0.029555680	0.00035773706
0.21842691	0.029499201	0.00035564976
0.21855735	0.029919356	0.00036040453
0.21868779	0.030233260	0.00036084701
0.21881823	0.030338534	0.00036090139
0.21894868	0.029767896	0.00035875607
0.21907912	0.029480512	0.00035525397
0.21920956	0.029644271	0.00035884212
0.21934001	0.029797794	0.00035899741
0.21947045	0.029641675	0.00035713382
0.21960089	0.029576982	0.00035694129
0.21973134	0.030407850	0.00036038973
0.21986178	0.030163046	0.00035923260
0.21999222	0.029709415	0.00035803644
0.22012267	0.029989134	0.00035639963
0.22025311	0.029873647	0.00035825164
0.22038355	0.030354233	0.00035817345
0.22051400	0.029809851	0.00035749138
0.22064444	0.029051788	0.00035408757
0.22077488	0.029658035	0.00035542924
0.22090533	0.029657183	0.00035738259
0.22103577	0.029810371	0.00035650046
0.22116621	0.029031085	0.00035205493
0.22129666	0.029534549	0.00035492839
0.22142710	0.029427247	0.00035495009
0.22155754	0.030180571	0.00035788124
0.22168799	0.029943665	0.00035687217
0.22181843	0.030342372	0.00035689634
0.22194887	0.029887268	0.00035799986
0.22207932	0.030178511	0.00035807037
0.22220976	0.029434757	0.00035353532
0.22234020	0.029819338	0.00035715705
0.22247065	0.029378368	0.00035287660
0.22260109	0.029555025	0.00035451001
0.22273153	0.029421158	0.00035491386
0.22286198	0.029549573	0.00035297848
0.22299242	0.029577908	0.00035647542
0.22312286	0.030063112	0.00035598197
0.22325330	0.030542257	0.00035867631
0.22338375	0.029710428	0.00035541702
0.22351419	0.029320847	0.00035165222
0.22364463	0.029053716	0.00035145130
0.22377508	0.030141728	0.00035764155
0.22390552	0.029413281	0.00035123368
0.22403596	0.030003926	0.00035671022
0.22416641	0.029332771	0.00035218454
0.22429685	0.029184220	0.00035156700
0.22442729	0.029491468	0.00035340523
0.22455774	0.029879573	0.00035323234
0.22468818	0.030166691	0.00035560562
0.22481862	0.029678497	0.00035340879
0.22494907	0.029896230	0.00035377356
0.22507951	0.029358475	0.00035167260
0.22520995	0.029761063	0.00035376267
0.22534040	0.029333398	0.00035013873
0.22547084	0.029991199	0.00035571118
0.22560128	0.029895399	0.00035357748
0.22573173	0.029818215	0.00035476845
0.22586217	0.029437625	0.00035108281
0.22599261	0.029856512	0.00035316887
0.22612306	0.029708354	0.00035268699
0.22625350	0.029590351	0.00035072174
0.22638394	0.029649820	0.00035231521
0.22651439	0.030176014	0.00035663604
0.22664483	0.030356773	0.00035446978
0.22677527	0.029717938	0.00035257244
0.22690572	0.029756042	0.00035163973
0.22703616	0.029749154	0.00035332227
0.22716660	0.030077196	0.00035480482
0.22729705	0.029317617	0.00034953144
0.22742749	0.029411591	0.00034983101
0.22755793	0.029912429	0.00035308208
0.22768837	0.028906873	0.00034626198
0.22781882	0.030152920	0.00035413537
0.22794926	0.029692392	0.00035114251
0.22807970	0.029673089	0.00035188554
0.22821015	0.029777896	0.00035199786
0.22834059	0.029749876	0.00035024708
0.22847103	0.029616841	0.00035158746
0.22860148	0.029649394	0.00035121814
0.22873192	0.029957752	0.00035280001
0.22886236	0.028893744	0.00034672986
0.22899281	0.030160607	0.00035230729
0.22912325	0.028959438	0.00034673005
0.22925369	0.029154233	0.00034924607
0.22938414	0.030031250	0.00035168366
0.22951458	0.029048998	0.00034829698
0.22964502	0.029448078	0.00034736281
0.22977547	0.029674830	0.00035002816
0.22990591	0.029369703	0.00034723309
0.23003635	0.029196773	0.00034727422
0.23016680	0.028703968	0.00034452684
0.23029724	0.029530382	0.00034950818
0.23042768	0.029328055	0.00034538629
0.23055813	0.029359562	0.00034873626
0.23068857	0.029314482	0.00035184072
0.23081901	0.029377393	0.00035658231
0.23094946	0.029732435	0.00036161780
0.23107990	0.029133242	0.00035641718
0.23121034	0.029554950	0.00036286704
0.23134079	0.029911460	0.00036801322
0.23147123	0.029530298	0.00036417214
0.23160167	0.029581664	0.00036814966
0.23173212	0.029529426	0.00036876465
0.23186256	0.029319695	0.00036843964
0.23199300	0.029528884	0.00037111062
0.23212344	0.029792926	0.00037092095
0.23225389	0.029961741	0.00037651716
0.23238433	0.029529585	0.00037372929
0.23251477	0.030004288	0.00037533282
0.23264522	0.029646497	0.00037668417
0.23277566	0.029217873	0.00037435326
0.23290610	0.029620108	0.00037737267
0.23303655	0.029253996	0.00037902657
0.23316699	0.029154286	0.00037527167
0.23329743	0.029372748	0.00037907298
0.23342788	0.029475022	0.00037789036
0.23355832	0.028902898	0.00037606318
0.23368876	0.029168432	0.00037721436
0.23381921	0.030158429	0.00038091596
0.23394965	0.029465593	0.00037614499
0.23408009	0.028536372	0.00037382948
0.23421054	0.029789248	0.00037946520
0.23434098	0.029796744	0.00038331497
0.23447142	0.029117730	0.00037614823
0.23460187	0.029332379	0.00037941939
0.23473231	0.029117981	0.00037865996
0.23486275	0.029837678	0.00038179190
0.23499320	0.029738703	0.00038187214
0.23512364	0.028628229	0.00037594524
0.23525408	0.029527197	0.00038146069
0.23538453	0.029305545	0.00037928417
0.23551497	0.029214377	0.00037846811
0.23564541	0.029687682	0.00038369390
0.23577586	0.029864764	0.00038596399
0.23590630	0.029993172	0.00038365169
0.23603674	0.029392522	0.00038240854
0.23616719	0.029271779	0.00037828299
0.23629763	0.029911975	0.00038468138
0.23642807	0.028828597	0.00037986839
0.23655851	0.029411016	0.00038337492
0.23668896	0.029738572	0.00038490681
0.23681940	0.029654878	0.00038494757
0.23694984	0.029041948	0.00037880440
0.23708029	0.029729517	0.00038641208
0.23721073	0.030279748	0.00038746159
0.23734117	0.029573354	0.00038678697
0.23747162	0.029647861	0.00038558482
0.23760206	0.029569266	0.00038329022
0.23773250	0.029351297	0.00038451852
0.23786295	0.028815718	0.00038252420
0.23799339	0.029815036	0.00038634976
0.23812383	0.029540966	0.00038685300
0.23825428	0.029166917	0.00038228866
0.23838472	0.028659525	0.00038004133
0.23851516	0.029313046	0.00038614186
0.23864561	0.029440182	0.00038437288
0.23877605	0.029712900	0.00038950288
0.23890649	0.028907002	0.00038214120
0.23903694	0.029603377	0.00038781865
0.23916738	0.030079830	0.00038997385
0.23929782	0.029513466	0.00038747866
0.23942827	0.029190189	0.00038594732
0.23955871	0.029689736	0.00039067389
0.23968915	0.028969947	0.00038153951
0.23981960	0.029336040	0.00038843089
0.23995004	0.029448925	0.00038707975
0.24008048	0.029313865	0.00038822625
0.24021093	0.029375984	0.00038973465
0.24034137	0.029620341	0.00038767107
0.24047181	0.029364883	0.00038618428
0.24060226	0.029675671	0.00039109915
0.24073270	0.029372701	0.00038764245
0.24086314	0.029532224	0.00039074885
0.24099358	0.029241993	0.00038589277
0.24112403	0.028954052	0.00038547781
0.24125447	0.029568259	0.00038989995
0.24138491	0.029198645	0.00038610929
0.24151536	0.029804133	0.00039253302
0.24164580	0.028832351	0.00038471449
0.24177624	0.029070003	0.00038582819
0.24190669	0.029960494	0.00039348994
0.24203713	0.029838414	0.00039098129
0.24216757	0.030016528	0.00039411338
0.24229802	0.029209339	0.00039080611
0.24242846	0.029363283	0.00038794989
0.24255890	0.029009026	0.00038811454
0.24268935	0.028737948	0.00038546505
0.24281979	0.029370038	0.00039022005
0.24295023	0.029381821	0.00039187678
0.24308068	0.029117701	0.00038749217
0.24321112	0.028480524	0.00038555294
0.24334156	0.029103449	0.00039101532
0.24347201	0.029285591	0.00038802245
0.24360245	0.029500679	0.00039411807
0.24373289	0.029612890	0.00039195259
0.24386334	0.028868695	0.00038955495
0.24399378	0.029389480	0.00039163173
0.24412422	0.030065453	0.00039401952
0.24425467	0.028978190	0.00038946194
0.24438511	0.029494873	0.00039356894
0.24451555	0.029802526	0.00039499251
0.24464600	0.029023641	0.00038939952
0.24477644	0.029605465	0.00039266402
0.24490688	0.029647673	0.00039484552
0.24503733	0.028880714	0.00039155783
0.24516777	0.029388168	0.00039039449
0.24529821	0.029194437	0.00039408312
0.24542865	0.029824013	0.00039471315
0.24555910	0.029399042	0.00039366155
0.24568954	0.028983626	0.00039191812
0.24581998	0.029390324	0.00039189874
0.24595043	0.029735201	0.00039534476
0.24608087	0.029501308	0.00039537945
0.24621131	0.029271431	0.00039017239
0.24634176	0.029173782	0.00039343204
0.24647220	0.028883313	0.00038967343
0.24660264	0.029003380	0.00039372712
0.24673309	0.028909854	0.00039033639
0.24686353	0.029614351	0.00039462968
0.24699397	0.028902409	0.00039044642
0.24712442	0.028883503	0.00039346467
0.24725486	0.029343747	0.00039142405
0.24738530	0.028614603	0.00039142180
0.24751575	0.029813710	0.00039668992
0.24764619	0.029033657	0.00039364892
0.24777663	0.029715457	0.00039750411
0.24790708	0.029523327	0.00039529151
0.24803752	0.029549928	0.00039621778
0.24816796	0.029757352	0.00039674643
0.24829841	0.029175032	0.00039254310
0.24842885	0.029225430	0.00039559487
0.24855929	0.029652110	0.00039588682
0.24868974	0.030297386	0.00040320001
0.24882018	0.029362134	0.00039698013
0.24895062	0.029091669	0.00039018071
0.24908107	0.029088121	0.00039544415
0.24921151	0.029504177	0.00039536534
0.24934195	0.029329688	0.00039615441
0.24947240	0.029718050	0.00039946822
0.24960284	0.029167685	0.00039514291
0.24973328	0.030094405	0.00039986347
0.24986372	0.029192186	0.00039677302
0.24999417	0.029251939	0.00039562663
0.25012461	0.029435372	0.00039917707
0.25025505	0.029137468	0.00039374957
0.25038550	0.028634850	0.00039117136
0.25051594	0.028864265	0.00039519548
0.25064638	0.028915022	0.00039313524
0.25077683	0.029517807	0.00039948870
0.25090727	0.028415612	0.00039351941
0.25103771	0.029116143	0.00039366665
0.25116816	0.028682181	0.00039335463
0.25129860	0.029182040	0.00039542546
0.25142904	0.028857343	0.00039480521
0.25155949	0.027855436	0.00039028932
0.25168993	0.028895671	0.00039386540
0.25182037	0.028752696	0.00039248405
0.25195082	0.028965287	0.00039490525
0.25208126	0.029826687	0.00040013654
0.25221170	0.029135728	0.00039699995
0.25234215	0.029263075	0.00039540067
0.25247259	0.029742370	0.00040000130
0.25260303	0.029161096	0.00039920391
0.25273348	0.029185706	0.00039444578
0.25286392	0.029240140	0.00039882420
0.25299436	0.028520610	0.00039274184
0.25312481	0.029550104	0.00040035616
0.25325525	0.028804750	0.00039477617
0.25338569	0.028776571	0.00039425645
0.25351614	0.029490252	0.00039892885
0.25364658	0.029171939	0.00039843197
0.25377702	0.029260130	0.00039838821
0.25390747	0.029229337	0.00039869954
0.25403791	0.029611853	0.00039856250
0.25416835	0.029386957	0.00040132069
0.25429879	0.029273061	0.00039892228
0.25442924	0.029064510	0.00039658233
0.25455968	0.029161915	0.00039836927
0.25469012	0.028878148	0.00039610959
0.25482057	0.029950295	0.00040275216
0.25495101	0.028848435	0.00039473755
0.25508145	0.028953551	0.00039621308
0.25521190	0.029372549	0.00040215744
0.25534234	0.029986529	0.00040257091
0.25547278	0.028825801	0.00039441387
0.25560323	0.029228199	0.00039846102
0.25573367	0.028473659	0.00039696598
0.25586411	0.029034592	0.00040834879
0.25599456	0.029208591	0.00041239856
0.25612500	0.028806896	0.00041118075
0.25625544	0.029833030	0.00042215617
0.25638589	0.028920310	0.00042008721
0.25651633	0.028292033	0.00041688303
0.25664677	0.029235587	0.00042643163
0.25677722	0.028322779	0.00042121181
0.25690766	0.028823057	0.00042706876
0.25703810	0.028622548	0.00043086087
0.25716855	0.028145992	0.00042845094
0.25729899	0.028637618	0.00043324946
0.25742943	0.029080572	0.00043916707
0.25755988	0.029145048	0.00043764139
0.25769032	0.029114189	0.00044430272
0.25782076	0.028783356	0.00043984662
0.25795121	0.028808336	0.00044469057
0.25808165	0.029279897	0.00045117727
0.25821209	0.028895417	0.00044631285
0.25834253	0.028485547	0.00044771303
0.25847298	0.029264578	0.00045333014
0.25860342	0.029452358	0.00045937635
0.25873386	0.028662200	0.00045422847
0.25886431	0.030271445	0.00046726854
0.25899475	0.029089584	0.00045819680
0.25912519	0.029710843	0.00046624114
0.25925564	0.029388218	0.00046510751
0.25938608	0.030185607	0.00047393230
0.25951652	0.028144692	0.00045875556
0.25964697	0.028239432	0.00046303752
0.25977741	0.028897682	0.00046843103
0.25990785	0.029253281	0.00047284123
0.26003830	0.028974898	0.00047102637
0.26016874	0.029409203	0.00047988114
0.26029918	0.027913858	0.00046216417
0.26042963	0.028987307	0.00047507154
0.26056007	0.029078052	0.00047647560
0.26069051	0.028454098	0.00047420451
0.26082096	0.028902503	0.00047395936
0.26095140	0.029392621	0.00048285418
0.26108184	0.029331088	0.00047982464
0.26121229	0.029273970	0.00048207772
0.26134273	0.029469211	0.00048297836
0.26147317	0.029192132	0.00048398658
0.26160362	0.028487370	0.00047865667
0.26173406	0.029314954	0.00048550437
0.26186450	0.028728202	0.00048299355
0.26199495	0.030043708	0.00049112506
0.26212539	0.029628122	0.00048965833
0.26225583	0.028559376	0.00048234924
0.26238628	0.028841912	0.00048505318
0.26251672	0.028416282	0.00048229550
0.26264716	0.029190540	0.00048850213
0.26277760	0.028963885	0.00048813452
0.26290805	0.028396401	0.00048654252
0.26303849	0.029548384	0.00049301195
0.26316893	0.027990747	0.00048604033
0.26329938	0.028340252	0.00048349766
0.26342982	0.028768982	0.00049131786
0.26356026	0.028755366	0.00049093742
0.26369071	0.028912002	0.00049523635
0.26382115	0.029622929	0.00049952500
0.26395159	0.029390607	0.00049760432
0.26408204	0.028569526	0.00049186035
0.26421248	0.029014551	0.00050094370
0.26434292	0.028312761	0.00049160351
0.26447337	0.029314098	0.00050151467
0.26460381	0.029039229	0.00049901567
0.26473425	0.029284812	0.00050132323
0.26486470	0.029049160	0.00050621701
0.26499514	0.030045800	0.00050825593
0.26512558	0.029158915	0.00050481282
0.26525603	0.029565664	0.00051214019
[truncated: 573 more rows]
