# Supplementary material for: Rationally seeded computational protein design of ɑ-helical barrels
Source: Nat Chem Biol. 2024 Jun 20;20(8):991–9. doi: 10.1038/s41589-024-01642-0 (PMC11288890; doi:10.1038/s41589-024-01642-0)
Supplement: Supplementary file 3 — PDB and .mtz files used for making figure panels b–d and j–m. [file 41589_2024_1642_MOESM3_ESM.zip › KIA_RP_RSPD_NatChemBiol_data_Figure2/scapCC6_LLIA_panels_e-h/SAXS_panel_i/SAXS_raw_SEC_scapCC6_LLIA/b21-443535_00087.dat]

0.0045000000	0.51693889	0.0071963845
0.0046304432	0.48431706	0.0069372446
0.0047608865	0.46830796	0.0064874049
0.0048913297	0.41370829	0.0060313483
0.0050217729	0.38377710	0.0055920186
0.0051522162	0.35916976	0.0054097721
0.0052826594	0.32873251	0.0049496459
0.0054131026	0.30008131	0.0047435164
0.0055435459	0.27870988	0.0045029413
0.0056739891	0.26122371	0.0042471189
0.0058044323	0.25726738	0.0041451628
0.0059348756	0.21960542	0.0037987424
0.0060653188	0.22109970	0.0036758169
0.0061957621	0.22342193	0.0036950703
0.0063262053	0.19950592	0.0035092969
0.0064566485	0.18828162	0.0033504401
0.0065870918	0.17400410	0.0032053053
0.0067175350	0.18665622	0.0032423973
0.0068479782	0.19140653	0.0032758575
0.0069784215	0.17766249	0.0031274924
0.0071088647	0.16439965	0.0029950311
0.0072393079	0.15693952	0.0028753921
0.0073697512	0.15632108	0.0028333173
0.0075001944	0.15919181	0.0028359364
0.0076306376	0.15479809	0.0027789114
0.0077610809	0.14278652	0.0026315904
0.0078915241	0.14540055	0.0026608546
0.0080219673	0.13812971	0.0025388745
0.0081524106	0.13372544	0.0025316983
0.0082828538	0.12455023	0.0023613805
0.0084132970	0.11497414	0.0023338088
0.0085437403	0.11642564	0.0022872568
0.0086741835	0.11283413	0.0022353255
0.0088046267	0.11317517	0.0022186945
0.0089350700	0.10742023	0.0021322599
0.0090655132	0.10625187	0.0020805722
0.0091959565	0.10935675	0.0021660110
0.0093263997	0.10288678	0.0020108272
0.0094568429	0.099383946	0.0019735202
0.0095872862	0.10056466	0.0020009153
0.0097177294	0.097549383	0.0019272363
0.0098481726	0.091494316	0.0018726985
0.0099786159	0.087580163	0.0018128220
0.010109059	0.087219010	0.0017773883
0.010239502	0.087727661	0.0017974865
0.010369946	0.085768823	0.0017460262
0.010500389	0.082508849	0.0017020221
0.010630832	0.077999463	0.0016484073
0.010761275	0.076161717	0.0016020731
0.010891719	0.075580423	0.0016041051
0.011022162	0.075268364	0.0015593151
0.011152605	0.071592025	0.0015211662
0.011283048	0.073432026	0.0015543114
0.011413491	0.068351742	0.0014552796
0.011543935	0.069575134	0.0014590106
0.011674378	0.067911357	0.0014285193
0.011804821	0.064110218	0.0013470791
0.011935264	0.064032110	0.0013487150
0.012065708	0.062352792	0.0013121811
0.012196151	0.062403481	0.0012969790
0.012326594	0.060948304	0.0012880523
0.012457037	0.061058249	0.0012737034
0.012587481	0.058539514	0.0012214296
0.012717924	0.059127960	0.0012114951
0.012848367	0.058831746	0.0011959217
0.012978810	0.057996290	0.0011745820
0.013109253	0.058016207	0.0011455271
0.013239697	0.055707069	0.0011289079
0.013370140	0.057276447	0.0011342413
0.013500583	0.055812789	0.0011158073
0.013631026	0.055730054	0.0011023231
0.013761470	0.055350670	0.0011028250
0.013891913	0.053856978	0.0010598911
0.014022356	0.055540376	0.0010861040
0.014152799	0.053773881	0.0010549890
0.014283243	0.052990263	0.0010386218
0.014413686	0.051524470	0.0010365066
0.014544129	0.052180498	0.0010247204
0.014674572	0.052720863	0.0010195285
0.014805016	0.052140566	0.0010119102
0.014935459	0.052664806	0.0010139058
0.015065902	0.051712641	0.0010022783
0.015196345	0.050304559	0.00098202897
0.015326788	0.050480892	0.00097988137
0.015457232	0.047745662	0.00094902855
0.015587675	0.050357309	0.00096237592
0.015718118	0.050590308	0.00096947944
0.015848561	0.050686575	0.00095651209
0.015979005	0.049524818	0.00095167359
0.016109448	0.049430801	0.00094725589
0.016239891	0.049862031	0.00094078712
0.016370334	0.049413020	0.00093098652
0.016500778	0.049874033	0.00093834381
0.016631221	0.049061609	0.00092271845
0.016761664	0.048011288	0.00091220699
0.016892107	0.048736880	0.00090973448
0.017022551	0.047814754	0.00089848007
0.017152994	0.047273077	0.00089543330
0.017283437	0.045517018	0.00086889389
0.017413880	0.047681720	0.00088465003
0.017544323	0.047549393	0.00088372049
0.017674767	0.046753960	0.00086579778
0.017805210	0.045756608	0.00086546036
0.017935653	0.046236389	0.00085695000
0.018066096	0.045877317	0.00085530417
0.018196540	0.046318680	0.00085729635
0.018326983	0.046706212	0.00085016969
0.018457426	0.043978979	0.00082377061
0.018587869	0.045348861	0.00083777264
0.018718313	0.045833760	0.00083594436
0.018848756	0.045718896	0.00083890354
0.018979199	0.044416692	0.00081321124
0.019109642	0.043496723	0.00080615712
0.019240086	0.044254333	0.00081052764
0.019370529	0.046374318	0.00082836197
0.019500972	0.044098004	0.00079782020
0.019631415	0.043853274	0.00079941036
0.019761858	0.043531473	0.00078988763
0.019892302	0.043898388	0.00079263388
0.020022745	0.043490163	0.00078604286
0.020153188	0.045205793	0.00080099999
0.020283631	0.043649300	0.00078206321
0.020414075	0.042676079	0.00076559669
0.020544518	0.042785109	0.00076803646
0.020674961	0.042398037	0.00076207757
0.020805404	0.043748977	0.00077615431
0.020935848	0.042568971	0.00076194787
0.021066291	0.041771999	0.00075043986
0.021196734	0.043392742	0.00075997044
0.021327177	0.042193780	0.00075199368
0.021457621	0.042147042	0.00074455520
0.021588064	0.041850811	0.00074598604
0.021718507	0.041252151	0.00072932227
0.021848950	0.042361392	0.00074671492
0.021979393	0.042720656	0.00074308578
0.022109837	0.041538425	0.00072859536
0.022240280	0.039854009	0.00070850094
0.022370723	0.041330002	0.00072819728
0.022501166	0.040373590	0.00071112107
0.022631610	0.041072238	0.00071765950
0.022762053	0.041061927	0.00071088635
0.022892496	0.041620257	0.00071990779
0.023022939	0.040814339	0.00070830244
0.023153383	0.041966044	0.00071724644
0.023283826	0.040029902	0.00069489155
0.023414269	0.040313590	0.00069970332
0.023544712	0.040405187	0.00069709584
0.023675156	0.040514406	0.00069982918
0.023805599	0.040447649	0.00068848799
0.023936042	0.040943944	0.00070244527
0.024066485	0.040593851	0.00069068972
0.024196928	0.040531241	0.00068545313
0.024327372	0.041232178	0.00068899661
0.024457815	0.040154510	0.00068349618
0.024588258	0.041002490	0.00068600383
0.024718701	0.041128244	0.00068429208
0.024849145	0.039764734	0.00066980072
0.024979588	0.039745266	0.00067022648
0.025110031	0.039917773	0.00067020864
0.025240474	0.039934755	0.00066646513
0.025370918	0.039780333	0.00066233131
0.025501361	0.039268601	0.00065853485
0.025631804	0.039895966	0.00066617372
0.025762247	0.039043694	0.00064958096
0.025892691	0.040280067	0.00066386278
0.026023134	0.039390668	0.00065321806
0.026153577	0.038995515	0.00065303775
0.026284020	0.039603326	0.00064573191
0.026414463	0.038797675	0.00064397960
0.026544907	0.040016931	0.00064836132
0.026675350	0.037683354	0.00063528700
0.026805793	0.039101607	0.00064002305
0.026936236	0.039730835	0.00064404770
0.027066680	0.038032330	0.00062696158
0.027197123	0.039531819	0.00064460533
0.027327566	0.038372968	0.00062890649
0.027458009	0.039376884	0.00063457359
0.027588453	0.038254337	0.00062291789
0.027718896	0.039576203	0.00063695923
0.027849339	0.039276839	0.00062426642
0.027979782	0.039339354	0.00063012764
0.028110226	0.037091061	0.00060872427
0.028240669	0.038067242	0.00061674413
0.028371112	0.038797037	0.00061781014
0.028501555	0.036609057	0.00060297387
0.028631998	0.038388942	0.00061259243
0.028762442	0.039542920	0.00062493877
0.028892885	0.037707208	0.00060993556
0.029023328	0.037601950	0.00060328218
0.029153771	0.037583850	0.00060022003
0.029284215	0.037907884	0.00060310301
0.029414658	0.037212545	0.00059625119
0.029545101	0.037362337	0.00059727070
0.029675544	0.037546721	0.00059608731
0.029805988	0.037355489	0.00059377200
0.029936431	0.038309664	0.00059952647
0.030066874	0.038344770	0.00059559023
0.030197317	0.036850956	0.00058617536
0.030327760	0.037277937	0.00058743090
0.030458204	0.036631134	0.00058314923
0.030588647	0.037118756	0.00058228463
0.030719090	0.036299274	0.00057588206
0.030849533	0.038343795	0.00058853089
0.030979977	0.037183451	0.00058449944
0.031110420	0.036825489	0.00057280447
0.031240863	0.036783432	0.00057794220
0.031371306	0.037553368	0.00057888760
0.031501750	0.036351480	0.00057054103
0.031632193	0.037372970	0.00057522611
0.031762636	0.036887345	0.00057330058
0.031893079	0.037312040	0.00057020458
0.032023523	0.037394553	0.00057633252
0.032153966	0.037812397	0.00057258666
0.032284409	0.037122786	0.00056973999
0.032414852	0.037314762	0.00056766552
0.032545295	0.037582453	0.00057081593
0.032675739	0.035725759	0.00055353254
0.032806182	0.036063913	0.00055474722
0.032936625	0.036709527	0.00055727930
0.033067068	0.036272843	0.00055697161
0.033197512	0.036626958	0.00055302034
0.033327955	0.036985428	0.00056037549
0.033458398	0.036766670	0.00055506429
0.033588841	0.036832372	0.00055469118
0.033719285	0.036586342	0.00055165103
0.033849728	0.036618914	0.00055251671
0.033980171	0.036457416	0.00054780368
0.034110614	0.035961932	0.00054528311
0.034241058	0.036765426	0.00055051292
0.034371501	0.035439179	0.00054476714
0.034501944	0.035884022	0.00054887070
0.034632387	0.036927023	0.00056904731
0.034762830	0.036162793	0.00056606766
0.034893274	0.036729204	0.00057083035
0.035023717	0.036138216	0.00056967864
0.035154160	0.036080569	0.00057092114
0.035284603	0.035779037	0.00057138597
0.035415047	0.036058365	0.00057711000
0.035545490	0.037130237	0.00058424904
0.035675933	0.036050666	0.00057632508
0.035806376	0.036704876	0.00058541112
0.035936820	0.036077054	0.00057804220
0.036067263	0.036168173	0.00058379841
0.036197706	0.035970289	0.00058013787
0.036328149	0.035378663	0.00058117113
0.036458593	0.035908362	0.00058225398
0.036589036	0.036284526	0.00058730474
0.036719479	0.035459202	0.00058365022
0.036849922	0.035817738	0.00059026338
0.036980365	0.035980865	0.00058731266
0.037110809	0.036169009	0.00059498580
0.037241252	0.036725152	0.00059459012
0.037371695	0.034871132	0.00058749461
0.037502138	0.035806339	0.00059396676
0.037632582	0.036152568	0.00059791412
0.037763025	0.035252879	0.00058629697
0.037893468	0.035932050	0.00059870654
0.038023911	0.036407287	0.00059734814
0.038154355	0.035555434	0.00059642279
0.038284798	0.036080294	0.00060047307
0.038415241	0.035699290	0.00059965188
0.038545684	0.034877321	0.00059219354
0.038676128	0.035937243	0.00060103853
0.038806571	0.035292635	0.00059867854
0.038937014	0.035891462	0.00060339366
0.039067457	0.034952121	0.00059369454
0.039197900	0.036100927	0.00060945080
0.039328344	0.034994959	0.00059761056
0.039458787	0.036498056	0.00061090310
0.039589230	0.034849359	0.00059155533
0.039719673	0.034945664	0.00058370653
0.039850117	0.036147827	0.00058997005
0.039980560	0.035904637	0.00058549545
0.040111003	0.035270876	0.00058007927
0.040241446	0.035374625	0.00057956231
0.040371890	0.035463925	0.00057833845
0.040502333	0.035681281	0.00057594688
0.040632776	0.035599360	0.00057896648
0.040763219	0.035073962	0.00056960018
0.040893663	0.034837957	0.00056886501
0.041024106	0.035008440	0.00056658550
0.041154549	0.035460925	0.00057173639
0.041284992	0.035440131	0.00056815530
0.041415435	0.035228091	0.00056641320
0.041545879	0.034968147	0.00056199487
0.041676322	0.035603522	0.00057093418
0.041806765	0.035363563	0.00056399246
0.041937208	0.035441136	0.00056724672
0.042067652	0.034519501	0.00055456968
0.042198095	0.036146597	0.00057078972
0.042328538	0.035010418	0.00055971668
0.042458981	0.034991162	0.00056210045
0.042589425	0.034717633	0.00055192863
0.042719868	0.035405607	0.00056129957
0.042850311	0.034334918	0.00054957241
0.042980754	0.035268509	0.00055733581
0.043111198	0.034747041	0.00054985319
0.043241641	0.035267545	0.00055732803
0.043372084	0.034946160	0.00055383409
0.043502527	0.034326550	0.00054653194
0.043632970	0.035646816	0.00055581224
0.043763414	0.034626122	0.00054846836
0.043893857	0.034707887	0.00054696647
0.044024300	0.035952498	0.00055952200
0.044154743	0.035606867	0.00055270523
0.044285187	0.036256534	0.00055654696
0.044415630	0.033969784	0.00054244857
0.044546073	0.034249389	0.00054079319
0.044676516	0.035005326	0.00054586951
0.044806960	0.034691945	0.00054609323
0.044937403	0.034839396	0.00054530485
0.045067846	0.035310991	0.00054769791
0.045198289	0.035112412	0.00054236290
0.045328733	0.034773316	0.00054328180
0.045459176	0.034673381	0.00054075660
0.045589619	0.034600394	0.00054015723
0.045720062	0.034568856	0.00053872413
0.045850505	0.035571314	0.00054262364
0.045980949	0.034638881	0.00053895567
0.046111392	0.034604737	0.00053846009
0.046241835	0.033969362	0.00053305117
0.046372278	0.035023521	0.00054280550
0.046502722	0.034104452	0.00054220631
0.046633165	0.035203195	0.00055246958
0.046763608	0.034443011	0.00054938627
0.046894051	0.036183169	0.00056501095
0.047024495	0.035347437	0.00056235317
0.047154938	0.035167799	0.00056074613
0.047285381	0.033918717	0.00055318891
0.047415824	0.034161619	0.00055345098
0.047546267	0.035407417	0.00057003099
0.047676711	0.033792324	0.00055605825
0.047807154	0.034415894	0.00056278699
0.047937597	0.034032375	0.00055700838
0.048068040	0.034937539	0.00056801238
0.048198484	0.036053329	0.00057656107
0.048328927	0.035752975	0.00057513114
0.048459370	0.035678434	0.00057761273
0.048589813	0.033759238	0.00056011356
0.048720257	0.035242882	0.00057531773
0.048850700	0.034472123	0.00056737300
0.048981143	0.034894489	0.00057223064
0.049111586	0.034562774	0.00057204944
0.049242030	0.033865941	0.00056511454
0.049372473	0.034850128	0.00057578752
0.049502916	0.035576120	0.00057961537
0.049633359	0.034896812	0.00057654355
0.049763802	0.033656102	0.00056718024
0.049894246	0.034835258	0.00057686914
0.050024689	0.034286961	0.00057299949
0.050155132	0.034079725	0.00056952650
0.050285575	0.034431003	0.00057566932
0.050416019	0.033131927	0.00056319358
0.050546462	0.034796536	0.00057911677
0.050676905	0.034908798	0.00057897286
0.050807348	0.034272701	0.00057735626
0.050937792	0.034200652	0.00057402971
0.051068235	0.033918637	0.00057450331
0.051198678	0.034196760	0.00057511923
0.051329121	0.033230862	0.00057131976
0.051459565	0.035622709	0.00058737384
0.051590008	0.034674252	0.00058147281
0.051720451	0.034993135	0.00058248074
0.051850894	0.034782785	0.00058426460
0.051981337	0.034763030	0.00058129587
0.052111781	0.034453697	0.00058293411
0.052242224	0.034765167	0.00058152784
0.052372667	0.035211363	0.00059094078
0.052503110	0.034907308	0.00058606579
0.052633554	0.034981721	0.00058500582
0.052763997	0.034061109	0.00058000508
0.052894440	0.034474134	0.00058468778
0.053024883	0.034254396	0.00058145262
0.053155327	0.034396434	0.00058452683
0.053285770	0.034830348	0.00058511680
0.053416213	0.034657213	0.00058620349
0.053546656	0.034035462	0.00058438873
0.053677100	0.034072333	0.00058200830
0.053807543	0.034493681	0.00058468972
0.053937986	0.035207321	0.00059372478
0.054068429	0.034311316	0.00058379504
0.054198872	0.035082654	0.00058939698
0.054329316	0.034120827	0.00058701446
0.054459759	0.034744395	0.00058922659
0.054590202	0.034593874	0.00058774652
0.054720645	0.034294072	0.00058492941
0.054851089	0.033845746	0.00058432097
0.054981532	0.035043164	0.00059155788
0.055111975	0.033988130	0.00058621479
0.055242418	0.034678917	0.00058909992
0.055372862	0.033900402	0.00058451695
0.055503305	0.034109495	0.00058603618
0.055633748	0.034876342	0.00059186920
0.055764191	0.034672572	0.00058960362
0.055894635	0.035066573	0.00059706116
0.056025078	0.034415954	0.00058683091
0.056155521	0.034604984	0.00059318865
0.056285964	0.033329694	0.00057906575
0.056416407	0.034138459	0.00058845775
0.056546851	0.034723187	0.00059602139
0.056677294	0.035272756	0.00059646880
0.056807737	0.034397380	0.00059178315
0.056938180	0.034440044	0.00058975844
0.057068624	0.034168334	0.00058829165
0.057199067	0.035210675	0.00060093247
0.057329510	0.033289054	0.00058096537
0.057459953	0.034327675	0.00058976547
0.057590397	0.034421893	0.00059222539
0.057720840	0.035219620	0.00060210412
0.057851283	0.034084221	0.00058996983
0.057981726	0.034345303	0.00059011245
0.058112170	0.033788236	0.00058460232
0.058242613	0.035066085	0.00059516532
0.058373056	0.033871223	0.00058335885
0.058503499	0.033379869	0.00057920575
0.058633942	0.034709167	0.00059113682
0.058764386	0.033926404	0.00058051496
0.058894829	0.033715628	0.00058209467
0.059025272	0.034431695	0.00058395440
0.059155715	0.034397223	0.00058413630
0.059286159	0.034080707	0.00058256355
0.059416602	0.034342201	0.00058275009
0.059547045	0.033254564	0.00057371867
0.059677488	0.034783750	0.00058559613
0.059807932	0.033479350	0.00057212130
0.059938375	0.034667809	0.00058742685
0.060068818	0.034600704	0.00057783958
0.060199261	0.034258899	0.00057806888
0.060329705	0.033572546	0.00057082976
0.060460148	0.033351230	0.00056916929
0.060590591	0.034262167	0.00057378455
0.060721034	0.033662256	0.00056916465
0.060851477	0.034217007	0.00057493793
0.060981921	0.033800630	0.00057339522
0.061112364	0.034410676	0.00057247500
0.061242807	0.034787069	0.00057755053
0.061373250	0.034618355	0.00057427037
0.061503694	0.033162792	0.00056304616
0.061634137	0.034359466	0.00057270363
0.061764580	0.034188965	0.00057303748
0.061895023	0.035058814	0.00057503098
0.062025467	0.033807888	0.00056891353
0.062155910	0.034180155	0.00056962018
0.062286353	0.033811117	0.00056741520
0.062416796	0.034607673	0.00057466485
0.062547240	0.033927141	0.00056921905
0.062677683	0.033629514	0.00056621022
0.062808126	0.034232292	0.00056930813
0.062938569	0.034862980	0.00057464713
0.063069012	0.034545649	0.00057287995
0.063199456	0.033599448	0.00056313643
0.063329899	0.033276572	0.00056063744
0.063460342	0.032891970	0.00055755394
0.063590785	0.034434870	0.00056942951
0.063721229	0.033381663	0.00056227292
0.063851672	0.034489483	0.00057029308
0.063982115	0.033553808	0.00056118404
0.064112558	0.034263823	0.00056682944
0.064243002	0.034265369	0.00056646489
0.064373445	0.033930015	0.00056282806
0.064503888	0.034033242	0.00056675533
0.064634331	0.034232501	0.00056536586
0.064764774	0.032732164	0.00055595595
0.064895218	0.034101244	0.00056265865
0.065025661	0.032312065	0.00055263726
0.065156104	0.033366133	0.00055776669
0.065286547	0.033424330	0.00055810660
0.065416991	0.033011111	0.00055470562
0.065547434	0.034196191	0.00056439701
0.065677877	0.034093245	0.00056112819
0.065808320	0.033364737	0.00055946455
0.065938764	0.033760233	0.00055753141
0.066069207	0.034395446	0.00056700488
0.066199650	0.032965346	0.00055070523
0.066330093	0.033521262	0.00055667468
0.066460537	0.033107119	0.00055356535
0.066590980	0.034357495	0.00056333361
0.066721423	0.033434751	0.00055657380
0.066851866	0.033930726	0.00055864838
0.066982309	0.033161672	0.00055051753
0.067112753	0.033131741	0.00055353285
0.067243196	0.034036175	0.00055853641
0.067373639	0.033674899	0.00055682372
0.067504082	0.032669681	0.00054857191
0.067634526	0.034068753	0.00055667295
0.067764969	0.033546463	0.00055625057
0.067895412	0.033281236	0.00055419273
0.068025855	0.033173382	0.00054991324
0.068156299	0.033261820	0.00055377333
0.068286742	0.033358727	0.00055179866
0.068417185	0.032851816	0.00054773681
0.068547628	0.033782928	0.00055737152
0.068678072	0.033457893	0.00054943423
0.068808515	0.033293808	0.00055310825
0.068938958	0.033227831	0.00054868184
0.069069401	0.033073038	0.00054528854
0.069199844	0.033670432	0.00055626316
0.069330288	0.032994729	0.00054597104
0.069460731	0.033420445	0.00054891334
0.069591174	0.033968929	0.00055550351
0.069721617	0.034006017	0.00055374702
0.069852061	0.033665396	0.00055328226
0.069982504	0.034549390	0.00055504154
0.070112947	0.032380092	0.00054152907
0.070243390	0.033204166	0.00054885638
0.070373834	0.033215211	0.00054556422
0.070504277	0.033784674	0.00054900605
0.070634720	0.032707214	0.00054580205
0.070765163	0.032214966	0.00053643741
0.070895607	0.033245475	0.00054642068
0.071026050	0.033491084	0.00054433067
0.071156493	0.033897029	0.00055132195
0.071286936	0.033323909	0.00054558094
0.071417379	0.032904931	0.00054066179
0.071547823	0.032910297	0.00054031274
0.071678266	0.033259298	0.00054690700
0.071808709	0.033629890	0.00054540283
0.071939152	0.033328799	0.00054620092
0.072069596	0.034609763	0.00055258049
0.072200039	0.034120928	0.00054961618
0.072330482	0.033942032	0.00055074163
0.072460925	0.032223970	0.00053555664
0.072591369	0.033336081	0.00054272614
0.072721812	0.033709422	0.00054338368
0.072852255	0.033460372	0.00054617618
0.072982698	0.033263162	0.00054237303
0.073113142	0.033489891	0.00054343053
0.073243585	0.033207668	0.00054249995
0.073374028	0.032106395	0.00053336737
0.073504471	0.032947285	0.00053539530
0.073634914	0.033259459	0.00054119799
0.073765358	0.034041709	0.00054291099
0.073895801	0.033589351	0.00054216317
0.074026244	0.033227471	0.00054205131
0.074156687	0.032400801	0.00053023023
0.074287131	0.033001012	0.00053576748
0.074417574	0.034176748	0.00054911732
0.074548017	0.033801129	0.00053962584
0.074678460	0.033121989	0.00053983893
0.074808904	0.033174785	0.00053679469
0.074939347	0.033144501	0.00053539366
0.075069790	0.033125925	0.00053822408
0.075200233	0.033653250	0.00053825477
0.075330677	0.033681452	0.00054191129
0.075461120	0.033173593	0.00053984109
0.075591563	0.032028702	0.00052541979
0.075722006	0.033590050	0.00053992995
0.075852449	0.033034884	0.00053319017
0.075982893	0.032669169	0.00053080279
0.076113336	0.033246502	0.00053814546
0.076243779	0.032356305	0.00052700635
0.076374222	0.033101016	0.00053196517
0.076504666	0.033827393	0.00054052997
0.076635109	0.032831873	0.00052890513
0.076765552	0.033668142	0.00053675623
0.076895995	0.033619886	0.00053717507
0.077026439	0.033075050	0.00053271248
0.077156882	0.033518977	0.00053700946
0.077287325	0.032391655	0.00052547568
0.077417768	0.032484881	0.00052843831
0.077548212	0.032677381	0.00052879555
0.077678655	0.032731988	0.00052809174
0.077809098	0.033118000	0.00053275826
0.077939541	0.033562256	0.00053155816
0.078069984	0.032301648	0.00052676350
0.078200428	0.033318724	0.00053520967
0.078330871	0.032999407	0.00052749603
0.078461314	0.033731718	0.00053420027
0.078591757	0.032886676	0.00052809413
0.078722201	0.033166112	0.00053124386
0.078852644	0.033416584	0.00053098441
0.078983087	0.032786150	0.00052586124
0.079113530	0.033089978	0.00052813849
0.079243974	0.034134836	0.00053772513
0.079374417	0.032918619	0.00052426172
0.079504860	0.033269975	0.00053007714
0.079635303	0.033037212	0.00052530661
0.079765747	0.032983058	0.00052848534
0.079896190	0.033259134	0.00052838897
0.080026633	0.033200389	0.00052549761
0.080157076	0.033610203	0.00053009082
0.080287519	0.032378944	0.00052477949
0.080417963	0.033644821	0.00052773489
0.080548406	0.032769953	0.00052612373
0.080678849	0.032729093	0.00052110676
0.080809292	0.032964025	0.00052473992
0.080939736	0.033469683	0.00052909506
0.081070179	0.033205100	0.00052531256
0.081200622	0.032518648	0.00052046948
0.081331065	0.033512074	0.00052980747
0.081461509	0.033040192	0.00052087345
0.081591952	0.032654262	0.00052290109
0.081722395	0.033450210	0.00052362281
0.081852838	0.033292175	0.00052541299
0.081983281	0.033486540	0.00052750192
0.082113725	0.033136591	0.00052008840
0.082244168	0.033341657	0.00052545781
0.082374611	0.033522019	0.00052558432
0.082505054	0.033354790	0.00052317280
0.082635498	0.032640590	0.00052158249
0.082765941	0.032405169	0.00051658050
0.082896384	0.033504801	0.00052388373
0.083026827	0.033815370	0.00052889373
0.083157271	0.034115727	0.00052713583
0.083287714	0.032903748	0.00052120663
0.083418157	0.033092872	0.00052153991
0.083548600	0.032445672	0.00051575517
0.083679044	0.034314821	0.00052891681
0.083809487	0.032968368	0.00051599210
0.083939930	0.032453740	0.00051625189
0.084070373	0.032632436	0.00051825651
0.084200816	0.032111683	0.00051027098
0.084331260	0.033700900	0.00052390522
0.084461703	0.032424980	0.00051558524
0.084592146	0.032673824	0.00051421508
0.084722589	0.033490152	0.00052156151
0.084853033	0.033067347	0.00051778602
0.084983476	0.033692479	0.00052194153
0.085113919	0.033914827	0.00052365742
0.085244362	0.032282082	0.00050869599
0.085374806	0.032516082	0.00051395929
0.085505249	0.032038812	0.00050956037
0.085635692	0.033017653	0.00051697294
0.085766135	0.033872157	0.00052367886
0.085896579	0.032501682	0.00051078165
0.086027022	0.033368716	0.00051668833
0.086157465	0.032727102	0.00051485184
0.086287908	0.033604106	0.00051479595
0.086418351	0.033937236	0.00052322376
0.086548795	0.033453807	0.00051697851
0.086679238	0.032374448	0.00050971335
0.086809681	0.033605869	0.00052098597
0.086940124	0.032626702	0.00050959231
0.087070568	0.032828184	0.00051323295
0.087201011	0.032608721	0.00050943427
0.087331454	0.032585504	0.00050900758
0.087461897	0.032963170	0.00051430312
0.087592341	0.033098175	0.00051242960
0.087722784	0.033674267	0.00051803006
0.087853227	0.032134452	0.00050669829
0.087983670	0.032260005	0.00050404513
0.088114114	0.033291602	0.00051614331
0.088244557	0.031733768	0.00050206661
0.088375000	0.032606331	0.00050892134
0.088505443	0.032679266	0.00051246158
0.088635886	0.032978883	0.00050877288
0.088766330	0.033075701	0.00051000172
0.088896773	0.033431831	0.00051523759
0.089027216	0.033105314	0.00050765918
0.089157659	0.032059170	0.00050293885
0.089288103	0.033024247	0.00050997248
0.089418546	0.032733327	0.00050563769
0.089548989	0.032544769	0.00050842994
0.089679432	0.033142067	0.00051075481
0.089809876	0.031582025	0.00049795765
0.089940319	0.032668162	0.00050837780
0.090070762	0.031975137	0.00049744931
0.090201205	0.032588728	0.00050698308
0.090331649	0.032975710	0.00050563893
0.090462092	0.032816871	0.00050555537
0.090592535	0.032933969	0.00050892804
0.090722978	0.032710345	0.00050512799
0.090853421	0.033523105	0.00051162826
0.090983865	0.032517588	0.00050549090
0.091114308	0.032944026	0.00050283332
0.091244751	0.032688181	0.00050561276
0.091375194	0.031907474	0.00049756780
0.091505638	0.033050955	0.00050578085
0.091636081	0.032620240	0.00051417320
0.091766524	0.032476253	0.00051644934
0.091896967	0.032937198	0.00052318476
0.092027411	0.032557877	0.00052430876
0.092157854	0.032894212	0.00052993710
0.092288297	0.033217884	0.00053529045
0.092418740	0.031926075	0.00052738755
0.092549184	0.032882470	0.00053733168
0.092679627	0.033123693	0.00054147747
0.092810070	0.032815640	0.00054030582
0.092940513	0.032864738	0.00053201489
0.093070956	0.032781342	0.00052661224
0.093201400	0.033373584	0.00052928725
0.093331843	0.032613032	0.00052122359
0.093462286	0.030974770	0.00050653672
0.093592729	0.032701689	0.00051977163
0.093723173	0.032979095	0.00052208492
0.093853616	0.032678824	0.00051475040
0.093984059	0.033011430	0.00051835158
0.094114502	0.033265026	0.00051694194
0.094244946	0.032148092	0.00050948634
0.094375389	0.032531583	0.00051040997
0.094505832	0.032829257	0.00051334522
0.094636275	0.032251936	0.00050994638
0.094766719	0.033292139	0.00051635940
0.094897162	0.032328420	0.00050478027
0.095027605	0.033087497	0.00051435905
0.095158048	0.032885741	0.00051049677
0.095288491	0.033734758	0.00051514515
0.095418935	0.032873950	0.00051379615
0.095549378	0.031772240	0.00049882707
0.095679821	0.032851129	0.00050874472
0.095810264	0.032782335	0.00050778382
0.095940708	0.032711836	0.00050560119
0.096071151	0.032581942	0.00051162375
0.096201594	0.032184596	0.00050146938
0.096332037	0.033128655	0.00050696474
0.096462481	0.031884403	0.00049990850
0.096592924	0.032955268	0.00050488663
0.096723367	0.032266227	0.00050262962
0.096853810	0.033801998	0.00051180249
0.096984253	0.032618010	0.00050144168
0.097114697	0.032587793	0.00050312089
0.097245140	0.032120885	0.00049820685
0.097375583	0.033698802	0.00050803737
0.097506026	0.033637108	0.00051123525
0.097636470	0.032625600	0.00050004771
0.097766913	0.032922947	0.00050324579
0.097897356	0.033080843	0.00050314826
0.098027799	0.032176530	0.00049673655
0.098158243	0.032764134	0.00050015244
0.098288686	0.031983056	0.00049189690
0.098419129	0.032320003	0.00049228075
0.098549572	0.032527084	0.00049582147
0.098680016	0.032386149	0.00049100899
0.098810459	0.032822057	0.00049570380
0.098940902	0.031858683	0.00048550895
0.099071345	0.032364089	0.00048861158
0.099201788	0.032576899	0.00049088014
0.099332232	0.031849535	0.00048212735
0.099462675	0.032533921	0.00049071391
0.099593118	0.032495697	0.00048902936
0.099723561	0.032871600	0.00048990993
0.099854005	0.032950162	0.00049208077
0.099984448	0.031972761	0.00048420615
0.10011489	0.032718835	0.00049163823
0.10024533	0.032117682	0.00048743220
0.10037578	0.032737230	0.00049051358
0.10050622	0.031852211	0.00048645531
0.10063666	0.032541596	0.00049035614
0.10076711	0.032124024	0.00048663838
0.10089755	0.032722178	0.00049351799
0.10102799	0.032582306	0.00048885818
0.10115844	0.033435298	0.00049606027
0.10128888	0.032948777	0.00049573813
0.10141932	0.031625802	0.00048014345
0.10154977	0.032238016	0.00048817493
0.10168021	0.032800331	0.00049096129
0.10181065	0.032275684	0.00048671124
0.10194110	0.032441496	0.00048883760
0.10207154	0.032398877	0.00048512587
0.10220198	0.033286530	0.00049361783
0.10233243	0.032575476	0.00048884374
0.10246287	0.032193060	0.00048322366
0.10259331	0.032642364	0.00048934443
0.10272376	0.033458875	0.00049134412
0.10285420	0.032315670	0.00048477369
0.10298464	0.032678246	0.00049018280
0.10311509	0.033208698	0.00048976316
0.10324553	0.032127636	0.00048328936
0.10337597	0.032018729	0.00048525269
0.10350642	0.032651106	0.00048467760
0.10363686	0.033494407	0.00049220960
0.10376730	0.031925589	0.00048279918
0.10389774	0.031951924	0.00048162454
0.10402819	0.031823582	0.00048307217
0.10415863	0.033029618	0.00048710476
0.10428907	0.032459935	0.00048250388
0.10441952	0.031721287	0.00048132197
0.10454996	0.032523263	0.00048251970
0.10468040	0.032245604	0.00048141685
0.10481085	0.031503376	0.00047690185
0.10494129	0.032265484	0.00048236151
0.10507173	0.032048674	0.00048180046
0.10520218	0.032009088	0.00047624979
0.10533262	0.032537163	0.00048306549
0.10546306	0.032413330	0.00048270510
0.10559351	0.032609526	0.00048305363
0.10572395	0.032723144	0.00048220583
0.10585439	0.032432895	0.00048252421
0.10598484	0.032368904	0.00047947878
0.10611528	0.032370182	0.00048075753
0.10624572	0.032342534	0.00047873914
0.10637617	0.033259408	0.00048875135
0.10650661	0.033340425	0.00048792255
0.10663705	0.032639547	0.00047989654
0.10676750	0.031824664	0.00047648509
0.10689794	0.032699488	0.00048117868
0.10702838	0.032706419	0.00048058509
0.10715883	0.032432906	0.00048193997
0.10728927	0.031515859	0.00047079331
0.10741971	0.031740356	0.00047524329
0.10755016	0.032098452	0.00047546133
0.10768060	0.033490494	0.00048439735
0.10781104	0.032383975	0.00047955740
0.10794149	0.032925230	0.00047919694
0.10807193	0.031655011	0.00047412191
0.10820237	0.031864882	0.00047545973
0.10833281	0.032033422	0.00047469862
0.10846326	0.032518690	0.00049018832
0.10859370	0.032282741	0.00049030410
0.10872414	0.032828340	0.00049927920
0.10885459	0.031957247	0.00049626273
0.10898503	0.032288908	0.00049810791
0.10911547	0.031933700	0.00050193898
0.10924592	0.032479110	0.00050901713
0.10937636	0.032261030	0.00050394883
0.10950680	0.032797520	0.00051469126
0.10963725	0.031771754	0.00050734444
0.10976769	0.031905977	0.00050795864
0.10989813	0.032015261	0.00051414342
0.11002858	0.033059685	0.00051865149
0.11015902	0.032527541	0.00051971581
0.11028946	0.032423100	0.00052215484
0.11041991	0.032016017	0.00051666389
0.11055035	0.032950770	0.00052829789
0.11068079	0.032430326	0.00052422349
0.11081124	0.032360038	0.00052431401
0.11094168	0.031742202	0.00052377549
0.11107212	0.032005585	0.00052557910
0.11120257	0.031736691	0.00052702611
0.11133301	0.031541289	0.00052592952
0.11146345	0.032614820	0.00053406326
0.11159390	0.033566362	0.00054817408
0.11172434	0.032073103	0.00053418086
0.11185478	0.031996032	0.00053297744
0.11198523	0.032115466	0.00053589546
0.11211567	0.031063553	0.00052745634
0.11224611	0.031485639	0.00053190694
0.11237656	0.032817793	0.00054415420
0.11250700	0.032583044	0.00054293909
0.11263744	0.031487732	0.00053573909
0.11276788	0.031674663	0.00053650749
0.11289833	0.031501340	0.00054071593
0.11302877	0.032819309	0.00054972778
0.11315921	0.032666479	0.00054734594
0.11328966	0.032208890	0.00053982692
0.11342010	0.031755874	0.00052742549
0.11355054	0.031761411	0.00052263923
0.11368099	0.031610095	0.00052017122
0.11381143	0.031777113	0.00051384960
0.11394187	0.031948987	0.00051823672
0.11407232	0.031378014	0.00050873035
0.11420276	0.031826946	0.00051108554
0.11433320	0.031880036	0.00051359784
0.11446365	0.032167258	0.00050901483
0.11459409	0.031573132	0.00050472289
0.11472453	0.031369695	0.00050284337
0.11485498	0.032249926	0.00050544519
0.11498542	0.031971130	0.00050576251
0.11511586	0.032738692	0.00050945741
0.11524631	0.032312295	0.00050223434
0.11537675	0.031661360	0.00050076229
0.11550719	0.032147983	0.00049970958
0.11563764	0.032272129	0.00050374616
0.11576808	0.032581920	0.00050575551
0.11589852	0.031333220	0.00049026718
0.11602897	0.031301319	0.00049510461
0.11615941	0.032366834	0.00049990785
0.11628985	0.032111053	0.00049498114
0.11642030	0.031226380	0.00049096293
0.11655074	0.031925786	0.00049258225
0.11668118	0.031698821	0.00049187612
0.11681163	0.032690218	0.00050101821
0.11694207	0.031823372	0.00049033456
0.11707251	0.031937424	0.00049222652
0.11720295	0.032078021	0.00049255758
0.11733340	0.031843844	0.00048932278
0.11746384	0.031842803	0.00049194609
0.11759428	0.032264967	0.00048960299
0.11772473	0.031990901	0.00048889597
0.11785517	0.031622030	0.00048875398
0.11798561	0.031938975	0.00048592115
0.11811606	0.030849051	0.00048036500
0.11824650	0.032288006	0.00048851180
0.11837694	0.032152250	0.00048556485
0.11850739	0.031586097	0.00048193603
0.11863783	0.032624685	0.00048778312
0.11876827	0.032085350	0.00048410415
0.11889872	0.032496814	0.00048661374
0.11902916	0.031620242	0.00047812089
0.11915960	0.032601211	0.00048545971
0.11929005	0.032920227	0.00048529057
0.11942049	0.032143913	0.00048258225
0.11955093	0.031507486	0.00047487144
0.11968138	0.032311333	0.00047819011
0.11981182	0.032795920	0.00048298630
0.11994226	0.032379712	0.00048026809
0.12007271	0.031753515	0.00047366360
0.12020315	0.031583230	0.00047215367
0.12033359	0.032642828	0.00047939105
0.12046404	0.031848046	0.00047358987
0.12059448	0.032372087	0.00047590777
0.12072492	0.032205575	0.00047296419
0.12085537	0.032066899	0.00047310014
0.12098581	0.032348383	0.00047279517
0.12111625	0.031680565	0.00046765473
0.12124670	0.031942231	0.00047161323
0.12137714	0.032502464	0.00047103201
0.12150758	0.032187610	0.00047129882
0.12163802	0.031976694	0.00046873417
0.12176847	0.031696331	0.00046328085
0.12189891	0.031641667	0.00046636656
0.12202935	0.032374721	0.00047027194
0.12215980	0.031509860	0.00046326726
0.12229024	0.031780618	0.00046555748
0.12242068	0.031532011	0.00045974919
0.12255113	0.031540307	0.00046178964
0.12268157	0.031994724	0.00046365331
0.12281201	0.031826622	0.00046185558
0.12294246	0.031223604	0.00045991353
0.12307290	0.031445629	0.00045928405
0.12320334	0.030909142	0.00045571384
0.12333379	0.031228150	0.00045876618
0.12346423	0.031501272	0.00045795915
0.12359467	0.031764076	0.00046376222
0.12372512	0.032154417	0.00046349664
0.12385556	0.032244241	0.00046233733
0.12398600	0.032358219	0.00046590796
0.12411645	0.031636823	0.00045850204
0.12424689	0.032324950	0.00046369023
0.12437733	0.032175430	0.00046451590
0.12450778	0.031669540	0.00045711494
0.12463822	0.032177255	0.00046324403
0.12476866	0.031577338	0.00045733042
0.12489911	0.031153869	0.00045522875
0.12502955	0.032663830	0.00046621359
0.12515999	0.032057833	0.00045986351
0.12529044	0.032112407	0.00045894516
0.12542088	0.032110919	0.00046166027
0.12555132	0.031503498	0.00045395989
0.12568177	0.031159274	0.00045423057
0.12581221	0.031084143	0.00045299675
0.12594265	0.031929672	0.00045715711
0.12607309	0.031676403	0.00045761971
0.12620354	0.031976707	0.00045665521
0.12633398	0.030974176	0.00045112894
0.12646442	0.031513536	0.00045661414
0.12659487	0.031096423	0.00044887589
0.12672531	0.031686227	0.00045642603
0.12685575	0.032111098	0.00045678048
0.12698620	0.032083331	0.00045888482
0.12711664	0.032086524	0.00045873334
0.12724708	0.031249605	0.00044958008
0.12737753	0.031952212	0.00045886012
0.12750797	0.031995532	0.00045470074
0.12763841	0.031999452	0.00045493552
0.12776886	0.032012846	0.00045672180
0.12789930	0.031622837	0.00045097131
0.12802974	0.030910643	0.00044871308
0.12816019	0.031465907	0.00045271852
0.12829063	0.032364352	0.00045604687
0.12842107	0.032543639	0.00045735648
0.12855152	0.032500279	0.00045695466
0.12868196	0.032373690	0.00045779084
0.12881240	0.032202655	0.00045622676
0.12894285	0.031350762	0.00044892204
0.12907329	0.032116320	0.00045469686
0.12920373	0.032025996	0.00045458802
0.12933418	0.031554076	0.00044962784
0.12946462	0.031865961	0.00045271076
0.12959506	0.031748350	0.00045197370
0.12972551	0.030753373	0.00044422131
0.12985595	0.031817306	0.00045312224
0.12998639	0.031249026	0.00044490298
0.13011684	0.031515239	0.00044915056
0.13024728	0.031471600	0.00044936771
0.13037772	0.031773806	0.00044902582
0.13050816	0.031677356	0.00044926790
0.13063861	0.032016362	0.00045246677
0.13076905	0.032219045	0.00045157091
0.13089949	0.031565962	0.00044831329
0.13102994	0.031385346	0.00044597872
0.13116038	0.032230332	0.00045319538
0.13129082	0.031844472	0.00044898640
0.13142127	0.031105290	0.00044311918
0.13155171	0.031222008	0.00044543373
0.13168215	0.032354916	0.00045203713
0.13181260	0.031825962	0.00044833469
0.13194304	0.032241798	0.00045188755
0.13207348	0.031826037	0.00044892383
0.13220393	0.031425310	0.00044487149
0.13233437	0.031050687	0.00044386763
0.13246481	0.031592855	0.00044682152
0.13259526	0.030856459	0.00044238925
0.13272570	0.031719747	0.00044745025
0.13285614	0.031732170	0.00044633550
0.13298659	0.031870391	0.00044795894
0.13311703	0.031303309	0.00044221550
0.13324747	0.031933466	0.00044650359
0.13337792	0.031741022	0.00044496507
0.13350836	0.031448437	0.00044508045
0.13363880	0.030917653	0.00044000673
0.13376925	0.031733071	0.00044456366
0.13389969	0.031320582	0.00044327846
0.13403013	0.031292299	0.00044401966
0.13416058	0.031693905	0.00044159354
0.13429102	0.031529493	0.00044424640
0.13442146	0.031045112	0.00043957959
0.13455191	0.031336034	0.00044031333
0.13468235	0.031562979	0.00044515996
0.13481279	0.031798565	0.00044445688
0.13494323	0.031171291	0.00044214001
0.13507368	0.032128885	0.00044688331
0.13520412	0.031832041	0.00044228218
0.13533456	0.030913575	0.00043868023
0.13546501	0.031245351	0.00043868162
0.13559545	0.031491091	0.00044051920
0.13572589	0.032335136	0.00044732609
0.13585634	0.032133735	0.00044252992
0.13598678	0.031827826	0.00044439149
0.13611722	0.031508149	0.00044057698
0.13624767	0.031283338	0.00043810897
0.13637811	0.031799022	0.00044341100
0.13650855	0.032167739	0.00044420379
0.13663900	0.031587591	0.00044074405
0.13676944	0.031565667	0.00044063268
0.13689988	0.031339349	0.00043731572
0.13703033	0.031334157	0.00044083952
0.13716077	0.031089116	0.00043774925
0.13729121	0.031892029	0.00044073469
0.13742166	0.031338388	0.00043829933
0.13755210	0.032280513	0.00044238565
0.13768254	0.031643093	0.00044046712
0.13781299	0.031261343	0.00043841501
0.13794343	0.032129050	0.00044109994
0.13807387	0.031778078	0.00044073858
0.13820432	0.030764412	0.00043279913
0.13833476	0.031754973	0.00043786963
0.13846520	0.031682926	0.00044053906
0.13859565	0.031525520	0.00043698784
0.13872609	0.032088786	0.00044015519
0.13885653	0.031229985	0.00043614793
0.13898698	0.031509380	0.00043584234
0.13911742	0.031456727	0.00043501634
0.13924786	0.031651677	0.00043721559
0.13937830	0.031378685	0.00043496695
0.13950875	0.030849801	0.00043336783
0.13963919	0.030654876	0.00043063738
0.13976963	0.031804698	0.00043723295
0.13990008	0.030838128	0.00043381012
0.14003052	0.031500297	0.00043543562
0.14016096	0.031603974	0.00043849643
0.14029141	0.031539066	0.00043397971
0.14042185	0.031591795	0.00043542616
0.14055229	0.032091613	0.00044057678
0.14068274	0.031145126	0.00042981302
0.14081318	0.030704970	0.00043198751
0.14094362	0.031419022	0.00043356228
0.14107407	0.032485202	0.00043940445
0.14120451	0.030996351	0.00043176215
0.14133495	0.031925254	0.00043552421
0.14146540	0.031357772	0.00043285184
0.14159584	0.031737388	0.00043751348
0.14172628	0.031036602	0.00042880894
0.14185673	0.032043263	0.00043863450
0.14198717	0.031451709	0.00043217777
0.14211761	0.031496083	0.00043086791
0.14224806	0.031477547	0.00043411296
0.14237850	0.031966799	0.00043187551
0.14250894	0.030867537	0.00042837347
0.14263939	0.030588183	0.00042711405
0.14276983	0.031499968	0.00042953129
0.14290027	0.032005271	0.00043519629
0.14303072	0.031482106	0.00042920799
0.14316116	0.031797579	0.00043270810
0.14329160	0.031627242	0.00043243975
0.14342205	0.031387349	0.00042748378
0.14355249	0.031174233	0.00042748818
0.14368293	0.031019933	0.00042951116
0.14381337	0.031915968	0.00042978661
0.14394382	0.031533553	0.00043185935
0.14407426	0.031706636	0.00042831175
0.14420470	0.031242697	0.00042820947
0.14433515	0.031249648	0.00042948228
0.14446559	0.032212681	0.00043179781
0.14459603	0.031292536	0.00042743661
0.14472648	0.031450904	0.00043037953
0.14485692	0.030729210	0.00042262455
0.14498736	0.031334663	0.00042834664
0.14511781	0.031041320	0.00042370203
0.14524825	0.030859416	0.00042550733
0.14537869	0.031237451	0.00042684311
0.14550914	0.031033301	0.00042274976
0.14563958	0.031893683	0.00043152211
0.14577002	0.030877887	0.00042225595
0.14590047	0.031557459	0.00042771470
0.14603091	0.031574268	0.00042971852
0.14616135	0.031312690	0.00042518483
0.14629180	0.031685816	0.00042860482
0.14642224	0.030626160	0.00042404815
0.14655268	0.031281084	0.00042576562
0.14668313	0.031501392	0.00042682741
0.14681357	0.030775361	0.00042297548
0.14694401	0.031022559	0.00042238571
0.14707446	0.031485457	0.00042688771
0.14720490	0.030955528	0.00042220165
0.14733534	0.031081102	0.00042522707
0.14746579	0.032370514	0.00043247180
0.14759623	0.031020978	0.00042265068
0.14772667	0.031068891	0.00042321675
0.14785712	0.031461469	0.00042551429
0.14798756	0.031450319	0.00042580892
0.14811800	0.031208061	0.00042458936
0.14824844	0.031819365	0.00042683585
0.14837889	0.031429577	0.00042600258
0.14850933	0.031732114	0.00042783871
0.14863977	0.032438561	0.00042850559
0.14877022	0.031348920	0.00042564548
0.14890066	0.031116372	0.00042266543
0.14903110	0.031234634	0.00042312528
0.14916155	0.031619362	0.00042601946
0.14929199	0.030777731	0.00041904707
0.14942243	0.031200032	0.00042335796
0.14955288	0.031872141	0.00042742296
0.14968332	0.031740286	0.00042390012
0.14981376	0.030882527	0.00042096912
0.14994421	0.030930856	0.00041892424
0.15007465	0.030791897	0.00041887478
0.15020509	0.031384907	0.00042363732
0.15033554	0.031149946	0.00041936134
0.15046598	0.030743721	0.00042074166
0.15059642	0.030948558	0.00041929940
0.15072687	0.030807665	0.00041775461
0.15085731	0.030773220	0.00041993737
0.15098775	0.031004860	0.00041850856
0.15111820	0.031203303	0.00042210191
0.15124864	0.031392145	0.00042265194
0.15137908	0.031423357	0.00042004993
0.15150953	0.031039993	0.00042214924
0.15163997	0.031154820	0.00041940383
0.15177041	0.030987169	0.00041910785
0.15190086	0.032317802	0.00042838824
0.15203130	0.032250478	0.00042610408
0.15216174	0.030805063	0.00041759586
0.15229219	0.031728927	0.00042426980
0.15242263	0.030519528	0.00041476868
0.15255307	0.032019381	0.00042503767
0.15268351	0.031057327	0.00041825855
0.15281396	0.031651698	0.00042130105
0.15294440	0.031261198	0.00042028861
0.15307484	0.031383514	0.00041978415
0.15320529	0.030960787	0.00041692291
0.15333573	0.030871697	0.00041703358
0.15346617	0.031560823	0.00041968837
0.15359662	0.031907930	0.00042284190
0.15372706	0.030887361	0.00041638473
0.15385750	0.031531247	0.00041938058
0.15398795	0.032741942	0.00042703214
0.15411839	0.031112491	0.00041738971
0.15424883	0.031073940	0.00041613546
0.15437928	0.030983322	0.00041572941
0.15450972	0.031207050	0.00041710814
0.15464016	0.031636721	0.00041972302
0.15477061	0.031465693	0.00041862481
0.15490105	0.030567023	0.00041129407
0.15503149	0.030942160	0.00041460415
0.15516194	0.031411842	0.00041866134
0.15529238	0.031503653	0.00041827892
0.15542282	0.031285903	0.00041606167
0.15555327	0.030583348	0.00041184129
0.15568371	0.030604912	0.00041238317
0.15581415	0.031436728	0.00041734925
0.15594460	0.031148977	0.00041455276
0.15607504	0.031083814	0.00041417376
0.15620548	0.030881308	0.00041377132
0.15633593	0.031149047	0.00041373676
0.15646637	0.031537687	0.00041550178
0.15659681	0.031053949	0.00041397725
0.15672726	0.030711620	0.00041110377
0.15685770	0.031616952	0.00041759650
0.15698814	0.031148769	0.00041368823
0.15711858	0.031147332	0.00041302085
0.15724903	0.031153767	0.00041390232
0.15737947	0.031293432	0.00041425694
0.15750991	0.030994337	0.00041079951
0.15764036	0.031113532	0.00041420685
0.15777080	0.030610641	0.00040987537
0.15790124	0.031880733	0.00041602073
0.15803169	0.030424770	0.00040923357
0.15816213	0.031243949	0.00041475226
0.15829257	0.031184713	0.00041279391
0.15842302	0.030882481	0.00041213190
0.15855346	0.031254193	0.00041198827
0.15868390	0.031043990	0.00041209533
0.15881435	0.031045645	0.00041387669
0.15894479	0.030756819	0.00040966798
0.15907523	0.031195285	0.00041114630
0.15920568	0.031506816	0.00041281539
0.15933612	0.031050763	0.00041095326
0.15946656	0.030823442	0.00040826207
0.15959701	0.031129402	0.00041026324
0.15972745	0.031811650	0.00041549282
0.15985789	0.031167344	0.00041134366
0.15998834	0.031204739	0.00040931592
0.16011878	0.031583119	0.00041401824
0.16024922	0.031293776	0.00041015226
0.16037967	0.031289405	0.00041244436
0.16051011	0.030834509	0.00040848228
0.16064055	0.031138370	0.00040994423
0.16077100	0.030972673	0.00040937627
0.16090144	0.030354702	0.00040804054
0.16103188	0.030848393	0.00040682349
0.16116233	0.030498858	0.00040575103
0.16129277	0.030569515	0.00040538001
0.16142321	0.031192677	0.00040932389
0.16155365	0.031676455	0.00041230218
0.16168410	0.030478655	0.00040435276
0.16181454	0.031102667	0.00040873276
0.16194498	0.030902501	0.00040694785
0.16207543	0.031123271	0.00040770397
0.16220587	0.031118118	0.00040810180
0.16233631	0.031485514	0.00040919024
0.16246676	0.031538822	0.00041178728
0.16259720	0.030694480	0.00040442235
0.16272764	0.031364038	0.00040787767
0.16285809	0.031172159	0.00040778354
0.16298853	0.031265048	0.00040882212
0.16311897	0.030962710	0.00040660543
0.16324942	0.030643098	0.00040574610
0.16337986	0.031283475	0.00040710525
0.16351030	0.031044638	0.00040772969
0.16364075	0.030596305	0.00040485903
0.16377119	0.030931739	0.00040334070
0.16390163	0.031169180	0.00040812668
0.16403208	0.030720203	0.00040396663
0.16416252	0.031750318	0.00040921034
0.16429296	0.031248762	0.00040893764
0.16442341	0.030203386	0.00039935838
0.16455385	0.031089082	0.00040639232
0.16468429	0.031515625	0.00040831406
0.16481474	0.030711068	0.00040131781
0.16494518	0.030725797	0.00040391588
0.16507562	0.031289023	0.00040527803
0.16520607	0.030893684	0.00040308077
0.16533651	0.031340796	0.00040701647
0.16546695	0.030808623	0.00040303787
0.16559740	0.030807702	0.00040382850
0.16572784	0.031262572	0.00040510575
0.16585828	0.031593376	0.00040683114
0.16598872	0.031102870	0.00040583177
0.16611917	0.030261983	0.00039938296
0.16624961	0.030367868	0.00039921432
0.16638005	0.031567074	0.00040811869
0.16651050	0.031338808	0.00040483716
0.16664094	0.031232822	0.00040465708
0.16677138	0.030546361	0.00039986076
0.16690183	0.031517548	0.00040493738
0.16703227	0.030474777	0.00040099744
0.16716271	0.031943867	0.00040682951
0.16729316	0.031169828	0.00040421142
0.16742360	0.031724571	0.00040762531
0.16755404	0.030443024	0.00039870674
0.16768449	0.031461473	0.00040460647
0.16781493	0.031164229	0.00040189585
0.16794537	0.031408848	0.00040411138
0.16807582	0.031413689	0.00040576312
0.16820626	0.031769094	0.00040486778
0.16833670	0.030761902	0.00040020494
0.16846715	0.030458729	0.00039760348
0.16859759	0.030427439	0.00039718711
0.16872803	0.031125582	0.00040242044
0.16885848	0.030622829	0.00039840783
0.16898892	0.030295584	0.00039671589
0.16911936	0.030521968	0.00039996931
0.16924981	0.030846440	0.00039963700
0.16938025	0.030535232	0.00039789946
0.16951069	0.031031125	0.00040142236
0.16964114	0.031390103	0.00040334912
0.16977158	0.030685996	0.00039879750
0.16990202	0.030376298	0.00039579046
0.17003247	0.031190770	0.00040123080
0.17016291	0.031019499	0.00039993684
0.17029335	0.030943729	0.00039807968
0.17042379	0.031029262	0.00040070893
0.17055424	0.030832627	0.00039809372
0.17068468	0.030904862	0.00039874325
0.17081512	0.031651217	0.00040409246
0.17094557	0.030717198	0.00039663161
0.17107601	0.030600962	0.00039790729
0.17120645	0.029944314	0.00039534403
0.17133690	0.030473897	0.00039639708
0.17146734	0.031092118	0.00039869393
0.17159778	0.030427615	0.00039402214
0.17172823	0.031322613	0.00040028846
0.17185867	0.030813516	0.00039846825
0.17198911	0.030873349	0.00039508002
0.17211956	0.030479333	0.00039606852
0.17225000	0.031214906	0.00039914387
0.17238044	0.030976128	0.00039657025
0.17251089	0.031042886	0.00039817371
0.17264133	0.030810506	0.00039571228
0.17277177	0.030849489	0.00039709163
0.17290222	0.031659103	0.00040207112
0.17303266	0.031028643	0.00039524959
0.17316310	0.031011976	0.00039781242
0.17329355	0.031049300	0.00039868053
0.17342399	0.030547497	0.00039307430
0.17355443	0.030712571	0.00039500242
0.17368488	0.030608830	0.00039276035
0.17381532	0.029691086	0.00038961706
0.17394576	0.031156138	0.00039847621
0.17407621	0.031421090	0.00039760571
0.17420665	0.030579702	0.00039364515
0.17433709	0.030159623	0.00039108605
0.17446753	0.030599382	0.00039276293
0.17459798	0.030287470	0.00039259684
0.17472842	0.030773069	0.00039370197
0.17485886	0.031725829	0.00040106669
0.17498931	0.030985026	0.00039580106
0.17511975	0.030846216	0.00039276179
0.17525019	0.030902219	0.00039415990
0.17538064	0.030842177	0.00039494335
0.17551108	0.030391772	0.00039210115
0.17564152	0.030887243	0.00039416680
0.17577197	0.031121698	0.00039419749
0.17590241	0.031186955	0.00039637855
0.17603285	0.030573100	0.00039275587
0.17616330	0.030856489	0.00039251058
0.17629374	0.030963459	0.00039449059
0.17642418	0.030772365	0.00039225226
0.17655463	0.030597641	0.00039221381
0.17668507	0.031043554	0.00039438250
0.17681551	0.030634008	0.00039128737
0.17694596	0.029912107	0.00038733154
0.17707640	0.030735549	0.00039180510
0.17720684	0.030912922	0.00039191094
0.17733729	0.031159832	0.00039552752
0.17746773	0.030352588	0.00038822910
0.17759817	0.029916614	0.00038667259
0.17772862	0.030257663	0.00038989110
0.17785906	0.030741818	0.00038991337
0.17798950	0.030773830	0.00039103905
0.17811995	0.030388506	0.00038959323
0.17825039	0.030245606	0.00038731598
0.17838083	0.031171693	0.00039515092
0.17851128	0.030406877	0.00038746967
0.17864172	0.030764443	0.00039110144
0.17877216	0.030499654	0.00038934923
0.17890260	0.030557633	0.00038846696
0.17903305	0.030958655	0.00039333243
0.17916349	0.030727488	0.00038934699
0.17929393	0.031547831	0.00039425862
0.17942438	0.030495376	0.00038816003
0.17955482	0.030829924	0.00038955489
0.17968526	0.030975794	0.00039139569
0.17981571	0.030875410	0.00039171657
0.17994615	0.030608159	0.00038750516
0.18007659	0.030724531	0.00039151556
0.18020704	0.031154107	0.00039158224
0.18033748	0.029701052	0.00038292736
0.18046792	0.030990818	0.00039247340
0.18059837	0.030900659	0.00038909296
0.18072881	0.030971688	0.00038928418
0.18085925	0.030215632	0.00038614492
0.18098970	0.030144800	0.00038337357
0.18112014	0.030885528	0.00039130892
0.18125058	0.029989219	0.00038363246
0.18138103	0.031447414	0.00039241931
0.18151147	0.031280116	0.00039188410
0.18164191	0.030332438	0.00038391694
0.18177236	0.030982803	0.00039018182
0.18190280	0.030426100	0.00038679155
0.18203324	0.030665550	0.00038624011
0.18216369	0.030399210	0.00039410728
0.18229413	0.030113332	0.00039365676
0.18242457	0.030262223	0.00039898383
0.18255502	0.030605596	0.00040273407
0.18268546	0.030853517	0.00040488496
0.18281590	0.031001600	0.00040809901
0.18294635	0.031095998	0.00040941545
0.18307679	0.030566573	0.00040887387
0.18320723	0.031045294	0.00041430168
0.18333767	0.030694154	0.00041002022
0.18346812	0.030981719	0.00041646857
0.18359856	0.030634064	0.00041409880
0.18372900	0.031917790	0.00042215426
0.18385945	0.030386903	0.00041619690
0.18398989	0.030464503	0.00041539365
0.18412033	0.029777233	0.00041492410
0.18425078	0.031116345	0.00042420667
0.18438122	0.030766779	0.00042116364
0.18451166	0.032096576	0.00043018417
0.18464211	0.030812302	0.00042460193
0.18477255	0.030071645	0.00042137337
0.18490299	0.030348409	0.00042533211
0.18503344	0.029569513	0.00041691010
0.18516388	0.029970047	0.00042410617
0.18529432	0.031473536	0.00043392454
0.18542477	0.030733815	0.00043002521
0.18555521	0.030123390	0.00042788401
0.18568565	0.031073228	0.00043241887
0.18581610	0.030881640	0.00043125652
0.18594654	0.030806500	0.00043241147
0.18607698	0.031425959	0.00043670840
0.18620743	0.030785842	0.00043609513
0.18633787	0.030525175	0.00043633150
0.18646831	0.030315848	0.00043043173
0.18659876	0.030034954	0.00043156898
0.18672920	0.030703557	0.00043738481
0.18685964	0.030658385	0.00043711379
0.18699009	0.030728234	0.00043755420
0.18712053	0.030829243	0.00042932139
0.18725097	0.029953502	0.00042113503
0.18738142	0.030267921	0.00041990863
0.18751186	0.030121422	0.00041643257
0.18764230	0.030300238	0.00041638229
0.18777274	0.031075929	0.00041981108
0.18790319	0.030761422	0.00041552734
0.18803363	0.030573230	0.00041491311
0.18816407	0.030752215	0.00041111098
0.18829452	0.031073786	0.00041577729
0.18842496	0.030830324	0.00041326958
0.18855540	0.030231327	0.00040534983
0.18868585	0.030921825	0.00041085512
0.18881629	0.030958913	0.00040706453
0.18894673	0.031024991	0.00040934593
0.18907718	0.029760107	0.00039976641
0.18920762	0.031237474	0.00040750229
0.18933806	0.029959656	0.00039819269
0.18946851	0.030311467	0.00040015047
0.18959895	0.030920033	0.00040339514
0.18972939	0.031176028	0.00040497050
0.18985984	0.030368434	0.00039759972
0.18999028	0.030605671	0.00039965552
0.19012072	0.030494450	0.00039938902
0.19025117	0.030478735	0.00039596485
0.19038161	0.030665832	0.00039818566
0.19051205	0.030814888	0.00039769912
0.19064250	0.030367605	0.00039443805
0.19077294	0.029796354	0.00039237387
0.19090338	0.030586038	0.00039371600
0.19103383	0.030440861	0.00039290834
0.19116427	0.030309830	0.00039171164
0.19129471	0.030420552	0.00039158414
0.19142516	0.031113314	0.00039621968
0.19155560	0.030252134	0.00038788046
0.19168604	0.029725142	0.00038556366
0.19181649	0.029754988	0.00038626726
0.19194693	0.030567439	0.00038883555
0.19207737	0.030873977	0.00039218888
0.19220781	0.030034645	0.00038422328
0.19233826	0.029755460	0.00038389173
0.19246870	0.029669986	0.00038362188
0.19259914	0.030723770	0.00038563438
0.19272959	0.030047855	0.00038435556
0.19286003	0.030146584	0.00038499496
0.19299047	0.030894553	0.00038651559
0.19312092	0.030908683	0.00038694327
0.19325136	0.029868780	0.00038246377
0.19338180	0.030361142	0.00038459150
0.19351225	0.030706136	0.00038848894
0.19364269	0.030417280	0.00038274399
0.19377313	0.030171830	0.00038426687
0.19390358	0.030322815	0.00038537691
0.19403402	0.030792799	0.00038469630
0.19416446	0.030992906	0.00038861615
0.19429491	0.030307175	0.00038285828
0.19442535	0.030160090	0.00038242712
0.19455579	0.030320049	0.00038404902
0.19468624	0.030676142	0.00038278025
0.19481668	0.030131170	0.00038268399
0.19494712	0.030840541	0.00038542333
0.19507757	0.030254881	0.00038120839
0.19520801	0.030180052	0.00038110028
0.19533845	0.030393771	0.00038160570
0.19546890	0.029765821	0.00037976491
0.19559934	0.030311509	0.00038355159
0.19572978	0.030186180	0.00038001988
0.19586023	0.029753885	0.00037858321
0.19599067	0.030367965	0.00038138102
0.19612111	0.030466591	0.00038096157
0.19625156	0.030684860	0.00038558246
0.19638200	0.030526604	0.00038014784
0.19651244	0.029992834	0.00037938383
0.19664288	0.030412959	0.00038123955
0.19677333	0.030788434	0.00038163786
0.19690377	0.030000816	0.00037893545
0.19703421	0.029271636	0.00037405791
0.19716466	0.030144807	0.00038000478
0.19729510	0.029659897	0.00037683116
0.19742554	0.030007263	0.00037714299
0.19755599	0.030759986	0.00038295002
0.19768643	0.030047436	0.00037913741
0.19781687	0.030635037	0.00038035062
0.19794732	0.030688487	0.00038232454
0.19807776	0.029919938	0.00037534298
0.19820820	0.030418003	0.00037915512
0.19833865	0.031077713	0.00038298184
0.19846909	0.030785357	0.00038030367
0.19859953	0.030312124	0.00037924127
0.19872998	0.030397711	0.00037978741
0.19886042	0.030732522	0.00037901762
0.19899086	0.030123855	0.00037824851
0.19912131	0.029875488	0.00037409308
0.19925175	0.029761822	0.00037575363
0.19938219	0.030975325	0.00038150767
0.19951264	0.030335165	0.00037627272
0.19964308	0.031026434	0.00038034265
0.19977352	0.029883768	0.00037470693
0.19990397	0.029937291	0.00037450791
0.20003441	0.030421503	0.00037842279
0.20016485	0.030779481	0.00037837201
0.20029530	0.030299777	0.00037662963
0.20042574	0.030579104	0.00037888203
0.20055618	0.030302076	0.00037556482
0.20068663	0.030071186	0.00037558330
0.20081707	0.029964557	0.00037415254
0.20094751	0.030455403	0.00037684411
0.20107795	0.030141153	0.00037589369
0.20120840	0.029960073	0.00037229712
0.20133884	0.030257697	0.00037637454
0.20146928	0.030595465	0.00037795260
0.20159973	0.030487498	0.00037639289
0.20173017	0.029810615	0.00037263924
0.20186061	0.030597890	0.00037605635
0.20199106	0.029982605	0.00037386387
0.20212150	0.030852702	0.00037885917
0.20225194	0.030622650	0.00037616027
0.20238239	0.030595867	0.00037622256
0.20251283	0.030285255	0.00037456002
0.20264327	0.030082106	0.00037300804
0.20277372	0.030596023	0.00037707988
0.20290416	0.029902913	0.00037249246
0.20303460	0.030426220	0.00037464618
0.20316505	0.030549375	0.00037501977
0.20329549	0.030689635	0.00037495596
0.20342593	0.030068638	0.00037264123
0.20355638	0.029903791	0.00037085617
0.20368682	0.030352809	0.00037289118
0.20381726	0.031041270	0.00037862601
0.20394771	0.030043628	0.00036907728
0.20407815	0.030496312	0.00037432703
0.20420859	0.029895232	0.00037039458
0.20433904	0.030471260	0.00037191953
0.20446948	0.029616367	0.00036911578
0.20459992	0.030156097	0.00037112070
0.20473037	0.029940116	0.00036885134
0.20486081	0.030886167	0.00037500259
0.20499125	0.029756312	0.00036712107
0.20512170	0.029929604	0.00036990501
0.20525214	0.029732624	0.00036828802
0.20538258	0.030248675	0.00036978111
0.20551302	0.030537846	0.00037272441
0.20564347	0.030325798	0.00036987844
0.20577391	0.029402897	0.00036670344
0.20590435	0.030703112	0.00037370026
0.20603480	0.030281462	0.00036932740
0.20616524	0.029883721	0.00036803596
0.20629568	0.029903678	0.00036843927
0.20642613	0.030257045	0.00036934346
0.20655657	0.029612938	0.00036789703
0.20668701	0.030079234	0.00036824666
0.20681746	0.029865601	0.00036805769
0.20694790	0.030068456	0.00036935960
0.20707834	0.030129678	0.00036858123
0.20720879	0.029757238	0.00036744736
0.20733923	0.030266880	0.00036922840
0.20746967	0.030545969	0.00037020048
0.20760012	0.030174786	0.00037000571
0.20773056	0.029829463	0.00036512097
0.20786100	0.030161421	0.00037011630
0.20799145	0.030739997	0.00037184994
0.20812189	0.029836635	0.00036643226
0.20825233	0.030167973	0.00036821518
0.20838278	0.029432150	0.00036413892
0.20851322	0.030038436	0.00036697552
0.20864366	0.030077832	0.00036916299
0.20877411	0.030014989	0.00036603472
0.20890455	0.029951301	0.00036700667
0.20903499	0.030183430	0.00036787581
0.20916544	0.030646417	0.00036979681
0.20929588	0.030229491	0.00036946983
0.20942632	0.030117787	0.00036559842
0.20955677	0.030044409	0.00036688599
0.20968721	0.030263159	0.00036761180
0.20981765	0.029918411	0.00036481545
0.20994809	0.030202024	0.00036810902
0.21007854	0.029871475	0.00036590906
0.21020898	0.029856882	0.00036459774
0.21033942	0.029638812	0.00036440573
0.21046987	0.029849144	0.00036377592
0.21060031	0.029587371	0.00036484637
0.21073075	0.030584451	0.00036979958
0.21086120	0.030055956	0.00036580624
0.21099164	0.030505011	0.00036796154
0.21112208	0.029375227	0.00036172662
0.21125253	0.029918569	0.00036376545
0.21138297	0.029868931	0.00036598405
0.21151341	0.030604186	0.00036744622
0.21164386	0.029924449	0.00036498466
0.21177430	0.029776697	0.00036266608
0.21190474	0.029898251	0.00036542040
0.21203519	0.029445403	0.00036269627
0.21216563	0.029977276	0.00036326459
0.21229607	0.029805189	0.00036363285
0.21242652	0.029615414	0.00036313312
0.21255696	0.030279931	0.00036522036
0.21268740	0.030727387	0.00036897962
0.21281785	0.030018402	0.00036280140
0.21294829	0.030206635	0.00036579436
0.21307873	0.030438244	0.00036650135
0.21320918	0.030098602	0.00036397996
0.21333962	0.030258574	0.00036471772
0.21347006	0.029953074	0.00036592527
0.21360051	0.030165333	0.00036324798
0.21373095	0.029570844	0.00036133829
0.21386139	0.030179516	0.00036345848
0.21399184	0.029762063	0.00036160438
0.21412228	0.029773902	0.00036239532
0.21425272	0.030065253	0.00036247558
0.21438316	0.029901089	0.00036218238
0.21451361	0.029859348	0.00036279849
0.21464405	0.030263866	0.00036189600
0.21477449	0.030066296	0.00036236893
0.21490494	0.029758808	0.00036098673
0.21503538	0.030045261	0.00036269112
0.21516582	0.030450440	0.00036550743
0.21529627	0.030080768	0.00036103617
0.21542671	0.029841597	0.00036108136
0.21555715	0.030049713	0.00036171348
0.21568760	0.030171380	0.00036341535
0.21581804	0.030551254	0.00036455848
0.21594848	0.030246942	0.00036235599
0.21607893	0.030023552	0.00036119276
0.21620937	0.030149886	0.00036360086
0.21633981	0.030069045	0.00036035880
0.21647026	0.029735275	0.00036034345
0.21660070	0.029724497	0.00035947743
0.21673114	0.029265370	0.00035689533
0.21686159	0.030587677	0.00036371684
0.21699203	0.029767645	0.00035885097
0.21712247	0.029926792	0.00036105429
0.21725292	0.030101785	0.00036341355
0.21738336	0.029555072	0.00035690701
0.21751380	0.030158585	0.00036046994
0.21764425	0.030079539	0.00036117211
0.21777469	0.030735441	0.00036603962
0.21790513	0.029494297	0.00035911411
0.21803558	0.029032659	0.00035385099
0.21816602	0.029784426	0.00035915737
0.21829646	0.030264681	0.00036157186
0.21842691	0.029705788	0.00035744358
0.21855735	0.029767280	0.00035947855
0.21868779	0.029430305	0.00035810671
0.21881823	0.029983019	0.00035909286
0.21894868	0.029783273	0.00035875563
0.21907912	0.030084543	0.00035791589
0.21920956	0.029986280	0.00036071753
0.21934001	0.029642573	0.00035730526
0.21947045	0.029839702	0.00035752018
0.21960089	0.029422150	0.00035621684
0.21973134	0.030426495	0.00036012234
0.21986178	0.029131843	0.00035388225
0.21999222	0.030083093	0.00035994660
0.22012267	0.030217567	0.00035882804
0.22025311	0.029868111	0.00035897405
0.22038355	0.029455499	0.00035350100
0.22051400	0.029783600	0.00035710657
0.22064444	0.029909435	0.00035793279
0.22077488	0.030487002	0.00036008025
0.22090533	0.029489929	0.00035581294
0.22103577	0.029965026	0.00035706522
0.22116621	0.029803879	0.00035558574
0.22129666	0.029297999	0.00035396782
0.22142710	0.029798203	0.00035682510
0.22155754	0.029586362	0.00035497960
0.22168799	0.030458046	0.00036005456
0.22181843	0.029847891	0.00035409271
0.22194887	0.029753533	0.00035665886
0.22207932	0.030377374	0.00035862485
0.22220976	0.029330999	0.00035282158
0.22234020	0.029698316	0.00035572446
0.22247065	0.029364744	0.00035230684
0.22260109	0.029726123	0.00035531668
0.22273153	0.030190786	0.00035848677
0.22286198	0.029991179	0.00035572702
0.22299242	0.030011243	0.00035867908
0.22312286	0.030004127	0.00035513369
0.22325330	0.029703128	0.00035445930
0.22338375	0.029692487	0.00035451287
0.22351419	0.029544034	0.00035316537
0.22364463	0.030026497	0.00035665476
0.22377508	0.029754208	0.00035572375
0.22390552	0.029994506	0.00035466410
0.22403596	0.030014400	0.00035635160
0.22416641	0.028960855	0.00035001027
0.22429685	0.029317492	0.00035187347
0.22442729	0.029948667	0.00035626280
0.22455774	0.029316670	0.00035007502
0.22468818	0.030395411	0.00035663192
0.22481862	0.029587490	0.00035267995
0.22494907	0.029485759	0.00035158534
0.22507951	0.029951095	0.00035499748
0.22520995	0.029487129	0.00035223762
0.22534040	0.030147961	0.00035376189
0.22547084	0.030030042	0.00035519048
0.22560128	0.029788614	0.00035269443
0.22573173	0.029292381	0.00035087926
0.22586217	0.029460261	0.00035114840
0.22599261	0.029729508	0.00035244571
0.22612306	0.029472364	0.00035133705
0.22625350	0.029660785	0.00035105954
0.22638394	0.029825232	0.00035265266
0.22651439	0.029710547	0.00035441870
0.22664483	0.029371767	0.00034919951
0.22677527	0.029635417	0.00035166441
0.22690572	0.030102435	0.00035276846
0.22703616	0.030075051	0.00035435611
0.22716660	0.029763557	0.00035373257
0.22729705	0.030486950	0.00035532105
0.22742749	0.029313547	0.00034936422
0.22755793	0.029777427	0.00035252095
0.22768837	0.029288497	0.00034797872
0.22781882	0.029844780	0.00035233569
0.22794926	0.030134963	0.00035395446
0.22807970	0.029461777	0.00035090867
0.22821015	0.029562923	0.00035061019
0.22834059	0.029433153	0.00034842086
0.22847103	0.029594867	0.00035176497
0.22860148	0.029904663	0.00035302189
0.22873192	0.029237017	0.00034881586
0.22886236	0.029633052	0.00035113764
0.22899281	0.029612632	0.00034924251
0.22912325	0.029440804	0.00034940246
0.22925369	0.029632525	0.00035137738
0.22938414	0.029540636	0.00034876808
0.22951458	0.029933672	0.00035303658
0.22964502	0.029765688	0.00034853849
0.22977547	0.030106743	0.00035236531
0.22990591	0.029610374	0.00034913365
0.23003635	0.029565333	0.00034897570
0.23016680	0.030091338	0.00035200352
0.23029724	0.029720131	0.00035095713
0.23042768	0.029753541	0.00034746344
0.23055813	0.030106785	0.00035174244
0.23068857	0.029871334	0.00035547762
0.23081901	0.029998938	0.00035970564
0.23094946	0.030435122	0.00036446784
0.23107990	0.029449055	0.00035881518
0.23121034	0.029253272	0.00036157468
0.23134079	0.029802026	0.00036698914
0.23147123	0.030098904	0.00036717704
0.23160167	0.029718449	0.00036816706
0.23173212	0.029853308	0.00037037960
0.23186256	0.029115387	0.00036719572
0.23199300	0.030052483	0.00037486918
0.23212344	0.030222505	0.00037362849
0.23225389	0.029866354	0.00037598768
0.23238433	0.028987596	0.00037062691
0.23251477	0.029636465	0.00037336931
0.23264522	0.029412272	0.00037476113
0.23277566	0.028859014	0.00037201669
0.23290610	0.029301177	0.00037577729
0.23303655	0.029284356	0.00037892277
0.23316699	0.029825847	0.00037904051
0.23329743	0.029619194	0.00037993008
0.23342788	0.029392396	0.00037755214
0.23355832	0.029092816	0.00037719050
0.23368876	0.029432866	0.00037792512
0.23381921	0.029566302	0.00037807497
0.23394965	0.029197437	0.00037531971
0.23408009	0.029207248	0.00037785851
0.23421054	0.030022638	0.00038012148
0.23434098	0.029864848	0.00038344233
0.23447142	0.029245913	0.00037717845
0.23460187	0.029376908	0.00038008292
0.23473231	0.029677455	0.00038155083
0.23486275	0.029265143	0.00037777798
0.23499320	0.029512710	0.00038043771
0.23512364	0.029599331	0.00038123602
0.23525408	0.029880096	0.00038362049
0.23538453	0.029378251	0.00037876732
0.23551497	0.028853471	0.00037592066
0.23564541	0.029436503	0.00038129315
0.23577586	0.029577659	0.00038441202
0.23590630	0.029507938	0.00038041566
0.23603674	0.029730590	0.00038374820
0.23616719	0.029231156	0.00037862227
0.23629763	0.028652338	0.00037780720
0.23642807	0.028893919	0.00038022793
0.23655851	0.029379591	0.00038297006
0.23668896	0.029860460	0.00038578680
0.23681940	0.029197951	0.00038222583
0.23694984	0.029546837	0.00038074518
0.23708029	0.029479612	0.00038502826
0.23721073	0.029285104	0.00038198573
0.23734117	0.029278420	0.00038536083
0.23747162	0.029664433	0.00038463459
0.23760206	0.029729956	0.00038442044
0.23773250	0.029057500	0.00038247908
0.23786295	0.029617869	0.00038588822
0.23799339	0.029242000	0.00038296557
0.23812383	0.029626639	0.00038860233
0.23825428	0.028711711	0.00037929196
0.23838472	0.029515041	0.00038524985
0.23851516	0.028758017	0.00038252212
0.23864561	0.029209630	0.00038368882
0.23877605	0.029464170	0.00038787011
0.23890649	0.030048146	0.00038843771
0.23903694	0.028915231	0.00038298440
0.23916738	0.029338597	0.00038573636
0.23929782	0.028912629	0.00038450860
0.23942827	0.029610628	0.00038775129
0.23955871	0.028791927	0.00038431650
0.23968915	0.029200053	0.00038294132
0.23981960	0.029408628	0.00038928467
0.23995004	0.029578989	0.00038803229
0.24008048	0.028684744	0.00038392620
0.24021093	0.029125752	0.00038731832
0.24034137	0.029373393	0.00038611561
0.24047181	0.029568248	0.00038729207
0.24060226	0.029693431	0.00039172514
0.24073270	0.029557225	0.00038797731
0.24086314	0.029280194	0.00039071523
0.24099358	0.029746126	0.00038919097
0.24112403	0.028962234	0.00038642726
0.24125447	0.029427182	0.00038875588
0.24138491	0.029526318	0.00038741953
0.24151536	0.029079802	0.00038766219
0.24164580	0.028543870	0.00038315421
0.24177624	0.029196818	0.00038715660
0.24190669	0.028936001	0.00038701556
0.24203713	0.029011101	0.00038748498
0.24216757	0.029257469	0.00038904069
0.24229802	0.029459368	0.00039203662
0.24242846	0.029064177	0.00038626781
0.24255890	0.029136974	0.00038910464
0.24268935	0.029204108	0.00038840960
0.24281979	0.029208398	0.00038913001
0.24295023	0.029999816	0.00039555180
0.24308068	0.029727324	0.00039091918
0.24321112	0.029623142	0.00039121048
0.24334156	0.029628184	0.00039405115
0.24347201	0.029239122	0.00038760825
0.24360245	0.029666425	0.00039480395
0.24373289	0.028534458	0.00038517532
0.24386334	0.029074539	0.00038998600
0.24399378	0.029985044	0.00039518485
0.24412422	0.029199041	0.00038865732
0.24425467	0.028740595	0.00038839346
0.24438511	0.029731302	0.00039516410
0.24451555	0.029255827	0.00039169050
0.24464600	0.029469479	0.00039205271
0.24477644	0.029313010	0.00039032105
0.24490688	0.029544469	0.00039386643
0.24503733	0.029216645	0.00039355865
0.24516777	0.029696154	0.00039166980
0.24529821	0.029857151	0.00039705602
0.24542865	0.028730312	0.00038864535
0.24555910	0.029499549	0.00039485246
0.24568954	0.029537090	0.00039462382
0.24581998	0.029167329	0.00038940536
0.24595043	0.029621589	0.00039449446
0.24608087	0.029489613	0.00039551323
0.24621131	0.029710180	0.00039218916
0.24634176	0.029050118	0.00039237827
0.24647220	0.029104208	0.00039056071
0.24660264	0.029906979	0.00039873684
0.24673309	0.028984683	0.00039070454
0.24686353	0.029648281	0.00039508935
0.24699397	0.028896211	0.00038989186
0.24712442	0.029478565	0.00039604876
0.24725486	0.029040420	0.00038957946
0.24738530	0.029700246	0.00039798326
0.24751575	0.028776025	0.00039016721
0.24764619	0.029514535	0.00039592099
0.24777663	0.029319939	0.00039439875
0.24790708	0.029399781	0.00039342582
0.24803752	0.029943097	0.00039869993
0.24816796	0.029075853	0.00039330886
0.24829841	0.029686123	0.00039509632
0.24842885	0.029090053	0.00039570652
0.24855929	0.029528341	0.00039457728
0.24868974	0.029024692	0.00039548529
0.24882018	0.029660896	0.00039870197
0.24895062	0.029362906	0.00039220514
0.24908107	0.028649168	0.00039174291
0.24921151	0.028924859	0.00039171472
0.24934195	0.029256464	0.00039539189
0.24947240	0.028787203	0.00039321598
0.24960284	0.029027480	0.00039373772
0.24973328	0.029375110	0.00039497221
0.24986372	0.029180902	0.00039634286
0.24999417	0.029420410	0.00039660073
0.25012461	0.029085035	0.00039710475
0.25025505	0.029258926	0.00039421986
0.25038550	0.029126945	0.00039353507
0.25051594	0.029066398	0.00039609817
0.25064638	0.029444462	0.00039713852
0.25077683	0.028524141	0.00039288501
0.25090727	0.029740912	0.00040127623
0.25103771	0.028637854	0.00039105851
0.25116816	0.029023435	0.00039486701
0.25129860	0.029407730	0.00039620581
0.25142904	0.029173287	0.00039760682
0.25155949	0.029386078	0.00039994645
0.25168993	0.029127152	0.00039509335
0.25182037	0.029045959	0.00039449193
0.25195082	0.028514655	0.00039223403
0.25208126	0.029467343	0.00039815328
0.25221170	0.028618530	0.00039412456
0.25234215	0.029236213	0.00039530871
0.25247259	0.029393877	0.00039717782
0.25260303	0.029092147	0.00039845715
0.25273348	0.028327273	0.00038934312
0.25286392	0.029344614	0.00039963629
0.25299436	0.030018246	0.00040108496
0.25312481	0.029847488	0.00040214269
0.25325525	0.029147001	0.00039584898
0.25338569	0.029604619	0.00039843248
0.25351614	0.029291229	0.00039801954
0.25364658	0.028956450	0.00039658215
0.25377702	0.030029351	0.00040127661
0.25390747	0.029638179	0.00040164256
0.25403791	0.028817098	0.00039334478
0.25416835	0.029249149	0.00040019007
0.25429879	0.028973904	0.00039669690
0.25442924	0.029110621	0.00039744893
0.25455968	0.029124561	0.00039724539
0.25469012	0.028851496	0.00039616052
0.25482057	0.029996009	0.00040248727
0.25495101	0.028884466	0.00039592788
0.25508145	0.029686592	0.00039993387
0.25521190	0.029403670	0.00040168485
0.25534234	0.029182739	0.00039758856
0.25547278	0.028468035	0.00039146215
0.25560323	0.028966431	0.00039538494
0.25573367	0.028718594	0.00039870066
0.25586411	0.028786515	0.00040635897
0.25599456	0.029496819	0.00041500982
0.25612500	0.029666539	0.00041600579
0.25625544	0.028995031	0.00041737467
0.25638589	0.028621659	0.00041886305
0.25651633	0.030050546	0.00042775057
0.25664677	0.029773157	0.00043054769
0.25677722	0.029456940	0.00042797803
0.25690766	0.029556248	0.00043188406
0.25703810	0.028675892	0.00042995767
0.25716855	0.029154762	0.00043494608
0.25729899	0.029107368	0.00043548325
0.25742943	0.028848562	0.00043693756
0.25755988	0.028673715	0.00043404775
0.25769032	0.028315131	0.00043792312
0.25782076	0.028548565	0.00043785154
0.25795121	0.028648879	0.00044299636
0.25808165	0.028857193	0.00044746165
0.25821209	0.028755047	0.00044392129
0.25834253	0.029898065	0.00045565848
0.25847298	0.029317396	0.00045390495
0.25860342	0.029216442	0.00045664009
0.25873386	0.028854518	0.00045368225
0.25886431	0.028876249	0.00045799729
0.25899475	0.029241811	0.00045838439
0.25912519	0.028974854	0.00046180172
0.25925564	0.029401880	0.00046508710
0.25938608	0.029095170	0.00046526199
0.25951652	0.028555157	0.00046195297
0.25964697	0.028741314	0.00046502437
0.25977741	0.029869707	0.00047554796
0.25990785	0.029069711	0.00047122846
0.26003830	0.028799354	0.00046867193
0.26016874	0.029470207	0.00047987964
0.26029918	0.029424450	0.00047296217
0.26042963	0.029332267	0.00047747993
0.26056007	0.029034001	0.00047565023
0.26069051	0.028819366	0.00047705178
0.26082096	0.029127714	0.00047507992
0.26095140	0.029065504	0.00048001428
0.26108184	0.028788506	0.00047636912
0.26121229	0.029442596	0.00048214105
0.26134273	0.029256526	0.00048219734
0.26147317	0.029178178	0.00048227536
0.26160362	0.028745011	0.00048173700
0.26173406	0.028688421	0.00048066236
0.26186450	0.029048914	0.00048369821
0.26199495	0.029113089	0.00048482983
0.26212539	0.029146344	0.00048630693
0.26225583	0.029127170	0.00048701922
0.26238628	0.028891055	0.00048520004
0.26251672	0.028731376	0.00048396263
0.26264716	0.028680108	0.00048424092
0.26277760	0.029394373	0.00049002299
0.26290805	0.028830552	0.00048781863
0.26303849	0.028413454	0.00048436580
0.26316893	0.029047618	0.00049465347
0.26329938	0.029055715	0.00048798239
0.26342982	0.028747637	0.00049108651
0.26356026	0.028927853	0.00049289425
0.26369071	0.028605072	0.00049352271
0.26382115	0.029121944	0.00049550966
0.26395159	0.028735117	0.00049343759
0.26408204	0.029320124	0.00049703714
0.26421248	0.029308436	0.00050256375
0.26434292	0.029372030	0.00049841249
0.26447337	0.028407209	0.00049371375
0.26460381	0.029520261	0.00050081878
0.26473425	0.029667340	0.00050312050
0.26486470	0.028648435	0.00050069222
0.26499514	0.029468131	0.00050434903
0.26512558	0.029204690	0.00050464936
0.26525603	0.028834610	0.00050645537
[truncated: 573 more rows]
