# Supplementary material for: Rationally seeded computational protein design of ɑ-helical barrels
Source: Nat Chem Biol. 2024 Jun 20;20(8):991–9. doi: 10.1038/s41589-024-01642-0 (PMC11288890; doi:10.1038/s41589-024-01642-0)
Supplement: Supplementary file 3 — PDB and .mtz files used for making figure panels b–d and j–m. [file 41589_2024_1642_MOESM3_ESM.zip › KIA_RP_RSPD_NatChemBiol_data_Figure2/scapCC6_LLIA_panels_e-h/SAXS_panel_i/SAXS_raw_SEC_scapCC6_LLIA/b21-443535_00093.dat]

0.0045000000	0.55883050	0.0074181766
0.0046304432	0.50191351	0.0070302629
0.0047608865	0.44149413	0.0063427566
0.0048913297	0.43364971	0.0061499771
0.0050217729	0.37885333	0.0055533868
0.0051522162	0.35918750	0.0054254464
0.0052826594	0.32886646	0.0049482984
0.0054131026	0.30868925	0.0047940974
0.0055435459	0.29455332	0.0045861889
0.0056739891	0.26056124	0.0042397117
0.0058044323	0.25875743	0.0041551713
0.0059348756	0.22716895	0.0038514277
0.0060653188	0.20733187	0.0035848253
0.0061957621	0.20558625	0.0035787972
0.0063262053	0.20377552	0.0035360433
0.0064566485	0.18947042	0.0033431330
0.0065870918	0.17188738	0.0031765702
0.0067175350	0.18417624	0.0032266962
0.0068479782	0.18248347	0.0032044246
0.0069784215	0.17045533	0.0030550691
0.0071088647	0.16222630	0.0029737524
0.0072393079	0.16156750	0.0029098274
0.0073697512	0.15343088	0.0028115798
0.0075001944	0.15717343	0.0028161132
0.0076306376	0.14752789	0.0027171298
0.0077610809	0.14628572	0.0026571065
0.0078915241	0.13841961	0.0026158847
0.0080219673	0.13855755	0.0025411642
0.0081524106	0.14339127	0.0026101358
0.0082828538	0.12929904	0.0023960707
0.0084132970	0.12443617	0.0024081914
0.0085437403	0.11782775	0.0022919175
0.0086741835	0.10780843	0.0021879046
0.0088046267	0.10800665	0.0021780670
0.0089350700	0.10802984	0.0021401491
0.0090655132	0.10604151	0.0020744653
0.0091959565	0.10818759	0.0021496107
0.0093263997	0.10604766	0.0020405104
0.0094568429	0.10538021	0.0020340790
0.0095872862	0.098440499	0.0019787285
0.0097177294	0.097608724	0.0019276558
0.0098481726	0.091904871	0.0018756096
0.0099786159	0.093414854	0.0018705431
0.010109059	0.087280527	0.0017760646
0.010239502	0.087754526	0.0017984107
0.010369946	0.081960141	0.0017063917
0.010500389	0.083584928	0.0017108093
0.010630832	0.081751934	0.0016867724
0.010761275	0.079352141	0.0016348227
0.010891719	0.076120741	0.0016090627
0.011022162	0.073263669	0.0015366993
0.011152605	0.073424766	0.0015383873
0.011283048	0.070900339	0.0015265914
0.011413491	0.068595836	0.0014568496
0.011543935	0.069234195	0.0014541019
0.011674378	0.067756957	0.0014252761
0.011804821	0.068232486	0.0013887452
0.011935264	0.065812693	0.0013663605
0.012065708	0.063809456	0.0013267743
0.012196151	0.063715783	0.0013101796
0.012326594	0.061188794	0.0012896845
0.012457037	0.061980182	0.0012834709
0.012587481	0.062630340	0.0012627491
0.012717924	0.059839509	0.0012191799
0.012848367	0.058606177	0.0011930630
0.012978810	0.058962619	0.0011837592
0.013109253	0.058687634	0.0011507366
0.013239697	0.057362642	0.0011447328
0.013370140	0.057401188	0.0011358169
0.013500583	0.057094180	0.0011275415
0.013631026	0.054980521	0.0010952351
0.013761470	0.055057293	0.0010989470
0.013891913	0.055487812	0.0010748491
0.014022356	0.053942683	0.0010701091
0.014152799	0.054772873	0.0010635963
0.014283243	0.051966237	0.0010282736
0.014413686	0.054046108	0.0010605356
0.014544129	0.052772460	0.0010311795
0.014674572	0.052552912	0.0010172333
0.014805016	0.053441171	0.0010243056
0.014935459	0.051350855	0.0010026248
0.015065902	0.050426915	0.00098913463
0.015196345	0.051479671	0.00099421956
0.015326788	0.052155604	0.00099456671
0.015457232	0.052101315	0.00098993062
0.015587675	0.050199388	0.00096111055
0.015718118	0.050505226	0.00096838081
0.015848561	0.050404909	0.00095289872
0.015979005	0.049550271	0.00094972881
0.016109448	0.048896785	0.00094204787
0.016239891	0.050592113	0.00094700809
0.016370334	0.048075162	0.00091874454
0.016500778	0.047911523	0.00092000156
0.016631221	0.049721046	0.00092777396
0.016761664	0.048120389	0.00091231217
0.016892107	0.047523559	0.00089953717
0.017022551	0.047316391	0.00089275401
0.017152994	0.047732671	0.00089884012
0.017283437	0.047281482	0.00088409815
0.017413880	0.048549300	0.00089099629
0.017544323	0.047585773	0.00088468883
0.017674767	0.047123396	0.00086877481
0.017805210	0.045696856	0.00086463689
0.017935653	0.045103845	0.00084648691
0.018066096	0.044804230	0.00084563836
0.018196540	0.045376532	0.00084876510
0.018326983	0.045663412	0.00083916164
0.018457426	0.045878009	0.00084025857
0.018587869	0.045690181	0.00084106281
0.018718313	0.045669252	0.00083336959
0.018848756	0.044282946	0.00082557984
0.018979199	0.045613198	0.00082307542
0.019109642	0.043869761	0.00081000086
0.019240086	0.045568972	0.00082188580
0.019370529	0.043508945	0.00080348123
0.019500972	0.043912727	0.00079641658
0.019631415	0.043898047	0.00079864973
0.019761858	0.043575244	0.00078951918
0.019892302	0.042850864	0.00078244768
0.020022745	0.045293772	0.00080117374
0.020153188	0.042187649	0.00077499534
0.020283631	0.043454612	0.00078069856
0.020414075	0.042785215	0.00076571574
0.020544518	0.041994019	0.00076048289
0.020674961	0.042669748	0.00076472984
0.020805404	0.042409788	0.00076463469
0.020935848	0.042083213	0.00075786736
0.021066291	0.041692305	0.00074866080
0.021196734	0.042387796	0.00075186687
0.021327177	0.042578355	0.00075513720
0.021457621	0.041963896	0.00074122778
0.021588064	0.042271030	0.00074828374
0.021718507	0.042118818	0.00073729088
0.021848950	0.043466659	0.00075503630
0.021979393	0.042205928	0.00073905415
0.022109837	0.041878118	0.00073140587
0.022240280	0.040773234	0.00071704427
0.022370723	0.041811095	0.00073092902
0.022501166	0.042267102	0.00072582105
0.022631610	0.041752169	0.00072305963
0.022762053	0.041509342	0.00071343088
0.022892496	0.040325112	0.00070871800
0.023022939	0.041893308	0.00071664588
0.023153383	0.041187168	0.00070873921
0.023283826	0.040885287	0.00070013362
0.023414269	0.041744138	0.00070985229
0.023544712	0.039928102	0.00069177545
0.023675156	0.041036862	0.00070261900
0.023805599	0.040420749	0.00068773533
0.023936042	0.040190905	0.00069559373
0.024066485	0.039647274	0.00068272831
0.024196928	0.040950868	0.00068881291
0.024327372	0.039858993	0.00067768319
0.024457815	0.040162296	0.00068381319
0.024588258	0.040838761	0.00068441266
0.024718701	0.041392975	0.00068558355
0.024849145	0.039827079	0.00066981116
0.024979588	0.040888422	0.00067815410
0.025110031	0.039557284	0.00066836926
0.025240474	0.039446133	0.00066237495
0.025370918	0.039851605	0.00066251042
0.025501361	0.039100756	0.00065565807
0.025631804	0.040713751	0.00067157112
0.025762247	0.040518261	0.00065944399
0.025892691	0.038242621	0.00064610799
0.026023134	0.038560555	0.00064730083
0.026153577	0.039335289	0.00065481124
0.026284020	0.039399227	0.00064369053
0.026414463	0.038518440	0.00064181221
0.026544907	0.038482376	0.00063630581
0.026675350	0.039497629	0.00065051072
0.026805793	0.039312759	0.00064142061
0.026936236	0.039857904	0.00064508304
0.027066680	0.038342118	0.00062892214
0.027197123	0.038543782	0.00063506404
0.027327566	0.039888170	0.00063966496
0.027458009	0.038299120	0.00062603576
0.027588453	0.039100895	0.00063060127
0.027718896	0.037118646	0.00061788052
0.027849339	0.038220261	0.00061693737
0.027979782	0.037778052	0.00061839919
0.028110226	0.038236516	0.00061754486
0.028240669	0.038562786	0.00062039212
0.028371112	0.038206406	0.00061300338
0.028501555	0.036476771	0.00060074250
0.028631998	0.037506971	0.00060495599
0.028762442	0.037908335	0.00061083326
0.028892885	0.037710157	0.00060950982
0.029023328	0.037918594	0.00060421156
0.029153771	0.037774567	0.00060135427
0.029284215	0.038136653	0.00060453031
0.029414658	0.037571341	0.00059900206
0.029545101	0.037673795	0.00059956995
0.029675544	0.038305127	0.00060338310
0.029805988	0.036465645	0.00058655595
0.029936431	0.038171839	0.00059739421
0.030066874	0.037689088	0.00059033686
0.030197317	0.038161476	0.00059498583
0.030327760	0.036323462	0.00057891786
0.030458204	0.036788219	0.00058452693
0.030588647	0.038426192	0.00059238259
0.030719090	0.038437567	0.00059150106
0.030849533	0.037728382	0.00058418101
0.030979977	0.036885957	0.00058163037
0.031110420	0.037797089	0.00057944458
0.031240863	0.037219453	0.00057855385
0.031371306	0.037412520	0.00057694202
0.031501750	0.036360785	0.00056986295
0.031632193	0.038128862	0.00057965899
0.031762636	0.037071554	0.00057510150
0.031893079	0.035809160	0.00056001489
0.032023523	0.036930364	0.00057305356
0.032153966	0.037179096	0.00056782574
0.032284409	0.037370444	0.00057042385
0.032414852	0.037168712	0.00056616833
0.032545295	0.037529616	0.00056982511
0.032675739	0.036330470	0.00055695095
0.032806182	0.037429213	0.00056358218
0.032936625	0.037023722	0.00055941102
0.033067068	0.037279710	0.00056449551
0.033197512	0.036526590	0.00055140046
0.033327955	0.036340938	0.00055528177
0.033458398	0.036978209	0.00055581326
0.033588841	0.037864868	0.00056087638
0.033719285	0.036665729	0.00055178975
0.033849728	0.036731192	0.00055241442
0.033980171	0.037013453	0.00055192911
0.034110614	0.036689892	0.00054945077
0.034241058	0.036438546	0.00054759316
0.034371501	0.036105823	0.00055051223
0.034501944	0.036072498	0.00055008139
0.034632387	0.035555225	0.00055927413
0.034762830	0.035910796	0.00056499301
0.034893274	0.036947200	0.00057328087
0.035023717	0.035839140	0.00056742429
0.035154160	0.036855567	0.00057733863
0.035284603	0.036417904	0.00057610622
0.035415047	0.037124236	0.00058460615
0.035545490	0.036796193	0.00058109033
0.035675933	0.036161519	0.00057734696
0.035806376	0.035927385	0.00057915020
0.035936820	0.034716224	0.00056652433
0.036067263	0.035763727	0.00058015346
0.036197706	0.035633309	0.00057696594
0.036328149	0.036399936	0.00058755673
0.036458593	0.035763102	0.00058007696
0.036589036	0.035174750	0.00057947458
0.036719479	0.036189838	0.00058954987
0.036849922	0.035296740	0.00058605799
0.036980365	0.035796107	0.00058577258
0.037110809	0.035904377	0.00059170454
0.037241252	0.036538752	0.00059266522
0.037371695	0.036276261	0.00059693175
0.037502138	0.035065920	0.00058777381
0.037632582	0.035340389	0.00059170113
0.037763025	0.036499693	0.00059509422
0.037893468	0.035878245	0.00059853883
0.038023911	0.036053842	0.00059560571
0.038154355	0.036171029	0.00060199831
0.038284798	0.034910042	0.00059145029
0.038415241	0.035576407	0.00059834770
0.038545684	0.036771182	0.00060471975
0.038676128	0.035764846	0.00059884157
0.038806571	0.035647502	0.00060174687
0.038937014	0.036195682	0.00060429644
0.039067457	0.035424360	0.00059733834
0.039197900	0.035074291	0.00060141646
0.039328344	0.034643195	0.00059321418
0.039458787	0.035862285	0.00060512049
0.039589230	0.034629544	0.00058886571
0.039719673	0.035811281	0.00059062974
0.039850117	0.035441863	0.00058514309
0.039980560	0.035079006	0.00058036726
0.040111003	0.035865216	0.00058525791
0.040241446	0.035117761	0.00057624064
0.040371890	0.035985659	0.00058214778
0.040502333	0.035528597	0.00057525388
0.040632776	0.034543279	0.00057066615
0.040763219	0.035683287	0.00057321879
0.040893663	0.034440838	0.00056569530
0.041024106	0.035495140	0.00056817254
0.041154549	0.033993767	0.00056167489
0.041284992	0.036194812	0.00057443209
0.041415435	0.035471695	0.00056770718
0.041545879	0.035474649	0.00056528225
0.041676322	0.035308104	0.00056889170
0.041806765	0.035400399	0.00056517526
0.041937208	0.034918607	0.00056222924
0.042067652	0.033517783	0.00054684456
0.042198095	0.034308362	0.00055657731
0.042328538	0.034582628	0.00055546124
0.042458981	0.034558806	0.00055932047
0.042589425	0.035199845	0.00055427139
0.042719868	0.034092472	0.00055026514
0.042850311	0.035183122	0.00055620223
0.042980754	0.034768607	0.00055243518
0.043111198	0.034568911	0.00054939629
0.043241641	0.035242631	0.00055720000
0.043372084	0.034878487	0.00055357475
0.043502527	0.034991680	0.00055083141
0.043632970	0.035527802	0.00055495728
0.043763414	0.034618687	0.00054807846
0.043893857	0.035561580	0.00055254597
0.044024300	0.035313261	0.00055396563
0.044154743	0.034351851	0.00054317916
0.044285187	0.034884840	0.00054665251
0.044415630	0.034836356	0.00054950952
0.044546073	0.034540777	0.00054047020
0.044676516	0.034855084	0.00054554198
0.044806960	0.034541761	0.00054228953
0.044937403	0.035307056	0.00054721041
0.045067846	0.035427226	0.00054774633
0.045198289	0.034313733	0.00053682499
0.045328733	0.035363261	0.00054713366
0.045459176	0.035269162	0.00054628975
0.045589619	0.035530882	0.00054613772
0.045720062	0.034165671	0.00053714110
0.045850505	0.034960615	0.00053844194
0.045980949	0.033957165	0.00053359902
0.046111392	0.035152919	0.00054148508
0.046241835	0.035130395	0.00054100746
0.046372278	0.034031788	0.00053595810
0.046502722	0.034850018	0.00054727263
0.046633165	0.034471415	0.00054692854
0.046763608	0.034444589	0.00054933360
0.046894051	0.034735055	0.00055391397
0.047024495	0.034635878	0.00055759411
0.047154938	0.034774660	0.00055849277
0.047285381	0.034823070	0.00056065734
0.047415824	0.034348116	0.00055340992
0.047546267	0.034248036	0.00056037277
0.047676711	0.034536780	0.00056045588
0.047807154	0.034455192	0.00056304427
0.047937597	0.034845543	0.00056186197
0.048068040	0.034831825	0.00056739961
0.048198484	0.034480137	0.00056371801
0.048328927	0.034141521	0.00056258650
0.048459370	0.034956900	0.00057106030
0.048589813	0.034790175	0.00056850872
0.048720257	0.035439235	0.00057565232
0.048850700	0.035198543	0.00057387482
0.048981143	0.034328353	0.00056738716
0.049111586	0.034659700	0.00057270736
0.049242030	0.035174125	0.00057522310
0.049372473	0.034555958	0.00057357559
0.049502916	0.034440543	0.00057101471
0.049633359	0.033679737	0.00056618070
0.049763802	0.034374407	0.00057335392
0.049894246	0.034689908	0.00057556124
0.050024689	0.034694817	0.00057543843
0.050155132	0.034996677	0.00057602105
0.050285575	0.033775393	0.00057053515
0.050416019	0.034905029	0.00057813886
0.050546462	0.034479876	0.00057624498
0.050676905	0.034245245	0.00057265492
0.050807348	0.034962336	0.00058156272
0.050937792	0.035137886	0.00058077956
0.051068235	0.034609171	0.00057835247
0.051198678	0.035243391	0.00058285637
0.051329121	0.034864469	0.00058229371
0.051459565	0.034666282	0.00057975912
0.051590008	0.035139695	0.00058470306
0.051720451	0.034112732	0.00057605900
0.051850894	0.034070200	0.00057668388
0.051981337	0.034682326	0.00058043021
0.052111781	0.034362902	0.00058326167
0.052242224	0.034703401	0.00058231091
0.052372667	0.034721257	0.00058620730
0.052503110	0.033440253	0.00057336202
0.052633554	0.034794224	0.00058476701
0.052763997	0.034800983	0.00058497537
0.052894440	0.034324845	0.00058259692
0.053024883	0.034077000	0.00057832688
0.053155327	0.033917173	0.00057902820
0.053285770	0.034691353	0.00058368813
0.053416213	0.034488227	0.00058524269
0.053546656	0.035099004	0.00059173314
0.053677100	0.034514439	0.00058362789
0.053807543	0.035441297	0.00059174640
0.053937986	0.034251808	0.00058655403
0.054068429	0.034074166	0.00058275157
0.054198872	0.035146579	0.00059052212
0.054329316	0.034394397	0.00058745217
0.054459759	0.033552983	0.00058075519
0.054590202	0.034052133	0.00058293225
0.054720645	0.035121153	0.00059151545
0.054851089	0.034895104	0.00059125211
0.054981532	0.034050111	0.00058397563
0.055111975	0.034272210	0.00058749058
0.055242418	0.034930144	0.00059106376
0.055372862	0.034705248	0.00059089526
0.055503305	0.035110274	0.00059303769
0.055633748	0.033818939	0.00058396137
0.055764191	0.034364273	0.00058756364
0.055894635	0.034883918	0.00059516309
0.056025078	0.034725963	0.00058912826
0.056155521	0.035050564	0.00059555163
0.056285964	0.033798630	0.00058258157
0.056416407	0.034096056	0.00058714407
0.056546851	0.034141412	0.00059041793
0.056677294	0.034377528	0.00058919670
0.056807737	0.033906456	0.00058717865
0.056938180	0.033327714	0.00058039092
0.057068624	0.034354070	0.00058973782
0.057199067	0.034392551	0.00059392142
0.057329510	0.034330519	0.00058919188
0.057459953	0.034892661	0.00059498549
0.057590397	0.035038182	0.00059703008
0.057720840	0.034541786	0.00059560466
0.057851283	0.034071745	0.00058864801
0.057981726	0.033289997	0.00058087629
0.058112170	0.034498305	0.00058971980
0.058242613	0.034003511	0.00058630576
0.058373056	0.034823832	0.00059131233
0.058503499	0.033974364	0.00058285890
0.058633942	0.034351146	0.00058744569
0.058764386	0.034127474	0.00058232135
0.058894829	0.033722783	0.00058187161
0.059025272	0.034398934	0.00058339877
0.059155715	0.034607182	0.00058567595
0.059286159	0.033728441	0.00057763501
0.059416602	0.033083495	0.00057210340
0.059547045	0.034141484	0.00058014417
0.059677488	0.033716063	0.00057731744
0.059807932	0.034047151	0.00057576205
0.059938375	0.034673684	0.00058670707
0.060068818	0.033472191	0.00056880605
0.060199261	0.033193489	0.00056962638
0.060329705	0.034439941	0.00057638278
0.060460148	0.034013257	0.00057502455
0.060590591	0.034464596	0.00057608385
0.060721034	0.034625982	0.00057533434
0.060851477	0.033788382	0.00057151950
0.060981921	0.033607034	0.00057087851
0.061112364	0.034796158	0.00057464232
0.061242807	0.033901744	0.00056919610
0.061373250	0.034060969	0.00057073519
0.061503694	0.034212617	0.00057003034
0.061634137	0.033952741	0.00056924772
0.061764580	0.034269162	0.00057380097
0.061895023	0.033470003	0.00056280076
0.062025467	0.034150902	0.00057245933
0.062155910	0.033971183	0.00056771259
0.062286353	0.032466510	0.00055638529
0.062416796	0.033277958	0.00056448632
0.062547240	0.032379954	0.00055515021
0.062677683	0.032972923	0.00056073372
0.062808126	0.033921750	0.00056702790
0.062938569	0.033263903	0.00056208587
0.063069012	0.034922648	0.00057498195
0.063199456	0.033585912	0.00056327968
0.063329899	0.033880868	0.00056561274
0.063460342	0.033827706	0.00056488627
0.063590785	0.033592861	0.00056321064
0.063721229	0.033442488	0.00056303358
0.063851672	0.034336576	0.00056975046
0.063982115	0.034703714	0.00056963531
0.064112558	0.033281890	0.00056025755
0.064243002	0.032559976	0.00055262924
0.064373445	0.033460928	0.00055815363
0.064503888	0.033871824	0.00056411173
0.064634331	0.034025861	0.00056378676
0.064764774	0.034650574	0.00056978183
0.064895218	0.033422209	0.00055805122
0.065025661	0.033613740	0.00056121278
0.065156104	0.033851550	0.00055944754
0.065286547	0.034549965	0.00056739527
0.065416991	0.033572533	0.00055985266
0.065547434	0.034591040	0.00056561703
0.065677877	0.034341031	0.00056299420
0.065808320	0.033643320	0.00056049506
0.065938764	0.033448920	0.00055568879
0.066069207	0.034390122	0.00056639173
0.066199650	0.034171358	0.00055974277
0.066330093	0.033209763	0.00055387308
0.066460537	0.034323073	0.00056328639
0.066590980	0.034279640	0.00056199967
0.066721423	0.032940896	0.00055315836
0.066851866	0.033880482	0.00055695982
0.066982309	0.033684823	0.00055542464
0.067112753	0.033091171	0.00055337600
0.067243196	0.033753828	0.00055499760
0.067373639	0.033823249	0.00055811891
0.067504082	0.033467170	0.00055518162
0.067634526	0.033965076	0.00055550088
0.067764969	0.033802532	0.00055746749
0.067895412	0.033519160	0.00055577629
0.068025855	0.034760662	0.00056170858
0.068156299	0.033606769	0.00055505999
0.068286742	0.033495619	0.00055191627
0.068417185	0.033449338	0.00054971812
0.068547628	0.032168014	0.00054450458
0.068678072	0.033769205	0.00055067157
0.068808515	0.033208409	0.00055265451
0.068938958	0.033558003	0.00055127596
0.069069401	0.033454809	0.00054915111
0.069199844	0.033566557	0.00055529842
0.069330288	0.033051449	0.00054566503
0.069460731	0.034762229	0.00055813010
0.069591174	0.033759487	0.00055249628
0.069721617	0.033323026	0.00054739032
0.069852061	0.033066161	0.00054840475
0.069982504	0.033242007	0.00054445890
0.070112947	0.033390531	0.00054894354
0.070243390	0.032933284	0.00054754576
0.070373834	0.033306347	0.00054792842
0.070504277	0.032994142	0.00054214342
0.070634720	0.033949532	0.00055494960
0.070765163	0.034254548	0.00055130692
0.070895607	0.032827533	0.00054392030
0.071026050	0.033372603	0.00054388172
0.071156493	0.033479850	0.00054787166
0.071286936	0.033397031	0.00054715796
0.071417379	0.034660421	0.00055390077
0.071547823	0.032956937	0.00054042369
0.071678266	0.033604642	0.00054863283
0.071808709	0.033373330	0.00054179476
0.071939152	0.033061556	0.00054309520
0.072069596	0.033308986	0.00054329408
0.072200039	0.032584560	0.00053809927
0.072330482	0.033927171	0.00054966490
0.072460925	0.033470685	0.00054374759
0.072591369	0.034029872	0.00054918159
0.072721812	0.033196734	0.00054035070
0.072852255	0.032471695	0.00053818666
0.072982698	0.033102140	0.00054082636
0.073113142	0.033268414	0.00054174923
0.073243585	0.033210522	0.00053999558
0.073374028	0.033041830	0.00053945021
0.073504471	0.032907437	0.00053535831
0.073634914	0.033623997	0.00054491948
0.073765358	0.033169687	0.00053558836
0.073895801	0.033042444	0.00053851046
0.074026244	0.032834376	0.00053720952
0.074156687	0.033454053	0.00053845548
0.074287131	0.033708498	0.00053988683
0.074417574	0.033376071	0.00054148769
0.074548017	0.032941835	0.00053520021
0.074678460	0.032559107	0.00053453727
0.074808904	0.032923168	0.00053320297
0.074939347	0.033197717	0.00053542114
0.075069790	0.033290837	0.00053832204
0.075200233	0.032898373	0.00053106645
0.075330677	0.032806253	0.00053458708
0.075461120	0.032713505	0.00053550043
0.075591563	0.033204443	0.00053294551
0.075722006	0.033710434	0.00054054381
0.075852449	0.033824350	0.00053701208
0.075982893	0.032991839	0.00053429603
0.076113336	0.032180876	0.00052908137
0.076243779	0.033345357	0.00053408186
0.076374222	0.033136396	0.00053323110
0.076504666	0.033151973	0.00053608822
0.076635109	0.033024955	0.00052957626
0.076765552	0.033023779	0.00053295523
0.076895995	0.033495692	0.00053659849
0.077026439	0.033001868	0.00053102744
0.077156882	0.032764220	0.00053100531
0.077287325	0.032717360	0.00052817421
0.077417768	0.033473119	0.00053463430
0.077548212	0.032822077	0.00053027823
0.077678655	0.033065661	0.00052869567
0.077809098	0.033086489	0.00053146302
0.077939541	0.033373638	0.00053105239
0.078069984	0.032912830	0.00052968474
0.078200428	0.033421788	0.00053681911
0.078330871	0.032352014	0.00052152557
0.078461314	0.033369315	0.00053055240
0.078591757	0.033186589	0.00053102413
0.078722201	0.033855412	0.00053524662
0.078852644	0.032809473	0.00052529679
0.078983087	0.032812564	0.00052587633
0.079113530	0.032606762	0.00052513699
0.079243974	0.033140560	0.00053084124
0.079374417	0.032772850	0.00052344382
0.079504860	0.032595954	0.00052500659
0.079635303	0.032663580	0.00052195301
0.079765747	0.032968213	0.00052901751
0.079896190	0.032317034	0.00052102318
0.080026633	0.032036286	0.00051761187
0.080157076	0.033414945	0.00052845257
0.080287519	0.033141955	0.00053005200
0.080417963	0.033247629	0.00052560646
0.080548406	0.033232570	0.00052870675
0.080678849	0.032447547	0.00051822424
0.080809292	0.032207523	0.00051863907
0.080939736	0.033348213	0.00052752307
0.081070179	0.033157308	0.00052437510
0.081200622	0.033201366	0.00052494659
0.081331065	0.033111823	0.00052606523
0.081461509	0.031936990	0.00051244971
0.081591952	0.033356481	0.00052676939
0.081722395	0.033234061	0.00052306321
0.081852838	0.033171350	0.00052472534
0.081983281	0.032983371	0.00052385821
0.082113725	0.032659203	0.00051665727
0.082244168	0.033237186	0.00052371180
0.082374611	0.033087307	0.00052273041
0.082505054	0.033115233	0.00052114484
0.082635498	0.033402717	0.00052590395
0.082765941	0.032806527	0.00051794743
0.082896384	0.032761073	0.00051804101
0.083026827	0.033338041	0.00052528193
0.083157271	0.032510926	0.00051482686
0.083287714	0.033154228	0.00052269863
0.083418157	0.031689177	0.00051169069
0.083548600	0.032039371	0.00051228385
0.083679044	0.032999477	0.00051944852
0.083809487	0.032669091	0.00051332857
0.083939930	0.033373421	0.00052227633
0.084070373	0.032513231	0.00051546346
0.084200816	0.033057580	0.00051685232
0.084331260	0.032784490	0.00051816583
0.084461703	0.033350177	0.00052140231
0.084592146	0.032901929	0.00051474553
0.084722589	0.032918637	0.00051614686
0.084853033	0.033644586	0.00052258180
0.084983476	0.032703890	0.00051535721
0.085113919	0.032661993	0.00051584359
0.085244362	0.033065083	0.00051491343
0.085374806	0.032382242	0.00051285979
0.085505249	0.031684213	0.00050710761
0.085635692	0.032131917	0.00051081630
0.085766135	0.032001574	0.00050931344
0.085896579	0.032580086	0.00051005658
0.086027022	0.032593187	0.00051112502
0.086157465	0.032577614	0.00051302896
0.086287908	0.033271417	0.00051233716
0.086418351	0.033668399	0.00052040149
0.086548795	0.032767255	0.00051134437
0.086679238	0.032577623	0.00051000422
0.086809681	0.032582957	0.00051294913
0.086940124	0.032688479	0.00050898990
0.087070568	0.033305854	0.00051744524
0.087201011	0.032569924	0.00050883093
0.087331454	0.032639478	0.00050822978
0.087461897	0.032049355	0.00050724375
0.087592341	0.033313737	0.00051345338
0.087722784	0.033704383	0.00051771210
0.087853227	0.033121691	0.00051179023
0.087983670	0.032021776	0.00050197914
0.088114114	0.031752726	0.00050483542
0.088244557	0.032695752	0.00050838327
0.088375000	0.033046852	0.00051200924
0.088505443	0.032445389	0.00050953246
0.088635886	0.032549809	0.00050499848
0.088766330	0.032513862	0.00050742493
0.088896773	0.032717597	0.00051005279
0.089027216	0.032686676	0.00050495580
0.089157659	0.032844978	0.00050908542
0.089288103	0.032547288	0.00050675820
0.089418546	0.032595709	0.00050458378
0.089548989	0.032297764	0.00050618511
0.089679432	0.032537290	0.00050624593
0.089809876	0.032291058	0.00050265009
0.089940319	0.032967601	0.00051009956
0.090070762	0.032887146	0.00050413037
0.090201205	0.032849442	0.00050754682
0.090331649	0.033141334	0.00050731251
0.090462092	0.032132818	0.00050118028
0.090592535	0.033025233	0.00050965487
0.090722978	0.033512682	0.00050934660
0.090853421	0.033353887	0.00051085671
0.090983865	0.032738719	0.00050622161
0.091114308	0.033182272	0.00050402662
0.091244751	0.033373309	0.00051027746
0.091375194	0.032857253	0.00050407805
0.091505638	0.033072448	0.00050575217
0.091636081	0.032273797	0.00051168295
0.091766524	0.032685629	0.00051887141
0.091896967	0.032589768	0.00052010421
0.092027411	0.033095955	0.00052859247
0.092157854	0.032262221	0.00052487753
0.092288297	0.032377062	0.00052977527
0.092418740	0.031997412	0.00052674937
0.092549184	0.032473781	0.00053441668
0.092679627	0.032936692	0.00054020312
0.092810070	0.032775766	0.00053937570
0.092940513	0.032435640	0.00053036166
0.093070956	0.032617927	0.00052598136
0.093201400	0.032916989	0.00052549137
0.093331843	0.032215820	0.00051868908
0.093462286	0.032672964	0.00051840860
0.093592729	0.033258725	0.00052326199
0.093723173	0.032374923	0.00051789402
0.093853616	0.032940429	0.00051577950
0.093984059	0.033386100	0.00052121420
0.094114502	0.032897131	0.00051312424
0.094244946	0.032219814	0.00050979190
0.094375389	0.031573163	0.00050499387
0.094505832	0.031813377	0.00050499713
0.094636275	0.032519159	0.00051084665
0.094766719	0.033166506	0.00051420169
0.094897162	0.032481912	0.00050575877
0.095027605	0.032938795	0.00051476019
0.095158048	0.032430074	0.00050614416
0.095288491	0.032497348	0.00050692406
0.095418935	0.032201457	0.00050773777
0.095549378	0.032324010	0.00050449254
0.095679821	0.032228730	0.00050447782
0.095810264	0.033312636	0.00051315624
0.095940708	0.031669183	0.00049750481
0.096071151	0.032324892	0.00050976812
0.096201594	0.033103476	0.00050694574
0.096332037	0.032369724	0.00050164154
0.096462481	0.033287000	0.00051093961
0.096592924	0.033240778	0.00050716335
0.096723367	0.032683137	0.00050392486
0.096853810	0.032867589	0.00050509421
0.096984253	0.032195629	0.00049818692
0.097114697	0.031730357	0.00049735349
0.097245140	0.032323625	0.00049960688
0.097375583	0.032871933	0.00050371788
0.097506026	0.032245403	0.00050180211
0.097636470	0.032527074	0.00050041527
0.097766913	0.033752854	0.00050803807
0.097897356	0.032460265	0.00049828077
0.098027799	0.033387443	0.00050454751
0.098158243	0.032332238	0.00049669206
0.098288686	0.033302424	0.00050178164
0.098419129	0.032106288	0.00049088579
0.098549572	0.032739248	0.00049726342
0.098680016	0.032738623	0.00049272260
0.098810459	0.031771121	0.00048773023
0.098940902	0.032459913	0.00048901267
0.099071345	0.032842537	0.00049082665
0.099201788	0.032198978	0.00048774283
0.099332232	0.032856660	0.00048910615
0.099462675	0.032495776	0.00048945565
0.099593118	0.032888450	0.00049177262
0.099723561	0.032243097	0.00048550328
0.099854005	0.032567773	0.00048936285
0.099984448	0.032356156	0.00048605500
0.10011489	0.031479180	0.00048304347
0.10024533	0.032152018	0.00048755529
0.10037578	0.032055676	0.00048512270
0.10050622	0.032435530	0.00049020997
0.10063666	0.031973327	0.00048446404
0.10076711	0.032790830	0.00049140973
0.10089755	0.032538992	0.00049161088
0.10102799	0.031970672	0.00048549110
0.10115844	0.032632857	0.00049096143
0.10128888	0.032116693	0.00048961714
0.10141932	0.032955275	0.00048879867
0.10154977	0.032873997	0.00049154103
0.10168021	0.032848066	0.00049159549
0.10181065	0.032858213	0.00048994629
0.10194110	0.033127043	0.00049281874
0.10207154	0.032233742	0.00048425171
0.10220198	0.031981877	0.00048456919
0.10233243	0.032487235	0.00048822132
0.10246287	0.032580215	0.00048556014
0.10259331	0.032811550	0.00049086254
0.10272376	0.031655837	0.00047943246
0.10285420	0.032937143	0.00048947363
0.10298464	0.032461211	0.00048799010
0.10311509	0.032704854	0.00048521876
0.10324553	0.032981186	0.00048875087
0.10337597	0.032396625	0.00048821971
0.10350642	0.033089039	0.00048719253
0.10363686	0.032354647	0.00048408685
0.10376730	0.032816835	0.00048896310
0.10389774	0.032069797	0.00048189101
0.10402819	0.032526064	0.00048715303
0.10415863	0.031843184	0.00047897876
0.10428907	0.032477994	0.00048290608
0.10441952	0.032741561	0.00048757442
0.10454996	0.031920933	0.00047816703
0.10468040	0.032166007	0.00048029837
0.10481085	0.033218419	0.00048861121
0.10494129	0.032206735	0.00048261626
0.10507173	0.032447152	0.00048415917
0.10520218	0.032206115	0.00047759099
0.10533262	0.032827841	0.00048523259
0.10546306	0.032466491	0.00048255056
0.10559351	0.032898851	0.00048434954
0.10572395	0.032247314	0.00048069358
0.10585439	0.032652890	0.00048266906
0.10598484	0.032893028	0.00048342194
0.10611528	0.032848061	0.00048432699
0.10624572	0.033388360	0.00048544951
0.10637617	0.031357650	0.00047628327
0.10650661	0.032523087	0.00048086938
0.10663705	0.032381518	0.00047805655
0.10676750	0.032500310	0.00048033888
0.10689794	0.031965236	0.00047575253
0.10702838	0.032365091	0.00047834295
0.10715883	0.032422987	0.00048178490
0.10728927	0.032378847	0.00047579668
0.10741971	0.031972852	0.00047619820
0.10755016	0.032889112	0.00048015704
0.10768060	0.032629189	0.00047915503
0.10781104	0.031910726	0.00047655069
0.10794149	0.032594805	0.00047714575
0.10807193	0.032838846	0.00048252708
0.10820237	0.032096519	0.00047675489
0.10833281	0.031927496	0.00047389965
0.10846326	0.032140596	0.00048736644
0.10859370	0.032914089	0.00049467640
0.10872414	0.032418847	0.00049675974
0.10885459	0.031896827	0.00049584732
0.10898503	0.032534792	0.00050032209
0.10911547	0.032379943	0.00050539403
0.10924592	0.032099635	0.00050486190
0.10937636	0.032972757	0.00050873595
0.10950680	0.032892246	0.00051552509
0.10963725	0.032380297	0.00051217123
0.10976769	0.032538051	0.00051338454
0.10989813	0.032561534	0.00051707800
0.11002858	0.031533092	0.00050829916
0.11015902	0.032934310	0.00052312955
0.11028946	0.032940439	0.00052543010
0.11041991	0.032963457	0.00052307363
0.11055035	0.032580554	0.00052533039
0.11068079	0.032226606	0.00052242931
0.11081124	0.032660745	0.00052675702
0.11094168	0.032435020	0.00052858563
0.11107212	0.032192821	0.00052667866
0.11120257	0.032597842	0.00053291855
0.11133301	0.033234551	0.00053669200
0.11146345	0.032813791	0.00053464205
0.11159390	0.032549143	0.00053975207
0.11172434	0.032889222	0.00053930683
0.11185478	0.032269032	0.00053549675
0.11198523	0.033382236	0.00054506833
0.11211567	0.032595674	0.00053798101
0.11224611	0.032694712	0.00054035168
0.11237656	0.031185936	0.00053096857
0.11250700	0.032102865	0.00053847545
0.11263744	0.031457772	0.00053552335
0.11276788	0.032404701	0.00054237298
0.11289833	0.032866694	0.00055016060
0.11302877	0.032626520	0.00054766232
0.11315921	0.032501058	0.00054682515
0.11328966	0.032054583	0.00053981937
0.11342010	0.032720274	0.00053319515
0.11355054	0.031680851	0.00052328664
0.11368099	0.032445452	0.00052675694
0.11381143	0.032548853	0.00051927071
0.11394187	0.032474975	0.00052257013
0.11407232	0.031677885	0.00051154417
0.11420276	0.032139764	0.00051438819
0.11433320	0.031713524	0.00051191974
0.11446365	0.031916968	0.00050677225
0.11459409	0.032190969	0.00050815461
0.11472453	0.031967114	0.00050741822
0.11485498	0.031772500	0.00050201847
0.11498542	0.032570965	0.00050945772
0.11511586	0.032452557	0.00050744545
0.11524631	0.032982660	0.00050751075
0.11537675	0.032338078	0.00050498345
0.11550719	0.032654449	0.00050305884
0.11563764	0.032698101	0.00050539193
0.11576808	0.031452154	0.00049778661
0.11589852	0.032263725	0.00049643131
0.11602897	0.032200695	0.00050138891
0.11615941	0.032118160	0.00049699634
0.11628985	0.031425795	0.00049114076
0.11642030	0.031789105	0.00049477668
0.11655074	0.031665892	0.00049043990
0.11668118	0.032329197	0.00049559371
0.11681163	0.032546626	0.00050059768
0.11694207	0.032726023	0.00049632473
0.11707251	0.032593924	0.00049617558
0.11720295	0.031555026	0.00048839703
0.11733340	0.031798915	0.00048902136
0.11746384	0.032756190	0.00049763272
0.11759428	0.032176370	0.00048897649
0.11772473	0.032084227	0.00048929815
0.11785517	0.029974858	0.00047726570
0.11798561	0.032130571	0.00048598665
0.11811606	0.031985576	0.00048921480
0.11824650	0.031961611	0.00048633904
0.11837694	0.032193183	0.00048557716
0.11850739	0.032180134	0.00048795337
0.11863783	0.032494380	0.00048649303
0.11876827	0.032451873	0.00048551089
0.11889872	0.032735792	0.00048884124
0.11902916	0.031905917	0.00047926102
0.11915960	0.031781124	0.00048016365
0.11929005	0.032177265	0.00048054290
0.11942049	0.031823637	0.00048108648
0.11955093	0.032138799	0.00047858885
0.11968138	0.031873372	0.00047523571
0.11981182	0.032369291	0.00047987644
0.11994226	0.031490144	0.00047412972
0.12007271	0.032435878	0.00047736138
0.12020315	0.031999039	0.00047458827
0.12033359	0.031126616	0.00046770272
0.12046404	0.031660770	0.00047146268
0.12059448	0.030671046	0.00046452804
0.12072492	0.032114187	0.00047203187
0.12085537	0.032709050	0.00047687994
0.12098581	0.032734692	0.00047473453
0.12111625	0.032302245	0.00047173048
0.12124670	0.031635107	0.00046820621
0.12137714	0.032650903	0.00047114617
0.12150758	0.032210714	0.00047123343
0.12163802	0.031699398	0.00046595327
0.12176847	0.032349993	0.00046707080
0.12189891	0.031678209	0.00046506397
0.12202935	0.031933158	0.00046611967
0.12215980	0.032102980	0.00046792508
0.12229024	0.032035107	0.00046633837
0.12242068	0.032250507	0.00046453919
0.12255113	0.031897611	0.00046386546
0.12268157	0.032416514	0.00046681481
0.12281201	0.031933168	0.00046261068
0.12294246	0.031521424	0.00046171184
0.12307290	0.032145852	0.00046400486
0.12320334	0.031788533	0.00045993054
0.12333379	0.032164818	0.00046429095
0.12346423	0.032028085	0.00046108254
0.12359467	0.032440941	0.00046705284
0.12372512	0.031045668	0.00045631074
0.12385556	0.031659710	0.00045824635
0.12398600	0.031488948	0.00046148348
0.12411645	0.031542218	0.00045624553
0.12424689	0.031460337	0.00045661722
0.12437733	0.031229196	0.00045869693
0.12450778	0.031369204	0.00045590900
0.12463822	0.031563333	0.00045943273
0.12476866	0.032266319	0.00046053415
0.12489911	0.032274596	0.00046169060
0.12502955	0.032024486	0.00046134388
0.12515999	0.032533970	0.00046219280
0.12529044	0.032504235	0.00046144681
0.12542088	0.031854720	0.00045968645
0.12555132	0.032235901	0.00045874872
0.12568177	0.031988994	0.00045871127
0.12581221	0.032282677	0.00046005259
0.12594265	0.031384684	0.00045326241
0.12607309	0.031948637	0.00045912660
0.12620354	0.031495439	0.00045396141
0.12633398	0.032270997	0.00045954392
0.12646442	0.031502811	0.00045645065
0.12659487	0.031660026	0.00045383338
0.12672531	0.031828782	0.00045648497
0.12685575	0.031922699	0.00045490221
0.12698620	0.031498632	0.00045382268
0.12711664	0.031641092	0.00045512985
0.12724708	0.031333170	0.00045034153
0.12737753	0.031818981	0.00045851361
0.12750797	0.032122367	0.00045518199
0.12763841	0.031692054	0.00045271215
0.12776886	0.032084039	0.00045792086
0.12789930	0.031892561	0.00045235702
0.12802974	0.031468424	0.00045209387
0.12816019	0.032508222	0.00045909734
0.12829063	0.031945506	0.00045410579
0.12842107	0.031852103	0.00045353055
0.12855152	0.032106709	0.00045454600
0.12868196	0.031745226	0.00045331336
0.12881240	0.032510866	0.00045704361
0.12894285	0.031495735	0.00044979652
0.12907329	0.032142063	0.00045391950
0.12920373	0.031109378	0.00044925879
0.12933418	0.032426518	0.00045353400
0.12946462	0.032073360	0.00045417963
0.12959506	0.032205344	0.00045468644
0.12972551	0.031712205	0.00044976289
0.12985595	0.032031886	0.00045473271
0.12998639	0.032810477	0.00045542688
0.13011684	0.032220803	0.00045346079
0.13024728	0.031709695	0.00045045224
0.13037772	0.031848685	0.00045000252
0.13050816	0.031591597	0.00044854252
0.13063861	0.031892682	0.00045036720
0.13076905	0.030895188	0.00044325489
0.13089949	0.032120386	0.00045307867
0.13102994	0.031767246	0.00044766863
0.13116038	0.031668461	0.00044793523
0.13129082	0.031777187	0.00044847447
0.13142127	0.031259973	0.00044456872
0.13155171	0.031797018	0.00044914051
0.13168215	0.032083963	0.00044967150
0.13181260	0.032053284	0.00044904051
0.13194304	0.031792154	0.00044968831
0.13207348	0.031102676	0.00044292613
0.13220393	0.031658619	0.00044604709
0.13233437	0.031082632	0.00044404173
0.13246481	0.031887869	0.00044828852
0.13259526	0.031999769	0.00044962074
0.13272570	0.031213307	0.00044329767
0.13285614	0.031927332	0.00044657586
0.13298659	0.032238145	0.00045091415
0.13311703	0.031194581	0.00044179474
0.13324747	0.031172199	0.00044181715
0.13337792	0.032160189	0.00044797099
0.13350836	0.031937778	0.00044712602
0.13363880	0.032413205	0.00044930527
0.13376925	0.031341041	0.00044105932
0.13389969	0.031710832	0.00044573444
0.13403013	0.032343280	0.00045002223
0.13416058	0.032059620	0.00044490876
0.13429102	0.033237983	0.00045508651
0.13442146	0.031558331	0.00044205032
0.13455191	0.032364999	0.00044691355
0.13468235	0.030892778	0.00044024209
0.13481279	0.031105591	0.00043972148
0.13494323	0.031445869	0.00044389324
0.13507368	0.032460871	0.00044862015
0.13520412	0.031444497	0.00043888257
0.13533456	0.031150299	0.00044096755
0.13546501	0.031508810	0.00044038302
0.13559545	0.031281007	0.00043973131
0.13572589	0.031194171	0.00044078977
0.13585634	0.031293340	0.00043646146
0.13598678	0.031003056	0.00043842627
0.13611722	0.031543924	0.00044044182
0.13624767	0.032270771	0.00044419225
0.13637811	0.031840885	0.00044290755
0.13650855	0.032113291	0.00044366105
0.13663900	0.032124581	0.00044362969
0.13676944	0.031601419	0.00044005089
0.13689988	0.032469800	0.00044386244
0.13703033	0.031585019	0.00044001501
0.13716077	0.032218072	0.00044388885
0.13729121	0.031493410	0.00043883043
0.13742166	0.031314504	0.00043711764
0.13755210	0.032096256	0.00044176741
0.13768254	0.031910996	0.00044222231
0.13781299	0.031105882	0.00043750665
0.13794343	0.031816243	0.00043788624
0.13807387	0.030742523	0.00043380162
0.13820432	0.032016017	0.00044029240
0.13833476	0.031331937	0.00043453583
0.13846520	0.031813394	0.00044060204
0.13859565	0.031701224	0.00043787555
0.13872609	0.030997308	0.00043393077
0.13885653	0.031993147	0.00044040827
0.13898698	0.031894679	0.00043730923
0.13911742	0.031210383	0.00043448434
0.13924786	0.031768419	0.00043786481
0.13937830	0.030984444	0.00043395653
0.13950875	0.031509403	0.00043666370
0.13963919	0.031533180	0.00043541486
0.13976963	0.031493143	0.00043563603
0.13990008	0.031050215	0.00043363732
0.14003052	0.031738356	0.00043630715
0.14016096	0.031916264	0.00043962741
0.14029141	0.031822061	0.00043519107
0.14042185	0.031015061	0.00043075364
0.14055229	0.031151419	0.00043393179
0.14068274	0.031744612	0.00043426408
0.14081318	0.031377985	0.00043469945
0.14094362	0.031034874	0.00043147246
0.14107407	0.031724983	0.00043446022
0.14120451	0.031409909	0.00043410008
0.14133495	0.031358101	0.00043165072
0.14146540	0.031089943	0.00043111337
0.14159584	0.032279860	0.00044040490
0.14172628	0.031156502	0.00042940214
0.14185673	0.030235583	0.00042544068
0.14198717	0.031508075	0.00043272362
0.14211761	0.030708173	0.00042657242
0.14224806	0.031238527	0.00043218081
0.14237850	0.031589866	0.00042970342
0.14250894	0.032420940	0.00043730720
0.14263939	0.032051874	0.00043514897
0.14276983	0.031959668	0.00043168365
0.14290027	0.031323212	0.00043171222
0.14303072	0.031400954	0.00042879961
0.14316116	0.031664258	0.00043149932
0.14329160	0.031867407	0.00043389929
0.14342205	0.031804801	0.00042999483
0.14355249	0.031411687	0.00042821437
0.14368293	0.031450216	0.00043152063
0.14381337	0.030480454	0.00042154417
0.14394382	0.031779040	0.00043274443
0.14407426	0.031710237	0.00042868085
0.14420470	0.030752618	0.00042412432
0.14433515	0.030956889	0.00042689645
0.14446559	0.031397516	0.00042738087
0.14459603	0.031692102	0.00042896860
0.14472648	0.031215614	0.00042841567
0.14485692	0.031295760	0.00042568745
0.14498736	0.031481198	0.00042907189
0.14511781	0.031680335	0.00042808123
0.14524825	0.031211374	0.00042730647
0.14537869	0.031383181	0.00042748731
0.14550914	0.031545739	0.00042643004
0.14563958	0.030990524	0.00042541112
0.14577002	0.031330778	0.00042538036
0.14590047	0.031043607	0.00042448375
0.14603091	0.031985483	0.00043031484
0.14616135	0.031053081	0.00042385470
0.14629180	0.031075398	0.00042432521
0.14642224	0.031415822	0.00042895372
0.14655268	0.031178251	0.00042469153
0.14668313	0.031347649	0.00042627282
0.14681357	0.031196983	0.00042478497
0.14694401	0.031099201	0.00042338711
0.14707446	0.031252779	0.00042555112
0.14720490	0.030831089	0.00042109622
0.14733534	0.031571031	0.00042833563
0.14746579	0.031613296	0.00042748578
0.14759623	0.031439478	0.00042587241
0.14772667	0.031453934	0.00042540464
0.14785712	0.030923312	0.00042079535
0.14798756	0.031279874	0.00042510660
0.14811800	0.031122442	0.00042366892
0.14824844	0.031185923	0.00042327284
0.14837889	0.031354768	0.00042641080
0.14850933	0.031231932	0.00042353210
0.14863977	0.031475775	0.00042234125
0.14877022	0.031061598	0.00042295006
0.14890066	0.031751486	0.00042559279
0.14903110	0.031316005	0.00042275917
0.14916155	0.030817852	0.00042140841
0.14929199	0.031775973	0.00042469165
0.14942243	0.031454269	0.00042478312
0.14955288	0.031435230	0.00042472174
0.14968332	0.032084051	0.00042584700
0.14981376	0.031994409	0.00042776580
0.14994421	0.031104725	0.00042079175
0.15007465	0.031088685	0.00042018810
0.15020509	0.031505496	0.00042469897
0.15033554	0.031443905	0.00042103942
0.15046598	0.031461834	0.00042527068
0.15059642	0.031359868	0.00042240022
0.15072687	0.030739838	0.00041713947
0.15085731	0.031142780	0.00042150800
0.15098775	0.031677724	0.00042301452
0.15111820	0.031223491	0.00042253703
0.15124864	0.030655147	0.00041796362
0.15137908	0.031142398	0.00041858416
0.15150953	0.031243328	0.00042196619
0.15163997	0.030867854	0.00041764332
0.15177041	0.030770530	0.00041780353
0.15190086	0.031773508	0.00042451110
0.15203130	0.030883211	0.00041708210
0.15216174	0.032045026	0.00042579408
0.15229219	0.031770329	0.00042354402
0.15242263	0.031675382	0.00042101243
0.15255307	0.030665880	0.00041671691
0.15268351	0.031633063	0.00042129779
0.15281396	0.031360651	0.00041981055
0.15294440	0.031873760	0.00042417340
0.15307484	0.031723801	0.00042111213
0.15320529	0.031942440	0.00042188369
0.15333573	0.031071147	0.00041660115
0.15346617	0.031693659	0.00042058743
0.15359662	0.031937500	0.00042289605
0.15372706	0.031303535	0.00041860641
0.15385750	0.031734066	0.00041975051
0.15398795	0.031104552	0.00041738021
0.15411839	0.030784432	0.00041479767
0.15424883	0.031125233	0.00041545984
0.15437928	0.031110584	0.00041614193
0.15450972	0.031117982	0.00041559108
0.15464016	0.031287306	0.00041739830
0.15477061	0.030907241	0.00041441911
0.15490105	0.030811414	0.00041209062
0.15503149	0.030664641	0.00041336620
0.15516194	0.031139268	0.00041585705
0.15529238	0.030659332	0.00041241638
0.15542282	0.032348029	0.00042226052
0.15555327	0.031270574	0.00041639016
0.15568371	0.031118812	0.00041482261
0.15581415	0.031358257	0.00041712665
0.15594460	0.031087207	0.00041388123
0.15607504	0.030396694	0.00040964959
0.15620548	0.030776885	0.00041296042
0.15633593	0.030986170	0.00041217322
0.15646637	0.032199922	0.00041932013
0.15659681	0.031056618	0.00041518357
0.15672726	0.031209570	0.00041367064
0.15685770	0.031292715	0.00041524056
0.15698814	0.031007307	0.00041205782
0.15711858	0.031627561	0.00041613358
0.15724903	0.031391422	0.00041533598
0.15737947	0.031332942	0.00041468557
0.15750991	0.031414532	0.00041353379
0.15764036	0.031618291	0.00041707751
0.15777080	0.030730356	0.00041045033
0.15790124	0.032029808	0.00041639459
0.15803169	0.031377530	0.00041353524
0.15816213	0.032426218	0.00042078636
0.15829257	0.031879209	0.00041637927
0.15842302	0.030773290	0.00041074169
0.15855346	0.030976767	0.00041051525
0.15868390	0.032214257	0.00041889687
0.15881435	0.031484917	0.00041594657
0.15894479	0.031358217	0.00041385051
0.15907523	0.031628563	0.00041471154
0.15920568	0.031629535	0.00041409981
0.15933612	0.030900165	0.00040866868
0.15946656	0.031203233	0.00041059627
0.15959701	0.030920989	0.00040933278
0.15972745	0.031770814	0.00041553441
0.15985789	0.031848835	0.00041505081
0.15998834	0.031546180	0.00041182279
0.16011878	0.031310960	0.00041177844
0.16024922	0.031237864	0.00041039500
0.16037967	0.031386169	0.00041242279
0.16051011	0.031030907	0.00040967754
0.16064055	0.030926179	0.00040852318
0.16077100	0.030885629	0.00040895326
0.16090144	0.031595568	0.00041513652
0.16103188	0.030891974	0.00040693689
0.16116233	0.030522066	0.00040546589
0.16129277	0.031508975	0.00041107479
0.16142321	0.031376586	0.00041068930
0.16155365	0.030858679	0.00040756042
0.16168410	0.030901723	0.00040649993
0.16181454	0.031020867	0.00040814357
0.16194498	0.031340557	0.00040953576
0.16207543	0.030891177	0.00040605675
0.16220587	0.031358484	0.00040949464
0.16233631	0.030215317	0.00040098523
0.16246676	0.031065248	0.00040850589
0.16259720	0.030898411	0.00040615780
0.16272764	0.031133336	0.00040657725
0.16285809	0.030458049	0.00040368283
0.16298853	0.031204215	0.00040784125
0.16311897	0.030778480	0.00040454437
0.16324942	0.030665971	0.00040539343
0.16337986	0.030842205	0.00040476157
0.16351030	0.030947776	0.00040612191
0.16364075	0.031204441	0.00040791002
0.16377119	0.030682235	0.00040083874
0.16390163	0.030963447	0.00040691534
0.16403208	0.030484786	0.00040292335
0.16416252	0.031067939	0.00040525779
0.16429296	0.031411130	0.00040960286
0.16442341	0.030771207	0.00040196461
0.16455385	0.030961603	0.00040538396
0.16468429	0.031166718	0.00040656114
0.16481474	0.031022757	0.00040315760
0.16494518	0.031011266	0.00040540701
0.16507562	0.031060148	0.00040431266
0.16520607	0.031473082	0.00040754257
0.16533651	0.031336695	0.00040763656
0.16546695	0.030284514	0.00040012623
0.16559740	0.031826426	0.00040983746
0.16572784	0.031156662	0.00040401894
0.16585828	0.030167971	0.00039822570
0.16598872	0.030719238	0.00040306858
0.16611917	0.031244880	0.00040517129
0.16624961	0.031173105	0.00040415014
0.16638005	0.030954060	0.00040324808
0.16651050	0.031222990	0.00040324795
0.16664094	0.031080679	0.00040414330
0.16677138	0.030339871	0.00039861092
0.16690183	0.030825674	0.00040109824
0.16703227	0.031108643	0.00040455531
0.16716271	0.031380325	0.00040331831
0.16729316	0.031323199	0.00040564695
0.16742360	0.030789413	0.00040161307
0.16755404	0.030596027	0.00039938433
0.16768449	0.030926694	0.00040137416
0.16781493	0.030676493	0.00039933018
0.16794537	0.030863808	0.00040103269
0.16807582	0.030845328	0.00040153937
0.16820626	0.031402287	0.00040323280
0.16833670	0.031101323	0.00040205089
0.16846715	0.031090826	0.00040251113
0.16859759	0.031538244	0.00040237498
0.16872803	0.031984134	0.00040704215
0.16885848	0.030367816	0.00039733185
0.16898892	0.031232880	0.00040251896
0.16911936	0.031286856	0.00040290278
0.16924981	0.030706706	0.00039834142
0.16938025	0.031061746	0.00039965776
0.16951069	0.030800323	0.00039990235
0.16964114	0.031501362	0.00040494630
0.16977158	0.031189087	0.00040200946
0.16990202	0.030889846	0.00039791138
0.17003247	0.030686380	0.00039838090
0.17016291	0.030854679	0.00040002742
0.17029335	0.031272022	0.00040045363
0.17042379	0.030659246	0.00039759394
0.17055424	0.030454499	0.00039624522
0.17068468	0.030681209	0.00039708520
0.17081512	0.030651681	0.00039744324
0.17094557	0.029915697	0.00039155692
0.17107601	0.031197498	0.00040097979
0.17120645	0.031424184	0.00040326522
0.17133690	0.030793412	0.00039726978
0.17146734	0.031622621	0.00040101922
0.17159778	0.031230012	0.00039877701
0.17172823	0.031124356	0.00039833926
0.17185867	0.030414866	0.00039601882
0.17198911	0.031040088	0.00039622373
0.17211956	0.031151198	0.00039938966
0.17225000	0.031061592	0.00039787410
0.17238044	0.030971298	0.00039689738
0.17251089	0.030562299	0.00039506807
0.17264133	0.031199279	0.00039695419
0.17277177	0.031330666	0.00040044295
0.17290222	0.030820397	0.00039712937
0.17303266	0.030364792	0.00039139118
0.17316310	0.030493350	0.00039438202
0.17329355	0.030767685	0.00039621036
0.17342399	0.030729344	0.00039401526
0.17355443	0.031102117	0.00039756794
0.17368488	0.030550453	0.00039187136
0.17381532	0.031161058	0.00039852613
0.17394576	0.030295794	0.00039337070
0.17407621	0.030907350	0.00039457275
0.17420665	0.030134185	0.00038989957
0.17433709	0.030612000	0.00039360201
0.17446753	0.030726662	0.00039327090
0.17459798	0.029988661	0.00039012880
0.17472842	0.030768216	0.00039423652
0.17485886	0.030762982	0.00039539315
0.17498931	0.030984975	0.00039581975
0.17511975	0.030183708	0.00038792745
0.17525019	0.030448631	0.00039142341
0.17538064	0.030499663	0.00039210217
0.17551108	0.031027807	0.00039552383
0.17564152	0.030229891	0.00039001263
0.17577197	0.030349951	0.00038949721
0.17590241	0.031035095	0.00039560913
0.17603285	0.030626798	0.00039204960
0.17616330	0.030865827	0.00039246515
0.17629374	0.031421378	0.00039678825
0.17642418	0.030238624	0.00038931899
0.17655463	0.031243834	0.00039484098
0.17668507	0.030863109	0.00039328485
0.17681551	0.030880580	0.00039315323
0.17694596	0.030724139	0.00039286517
0.17707640	0.030952612	0.00039277074
0.17720684	0.029907734	0.00038574156
0.17733729	0.030775383	0.00039287295
0.17746773	0.031039638	0.00039209259
0.17759817	0.031302658	0.00039415847
0.17772862	0.030389201	0.00039003486
0.17785906	0.030990380	0.00039130529
0.17798950	0.030912920	0.00039143631
0.17811995	0.030836217	0.00039192272
0.17825039	0.030681627	0.00038957907
0.17838083	0.030695414	0.00039195915
0.17851128	0.030626435	0.00038854360
0.17864172	0.030850627	0.00039069970
0.17877216	0.030523552	0.00038992953
0.17890260	0.031083970	0.00039083449
0.17903305	0.030707033	0.00039167988
0.17916349	0.030383103	0.00038768483
0.17929393	0.030320329	0.00038700829
0.17942438	0.030826030	0.00039000827
0.17955482	0.030576603	0.00038824939
0.17968526	0.030523976	0.00038865987
0.17981571	0.031177710	0.00039337561
0.17994615	0.030816120	0.00038890375
0.18007659	0.031100834	0.00039325276
0.18020704	0.031067321	0.00039080368
0.18033748	0.030567353	0.00038761939
0.18046792	0.029981481	0.00038635048
0.18059837	0.030334820	0.00038607587
0.18072881	0.030221199	0.00038478402
0.18085925	0.030125024	0.00038548394
0.18098970	0.030725909	0.00038779206
0.18112014	0.030529265	0.00038915934
0.18125058	0.030825071	0.00038766631
0.18138103	0.030444300	0.00038692508
0.18151147	0.030731893	0.00038811592
0.18164191	0.030228090	0.00038340654
0.18177236	0.029797035	0.00038304297
0.18190280	0.030653307	0.00038778956
0.18203324	0.030051114	0.00038294611
0.18216369	0.030063316	0.00039217271
0.18229413	0.031320017	0.00040023031
0.18242457	0.030949523	0.00040272425
0.18255502	0.031003148	0.00040447982
0.18268546	0.030659105	0.00040374263
0.18281590	0.030264645	0.00040303804
0.18294635	0.031092588	0.00040989609
0.18307679	0.030643101	0.00040896239
0.18320723	0.030730713	0.00041296300
0.18333767	0.030277122	0.00040741923
0.18346812	0.030729679	0.00041557626
0.18359856	0.030496253	0.00041309784
0.18372900	0.030428092	0.00041423335
0.18385945	0.030952166	0.00041891936
0.18398989	0.030254615	0.00041347494
0.18412033	0.030389080	0.00041784277
0.18425078	0.030351124	0.00041984114
0.18438122	0.029738774	0.00041401297
0.18451166	0.031190436	0.00042483517
0.18464211	0.029989171	0.00041912757
0.18477255	0.030482075	0.00042343654
0.18490299	0.030025169	0.00042296288
0.18503344	0.030448599	0.00042237712
0.18516388	0.030736029	0.00042843867
0.18529432	0.030115559	0.00042493187
0.18542477	0.030698758	0.00042949805
0.18555521	0.030453418	0.00042997701
0.18568565	0.030693546	0.00043066543
0.18581610	0.030524228	0.00042877058
0.18594654	0.030059112	0.00042837614
0.18607698	0.031066132	0.00043393960
0.18620743	0.031443346	0.00043938921
0.18633787	0.030393551	0.00043591634
0.18646831	0.030873663	0.00043549936
0.18659876	0.030319068	0.00043341684
0.18672920	0.030795085	0.00043788516
0.18685964	0.030665491	0.00043703259
0.18699009	0.030238815	0.00043444569
0.18712053	0.030077043	0.00042416948
0.18725097	0.030365496	0.00042340938
0.18738142	0.030284170	0.00041996236
0.18751186	0.030476712	0.00041852217
0.18764230	0.030937934	0.00042000860
0.18777274	0.030821189	0.00041800693
0.18790319	0.030219587	0.00041283365
0.18803363	0.030984446	0.00041622563
0.18816407	0.030456725	0.00040881712
0.18829452	0.031495616	0.00041753124
0.18842496	0.030678149	0.00041114550
0.18855540	0.031192810	0.00041105009
0.18868585	0.030505054	0.00040850461
0.18881629	0.030233829	0.00040261467
0.18894673	0.030560906	0.00040633382
0.18907718	0.030374416	0.00040360043
0.18920762	0.030597256	0.00040427749
0.18933806	0.030453562	0.00040171806
0.18946851	0.030154851	0.00039970438
0.18959895	0.030247164	0.00039969750
0.18972939	0.030439187	0.00039966104
0.18985984	0.030737815	0.00039967726
0.18999028	0.030924699	0.00040073909
0.19012072	0.030748458	0.00040076557
0.19025117	0.030643555	0.00039643007
0.19038161	0.031092050	0.00039991019
0.19051205	0.030467113	0.00039469480
0.19064250	0.030482426	0.00039471659
0.19077294	0.030362065	0.00039573364
0.19090338	0.031283313	0.00039739295
0.19103383	0.030057812	0.00039089835
0.19116427	0.030114853	0.00038962682
0.19129471	0.030708085	0.00039317601
0.19142516	0.029712226	0.00038843967
0.19155560	0.030002285	0.00038571928
0.19168604	0.030093269	0.00038800772
0.19181649	0.030109340	0.00038859593
0.19194693	0.030797154	0.00039029422
0.19207737	0.030275281	0.00038844448
0.19220781	0.030505376	0.00038676275
0.19233826	0.030378177	0.00038759764
0.19246870	0.029713505	0.00038352541
0.19259914	0.031415376	0.00039053201
0.19272959	0.029952534	0.00038413774
0.19286003	0.030403333	0.00038624332
0.19299047	0.030710456	0.00038520763
0.19312092	0.030546432	0.00038403697
0.19325136	0.031044553	0.00038800718
0.19338180	0.030798324	0.00038686989
0.19351225	0.030572463	0.00038646036
0.19364269	0.030770406	0.00038436181
0.19377313	0.030482869	0.00038543517
0.19390358	0.030704809	0.00038651328
0.19403402	0.030647060	0.00038458419
0.19416446	0.030327859	0.00038417185
0.19429491	0.030114823	0.00038226568
0.19442535	0.030710483	0.00038465180
0.19455579	0.029840633	0.00038071541
0.19468624	0.030271402	0.00038061297
0.19481668	0.030036641	0.00038269593
0.19494712	0.029988942	0.00037992076
0.19507757	0.030235406	0.00038254944
0.19520801	0.030272482	0.00038153515
0.19533845	0.030355600	0.00038127067
0.19546890	0.031035305	0.00038617866
0.19559934	0.030287354	0.00038315799
0.19572978	0.029653987	0.00037692294
0.19586023	0.030647803	0.00038340710
0.19599067	0.030343708	0.00038214574
0.19612111	0.030322604	0.00037987568
0.19625156	0.030627492	0.00038438485
0.19638200	0.031219204	0.00038360540
0.19651244	0.030066611	0.00037967852
0.19664288	0.030508831	0.00038143742
0.19677333	0.030351279	0.00037828864
0.19690377	0.030407120	0.00038088553
0.19703421	0.030550667	0.00038099718
0.19716466	0.030264047	0.00038000889
0.19729510	0.030354962	0.00038000765
0.19742554	0.029882582	0.00037636681
0.19755599	0.030177261	0.00037931909
0.19768643	0.030874677	0.00038380012
0.19781687	0.030692603	0.00037974197
0.19794732	0.030032741	0.00037835978
0.19807776	0.030510322	0.00037836652
0.19820820	0.030416476	0.00037873924
0.19833865	0.030141428	0.00037787453
0.19846909	0.030515073	0.00037841506
0.19859953	0.030695737	0.00038045697
0.19872998	0.030140417	0.00037724804
0.19886042	0.029766570	0.00037342938
0.19899086	0.030040157	0.00037716431
0.19912131	0.030390890	0.00037631107
0.19925175	0.031004206	0.00038218043
0.19938219	0.030062076	0.00037676356
0.19951264	0.030522711	0.00037650904
0.19964308	0.030247756	0.00037668422
0.19977352	0.030027803	0.00037506507
0.19990397	0.030244045	0.00037606652
0.20003441	0.030720682	0.00037954308
0.20016485	0.030089142	0.00037408631
0.20029530	0.029876228	0.00037448910
0.20042574	0.030291110	0.00037710180
0.20055618	0.030259734	0.00037523450
0.20068663	0.030083362	0.00037574559
0.20081707	0.030084557	0.00037425680
0.20094751	0.030701350	0.00037785885
0.20107795	0.030611551	0.00037883781
0.20120840	0.030048189	0.00037315799
0.20133884	0.030600259	0.00037756769
0.20146928	0.030683796	0.00037840263
0.20159973	0.029640028	0.00037181621
0.20173017	0.029881405	0.00037326553
0.20186061	0.030595592	0.00037593770
0.20199106	0.030611617	0.00037702144
0.20212150	0.030458546	0.00037626817
0.20225194	0.030557772	0.00037564299
0.20238239	0.029921548	0.00037256523
0.20251283	0.030305563	0.00037388370
0.20264327	0.030209732	0.00037388116
0.20277372	0.030053862	0.00037348135
0.20290416	0.030797813	0.00037789717
0.20303460	0.030455348	0.00037498231
0.20316505	0.030261850	0.00037293643
0.20329549	0.030109675	0.00037182405
0.20342593	0.030638684	0.00037556938
0.20355638	0.030391504	0.00037356350
0.20368682	0.030589462	0.00037340283
0.20381726	0.030734844	0.00037575286
0.20394771	0.030593772	0.00037243486
0.20407815	0.030471748	0.00037434185
0.20420859	0.030523200	0.00037382373
0.20433904	0.029936435	0.00036908408
0.20446948	0.030470160	0.00037313319
0.20459992	0.030563331	0.00037326928
0.20473037	0.030881616	0.00037374307
0.20486081	0.030393597	0.00037227499
0.20499125	0.030135894	0.00036951504
0.20512170	0.030210250	0.00037131666
0.20525214	0.029783651	0.00036835955
0.20538258	0.030141060	0.00036864961
0.20551302	0.030376926	0.00037177262
0.20564347	0.029855068	0.00036778718
0.20577391	0.030405311	0.00037205270
0.20590435	0.030119471	0.00037024612
0.20603480	0.030570549	0.00037036110
0.20616524	0.030690919	0.00037229011
0.20629568	0.029993691	0.00036863745
0.20642613	0.030154092	0.00036837258
0.20655657	0.030073365	0.00036949238
0.20668701	0.030120266	0.00036879663
0.20681746	0.030064283	0.00036832940
0.20694790	0.030228582	0.00037044110
0.20707834	0.029996568	0.00036743252
0.20720879	0.030882466	0.00037413124
0.20733923	0.029828871	0.00036640277
0.20746967	0.030547292	0.00036974633
0.20760012	0.030321394	0.00037035457
0.20773056	0.029715025	0.00036337513
0.20786100	0.030176584	0.00037025808
0.20799145	0.029931222	0.00036684694
0.20812189	0.030055420	0.00036733991
0.20825233	0.029948129	0.00036735149
0.20838278	0.030261839	0.00036756401
0.20851322	0.030053235	0.00036706236
0.20864366	0.030329025	0.00037005352
0.20877411	0.031157033	0.00037236066
0.20890455	0.029896756	0.00036686300
0.20903499	0.030344907	0.00036742409
0.20916544	0.029921804	0.00036540774
0.20929588	0.029964888	0.00036867878
0.20942632	0.029183452	0.00036035003
0.20955677	0.029941945	0.00036697460
0.20968721	0.030078472	0.00036718543
0.20981765	0.030323319	0.00036638289
0.20994809	0.030155941	0.00036750301
0.21007854	0.029476272	0.00036346657
0.21020898	0.029914472	0.00036463133
0.21033942	0.030237405	0.00036760889
0.21046987	0.030351879	0.00036677157
0.21060031	0.029953284	0.00036601374
0.21073075	0.030089975	0.00036624243
0.21086120	0.030195470	0.00036698030
0.21099164	0.029620595	0.00036283065
0.21112208	0.029857181	0.00036419126
0.21125253	0.030158921	0.00036451985
0.21138297	0.030187192	0.00036765897
0.21151341	0.029473032	0.00036115894
0.21164386	0.030037827	0.00036580099
0.21177430	0.030060291	0.00036480690
0.21190474	0.029891311	0.00036428627
0.21203519	0.030041547	0.00036583723
0.21216563	0.030072367	0.00036426819
0.21229607	0.030359178	0.00036670280
0.21242652	0.029402074	0.00036196891
0.21255696	0.029784674	0.00036187910
0.21268740	0.029924139	0.00036507511
0.21281785	0.029845516	0.00036265500
0.21294829	0.029814305	0.00036358909
0.21307873	0.029692163	0.00036272788
0.21320918	0.029861676	0.00036231445
0.21333962	0.029868843	0.00036233606
0.21347006	0.029976340	0.00036519514
0.21360051	0.030943485	0.00036698539
0.21373095	0.029504357	0.00036089388
0.21386139	0.030142337	0.00036296467
0.21399184	0.029746444	0.00036086328
0.21412228	0.030094869	0.00036434862
0.21425272	0.029977627	0.00036166417
0.21438316	0.030046440	0.00036300295
0.21451361	0.029498677	0.00036062138
0.21464405	0.029920950	0.00036026365
0.21477449	0.030299694	0.00036345186
0.21490494	0.029882783	0.00036121344
0.21503538	0.029733538	0.00036138368
0.21516582	0.029673050	0.00036142658
0.21529627	0.030265313	0.00036173250
0.21542671	0.029403995	0.00035888297
0.21555715	0.030101110	0.00036234891
0.21568760	0.030142672	0.00036223644
0.21581804	0.029763870	0.00036061213
0.21594848	0.029987330	0.00036076832
0.21607893	0.030129472	0.00036221705
0.21620937	0.029572390	0.00035918448
0.21633981	0.029906773	0.00035923971
0.21647026	0.029892414	0.00036182139
0.21660070	0.030112575	0.00036190735
0.21673114	0.030053981	0.00036017571
0.21686159	0.029336399	0.00035672920
0.21699203	0.029168053	0.00035504936
0.21712247	0.029683826	0.00036009727
0.21725292	0.029827268	0.00036167917
0.21738336	0.029917321	0.00035849691
0.21751380	0.030192374	0.00036070470
0.21764425	0.029457175	0.00035702913
0.21777469	0.029969686	0.00036128130
0.21790513	0.029735216	0.00035960843
0.21803558	0.030254214	0.00036105853
0.21816602	0.029655701	0.00035898626
0.21829646	0.030402796	0.00036180579
0.21842691	0.028693945	0.00035192938
0.21855735	0.030810480	0.00036470334
0.21868779	0.029673349	0.00035837300
0.21881823	0.030045980	0.00035959381
0.21894868	0.029908803	0.00035932990
0.21907912	0.030010665	0.00035752801
0.21920956	0.029765470	0.00035894121
0.21934001	0.029547875	0.00035677170
0.21947045	0.029172615	0.00035398737
0.21960089	0.030004027	0.00035876814
0.21973134	0.030508695	0.00036057957
0.21986178	0.029608057	0.00035630963
0.21999222	0.029692418	0.00035808389
0.22012267	0.030254506	0.00035808672
0.22025311	0.030097181	0.00035964104
0.22038355	0.029775170	0.00035484262
0.22051400	0.029536413	0.00035568985
0.22064444	0.029814685	0.00035744817
0.22077488	0.029961039	0.00035681863
0.22090533	0.030046464	0.00035934607
0.22103577	0.029287596	0.00035330448
0.22116621	0.030245941	0.00035743096
0.22129666	0.029905174	0.00035724314
0.22142710	0.029980515	0.00035787092
0.22155754	0.029919880	0.00035625754
0.22168799	0.029934217	0.00035734043
0.22181843	0.030144677	0.00035619946
0.22194887	0.029535338	0.00035492996
0.22207932	0.029709900	0.00035459339
0.22220976	0.030117407	0.00035633649
0.22234020	0.030028224	0.00035719362
0.22247065	0.029912436	0.00035545845
0.22260109	0.029427039	0.00035350536
0.22273153	0.029832600	0.00035619883
0.22286198	0.029710788	0.00035305934
0.22299242	0.029821424	0.00035709506
0.22312286	0.029503265	0.00035287479
0.22325330	0.029621846	0.00035353440
0.22338375	0.029832293	0.00035573758
0.22351419	0.029471060	0.00035259354
0.22364463	0.030173712	0.00035727561
0.22377508	0.029500452	0.00035370295
0.22390552	0.030046835	0.00035437278
0.22403596	0.029589301	0.00035443647
0.22416641	0.029584126	0.00035302081
0.22429685	0.030161239	0.00035676185
0.22442729	0.030030623	0.00035611185
0.22455774	0.029744334	0.00035277266
0.22468818	0.029727195	0.00035257426
0.22481862	0.029470145	0.00035288044
0.22494907	0.029081906	0.00034969005
0.22507951	0.029044553	0.00035004029
0.22520995	0.029503714	0.00035185567
0.22534040	0.029404255	0.00034975372
0.22547084	0.029468417	0.00035260571
0.22560128	0.029406078	0.00035005251
0.22573173	0.029950365	0.00035423767
0.22586217	0.029529180	0.00035151131
0.22599261	0.029471573	0.00035042368
0.22612306	0.029452388	0.00035063187
0.22625350	0.029275399	0.00034929914
0.22638394	0.029499007	0.00035072714
0.22651439	0.030202094	0.00035598603
0.22664483	0.030093041	0.00035262010
0.22677527	0.029345423	0.00035042828
0.22690572	0.029765693	0.00035090765
0.22703616	0.029484555	0.00035144794
0.22716660	0.029314838	0.00035040097
0.22729705	0.029844937	0.00035184890
0.22742749	0.030379810	0.00035439816
0.22755793	0.029278164	0.00034971581
0.22768837	0.029312460	0.00034801323
0.22781882	0.030117965	0.00035381023
0.22794926	0.029438061	0.00034947313
0.22807970	0.029968904	0.00035287638
0.22821015	0.029908144	0.00035272955
0.22834059	0.029178404	0.00034727010
0.22847103	0.029792040	0.00035195969
0.22860148	0.029755773	0.00035158757
0.22873192	0.029550100	0.00035060075
0.22886236	0.029268847	0.00034892843
0.22899281	0.029640149	0.00034965775
0.22912325	0.029536391	0.00034888780
0.22925369	0.029169328	0.00034921282
0.22938414	0.030000241	0.00035108837
0.22951458	0.029317710	0.00035016671
0.22964502	0.029193173	0.00034569690
0.22977547	0.029473432	0.00034871032
0.22990591	0.029538498	0.00034868831
0.23003635	0.029489465	0.00034887054
0.23016680	0.029983196	0.00035153373
0.23029724	0.029201112	0.00034749940
0.23042768	0.029270573	0.00034457881
0.23055813	0.029035196	0.00034629767
0.23068857	0.029505038	0.00035279862
0.23081901	0.030070561	0.00036037984
0.23094946	0.029749854	0.00036103051
0.23107990	0.029796067	0.00036000604
0.23121034	0.029070647	0.00036046212
0.23134079	0.029019740	0.00036247227
0.23147123	0.030013872	0.00036698153
0.23160167	0.029628502	0.00036805409
0.23173212	0.029568021	0.00036851324
0.23186256	0.029470241	0.00036889037
0.23199300	0.029375307	0.00037064667
0.23212344	0.029090189	0.00036677234
0.23225389	0.029623243	0.00037468439
0.23238433	0.029780411	0.00037448603
0.23251477	0.029376597	0.00037193378
0.23264522	0.029356631	0.00037443292
0.23277566	0.029726773	0.00037650117
0.23290610	0.029222307	0.00037490425
0.23303655	0.029587502	0.00038050646
0.23316699	0.029843947	0.00037922142
0.23329743	0.028613108	0.00037393634
0.23342788	0.030162858	0.00038147459
0.23355832	0.029876931	0.00038046612
0.23368876	0.029821852	0.00038072101
0.23381921	0.030433974	0.00038312268
0.23394965	0.029726772	0.00037731204
0.23408009	0.029946100	0.00038175279
0.23421054	0.030133299	0.00038063787
0.23434098	0.029485415	0.00038086852
0.23447142	0.029657667	0.00037881647
0.23460187	0.029079310	0.00037806749
0.23473231	0.029823846	0.00038191756
0.23486275	0.029382991	0.00037762331
0.23499320	0.029266681	0.00037898148
0.23512364	0.030007572	0.00038416738
0.23525408	0.028619301	0.00037492896
0.23538453	0.029081375	0.00037772987
0.23551497	0.029230824	0.00037776882
0.23564541	0.029150944	0.00037943451
0.23577586	0.029299260	0.00038277767
0.23590630	0.029239152	0.00037861493
0.23603674	0.029496170	0.00038347298
0.23616719	0.030081569	0.00038361691
0.23629763	0.029665641	0.00038284183
0.23642807	0.029443948	0.00038320503
0.23655851	0.029039794	0.00038019174
0.23668896	0.029879986	0.00038506181
0.23681940	0.029387426	0.00038298971
0.23694984	0.029580320	0.00038103158
0.23708029	0.029495152	0.00038463142
0.23721073	0.029056289	0.00038021001
0.23734117	0.029781416	0.00038742008
0.23747162	0.029467629	0.00038460052
0.23760206	0.030249032	0.00038769904
0.23773250	0.029869399	0.00038713596
0.23786295	0.028630628	0.00038047771
0.23799339	0.029064509	0.00038128908
0.23812383	0.029466532	0.00038576524
0.23825428	0.029141610	0.00038155051
0.23838472	0.029080442	0.00038271698
0.23851516	0.028588907	0.00038081170
0.23864561	0.029603709	0.00038573912
0.23877605	0.028249631	0.00038068565
0.23890649	0.029593677	0.00038546421
0.23903694	0.029377092	0.00038570581
0.23916738	0.029354656	0.00038623563
0.23929782	0.029169413	0.00038523570
0.23942827	0.029219298	0.00038629284
0.23955871	0.029318171	0.00038768751
0.23968915	0.029452632	0.00038476939
0.23981960	0.029226846	0.00038770990
0.23995004	0.028640233	0.00038180700
0.24008048	0.029140912	0.00038631115
0.24021093	0.029241917	0.00038812482
0.24034137	0.029594633	0.00038667544
0.24047181	0.029633023	0.00038763360
0.24060226	0.029401906	0.00038993121
0.24073270	0.029126677	0.00038517720
0.24086314	0.029072412	0.00038845116
0.24099358	0.029511619	0.00038757882
0.24112403	0.029690397	0.00038961375
0.24125447	0.029453736	0.00038901874
0.24138491	0.028898527	0.00038460852
0.24151536	0.029878072	0.00039268898
0.24164580	0.029420984	0.00038760719
0.24177624	0.029346927	0.00038748202
0.24190669	0.029660697	0.00039070177
0.24203713	0.028948740	0.00038622359
0.24216757	0.028871534	0.00038595619
0.24229802	0.029360964	0.00039205050
0.24242846	0.030070538	0.00039209824
0.24255890	0.028900191	0.00038707370
0.24268935	0.028550155	0.00038410597
0.24281979	0.029599754	0.00039058081
0.24295023	0.029432745	0.00039221577
0.24308068	0.028621512	0.00038389303
0.24321112	0.028871424	0.00038702917
0.24334156	0.029028916	0.00039090920
0.24347201	0.028929520	0.00038527809
0.24360245	0.029121429	0.00039211128
0.24373289	0.029167592	0.00038910886
0.24386334	0.028840011	0.00038873187
0.24399378	0.028662777	0.00038673326
0.24412422	0.029989611	0.00039411144
0.24425467	0.028863869	0.00038769897
0.24438511	0.029642292	0.00039378154
0.24451555	0.029802472	0.00039416286
0.24464600	0.029597081	0.00039238697
0.24477644	0.029685462	0.00039203130
0.24490688	0.029414943	0.00039342631
0.24503733	0.029193946	0.00039255516
0.24516777	0.028384936	0.00038448698
0.24529821	0.029395037	0.00039364759
0.24542865	0.029788679	0.00039388320
0.24555910	0.028610963	0.00038921662
0.24568954	0.028654979	0.00038910231
0.24581998	0.028858181	0.00038838526
0.24595043	0.029461291	0.00039362745
0.24608087	0.028937092	0.00039108073
0.24621131	0.028991868	0.00038725873
0.24634176	0.029195745	0.00039375665
0.24647220	0.029565748	0.00039346765
0.24660264	0.029082652	0.00039342939
0.24673309	0.028450862	0.00038743310
0.24686353	0.029437294	0.00039343788
0.24699397	0.029630290	0.00039543201
0.24712442	0.029450516	0.00039627067
0.24725486	0.028651133	0.00038722657
0.24738530	0.030042308	0.00039903249
0.24751575	0.029321894	0.00039275575
0.24764619	0.028846222	0.00039221416
0.24777663	0.029021151	0.00039279502
0.24790708	0.029935381	0.00039595928
0.24803752	0.028460602	0.00038950377
0.24816796	0.029528238	0.00039521790
0.24829841	0.029313195	0.00039243554
0.24842885	0.029661279	0.00039855342
0.24855929	0.029205395	0.00039318438
0.24868974	0.029608632	0.00039835875
0.24882018	0.028764923	0.00039374172
0.24895062	0.029264355	0.00039173456
0.24908107	0.028606465	0.00039089591
0.24921151	0.029592182	0.00039555493
0.24934195	0.029295465	0.00039541699
0.24947240	0.029884412	0.00039929221
0.24960284	0.028618759	0.00039177538
0.24973328	0.029224283	0.00039456318
0.24986372	0.028899181	0.00039474279
0.24999417	0.028504072	0.00039005297
0.25012461	0.029349081	0.00039867158
0.25025505	0.028843108	0.00039095577
0.25038550	0.028581250	0.00038966640
0.25051594	0.029339985	0.00039762544
0.25064638	0.028902083	0.00039317695
0.25077683	0.029447074	0.00039786518
0.25090727	0.029252035	0.00039904524
0.25103771	0.029246282	0.00039473510
0.25116816	0.029911641	0.00040045220
0.25129860	0.028854650	0.00039293928
0.25142904	0.029804038	0.00040019546
0.25155949	0.029091985	0.00039710491
0.25168993	0.028872542	0.00039319870
0.25182037	0.029878773	0.00039953539
0.25195082	0.028807782	0.00039342378
0.25208126	0.029092046	0.00039547163
0.25221170	0.029961973	0.00040143503
0.25234215	0.029120915	0.00039463074
0.25247259	0.028977677	0.00039507417
0.25260303	0.029038206	0.00039859738
0.25273348	0.028956798	0.00039233930
0.25286392	0.029300937	0.00039929058
0.25299436	0.028881448	0.00039436183
0.25312481	0.028762713	0.00039558616
0.25325525	0.028605491	0.00039297872
0.25338569	0.029509184	0.00039781789
0.25351614	0.029049947	0.00039596798
0.25364658	0.028944600	0.00039727512
0.25377702	0.029886411	0.00040183745
0.25390747	0.028707779	0.00039528477
0.25403791	0.028578066	0.00039161240
0.25416835	0.029237122	0.00039949682
0.25429879	0.029495453	0.00039948125
0.25442924	0.029176537	0.00039673002
0.25455968	0.029855806	0.00040177292
0.25469012	0.028792719	0.00039581801
0.25482057	0.028557848	0.00039381685
0.25495101	0.029947205	0.00040267572
0.25508145	0.028332688	0.00039259337
0.25521190	0.029217106	0.00040064059
0.25534234	0.028827038	0.00039464395
0.25547278	0.029464636	0.00039742888
0.25560323	0.029329936	0.00039754724
0.25573367	0.029132509	0.00040016179
0.25586411	0.029680963	0.00041222874
0.25599456	0.028618748	0.00040888151
0.25612500	0.028797629	0.00041087231
0.25625544	0.029106181	0.00041805805
0.25638589	0.029590194	0.00042492720
0.25651633	0.029271848	0.00042418910
0.25664677	0.028651401	0.00042285994
0.25677722	0.029068263	0.00042613188
0.25690766	0.028810745	0.00042630251
0.25703810	0.028536845	0.00042936903
0.25716855	0.028964928	0.00043390565
0.25729899	0.028953896	0.00043479610
0.25742943	0.029171502	0.00043897876
0.25755988	0.029323519	0.00043936820
0.25769032	0.028718974	0.00044191480
0.25782076	0.029148174	0.00044128362
0.25795121	0.028989490	0.00044456922
0.25808165	0.029210304	0.00044897618
0.25821209	0.029684836	0.00044988822
0.25834253	0.028706303	0.00044655032
0.25847298	0.029526416	0.00045569055
0.25860342	0.028781616	0.00045359002
0.25873386	0.029501622	0.00045978893
0.25886431	0.030053127	0.00046538544
0.25899475	0.029811326	0.00046339396
0.25912519	0.029116774	0.00046190249
0.25925564	0.029388077	0.00046577804
0.25938608	0.028687941	0.00046210832
0.25951652	0.028930195	0.00046474355
0.25964697	0.029475708	0.00047121833
0.25977741	0.028549550	0.00046552635
0.25990785	0.029593343	0.00047392571
0.26003830	0.029079752	0.00047005770
0.26016874	0.028607195	0.00047342520
0.26029918	0.029096340	0.00047023881
0.26042963	0.028975598	0.00047550174
0.26056007	0.029642644	0.00047971589
0.26069051	0.028799514	0.00047653776
0.26082096	0.028756504	0.00047298028
0.26095140	0.028862463	0.00047828271
0.26108184	0.028587673	0.00047273886
0.26121229	0.028691958	0.00047630696
0.26134273	0.029007548	0.00047986394
0.26147317	0.029342853	0.00048420857
0.26160362	0.029321103	0.00048480998
0.26173406	0.028134379	0.00047675635
0.26186450	0.028656275	0.00048255106
0.26199495	0.029178462	0.00048461685
0.26212539	0.028783827	0.00048170932
0.26225583	0.029515274	0.00049096369
0.26238628	0.028495528	0.00048111969
0.26251672	0.029125811	0.00048570518
0.26264716	0.028156632	0.00048043485
0.26277760	0.029326796	0.00049198631
0.26290805	0.029361629	0.00049248706
0.26303849	0.029164783	0.00049005804
0.26316893	0.029100927	0.00049590354
0.26329938	0.029811328	0.00049313513
0.26342982	0.029471617	0.00049492389
0.26356026	0.029295671	0.00049578478
0.26369071	0.029115676	0.00049660925
0.26382115	0.029134791	0.00049610023
0.26395159	0.028699659	0.00049223256
0.26408204	0.029495137	0.00049808751
0.26421248	0.029545908	0.00050386288
0.26434292	0.028428358	0.00049192781
0.26447337	0.028909106	0.00049827267
0.26460381	0.029237007	0.00049980031
0.26473425	0.029342391	0.00050243901
0.26486470	0.029942802	0.00051135411
0.26499514	0.029017745	0.00049983786
0.26512558	0.028511877	0.00049958029
0.26525603	0.029037632	0.00050719591
[truncated: 573 more rows]
