# Supplementary material for: Rationally seeded computational protein design of ɑ-helical barrels
Source: Nat Chem Biol. 2024 Jun 20;20(8):991–9. doi: 10.1038/s41589-024-01642-0 (PMC11288890; doi:10.1038/s41589-024-01642-0)
Supplement: Supplementary file 3 — PDB and .mtz files used for making figure panels b–d and j–m. [file 41589_2024_1642_MOESM3_ESM.zip › KIA_RP_RSPD_NatChemBiol_data_Figure2/scapCC6_LLIA_panels_e-h/SAXS_panel_i/SAXS_raw_SEC_scapCC6_LLIA/b21-443535_00044.dat]

0.0045000000	0.56770616	0.0075194518
0.0046304432	0.53683726	0.0072538952
0.0047608865	0.45335927	0.0064640407
0.0048913297	0.40128877	0.0059927230
0.0050217729	0.37638798	0.0055854735
0.0051522162	0.32950407	0.0052614687
0.0052826594	0.33255457	0.0049891293
0.0054131026	0.28687307	0.0046765186
0.0055435459	0.28724887	0.0045681463
0.0056739891	0.26152749	0.0042838834
0.0058044323	0.26063445	0.0041939735
0.0059348756	0.22250002	0.0038333596
0.0060653188	0.22520418	0.0037291390
0.0061957621	0.22322818	0.0037127428
0.0063262053	0.20908732	0.0035932233
0.0064566485	0.20644868	0.0035011423
0.0065870918	0.17719721	0.0032514618
0.0067175350	0.17495988	0.0031628439
0.0068479782	0.18440187	0.0032321375
0.0069784215	0.16908022	0.0030600561
0.0071088647	0.16878486	0.0030437636
0.0072393079	0.16927537	0.0029826233
0.0073697512	0.15736103	0.0028456300
0.0075001944	0.15112235	0.0027828597
0.0076306376	0.14971364	0.0027471548
0.0077610809	0.14326134	0.0026340859
0.0078915241	0.14101767	0.0026341192
0.0080219673	0.14561869	0.0026149671
0.0081524106	0.13657494	0.0025668535
0.0082828538	0.12254417	0.0023636219
0.0084132970	0.11622516	0.0023587169
0.0085437403	0.11183976	0.0022664529
0.0086741835	0.12075675	0.0023120074
0.0088046267	0.11123932	0.0022159396
0.0089350700	0.10981713	0.0021738509
0.0090655132	0.11261847	0.0021424918
0.0091959565	0.10545442	0.0021414548
0.0093263997	0.10964212	0.0020870020
0.0094568429	0.10097813	0.0019996648
0.0095872862	0.099525144	0.0020013393
0.0097177294	0.096338709	0.0019252346
0.0098481726	0.097020153	0.0019380788
0.0099786159	0.091678896	0.0018647934
0.010109059	0.091347140	0.0018273082
0.010239502	0.084590981	0.0017746787
0.010369946	0.083830136	0.0017355720
0.010500389	0.078878094	0.0016707112
0.010630832	0.079308293	0.0016712224
0.010761275	0.078081458	0.0016309485
0.010891719	0.075786515	0.0016146734
0.011022162	0.071917579	0.0015315479
0.011152605	0.073872753	0.0015522083
0.011283048	0.074731651	0.0015765304
0.011413491	0.070380194	0.0014847326
0.011543935	0.067833179	0.0014471953
0.011674378	0.066624204	0.0014207551
0.011804821	0.065638755	0.0013710471
0.011935264	0.069029030	0.0014078734
0.012065708	0.063088923	0.0013267915
0.012196151	0.063165319	0.0013116802
0.012326594	0.062299667	0.0013087452
0.012457037	0.059580794	0.0012645299
0.012587481	0.059280754	0.0012366227
0.012717924	0.058494158	0.0012118072
0.012848367	0.058957310	0.0012034573
0.012978810	0.056993351	0.0011714509
0.013109253	0.056043714	0.0011329418
0.013239697	0.055898317	0.0011360578
0.013370140	0.056289562	0.0011312284
0.013500583	0.055114589	0.0011152993
0.013631026	0.055630795	0.0011081877
0.013761470	0.052897681	0.0010849647
0.013891913	0.054042502	0.0010678886
0.014022356	0.053767131	0.0010763949
0.014152799	0.051941544	0.0010434106
0.014283243	0.052847265	0.0010436594
0.014413686	0.053300767	0.0010592495
0.014544129	0.052280398	0.0010322614
0.014674572	0.051485561	0.0010136083
0.014805016	0.053834129	0.0010343074
0.014935459	0.052665276	0.0010194070
0.015065902	0.051433052	0.0010040570
0.015196345	0.049555369	0.00097999471
0.015326788	0.051028301	0.00098902395
0.015457232	0.049703835	0.00097215152
0.015587675	0.050365049	0.00096748348
0.015718118	0.049905248	0.00096959531
0.015848561	0.049182839	0.00094843486
0.015979005	0.047730854	0.00093841447
0.016109448	0.049911589	0.00095682078
0.016239891	0.048274810	0.00093162430
0.016370334	0.049753675	0.00093940440
0.016500778	0.047872593	0.00092387322
0.016631221	0.047937615	0.00091628920
0.016761664	0.048722442	0.00092355652
0.016892107	0.048785041	0.00091574646
0.017022551	0.046957950	0.00089446930
0.017152994	0.047461566	0.00090063623
0.017283437	0.045827113	0.00087499183
0.017413880	0.046169039	0.00087515751
0.017544323	0.047138874	0.00088376216
0.017674767	0.045616921	0.00086021374
0.017805210	0.045579378	0.00086803333
0.017935653	0.045635201	0.00085630834
0.018066096	0.046581662	0.00086677448
0.018196540	0.046102212	0.00085994171
0.018326983	0.046045392	0.00084832407
0.018457426	0.046278597	0.00084845333
0.018587869	0.044936815	0.00083864325
0.018718313	0.045503289	0.00083621377
0.018848756	0.042947262	0.00081981588
0.018979199	0.045194725	0.00082388430
0.019109642	0.043847108	0.00081486828
0.019240086	0.043345187	0.00080751980
0.019370529	0.043738604	0.00081021273
0.019500972	0.043153398	0.00079355957
0.019631415	0.044516317	0.00080961619
0.019761858	0.042120112	0.00078064971
0.019892302	0.042294615	0.00078278210
0.020022745	0.042720215	0.00078475901
0.020153188	0.041885354	0.00077642113
0.020283631	0.043599105	0.00078622170
0.020414075	0.042103804	0.00076448790
0.020544518	0.042625673	0.00077127429
0.020674961	0.043596453	0.00077650563
0.020805404	0.042521408	0.00076953771
0.020935848	0.042659623	0.00076677038
0.021066291	0.043636747	0.00077016049
0.021196734	0.042978972	0.00076092711
0.021327177	0.042809835	0.00076187618
0.021457621	0.042232973	0.00074842756
0.021588064	0.041996291	0.00075050285
0.021718507	0.041967752	0.00073954864
0.021848950	0.041040359	0.00073838808
0.021979393	0.041197883	0.00073400929
0.022109837	0.041653482	0.00073366213
0.022240280	0.043017893	0.00073968650
0.022370723	0.042019267	0.00073805410
0.022501166	0.040244954	0.00071341318
0.022631610	0.040887662	0.00071972930
0.022762053	0.041626935	0.00071916760
0.022892496	0.042553792	0.00073137261
0.023022939	0.040958800	0.00071275439
0.023153383	0.040481590	0.00070809375
0.023283826	0.039677657	0.00069561981
0.023414269	0.040250653	0.00070212596
0.023544712	0.040084593	0.00069824044
0.023675156	0.040032924	0.00069812939
0.023805599	0.042007522	0.00070510235
0.023936042	0.039783474	0.00069588018
0.024066485	0.040983329	0.00069801679
0.024196928	0.039889501	0.00068326059
0.024327372	0.040141485	0.00068503891
0.024457815	0.041225953	0.00069533243
0.024588258	0.039080756	0.00067482259
0.024718701	0.039965041	0.00067878198
0.024849145	0.037512640	0.00065530629
0.024979588	0.038786418	0.00066503659
0.025110031	0.039863078	0.00067291152
0.025240474	0.039663437	0.00066781925
0.025370918	0.039070847	0.00066166567
0.025501361	0.039140645	0.00065995079
0.025631804	0.039692059	0.00066781921
0.025762247	0.039570713	0.00065805445
0.025892691	0.039400966	0.00066021979
0.026023134	0.039152856	0.00065460785
0.026153577	0.040089719	0.00066408227
0.026284020	0.038997327	0.00064429652
0.026414463	0.037924949	0.00064016283
0.026544907	0.039952187	0.00065100149
0.026675350	0.039382238	0.00065341008
0.026805793	0.038767672	0.00064238673
0.026936236	0.039114797	0.00064247215
0.027066680	0.038214191	0.00063226722
0.027197123	0.038242359	0.00063797189
0.027327566	0.037912869	0.00062824381
0.027458009	0.039513131	0.00063974776
0.027588453	0.037325233	0.00062062120
0.027718896	0.038290378	0.00063020499
0.027849339	0.038746210	0.00062445926
0.027979782	0.038391067	0.00062619529
0.028110226	0.037698147	0.00061670241
0.028240669	0.038166799	0.00062096555
0.028371112	0.038544735	0.00061969665
0.028501555	0.037731407	0.00061499739
0.028631998	0.037818956	0.00060970452
0.028762442	0.038902895	0.00062320634
0.028892885	0.038337419	0.00061702162
0.029023328	0.036954996	0.00060170350
0.029153771	0.037328130	0.00060137265
0.029284215	0.038782903	0.00061308250
0.029414658	0.038342417	0.00060807393
0.029545101	0.037943033	0.00060381900
0.029675544	0.038487701	0.00060719754
0.029805988	0.038413230	0.00060525513
0.029936431	0.037787769	0.00059858638
0.030066874	0.037254029	0.00059029613
0.030197317	0.037449525	0.00059368262
0.030327760	0.037474771	0.00059157713
0.030458204	0.038059077	0.00059860429
0.030588647	0.037926467	0.00059245863
0.030719090	0.038222941	0.00059348530
0.030849533	0.037321723	0.00058436556
0.030979977	0.036393276	0.00058242298
0.031110420	0.037901418	0.00058372065
0.031240863	0.037222288	0.00058260495
0.031371306	0.037875470	0.00058366920
0.031501750	0.036660852	0.00057589583
0.031632193	0.037201076	0.00057670143
0.031762636	0.036306254	0.00057349552
0.031893079	0.037025516	0.00057236751
0.032023523	0.035848362	0.00056786942
0.032153966	0.036982529	0.00057034466
0.032284409	0.037684724	0.00057550605
0.032414852	0.035684093	0.00055818146
0.032545295	0.036947966	0.00056950104
0.032675739	0.036414115	0.00056067972
0.032806182	0.036822758	0.00056311028
0.032936625	0.036362228	0.00055686278
0.033067068	0.036304161	0.00056125957
0.033197512	0.037590082	0.00056180772
0.033327955	0.037938076	0.00057093979
0.033458398	0.037350889	0.00056148828
0.033588841	0.036495213	0.00055561296
0.033719285	0.036630944	0.00055423993
0.033849728	0.037266652	0.00055884912
0.033980171	0.036175974	0.00055001550
0.034110614	0.037166551	0.00055554775
0.034241058	0.035862616	0.00054842013
0.034371501	0.035860038	0.00055097234
0.034501944	0.037360329	0.00056196391
0.034632387	0.035595181	0.00056249553
0.034762830	0.037122219	0.00057577223
0.034893274	0.035710884	0.00056700605
0.035023717	0.036043423	0.00057300557
0.035154160	0.035279746	0.00056891563
0.035284603	0.036988319	0.00058395991
0.035415047	0.035801157	0.00057768515
0.035545490	0.036850446	0.00058530088
0.035675933	0.036042538	0.00058061857
0.035806376	0.035967035	0.00058312023
0.035936820	0.036344311	0.00058307825
0.036067263	0.035433230	0.00058168810
0.036197706	0.035966255	0.00058267292
0.036328149	0.035777213	0.00058740465
0.036458593	0.035694219	0.00058273182
0.036589036	0.033931197	0.00057274514
0.036719479	0.035687100	0.00058929430
0.036849922	0.035738700	0.00059314800
0.036980365	0.036566723	0.00059505837
0.037110809	0.034810842	0.00058775336
0.037241252	0.036266939	0.00059421562
0.037371695	0.035685159	0.00059556626
0.037502138	0.035280671	0.00059400675
0.037632582	0.036668556	0.00060545005
0.037763025	0.034752019	0.00058561433
0.037893468	0.036843757	0.00060983234
0.038023911	0.035703680	0.00059691879
0.038154355	0.035061663	0.00059638619
0.038284798	0.035962643	0.00060172405
0.038415241	0.035813064	0.00060419423
0.038545684	0.036654376	0.00060903750
0.038676128	0.035045290	0.00059706457
0.038806571	0.036326842	0.00060962265
0.038937014	0.036397906	0.00061020625
0.039067457	0.035478279	0.00060174726
0.039197900	0.035403396	0.00060828881
0.039328344	0.034787416	0.00059719995
0.039458787	0.035076521	0.00060137555
0.039589230	0.035740664	0.00060153259
0.039719673	0.034808428	0.00058567679
0.039850117	0.034517068	0.00058129718
0.039980560	0.035375023	0.00058645732
0.040111003	0.035222908	0.00058361493
0.040241446	0.036055221	0.00058788918
0.040371890	0.036977417	0.00059361988
0.040502333	0.035629737	0.00057991747
0.040632776	0.034826231	0.00057545597
0.040763219	0.035459307	0.00057468632
0.040893663	0.035432604	0.00057643653
0.041024106	0.034032705	0.00056258981
0.041154549	0.034831832	0.00057090218
0.041284992	0.033572810	0.00055814642
0.041415435	0.035424948	0.00057162586
0.041545879	0.036264860	0.00057523349
0.041676322	0.035237238	0.00057176578
0.041806765	0.034691026	0.00056189598
0.041937208	0.033942309	0.00055861878
0.042067652	0.035348635	0.00056377030
0.042198095	0.036122403	0.00057342486
0.042328538	0.035394521	0.00056682347
0.042458981	0.034729473	0.00056414531
0.042589425	0.034855114	0.00055499240
0.042719868	0.034578880	0.00055710967
0.042850311	0.034912586	0.00055717511
0.042980754	0.035270722	0.00056120028
0.043111198	0.035576725	0.00056001418
0.043241641	0.035094670	0.00056037213
0.043372084	0.034276089	0.00055213405
0.043502527	0.035107501	0.00055612760
0.043632970	0.033919763	0.00054577472
0.043763414	0.035186290	0.00055567419
0.043893857	0.035028383	0.00055163322
0.044024300	0.034561849	0.00055214898
0.044154743	0.035655799	0.00055621097
0.044285187	0.035411059	0.00055368370
0.044415630	0.034959964	0.00055386616
0.044546073	0.034826246	0.00054625856
0.044676516	0.035287163	0.00055138769
0.044806960	0.034462408	0.00054599817
0.044937403	0.035381262	0.00055230318
0.045067846	0.034434466	0.00054543064
0.045198289	0.035371653	0.00054879633
0.045328733	0.035179214	0.00054819491
0.045459176	0.034877234	0.00054654352
0.045589619	0.035911906	0.00055149872
0.045720062	0.034930605	0.00054512460
0.045850505	0.035023188	0.00054154824
0.045980949	0.033929892	0.00053732637
0.046111392	0.034577789	0.00054081029
0.046241835	0.035234214	0.00054587649
0.046372278	0.034395597	0.00054117995
0.046502722	0.034512661	0.00054881420
0.046633165	0.035166772	0.00055598731
0.046763608	0.033830649	0.00054671388
0.046894051	0.035131970	0.00056127268
0.047024495	0.035619380	0.00056928361
0.047154938	0.033929827	0.00055453618
0.047285381	0.035399733	0.00056818962
0.047415824	0.034022938	0.00055536897
0.047546267	0.034357025	0.00056472310
0.047676711	0.034543203	0.00056455469
0.047807154	0.034930886	0.00057027884
0.047937597	0.033821369	0.00055806551
0.048068040	0.034744233	0.00057117054
0.048198484	0.034013502	0.00056439652
0.048328927	0.034274913	0.00056672027
0.048459370	0.035254352	0.00057676645
0.048589813	0.034434157	0.00056872871
0.048720257	0.034876943	0.00057535564
0.048850700	0.033778159	0.00056662754
0.048981143	0.034497576	0.00057191076
0.049111586	0.035112023	0.00057917573
0.049242030	0.034239034	0.00057263342
0.049372473	0.035007397	0.00058043618
0.049502916	0.033981968	0.00057066668
0.049633359	0.034196591	0.00057528331
0.049763802	0.033847033	0.00057374327
0.049894246	0.034093299	0.00057370372
0.050024689	0.034655239	0.00057790838
0.050155132	0.033937414	0.00057131331
0.050285575	0.034867668	0.00058294509
0.050416019	0.034490564	0.00057758904
0.050546462	0.034281173	0.00057936980
0.050676905	0.034008537	0.00057567046
0.050807348	0.035140776	0.00058781541
0.050937792	0.033968129	0.00057430178
0.051068235	0.034696831	0.00058377370
0.051198678	0.033855671	0.00057638579
0.051329121	0.035688767	0.00059409544
0.051459565	0.034783452	0.00058424981
0.051590008	0.035395812	0.00059170221
0.051720451	0.034252239	0.00058104880
0.051850894	0.035466201	0.00059140936
0.051981337	0.035126810	0.00058674645
0.052111781	0.033904767	0.00058258584
0.052242224	0.034451925	0.00058329900
0.052372667	0.033909420	0.00058379821
0.052503110	0.035175267	0.00059307789
0.052633554	0.035328293	0.00059265295
0.052763997	0.034495655	0.00058721213
0.052894440	0.034393074	0.00058753401
0.053024883	0.034671437	0.00058761841
0.053155327	0.035060743	0.00059357411
0.053285770	0.034046329	0.00058292968
0.053416213	0.034204328	0.00058578163
0.053546656	0.033609776	0.00058408314
0.053677100	0.035339806	0.00059474966
0.053807543	0.033264094	0.00057819168
0.053937986	0.033958671	0.00058691852
0.054068429	0.034414282	0.00058891665
0.054198872	0.035666297	0.00059808028
0.054329316	0.034457917	0.00059357738
0.054459759	0.034800190	0.00059514419
0.054590202	0.034688668	0.00059116950
0.054720645	0.033911864	0.00058473953
0.054851089	0.034309320	0.00059085425
0.054981532	0.033894433	0.00058556075
0.055111975	0.034283795	0.00059150440
0.055242418	0.034119925	0.00058753843
0.055372862	0.034593823	0.00059390034
0.055503305	0.035183036	0.00059700019
0.055633748	0.032850717	0.00057952682
0.055764191	0.033891758	0.00058724656
0.055894635	0.034406763	0.00059476675
0.056025078	0.033983711	0.00058757013
0.056155521	0.033454693	0.00058783609
0.056285964	0.035823096	0.00060206503
0.056416407	0.034104391	0.00059019725
0.056546851	0.034561816	0.00059784629
0.056677294	0.034810427	0.00059710698
0.056807737	0.034293903	0.00059474221
0.056938180	0.034529975	0.00059458138
0.057068624	0.033943938	0.00059053979
0.057199067	0.034449805	0.00059846377
0.057329510	0.033707760	0.00058850557
0.057459953	0.033427573	0.00058805038
0.057590397	0.033378297	0.00058680516
0.057720840	0.034488458	0.00059852543
0.057851283	0.034612447	0.00059708236
0.057981726	0.034062033	0.00059102201
0.058112170	0.033451172	0.00058492508
0.058242613	0.034091787	0.00058987163
0.058373056	0.034136023	0.00058887404
0.058503499	0.034897029	0.00059349352
0.058633942	0.034066332	0.00058921154
0.058764386	0.032521138	0.00057215129
0.058894829	0.034078369	0.00058701353
0.059025272	0.033979020	0.00058262010
0.059155715	0.034364439	0.00058853166
0.059286159	0.033221797	0.00057886530
0.059416602	0.034428183	0.00058543845
0.059547045	0.034042639	0.00058358643
0.059677488	0.034023098	0.00058383251
0.059807932	0.034031867	0.00057890935
0.059938375	0.033939879	0.00058447626
0.060068818	0.033367489	0.00057196509
0.060199261	0.034037063	0.00058082549
0.060329705	0.033435549	0.00057233557
0.060460148	0.034171233	0.00057960614
0.060590591	0.033955107	0.00057438380
0.060721034	0.033406437	0.00057039233
0.060851477	0.034079100	0.00057631646
0.060981921	0.033309125	0.00057226649
0.061112364	0.032947161	0.00056462908
0.061242807	0.034412275	0.00057710119
0.061373250	0.033910270	0.00057351456
0.061503694	0.034358415	0.00057577254
0.061634137	0.034123191	0.00057357336
0.061764580	0.034622749	0.00057996876
0.061895023	0.034077210	0.00057046295
0.062025467	0.033507090	0.00056959826
0.062155910	0.035383200	0.00058137662
0.062286353	0.034889847	0.00057950335
0.062416796	0.033516683	0.00056882744
0.062547240	0.033285764	0.00056713087
0.062677683	0.033924860	0.00057244607
0.062808126	0.033962623	0.00057097490
0.062938569	0.033625265	0.00056781318
0.063069012	0.034228797	0.00057433343
0.063199456	0.033102742	0.00056134156
0.063329899	0.034146835	0.00057169607
0.063460342	0.034000007	0.00056882979
0.063590785	0.034795216	0.00057380751
0.063721229	0.034423963	0.00057361008
0.063851672	0.032869627	0.00056137432
0.063982115	0.034525768	0.00057195648
0.064112558	0.033028296	0.00056196268
0.064243002	0.033015246	0.00055863816
0.064373445	0.033898509	0.00056543127
0.064503888	0.033913956	0.00056979574
0.064634331	0.033728973	0.00056432612
0.064764774	0.033046789	0.00056192777
0.064895218	0.033840967	0.00056420252
0.065025661	0.033059138	0.00056081290
0.065156104	0.033871301	0.00056382757
0.065286547	0.033921587	0.00056469979
0.065416991	0.033430356	0.00056240490
0.065547434	0.033928627	0.00056531252
0.065677877	0.033983735	0.00056337665
0.065808320	0.034350867	0.00056959934
0.065938764	0.033985993	0.00056285001
0.066069207	0.033000058	0.00055822485
0.066199650	0.033745625	0.00055978376
0.066330093	0.033616616	0.00055968197
0.066460537	0.034294711	0.00056589539
0.066590980	0.034415542	0.00056496031
0.066721423	0.033482246	0.00056150162
0.066851866	0.032560154	0.00055051209
0.066982309	0.033191978	0.00055502584
0.067112753	0.033679743	0.00056178951
0.067243196	0.033110199	0.00055307279
0.067373639	0.033443447	0.00055923836
0.067504082	0.033230175	0.00055737274
0.067634526	0.033794604	0.00055829780
0.067764969	0.033314957	0.00055874496
0.067895412	0.033520442	0.00055918017
0.068025855	0.032971748	0.00055289351
0.068156299	0.033600822	0.00055787546
0.068286742	0.033806557	0.00055778975
0.068417185	0.034064450	0.00055923710
0.068547628	0.033308737	0.00055692606
0.068678072	0.032846903	0.00054742667
0.068808515	0.033768995	0.00055948292
0.068938958	0.033093601	0.00055168708
0.069069401	0.033561418	0.00055207015
0.069199844	0.032923805	0.00055432587
0.069330288	0.033946025	0.00055719959
0.069460731	0.032933046	0.00054753375
0.069591174	0.033276395	0.00055223813
0.069721617	0.033703807	0.00055350246
0.069852061	0.033210946	0.00055213046
0.069982504	0.033215715	0.00054876597
0.070112947	0.033941657	0.00055593315
0.070243390	0.033990862	0.00055763411
0.070373834	0.032773603	0.00054604242
0.070504277	0.033935432	0.00055306713
0.070634720	0.032557541	0.00054685206
0.070765163	0.032288146	0.00054033474
0.070895607	0.032341283	0.00054241279
0.071026050	0.033289647	0.00054631681
0.071156493	0.033437704	0.00054937862
0.071286936	0.033222012	0.00054802349
0.071417379	0.033933553	0.00055310991
0.071547823	0.031782933	0.00053703808
0.071678266	0.033704884	0.00055405116
0.071808709	0.032610311	0.00054154200
0.071939152	0.034065785	0.00055430929
0.072069596	0.033698329	0.00054908666
0.072200039	0.033341545	0.00054621036
0.072330482	0.032710204	0.00054400235
0.072460925	0.033809504	0.00054899015
0.072591369	0.033108372	0.00054386424
0.072721812	0.033662876	0.00054645631
0.072852255	0.033441007	0.00054992465
0.072982698	0.033000609	0.00054309712
0.073113142	0.033378335	0.00054564668
0.073243585	0.033363529	0.00054651331
0.073374028	0.032625567	0.00054099232
0.073504471	0.032784904	0.00053647188
0.073634914	0.033084838	0.00054449734
0.073765358	0.033780322	0.00054374220
0.073895801	0.033610990	0.00054701079
0.074026244	0.033888562	0.00054979497
0.074156687	0.033125339	0.00053932802
0.074287131	0.033604054	0.00054395755
0.074417574	0.034028076	0.00055100460
0.074548017	0.033395089	0.00054084452
0.074678460	0.033182541	0.00054217206
0.074808904	0.032914167	0.00053827581
0.074939347	0.032839862	0.00053663229
0.075069790	0.032548299	0.00053604859
0.075200233	0.033614355	0.00054169039
0.075330677	0.033965002	0.00054744664
0.075461120	0.033364710	0.00054459419
0.075591563	0.033617757	0.00053983382
0.075722006	0.033008484	0.00053807408
0.075852449	0.033905858	0.00054189157
0.075982893	0.033113266	0.00053743879
0.076113336	0.032900065	0.00053827620
0.076243779	0.033802486	0.00054058164
0.076374222	0.033117665	0.00053560019
0.076504666	0.033804729	0.00054383343
0.076635109	0.033293088	0.00053470408
0.076765552	0.033392656	0.00053797601
0.076895995	0.032488038	0.00053175939
0.077026439	0.033505542	0.00053663133
0.077156882	0.032934581	0.00053579313
0.077287325	0.033409888	0.00053650844
0.077417768	0.032300977	0.00052953796
0.077548212	0.033214066	0.00053700552
0.077678655	0.032755846	0.00053004772
0.077809098	0.032373882	0.00052942913
0.077939541	0.032654019	0.00052804232
0.078069984	0.033398537	0.00053679802
0.078200428	0.033658872	0.00054255216
0.078330871	0.032912762	0.00052885689
0.078461314	0.033032348	0.00053283183
0.078591757	0.033222447	0.00053355469
0.078722201	0.033077401	0.00053319308
0.078852644	0.032153607	0.00052469014
0.078983087	0.033495497	0.00053429001
0.079113530	0.033527629	0.00053366524
0.079243974	0.032613556	0.00052952117
0.079374417	0.032948905	0.00052871450
0.079504860	0.032985085	0.00052982856
0.079635303	0.032435256	0.00052410887
0.079765747	0.033052219	0.00053381922
0.079896190	0.032926904	0.00052958247
0.080026633	0.032938007	0.00052695281
0.080157076	0.032723337	0.00052619899
0.080287519	0.033161038	0.00053329635
0.080417963	0.032823178	0.00052575086
0.080548406	0.033753825	0.00053584849
0.080678849	0.033128778	0.00052605264
0.080809292	0.033004074	0.00052798503
0.080939736	0.032443728	0.00052372375
0.081070179	0.032667891	0.00052374681
0.081200622	0.033539744	0.00053088176
0.081331065	0.032430426	0.00052585624
0.081461509	0.032730683	0.00052126415
0.081591952	0.032015326	0.00052027811
0.081722395	0.033540874	0.00052729872
0.081852838	0.032984803	0.00052627157
0.081983281	0.032924672	0.00052671157
0.082113725	0.033322297	0.00052417183
0.082244168	0.032554192	0.00052385987
0.082374611	0.032870562	0.00052340257
0.082505054	0.033194517	0.00052392853
0.082635498	0.033006719	0.00052634084
0.082765941	0.032695705	0.00052142107
0.082896384	0.032617690	0.00052107999
0.083026827	0.032589295	0.00052308526
0.083157271	0.032649502	0.00051891024
0.083287714	0.033256216	0.00052672379
0.083418157	0.032992779	0.00052361175
0.083548600	0.033294189	0.00052508279
0.083679044	0.031797177	0.00051414076
0.083809487	0.033321338	0.00052090423
0.083939930	0.032203576	0.00051662493
0.084070373	0.032536214	0.00051863708
0.084200816	0.032607010	0.00051690094
0.084331260	0.032675630	0.00052035668
0.084461703	0.032619247	0.00052010744
0.084592146	0.031689074	0.00050935346
0.084722589	0.032387778	0.00051727154
0.084853033	0.031710332	0.00051071447
0.084983476	0.033445391	0.00052296039
0.085113919	0.033179513	0.00052229207
0.085244362	0.032058035	0.00051151558
0.085374806	0.032800308	0.00051939937
0.085505249	0.032925780	0.00051922013
0.085635692	0.032731109	0.00051758177
0.085766135	0.032870000	0.00051864460
0.085896579	0.033015565	0.00051811733
0.086027022	0.033171514	0.00051835864
0.086157465	0.033125439	0.00052005591
0.086287908	0.032653368	0.00051121983
0.086418351	0.033455003	0.00052222361
0.086548795	0.032400647	0.00051175150
0.086679238	0.032626461	0.00051401931
0.086809681	0.032963235	0.00051862760
0.086940124	0.031763311	0.00050562900
0.087070568	0.032530298	0.00051404941
0.087201011	0.033177849	0.00051632246
0.087331454	0.032723344	0.00051189497
0.087461897	0.032376089	0.00051249250
0.087592341	0.032960396	0.00051347572
0.087722784	0.032918626	0.00051440686
0.087853227	0.032785060	0.00051374658
0.087983670	0.032193330	0.00050717925
0.088114114	0.032502592	0.00051395321
0.088244557	0.031995835	0.00050522872
0.088375000	0.032540976	0.00051180428
0.088505443	0.031995736	0.00050922054
0.088635886	0.033470965	0.00051543372
0.088766330	0.033686152	0.00051849563
0.088896773	0.032322802	0.00051018526
0.089027216	0.032484357	0.00050568029
0.089157659	0.032963257	0.00051342776
0.089288103	0.032950282	0.00051272552
0.089418546	0.032591267	0.00050744295
0.089548989	0.033431604	0.00051688220
0.089679432	0.032507101	0.00050798812
0.089809876	0.032267016	0.00050657992
0.089940319	0.032815661	0.00051210691
0.090070762	0.032721527	0.00050680249
0.090201205	0.032378467	0.00050898256
0.090331649	0.032477805	0.00050515029
0.090462092	0.033091186	0.00051119185
0.090592535	0.033650611	0.00051658441
0.090722978	0.032102372	0.00050422057
0.090853421	0.032755068	0.00050914916
0.090983865	0.033251887	0.00051276337
0.091114308	0.033205455	0.00050775642
0.091244751	0.033523468	0.00051403286
0.091375194	0.032569276	0.00050341036
0.091505638	0.032127037	0.00050247190
0.091636081	0.031653661	0.00050960366
0.091766524	0.032143742	0.00051552803
0.091896967	0.032011259	0.00051968565
0.092027411	0.031922635	0.00052338705
0.092157854	0.032462113	0.00052966675
0.092288297	0.032687353	0.00053392646
0.092418740	0.032851705	0.00053668572
0.092549184	0.033027039	0.00054274667
0.092679627	0.032893696	0.00054322359
0.092810070	0.032800330	0.00054251399
0.092940513	0.032309734	0.00053210072
0.093070956	0.032380486	0.00052684520
0.093201400	0.032590742	0.00052542317
0.093331843	0.032394651	0.00052209219
0.093462286	0.032534285	0.00052117338
0.093592729	0.033304664	0.00052748174
0.093723173	0.032353204	0.00052119973
0.093853616	0.033220823	0.00052228651
0.093984059	0.031947549	0.00051390072
0.094114502	0.032909232	0.00051687416
0.094244946	0.032213871	0.00051303024
0.094375389	0.032053193	0.00051181504
0.094505832	0.032493063	0.00051259907
0.094636275	0.032351560	0.00051320426
0.094766719	0.032777340	0.00051590053
0.094897162	0.032488133	0.00050958955
0.095027605	0.033085970	0.00051733204
0.095158048	0.032223147	0.00050972214
0.095288491	0.032923048	0.00051242258
0.095418935	0.032688056	0.00051524214
0.095549378	0.032577194	0.00050919811
0.095679821	0.032441708	0.00050905943
0.095810264	0.032588599	0.00050930908
0.095940708	0.033777235	0.00051619243
0.096071151	0.032859827	0.00051571375
0.096201594	0.032936267	0.00051002612
0.096332037	0.033130463	0.00050962607
0.096462481	0.034008383	0.00051932895
0.096592924	0.032567590	0.00050379591
0.096723367	0.032550166	0.00050667070
0.096853810	0.032890411	0.00050815357
0.096984253	0.032251441	0.00050261321
0.097114697	0.032967154	0.00050879054
0.097245140	0.032746268	0.00050571702
0.097375583	0.032633268	0.00050482412
0.097506026	0.032974965	0.00051014623
0.097636470	0.032929095	0.00050573561
0.097766913	0.031964647	0.00049957661
0.097897356	0.032552125	0.00050267488
0.098027799	0.033107265	0.00050491089
0.098158243	0.032844303	0.00050276006
0.098288686	0.031937273	0.00049536196
0.098419129	0.033502062	0.00050405222
0.098549572	0.032874918	0.00050222756
0.098680016	0.032081381	0.00049056228
0.098810459	0.032900320	0.00049861064
0.098940902	0.031938018	0.00048805924
0.099071345	0.033326643	0.00049849817
0.099201788	0.032237955	0.00049250313
0.099332232	0.032973384	0.00049249764
0.099462675	0.032314471	0.00049102705
0.099593118	0.032436289	0.00049130982
0.099723561	0.032805696	0.00049141954
0.099854005	0.032896447	0.00049426478
0.099984448	0.032588779	0.00049065485
0.10011489	0.033228568	0.00049827263
0.10024533	0.031396297	0.00048601051
0.10037578	0.032595470	0.00049151747
0.10050622	0.032521406	0.00049365633
0.10063666	0.032476358	0.00049176479
0.10076711	0.032460189	0.00049264400
0.10089755	0.031761058	0.00049033163
0.10102799	0.032379500	0.00049044965
0.10115844	0.032066059	0.00049006403
0.10128888	0.033212584	0.00049967981
0.10141932	0.031877971	0.00048537936
0.10154977	0.032314364	0.00049002251
0.10168021	0.031844251	0.00048812234
0.10181065	0.032036462	0.00048712861
0.10194110	0.031998412	0.00048914642
0.10207154	0.032380439	0.00048685424
0.10220198	0.032687297	0.00049266177
0.10233243	0.032156422	0.00048857465
0.10246287	0.032193332	0.00048733401
0.10259331	0.032759720	0.00049292854
0.10272376	0.032217408	0.00048690276
0.10285420	0.032424389	0.00048863812
0.10298464	0.032304109	0.00049032248
0.10311509	0.032344283	0.00048660336
0.10324553	0.032377992	0.00048834678
0.10337597	0.032491467	0.00049198763
0.10350642	0.032242306	0.00048470840
0.10363686	0.033138322	0.00049241958
0.10376730	0.031865305	0.00048494458
0.10389774	0.032371984	0.00048624519
0.10402819	0.032358076	0.00048897513
0.10415863	0.032079614	0.00048351989
0.10428907	0.032686464	0.00048698858
0.10441952	0.032160919	0.00048678246
0.10454996	0.031376533	0.00047727295
0.10468040	0.031515787	0.00047900375
0.10481085	0.032534776	0.00048563131
0.10494129	0.032425822	0.00048647955
0.10507173	0.032519191	0.00048751728
0.10520218	0.032518354	0.00048249458
0.10533262	0.032163381	0.00048348788
0.10546306	0.032327716	0.00048383531
0.10559351	0.032598582	0.00048653050
0.10572395	0.032151970	0.00048251551
0.10585439	0.032730005	0.00048716595
0.10598484	0.032483126	0.00048388638
0.10611528	0.032715971	0.00048624836
0.10624572	0.032534403	0.00048319467
0.10637617	0.032658171	0.00048695837
0.10650661	0.032072006	0.00048176761
0.10663705	0.032403711	0.00048096028
0.10676750	0.032108696	0.00048070742
0.10689794	0.031200990	0.00047432063
0.10702838	0.032184113	0.00047982359
0.10715883	0.032165147	0.00048364545
0.10728927	0.032928095	0.00048202314
0.10741971	0.032582925	0.00048366552
0.10755016	0.033050366	0.00048371630
0.10768060	0.031851129	0.00047723399
0.10781104	0.033296209	0.00048829444
0.10794149	0.033104771	0.00048279392
0.10807193	0.032983876	0.00048554143
0.10820237	0.032024026	0.00047901651
0.10833281	0.031217075	0.00047233640
0.10846326	0.032171374	0.00049174003
0.10859370	0.032605849	0.00049565347
0.10872414	0.032346703	0.00049900846
0.10885459	0.032322023	0.00050088131
0.10898503	0.032936810	0.00050456836
0.10911547	0.032376728	0.00050867937
0.10924592	0.032160887	0.00050906587
0.10937636	0.032203822	0.00050579807
0.10950680	0.032806379	0.00051836851
0.10963725	0.033085306	0.00051857614
0.10976769	0.032941766	0.00051876064
0.10989813	0.032625746	0.00052116359
0.11002858	0.032738011	0.00052042421
0.11015902	0.031605353	0.00051637757
0.11028946	0.032456204	0.00052436405
0.11041991	0.031452640	0.00051644477
0.11055035	0.032702067	0.00052962081
0.11068079	0.031920481	0.00052219715
0.11081124	0.031793402	0.00052386609
0.11094168	0.032516541	0.00053252531
0.11107212	0.032535282	0.00053114658
0.11120257	0.032626894	0.00053564685
0.11133301	0.032386518	0.00053482098
0.11146345	0.032232378	0.00053516260
0.11159390	0.031774619	0.00053628980
0.11172434	0.031866987	0.00053401142
0.11185478	0.032129173	0.00053891166
0.11198523	0.032812603	0.00054514319
0.11211567	0.032002879	0.00053743608
0.11224611	0.032803554	0.00054402661
0.11237656	0.032894362	0.00054956067
0.11250700	0.032282634	0.00054273117
0.11263744	0.031682647	0.00054089903
0.11276788	0.032050826	0.00054182686
0.11289833	0.032386392	0.00055053102
0.11302877	0.032254927	0.00054763587
0.11315921	0.032156843	0.00054643194
0.11328966	0.031053993	0.00053424004
0.11342010	0.031108000	0.00052441487
0.11355054	0.031669485	0.00052571679
0.11368099	0.031536886	0.00052291219
0.11381143	0.031978554	0.00051845051
0.11394187	0.032101256	0.00052248147
0.11407232	0.030933641	0.00050907469
0.11420276	0.031909824	0.00051542395
0.11433320	0.031832852	0.00051446257
0.11446365	0.033170459	0.00051885171
0.11459409	0.032306175	0.00051146909
0.11472453	0.032538592	0.00051517344
0.11485498	0.031652555	0.00050349388
0.11498542	0.032486702	0.00051160017
0.11511586	0.032041882	0.00050707851
0.11524631	0.031602163	0.00050077267
0.11537675	0.031386555	0.00050126647
0.11550719	0.031030786	0.00049451452
0.11563764	0.032348103	0.00050510231
0.11576808	0.032459826	0.00050718748
0.11589852	0.031924638	0.00049705418
0.11602897	0.032075653	0.00050459627
0.11615941	0.032439579	0.00050256061
0.11628985	0.031498953	0.00049395244
0.11642030	0.031484887	0.00049639048
0.11655074	0.032095132	0.00049779324
0.11668118	0.032428384	0.00049894700
0.11681163	0.031955250	0.00049858922
0.11694207	0.032364426	0.00049763357
0.11707251	0.032652621	0.00049933708
0.11720295	0.032354229	0.00049732317
0.11733340	0.031533387	0.00048988309
0.11746384	0.032481753	0.00049720595
0.11759428	0.031504629	0.00048796551
0.11772473	0.032885297	0.00049881795
0.11785517	0.032019851	0.00049487477
0.11798561	0.032106622	0.00048897206
0.11811606	0.032233885	0.00049301294
0.11824650	0.031560968	0.00048755095
0.11837694	0.032112533	0.00048963174
0.11850739	0.031532094	0.00048584294
0.11863783	0.031302366	0.00048095301
0.11876827	0.031969323	0.00048642904
0.11889872	0.031788054	0.00048430350
0.11902916	0.031851776	0.00048223723
0.11915960	0.031673985	0.00048187183
0.11929005	0.032248576	0.00048351744
0.11942049	0.032280187	0.00048705591
0.11955093	0.032682060	0.00048594841
0.11968138	0.031748928	0.00047781899
0.11981182	0.031960338	0.00048067137
0.11994226	0.032515418	0.00048336913
0.12007271	0.031281925	0.00047240910
0.12020315	0.032059428	0.00047805202
0.12033359	0.031779954	0.00047577423
0.12046404	0.032112293	0.00047690001
0.12059448	0.030890513	0.00046943123
0.12072492	0.032651820	0.00047815729
0.12085537	0.031550312	0.00047308558
0.12098581	0.031911228	0.00047238292
0.12111625	0.031543122	0.00047044211
0.12124670	0.031750839	0.00047247260
0.12137714	0.031807859	0.00046879338
0.12150758	0.031070758	0.00046644081
0.12163802	0.031515005	0.00046856417
0.12176847	0.032274082	0.00046992051
0.12189891	0.031885150	0.00046970150
0.12202935	0.031607869	0.00046714046
0.12215980	0.031497668	0.00046556358
0.12229024	0.032434656	0.00047176228
0.12242068	0.032493953	0.00046846187
0.12255113	0.031770768	0.00046520277
0.12268157	0.032289762	0.00046850524
0.12281201	0.031645647	0.00046299830
0.12294246	0.031861741	0.00046581132
0.12307290	0.031886786	0.00046572678
0.12320334	0.030910879	0.00045719450
0.12333379	0.032261590	0.00046754857
0.12346423	0.031372545	0.00046070844
0.12359467	0.032209047	0.00046767864
0.12372512	0.032208428	0.00046608405
0.12385556	0.031663229	0.00046031364
0.12398600	0.031186220	0.00046126984
0.12411645	0.031876552	0.00046307034
0.12424689	0.032355937	0.00046602705
0.12437733	0.032168159	0.00046806993
0.12450778	0.032150607	0.00046336277
0.12463822	0.032192770	0.00046615988
0.12476866	0.032557106	0.00046647502
0.12489911	0.032409393	0.00046587929
0.12502955	0.031716309	0.00046172463
0.12515999	0.031712228	0.00046062892
0.12529044	0.032364303	0.00046424446
0.12542088	0.032296970	0.00046507642
0.12555132	0.031730357	0.00045839524
0.12568177	0.032192369	0.00046318146
0.12581221	0.031732900	0.00046010841
0.12594265	0.031993920	0.00045920674
0.12607309	0.031461296	0.00045854661
0.12620354	0.031013995	0.00045268000
0.12633398	0.032001278	0.00046097622
0.12646442	0.031960192	0.00046203166
0.12659487	0.032136692	0.00045901930
0.12672531	0.031674924	0.00045938371
0.12685575	0.031297652	0.00045412303
0.12698620	0.032103383	0.00046139858
0.12711664	0.031989741	0.00046073786
0.12724708	0.031882200	0.00045783945
0.12737753	0.031701559	0.00046078241
0.12750797	0.032374893	0.00045963520
0.12763841	0.031965069	0.00045730956
0.12776886	0.032386403	0.00046190366
0.12789930	0.031448359	0.00045208541
0.12802974	0.031591728	0.00045569648
0.12816019	0.031418797	0.00045383866
0.12829063	0.031816771	0.00045442654
0.12842107	0.031789751	0.00045579096
0.12855152	0.032075181	0.00045686040
0.12868196	0.031509850	0.00045320859
0.12881240	0.032165186	0.00045780062
0.12894285	0.031950349	0.00045572438
0.12907329	0.031857644	0.00045586861
0.12920373	0.031649203	0.00045563566
0.12933418	0.032438238	0.00045728889
0.12946462	0.031604662	0.00045300705
0.12959506	0.031669942	0.00045359044
0.12972551	0.031760307	0.00045316205
0.12985595	0.031889909	0.00045605502
0.12998639	0.032811129	0.00045830213
0.13011684	0.032380933	0.00045794860
0.13024728	0.031567663	0.00045192034
0.13037772	0.031793623	0.00045134814
0.13050816	0.031665068	0.00045068713
0.13063861	0.031861132	0.00045325289
0.13076905	0.032070383	0.00045322540
0.13089949	0.031474943	0.00045121148
0.13102994	0.031371903	0.00044793677
0.13116038	0.031836665	0.00045245032
0.13129082	0.031710103	0.00045110708
0.13142127	0.031374878	0.00044827318
0.13155171	0.032316388	0.00045530058
0.13168215	0.031061625	0.00044737073
0.13181260	0.031321533	0.00044747065
0.13194304	0.031208227	0.00044798763
0.13207348	0.031513916	0.00044935978
0.13220393	0.031667487	0.00044931366
0.13233437	0.032009973	0.00045310265
0.13246481	0.032022718	0.00045222125
0.13259526	0.031688562	0.00044942757
0.13272570	0.031489696	0.00044725603
0.13285614	0.031257238	0.00044520511
0.13298659	0.032550779	0.00045522464
0.13311703	0.032251218	0.00045108624
0.13324747	0.032249156	0.00045117607
0.13337792	0.032091604	0.00044966339
0.13350836	0.031530380	0.00044722681
0.13363880	0.031695923	0.00044791126
0.13376925	0.031955353	0.00044722374
0.13389969	0.031549822	0.00044783253
0.13403013	0.031934722	0.00045116687
0.13416058	0.031188378	0.00044169663
0.13429102	0.031730326	0.00044813677
0.13442146	0.032620394	0.00045206679
0.13455191	0.031475332	0.00044392139
0.13468235	0.032386594	0.00045289345
0.13481279	0.031631652	0.00044533019
0.13494323	0.032192917	0.00045127953
0.13507368	0.032104513	0.00044973627
0.13520412	0.032092882	0.00044601691
0.13533456	0.031157542	0.00044280622
0.13546501	0.032371160	0.00044873303
0.13559545	0.032525058	0.00045023617
0.13572589	0.031489599	0.00044549238
0.13585634	0.031250358	0.00043725904
0.13598678	0.032142628	0.00044900059
0.13611722	0.031710905	0.00044399528
0.13624767	0.031694936	0.00044281624
0.13637811	0.031329403	0.00044311707
0.13650855	0.032070326	0.00044519401
0.13663900	0.031815512	0.00044506974
0.13676944	0.031406026	0.00044235811
0.13689988	0.031805011	0.00044221642
0.13703033	0.032006339	0.00044532986
0.13716077	0.031221168	0.00044088439
0.13729121	0.031360645	0.00044078486
0.13742166	0.031600309	0.00044207182
0.13755210	0.031817939	0.00044183731
0.13768254	0.031401534	0.00044109861
0.13781299	0.031394723	0.00044221594
0.13794343	0.031127167	0.00043673811
0.13807387	0.032417469	0.00044749955
0.13820432	0.031253512	0.00043867088
0.13833476	0.031423115	0.00043797840
0.13846520	0.031232313	0.00044032506
0.13859565	0.031754369	0.00044092010
0.13872609	0.031798624	0.00044203605
0.13885653	0.032059501	0.00044326456
0.13898698	0.031620226	0.00043912996
0.13911742	0.031661676	0.00043905079
0.13924786	0.032131435	0.00044282840
0.13937830	0.032247984	0.00044407757
0.13950875	0.031023737	0.00043697032
0.13963919	0.030928294	0.00043449868
0.13976963	0.031058763	0.00043576336
0.13990008	0.031428847	0.00043879461
0.14003052	0.032159962	0.00044156819
0.14016096	0.031391406	0.00043904449
0.14029141	0.031845659	0.00043891284
0.14042185	0.031898861	0.00044017927
0.14055229	0.032000059	0.00044149168
0.14068274	0.032206597	0.00043945909
0.14081318	0.031570813	0.00043850987
0.14094362	0.030426207	0.00042967050
0.14107407	0.032456324	0.00044164204
0.14120451	0.031556564	0.00043771237
0.14133495	0.031693077	0.00043670023
0.14146540	0.031856178	0.00043903330
0.14159584	0.031283431	0.00043584502
0.14172628	0.031640413	0.00043582346
0.14185673	0.031317763	0.00043567663
0.14198717	0.031606282	0.00043530265
0.14211761	0.032330939	0.00043884903
0.14224806	0.031660101	0.00043715878
0.14237850	0.031347561	0.00043003217
0.14250894	0.030777241	0.00042987097
0.14263939	0.031747731	0.00043674965
0.14276983	0.031478307	0.00043238016
0.14290027	0.031039586	0.00043253613
0.14303072	0.031103863	0.00042963501
0.14316116	0.031945004	0.00043593022
0.14329160	0.030504241	0.00042844457
0.14342205	0.031698623	0.00043188129
0.14355249	0.031402738	0.00043131097
0.14368293	0.031641014	0.00043563786
0.14381337	0.031346070	0.00042889283
0.14394382	0.031085671	0.00043156430
0.14407426	0.031212993	0.00042740656
0.14420470	0.030902837	0.00042877815
0.14433515	0.031304849	0.00043200690
0.14446559	0.031408077	0.00042995911
0.14459603	0.031580003	0.00043092579
0.14472648	0.030660686	0.00042789938
0.14485692	0.031482828	0.00042934909
0.14498736	0.031438174	0.00043148855
0.14511781	0.032065074	0.00043259986
0.14524825	0.031211129	0.00043053771
0.14537869	0.031306740	0.00043089178
0.14550914	0.031352401	0.00042762198
0.14563958	0.030983511	0.00042851215
0.14577002	0.031002495	0.00042607107
0.14590047	0.031808032	0.00043241524
0.14603091	0.030880480	0.00042683912
0.14616135	0.030631229	0.00042277169
0.14629180	0.031800868	0.00043260241
0.14642224	0.031665538	0.00043339769
0.14655268	0.031398083	0.00042913044
0.14668313	0.031125455	0.00042756173
0.14681357	0.031376747	0.00042933630
0.14694401	0.031516733	0.00042818784
0.14707446	0.031080223	0.00042754038
0.14720490	0.031194697	0.00042725564
0.14733534	0.031760452	0.00043240119
0.14746579	0.031194255	0.00042720049
0.14759623	0.031810063	0.00043055259
0.14772667	0.031898358	0.00043127210
0.14785712	0.032180458	0.00043174446
0.14798756	0.031125653	0.00042656827
0.14811800	0.031133033	0.00042630181
0.14824844	0.031316335	0.00042717690
0.14837889	0.031099915	0.00042601994
0.14850933	0.032211313	0.00043220474
0.14863977	0.031941417	0.00042778585
0.14877022	0.030505010	0.00042292240
0.14890066	0.030876126	0.00042176350
0.14903110	0.030752511	0.00042325002
0.14916155	0.031837167	0.00043073741
0.14929199	0.031284194	0.00042438963
0.14942243	0.031948833	0.00042952639
0.14955288	0.031743738	0.00042975965
0.14968332	0.031460578	0.00042427179
0.14981376	0.031183176	0.00042548618
0.14994421	0.031304551	0.00042312567
0.15007465	0.031589275	0.00042598103
0.15020509	0.032017677	0.00043051220
0.15033554	0.030826872	0.00042017623
0.15046598	0.031403906	0.00042719794
0.15059642	0.031266850	0.00042306378
0.15072687	0.030779466	0.00042084044
0.15085731	0.030904756	0.00042240407
0.15098775	0.031834356	0.00042586390
0.15111820	0.031042171	0.00042396998
0.15124864	0.031474797	0.00042527999
0.15137908	0.031547942	0.00042415831
0.15150953	0.030562888	0.00042070235
0.15163997	0.031242729	0.00042179822
0.15177041	0.031328139	0.00042389601
0.15190086	0.031081001	0.00042280979
0.15203130	0.031500965	0.00042260520
0.15216174	0.030721730	0.00041928572
0.15229219	0.031314576	0.00042518526
0.15242263	0.031092948	0.00042128664
0.15255307	0.031571548	0.00042464873
0.15268351	0.031222384	0.00042213133
0.15281396	0.031141699	0.00042106880
0.15294440	0.031055291	0.00042155357
0.15307484	0.031299014	0.00042145285
0.15320529	0.031416735	0.00042232503
0.15333573	0.031315986	0.00042157777
0.15346617	0.030930189	0.00041900211
0.15359662	0.031101163	0.00042028042
0.15372706	0.031523844	0.00042221108
0.15385750	0.032326695	0.00042694199
0.15398795	0.031569752	0.00042204254
0.15411839	0.031910081	0.00042485309
0.15424883	0.031148316	0.00041829288
0.15437928	0.030427418	0.00041463798
0.15450972	0.030561842	0.00041491604
0.15464016	0.031694090	0.00042277076
0.15477061	0.031342235	0.00041958034
0.15490105	0.030816389	0.00041506693
0.15503149	0.030835041	0.00041630680
0.15516194	0.030987813	0.00041737803
0.15529238	0.031467865	0.00042018496
0.15542282	0.030802699	0.00041741296
0.15555327	0.031546190	0.00042051359
0.15568371	0.030821860	0.00041598834
0.15581415	0.030679740	0.00041631525
0.15594460	0.031762009	0.00042112609
0.15607504	0.031182000	0.00041710845
0.15620548	0.031508055	0.00041939966
0.15633593	0.031307904	0.00041705732
0.15646637	0.031205263	0.00041662483
0.15659681	0.030754379	0.00041519552
0.15672726	0.031264594	0.00041714784
0.15685770	0.030855116	0.00041500927
0.15698814	0.031889436	0.00042064594
0.15711858	0.030774945	0.00041362729
0.15724903	0.031587919	0.00041889720
0.15737947	0.031615514	0.00041970119
0.15750991	0.031431048	0.00041616611
0.15764036	0.031049984	0.00041574030
0.15777080	0.030909462	0.00041444363
0.15790124	0.031072226	0.00041368058
0.15803169	0.031247667	0.00041663904
0.15816213	0.031414985	0.00041743379
0.15829257	0.031420162	0.00041560334
0.15842302	0.031211035	0.00041613167
0.15855346	0.031149511	0.00041325145
0.15868390	0.031626590	0.00041830749
0.15881435	0.031914740	0.00042042343
0.15894479	0.030649857	0.00041144868
0.15907523	0.031511089	0.00041503967
0.15920568	0.031437100	0.00041587557
0.15933612	0.031104206	0.00041302989
0.15946656	0.030817083	0.00041099652
0.15959701	0.031987035	0.00041879974
0.15972745	0.031994912	0.00041956860
0.15985789	0.031589400	0.00041619420
0.15998834	0.031023738	0.00041136301
0.16011878	0.030609398	0.00041048698
0.16024922	0.031309322	0.00041360042
0.16037967	0.030800952	0.00041154213
0.16051011	0.030705857	0.00041042800
0.16064055	0.031327052	0.00041275327
0.16077100	0.031619709	0.00041514797
0.16090144	0.031223511	0.00041559618
0.16103188	0.031429388	0.00041310179
0.16116233	0.030358439	0.00040771064
0.16129277	0.031352886	0.00041265817
0.16142321	0.031666627	0.00041461290
0.16155365	0.031126887	0.00041079719
0.16168410	0.031638492	0.00041409037
0.16181454	0.031148290	0.00041131883
0.16194498	0.031252149	0.00041046748
0.16207543	0.031769281	0.00041414003
0.16220587	0.031832340	0.00041414062
0.16233631	0.031250512	0.00040998884
0.16246676	0.030876590	0.00041019648
0.16259720	0.031157165	0.00041002956
0.16272764	0.031296357	0.00040983514
0.16285809	0.030989648	0.00041004342
0.16298853	0.031068220	0.00040949526
0.16311897	0.030890158	0.00040736647
0.16324942	0.031058488	0.00041056579
0.16337986	0.030991737	0.00040802914
0.16351030	0.030610018	0.00040690405
0.16364075	0.030638758	0.00040758271
0.16377119	0.030613546	0.00040399558
0.16390163	0.031406309	0.00041163180
0.16403208	0.031218939	0.00040975584
0.16416252	0.031412562	0.00040982282
0.16429296	0.030677804	0.00040838389
0.16442341	0.030792776	0.00040488630
0.16455385	0.030856795	0.00040729143
0.16468429	0.031611303	0.00041107522
0.16481474	0.030677349	0.00040388136
0.16494518	0.031344758	0.00040984031
0.16507562	0.030955514	0.00040513349
0.16520607	0.030751280	0.00040449542
0.16533651	0.031122482	0.00040860154
0.16546695	0.031920390	0.00041225747
0.16559740	0.031441861	0.00041006754
0.16572784	0.031677029	0.00040873244
0.16585828	0.031568590	0.00040869369
0.16598872	0.030790025	0.00040654980
0.16611917	0.031550234	0.00040986633
0.16624961	0.031292681	0.00040727659
0.16638005	0.031018123	0.00040690377
0.16651050	0.030812280	0.00040346739
0.16664094	0.031152073	0.00040699938
0.16677138	0.030563509	0.00040221924
0.16690183	0.031448763	0.00040738389
0.16703227	0.030236704	0.00040206373
0.16716271	0.030868998	0.00040272335
0.16729316	0.030755530	0.00040398234
0.16742360	0.030981833	0.00040561599
0.16755404	0.031170593	0.00040472377
0.16768449	0.030396733	0.00040039927
0.16781493	0.031210323	0.00040488689
0.16794537	0.031109214	0.00040490700
0.16807582	0.030812447	0.00040420565
0.16820626	0.030562012	0.00040049489
0.16833670	0.030802858	0.00040310031
0.16846715	0.030573305	0.00040221788
0.16859759	0.030892475	0.00040118423
0.16872803	0.030190592	0.00039942429
0.16885848	0.030902670	0.00040241692
0.16898892	0.031442184	0.00040641807
0.16911936	0.031102215	0.00040509227
0.16924981	0.031412824	0.00040499714
0.16938025	0.030464973	0.00039928107
0.16951069	0.031182813	0.00040399143
0.16964114	0.031173122	0.00040491522
0.16977158	0.030758243	0.00040242626
0.16990202	0.030648872	0.00039917131
0.17003247	0.031370600	0.00040340835
0.17016291	0.030614229	0.00040083472
0.17029335	0.031126834	0.00040142842
0.17042379	0.030614561	0.00040053954
0.17055424	0.030631151	0.00039963074
0.17068468	0.030477662	0.00039819590
0.17081512	0.030607715	0.00039889097
0.17094557	0.030933493	0.00039956053
0.17107601	0.030875627	0.00040165670
0.17120645	0.030567874	0.00040099953
0.17133690	0.030228804	0.00039704804
0.17146734	0.030901129	0.00039954616
0.17159778	0.030690971	0.00039792515
0.17172823	0.031008965	0.00040039016
0.17185867	0.030686696	0.00040025772
0.17198911	0.031122042	0.00039924517
0.17211956	0.030114551	0.00039592730
0.17225000	0.030286296	0.00039574627
0.17238044	0.030991216	0.00039975785
0.17251089	0.031102036	0.00040099517
0.17264133	0.030665285	0.00039743194
0.17277177	0.030184709	0.00039661655
0.17290222	0.030414965	0.00039681223
0.17303266	0.031254642	0.00039868378
0.17316310	0.030816811	0.00039885730
0.17329355	0.031199251	0.00040185878
0.17342399	0.031025916	0.00039888802
0.17355443	0.031173489	0.00039981967
0.17368488	0.030786130	0.00039662524
0.17381532	0.030521908	0.00039748775
0.17394576	0.030551962	0.00039808569
0.17407621	0.030870017	0.00039745566
0.17420665	0.031028537	0.00039822716
0.17433709	0.030718516	0.00039698351
0.17446753	0.031043171	0.00039868518
0.17459798	0.031373995	0.00040109292
0.17472842	0.030516973	0.00039446287
0.17485886	0.030954794	0.00039891338
0.17498931	0.030168227	0.00039399091
0.17511975	0.030083764	0.00039083465
0.17525019	0.030569721	0.00039478894
0.17538064	0.030338416	0.00039472544
0.17551108	0.030645521	0.00039555569
0.17564152	0.029782632	0.00038980194
0.17577197	0.030456364	0.00039266285
0.17590241	0.030598809	0.00039536849
0.17603285	0.030434959	0.00039352013
0.17616330	0.030435742	0.00039243182
0.17629374	0.030582562	0.00039469803
0.17642418	0.030520381	0.00039306415
0.17655463	0.030839211	0.00039552535
0.17668507	0.030984370	0.00039695530
0.17681551	0.030235389	0.00039047821
0.17694596	0.030588750	0.00039405934
0.17707640	0.030221893	0.00039050442
0.17720684	0.030793998	0.00039379758
0.17733729	0.030374929	0.00039295924
0.17746773	0.031054139	0.00039472250
0.17759817	0.031494335	0.00039728459
0.17772862	0.030456364	0.00039314286
0.17785906	0.030937559	0.00039348699
0.17798950	0.031125058	0.00039602879
0.17811995	0.030409475	0.00039176829
0.17825039	0.031221238	0.00039501313
0.17838083	0.030265472	0.00039283370
0.17851128	0.030807238	0.00039164370
0.17864172	0.031193424	0.00039540377
0.17877216	0.030259274	0.00039009994
0.17890260	0.030916148	0.00039292026
0.17903305	0.030403350	0.00039222087
0.17916349	0.030783414	0.00039166850
0.17929393	0.031039837	0.00039397075
0.17942438	0.030960009	0.00039419640
0.17955482	0.030130677	0.00038774401
0.17968526	0.031416444	0.00039682977
0.17981571	0.030663705	0.00039239699
0.17994615	0.030645506	0.00038887839
0.18007659	0.030777486	0.00039346721
0.18020704	0.030516838	0.00038947540
0.18033748	0.030401688	0.00038866660
0.18046792	0.030795311	0.00039323375
0.18059837	0.030167696	0.00038740532
0.18072881	0.030609714	0.00038950609
0.18085925	0.030392258	0.00038881805
0.18098970	0.030321601	0.00038732640
0.18112014	0.030430824	0.00039140806
0.18125058	0.030737787	0.00038973155
0.18138103	0.030715361	0.00038978218
0.18151147	0.030539435	0.00038908650
0.18164191	0.030983887	0.00039097485
0.18177236	0.030445541	0.00038897133
0.18190280	0.030888432	0.00039095694
0.18203324	0.030423149	0.00038749848
0.18216369	0.030802457	0.00039945751
0.18229413	0.030277919	0.00039647644
0.18242457	0.030578904	0.00040234010
0.18255502	0.030374737	0.00040438289
0.18268546	0.030362545	0.00040531232
0.18281590	0.030473682	0.00040706591
0.18294635	0.031357863	0.00041291966
0.18307679	0.030854394	0.00041204640
0.18320723	0.031060113	0.00041739844
0.18333767	0.031101331	0.00041549397
0.18346812	0.031294948	0.00042075510
0.18359856	0.031135979	0.00042041211
0.18372900	0.030120402	0.00041412433
0.18385945	0.030465616	0.00041885541
0.18398989	0.030206670	0.00041650553
0.18412033	0.030730704	0.00042250490
0.18425078	0.030158388	0.00042086162
0.18438122	0.031201606	0.00042534639
0.18451166	0.030178702	0.00042170274
0.18464211	0.030566986	0.00042554306
0.18477255	0.031118743	0.00043071436
0.18490299	0.030082212	0.00042671923
0.18503344	0.030280390	0.00042337557
0.18516388	0.030594544	0.00043034682
0.18529432	0.030430360	0.00042898629
0.18542477	0.030285219	0.00042944384
0.18555521	0.031009566	0.00043635188
0.18568565	0.030117673	0.00042824769
0.18581610	0.030955971	0.00043488250
0.18594654	0.030033502	0.00043011051
0.18607698	0.031176809	0.00043780464
0.18620743	0.029924087	0.00043310052
0.18633787	0.030930050	0.00044144630
0.18646831	0.030734982	0.00043625551
0.18659876	0.030902721	0.00044072586
0.18672920	0.030359297	0.00043797899
0.18685964	0.030636766	0.00044041623
0.18699009	0.031166153	0.00044357278
0.18712053	0.030052243	0.00042565407
0.18725097	0.030764556	0.00042758265
0.18738142	0.030556185	0.00042388211
0.18751186	0.030751803	0.00042255565
0.18764230	0.029752167	0.00041591112
0.18777274	0.030962299	0.00042161415
0.18790319	0.030482177	0.00041751465
0.18803363	0.030761215	0.00041748484
0.18816407	0.030831679	0.00041383922
0.18829452	0.030670648	0.00041457181
0.18842496	0.029521567	0.00040622397
0.18855540	0.031117724	0.00041410548
0.18868585	0.030402824	0.00041146111
0.18881629	0.029838979	0.00040234566
0.18894673	0.031185493	0.00041216935
0.18907718	0.031088420	0.00040942206
0.18920762	0.030271855	0.00040496066
0.18933806	0.030837815	0.00040591201
0.18946851	0.030194434	0.00040218422
0.18959895	0.030670273	0.00040535222
0.18972939	0.030874491	0.00040419518
0.18985984	0.030839200	0.00040240709
0.18999028	0.030359482	0.00040007983
0.19012072	0.031110043	0.00040489360
0.19025117	0.031089222	0.00040202988
0.19038161	0.029382230	0.00039314177
0.19051205	0.031001470	0.00040148254
0.19064250	0.030444798	0.00039733462
0.19077294	0.031006911	0.00040184488
0.19090338	0.030350136	0.00039475817
0.19103383	0.031311529	0.00040015458
0.19116427	0.030641836	0.00039565643
0.19129471	0.029773684	0.00039046864
0.19142516	0.030661104	0.00039682541
0.19155560	0.030680505	0.00039209014
0.19168604	0.030955430	0.00039496152
0.19181649	0.030874728	0.00039538054
0.19194693	0.030664336	0.00039197651
0.19207737	0.030674913	0.00039303472
0.19220781	0.029665974	0.00038453212
0.19233826	0.030153989	0.00038812045
0.19246870	0.029535384	0.00038551725
0.19259914	0.030616413	0.00038823958
0.19272959	0.030921523	0.00039275148
0.19286003	0.030601591	0.00038982634
0.19299047	0.030990260	0.00038958052
0.19312092	0.030810138	0.00038859894
0.19325136	0.030262541	0.00038634801
0.19338180	0.030336025	0.00038612860
0.19351225	0.030095823	0.00038570925
0.19364269	0.031027765	0.00038801052
0.19377313	0.029938713	0.00038487058
0.19390358	0.030878947	0.00039014134
0.19403402	0.030761721	0.00038680477
0.19416446	0.030041117	0.00038504476
0.19429491	0.030827513	0.00038821867
0.19442535	0.030102550	0.00038437395
0.19455579	0.030542395	0.00038739958
0.19468624	0.030814267	0.00038661528
0.19481668	0.030146725	0.00038580945
0.19494712	0.030615141	0.00038698349
0.19507757	0.030119412	0.00038303264
0.19520801	0.030434608	0.00038477100
0.19533845	0.029902392	0.00038010981
0.19546890	0.030119803	0.00038402938
0.19559934	0.030254261	0.00038521049
0.19572978	0.030305851	0.00038251598
0.19586023	0.030258396	0.00038410811
0.19599067	0.030258845	0.00038331057
0.19612111	0.031213438	0.00038707901
0.19625156	0.030094164	0.00038457786
0.19638200	0.031004118	0.00038547394
0.19651244	0.030349031	0.00038378655
0.19664288	0.030216927	0.00038243855
0.19677333	0.030090906	0.00038035866
0.19690377	0.029757969	0.00037994493
0.19703421	0.030578622	0.00038366067
0.19716466	0.030516365	0.00038335465
0.19729510	0.031265633	0.00038764048
0.19742554	0.030200899	0.00038066753
0.19755599	0.030307512	0.00038246057
0.19768643	0.029898651	0.00038038082
0.19781687	0.030600179	0.00038216244
0.19794732	0.030557648	0.00038339182
0.19807776	0.030766914	0.00038213619
0.19820820	0.030472900	0.00038119483
0.19833865	0.030782281	0.00038364909
0.19846909	0.030169320	0.00037938115
0.19859953	0.030263148	0.00038065034
0.19872998	0.030078304	0.00037900544
0.19886042	0.030253171	0.00037855522
0.19899086	0.030842655	0.00038355549
0.19912131	0.030357719	0.00037961624
0.19925175	0.030591054	0.00038243407
0.19938219	0.030179821	0.00037902987
0.19951264	0.031035654	0.00038206522
0.19964308	0.030180096	0.00037874017
0.19977352	0.030655542	0.00038140073
0.19990397	0.030342212	0.00037881514
0.20003441	0.030509383	0.00038157632
0.20016485	0.030164616	0.00037756733
0.20029530	0.029694492	0.00037653800
0.20042574	0.030830191	0.00038221241
0.20055618	0.030906144	0.00038145815
0.20068663	0.030152096	0.00037840474
0.20081707	0.030155228	0.00037727245
0.20094751	0.030113131	0.00037700351
0.20107795	0.030332668	0.00037946672
0.20120840	0.030445988	0.00037783082
0.20133884	0.030597233	0.00038017520
0.20146928	0.030454207	0.00037960539
0.20159973	0.030570019	0.00037817698
0.20173017	0.030788112	0.00038030025
0.20186061	0.030732757	0.00037864499
0.20199106	0.030847535	0.00038127522
0.20212150	0.030515063	0.00037862727
0.20225194	0.031196142	0.00038111588
0.20238239	0.030245332	0.00037674075
0.20251283	0.030285992	0.00037618161
0.20264327	0.029710579	0.00037343350
0.20277372	0.030670397	0.00037980039
0.20290416	0.030419843	0.00037745373
0.20303460	0.029759561	0.00037370839
0.20316505	0.029580034	0.00037207389
0.20329549	0.030637923	0.00037647512
0.20342593	0.030500778	0.00037754260
0.20355638	0.029978192	0.00037414199
0.20368682	0.029828926	0.00037162658
0.20381726	0.030471736	0.00037797399
0.20394771	0.030668431	0.00037470172
0.20407815	0.030477654	0.00037636252
0.20420859	0.030791240	0.00037756279
0.20433904	0.030429776	0.00037430757
0.20446948	0.030329730	0.00037584970
0.20459992	0.030257894	0.00037349386
0.20473037	0.029938240	0.00037101538
0.20486081	0.030687362	0.00037623806
0.20499125	0.029300259	0.00036682860
0.20512170	0.030117741	0.00037308140
0.20525214	0.030698923	0.00037596548
0.20538258	0.029838738	0.00037016844
0.20551302	0.030590671	0.00037491544
0.20564347	0.030621020	0.00037456023
0.20577391	0.029955540	0.00037177001
0.20590435	0.030597160	0.00037471484
0.20603480	0.031034396	0.00037557591
0.20616524	0.029475160	0.00036794375
0.20629568	0.030260985	0.00037311385
0.20642613	0.030048594	0.00037087975
0.20655657	0.030305709	0.00037344927
0.20668701	0.029936087	0.00036948602
0.20681746	0.029546477	0.00036800653
0.20694790	0.029557385	0.00036908303
0.20707834	0.029965212	0.00036993306
0.20720879	0.030388042	0.00037338032
0.20733923	0.029553296	0.00036741102
0.20746967	0.029895306	0.00036872842
0.20760012	0.029834460	0.00036986134
0.20773056	0.030581163	0.00037091292
0.20786100	0.029328059	0.00036713834
0.20799145	0.030224793	0.00037075118
0.20812189	0.030368160	0.00037184800
0.20825233	0.029596135	0.00036734279
0.20838278	0.029994260	0.00036893937
0.20851322	0.029655162	0.00036729491
0.20864366	0.030158216	0.00037194994
0.20877411	0.029660638	0.00036693776
0.20890455	0.030334979	0.00037172991
0.20903499	0.030350638	0.00037059248
0.20916544	0.029770027	0.00036756350
0.20929588	0.029989247	0.00037018693
0.20942632	0.030250620	0.00036858149
0.20955677	0.029853343	0.00036892306
0.20968721	0.029979816	0.00036943919
0.20981765	0.030522266	0.00036978089
0.20994809	0.030298773	0.00037144358
0.21007854	0.029987671	0.00036837041
0.21020898	0.030286746	0.00036872101
0.21033942	0.030766555	0.00037283635
0.21046987	0.030508087	0.00036977176
0.21060031	0.030356877	0.00037061048
0.21073075	0.030111300	0.00036831909
0.21086120	0.029864740	0.00036733876
0.21099164	0.030954660	0.00037264995
0.21112208	0.030462723	0.00037023468
0.21125253	0.030050393	0.00036648104
0.21138297	0.029769493	0.00036741657
0.21151341	0.029853021	0.00036564338
0.21164386	0.030059345	0.00036770052
0.21177430	0.029859243	0.00036579805
0.21190474	0.030106708	0.00036852600
0.21203519	0.030145374	0.00036860618
0.21216563	0.030752282	0.00037046822
0.21229607	0.030285993	0.00036858489
0.21242652	0.030299884	0.00036973982
0.21255696	0.029863400	0.00036475571
0.21268740	0.029522367	0.00036507380
0.21281785	0.029787277	0.00036420179
0.21294829	0.029419503	0.00036310823
0.21307873	0.030070309	0.00036669488
0.21320918	0.030095420	0.00036600035
0.21333962	0.029720538	0.00036377366
0.21347006	0.030388686	0.00037001186
0.21360051	0.030105009	0.00036505437
0.21373095	0.029423445	0.00036243885
0.21386139	0.029575122	0.00036282074
0.21399184	0.030578732	0.00036766408
0.21412228	0.029775269	0.00036466375
0.21425272	0.029697659	0.00036255195
0.21438316	0.030552704	0.00036802612
0.21451361	0.030085645	0.00036613903
0.21464405	0.029987507	0.00036235560
0.21477449	0.030402299	0.00036673429
0.21490494	0.029650916	0.00036300349
0.21503538	0.029898059	0.00036330736
0.21516582	0.029831482	0.00036441623
0.21529627	0.030213770	0.00036329246
0.21542671	0.030175212	0.00036513427
0.21555715	0.029989462	0.00036388289
0.21568760	0.029578893	0.00036173121
0.21581804	0.030704781	0.00036686709
0.21594848	0.029417334	0.00036014384
0.21607893	0.029470579	0.00036026361
0.21620937	0.029508945	0.00036147769
0.21633981	0.030637184	0.00036586569
0.21647026	0.030050705	0.00036428890
0.21660070	0.030226969	0.00036487935
0.21673114	0.030079796	0.00036293510
0.21686159	0.029917159	0.00036224309
0.21699203	0.030353288	0.00036380603
0.21712247	0.029852871	0.00036244411
0.21725292	0.029280553	0.00036105711
0.21738336	0.030023966	0.00036169216
0.21751380	0.029682099	0.00036049464
0.21764425	0.029523121	0.00036021628
0.21777469	0.029686409	0.00036197194
0.21790513	0.029887960	0.00036319563
0.21803558	0.029970300	0.00036108441
0.21816602	0.029304996	0.00035919807
0.21829646	0.029648669	0.00036074366
0.21842691	0.030125783	0.00036147666
0.21855735	0.029536898	0.00036069038
0.21868779	0.029755152	0.00036027765
0.21881823	0.029606972	0.00035905206
0.21894868	0.029106499	0.00035620828
0.21907912	0.029737785	0.00035875348
0.21920956	0.029906895	0.00036178520
0.21934001	0.030074666	0.00036265558
0.21947045	0.029799602	0.00035994398
0.21960089	0.029247479	0.00035687398
0.21973134	0.030070373	0.00036032404
0.21986178	0.029800164	0.00035996926
0.21999222	0.029892812	0.00036043499
0.22012267	0.029296319	0.00035549901
0.22025311	0.029857229	0.00036075515
0.22038355	0.029407931	0.00035510957
0.22051400	0.029272519	0.00035590342
0.22064444	0.029572885	0.00035887568
0.22077488	0.030452946	0.00036206551
0.22090533	0.029714661	0.00035956083
0.22103577	0.029248402	0.00035518629
0.22116621	0.030260571	0.00035983046
0.22129666	0.030155141	0.00036036115
0.22142710	0.029825933	0.00035864182
0.22155754	0.030058088	0.00035917573
0.22168799	0.029792453	0.00035917862
0.22181843	0.029975231	0.00035685209
0.22194887	0.029714183	0.00035796457
0.22207932	0.030380607	0.00036083713
0.22220976	0.030138731	0.00036000411
0.22234020	0.029975785	0.00035947108
0.22247065	0.029713325	0.00035584987
0.22260109	0.029771599	0.00035812238
0.22273153	0.029582021	0.00035804698
0.22286198	0.029770907	0.00035619442
0.22299242	0.029087360	0.00035602976
0.22312286	0.029613897	0.00035516843
0.22325330	0.030063460	0.00035842977
0.22338375	0.030019790	0.00035872614
0.22351419	0.029873826	0.00035743284
0.22364463	0.029629537	0.00035642790
0.22377508	0.029849990	0.00035844068
0.22390552	0.029833986	0.00035535257
0.22403596	0.029282393	0.00035501222
0.22416641	0.030070291	0.00035752850
0.22429685	0.030011534	0.00035741238
0.22442729	0.029926926	0.00035827488
0.22455774	0.029162693	0.00035104907
0.22468818	0.029428472	0.00035367930
0.22481862	0.030052932	0.00035655928
0.22494907	0.029867881	0.00035540556
0.22507951	0.029561459	0.00035497002
0.22520995	0.029754653	0.00035597097
0.22534040	0.029098321	0.00035042162
0.22547084	0.029998584	0.00035770194
0.22560128	0.029762454	0.00035423972
0.22573173	0.029882137	0.00035602115
0.22586217	0.029257836	0.00035288885
0.22599261	0.029466045	0.00035294905
0.22612306	0.029866440	0.00035513079
0.22625350	0.029423217	0.00035228653
0.22638394	0.029758742	0.00035445445
0.22651439	0.029631247	0.00035538468
0.22664483	0.029379259	0.00035136135
0.22677527	0.029904803	0.00035506412
0.22690572	0.029709215	0.00035355349
0.22703616	0.029715173	0.00035492271
0.22716660	0.029617108	0.00035438139
0.22729705	0.029448445	0.00035271765
0.22742749	0.029648677	0.00035313652
0.22755793	0.029254473	0.00035155003
0.22768837	0.029667575	0.00035245165
0.22781882	0.029038657	0.00035085135
0.22794926	0.030090121	0.00035503854
0.22807970	0.029888105	0.00035476758
0.22821015	0.029498731	0.00035236603
0.22834059	0.029282488	0.00035013047
0.22847103	0.029786542	0.00035483976
0.22860148	0.029791260	0.00035395542
0.22873192	0.029863428	0.00035435174
0.22886236	0.029825821	0.00035409637
0.22899281	0.030083455	0.00035401928
0.22912325	0.030019078	0.00035409368
0.22925369	0.029449684	0.00035280364
0.22938414	0.029528931	0.00035051869
0.22951458	0.029844004	0.00035426157
0.22964502	0.029427050	0.00034960166
0.22977547	0.029641236	0.00035202883
0.22990591	0.029305434	0.00034919896
0.23003635	0.029794251	0.00035347589
0.23016680	0.028520418	0.00034551887
0.23029724	0.029667958	0.00035299588
0.23042768	0.029490082	0.00034811022
0.23055813	0.029568289	0.00035136378
0.23068857	0.029257533	0.00035396808
0.23081901	0.030110244	0.00036293014
0.23094946	0.029147625	0.00036004724
0.23107990	0.028823851	0.00035729628
0.23121034	0.029311509	0.00036434759
0.23134079	0.029302862	0.00036648171
0.23147123	0.029044989	0.00036394772
0.23160167	0.029285388	0.00036802306
0.23173212	0.029811821	0.00037221240
0.23186256	0.030418883	0.00037615852
0.23199300	0.029615312	0.00037438347
0.23212344	0.029052051	0.00036939125
0.23225389	0.029536691	0.00037602550
0.23238433	0.029696605	0.00037640147
0.23251477	0.029744443	0.00037685661
0.23264522	0.029183933	0.00037507860
0.23277566	0.030435173	0.00038291410
0.23290610	0.029687506	0.00038025921
0.23303655	0.029930380	0.00038497334
0.23316699	0.029743080	0.00038066302
0.23329743	0.029572508	0.00038228273
0.23342788	0.029638582	0.00038138613
0.23355832	0.029568120	0.00038217050
0.23368876	0.029811951	0.00038223262
0.23381921	0.029049885	0.00037713276
0.23394965	0.029357410	0.00037860719
0.23408009	0.030055196	0.00038432333
0.23421054	0.029665582	0.00037948255
0.23434098	0.030028644	0.00038620533
0.23447142	0.029093166	0.00037809044
0.23460187	0.030091025	0.00038608172
0.23473231	0.029467689	0.00038275557
0.23486275	0.028796574	0.00037681626
0.23499320	0.029759250	0.00038447857
0.23512364	0.029736356	0.00038432816
0.23525408	0.029368206	0.00038268224
0.23538453	0.029480492	0.00038225471
0.23551497	0.029479148	0.00038232277
0.23564541	0.029368275	0.00038401276
0.23577586	0.029853104	0.00038852622
0.23590630	0.029807179	0.00038430762
0.23603674	0.029299878	0.00038413978
0.23616719	0.029603907	0.00038320980
0.23629763	0.029613579	0.00038546701
0.23642807	0.029994580	0.00038935271
0.23655851	0.028983437	0.00038241783
0.23668896	0.029115939	0.00038365392
0.23681940	0.029527911	0.00038665758
0.23694984	0.028921534	0.00037947032
0.23708029	0.029646046	0.00038840927
0.23721073	0.029262495	0.00038351803
0.23734117	0.029230143	0.00038698698
0.23747162	0.029063872	0.00038281479
0.23760206	0.029521443	0.00038637347
0.23773250	0.029754241	0.00038847119
0.23786295	0.028997180	0.00038532910
0.23799339	0.029567538	0.00038697315
0.23812383	0.028977984	0.00038583062
0.23825428	0.029289632	0.00038468046
0.23838472	0.029378479	0.00038643982
0.23851516	0.029133113	0.00038680948
0.23864561	0.029858612	0.00038993110
0.23877605	0.029518545	0.00038948567
0.23890649	0.029271042	0.00038548091
0.23903694	0.029791976	0.00039136723
0.23916738	0.029186030	0.00038659595
0.23929782	0.029294510	0.00038783586
0.23942827	0.029389387	0.00038979157
0.23955871	0.028963230	0.00038875639
0.23968915	0.028694031	0.00038209994
0.23981960	0.029706340	0.00039319830
0.23995004	0.029942990	0.00039137307
0.24008048	0.029798232	0.00039196606
0.24021093	0.029947394	0.00039412829
0.24034137	0.028949380	0.00038600276
0.24047181	0.029477056	0.00038921394
0.24060226	0.029938846	0.00039502645
0.24073270	0.029251031	0.00038815301
0.24086314	0.029025500	0.00039024707
0.24099358	0.029089094	0.00038732491
0.24112403	0.029055489	0.00038886985
0.24125447	0.029800334	0.00039381559
0.24138491	0.029248635	0.00038804913
0.24151536	0.029384110	0.00039210662
0.24164580	0.028792592	0.00038761511
0.24177624	0.029077531	0.00038909528
0.24190669	0.029455462	0.00039232937
0.24203713	0.029344824	0.00039086286
0.24216757	0.030116980	0.00039644498
0.24229802	0.029437178	0.00039434063
0.24242846	0.029823683	0.00039324993
0.24255890	0.030061128	0.00039632270
0.24268935	0.028333550	0.00038506586
0.24281979	0.029811818	0.00039552723
0.24295023	0.028934234	0.00039206538
0.24308068	0.028948568	0.00038870178
0.24321112	0.029236664	0.00039073531
0.24334156	0.029375962	0.00039524391
0.24347201	0.029630098	0.00039134514
0.24360245	0.029402956	0.00039546476
0.24373289	0.029121440	0.00039091220
0.24386334	0.029133842	0.00039310764
0.24399378	0.028893942	0.00039042839
0.24412422	0.029600490	0.00039317821
0.24425467	0.029244476	0.00039278623
0.24438511	0.028491686	0.00039010813
0.24451555	0.029704690	0.00039637967
0.24464600	0.029102479	0.00039144063
0.24477644	0.029047812	0.00039101337
0.24490688	0.028258642	0.00038879465
0.24503733	0.029310885	0.00039694033
0.24516777	0.029971569	0.00039599385
0.24529821	0.029550307	0.00039771074
0.24542865	0.029388487	0.00039446874
0.24555910	0.029617699	0.00039765270
0.24568954	0.029938729	0.00039915095
0.24581998	0.029518294	0.00039459472
0.24595043	0.028549082	0.00039092847
0.24608087	0.029267754	0.00039561664
0.24621131	0.029677178	0.00039474119
0.24634176	0.029111860	0.00039504105
0.24647220	0.029143506	0.00039378962
0.24660264	0.029357851	0.00039795897
0.24673309	0.029528649	0.00039658205
0.24686353	0.029609347	0.00039653962
0.24699397	0.029378329	0.00039544172
0.24712442	0.028816293	0.00039497414
0.24725486	0.028485730	0.00038840880
0.24738530	0.029287951	0.00039778385
0.24751575	0.029231084	0.00039498402
0.24764619	0.029362339	0.00039703407
0.24777663	0.029301078	0.00039691331
0.24790708	0.028967961	0.00039424563
0.24803752	0.029225970	0.00039595741
0.24816796	0.030227226	0.00040246127
0.24829841	0.029279027	0.00039572613
0.24842885	0.029859224	0.00040161668
0.24855929	0.029117503	0.00039500916
0.24868974	0.028783266	0.00039613636
0.24882018	0.029344380	0.00039899412
0.24895062	0.029705887	0.00039627657
0.24908107	0.029808067	0.00040060759
0.24921151	0.029677121	0.00039863729
0.24934195	0.030155434	0.00040232853
0.24947240	0.029364986	0.00039863052
0.24960284	0.029534388	0.00039928758
0.24973328	0.029573763	0.00039887020
0.24986372	0.029585867	0.00040093616
0.24999417	0.029421859	0.00039852365
0.25012461	0.029526387	0.00040153692
0.25025505	0.028661529	0.00039241149
0.25038550	0.029685915	0.00040018256
0.25051594	0.028524802	0.00039531755
0.25064638	0.028987832	0.00039620379
0.25077683	0.028465568	0.00039518648
0.25090727	0.028887532	0.00039906654
0.25103771	0.029144937	0.00039511676
0.25116816	0.028971293	0.00039690012
0.25129860	0.029142716	0.00039701986
0.25142904	0.028177970	0.00039280255
0.25155949	0.029160521	0.00039938216
0.25168993	0.028665254	0.00039449821
0.25182037	0.029240475	0.00039780173
0.25195082	0.028165213	0.00039239345
0.25208126	0.029146643	0.00039861422
0.25221170	0.029719239	0.00040327553
0.25234215	0.029302740	0.00039846089
0.25247259	0.029314039	0.00039917685
0.25260303	0.028057961	0.00039580606
0.25273348	0.029557426	0.00039861544
0.25286392	0.029109867	0.00040111903
0.25299436	0.028975772	0.00039817976
0.25312481	0.029271220	0.00040115399
0.25325525	0.028669915	0.00039590654
0.25338569	0.029757415	0.00040188696
0.25351614	0.028697497	0.00039712202
0.25364658	0.030175314	0.00040663331
0.25377702	0.030206889	0.00040516886
0.25390747	0.029370054	0.00040246798
0.25403791	0.029249164	0.00039855647
0.25416835	0.029326119	0.00040311223
0.25429879	0.028859238	0.00039871365
0.25442924	0.029431032	0.00040153917
0.25455968	0.028815233	0.00039838876
0.25469012	0.029956045	0.00040460172
0.25482057	0.029412224	0.00040235665
0.25495101	0.029244765	0.00040083573
0.25508145	0.028677476	0.00039659183
0.25521190	0.029369181	0.00040444192
0.25534234	0.029035353	0.00039828455
0.25547278	0.028896672	0.00039645630
0.25560323	0.029248457	0.00040073889
0.25573367	0.029460028	0.00040516278
0.25586411	0.029076587	0.00041110448
0.25599456	0.030021845	0.00042058771
0.25612500	0.028670166	0.00041285489
0.25625544	0.028976876	0.00041889569
0.25638589	0.029248943	0.00042558931
0.25651633	0.028805841	0.00042220279
0.25664677	0.029853814	0.00043390591
0.25677722	0.029698320	0.00043326780
0.25690766	0.028752579	0.00042853506
0.25703810	0.028398212	0.00043131383
0.25716855	0.028261786	0.00043081734
0.25729899	0.029297472	0.00043985649
0.25742943	0.028634969	0.00043815885
0.25755988	0.029940206	0.00044521765
0.25769032	0.029397030	0.00044764656
0.25782076	0.029677312	0.00044823598
0.25795121	0.029659605	0.00045214586
0.25808165	0.029159172	0.00045194240
0.25821209	0.029236221	0.00045064872
0.25834253	0.029558021	0.00045593419
0.25847298	0.028658854	0.00045196334
0.25860342	0.028503452	0.00045520414
0.25873386	0.028961535	0.00045811256
0.25886431	0.028960152	0.00046010406
0.25899475	0.029337060	0.00046280811
0.25912519	0.027870946	0.00045624122
0.25925564	0.029128986	0.00046561599
0.25938608	0.028168316	0.00046219668
0.25951652	0.028817654	0.00046667405
0.25964697	0.028433062	0.00046557410
0.25977741	0.029134132	0.00047269372
0.25990785	0.029648991	0.00047778201
0.26003830	0.029271210	0.00047351838
0.26016874	0.028972128	0.00047925791
0.26029918	0.029465840	0.00047515100
0.26042963	0.028649227	0.00047562158
0.26056007	0.028679148	0.00047547176
0.26069051	0.029097983	0.00048033886
0.26082096	0.029228602	0.00047987316
0.26095140	0.028667814	0.00047948692
0.26108184	0.028830444	0.00047905242
0.26121229	0.029466041	0.00048517768
0.26134273	0.029477845	0.00048614333
0.26147317	0.029413446	0.00048750871
0.26160362	0.029374459	0.00048822253
0.26173406	0.029215841	0.00048777315
0.26186450	0.029140823	0.00048800194
0.26199495	0.028099830	0.00048064591
0.26212539	0.028411890	0.00048414950
0.26225583	0.029305008	0.00049102683
0.26238628	0.029890355	0.00049536875
0.26251672	0.029292733	0.00049081048
0.26264716	0.028637696	0.00048800971
0.26277760	0.028484089	0.00048790198
0.26290805	0.030689738	0.00050647714
0.26303849	0.029208850	0.00049304709
0.26316893	0.028565604	0.00049328255
0.26329938	0.028215468	0.00048464039
0.26342982	0.028443804	0.00049285027
0.26356026	0.027818821	0.00048662295
0.26369071	0.028995073	0.00049875533
0.26382115	0.028836026	0.00049705251
0.26395159	0.028994772	0.00049772191
0.26408204	0.028740355	0.00049459911
0.26421248	0.028231251	0.00049739590
0.26434292	0.028910328	0.00049960644
0.26447337	0.028687761	0.00049978981
0.26460381	0.028330642	0.00049658940
0.26473425	0.029452601	0.00050468106
0.26486470	0.029007828	0.00050707673
0.26499514	0.028704382	0.00049940616
0.26512558	0.029365563	0.00050978812
0.26525603	0.027919100	0.00050286721
[truncated: 573 more rows]
