# Supplementary material for: Rationally seeded computational protein design of ɑ-helical barrels
Source: Nat Chem Biol. 2024 Jun 20;20(8):991–9. doi: 10.1038/s41589-024-01642-0 (PMC11288890; doi:10.1038/s41589-024-01642-0)
Supplement: Supplementary file 3 — PDB and .mtz files used for making figure panels b–d and j–m. [file 41589_2024_1642_MOESM3_ESM.zip › KIA_RP_RSPD_NatChemBiol_data_Figure2/scapCC6_LLIA_panels_e-h/SAXS_panel_i/SAXS_raw_SEC_scapCC6_LLIA/b21-443535_00050.dat]

0.0045000000	0.52692386	0.0073050124
0.0046304432	0.48923070	0.0069818892
0.0047608865	0.48521875	0.0066393611
0.0048913297	0.42572896	0.0061295634
0.0050217729	0.39578204	0.0057096486
0.0051522162	0.33935387	0.0053225840
0.0052826594	0.32595580	0.0049404257
0.0054131026	0.29698248	0.0047445892
0.0055435459	0.29580517	0.0046230846
0.0056739891	0.25813547	0.0042448685
0.0058044323	0.25743630	0.0041690431
0.0059348756	0.24283708	0.0039633996
0.0060653188	0.23339882	0.0037877243
0.0061957621	0.20960371	0.0036165457
0.0063262053	0.19680715	0.0035132933
0.0064566485	0.19851682	0.0034339509
0.0065870918	0.18456504	0.0032952789
0.0067175350	0.18293855	0.0032273783
0.0068479782	0.17308899	0.0031465525
0.0069784215	0.17419351	0.0031066383
0.0071088647	0.17352130	0.0030799903
0.0072393079	0.16450990	0.0029409610
0.0073697512	0.14946809	0.0027973411
0.0075001944	0.15169886	0.0027887517
0.0076306376	0.14897290	0.0027465401
0.0077610809	0.14283734	0.0026307406
0.0078915241	0.14262998	0.0026549885
0.0080219673	0.14222783	0.0025898160
0.0081524106	0.13826438	0.0025781957
0.0082828538	0.11719266	0.0023157710
0.0084132970	0.11988017	0.0023913938
0.0085437403	0.10812070	0.0022289372
0.0086741835	0.10963126	0.0022153380
0.0088046267	0.11691406	0.0022672926
0.0089350700	0.11477686	0.0022113401
0.0090655132	0.11429711	0.0021588562
0.0091959565	0.10456201	0.0021365898
0.0093263997	0.098722801	0.0019872150
0.0094568429	0.10319882	0.0020215641
0.0095872862	0.098842773	0.0019948908
0.0097177294	0.096032998	0.0019229688
0.0098481726	0.093149259	0.0018998186
0.0099786159	0.092134526	0.0018694270
0.010109059	0.088900040	0.0018026863
0.010239502	0.087789987	0.0018086602
0.010369946	0.084260635	0.0017396454
0.010500389	0.080433711	0.0016885755
0.010630832	0.079975406	0.0016785851
0.010761275	0.075936090	0.0016080360
0.010891719	0.076644518	0.0016241307
0.011022162	0.075762149	0.0015722479
0.011152605	0.073447564	0.0015490954
0.011283048	0.070644769	0.0015335789
0.011413491	0.069033634	0.0014707971
0.011543935	0.069529811	0.0014661424
0.011674378	0.066834047	0.0014236117
0.011804821	0.064350867	0.0013581419
0.011935264	0.065188182	0.0013673167
0.012065708	0.061860516	0.0013149878
0.012196151	0.065641307	0.0013373913
0.012326594	0.060047107	0.0012848883
0.012457037	0.062178885	0.0012911970
0.012587481	0.060721518	0.0012512571
0.012717924	0.058919856	0.0012161986
0.012848367	0.061188536	0.0012262221
0.012978810	0.058651993	0.0011883477
0.013109253	0.056921373	0.0011404789
0.013239697	0.054930736	0.0011271486
0.013370140	0.057786920	0.0011463707
0.013500583	0.056240630	0.0011275110
0.013631026	0.055345963	0.0011051502
0.013761470	0.056440650	0.0011192256
0.013891913	0.057742533	0.0011029096
0.014022356	0.055567138	0.0010924907
0.014152799	0.055276316	0.0010745897
0.014283243	0.054203646	0.0010561342
0.014413686	0.051477318	0.0010416885
0.014544129	0.053499477	0.0010437978
0.014674572	0.052818335	0.0010260282
0.014805016	0.051738238	0.0010136913
0.014935459	0.051566096	0.0010091545
0.015065902	0.050105853	0.00099223098
0.015196345	0.052341286	0.0010074907
0.015326788	0.049804740	0.00097919015
0.015457232	0.051847235	0.00099320487
0.015587675	0.051109842	0.00097550726
0.015718118	0.049253419	0.00096295552
0.015848561	0.048258792	0.00093956986
0.015979005	0.048448649	0.00094471601
0.016109448	0.049348667	0.00095094119
0.016239891	0.050977278	0.00095656446
0.016370334	0.049209875	0.00093448222
0.016500778	0.047821707	0.00092426353
0.016631221	0.046894847	0.00090685063
0.016761664	0.046898413	0.00090640914
0.016892107	0.047316840	0.00090341870
0.017022551	0.046146172	0.00088773741
0.017152994	0.047413543	0.00090149876
0.017283437	0.046744446	0.00088447518
0.017413880	0.045759650	0.00087147745
0.017544323	0.046514588	0.00087964946
0.017674767	0.047214854	0.00087463443
0.017805210	0.046238557	0.00087257544
0.017935653	0.045111735	0.00085084997
0.018066096	0.045703929	0.00085850923
0.018196540	0.044686862	0.00084720617
0.018326983	0.045862806	0.00084683053
0.018457426	0.045401258	0.00084117104
0.018587869	0.044551212	0.00083523716
0.018718313	0.044482697	0.00082870387
0.018848756	0.046433605	0.00084945266
0.018979199	0.044885534	0.00082057722
0.019109642	0.045468098	0.00082695854
0.019240086	0.044661718	0.00081908368
0.019370529	0.045600738	0.00082528499
0.019500972	0.042736577	0.00079031063
0.019631415	0.043747408	0.00080243585
0.019761858	0.044019961	0.00079823214
0.019892302	0.044276172	0.00079946998
0.020022745	0.043237042	0.00078883248
0.020153188	0.043871937	0.00079372857
0.020283631	0.041842393	0.00077113598
0.020414075	0.041928752	0.00076307238
0.020544518	0.043002611	0.00077369670
0.020674961	0.041486982	0.00075829552
0.020805404	0.044087263	0.00078265783
0.020935848	0.043196439	0.00077073043
0.021066291	0.042119167	0.00075705615
0.021196734	0.042783412	0.00075937126
0.021327177	0.042317585	0.00075685506
0.021457621	0.041290270	0.00074060625
0.021588064	0.043344012	0.00076262433
0.021718507	0.042398624	0.00074312064
0.021848950	0.041294797	0.00074045954
0.021979393	0.041228253	0.00073512011
0.022109837	0.041325739	0.00073118066
0.022240280	0.040941056	0.00072268477
0.022370723	0.040906784	0.00072903548
0.022501166	0.042154130	0.00072927570
0.022631610	0.041218527	0.00072210635
0.022762053	0.041558377	0.00071989229
0.022892496	0.041251522	0.00072078746
0.023022939	0.041332631	0.00071570019
0.023153383	0.040719327	0.00071072210
0.023283826	0.040658754	0.00070287352
0.023414269	0.040724824	0.00070631912
0.023544712	0.040785281	0.00070335970
0.023675156	0.040182692	0.00070030154
0.023805599	0.040407560	0.00069232430
0.023936042	0.039800282	0.00069617417
0.024066485	0.039705018	0.00068860897
0.024196928	0.040578607	0.00068980971
0.024327372	0.041127507	0.00069314876
0.024457815	0.041336443	0.00069572347
0.024588258	0.039384071	0.00067705437
0.024718701	0.042031696	0.00069501792
0.024849145	0.040355514	0.00067784484
0.024979588	0.038926811	0.00066703450
0.025110031	0.039576093	0.00067112356
0.025240474	0.039602345	0.00066717514
0.025370918	0.041306720	0.00067849866
0.025501361	0.038794105	0.00065784178
0.025631804	0.039098264	0.00066263753
0.025762247	0.039296584	0.00065417723
0.025892691	0.038477275	0.00065230249
0.026023134	0.038844249	0.00065290834
0.026153577	0.039616354	0.00066176677
0.026284020	0.038750693	0.00064276187
0.026414463	0.038260788	0.00064308959
0.026544907	0.039579995	0.00064940626
0.026675350	0.039120741	0.00065166979
0.026805793	0.039213356	0.00064555184
0.026936236	0.037358786	0.00062949852
0.027066680	0.038312706	0.00063270192
0.027197123	0.039052955	0.00064344189
0.027327566	0.037990459	0.00062943012
0.027458009	0.038446535	0.00063213655
0.027588453	0.038721746	0.00063190829
0.027718896	0.039341313	0.00063849461
0.027849339	0.037780872	0.00061640415
0.027979782	0.038810407	0.00062945205
0.028110226	0.038341314	0.00062272012
0.028240669	0.037256250	0.00061350848
0.028371112	0.036831032	0.00060704451
0.028501555	0.038605242	0.00062099895
0.028631998	0.038311272	0.00061359216
0.028762442	0.038338004	0.00061885908
0.028892885	0.037950927	0.00061485527
0.029023328	0.037693444	0.00060809872
0.029153771	0.038747519	0.00061191938
0.029284215	0.038483457	0.00061079745
0.029414658	0.038092697	0.00060595394
0.029545101	0.037313759	0.00059943478
0.029675544	0.038485054	0.00060738050
0.029805988	0.037715365	0.00060031259
0.029936431	0.037924959	0.00059999981
0.030066874	0.037140775	0.00058925030
0.030197317	0.038493443	0.00060089790
0.030327760	0.037407741	0.00059125385
0.030458204	0.037020853	0.00059015313
0.030588647	0.037067104	0.00058657473
0.030719090	0.038538897	0.00059498585
0.030849533	0.037427612	0.00058516789
0.030979977	0.037103717	0.00058653207
0.031110420	0.037058288	0.00057741510
0.031240863	0.037804542	0.00058644726
0.031371306	0.036934213	0.00057721749
0.031501750	0.037244828	0.00057955271
0.031632193	0.037146390	0.00057600465
0.031762636	0.037155959	0.00057777465
0.031893079	0.036485454	0.00056745117
0.032023523	0.036190987	0.00057120344
0.032153966	0.036626877	0.00056665230
0.032284409	0.036364419	0.00056572392
0.032414852	0.038650437	0.00058115544
0.032545295	0.036946295	0.00056934840
0.032675739	0.036514536	0.00056175392
0.032806182	0.036151412	0.00055854054
0.032936625	0.036688797	0.00056007432
0.033067068	0.037126788	0.00056610759
0.033197512	0.035683401	0.00054956597
0.033327955	0.036273448	0.00055906442
0.033458398	0.037183743	0.00056018491
0.033588841	0.036460775	0.00055535062
0.033719285	0.036778479	0.00055447408
0.033849728	0.037026018	0.00055749256
0.033980171	0.036928183	0.00055510023
0.034110614	0.036337202	0.00055085558
0.034241058	0.036181329	0.00054908106
0.034371501	0.036300387	0.00055441146
0.034501944	0.037409484	0.00056232511
0.034632387	0.035540412	0.00056164968
0.034762830	0.036653533	0.00057372193
0.034893274	0.036379064	0.00057100925
0.035023717	0.036683584	0.00057657487
0.035154160	0.036032581	0.00057488980
0.035284603	0.036568177	0.00058137819
0.035415047	0.036018686	0.00058055949
0.035545490	0.035986725	0.00057884772
0.035675933	0.035718117	0.00057904764
0.035806376	0.036659390	0.00058799450
0.035936820	0.035146145	0.00057375585
0.036067263	0.035794537	0.00058508717
0.036197706	0.036157829	0.00058417434
0.036328149	0.036595270	0.00059301893
0.036458593	0.035662460	0.00058297801
0.036589036	0.036982465	0.00059625881
0.036719479	0.036485161	0.00059531455
0.036849922	0.035753798	0.00059331994
0.036980365	0.035325641	0.00058579647
0.037110809	0.035640862	0.00059342410
0.037241252	0.035879975	0.00059199228
0.037371695	0.036071400	0.00059829463
0.037502138	0.035745950	0.00059755536
0.037632582	0.035592085	0.00059725877
0.037763025	0.035163095	0.00058840897
0.037893468	0.037256300	0.00061298905
0.038023911	0.035787190	0.00059765082
0.038154355	0.035166084	0.00059829732
0.038284798	0.035621129	0.00059985430
0.038415241	0.034718560	0.00059570638
0.038545684	0.036023215	0.00060317272
0.038676128	0.035499596	0.00060039901
0.038806571	0.036543754	0.00061253909
0.038937014	0.035738590	0.00060529265
0.039067457	0.035733968	0.00060541700
0.039197900	0.035459334	0.00060897687
0.039328344	0.035416386	0.00060344761
0.039458787	0.036419175	0.00061271308
0.039589230	0.034920766	0.00059410244
0.039719673	0.036264824	0.00059731782
0.039850117	0.034962339	0.00058429275
0.039980560	0.036781922	0.00059805974
0.040111003	0.035958475	0.00058915096
0.040241446	0.035035298	0.00057972052
0.040371890	0.034800997	0.00057594202
0.040502333	0.035690997	0.00057972067
0.040632776	0.034142076	0.00057039578
0.040763219	0.034814812	0.00057060820
0.040893663	0.035705374	0.00057814818
0.041024106	0.036215283	0.00057811979
0.041154549	0.036067462	0.00058130725
0.041284992	0.035735473	0.00057434335
0.041415435	0.035268051	0.00057014788
0.041545879	0.036701002	0.00057860242
0.041676322	0.035069613	0.00057171609
0.041806765	0.036363852	0.00057409425
0.041937208	0.035287577	0.00056889403
0.042067652	0.035866996	0.00056759302
0.042198095	0.034911900	0.00056558640
0.042328538	0.036269874	0.00057169209
0.042458981	0.035820926	0.00057189492
0.042589425	0.034730812	0.00055549878
0.042719868	0.035967364	0.00056795946
0.042850311	0.036500245	0.00056906967
0.042980754	0.034604028	0.00055528332
0.043111198	0.034693758	0.00055261337
0.043241641	0.034095125	0.00055153292
0.043372084	0.034830441	0.00055687874
0.043502527	0.034373217	0.00055040051
0.043632970	0.035897294	0.00056028016
0.043763414	0.035244178	0.00055650795
0.043893857	0.034641565	0.00055020991
0.044024300	0.035723250	0.00056006805
0.044154743	0.035900942	0.00055800974
0.044285187	0.034923945	0.00055017910
0.044415630	0.035206411	0.00055502952
0.044546073	0.034034028	0.00054148898
0.044676516	0.035766905	0.00055439765
0.044806960	0.035798119	0.00055508577
0.044937403	0.034408055	0.00054512830
0.045067846	0.034086836	0.00054272791
0.045198289	0.035036894	0.00054567173
0.045328733	0.034639310	0.00054513146
0.045459176	0.035025911	0.00054677442
0.045589619	0.034135723	0.00053932451
0.045720062	0.034953688	0.00054446431
0.045850505	0.034848901	0.00054109048
0.045980949	0.034226749	0.00053793857
0.046111392	0.033946429	0.00053645577
0.046241835	0.034446856	0.00053917413
0.046372278	0.034869933	0.00054513938
0.046502722	0.034013825	0.00054583602
0.046633165	0.035241946	0.00055582161
0.046763608	0.034878972	0.00055652430
0.046894051	0.034418427	0.00055558087
0.047024495	0.034877196	0.00056321845
0.047154938	0.033979668	0.00055583466
0.047285381	0.035271635	0.00056666905
0.047415824	0.034285501	0.00055673373
0.047546267	0.034380652	0.00056606290
0.047676711	0.033817143	0.00055898540
0.047807154	0.033979740	0.00056290078
0.047937597	0.032826982	0.00055076867
0.048068040	0.034786410	0.00056971832
0.048198484	0.034833915	0.00057120886
0.048328927	0.035133327	0.00057359966
0.048459370	0.035408393	0.00057946565
0.048589813	0.035147424	0.00057377673
0.048720257	0.034193844	0.00057023435
0.048850700	0.034208934	0.00056920453
0.048981143	0.034056575	0.00056927456
0.049111586	0.034291843	0.00057384857
0.049242030	0.034216084	0.00057165223
0.049372473	0.034107252	0.00057397789
0.049502916	0.034558402	0.00057489053
0.049633359	0.033805448	0.00057079198
0.049763802	0.034705967	0.00057937385
0.049894246	0.034069857	0.00057565913
0.050024689	0.034281076	0.00057636101
0.050155132	0.034450904	0.00057634540
0.050285575	0.034786909	0.00058389453
0.050416019	0.035432336	0.00058369015
0.050546462	0.034821663	0.00058346796
0.050676905	0.034832067	0.00058225161
0.050807348	0.035319092	0.00058877088
0.050937792	0.034963751	0.00058246737
0.051068235	0.034095593	0.00057916369
0.051198678	0.034454270	0.00058090949
0.051329121	0.034280339	0.00058215136
0.051459565	0.034316978	0.00058187646
0.051590008	0.034828831	0.00058788593
0.051720451	0.034054830	0.00057865547
0.051850894	0.034406290	0.00058319853
0.051981337	0.034900690	0.00058477446
0.052111781	0.034095193	0.00058340647
0.052242224	0.034311662	0.00058250159
0.052372667	0.034375931	0.00058734456
0.052503110	0.032999265	0.00057408022
0.052633554	0.035031137	0.00059008934
0.052763997	0.035330738	0.00059359995
0.052894440	0.034633517	0.00058925763
0.053024883	0.035027964	0.00059166852
0.053155327	0.034584438	0.00058958555
0.053285770	0.034235982	0.00058431291
0.053416213	0.033835402	0.00058388156
0.053546656	0.035109133	0.00059398065
0.053677100	0.034815792	0.00059046505
0.053807543	0.034889013	0.00059162888
0.053937986	0.035084609	0.00059698237
0.054068429	0.034891945	0.00059048239
0.054198872	0.034174950	0.00058506232
0.054329316	0.033913084	0.00058944310
0.054459759	0.034169252	0.00059023627
0.054590202	0.034455795	0.00058992556
0.054720645	0.034667585	0.00059187828
0.054851089	0.034910801	0.00059477639
0.054981532	0.035365382	0.00059816499
0.055111975	0.033808017	0.00058725419
0.055242418	0.035066538	0.00059543351
0.055372862	0.033990608	0.00058911597
0.055503305	0.034042891	0.00058965123
0.055633748	0.034488892	0.00059222670
0.055764191	0.034204545	0.00058926105
0.055894635	0.033696216	0.00058971060
0.056025078	0.034265613	0.00058973621
0.056155521	0.035284495	0.00060227365
0.056285964	0.033494044	0.00058596226
0.056416407	0.035785089	0.00060452790
0.056546851	0.034899468	0.00060030996
0.056677294	0.034334074	0.00059271768
0.056807737	0.034257997	0.00059413920
0.056938180	0.034895320	0.00059668695
0.057068624	0.034851653	0.00059790952
0.057199067	0.033680615	0.00059201709
0.057329510	0.033209233	0.00058496464
0.057459953	0.034469741	0.00059584802
0.057590397	0.034230997	0.00059456918
0.057720840	0.034248356	0.00059730336
0.057851283	0.034011253	0.00059245204
0.057981726	0.034367760	0.00059348653
0.058112170	0.034366524	0.00059207135
0.058242613	0.034126216	0.00059181756
0.058373056	0.034359712	0.00059089006
0.058503499	0.034783055	0.00059267005
0.058633942	0.034240166	0.00059047038
0.058764386	0.034335265	0.00058741461
0.058894829	0.033665986	0.00058423438
0.059025272	0.034875302	0.00059080232
0.059155715	0.034378958	0.00058689278
0.059286159	0.034010583	0.00058398857
0.059416602	0.033807794	0.00058102410
0.059547045	0.035006039	0.00059205467
0.059677488	0.035103894	0.00059173154
0.059807932	0.033352799	0.00057489390
0.059938375	0.033806762	0.00058165767
0.060068818	0.033563163	0.00057260562
0.060199261	0.035309381	0.00059042231
0.060329705	0.034896095	0.00058368716
0.060460148	0.033993345	0.00057833401
0.060590591	0.033541385	0.00057146828
0.060721034	0.035017436	0.00058176636
0.060851477	0.033015254	0.00056876929
0.060981921	0.033313588	0.00057250825
0.061112364	0.033356049	0.00056627490
0.061242807	0.033393914	0.00056880519
0.061373250	0.033422360	0.00057014582
0.061503694	0.034127679	0.00057353895
0.061634137	0.033087365	0.00056619850
0.061764580	0.033553769	0.00057095236
0.061895023	0.033576344	0.00056800631
0.062025467	0.034413374	0.00057800005
0.062155910	0.034524236	0.00057551740
0.062286353	0.033689613	0.00056994934
0.062416796	0.034068922	0.00057397931
0.062547240	0.033017704	0.00056361715
0.062677683	0.032901585	0.00056368343
0.062808126	0.033798836	0.00056836215
0.062938569	0.032955055	0.00056276729
0.063069012	0.034365791	0.00057496249
0.063199456	0.033536398	0.00056566802
0.063329899	0.033461809	0.00056482205
0.063460342	0.034293941	0.00057181042
0.063590785	0.034093433	0.00056859421
0.063721229	0.034813245	0.00057644662
0.063851672	0.033313486	0.00056517830
0.063982115	0.032992249	0.00055913320
0.064112558	0.034273290	0.00057171138
0.064243002	0.033001446	0.00056047915
0.064373445	0.033480057	0.00056138214
0.064503888	0.032585328	0.00055793043
0.064634331	0.033520740	0.00056456454
0.064764774	0.033646967	0.00056546685
0.064895218	0.033247085	0.00056013701
0.065025661	0.032803461	0.00055966128
0.065156104	0.033022633	0.00055677167
0.065286547	0.032690986	0.00055697948
0.065416991	0.033573680	0.00056354998
0.065547434	0.033032049	0.00055824389
0.065677877	0.033083427	0.00055719532
0.065808320	0.033838955	0.00056518078
0.065938764	0.034036803	0.00056411923
0.066069207	0.032653544	0.00055593110
0.066199650	0.033369751	0.00055603744
0.066330093	0.032626913	0.00055182712
0.066460537	0.034016505	0.00056376507
0.066590980	0.034037065	0.00056282916
0.066721423	0.034440598	0.00056776522
0.066851866	0.032919184	0.00055321255
0.066982309	0.033595275	0.00055783729
0.067112753	0.033446827	0.00055933699
0.067243196	0.033864897	0.00055946589
0.067373639	0.033676610	0.00056088716
0.067504082	0.034310435	0.00056596042
0.067634526	0.034007174	0.00055969606
0.067764969	0.033137799	0.00055660235
0.067895412	0.032743521	0.00055362227
0.068025855	0.033534689	0.00055612113
0.068156299	0.033433560	0.00055715162
0.068286742	0.032886860	0.00054935864
0.068417185	0.032474815	0.00054713746
0.068547628	0.033477502	0.00055946015
0.068678072	0.033190189	0.00055140808
0.068808515	0.033393698	0.00055655762
0.068938958	0.034223668	0.00056002177
0.069069401	0.033228631	0.00054892534
0.069199844	0.033591926	0.00055886076
0.069330288	0.034031693	0.00055707837
0.069460731	0.033392429	0.00055195150
0.069591174	0.032905127	0.00054933754
0.069721617	0.033460044	0.00055223342
0.069852061	0.033485038	0.00055418059
0.069982504	0.033256247	0.00054835791
0.070112947	0.032045246	0.00054134970
0.070243390	0.033476133	0.00055468928
0.070373834	0.033869718	0.00055477843
0.070504277	0.033138291	0.00054736330
0.070634720	0.034289341	0.00055938513
0.070765163	0.033454794	0.00054937635
0.070895607	0.032701416	0.00054727628
0.071026050	0.034329114	0.00055346046
0.071156493	0.032354179	0.00054322926
0.071286936	0.033695695	0.00055138143
0.071417379	0.033386187	0.00054837951
0.071547823	0.032883116	0.00054358971
0.071678266	0.033834448	0.00055435622
0.071808709	0.033611637	0.00054856551
0.071939152	0.032994484	0.00054619123
0.072069596	0.032892224	0.00054213131
0.072200039	0.032323653	0.00053833271
0.072330482	0.033041560	0.00054658585
0.072460925	0.033587991	0.00054901374
0.072591369	0.032833959	0.00054261807
0.072721812	0.033355784	0.00054648021
0.072852255	0.033534350	0.00054931145
0.072982698	0.033232728	0.00054549498
0.073113142	0.034412785	0.00055369313
0.073243585	0.033412483	0.00054625781
0.073374028	0.033005888	0.00054283678
0.073504471	0.032342978	0.00053428173
0.073634914	0.033464837	0.00054611982
0.073765358	0.033408418	0.00054207323
0.073895801	0.032904402	0.00054114430
0.074026244	0.032622704	0.00054085020
0.074156687	0.033602102	0.00054274512
0.074287131	0.033248725	0.00054146641
0.074417574	0.033562119	0.00054839360
0.074548017	0.033340875	0.00053938542
0.074678460	0.033283280	0.00054288617
0.074808904	0.033373394	0.00054033868
0.074939347	0.033436887	0.00054102102
0.075069790	0.033633624	0.00054538852
0.075200233	0.032556933	0.00053385051
0.075330677	0.033307175	0.00054284287
0.075461120	0.033656312	0.00054489328
0.075591563	0.033165791	0.00053726120
0.075722006	0.033339294	0.00054068042
0.075852449	0.033038699	0.00053491681
0.075982893	0.033553384	0.00054210555
0.076113336	0.034260367	0.00054784603
0.076243779	0.033004758	0.00053562578
0.076374222	0.032979405	0.00053388688
0.076504666	0.031986326	0.00053110256
0.076635109	0.032298356	0.00052895144
0.076765552	0.032770201	0.00053397042
0.076895995	0.034164171	0.00054441494
0.077026439	0.032928819	0.00053332933
0.077156882	0.033458796	0.00053958380
0.077287325	0.033029693	0.00053258833
0.077417768	0.034208025	0.00054373844
0.077548212	0.033075637	0.00053576144
0.077678655	0.032056570	0.00052486840
0.077809098	0.033157282	0.00053589726
0.077939541	0.032843044	0.00052951605
0.078069984	0.033589791	0.00053914064
0.078200428	0.034005476	0.00054385090
0.078330871	0.032718902	0.00052823112
0.078461314	0.032486480	0.00052832090
0.078591757	0.032867840	0.00053101131
0.078722201	0.032579956	0.00052805455
0.078852644	0.032865755	0.00052884968
0.078983087	0.033551285	0.00053464545
0.079113530	0.033059776	0.00053058163
0.079243974	0.032660893	0.00053001055
0.079374417	0.033351596	0.00053357437
0.079504860	0.033149016	0.00053155683
0.079635303	0.033116735	0.00052904042
0.079765747	0.032354992	0.00052678567
0.079896190	0.033140003	0.00053013114
0.080026633	0.033199247	0.00052878454
0.080157076	0.032109349	0.00052284436
0.080287519	0.033492992	0.00053587832
0.080417963	0.033346147	0.00052967750
0.080548406	0.032202512	0.00052443531
0.080678849	0.032358136	0.00052110864
0.080809292	0.033224122	0.00052987821
0.080939736	0.033397274	0.00053128768
0.081070179	0.032329306	0.00052088286
0.081200622	0.032150705	0.00052067047
0.081331065	0.033835655	0.00053570594
0.081461509	0.033060140	0.00052392782
0.081591952	0.033595256	0.00053173716
0.081722395	0.032573855	0.00052125170
0.081852838	0.031727663	0.00051695566
0.081983281	0.033111250	0.00052776739
0.082113725	0.032305187	0.00051747872
0.082244168	0.033148639	0.00052713559
0.082374611	0.032982271	0.00052558709
0.082505054	0.033855565	0.00052862350
0.082635498	0.032635750	0.00052458520
0.082765941	0.033130637	0.00052527479
0.082896384	0.033060405	0.00052436939
0.083026827	0.033209099	0.00052859843
0.083157271	0.033282010	0.00052309423
0.083287714	0.033799787	0.00053096120
0.083418157	0.033160992	0.00052471324
0.083548600	0.032322182	0.00051810447
0.083679044	0.033068201	0.00052300324
0.083809487	0.032809193	0.00051849497
0.083939930	0.032524319	0.00051911337
0.084070373	0.033182470	0.00052459097
0.084200816	0.032851856	0.00051822309
0.084331260	0.032326666	0.00051688066
0.084461703	0.032882935	0.00051995233
0.084592146	0.032203153	0.00051290444
0.084722589	0.032305100	0.00051605511
0.084853033	0.034075412	0.00052823183
0.084983476	0.033851468	0.00052531715
0.085113919	0.033514318	0.00052441713
0.085244362	0.033480796	0.00052053592
0.085374806	0.032846202	0.00051918653
0.085505249	0.033443624	0.00052318292
0.085635692	0.031720407	0.00051088740
0.085766135	0.032700267	0.00051769545
0.085896579	0.032547503	0.00051367760
0.086027022	0.032496308	0.00051456842
0.086157465	0.031965861	0.00051287269
0.086287908	0.032011791	0.00050683276
0.086418351	0.032727151	0.00051717863
0.086548795	0.033037385	0.00051722562
0.086679238	0.032293008	0.00051211264
0.086809681	0.032515608	0.00051621590
0.086940124	0.032966401	0.00051424987
0.087070568	0.032203390	0.00051224901
0.087201011	0.033805074	0.00052148254
0.087331454	0.033784633	0.00051980902
0.087461897	0.032468785	0.00051337838
0.087592341	0.032763398	0.00051149012
0.087722784	0.033278447	0.00051785671
0.087853227	0.032177838	0.00051004041
0.087983670	0.032448035	0.00050923805
0.088114114	0.033156377	0.00051822256
0.088244557	0.032157220	0.00050747518
0.088375000	0.032922352	0.00051321402
0.088505443	0.032127631	0.00051010763
0.088635886	0.032974356	0.00051104346
0.088766330	0.033358168	0.00051561505
0.088896773	0.032101055	0.00050907209
0.089027216	0.032905171	0.00050926465
0.089157659	0.033179783	0.00051482546
0.089288103	0.031767200	0.00050343137
0.089418546	0.031981716	0.00050332281
0.089548989	0.033672135	0.00051892435
0.089679432	0.033000333	0.00051142908
0.089809876	0.033313752	0.00051303038
0.089940319	0.032697305	0.00051025278
0.090070762	0.032781124	0.00050678697
0.090201205	0.032780541	0.00051109008
0.090331649	0.032192524	0.00050297371
0.090462092	0.032859373	0.00050938495
0.090592535	0.032664652	0.00050930387
0.090722978	0.033802615	0.00051555556
0.090853421	0.032730310	0.00051012411
0.090983865	0.032168406	0.00050493989
0.091114308	0.032840611	0.00050536448
0.091244751	0.032681843	0.00050872998
0.091375194	0.031873548	0.00049962021
0.091505638	0.031405967	0.00049670730
0.091636081	0.032831908	0.00051854713
0.091766524	0.032205947	0.00051720821
0.091896967	0.032910487	0.00052588612
0.092027411	0.032478543	0.00052797882
0.092157854	0.033108967	0.00053517652
0.092288297	0.032982628	0.00053653013
0.092418740	0.033028539	0.00053882708
0.092549184	0.031843288	0.00053282337
0.092679627	0.032243323	0.00053751662
0.092810070	0.032717906	0.00054196627
0.092940513	0.032623151	0.00053569101
0.093070956	0.031566334	0.00052099667
0.093201400	0.032902118	0.00052888550
0.093331843	0.032013113	0.00052107820
0.093462286	0.032165877	0.00051827770
0.093592729	0.032642087	0.00052162425
0.093723173	0.032791356	0.00052358800
0.093853616	0.032866649	0.00051887710
0.093984059	0.031920762	0.00051386525
0.094114502	0.033263365	0.00051950829
0.094244946	0.032171738	0.00051287618
0.094375389	0.033196069	0.00052024194
0.094505832	0.031621176	0.00050692946
0.094636275	0.031833740	0.00050868047
0.094766719	0.032894181	0.00051727251
0.094897162	0.032074611	0.00050570470
0.095027605	0.033020874	0.00051857646
0.095158048	0.032517827	0.00051065419
0.095288491	0.033620554	0.00051691772
0.095418935	0.032219211	0.00051112994
0.095549378	0.031552633	0.00050211220
0.095679821	0.033232231	0.00051363995
0.095810264	0.033606355	0.00051801297
0.095940708	0.032229292	0.00050487077
0.096071151	0.032179639	0.00051035513
0.096201594	0.031228502	0.00049633209
0.096332037	0.032738108	0.00050758811
0.096462481	0.032665872	0.00050879146
0.096592924	0.031963005	0.00050186513
0.096723367	0.033009158	0.00051007184
0.096853810	0.032190830	0.00050406637
0.096984253	0.032615359	0.00050449502
0.097114697	0.033318641	0.00051263491
0.097245140	0.032249891	0.00050253802
0.097375583	0.032404269	0.00050160639
0.097506026	0.032819801	0.00050809952
0.097636470	0.032859548	0.00050589238
0.097766913	0.032016040	0.00049834943
0.097897356	0.032928055	0.00050435685
0.098027799	0.032180948	0.00049858437
0.098158243	0.032174884	0.00049829878
0.098288686	0.032301545	0.00049753435
0.098419129	0.033279247	0.00050246762
0.098549572	0.033090075	0.00050288193
0.098680016	0.032607165	0.00049506055
0.098810459	0.032435172	0.00049620107
0.098940902	0.032096745	0.00048966741
0.099071345	0.032477086	0.00049179595
0.099201788	0.032946337	0.00049692663
0.099332232	0.031880068	0.00048530572
0.099462675	0.031724334	0.00048793776
0.099593118	0.032784229	0.00049408855
0.099723561	0.032639703	0.00049178503
0.099854005	0.032381170	0.00049138211
0.099984448	0.033411113	0.00049687744
0.10011489	0.032274516	0.00049098672
0.10024533	0.033175209	0.00049907434
0.10037578	0.032225943	0.00048948636
0.10050622	0.032432879	0.00049283740
0.10063666	0.031576702	0.00048584616
0.10076711	0.033281385	0.00049792633
0.10089755	0.032323954	0.00049391921
0.10102799	0.032393179	0.00049081766
0.10115844	0.032924957	0.00049635360
0.10128888	0.032386927	0.00049525689
0.10141932	0.031819789	0.00048468494
0.10154977	0.032023377	0.00048888621
0.10168021	0.031850443	0.00048735569
0.10181065	0.033175570	0.00049612163
0.10194110	0.032294645	0.00049026499
0.10207154	0.031972115	0.00048511283
0.10220198	0.032230743	0.00048988601
0.10233243	0.032770978	0.00049395574
0.10246287	0.032765807	0.00049042710
0.10259331	0.031963085	0.00048817407
0.10272376	0.033023586	0.00049164029
0.10285420	0.032230059	0.00048773804
0.10298464	0.032021064	0.00048769247
0.10311509	0.031979951	0.00048382187
0.10324553	0.032091086	0.00048713570
0.10337597	0.032773413	0.00049485746
0.10350642	0.032709239	0.00048795568
0.10363686	0.031917054	0.00048422475
0.10376730	0.032144184	0.00048647348
0.10389774	0.032907203	0.00049073384
0.10402819	0.031673490	0.00048433795
0.10415863	0.032560646	0.00048692870
0.10428907	0.031808833	0.00048140648
0.10441952	0.031923143	0.00048518425
0.10454996	0.033032605	0.00048828437
0.10468040	0.031705874	0.00048035242
0.10481085	0.031676305	0.00048073814
0.10494129	0.032510474	0.00048647815
0.10507173	0.032917177	0.00049010517
0.10520218	0.032790173	0.00048445909
0.10533262	0.033308965	0.00049129040
0.10546306	0.032256377	0.00048476471
0.10559351	0.032718056	0.00048673605
0.10572395	0.032882687	0.00048710271
0.10585439	0.032306684	0.00048399395
0.10598484	0.031745842	0.00047815208
0.10611528	0.032074068	0.00048209089
0.10624572	0.031996484	0.00047980434
0.10637617	0.031856940	0.00048229389
0.10650661	0.032781997	0.00048651886
0.10663705	0.032139020	0.00047985308
0.10676750	0.032612463	0.00048477004
0.10689794	0.032134902	0.00047987379
0.10702838	0.032762705	0.00048346015
0.10715883	0.032538946	0.00048570204
0.10728927	0.032493675	0.00048005146
0.10741971	0.032274921	0.00048092837
0.10755016	0.032683483	0.00048163636
0.10768060	0.032689984	0.00048214841
0.10781104	0.032226048	0.00048164141
0.10794149	0.032162680	0.00047688624
0.10807193	0.032802392	0.00048504410
0.10820237	0.032260765	0.00048084061
0.10833281	0.033707865	0.00048881863
0.10846326	0.031438520	0.00048663932
0.10859370	0.032045412	0.00049174730
0.10872414	0.032007647	0.00049712776
0.10885459	0.032973433	0.00050538833
0.10898503	0.032587632	0.00050336256
0.10911547	0.031596981	0.00050279378
0.10924592	0.032817180	0.00051276714
0.10937636	0.032697591	0.00050955530
0.10950680	0.032230892	0.00051478198
0.10963725	0.031670939	0.00050913199
0.10976769	0.031391685	0.00050856940
0.10989813	0.031974906	0.00051625559
0.11002858	0.032743794	0.00051883746
0.11015902	0.032529128	0.00052390168
0.11028946	0.032610657	0.00052667193
0.11041991	0.031853480	0.00051922282
0.11055035	0.031252366	0.00051931195
0.11068079	0.032133866	0.00052526511
0.11081124	0.033182084	0.00053405573
0.11094168	0.031586016	0.00052550165
0.11107212	0.031710309	0.00052655411
0.11120257	0.032013634	0.00053200398
0.11133301	0.031609951	0.00052831650
0.11146345	0.032021885	0.00053239669
0.11159390	0.033137909	0.00054736053
0.11172434	0.030953845	0.00052855693
0.11185478	0.032388379	0.00054049369
0.11198523	0.032007126	0.00053907501
0.11211567	0.031770592	0.00053565263
0.11224611	0.032058118	0.00053987039
0.11237656	0.032543403	0.00054552718
0.11250700	0.032055655	0.00054134908
0.11263744	0.031911468	0.00054365307
0.11276788	0.031322012	0.00053790770
0.11289833	0.031552954	0.00054417102
0.11302877	0.032713575	0.00055191723
0.11315921	0.032387918	0.00054980843
0.11328966	0.031755308	0.00054033713
0.11342010	0.031026523	0.00052449537
0.11355054	0.032412962	0.00053118852
0.11368099	0.031600730	0.00052367493
0.11381143	0.031713373	0.00051672282
0.11394187	0.031386253	0.00051762890
0.11407232	0.032028990	0.00051792786
0.11420276	0.032326988	0.00051715644
0.11433320	0.033345808	0.00052610532
0.11446365	0.033224167	0.00051985955
0.11459409	0.033354500	0.00051942925
0.11472453	0.032282590	0.00051159103
0.11485498	0.032772637	0.00051160366
0.11498542	0.031815461	0.00050829194
0.11511586	0.032774711	0.00051238827
0.11524631	0.032193846	0.00050465017
0.11537675	0.032519293	0.00050895491
0.11550719	0.032521083	0.00050631049
0.11563764	0.031884275	0.00050355193
0.11576808	0.032573909	0.00050828210
0.11589852	0.032713980	0.00050231612
0.11602897	0.032197093	0.00050522104
0.11615941	0.031693076	0.00049786376
0.11628985	0.033273815	0.00050633928
0.11642030	0.031938298	0.00049943281
0.11655074	0.032483268	0.00049957880
0.11668118	0.031135389	0.00049130014
0.11681163	0.031612108	0.00049677562
0.11694207	0.031716563	0.00049276848
0.11707251	0.032292743	0.00049781203
0.11720295	0.032271211	0.00049742208
0.11733340	0.032368315	0.00049620044
0.11746384	0.032338817	0.00049791921
0.11759428	0.031869440	0.00048965239
0.11772473	0.032339329	0.00049482431
0.11785517	0.031773066	0.00049228262
0.11798561	0.032489717	0.00049190776
0.11811606	0.032628523	0.00049517673
0.11824650	0.031785916	0.00048895628
0.11837694	0.032357691	0.00049026612
0.11850739	0.032155129	0.00048977358
0.11863783	0.032097584	0.00048578716
0.11876827	0.032262625	0.00048806031
0.11889872	0.032405173	0.00048896491
0.11902916	0.031751630	0.00048228420
0.11915960	0.032086577	0.00048496573
0.11929005	0.031019718	0.00047566995
0.11942049	0.032551203	0.00048857117
0.11955093	0.031695692	0.00047854262
0.11968138	0.032146450	0.00048091997
0.11981182	0.032121249	0.00048107932
0.11994226	0.032381996	0.00048281112
0.12007271	0.031981498	0.00047806903
0.12020315	0.031836989	0.00047734658
0.12033359	0.032160413	0.00047868793
0.12046404	0.031304068	0.00047248103
0.12059448	0.031903791	0.00047582008
0.12072492	0.031648015	0.00047163291
0.12085537	0.031962397	0.00047507972
0.12098581	0.031618395	0.00047066671
0.12111625	0.031944019	0.00047274818
0.12124670	0.032604289	0.00047860505
0.12137714	0.032143947	0.00047115414
0.12150758	0.031994518	0.00047366127
0.12163802	0.032676031	0.00047614238
0.12176847	0.031835303	0.00046700156
0.12189891	0.031972804	0.00047086681
0.12202935	0.032090480	0.00047011818
0.12215980	0.031618292	0.00046715873
0.12229024	0.031336150	0.00046530412
0.12242068	0.031565906	0.00046312048
0.12255113	0.031246151	0.00046268946
0.12268157	0.032296771	0.00047006181
0.12281201	0.031850210	0.00046487996
0.12294246	0.031835433	0.00046605525
0.12307290	0.032117939	0.00046592353
0.12320334	0.031567639	0.00046207989
0.12333379	0.032116652	0.00046769943
0.12346423	0.031523369	0.00046113580
0.12359467	0.031401188	0.00046396717
0.12372512	0.031499125	0.00046186024
0.12385556	0.032582396	0.00046723655
0.12398600	0.032259923	0.00046911304
0.12411645	0.031335240	0.00045906298
0.12424689	0.031650137	0.00046147419
0.12437733	0.032082484	0.00046719092
0.12450778	0.032261835	0.00046497328
0.12463822	0.031557128	0.00046135006
0.12476866	0.032272045	0.00046354201
0.12489911	0.030732350	0.00045464001
0.12502955	0.030610067	0.00045466997
0.12515999	0.031803496	0.00046137147
0.12529044	0.031335405	0.00045748144
0.12542088	0.031919208	0.00046247486
0.12555132	0.032264467	0.00046226879
0.12568177	0.031926933	0.00046178407
0.12581221	0.031500362	0.00045797628
0.12594265	0.031776011	0.00045822984
0.12607309	0.031708938	0.00046104396
0.12620354	0.031978022	0.00046068890
0.12633398	0.032085769	0.00046162207
0.12646442	0.031798300	0.00046016813
0.12659487	0.032214122	0.00045983433
0.12672531	0.031727139	0.00045976005
0.12685575	0.032313896	0.00046113635
0.12698620	0.031575540	0.00045779804
0.12711664	0.031673858	0.00045961834
0.12724708	0.032335126	0.00045958006
0.12737753	0.031799490	0.00046152718
0.12750797	0.032369474	0.00045969718
0.12763841	0.031469056	0.00045371892
0.12776886	0.032149370	0.00045990248
0.12789930	0.031746051	0.00045509380
0.12802974	0.031975622	0.00045821088
0.12816019	0.031355485	0.00045380606
0.12829063	0.032039206	0.00045637960
0.12842107	0.031459433	0.00045433649
0.12855152	0.031411781	0.00045283030
0.12868196	0.031453139	0.00045482781
0.12881240	0.031378751	0.00045317128
0.12894285	0.031856458	0.00045482154
0.12907329	0.031674875	0.00045363872
0.12920373	0.031459078	0.00045405034
0.12933418	0.032181142	0.00045604940
0.12946462	0.031839562	0.00045588702
0.12959506	0.032429108	0.00045855447
0.12972551	0.031673115	0.00045274257
0.12985595	0.031801738	0.00045562809
0.12998639	0.031327273	0.00044823074
0.13011684	0.032035093	0.00045544222
0.13024728	0.032293732	0.00045801232
0.13037772	0.032595349	0.00045778029
0.13050816	0.032097407	0.00045476336
0.13063861	0.031912321	0.00045379305
0.13076905	0.031604137	0.00045006487
0.13089949	0.032117376	0.00045511346
0.13102994	0.031882643	0.00045199257
0.13116038	0.031893866	0.00045264147
0.13129082	0.032278630	0.00045477567
0.13142127	0.031506227	0.00044906516
0.13155171	0.030544334	0.00044422734
0.13168215	0.032034345	0.00045363460
0.13181260	0.031731958	0.00044993395
0.13194304	0.031919654	0.00045300727
0.13207348	0.032408503	0.00045457648
0.13220393	0.032157782	0.00045265018
0.13233437	0.031811956	0.00045085366
0.13246481	0.031030847	0.00044602458
0.13259526	0.031745436	0.00045030361
0.13272570	0.032485344	0.00045396624
0.13285614	0.031547772	0.00044743512
0.13298659	0.031077283	0.00044582995
0.13311703	0.032363156	0.00045194561
0.13324747	0.032164174	0.00045073513
0.13337792	0.031896248	0.00044863476
0.13350836	0.032044394	0.00045145407
0.13363880	0.032668339	0.00045400755
0.13376925	0.031779688	0.00044624602
0.13389969	0.032333135	0.00045236235
0.13403013	0.032454838	0.00045359308
0.13416058	0.031863092	0.00044640315
0.13429102	0.031430045	0.00044650818
0.13442146	0.032121596	0.00044857897
0.13455191	0.031945163	0.00044689517
0.13468235	0.031444062	0.00044691087
0.13481279	0.032016880	0.00044776487
0.13494323	0.031178322	0.00044538380
0.13507368	0.032344303	0.00045059049
0.13520412	0.031094266	0.00043882275
0.13533456	0.031880660	0.00044745236
0.13546501	0.031543278	0.00044366610
0.13559545	0.031809774	0.00044709548
0.13572589	0.031612796	0.00044630740
0.13585634	0.031592525	0.00044114909
0.13598678	0.031528918	0.00044462565
0.13611722	0.031585187	0.00044311084
0.13624767	0.031485622	0.00044161086
0.13637811	0.032035898	0.00044799282
0.13650855	0.031143069	0.00044028996
0.13663900	0.031871230	0.00044521680
0.13676944	0.032339119	0.00044789142
0.13689988	0.031698650	0.00044199756
0.13703033	0.031385386	0.00044329963
0.13716077	0.031470021	0.00044338253
0.13729121	0.031391925	0.00044097108
0.13742166	0.031271404	0.00043988808
0.13755210	0.031526631	0.00044085112
0.13768254	0.031794745	0.00044379170
0.13781299	0.031329239	0.00044182180
0.13794343	0.031925667	0.00044087456
0.13807387	0.030878224	0.00043745577
0.13820432	0.031720636	0.00044165163
0.13833476	0.032183887	0.00044279767
0.13846520	0.031751118	0.00044374792
0.13859565	0.032100805	0.00044330562
0.13872609	0.031758382	0.00044093398
0.13885653	0.031635984	0.00044118268
0.13898698	0.031586238	0.00043903632
0.13911742	0.031947297	0.00044078856
0.13924786	0.031972634	0.00044205744
0.13937830	0.031250645	0.00043732530
0.13950875	0.031346675	0.00043942293
0.13963919	0.030816955	0.00043435918
0.13976963	0.031255706	0.00043759779
0.13990008	0.031757917	0.00044168093
0.14003052	0.031849278	0.00043986217
0.14016096	0.031559960	0.00044097272
0.14029141	0.031501343	0.00043607173
0.14042185	0.031300336	0.00043613788
0.14055229	0.031312854	0.00043799014
0.14068274	0.031706268	0.00043625698
0.14081318	0.030642666	0.00043294295
0.14094362	0.031014936	0.00043381019
0.14107407	0.031802362	0.00043785125
0.14120451	0.031917920	0.00044015603
0.14133495	0.031764869	0.00043657234
0.14146540	0.031816774	0.00043855064
0.14159584	0.030604846	0.00043256760
0.14172628	0.031636334	0.00043523121
0.14185673	0.031360473	0.00043637879
0.14198717	0.031474110	0.00043494155
0.14211761	0.031751971	0.00043571567
0.14224806	0.031144605	0.00043516673
0.14237850	0.031383797	0.00043121105
0.14250894	0.031553156	0.00043553816
0.14263939	0.030967989	0.00043152956
0.14276983	0.031814242	0.00043386539
0.14290027	0.030311683	0.00042789271
0.14303072	0.031376024	0.00043193111
0.14316116	0.031419679	0.00043306339
0.14329160	0.030976776	0.00043004486
0.14342205	0.031528676	0.00043134139
0.14355249	0.031277988	0.00043007298
0.14368293	0.032067290	0.00043771906
0.14381337	0.032024717	0.00043267723
0.14394382	0.031604051	0.00043431679
0.14407426	0.031169228	0.00042838285
0.14420470	0.031634733	0.00043298789
0.14433515	0.031294931	0.00043156934
0.14446559	0.032180895	0.00043485383
0.14459603	0.031427575	0.00042996946
0.14472648	0.031995480	0.00043594681
0.14485692	0.031410820	0.00042911611
0.14498736	0.031566578	0.00043163246
0.14511781	0.031521522	0.00042974788
0.14524825	0.031598638	0.00043313820
0.14537869	0.030741558	0.00042636918
0.14550914	0.031444795	0.00042825067
0.14563958	0.030721330	0.00042572934
0.14577002	0.032127751	0.00043247514
0.14590047	0.031292061	0.00042781477
0.14603091	0.031042356	0.00042839842
0.14616135	0.031772837	0.00043175722
0.14629180	0.032002419	0.00043372272
0.14642224	0.031707683	0.00043224263
0.14655268	0.031712779	0.00043107869
0.14668313	0.031434621	0.00042883947
0.14681357	0.031338675	0.00042898727
0.14694401	0.031795767	0.00042937487
0.14707446	0.031503601	0.00042976553
0.14720490	0.031247451	0.00042665024
0.14733534	0.030991094	0.00042726843
0.14746579	0.030865559	0.00042601139
0.14759623	0.031738503	0.00043032427
0.14772667	0.032212301	0.00043279306
0.14785712	0.031329442	0.00042690710
0.14798756	0.030956804	0.00042614165
0.14811800	0.032023305	0.00043255805
0.14824844	0.031776000	0.00043022469
0.14837889	0.031459511	0.00042876560
0.14850933	0.030860514	0.00042377691
0.14863977	0.031374622	0.00042512000
0.14877022	0.031724340	0.00042972183
0.14890066	0.030945220	0.00042339108
0.14903110	0.031237608	0.00042476950
0.14916155	0.031505583	0.00042876086
0.14929199	0.031051458	0.00042235531
0.14942243	0.031353954	0.00042599957
0.14955288	0.031582442	0.00042875761
0.14968332	0.032019208	0.00042782998
0.14981376	0.031179451	0.00042491980
0.14994421	0.031317776	0.00042290262
0.15007465	0.031546696	0.00042678433
0.15020509	0.030841522	0.00042339870
0.15033554	0.031833298	0.00042675285
0.15046598	0.031501825	0.00042819737
0.15059642	0.031090517	0.00042276495
0.15072687	0.031454972	0.00042391615
0.15085731	0.030979468	0.00042410387
0.15098775	0.030903920	0.00042054531
0.15111820	0.031038462	0.00042351845
0.15124864	0.031040900	0.00042299214
0.15137908	0.031069765	0.00042022078
0.15150953	0.031400505	0.00042597194
0.15163997	0.031992730	0.00042653376
0.15177041	0.031140860	0.00042260947
0.15190086	0.031440553	0.00042475609
0.15203130	0.031370750	0.00042170125
0.15216174	0.031351849	0.00042367904
0.15229219	0.031322233	0.00042445142
0.15242263	0.031128184	0.00042113856
0.15255307	0.031479343	0.00042548132
0.15268351	0.030954173	0.00041945241
0.15281396	0.031028343	0.00041894201
0.15294440	0.031085076	0.00042264525
0.15307484	0.030750435	0.00041758223
0.15320529	0.031452010	0.00042185846
0.15333573	0.031114218	0.00042085418
0.15346617	0.031322287	0.00042115410
0.15359662	0.030866226	0.00041893733
0.15372706	0.031108310	0.00041973312
0.15385750	0.030789900	0.00041777921
0.15398795	0.030803395	0.00041813092
0.15411839	0.030770492	0.00041755426
0.15424883	0.031728741	0.00042281938
0.15437928	0.031583287	0.00042192649
0.15450972	0.031066309	0.00041809876
0.15464016	0.031472000	0.00042127980
0.15477061	0.031944824	0.00042314906
0.15490105	0.031838607	0.00042160962
0.15503149	0.030962663	0.00041769640
0.15516194	0.031759420	0.00042269315
0.15529238	0.031415675	0.00042085806
0.15542282	0.031566784	0.00042105073
0.15555327	0.031755708	0.00042213601
0.15568371	0.031003527	0.00041726491
0.15581415	0.030911077	0.00041813383
0.15594460	0.031358185	0.00041836659
0.15607504	0.031011259	0.00041612608
0.15620548	0.031098334	0.00041711596
0.15633593	0.030814212	0.00041422550
0.15646637	0.031407029	0.00041812215
0.15659681	0.030924930	0.00041569059
0.15672726	0.030712054	0.00041355047
0.15685770	0.031679901	0.00041977938
0.15698814	0.031288666	0.00041655931
0.15711858	0.031148008	0.00041488242
0.15724903	0.031044103	0.00041581475
0.15737947	0.031866155	0.00042032848
0.15750991	0.030587825	0.00041121710
0.15764036	0.030933334	0.00041524763
0.15777080	0.031105399	0.00041559446
0.15790124	0.031523175	0.00041622506
0.15803169	0.031545448	0.00041760975
0.15816213	0.030696742	0.00041273216
0.15829257	0.031101825	0.00041460760
0.15842302	0.030815075	0.00041445852
0.15855346	0.031306646	0.00041442213
0.15868390	0.031075911	0.00041571689
0.15881435	0.030699178	0.00041374002
0.15894479	0.031531532	0.00041638050
0.15907523	0.031508432	0.00041562429
0.15920568	0.030624563	0.00041062592
0.15933612	0.031873579	0.00041791361
0.15946656	0.031382061	0.00041410541
0.15959701	0.029983886	0.00040670057
0.15972745	0.031104901	0.00041440030
0.15985789	0.030696612	0.00041108236
0.15998834	0.031105604	0.00041224995
0.16011878	0.031043053	0.00041331085
0.16024922	0.031534116	0.00041438320
0.16037967	0.031390126	0.00041532926
0.16051011	0.030463857	0.00040860366
0.16064055	0.030743882	0.00040933661
0.16077100	0.030658602	0.00040988517
0.16090144	0.031183169	0.00041466745
0.16103188	0.031110581	0.00041125440
0.16116233	0.031010716	0.00041169942
0.16129277	0.030301801	0.00040635963
0.16142321	0.031500784	0.00041371487
0.16155365	0.030453901	0.00040753330
0.16168410	0.031210204	0.00041202376
0.16181454	0.030453594	0.00040771158
0.16194498	0.031223307	0.00041020344
0.16207543	0.031567316	0.00041257949
0.16220587	0.031257414	0.00041181012
0.16233631	0.031148678	0.00040909410
0.16246676	0.030097592	0.00040493236
0.16259720	0.030729981	0.00040704190
0.16272764	0.031085493	0.00040854847
0.16285809	0.031070947	0.00040984741
0.16298853	0.031484999	0.00041254269
0.16311897	0.031503524	0.00041060282
0.16324942	0.030597796	0.00040792928
0.16337986	0.031483669	0.00041022061
0.16351030	0.031330359	0.00041096958
0.16364075	0.030195623	0.00040464274
0.16377119	0.030553979	0.00040373473
0.16390163	0.030560202	0.00040657152
0.16403208	0.030867023	0.00040773306
0.16416252	0.031098481	0.00040841245
0.16429296	0.030653990	0.00040825233
0.16442341	0.031285594	0.00040819941
0.16455385	0.031255639	0.00040932711
0.16468429	0.030323446	0.00040350165
0.16481474	0.031709716	0.00041014005
0.16494518	0.030705470	0.00040791448
0.16507562	0.030710305	0.00040471166
0.16520607	0.031131807	0.00040816085
0.16533651	0.030568298	0.00040591441
0.16546695	0.030075755	0.00040219568
0.16559740	0.030535038	0.00040527039
0.16572784	0.031366725	0.00040725558
0.16585828	0.030226723	0.00040139485
0.16598872	0.031384516	0.00040982458
0.16611917	0.031708326	0.00041078847
0.16624961	0.031202972	0.00040689574
0.16638005	0.031150240	0.00040717432
0.16651050	0.031506094	0.00040773907
0.16664094	0.031232333	0.00040769443
0.16677138	0.031284279	0.00040664943
0.16690183	0.030429333	0.00040096122
0.16703227	0.031074980	0.00040683972
0.16716271	0.030739538	0.00040234666
0.16729316	0.030855978	0.00040568891
0.16742360	0.031478494	0.00040874400
0.16755404	0.031117272	0.00040495937
0.16768449	0.031180925	0.00040564997
0.16781493	0.030418726	0.00040061405
0.16794537	0.030948603	0.00040317165
0.16807582	0.030409112	0.00040218164
0.16820626	0.031484800	0.00040626760
0.16833670	0.030637006	0.00040271976
0.16846715	0.031030462	0.00040442375
0.16859759	0.030925759	0.00040183154
0.16872803	0.031316504	0.00040542303
0.16885848	0.030707487	0.00040078879
0.16898892	0.030869941	0.00040287479
0.16911936	0.030961850	0.00040406647
0.16924981	0.031019942	0.00040261557
0.16938025	0.030341103	0.00039883929
0.16951069	0.031231628	0.00040509110
0.16964114	0.030732394	0.00040205719
0.16977158	0.031025293	0.00040227550
0.16990202	0.030948850	0.00040108235
0.17003247	0.031196774	0.00040380044
0.17016291	0.030890841	0.00040215656
0.17029335	0.031089710	0.00040131470
0.17042379	0.031017622	0.00040268978
0.17055424	0.030649134	0.00040021264
0.17068468	0.030934037	0.00040106471
0.17081512	0.031106045	0.00040310707
0.17094557	0.030796287	0.00039881811
0.17107601	0.032043387	0.00040806546
0.17120645	0.030840249	0.00040265010
0.17133690	0.030886406	0.00040039763
0.17146734	0.030156876	0.00039652438
0.17159778	0.031099504	0.00040038541
0.17172823	0.030811508	0.00039958560
0.17185867	0.031073369	0.00040233301
0.17198911	0.030574599	0.00039594815
0.17211956	0.030932009	0.00040085588
0.17225000	0.031259696	0.00040156337
0.17238044	0.031223738	0.00040061021
0.17251089	0.031275666	0.00040147797
0.17264133	0.031001745	0.00039868861
0.17277177	0.030919672	0.00039997270
0.17290222	0.030864505	0.00040007762
0.17303266	0.030319886	0.00039300317
0.17316310	0.031264757	0.00040155437
0.17329355	0.030807335	0.00039856070
0.17342399	0.031267324	0.00039964250
0.17355443	0.030733017	0.00039802670
0.17368488	0.031341810	0.00039917780
0.17381532	0.031915698	0.00040486113
0.17394576	0.031255318	0.00040141553
0.17407621	0.030259958	0.00039391605
0.17420665	0.031160617	0.00039882694
0.17433709	0.030910310	0.00039832981
0.17446753	0.030754625	0.00039633173
0.17459798	0.030518003	0.00039540919
0.17472842	0.031301022	0.00039958316
0.17485886	0.030937911	0.00039942536
0.17498931	0.030741809	0.00039748679
0.17511975	0.030575747	0.00039319572
0.17525019	0.030666506	0.00039544843
0.17538064	0.031678171	0.00040126607
0.17551108	0.031029516	0.00039911011
0.17564152	0.031223651	0.00039815530
0.17577197	0.030955129	0.00039624789
0.17590241	0.030557338	0.00039581366
0.17603285	0.030024041	0.00039204852
0.17616330	0.030277292	0.00039103852
0.17629374	0.029939583	0.00039059183
0.17642418	0.031009360	0.00039615979
0.17655463	0.030532706	0.00039333410
0.17668507	0.031696910	0.00040046918
0.17681551	0.030874662	0.00039433591
0.17694596	0.030636084	0.00039404187
0.17707640	0.031119173	0.00039613272
0.17720684	0.030802144	0.00039306221
0.17733729	0.031007418	0.00039734759
0.17746773	0.030741514	0.00039332984
0.17759817	0.031072884	0.00039600890
0.17772862	0.030729778	0.00039514800
0.17785906	0.031115415	0.00039436863
0.17798950	0.030967841	0.00039433785
0.17811995	0.030524623	0.00039202461
0.17825039	0.030696238	0.00039264363
0.17838083	0.030725261	0.00039447043
0.17851128	0.030443099	0.00039049415
0.17864172	0.030286613	0.00039026413
0.17877216	0.030418088	0.00039165867
0.17890260	0.030619142	0.00039174043
0.17903305	0.030279361	0.00039135052
0.17916349	0.030395399	0.00039001266
0.17929393	0.030985096	0.00039431594
0.17942438	0.030293748	0.00039001018
0.17955482	0.030071074	0.00038721783
0.17968526	0.030108814	0.00038974325
0.17981571	0.031163050	0.00039520551
0.17994615	0.031195815	0.00039286990
0.18007659	0.030844224	0.00039436025
0.18020704	0.030177983	0.00038820722
0.18033748	0.030400088	0.00038927768
0.18046792	0.030740279	0.00039186579
0.18059837	0.030214065	0.00038786654
0.18072881	0.029926677	0.00038613689
0.18085925	0.031223604	0.00039333822
0.18098970	0.030731408	0.00038975650
0.18112014	0.031080861	0.00039566055
0.18125058	0.030779449	0.00038933923
0.18138103	0.031367211	0.00039441833
0.18151147	0.031072131	0.00039262826
0.18164191	0.030696221	0.00038862651
0.18177236	0.030260996	0.00038809172
0.18190280	0.030330299	0.00038834376
0.18203324	0.031032973	0.00039047604
0.18216369	0.031065961	0.00040056723
0.18229413	0.031359972	0.00040300981
0.18242457	0.030977240	0.00040489772
0.18255502	0.030975347	0.00040804979
0.18268546	0.030871190	0.00040719297
0.18281590	0.030833951	0.00040930759
0.18294635	0.030788399	0.00041074377
0.18307679	0.030530810	0.00041076349
0.18320723	0.030594348	0.00041465688
0.18333767	0.031302619	0.00041626002
0.18346812	0.030775382	0.00041736999
0.18359856	0.031193114	0.00042048193
0.18372900	0.031064284	0.00042044547
0.18385945	0.031157643	0.00042370252
0.18398989	0.030330369	0.00041789808
0.18412033	0.031076021	0.00042448110
0.18425078	0.030102945	0.00042107776
0.18438122	0.031322055	0.00042646136
0.18451166	0.030969523	0.00042625442
0.18464211	0.029713565	0.00042097991
0.18477255	0.030589562	0.00042658744
0.18490299	0.030293490	0.00042733872
0.18503344	0.030264496	0.00042405929
0.18516388	0.030284729	0.00042852448
0.18529432	0.031012412	0.00043367701
0.18542477	0.030956794	0.00043419119
0.18555521	0.030677574	0.00043466703
0.18568565	0.030602752	0.00043215556
0.18581610	0.030008860	0.00042909026
0.18594654	0.030064057	0.00043029222
0.18607698	0.030516343	0.00043338099
0.18620743	0.030909642	0.00043922661
0.18633787	0.030790477	0.00044074561
0.18646831	0.029752615	0.00043055123
0.18659876	0.031536404	0.00044450798
0.18672920	0.030915791	0.00044126153
0.18685964	0.030613002	0.00044013485
0.18699009	0.030989389	0.00044193775
0.18712053	0.030451138	0.00042935721
0.18725097	0.030337625	0.00042536750
0.18738142	0.030158847	0.00042133457
0.18751186	0.030922447	0.00042378276
0.18764230	0.031512628	0.00042628618
0.18777274	0.030925366	0.00042072931
0.18790319	0.030439880	0.00041659636
0.18803363	0.029668649	0.00041175217
0.18816407	0.030338259	0.00041038738
0.18829452	0.030824980	0.00041606367
0.18842496	0.030047440	0.00041018674
0.18855540	0.030011630	0.00040736605
0.18868585	0.030544525	0.00041138977
0.18881629	0.030912648	0.00040964999
0.18894673	0.030705974	0.00041056995
0.18907718	0.031059603	0.00040969572
0.18920762	0.030603981	0.00040718972
0.18933806	0.030472527	0.00040436026
0.18946851	0.030548515	0.00040490521
0.18959895	0.031696014	0.00041108197
0.18972939	0.030516884	0.00040275708
0.18985984	0.030561458	0.00040141188
0.18999028	0.030602053	0.00040193850
0.19012072	0.030253823	0.00040025852
0.19025117	0.031082242	0.00040094029
0.19038161	0.031050465	0.00040284086
0.19051205	0.030365074	0.00039749674
0.19064250	0.030878873	0.00039942713
0.19077294	0.030989703	0.00040210984
0.19090338	0.029677631	0.00039169564
0.19103383	0.030921690	0.00039796622
0.19116427	0.030565783	0.00039610141
0.19129471	0.030254289	0.00039274045
0.19142516	0.030867350	0.00039795097
0.19155560	0.030426017	0.00039159212
0.19168604	0.030454893	0.00039205837
0.19181649	0.029922223	0.00038933448
0.19194693	0.030890664	0.00039348912
0.19207737	0.030580470	0.00039238163
0.19220781	0.030135617	0.00038757263
0.19233826	0.030752819	0.00039240163
0.19246870	0.030578770	0.00039179642
0.19259914	0.030615046	0.00038834508
0.19272959	0.030100211	0.00038845195
0.19286003	0.030802251	0.00039185810
0.19299047	0.030495801	0.00038620743
0.19312092	0.030045223	0.00038433925
0.19325136	0.030098529	0.00038553530
0.19338180	0.030377422	0.00038705463
0.19351225	0.030886834	0.00039136606
0.19364269	0.029956517	0.00038202743
0.19377313	0.030901517	0.00038938997
0.19390358	0.030485833	0.00038834150
0.19403402	0.030770004	0.00038719770
0.19416446	0.030001409	0.00038473587
0.19429491	0.030939808	0.00038881398
0.19442535	0.030091640	0.00038354789
0.19455579	0.030161128	0.00038478916
0.19468624	0.030517652	0.00038509628
0.19481668	0.029854821	0.00038335126
0.19494712	0.030897530	0.00038867362
0.19507757	0.029924849	0.00038281780
0.19520801	0.030447466	0.00038545292
0.19533845	0.030153745	0.00038219567
0.19546890	0.029986093	0.00038346494
0.19559934	0.030323944	0.00038516897
0.19572978	0.030243874	0.00038207776
0.19586023	0.030440845	0.00038525178
0.19599067	0.029929019	0.00038165885
0.19612111	0.030579658	0.00038401230
0.19625156	0.030021360	0.00038438817
0.19638200	0.030589329	0.00038333009
0.19651244	0.029895978	0.00038180872
0.19664288	0.030271789	0.00038248573
0.19677333	0.029472982	0.00037654307
0.19690377	0.030238631	0.00038291958
0.19703421	0.030251635	0.00038149979
0.19716466	0.030735062	0.00038488326
0.19729510	0.030901258	0.00038493596
0.19742554	0.030130284	0.00038037740
0.19755599	0.030632992	0.00038418428
0.19768643	0.030660234	0.00038512032
0.19781687	0.030132829	0.00037927163
0.19794732	0.030272217	0.00038258944
0.19807776	0.030310271	0.00037954275
0.19820820	0.030790909	0.00038317313
0.19833865	0.030943563	0.00038506778
0.19846909	0.031088448	0.00038389472
0.19859953	0.029733387	0.00037800571
0.19872998	0.030021688	0.00037905288
0.19886042	0.030586469	0.00038001387
0.19899086	0.030888169	0.00038469845
0.19912131	0.030113750	0.00037800066
0.19925175	0.030460601	0.00038178408
0.19938219	0.030616650	0.00038203711
0.19951264	0.030510452	0.00037889073
0.19964308	0.029986108	0.00037781238
0.19977352	0.030223024	0.00037876020
0.19990397	0.030089161	0.00037794803
0.20003441	0.029636901	0.00037632373
0.20016485	0.030045402	0.00037599622
0.20029530	0.030593060	0.00038114662
0.20042574	0.030581249	0.00038038003
0.20055618	0.030294893	0.00037748854
0.20068663	0.030453735	0.00037964626
0.20081707	0.030149752	0.00037767898
0.20094751	0.030723263	0.00038062080
0.20107795	0.030556661	0.00038092945
0.20120840	0.029955061	0.00037542035
0.20133884	0.030106101	0.00037842631
0.20146928	0.030864708	0.00038217839
0.20159973	0.030255308	0.00037696605
0.20173017	0.030217384	0.00037826804
0.20186061	0.029746357	0.00037301136
0.20199106	0.030773983	0.00038105500
0.20212150	0.030044903	0.00037647752
0.20225194	0.030721111	0.00037864161
0.20238239	0.030103963	0.00037665442
0.20251283	0.029729414	0.00037307080
0.20264327	0.030039334	0.00037410978
0.20277372	0.030105025	0.00037686466
0.20290416	0.030124285	0.00037561963
0.20303460	0.029894188	0.00037460344
0.20316505	0.030151646	0.00037608907
0.20329549	0.029761003	0.00037183059
0.20342593	0.030138459	0.00037536841
0.20355638	0.030747269	0.00037793817
0.20368682	0.029653451	0.00037075737
0.20381726	0.030172804	0.00037569565
0.20394771	0.030038126	0.00037167011
0.20407815	0.030950117	0.00037950227
0.20420859	0.030476639	0.00037644042
0.20433904	0.030580603	0.00037459793
0.20446948	0.030252852	0.00037496406
0.20459992	0.030422164	0.00037473920
0.20473037	0.030181827	0.00037308021
0.20486081	0.030303071	0.00037419390
0.20499125	0.030173599	0.00037241751
0.20512170	0.029701499	0.00037085083
0.20525214	0.029887023	0.00037179159
0.20538258	0.030476201	0.00037391364
0.20551302	0.029856406	0.00037061735
0.20564347	0.029792851	0.00036990221
0.20577391	0.030213252	0.00037325910
0.20590435	0.030605634	0.00037479382
0.20603480	0.030214697	0.00037142072
0.20616524	0.030439397	0.00037349016
0.20629568	0.030198297	0.00037163095
0.20642613	0.029889132	0.00036972117
0.20655657	0.030706012	0.00037577780
0.20668701	0.029605154	0.00036772120
0.20681746	0.030539986	0.00037332389
0.20694790	0.030560272	0.00037535826
0.20707834	0.029511118	0.00036714374
0.20720879	0.030201167	0.00037298399
0.20733923	0.030358666	0.00037202620
0.20746967	0.030202228	0.00037024155
0.20760012	0.029900283	0.00037033639
0.20773056	0.030589729	0.00037076300
0.20786100	0.030121559	0.00037230029
0.20799145	0.029880633	0.00036883415
0.20812189	0.030280070	0.00037102047
0.20825233	0.029674573	0.00036773449
0.20838278	0.030103360	0.00036982323
0.20851322	0.030207582	0.00037047871
0.20864366	0.029224244	0.00036667650
0.20877411	0.030512356	0.00037148987
0.20890455	0.029882189	0.00036873476
0.20903499	0.030105401	0.00036912005
0.20916544	0.029852537	0.00036792654
0.20929588	0.029727926	0.00036920782
0.20942632	0.029989778	0.00036750739
0.20955677	0.030745401	0.00037373830
0.20968721	0.029655093	0.00036701493
0.20981765	0.030031524	0.00036745746
0.20994809	0.029512977	0.00036667152
0.21007854	0.030428230	0.00037048657
0.21020898	0.030038488	0.00036738554
0.21033942	0.030018483	0.00036866017
0.21046987	0.030009548	0.00036694535
0.21060031	0.030172524	0.00036991165
0.21073075	0.030285345	0.00037009629
0.21086120	0.030139057	0.00036878586
0.21099164	0.029558532	0.00036553090
0.21112208	0.029677824	0.00036517766
0.21125253	0.029562253	0.00036400799
0.21138297	0.029904846	0.00036898142
0.21151341	0.029917498	0.00036559352
0.21164386	0.029776282	0.00036661954
0.21177430	0.030338808	0.00036859929
0.21190474	0.030424104	0.00037045020
0.21203519	0.029914197	0.00036713780
0.21216563	0.030377095	0.00036840963
0.21229607	0.030086484	0.00036787412
0.21242652	0.030151470	0.00036873941
0.21255696	0.029850273	0.00036463222
0.21268740	0.030052613	0.00036814505
0.21281785	0.030766273	0.00036965886
0.21294829	0.029860427	0.00036613819
0.21307873	0.030268738	0.00036854942
0.21320918	0.029695223	0.00036420456
0.21333962	0.030128389	0.00036617781
0.21347006	0.029454342	0.00036561082
0.21360051	0.029899731	0.00036395573
0.21373095	0.030117122	0.00036705081
0.21386139	0.029861655	0.00036368049
0.21399184	0.030163316	0.00036546749
0.21412228	0.030671441	0.00036979978
0.21425272	0.029902159	0.00036345684
0.21438316	0.030428353	0.00036728103
0.21451361	0.029757847	0.00036448874
0.21464405	0.030576532	0.00036627914
0.21477449	0.029273453	0.00036040311
0.21490494	0.029693406	0.00036313162
0.21503538	0.030398155	0.00036651667
0.21516582	0.029521376	0.00036370586
0.21529627	0.030234993	0.00036347055
0.21542671	0.029803780	0.00036313725
0.21555715	0.029248138	0.00035924464
0.21568760	0.029979571	0.00036391478
0.21581804	0.029775674	0.00036283935
0.21594848	0.029871421	0.00036259121
0.21607893	0.030252743	0.00036497806
0.21620937	0.029675191	0.00036231094
0.21633981	0.029931633	0.00036261261
0.21647026	0.029538890	0.00036171322
0.21660070	0.029605666	0.00036139379
0.21673114	0.029872201	0.00036190008
0.21686159	0.029993326	0.00036308839
0.21699203	0.030083420	0.00036248938
0.21712247	0.030218694	0.00036441565
0.21725292	0.029983531	0.00036516128
0.21738336	0.029944204	0.00036111223
0.21751380	0.030073988	0.00036224441
0.21764425	0.029654057	0.00036131099
0.21777469	0.030329212	0.00036588633
0.21790513	0.030351371	0.00036575513
0.21803558	0.030171930	0.00036260122
0.21816602	0.029495135	0.00036029568
0.21829646	0.029597861	0.00035980768
0.21842691	0.029684984	0.00035898649
0.21855735	0.029744199	0.00036166205
0.21868779	0.029809916	0.00036060270
0.21881823	0.029914034	0.00036139066
0.21894868	0.029792063	0.00036090108
0.21907912	0.029771162	0.00035878433
0.21920956	0.030118317	0.00036329468
0.21934001	0.030251370	0.00036293062
0.21947045	0.029912908	0.00036092649
0.21960089	0.029520109	0.00035923911
0.21973134	0.029966443	0.00035905351
0.21986178	0.030389532	0.00036239402
0.21999222	0.029939127	0.00036152034
0.22012267	0.030122941	0.00036001403
0.22025311	0.030079957	0.00036276213
0.22038355	0.029490719	0.00035612656
0.22051400	0.029560646	0.00035803397
0.22064444	0.030453195	0.00036316455
0.22077488	0.030083483	0.00036064163
0.22090533	0.029962146	0.00036105573
0.22103577	0.029730361	0.00035814423
0.22116621	0.030186434	0.00035893394
0.22129666	0.029888316	0.00035918286
0.22142710	0.029382951	0.00035691387
0.22155754	0.029775526	0.00035819466
0.22168799	0.030489350	0.00036270624
0.22181843	0.029494335	0.00035486410
0.22194887	0.030106831	0.00036051920
0.22207932	0.029627186	0.00035685510
0.22220976	0.029849203	0.00035800770
0.22234020	0.029755174	0.00035882591
0.22247065	0.029713486	0.00035662280
0.22260109	0.029941941	0.00035904262
0.22273153	0.029919550	0.00035931148
0.22286198	0.030182186	0.00035814201
0.22299242	0.029505496	0.00035794515
0.22312286	0.029622288	0.00035593896
0.22325330	0.029791411	0.00035665249
0.22338375	0.029543061	0.00035700339
0.22351419	0.030295002	0.00035964966
0.22364463	0.029220133	0.00035460562
0.22377508	0.029850157	0.00035818411
0.22390552	0.030550307	0.00035938962
0.22403596	0.029729098	0.00035679647
0.22416641	0.029465612	0.00035480256
0.22429685	0.029509041	0.00035546705
0.22442729	0.029111708	0.00035337129
0.22455774	0.029917442	0.00035590406
0.22468818	0.029805282	0.00035621302
0.22481862	0.029216456	0.00035348728
0.22494907	0.029545223	0.00035383536
0.22507951	0.029578062	0.00035504852
0.22520995	0.029294989	0.00035345980
0.22534040	0.029801595	0.00035434299
0.22547084	0.029406009	0.00035452146
0.22560128	0.029587686	0.00035342862
0.22573173	0.029459480	0.00035443928
0.22586217	0.029568580	0.00035362899
0.22599261	0.029445881	0.00035267431
0.22612306	0.029250626	0.00035219741
0.22625350	0.029090492	0.00035084105
0.22638394	0.030113419	0.00035644704
0.22651439	0.028760288	0.00035084961
0.22664483	0.029253834	0.00035036240
0.22677527	0.029367259	0.00035225610
0.22690572	0.030102347	0.00035534429
0.22703616	0.029535486	0.00035469552
0.22716660	0.030046824	0.00035697650
0.22729705	0.029331156	0.00035125608
0.22742749	0.029750422	0.00035414589
0.22755793	0.029173159	0.00035127382
0.22768837	0.029502601	0.00035144471
0.22781882	0.029360151	0.00035170633
0.22794926	0.029726295	0.00035352314
0.22807970	0.029782659	0.00035454362
0.22821015	0.030136757	0.00035605457
0.22834059	0.029818125	0.00035304270
0.22847103	0.029864269	0.00035580592
0.22860148	0.029275769	0.00035225950
0.22873192	0.029896335	0.00035450144
0.22886236	0.030287698	0.00035597596
0.22899281	0.029206602	0.00034914687
0.22912325	0.029325747	0.00035047867
0.22925369	0.029804472	0.00035527454
0.22938414	0.029324751	0.00034956332
0.22951458	0.029404670	0.00035265282
0.22964502	0.029479383	0.00034965830
0.22977547	0.029859044	0.00035341754
0.22990591	0.030475573	0.00035571835
0.23003635	0.029283558	0.00035058818
0.23016680	0.029461693	0.00035073030
0.23029724	0.029418083	0.00035052780
0.23042768	0.029320108	0.00034753392
0.23055813	0.029669394	0.00035141991
0.23068857	0.029554107	0.00035500289
0.23081901	0.029468393	0.00035933107
0.23094946	0.029836881	0.00036407707
0.23107990	0.029995780	0.00036372424
0.23121034	0.029763315	0.00036621122
0.23134079	0.029152085	0.00036533485
0.23147123	0.029316229	0.00036507908
0.23160167	0.029048152	0.00036642060
0.23173212	0.030057454	0.00037304323
0.23186256	0.029603537	0.00037154962
0.23199300	0.029559462	0.00037370889
0.23212344	0.029719842	0.00037263150
0.23225389	0.028791142	0.00037227383
0.23238433	0.029533903	0.00037576892
0.23251477	0.030308575	0.00037936206
0.23264522	0.028855794	0.00037404679
0.23277566	0.029374108	0.00037693708
0.23290610	0.029488977	0.00037839032
0.23303655	0.029187032	0.00038038084
0.23316699	0.029647477	0.00038050427
0.23329743	0.030036935	0.00038453918
0.23342788	0.029027467	0.00037810943
0.23355832	0.029400184	0.00038082537
0.23368876	0.029611209	0.00038115781
0.23381921	0.029439833	0.00037938334
0.23394965	0.029238278	0.00037762930
0.23408009	0.030196389	0.00038607291
0.23421054	0.028959641	0.00037587773
0.23434098	0.029532561	0.00038355589
0.23447142	0.029696936	0.00038111027
0.23460187	0.029730373	0.00038466958
0.23473231	0.029016900	0.00037989754
0.23486275	0.029750326	0.00038257293
0.23499320	0.029627997	0.00038350398
0.23512364	0.028764969	0.00037975788
0.23525408	0.029558067	0.00038425326
0.23538453	0.029588424	0.00038247579
0.23551497	0.029067708	0.00037878928
0.23564541	0.029351727	0.00038314300
0.23577586	0.029953370	0.00038939133
0.23590630	0.029834099	0.00038485538
0.23603674	0.029380165	0.00038512771
0.23616719	0.030003400	0.00038500554
0.23629763	0.029365279	0.00038405387
0.23642807	0.029583585	0.00038584705
0.23655851	0.029568507	0.00038537186
0.23668896	0.030035314	0.00038811378
0.23681940	0.029071414	0.00038403467
0.23694984	0.030328901	0.00038795542
0.23708029	0.029614465	0.00038776906
0.23721073	0.030238261	0.00038859651
0.23734117	0.029301627	0.00038708774
0.23747162	0.029763335	0.00038818188
0.23760206	0.030388985	0.00038972939
0.23773250	0.029290503	0.00038695653
0.23786295	0.029639963	0.00039006001
0.23799339	0.029345538	0.00038562335
0.23812383	0.029380784	0.00038880112
0.23825428	0.029633157	0.00038631913
0.23838472	0.029567177	0.00038722284
0.23851516	0.030040605	0.00039215307
0.23864561	0.029532673	0.00038740195
0.23877605	0.029336733	0.00039054085
0.23890649	0.029704541	0.00038812302
0.23903694	0.029487651	0.00038955489
0.23916738	0.029974544	0.00039165754
0.23929782	0.029867333	0.00039191071
0.23942827	0.028800956	0.00038652660
0.23955871	0.029325593	0.00039017298
0.23968915	0.029258853	0.00038503627
0.23981960	0.028915677	0.00038804299
0.23995004	0.029385953	0.00038896021
0.24008048	0.029456405	0.00039120918
0.24021093	0.028865661	0.00038849982
0.24034137	0.028635310	0.00038394410
0.24047181	0.029133260	0.00038792958
0.24060226	0.029157345	0.00039062819
0.24073270	0.029337875	0.00038933171
0.24086314	0.029346245	0.00039276305
0.24099358	0.029066609	0.00038732929
0.24112403	0.028792880	0.00038694175
0.24125447	0.029692488	0.00039270154
0.24138491	0.029763349	0.00039154435
0.24151536	0.029124660	0.00039039397
0.24164580	0.028244761	0.00038385870
0.24177624	0.029304815	0.00038954856
0.24190669	0.030329865	0.00039767223
0.24203713	0.029100980	0.00039031721
0.24216757	0.029686842	0.00039430694
0.24229802	0.029241077	0.00039339086
0.24242846	0.029580972	0.00039191624
0.24255890	0.029298183	0.00039130576
0.24268935	0.029220475	0.00039102667
0.24281979	0.029031719	0.00039050637
0.24295023	0.029145070	0.00039335347
0.24308068	0.029970708	0.00039520880
0.24321112	0.029481272	0.00039317630
0.24334156	0.029347463	0.00039527860
0.24347201	0.029147404	0.00038913862
0.24360245	0.029287217	0.00039453428
0.24373289	0.029214726	0.00039218939
0.24386334	0.028548830	0.00038934388
0.24399378	0.029626646	0.00039495215
0.24412422	0.029779615	0.00039460612
0.24425467	0.028799613	0.00039054757
0.24438511	0.029384384	0.00039564338
0.24451555	0.029452089	0.00039500331
0.24464600	0.029424668	0.00039344701
0.24477644	0.029146165	0.00039091628
0.24490688	0.029260820	0.00039500317
0.24503733	0.029194249	0.00039599986
0.24516777	0.029438695	0.00039283024
0.24529821	0.029201387	0.00039549331
0.24542865	0.029477547	0.00039463539
0.24555910	0.029187124	0.00039594796
0.24568954	0.029467876	0.00039639363
0.24581998	0.029851088	0.00039642785
0.24595043	0.029728268	0.00039852584
0.24608087	0.028924615	0.00039326059
0.24621131	0.029715014	0.00039545858
0.24634176	0.029624344	0.00039829085
0.24647220	0.028844510	0.00039160202
0.24660264	0.029489751	0.00039833046
0.24673309	0.028952043	0.00039319540
0.24686353	0.029519109	0.00039713935
0.24699397	0.028954066	0.00039283043
0.24712442	0.029233551	0.00039748890
0.24725486	0.029392291	0.00039385535
0.24738530	0.029133787	0.00039720253
0.24751575	0.029120238	0.00039541752
0.24764619	0.029525038	0.00039797868
0.24777663	0.029339316	0.00039765314
0.24790708	0.029000749	0.00039370893
0.24803752	0.028165969	0.00039004848
0.24816796	0.029304685	0.00039557262
0.24829841	0.029101626	0.00039412853
0.24842885	0.029396438	0.00039847828
0.24855929	0.028996064	0.00039417042
0.24868974	0.029398500	0.00040072027
0.24882018	0.029989173	0.00040287496
0.24895062	0.029274421	0.00039453403
0.24908107	0.029002871	0.00039566685
0.24921151	0.028562661	0.00039238764
0.24934195	0.028950834	0.00039564898
0.24947240	0.029272994	0.00039876477
0.24960284	0.029645876	0.00039986395
0.24973328	0.028912781	0.00039464275
0.24986372	0.029409573	0.00040052230
0.24999417	0.028930295	0.00039580376
0.25012461	0.028431944	0.00039487028
0.25025505	0.029572434	0.00039804454
0.25038550	0.029252176	0.00039690637
0.25051594	0.029172757	0.00039920333
0.25064638	0.029151012	0.00039736087
0.25077683	0.028503860	0.00039552790
0.25090727	0.028979175	0.00040007726
0.25103771	0.028954950	0.00039579389
0.25116816	0.028983532	0.00039744729
0.25129860	0.029379017	0.00039909585
0.25142904	0.029375602	0.00040029034
0.25155949	0.029093638	0.00039993449
0.25168993	0.028849554	0.00039617965
0.25182037	0.029143346	0.00039827702
0.25195082	0.029238131	0.00039863614
0.25208126	0.028980646	0.00039816141
0.25221170	0.030011288	0.00040451290
0.25234215	0.028492421	0.00039352957
0.25247259	0.029404989	0.00039965451
0.25260303	0.028500268	0.00039679262
0.25273348	0.029414228	0.00039837845
0.25286392	0.029414450	0.00040321921
0.25299436	0.029265736	0.00039996457
0.25312481	0.029024300	0.00039968048
0.25325525	0.028634767	0.00039509790
0.25338569	0.029775222	0.00040171569
0.25351614	0.029641855	0.00040252688
0.25364658	0.029520747	0.00040355144
0.25377702	0.028694203	0.00039591264
0.25390747	0.028878247	0.00039944200
0.25403791	0.028906393	0.00039659867
0.25416835	0.029253222	0.00040303587
0.25429879	0.029220680	0.00040115714
0.25442924	0.029564502	0.00040160538
0.25455968	0.029192847	0.00040101278
0.25469012	0.029350626	0.00040092799
0.25482057	0.029060143	0.00039963911
0.25495101	0.029811333	0.00040418825
0.25508145	0.029336606	0.00040005838
0.25521190	0.029568800	0.00040493086
0.25534234	0.029658594	0.00040264298
0.25547278	0.029766834	0.00040149304
0.25560323	0.028817628	0.00039766643
0.25573367	0.029278823	0.00040415435
0.25586411	0.028960407	0.00040998663
0.25599456	0.028280188	0.00040923431
0.25612500	0.029567182	0.00041855569
0.25625544	0.028661557	0.00041772338
0.25638589	0.029696522	0.00042818330
0.25651633	0.029588960	0.00042813438
0.25664677	0.029130860	0.00043002643
0.25677722	0.028889788	0.00042669893
0.25690766	0.028980031	0.00043109274
0.25703810	0.029390306	0.00043785260
0.25716855	0.029093803	0.00043677746
0.25729899	0.029157128	0.00043889055
0.25742943	0.029117642	0.00044207261
0.25755988	0.029671126	0.00044439210
0.25769032	0.028775426	0.00044519816
0.25782076	0.029186410	0.00044646684
0.25795121	0.029053966	0.00044811714
0.25808165	0.029441723	0.00045409750
0.25821209	0.029195138	0.00044940196
0.25834253	0.029686177	0.00045724191
0.25847298	0.028972328	0.00045530773
0.25860342	0.029283353	0.00046097978
0.25873386	0.029085208	0.00045957448
0.25886431	0.028084830	0.00045476750
0.25899475	0.029019132	0.00046102578
0.25912519	0.029218976	0.00046601036
0.25925564	0.029212998	0.00046697028
0.25938608	0.029028014	0.00046837164
0.25951652	0.028633608	0.00046647510
0.25964697	0.029061690	0.00047106250
0.25977741	0.028961828	0.00047110269
0.25990785	0.029140879	0.00047449912
0.26003830	0.028601356	0.00046946243
0.26016874	0.028550516	0.00047557805
0.26029918	0.028419144	0.00046732098
0.26042963	0.028842780	0.00047540189
0.26056007	0.028903343	0.00047759845
0.26069051	0.029554474	0.00048515782
0.26082096	0.028039579	0.00047016273
0.26095140	0.029065719	0.00048160936
0.26108184	0.028644236	0.00047633027
0.26121229	0.029632424	0.00048611439
0.26134273	0.029027342	0.00048290896
0.26147317	0.027899279	0.00047715193
0.26160362	0.029488635	0.00048980695
0.26173406	0.028718709	0.00048406067
0.26186450	0.029247429	0.00048972349
0.26199495	0.028935747	0.00048708494
0.26212539	0.028093016	0.00048120446
0.26225583	0.028539402	0.00048614029
0.26238628	0.028294529	0.00048391271
0.26251672	0.028925755	0.00048725079
0.26264716	0.028044125	0.00048318158
0.26277760	0.029353812	0.00049471109
0.26290805	0.029273733	0.00049603096
0.26303849	0.028433601	0.00048692965
0.26316893	0.028823397	0.00049410235
0.26329938	0.028667690	0.00048886008
0.26342982	0.028848202	0.00049522222
0.26356026	0.029724587	0.00050219307
0.26369071	0.030087470	0.00050700839
0.26382115	0.029742790	0.00050285255
0.26395159	0.029105573	0.00049786445
0.26408204	0.029721590	0.00050385812
0.26421248	0.028595589	0.00050007592
0.26434292	0.029394106	0.00050220819
0.26447337	0.028942391	0.00050125811
0.26460381	0.028975594	0.00050083207
0.26473425	0.028939627	0.00050185438
0.26486470	0.029224510	0.00050750544
0.26499514	0.029428764	0.00050631807
0.26512558	0.028773202	0.00050543065
0.26525603	0.028872289	0.00050963497
[truncated: 573 more rows]
