# Supplementary material for: Rationally seeded computational protein design of ɑ-helical barrels
Source: Nat Chem Biol. 2024 Jun 20;20(8):991–9. doi: 10.1038/s41589-024-01642-0 (PMC11288890; doi:10.1038/s41589-024-01642-0)
Supplement: Supplementary file 3 — PDB and .mtz files used for making figure panels b–d and j–m. [file 41589_2024_1642_MOESM3_ESM.zip › KIA_RP_RSPD_NatChemBiol_data_Figure2/scapCC6_LLIA_panels_e-h/SAXS_panel_i/SAXS_raw_SEC_scapCC6_LLIA/b21-443535_00078.dat]

0.0045000000	0.49441917	0.0071141290
0.0046304432	0.52021497	0.0071511013
0.0047608865	0.42354776	0.0062804702
0.0048913297	0.39409406	0.0059690671
0.0050217729	0.38521516	0.0056588132
0.0051522162	0.36481113	0.0054885197
0.0052826594	0.32676714	0.0049527230
0.0054131026	0.31569384	0.0048829015
0.0055435459	0.29147114	0.0045947995
0.0056739891	0.26845774	0.0043221001
0.0058044323	0.25554788	0.0041703002
0.0059348756	0.23690001	0.0039298197
0.0060653188	0.22960460	0.0037614834
0.0061957621	0.21156930	0.0036472045
0.0063262053	0.20309434	0.0035554067
0.0064566485	0.21268668	0.0035418276
0.0065870918	0.18275423	0.0032988988
0.0067175350	0.18259480	0.0032283550
0.0068479782	0.18834798	0.0032712912
0.0069784215	0.17073909	0.0030795058
0.0071088647	0.17422725	0.0030900877
0.0072393079	0.16302195	0.0029312719
0.0073697512	0.15129837	0.0028119654
0.0075001944	0.15420676	0.0028210652
0.0076306376	0.15384025	0.0027888104
0.0077610809	0.15151013	0.0027181351
0.0078915241	0.14425564	0.0026787600
0.0080219673	0.13003002	0.0024936703
0.0081524106	0.14005438	0.0025980584
0.0082828538	0.13207342	0.0024349726
0.0084132970	0.12575192	0.0024382252
0.0085437403	0.12350060	0.0023584971
0.0086741835	0.11017810	0.0022196011
0.0088046267	0.11751362	0.0022759260
0.0089350700	0.10766045	0.0021489149
0.0090655132	0.10872696	0.0021117007
0.0091959565	0.11086856	0.0021912324
0.0093263997	0.10239440	0.0020194131
0.0094568429	0.10329689	0.0020250400
0.0095872862	0.10146919	0.0020237252
0.0097177294	0.097854060	0.0019431406
0.0098481726	0.092488076	0.0018954224
0.0099786159	0.094149586	0.0018917135
0.010109059	0.084943760	0.0017643095
0.010239502	0.086180436	0.0017934806
0.010369946	0.084866437	0.0017488009
0.010500389	0.085673539	0.0017448085
0.010630832	0.080527355	0.0016864592
0.010761275	0.079707863	0.0016495204
0.010891719	0.075834745	0.0016175376
0.011022162	0.072584583	0.0015415614
0.011152605	0.074480090	0.0015601560
0.011283048	0.071086979	0.0015391978
0.011413491	0.071118259	0.0014943304
0.011543935	0.066575384	0.0014361355
0.011674378	0.067152195	0.0014284462
0.011804821	0.064453701	0.0013606165
0.011935264	0.067132205	0.0013898668
0.012065708	0.062070413	0.0013179644
0.012196151	0.065668285	0.0013387757
0.012326594	0.063416964	0.0013217601
0.012457037	0.061285805	0.0012840521
0.012587481	0.058059977	0.0012256427
0.012717924	0.058438414	0.0012127371
0.012848367	0.059350212	0.0012089625
0.012978810	0.058822082	0.0011920366
0.013109253	0.055176679	0.0011255812
0.013239697	0.056384647	0.0011421753
0.013370140	0.055203536	0.0011223939
0.013500583	0.055026943	0.0011176372
0.013631026	0.054865522	0.0011030505
0.013761470	0.056314769	0.0011195936
0.013891913	0.052135551	0.0010498677
0.014022356	0.053108010	0.0010690208
0.014152799	0.053575826	0.0010588832
0.014283243	0.054811790	0.0010629530
0.014413686	0.052257353	0.0010497721
0.014544129	0.051903870	0.0010294580
0.014674572	0.052412144	0.0010231705
0.014805016	0.052224313	0.0010196980
0.014935459	0.050984415	0.0010041403
0.015065902	0.050818522	0.0010002841
0.015196345	0.050707656	0.00099519571
0.015326788	0.053001246	0.0010105050
0.015457232	0.050912447	0.00098419336
0.015587675	0.051051082	0.00097669673
0.015718118	0.050912576	0.00097907679
0.015848561	0.048706783	0.00094384393
0.015979005	0.048698074	0.00094956779
0.016109448	0.049782528	0.00095611307
0.016239891	0.049078642	0.00093965289
0.016370334	0.050181702	0.00094479540
0.016500778	0.047602126	0.00092330187
0.016631221	0.048880856	0.00092574131
0.016761664	0.047573399	0.00091284232
0.016892107	0.048601182	0.00091632839
0.017022551	0.046056868	0.00088831924
0.017152994	0.047855717	0.00090599441
0.017283437	0.046544059	0.00088353693
0.017413880	0.048387170	0.00089742580
0.017544323	0.047127140	0.00088571728
0.017674767	0.046024317	0.00086648954
0.017805210	0.045596990	0.00086931749
0.017935653	0.045320040	0.00085431782
0.018066096	0.047809765	0.00087962892
0.018196540	0.046987654	0.00087011274
0.018326983	0.045447239	0.00084363202
0.018457426	0.047172995	0.00085753570
0.018587869	0.044942901	0.00084036227
0.018718313	0.046019060	0.00084256307
0.018848756	0.044577944	0.00083542957
0.018979199	0.044727993	0.00082125845
0.019109642	0.043359262	0.00080962123
0.019240086	0.045670438	0.00082885309
0.019370529	0.044685785	0.00082019232
0.019500972	0.043424466	0.00079799254
0.019631415	0.043359096	0.00080056923
0.019761858	0.044532805	0.00080500036
0.019892302	0.042834509	0.00078781874
0.020022745	0.042930361	0.00078626638
0.020153188	0.042507949	0.00078313596
0.020283631	0.043726093	0.00078914385
0.020414075	0.042792586	0.00077154881
0.020544518	0.041739552	0.00076455496
0.020674961	0.041769160	0.00076279468
0.020805404	0.041550723	0.00076327575
0.020935848	0.042523832	0.00076680828
0.021066291	0.043183029	0.00076766497
0.021196734	0.043572823	0.00076771142
0.021327177	0.042665258	0.00076207618
0.021457621	0.041617292	0.00074478961
0.021588064	0.043451900	0.00076440631
0.021718507	0.040925137	0.00073181211
0.021848950	0.041740914	0.00074628534
0.021979393	0.043085487	0.00075080228
0.022109837	0.041531181	0.00073322491
0.022240280	0.042687718	0.00073848882
0.022370723	0.040184571	0.00072275277
0.022501166	0.042145997	0.00073065911
0.022631610	0.041560048	0.00072804225
0.022762053	0.040132041	0.00070752065
0.022892496	0.040018181	0.00071138314
0.023022939	0.041312266	0.00071726991
0.023153383	0.040562635	0.00070951802
0.023283826	0.041920040	0.00071511429
0.023414269	0.041360503	0.00071316130
0.023544712	0.041896945	0.00071286138
0.023675156	0.040972857	0.00070859189
0.023805599	0.041060469	0.00069910319
0.023936042	0.039706190	0.00069654831
0.024066485	0.039272501	0.00068535694
0.024196928	0.041121150	0.00069590567
0.024327372	0.042120397	0.00070119735
0.024457815	0.040587921	0.00069039814
0.024588258	0.040954200	0.00068899045
0.024718701	0.039316575	0.00067402534
0.024849145	0.039789789	0.00067397479
0.024979588	0.039272334	0.00067088774
0.025110031	0.039200809	0.00066928571
0.025240474	0.039500241	0.00066799901
0.025370918	0.039173577	0.00066313110
0.025501361	0.040578210	0.00067244904
0.025631804	0.038572372	0.00065857593
0.025762247	0.038163322	0.00064604159
0.025892691	0.039702070	0.00066395487
0.026023134	0.039668907	0.00066081602
0.026153577	0.038469775	0.00065280883
0.026284020	0.039469631	0.00064935223
0.026414463	0.039873593	0.00065706149
0.026544907	0.038761397	0.00064329567
0.026675350	0.038360187	0.00064674551
0.026805793	0.038324252	0.00063824376
0.026936236	0.038235724	0.00063580871
0.027066680	0.038944813	0.00063854580
0.027197123	0.037787870	0.00063405446
0.027327566	0.038630269	0.00063517623
0.027458009	0.038501252	0.00063288130
0.027588453	0.038767240	0.00063249929
0.027718896	0.039182472	0.00063810322
0.027849339	0.037874912	0.00061849792
0.027979782	0.039159588	0.00063352112
0.028110226	0.038915837	0.00062745358
0.028240669	0.038537680	0.00062437434
0.028371112	0.038321968	0.00061852601
0.028501555	0.038632137	0.00062199505
0.028631998	0.037081259	0.00060547116
0.028762442	0.037722250	0.00061542580
0.028892885	0.038163545	0.00061677880
0.029023328	0.037362148	0.00060584903
0.029153771	0.038336640	0.00061037286
0.029284215	0.039289235	0.00061778068
0.029414658	0.037882852	0.00060484530
0.029545101	0.038671917	0.00061019311
0.029675544	0.038467124	0.00060756336
0.029805988	0.038063566	0.00060364689
0.029936431	0.037000398	0.00059381666
0.030066874	0.037630401	0.00059467556
0.030197317	0.037735020	0.00059599072
0.030327760	0.037454703	0.00059229421
0.030458204	0.037567295	0.00059509884
0.030588647	0.036921695	0.00058561400
0.030719090	0.037387071	0.00058841604
0.030849533	0.037177458	0.00058460339
0.030979977	0.037480292	0.00059055968
0.031110420	0.036839758	0.00057605347
0.031240863	0.037042226	0.00058228162
0.031371306	0.036990604	0.00057667244
0.031501750	0.036945727	0.00057914987
0.031632193	0.037609387	0.00057965815
0.031762636	0.037755650	0.00058302793
0.031893079	0.036741656	0.00057019398
0.032023523	0.037310320	0.00058006978
0.032153966	0.037393200	0.00057311815
0.032284409	0.037150805	0.00057264188
0.032414852	0.037987581	0.00057695550
0.032545295	0.036544530	0.00056780019
0.032675739	0.036213284	0.00055985187
0.032806182	0.036930009	0.00056558164
0.032936625	0.037184853	0.00056412132
0.033067068	0.037338465	0.00056783630
0.033197512	0.037192809	0.00056037349
0.033327955	0.036846328	0.00056345362
0.033458398	0.036417742	0.00055535866
0.033588841	0.037309550	0.00056169612
0.033719285	0.036307376	0.00055301412
0.033849728	0.036952363	0.00055826491
0.033980171	0.036502970	0.00055247187
0.034110614	0.036501672	0.00055222672
0.034241058	0.036814226	0.00055497628
0.034371501	0.036440891	0.00055685878
0.034501944	0.035344779	0.00054767531
0.034632387	0.036337430	0.00056859242
0.034762830	0.037504030	0.00057967216
0.034893274	0.036221884	0.00057160948
0.035023717	0.036882291	0.00058063705
0.035154160	0.034814146	0.00056678002
0.035284603	0.036395268	0.00057983315
0.035415047	0.036375810	0.00058404721
0.035545490	0.035295825	0.00057430075
0.035675933	0.036819301	0.00058622322
0.035806376	0.036629749	0.00058894440
0.035936820	0.036413304	0.00058434063
0.036067263	0.035808564	0.00058481452
0.036197706	0.036061705	0.00058444413
0.036328149	0.036080287	0.00058957205
0.036458593	0.036821793	0.00059326531
0.036589036	0.036771018	0.00059578339
0.036719479	0.035714465	0.00059070054
0.036849922	0.036656302	0.00060146116
0.036980365	0.036997686	0.00060013921
0.037110809	0.036060406	0.00059760061
0.037241252	0.036180530	0.00059493988
0.037371695	0.036131811	0.00059922410
0.037502138	0.036374756	0.00060193048
0.037632582	0.035572196	0.00059776999
0.037763025	0.035153698	0.00058923623
0.037893468	0.035846716	0.00060305190
0.038023911	0.035925266	0.00059881779
0.038154355	0.035283560	0.00059920491
0.038284798	0.035809126	0.00060192140
0.038415241	0.036288173	0.00060826999
0.038545684	0.035464624	0.00059947018
0.038676128	0.035577945	0.00060280902
0.038806571	0.035230351	0.00060231509
0.038937014	0.034535374	0.00059612462
0.039067457	0.035692210	0.00060483844
0.039197900	0.035218927	0.00060763483
0.039328344	0.035847775	0.00060738746
0.039458787	0.036682569	0.00061541377
0.039589230	0.036034102	0.00060484638
0.039719673	0.033784628	0.00057964299
0.039850117	0.035126121	0.00058637544
0.039980560	0.035736114	0.00059033582
0.040111003	0.035030803	0.00058283922
0.040241446	0.035622503	0.00058459899
0.040371890	0.035638902	0.00058420870
0.040502333	0.035094257	0.00057537488
0.040632776	0.035553544	0.00058044894
0.040763219	0.035810506	0.00057833164
0.040893663	0.035757328	0.00057966075
0.041024106	0.035177703	0.00057093179
0.041154549	0.035697105	0.00057874394
0.041284992	0.034942898	0.00056928151
0.041415435	0.035020324	0.00056839325
0.041545879	0.035894762	0.00057207060
0.041676322	0.035001384	0.00057189662
0.041806765	0.035337231	0.00056685354
0.041937208	0.035808138	0.00057258564
0.042067652	0.034787539	0.00056172613
0.042198095	0.035563875	0.00057031888
0.042328538	0.034892943	0.00056267243
0.042458981	0.035838124	0.00057310668
0.042589425	0.035113430	0.00055858209
0.042719868	0.035315270	0.00056393964
0.042850311	0.035618723	0.00056453638
0.042980754	0.034707682	0.00055645866
0.043111198	0.035654378	0.00056111141
0.043241641	0.034898832	0.00055898789
0.043372084	0.034969514	0.00055806009
0.043502527	0.034838582	0.00055406143
0.043632970	0.034907651	0.00055493508
0.043763414	0.034840226	0.00055300368
0.043893857	0.034659261	0.00055064738
0.044024300	0.035310816	0.00055725435
0.044154743	0.034042573	0.00054499342
0.044285187	0.035420359	0.00055431257
0.044415630	0.035431676	0.00055754028
0.044546073	0.034658036	0.00054583700
0.044676516	0.033754735	0.00054065379
0.044806960	0.034825975	0.00054929701
0.044937403	0.034832372	0.00054818784
0.045067846	0.034576980	0.00054695411
0.045198289	0.035491372	0.00054957135
0.045328733	0.034557001	0.00054648835
0.045459176	0.035482353	0.00055101883
0.045589619	0.034521385	0.00054202015
0.045720062	0.035057386	0.00054664862
0.045850505	0.035141681	0.00054368804
0.045980949	0.035353214	0.00054859044
0.046111392	0.034944173	0.00054409838
0.046241835	0.034656965	0.00054165961
0.046372278	0.035685867	0.00055224971
0.046502722	0.033806830	0.00054537618
0.046633165	0.034414032	0.00055134919
0.046763608	0.034756726	0.00055552429
0.046894051	0.034943977	0.00056021988
0.047024495	0.035651680	0.00056975306
0.047154938	0.034580372	0.00056132429
0.047285381	0.034364526	0.00056110725
0.047415824	0.034815139	0.00056136400
0.047546267	0.034712873	0.00056886717
0.047676711	0.034870185	0.00056843912
0.047807154	0.034767712	0.00056879430
0.047937597	0.034696325	0.00056462097
0.048068040	0.034441105	0.00056913697
0.048198484	0.035278734	0.00057520165
0.048328927	0.035643795	0.00057861930
0.048459370	0.035050149	0.00057679942
0.048589813	0.035290209	0.00057557401
0.048720257	0.034959872	0.00057650348
0.048850700	0.034145625	0.00056918619
0.048981143	0.035082726	0.00057757626
0.049111586	0.035477646	0.00058276327
0.049242030	0.034957645	0.00057826835
0.049372473	0.035033715	0.00058066579
0.049502916	0.033526860	0.00056760930
0.049633359	0.035099936	0.00058189685
0.049763802	0.035268050	0.00058524057
0.049894246	0.034856534	0.00058144046
0.050024689	0.034442459	0.00057810838
0.050155132	0.034036262	0.00057367699
0.050285575	0.033849214	0.00057595774
0.050416019	0.035207533	0.00058391178
0.050546462	0.034170095	0.00057875889
0.050676905	0.033735405	0.00057378694
0.050807348	0.034616541	0.00058485900
0.050937792	0.034926621	0.00058422953
0.051068235	0.034701416	0.00058372276
0.051198678	0.035260214	0.00058740030
0.051329121	0.034530700	0.00058537403
0.051459565	0.033514842	0.00057480632
0.051590008	0.034273801	0.00058354588
0.051720451	0.034516136	0.00058401947
0.051850894	0.034909368	0.00058754450
0.051981337	0.033663813	0.00057740439
0.052111781	0.035347183	0.00059513011
0.052242224	0.034823878	0.00058764591
0.052372667	0.034077168	0.00058690674
0.052503110	0.033667088	0.00058029073
0.052633554	0.034277527	0.00058538576
0.052763997	0.034703844	0.00058900387
0.052894440	0.034414474	0.00058776248
0.053024883	0.034008624	0.00058237376
0.053155327	0.035231789	0.00059440649
0.053285770	0.034526189	0.00058739176
0.053416213	0.035614618	0.00059943348
0.053546656	0.033995514	0.00058763147
0.053677100	0.034519341	0.00058940252
0.053807543	0.034089643	0.00058627789
0.053937986	0.034624709	0.00059315146
0.054068429	0.034455249	0.00058823150
0.054198872	0.034408070	0.00058859126
0.054329316	0.034257861	0.00059201234
0.054459759	0.034941381	0.00059504748
0.054590202	0.033946016	0.00058872248
0.054720645	0.034843065	0.00059318600
0.054851089	0.034688514	0.00059642367
0.054981532	0.035125598	0.00059742820
0.055111975	0.033701595	0.00058905761
0.055242418	0.033891228	0.00058748586
0.055372862	0.035663593	0.00060229476
0.055503305	0.033598594	0.00058688996
0.055633748	0.034594718	0.00059428885
0.055764191	0.033890734	0.00058726555
0.055894635	0.034537264	0.00059658451
0.056025078	0.034728386	0.00059270444
0.056155521	0.034775705	0.00059867039
0.056285964	0.034503482	0.00059338290
0.056416407	0.034968503	0.00060040905
0.056546851	0.034328508	0.00059547375
0.056677294	0.034660653	0.00059487210
0.056807737	0.034403893	0.00059621769
0.056938180	0.034520036	0.00059538150
0.057068624	0.034656641	0.00059558451
0.057199067	0.034713406	0.00060072706
0.057329510	0.033634591	0.00058944460
0.057459953	0.034636371	0.00059844104
0.057590397	0.034539034	0.00059785364
0.057720840	0.034486788	0.00059826738
0.057851283	0.034409646	0.00059607847
0.057981726	0.034060532	0.00059257231
0.058112170	0.033859796	0.00058928533
0.058242613	0.034813470	0.00059659357
0.058373056	0.034635045	0.00059446307
0.058503499	0.034403118	0.00059023556
0.058633942	0.034904809	0.00059614013
0.058764386	0.033464050	0.00058147966
0.058894829	0.034824365	0.00059649141
0.059025272	0.033488574	0.00057992395
0.059155715	0.033588147	0.00058147400
0.059286159	0.034173890	0.00058667912
0.059416602	0.033862568	0.00058123428
0.059547045	0.034024096	0.00058322808
0.059677488	0.033425824	0.00057933933
0.059807932	0.034169610	0.00058043491
0.059938375	0.035162189	0.00059415981
0.060068818	0.033627545	0.00057482983
0.060199261	0.034504821	0.00058501575
0.060329705	0.034022677	0.00057840357
0.060460148	0.034434643	0.00058360786
0.060590591	0.033100379	0.00056890840
0.060721034	0.033846779	0.00057600819
0.060851477	0.034503595	0.00058068011
0.060981921	0.034976270	0.00058609153
0.061112364	0.034089568	0.00057368030
0.061242807	0.034056518	0.00057604698
0.061373250	0.034094536	0.00057471412
0.061503694	0.033645253	0.00057059531
0.061634137	0.032951564	0.00056562304
0.061764580	0.034456781	0.00057899808
0.061895023	0.033838362	0.00057081256
0.062025467	0.033823514	0.00057370820
0.062155910	0.033291330	0.00056709875
0.062286353	0.033244727	0.00056713965
0.062416796	0.033936064	0.00057291233
0.062547240	0.033901224	0.00057213242
0.062677683	0.034373553	0.00057613465
0.062808126	0.033384824	0.00056853518
0.062938569	0.033272056	0.00056573174
0.063069012	0.033874937	0.00057211795
0.063199456	0.033395492	0.00056553255
0.063329899	0.034451976	0.00057435128
0.063460342	0.033043368	0.00056294034
0.063590785	0.033795842	0.00056717837
0.063721229	0.034223690	0.00057397604
0.063851672	0.033621298	0.00056790084
0.063982115	0.033631960	0.00056528109
0.064112558	0.034536237	0.00057488564
0.064243002	0.033111407	0.00056034199
0.064373445	0.033074157	0.00056004753
0.064503888	0.033012361	0.00056235835
0.064634331	0.033185983	0.00056183467
0.064764774	0.033469529	0.00056618320
0.064895218	0.033228225	0.00056153125
0.065025661	0.032922397	0.00056074453
0.065156104	0.033344120	0.00055937026
0.065286547	0.033410240	0.00056202732
0.065416991	0.032658078	0.00055671148
0.065547434	0.033640039	0.00056372337
0.065677877	0.032551425	0.00055359278
0.065808320	0.032960298	0.00056035028
0.065938764	0.033865727	0.00056315717
0.066069207	0.034439665	0.00057116048
0.066199650	0.033298191	0.00055712459
0.066330093	0.033641336	0.00056183382
0.066460537	0.033532670	0.00056121215
0.066590980	0.034295878	0.00056742018
0.066721423	0.032238048	0.00055253946
0.066851866	0.033529433	0.00055920811
0.066982309	0.032480941	0.00054964410
0.067112753	0.032924447	0.00055749127
0.067243196	0.033903913	0.00056063911
0.067373639	0.033980015	0.00056287844
0.067504082	0.033454862	0.00055929469
0.067634526	0.033522570	0.00055670677
0.067764969	0.033448507	0.00055925587
0.067895412	0.034684591	0.00056824198
0.068025855	0.033302370	0.00055501749
0.068156299	0.033243916	0.00055668392
0.068286742	0.032428543	0.00054858787
0.068417185	0.033903151	0.00055783618
0.068547628	0.033652054	0.00056092689
0.068678072	0.033299579	0.00055191530
0.068808515	0.033059040	0.00055475532
0.068938958	0.032894610	0.00055060856
0.069069401	0.033382691	0.00055130258
0.069199844	0.033502471	0.00055995556
0.069330288	0.033991269	0.00055739110
0.069460731	0.033154010	0.00055086902
0.069591174	0.033382301	0.00055391945
0.069721617	0.033766299	0.00055446942
0.069852061	0.033478487	0.00055461363
0.069982504	0.033657805	0.00055150291
0.070112947	0.033360243	0.00055322462
0.070243390	0.033820167	0.00055795618
0.070373834	0.034176352	0.00055757956
0.070504277	0.033052771	0.00054722756
0.070634720	0.032697221	0.00054822472
0.070765163	0.033802771	0.00055109710
0.070895607	0.032800625	0.00054820464
0.071026050	0.033043955	0.00054586135
0.071156493	0.033863436	0.00055468238
0.071286936	0.032866845	0.00054718551
0.071417379	0.033354909	0.00054847568
0.071547823	0.033641485	0.00054973790
0.071678266	0.033287248	0.00055094793
0.071808709	0.033686539	0.00054909285
0.071939152	0.033165098	0.00054912152
0.072069596	0.032571653	0.00054072748
0.072200039	0.033070428	0.00054639629
0.072330482	0.033362550	0.00054930029
0.072460925	0.033102522	0.00054555445
0.072591369	0.033362506	0.00054741492
0.072721812	0.033177638	0.00054409237
0.072852255	0.033229584	0.00054848296
0.072982698	0.032851761	0.00054313098
0.073113142	0.033370642	0.00054590745
0.073243585	0.032726840	0.00054123863
0.073374028	0.033341759	0.00054671385
0.073504471	0.033070056	0.00054072134
0.073634914	0.033233621	0.00054545392
0.073765358	0.033310912	0.00054199057
0.073895801	0.033325831	0.00054437407
0.074026244	0.033445985	0.00054618812
0.074156687	0.033574057	0.00054287385
0.074287131	0.033021344	0.00053931631
0.074417574	0.033523089	0.00054836258
0.074548017	0.032952985	0.00053780569
0.074678460	0.033322657	0.00054423747
0.074808904	0.032048493	0.00053207369
0.074939347	0.032505657	0.00053557968
0.075069790	0.032651763	0.00053851656
0.075200233	0.032382187	0.00053211432
0.075330677	0.034236711	0.00055026321
0.075461120	0.032488199	0.00053823502
0.075591563	0.033120891	0.00053759221
0.075722006	0.033731347	0.00054446842
0.075852449	0.033741210	0.00054140689
0.075982893	0.033466026	0.00054150378
0.076113336	0.033150640	0.00054025458
0.076243779	0.032942759	0.00053561829
0.076374222	0.033485468	0.00053889750
0.076504666	0.033757240	0.00054494423
0.076635109	0.033465907	0.00053698942
0.076765552	0.033609037	0.00054128448
0.076895995	0.032846251	0.00053500008
0.077026439	0.032968471	0.00053592768
0.077156882	0.033661446	0.00054247019
0.077287325	0.033793153	0.00053977738
0.077417768	0.032895008	0.00053478549
0.077548212	0.033574032	0.00054097396
0.077678655	0.032977409	0.00053418001
0.077809098	0.032985427	0.00053555556
0.077939541	0.033058634	0.00053188757
0.078069984	0.033715681	0.00054048262
0.078200428	0.033133204	0.00053833285
0.078330871	0.033008625	0.00053072432
0.078461314	0.033011290	0.00053241066
0.078591757	0.033537588	0.00053668840
0.078722201	0.033072886	0.00053315851
0.078852644	0.032422334	0.00052753754
0.078983087	0.033050425	0.00053166800
0.079113530	0.033900217	0.00053851649
0.079243974	0.031892726	0.00052691814
0.079374417	0.033509243	0.00053355100
0.079504860	0.033273296	0.00053366512
0.079635303	0.033480165	0.00053202889
0.079765747	0.031789669	0.00052408496
0.079896190	0.033006167	0.00053047286
0.080026633	0.034323234	0.00053752226
0.080157076	0.032760680	0.00052701640
0.080287519	0.033878321	0.00053975993
0.080417963	0.032194386	0.00052107712
0.080548406	0.033877182	0.00053844569
0.080678849	0.033233464	0.00052853836
0.080809292	0.033860557	0.00053459386
0.080939736	0.032959726	0.00052913611
0.081070179	0.032672671	0.00052424335
0.081200622	0.032345900	0.00052351996
0.081331065	0.032225958	0.00052496369
0.081461509	0.032209412	0.00051746712
0.081591952	0.032926786	0.00052803962
0.081722395	0.032825648	0.00052337052
0.081852838	0.033138422	0.00052844425
0.081983281	0.032567216	0.00052404884
0.082113725	0.032329064	0.00051769696
0.082244168	0.033723098	0.00053187139
0.082374611	0.032663934	0.00052403572
0.082505054	0.033007422	0.00052388835
0.082635498	0.033258846	0.00052870322
0.082765941	0.032311940	0.00051850962
0.082896384	0.033807985	0.00053034958
0.083026827	0.033390281	0.00053023207
0.083157271	0.033598455	0.00052624905
0.083287714	0.033124409	0.00052724692
0.083418157	0.032584198	0.00052197295
0.083548600	0.032167658	0.00051812851
0.083679044	0.033643487	0.00052734814
0.083809487	0.034097789	0.00052844011
0.083939930	0.032370297	0.00051990063
0.084070373	0.032663497	0.00052192337
0.084200816	0.032470336	0.00051686571
0.084331260	0.033247615	0.00052524045
0.084461703	0.032536460	0.00051974078
0.084592146	0.033828957	0.00052481163
0.084722589	0.033126119	0.00052269822
0.084853033	0.033582874	0.00052607458
0.084983476	0.032083376	0.00051451963
0.085113919	0.033525382	0.00052553801
0.085244362	0.032865707	0.00051691970
0.085374806	0.033104603	0.00052214834
0.085505249	0.033101869	0.00052184261
0.085635692	0.032641889	0.00051728765
0.085766135	0.033589998	0.00052383648
0.085896579	0.033594936	0.00052191580
0.086027022	0.032878983	0.00051841052
0.086157465	0.032429589	0.00051700674
0.086287908	0.033710515	0.00051934765
0.086418351	0.032376710	0.00051630218
0.086548795	0.032439674	0.00051354645
0.086679238	0.033441426	0.00051944737
0.086809681	0.033888917	0.00052609949
0.086940124	0.032459988	0.00051042938
0.087070568	0.032696523	0.00051591355
0.087201011	0.032982879	0.00051542173
0.087331454	0.032591401	0.00051110820
0.087461897	0.030759336	0.00050281497
0.087592341	0.033714237	0.00051947722
0.087722784	0.033479500	0.00051962408
0.087853227	0.032502251	0.00051246272
0.087983670	0.033308495	0.00051607212
0.088114114	0.032201181	0.00051141694
0.088244557	0.033040854	0.00051373894
0.088375000	0.032792583	0.00051329497
0.088505443	0.032951279	0.00051709804
0.088635886	0.032513379	0.00051025551
0.088766330	0.032100122	0.00050740240
0.088896773	0.032904656	0.00051534652
0.089027216	0.032217069	0.00050498569
0.089157659	0.032465575	0.00051117651
0.089288103	0.033802087	0.00051903743
0.089418546	0.032663050	0.00050968049
0.089548989	0.032057585	0.00050740011
0.089679432	0.033570920	0.00051574138
0.089809876	0.033473963	0.00051581510
0.089940319	0.032568172	0.00051033299
0.090070762	0.032962141	0.00050879619
0.090201205	0.032667454	0.00051141452
0.090331649	0.032434057	0.00050667990
0.090462092	0.032509957	0.00050721605
0.090592535	0.032341783	0.00050825901
0.090722978	0.033072057	0.00051126552
0.090853421	0.032525450	0.00050922283
0.090983865	0.033100792	0.00051197529
0.091114308	0.032466577	0.00050284968
0.091244751	0.033373782	0.00051396335
0.091375194	0.032472942	0.00050487662
0.091505638	0.030839728	0.00049468270
0.091636081	0.033057602	0.00052168060
0.091766524	0.033212285	0.00052620365
0.091896967	0.032523787	0.00052391558
0.092027411	0.033136620	0.00053252265
0.092157854	0.031439565	0.00052339965
0.092288297	0.032508944	0.00053466177
0.092418740	0.033858774	0.00054581823
0.092549184	0.032427185	0.00053859537
0.092679627	0.032963217	0.00054424182
0.092810070	0.033352143	0.00054867384
0.092940513	0.032704353	0.00053681844
0.093070956	0.032499947	0.00052924346
0.093201400	0.032122121	0.00052342260
0.093331843	0.032827431	0.00052666185
0.093462286	0.032612743	0.00052275492
0.093592729	0.033279078	0.00052781730
0.093723173	0.033298517	0.00052826150
0.093853616	0.032932409	0.00051979714
0.093984059	0.032743280	0.00052005957
0.094114502	0.032751261	0.00051704281
0.094244946	0.032658956	0.00051625567
0.094375389	0.032202363	0.00051355339
0.094505832	0.032722462	0.00051586135
0.094636275	0.032700265	0.00051623261
0.094766719	0.032380392	0.00051385549
0.094897162	0.033073369	0.00051350059
0.095027605	0.033277461	0.00052010895
0.095158048	0.032716170	0.00051258300
0.095288491	0.031967630	0.00050588698
0.095418935	0.033862027	0.00052453749
0.095549378	0.032524488	0.00050843125
0.095679821	0.032964512	0.00051303057
0.095810264	0.032277802	0.00050810395
0.095940708	0.033451303	0.00051406170
0.096071151	0.032805307	0.00051630850
0.096201594	0.032215447	0.00050544007
0.096332037	0.032673562	0.00050722360
0.096462481	0.032179760	0.00050678998
0.096592924	0.032218580	0.00050293969
0.096723367	0.031706103	0.00050163637
0.096853810	0.033155409	0.00051142945
0.096984253	0.032971367	0.00050770592
0.097114697	0.032232558	0.00050491206
0.097245140	0.032124046	0.00050181847
0.097375583	0.032408867	0.00050245213
0.097506026	0.033094125	0.00051261751
0.097636470	0.032287228	0.00050245299
0.097766913	0.032908571	0.00050658711
0.097897356	0.032571296	0.00050260449
0.098027799	0.033912563	0.00051174374
0.098158243	0.033090514	0.00050590722
0.098288686	0.033736183	0.00050778244
0.098419129	0.033213609	0.00050240369
0.098549572	0.032462509	0.00049945946
0.098680016	0.032292195	0.00049231914
0.098810459	0.032434635	0.00049523657
0.098940902	0.032438709	0.00049309442
0.099071345	0.032521547	0.00049323477
0.099201788	0.032999018	0.00049756975
0.099332232	0.032730656	0.00049203520
0.099462675	0.032977418	0.00049675825
0.099593118	0.032574469	0.00049462163
0.099723561	0.032720947	0.00049110644
0.099854005	0.033217540	0.00049740602
0.099984448	0.033631785	0.00049911219
0.10011489	0.032165129	0.00049188420
0.10024533	0.031809569	0.00048830334
0.10037578	0.032146655	0.00048995434
0.10050622	0.032476994	0.00049422691
0.10063666	0.031655300	0.00048727229
0.10076711	0.032933955	0.00049542259
0.10089755	0.033087461	0.00050018886
0.10102799	0.032466538	0.00049225422
0.10115844	0.032824270	0.00049678396
0.10128888	0.032460157	0.00049687385
0.10141932	0.032028283	0.00048663408
0.10154977	0.032328499	0.00049171866
0.10168021	0.032410197	0.00049202771
0.10181065	0.032274436	0.00049020452
0.10194110	0.033661311	0.00049995478
0.10207154	0.031901119	0.00048505001
0.10220198	0.032521346	0.00049303046
0.10233243	0.032184755	0.00049053502
0.10246287	0.032093161	0.00048674362
0.10259331	0.032760830	0.00049393827
0.10272376	0.032397142	0.00048748081
0.10285420	0.033115703	0.00049300721
0.10298464	0.032594068	0.00049324660
0.10311509	0.032731630	0.00049042394
0.10324553	0.033204109	0.00049400740
0.10337597	0.032949463	0.00049630208
0.10350642	0.032151600	0.00048466598
0.10363686	0.032755253	0.00048947689
0.10376730	0.033072768	0.00049416288
0.10389774	0.033268439	0.00049429588
0.10402819	0.032878093	0.00049352209
0.10415863	0.031754112	0.00048237415
0.10428907	0.031781621	0.00048140457
0.10441952	0.033068157	0.00049363809
0.10454996	0.032492820	0.00048596579
0.10468040	0.032188838	0.00048399394
0.10481085	0.031684063	0.00048125268
0.10494129	0.032036588	0.00048508858
0.10507173	0.032057502	0.00048517613
0.10520218	0.032613069	0.00048425343
0.10533262	0.032937949	0.00048928533
0.10546306	0.032407674	0.00048674886
0.10559351	0.032446280	0.00048486967
0.10572395	0.032541643	0.00048510002
0.10585439	0.031934725	0.00048251400
0.10598484	0.032795861	0.00048697614
0.10611528	0.032033742	0.00048292890
0.10624572	0.033028190	0.00048712366
0.10637617	0.032696453	0.00048889323
0.10650661	0.032052584	0.00048193403
0.10663705	0.032274833	0.00048109809
0.10676750	0.032700660	0.00048521549
0.10689794	0.032207897	0.00048040712
0.10702838	0.032634477	0.00048456264
0.10715883	0.031543701	0.00047985846
0.10728927	0.032747419	0.00048124636
0.10741971	0.031513768	0.00047735917
0.10755016	0.031772173	0.00047569660
0.10768060	0.033821316	0.00049020206
0.10781104	0.031913566	0.00047998018
0.10794149	0.031304967	0.00047121145
0.10807193	0.032254347	0.00048114058
0.10820237	0.032774611	0.00048522228
0.10833281	0.033506517	0.00048815497
0.10846326	0.032250405	0.00049284478
0.10859370	0.032804138	0.00049884709
0.10872414	0.032636526	0.00050164803
0.10885459	0.032286774	0.00050222486
0.10898503	0.032524664	0.00050330324
0.10911547	0.032556808	0.00051033973
0.10924592	0.031680971	0.00050550526
0.10937636	0.032111288	0.00050649831
0.10950680	0.031624497	0.00051028737
0.10963725	0.032229738	0.00051495512
0.10976769	0.032053782	0.00051302590
0.10989813	0.032533890	0.00052052981
0.11002858	0.032389671	0.00051730602
0.11015902	0.032536095	0.00052301279
0.11028946	0.031936572	0.00052260653
0.11041991	0.032040228	0.00052274217
0.11055035	0.032696711	0.00052997111
0.11068079	0.032397549	0.00052710191
0.11081124	0.032936823	0.00053379872
0.11094168	0.032099567	0.00053079812
0.11107212	0.032596073	0.00053262591
0.11120257	0.032609981	0.00053575573
0.11133301	0.031714465	0.00053005138
0.11146345	0.031609050	0.00052971971
0.11159390	0.032114816	0.00053988419
0.11172434	0.032783555	0.00054332543
0.11185478	0.032363465	0.00054162489
0.11198523	0.031813002	0.00053824734
0.11211567	0.032544927	0.00054293868
0.11224611	0.031721918	0.00053729177
0.11237656	0.032330011	0.00054571961
0.11250700	0.032439200	0.00054497141
0.11263744	0.032089886	0.00054441161
0.11276788	0.032305572	0.00054620875
0.11289833	0.031941964	0.00054804177
0.11302877	0.031256314	0.00054086614
0.11315921	0.032604805	0.00055147635
0.11328966	0.032452580	0.00054544818
0.11342010	0.031948822	0.00053170738
0.11355054	0.032144705	0.00052985172
0.11368099	0.031223569	0.00052164259
0.11381143	0.032449687	0.00052351954
0.11394187	0.032352450	0.00052498829
0.11407232	0.032451337	0.00052113605
0.11420276	0.031873265	0.00051533864
0.11433320	0.032697504	0.00052156115
0.11446365	0.032678133	0.00051608507
0.11459409	0.032249829	0.00051265317
0.11472453	0.032116385	0.00051144401
0.11485498	0.032572940	0.00051162581
0.11498542	0.032352433	0.00051321167
0.11511586	0.032393857	0.00051084543
0.11524631	0.032204408	0.00050472372
0.11537675	0.032179388	0.00050723694
0.11550719	0.032548322	0.00050652578
0.11563764	0.032604456	0.00050868715
0.11576808	0.032918149	0.00051089753
0.11589852	0.031315349	0.00049413607
0.11602897	0.032369941	0.00050612495
0.11615941	0.031352808	0.00049717921
0.11628985	0.032171797	0.00049951280
0.11642030	0.032580713	0.00050493416
0.11655074	0.032038410	0.00049697847
0.11668118	0.032417438	0.00050017367
0.11681163	0.031683187	0.00049702352
0.11694207	0.032138278	0.00049590214
0.11707251	0.033451978	0.00050730601
0.11720295	0.031456819	0.00049119070
0.11733340	0.032500825	0.00049738019
0.11746384	0.031663983	0.00049386441
0.11759428	0.032102931	0.00049246057
0.11772473	0.031614869	0.00048991624
0.11785517	0.031740312	0.00049401462
0.11798561	0.032432577	0.00049184659
0.11811606	0.032650975	0.00049646363
0.11824650	0.032084491	0.00049082793
0.11837694	0.031712708	0.00048691338
0.11850739	0.031631212	0.00048611569
0.11863783	0.031314426	0.00048165630
0.11876827	0.032810418	0.00049254158
0.11889872	0.032305716	0.00048875034
0.11902916	0.031403598	0.00047943341
0.11915960	0.033252714	0.00049357509
0.11929005	0.032031111	0.00048238861
0.11942049	0.032481716	0.00048900005
0.11955093	0.032198247	0.00048433651
0.11968138	0.031771389	0.00047823799
0.11981182	0.031638245	0.00047820383
0.11994226	0.030980321	0.00047365490
0.12007271	0.032227908	0.00047885567
0.12020315	0.032479830	0.00048206269
0.12033359	0.032177982	0.00048008027
0.12046404	0.032551975	0.00048128588
0.12059448	0.032474188	0.00048060001
0.12072492	0.032877006	0.00048125753
0.12085537	0.032296968	0.00047740788
0.12098581	0.031506027	0.00047075140
0.12111625	0.031784956	0.00047141825
0.12124670	0.031596842	0.00047092142
0.12137714	0.032109400	0.00047199029
0.12150758	0.031433763	0.00047022386
0.12163802	0.032892727	0.00047799883
0.12176847	0.031801160	0.00046716520
0.12189891	0.032539157	0.00047555996
0.12202935	0.032647502	0.00047420214
0.12215980	0.032107159	0.00047082493
0.12229024	0.032723912	0.00047551417
0.12242068	0.032212269	0.00046801367
0.12255113	0.032336094	0.00047039116
0.12268157	0.032576611	0.00047198162
0.12281201	0.031817131	0.00046491094
0.12294246	0.032572503	0.00047116765
0.12307290	0.032224335	0.00046755114
0.12320334	0.032219086	0.00046705192
0.12333379	0.031593860	0.00046472842
0.12346423	0.031621536	0.00046228362
0.12359467	0.032269654	0.00046908782
0.12372512	0.031465530	0.00046202449
0.12385556	0.032898674	0.00046976423
0.12398600	0.031635873	0.00046513571
0.12411645	0.033304182	0.00047246158
0.12424689	0.031879727	0.00046438523
0.12437733	0.031100878	0.00046230053
0.12450778	0.031382837	0.00045978343
0.12463822	0.032279962	0.00046747141
0.12476866	0.031753256	0.00046038662
0.12489911	0.032125687	0.00046459104
0.12502955	0.031926837	0.00046520451
0.12515999	0.031661477	0.00046073222
0.12529044	0.032250834	0.00046382829
0.12542088	0.031743611	0.00046210146
0.12555132	0.031229885	0.00045541910
0.12568177	0.032234090	0.00046448498
0.12581221	0.031916164	0.00046140292
0.12594265	0.031603770	0.00045814827
0.12607309	0.031820495	0.00046149996
0.12620354	0.032186442	0.00046161098
0.12633398	0.031926317	0.00046077795
0.12646442	0.031786278	0.00046053145
0.12659487	0.032319912	0.00046106778
0.12672531	0.031488180	0.00045921153
0.12685575	0.031811512	0.00045805009
0.12698620	0.031886744	0.00045961931
0.12711664	0.032458457	0.00046519943
0.12724708	0.031828211	0.00045761668
0.12737753	0.031767817	0.00046212451
0.12750797	0.031505580	0.00045501647
0.12763841	0.031464383	0.00045502749
0.12776886	0.031327150	0.00045638435
0.12789930	0.032015147	0.00045653444
0.12802974	0.032785341	0.00046432520
0.12816019	0.032367645	0.00046123556
0.12829063	0.031420578	0.00045388900
0.12842107	0.031971685	0.00045756375
0.12855152	0.032447669	0.00045950607
0.12868196	0.031512284	0.00045528956
0.12881240	0.031507777	0.00045470042
0.12894285	0.031821764	0.00045489697
0.12907329	0.032394629	0.00045930531
0.12920373	0.031511884	0.00045433151
0.12933418	0.032002396	0.00045486835
0.12946462	0.032191679	0.00045807786
0.12959506	0.032509828	0.00045965220
0.12972551	0.031411551	0.00045202716
0.12985595	0.032148374	0.00045933003
0.12998639	0.031674259	0.00045151867
0.13011684	0.031659572	0.00045438141
0.13024728	0.031014655	0.00045022740
0.13037772	0.032218635	0.00045599613
0.13050816	0.031512817	0.00045108602
0.13063861	0.031235299	0.00045141503
0.13076905	0.032288725	0.00045557445
0.13089949	0.031705373	0.00045362316
0.13102994	0.031718874	0.00044997617
0.13116038	0.031534663	0.00045103471
0.13129082	0.031739934	0.00045211841
0.13142127	0.031740423	0.00045113060
0.13155171	0.031471623	0.00045084147
0.13168215	0.032532608	0.00045775705
0.13181260	0.032321112	0.00045417540
0.13194304	0.032255348	0.00045503707
0.13207348	0.031555932	0.00044976584
0.13220393	0.031623122	0.00045002306
0.13233437	0.031722734	0.00045171759
0.13246481	0.032097323	0.00045362374
0.13259526	0.031992607	0.00045258290
0.13272570	0.032361814	0.00045383006
0.13285614	0.032349150	0.00045316292
0.13298659	0.031670258	0.00044969433
0.13311703	0.031507421	0.00044784816
0.13324747	0.032522255	0.00045430023
0.13337792	0.031951002	0.00044911827
0.13350836	0.031925859	0.00045143089
0.13363880	0.031652658	0.00044722452
0.13376925	0.031589631	0.00044601637
0.13389969	0.031178576	0.00044581339
0.13403013	0.031897668	0.00045120744
0.13416058	0.031650358	0.00044606435
0.13429102	0.031292468	0.00044485056
0.13442146	0.031020909	0.00044252344
0.13455191	0.031487679	0.00044533982
0.13468235	0.031744971	0.00044998251
0.13481279	0.030929314	0.00044162372
0.13494323	0.031206552	0.00044559563
0.13507368	0.031211180	0.00044399423
0.13520412	0.031455536	0.00044194201
0.13533456	0.032475400	0.00045182725
0.13546501	0.031451849	0.00044319397
0.13559545	0.031681882	0.00044526081
0.13572589	0.031752688	0.00044704139
0.13585634	0.031815067	0.00044326218
0.13598678	0.032388882	0.00045072207
0.13611722	0.031736568	0.00044541231
0.13624767	0.031395040	0.00044262783
0.13637811	0.031627931	0.00044645193
0.13650855	0.031758666	0.00044489147
0.13663900	0.031139233	0.00044082914
0.13676944	0.031018243	0.00044052472
0.13689988	0.031387238	0.00044011746
0.13703033	0.031548315	0.00044436177
0.13716077	0.031833064	0.00044514612
0.13729121	0.031331481	0.00044038197
0.13742166	0.031210794	0.00044106517
0.13755210	0.032419793	0.00044639188
0.13768254	0.031644142	0.00044374461
0.13781299	0.031808009	0.00044640460
0.13794343	0.032852083	0.00044891998
0.13807387	0.032017091	0.00044611768
0.13820432	0.031781630	0.00044198105
0.13833476	0.031276747	0.00043764064
0.13846520	0.031564647	0.00044321244
0.13859565	0.031864743	0.00044164138
0.13872609	0.031962989	0.00044380708
0.13885653	0.031228565	0.00043974859
0.13898698	0.031362272	0.00043776337
0.13911742	0.031534370	0.00043908870
0.13924786	0.031784073	0.00044163282
0.13937830	0.031501319	0.00044067790
0.13950875	0.031848794	0.00044140672
0.13963919	0.031422215	0.00043882904
0.13976963	0.031826899	0.00044149734
0.13990008	0.031944483	0.00044326353
0.14003052	0.031686223	0.00043889239
0.14016096	0.032027711	0.00044429498
0.14029141	0.031426881	0.00043747336
0.14042185	0.031301556	0.00043682532
0.14055229	0.030831202	0.00043604309
0.14068274	0.032540446	0.00044217554
0.14081318	0.031662768	0.00043982715
0.14094362	0.031056790	0.00043485009
0.14107407	0.032474529	0.00044269482
0.14120451	0.031873186	0.00044037904
0.14133495	0.031650729	0.00043730642
0.14146540	0.031283605	0.00043520370
0.14159584	0.031226360	0.00043671239
0.14172628	0.032403018	0.00044030810
0.14185673	0.032130075	0.00044151899
0.14198717	0.031978443	0.00043801116
0.14211761	0.030421471	0.00042777526
0.14224806	0.031911371	0.00043981508
0.14237850	0.031075843	0.00042931703
0.14250894	0.031906094	0.00043810301
0.14263939	0.031618032	0.00043606646
0.14276983	0.031246553	0.00043113214
0.14290027	0.031656430	0.00043639097
0.14303072	0.030721289	0.00042793985
0.14316116	0.032281993	0.00043962382
0.14329160	0.032068789	0.00043827658
0.14342205	0.031509512	0.00043165147
0.14355249	0.031448082	0.00043256723
0.14368293	0.031791474	0.00043702339
0.14381337	0.032241263	0.00043495160
0.14394382	0.030599845	0.00042912491
0.14407426	0.031435218	0.00043039686
0.14420470	0.031811481	0.00043467777
0.14433515	0.031036421	0.00043057805
0.14446559	0.031694211	0.00043341014
0.14459603	0.031247933	0.00043004819
0.14472648	0.030686336	0.00042867728
0.14485692	0.031232441	0.00042889773
0.14498736	0.031206596	0.00043062409
0.14511781	0.032278143	0.00043505590
0.14524825	0.031400180	0.00043263995
0.14537869	0.032063890	0.00043541408
0.14550914	0.030961974	0.00042586102
0.14563958	0.031878625	0.00043488253
0.14577002	0.031581997	0.00043036797
0.14590047	0.032117534	0.00043348693
0.14603091	0.031768069	0.00043339559
0.14616135	0.030794362	0.00042491704
0.14629180	0.030693415	0.00042588564
0.14642224	0.031452072	0.00043262700
0.14655268	0.031067622	0.00042757653
0.14668313	0.030748156	0.00042602590
0.14681357	0.032182801	0.00043511782
0.14694401	0.031869242	0.00043200793
0.14707446	0.031090780	0.00042813836
0.14720490	0.030679115	0.00042397832
0.14733534	0.031028139	0.00042752692
0.14746579	0.030942387	0.00042688075
0.14759623	0.031101738	0.00042631622
0.14772667	0.030695475	0.00042461478
0.14785712	0.031464076	0.00042793222
0.14798756	0.030954037	0.00042655507
0.14811800	0.031535723	0.00042972081
0.14824844	0.030648419	0.00042356174
0.14837889	0.031236048	0.00042828390
0.14850933	0.030704632	0.00042327453
0.14863977	0.030546557	0.00042018942
0.14877022	0.031502363	0.00042914177
0.14890066	0.031072817	0.00042414731
0.14903110	0.031647785	0.00042824281
0.14916155	0.032360846	0.00043444123
0.14929199	0.031392124	0.00042562573
0.14942243	0.031883769	0.00042933144
0.14955288	0.031288173	0.00042695621
0.14968332	0.030776794	0.00042098562
0.14981376	0.031511182	0.00042825475
0.14994421	0.032003245	0.00042851034
0.15007465	0.031328085	0.00042523072
0.15020509	0.031325258	0.00042741544
0.15033554	0.030922223	0.00042151022
0.15046598	0.030516624	0.00042295348
0.15059642	0.031419394	0.00042477421
0.15072687	0.031510943	0.00042544749
0.15085731	0.030955436	0.00042300039
0.15098775	0.031470659	0.00042525055
0.15111820	0.031070747	0.00042371577
0.15124864	0.031403960	0.00042530210
0.15137908	0.031800382	0.00042622151
0.15150953	0.031186206	0.00042513916
0.15163997	0.031028276	0.00042109020
0.15177041	0.031073198	0.00042310911
0.15190086	0.031289156	0.00042489131
0.15203130	0.031509708	0.00042401669
0.15216174	0.030443349	0.00041917506
0.15229219	0.030701919	0.00042056558
0.15242263	0.032047565	0.00042778133
0.15255307	0.031813858	0.00042686742
0.15268351	0.031125255	0.00042198547
0.15281396	0.031370258	0.00042189902
0.15294440	0.031713751	0.00042636034
0.15307484	0.031373612	0.00042221128
0.15320529	0.031712266	0.00042387803
0.15333573	0.031108767	0.00042085074
0.15346617	0.031091866	0.00042011424
0.15359662	0.031302280	0.00042143208
0.15372706	0.031340072	0.00042239925
0.15385750	0.031860639	0.00042457744
0.15398795	0.031303912	0.00042140652
0.15411839	0.030533328	0.00041685277
0.15424883	0.031539783	0.00042128926
0.15437928	0.030768240	0.00041739687
0.15450972	0.030935574	0.00041856685
0.15464016	0.030430402	0.00041513074
0.15477061	0.031285820	0.00042023309
0.15490105	0.031809071	0.00042153757
0.15503149	0.031165555	0.00041952151
0.15516194	0.031121834	0.00041909386
0.15529238	0.031110935	0.00041959399
0.15542282	0.030946977	0.00041798825
0.15555327	0.031272030	0.00041957426
0.15568371	0.030753475	0.00041655784
0.15581415	0.031294505	0.00041949604
0.15594460	0.030893017	0.00041594609
0.15607504	0.031744598	0.00042098606
0.15620548	0.031213800	0.00041854284
0.15633593	0.031501810	0.00041879579
0.15646637	0.032073965	0.00042235261
0.15659681	0.031584689	0.00042048125
0.15672726	0.030912734	0.00041507218
0.15685770	0.031568876	0.00041977386
0.15698814	0.031128881	0.00041693191
0.15711858	0.031338675	0.00041723890
0.15724903	0.031528085	0.00041987223
0.15737947	0.030793944	0.00041490913
0.15750991	0.030481502	0.00041133149
0.15764036	0.031335556	0.00041881440
0.15777080	0.031398509	0.00041722168
0.15790124	0.030905805	0.00041336347
0.15803169	0.031403273	0.00041792189
0.15816213	0.031436387	0.00041757174
0.15829257	0.031206051	0.00041546665
0.15842302	0.031566389	0.00041856325
0.15855346	0.030646866	0.00041168789
0.15868390	0.030813996	0.00041409893
0.15881435	0.031499723	0.00041851971
0.15894479	0.031196077	0.00041661996
0.15907523	0.031074554	0.00041360610
0.15920568	0.031437866	0.00041588818
0.15933612	0.030837100	0.00041323395
0.15946656	0.031720880	0.00041693927
0.15959701	0.030730635	0.00041184445
0.15972745	0.030512371	0.00041087774
0.15985789	0.031569196	0.00041696156
0.15998834	0.030811866	0.00041068284
0.16011878	0.031440655	0.00041643252
0.16024922	0.031029350	0.00041198267
0.16037967	0.031211550	0.00041519360
0.16051011	0.030795292	0.00041224298
0.16064055	0.030942101	0.00041079869
0.16077100	0.031764898	0.00041723632
0.16090144	0.031196388	0.00041573425
0.16103188	0.031616048	0.00041454084
0.16116233	0.030992543	0.00041194138
0.16129277	0.031259332	0.00041288142
0.16142321	0.030601591	0.00040908408
0.16155365	0.031244004	0.00041277440
0.16168410	0.030333862	0.00040688255
0.16181454	0.031376700	0.00041394202
0.16194498	0.031232533	0.00041129198
0.16207543	0.030724268	0.00040830856
0.16220587	0.030539987	0.00040732301
0.16233631	0.030728226	0.00040796271
0.16246676	0.031421756	0.00041390367
0.16259720	0.031179596	0.00041102229
0.16272764	0.030938224	0.00040806325
0.16285809	0.030816922	0.00040891024
0.16298853	0.031384688	0.00041206426
0.16311897	0.030953965	0.00040835184
0.16324942	0.030447017	0.00040754598
0.16337986	0.031488987	0.00041091056
0.16351030	0.031382078	0.00041165749
0.16364075	0.030901425	0.00040937749
0.16377119	0.031014204	0.00040706368
0.16390163	0.031271899	0.00041112266
0.16403208	0.031377843	0.00041131505
0.16416252	0.031160261	0.00040939589
0.16429296	0.031251679	0.00041126289
0.16442341	0.030261814	0.00040202701
0.16455385	0.030596488	0.00040619758
0.16468429	0.031593802	0.00041204134
0.16481474	0.031081542	0.00040682955
0.16494518	0.030980762	0.00040882936
0.16507562	0.030812640	0.00040637949
0.16520607	0.031256003	0.00040871583
0.16533651	0.031260091	0.00040975843
0.16546695	0.031066467	0.00040719433
0.16559740	0.031272876	0.00040957458
0.16572784	0.030940036	0.00040523646
0.16585828	0.031061318	0.00040691113
0.16598872	0.030593445	0.00040493390
0.16611917	0.030818033	0.00040609611
0.16624961	0.030728598	0.00040476419
0.16638005	0.030958035	0.00040716475
0.16651050	0.030394004	0.00040167068
0.16664094	0.032106926	0.00041294534
0.16677138	0.030642245	0.00040348906
0.16690183	0.030489700	0.00040156698
0.16703227	0.031447146	0.00040922752
0.16716271	0.031173192	0.00040457247
0.16729316	0.030979197	0.00040578213
0.16742360	0.030974086	0.00040591380
0.16755404	0.031471602	0.00040803434
0.16768449	0.030654260	0.00040277183
0.16781493	0.030162536	0.00039920186
0.16794537	0.030569680	0.00040192857
0.16807582	0.030871275	0.00040492419
0.16820626	0.030110876	0.00039880670
0.16833670	0.031107747	0.00040576487
0.16846715	0.031634950	0.00040832844
0.16859759	0.031306983	0.00040474212
0.16872803	0.031061723	0.00040530234
0.16885848	0.030860296	0.00040281745
0.16898892	0.031329596	0.00040612906
0.16911936	0.030843995	0.00040419436
0.16924981	0.031036080	0.00040371399
0.16938025	0.031721429	0.00040692511
0.16951069	0.030701963	0.00040200495
0.16964114	0.031238355	0.00040606240
0.16977158	0.030251860	0.00039962512
0.16990202	0.030849200	0.00040173195
0.17003247	0.030803029	0.00040216295
0.17016291	0.030459397	0.00040013377
0.17029335	0.030501821	0.00039834797
0.17042379	0.030922136	0.00040324453
0.17055424	0.030609172	0.00039951789
0.17068468	0.030813995	0.00040047269
0.17081512	0.031056751	0.00040274117
0.17094557	0.030842812	0.00039990541
0.17107601	0.031122948	0.00040423194
0.17120645	0.030998616	0.00040436056
0.17133690	0.030362302	0.00039826854
0.17146734	0.030473272	0.00039830548
0.17159778	0.030684990	0.00039958893
0.17172823	0.031043999	0.00040158780
0.17185867	0.031044397	0.00040273032
0.17198911	0.031078409	0.00039876770
0.17211956	0.030716559	0.00040058637
0.17225000	0.030439712	0.00039724739
0.17238044	0.030901502	0.00039917280
0.17251089	0.030820565	0.00039995705
0.17264133	0.030849400	0.00039887046
0.17277177	0.030207264	0.00039586060
0.17290222	0.029889658	0.00039445316
0.17303266	0.031167490	0.00039892490
0.17316310	0.030886522	0.00039923340
0.17329355	0.030593227	0.00039854490
0.17342399	0.030822733	0.00039703735
0.17355443	0.031873980	0.00040491992
0.17368488	0.030475201	0.00039518944
0.17381532	0.031277895	0.00040232030
0.17394576	0.031092362	0.00040100563
0.17407621	0.030697179	0.00039709983
0.17420665	0.030457971	0.00039537864
0.17433709	0.030544076	0.00039726694
0.17446753	0.031108801	0.00039892333
0.17459798	0.030449560	0.00039586135
0.17472842	0.030789216	0.00039682044
0.17485886	0.030919812	0.00039985600
0.17498931	0.030927790	0.00039856936
0.17511975	0.031372555	0.00039829948
0.17525019	0.031638020	0.00040127756
0.17538064	0.031374826	0.00040119163
0.17551108	0.031235703	0.00039961141
0.17564152	0.030531057	0.00039481619
0.17577197	0.030633637	0.00039494217
0.17590241	0.031500989	0.00040095816
0.17603285	0.030207451	0.00039237189
0.17616330	0.030750096	0.00039446081
0.17629374	0.030760627	0.00039606369
0.17642418	0.031263677	0.00039854546
0.17655463	0.031476059	0.00040006093
0.17668507	0.030743772	0.00039605437
0.17681551	0.030549162	0.00039452493
0.17694596	0.031047456	0.00039719930
0.17707640	0.030971279	0.00039581725
0.17720684	0.031342020	0.00039743484
0.17733729	0.030951484	0.00039659375
0.17746773	0.030861899	0.00039337397
0.17759817	0.030640933	0.00039390181
0.17772862	0.030229666	0.00039314673
0.17785906	0.029983048	0.00038927268
0.17798950	0.030620386	0.00039317526
0.17811995	0.031015707	0.00039502814
0.17825039	0.030237975	0.00038991216
0.17838083	0.030979016	0.00039719609
0.17851128	0.030625517	0.00039158616
0.17864172	0.031430672	0.00039784436
0.17877216	0.030469403	0.00039263355
0.17890260	0.030355376	0.00039054713
0.17903305	0.031050400	0.00039625087
0.17916349	0.029851076	0.00038757841
0.17929393	0.030260522	0.00039085306
0.17942438	0.030515088	0.00039158571
0.17955482	0.030634176	0.00039183677
0.17968526	0.030290861	0.00039065270
0.17981571	0.030431200	0.00039141968
0.17994615	0.031042593	0.00039267126
0.18007659	0.031038532	0.00039628102
0.18020704	0.031079106	0.00039311068
0.18033748	0.030519197	0.00039102194
0.18046792	0.030928856	0.00039437909
0.18059837	0.030558938	0.00039088404
0.18072881	0.030694058	0.00039025514
0.18085925	0.031132388	0.00039340044
0.18098970	0.030865442	0.00039119712
0.18112014	0.030036724	0.00038969094
0.18125058	0.030357766	0.00038753409
0.18138103	0.030660358	0.00039065044
0.18151147	0.030184496	0.00038809615
0.18164191	0.030600338	0.00038850472
0.18177236	0.030833478	0.00039236714
0.18190280	0.031065011	0.00039236130
0.18203324	0.029965967	0.00038536950
0.18216369	0.030450210	0.00039714303
0.18229413	0.030975040	0.00040083479
0.18242457	0.030564936	0.00040344619
0.18255502	0.029920898	0.00040226204
0.18268546	0.030456212	0.00040635813
0.18281590	0.030662697	0.00040903511
0.18294635	0.030795997	0.00041053147
0.18307679	0.030306843	0.00040962027
0.18320723	0.030648679	0.00041558160
0.18333767	0.031418258	0.00041740052
0.18346812	0.031452175	0.00042233971
0.18359856	0.030945594	0.00041950613
0.18372900	0.030484307	0.00041734572
0.18385945	0.030967323	0.00042196171
0.18398989	0.030917448	0.00042074270
0.18412033	0.030430583	0.00042116921
0.18425078	0.030633562	0.00042476933
0.18438122	0.031071757	0.00042594653
0.18451166	0.030221053	0.00042120295
0.18464211	0.029724258	0.00042112538
0.18477255	0.030457486	0.00042674875
0.18490299	0.030409878	0.00042964086
0.18503344	0.030615906	0.00042813893
0.18516388	0.030901311	0.00043371978
0.18529432	0.030301335	0.00042939039
0.18542477	0.030691845	0.00043254746
0.18555521	0.030592887	0.00043386703
0.18568565	0.030536866	0.00043278621
0.18581610	0.030784693	0.00043513612
0.18594654	0.030998637	0.00043710956
0.18607698	0.030556445	0.00043491162
0.18620743	0.030580695	0.00043735108
0.18633787	0.029783739	0.00043535091
0.18646831	0.030349631	0.00043495854
0.18659876	0.029992373	0.00043526607
0.18672920	0.030521209	0.00043963869
0.18685964	0.030744398	0.00044148606
0.18699009	0.029739840	0.00043504672
0.18712053	0.031066611	0.00043353259
0.18725097	0.030627847	0.00042839593
0.18738142	0.030291036	0.00042230606
0.18751186	0.030779282	0.00042314688
0.18764230	0.030864252	0.00042324200
0.18777274	0.031169471	0.00042273204
0.18790319	0.030648397	0.00041836524
0.18803363	0.031065857	0.00042043998
0.18816407	0.030057300	0.00041009498
0.18829452	0.030193077	0.00041265889
0.18842496	0.030756098	0.00041458432
0.18855540	0.030465684	0.00041068039
0.18868585	0.031148031	0.00041594606
0.18881629	0.031726814	0.00041486833
0.18894673	0.030904556	0.00041152337
0.18907718	0.030458768	0.00040662431
0.18920762	0.030218329	0.00040535955
0.18933806	0.031280915	0.00040921045
0.18946851	0.030660845	0.00040531667
0.18959895	0.030531679	0.00040431560
0.18972939	0.030396736	0.00040293421
0.18985984	0.031261428	0.00040680629
0.18999028	0.031113268	0.00040569253
0.19012072	0.030605966	0.00040194198
0.19025117	0.030060629	0.00039598235
0.19038161	0.030802871	0.00040211706
0.19051205	0.030248856	0.00039672414
0.19064250	0.031267402	0.00040312587
0.19077294	0.030388281	0.00039962883
0.19090338	0.030717330	0.00039778164
0.19103383	0.030574634	0.00039698709
0.19116427	0.030879783	0.00039755111
0.19129471	0.030354291	0.00039312903
0.19142516	0.031182673	0.00040002295
0.19155560	0.030867362	0.00039362476
0.19168604	0.030589544	0.00039340117
0.19181649	0.030325905	0.00039246252
0.19194693	0.030768234	0.00039251655
0.19207737	0.030088874	0.00039017911
0.19220781	0.030721937	0.00039131211
0.19233826	0.030178691	0.00038894791
0.19246870	0.030596660	0.00039181148
0.19259914	0.030638681	0.00038919436
0.19272959	0.030378202	0.00038965889
0.19286003	0.030574909	0.00039096177
0.19299047	0.031208916	0.00039140912
0.19312092	0.030215115	0.00038553060
0.19325136	0.030714739	0.00039036427
0.19338180	0.030577196	0.00038883999
0.19351225	0.030982979	0.00039219237
0.19364269	0.030697495	0.00038709745
0.19377313	0.030791759	0.00039056457
0.19390358	0.030743745	0.00039001478
0.19403402	0.030152085	0.00038437642
0.19416446	0.030801961	0.00039004447
0.19429491	0.030547659	0.00038732530
0.19442535	0.030720795	0.00038767038
0.19455579	0.030283811	0.00038624607
0.19468624	0.030565395	0.00038602617
0.19481668	0.031055292	0.00039172908
0.19494712	0.030784876	0.00038782119
0.19507757	0.030235476	0.00038464150
0.19520801	0.030873009	0.00038871794
0.19533845	0.030655815	0.00038546748
0.19546890	0.030264357	0.00038511880
0.19559934	0.030717916	0.00038895566
0.19572978	0.030768952	0.00038537150
0.19586023	0.030549688	0.00038626850
0.19599067	0.030478717	0.00038537597
0.19612111	0.031201699	0.00038708314
0.19625156	0.030734301	0.00038842318
0.19638200	0.030977859	0.00038600579
0.19651244	0.030564800	0.00038571301
0.19664288	0.030243981	0.00038274908
0.19677333	0.030722433	0.00038372573
0.19690377	0.030360825	0.00038367189
0.19703421	0.030256917	0.00038207889
0.19716466	0.030849077	0.00038686564
0.19729510	0.030987521	0.00038651611
0.19742554	0.029861671	0.00037962414
0.19755599	0.030545496	0.00038445799
0.19768643	0.030393991	0.00038467900
0.19781687	0.030143019	0.00038032841
0.19794732	0.030212046	0.00038231561
0.19807776	0.030814984	0.00038311020
0.19820820	0.030292840	0.00038129238
0.19833865	0.031285361	0.00038708685
0.19846909	0.030999785	0.00038421404
0.19859953	0.030513997	0.00038300236
0.19872998	0.030402198	0.00038177162
0.19886042	0.031025229	0.00038377010
0.19899086	0.030313745	0.00038247208
0.19912131	0.030767932	0.00038246640
0.19925175	0.030462236	0.00038253774
0.19938219	0.030910046	0.00038424050
0.19951264	0.029918691	0.00037618203
0.19964308	0.030502884	0.00038123681
0.19977352	0.030638941	0.00038142954
0.19990397	0.030389230	0.00038102855
0.20003441	0.030672211	0.00038299472
0.20016485	0.029955971	0.00037574336
0.20029530	0.030218192	0.00037942526
0.20042574	0.030772553	0.00038266054
0.20055618	0.030260661	0.00037804192
0.20068663	0.030437595	0.00038045240
0.20081707	0.030115239	0.00037674307
0.20094751	0.030388281	0.00037934330
0.20107795	0.030508459	0.00038132258
0.20120840	0.030666615	0.00037931354
0.20133884	0.029763005	0.00037615617
0.20146928	0.030190103	0.00037819369
0.20159973	0.030221136	0.00037754628
0.20173017	0.030022864	0.00037716473
0.20186061	0.029716132	0.00037429690
0.20199106	0.030873424	0.00038167554
0.20212150	0.029909540	0.00037616834
0.20225194	0.030675223	0.00037936762
0.20238239	0.030687937	0.00037985554
0.20251283	0.030274542	0.00037667848
0.20264327	0.030231845	0.00037667776
0.20277372	0.030138874	0.00037736117
0.20290416	0.030258375	0.00037745934
0.20303460	0.029701223	0.00037383672
0.20316505	0.030308061	0.00037585823
0.20329549	0.030127936	0.00037444047
0.20342593	0.030367558	0.00037788214
0.20355638	0.030742557	0.00037895955
0.20368682	0.030458996	0.00037636784
0.20381726	0.030465356	0.00037815342
0.20394771	0.030384182	0.00037360247
0.20407815	0.030232167	0.00037501841
0.20420859	0.030188082	0.00037511799
0.20433904	0.030304243	0.00037454836
0.20446948	0.029730223	0.00037233173
0.20459992	0.030301358	0.00037396871
0.20473037	0.030047701	0.00037185622
0.20486081	0.029913133	0.00037233942
0.20499125	0.029897234	0.00037111111
0.20512170	0.030680294	0.00037747840
0.20525214	0.030126800	0.00037381431
0.20538258	0.030520961	0.00037408009
0.20551302	0.029899512	0.00037143283
0.20564347	0.030275295	0.00037331082
0.20577391	0.030721722	0.00037671229
0.20590435	0.030485423	0.00037482424
0.20603480	0.030245731	0.00037182080
0.20616524	0.030151255	0.00037270635
0.20629568	0.029841749	0.00037229004
0.20642613	0.029954678	0.00037085273
0.20655657	0.030648489	0.00037544083
0.20668701	0.030314725	0.00037255645
0.20681746	0.029929347	0.00037096126
0.20694790	0.030649697	0.00037518466
0.20707834	0.030171675	0.00037127306
0.20720879	0.029306430	0.00036812363
0.20733923	0.029281688	0.00036609202
0.20746967	0.030008801	0.00037019543
0.20760012	0.029694612	0.00036992475
0.20773056	0.029308472	0.00036475333
0.20786100	0.030254374	0.00037328002
0.20799145	0.030171467	0.00037122702
0.20812189	0.029669244	0.00036757464
0.20825233	0.030405008	0.00037260532
0.20838278	0.029497214	0.00036671182
0.20851322	0.030247570	0.00037095747
0.20864366	0.029860219	0.00037038764
0.20877411	0.030303498	0.00037073531
0.20890455	0.029978587	0.00037001959
0.20903499	0.029693628	0.00036693436
0.20916544	0.030106492	0.00036954438
0.20929588	0.030231651	0.00037247904
0.20942632	0.030033949	0.00036847362
0.20955677	0.029927071	0.00036997134
0.20968721	0.030392186	0.00037202235
0.20981765	0.030023578	0.00036873191
0.20994809	0.030351832	0.00037164140
0.21007854	0.029510369	0.00036684123
0.21020898	0.030152513	0.00036894512
0.21033942	0.030286136	0.00037126474
0.21046987	0.030675155	0.00037112864
0.21060031	0.030691283	0.00037262318
0.21073075	0.030015422	0.00036915905
0.21086120	0.030021686	0.00036887546
0.21099164	0.030238178	0.00036915449
0.21112208	0.029869051	0.00036660231
0.21125253	0.029947474	0.00036662985
0.21138297	0.030054011	0.00037013485
0.21151341	0.030459913	0.00036920838
0.21164386	0.030373631	0.00036977545
0.21177430	0.030383983	0.00036921159
0.21190474	0.030054770	0.00036887750
0.21203519	0.030067252	0.00036903456
0.21216563	0.030374878	0.00036831284
0.21229607	0.029388227	0.00036407886
0.21242652	0.029204410	0.00036406650
0.21255696	0.030075121	0.00036599508
0.21268740	0.030000923	0.00036846808
0.21281785	0.030683537	0.00036937628
0.21294829	0.030386009	0.00036873832
0.21307873	0.029945727	0.00036651181
0.21320918	0.030001978	0.00036612813
0.21333962	0.030349833	0.00036736714
0.21347006	0.029860215	0.00036808475
0.21360051	0.029541361	0.00036253928
0.21373095	0.029807392	0.00036539132
0.21386139	0.030030420	0.00036592255
0.21399184	0.030242690	0.00036657843
0.21412228	0.029550886	0.00036431928
0.21425272	0.029741395	0.00036380904
0.21438316	0.030383694	0.00036801943
0.21451361	0.029339328	0.00036308933
0.21464405	0.029853931	0.00036266525
0.21477449	0.029787841	0.00036373321
0.21490494	0.029213764	0.00036065613
0.21503538	0.030405233	0.00036705369
0.21516582	0.030043461	0.00036692569
0.21529627	0.030496801	0.00036595052
0.21542671	0.029621209	0.00036313456
0.21555715	0.029636953	0.00036236007
0.21568760	0.029981496	0.00036494590
0.21581804	0.030285677	0.00036606964
0.21594848	0.029847856	0.00036294485
0.21607893	0.030038152	0.00036429355
0.21620937	0.030138745	0.00036537732
0.21633981	0.030506097	0.00036568162
0.21647026	0.029813338	0.00036336875
0.21660070	0.029355133	0.00036050560
0.21673114	0.029793659	0.00036260196
0.21686159	0.029881172	0.00036277682
0.21699203	0.029929894	0.00036280037
0.21712247	0.029897160	0.00036342467
0.21725292	0.030088264	0.00036634793
0.21738336	0.029917637	0.00036098020
0.21751380	0.030508012	0.00036527857
0.21764425	0.030024767	0.00036344985
0.21777469	0.030276631	0.00036585177
0.21790513	0.029599845	0.00036157409
0.21803558	0.029914461	0.00036068957
0.21816602	0.029517637	0.00036086838
0.21829646	0.029671533	0.00036097636
0.21842691	0.029190554	0.00035676414
0.21855735	0.030272535	0.00036484224
0.21868779	0.029528807	0.00035991301
0.21881823	0.029511816	0.00035980122
0.21894868	0.029933713	0.00036147956
0.21907912	0.029878650	0.00035938677
0.21920956	0.030057604	0.00036286372
0.21934001	0.029740708	0.00036044804
0.21947045	0.029777016	0.00036020706
0.21960089	0.030431062	0.00036421654
0.21973134	0.029807186	0.00035887986
0.21986178	0.029132768	0.00035695873
0.21999222	0.029992543	0.00036202665
0.22012267	0.030318696	0.00036196587
0.22025311	0.029278579	0.00035852911
0.22038355	0.030568267	0.00036235024
0.22051400	0.029872975	0.00036033989
0.22064444	0.030138138	0.00036236644
0.22077488	0.028891871	0.00035421611
0.22090533	0.029729712	0.00036024004
0.22103577	0.030012668	0.00035949464
0.22116621	0.030315514	0.00036042498
0.22129666	0.030075652	0.00036090205
0.22142710	0.029979845	0.00035988160
0.22155754	0.029728742	0.00035865038
0.22168799	0.029440012	0.00035778784
0.22181843	0.029592488	0.00035555618
0.22194887	0.029645801	0.00035864072
0.22207932	0.029721693	0.00035776745
0.22220976	0.029487662	0.00035600676
0.22234020	0.029804181	0.00035899113
0.22247065	0.030280245	0.00036032951
0.22260109	0.029104988	0.00035494470
0.22273153	0.029956426	0.00036018162
0.22286198	0.030339724	0.00035967133
0.22299242	0.029423745	0.00035812451
0.22312286	0.029588637	0.00035555581
0.22325330	0.030213080	0.00036018722
0.22338375	0.029379598	0.00035653691
0.22351419	0.029389918	0.00035523646
0.22364463	0.029533378	0.00035626139
0.22377508	0.030045037	0.00035946064
0.22390552	0.029383577	0.00035347264
0.22403596	0.030109960	0.00035996094
0.22416641	0.029996956	0.00035880717
0.22429685	0.029780810	0.00035723696
0.22442729	0.029673824	0.00035674536
0.22455774	0.029492999	0.00035380105
0.22468818	0.029858949	0.00035622591
0.22481862	0.029503028	0.00035479642
0.22494907	0.029708941	0.00035561490
0.22507951	0.029993931	0.00035817041
0.22520995	0.030211812	0.00035842900
0.22534040	0.028844873	0.00034997467
0.22547084	0.029536990	0.00035545184
0.22560128	0.029261222	0.00035239780
0.22573173	0.029458709	0.00035513069
0.22586217	0.029027536	0.00035158434
0.22599261	0.029380223	0.00035315038
0.22612306	0.029928884	0.00035656433
0.22625350	0.030099175	0.00035599926
0.22638394	0.029269741	0.00035199976
0.22651439	0.029466267	0.00035560947
0.22664483	0.030005357	0.00035523243
0.22677527	0.029759029	0.00035508907
0.22690572	0.029937805	0.00035493154
0.22703616	0.029715614	0.00035590923
0.22716660	0.029555758	0.00035470327
0.22729705	0.029745554	0.00035446799
0.22742749	0.029649657	0.00035313689
0.22755793	0.029784716	0.00035471872
0.22768837	0.029628612	0.00035222663
0.22781882	0.029967565	0.00035575264
0.22794926	0.029597343	0.00035365856
0.22807970	0.029322104	0.00035241357
0.22821015	0.029466555	0.00035282879
0.22834059	0.029327426	0.00035036111
0.22847103	0.029477383	0.00035378396
0.22860148	0.029369001	0.00035294842
0.22873192	0.029665632	0.00035410081
0.22886236	0.029425780	0.00035224159
0.22899281	0.029376145	0.00035078268
0.22912325	0.029022613	0.00034957748
0.22925369	0.029180006	0.00035229462
0.22938414	0.029610916	0.00035133248
0.22951458	0.029510515	0.00035341278
0.22964502	0.030072774	0.00035291700
0.22977547	0.030405489	0.00035610798
0.22990591	0.029584231	0.00035158142
0.23003635	0.029945595	0.00035353954
0.23016680	0.029809246	0.00035280380
0.23029724	0.029471072	0.00035181955
0.23042768	0.029321525	0.00034746763
0.23055813	0.028422848	0.00034566019
0.23068857	0.029817618	0.00035710618
0.23081901	0.029728020	0.00036059846
0.23094946	0.029941214	0.00036447750
0.23107990	0.030344004	0.00036605485
0.23121034	0.029409967	0.00036447052
0.23134079	0.029436837	0.00036736300
0.23147123	0.029415602	0.00036662209
0.23160167	0.029964981	0.00037168251
0.23173212	0.028672156	0.00036586916
0.23186256	0.030205159	0.00037517052
0.23199300	0.029176162	0.00037229164
0.23212344	0.029875396	0.00037419081
0.23225389	0.029854401	0.00037868313
0.23238433	0.029491835	0.00037619323
0.23251477	0.029637549	0.00037646264
0.23264522	0.029320366	0.00037736052
0.23277566	0.029381692	0.00037802025
0.23290610	0.029125079	0.00037755023
0.23303655	0.029499515	0.00038274294
0.23316699	0.029287523	0.00037811527
0.23329743	0.029062512	0.00038014940
0.23342788	0.029634920	0.00038211557
0.23355832	0.029987434	0.00038475859
0.23368876	0.029014794	0.00037866248
0.23381921	0.030000580	0.00038352388
0.23394965	0.029193321	0.00037760139
0.23408009	0.029622705	0.00038313272
0.23421054	0.029351842	0.00037869066
0.23434098	0.029028673	0.00038127568
0.23447142	0.028826878	0.00037743705
0.23460187	0.029813972	0.00038538814
0.23473231	0.029572669	0.00038309340
0.23486275	0.029781472	0.00038423565
0.23499320	0.029586398	0.00038412798
0.23512364	0.029596817	0.00038445519
0.23525408	0.029564329	0.00038439870
0.23538453	0.029193069	0.00038133142
0.23551497	0.029350148	0.00038260304
0.23564541	0.028747465	0.00038033049
0.23577586	0.029329830	0.00038513627
0.23590630	0.029836545	0.00038504021
0.23603674	0.029326866	0.00038476732
0.23616719	0.029627869	0.00038378839
0.23629763	0.028968714	0.00038213726
0.23642807	0.029452185	0.00038619084
0.23655851	0.029432845	0.00038553333
0.23668896	0.028865214	0.00038174818
0.23681940	0.028962576	0.00038402377
0.23694984	0.029236472	0.00038227135
0.23708029	0.029029861	0.00038489689
0.23721073	0.029405966	0.00038549146
0.23734117	0.029379503	0.00038867967
0.23747162	0.028879808	0.00038268428
0.23760206	0.029247016	0.00038473424
0.23773250	0.029132047	0.00038597838
0.23786295	0.029293985	0.00038705045
0.23799339	0.030187472	0.00039105538
0.23812383	0.030162634	0.00039343819
0.23825428	0.029540930	0.00038663400
0.23838472	0.029743862	0.00038927156
0.23851516	0.029307213	0.00038869579
0.23864561	0.029183168	0.00038561539
0.23877605	0.028955299	0.00038786493
0.23890649	0.029709751	0.00038902716
0.23903694	0.030126954	0.00039351036
0.23916738	0.029499021	0.00038857629
0.23929782	0.029931732	0.00039285476
0.23942827	0.028797974	0.00038607918
0.23955871	0.029408616	0.00039188269
0.23968915	0.029768077	0.00038891115
0.23981960	0.029506007	0.00039244433
0.23995004	0.029414403	0.00038910527
0.24008048	0.028879181	0.00038801032
0.24021093	0.029445804	0.00039228546
0.24034137	0.029345943	0.00038833078
0.24047181	0.029523231	0.00038987457
0.24060226	0.029406278	0.00039192455
0.24073270	0.029545310	0.00039103030
0.24086314	0.029495335	0.00039403431
0.24099358	0.029422828	0.00038982337
0.24112403	0.029485831	0.00039192875
0.24125447	0.029439403	0.00039248796
0.24138491	0.028929944	0.00038783549
0.24151536	0.030034964	0.00039660269
0.24164580	0.029277446	0.00038997011
0.24177624	0.028580784	0.00038637877
0.24190669	0.029258274	0.00039311498
0.24203713	0.029269116	0.00039187185
0.24216757	0.029352086	0.00039202324
0.24229802	0.029171091	0.00039301624
0.24242846	0.029734899	0.00039369225
0.24255890	0.029391307	0.00039266952
0.24268935	0.029620873	0.00039426235
0.24281979	0.029184968	0.00039232822
0.24295023	0.029329932	0.00039443171
0.24308068	0.029506357	0.00039281623
0.24321112	0.029595146	0.00039369970
0.24334156	0.029564052	0.00039709063
0.24347201	0.028969227	0.00038871888
0.24360245	0.029267611	0.00039461381
0.24373289	0.029449815	0.00039388526
0.24386334	0.029259642	0.00039378726
0.24399378	0.029908938	0.00039632712
0.24412422	0.029641149	0.00039481039
0.24425467	0.028779627	0.00039088983
0.24438511	0.028882644	0.00039285720
0.24451555	0.028963107	0.00039280638
0.24464600	0.029080294	0.00039340575
0.24477644	0.028797387	0.00039053905
0.24490688	0.029421094	0.00039665392
0.24503733	0.028837510	0.00039472042
0.24516777	0.028640994	0.00038882790
0.24529821	0.029460401	0.00039846596
0.24542865	0.029187232	0.00039452183
0.24555910	0.029099659	0.00039585672
0.24568954	0.028638849	0.00039310854
0.24581998	0.029976362	0.00039780666
0.24595043	0.029415691	0.00039671508
0.24608087	0.029399486	0.00039690338
0.24621131	0.029809266	0.00039605335
0.24634176	0.029651557	0.00039837771
0.24647220	0.028706546	0.00039110717
0.24660264	0.028985016	0.00039673201
0.24673309	0.029203840	0.00039527642
0.24686353	0.028974571	0.00039357156
0.24699397	0.029577200	0.00039756206
0.24712442	0.029134508	0.00039766118
0.24725486	0.029129169	0.00039302337
0.24738530	0.029529775	0.00040027073
0.24751575	0.029084657	0.00039439261
0.24764619	0.029925843	0.00040106115
0.24777663	0.029376052	0.00039766401
0.24790708	0.028655768	0.00039303897
0.24803752	0.029243581	0.00039704276
0.24816796	0.029046086	0.00039557478
0.24829841	0.029420865	0.00039704523
0.24842885	0.028856860	0.00039612608
0.24855929	0.028872285	0.00039346561
0.24868974	0.028877616	0.00039833229
0.24882018	0.029036892	0.00039878184
0.24895062	0.029071007	0.00039379153
0.24908107	0.028578989	0.00039403078
0.24921151	0.029815385	0.00039996630
0.24934195	0.028689119	0.00039464013
0.24947240	0.028822573	0.00039604115
0.24960284	0.029818925	0.00040123353
0.24973328	0.029052263	0.00039651036
0.24986372	0.028473381	0.00039471571
0.24999417	0.029710695	0.00040046427
0.25012461	0.028930731	0.00039901469
0.25025505	0.029024641	0.00039579656
0.25038550	0.028336563	0.00039220835
0.25051594	0.028950337	0.00039845927
0.25064638	0.029354012	0.00039855491
0.25077683	0.029385816	0.00040099842
0.25090727	0.029991015	0.00040700284
0.25103771	0.029474232	0.00039776604
0.25116816	0.030115871	0.00040461106
0.25129860	0.028976942	0.00039694158
0.25142904	0.028838603	0.00039702440
0.25155949	0.029668919	0.00040333380
0.25168993	0.028884747	0.00039585466
0.25182037	0.028991150	0.00039693546
0.25195082	0.029164196	0.00039845878
0.25208126	0.028616412	0.00039560501
0.25221170	0.029107971	0.00040000320
0.25234215	0.029231490	0.00039822124
0.25247259	0.030082028	0.00040410959
0.25260303	0.029380984	0.00040302566
0.25273348	0.029196106	0.00039729768
0.25286392	0.029801987	0.00040562472
0.25299436	0.029769336	0.00040223132
0.25312481	0.028242479	0.00039523044
0.25325525	0.028837648	0.00039820961
0.25338569	0.028589649	0.00039560688
0.25351614	0.029858195	0.00040394311
0.25364658	0.028914634	0.00039978968
0.25377702	0.029735905	0.00040267122
0.25390747	0.029583296	0.00040406082
0.25403791	0.029245353	0.00039927134
0.25416835	0.029689405	0.00040534441
0.25429879	0.029739022	0.00040497980
0.25442924	0.029453448	0.00040232842
0.25455968	0.029238964	0.00040218621
0.25469012	0.030196875	0.00040685007
0.25482057	0.029593217	0.00040338955
0.25495101	0.028927802	0.00039952309
0.25508145	0.029483456	0.00040150462
0.25521190	0.029561967	0.00040554902
0.25534234	0.029288886	0.00040080333
0.25547278	0.029688838	0.00040139756
0.25560323	0.029100925	0.00039981246
0.25573367	0.029405627	0.00040469354
0.25586411	0.028948503	0.00041058737
0.25599456	0.029098602	0.00041507264
0.25612500	0.028936816	0.00041492668
0.25625544	0.029231327	0.00042117844
0.25638589	0.029059201	0.00042464732
0.25651633	0.028662075	0.00042326294
0.25664677	0.028270959	0.00042428011
0.25677722	0.028108090	0.00042339333
0.25690766	0.029218671	0.00043216578
0.25703810	0.030445996	0.00044459952
0.25716855	0.028793106	0.00043548344
0.25729899	0.029886765	0.00044407980
0.25742943	0.029002713	0.00044189901
0.25755988	0.029122352	0.00044089649
0.25769032	0.029264165	0.00044855965
0.25782076	0.028524960	0.00044100286
0.25795121	0.028886397	0.00044799533
0.25808165	0.029501461	0.00045668645
0.25821209	0.029850352	0.00045561697
0.25834253	0.029760070	0.00045893796
0.25847298	0.029696742	0.00046014448
0.25860342	0.028992351	0.00045893716
0.25873386	0.029394999	0.00046156415
0.25886431	0.030223796	0.00047032818
0.25899475	0.028661581	0.00045937225
0.25912519	0.029556756	0.00046941672
0.25925564	0.028990986	0.00046425315
0.25938608	0.029260079	0.00046953747
0.25951652	0.028639311	0.00046644289
0.25964697	0.028604184	0.00046883989
0.25977741	0.028841443	0.00047140423
0.25990785	0.029213414	0.00047573864
0.26003830	0.029423372	0.00047611786
0.26016874	0.029712727	0.00048445447
0.26029918	0.028861134	0.00047182615
0.26042963	0.028300658	0.00047344099
0.26056007	0.029408094	0.00048160878
0.26069051	0.029420741	0.00048393540
0.26082096	0.028912280	0.00047641818
0.26095140	0.029045246	0.00048243623
0.26108184	0.029526363	0.00048420840
0.26121229	0.028625958	0.00047931775
0.26134273	0.029671994	0.00048811120
0.26147317	0.029249257	0.00048711722
0.26160362	0.028494758	0.00048165551
0.26173406	0.029748819	0.00049202541
0.26186450	0.028642761	0.00048573238
0.26199495	0.028763876	0.00048556426
0.26212539	0.028818446	0.00048697061
0.26225583	0.029676866	0.00049521447
0.26238628	0.029445225	0.00049292296
0.26251672	0.028847220	0.00048775630
0.26264716	0.029424155	0.00049462002
0.26277760	0.028550981	0.00048826622
0.26290805	0.028456325	0.00048909738
0.26303849	0.028528545	0.00048887248
0.26316893	0.028911564	0.00049601235
0.26329938	0.028755099	0.00049053668
0.26342982	0.029296976	0.00050009393
0.26356026	0.028857396	0.00049586906
0.26369071	0.028732356	0.00049705641
0.26382115	0.029084567	0.00049978863
0.26395159	0.028173585	0.00049143945
0.26408204	0.027992523	0.00049019768
0.26421248	0.028759294	0.00050294113
0.26434292	0.028870129	0.00049920493
0.26447337	0.028997665	0.00050236592
0.26460381	0.028571799	0.00049887494
0.26473425	0.029839372	0.00050842462
0.26486470	0.028537284	0.00050358290
0.26499514	0.029014796	0.00050416076
0.26512558	0.027879913	0.00049841866
0.26525603	0.029039395	0.00051200278
[truncated: 573 more rows]
