# Supplementary material for: Rationally seeded computational protein design of ɑ-helical barrels
Source: Nat Chem Biol. 2024 Jun 20;20(8):991–9. doi: 10.1038/s41589-024-01642-0 (PMC11288890; doi:10.1038/s41589-024-01642-0)
Supplement: Supplementary file 3 — PDB and .mtz files used for making figure panels b–d and j–m. [file 41589_2024_1642_MOESM3_ESM.zip › KIA_RP_RSPD_NatChemBiol_data_Figure2/scapCC6_LLIA_panels_e-h/SAXS_panel_i/SAXS_raw_SEC_scapCC6_LLIA/b21-443535_00285.dat]

0.0045000000	0.61153316	0.0077316403
0.0046304432	0.50793014	0.0071033970
0.0047608865	0.46021612	0.0064780631
0.0048913297	0.44695117	0.0062457226
0.0050217729	0.39931480	0.0057033333
0.0051522162	0.36952029	0.0055048147
0.0052826594	0.34509238	0.0050552474
0.0054131026	0.31414736	0.0048677235
0.0055435459	0.29455592	0.0046148463
0.0056739891	0.28629176	0.0044207366
0.0058044323	0.27754446	0.0043166549
0.0059348756	0.25768527	0.0040601761
0.0060653188	0.24662806	0.0038720412
0.0061957621	0.23265108	0.0037795733
0.0063262053	0.21835248	0.0036524212
0.0064566485	0.22069736	0.0035834861
0.0065870918	0.18883820	0.0033226806
0.0067175350	0.19629141	0.0033245863
0.0068479782	0.19029874	0.0032810128
0.0069784215	0.18295833	0.0031521124
0.0071088647	0.18377078	0.0031521064
0.0072393079	0.17808464	0.0030429596
0.0073697512	0.16295352	0.0028924129
0.0075001944	0.16011913	0.0028551761
0.0076306376	0.15764938	0.0028040129
0.0077610809	0.15846301	0.0027559824
0.0078915241	0.15288351	0.0027335515
0.0080219673	0.14728034	0.0026208291
0.0081524106	0.14202735	0.0026087525
0.0082828538	0.12417342	0.0023661740
0.0084132970	0.13639870	0.0025130078
0.0085437403	0.13330171	0.0024292956
0.0086741835	0.12240932	0.0023195402
0.0088046267	0.12223305	0.0023054634
0.0089350700	0.12273922	0.0022780321
0.0090655132	0.11164055	0.0021323940
0.0091959565	0.10854581	0.0021648631
0.0093263997	0.11342810	0.0021110439
0.0094568429	0.10801249	0.0020571007
0.0095872862	0.10435870	0.0020380382
0.0097177294	0.10053048	0.0019562013
0.0098481726	0.10039469	0.0019609984
0.0099786159	0.095765209	0.0018945772
0.010109059	0.090413126	0.0018079010
0.010239502	0.089838859	0.0018187344
0.010369946	0.088694088	0.0017753024
0.010500389	0.085042634	0.0017255317
0.010630832	0.084279573	0.0017128721
0.010761275	0.079877747	0.0016407835
0.010891719	0.083150288	0.0016826388
0.011022162	0.078085377	0.0015882924
0.011152605	0.075989781	0.0015655521
0.011283048	0.076401456	0.0015844922
0.011413491	0.070962879	0.0014822578
0.011543935	0.070167493	0.0014650042
0.011674378	0.068911460	0.0014375272
0.011804821	0.066780133	0.0013755199
0.011935264	0.067984044	0.0013891652
0.012065708	0.068183592	0.0013719278
0.012196151	0.064997472	0.0013234498
0.012326594	0.061909538	0.0012974053
0.012457037	0.064381615	0.0013068533
0.012587481	0.061604077	0.0012530569
0.012717924	0.061739368	0.0012387529
0.012848367	0.062792048	0.0012347808
0.012978810	0.060643298	0.0012018569
0.013109253	0.058344579	0.0011473241
0.013239697	0.061915666	0.0011891457
0.013370140	0.057933749	0.0011412291
0.013500583	0.056599122	0.0011250162
0.013631026	0.058786249	0.0011328085
0.013761470	0.057394279	0.0011212899
0.013891913	0.054382884	0.0010636755
0.014022356	0.055229061	0.0010822975
0.014152799	0.054027384	0.0010571198
0.014283243	0.055898923	0.0010667222
0.014413686	0.053253313	0.0010529159
0.014544129	0.053811809	0.0010400462
0.014674572	0.053394341	0.0010249197
0.014805016	0.052577015	0.0010156119
0.014935459	0.053312273	0.0010205210
0.015065902	0.053380872	0.0010175579
0.015196345	0.052318060	0.0010024066
0.015326788	0.051774555	0.00099199725
0.015457232	0.052436854	0.00099344100
0.015587675	0.050692444	0.00096665628
0.015718118	0.051889273	0.00098061204
0.015848561	0.050062081	0.00095066878
0.015979005	0.050455701	0.00095849572
0.016109448	0.049201008	0.00094528128
0.016239891	0.051281041	0.00095308559
0.016370334	0.050429707	0.00094018381
0.016500778	0.048032246	0.00092079957
0.016631221	0.048307430	0.00091389962
0.016761664	0.048841746	0.00091795189
0.016892107	0.048300761	0.00090586257
0.017022551	0.048741905	0.00090558035
0.017152994	0.048893018	0.00090869887
0.017283437	0.049484681	0.00090420657
0.017413880	0.048109453	0.00088801740
0.017544323	0.047389668	0.00088318227
0.017674767	0.048605391	0.00088255277
0.017805210	0.047642961	0.00088136074
0.017935653	0.048513135	0.00087670597
0.018066096	0.047069532	0.00086573074
0.018196540	0.045376079	0.00084817494
0.018326983	0.047200939	0.00085396316
0.018457426	0.047606950	0.00085544880
0.018587869	0.046121596	0.00084458832
0.018718313	0.046048353	0.00083749783
0.018848756	0.045476998	0.00083700035
0.018979199	0.045083662	0.00081859996
0.019109642	0.046165892	0.00082968054
0.019240086	0.044906589	0.00081726896
0.019370529	0.044759183	0.00081445142
0.019500972	0.045161844	0.00080785617
0.019631415	0.043971394	0.00079958728
0.019761858	0.045025915	0.00080311130
0.019892302	0.044694650	0.00079848471
0.020022745	0.045663040	0.00080629286
0.020153188	0.044121369	0.00079090475
0.020283631	0.044863726	0.00079368253
0.020414075	0.044599026	0.00078146700
0.020544518	0.043319782	0.00077339444
0.020674961	0.042970510	0.00076717820
0.020805404	0.042069803	0.00076210046
0.020935848	0.043664742	0.00077090291
0.021066291	0.043359848	0.00076267964
0.021196734	0.043169790	0.00075838807
0.021327177	0.041983281	0.00075120592
0.021457621	0.042304948	0.00074617398
0.021588064	0.043181233	0.00075603896
0.021718507	0.044254412	0.00075364547
0.021848950	0.042167699	0.00074515025
0.021979393	0.041824541	0.00073610679
0.022109837	0.043310863	0.00074275693
0.022240280	0.041837104	0.00072552386
0.022370723	0.042093769	0.00073462105
0.022501166	0.042568691	0.00072906181
0.022631610	0.042314191	0.00072790187
0.022762053	0.041513433	0.00071402326
0.022892496	0.041559866	0.00071961002
0.023022939	0.041496460	0.00071403805
0.023153383	0.040645636	0.00070621395
0.023283826	0.041413978	0.00070546456
0.023414269	0.041952424	0.00071245665
0.023544712	0.040038494	0.00069356949
0.023675156	0.041889136	0.00071016677
0.023805599	0.041329512	0.00069626381
0.023936042	0.041957223	0.00070979113
0.024066485	0.040489818	0.00069021035
0.024196928	0.040875753	0.00068823549
0.024327372	0.041540617	0.00069154721
0.024457815	0.040650037	0.00068708106
0.024588258	0.040367528	0.00067978791
0.024718701	0.040407754	0.00067861804
0.024849145	0.040444710	0.00067451395
0.024979588	0.040358984	0.00067522158
0.025110031	0.040485794	0.00067518513
0.025240474	0.039451155	0.00066200689
0.025370918	0.039802463	0.00066314403
0.025501361	0.039366917	0.00065871845
0.025631804	0.039588883	0.00066318464
0.025762247	0.038724319	0.00064678068
0.025892691	0.039966527	0.00066130263
0.026023134	0.040098290	0.00065847470
0.026153577	0.038597184	0.00064911781
0.026284020	0.040165195	0.00065024104
0.026414463	0.040337114	0.00065527291
0.026544907	0.038914308	0.00064055171
0.026675350	0.039112085	0.00064724907
0.026805793	0.039225778	0.00064119135
0.026936236	0.038740619	0.00063623389
0.027066680	0.039223726	0.00063590885
0.027197123	0.038932004	0.00063868618
0.027327566	0.038403310	0.00062931156
0.027458009	0.039679676	0.00063705526
0.027588453	0.038756180	0.00062774967
0.027718896	0.038420708	0.00062843176
0.027849339	0.038628904	0.00061992499
0.027979782	0.038930172	0.00062703528
0.028110226	0.038292245	0.00061726145
0.028240669	0.037416545	0.00061223301
0.028371112	0.038835275	0.00061787452
0.028501555	0.038383892	0.00061615388
0.028631998	0.038628646	0.00061303213
0.028762442	0.039171818	0.00062248798
0.028892885	0.038095376	0.00061216613
0.029023328	0.039469592	0.00061697053
0.029153771	0.038027073	0.00060346785
0.029284215	0.037519156	0.00060048527
0.029414658	0.037559507	0.00059852868
0.029545101	0.037220964	0.00059489438
0.029675544	0.037835860	0.00059848930
0.029805988	0.036425576	0.00058688415
0.029936431	0.037699990	0.00059423609
0.030066874	0.037277523	0.00058693402
0.030197317	0.038059376	0.00059525243
0.030327760	0.037868926	0.00059100315
0.030458204	0.036904878	0.00058492730
0.030588647	0.038064740	0.00058941765
0.030719090	0.038077548	0.00058910369
0.030849533	0.037076858	0.00058007957
0.030979977	0.037074025	0.00058336247
0.031110420	0.037218581	0.00057559154
0.031240863	0.037164907	0.00057949631
0.031371306	0.037034925	0.00057453553
0.031501750	0.038291942	0.00058409136
0.031632193	0.036553583	0.00056858169
0.031762636	0.037421741	0.00057703319
0.031893079	0.037860227	0.00057481831
0.032023523	0.039038901	0.00058802446
0.032153966	0.036709298	0.00056396410
0.032284409	0.037233002	0.00056991086
0.032414852	0.037500506	0.00056866098
0.032545295	0.036512830	0.00056319334
0.032675739	0.036574008	0.00055910617
0.032806182	0.037547103	0.00056614654
0.032936625	0.037772760	0.00056526772
0.033067068	0.037086741	0.00056262712
0.033197512	0.036404090	0.00055177814
0.033327955	0.036090204	0.00055427939
0.033458398	0.036937753	0.00055619396
0.033588841	0.037110143	0.00055709428
0.033719285	0.036699005	0.00055222803
0.033849728	0.037001720	0.00055430340
0.033980171	0.036650117	0.00054939069
0.034110614	0.036901640	0.00055120235
0.034241058	0.036325570	0.00054688588
0.034371501	0.036658248	0.00055341336
0.034501944	0.035742421	0.00054735767
0.034632387	0.035959278	0.00056111896
0.034762830	0.036849890	0.00057125285
0.034893274	0.035881486	0.00056484109
0.035023717	0.036667133	0.00057361791
0.035154160	0.036987608	0.00057821372
0.035284603	0.036945632	0.00058081924
0.035415047	0.036794818	0.00058295105
0.035545490	0.036622117	0.00058042910
0.035675933	0.036803615	0.00058207705
0.035806376	0.036291423	0.00058201027
0.035936820	0.037867603	0.00059076114
0.036067263	0.036491768	0.00058562125
0.036197706	0.036667589	0.00058562302
0.036328149	0.036266052	0.00058647292
0.036458593	0.035583785	0.00057921616
0.036589036	0.035994138	0.00058565494
0.036719479	0.037130615	0.00059679156
0.036849922	0.035139391	0.00058474484
0.036980365	0.036432542	0.00059091718
0.037110809	0.035113057	0.00058577357
0.037241252	0.035427082	0.00058499765
0.037371695	0.035344799	0.00059058546
0.037502138	0.035477245	0.00059111790
0.037632582	0.035812125	0.00059521544
0.037763025	0.035549426	0.00058870822
0.037893468	0.035667263	0.00059685428
0.038023911	0.035440492	0.00059026255
0.038154355	0.036323808	0.00060385739
0.038284798	0.036394025	0.00060254784
0.038415241	0.035650206	0.00059908392
0.038545684	0.034208816	0.00058611974
0.038676128	0.035986911	0.00060144607
0.038806571	0.036299840	0.00060594158
0.038937014	0.036150762	0.00060528411
0.039067457	0.035676749	0.00060062069
0.039197900	0.034682890	0.00059789204
0.039328344	0.036001416	0.00060413666
0.039458787	0.034754107	0.00059566372
0.039589230	0.035705150	0.00059741301
0.039719673	0.034878913	0.00058355057
0.039850117	0.035059135	0.00058093564
0.039980560	0.035932758	0.00058700729
0.040111003	0.034933221	0.00057848177
0.040241446	0.035551306	0.00058030368
0.040371890	0.036584693	0.00058621822
0.040502333	0.035525514	0.00057383117
0.040632776	0.034631447	0.00057046186
0.040763219	0.034738492	0.00056692079
0.040893663	0.035265714	0.00057191132
0.041024106	0.035474593	0.00056863249
0.041154549	0.035723804	0.00057560689
0.041284992	0.035556175	0.00056892253
0.041415435	0.035433372	0.00056830728
0.041545879	0.036304735	0.00057242105
0.041676322	0.035260089	0.00056985336
0.041806765	0.035177784	0.00056211589
0.041937208	0.035547282	0.00056674636
0.042067652	0.035436142	0.00056207471
0.042198095	0.033783260	0.00055279601
0.042328538	0.035378268	0.00056231079
0.042458981	0.035753862	0.00056842929
0.042589425	0.036074692	0.00056291063
0.042719868	0.035605179	0.00056067625
0.042850311	0.036123265	0.00056351742
0.042980754	0.035380072	0.00055812435
0.043111198	0.035608762	0.00055603708
0.043241641	0.035102457	0.00055516205
0.043372084	0.034635420	0.00055147176
0.043502527	0.036190783	0.00055891646
0.043632970	0.035339249	0.00055350631
0.043763414	0.035314653	0.00055292467
0.043893857	0.034191570	0.00054354553
0.044024300	0.035456832	0.00055414827
0.044154743	0.035723764	0.00055287879
0.044285187	0.034765666	0.00054631437
0.044415630	0.035632437	0.00055425558
0.044546073	0.035537027	0.00054864183
0.044676516	0.034720151	0.00054386429
0.044806960	0.035034444	0.00054646102
0.044937403	0.035523348	0.00054923898
0.045067846	0.034968365	0.00054494764
0.045198289	0.034608970	0.00053883105
0.045328733	0.035944439	0.00055109372
0.045459176	0.034771743	0.00054225781
0.045589619	0.035176183	0.00054364687
0.045720062	0.034452573	0.00053757208
0.045850505	0.035025212	0.00053838119
0.045980949	0.034958336	0.00054100057
0.046111392	0.034873959	0.00054030630
0.046241835	0.034696419	0.00053834194
0.046372278	0.035204323	0.00054529933
0.046502722	0.035305475	0.00055220532
0.046633165	0.035040402	0.00055265056
0.046763608	0.035740007	0.00055850577
0.046894051	0.035626733	0.00056111383
0.047024495	0.034527447	0.00055644370
0.047154938	0.034447334	0.00055590272
0.047285381	0.034793869	0.00056006502
0.047415824	0.034845008	0.00055896823
0.047546267	0.034379634	0.00056234739
0.047676711	0.034855214	0.00056346566
0.047807154	0.034307570	0.00056234786
0.047937597	0.034869410	0.00056274041
0.048068040	0.035036986	0.00056858372
0.048198484	0.035137847	0.00056910046
0.048328927	0.034192122	0.00056194759
0.048459370	0.034430397	0.00056827607
0.048589813	0.035768684	0.00057547185
0.048720257	0.034939010	0.00057236011
0.048850700	0.034435452	0.00056744292
0.048981143	0.034351866	0.00056837110
0.049111586	0.034497867	0.00057204711
0.049242030	0.035216718	0.00057635992
0.049372473	0.034822160	0.00057518000
0.049502916	0.035140445	0.00057529808
0.049633359	0.033908027	0.00056825541
0.049763802	0.035120637	0.00057947546
0.049894246	0.034432965	0.00057412848
0.050024689	0.034849878	0.00057789090
0.050155132	0.034778484	0.00057566260
0.050285575	0.034355698	0.00057442978
0.050416019	0.035050575	0.00057861051
0.050546462	0.034645366	0.00057857562
0.050676905	0.034070996	0.00057157591
0.050807348	0.035509318	0.00058729778
0.050937792	0.033946548	0.00057232741
0.051068235	0.034813702	0.00058101348
0.051198678	0.034831778	0.00057939651
0.051329121	0.034735121	0.00058292860
0.051459565	0.033766863	0.00057285046
0.051590008	0.034300497	0.00057909746
0.051720451	0.034488507	0.00057896604
0.051850894	0.034534071	0.00058016975
0.051981337	0.034868126	0.00058231197
0.052111781	0.033660782	0.00057729098
0.052242224	0.034066885	0.00057813446
0.052372667	0.033918702	0.00058021000
0.052503110	0.034021679	0.00057826242
0.052633554	0.034769831	0.00058397405
0.052763997	0.033849145	0.00057880308
0.052894440	0.034144364	0.00058105048
0.053024883	0.034177622	0.00058105641
0.053155327	0.033959832	0.00058113222
0.053285770	0.035360305	0.00058835890
0.053416213	0.033811891	0.00058135128
0.053546656	0.036131596	0.00059938052
0.053677100	0.034547770	0.00058426879
0.053807543	0.033843345	0.00057861134
0.053937986	0.034638438	0.00058867671
0.054068429	0.036095215	0.00059770660
0.054198872	0.034596159	0.00058560791
0.054329316	0.035415720	0.00059781400
0.054459759	0.034813698	0.00059062332
0.054590202	0.034281085	0.00058652788
0.054720645	0.033815654	0.00058133083
0.054851089	0.034653349	0.00058944405
0.054981532	0.034504619	0.00058846966
0.055111975	0.034315474	0.00058963907
0.055242418	0.034238119	0.00058615945
0.055372862	0.033575984	0.00058227956
0.055503305	0.034031451	0.00058587959
0.055633748	0.034177173	0.00058668354
0.055764191	0.033974567	0.00058474659
0.055894635	0.034210651	0.00058903961
0.056025078	0.034151966	0.00058396694
0.056155521	0.033877487	0.00058831280
0.056285964	0.034303124	0.00058661086
0.056416407	0.034665400	0.00059197430
0.056546851	0.034104893	0.00058913281
0.056677294	0.034886713	0.00059341971
0.056807737	0.033899777	0.00058690409
0.056938180	0.033191966	0.00058104209
0.057068624	0.035767397	0.00060015961
0.057199067	0.034184587	0.00059210770
0.057329510	0.033986132	0.00058690628
0.057459953	0.034029442	0.00058842716
0.057590397	0.033483433	0.00058477102
0.057720840	0.033991201	0.00059268267
0.057851283	0.033825516	0.00058676230
0.057981726	0.033432021	0.00058263108
0.058112170	0.034541740	0.00059028989
0.058242613	0.034244667	0.00058912607
0.058373056	0.034887104	0.00059212754
0.058503499	0.033801796	0.00058037415
0.058633942	0.033399017	0.00058011452
0.058764386	0.033965987	0.00058215134
0.058894829	0.034285737	0.00058639219
0.059025272	0.034063928	0.00058073379
0.059155715	0.034650314	0.00058583555
0.059286159	0.033867928	0.00057965571
0.059416602	0.034574534	0.00058467308
0.059547045	0.033245678	0.00057381016
0.059677488	0.033874616	0.00057957346
0.059807932	0.034118096	0.00057592018
0.059938375	0.034386333	0.00058388038
0.060068818	0.033570727	0.00057021480
0.060199261	0.034173188	0.00057704222
0.060329705	0.033667781	0.00057146298
0.060460148	0.033694192	0.00057234529
0.060590591	0.034074269	0.00057231831
0.060721034	0.033653261	0.00056932309
0.060851477	0.033726595	0.00057066394
0.060981921	0.035283522	0.00058424215
0.061112364	0.034959495	0.00057511112
0.061242807	0.034281083	0.00057319803
0.061373250	0.034028070	0.00057166408
0.061503694	0.033443118	0.00056536389
0.061634137	0.033685924	0.00056832962
0.061764580	0.034358437	0.00057357807
0.061895023	0.033983972	0.00056690820
0.062025467	0.032972890	0.00056261004
0.062155910	0.033195238	0.00056121881
0.062286353	0.033289789	0.00056350405
0.062416796	0.033683519	0.00056833399
0.062547240	0.033555365	0.00056571319
0.062677683	0.034590710	0.00057445223
0.062808126	0.033370117	0.00056262338
0.062938569	0.033768834	0.00056681022
0.063069012	0.034014411	0.00056899770
0.063199456	0.032778839	0.00055729104
0.063329899	0.033442920	0.00056086694
0.063460342	0.035168784	0.00057407000
0.063590785	0.034517692	0.00056942609
0.063721229	0.034039828	0.00056751797
0.063851672	0.033786964	0.00056502183
0.063982115	0.033984895	0.00056513882
0.064112558	0.034605147	0.00056974700
0.064243002	0.033067079	0.00055534798
0.064373445	0.034959067	0.00056970776
0.064503888	0.033719785	0.00056366869
0.064634331	0.033966657	0.00056447080
0.064764774	0.034619094	0.00056965204
0.064895218	0.034073906	0.00056317230
0.065025661	0.033526419	0.00056106996
0.065156104	0.033348139	0.00055680399
0.065286547	0.034737788	0.00056815000
0.065416991	0.034371301	0.00056615219
0.065547434	0.034278049	0.00056387922
0.065677877	0.033722309	0.00055812675
0.065808320	0.034132176	0.00056369784
0.065938764	0.033751213	0.00055716382
0.066069207	0.033764707	0.00056204286
0.066199650	0.033073182	0.00055231006
0.066330093	0.033864306	0.00055900881
0.066460537	0.032844993	0.00055134359
0.066590980	0.033860207	0.00055874077
0.066721423	0.033434883	0.00055686804
0.066851866	0.032681610	0.00054821173
0.066982309	0.034128684	0.00055868193
0.067112753	0.033647930	0.00055876382
0.067243196	0.034563081	0.00056095382
0.067373639	0.032375225	0.00054841871
0.067504082	0.033021448	0.00055255666
0.067634526	0.033444598	0.00055244023
0.067764969	0.033519488	0.00055383676
0.067895412	0.033335291	0.00055499255
0.068025855	0.032461352	0.00054426271
0.068156299	0.034410415	0.00056178168
0.068286742	0.032870216	0.00054669585
0.068417185	0.032993694	0.00054744701
0.068547628	0.033359939	0.00055474637
0.068678072	0.033228836	0.00054659933
0.068808515	0.033383468	0.00055346833
0.068938958	0.032883408	0.00054575638
0.069069401	0.033433731	0.00054910448
0.069199844	0.032690951	0.00054895365
0.069330288	0.033276888	0.00054795758
0.069460731	0.033587736	0.00055130727
0.069591174	0.034004164	0.00055507217
0.069721617	0.033618600	0.00055128698
0.069852061	0.033212970	0.00054956808
0.069982504	0.033806377	0.00055005898
0.070112947	0.033007213	0.00054668728
0.070243390	0.033931391	0.00055554750
0.070373834	0.032881730	0.00054322672
0.070504277	0.034211799	0.00055210769
0.070634720	0.033627660	0.00055299801
0.070765163	0.032571944	0.00053911224
0.070895607	0.033693453	0.00054965547
0.071026050	0.033629481	0.00054659573
0.071156493	0.033030049	0.00054368485
0.071286936	0.033629709	0.00054732333
0.071417379	0.033147851	0.00054295101
0.071547823	0.033300205	0.00054356504
0.071678266	0.033373236	0.00054676087
0.071808709	0.033162831	0.00054230362
0.071939152	0.033607962	0.00054765744
0.072069596	0.033797859	0.00054626324
0.072200039	0.033143119	0.00054248165
0.072330482	0.033200220	0.00054454953
0.072460925	0.033484973	0.00054412002
0.072591369	0.033966752	0.00054628573
0.072721812	0.033047706	0.00053956009
0.072852255	0.033373091	0.00054603024
0.072982698	0.033582242	0.00054366865
0.073113142	0.032989337	0.00054054006
0.073243585	0.033155702	0.00054015921
0.073374028	0.032460308	0.00053615048
0.073504471	0.033083060	0.00053599495
0.073634914	0.032362856	0.00053456189
0.073765358	0.033956231	0.00054210200
0.073895801	0.033537435	0.00054242640
0.074026244	0.033640607	0.00054347831
0.074156687	0.033315939	0.00053695476
0.074287131	0.033094180	0.00053636549
0.074417574	0.033632128	0.00054515258
0.074548017	0.033792097	0.00053981212
0.074678460	0.032975918	0.00053839841
0.074808904	0.032979595	0.00053343373
0.074939347	0.034017679	0.00054219353
0.075069790	0.034014440	0.00054522712
0.075200233	0.032819973	0.00053129705
0.075330677	0.033169624	0.00053806700
0.075461120	0.032607267	0.00053600447
0.075591563	0.033336155	0.00053528310
0.075722006	0.033521790	0.00053925388
0.075852449	0.034300159	0.00054174229
0.075982893	0.032449727	0.00053025920
0.076113336	0.032185956	0.00052923993
0.076243779	0.034112686	0.00053978903
0.076374222	0.033368219	0.00053464440
0.076504666	0.032082126	0.00052810016
0.076635109	0.032864670	0.00052889451
0.076765552	0.034003292	0.00054008099
0.076895995	0.033459918	0.00053617927
0.077026439	0.033082908	0.00053171892
0.077156882	0.033207220	0.00053521621
0.077287325	0.033138023	0.00053081038
0.077417768	0.033654874	0.00053597921
0.077548212	0.032308457	0.00052645970
0.077678655	0.033528049	0.00053294702
0.077809098	0.033050595	0.00053156382
0.077939541	0.032926124	0.00052736413
0.078069984	0.032876978	0.00053004754
0.078200428	0.033680680	0.00053850764
0.078330871	0.033360439	0.00053061138
0.078461314	0.033706178	0.00053296964
0.078591757	0.032778460	0.00052795302
0.078722201	0.032983131	0.00053000050
0.078852644	0.033111576	0.00052860793
0.078983087	0.033213873	0.00052855135
0.079113530	0.032966071	0.00052626739
0.079243974	0.034084230	0.00053694079
0.079374417	0.032173585	0.00051931162
0.079504860	0.032947924	0.00052730172
0.079635303	0.032563656	0.00052224688
0.079765747	0.033354877	0.00053144524
0.079896190	0.032421249	0.00052202573
0.080026633	0.033028455	0.00052447074
0.080157076	0.033625731	0.00053026394
0.080287519	0.031824167	0.00051998562
0.080417963	0.033026781	0.00052383068
0.080548406	0.033140034	0.00052823494
0.080678849	0.033593321	0.00052670495
0.080809292	0.032726928	0.00052320399
0.080939736	0.033876553	0.00053139864
0.081070179	0.031964337	0.00051564290
0.081200622	0.033191645	0.00052467892
0.081331065	0.033159077	0.00052718978
0.081461509	0.032839274	0.00051937932
0.081591952	0.033485320	0.00052882991
0.081722395	0.031364224	0.00050871638
0.081852838	0.033510359	0.00052839368
0.081983281	0.032778279	0.00052149808
0.082113725	0.032649704	0.00051639691
0.082244168	0.031820197	0.00051500374
0.082374611	0.032698816	0.00052009793
0.082505054	0.032817974	0.00051867253
0.082635498	0.032324098	0.00051866814
0.082765941	0.032780944	0.00051972347
0.082896384	0.032727485	0.00051765386
0.083026827	0.033952121	0.00053048644
0.083157271	0.033009987	0.00051750315
0.083287714	0.032629090	0.00051982019
0.083418157	0.033140241	0.00052226554
0.083548600	0.033236338	0.00052220483
0.083679044	0.032280638	0.00051377775
0.083809487	0.032013352	0.00050960931
0.083939930	0.033556146	0.00052470825
0.084070373	0.032727971	0.00051836624
0.084200816	0.032962022	0.00051588401
0.084331260	0.032846808	0.00051870459
0.084461703	0.032328618	0.00051464532
0.084592146	0.033584683	0.00051969488
0.084722589	0.033084131	0.00051857200
0.084853033	0.032417751	0.00051339911
0.084983476	0.032022244	0.00050979107
0.085113919	0.032573328	0.00051424347
0.085244362	0.033181686	0.00051657314
0.085374806	0.032721258	0.00051449311
0.085505249	0.033153565	0.00051771007
0.085635692	0.033737083	0.00052226199
0.085766135	0.033081468	0.00051682816
0.085896579	0.032868097	0.00051332888
0.086027022	0.032850550	0.00051464550
0.086157465	0.032086729	0.00051051891
0.086287908	0.033271058	0.00051315236
0.086418351	0.031955600	0.00051000705
0.086548795	0.034139036	0.00052245964
0.086679238	0.032022394	0.00050682040
0.086809681	0.032196036	0.00050918140
0.086940124	0.032486397	0.00050763003
0.087070568	0.031996773	0.00050707901
0.087201011	0.033066500	0.00051237479
0.087331454	0.032963327	0.00051063015
0.087461897	0.032930918	0.00051321464
0.087592341	0.033151137	0.00051240918
0.087722784	0.033260975	0.00051384899
0.087853227	0.032545710	0.00050930013
0.087983670	0.032720580	0.00050823595
0.088114114	0.032251170	0.00050933469
0.088244557	0.032695057	0.00050762409
0.088375000	0.032698181	0.00050878535
0.088505443	0.032779800	0.00051196784
0.088635886	0.033077217	0.00050967227
0.088766330	0.032105394	0.00050391283
0.088896773	0.032988331	0.00051181601
0.089027216	0.032025410	0.00050002123
0.089157659	0.033399211	0.00051419148
0.089288103	0.032146799	0.00050418382
0.089418546	0.032823515	0.00050596068
0.089548989	0.032412538	0.00050653182
0.089679432	0.032299528	0.00050433587
0.089809876	0.032473293	0.00050432177
0.089940319	0.033174785	0.00051079655
0.090070762	0.032456994	0.00050130639
0.090201205	0.032349555	0.00050457199
0.090331649	0.032428571	0.00050190873
0.090462092	0.033468974	0.00051002311
0.090592535	0.033185872	0.00051052245
0.090722978	0.033179277	0.00050907476
0.090853421	0.032857607	0.00050737301
0.090983865	0.032936949	0.00050818052
0.091114308	0.033834479	0.00050891633
0.091244751	0.031894103	0.00050027535
0.091375194	0.033777576	0.00050914080
0.091505638	0.032391271	0.00050035083
0.091636081	0.032398480	0.00051209422
0.091766524	0.031714193	0.00051049339
0.091896967	0.032579649	0.00052027084
0.092027411	0.033597288	0.00053209984
0.092157854	0.032175786	0.00052490518
0.092288297	0.033074047	0.00053474841
0.092418740	0.032613064	0.00053213620
0.092549184	0.032616188	0.00053595241
0.092679627	0.033451955	0.00054381156
0.092810070	0.032071098	0.00053367216
0.092940513	0.032762784	0.00053321993
0.093070956	0.031821574	0.00052000189
0.093201400	0.032661564	0.00052362217
0.093331843	0.032311173	0.00051949128
0.093462286	0.032735549	0.00051926201
0.093592729	0.032918698	0.00052094456
0.093723173	0.032994503	0.00052157069
0.093853616	0.032266367	0.00051155948
0.093984059	0.032102249	0.00051242281
0.094114502	0.032152817	0.00050808127
0.094244946	0.032564774	0.00051208263
0.094375389	0.032554352	0.00051202846
0.094505832	0.033297504	0.00051623761
0.094636275	0.033584829	0.00051890391
0.094766719	0.032609430	0.00051240193
0.094897162	0.031543862	0.00049970930
0.095027605	0.032687655	0.00051237500
0.095158048	0.032591269	0.00050866375
0.095288491	0.032972869	0.00050959289
0.095418935	0.032184388	0.00050904875
0.095549378	0.032054951	0.00050314859
0.095679821	0.032127886	0.00050417994
0.095810264	0.032096245	0.00050331170
0.095940708	0.032193179	0.00050080361
0.096071151	0.032378233	0.00050963998
0.096201594	0.033118549	0.00050666615
0.096332037	0.033051562	0.00050733949
0.096462481	0.032052248	0.00050323362
0.096592924	0.032561433	0.00050078393
0.096723367	0.032751073	0.00050598154
0.096853810	0.032351417	0.00050069146
0.096984253	0.032790038	0.00050266350
0.097114697	0.032533563	0.00050332968
0.097245140	0.032714785	0.00050176091
0.097375583	0.033367156	0.00050523429
0.097506026	0.032176274	0.00050082081
0.097636470	0.032429300	0.00050058936
0.097766913	0.032457009	0.00050020055
0.097897356	0.032303408	0.00049756003
0.098027799	0.031669493	0.00049240686
0.098158243	0.033304892	0.00050364496
0.098288686	0.032336180	0.00049419668
0.098419129	0.032494455	0.00049410694
0.098549572	0.033380931	0.00050146632
0.098680016	0.032963678	0.00049401511
0.098810459	0.032601917	0.00049315352
0.098940902	0.032360060	0.00048813407
0.099071345	0.032018106	0.00048599644
0.099201788	0.032987683	0.00049345958
0.099332232	0.032936050	0.00048913116
0.099462675	0.031503643	0.00048292694
0.099593118	0.033248709	0.00049425578
0.099723561	0.032784555	0.00048921026
0.099854005	0.032597249	0.00048948808
0.099984448	0.032906653	0.00049051015
0.10011489	0.032602115	0.00049092667
0.10024533	0.032238980	0.00048938093
0.10037578	0.033458007	0.00049489940
0.10050622	0.032392730	0.00048974719
0.10063666	0.032124269	0.00048633062
0.10076711	0.033108257	0.00049379450
0.10089755	0.032423614	0.00049157396
0.10102799	0.032365577	0.00048777909
0.10115844	0.032186750	0.00048763660
0.10128888	0.032728726	0.00049426554
0.10141932	0.032623552	0.00048614746
0.10154977	0.032215055	0.00048746428
0.10168021	0.031498864	0.00048256424
0.10181065	0.032488263	0.00048773088
0.10194110	0.031615554	0.00048203599
0.10207154	0.032545840	0.00048633559
0.10220198	0.031774776	0.00048410830
0.10233243	0.032545290	0.00048955176
0.10246287	0.033013516	0.00048913701
0.10259331	0.032440417	0.00048769332
0.10272376	0.032058836	0.00048162803
0.10285420	0.032250282	0.00048443643
0.10298464	0.032232966	0.00048601150
0.10311509	0.032085405	0.00048318881
0.10324553	0.032359697	0.00048512620
0.10337597	0.031959990	0.00048491109
0.10350642	0.032067988	0.00048093979
0.10363686	0.032856987	0.00048744558
0.10376730	0.032569731	0.00048677145
0.10389774	0.032409713	0.00048505967
0.10402819	0.033189058	0.00049075064
0.10415863	0.032579488	0.00048363809
0.10428907	0.031835542	0.00047804224
0.10441952	0.031833555	0.00048197898
0.10454996	0.032974784	0.00048545519
0.10468040	0.032243981	0.00048133902
0.10481085	0.033297275	0.00048844270
0.10494129	0.032411235	0.00048238576
0.10507173	0.032124557	0.00048151749
0.10520218	0.031883266	0.00047587262
0.10533262	0.032927291	0.00048506057
0.10546306	0.032782934	0.00048556644
0.10559351	0.032349930	0.00048116141
0.10572395	0.032700494	0.00048242786
0.10585439	0.031991906	0.00047910831
0.10598484	0.032401903	0.00048020427
0.10611528	0.032263912	0.00048093247
0.10624572	0.032527261	0.00048050081
0.10637617	0.032998198	0.00048695903
0.10650661	0.032468835	0.00048084657
0.10663705	0.031784255	0.00047395694
0.10676750	0.032058556	0.00047736359
0.10689794	0.032904596	0.00048282739
0.10702838	0.032525224	0.00047996121
0.10715883	0.032130872	0.00047998500
0.10728927	0.032735267	0.00047821907
0.10741971	0.032070847	0.00047797833
0.10755016	0.033007512	0.00048214227
0.10768060	0.032075334	0.00047559113
0.10781104	0.031531350	0.00047340226
0.10794149	0.032433468	0.00047528710
0.10807193	0.032723295	0.00048023589
0.10820237	0.032456521	0.00047937009
0.10833281	0.032752389	0.00048000015
0.10846326	0.032025101	0.00048818332
0.10859370	0.032419723	0.00049146899
0.10872414	0.032700818	0.00049859370
0.10885459	0.032511846	0.00050014790
0.10898503	0.032048372	0.00049611701
0.10911547	0.033271409	0.00051253987
0.10924592	0.032447178	0.00050894015
0.10937636	0.032574092	0.00050561570
0.10950680	0.032316182	0.00051055972
0.10963725	0.032063141	0.00050990291
0.10976769	0.032370941	0.00051258328
0.10989813	0.032231146	0.00051506746
0.11002858	0.032079938	0.00051175075
0.11015902	0.032908200	0.00052311067
0.11028946	0.032832001	0.00052425781
0.11041991	0.032635379	0.00052298705
0.11055035	0.032867530	0.00052841570
0.11068079	0.031070758	0.00051441363
0.11081124	0.032467495	0.00052568064
0.11094168	0.032398345	0.00052881386
0.11107212	0.030690006	0.00051450349
0.11120257	0.032382314	0.00053104615
0.11133301	0.033214841	0.00053806641
0.11146345	0.032265126	0.00053201174
0.11159390	0.032719767	0.00054082606
0.11172434	0.031104931	0.00052571641
0.11185478	0.032152322	0.00053537169
0.11198523	0.031767084	0.00053319565
0.11211567	0.032348860	0.00053708790
0.11224611	0.031730441	0.00053455326
0.11237656	0.031779342	0.00053648214
0.11250700	0.031675371	0.00053537343
0.11263744	0.032171757	0.00054195881
0.11276788	0.031754653	0.00053672869
0.11289833	0.032168543	0.00054587460
0.11302877	0.032424322	0.00054634197
0.11315921	0.031474759	0.00053846999
0.11328966	0.032368224	0.00054156135
0.11342010	0.032436440	0.00053172623
0.11355054	0.032038382	0.00052525794
0.11368099	0.032018008	0.00052355387
0.11381143	0.031946961	0.00051530878
0.11394187	0.031776695	0.00051673781
0.11407232	0.032319249	0.00051667988
0.11420276	0.032233639	0.00051418287
0.11433320	0.032544860	0.00051751176
0.11446365	0.032441308	0.00051087361
0.11459409	0.031892762	0.00050458804
0.11472453	0.031063157	0.00050043832
0.11485498	0.033235602	0.00051156139
0.11498542	0.033099382	0.00051395200
0.11511586	0.032266019	0.00050620110
0.11524631	0.032174020	0.00050175255
0.11537675	0.031945057	0.00050292564
0.11550719	0.031919882	0.00049842787
0.11563764	0.031814133	0.00049915704
0.11576808	0.032481588	0.00050400349
0.11589852	0.031228005	0.00048917285
0.11602897	0.032527601	0.00050421516
0.11615941	0.032207822	0.00049869870
0.11628985	0.032437494	0.00049652615
0.11642030	0.032283652	0.00049806407
0.11655074	0.032295106	0.00049550643
0.11668118	0.031564095	0.00049157641
0.11681163	0.032508883	0.00050060318
0.11694207	0.032380891	0.00049464782
0.11707251	0.032224528	0.00049314843
0.11720295	0.033180112	0.00050038202
0.11733340	0.032062260	0.00049121429
0.11746384	0.032623697	0.00049709839
0.11759428	0.031879757	0.00048667823
0.11772473	0.031982353	0.00048909101
0.11785517	0.032091683	0.00049281293
0.11798561	0.031722635	0.00048346035
0.11811606	0.031855309	0.00048756148
0.11824650	0.032402059	0.00049008444
0.11837694	0.031721376	0.00048342589
0.11850739	0.032453418	0.00048881496
0.11863783	0.032105124	0.00048355806
0.11876827	0.031409842	0.00047937636
0.11889872	0.032338875	0.00048450676
0.11902916	0.031689033	0.00047897205
0.11915960	0.031908643	0.00048137100
0.11929005	0.031703608	0.00047751531
0.11942049	0.032305016	0.00048472759
0.11955093	0.032049361	0.00047810544
0.11968138	0.031722536	0.00047480831
0.11981182	0.032731622	0.00048315657
0.11994226	0.032239387	0.00047918855
0.12007271	0.031978148	0.00047423144
0.12020315	0.032398481	0.00047768311
0.12033359	0.031435582	0.00046997327
0.12046404	0.031511716	0.00047039945
0.12059448	0.031688062	0.00047125956
0.12072492	0.031811984	0.00047041969
0.12085537	0.031847555	0.00047121109
0.12098581	0.032568622	0.00047372231
0.12111625	0.032324370	0.00047253229
0.12124670	0.031427134	0.00046721060
0.12137714	0.032440598	0.00046982571
0.12150758	0.031533816	0.00046674230
0.12163802	0.032388783	0.00047083917
0.12176847	0.032253717	0.00046637072
0.12189891	0.032386861	0.00047075185
0.12202935	0.032074364	0.00046723920
0.12215980	0.032861263	0.00047319971
0.12229024	0.032249206	0.00046881673
0.12242068	0.031562664	0.00046004149
0.12255113	0.032589511	0.00046853225
0.12268157	0.032360015	0.00046616669
0.12281201	0.031374751	0.00045873013
0.12294246	0.031523349	0.00046133005
0.12307290	0.032435338	0.00046564978
0.12320334	0.031803810	0.00046111572
0.12333379	0.031487703	0.00046064064
0.12346423	0.031706652	0.00045943834
0.12359467	0.032102824	0.00046460938
0.12372512	0.031989841	0.00046177471
0.12385556	0.032171181	0.00046167435
0.12398600	0.031851383	0.00046323958
0.12411645	0.031654189	0.00045801581
0.12424689	0.031216679	0.00045537064
0.12437733	0.032094843	0.00046434567
0.12450778	0.031950779	0.00045988575
0.12463822	0.031435783	0.00045818941
0.12476866	0.031845145	0.00045851525
0.12489911	0.031852960	0.00045863759
0.12502955	0.032564447	0.00046460229
0.12515999	0.031356171	0.00045469631
0.12529044	0.031943724	0.00045833064
0.12542088	0.031915247	0.00046004655
0.12555132	0.032474136	0.00045989860
0.12568177	0.031702861	0.00045700222
0.12581221	0.031594301	0.00045576144
0.12594265	0.031628694	0.00045446310
0.12607309	0.032022022	0.00045993696
0.12620354	0.031580555	0.00045405009
0.12633398	0.032184628	0.00045954869
0.12646442	0.032282464	0.00046170627
0.12659487	0.030797630	0.00044853375
0.12672531	0.031536942	0.00045652849
0.12685575	0.032051973	0.00045582724
0.12698620	0.032234112	0.00045929329
0.12711664	0.031688315	0.00045606824
0.12724708	0.031883717	0.00045380818
0.12737753	0.031532079	0.00045661383
0.12750797	0.032415071	0.00045727398
0.12763841	0.032016097	0.00045507557
0.12776886	0.032373035	0.00045977554
0.12789930	0.031358122	0.00044928837
0.12802974	0.032526165	0.00045858221
0.12816019	0.032151786	0.00045575525
0.12829063	0.032042545	0.00045458945
0.12842107	0.031968352	0.00045414673
0.12855152	0.032097417	0.00045343503
0.12868196	0.032100630	0.00045567242
0.12881240	0.031785896	0.00045193626
0.12894285	0.031404857	0.00044954064
0.12907329	0.032101478	0.00045431667
0.12920373	0.031589786	0.00045237304
0.12933418	0.032373990	0.00045439986
0.12946462	0.031619564	0.00045072434
0.12959506	0.032052390	0.00045267358
0.12972551	0.031124496	0.00044601424
0.12985595	0.031080023	0.00044756636
0.12998639	0.031215989	0.00044610945
0.13011684	0.032554759	0.00045608066
0.13024728	0.032685789	0.00045727401
0.13037772	0.031777691	0.00045005563
0.13050816	0.031551394	0.00044833823
0.13063861	0.031727965	0.00045024642
0.13076905	0.032025567	0.00045018675
0.13089949	0.030754901	0.00044472513
0.13102994	0.031782855	0.00044835502
0.13116038	0.032129005	0.00045125768
0.13129082	0.031749604	0.00044844237
0.13142127	0.031582581	0.00044618773
0.13155171	0.031806448	0.00044944815
0.13168215	0.031951880	0.00045014825
0.13181260	0.031320311	0.00044475568
0.13194304	0.032800408	0.00045578780
0.13207348	0.031479962	0.00044568743
0.13220393	0.032023323	0.00044907621
0.13233437	0.032002274	0.00044968177
0.13246481	0.031369595	0.00044467358
0.13259526	0.030270693	0.00043824135
0.13272570	0.031466869	0.00044590966
0.13285614	0.031790734	0.00044617461
0.13298659	0.031628994	0.00044586406
0.13311703	0.032370518	0.00044955174
0.13324747	0.031028988	0.00044140501
0.13337792	0.031446936	0.00044384895
0.13350836	0.031470600	0.00044449935
0.13363880	0.031541685	0.00044419555
0.13376925	0.032273752	0.00044738501
0.13389969	0.031306122	0.00044299250
0.13403013	0.031241167	0.00044335401
0.13416058	0.031085219	0.00043852798
0.13429102	0.031849539	0.00044653716
0.13442146	0.031724781	0.00044338101
0.13455191	0.031935673	0.00044461905
0.13468235	0.031475232	0.00044399431
0.13481279	0.032218117	0.00044678539
0.13494323	0.031065540	0.00044147635
0.13507368	0.032023553	0.00044590376
0.13520412	0.032002286	0.00044236470
0.13533456	0.031286638	0.00044156007
0.13546501	0.031141202	0.00043872786
0.13559545	0.031410579	0.00044044247
0.13572589	0.031396672	0.00044175237
0.13585634	0.031190556	0.00043575789
0.13598678	0.031698863	0.00044325092
0.13611722	0.031960323	0.00044365646
0.13624767	0.031394031	0.00043896163
0.13637811	0.031459750	0.00044128897
0.13650855	0.031139260	0.00043701998
0.13663900	0.030999772	0.00043651827
0.13676944	0.032012069	0.00044399732
0.13689988	0.031621241	0.00043864124
0.13703033	0.031851665	0.00044205670
0.13716077	0.032114645	0.00044362976
0.13729121	0.031336662	0.00043824508
0.13742166	0.031175621	0.00043709446
0.13755210	0.031485921	0.00043830156
0.13768254	0.031217137	0.00043783799
0.13781299	0.031426718	0.00044082881
0.13794343	0.032191072	0.00044109982
0.13807387	0.031573147	0.00044021853
0.13820432	0.031057434	0.00043533629
0.13833476	0.031558743	0.00043550581
0.13846520	0.032168537	0.00044386751
0.13859565	0.031722937	0.00043793860
0.13872609	0.030782612	0.00043270311
0.13885653	0.031807824	0.00044043141
0.13898698	0.031571197	0.00043537194
0.13911742	0.031395645	0.00043458491
0.13924786	0.030832006	0.00043336722
0.13937830	0.032099569	0.00044069746
0.13950875	0.031860968	0.00043890529
0.13963919	0.031847712	0.00043803084
0.13976963	0.031544036	0.00043605273
0.13990008	0.031595921	0.00043740124
0.14003052	0.031270312	0.00043316625
0.14016096	0.031004848	0.00043454217
0.14029141	0.031316026	0.00043215440
0.14042185	0.031391304	0.00043296943
0.14055229	0.031061173	0.00043403039
0.14068274	0.032037813	0.00043624707
0.14081318	0.031487316	0.00043550930
0.14094362	0.031410627	0.00043399151
0.14107407	0.031908892	0.00043552878
0.14120451	0.031244748	0.00043333853
0.14133495	0.031281392	0.00043113470
0.14146540	0.031384246	0.00043339843
0.14159584	0.030875163	0.00043177079
0.14172628	0.030769500	0.00042726454
0.14185673	0.030985148	0.00043164062
0.14198717	0.031627521	0.00043336427
0.14211761	0.031355511	0.00043067613
0.14224806	0.032491957	0.00044014011
0.14237850	0.031071475	0.00042701907
0.14250894	0.031832642	0.00043444955
0.14263939	0.031750840	0.00043341785
0.14276983	0.030870495	0.00042630560
0.14290027	0.031183096	0.00043131368
0.14303072	0.030915832	0.00042507202
0.14316116	0.032167251	0.00043505203
0.14329160	0.031446169	0.00043197943
0.14342205	0.032240212	0.00043374495
0.14355249	0.031376330	0.00042831893
0.14368293	0.031385486	0.00043147134
0.14381337	0.030973784	0.00042456131
0.14394382	0.031013971	0.00042836911
0.14407426	0.030965974	0.00042414059
0.14420470	0.031547148	0.00042930224
0.14433515	0.031212689	0.00042925313
0.14446559	0.031853907	0.00043001663
0.14459603	0.030820622	0.00042334024
0.14472648	0.031334039	0.00042870910
0.14485692	0.030732248	0.00042322233
0.14498736	0.032220026	0.00043372112
0.14511781	0.031415316	0.00042634062
0.14524825	0.031602943	0.00043017051
0.14537869	0.030928933	0.00042522304
0.14550914	0.030001838	0.00041633984
0.14563958	0.030966379	0.00042524890
0.14577002	0.031223170	0.00042496834
0.14590047	0.032033184	0.00043033412
0.14603091	0.031724340	0.00042896916
0.14616135	0.031315541	0.00042510823
0.14629180	0.032111440	0.00043104162
0.14642224	0.031204049	0.00042743347
0.14655268	0.031548331	0.00042717278
0.14668313	0.031419788	0.00042693613
0.14681357	0.031951574	0.00043065215
0.14694401	0.031182005	0.00042327109
0.14707446	0.031730619	0.00042896291
0.14720490	0.031019943	0.00042245899
0.14733534	0.030699856	0.00042308067
0.14746579	0.031894159	0.00043014733
0.14759623	0.031236851	0.00042479861
0.14772667	0.031610037	0.00042753806
0.14785712	0.031369232	0.00042407696
0.14798756	0.031408168	0.00042643768
0.14811800	0.031490734	0.00042532357
0.14824844	0.031386122	0.00042507175
0.14837889	0.031376243	0.00042559233
0.14850933	0.031410095	0.00042533578
0.14863977	0.032010518	0.00042553845
0.14877022	0.031004451	0.00042357323
0.14890066	0.031385214	0.00042306120
0.14903110	0.032171192	0.00042856289
0.14916155	0.030805397	0.00042132587
0.14929199	0.030924295	0.00041966394
0.14942243	0.031576091	0.00042503757
0.14955288	0.032237049	0.00042941177
0.14968332	0.031863884	0.00042467923
0.14981376	0.031113826	0.00042306317
0.14994421	0.031466926	0.00042226293
0.15007465	0.032415215	0.00042868881
0.15020509	0.031527075	0.00042586688
0.15033554	0.031388604	0.00042036150
0.15046598	0.031907552	0.00042742439
0.15059642	0.031695603	0.00042347981
0.15072687	0.031239898	0.00042086055
0.15085731	0.032145265	0.00042787228
0.15098775	0.031952006	0.00042422920
0.15111820	0.030889948	0.00041994346
0.15124864	0.031389285	0.00042217722
0.15137908	0.031333038	0.00041990218
0.15150953	0.030937378	0.00042042868
0.15163997	0.031540963	0.00042143394
0.15177041	0.032344956	0.00042788117
0.15190086	0.030540922	0.00041762527
0.15203130	0.031597678	0.00042216016
0.15216174	0.031555619	0.00042273768
0.15229219	0.030987506	0.00041925940
0.15242263	0.030904787	0.00041777818
0.15255307	0.031313147	0.00042092808
0.15268351	0.031534682	0.00042091484
0.15281396	0.030767435	0.00041503115
0.15294440	0.031170442	0.00042057117
0.15307484	0.032219425	0.00042504609
0.15320529	0.031235384	0.00041861797
0.15333573	0.031212373	0.00041926823
0.15346617	0.030389820	0.00041266113
0.15359662	0.030907148	0.00041653099
0.15372706	0.031025919	0.00041677035
0.15385750	0.030850971	0.00041479855
0.15398795	0.031609144	0.00042044552
0.15411839	0.031484293	0.00041946309
0.15424883	0.031534940	0.00041818690
0.15437928	0.031218431	0.00041597010
0.15450972	0.031322946	0.00041678675
0.15464016	0.030983788	0.00041592493
0.15477061	0.031381732	0.00041767704
0.15490105	0.031406670	0.00041640290
0.15503149	0.031252298	0.00041750383
0.15516194	0.031381862	0.00041771363
0.15529238	0.031684121	0.00041889783
0.15542282	0.031907292	0.00042000527
0.15555327	0.031238096	0.00041639641
0.15568371	0.030591354	0.00041153512
0.15581415	0.030731841	0.00041309510
0.15594460	0.031371087	0.00041554920
0.15607504	0.032140068	0.00042023734
0.15620548	0.030814057	0.00041258139
0.15633593	0.031007394	0.00041286910
0.15646637	0.031086987	0.00041312890
0.15659681	0.031077890	0.00041501603
0.15672726	0.031076416	0.00041371383
0.15685770	0.030987681	0.00041331325
0.15698814	0.031641337	0.00041611018
0.15711858	0.031511042	0.00041594351
0.15724903	0.031760648	0.00041805774
0.15737947	0.030410411	0.00040965767
0.15750991	0.031616047	0.00041496682
0.15764036	0.030730908	0.00041198475
0.15777080	0.031235469	0.00041354637
0.15790124	0.031111844	0.00041213829
0.15803169	0.031744183	0.00041656904
0.15816213	0.030464286	0.00040893809
0.15829257	0.032001545	0.00041746949
0.15842302	0.031380015	0.00041459362
0.15855346	0.030713212	0.00040920241
0.15868390	0.031460695	0.00041492044
0.15881435	0.030728149	0.00041094032
0.15894479	0.031263022	0.00041321613
0.15907523	0.031250124	0.00041177748
0.15920568	0.030829227	0.00040868289
0.15933612	0.031469076	0.00041323337
0.15946656	0.030988414	0.00041040790
0.15959701	0.031205281	0.00041123244
0.15972745	0.031374879	0.00041349308
0.15985789	0.031385685	0.00041315502
0.15998834	0.031264402	0.00041067492
0.16011878	0.031421943	0.00041347177
0.16024922	0.030961105	0.00040887327
0.16037967	0.030669036	0.00040911500
0.16051011	0.030784244	0.00040884591
0.16064055	0.031250102	0.00040983470
0.16077100	0.031158187	0.00041027106
0.16090144	0.030733071	0.00040967987
0.16103188	0.031642953	0.00041149749
0.16116233	0.030793839	0.00040675217
0.16129277	0.031181433	0.00040900638
0.16142321	0.030934117	0.00040768424
0.16155365	0.031553158	0.00041229116
0.16168410	0.031302471	0.00040870136
0.16181454	0.030300280	0.00040419134
0.16194498	0.031076158	0.00040786703
0.16207543	0.030792843	0.00040570332
0.16220587	0.031125390	0.00040776115
0.16233631	0.031378848	0.00040809918
0.16246676	0.030658322	0.00040583993
0.16259720	0.030743306	0.00040560852
0.16272764	0.030793895	0.00040423590
0.16285809	0.030852503	0.00040598703
0.16298853	0.031111532	0.00040739552
0.16311897	0.031119637	0.00040702097
0.16324942	0.031592902	0.00041131168
0.16337986	0.031522187	0.00040845857
0.16351030	0.031352458	0.00040946133
0.16364075	0.030925118	0.00040653989
0.16377119	0.030575214	0.00040202773
0.16390163	0.031430329	0.00040913504
0.16403208	0.031253607	0.00040824894
0.16416252	0.031150883	0.00040573066
0.16429296	0.031365104	0.00040991634
0.16442341	0.031083113	0.00040385471
0.16455385	0.031946995	0.00041161440
0.16468429	0.031182918	0.00040693729
0.16481474	0.031634640	0.00040720751
0.16494518	0.030939580	0.00040575038
0.16507562	0.031178488	0.00040494423
0.16520607	0.029907621	0.00039813120
0.16533651	0.031533172	0.00040934228
0.16546695	0.031198540	0.00040480114
0.16559740	0.030927995	0.00040434203
0.16572784	0.031035729	0.00040295238
0.16585828	0.030591217	0.00040093479
0.16598872	0.030637589	0.00040295231
0.16611917	0.030785654	0.00040321812
0.16624961	0.030792375	0.00040134067
0.16638005	0.031425588	0.00040714224
0.16651050	0.029943370	0.00039612118
0.16664094	0.031469495	0.00040654071
0.16677138	0.031045478	0.00040244849
0.16690183	0.030396802	0.00039830413
0.16703227	0.030522761	0.00040095523
0.16716271	0.031044464	0.00040154943
0.16729316	0.031309040	0.00040554203
0.16742360	0.030744364	0.00040172711
0.16755404	0.031320066	0.00040382923
0.16768449	0.030856943	0.00040072665
0.16781493	0.030883887	0.00040039666
0.16794537	0.030991082	0.00040210220
0.16807582	0.030195445	0.00039832647
0.16820626	0.030956285	0.00040030224
0.16833670	0.030475712	0.00039891518
0.16846715	0.030531389	0.00039858637
0.16859759	0.031469803	0.00040258843
0.16872803	0.031511154	0.00040512378
0.16885848	0.030800495	0.00039899755
0.16898892	0.031324767	0.00040270023
0.16911936	0.030878157	0.00040082188
0.16924981	0.031069158	0.00040129305
0.16938025	0.030977842	0.00039939799
0.16951069	0.030620005	0.00039982763
0.16964114	0.032017218	0.00040750857
0.16977158	0.031401401	0.00040262989
0.16990202	0.031588287	0.00040258182
0.17003247	0.030392374	0.00039654706
0.17016291	0.031276993	0.00040211913
0.17029335	0.030373632	0.00039501182
0.17042379	0.030499863	0.00039698185
0.17055424	0.031053751	0.00039882979
0.17068468	0.030233716	0.00039450240
0.17081512	0.030522662	0.00039642453
0.17094557	0.031110253	0.00039825477
0.17107601	0.030162042	0.00039542903
0.17120645	0.030751386	0.00039975991
0.17133690	0.029828041	0.00039162875
0.17146734	0.030865574	0.00039701043
0.17159778	0.030889915	0.00039723327
0.17172823	0.030317701	0.00039383516
0.17185867	0.030730367	0.00039782919
0.17198911	0.030183134	0.00039053106
0.17211956	0.030908909	0.00039833002
0.17225000	0.031315420	0.00039983401
0.17238044	0.030311899	0.00039329191
0.17251089	0.030975071	0.00039816001
0.17264133	0.031363389	0.00039859599
0.17277177	0.030930526	0.00039785217
0.17290222	0.030786902	0.00039693606
0.17303266	0.030478364	0.00039184185
0.17316310	0.030820763	0.00039650585
0.17329355	0.031515819	0.00040025828
0.17342399	0.030131948	0.00039072521
0.17355443	0.030645204	0.00039477376
0.17368488	0.031166607	0.00039555460
0.17381532	0.031246725	0.00039892186
0.17394576	0.031152761	0.00039812383
0.17407621	0.030669315	0.00039314318
0.17420665	0.030208752	0.00039099733
0.17433709	0.030854020	0.00039521714
0.17446753	0.030967789	0.00039514762
0.17459798	0.030151658	0.00039126040
0.17472842	0.030901731	0.00039426415
0.17485886	0.029895196	0.00039163754
0.17498931	0.030466276	0.00039273126
0.17511975	0.029899679	0.00038689541
0.17525019	0.030908599	0.00039444706
0.17538064	0.030848626	0.00039429092
0.17551108	0.030471720	0.00039214902
0.17564152	0.030513645	0.00039216005
0.17577197	0.031399761	0.00039489841
0.17590241	0.030684654	0.00039348622
0.17603285	0.030521072	0.00039137874
0.17616330	0.030761116	0.00039156889
0.17629374	0.030267510	0.00039050609
0.17642418	0.030220504	0.00038840458
0.17655463	0.030409585	0.00039117359
0.17668507	0.031366510	0.00039691646
0.17681551	0.030650025	0.00039157195
0.17694596	0.030643088	0.00039247236
0.17707640	0.030741835	0.00039134247
0.17720684	0.030481376	0.00038872342
0.17733729	0.031321733	0.00039634798
0.17746773	0.030868570	0.00039135819
0.17759817	0.030633268	0.00039107105
0.17772862	0.030653101	0.00039253630
0.17785906	0.030498740	0.00038892413
0.17798950	0.030871513	0.00039129007
0.17811995	0.031329473	0.00039390368
0.17825039	0.031047886	0.00039131759
0.17838083	0.030701865	0.00039216745
0.17851128	0.030800435	0.00039048230
0.17864172	0.031170221	0.00039339001
0.17877216	0.031093248	0.00039262407
0.17890260	0.029557664	0.00038324585
0.17903305	0.030998713	0.00039322733
0.17916349	0.030857846	0.00039006328
0.17929393	0.030355476	0.00038759952
0.17942438	0.030429641	0.00038838257
0.17955482	0.031279506	0.00039247571
0.17968526	0.030544884	0.00038999212
0.17981571	0.030775766	0.00039102062
0.17994615	0.030414929	0.00038679092
0.18007659	0.030779126	0.00039147058
0.18020704	0.030702613	0.00038891700
0.18033748	0.030912076	0.00038963448
0.18046792	0.030636471	0.00038929480
0.18059837	0.030711884	0.00038817595
0.18072881	0.030612149	0.00038761380
0.18085925	0.030788474	0.00038867568
0.18098970	0.030382721	0.00038528001
0.18112014	0.030757018	0.00039132264
0.18125058	0.031347210	0.00039077218
0.18138103	0.030973460	0.00038994884
0.18151147	0.030700585	0.00038867332
0.18164191	0.030277122	0.00038465552
0.18177236	0.031041188	0.00039022285
0.18190280	0.030289805	0.00038566711
0.18203324	0.031219400	0.00038932996
0.18216369	0.031154085	0.00039889352
0.18229413	0.030353516	0.00039433364
0.18242457	0.031402706	0.00040536450
0.18255502	0.030659148	0.00040298779
0.18268546	0.030504612	0.00040349129
0.18281590	0.029291131	0.00039698255
0.18294635	0.030563799	0.00040681744
0.18307679	0.031187223	0.00041203043
0.18320723	0.030595689	0.00041201747
0.18333767	0.030760382	0.00041077165
0.18346812	0.030696407	0.00041497303
0.18359856	0.030908596	0.00041576937
0.18372900	0.030579710	0.00041462451
0.18385945	0.031011905	0.00041942314
0.18398989	0.031087214	0.00041939268
0.18412033	0.030922390	0.00042116080
0.18425078	0.030866405	0.00042319893
0.18438122	0.030792059	0.00042071781
0.18451166	0.030582734	0.00042072523
0.18464211	0.030378521	0.00042174933
0.18477255	0.030502954	0.00042495411
0.18490299	0.031120034	0.00043083010
0.18503344	0.030826917	0.00042464222
0.18516388	0.030263807	0.00042629007
0.18529432	0.031395488	0.00043299270
0.18542477	0.030702334	0.00042975286
0.18555521	0.031068582	0.00043411688
0.18568565	0.030323338	0.00042702607
0.18581610	0.030375147	0.00042886401
0.18594654	0.030821827	0.00043173382
0.18607698	0.031582639	0.00043742685
0.18620743	0.030060468	0.00043153225
0.18633787	0.031175182	0.00044041559
0.18646831	0.030159501	0.00043023500
0.18659876	0.030863350	0.00043786814
0.18672920	0.030731600	0.00043743484
0.18685964	0.030716745	0.00043791743
0.18699009	0.030320118	0.00043524966
0.18712053	0.031052482	0.00043029762
0.18725097	0.030689699	0.00042512788
0.18738142	0.031353019	0.00042651239
0.18751186	0.030820548	0.00042168626
0.18764230	0.030547818	0.00041830697
0.18777274	0.030677426	0.00041724494
0.18790319	0.030534940	0.00041441168
0.18803363	0.031315725	0.00041902507
0.18816407	0.030109937	0.00040718424
0.18829452	0.030511607	0.00041080280
0.18842496	0.030966390	0.00041250184
0.18855540	0.030934819	0.00040970742
0.18868585	0.030764889	0.00041026458
0.18881629	0.030618174	0.00040482823
0.18894673	0.030959069	0.00040913593
0.18907718	0.030841217	0.00040613466
0.18920762	0.031130760	0.00040686672
0.18933806	0.030582050	0.00040218920
0.18946851	0.030037414	0.00039781415
0.18959895	0.030037921	0.00039761385
0.18972939	0.031050603	0.00040415746
0.18985984	0.030582297	0.00039870819
0.18999028	0.030178419	0.00039695621
0.19012072	0.030289062	0.00039777407
0.19025117	0.030674491	0.00039716892
0.19038161	0.030427281	0.00039665929
0.19051205	0.030851468	0.00039830932
0.19064250	0.029734647	0.00039060433
0.19077294	0.030677598	0.00039760841
0.19090338	0.030587688	0.00039388648
0.19103383	0.029930764	0.00039020526
0.19116427	0.030648903	0.00039337359
0.19129471	0.030358830	0.00039081192
0.19142516	0.030585440	0.00039361925
0.19155560	0.031196240	0.00039287235
0.19168604	0.030350922	0.00038974736
0.19181649	0.030343238	0.00038979748
0.19194693	0.030669576	0.00038979522
0.19207737	0.030764339	0.00039128066
0.19220781	0.030550064	0.00038676430
0.19233826	0.030140311	0.00038629216
0.19246870	0.030839542	0.00038991773
0.19259914	0.030706132	0.00038613624
0.19272959	0.030688511	0.00038843381
0.19286003	0.030519367	0.00038700593
0.19299047	0.030937900	0.00038652620
0.19312092	0.030234285	0.00038349748
0.19325136	0.030673595	0.00038671696
0.19338180	0.030847685	0.00038719219
0.19351225	0.030607657	0.00038780347
0.19364269	0.030707556	0.00038417264
0.19377313	0.030097661	0.00038340894
0.19390358	0.030314713	0.00038507102
0.19403402	0.030733303	0.00038498870
0.19416446	0.029788016	0.00038136293
0.19429491	0.030509455	0.00038403863
0.19442535	0.030091278	0.00038120941
0.19455579	0.030382396	0.00038354403
0.19468624	0.030909206	0.00038396957
0.19481668	0.030433812	0.00038474772
0.19494712	0.030065584	0.00038078415
0.19507757	0.030531001	0.00038323651
0.19520801	0.030582301	0.00038335919
0.19533845	0.030052352	0.00037998413
0.19546890	0.030752911	0.00038514211
0.19559934	0.030354993	0.00038370709
0.19572978	0.029355370	0.00037519340
0.19586023	0.031018363	0.00038584350
0.19599067	0.030434114	0.00038206933
0.19612111	0.030407817	0.00037977340
0.19625156	0.030455830	0.00038415998
0.19638200	0.030366660	0.00037923821
0.19651244	0.030808554	0.00038430291
0.19664288	0.030136541	0.00037913946
0.19677333	0.030734350	0.00038098430
0.19690377	0.029946507	0.00037869275
0.19703421	0.030405818	0.00038056228
0.19716466	0.030377291	0.00038021290
0.19729510	0.030424097	0.00038013161
0.19742554	0.030723002	0.00038100057
0.19755599	0.030465618	0.00038075554
0.19768643	0.030608809	0.00038227327
0.19781687	0.030763863	0.00038057797
0.19794732	0.030482052	0.00038049476
0.19807776	0.030494792	0.00037898146
0.19820820	0.031278599	0.00038409421
0.19833865	0.029745065	0.00037562599
0.19846909	0.030640627	0.00037905678
0.19859953	0.030359057	0.00037936176
0.19872998	0.030407872	0.00037828035
0.19886042	0.029506206	0.00037159414
0.19899086	0.030244310	0.00037939862
0.19912131	0.030153211	0.00037574871
0.19925175	0.029964274	0.00037626537
0.19938219	0.030365304	0.00037759993
0.19951264	0.030570687	0.00037690196
0.19964308	0.029786869	0.00037477280
0.19977352	0.030847723	0.00038018195
0.19990397	0.030006359	0.00037495635
0.20003441	0.031439467	0.00038426698
0.20016485	0.030159251	0.00037458589
0.20029530	0.030182719	0.00037609079
0.20042574	0.030084598	0.00037607137
0.20055618	0.029892884	0.00037410968
0.20068663	0.030688995	0.00037921647
0.20081707	0.030438414	0.00037640368
0.20094751	0.030118033	0.00037452328
0.20107795	0.030387349	0.00037746254
0.20120840	0.030365014	0.00037545822
0.20133884	0.030621219	0.00037891186
0.20146928	0.030528529	0.00037758116
0.20159973	0.030474852	0.00037607700
0.20173017	0.030416021	0.00037620716
0.20186061	0.029829444	0.00037127179
0.20199106	0.030470340	0.00037647127
0.20212150	0.030583064	0.00037684942
0.20225194	0.030444586	0.00037507528
0.20238239	0.030000330	0.00037308993
0.20251283	0.030867064	0.00037730253
0.20264327	0.030020460	0.00037261391
0.20277372	0.030475260	0.00037700602
0.20290416	0.030500447	0.00037639626
0.20303460	0.029953146	0.00037302218
0.20316505	0.030777552	0.00037555547
0.20329549	0.030174745	0.00037183973
0.20342593	0.030355666	0.00037417439
0.20355638	0.029668710	0.00036957871
0.20368682	0.029246409	0.00036631695
0.20381726	0.030197266	0.00037355890
0.20394771	0.030320776	0.00037147425
0.20407815	0.029681622	0.00037044065
0.20420859	0.030033706	0.00037127843
0.20433904	0.029754469	0.00036823368
0.20446948	0.030624082	0.00037457217
0.20459992	0.030161258	0.00037057646
0.20473037	0.030002389	0.00036971931
0.20486081	0.029831729	0.00036906157
0.20499125	0.031003604	0.00037494142
0.20512170	0.029793453	0.00036909259
0.20525214	0.030350833	0.00037144939
0.20538258	0.030542999	0.00037126365
0.20551302	0.029878715	0.00036878900
0.20564347	0.029945565	0.00036814323
0.20577391	0.029818055	0.00036855986
0.20590435	0.030738941	0.00037336680
0.20603480	0.030011906	0.00036830178
0.20616524	0.030142795	0.00036897801
0.20629568	0.030185469	0.00037011597
0.20642613	0.030152918	0.00036862489
0.20655657	0.030900053	0.00037404968
0.20668701	0.030432766	0.00036999931
0.20681746	0.029494890	0.00036592943
0.20694790	0.029586061	0.00036713893
0.20707834	0.030722579	0.00037165983
0.20720879	0.029955575	0.00036860562
0.20733923	0.030881743	0.00037209963
0.20746967	0.030394457	0.00036897818
0.20760012	0.029337774	0.00036514378
0.20773056	0.030058308	0.00036593648
0.20786100	0.030486936	0.00037188698
0.20799145	0.030470311	0.00037034306
0.20812189	0.030336367	0.00036818013
0.20825233	0.030212077	0.00036791141
0.20838278	0.030308575	0.00036870868
0.20851322	0.030902933	0.00037210481
0.20864366	0.029890417	0.00036763532
0.20877411	0.029989679	0.00036626864
0.20890455	0.029500208	0.00036471624
0.20903499	0.029600061	0.00036407037
0.20916544	0.030335651	0.00036802642
0.20929588	0.029369183	0.00036487069
0.20942632	0.030122625	0.00036592954
0.20955677	0.030349487	0.00036925449
0.20968721	0.029128416	0.00036192751
0.20981765	0.030137987	0.00036534931
0.20994809	0.029768687	0.00036513393
0.21007854	0.029772815	0.00036507148
0.21020898	0.029965081	0.00036528678
0.21033942	0.030452771	0.00036839438
0.21046987	0.029643999	0.00036314790
0.21060031	0.029917467	0.00036649508
0.21073075	0.030304624	0.00036770885
0.21086120	0.029983222	0.00036583567
0.21099164	0.030148448	0.00036594700
0.21112208	0.029710406	0.00036327854
0.21125253	0.030119799	0.00036441948
0.21138297	0.029444649	0.00036387631
0.21151341	0.029463298	0.00036133047
0.21164386	0.029697081	0.00036343912
0.21177430	0.030153570	0.00036480627
0.21190474	0.030015093	0.00036529740
0.21203519	0.030359342	0.00036750421
0.21216563	0.030075903	0.00036391824
0.21229607	0.029522991	0.00036232154
0.21242652	0.030887290	0.00037050337
0.21255696	0.030131811	0.00036391257
0.21268740	0.030082332	0.00036562914
0.21281785	0.029475165	0.00036003317
0.21294829	0.030035907	0.00036419046
0.21307873	0.030464283	0.00036665231
0.21320918	0.029720489	0.00036206322
0.21333962	0.029774572	0.00036146204
0.21347006	0.030143640	0.00036666700
0.21360051	0.029827547	0.00036107830
0.21373095	0.029827317	0.00036277367
0.21386139	0.030467874	0.00036530547
0.21399184	0.030406464	0.00036506414
0.21412228	0.029842673	0.00036302496
0.21425272	0.029563649	0.00035942008
0.21438316	0.030207005	0.00036347444
0.21451361	0.030034664	0.00036382699
0.21464405	0.029052924	0.00035580214
0.21477449	0.029982145	0.00036182758
0.21490494	0.030254606	0.00036415274
0.21503538	0.029669327	0.00036019429
0.21516582	0.030148690	0.00036406936
0.21529627	0.029934706	0.00036040616
0.21542671	0.030534400	0.00036479090
0.21555715	0.030252325	0.00036289066
0.21568760	0.030462842	0.00036375884
0.21581804	0.030509365	0.00036468044
0.21594848	0.029550086	0.00035878548
0.21607893	0.029498237	0.00035836742
0.21620937	0.029656012	0.00036042217
0.21633981	0.030157146	0.00036111016
0.21647026	0.029731547	0.00036004963
0.21660070	0.030798151	0.00036609526
0.21673114	0.029948872	0.00036042240
0.21686159	0.030236056	0.00036187869
0.21699203	0.029621992	0.00035734486
0.21712247	0.030259690	0.00036276886
0.21725292	0.029376820	0.00035988252
0.21738336	0.029509773	0.00035647268
0.21751380	0.029325171	0.00035617843
0.21764425	0.029925057	0.00036046902
0.21777469	0.029935463	0.00036089040
0.21790513	0.030125688	0.00036183999
0.21803558	0.029618772	0.00035676636
0.21816602	0.029571373	0.00035796190
0.21829646	0.029609373	0.00035708327
0.21842691	0.029839052	0.00035807131
0.21855735	0.029185501	0.00035639229
0.21868779	0.029268049	0.00035645128
0.21881823	0.030141466	0.00035986417
0.21894868	0.030307983	0.00036101798
0.21907912	0.029636019	0.00035561110
0.21920956	0.030262699	0.00036127552
0.21934001	0.029143930	0.00035426854
0.21947045	0.029860781	0.00035795435
0.21960089	0.029779632	0.00035795611
0.21973134	0.029771604	0.00035675890
0.21986178	0.029008324	0.00035291737
0.21999222	0.029858508	0.00035881280
0.22012267	0.029868491	0.00035663216
0.22025311	0.029677271	0.00035791432
0.22038355	0.029758724	0.00035499128
0.22051400	0.030316943	0.00036005893
0.22064444	0.029640241	0.00035675465
0.22077488	0.029681539	0.00035564103
0.22090533	0.029959173	0.00035901731
0.22103577	0.029435063	0.00035428624
0.22116621	0.029689487	0.00035428675
0.22129666	0.029760596	0.00035615159
0.22142710	0.030282130	0.00035961579
0.22155754	0.029636034	0.00035531345
0.22168799	0.029682367	0.00035603414
0.22181843	0.029937539	0.00035455852
0.22194887	0.030080175	0.00035901961
0.22207932	0.030152159	0.00035691080
0.22220976	0.030264976	0.00035782451
0.22234020	0.030188860	0.00035874163
0.22247065	0.029822621	0.00035530286
0.22260109	0.030026120	0.00035666627
0.22273153	0.029782975	0.00035689516
0.22286198	0.029706748	0.00035360504
0.22299242	0.029912192	0.00035717192
0.22312286	0.029906472	0.00035485172
0.22325330	0.029874767	0.00035544404
0.22338375	0.029983984	0.00035609938
0.22351419	0.029327996	0.00035243355
0.22364463	0.029928476	0.00035611331
0.22377508	0.029631407	0.00035477611
0.22390552	0.030330420	0.00035611280
0.22403596	0.029822293	0.00035493866
0.22416641	0.029559614	0.00035323916
0.22429685	0.029468618	0.00035298163
0.22442729	0.029404402	0.00035352300
0.22455774	0.029207980	0.00034951615
0.22468818	0.030087668	0.00035499293
0.22481862	0.029084630	0.00035000881
0.22494907	0.029801369	0.00035279150
0.22507951	0.029694956	0.00035347774
0.22520995	0.029925967	0.00035447746
0.22534040	0.029967058	0.00035295850
0.22547084	0.029346085	0.00035157620
0.22560128	0.029889402	0.00035303699
0.22573173	0.030295767	0.00035640589
0.22586217	0.029537279	0.00035161269
0.22599261	0.029923149	0.00035311188
0.22612306	0.029387811	0.00035124317
0.22625350	0.029905857	0.00035268466
0.22638394	0.029273520	0.00035020386
0.22651439	0.029068650	0.00035050476
0.22664483	0.029183501	0.00034880679
0.22677527	0.029159972	0.00034922932
0.22690572	0.029970266	0.00035217379
0.22703616	0.029670598	0.00035250192
0.22716660	0.029274240	0.00035085090
0.22729705	0.030057826	0.00035286518
0.22742749	0.030027629	0.00035263957
0.22755793	0.029696971	0.00035157413
0.22768837	0.029703583	0.00035041603
0.22781882	0.029201038	0.00034942634
0.22794926	0.029746521	0.00035069680
0.22807970	0.030492744	0.00035606716
0.22821015	0.029663490	0.00035074664
0.22834059	0.029528787	0.00034907757
0.22847103	0.029832578	0.00035270676
0.22860148	0.029282028	0.00034934259
0.22873192	0.029273352	0.00034906890
0.22886236	0.029264878	0.00034861633
0.22899281	0.029712200	0.00035055332
0.22912325	0.029273344	0.00034823651
0.22925369	0.028882985	0.00034758750
0.22938414	0.029159765	0.00034675056
0.22951458	0.029188807	0.00034950312
0.22964502	0.028932994	0.00034442241
0.22977547	0.029935487	0.00035155068
0.22990591	0.029324168	0.00034752008
0.23003635	0.029039929	0.00034635240
0.23016680	0.029916213	0.00035069310
0.23029724	0.028801900	0.00034559931
0.23042768	0.029804423	0.00034732632
0.23055813	0.028851929	0.00034543417
0.23068857	0.028938653	0.00034959219
0.23081901	0.029489751	0.00035749337
0.23094946	0.029431259	0.00035910958
0.23107990	0.029234567	0.00035750284
0.23121034	0.029581066	0.00036293477
0.23134079	0.029109393	0.00036237958
0.23147123	0.029339892	0.00036364929
0.23160167	0.029701693	0.00036827981
0.23173212	0.029410992	0.00036716417
0.23186256	0.029267857	0.00036742132
0.23199300	0.029611769	0.00037169385
0.23212344	0.029718158	0.00037073547
0.23225389	0.029876658	0.00037644269
0.23238433	0.029768883	0.00037507544
0.23251477	0.029928559	0.00037536721
0.23264522	0.030234655	0.00037976518
0.23277566	0.029760987	0.00037687223
0.23290610	0.029543837	0.00037704901
0.23303655	0.029910612	0.00038235154
0.23316699	0.029357424	0.00037647652
0.23329743	0.029427797	0.00037918701
0.23342788	0.029861125	0.00037984396
0.23355832	0.029122608	0.00037612369
0.23368876	0.029326543	0.00037724189
0.23381921	0.029180227	0.00037586307
0.23394965	0.029324365	0.00037602388
0.23408009	0.029811296	0.00038085278
0.23421054	0.028695701	0.00037193164
0.23434098	0.028917018	0.00037783413
0.23447142	0.029233419	0.00037652556
0.23460187	0.028791524	0.00037630710
0.23473231	0.029159447	0.00037833688
0.23486275	0.029144451	0.00037706162
0.23499320	0.029281985	0.00037935959
0.23512364	0.029795534	0.00038287417
0.23525408	0.029468948	0.00038142988
0.23538453	0.030177721	0.00038378208
0.23551497	0.029453387	0.00037890691
0.23564541	0.028550456	0.00037653160
0.23577586	0.029353040	0.00038276728
0.23590630	0.030099879	0.00038326461
0.23603674	0.029564343	0.00038355568
0.23616719	0.029686384	0.00038090223
0.23629763	0.029251298	0.00038071448
0.23642807	0.029435220	0.00038286219
0.23655851	0.029962248	0.00038514851
0.23668896	0.029972409	0.00038496706
0.23681940	0.029199813	0.00038175704
0.23694984	0.028794542	0.00037693410
0.23708029	0.030155096	0.00038853921
0.23721073	0.029823085	0.00038427719
0.23734117	0.030147837	0.00038976288
0.23747162	0.030152951	0.00038837904
0.23760206	0.029808497	0.00038473797
0.23773250	0.028806927	0.00038219182
0.23786295	0.029877897	0.00038832975
0.23799339	0.029528895	0.00038417176
0.23812383	0.028557768	0.00038163891
0.23825428	0.029460169	0.00038314601
0.23838472	0.029594326	0.00038484233
0.23851516	0.029317709	0.00038537998
0.23864561	0.029138744	0.00038309491
0.23877605	0.029604096	0.00038851687
0.23890649	0.029502562	0.00038475417
0.23903694	0.029935893	0.00038921831
0.23916738	0.028660928	0.00038136342
0.23929782	0.029522929	0.00038777080
0.23942827	0.029799151	0.00038892095
0.23955871	0.029328359	0.00038773224
0.23968915	0.029496991	0.00038427257
0.23981960	0.028462448	0.00038392014
0.23995004	0.029517195	0.00038752624
0.24008048	0.029768082	0.00039002767
0.24021093	0.029619404	0.00039076326
0.24034137	0.029057515	0.00038358955
0.24047181	0.029237391	0.00038560841
0.24060226	0.028885201	0.00038647613
0.24073270	0.029927471	0.00039035288
0.24086314	0.029107329	0.00038887806
0.24099358	0.029335314	0.00038734609
0.24112403	0.029246116	0.00038755519
0.24125447	0.029652571	0.00039020150
0.24138491	0.029306915	0.00038675337
0.24151536	0.029151695	0.00038768652
0.24164580	0.029317517	0.00038762045
0.24177624	0.029124734	0.00038673716
0.24190669	0.029237343	0.00038915365
0.24203713	0.029659242	0.00039099747
0.24216757	0.029518408	0.00039020840
0.24229802	0.029748275	0.00039341391
0.24242846	0.029729724	0.00039067651
0.24255890	0.029114246	0.00038749892
0.24268935	0.029479764	0.00039040187
0.24281979	0.029265507	0.00039033767
0.24295023	0.029614070	0.00039296882
0.24308068	0.029113168	0.00038805679
0.24321112	0.029320622	0.00038899651
0.24334156	0.029433150	0.00039277553
0.24347201	0.028954283	0.00038566891
0.24360245	0.029415146	0.00039329587
0.24373289	0.029457873	0.00039158913
0.24386334	0.029430295	0.00039258584
0.24399378	0.030303197	0.00039663764
0.24412422	0.029875331	0.00039279764
0.24425467	0.028692723	0.00038711779
0.24438511	0.028624557	0.00038854711
0.24451555	0.029545533	0.00039372302
0.24464600	0.029974067	0.00039445162
0.24477644	0.028974669	0.00038860682
0.24490688	0.029338683	0.00039300851
0.24503733	0.029076141	0.00039245917
0.24516777	0.029583314	0.00039092731
0.24529821	0.029685784	0.00039596355
0.24542865	0.029177427	0.00039132468
0.24555910	0.028890420	0.00039114611
0.24568954	0.029915799	0.00039713327
0.24581998	0.028867890	0.00038920387
0.24595043	0.029552657	0.00039484768
0.24608087	0.028834624	0.00039088394
0.24621131	0.029997463	0.00039421778
0.24634176	0.029358532	0.00039349799
0.24647220	0.029156997	0.00039107564
0.24660264	0.029508487	0.00039653860
0.24673309	0.029204904	0.00039184650
0.24686353	0.028700444	0.00038928984
0.24699397	0.029035829	0.00039114290
0.24712442	0.029758307	0.00039820169
0.24725486	0.028876841	0.00038866366
0.24738530	0.029635695	0.00039791021
0.24751575	0.028905401	0.00039101977
0.24764619	0.029276008	0.00039431911
0.24777663	0.029920750	0.00039828707
0.24790708	0.029193777	0.00039220341
0.24803752	0.029433018	0.00039581802
0.24816796	0.028899440	0.00039167314
0.24829841	0.029952096	0.00039603156
0.24842885	0.029144278	0.00039462120
0.24855929	0.029057525	0.00039180592
0.24868974	0.028477569	0.00039124227
0.24882018	0.028562370	0.00039163107
0.24895062	0.029269257	0.00039118969
0.24908107	0.030132628	0.00040084974
0.24921151	0.029694253	0.00039635380
0.24934195	0.028991403	0.00039290185
0.24947240	0.028753700	0.00039188881
0.24960284	0.029194946	0.00039501328
0.24973328	0.030033301	0.00039972279
0.24986372	0.029250900	0.00039661014
0.24999417	0.029032303	0.00039392259
0.25012461	0.029463015	0.00039874025
0.25025505	0.029378820	0.00039457776
0.25038550	0.029278255	0.00039459971
0.25051594	0.028949486	0.00039585588
0.25064638	0.028685110	0.00039138711
0.25077683	0.029571148	0.00039911946
0.25090727	0.028428843	0.00039319214
0.25103771	0.028927739	0.00039253270
0.25116816	0.028938015	0.00039469359
0.25129860	0.028972294	0.00039361316
0.25142904	0.028605116	0.00039362111
0.25155949	0.029054470	0.00039706799
0.25168993	0.029439306	0.00039713922
0.25182037	0.029136161	0.00039482441
0.25195082	0.028951570	0.00039447296
0.25208126	0.029480216	0.00039916041
0.25221170	0.029262790	0.00039834436
0.25234215	0.029753648	0.00039874338
0.25247259	0.028272328	0.00039018691
0.25260303	0.029746577	0.00040242088
0.25273348	0.028807267	0.00039223886
0.25286392	0.028874280	0.00039727628
0.25299436	0.029134430	0.00039510802
0.25312481	0.029012673	0.00039706594
0.25325525	0.029170373	0.00039536821
0.25338569	0.029446550	0.00039765237
0.25351614	0.028726070	0.00039445494
0.25364658	0.029430580	0.00040050352
0.25377702	0.029282629	0.00039706723
0.25390747	0.028942649	0.00039767424
0.25403791	0.029346541	0.00039661693
0.25416835	0.029325678	0.00040195415
0.25429879	0.029049895	0.00039734979
0.25442924	0.028129626	0.00039084792
0.25455968	0.028860128	0.00039617095
0.25469012	0.028624363	0.00039470854
0.25482057	0.028723692	0.00039609002
0.25495101	0.029367423	0.00039853194
0.25508145	0.029532998	0.00039948843
0.25521190	0.030157555	0.00040573691
0.25534234	0.029503101	0.00039860704
0.25547278	0.029831455	0.00039887718
0.25560323	0.029250887	0.00039723741
0.25573367	0.029030108	0.00040061252
0.25586411	0.028823014	0.00040774976
0.25599456	0.029184754	0.00041294411
0.25612500	0.029365018	0.00041508905
0.25625544	0.029120332	0.00041778409
0.25638589	0.029150561	0.00042214122
0.25651633	0.028712678	0.00041963774
0.25664677	0.029188054	0.00042676430
0.25677722	0.028444576	0.00042246011
0.25690766	0.029207666	0.00042936182
0.25703810	0.029451108	0.00043617287
0.25716855	0.029334131	0.00043541127
0.25729899	0.029678562	0.00043984671
0.25742943	0.029446487	0.00044015749
0.25755988	0.029748867	0.00044176173
0.25769032	0.028888869	0.00044250680
0.25782076	0.029303926	0.00044371105
0.25795121	0.029390616	0.00044816411
0.25808165	0.030225813	0.00045706538
0.25821209	0.029222963	0.00044718173
0.25834253	0.028793255	0.00044897902
0.25847298	0.029004748	0.00045140131
0.25860342	0.027938394	0.00044830134
0.25873386	0.028943240	0.00045444929
0.25886431	0.028938197	0.00045803387
0.25899475	0.029657981	0.00046230278
0.25912519	0.029023647	0.00046167833
0.25925564	0.029082001	0.00046127086
0.25938608	0.028621596	0.00046270238
0.25951652	0.029259059	0.00046727805
0.25964697	0.029633829	0.00047154108
0.25977741	0.029189855	0.00047057241
0.25990785	0.029091365	0.00047247870
0.26003830	0.028813660	0.00046906295
0.26016874	0.028732173	0.00047506329
0.26029918	0.028808625	0.00046787374
0.26042963	0.029563690	0.00047846363
0.26056007	0.029430738	0.00047811199
0.26069051	0.028766221	0.00047565965
0.26082096	0.029291796	0.00047642024
0.26095140	0.028302297	0.00047445582
0.26108184	0.029188303	0.00047844873
0.26121229	0.029191152	0.00047978332
0.26134273	0.028958741	0.00047861363
0.26147317	0.029170382	0.00048245406
0.26160362	0.029170868	0.00048396699
0.26173406	0.029200109	0.00048358773
0.26186450	0.028784701	0.00048125297
0.26199495	0.029206209	0.00048407848
0.26212539	0.028367242	0.00048058894
0.26225583	0.029307811	0.00048947742
0.26238628	0.028679602	0.00048316791
0.26251672	0.029950806	0.00049197185
0.26264716	0.028948292	0.00048845457
0.26277760	0.028895027	0.00048822160
0.26290805	0.028790913	0.00048938461
0.26303849	0.028779415	0.00048858697
0.26316893	0.028772543	0.00049272677
0.26329938	0.029712990	0.00049315524
0.26342982	0.029233103	0.00049480079
0.26356026	0.029210778	0.00049507213
0.26369071	0.029217162	0.00049668172
0.26382115	0.029024881	0.00049391224
0.26395159	0.029076684	0.00049484119
0.26408204	0.029596560	0.00049994839
0.26421248	0.029167836	0.00050112580
0.26434292	0.029429635	0.00049988884
0.26447337	0.028854475	0.00049806496
0.26460381	0.029141718	0.00049823994
0.26473425	0.029428472	0.00050115690
0.26486470	0.029196749	0.00050507443
0.26499514	0.028184060	0.00049410212
0.26512558	0.029786552	0.00051010952
0.26525603	0.028647537	0.00050458804
[truncated: 573 more rows]
