# Supplementary material for: Rationally seeded computational protein design of ɑ-helical barrels
Source: Nat Chem Biol. 2024 Jun 20;20(8):991–9. doi: 10.1038/s41589-024-01642-0 (PMC11288890; doi:10.1038/s41589-024-01642-0)
Supplement: Supplementary file 3 — PDB and .mtz files used for making figure panels b–d and j–m. [file 41589_2024_1642_MOESM3_ESM.zip › KIA_RP_RSPD_NatChemBiol_data_Figure2/scapCC6_LLIA_panels_e-h/SAXS_panel_i/SAXS_raw_SEC_scapCC6_LLIA/b21-443535_00291.dat]

0.0045000000	0.57322546	0.0075158125
0.0046304432	0.51549762	0.0071562389
0.0047608865	0.50045428	0.0067055872
0.0048913297	0.44949756	0.0062635958
0.0050217729	0.40022450	0.0057099234
0.0051522162	0.36822075	0.0054952200
0.0052826594	0.35295415	0.0051125937
0.0054131026	0.32470696	0.0049186734
0.0055435459	0.29683740	0.0046055911
0.0056739891	0.28261524	0.0043923345
0.0058044323	0.26922645	0.0042399180
0.0059348756	0.26239459	0.0041079466
0.0060653188	0.23565029	0.0037944004
0.0061957621	0.23503933	0.0037894786
0.0063262053	0.22748675	0.0037188119
0.0064566485	0.21535165	0.0035398809
0.0065870918	0.20202674	0.0034286172
0.0067175350	0.19016027	0.0032723086
0.0068479782	0.17965302	0.0031953782
0.0069784215	0.18263581	0.0031564086
0.0071088647	0.18030348	0.0031292125
0.0072393079	0.16648882	0.0029612347
0.0073697512	0.15791974	0.0028594763
0.0075001944	0.15287095	0.0028074538
0.0076306376	0.16190659	0.0028474865
0.0077610809	0.14949328	0.0026923710
0.0078915241	0.15000495	0.0027077412
0.0080219673	0.14375180	0.0025843608
0.0081524106	0.14682335	0.0026472928
0.0082828538	0.13897319	0.0024804780
0.0084132970	0.13700506	0.0025182032
0.0085437403	0.12129852	0.0023305100
0.0086741835	0.12171022	0.0023129465
0.0088046267	0.12306655	0.0023178880
0.0089350700	0.12425130	0.0022841702
0.0090655132	0.11977407	0.0021977819
0.0091959565	0.11371765	0.0022119702
0.0093263997	0.11233183	0.0021008535
0.0094568429	0.10684123	0.0020459560
0.0095872862	0.10384482	0.0020330488
0.0097177294	0.10407410	0.0019904140
0.0098481726	0.10066625	0.0019640558
0.0099786159	0.093032232	0.0018677555
0.010109059	0.090669273	0.0018104910
0.010239502	0.094921064	0.0018691189
0.010369946	0.086672388	0.0017546312
0.010500389	0.090262406	0.0017777286
0.010630832	0.083829877	0.0017083254
0.010761275	0.082910071	0.0016706100
0.010891719	0.083323309	0.0016844165
0.011022162	0.076669429	0.0015732222
0.011152605	0.073767733	0.0015421919
0.011283048	0.074400343	0.0015639847
0.011413491	0.073873205	0.0015117145
0.011543935	0.070169885	0.0014644171
0.011674378	0.070980326	0.0014592510
0.011804821	0.070035259	0.0014091817
0.011935264	0.068468334	0.0013932569
0.012065708	0.067275667	0.0013633518
0.012196151	0.063196384	0.0013044746
0.012326594	0.063893908	0.0013180296
0.012457037	0.062475356	0.0012879445
0.012587481	0.064202801	0.0012784432
0.012717924	0.058866318	0.0012081656
0.012848367	0.061994109	0.0012264641
0.012978810	0.059955944	0.0011948237
0.013109253	0.060916369	0.0011740747
0.013239697	0.058703342	0.0011584138
0.013370140	0.057666673	0.0011372968
0.013500583	0.057246522	0.0011305454
0.013631026	0.056435852	0.0011100017
0.013761470	0.055819536	0.0011071254
0.013891913	0.056442089	0.0010844190
0.014022356	0.054066181	0.0010710880
0.014152799	0.057037718	0.0010851031
0.014283243	0.055921127	0.0010671448
0.014413686	0.054416907	0.0010643354
0.014544129	0.053853773	0.0010408556
0.014674572	0.051490559	0.0010078677
0.014805016	0.055163687	0.0010400830
0.014935459	0.053508668	0.0010218534
0.015065902	0.052725318	0.0010116978
0.015196345	0.054251241	0.0010192623
0.015326788	0.054959058	0.0010217941
0.015457232	0.051651500	0.00098566609
0.015587675	0.052308753	0.00098103439
0.015718118	0.051207049	0.00097557931
0.015848561	0.050674760	0.00095696423
0.015979005	0.050766084	0.00096316024
0.016109448	0.050303700	0.00095389028
0.016239891	0.049425999	0.00093707034
0.016370334	0.049907736	0.00093485291
0.016500778	0.048930563	0.00092885287
0.016631221	0.049825737	0.00092796106
0.016761664	0.048068938	0.00091231907
0.016892107	0.048725519	0.00091030940
0.017022551	0.049465321	0.00091335560
0.017152994	0.048490736	0.00090529419
0.017283437	0.048894307	0.00089883712
0.017413880	0.048812611	0.00089476579
0.017544323	0.048208093	0.00088833424
0.017674767	0.048399939	0.00088056750
0.017805210	0.047612130	0.00088168952
0.017935653	0.046967620	0.00086384830
0.018066096	0.046865101	0.00086416305
0.018196540	0.046370951	0.00085695147
0.018326983	0.045773099	0.00084131093
0.018457426	0.045406314	0.00083528113
0.018587869	0.046138558	0.00084461711
0.018718313	0.045339136	0.00083177200
0.018848756	0.045111045	0.00083337924
0.018979199	0.045232777	0.00081982421
0.019109642	0.044908488	0.00081812628
0.019240086	0.045144246	0.00081862814
0.019370529	0.043525525	0.00080553666
0.019500972	0.045550622	0.00081144045
0.019631415	0.045386720	0.00081175604
0.019761858	0.043805499	0.00079174606
0.019892302	0.044724525	0.00079951793
0.020022745	0.044311572	0.00079240438
0.020153188	0.044151093	0.00079331953
0.020283631	0.043402258	0.00078101139
0.020414075	0.043156546	0.00076964942
0.020544518	0.042665910	0.00076725028
0.020674961	0.043121325	0.00076852474
0.020805404	0.043410737	0.00077392420
0.020935848	0.044098302	0.00077329039
0.021066291	0.041922168	0.00075073813
0.021196734	0.043422258	0.00076082616
0.021327177	0.042144098	0.00075111410
0.021457621	0.043256365	0.00075353908
0.021588064	0.043103785	0.00075629354
0.021718507	0.041663898	0.00073283233
0.021848950	0.041869510	0.00074232340
0.021979393	0.042710697	0.00074379724
0.022109837	0.041376946	0.00072611532
0.022240280	0.042637357	0.00073345031
0.022370723	0.041206048	0.00072625239
0.022501166	0.040500502	0.00071235812
0.022631610	0.042067521	0.00072527909
0.022762053	0.042305955	0.00072044990
0.022892496	0.040760606	0.00071168372
0.023022939	0.041789685	0.00071654250
0.023153383	0.040998577	0.00070893796
0.023283826	0.040461667	0.00069891072
0.023414269	0.041215563	0.00070659664
0.023544712	0.041534680	0.00070536429
0.023675156	0.039812161	0.00069362418
0.023805599	0.041620760	0.00069686642
0.023936042	0.041482256	0.00070671110
0.024066485	0.041982244	0.00070231682
0.024196928	0.040258144	0.00068404587
0.024327372	0.040401082	0.00068285714
0.024457815	0.041077153	0.00069113897
0.024588258	0.040539094	0.00068170209
0.024718701	0.040465443	0.00067910827
0.024849145	0.040791402	0.00067710732
0.024979588	0.040315763	0.00067450784
0.025110031	0.041299588	0.00068105264
0.025240474	0.040673360	0.00067263421
0.025370918	0.039399775	0.00066001234
0.025501361	0.039422665	0.00065883077
0.025631804	0.039403590	0.00066120498
0.025762247	0.039268970	0.00065143624
0.025892691	0.039805682	0.00066008624
0.026023134	0.039810245	0.00065736203
0.026153577	0.038350659	0.00064797620
0.026284020	0.040000027	0.00064876202
0.026414463	0.039273621	0.00064890281
0.026544907	0.039539617	0.00064519991
0.026675350	0.039705886	0.00065269565
0.026805793	0.038502222	0.00063634465
0.026936236	0.038535701	0.00063516832
0.027066680	0.038878840	0.00063364359
0.027197123	0.037548024	0.00062714094
0.027327566	0.039003423	0.00063235376
0.027458009	0.038215479	0.00062583333
0.027588453	0.038295624	0.00062455088
0.027718896	0.038472680	0.00062910629
0.027849339	0.038561571	0.00061924760
0.027979782	0.038383309	0.00062268466
0.028110226	0.038569256	0.00061971229
0.028240669	0.038334296	0.00061872292
0.028371112	0.038797714	0.00061743658
0.028501555	0.037458729	0.00060911136
0.028631998	0.038418450	0.00061124105
0.028762442	0.037886871	0.00061243645
0.028892885	0.038116102	0.00061195577
0.029023328	0.038098367	0.00060652136
0.029153771	0.037820616	0.00060104529
0.029284215	0.039025417	0.00061225178
0.029414658	0.037325974	0.00059692560
0.029545101	0.038705115	0.00060664403
0.029675544	0.038659900	0.00060526289
0.029805988	0.036965786	0.00059020531
0.029936431	0.037867279	0.00059525738
0.030066874	0.037953111	0.00059223535
0.030197317	0.036915647	0.00058575229
0.030327760	0.038316391	0.00059375256
0.030458204	0.037116506	0.00058616164
0.030588647	0.036929738	0.00058214889
0.030719090	0.037944070	0.00058761443
0.030849533	0.036980079	0.00057838500
0.030979977	0.037418998	0.00058541225
0.031110420	0.037622795	0.00057787291
0.031240863	0.038242294	0.00058751351
0.031371306	0.037167677	0.00057522344
0.031501750	0.037651952	0.00058013407
0.031632193	0.037938691	0.00057889931
0.031762636	0.037106989	0.00057518018
0.031893079	0.037535200	0.00057297478
0.032023523	0.037149494	0.00057453353
0.032153966	0.037094819	0.00056707791
0.032284409	0.037483129	0.00057134979
0.032414852	0.037663467	0.00057001583
0.032545295	0.036770434	0.00056534777
0.032675739	0.036558435	0.00055874561
0.032806182	0.036432918	0.00055676980
0.032936625	0.036750880	0.00055733566
0.033067068	0.036768643	0.00056012998
0.033197512	0.036470897	0.00055057832
0.033327955	0.037001864	0.00056005804
0.033458398	0.036009780	0.00054911621
0.033588841	0.037021012	0.00055553522
0.033719285	0.036422719	0.00054849374
0.033849728	0.035882423	0.00054697191
0.033980171	0.035598631	0.00054298617
0.034110614	0.037405972	0.00055520801
0.034241058	0.035150264	0.00053908384
0.034371501	0.036082312	0.00054936327
0.034501944	0.036742019	0.00055429759
0.034632387	0.035925984	0.00056120445
0.034762830	0.037539220	0.00057517635
0.034893274	0.036816655	0.00057143105
0.035023717	0.036862629	0.00057519820
0.035154160	0.037763179	0.00058409428
0.035284603	0.036444091	0.00057547079
0.035415047	0.036277433	0.00058033771
0.035545490	0.035128720	0.00056924350
0.035675933	0.036414488	0.00057968478
0.035806376	0.034925722	0.00057130289
0.035936820	0.036486883	0.00058019168
0.036067263	0.036104197	0.00058388252
0.036197706	0.035254968	0.00057335210
0.036328149	0.035884249	0.00058373329
0.036458593	0.036428069	0.00058447263
0.036589036	0.035761447	0.00058357839
0.036719479	0.036754141	0.00059359052
0.036849922	0.035599194	0.00058849934
0.036980365	0.036132522	0.00058800536
0.037110809	0.036208575	0.00059438220
0.037241252	0.035608273	0.00058540093
0.037371695	0.035857985	0.00059407144
0.037502138	0.036301508	0.00059784096
0.037632582	0.036231703	0.00059777474
0.037763025	0.036602432	0.00059529180
0.037893468	0.036414435	0.00060321642
0.038023911	0.036911187	0.00060165265
0.038154355	0.036246272	0.00060275299
0.038284798	0.035787698	0.00059712530
0.038415241	0.034801166	0.00059311930
0.038545684	0.036807461	0.00060611362
0.038676128	0.035029903	0.00059370960
0.038806571	0.035663168	0.00060135409
0.038937014	0.035614196	0.00060119425
0.039067457	0.034705922	0.00059231170
0.039197900	0.035585879	0.00060525114
0.039328344	0.036102236	0.00060423934
0.039458787	0.035106153	0.00059846113
0.039589230	0.035686705	0.00059824170
0.039719673	0.035033211	0.00058576316
0.039850117	0.034662778	0.00057786277
0.039980560	0.035019369	0.00057994203
0.040111003	0.034737466	0.00057644534
0.040241446	0.035496676	0.00057867927
0.040371890	0.035733596	0.00058131268
0.040502333	0.035581564	0.00057559496
0.040632776	0.035148707	0.00057515169
0.040763219	0.034440743	0.00056360130
0.040893663	0.035330657	0.00057207577
0.041024106	0.035009251	0.00056538659
0.041154549	0.034889774	0.00056813181
0.041284992	0.036176010	0.00057407556
0.041415435	0.035058853	0.00056465361
0.041545879	0.035491302	0.00056513398
0.041676322	0.033844341	0.00055788324
0.041806765	0.035064366	0.00056165084
0.041937208	0.035406193	0.00056627700
0.042067652	0.035253918	0.00055991784
0.042198095	0.036191263	0.00057072526
0.042328538	0.034747855	0.00055710527
0.042458981	0.034725647	0.00056049599
0.042589425	0.035474370	0.00055699506
0.042719868	0.035075084	0.00055696211
0.042850311	0.035018292	0.00055532594
0.042980754	0.035925739	0.00056227635
0.043111198	0.034978049	0.00055171126
0.043241641	0.034576104	0.00055248000
0.043372084	0.035179143	0.00055611067
0.043502527	0.035357472	0.00055313179
0.043632970	0.034718803	0.00054918478
0.043763414	0.035622212	0.00055627316
0.043893857	0.035308268	0.00055171488
0.044024300	0.035466568	0.00055560877
0.044154743	0.034772653	0.00054767025
0.044285187	0.035061414	0.00054833884
0.044415630	0.035268744	0.00055264799
0.044546073	0.035413544	0.00054771506
0.044676516	0.035682566	0.00055039510
0.044806960	0.035236656	0.00054891331
0.044937403	0.034639160	0.00054370402
0.045067846	0.035577651	0.00054940464
0.045198289	0.035095993	0.00054261150
0.045328733	0.035205802	0.00054620019
0.045459176	0.035145496	0.00054467270
0.045589619	0.035778916	0.00054832894
0.045720062	0.034354931	0.00053752733
0.045850505	0.035587414	0.00054280170
0.045980949	0.036340158	0.00055116014
0.046111392	0.034490194	0.00053789824
0.046241835	0.034828475	0.00053860879
0.046372278	0.035263399	0.00054450247
0.046502722	0.035704429	0.00055435991
0.046633165	0.035041597	0.00055141968
0.046763608	0.035526383	0.00055693583
0.046894051	0.034525694	0.00055315597
0.047024495	0.034977964	0.00056049355
0.047154938	0.033833983	0.00055132778
0.047285381	0.034246823	0.00055566925
0.047415824	0.035337111	0.00056193531
0.047546267	0.033840086	0.00055867175
0.047676711	0.035061860	0.00056609868
0.047807154	0.034966616	0.00056596599
0.047937597	0.034834972	0.00056297102
0.048068040	0.035754356	0.00057406919
0.048198484	0.034686106	0.00056622871
0.048328927	0.035046078	0.00056917034
0.048459370	0.033982025	0.00056517659
0.048589813	0.034615156	0.00056687942
0.048720257	0.034461694	0.00056926441
0.048850700	0.034244396	0.00056576162
0.048981143	0.034941526	0.00057217114
0.049111586	0.034461928	0.00057146428
0.049242030	0.034635116	0.00057168348
0.049372473	0.035252459	0.00057934511
0.049502916	0.034465307	0.00057127507
0.049633359	0.035028605	0.00057671102
0.049763802	0.034746401	0.00057606464
0.049894246	0.034883280	0.00057787213
0.050024689	0.033978852	0.00057140541
0.050155132	0.034677212	0.00057296316
0.050285575	0.035433473	0.00058437762
0.050416019	0.035528983	0.00058247600
0.050546462	0.035091097	0.00058091004
0.050676905	0.034458165	0.00057530509
0.050807348	0.034892375	0.00058167001
0.050937792	0.034277478	0.00057443705
0.051068235	0.035224140	0.00058383271
0.051198678	0.034804546	0.00057949370
0.051329121	0.034765036	0.00058294847
0.051459565	0.035262258	0.00058437629
0.051590008	0.035423952	0.00058911970
0.051720451	0.034851629	0.00058234496
0.051850894	0.035004529	0.00058491300
0.051981337	0.034812120	0.00058209772
0.052111781	0.033807066	0.00057787797
0.052242224	0.033867083	0.00057625026
0.052372667	0.033929580	0.00058022978
0.052503110	0.035823652	0.00059167796
0.052633554	0.034664920	0.00058375496
0.052763997	0.035743752	0.00059315622
0.052894440	0.035155808	0.00059001470
0.053024883	0.034352676	0.00058115652
0.053155327	0.034563273	0.00058551983
0.053285770	0.034350356	0.00058060443
0.053416213	0.035621332	0.00059359829
0.053546656	0.034380043	0.00058523637
0.053677100	0.034481110	0.00058412795
0.053807543	0.035359924	0.00059025652
0.053937986	0.035110772	0.00059163539
0.054068429	0.033932998	0.00058178472
0.054198872	0.034753139	0.00058797088
0.054329316	0.034537679	0.00059035962
0.054459759	0.034195997	0.00058580372
0.054590202	0.035192922	0.00059224186
0.054720645	0.033376866	0.00057879670
0.054851089	0.034054324	0.00058542639
0.054981532	0.033790396	0.00058018972
0.055111975	0.035137948	0.00059593584
0.055242418	0.035180842	0.00059246376
0.055372862	0.035094851	0.00059320608
0.055503305	0.034465897	0.00058977618
0.055633748	0.034749948	0.00059008753
0.055764191	0.034821921	0.00059151564
0.055894635	0.033405076	0.00058339105
0.056025078	0.033986530	0.00058357556
0.056155521	0.034736582	0.00059439136
0.056285964	0.033538046	0.00058159177
0.056416407	0.033703621	0.00058546586
0.056546851	0.035114461	0.00059763640
0.056677294	0.034104907	0.00058828601
0.056807737	0.033103499	0.00058131073
0.056938180	0.035393416	0.00059715345
0.057068624	0.033306608	0.00058107415
0.057199067	0.034880340	0.00059757912
0.057329510	0.034146389	0.00058827245
0.057459953	0.034409385	0.00059173066
0.057590397	0.034333930	0.00059200301
0.057720840	0.034032659	0.00059158869
0.057851283	0.033936497	0.00058695216
0.057981726	0.033800777	0.00058552408
0.058112170	0.034245817	0.00058906261
0.058242613	0.034047767	0.00058739560
0.058373056	0.034356100	0.00058852801
0.058503499	0.033518972	0.00058031133
0.058633942	0.034533533	0.00058918841
0.058764386	0.034083904	0.00058119466
0.058894829	0.035131072	0.00059262296
0.059025272	0.034278299	0.00058349644
0.059155715	0.034029770	0.00058084051
0.059286159	0.034499521	0.00058339605
0.059416602	0.034363177	0.00058221363
0.059547045	0.034901412	0.00058705631
0.059677488	0.034891754	0.00058593917
0.059807932	0.034004956	0.00057578225
0.059938375	0.033668061	0.00057926834
0.060068818	0.033449002	0.00056874404
0.060199261	0.034145644	0.00057753782
0.060329705	0.034171026	0.00057469284
0.060460148	0.032896467	0.00056600852
0.060590591	0.034461154	0.00057511468
0.060721034	0.033184375	0.00056537056
0.060851477	0.034020291	0.00057185259
0.060981921	0.034610010	0.00057999590
0.061112364	0.035332708	0.00057783159
0.061242807	0.034197905	0.00057191367
0.061373250	0.033982371	0.00057222105
0.061503694	0.033742784	0.00056699712
0.061634137	0.033612212	0.00056672899
0.061764580	0.034904850	0.00057927012
0.061895023	0.032725050	0.00055730624
0.062025467	0.033546578	0.00056614154
0.062155910	0.032880391	0.00055884755
0.062286353	0.033253665	0.00056267579
0.062416796	0.033208526	0.00056342447
0.062547240	0.033323995	0.00056358780
0.062677683	0.034032150	0.00056952692
0.062808126	0.033918325	0.00056652579
0.062938569	0.034530320	0.00057173791
0.063069012	0.034425734	0.00057274641
0.063199456	0.033278020	0.00056096158
0.063329899	0.033693092	0.00056489109
0.063460342	0.033805948	0.00056416435
0.063590785	0.033764257	0.00056384096
0.063721229	0.033642577	0.00056450396
0.063851672	0.032919147	0.00055911153
0.063982115	0.034077734	0.00056426503
0.064112558	0.033333492	0.00056232702
0.064243002	0.034010399	0.00056396386
0.064373445	0.033821933	0.00056188568
0.064503888	0.033342773	0.00055975022
0.064634331	0.033830293	0.00056247627
0.064764774	0.034721503	0.00057093369
0.064895218	0.033892799	0.00056171485
0.065025661	0.034511503	0.00056968895
0.065156104	0.034039324	0.00056227421
0.065286547	0.034255600	0.00056523383
0.065416991	0.034080408	0.00056388631
0.065547434	0.033660427	0.00055977158
0.065677877	0.033126423	0.00055380388
0.065808320	0.032717588	0.00055310954
0.065938764	0.032598745	0.00054814383
0.066069207	0.032403890	0.00055102762
0.066199650	0.034797117	0.00056465484
0.066330093	0.033260720	0.00055507916
0.066460537	0.033587887	0.00055807443
0.066590980	0.034186778	0.00056233113
0.066721423	0.033816802	0.00056005139
0.066851866	0.033221894	0.00055277769
0.066982309	0.032751045	0.00054944170
0.067112753	0.034083609	0.00056046695
0.067243196	0.033376085	0.00055302056
0.067373639	0.034705042	0.00056511815
0.067504082	0.033301968	0.00055616535
0.067634526	0.033196143	0.00055044173
0.067764969	0.034664403	0.00056494762
0.067895412	0.033336428	0.00055399056
0.068025855	0.033219056	0.00055064903
0.068156299	0.033532231	0.00055516913
0.068286742	0.033759511	0.00055388200
0.068417185	0.033234105	0.00055004200
0.068547628	0.033118091	0.00055301061
0.068678072	0.033265189	0.00054725583
0.068808515	0.033438365	0.00055319704
0.068938958	0.033679268	0.00055146030
0.069069401	0.032467020	0.00054109911
0.069199844	0.033177324	0.00055292976
0.069330288	0.033798267	0.00055158257
0.069460731	0.033377409	0.00054786502
0.069591174	0.034031911	0.00055523258
0.069721617	0.033259001	0.00054820774
0.069852061	0.032433637	0.00054216596
0.069982504	0.033283381	0.00054414962
0.070112947	0.032787576	0.00054492011
0.070243390	0.033843858	0.00055400685
0.070373834	0.034286601	0.00055411753
0.070504277	0.034055945	0.00055081562
0.070634720	0.033911997	0.00055358305
0.070765163	0.033060519	0.00054333061
0.070895607	0.033483735	0.00054833843
0.071026050	0.032902542	0.00053997676
0.071156493	0.032899855	0.00054328032
0.071286936	0.033954313	0.00055040524
0.071417379	0.033773942	0.00054780461
0.071547823	0.033847405	0.00054805701
0.071678266	0.032312781	0.00053798051
0.071808709	0.032550294	0.00053747923
0.071939152	0.033417056	0.00054607360
0.072069596	0.033816273	0.00054518985
0.072200039	0.032867470	0.00054049689
0.072330482	0.032712841	0.00054000744
0.072460925	0.033529301	0.00054372713
0.072591369	0.033967910	0.00054726075
0.072721812	0.033108953	0.00054005674
0.072852255	0.033652783	0.00054771153
0.072982698	0.033617912	0.00054526062
0.073113142	0.033042212	0.00054000775
0.073243585	0.032631081	0.00053700536
0.073374028	0.032547726	0.00053651600
0.073504471	0.033611494	0.00054091640
0.073634914	0.033561986	0.00054340080
0.073765358	0.033320846	0.00053805260
0.073895801	0.033358217	0.00054053775
0.074026244	0.032720180	0.00053738878
0.074156687	0.032410199	0.00053037758
0.074287131	0.033970710	0.00054340787
0.074417574	0.033728284	0.00054503430
0.074548017	0.033210462	0.00053551844
0.074678460	0.033208611	0.00053909943
0.074808904	0.033090825	0.00053687001
0.074939347	0.033247033	0.00053788304
0.075069790	0.032827617	0.00053510386
0.075200233	0.033956625	0.00054003233
0.075330677	0.033068481	0.00053781529
0.075461120	0.033543232	0.00054284091
0.075591563	0.032071531	0.00052643309
0.075722006	0.033785492	0.00054086618
0.075852449	0.032457170	0.00052856511
0.075982893	0.033310570	0.00053587474
0.076113336	0.031593353	0.00052598588
0.076243779	0.034005099	0.00053889921
0.076374222	0.032833975	0.00053052375
0.076504666	0.032947129	0.00053432994
0.076635109	0.034146168	0.00053894605
0.076765552	0.033685476	0.00053774601
0.076895995	0.032991312	0.00053204781
0.077026439	0.033167518	0.00053245742
0.077156882	0.032678431	0.00053025418
0.077287325	0.033778040	0.00053579834
0.077417768	0.032669581	0.00052871181
0.077548212	0.032142022	0.00052514311
0.077678655	0.034192972	0.00053727504
0.077809098	0.033846436	0.00053779873
0.077939541	0.032852975	0.00052692994
0.078069984	0.032611136	0.00052703702
0.078200428	0.033201382	0.00053528404
0.078330871	0.032868427	0.00052641147
0.078461314	0.032781801	0.00052719079
0.078591757	0.033599896	0.00053321172
0.078722201	0.032810131	0.00052787393
0.078852644	0.033441693	0.00053079691
0.078983087	0.032309067	0.00052302231
0.079113530	0.033090483	0.00052711903
0.079243974	0.032293171	0.00052529313
0.079374417	0.032354658	0.00052093766
0.079504860	0.032891358	0.00052673976
0.079635303	0.032793062	0.00052353602
0.079765747	0.033149142	0.00052965653
0.079896190	0.032586518	0.00052365428
0.080026633	0.033233417	0.00052632327
0.080157076	0.033234727	0.00052801153
0.080287519	0.033604355	0.00053255887
0.080417963	0.033222810	0.00052648570
0.080548406	0.032432879	0.00052270243
0.080678849	0.032947797	0.00052242560
0.080809292	0.032687277	0.00052201339
0.080939736	0.032059482	0.00051689460
0.081070179	0.032889377	0.00052180215
0.081200622	0.033346973	0.00052657633
0.081331065	0.034110451	0.00053466473
0.081461509	0.033584766	0.00052558894
0.081591952	0.032108519	0.00051914232
0.081722395	0.033201819	0.00052245541
0.081852838	0.032473391	0.00051937191
0.081983281	0.031974346	0.00051654711
0.082113725	0.032013417	0.00051122553
0.082244168	0.033350062	0.00052408838
0.082374611	0.033103037	0.00052229802
0.082505054	0.032475145	0.00051665092
0.082635498	0.032997460	0.00052372050
0.082765941	0.032750024	0.00051900011
0.082896384	0.033408946	0.00052223041
0.083026827	0.033151424	0.00052365902
0.083157271	0.032415101	0.00051396980
0.083287714	0.033476171	0.00052542706
0.083418157	0.031487113	0.00051054515
0.083548600	0.032757854	0.00051773731
0.083679044	0.032034583	0.00051249460
0.083809487	0.032984339	0.00051677501
0.083939930	0.033069679	0.00051946345
0.084070373	0.032729087	0.00051819777
0.084200816	0.033546286	0.00052045552
0.084331260	0.033206704	0.00052049610
0.084461703	0.032664578	0.00051614285
0.084592146	0.033554388	0.00051846293
0.084722589	0.033132909	0.00051852887
0.084853033	0.033510560	0.00052079906
0.084983476	0.032838159	0.00051578845
0.085113919	0.032645822	0.00051475007
0.085244362	0.032979242	0.00051349595
0.085374806	0.032904561	0.00051651892
0.085505249	0.033028120	0.00051718347
0.085635692	0.031885876	0.00050909538
0.085766135	0.032024585	0.00051059620
0.085896579	0.032626958	0.00051149905
0.086027022	0.032624458	0.00051137252
0.086157465	0.032498396	0.00051266876
0.086287908	0.032307669	0.00050563100
0.086418351	0.033116599	0.00051705624
0.086548795	0.032151224	0.00050843201
0.086679238	0.033490807	0.00051701174
0.086809681	0.032692958	0.00051301622
0.086940124	0.032920981	0.00051111736
0.087070568	0.033878248	0.00052142049
0.087201011	0.032538918	0.00050842453
0.087331454	0.033018568	0.00051181663
0.087461897	0.032775743	0.00051239849
0.087592341	0.032866405	0.00050985749
0.087722784	0.033067730	0.00051298342
0.087853227	0.033044430	0.00051233526
0.087983670	0.032798616	0.00050982241
0.088114114	0.032635201	0.00051269837
0.088244557	0.032973258	0.00050991195
0.088375000	0.033349104	0.00051348575
0.088505443	0.032999457	0.00051388551
0.088635886	0.032014510	0.00050152204
0.088766330	0.032606470	0.00050674005
0.088896773	0.032818727	0.00051083235
0.089027216	0.032725372	0.00050388942
0.089157659	0.032282895	0.00050517841
0.089288103	0.033477781	0.00051239710
0.089418546	0.032923573	0.00050643562
0.089548989	0.031224576	0.00049830232
0.089679432	0.032966069	0.00050805140
0.089809876	0.033107266	0.00050830048
0.089940319	0.032875925	0.00050930594
0.090070762	0.033235224	0.00050674458
0.090201205	0.032796239	0.00050791178
0.090331649	0.032126383	0.00050020475
0.090462092	0.032193906	0.00050084983
0.090592535	0.032343526	0.00050486508
0.090722978	0.032801290	0.00050563599
0.090853421	0.033003782	0.00050733287
0.090983865	0.032456499	0.00050438934
0.091114308	0.032981311	0.00050372054
0.091244751	0.032406062	0.00050399747
0.091375194	0.032088659	0.00049705112
0.091505638	0.032937294	0.00050509624
0.091636081	0.032667871	0.00051381103
0.091766524	0.032741192	0.00051918264
0.091896967	0.032175224	0.00051730877
0.092027411	0.032343960	0.00052321107
0.092157854	0.032277070	0.00052684503
0.092288297	0.032459391	0.00053015621
0.092418740	0.032453014	0.00053222194
0.092549184	0.031681699	0.00052863491
0.092679627	0.032899866	0.00053990000
0.092810070	0.033145593	0.00054253300
0.092940513	0.032814724	0.00053343990
0.093070956	0.031797849	0.00052015112
0.093201400	0.032531863	0.00052325691
0.093331843	0.032295987	0.00051842288
0.093462286	0.032559753	0.00051871903
0.093592729	0.032032928	0.00051468543
0.093723173	0.032414349	0.00051807774
0.093853616	0.033462851	0.00052056329
0.093984059	0.033003735	0.00051914879
0.094114502	0.032451272	0.00051062317
0.094244946	0.032534382	0.00051361188
0.094375389	0.032390286	0.00051174378
0.094505832	0.032414951	0.00051047750
0.094636275	0.033248624	0.00051600746
0.094766719	0.032516518	0.00051073933
0.094897162	0.032689652	0.00050676343
0.095027605	0.032954660	0.00051346555
0.095158048	0.033132884	0.00051148633
0.095288491	0.032290236	0.00050542353
0.095418935	0.033382757	0.00051712191
0.095549378	0.032285946	0.00050415686
0.095679821	0.032766644	0.00050839399
0.095810264	0.032697721	0.00050789881
0.095940708	0.032095335	0.00050099415
0.096071151	0.032605548	0.00051090937
0.096201594	0.031873034	0.00049927362
0.096332037	0.032756966	0.00050360317
0.096462481	0.032751153	0.00050726590
0.096592924	0.032117102	0.00049880521
0.096723367	0.033503805	0.00051109914
0.096853810	0.032109724	0.00049938459
0.096984253	0.032941782	0.00050431410
0.097114697	0.032876104	0.00050636860
0.097245140	0.032120929	0.00049826150
0.097375583	0.032175229	0.00049772930
0.097506026	0.032990737	0.00050742852
0.097636470	0.032407895	0.00050004375
0.097766913	0.031776128	0.00049417400
0.097897356	0.032565691	0.00049891817
0.098027799	0.032273184	0.00049606319
0.098158243	0.032414896	0.00049688277
0.098288686	0.031864881	0.00049144976
0.098419129	0.033103436	0.00049850071
0.098549572	0.033595867	0.00050364639
0.098680016	0.034014175	0.00050071868
0.098810459	0.032019921	0.00048895097
0.098940902	0.032289345	0.00048836198
0.099071345	0.032277591	0.00048855041
0.099201788	0.032656099	0.00049273378
0.099332232	0.032794957	0.00048888934
0.099462675	0.032943618	0.00049281015
0.099593118	0.032049772	0.00048648003
0.099723561	0.032387236	0.00048668522
0.099854005	0.031931624	0.00048512775
0.099984448	0.032293744	0.00048656169
0.10011489	0.031854555	0.00048558355
0.10024533	0.032889499	0.00049342390
0.10037578	0.031134602	0.00047867990
0.10050622	0.032740601	0.00049242076
0.10063666	0.032268749	0.00048745560
0.10076711	0.032238843	0.00048795910
0.10089755	0.031287137	0.00048329733
0.10102799	0.031986487	0.00048594610
0.10115844	0.031531981	0.00048391063
0.10128888	0.032176210	0.00049067268
0.10141932	0.032865593	0.00048894479
0.10154977	0.032732645	0.00049116164
0.10168021	0.032340223	0.00048800132
0.10181065	0.032903248	0.00049076572
0.10194110	0.032985969	0.00049280820
0.10207154	0.032582319	0.00048737997
0.10220198	0.032563098	0.00048975221
0.10233243	0.032310089	0.00048689018
0.10246287	0.032610728	0.00048750844
0.10259331	0.032183880	0.00048702685
0.10272376	0.032144669	0.00048324658
0.10285420	0.032698332	0.00048709501
0.10298464	0.032670628	0.00048891752
0.10311509	0.032410962	0.00048428520
0.10324553	0.031985664	0.00048177490
0.10337597	0.032828574	0.00049067035
0.10350642	0.031964005	0.00047926978
0.10363686	0.032745120	0.00048741104
0.10376730	0.033010700	0.00048962319
0.10389774	0.032714648	0.00048630972
0.10402819	0.032108055	0.00048426961
0.10415863	0.032349431	0.00048289303
0.10428907	0.032928168	0.00048613210
0.10441952	0.032324731	0.00048637160
0.10454996	0.031504579	0.00047601475
0.10468040	0.032391935	0.00048297820
0.10481085	0.032358649	0.00048258384
0.10494129	0.032678993	0.00048454102
0.10507173	0.032414184	0.00048338162
0.10520218	0.032594887	0.00048031813
0.10533262	0.032669521	0.00048356076
0.10546306	0.030983731	0.00047330072
0.10559351	0.032581017	0.00048268953
0.10572395	0.033209204	0.00048663522
0.10585439	0.032432307	0.00048190748
0.10598484	0.032534897	0.00048137316
0.10611528	0.032983252	0.00048522674
0.10624572	0.032466213	0.00048036827
0.10637617	0.032158219	0.00048057780
0.10650661	0.032748236	0.00048342303
0.10663705	0.032384154	0.00047864780
0.10676750	0.032045797	0.00047727938
0.10689794	0.032629778	0.00048101704
0.10702838	0.032650505	0.00048072061
0.10715883	0.032271671	0.00048096609
0.10728927	0.032593131	0.00047760250
0.10741971	0.032424760	0.00047949415
0.10755016	0.032241631	0.00047564639
0.10768060	0.032097007	0.00047555787
0.10781104	0.031774557	0.00047528494
0.10794149	0.032604637	0.00047680997
0.10807193	0.032337875	0.00047771583
0.10820237	0.032671482	0.00048027905
0.10833281	0.032726051	0.00047918158
0.10846326	0.032554535	0.00049092840
0.10859370	0.031678200	0.00048606319
0.10872414	0.032598023	0.00049800267
0.10885459	0.031859692	0.00049637427
0.10898503	0.032730254	0.00050012262
0.10911547	0.032187820	0.00050382291
0.10924592	0.031200273	0.00049942339
0.10937636	0.032904555	0.00050864062
0.10950680	0.032640220	0.00051294107
0.10963725	0.031859049	0.00050759440
0.10976769	0.032151076	0.00051107977
0.10989813	0.032103989	0.00051452335
0.11002858	0.032614257	0.00051559063
0.11015902	0.031465432	0.00051219701
0.11028946	0.033217948	0.00052758989
0.11041991	0.031502941	0.00051486698
0.11055035	0.032413750	0.00052512224
0.11068079	0.032134454	0.00052183061
0.11081124	0.032360788	0.00052504397
0.11094168	0.031423512	0.00052236769
0.11107212	0.032140562	0.00052639097
0.11120257	0.032986572	0.00053593402
0.11133301	0.032145586	0.00052984034
0.11146345	0.033203950	0.00053895110
0.11159390	0.033104807	0.00054316227
0.11172434	0.033146295	0.00054231955
0.11185478	0.032274883	0.00053735468
0.11198523	0.033057714	0.00054217959
0.11211567	0.033365783	0.00054400900
0.11224611	0.032124456	0.00053713266
0.11237656	0.031956445	0.00053736598
0.11250700	0.032390360	0.00054037419
0.11263744	0.032474696	0.00054342953
0.11276788	0.032153788	0.00053950962
0.11289833	0.033205627	0.00055290965
0.11302877	0.032012251	0.00054384450
0.11315921	0.031520643	0.00053856292
0.11328966	0.031662187	0.00053628820
0.11342010	0.032369489	0.00053188044
0.11355054	0.032039474	0.00052406661
0.11368099	0.032552057	0.00052700415
0.11381143	0.031826452	0.00051602726
0.11394187	0.032858600	0.00052556750
0.11407232	0.032819321	0.00052056888
0.11420276	0.032641964	0.00051729094
0.11433320	0.032513904	0.00051715677
0.11446365	0.032395305	0.00051143373
0.11459409	0.032651553	0.00051127234
0.11472453	0.032154877	0.00050905459
0.11485498	0.031880134	0.00050172858
0.11498542	0.032267352	0.00050845460
0.11511586	0.031996487	0.00050432506
0.11524631	0.031664158	0.00049868861
0.11537675	0.033030239	0.00050959839
0.11550719	0.032140489	0.00049942103
0.11563764	0.033018666	0.00050655767
0.11576808	0.033597522	0.00051211123
0.11589852	0.032488066	0.00049807132
0.11602897	0.032223849	0.00050238577
0.11615941	0.031863073	0.00049655749
0.11628985	0.032825749	0.00050037959
0.11642030	0.032907634	0.00050224728
0.11655074	0.031407117	0.00049000898
0.11668118	0.032805496	0.00049971738
0.11681163	0.032112247	0.00049734708
0.11694207	0.031985031	0.00049049578
0.11707251	0.032853879	0.00049817997
0.11720295	0.032703127	0.00049660031
0.11733340	0.032282965	0.00049117649
0.11746384	0.032086227	0.00049343357
0.11759428	0.032003963	0.00048750244
0.11772473	0.032070870	0.00049062463
0.11785517	0.031945664	0.00049134538
0.11798561	0.032010355	0.00048506739
0.11811606	0.033102823	0.00049559011
0.11824650	0.032590799	0.00049169257
0.11837694	0.032531265	0.00048839764
0.11850739	0.032045344	0.00048549954
0.11863783	0.032205553	0.00048378271
0.11876827	0.032233968	0.00048430325
0.11889872	0.032027240	0.00048379288
0.11902916	0.032013123	0.00048058133
0.11915960	0.031479662	0.00047703087
0.11929005	0.032507605	0.00048321428
0.11942049	0.031683894	0.00048018463
0.11955093	0.032565935	0.00048211395
0.11968138	0.031799594	0.00047512582
0.11981182	0.032573066	0.00048142431
0.11994226	0.032060294	0.00047699471
0.12007271	0.031512988	0.00047211146
0.12020315	0.031479767	0.00047149427
0.12033359	0.031381862	0.00047013898
0.12046404	0.032270901	0.00047549481
0.12059448	0.032187163	0.00047481762
0.12072492	0.031772543	0.00046941636
0.12085537	0.031529066	0.00046921156
0.12098581	0.032455287	0.00047325988
0.12111625	0.031336946	0.00046609265
0.12124670	0.033001979	0.00047779893
0.12137714	0.032109310	0.00046899440
0.12150758	0.031575218	0.00046709682
0.12163802	0.032523426	0.00047199004
0.12176847	0.032498274	0.00046860928
0.12189891	0.030927305	0.00046131818
0.12202935	0.032340654	0.00046857029
0.12215980	0.032185765	0.00046854337
0.12229024	0.031335873	0.00046256278
0.12242068	0.031908948	0.00046217323
0.12255113	0.031204486	0.00045985559
0.12268157	0.031862649	0.00046280221
0.12281201	0.032021333	0.00046266773
0.12294246	0.031891521	0.00046436311
0.12307290	0.031601394	0.00046107317
0.12320334	0.032220645	0.00046309478
0.12333379	0.031403831	0.00045940336
0.12346423	0.032465764	0.00046445168
0.12359467	0.032071159	0.00046485614
0.12372512	0.032328910	0.00046484493
0.12385556	0.031418239	0.00045630589
0.12398600	0.031891801	0.00046330175
0.12411645	0.032242672	0.00046278268
0.12424689	0.032233322	0.00046254297
0.12437733	0.031938860	0.00046343813
0.12450778	0.031694348	0.00045759751
0.12463822	0.031916807	0.00046145265
0.12476866	0.032180305	0.00046059655
0.12489911	0.031802596	0.00045811183
0.12502955	0.031814393	0.00045980988
0.12515999	0.031787231	0.00045791611
0.12529044	0.031983239	0.00045888286
0.12542088	0.031942142	0.00046092094
0.12555132	0.032081064	0.00045771182
0.12568177	0.031241860	0.00045348935
0.12581221	0.031172912	0.00045374980
0.12594265	0.032163823	0.00045771336
0.12607309	0.031791343	0.00045900545
0.12620354	0.031899354	0.00045769709
0.12633398	0.032121915	0.00045863313
0.12646442	0.031069318	0.00045365067
0.12659487	0.031720682	0.00045363254
0.12672531	0.032197326	0.00045954075
0.12685575	0.031996200	0.00045649913
0.12698620	0.031495783	0.00045370144
0.12711664	0.031912964	0.00045715608
0.12724708	0.031292712	0.00045018089
0.12737753	0.032510727	0.00046243510
0.12750797	0.032113986	0.00045555279
0.12763841	0.031456588	0.00045172211
0.12776886	0.031503114	0.00045408534
0.12789930	0.031671721	0.00045116938
0.12802974	0.032400905	0.00045794448
0.12816019	0.032260185	0.00045677492
0.12829063	0.031730467	0.00045261580
0.12842107	0.031100639	0.00044960119
0.12855152	0.031516608	0.00045024463
0.12868196	0.031843601	0.00045372668
0.12881240	0.031372531	0.00045099091
0.12894285	0.031568361	0.00045063991
0.12907329	0.031470287	0.00045030320
0.12920373	0.031773251	0.00045286910
0.12933418	0.032038762	0.00045214743
0.12946462	0.031927396	0.00045308123
0.12959506	0.031947221	0.00045299099
0.12972551	0.032182768	0.00045287032
0.12985595	0.032117747	0.00045605615
0.12998639	0.031254084	0.00044556933
0.13011684	0.031707507	0.00045155186
0.13024728	0.031726257	0.00045120755
0.13037772	0.031079592	0.00044459358
0.13050816	0.031775105	0.00045001385
0.13063861	0.031517602	0.00044875608
0.13076905	0.032119097	0.00045066581
0.13089949	0.030961280	0.00044521882
0.13102994	0.031359579	0.00044515311
0.13116038	0.031728319	0.00044821470
0.13129082	0.031935750	0.00044981329
0.13142127	0.030784538	0.00044083553
0.13155171	0.031690207	0.00044878426
0.13168215	0.032230285	0.00045188973
0.13181260	0.032401638	0.00045145444
0.13194304	0.031586884	0.00044776742
0.13207348	0.031180281	0.00044345705
0.13220393	0.031607877	0.00044649390
0.13233437	0.031437261	0.00044635893
0.13246481	0.031904660	0.00044840087
0.13259526	0.031611128	0.00044763091
0.13272570	0.032256168	0.00044984278
0.13285614	0.031639442	0.00044560662
0.13298659	0.030545297	0.00043972949
0.13311703	0.031472241	0.00044461118
0.13324747	0.031645649	0.00044481549
0.13337792	0.031253547	0.00044186281
0.13350836	0.031618394	0.00044623475
0.13363880	0.031129324	0.00044191631
0.13376925	0.031822233	0.00044421413
0.13389969	0.031636161	0.00044522213
0.13403013	0.032048798	0.00044855980
0.13416058	0.031842578	0.00044320103
0.13429102	0.031625554	0.00044455921
0.13442146	0.032081926	0.00044626180
0.13455191	0.031840440	0.00044438961
0.13468235	0.031549520	0.00044388367
0.13481279	0.031345003	0.00044131619
0.13494323	0.030938728	0.00044039829
0.13507368	0.030591517	0.00043672206
0.13520412	0.031246641	0.00043713190
0.13533456	0.031336128	0.00044186543
0.13546501	0.031160227	0.00043763824
0.13559545	0.031700050	0.00044201200
0.13572589	0.032170610	0.00044742557
0.13585634	0.031528794	0.00043797535
0.13598678	0.032338400	0.00044685265
0.13611722	0.031817846	0.00044169117
0.13624767	0.031657025	0.00044042723
0.13637811	0.031815667	0.00044355235
0.13650855	0.031778516	0.00044169056
0.13663900	0.032040163	0.00044318454
0.13676944	0.031959296	0.00044300293
0.13689988	0.031663787	0.00043929576
0.13703033	0.031864704	0.00044215256
0.13716077	0.031583864	0.00044093983
0.13729121	0.031694381	0.00043986951
0.13742166	0.032103076	0.00044132459
0.13755210	0.031540182	0.00043803753
0.13768254	0.031516426	0.00043987946
0.13781299	0.031445761	0.00044002897
0.13794343	0.031609639	0.00043859599
0.13807387	0.031556365	0.00043950848
0.13820432	0.031158910	0.00043519081
0.13833476	0.031976392	0.00043890630
0.13846520	0.031520764	0.00043979222
0.13859565	0.030677138	0.00043094709
0.13872609	0.031662521	0.00043890471
0.13885653	0.032152340	0.00044231315
0.13898698	0.031794696	0.00043778023
0.13911742	0.031665964	0.00043601639
0.13924786	0.031656056	0.00043742979
0.13937830	0.031830119	0.00043910052
0.13950875	0.031555631	0.00043705714
0.13963919	0.031432818	0.00043493945
0.13976963	0.031791420	0.00043748494
0.13990008	0.031302360	0.00043646248
0.14003052	0.031043971	0.00043263125
0.14016096	0.030929115	0.00043355214
0.14029141	0.031537514	0.00043380099
0.14042185	0.031409834	0.00043357049
0.14055229	0.031432230	0.00043523554
0.14068274	0.031467092	0.00043276857
0.14081318	0.031482533	0.00043501202
0.14094362	0.031289654	0.00043272036
0.14107407	0.031452386	0.00043303282
0.14120451	0.031449996	0.00043452972
0.14133495	0.031109181	0.00043052993
0.14146540	0.030949651	0.00043107126
0.14159584	0.031566252	0.00043608042
0.14172628	0.031420469	0.00043140118
0.14185673	0.031446858	0.00043452091
0.14198717	0.031576787	0.00043184686
0.14211761	0.031098005	0.00042865444
0.14224806	0.031894462	0.00043599170
0.14237850	0.031100958	0.00042638991
0.14250894	0.030854582	0.00042823488
0.14263939	0.031365478	0.00043166366
0.14276983	0.031475531	0.00042958235
0.14290027	0.031634264	0.00043333100
0.14303072	0.030444394	0.00042313805
0.14316116	0.031411985	0.00043055316
0.14329160	0.031487521	0.00043184083
0.14342205	0.031306370	0.00042723386
0.14355249	0.031348963	0.00042852229
0.14368293	0.032168776	0.00043606185
0.14381337	0.032229132	0.00043089956
0.14394382	0.031284974	0.00043038122
0.14407426	0.031535904	0.00042721059
0.14420470	0.031246789	0.00042769389
0.14433515	0.031511299	0.00043071453
0.14446559	0.031064266	0.00042566954
0.14459603	0.031635744	0.00042927704
0.14472648	0.030855576	0.00042655180
0.14485692	0.031762614	0.00042847426
0.14498736	0.031737239	0.00043118803
0.14511781	0.031343300	0.00042553889
0.14524825	0.031871707	0.00043202865
0.14537869	0.031417074	0.00042726948
0.14550914	0.031993360	0.00042878303
0.14563958	0.031404155	0.00042861629
0.14577002	0.031061491	0.00042353535
0.14590047	0.031426245	0.00042742964
0.14603091	0.032031128	0.00043166496
0.14616135	0.030548138	0.00042032187
0.14629180	0.031148482	0.00042485482
0.14642224	0.031040097	0.00042687956
0.14655268	0.030334453	0.00042031845
0.14668313	0.031021132	0.00042400809
0.14681357	0.031089687	0.00042580080
0.14694401	0.030959414	0.00042217618
0.14707446	0.031444307	0.00042686259
0.14720490	0.031076914	0.00042328663
0.14733534	0.031441160	0.00042823371
0.14746579	0.031404984	0.00042701302
0.14759623	0.031439668	0.00042592063
0.14772667	0.031252279	0.00042556281
0.14785712	0.031202635	0.00042309594
0.14798756	0.031381114	0.00042637802
0.14811800	0.031072066	0.00042301209
0.14824844	0.030688581	0.00042009701
0.14837889	0.031776130	0.00042830421
0.14850933	0.032351821	0.00043127905
0.14863977	0.031641884	0.00042411939
0.14877022	0.031683317	0.00042679798
0.14890066	0.032001593	0.00042676373
0.14903110	0.031633120	0.00042503039
0.14916155	0.030867982	0.00042208229
0.14929199	0.031677199	0.00042380883
0.14942243	0.031209473	0.00042336926
0.14955288	0.031379802	0.00042356279
0.14968332	0.031380666	0.00042269211
0.14981376	0.031376731	0.00042443262
0.14994421	0.032633684	0.00042853152
0.15007465	0.031686248	0.00042515666
0.15020509	0.030881305	0.00042085034
0.15033554	0.031252458	0.00042037583
0.15046598	0.031210969	0.00042348517
0.15059642	0.031073666	0.00042032412
0.15072687	0.031521768	0.00042292279
0.15085731	0.031032131	0.00042078993
0.15098775	0.031563223	0.00042232030
0.15111820	0.030852180	0.00042006763
0.15124864	0.030754587	0.00041910365
0.15137908	0.030755159	0.00041627770
0.15150953	0.030955078	0.00042099182
0.15163997	0.031640659	0.00042240878
0.15177041	0.030957911	0.00041948061
0.15190086	0.031619524	0.00042323201
0.15203130	0.030976389	0.00041756048
0.15216174	0.031589686	0.00042253747
0.15229219	0.031341269	0.00042086432
0.15242263	0.030791091	0.00041589425
0.15255307	0.030957123	0.00041856969
0.15268351	0.031301107	0.00041958289
0.15281396	0.031296162	0.00041866588
0.15294440	0.031572548	0.00042194674
0.15307484	0.031054811	0.00041731106
0.15320529	0.031372449	0.00041845547
0.15333573	0.031224341	0.00041875046
0.15346617	0.031667554	0.00042117027
0.15359662	0.031622432	0.00042076986
0.15372706	0.030918224	0.00041593238
0.15385750	0.031166286	0.00041717692
0.15398795	0.031740551	0.00042035464
0.15411839	0.031018353	0.00041672669
0.15424883	0.031088274	0.00041561857
0.15437928	0.031717103	0.00041993897
0.15450972	0.030475958	0.00041257936
0.15464016	0.031472283	0.00041871546
0.15477061	0.031220895	0.00041685366
0.15490105	0.031091142	0.00041475419
0.15503149	0.031048281	0.00041545502
0.15516194	0.031215628	0.00041633101
0.15529238	0.031145511	0.00041587660
0.15542282	0.030912589	0.00041449941
0.15555327	0.031196044	0.00041522296
0.15568371	0.030737666	0.00041197096
0.15581415	0.031321413	0.00041686751
0.15594460	0.031452543	0.00041666767
0.15607504	0.030643240	0.00041158150
0.15620548	0.031249576	0.00041606737
0.15633593	0.031451124	0.00041562981
0.15646637	0.031306527	0.00041475502
0.15659681	0.032062257	0.00042086745
0.15672726	0.031525094	0.00041625966
0.15685770	0.031679160	0.00041732760
0.15698814	0.031296044	0.00041444913
0.15711858	0.031039088	0.00041206855
0.15724903	0.031125105	0.00041484200
0.15737947	0.030784791	0.00041199117
0.15750991	0.030844168	0.00041049896
0.15764036	0.030181165	0.00040844371
0.15777080	0.031071628	0.00041222403
0.15790124	0.030870000	0.00040970953
0.15803169	0.030948713	0.00041171474
0.15816213	0.030390850	0.00040898662
0.15829257	0.030949988	0.00041116936
0.15842302	0.031327842	0.00041395771
0.15855346	0.030656248	0.00040863826
0.15868390	0.031530833	0.00041554634
0.15881435	0.031075726	0.00041343662
0.15894479	0.031348944	0.00041418205
0.15907523	0.030603633	0.00040763105
0.15920568	0.031162240	0.00041045933
0.15933612	0.031902040	0.00041555696
0.15946656	0.031792551	0.00041462940
0.15959701	0.031306331	0.00041168394
0.15972745	0.031323074	0.00041299979
0.15985789	0.031613431	0.00041454561
0.15998834	0.031213159	0.00040982186
0.16011878	0.030948983	0.00041008375
0.16024922	0.031317867	0.00041005665
0.16037967	0.031403462	0.00041258443
0.16051011	0.031746677	0.00041435805
0.16064055	0.030828360	0.00040821666
0.16077100	0.031347807	0.00041101990
0.16090144	0.031205322	0.00041245551
0.16103188	0.030710872	0.00040699585
0.16116233	0.030502201	0.00040531960
0.16129277	0.030932369	0.00040725723
0.16142321	0.031341802	0.00041022343
0.16155365	0.030442398	0.00040483603
0.16168410	0.031230739	0.00040907899
0.16181454	0.030891666	0.00040816966
0.16194498	0.031004449	0.00040735071
0.16207543	0.031391378	0.00040952492
0.16220587	0.031245948	0.00040929475
0.16233631	0.031116178	0.00040709613
0.16246676	0.031139807	0.00040976578
0.16259720	0.030630295	0.00040422834
0.16272764	0.030702174	0.00040385523
0.16285809	0.030936578	0.00040706058
0.16298853	0.031003717	0.00040731043
0.16311897	0.030325644	0.00040169580
0.16324942	0.031411746	0.00040964163
0.16337986	0.031034250	0.00040560827
0.16351030	0.030990759	0.00040611645
0.16364075	0.031812740	0.00041187441
0.16377119	0.030581378	0.00040119236
0.16390163	0.031218921	0.00040859065
0.16403208	0.030852319	0.00040522085
0.16416252	0.031773750	0.00040882437
0.16429296	0.031574000	0.00041131090
0.16442341	0.029925915	0.00039733701
0.16455385	0.030818867	0.00040492107
0.16468429	0.031003816	0.00040600594
0.16481474	0.030983961	0.00040364023
0.16494518	0.031286542	0.00040795888
0.16507562	0.031220422	0.00040528017
0.16520607	0.031388202	0.00040651602
0.16533651	0.030376035	0.00040167838
0.16546695	0.030541105	0.00040132398
0.16559740	0.031155259	0.00040559588
0.16572784	0.030828453	0.00040181112
0.16585828	0.030556587	0.00040055963
0.16598872	0.030844020	0.00040339109
0.16611917	0.031758216	0.00040809783
0.16624961	0.031251508	0.00040463286
0.16638005	0.031324309	0.00040602894
0.16651050	0.030967006	0.00040223386
0.16664094	0.031194913	0.00040507771
0.16677138	0.030650846	0.00040095672
0.16690183	0.030514131	0.00039908716
0.16703227	0.030273773	0.00039950521
0.16716271	0.031121023	0.00040175234
0.16729316	0.031238879	0.00040437334
0.16742360	0.030109440	0.00039853860
0.16755404	0.030471336	0.00039854960
0.16768449	0.031454139	0.00040479598
0.16781493	0.031015915	0.00040129659
0.16794537	0.031416689	0.00040471207
0.16807582	0.031279277	0.00040467991
0.16820626	0.030188182	0.00039558465
0.16833670	0.030876031	0.00040119553
0.16846715	0.031062682	0.00040207179
0.16859759	0.030905591	0.00039935682
0.16872803	0.030906224	0.00040077060
0.16885848	0.030560437	0.00039793471
0.16898892	0.031627965	0.00040478642
0.16911936	0.030459187	0.00039913891
0.16924981	0.031175660	0.00040231063
0.16938025	0.030908776	0.00039906600
0.16951069	0.031300846	0.00040325122
0.16964114	0.031317216	0.00040338126
0.16977158	0.030819548	0.00040019018
0.16990202	0.031514661	0.00040241069
0.17003247	0.030743450	0.00039791398
0.17016291	0.031197820	0.00040131899
0.17029335	0.031269648	0.00039990789
0.17042379	0.031152310	0.00040055284
0.17055424	0.031109660	0.00039918610
0.17068468	0.030997344	0.00039899291
0.17081512	0.030578709	0.00039801184
0.17094557	0.031463050	0.00040103179
0.17107601	0.030914393	0.00039913670
0.17120645	0.030832938	0.00040015332
0.17133690	0.031154351	0.00039970382
0.17146734	0.030335897	0.00039413196
0.17159778	0.030083781	0.00039240216
0.17172823	0.030536891	0.00039615127
0.17185867	0.031270825	0.00040143191
0.17198911	0.031258664	0.00039720621
0.17211956	0.031089035	0.00039992440
0.17225000	0.031158148	0.00039932682
0.17238044	0.030904790	0.00039629369
0.17251089	0.030683478	0.00039653277
0.17264133	0.031206947	0.00039775772
0.17277177	0.030390923	0.00039423161
0.17290222	0.030341174	0.00039423979
0.17303266	0.031226494	0.00039660294
0.17316310	0.031380502	0.00039952870
0.17329355	0.030948086	0.00039674199
0.17342399	0.030309679	0.00039236911
0.17355443	0.031134341	0.00039828125
0.17368488	0.031470174	0.00039691984
0.17381532	0.030866781	0.00039718244
0.17394576	0.030945999	0.00039795287
0.17407621	0.030978482	0.00039597560
0.17420665	0.031043223	0.00039629214
0.17433709	0.030727348	0.00039498630
0.17446753	0.031091116	0.00039633973
0.17459798	0.030923942	0.00039562852
0.17472842	0.031176564	0.00039600152
0.17485886	0.030785102	0.00039589312
0.17498931	0.031434298	0.00039877177
0.17511975	0.031211453	0.00039377086
0.17525019	0.030533955	0.00039200863
0.17538064	0.030996581	0.00039600343
0.17551108	0.030996296	0.00039592918
0.17564152	0.031035930	0.00039500722
0.17577197	0.030886303	0.00039344741
0.17590241	0.030177044	0.00039084628
0.17603285	0.030931478	0.00039387214
0.17616330	0.030321668	0.00038930174
0.17629374	0.030029554	0.00038936032
0.17642418	0.030517634	0.00039128865
0.17655463	0.030410621	0.00039043089
0.17668507	0.030588140	0.00039242030
0.17681551	0.030534894	0.00039065670
0.17694596	0.030595514	0.00039203379
0.17707640	0.030844377	0.00039147516
0.17720684	0.030655584	0.00039010327
0.17733729	0.030403545	0.00039080174
0.17746773	0.029888719	0.00038568862
0.17759817	0.031117427	0.00039337536
0.17772862	0.029944312	0.00038791578
0.17785906	0.031506373	0.00039480051
0.17798950	0.031223992	0.00039328246
0.17811995	0.030578954	0.00039093004
0.17825039	0.030933859	0.00039091941
0.17838083	0.031208149	0.00039529769
0.17851128	0.030997551	0.00039052489
0.17864172	0.030766900	0.00039035774
0.17877216	0.030993212	0.00039222406
0.17890260	0.030919454	0.00039108618
0.17903305	0.030482623	0.00039016954
0.17916349	0.030409729	0.00038737461
0.17929393	0.031051552	0.00039165216
0.17942438	0.030339498	0.00038732700
0.17955482	0.030798892	0.00038908430
0.17968526	0.030992588	0.00039221711
0.17981571	0.031060628	0.00039215668
0.17994615	0.031023336	0.00038929908
0.18007659	0.029915374	0.00038692605
0.18020704	0.030212821	0.00038555827
0.18033748	0.030989318	0.00039057772
0.18046792	0.030973981	0.00039167471
0.18059837	0.030190360	0.00038541772
0.18072881	0.030684398	0.00038774327
0.18085925	0.030646671	0.00038775444
0.18098970	0.031348771	0.00039148680
0.18112014	0.030277021	0.00038836813
0.18125058	0.031007948	0.00038869305
0.18138103	0.031444834	0.00039172334
0.18151147	0.030501714	0.00038702170
0.18164191	0.030405631	0.00038542124
0.18177236	0.030661302	0.00038825555
0.18190280	0.029972787	0.00038342420
0.18203324	0.030497813	0.00038557192
0.18216369	0.030426807	0.00039445130
0.18229413	0.031134018	0.00039894568
0.18242457	0.030981943	0.00040278945
0.18255502	0.030408122	0.00040221275
0.18268546	0.030087555	0.00040018997
0.18281590	0.030801765	0.00040587294
0.18294635	0.030260974	0.00040459874
0.18307679	0.031098452	0.00041102667
0.18320723	0.031177990	0.00041598454
0.18333767	0.030878394	0.00041164486
0.18346812	0.030051020	0.00041069853
0.18359856	0.030681294	0.00041446614
0.18372900	0.030493565	0.00041385016
0.18385945	0.031266219	0.00042084429
0.18398989	0.031126675	0.00041990896
0.18412033	0.031313400	0.00042403908
0.18425078	0.030333613	0.00042021818
0.18438122	0.030977365	0.00042232228
0.18451166	0.030982574	0.00042290855
0.18464211	0.030685962	0.00042416151
0.18477255	0.029996164	0.00042023052
0.18490299	0.030855399	0.00042886567
0.18503344	0.030084647	0.00042031286
0.18516388	0.030230019	0.00042586987
0.18529432	0.030433188	0.00042733113
0.18542477	0.029871516	0.00042386073
0.18555521	0.030416472	0.00043020571
0.18568565	0.030791530	0.00043057931
0.18581610	0.031103054	0.00043306447
0.18594654	0.030286880	0.00042977533
0.18607698	0.031377363	0.00043612865
0.18620743	0.030724877	0.00043529657
0.18633787	0.030898478	0.00043789829
0.18646831	0.030795051	0.00043423618
0.18659876	0.030376975	0.00043543666
0.18672920	0.030557447	0.00043623827
0.18685964	0.031262327	0.00044134628
0.18699009	0.030605943	0.00043782972
0.18712053	0.029699360	0.00042122721
0.18725097	0.030301458	0.00042313332
0.18738142	0.030114351	0.00041821925
0.18751186	0.030927400	0.00042074364
0.18764230	0.031054673	0.00042089826
0.18777274	0.031376460	0.00042200989
0.18790319	0.030443216	0.00041385062
0.18803363	0.030315873	0.00041238384
0.18816407	0.029945783	0.00040646535
0.18829452	0.030711620	0.00041295823
0.18842496	0.030908654	0.00041234274
0.18855540	0.030392954	0.00040751153
0.18868585	0.030537609	0.00040931531
0.18881629	0.030894552	0.00040643879
0.18894673	0.031127788	0.00040998771
0.18907718	0.030188809	0.00040208859
0.18920762	0.030210241	0.00040220917
0.18933806	0.030434457	0.00040161465
0.18946851	0.030524331	0.00040168862
0.18959895	0.030866831	0.00040352768
0.18972939	0.030201419	0.00039848751
0.18985984	0.030073785	0.00039632069
0.18999028	0.030154202	0.00039626265
0.19012072	0.030502514	0.00039826962
0.19025117	0.030073763	0.00039314528
0.19038161	0.030523469	0.00039698881
0.19051205	0.030434248	0.00039620083
0.19064250	0.030420037	0.00039534271
0.19077294	0.031298112	0.00040096589
0.19090338	0.030917800	0.00039561092
0.19103383	0.030807789	0.00039515277
0.19116427	0.030258755	0.00039116213
0.19129471	0.030730166	0.00039373015
0.19142516	0.031022732	0.00039603632
0.19155560	0.030903943	0.00039070155
0.19168604	0.030913134	0.00039263229
0.19181649	0.031342822	0.00039600029
0.19194693	0.030967976	0.00039172159
0.19207737	0.030813669	0.00039177032
0.19220781	0.030513035	0.00038747944
0.19233826	0.030936549	0.00039102878
0.19246870	0.030328419	0.00038695227
0.19259914	0.031056070	0.00038870262
0.19272959	0.030393823	0.00038709756
0.19286003	0.029844398	0.00038337126
0.19299047	0.029911566	0.00038088988
0.19312092	0.030277537	0.00038319480
0.19325136	0.030405275	0.00038528377
0.19338180	0.030556645	0.00038536674
0.19351225	0.030575441	0.00038740898
0.19364269	0.029897291	0.00037954567
0.19377313	0.030339515	0.00038420631
0.19390358	0.030764693	0.00038682007
0.19403402	0.030543251	0.00038282321
0.19416446	0.030104684	0.00038262517
0.19429491	0.031113598	0.00038691517
0.19442535	0.030531608	0.00038416162
0.19455579	0.030472671	0.00038370087
0.19468624	0.030093657	0.00037981126
0.19481668	0.029902887	0.00038140547
0.19494712	0.030337774	0.00038302922
0.19507757	0.030429539	0.00038237060
0.19520801	0.029977179	0.00038026890
0.19533845	0.030419091	0.00038098274
0.19546890	0.030198024	0.00038188308
0.19559934	0.030745268	0.00038543577
0.19572978	0.030350169	0.00038026855
0.19586023	0.030376193	0.00038286087
0.19599067	0.030662591	0.00038320845
0.19612111	0.030284566	0.00037950727
0.19625156	0.030870353	0.00038677903
0.19638200	0.030390695	0.00038022619
0.19651244	0.029757796	0.00037852368
0.19664288	0.030308726	0.00038067317
0.19677333	0.030185077	0.00037869952
0.19690377	0.030901183	0.00038432308
0.19703421	0.030411460	0.00038032443
0.19716466	0.030073017	0.00037960628
0.19729510	0.030639572	0.00038148065
0.19742554	0.030467519	0.00037927470
0.19755599	0.030309731	0.00038020865
0.19768643	0.030406157	0.00038076962
0.19781687	0.031217069	0.00038367514
0.19794732	0.030745877	0.00038173464
0.19807776	0.030737175	0.00037992336
0.19820820	0.030854434	0.00038165012
0.19833865	0.030355573	0.00037845156
0.19846909	0.029877222	0.00037398313
0.19859953	0.030006960	0.00037765215
0.19872998	0.029928984	0.00037582769
0.19886042	0.030820455	0.00037911863
0.19899086	0.030883293	0.00038123925
0.19912131	0.030117957	0.00037592569
0.19925175	0.030143687	0.00037691711
0.19938219	0.030247810	0.00037703447
0.19951264	0.030495029	0.00037710379
0.19964308	0.029960541	0.00037484065
0.19977352	0.030444543	0.00037739021
0.19990397	0.030483401	0.00037764537
0.20003441	0.030054127	0.00037704046
0.20016485	0.030151279	0.00037424709
0.20029530	0.030315416	0.00037667868
0.20042574	0.030303800	0.00037704434
0.20055618	0.029966013	0.00037395953
0.20068663	0.029343072	0.00037133707
0.20081707	0.030007111	0.00037363130
0.20094751	0.030155142	0.00037510589
0.20107795	0.030274877	0.00037624464
0.20120840	0.029948600	0.00037277828
0.20133884	0.030087494	0.00037511146
0.20146928	0.031071997	0.00038058540
0.20159973	0.030187873	0.00037438969
0.20173017	0.030250180	0.00037573304
0.20186061	0.030255333	0.00037351344
0.20199106	0.030038713	0.00037418408
0.20212150	0.030173975	0.00037507938
0.20225194	0.030436682	0.00037450145
0.20238239	0.030342124	0.00037493027
0.20251283	0.029634643	0.00036983035
0.20264327	0.029833849	0.00037120453
0.20277372	0.029890823	0.00037347846
0.20290416	0.030505972	0.00037552610
0.20303460	0.029681450	0.00037085849
0.20316505	0.030158748	0.00037261801
0.20329549	0.030295783	0.00037259548
0.20342593	0.030311993	0.00037466760
0.20355638	0.030925441	0.00037679069
0.20368682	0.029738996	0.00036878411
0.20381726	0.030234049	0.00037349142
0.20394771	0.030620158	0.00037308983
0.20407815	0.030244113	0.00037285764
0.20420859	0.030340980	0.00037227134
0.20433904	0.030015184	0.00037021400
0.20446948	0.029875575	0.00036988163
0.20459992	0.030360577	0.00037194887
0.20473037	0.029392891	0.00036624566
0.20486081	0.030344820	0.00037275185
0.20499125	0.029881049	0.00036884182
0.20512170	0.029944722	0.00037024100
0.20525214	0.030056420	0.00037049236
0.20538258	0.029904145	0.00036844577
0.20551302	0.030737462	0.00037336371
0.20564347	0.030069174	0.00036888398
0.20577391	0.030176001	0.00037109261
0.20590435	0.029744824	0.00036820253
0.20603480	0.029921413	0.00036686774
0.20616524	0.030340842	0.00037067508
0.20629568	0.030142591	0.00036978987
0.20642613	0.029979318	0.00036817184
0.20655657	0.030883486	0.00037509848
0.20668701	0.030059153	0.00036808349
0.20681746	0.030807019	0.00037261428
0.20694790	0.030399659	0.00037122754
0.20707834	0.030231526	0.00036921513
0.20720879	0.029960985	0.00036877494
0.20733923	0.030185766	0.00036818998
0.20746967	0.030369429	0.00036934859
0.20760012	0.030294949	0.00037069873
0.20773056	0.030321991	0.00036776835
0.20786100	0.030308015	0.00037112179
0.20799145	0.030297029	0.00037033004
0.20812189	0.030419851	0.00037000387
0.20825233	0.030078343	0.00036810368
0.20838278	0.030522019	0.00036930687
0.20851322	0.030864917	0.00037135708
0.20864366	0.030657098	0.00037171267
0.20877411	0.029688114	0.00036472189
0.20890455	0.030044235	0.00036715250
0.20903499	0.029843311	0.00036567256
0.20916544	0.030155132	0.00036664011
0.20929588	0.030698835	0.00037221702
0.20942632	0.029681226	0.00036287883
0.20955677	0.030137428	0.00036862632
0.20968721	0.030126101	0.00036701480
0.20981765	0.029451988	0.00036193939
0.20994809	0.030181964	0.00036815111
0.21007854	0.029713376	0.00036533921
0.21020898	0.029841316	0.00036443655
0.21033942	0.030146676	0.00036766969
0.21046987	0.030103659	0.00036527902
0.21060031	0.030390839	0.00036867878
0.21073075	0.029628653	0.00036334663
0.21086120	0.030432865	0.00036782640
0.21099164	0.029831162	0.00036476936
0.21112208	0.030234552	0.00036571222
0.21125253	0.029642582	0.00036209795
0.21138297	0.030529808	0.00037001310
0.21151341	0.030139677	0.00036479010
0.21164386	0.030622933	0.00036843209
0.21177430	0.030257223	0.00036571975
0.21190474	0.030364790	0.00036703039
0.21203519	0.029976995	0.00036549156
0.21216563	0.029919100	0.00036360552
0.21229607	0.029755390	0.00036284030
0.21242652	0.029746405	0.00036358513
0.21255696	0.029729709	0.00036111854
0.21268740	0.029833774	0.00036493191
0.21281785	0.029607854	0.00036074641
0.21294829	0.029403403	0.00036101935
0.21307873	0.029944182	0.00036396762
0.21320918	0.030580776	0.00036600237
0.21333962	0.030017803	0.00036346706
0.21347006	0.029665496	0.00036415513
0.21360051	0.030382354	0.00036409707
0.21373095	0.029487195	0.00036092674
0.21386139	0.030210593	0.00036376834
0.21399184	0.030301596	0.00036374698
0.21412228	0.029502669	0.00036128122
0.21425272	0.030146837	0.00036248929
0.21438316	0.030127435	0.00036368480
0.21451361	0.029993059	0.00036356459
0.21464405	0.030692703	0.00036432760
0.21477449	0.029572960	0.00035978293
0.21490494	0.030158271	0.00036317960
0.21503538	0.029598447	0.00035980916
0.21516582	0.029945458	0.00036286115
0.21529627	0.029534185	0.00035805646
0.21542671	0.029986622	0.00036186014
0.21555715	0.030341829	0.00036344062
0.21568760	0.030219191	0.00036264418
0.21581804	0.030038226	0.00036173232
0.21594848	0.029933292	0.00036066109
0.21607893	0.029688503	0.00035924236
0.21620937	0.029741516	0.00036068196
0.21633981	0.029840499	0.00035908469
0.21647026	0.030217561	0.00036340545
0.21660070	0.030660314	0.00036441043
0.21673114	0.030184531	0.00036160178
0.21686159	0.029935512	0.00036011722
0.21699203	0.030123744	0.00036063106
0.21712247	0.030386984	0.00036334230
0.21725292	0.030099010	0.00036318021
0.21738336	0.030595459	0.00036156003
0.21751380	0.030180736	0.00035992754
0.21764425	0.030486772	0.00036319101
0.21777469	0.029902791	0.00036119748
0.21790513	0.030471597	0.00036341330
0.21803558	0.029653007	0.00035665765
0.21816602	0.029706326	0.00035895164
0.21829646	0.029485109	0.00035685121
0.21842691	0.029628260	0.00035738439
0.21855735	0.030233658	0.00036236038
0.21868779	0.030132846	0.00036039862
0.21881823	0.029630616	0.00035709855
0.21894868	0.030238269	0.00036031000
0.21907912	0.029665847	0.00035531331
0.21920956	0.029552627	0.00035832143
0.21934001	0.030184626	0.00036040333
0.21947045	0.030534156	0.00036231903
0.21960089	0.029710067	0.00035719703
0.21973134	0.029410091	0.00035452824
0.21986178	0.029571477	0.00035541392
0.21999222	0.029538858	0.00035725075
0.22012267	0.029927030	0.00035680994
0.22025311	0.029383204	0.00035611226
0.22038355	0.029550970	0.00035412908
0.22051400	0.029884095	0.00035750127
0.22064444	0.029753199	0.00035712802
0.22077488	0.029904493	0.00035641229
0.22090533	0.029155281	0.00035437243
0.22103577	0.029764869	0.00035624776
0.22116621	0.029813305	0.00035543213
0.22129666	0.030199038	0.00035847520
0.22142710	0.029754054	0.00035662215
0.22155754	0.029468419	0.00035418119
0.22168799	0.029844320	0.00035719235
0.22181843	0.029796189	0.00035419708
0.22194887	0.029279806	0.00035415074
0.22207932	0.029608373	0.00035413834
0.22220976	0.029373302	0.00035361771
0.22234020	0.029378288	0.00035387133
0.22247065	0.030281206	0.00035711892
0.22260109	0.029004751	0.00035199182
0.22273153	0.029713930	0.00035631198
0.22286198	0.029882560	0.00035469029
0.22299242	0.030310455	0.00036012020
0.22312286	0.029899342	0.00035488721
0.22325330	0.029724774	0.00035437667
0.22338375	0.029673260	0.00035516529
0.22351419	0.029300425	0.00035197261
0.22364463	0.030219954	0.00035704067
0.22377508	0.029821106	0.00035611363
0.22390552	0.029756871	0.00035310072
0.22403596	0.028833289	0.00034974964
0.22416641	0.028893045	0.00034973923
0.22429685	0.029494079	0.00035252269
0.22442729	0.029593717	0.00035469454
0.22455774	0.029338077	0.00035057424
0.22468818	0.030011761	0.00035431161
0.22481862	0.029487278	0.00035201371
0.22494907	0.029539542	0.00035157316
0.22507951	0.029822075	0.00035379394
0.22520995	0.029443704	0.00035229599
0.22534040	0.029019392	0.00034741014
0.22547084	0.029656559	0.00035316456
0.22560128	0.029693058	0.00035180613
0.22573173	0.029281491	0.00035176000
0.22586217	0.029530201	0.00035197306
0.22599261	0.029916105	0.00035360694
0.22612306	0.029421100	0.00035074471
0.22625350	0.029661903	0.00035136808
0.22638394	0.029298686	0.00035005363
0.22651439	0.029662982	0.00035358952
0.22664483	0.030331188	0.00035462320
0.22677527	0.030019472	0.00035344883
0.22690572	0.029558858	0.00035008536
0.22703616	0.029534073	0.00035174717
0.22716660	0.029465364	0.00035116588
0.22729705	0.030018756	0.00035342346
0.22742749	0.029575436	0.00035056996
0.22755793	0.029718123	0.00035179370
0.22768837	0.029122075	0.00034766874
0.22781882	0.029097410	0.00034855671
0.22794926	0.029311072	0.00034981611
0.22807970	0.029048218	0.00034832226
0.22821015	0.029463631	0.00034986019
0.22834059	0.030107014	0.00035189272
0.22847103	0.030014795	0.00035336177
0.22860148	0.029761100	0.00035174863
0.22873192	0.029543253	0.00035064619
0.22886236	0.028693447	0.00034634558
0.22899281	0.030230726	0.00035268350
0.22912325	0.029852887	0.00035147909
0.22925369	0.029682047	0.00035210387
0.22938414	0.029275831	0.00034676238
0.22951458	0.029858240	0.00035313800
0.22964502	0.029210218	0.00034583292
0.22977547	0.029367236	0.00034873391
0.22990591	0.029321192	0.00034760014
0.23003635	0.029514651	0.00034921217
0.23016680	0.029563158	0.00034909926
0.23029724	0.028942624	0.00034625624
0.23042768	0.029852507	0.00034817869
0.23055813	0.029195499	0.00034677556
0.23068857	0.030104720	0.00035600127
0.23081901	0.029306987	0.00035594076
0.23094946	0.029546670	0.00036051900
0.23107990	0.029374720	0.00035830995
0.23121034	0.029810126	0.00036437267
0.23134079	0.029886662	0.00036778377
0.23147123	0.029540579	0.00036428299
0.23160167	0.029319189	0.00036628185
0.23173212	0.028999801	0.00036556814
0.23186256	0.029478077	0.00036861843
0.23199300	0.030140130	0.00037453779
0.23212344	0.029808593	0.00037099067
0.23225389	0.029854821	0.00037601120
0.23238433	0.028985400	0.00037090527
0.23251477	0.029343171	0.00037147877
0.23264522	0.029184010	0.00037325142
0.23277566	0.029364867	0.00037484263
0.23290610	0.029498456	0.00037634781
0.23303655	0.029003068	0.00037788750
0.23316699	0.029939826	0.00037906631
0.23329743	0.029038298	0.00037720998
0.23342788	0.030086424	0.00038114792
0.23355832	0.030170773	0.00038224254
0.23368876	0.029632306	0.00037917286
0.23381921	0.029321292	0.00037665803
0.23394965	0.029678458	0.00037781195
0.23408009	0.029176905	0.00037733035
0.23421054	0.029983130	0.00037929435
0.23434098	0.029511364	0.00038090584
0.23447142	0.029847463	0.00038032890
0.23460187	0.029933412	0.00038263912
0.23473231	0.029103764	0.00037705042
0.23486275	0.029333572	0.00037868423
0.23499320	0.028946343	0.00037773940
0.23512364	0.029877247	0.00038265174
0.23525408	0.029635967	0.00038102977
0.23538453	0.029942683	0.00038236955
0.23551497	0.029835938	0.00038102204
0.23564541	0.029233953	0.00038078572
0.23577586	0.029667086	0.00038435258
0.23590630	0.029732496	0.00038059084
0.23603674	0.028860158	0.00037977006
0.23616719	0.029243243	0.00037850452
0.23629763	0.029849379	0.00038463276
0.23642807	0.029402510	0.00038366199
0.23655851	0.029982473	0.00038653562
0.23668896	0.029445730	0.00038234084
0.23681940	0.028611380	0.00037928572
0.23694984	0.029506759	0.00038089260
0.23708029	0.029123778	0.00038209036
0.23721073	0.029651736	0.00038327483
0.23734117	0.029052277	0.00038335499
0.23747162	0.029353857	0.00038242454
0.23760206	0.029636537	0.00038430078
0.23773250	0.029444092	0.00038527778
0.23786295	0.028816857	0.00038215128
0.23799339	0.029162711	0.00038275434
0.23812383	0.028886329	0.00038308988
0.23825428	0.028815793	0.00037996742
0.23838472	0.029469417	0.00038494685
0.23851516	0.029162186	0.00038495832
0.23864561	0.029003865	0.00038267748
0.23877605	0.029560763	0.00038796742
0.23890649	0.029043483	0.00038241320
0.23903694	0.029221915	0.00038545465
0.23916738	0.029478441	0.00038617301
0.23929782	0.029416023	0.00038660336
0.23942827	0.028827782	0.00038397268
0.23955871	0.029705313	0.00039010489
0.23968915	0.029522184	0.00038462044
0.23981960	0.028557749	0.00038422202
0.23995004	0.029591691	0.00038769426
0.24008048	0.030223285	0.00039305988
0.24021093	0.029292732	0.00038881620
0.24034137	0.029268756	0.00038562283
0.24047181	0.029517314	0.00038713994
0.24060226	0.029577148	0.00038983146
0.24073270	0.028671240	0.00038256494
0.24086314	0.029268367	0.00038966242
0.24099358	0.029650755	0.00038838616
0.24112403	0.029494258	0.00038876432
0.24125447	0.029132472	0.00038691857
0.24138491	0.029647332	0.00038873231
0.24151536	0.029929430	0.00039309750
0.24164580	0.029605323	0.00038901897
0.24177624	0.029442204	0.00038851664
0.24190669	0.029941256	0.00039237863
0.24203713	0.029670192	0.00039075814
0.24216757	0.029484574	0.00038964995
0.24229802	0.029361955	0.00039146074
0.24242846	0.029854512	0.00039144199
0.24255890	0.029020596	0.00038683923
0.24268935	0.030425665	0.00039551310
0.24281979	0.029720907	0.00039184921
0.24295023	0.029756104	0.00039353051
0.24308068	0.028671907	0.00038503580
0.24321112	0.029751060	0.00039226515
0.24334156	0.029272316	0.00039190885
0.24347201	0.028816751	0.00038498341
0.24360245	0.030065110	0.00039662840
0.24373289	0.029003353	0.00038855118
0.24386334	0.029587821	0.00039373395
0.24399378	0.029340757	0.00039096021
0.24412422	0.029237176	0.00039013579
0.24425467	0.028774090	0.00038690270
0.24438511	0.029430673	0.00039422733
0.24451555	0.029803730	0.00039434956
0.24464600	0.029352074	0.00039128449
0.24477644	0.028865482	0.00038790955
0.24490688	0.029283866	0.00039315292
0.24503733	0.028852559	0.00039097627
0.24516777	0.029499397	0.00039154663
0.24529821	0.029211930	0.00039359958
0.24542865	0.028829737	0.00038930985
0.24555910	0.029278662	0.00039307966
0.24568954	0.030206779	0.00039880492
0.24581998	0.029743840	0.00039351373
0.24595043	0.029116360	0.00039173836
0.24608087	0.028871275	0.00039122923
0.24621131	0.029623192	0.00039190611
0.24634176	0.028875052	0.00039022615
0.24647220	0.029102472	0.00039040443
0.24660264	0.029226885	0.00039475036
0.24673309	0.028663830	0.00038942898
0.24686353	0.028752230	0.00038923681
0.24699397	0.029361990	0.00039309829
0.24712442	0.029168655	0.00039478876
0.24725486	0.029365406	0.00039142996
0.24738530	0.028931559	0.00039357255
0.24751575	0.029063763	0.00039149419
0.24764619	0.029640918	0.00039698847
0.24777663	0.028786277	0.00039087495
0.24790708	0.029723185	0.00039546141
0.24803752	0.029536490	0.00039603041
0.24816796	0.029411485	0.00039441095
0.24829841	0.029136445	0.00039235720
0.24842885	0.029723941	0.00039894038
0.24855929	0.028778715	0.00039019765
0.24868974	0.028271085	0.00039115248
0.24882018	0.029080234	0.00039473617
0.24895062	0.028927027	0.00038911347
0.24908107	0.029729462	0.00039853646
0.24921151	0.028984583	0.00039272324
0.24934195	0.029393707	0.00039576822
0.24947240	0.029090239	0.00039505167
0.24960284	0.029417552	0.00039610110
0.24973328	0.029860124	0.00039848673
0.24986372	0.028966640	0.00039468601
0.24999417	0.029783534	0.00039869987
0.25012461	0.028775900	0.00039515970
0.25025505	0.028358093	0.00038886158
0.25038550	0.029156081	0.00039431268
0.25051594	0.029147981	0.00039712984
0.25064638	0.029417009	0.00039617750
0.25077683	0.029509812	0.00039896396
0.25090727	0.029466861	0.00039953821
0.25103771	0.029318613	0.00039531863
0.25116816	0.028887223	0.00039372091
0.25129860	0.029972715	0.00039988112
0.25142904	0.029301396	0.00039744640
0.25155949	0.029603775	0.00040009184
0.25168993	0.029326780	0.00039638091
0.25182037	0.028858725	0.00039260962
0.25195082	0.029185170	0.00039523078
0.25208126	0.028853630	0.00039401880
0.25221170	0.029774900	0.00040057096
0.25234215	0.028436352	0.00039059320
0.25247259	0.028340634	0.00039129899
0.25260303	0.029637219	0.00040195383
0.25273348	0.029896321	0.00039808493
0.25286392	0.029484936	0.00040099238
0.25299436	0.029586292	0.00039793233
0.25312481	0.029149729	0.00039756200
0.25325525	0.029057113	0.00039616540
0.25338569	0.029789305	0.00039877687
0.25351614	0.029820916	0.00040101716
0.25364658	0.029850613	0.00040174827
0.25377702	0.029304437	0.00039759163
0.25390747	0.029211341	0.00039858747
0.25403791	0.029414686	0.00039693301
0.25416835	0.029653526	0.00040227886
0.25429879	0.029186955	0.00039805201
0.25442924	0.029577449	0.00039997218
0.25455968	0.029510619	0.00040120794
0.25469012	0.029492615	0.00040007952
0.25482057	0.029095616	0.00039706712
0.25495101	0.028747229	0.00039455997
0.25508145	0.029180242	0.00039722606
0.25521190	0.029248694	0.00040029997
0.25534234	0.029087383	0.00039640217
0.25547278	0.029449606	0.00039717583
0.25560323	0.029043166	0.00039601533
0.25573367	0.029382216	0.00040263452
0.25586411	0.027967783	0.00040135248
0.25599456	0.028960420	0.00041110980
0.25612500	0.029687855	0.00041667462
0.25625544	0.029445281	0.00041991561
0.25638589	0.029747087	0.00042519186
0.25651633	0.029304716	0.00042428831
0.25664677	0.028635931	0.00042405995
0.25677722	0.028920741	0.00042507859
0.25690766	0.028995726	0.00042924712
0.25703810	0.029576382	0.00043663006
0.25716855	0.029759373	0.00043787748
0.25729899	0.028968422	0.00043688017
0.25742943	0.029179729	0.00043957190
0.25755988	0.028774683	0.00043454681
0.25769032	0.029183782	0.00044535690
0.25782076	0.028690633	0.00044003588
0.25795121	0.028688218	0.00044323448
0.25808165	0.029251353	0.00044949771
0.25821209	0.028048131	0.00043991701
0.25834253	0.028861528	0.00044854027
0.25847298	0.029290239	0.00045384969
0.25860342	0.028574489	0.00045297019
0.25873386	0.028586040	0.00045310552
0.25886431	0.029071549	0.00045741331
0.25899475	0.028880505	0.00045685210
0.25912519	0.028607677	0.00045892730
0.25925564	0.028636216	0.00045975770
0.25938608	0.028343082	0.00046004668
0.25951652	0.028742562	0.00046402131
0.25964697	0.028828992	0.00046610479
0.25977741	0.029585223	0.00047307537
0.25990785	0.029489573	0.00047438056
0.26003830	0.028682633	0.00046637662
0.26016874	0.029237507	0.00047858520
0.26029918	0.028538579	0.00046639649
0.26042963	0.029609561	0.00047853836
0.26056007	0.028457925	0.00047121267
0.26069051	0.028630865	0.00047489128
0.26082096	0.028769709	0.00047249382
0.26095140	0.029310550	0.00048099321
0.26108184	0.028736517	0.00047434104
0.26121229	0.028286316	0.00047384525
0.26134273	0.029104717	0.00048051206
0.26147317	0.028239310	0.00047590766
0.26160362	0.029226057	0.00048379769
0.26173406	0.029666214	0.00048811849
0.26186450	0.030106839	0.00049261827
0.26199495	0.029191682	0.00048515162
0.26212539	0.029155133	0.00048500599
0.26225583	0.028358806	0.00048136705
0.26238628	0.028727596	0.00048305727
0.26251672	0.029013879	0.00048561432
0.26264716	0.029437942	0.00049214542
0.26277760	0.028658185	0.00048585107
0.26290805	0.028536391	0.00048665805
0.26303849	0.029193702	0.00049086107
0.26316893	0.029300067	0.00049698686
0.26329938	0.029041024	0.00048883134
0.26342982	0.029088576	0.00049554363
0.26356026	0.029292514	0.00049548387
0.26369071	0.029291550	0.00049763494
0.26382115	0.029383011	0.00049751746
0.26395159	0.028395406	0.00048969861
0.26408204	0.028484818	0.00049111226
0.26421248	0.028421976	0.00049644888
0.26434292	0.028947901	0.00049654671
0.26447337	0.029161465	0.00050075265
0.26460381	0.029332164	0.00050043094
0.26473425	0.028893344	0.00049756371
0.26486470	0.029290408	0.00050642462
0.26499514	0.028856290	0.00049813346
0.26512558	0.029459028	0.00050649706
0.26525603	0.029921212	0.00051398839
[truncated: 573 more rows]
