# Supplementary material for: Rationally seeded computational protein design of ɑ-helical barrels
Source: Nat Chem Biol. 2024 Jun 20;20(8):991–9. doi: 10.1038/s41589-024-01642-0 (PMC11288890; doi:10.1038/s41589-024-01642-0)
Supplement: Supplementary file 3 — PDB and .mtz files used for making figure panels b–d and j–m. [file 41589_2024_1642_MOESM3_ESM.zip › KIA_RP_RSPD_NatChemBiol_data_Figure2/scapCC6_LLIA_panels_e-h/SAXS_panel_i/SAXS_raw_SEC_scapCC6_LLIA/b21-443535_00520.dat]

0.0045000000	1.6559792	0.012737548
0.0046304432	1.5143411	0.012132212
0.0047608865	1.3719250	0.011114992
0.0048913297	1.2560965	0.010482404
0.0050217729	1.1611712	0.0097367929
0.0051522162	1.0569908	0.0092897370
0.0052826594	0.96127192	0.0084468465
0.0054131026	0.90014869	0.0081987692
0.0055435459	0.82570035	0.0076900054
0.0056739891	0.77319815	0.0072733145
0.0058044323	0.71808460	0.0069322745
0.0059348756	0.67595323	0.0065834743
0.0060653188	0.62105919	0.0061515135
0.0061957621	0.58956696	0.0060084866
0.0063262053	0.56725809	0.0058790325
0.0064566485	0.52819243	0.0055500895
0.0065870918	0.49376591	0.0053534393
0.0067175350	0.48366976	0.0052007501
0.0068479782	0.45179422	0.0050264558
0.0069784215	0.42842576	0.0048183370
0.0071088647	0.40414868	0.0046695096
0.0072393079	0.38998171	0.0044986245
0.0073697512	0.37725652	0.0043875936
0.0075001944	0.35768098	0.0042457894
0.0076306376	0.34430809	0.0041401848
0.0077610809	0.32115783	0.0039273794
0.0078915241	0.31588309	0.0039259072
0.0080219673	0.30249465	0.0037531394
0.0081524106	0.29035247	0.0037197173
0.0082828538	0.26890015	0.0034542576
0.0084132970	0.26340195	0.0034955965
0.0085437403	0.25953749	0.0033935894
0.0086741835	0.24900654	0.0033001992
0.0088046267	0.23961595	0.0032201674
0.0089350700	0.23614293	0.0031524979
0.0090655132	0.23200480	0.0030622526
0.0091959565	0.21526359	0.0030361005
0.0093263997	0.20307876	0.0028279124
0.0094568429	0.20132880	0.0028111859
0.0095872862	0.19746706	0.0028066746
0.0097177294	0.19339495	0.0027163391
0.0098481726	0.18946299	0.0026969992
0.0099786159	0.18171319	0.0026127533
0.010109059	0.17950118	0.0025502884
0.010239502	0.17529373	0.0025428935
0.010369946	0.16601030	0.0024310973
0.010500389	0.16096499	0.0023766600
0.010630832	0.15987337	0.0023618297
0.010761275	0.15745606	0.0023048384
0.010891719	0.15044314	0.0022654427
0.011022162	0.14748054	0.0021830410
0.011152605	0.14525089	0.0021664764
0.011283048	0.14294707	0.0021693535
0.011413491	0.13539870	0.0020489101
0.011543935	0.13373685	0.0020235306
0.011674378	0.13222520	0.0019922383
0.011804821	0.12697723	0.0018972970
0.011935264	0.12849371	0.0019108060
0.012065708	0.12537247	0.0018617165
0.012196151	0.12562587	0.0018408820
0.012326594	0.12192541	0.0018216092
0.012457037	0.12026475	0.0017874467
0.012587481	0.11836191	0.0017377999
0.012717924	0.11568797	0.0016952552
0.012848367	0.11500981	0.0016717319
0.012978810	0.11379683	0.0016466375
0.013109253	0.11462903	0.0016093932
0.013239697	0.10866912	0.0015757424
0.013370140	0.10887456	0.0015641540
0.013500583	0.10513668	0.0015314596
0.013631026	0.10786517	0.0015345244
0.013761470	0.10515290	0.0015191763
0.013891913	0.10395361	0.0014714510
0.014022356	0.10419493	0.0014871340
0.014152799	0.10053686	0.0014411017
0.014283243	0.10163784	0.0014379514
0.014413686	0.098807678	0.0014333507
0.014544129	0.10105281	0.0014255431
0.014674572	0.10022062	0.0014047472
0.014805016	0.096759152	0.0013780615
0.014935459	0.096864423	0.0013744129
0.015065902	0.093829099	0.0013484199
0.015196345	0.096097783	0.0013572646
0.015326788	0.093267127	0.0013307590
0.015457232	0.095045801	0.0013361576
0.015587675	0.094279911	0.0013168304
0.015718118	0.093344093	0.0013150969
0.015848561	0.090789993	0.0012787323
0.015979005	0.092225666	0.0012954883
0.016109448	0.090577273	0.0012800604
0.016239891	0.089911905	0.0012623645
0.016370334	0.090033096	0.0012553120
0.016500778	0.089464938	0.0012558414
0.016631221	0.087180156	0.0012271594
0.016761664	0.085332447	0.0012134755
0.016892107	0.085152464	0.0012019561
0.017022551	0.085695561	0.0012009201
0.017152994	0.083823001	0.0011892479
0.017283437	0.086965475	0.0011972766
0.017413880	0.084094128	0.0011726203
0.017544323	0.082634754	0.0011632930
0.017674767	0.083302220	0.0011533103
0.017805210	0.082801707	0.0011604802
0.017935653	0.082153290	0.0011402483
0.018066096	0.083966121	0.0011549989
0.018196540	0.080245811	0.0011262084
0.018326983	0.083141286	0.0011318288
0.018457426	0.081314899	0.0011164196
0.018587869	0.080870652	0.0011170789
0.018718313	0.077377741	0.0010829744
0.018848756	0.078408789	0.0010970825
0.018979199	0.078407801	0.0010771155
0.019109642	0.079746923	0.0010880427
0.019240086	0.078733233	0.0010791451
0.019370529	0.078286896	0.0010741379
0.019500972	0.079706559	0.0010703931
0.019631415	0.076750230	0.0010536492
0.019761858	0.077085347	0.0010478351
0.019892302	0.077119624	0.0010467549
0.020022745	0.075417691	0.0010322477
0.020153188	0.076947289	0.0010433590
0.020283631	0.076205607	0.0010315967
0.020414075	0.075257435	0.0010137578
0.020544518	0.076766643	0.0010251967
0.020674961	0.074816094	0.0010090952
0.020805404	0.075085342	0.0010144814
0.020935848	0.074524567	0.0010044325
0.021066291	0.073763030	0.00099281687
0.021196734	0.074356423	0.00099230140
0.021327177	0.073123165	0.00098680020
0.021457621	0.072178334	0.00097043341
0.021588064	0.072902562	0.00098052516
0.021718507	0.072087717	0.00096091297
0.021848950	0.072163928	0.00097120528
0.021979393	0.075011943	0.00098208063
0.022109837	0.071124536	0.00094993259
0.022240280	0.072406845	0.00095173352
0.022370723	0.072464233	0.00096065520
0.022501166	0.072625669	0.00095034963
0.022631610	0.070834371	0.00093880057
0.022762053	0.072140932	0.00093847909
0.022892496	0.069025896	0.00092363464
0.023022939	0.070582463	0.00092775317
0.023153383	0.069424716	0.00091858634
0.023283826	0.069719055	0.00091301911
0.023414269	0.071021389	0.00092368076
0.023544712	0.068512641	0.00090265494
0.023675156	0.069220897	0.00091056471
0.023805599	0.068649082	0.00089365857
0.023936042	0.068445560	0.00090428578
0.024066485	0.068894598	0.00089700724
0.024196928	0.068806940	0.00088933182
0.024327372	0.068016882	0.00088207242
0.024457815	0.068328071	0.00088805151
0.024588258	0.067467414	0.00087619998
0.024718701	0.068674417	0.00088058595
0.024849145	0.068403270	0.00087431004
0.024979588	0.067091243	0.00086621611
0.025110031	0.067604833	0.00086872969
0.025240474	0.066494109	0.00085679369
0.025370918	0.066927156	0.00085600273
0.025501361	0.064845709	0.00084130083
0.025631804	0.066781807	0.00085751687
0.025762247	0.065987451	0.00083960014
0.025892691	0.065896376	0.00084545061
0.026023134	0.067048000	0.00084904876
0.026153577	0.065296767	0.00083983414
0.026284020	0.064835032	0.00082280837
0.026414463	0.065325443	0.00083097527
0.026544907	0.065478235	0.00082639222
0.026675350	0.065816800	0.00083567187
0.026805793	0.063695862	0.00081341093
0.026936236	0.065948907	0.00082584645
0.027066680	0.064297874	0.00081033420
0.027197123	0.063971505	0.00081474099
0.027327566	0.063392588	0.00080366104
0.027458009	0.063312774	0.00080136267
0.027588453	0.063812375	0.00080179919
0.027718896	0.063135177	0.00080123555
0.027849339	0.063054570	0.00078768950
0.027979782	0.063004333	0.00079396804
0.028110226	0.061413830	0.00077888896
0.028240669	0.064377031	0.00079757896
0.028371112	0.063613570	0.00078775714
0.028501555	0.063572304	0.00078894119
0.028631998	0.062392562	0.00077609520
0.028762442	0.062652418	0.00078272668
0.028892885	0.063329416	0.00078550450
0.029023328	0.062726606	0.00077475579
0.029153771	0.062958882	0.00077239932
0.029284215	0.061198385	0.00076254028
0.029414658	0.060577386	0.00075562452
0.029545101	0.063061226	0.00077087462
0.029675544	0.061414419	0.00075930166
0.029805988	0.062083926	0.00076080687
0.029936431	0.061116250	0.00075211741
0.030066874	0.061419087	0.00074940291
0.030197317	0.061521052	0.00075193562
0.030327760	0.061601507	0.00075034486
0.030458204	0.061025633	0.00074856848
0.030588647	0.059916859	0.00073618803
0.030719090	0.060777237	0.00074057870
0.030849533	0.060173486	0.00073376746
0.030979977	0.060438792	0.00074053550
0.031110420	0.059041702	0.00072050232
0.031240863	0.059988671	0.00073184033
0.031371306	0.060533736	0.00072990399
0.031501750	0.059607745	0.00072477086
0.031632193	0.059997940	0.00072412792
0.031762636	0.061324630	0.00073533522
0.031893079	0.060126400	0.00071977943
0.032023523	0.059894387	0.00072568435
0.032153966	0.059524981	0.00071421919
0.032284409	0.058699521	0.00071115569
0.032414852	0.058678096	0.00070804394
0.032545295	0.058170632	0.00070651301
0.032675739	0.060065136	0.00071203947
0.032806182	0.057933279	0.00069859837
0.032936625	0.058377142	0.00069823820
0.033067068	0.059307905	0.00070724974
0.033197512	0.057704736	0.00068920983
0.033327955	0.057821324	0.00069628791
0.033458398	0.058640697	0.00069559378
0.033588841	0.057835303	0.00069076985
0.033719285	0.057825318	0.00068859009
0.033849728	0.058220173	0.00069148104
0.033980171	0.057673926	0.00068470389
0.034110614	0.057520462	0.00068462054
0.034241058	0.057748187	0.00068577900
0.034371501	0.058187552	0.00069393869
0.034501944	0.057176609	0.00068822471
0.034632387	0.057379456	0.00070532906
0.034762830	0.056435867	0.00070216441
0.034893274	0.057991516	0.00071263908
0.035023717	0.057201823	0.00071213437
0.035154160	0.056116929	0.00070813068
0.035284603	0.058159534	0.00072405759
0.035415047	0.056102903	0.00071621134
0.035545490	0.057414960	0.00072272830
0.035675933	0.056687628	0.00071883188
0.035806376	0.056032972	0.00071831162
0.035936820	0.056744682	0.00072007503
0.036067263	0.055271262	0.00071708071
0.036197706	0.057170126	0.00072594311
0.036328149	0.057435713	0.00073382610
0.036458593	0.055675351	0.00071978441
0.036589036	0.056332721	0.00072749362
0.036719479	0.055615254	0.00072626654
0.036849922	0.054926908	0.00072593312
0.036980365	0.056972479	0.00073355762
0.037110809	0.056311483	0.00073649066
0.037241252	0.054534546	0.00072055729
0.037371695	0.055205687	0.00073192186
0.037502138	0.056161849	0.00073916152
0.037632582	0.055357526	0.00073548826
0.037763025	0.054299181	0.00072200117
0.037893468	0.054528460	0.00073326250
0.038023911	0.054852185	0.00073012711
0.038154355	0.055474041	0.00074077214
0.038284798	0.055717866	0.00074105815
0.038415241	0.054737316	0.00073727221
0.038545684	0.055074432	0.00073767608
0.038676128	0.055217856	0.00074052568
0.038806571	0.055223803	0.00074321948
0.038937014	0.054809492	0.00074066604
0.039067457	0.055541423	0.00074399689
0.039197900	0.054098420	0.00074197824
0.039328344	0.053811378	0.00073418146
0.039458787	0.053752612	0.00073605724
0.039589230	0.053926715	0.00073000383
0.039719673	0.053507575	0.00071707537
0.039850117	0.053022210	0.00071018710
0.039980560	0.054065106	0.00071579314
0.040111003	0.052543338	0.00070339595
0.040241446	0.054092718	0.00071106799
0.040371890	0.054459518	0.00071153915
0.040502333	0.053295807	0.00069968496
0.040632776	0.052943609	0.00069996572
0.040763219	0.052694647	0.00069262887
0.040893663	0.053717890	0.00070077310
0.041024106	0.053882292	0.00069735829
0.041154549	0.053913164	0.00070135232
0.041284992	0.052827406	0.00069044485
0.041415435	0.053975619	0.00069624132
0.041545879	0.053898440	0.00069254165
0.041676322	0.051885097	0.00068614898
0.041806765	0.054292557	0.00069355267
0.041937208	0.052119332	0.00068294354
0.042067652	0.053008934	0.00068251983
0.042198095	0.052750926	0.00068484380
0.042328538	0.053413143	0.00068636175
0.042458981	0.052299377	0.00068290626
0.042589425	0.052453079	0.00067280591
0.042719868	0.052997578	0.00068147042
0.042850311	0.052446723	0.00067483649
0.042980754	0.051831761	0.00067115792
0.043111198	0.052080471	0.00066852066
0.043241641	0.051877151	0.00067112985
0.043372084	0.051010476	0.00066432320
0.043502527	0.052498668	0.00067019983
0.043632970	0.052123149	0.00066824076
0.043763414	0.052172162	0.00066832012
0.043893857	0.052090891	0.00066569527
0.044024300	0.051589126	0.00066512286
0.044154743	0.052648309	0.00066761034
0.044285187	0.052010661	0.00066380328
0.044415630	0.050904632	0.00065898772
0.044546073	0.051240528	0.00065461600
0.044676516	0.051763878	0.00065979574
0.044806960	0.050669906	0.00065332557
0.044937403	0.051134149	0.00065588160
0.045067846	0.052263769	0.00066130019
0.045198289	0.051400978	0.00065236896
0.045328733	0.050382474	0.00064950745
0.045459176	0.050916205	0.00065089979
0.045589619	0.051708240	0.00065479181
0.045720062	0.051227743	0.00065142962
0.045850505	0.051606935	0.00064981987
0.045980949	0.050193701	0.00064424566
0.046111392	0.051133724	0.00064908052
0.046241835	0.051507984	0.00065079872
0.046372278	0.050739723	0.00064980954
0.046502722	0.049059096	0.00064668296
0.046633165	0.050989859	0.00066108779
0.046763608	0.051471853	0.00066666687
0.046894051	0.050905025	0.00066663227
0.047024495	0.050633785	0.00066966005
0.047154938	0.050425536	0.00066754494
0.047285381	0.050063714	0.00066715707
0.047415824	0.050801324	0.00066895760
0.047546267	0.050102382	0.00067392384
0.047676711	0.050835766	0.00067588578
0.047807154	0.049750163	0.00067162039
0.047937597	0.049884168	0.00066881170
0.048068040	0.050218092	0.00067713254
0.048198484	0.050816433	0.00068033647
0.048328927	0.050000821	0.00067568085
0.048459370	0.050021403	0.00067950563
0.048589813	0.049729726	0.00067448629
0.048720257	0.049277500	0.00067578756
0.048850700	0.050120073	0.00067934380
0.048981143	0.048862613	0.00067244379
0.049111586	0.049614747	0.00068060736
0.049242030	0.049594339	0.00067962278
0.049372473	0.048888854	0.00067769808
0.049502916	0.048750291	0.00067422618
0.049633359	0.050132390	0.00068558549
0.049763802	0.049725512	0.00068568084
0.049894246	0.049892094	0.00068557240
0.050024689	0.050335980	0.00068933361
0.050155132	0.049094518	0.00067801775
0.050285575	0.049455646	0.00068523046
0.050416019	0.050014100	0.00068640699
0.050546462	0.048897097	0.00068208864
0.050676905	0.050228038	0.00068960601
0.050807348	0.049945090	0.00069114919
0.050937792	0.049190271	0.00068345135
0.051068235	0.048734432	0.00068321704
0.051198678	0.050226301	0.00069193241
0.051329121	0.049577552	0.00069170978
0.051459565	0.049068362	0.00068521278
0.051590008	0.048799796	0.00068602603
0.051720451	0.048276116	0.00068027689
0.051850894	0.049414464	0.00068971014
0.051981337	0.048590879	0.00068321715
0.052111781	0.047915732	0.00068311159
0.052242224	0.049759487	0.00069190198
0.052372667	0.048154235	0.00068595780
0.052503110	0.049301087	0.00069129639
0.052633554	0.047377869	0.00067841265
0.052763997	0.048217696	0.00068505041
0.052894440	0.047746073	0.00068361354
0.053024883	0.048876136	0.00068928023
0.053155327	0.048096620	0.00068589833
0.053285770	0.047534953	0.00067865033
0.053416213	0.047969282	0.00068554502
0.053546656	0.047922670	0.00068790373
0.053677100	0.047069263	0.00067768718
0.053807543	0.048408292	0.00068824539
0.053937986	0.048972810	0.00069584961
0.054068429	0.047869276	0.00068524041
0.054198872	0.048807103	0.00069147748
0.054329316	0.047843984	0.00068984306
0.054459759	0.047919391	0.00068920431
0.054590202	0.047962110	0.00068741613
0.054720645	0.047003527	0.00067985105
0.054851089	0.047010461	0.00068259396
0.054981532	0.047430960	0.00068424221
0.055111975	0.047128200	0.00068610529
0.055242418	0.047242983	0.00068394486
0.055372862	0.047846949	0.00068966380
0.055503305	0.048341377	0.00069249263
0.055633748	0.047382750	0.00068576303
0.055764191	0.046566847	0.00068002693
0.055894635	0.047715117	0.00069187813
0.056025078	0.047352571	0.00068368070
0.056155521	0.046543248	0.00068459040
0.056285964	0.047132053	0.00068313412
0.056416407	0.048137257	0.00069342506
0.056546851	0.047221775	0.00068908549
0.056677294	0.046281092	0.00068123724
0.056807737	0.047514434	0.00069078530
0.056938180	0.046728156	0.00068340725
0.057068624	0.047928432	0.00069199764
0.057199067	0.046531329	0.00068643552
0.057329510	0.046661059	0.00068309277
0.057459953	0.047114937	0.00068767359
0.057590397	0.047791371	0.00069371195
0.057720840	0.046458712	0.00068640891
0.057851283	0.045720997	0.00067788116
0.057981726	0.045089714	0.00067221868
0.058112170	0.047226491	0.00068616689
0.058242613	0.047067704	0.00068508955
0.058373056	0.047462276	0.00068612592
0.058503499	0.047158055	0.00068250468
0.058633942	0.046148591	0.00067725269
0.058764386	0.045648502	0.00066905218
0.058894829	0.046120712	0.00067596686
0.059025272	0.046273745	0.00067217958
0.059155715	0.045468900	0.00066735063
0.059286159	0.046116100	0.00067201104
0.059416602	0.046660036	0.00067465658
0.059547045	0.047180049	0.00067801788
0.059677488	0.045376273	0.00066527582
0.059807932	0.046291887	0.00066710786
0.059938375	0.045378543	0.00066724361
0.060068818	0.046151792	0.00066323577
0.060199261	0.045607857	0.00066389934
0.060329705	0.045670488	0.00066069796
0.060460148	0.045876814	0.00066354303
0.060590591	0.045853856	0.00065970222
0.060721034	0.045290984	0.00065581980
0.060851477	0.046402245	0.00066443886
0.060981921	0.044584010	0.00065435207
0.061112364	0.044622074	0.00064688869
0.061242807	0.044964292	0.00065212050
0.061373250	0.045556076	0.00065596542
0.061503694	0.046329196	0.00066074726
0.061634137	0.044754828	0.00065044712
0.061764580	0.044556271	0.00065024918
0.061895023	0.045195965	0.00064996809
0.062025467	0.045071139	0.00065305661
0.062155910	0.044932971	0.00064927890
0.062286353	0.044905038	0.00064902047
0.062416796	0.045326122	0.00065299357
0.062547240	0.045368069	0.00065211011
0.062677683	0.044337868	0.00064643849
0.062808126	0.044886580	0.00064846908
0.062938569	0.044682152	0.00064740309
0.063069012	0.044733897	0.00064797034
0.063199456	0.045657136	0.00065156903
0.063329899	0.045398324	0.00064986217
0.063460342	0.046167753	0.00065532382
0.063590785	0.044816205	0.00064510648
0.063721229	0.044852725	0.00064811306
0.063851672	0.044343298	0.00064324854
0.063982115	0.043324997	0.00063335814
0.064112558	0.044695916	0.00064498059
0.064243002	0.044052892	0.00063822342
0.064373445	0.044065884	0.00063694173
0.064503888	0.044298489	0.00064206021
0.064634331	0.045080179	0.00064570423
0.064764774	0.044622744	0.00064398792
0.064895218	0.044491606	0.00063931320
0.065025661	0.043059287	0.00063231881
0.065156104	0.044535685	0.00063869186
0.065286547	0.044086127	0.00063737080
0.065416991	0.044219701	0.00063850279
0.065547434	0.044708210	0.00064135299
0.065677877	0.044153370	0.00063510118
0.065808320	0.044921106	0.00064388060
0.065938764	0.043855119	0.00063166308
0.066069207	0.043553070	0.00063385703
0.066199650	0.044453378	0.00063432335
0.066330093	0.043938068	0.00063292056
0.066460537	0.044099127	0.00063439117
0.066590980	0.044338327	0.00063599059
0.066721423	0.043261401	0.00062999842
0.066851866	0.043771346	0.00063051582
0.066982309	0.043162365	0.00062486506
0.067112753	0.043496801	0.00063096089
0.067243196	0.043533359	0.00062708546
0.067373639	0.042599412	0.00062361009
0.067504082	0.043476043	0.00062940294
0.067634526	0.043188020	0.00062354200
0.067764969	0.043344767	0.00062835666
0.067895412	0.043497318	0.00062891949
0.068025855	0.043098423	0.00062225124
0.068156299	0.042682099	0.00062274800
0.068286742	0.044321975	0.00062982863
0.068417185	0.041889503	0.00061262961
0.068547628	0.042717700	0.00062301840
0.068678072	0.044141839	0.00062631485
0.068808515	0.043894822	0.00062988990
0.068938958	0.043924307	0.00062550155
0.069069401	0.041420498	0.00060790116
0.069199844	0.044033012	0.00063238538
0.069330288	0.042906544	0.00061850568
0.069460731	0.044262140	0.00062757702
0.069591174	0.043950467	0.00062701690
0.069721617	0.043695806	0.00062375113
0.069852061	0.042453520	0.00061731669
0.069982504	0.042805660	0.00061513259
0.070112947	0.043499732	0.00062293260
0.070243390	0.042578044	0.00061776566
0.070373834	0.042691145	0.00061508648
0.070504277	0.043601476	0.00061964566
0.070634720	0.042911374	0.00061903559
0.070765163	0.041999051	0.00060776899
0.070895607	0.043377853	0.00062023785
0.071026050	0.043175595	0.00061526286
0.071156493	0.042441624	0.00061244846
0.071286936	0.042775215	0.00061507741
0.071417379	0.041610181	0.00060479420
0.071547823	0.042541534	0.00061089446
0.071678266	0.043772989	0.00062221447
0.071808709	0.042837054	0.00061180992
0.071939152	0.042390518	0.00061201569
0.072069596	0.042404633	0.00060818445
0.072200039	0.042529367	0.00061003070
0.072330482	0.040821556	0.00060054375
0.072460925	0.042815574	0.00061144079
0.072591369	0.041901643	0.00060571033
0.072721812	0.041894895	0.00060323249
0.072852255	0.041502187	0.00060476204
0.072982698	0.042257766	0.00060720207
0.073113142	0.041328952	0.00060151719
0.073243585	0.041818132	0.00060326194
0.073374028	0.042050235	0.00060590785
0.073504471	0.041572135	0.00059772261
0.073634914	0.042811624	0.00061076194
0.073765358	0.041204871	0.00059508144
0.073895801	0.041120420	0.00059786888
0.074026244	0.041512593	0.00060104418
0.074156687	0.041750918	0.00059843178
0.074287131	0.042028928	0.00060142538
0.074417574	0.042365844	0.00060806706
0.074548017	0.042918848	0.00060436237
0.074678460	0.041776334	0.00060165534
0.074808904	0.041272220	0.00059499903
0.074939347	0.041831061	0.00059866842
0.075069790	0.041082127	0.00059630088
0.075200233	0.041350758	0.00059384464
0.075330677	0.042206182	0.00060340859
0.075461120	0.042094552	0.00060404783
0.075591563	0.041998768	0.00059650181
0.075722006	0.041043216	0.00059330388
0.075852449	0.042822167	0.00060280004
0.075982893	0.041030983	0.00059188909
0.076113336	0.041780310	0.00059915464
0.076243779	0.041518612	0.00059261605
0.076374222	0.041652788	0.00059386064
0.076504666	0.040763252	0.00059105511
0.076635109	0.040647867	0.00058502627
0.076765552	0.041871629	0.00059619808
0.076895995	0.040943343	0.00058916821
0.077026439	0.040212111	0.00058335902
0.077156882	0.039909577	0.00058389362
0.077287325	0.040889542	0.00058525644
0.077417768	0.041523983	0.00059280673
0.077548212	0.040627089	0.00058752336
0.077678655	0.040823098	0.00058525764
0.077809098	0.040714062	0.00058725880
0.077939541	0.040354506	0.00058039043
0.078069984	0.040686568	0.00058613348
0.078200428	0.041344033	0.00059358161
0.078330871	0.040480080	0.00057992503
0.078461314	0.041005512	0.00058617167
0.078591757	0.040817771	0.00058511556
0.078722201	0.041069871	0.00058651466
0.078852644	0.040532164	0.00058119446
0.078983087	0.040850958	0.00058314772
0.079113530	0.040883899	0.00058365995
0.079243974	0.040582274	0.00058407971
0.079374417	0.040208649	0.00057703636
0.079504860	0.040837320	0.00058389323
0.079635303	0.040188993	0.00057609856
0.079765747	0.040298320	0.00058125837
0.079896190	0.040064074	0.00057733683
0.080026633	0.040409717	0.00057725777
0.080157076	0.041023017	0.00058245868
0.080287519	0.039585188	0.00057573116
0.080417963	0.040419626	0.00057714270
0.080548406	0.040050623	0.00057887227
0.080678849	0.040094828	0.00057332789
0.080809292	0.040663218	0.00057974210
0.080939736	0.039829716	0.00057372146
0.081070179	0.040038805	0.00057381588
0.081200622	0.039742248	0.00057186600
0.081331065	0.039565109	0.00057313066
0.081461509	0.040575545	0.00057311381
0.081591952	0.039502984	0.00057209165
0.081722395	0.040173206	0.00057136665
0.081852838	0.039179538	0.00056841653
0.081983281	0.040335209	0.00057636192
0.082113725	0.041093258	0.00057567471
0.082244168	0.039659611	0.00057043802
0.082374611	0.039811647	0.00057016250
0.082505054	0.040108300	0.00057038070
0.082635498	0.039736616	0.00057131069
0.082765941	0.039446489	0.00056659804
0.082896384	0.039869925	0.00056906168
0.083026827	0.040240008	0.00057430313
0.083157271	0.039664475	0.00056549753
0.083287714	0.040270109	0.00057355362
0.083418157	0.039236414	0.00056574682
0.083548600	0.039641663	0.00056713230
0.083679044	0.039282553	0.00056322072
0.083809487	0.040116240	0.00056682512
0.083939930	0.039850055	0.00056803826
0.084070373	0.039562853	0.00056768734
0.084200816	0.040074670	0.00056579983
0.084331260	0.038787271	0.00056060925
0.084461703	0.040361486	0.00057082444
0.084592146	0.040003184	0.00056473041
0.084722589	0.040458901	0.00057132325
0.084853033	0.039945015	0.00056650312
0.084983476	0.039405890	0.00056215904
0.085113919	0.040366735	0.00056880828
0.085244362	0.038837248	0.00055595494
0.085374806	0.039282398	0.00056227279
0.085505249	0.039881736	0.00056622776
0.085635692	0.039368090	0.00056162934
0.085766135	0.039028991	0.00055911552
0.085896579	0.038300783	0.00055150831
0.086027022	0.039624019	0.00056072999
0.086157465	0.038870812	0.00055827615
0.086287908	0.039286657	0.00055493588
0.086418351	0.040206012	0.00056686874
0.086548795	0.039462769	0.00055882865
0.086679238	0.039487999	0.00055880279
0.086809681	0.039069221	0.00055793252
0.086940124	0.038813838	0.00055235365
0.087070568	0.038681950	0.00055531880
0.087201011	0.039197135	0.00055618057
0.087331454	0.038183704	0.00054734055
0.087461897	0.038136654	0.00055051136
0.087592341	0.039390832	0.00055569570
0.087722784	0.039727160	0.00056009913
0.087853227	0.039524581	0.00055847089
0.087983670	0.039117175	0.00055271159
0.088114114	0.039053214	0.00055699459
0.088244557	0.038463019	0.00054830570
0.088375000	0.038905903	0.00055293365
0.088505443	0.038338508	0.00055081248
0.088635886	0.038729605	0.00054887402
0.088766330	0.038084303	0.00054557093
0.088896773	0.038220634	0.00054954090
0.089027216	0.037786083	0.00054024074
0.089157659	0.039183720	0.00055316813
0.089288103	0.038653721	0.00054935107
0.089418546	0.038726326	0.00054739742
0.089548989	0.038267527	0.00054796935
0.089679432	0.038736278	0.00054869470
0.089809876	0.039165715	0.00055028360
0.089940319	0.037783907	0.00054377433
0.090070762	0.039216055	0.00054832959
0.090201205	0.039761505	0.00055662317
0.090331649	0.038719189	0.00054652662
0.090462092	0.038319368	0.00054377479
0.090592535	0.038726107	0.00054878469
0.090722978	0.038354508	0.00054377357
0.090853421	0.038074792	0.00054391598
0.090983865	0.038735346	0.00054856998
0.091114308	0.038696447	0.00054261136
0.091244751	0.038233718	0.00054409805
0.091375194	0.038482860	0.00054293673
0.091505638	0.037820738	0.00053888287
0.091636081	0.037961243	0.00055252711
0.091766524	0.038558698	0.00055949570
0.091896967	0.038694124	0.00056407416
0.092027411	0.037934177	0.00056381447
0.092157854	0.039571295	0.00057919398
0.092288297	0.038425355	0.00057359385
0.092418740	0.038485688	0.00057577544
0.092549184	0.038231132	0.00057754641
0.092679627	0.038830761	0.00058446360
0.092810070	0.037749239	0.00057687188
0.092940513	0.036726061	0.00056332910
0.093070956	0.038840282	0.00057101032
0.093201400	0.037743105	0.00056015935
0.093331843	0.037543295	0.00055684509
0.093462286	0.038057302	0.00055762692
0.093592729	0.038650681	0.00056299774
0.093723173	0.038726045	0.00056362577
0.093853616	0.037632452	0.00055159178
0.093984059	0.037917736	0.00055432579
0.094114502	0.037677266	0.00054737562
0.094244946	0.037912170	0.00055101607
0.094375389	0.038628087	0.00055514212
0.094505832	0.037433794	0.00054528331
0.094636275	0.038002154	0.00055047014
0.094766719	0.038071260	0.00055049352
0.094897162	0.038291985	0.00054648142
0.095027605	0.037465272	0.00054551043
0.095158048	0.037936104	0.00054530446
0.095288491	0.037275682	0.00054064723
0.095418935	0.038406979	0.00055285920
0.095549378	0.037489492	0.00054043966
0.095679821	0.038068879	0.00054507194
0.095810264	0.037762816	0.00054358981
0.095940708	0.038552473	0.00054608965
0.096071151	0.038370590	0.00055209473
0.096201594	0.036805632	0.00053395716
0.096332037	0.037177918	0.00053614522
0.096462481	0.037313410	0.00054056343
0.096592924	0.037236677	0.00053409610
0.096723367	0.036988313	0.00053410935
0.096853810	0.037353213	0.00053647987
0.096984253	0.037786603	0.00053778391
0.097114697	0.037056702	0.00053529377
0.097245140	0.037220547	0.00053417051
0.097375583	0.036752586	0.00053002047
0.097506026	0.038215409	0.00054274897
0.097636470	0.037294125	0.00053406092
0.097766913	0.036895396	0.00053048980
0.097897356	0.036999527	0.00053023147
0.098027799	0.037207588	0.00053056052
0.098158243	0.036983506	0.00052859934
0.098288686	0.036738014	0.00052624043
0.098419129	0.037802503	0.00053053607
0.098549572	0.037107546	0.00052824873
0.098680016	0.037202616	0.00052299879
0.098810459	0.037183950	0.00052537209
0.098940902	0.036680990	0.00051800576
0.099071345	0.037774519	0.00052460338
0.099201788	0.037245975	0.00052324382
0.099332232	0.036859970	0.00051668296
0.099462675	0.038130349	0.00052835527
0.099593118	0.036738728	0.00051896268
0.099723561	0.037951173	0.00052421326
0.099854005	0.037083724	0.00052013386
0.099984448	0.037404426	0.00052125967
0.10011489	0.036767693	0.00051902961
0.10024533	0.037208915	0.00052336287
0.10037578	0.036423573	0.00051554029
0.10050622	0.036130668	0.00051596684
0.10063666	0.036458792	0.00051555034
0.10076711	0.035657386	0.00051191572
0.10089755	0.036499286	0.00051932861
0.10102799	0.037314285	0.00052203001
0.10115844	0.036110627	0.00051460016
0.10128888	0.036549128	0.00052094003
0.10141932	0.037193924	0.00051801847
0.10154977	0.037199384	0.00052193285
0.10168021	0.036185005	0.00051475446
0.10181065	0.036281665	0.00051379429
0.10194110	0.036990845	0.00051934660
0.10207154	0.036647410	0.00051409934
0.10220198	0.037356312	0.00052199580
0.10233243	0.035827981	0.00051118746
0.10246287	0.036611814	0.00051411257
0.10259331	0.037758096	0.00052425930
0.10272376	0.037199813	0.00051666407
0.10285420	0.037187697	0.00051867369
0.10298464	0.036825721	0.00051729564
0.10311509	0.037050942	0.00051640805
0.10324553	0.036626367	0.00051425448
0.10337597	0.036538526	0.00051626070
0.10350642	0.036697960	0.00051194435
0.10363686	0.036563065	0.00051282341
0.10376730	0.036995951	0.00051662594
0.10389774	0.036166444	0.00051047505
0.10402819	0.037339361	0.00052049047
0.10415863	0.035602872	0.00050433170
0.10428907	0.035548120	0.00050448648
0.10441952	0.037444888	0.00052025717
0.10454996	0.036677520	0.00051037798
0.10468040	0.036116627	0.00050779138
0.10481085	0.035939106	0.00050676851
0.10494129	0.036262190	0.00050886135
0.10507173	0.035985730	0.00050744268
0.10520218	0.036125400	0.00050438690
0.10533262	0.035969159	0.00050638764
0.10546306	0.036354444	0.00050958701
0.10559351	0.035832663	0.00050504433
0.10572395	0.036141431	0.00050629953
0.10585439	0.035985960	0.00050571988
0.10598484	0.036636504	0.00050839796
0.10611528	0.036649977	0.00051047941
0.10624572	0.036055742	0.00050377321
0.10637617	0.036509005	0.00051026957
0.10650661	0.034767597	0.00049729098
0.10663705	0.035692588	0.00050107647
0.10676750	0.035547172	0.00050185301
0.10689794	0.036291779	0.00050510339
0.10702838	0.034722325	0.00049424530
0.10715883	0.035585927	0.00050387529
0.10728927	0.036488485	0.00050342918
0.10741971	0.036082597	0.00050477570
0.10755016	0.036110005	0.00050231892
0.10768060	0.035510805	0.00049863534
0.10781104	0.036103502	0.00050491999
0.10794149	0.037355275	0.00050901915
0.10807193	0.036201895	0.00050458739
0.10820237	0.035711340	0.00050135589
0.10833281	0.035214471	0.00049520469
0.10846326	0.036595856	0.00051874162
0.10859370	0.036127926	0.00051680757
0.10872414	0.035565291	0.00051928506
0.10885459	0.036048131	0.00052539992
0.10898503	0.036215721	0.00052524029
0.10911547	0.035707000	0.00052955555
0.10924592	0.035333908	0.00052887036
0.10937636	0.036011057	0.00053074313
0.10950680	0.035461065	0.00053448354
0.10963725	0.036241639	0.00054086640
0.10976769	0.035284616	0.00053376450
0.10989813	0.036571050	0.00054667054
0.11002858	0.034139566	0.00052765843
0.11015902	0.035869731	0.00054465192
0.11028946	0.036288183	0.00055073880
0.11041991	0.034876085	0.00053938537
0.11055035	0.035736394	0.00054986876
0.11068079	0.036623952	0.00055401898
0.11081124	0.035160163	0.00054676910
0.11094168	0.035145564	0.00055010250
0.11107212	0.035504920	0.00055200841
0.11120257	0.034866021	0.00054895722
0.11133301	0.035921829	0.00055806020
0.11146345	0.035543019	0.00055595087
0.11159390	0.035558203	0.00056215048
0.11172434	0.035248653	0.00055839633
0.11185478	0.035852031	0.00056414390
0.11198523	0.035097177	0.00055965004
0.11211567	0.035660021	0.00056098003
0.11224611	0.034883655	0.00055811253
0.11237656	0.034683620	0.00055955128
0.11250700	0.035749530	0.00056741622
0.11263744	0.035519809	0.00056750613
0.11276788	0.036056253	0.00057077992
0.11289833	0.035239813	0.00056889262
0.11302877	0.035091266	0.00056793514
0.11315921	0.036370492	0.00057621733
0.11328966	0.035117830	0.00056275038
0.11342010	0.035025981	0.00055091946
0.11355054	0.034871887	0.00054626449
0.11368099	0.035237874	0.00054819054
0.11381143	0.035985065	0.00054491196
0.11394187	0.035821423	0.00054639593
0.11407232	0.034458177	0.00053180924
0.11420276	0.035804702	0.00053993964
0.11433320	0.035455515	0.00053812047
0.11446365	0.036387261	0.00053891213
0.11459409	0.035582802	0.00053231439
0.11472453	0.035483192	0.00053349075
0.11485498	0.035652502	0.00052934170
0.11498542	0.034931107	0.00052710837
0.11511586	0.035036846	0.00052647330
0.11524631	0.035297441	0.00052423130
0.11537675	0.034954185	0.00052457085
0.11550719	0.034268987	0.00051550291
0.11563764	0.034200081	0.00051657626
0.11576808	0.034155461	0.00051650848
0.11589852	0.035197032	0.00051761678
0.11602897	0.034527057	0.00051875916
0.11615941	0.035265598	0.00052037816
0.11628985	0.035436874	0.00051816352
0.11642030	0.035719710	0.00052294869
0.11655074	0.035510184	0.00051837202
0.11668118	0.034130075	0.00050923803
0.11681163	0.034666805	0.00051499250
0.11694207	0.034834843	0.00051241806
0.11707251	0.033965102	0.00050655993
0.11720295	0.034929597	0.00051283343
0.11733340	0.034989750	0.00051137828
0.11746384	0.034266044	0.00050817922
0.11759428	0.034653002	0.00050603038
0.11772473	0.034530964	0.00050752555
0.11785517	0.035814451	0.00051842261
0.11798561	0.034854875	0.00050495019
0.11811606	0.034354116	0.00050518514
0.11824650	0.035080155	0.00050811656
0.11837694	0.035395244	0.00050842553
0.11850739	0.035125071	0.00050788441
0.11863783	0.034440047	0.00050022352
0.11876827	0.035094324	0.00050425168
0.11889872	0.035490387	0.00050803682
0.11902916	0.033535135	0.00049153907
0.11915960	0.034214647	0.00049725322
0.11929005	0.034337348	0.00049485632
0.11942049	0.034554611	0.00049909491
0.11955093	0.034245196	0.00049446938
0.11968138	0.035297989	0.00049880672
0.11981182	0.034392990	0.00049376714
0.11994226	0.035286150	0.00050021512
0.12007271	0.034937659	0.00049459890
0.12020315	0.033504652	0.00048603768
0.12033359	0.034733842	0.00049342545
0.12046404	0.034917512	0.00049366393
0.12059448	0.034864904	0.00049244936
0.12072492	0.034924394	0.00049134466
0.12085537	0.035280186	0.00049457751
0.12098581	0.034964267	0.00049065106
0.12111625	0.034925840	0.00048941619
0.12124670	0.034734995	0.00048947781
0.12137714	0.034913535	0.00048716605
0.12150758	0.034192720	0.00048593779
0.12163802	0.034905546	0.00048773721
0.12176847	0.035235881	0.00048716596
0.12189891	0.035295358	0.00049022344
0.12202935	0.034513392	0.00048398108
0.12215980	0.034312756	0.00048305611
0.12229024	0.034262315	0.00048157227
0.12242068	0.034246172	0.00047770907
0.12255113	0.034777673	0.00048334387
0.12268157	0.034005216	0.00047761603
0.12281201	0.034295883	0.00047848802
0.12294246	0.034019907	0.00047767736
0.12307290	0.035033499	0.00048345421
0.12320334	0.034956235	0.00048183974
0.12333379	0.034159786	0.00047772084
0.12346423	0.034506545	0.00047730656
0.12359467	0.033660399	0.00047529676
0.12372512	0.034336576	0.00047825372
0.12385556	0.034195571	0.00047461623
0.12398600	0.034053056	0.00047745558
0.12411645	0.034430957	0.00047677572
0.12424689	0.033440612	0.00047082871
0.12437733	0.033722976	0.00047519865
0.12450778	0.034204912	0.00047482099
0.12463822	0.034309481	0.00047710971
0.12476866	0.033315339	0.00046872139
0.12489911	0.034362413	0.00047572246
0.12502955	0.034689919	0.00047899862
0.12515999	0.033666408	0.00047083032
0.12529044	0.033904005	0.00047181320
0.12542088	0.034167453	0.00047428669
0.12555132	0.034765988	0.00047607473
0.12568177	0.032991169	0.00046637364
0.12581221	0.034341902	0.00047413602
0.12594265	0.033396106	0.00046733945
0.12607309	0.033934359	0.00047311434
0.12620354	0.034155815	0.00047197840
0.12633398	0.033511834	0.00046786975
0.12646442	0.033624899	0.00046970020
0.12659487	0.034684752	0.00047415122
0.12672531	0.034265186	0.00047340131
0.12685575	0.033790858	0.00046745714
0.12698620	0.034020122	0.00047129792
0.12711664	0.033534274	0.00046866799
0.12724708	0.034469338	0.00047111715
0.12737753	0.033325353	0.00046842740
0.12750797	0.032918378	0.00046156734
0.12763841	0.034210618	0.00046929639
0.12776886	0.033995618	0.00047067995
0.12789930	0.033873168	0.00046523481
0.12802974	0.033639218	0.00046754769
0.12816019	0.034471205	0.00047205138
0.12829063	0.034024304	0.00046728737
0.12842107	0.033682136	0.00046676050
0.12855152	0.034064810	0.00046773594
0.12868196	0.033089083	0.00046247690
0.12881240	0.033362886	0.00046300396
0.12894285	0.033492999	0.00046297333
0.12907329	0.033749866	0.00046527785
0.12920373	0.033414487	0.00046453335
0.12933418	0.034214741	0.00046718215
0.12946462	0.033605672	0.00046371149
0.12959506	0.034180646	0.00046801731
0.12972551	0.033875935	0.00046446776
0.12985595	0.033468495	0.00046440025
0.12998639	0.033520534	0.00046049513
0.13011684	0.033885974	0.00046568142
0.13024728	0.033279566	0.00046116947
0.13037772	0.034182201	0.00046489939
0.13050816	0.033043061	0.00045804451
0.13063861	0.033701686	0.00046438787
0.13076905	0.032938907	0.00045668016
0.13089949	0.033781276	0.00046462528
0.13102994	0.033661703	0.00046011825
0.13116038	0.033918655	0.00046323274
0.13129082	0.034616895	0.00046756037
0.13142127	0.033983748	0.00046219375
0.13155171	0.033896891	0.00046289059
0.13168215	0.033291236	0.00045905845
0.13181260	0.032979176	0.00045601365
0.13194304	0.033728315	0.00046190265
0.13207348	0.033975828	0.00046223778
0.13220393	0.033146497	0.00045642461
0.13233437	0.033580363	0.00045973513
0.13246481	0.033526872	0.00045944740
0.13259526	0.033591397	0.00045982723
0.13272570	0.033670110	0.00045897816
0.13285614	0.034325392	0.00046318302
0.13298659	0.033255483	0.00045756456
0.13311703	0.033090259	0.00045463829
0.13324747	0.033427516	0.00045681631
0.13337792	0.033650674	0.00045801298
0.13350836	0.034348919	0.00046360458
0.13363880	0.033734517	0.00045884917
0.13376925	0.033968679	0.00045805568
0.13389969	0.033960583	0.00046025103
0.13403013	0.033333682	0.00045673095
0.13416058	0.032275372	0.00044631423
0.13429102	0.033556406	0.00045753923
0.13442146	0.032632144	0.00044979717
0.13455191	0.032931971	0.00045071425
0.13468235	0.033760951	0.00045948079
0.13481279	0.033282898	0.00045436524
0.13494323	0.032589164	0.00045181626
0.13507368	0.033812041	0.00045768504
0.13520412	0.033676073	0.00045383224
0.13533456	0.032941676	0.00045284692
0.13546501	0.033186935	0.00045129271
0.13559545	0.033662447	0.00045524165
0.13572589	0.033035955	0.00045221658
0.13585634	0.033313317	0.00044956529
0.13598678	0.033660966	0.00045520523
0.13611722	0.033628301	0.00045419003
0.13624767	0.033685371	0.00045394396
0.13637811	0.032984518	0.00045112494
0.13650855	0.032328442	0.00044550341
0.13663900	0.033028407	0.00045011567
0.13676944	0.033225078	0.00045195385
0.13689988	0.033065193	0.00044853649
0.13703033	0.032727221	0.00044894104
0.13716077	0.033014762	0.00044981974
0.13729121	0.033946364	0.00045496667
0.13742166	0.033353962	0.00045116158
0.13755210	0.032991411	0.00044718077
0.13768254	0.032783121	0.00044826713
0.13781299	0.033342020	0.00045367438
0.13794343	0.033349923	0.00044855315
0.13807387	0.032367384	0.00044552209
0.13820432	0.032993435	0.00044763351
0.13833476	0.033483366	0.00044953836
0.13846520	0.032934308	0.00044823211
0.13859565	0.032980409	0.00044635951
0.13872609	0.033330110	0.00044889936
0.13885653	0.032533477	0.00044485755
0.13898698	0.033356499	0.00044773554
0.13911742	0.033028020	0.00044581034
0.13924786	0.033006000	0.00044610877
0.13937830	0.033240019	0.00044807213
0.13950875	0.033174205	0.00044839223
0.13963919	0.033394544	0.00044820586
0.13976963	0.032133519	0.00044055494
0.13990008	0.033180234	0.00044866609
0.14003052	0.032902304	0.00044388267
0.14016096	0.032715791	0.00044536531
0.14029141	0.032579540	0.00044057133
0.14042185	0.034029718	0.00045023802
0.14055229	0.032439055	0.00044323017
0.14068274	0.033564208	0.00044555951
0.14081318	0.032862422	0.00044471613
0.14094362	0.033305700	0.00044550475
0.14107407	0.033920976	0.00044863418
0.14120451	0.032754658	0.00044332897
0.14133495	0.032759753	0.00044064634
0.14146540	0.032742779	0.00044208680
0.14159584	0.032487307	0.00044307470
0.14172628	0.032160035	0.00043620017
0.14185673	0.032528852	0.00044134399
0.14198717	0.032675072	0.00044021901
0.14211761	0.033189603	0.00044262600
0.14224806	0.032444050	0.00044110967
0.14237850	0.032578411	0.00043644628
0.14250894	0.032511676	0.00043868492
0.14263939	0.032800520	0.00044082504
0.14276983	0.033094173	0.00044039974
0.14290027	0.033348172	0.00044398226
0.14303072	0.033040620	0.00043921327
0.14316116	0.033171280	0.00044153539
0.14329160	0.032135287	0.00043599267
0.14342205	0.032694549	0.00043596070
0.14355249	0.032400128	0.00043546204
0.14368293	0.032322055	0.00043784327
0.14381337	0.032149636	0.00043146678
0.14394382	0.032984639	0.00044096302
0.14407426	0.032256241	0.00043239589
0.14420470	0.032303431	0.00043520358
0.14433515	0.032620417	0.00043852713
0.14446559	0.032634459	0.00043485044
0.14459603	0.033157621	0.00043855968
0.14472648	0.032304091	0.00043596856
0.14485692	0.033085770	0.00043692405
0.14498736	0.031865896	0.00043227379
0.14511781	0.032174710	0.00043186251
0.14524825	0.032246151	0.00043473070
0.14537869	0.032628945	0.00043558225
0.14550914	0.032990183	0.00043537683
0.14563958	0.032952971	0.00043822197
0.14577002	0.032160850	0.00043132930
0.14590047	0.032704666	0.00043532419
0.14603091	0.032880728	0.00043759612
0.14616135	0.033146927	0.00043623460
0.14629180	0.032727427	0.00043574486
0.14642224	0.032729791	0.00043783661
0.14655268	0.032567679	0.00043357259
0.14668313	0.032840345	0.00043576621
0.14681357	0.032301752	0.00043348543
0.14694401	0.032766496	0.00043393803
0.14707446	0.032865094	0.00043649852
0.14720490	0.032172558	0.00042961149
0.14733534	0.032208712	0.00043314265
0.14746579	0.032661898	0.00043488953
0.14759623	0.034032569	0.00044216517
0.14772667	0.032368003	0.00043145483
0.14785712	0.032712610	0.00043291098
0.14798756	0.031976205	0.00042982419
0.14811800	0.031933061	0.00042920306
0.14824844	0.032303830	0.00043127885
0.14837889	0.032016713	0.00043033975
0.14850933	0.032363079	0.00043141339
0.14863977	0.032791765	0.00043107861
0.14877022	0.032490277	0.00043248764
0.14890066	0.032896053	0.00043224907
0.14903110	0.031559641	0.00042522361
0.14916155	0.033141045	0.00043645709
0.14929199	0.032557619	0.00043043689
0.14942243	0.032508297	0.00043117585
0.14955288	0.031869566	0.00042766761
0.14968332	0.032670470	0.00042942348
0.14981376	0.032514010	0.00043153895
0.14994421	0.032101106	0.00042619757
0.15007465	0.032300980	0.00042813025
0.15020509	0.032102275	0.00042852199
0.15033554	0.032021598	0.00042536297
0.15046598	0.031611427	0.00042675664
0.15059642	0.031967124	0.00042610110
0.15072687	0.032172316	0.00042674099
0.15085731	0.031991092	0.00042741020
0.15098775	0.033296505	0.00043300070
0.15111820	0.032222467	0.00042872367
0.15124864	0.031987558	0.00042733160
0.15137908	0.032231384	0.00042578351
0.15150953	0.031803457	0.00042631644
0.15163997	0.031783429	0.00042339737
0.15177041	0.032010484	0.00042608022
0.15190086	0.032073011	0.00042714138
0.15203130	0.032069477	0.00042464556
0.15216174	0.032873385	0.00043099052
0.15229219	0.032505624	0.00042966069
0.15242263	0.031397263	0.00042070014
0.15255307	0.031819845	0.00042532742
0.15268351	0.032547618	0.00042733857
0.15281396	0.031301341	0.00041932695
0.15294440	0.032767030	0.00043000791
0.15307484	0.031889209	0.00042331731
0.15320529	0.031279660	0.00041858362
0.15333573	0.031955981	0.00042432971
0.15346617	0.031548422	0.00041990217
0.15359662	0.032065356	0.00042454192
0.15372706	0.031887207	0.00042214534
0.15385750	0.031752503	0.00042138511
0.15398795	0.032133275	0.00042417594
0.15411839	0.032019023	0.00042270744
0.15424883	0.032829060	0.00042602739
0.15437928	0.031859132	0.00042081655
0.15450972	0.031995615	0.00042224245
0.15464016	0.031375012	0.00041850000
0.15477061	0.032411005	0.00042477374
0.15490105	0.031618432	0.00041891302
0.15503149	0.031902642	0.00042096954
0.15516194	0.032016277	0.00042218464
0.15529238	0.032319229	0.00042405224
0.15542282	0.031759181	0.00041899219
0.15555327	0.032271185	0.00042356164
0.15568371	0.031653625	0.00041939876
0.15581415	0.032306619	0.00042320512
0.15594460	0.032415119	0.00042248413
0.15607504	0.032358444	0.00042229044
0.15620548	0.032223231	0.00042179522
0.15633593	0.031564844	0.00041680751
0.15646637	0.031996688	0.00041883529
0.15659681	0.031175993	0.00041659355
0.15672726	0.031644284	0.00041671990
0.15685770	0.032319234	0.00042179714
0.15698814	0.032157091	0.00042033323
0.15711858	0.032211784	0.00042011675
0.15724903	0.032401746	0.00042134155
0.15737947	0.031362067	0.00041537001
0.15750991	0.032144786	0.00041878434
0.15764036	0.032066141	0.00042057895
0.15777080	0.031904142	0.00041858803
0.15790124	0.031759974	0.00041524635
0.15803169	0.032301217	0.00042022815
0.15816213	0.031813640	0.00041780812
0.15829257	0.032244488	0.00041889554
0.15842302	0.031366503	0.00041472000
0.15855346	0.031766681	0.00041511608
0.15868390	0.031953398	0.00041862272
0.15881435	0.030996224	0.00041278161
0.15894479	0.030962540	0.00041235071
0.15907523	0.031991818	0.00041641432
0.15920568	0.032093367	0.00041660641
0.15933612	0.032116543	0.00041719642
0.15946656	0.032200964	0.00041785611
0.15959701	0.031978234	0.00041653815
0.15972745	0.031266555	0.00041294660
0.15985789	0.032033460	0.00041692286
0.15998834	0.032159119	0.00041580116
0.16011878	0.031588926	0.00041425058
0.16024922	0.031671632	0.00041344895
0.16037967	0.032235786	0.00041838921
0.16051011	0.032402750	0.00041845179
0.16064055	0.031175187	0.00040947197
0.16077100	0.031014315	0.00040949820
0.16090144	0.031933712	0.00041768890
0.16103188	0.031725873	0.00041356365
0.16116233	0.031440582	0.00041113547
0.16129277	0.031973583	0.00041414674
0.16142321	0.031443861	0.00041075033
0.16155365	0.031782372	0.00041363262
0.16168410	0.031738977	0.00041326811
0.16181454	0.031694422	0.00041236143
0.16194498	0.031548458	0.00041091999
0.16207543	0.031581966	0.00041021756
0.16220587	0.031727815	0.00041147214
0.16233631	0.031849808	0.00041243487
0.16246676	0.031607841	0.00041205538
0.16259720	0.031681488	0.00041122602
0.16272764	0.031535947	0.00040896365
0.16285809	0.031635654	0.00041042452
0.16298853	0.031276317	0.00040912130
0.16311897	0.031102944	0.00040808438
0.16324942	0.031482614	0.00041129476
0.16337986	0.031924563	0.00041153391
0.16351030	0.031829402	0.00041249733
0.16364075	0.031567537	0.00041037632
0.16377119	0.031666746	0.00040833998
0.16390163	0.031616582	0.00041109055
0.16403208	0.031857698	0.00041165873
0.16416252	0.031361289	0.00040792993
0.16429296	0.031525463	0.00041069011
0.16442341	0.031926510	0.00040978820
0.16455385	0.031549884	0.00040940540
0.16468429	0.031759934	0.00041047134
0.16481474	0.031263101	0.00040561172
0.16494518	0.032112595	0.00041282200
0.16507562	0.032366145	0.00041224908
0.16520607	0.031551376	0.00040820786
0.16533651	0.031357748	0.00040783964
0.16546695	0.032052765	0.00041063389
0.16559740	0.031838722	0.00041008744
0.16572784	0.031234128	0.00040464513
0.16585828	0.030906446	0.00040382822
0.16598872	0.031608352	0.00040934638
0.16611917	0.031404510	0.00040670039
0.16624961	0.031725017	0.00040826380
0.16638005	0.031420624	0.00040717116
0.16651050	0.032330707	0.00041048213
0.16664094	0.031429010	0.00040676454
0.16677138	0.031447067	0.00040503306
0.16690183	0.031961360	0.00040821721
0.16703227	0.031605261	0.00040775285
0.16716271	0.031564540	0.00040467613
0.16729316	0.031589814	0.00040691837
0.16742360	0.031115631	0.00040438702
0.16755404	0.031361378	0.00040427756
0.16768449	0.031084580	0.00040272813
0.16781493	0.030737517	0.00040000940
0.16794537	0.031517960	0.00040530871
0.16807582	0.030809770	0.00040189582
0.16820626	0.031782959	0.00040515434
0.16833670	0.031097657	0.00040283386
0.16846715	0.030317874	0.00039843976
0.16859759	0.030824902	0.00039824296
0.16872803	0.031917377	0.00040750011
0.16885848	0.031208341	0.00040300487
0.16898892	0.031007900	0.00040188336
0.16911936	0.031268406	0.00040438847
0.16924981	0.031522774	0.00040412793
0.16938025	0.032052792	0.00040652819
0.16951069	0.031310900	0.00040274048
0.16964114	0.031686127	0.00040652907
0.16977158	0.031105651	0.00040140914
0.16990202	0.031560803	0.00040300957
0.17003247	0.031233804	0.00040154213
0.17016291	0.032137743	0.00040709396
0.17029335	0.030298678	0.00039544578
0.17042379	0.030840909	0.00040063895
0.17055424	0.030850005	0.00039820951
0.17068468	0.031596803	0.00040290835
0.17081512	0.031569884	0.00040397810
0.17094557	0.030992825	0.00039765082
0.17107601	0.031817476	0.00040529447
0.17120645	0.031361398	0.00040320621
0.17133690	0.031344482	0.00040097886
0.17146734	0.030767240	0.00039695585
0.17159778	0.031104594	0.00039916260
0.17172823	0.031286575	0.00039971040
0.17185867	0.031015996	0.00039936825
0.17198911	0.030596483	0.00039373533
0.17211956	0.031478244	0.00040225033
0.17225000	0.031049911	0.00039825647
0.17238044	0.030514788	0.00039475014
0.17251089	0.030489222	0.00039555741
0.17264133	0.030858019	0.00039562158
0.17277177	0.031821638	0.00040317038
0.17290222	0.031106182	0.00039961452
0.17303266	0.030787970	0.00039432166
0.17316310	0.031495896	0.00040070591
0.17329355	0.031166626	0.00039930225
0.17342399	0.031307850	0.00039820803
0.17355443	0.031392354	0.00039945496
0.17368488	0.030572932	0.00039322034
0.17381532	0.030961215	0.00039814028
0.17394576	0.031556385	0.00040143226
0.17407621	0.031435619	0.00039807800
0.17420665	0.031039553	0.00039676046
0.17433709	0.031180707	0.00039801484
0.17446753	0.031367138	0.00039789872
0.17459798	0.031033097	0.00039728453
0.17472842	0.030903905	0.00039544042
0.17485886	0.030760517	0.00039582819
0.17498931	0.031224798	0.00039766805
0.17511975	0.031451536	0.00039599671
0.17525019	0.031336371	0.00039758220
0.17538064	0.030639530	0.00039369785
0.17551108	0.031380075	0.00039812324
0.17564152	0.031608839	0.00039817989
0.17577197	0.031223559	0.00039583272
0.17590241	0.031117675	0.00039708944
0.17603285	0.030717967	0.00039370171
0.17616330	0.030986815	0.00039339416
0.17629374	0.031558906	0.00039766906
0.17642418	0.031321104	0.00039628402
0.17655463	0.031599969	0.00039781097
0.17668507	0.031579939	0.00039830459
0.17681551	0.030307837	0.00038976058
0.17694596	0.030981272	0.00039472700
0.17707640	0.031412889	0.00039575237
0.17720684	0.030792240	0.00039062653
0.17733729	0.030964488	0.00039428358
0.17746773	0.030977820	0.00039166196
0.17759817	0.031071421	0.00039369750
0.17772862	0.031424994	0.00039763750
0.17785906	0.030900074	0.00039099720
0.17798950	0.031082139	0.00039295713
0.17811995	0.030749346	0.00039106742
0.17825039	0.031042096	0.00039294925
0.17838083	0.031069189	0.00039562064
0.17851128	0.030899732	0.00039093613
0.17864172	0.031492506	0.00039505778
0.17877216	0.030551688	0.00039073293
0.17890260	0.031210116	0.00039282069
0.17903305	0.031156900	0.00039475255
0.17916349	0.030468757	0.00038730218
0.17929393	0.031332991	0.00039356338
0.17942438	0.030975509	0.00039208487
0.17955482	0.030854037	0.00038999139
0.17968526	0.031240614	0.00039422033
0.17981571	0.030947496	0.00039244957
0.17994615	0.031587929	0.00039286360
0.18007659	0.031382259	0.00039623233
0.18020704	0.030849348	0.00039039248
0.18033748	0.030691752	0.00038845088
0.18046792	0.030730723	0.00039134451
0.18059837	0.030686994	0.00038804391
0.18072881	0.030839262	0.00038946170
0.18085925	0.030806489	0.00038933190
0.18098970	0.031353120	0.00039150975
0.18112014	0.031164951	0.00039349101
0.18125058	0.030751017	0.00038772201
0.18138103	0.030996782	0.00038982549
0.18151147	0.031524664	0.00039348725
0.18164191	0.031046802	0.00039038472
0.18177236	0.030930922	0.00039009608
0.18190280	0.030963410	0.00038964167
0.18203324	0.031167819	0.00038964691
0.18216369	0.030435861	0.00039555947
0.18229413	0.031502817	0.00040213041
0.18242457	0.031311624	0.00040491751
0.18255502	0.030615934	0.00040308719
0.18268546	0.030222688	0.00040229211
0.18281590	0.030839951	0.00040718993
0.18294635	0.030187470	0.00040568150
0.18307679	0.030962058	0.00041157929
0.18320723	0.031793138	0.00041984395
0.18333767	0.031166527	0.00041339856
0.18346812	0.030603374	0.00041528150
0.18359856	0.030178334	0.00041249589
0.18372900	0.030453131	0.00041424414
0.18385945	0.030536647	0.00041623474
0.18398989	0.030954978	0.00041840694
0.18412033	0.030501875	0.00041964410
0.18425078	0.030587906	0.00042161787
0.18438122	0.031080828	0.00042357090
0.18451166	0.030984918	0.00042434837
0.18464211	0.030539086	0.00042302116
0.18477255	0.030458436	0.00042415761
0.18490299	0.030583458	0.00042713488
0.18503344	0.030601794	0.00042340534
0.18516388	0.030786807	0.00042975338
0.18529432	0.031042784	0.00043160013
0.18542477	0.030755159	0.00043014480
0.18555521	0.030715103	0.00043270628
0.18568565	0.030702975	0.00043087552
0.18581610	0.031437603	0.00043578751
0.18594654	0.030721219	0.00043248092
0.18607698	0.030337245	0.00043067464
0.18620743	0.030440789	0.00043372172
0.18633787	0.031652066	0.00044370018
0.18646831	0.030252347	0.00043044141
0.18659876	0.031145127	0.00044036035
0.18672920	0.031080515	0.00044052229
0.18685964	0.030793158	0.00043862704
0.18699009	0.031221567	0.00044124817
0.18712053	0.030990196	0.00043104902
0.18725097	0.030243590	0.00042296082
0.18738142	0.030617178	0.00042223362
0.18751186	0.031209255	0.00042368252
0.18764230	0.031147017	0.00042331666
0.18777274	0.031144287	0.00042102062
0.18790319	0.031206469	0.00041880305
0.18803363	0.030809528	0.00041600240
0.18816407	0.030472620	0.00041024268
0.18829452	0.030850974	0.00041371438
0.18842496	0.031005170	0.00041348127
0.18855540	0.031523397	0.00041386150
0.18868585	0.031463337	0.00041490695
0.18881629	0.030755983	0.00040618943
0.18894673	0.031108742	0.00041027463
0.18907718	0.030724727	0.00040590162
0.18920762	0.031061952	0.00040736913
0.18933806	0.031119552	0.00040646758
0.18946851	0.031357001	0.00040726729
0.18959895	0.030982566	0.00040495666
0.18972939	0.030356303	0.00039948430
0.18985984	0.030601773	0.00039990913
0.18999028	0.030439839	0.00039921479
0.19012072	0.030652434	0.00040064595
0.19025117	0.031028862	0.00039854636
0.19038161	0.030752948	0.00039899096
0.19051205	0.030363171	0.00039524005
0.19064250	0.030786893	0.00039723098
0.19077294	0.031533953	0.00040364449
0.19090338	0.030529754	0.00039429723
0.19103383	0.030783576	0.00039502935
0.19116427	0.029954549	0.00038943209
0.19129471	0.030257440	0.00039060958
0.19142516	0.030635837	0.00039406165
0.19155560	0.030356697	0.00038869480
0.19168604	0.031108942	0.00039390623
0.19181649	0.030767385	0.00039258860
0.19194693	0.030634066	0.00038962195
0.19207737	0.030539610	0.00039053130
0.19220781	0.030953893	0.00039039836
0.19233826	0.030492612	0.00038875142
0.19246870	0.030982135	0.00039207488
0.19259914	0.030828436	0.00038742424
0.19272959	0.030897435	0.00039014440
0.19286003	0.030064413	0.00038488736
0.19299047	0.031121600	0.00038843724
0.19312092	0.031220393	0.00038872238
0.19325136	0.031009082	0.00038893153
0.19338180	0.030767236	0.00038730259
0.19351225	0.030311071	0.00038567518
0.19364269	0.030707785	0.00038462687
0.19377313	0.030748721	0.00038782625
0.19390358	0.030564124	0.00038682382
0.19403402	0.030696245	0.00038465257
0.19416446	0.030677839	0.00038739294
0.19429491	0.031394652	0.00038869294
0.19442535	0.030385025	0.00038365830
0.19455579	0.030630859	0.00038560231
0.19468624	0.031175306	0.00038569089
0.19481668	0.031220687	0.00038996306
0.19494712	0.030312502	0.00038297715
0.19507757	0.030689650	0.00038459647
0.19520801	0.030283149	0.00038184244
0.19533845	0.031726528	0.00038937880
0.19546890	0.030547088	0.00038425955
0.19559934	0.030297608	0.00038366568
0.19572978	0.030585420	0.00038239141
0.19586023	0.030823123	0.00038531380
0.19599067	0.030378208	0.00038229388
0.19612111	0.030542048	0.00038164839
0.19625156	0.030026397	0.00038209103
0.19638200	0.031150781	0.00038469205
0.19651244	0.030328699	0.00038163630
0.19664288	0.030544012	0.00038195431
0.19677333	0.030340507	0.00037949823
0.19690377	0.029773820	0.00037842397
0.19703421	0.030521608	0.00038112658
0.19716466	0.030683316	0.00038392165
0.19729510	0.030750283	0.00038326157
0.19742554	0.030233235	0.00037863018
0.19755599	0.030882332	0.00038389177
0.19768643	0.030725309	0.00038312067
0.19781687	0.030710726	0.00038076232
0.19794732	0.030371657	0.00038063768
0.19807776	0.030213209	0.00037778747
0.19820820	0.030149567	0.00037767656
0.19833865	0.030593999	0.00038022194
0.19846909	0.030601348	0.00037956891
0.19859953	0.030892828	0.00038269524
0.19872998	0.030958520	0.00038228863
0.19886042	0.030858217	0.00037983839
0.19899086	0.030410175	0.00038026753
0.19912131	0.030604081	0.00037871546
0.19925175	0.031096497	0.00038304384
0.19938219	0.030480539	0.00037940132
0.19951264	0.029636829	0.00037305363
0.19964308	0.029855088	0.00037543784
0.19977352	0.030886507	0.00038056291
0.19990397	0.030138693	0.00037655599
0.20003441	0.030889834	0.00038141309
0.20016485	0.030900364	0.00037908358
0.20029530	0.030297350	0.00037763817
0.20042574	0.031091952	0.00038174710
0.20055618	0.030607279	0.00037727199
0.20068663	0.030368369	0.00037820490
0.20081707	0.030503611	0.00037664419
0.20094751	0.030101124	0.00037521769
0.20107795	0.030588910	0.00037895594
0.20120840	0.030002670	0.00037305006
0.20133884	0.029755664	0.00037441805
0.20146928	0.030634690	0.00037809322
0.20159973	0.030152239	0.00037518012
0.20173017	0.030616773	0.00037744792
0.20186061	0.030233943	0.00037427560
0.20199106	0.030878906	0.00037924827
0.20212150	0.030210429	0.00037570841
0.20225194	0.030577042	0.00037590758
0.20238239	0.030433048	0.00037593734
0.20251283	0.029961294	0.00037276971
0.20264327	0.030322047	0.00037483368
0.20277372	0.030815885	0.00037846211
0.20290416	0.030089268	0.00037392205
0.20303460	0.030268193	0.00037449356
0.20316505	0.029753028	0.00037104386
0.20329549	0.030337404	0.00037351579
0.20342593	0.030192182	0.00037409326
0.20355638	0.030102621	0.00037289037
0.20368682	0.030258840	0.00037224536
0.20381726	0.030293300	0.00037414640
0.20394771	0.030363834	0.00037167526
0.20407815	0.030531191	0.00037537647
0.20420859	0.030253737	0.00037334980
0.20433904	0.029932905	0.00036999869
0.20446948	0.030694218	0.00037535107
0.20459992	0.030592480	0.00037338922
0.20473037	0.029578061	0.00036704553
0.20486081	0.030572559	0.00037335695
0.20499125	0.029904472	0.00036975246
0.20512170	0.030552643	0.00037365782
0.20525214	0.030336371	0.00037282440
0.20538258	0.029791509	0.00036804699
0.20551302	0.030357138	0.00037191379
0.20564347	0.030387130	0.00037104188
0.20577391	0.030288246	0.00037208712
0.20590435	0.030142930	0.00037098092
0.20603480	0.030264086	0.00036953267
0.20616524	0.030356636	0.00037039534
0.20629568	0.029849740	0.00036818641
0.20642613	0.030607025	0.00037189665
0.20655657	0.030180547	0.00037119664
0.20668701	0.030624719	0.00037138607
0.20681746	0.030929084	0.00037386570
0.20694790	0.030481450	0.00037206506
0.20707834	0.029976743	0.00036888796
0.20720879	0.030072571	0.00037052208
0.20733923	0.030476546	0.00037033567
0.20746967	0.029867587	0.00036792182
0.20760012	0.030684206	0.00037234039
0.20773056	0.030265248	0.00036735805
0.20786100	0.030970282	0.00037431892
0.20799145	0.029439394	0.00036518048
0.20812189	0.030453686	0.00036963797
0.20825233	0.029880424	0.00036689604
0.20838278	0.030464882	0.00037044591
0.20851322	0.030390694	0.00036969434
0.20864366	0.030287754	0.00037074038
0.20877411	0.030630242	0.00036995964
0.20890455	0.029676620	0.00036601797
0.20903499	0.030175105	0.00036798186
0.20916544	0.030747390	0.00037051938
0.20929588	0.030189878	0.00036946476
0.20942632	0.029765409	0.00036435938
0.20955677	0.030610774	0.00037140681
0.20968721	0.030189724	0.00036856005
0.20981765	0.030417887	0.00036792685
0.20994809	0.030811129	0.00037212136
0.21007854	0.030667635	0.00037028377
0.21020898	0.029930204	0.00036612338
0.21033942	0.029768123	0.00036529712
0.21046987	0.029617377	0.00036342138
0.21060031	0.030637477	0.00037060652
0.21073075	0.029751681	0.00036444835
0.21086120	0.029788164	0.00036478252
0.21099164	0.030256296	0.00036736740
0.21112208	0.029860105	0.00036423733
0.21125253	0.030188780	0.00036532929
0.21138297	0.029955417	0.00036721328
0.21151341	0.030310495	0.00036664077
0.21164386	0.029924611	0.00036546861
0.21177430	0.030616912	0.00036824459
0.21190474	0.030968272	0.00037098235
0.21203519	0.030614519	0.00036963403
0.21216563	0.030692016	0.00036779571
0.21229607	0.030625633	0.00036854585
0.21242652	0.029658034	0.00036386753
0.21255696	0.029813793	0.00036258236
0.21268740	0.030241798	0.00036763208
0.21281785	0.029900298	0.00036276148
0.21294829	0.030954166	0.00037043038
0.21307873	0.029720611	0.00036312683
0.21320918	0.029929249	0.00036334295
0.21333962	0.029962015	0.00036318997
0.21347006	0.030217003	0.00036709903
0.21360051	0.030751721	0.00036646482
0.21373095	0.030558076	0.00036730312
0.21386139	0.031216739	0.00036878931
0.21399184	0.029830746	0.00036228595
0.21412228	0.029688856	0.00036232307
0.21425272	0.029846996	0.00036172899
0.21438316	0.030310199	0.00036574301
0.21451361	0.029868467	0.00036315544
0.21464405	0.030094032	0.00036111624
0.21477449	0.030817975	0.00036745430
0.21490494	0.030569984	0.00036582426
0.21503538	0.030216227	0.00036364702
0.21516582	0.030426724	0.00036574963
0.21529627	0.030556628	0.00036300299
0.21542671	0.030185441	0.00036307121
0.21555715	0.030688966	0.00036536021
0.21568760	0.030109778	0.00036260049
0.21581804	0.030444026	0.00036443944
0.21594848	0.030164993	0.00036184223
0.21607893	0.030016828	0.00036180049
0.21620937	0.030181223	0.00036359735
0.21633981	0.029819845	0.00035904038
0.21647026	0.030598524	0.00036547405
0.21660070	0.029965994	0.00036143727
0.21673114	0.030748161	0.00036518065
0.21686159	0.030133186	0.00036163697
0.21699203	0.030041143	0.00036069380
0.21712247	0.030375393	0.00036335492
0.21725292	0.030158412	0.00036399957
0.21738336	0.029627340	0.00035716767
0.21751380	0.030165265	0.00036153710
0.21764425	0.030186504	0.00036141626
0.21777469	0.030033571	0.00036228297
0.21790513	0.029857453	0.00036087590
0.21803558	0.030469148	0.00036131904
0.21816602	0.030108961	0.00036159133
0.21829646	0.029216814	0.00035642984
0.21842691	0.029936527	0.00035908443
0.21855735	0.029961821	0.00036115839
0.21868779	0.030213375	0.00036142955
0.21881823	0.030318942	0.00036150738
0.21894868	0.029772601	0.00035817214
0.21907912	0.030050486	0.00035806965
0.21920956	0.029095250	0.00035578627
0.21934001	0.030136015	0.00036034963
0.21947045	0.030074759	0.00035964121
0.21960089	0.029631456	0.00035708277
0.21973134	0.030314615	0.00035976240
0.21986178	0.029961337	0.00035828163
0.21999222	0.029722370	0.00035798374
0.22012267	0.029525111	0.00035602294
0.22025311	0.029899360	0.00035919321
0.22038355	0.029498660	0.00035412088
0.22051400	0.029852119	0.00035806839
0.22064444	0.029541902	0.00035682235
0.22077488	0.029658893	0.00035597918
0.22090533	0.030298082	0.00036099104
0.22103577	0.029650771	0.00035583755
0.22116621	0.029929799	0.00035713067
0.22129666	0.030019010	0.00035761362
0.22142710	0.029833610	0.00035716250
0.22155754	0.029798716	0.00035596017
0.22168799	0.029551818	0.00035581739
0.22181843	0.029932719	0.00035499618
0.22194887	0.030451301	0.00036088832
0.22207932	0.029613587	0.00035519839
0.22220976	0.029813054	0.00035500909
0.22234020	0.030092835	0.00035861363
0.22247065	0.029776272	0.00035543327
0.22260109	0.030543450	0.00036031434
0.22273153	0.029892490	0.00035764098
0.22286198	0.030247399	0.00035707460
0.22299242	0.029669652	0.00035659387
0.22312286	0.029570670	0.00035409010
0.22325330	0.029890009	0.00035599967
0.22338375	0.029949874	0.00035717528
0.22351419	0.030094658	0.00035663505
0.22364463	0.029295886	0.00035271202
0.22377508	0.029456709	0.00035420751
0.22390552	0.029771284	0.00035352535
0.22403596	0.029882392	0.00035643612
0.22416641	0.029680350	0.00035465879
0.22429685	0.029401296	0.00035237204
0.22442729	0.029988721	0.00035658225
0.22455774	0.030099746	0.00035497612
0.22468818	0.029624950	0.00035320438
0.22481862	0.029297628	0.00035170480
0.22494907	0.029634555	0.00035245954
0.22507951	0.029449027	0.00035327708
0.22520995	0.030417822	0.00035777541
0.22534040	0.030136413	0.00035461470
0.22547084	0.029580624	0.00035389074
0.22560128	0.029780233	0.00035273847
0.22573173	0.029754592	0.00035417120
0.22586217	0.029402347	0.00035136837
0.22599261	0.029712857	0.00035274212
0.22612306	0.029657363	0.00035197788
0.22625350	0.029527571	0.00035174650
0.22638394	0.029542412	0.00035214160
0.22651439	0.029147444	0.00035128389
0.22664483	0.030070104	0.00035389798
0.22677527	0.029792304	0.00035288467
0.22690572	0.029440937	0.00035002495
0.22703616	0.029535834	0.00035214419
0.22716660	0.029742665	0.00035328668
0.22729705	0.029720798	0.00035142892
0.22742749	0.030192875	0.00035404103
0.22755793	0.029894168	0.00035314161
0.22768837	0.029183777	0.00034840722
0.22781882	0.029505866	0.00035159401
0.22794926	0.029991231	0.00035271217
0.22807970	0.029941077	0.00035346632
0.22821015	0.029747532	0.00035134234
0.22834059	0.029923579	0.00035126198
0.22847103	0.029396432	0.00035059996
0.22860148	0.029477938	0.00035079031
0.22873192	0.030016181	0.00035396051
0.22886236	0.029315853	0.00034913823
0.22899281	0.030474482	0.00035473792
0.22912325	0.029864251	0.00035213583
0.22925369	0.029680335	0.00035208802
0.22938414	0.029604357	0.00034908854
0.22951458	0.029461483	0.00035127862
0.22964502	0.029141643	0.00034598072
0.22977547	0.029441470	0.00034840302
0.22990591	0.029965128	0.00035119871
0.23003635	0.029724874	0.00035029554
0.23016680	0.029677704	0.00035011399
0.23029724	0.029199999	0.00034791301
0.23042768	0.029514949	0.00034676518
0.23055813	0.029604725	0.00035004858
0.23068857	0.030156307	0.00035715467
0.23081901	0.029733102	0.00035897170
0.23094946	0.029485923	0.00036053283
0.23107990	0.029618500	0.00036035966
0.23121034	0.029748003	0.00036435346
0.23134079	0.030246942	0.00036972617
0.23147123	0.029755152	0.00036619199
0.23160167	0.029796225	0.00036957248
0.23173212	0.029562751	0.00036896899
0.23186256	0.029714122	0.00037095561
0.23199300	0.029620861	0.00037235335
0.23212344	0.029521832	0.00037080013
0.23225389	0.029729749	0.00037607891
0.23238433	0.029805061	0.00037501614
0.23251477	0.029833085	0.00037514947
0.23264522	0.030276161	0.00038029788
0.23277566	0.030009649	0.00037883955
0.23290610	0.030113626	0.00038016518
0.23303655	0.030448649	0.00038562625
0.23316699	0.030287074	0.00038183290
0.23329743	0.029858284	0.00038224312
0.23342788	0.030393138	0.00038358334
0.23355832	0.029354031	0.00037871446
0.23368876	0.029995210	0.00038133349
0.23381921	0.029855396	0.00038028192
0.23394965	0.029642972	0.00037811995
0.23408009	0.029299339	0.00037844634
0.23421054	0.028919681	0.00037319006
0.23434098	0.028788183	0.00037786177
0.23447142	0.030740296	0.00038589030
0.23460187	0.029934517	0.00038326750
0.23473231	0.030191916	0.00038431012
0.23486275	0.029871127	0.00038175674
0.23499320	0.029353800	0.00038025811
0.23512364	0.029859014	0.00038336745
0.23525408	0.030406416	0.00038644865
0.23538453	0.029361954	0.00038000504
0.23551497	0.029719128	0.00038150208
0.23564541	0.030165749	0.00038593777
0.23577586	0.029796767	0.00038573347
0.23590630	0.029297787	0.00037924004
0.23603674	0.030180171	0.00038805515
0.23616719	0.029437081	0.00038042108
0.23629763	0.030041195	0.00038606492
0.23642807	0.029782600	0.00038622046
0.23655851	0.029944255	0.00038552043
0.23668896	0.029560243	0.00038446823
0.23681940	0.029600804	0.00038537908
0.23694984	0.029207403	0.00037857369
0.23708029	0.029646101	0.00038611264
0.23721073	0.029440306	0.00038344952
0.23734117	0.029513483	0.00038669592
0.23747162	0.029463560	0.00038432101
0.23760206	0.029501139	0.00038350843
0.23773250	0.029797691	0.00038740266
0.23786295	0.029838902	0.00038848335
0.23799339	0.029238189	0.00038303674
0.23812383	0.029054407	0.00038436048
0.23825428	0.029928293	0.00038650324
0.23838472	0.029356308	0.00038462269
0.23851516	0.029752533	0.00038852700
0.23864561	0.029623742	0.00038655096
0.23877605	0.029405249	0.00038824654
0.23890649	0.029900198	0.00038788930
0.23903694	0.029567614	0.00038722743
0.23916738	0.029206814	0.00038623680
0.23929782	0.029108757	0.00038487829
0.23942827	0.029257056	0.00038659764
0.23955871	0.029464938	0.00038988322
0.23968915	0.030219059	0.00038855523
0.23981960	0.029677098	0.00039080128
0.23995004	0.029697735	0.00038884806
0.24008048	0.029623495	0.00038988620
0.24021093	0.030150014	0.00039392761
0.24034137	0.029824845	0.00038903210
0.24047181	0.029373014	0.00038689588
0.24060226	0.030231771	0.00039535285
0.24073270	0.029548090	0.00038785724
0.24086314	0.029429640	0.00039112015
0.24099358	0.029417271	0.00038748299
0.24112403	0.029858043	0.00039174581
0.24125447	0.029914473	0.00039270505
0.24138491	0.029832542	0.00039032611
0.24151536	0.029258382	0.00038899077
0.24164580	0.029895138	0.00039212669
0.24177624	0.029781212	0.00039156336
0.24190669	0.028919575	0.00038741182
0.24203713	0.029174360	0.00038906634
0.24216757	0.029920233	0.00039291119
0.24229802	0.029670198	0.00039357291
0.24242846	0.029708493	0.00039002757
0.24255890	0.029470488	0.00039027495
0.24268935	0.029148531	0.00038769214
0.24281979	0.029067283	0.00038927410
0.24295023	0.029373968	0.00039179307
0.24308068	0.029662937	0.00039085400
0.24321112	0.029953308	0.00039362765
0.24334156	0.028679409	0.00038937679
0.24347201	0.028618977	0.00038444770
0.24360245	0.029680690	0.00039667791
0.24373289	0.029128991	0.00039020264
0.24386334	0.028698137	0.00038890254
0.24399378	0.030146275	0.00039576045
0.24412422	0.029203041	0.00038973267
0.24425467	0.029503708	0.00039268165
0.24438511	0.029659477	0.00039527967
0.24451555	0.030042815	0.00039675525
0.24464600	0.029866467	0.00039487367
0.24477644	0.029884251	0.00039355050
0.24490688	0.029700850	0.00039567751
0.24503733	0.029797510	0.00039726354
0.24516777	0.028895020	0.00038777085
0.24529821	0.029334128	0.00039521718
0.24542865	0.029973584	0.00039625513
0.24555910	0.029477498	0.00039489222
0.24568954	0.029270522	0.00039390701
0.24581998	0.030264535	0.00039744888
0.24595043	0.029309459	0.00039331614
0.24608087	0.029676930	0.00039598394
0.24621131	0.029308868	0.00039038158
0.24634176	0.029793784	0.00039713869
0.24647220	0.029709403	0.00039538391
0.24660264	0.029339171	0.00039607643
0.24673309	0.029337797	0.00039297360
0.24686353	0.029596213	0.00039447760
0.24699397	0.029066681	0.00039217098
0.24712442	0.029553626	0.00039731689
0.24725486	0.029577757	0.00039318546
0.24738530	0.029301192	0.00039547114
0.24751575	0.028762990	0.00038949676
0.24764619	0.029492032	0.00039602265
0.24777663	0.029666314	0.00039738476
0.24790708	0.030299478	0.00039912454
0.24803752	0.029541507	0.00039589287
0.24816796	0.029042459	0.00039347136
0.24829841	0.029385201	0.00039376785
0.24842885	0.029423337	0.00039762112
0.24855929	0.029511579	0.00039537529
0.24868974	0.028480413	0.00039258594
0.24882018	0.029218369	0.00039657531
0.24895062	0.029230054	0.00039139965
0.24908107	0.030245727	0.00040159875
0.24921151	0.029639275	0.00039666620
0.24934195	0.028531821	0.00039119337
0.24947240	0.029745711	0.00039880613
0.24960284	0.029576897	0.00039793453
0.24973328	0.029948031	0.00039902243
0.24986372	0.029068378	0.00039564474
0.24999417	0.029268752	0.00039626654
0.25012461	0.029671561	0.00040094915
0.25025505	0.028642238	0.00039020945
0.25038550	0.029252722	0.00039523575
0.25051594	0.029104345	0.00039686506
0.25064638	0.029292495	0.00039572848
0.25077683	0.029243133	0.00039731311
0.25090727	0.029255120	0.00039878459
0.25103771	0.029029982	0.00039386822
0.25116816	0.029689309	0.00039989708
0.25129860	0.029054137	0.00039485237
0.25142904	0.029492315	0.00039830912
0.25155949	0.029916554	0.00040235841
0.25168993	0.029729128	0.00039918960
0.25182037	0.029440605	0.00039754655
0.25195082	0.029535960	0.00039815004
0.25208126	0.028918726	0.00039552312
0.25221170	0.029397762	0.00039881158
0.25234215	0.030048886	0.00040058867
0.25247259	0.029162581	0.00039669213
0.25260303	0.029382759	0.00040061592
0.25273348	0.029608834	0.00039742145
0.25286392	0.029198523	0.00039995918
0.25299436	0.029762116	0.00039980973
0.25312481	0.029614124	0.00040055926
0.25325525	0.029804538	0.00040170608
0.25338569	0.029218175	0.00039659855
0.25351614	0.029480984	0.00039954141
0.25364658	0.029088508	0.00039762687
0.25377702	0.028515451	0.00039323496
0.25390747	0.029256199	0.00039965988
0.25403791	0.029610464	0.00039883764
0.25416835	0.029435111	0.00040235469
0.25429879	0.029499330	0.00040039565
0.25442924	0.029753719	0.00040121377
0.25455968	0.029571946	0.00040149576
0.25469012	0.028983155	0.00039723792
0.25482057	0.029601111	0.00040036714
0.25495101	0.029183550	0.00039817490
0.25508145	0.029783130	0.00040152213
0.25521190	0.029219246	0.00040141323
0.25534234	0.030275480	0.00040379518
0.25547278	0.028898968	0.00039450958
0.25560323	0.029595055	0.00040023684
0.25573367	0.029645788	0.00040428195
0.25586411	0.028983144	0.00040740658
0.25599456	0.029189489	0.00041465931
0.25612500	0.029375682	0.00041480630
0.25625544	0.029587085	0.00042046340
0.25638589	0.029944210	0.00042737863
0.25651633	0.029299743	0.00042454351
0.25664677	0.029309133	0.00042812351
0.25677722	0.029528571	0.00042901305
0.25690766	0.029457486	0.00043120826
0.25703810	0.029580833	0.00043699434
0.25716855	0.029263748	0.00043528711
0.25729899	0.029229312	0.00043800207
0.25742943	0.029705616	0.00044213622
0.25755988	0.029220405	0.00043916526
0.25769032	0.029269262	0.00044549671
0.25782076	0.029312711	0.00044416024
0.25795121	0.029088962	0.00044491796
0.25808165	0.029123148	0.00045036248
0.25821209	0.029985062	0.00045311775
0.25834253	0.029533636	0.00045478324
0.25847298	0.029553206	0.00045573410
0.25860342	0.028984920	0.00045609639
0.25873386	0.029548018	0.00045950099
0.25886431	0.028739145	0.00045759373
0.25899475	0.028882963	0.00045740557
0.25912519	0.029097202	0.00046295248
0.25925564	0.029546636	0.00046732674
0.25938608	0.029376672	0.00046824565
0.25951652	0.029952787	0.00047412950
0.25964697	0.028763060	0.00046664608
0.25977741	0.028912683	0.00046725623
0.25990785	0.029320185	0.00047436352
0.26003830	0.029717593	0.00047528048
0.26016874	0.029001682	0.00047662923
0.26029918	0.028859921	0.00046888781
0.26042963	0.029211732	0.00047644594
0.26056007	0.029603251	0.00048002966
0.26069051	0.029173716	0.00047958129
0.26082096	0.029576077	0.00048026395
0.26095140	0.029453158	0.00048341124
0.26108184	0.029111447	0.00047823051
0.26121229	0.030455793	0.00048993527
0.26134273	0.028864450	0.00047897757
0.26147317	0.029978348	0.00048998755
0.26160362	0.029920510	0.00048946194
0.26173406	0.028326898	0.00047792299
0.26186450	0.029450381	0.00048760918
0.26199495	0.028627425	0.00048174493
0.26212539	0.029439558	0.00048841542
0.26225583	0.029453623	0.00049078773
0.26238628	0.029577798	0.00049135563
0.26251672	0.029674710	0.00048935063
0.26264716	0.028682815	0.00048457682
0.26277760	0.028126930	0.00048291146
0.26290805	0.028280674	0.00048690184
0.26303849	0.029124141	0.00049067688
0.26316893	0.029293100	0.00049771094
0.26329938	0.029384276	0.00049268970
0.26342982	0.028595102	0.00048987321
0.26356026	0.029787488	0.00049942876
0.26369071	0.029921575	0.00050501315
0.26382115	0.029180842	0.00049584489
0.26395159	0.029892210	0.00050267670
0.26408204	0.028614206	0.00049289295
0.26421248	0.029143149	0.00050172230
0.26434292	0.030267879	0.00050690488
0.26447337	0.030105896	0.00050841120
0.26460381	0.029505662	0.00050312022
0.26473425	0.028834528	0.00049779470
0.26486470	0.028740146	0.00050205992
0.26499514	0.029477892	0.00050311154
0.26512558	0.029094892	0.00050454092
0.26525603	0.029038461	0.00050827331
[truncated: 573 more rows]
