# Supplementary material for: Rationally seeded computational protein design of ɑ-helical barrels
Source: Nat Chem Biol. 2024 Jun 20;20(8):991–9. doi: 10.1038/s41589-024-01642-0 (PMC11288890; doi:10.1038/s41589-024-01642-0)
Supplement: Supplementary file 3 — PDB and .mtz files used for making figure panels b–d and j–m. [file 41589_2024_1642_MOESM3_ESM.zip › KIA_RP_RSPD_NatChemBiol_data_Figure2/scapCC6_LLIA_panels_e-h/SAXS_panel_i/SAXS_raw_SEC_scapCC6_LLIA/b21-443535_00246.dat]

0.0045000000	0.55005938	0.0074345927
0.0046304432	0.49228006	0.0070332899
0.0047608865	0.47699507	0.0066083802
0.0048913297	0.40473728	0.0060207700
0.0050217729	0.38613875	0.0056595714
0.0051522162	0.36428329	0.0054787185
0.0052826594	0.33835777	0.0050344393
0.0054131026	0.31223466	0.0048509148
0.0055435459	0.29757388	0.0046377184
0.0056739891	0.27552546	0.0043739710
0.0058044323	0.26301844	0.0042263208
0.0059348756	0.24433298	0.0039867528
0.0060653188	0.23354418	0.0037895842
0.0061957621	0.22029094	0.0037082654
0.0063262053	0.21209356	0.0036203773
0.0064566485	0.20864460	0.0035042819
0.0065870918	0.19810771	0.0034065486
0.0067175350	0.19599058	0.0033411261
0.0068479782	0.18528259	0.0032485727
0.0069784215	0.17816826	0.0031354243
0.0071088647	0.16710407	0.0030297544
0.0072393079	0.17176910	0.0030121027
0.0073697512	0.16196449	0.0028880817
0.0075001944	0.16062574	0.0028701478
0.0076306376	0.15421740	0.0028007141
0.0077610809	0.13940445	0.0026200326
0.0078915241	0.13953142	0.0026317316
0.0080219673	0.12835890	0.0024850381
0.0081524106	0.12636634	0.0024994876
0.0082828538	0.12178015	0.0023523888
0.0084132970	0.12704153	0.0024480908
0.0085437403	0.11707583	0.0023112073
0.0086741835	0.11677091	0.0022826157
0.0088046267	0.12095870	0.0023065919
0.0089350700	0.11153844	0.0021878696
0.0090655132	0.10687091	0.0020983336
0.0091959565	0.10553688	0.0021431293
0.0093263997	0.10527675	0.0020454623
0.0094568429	0.10611134	0.0020535542
0.0095872862	0.10374974	0.0020441560
0.0097177294	0.098647273	0.0019489268
0.0098481726	0.093066493	0.0018993160
0.0099786159	0.091712670	0.0018654811
0.010109059	0.088017798	0.0017940414
0.010239502	0.088938380	0.0018203833
0.010369946	0.085907745	0.0017572491
0.010500389	0.081525058	0.0017002832
0.010630832	0.080356274	0.0016828763
0.010761275	0.079470425	0.0016456638
0.010891719	0.075088351	0.0016085841
0.011022162	0.077093836	0.0015862789
0.011152605	0.074843642	0.0015629775
0.011283048	0.073394625	0.0015622945
0.011413491	0.071999759	0.0015026024
0.011543935	0.067113733	0.0014407258
0.011674378	0.070796235	0.0014650976
0.011804821	0.065346752	0.0013691330
0.011935264	0.065383668	0.0013699107
0.012065708	0.064923871	0.0013467469
0.012196151	0.063868093	0.0013191828
0.012326594	0.063556897	0.0013226645
0.012457037	0.058903489	0.0012572556
0.012587481	0.063241049	0.0012763603
0.012717924	0.060395123	0.0012317816
0.012848367	0.061210522	0.0012266627
0.012978810	0.059418504	0.0011955650
0.013109253	0.059131020	0.0011625616
0.013239697	0.058040429	0.0011582599
0.013370140	0.057286077	0.0011400355
0.013500583	0.056913726	0.0011337429
0.013631026	0.055255691	0.0011044492
0.013761470	0.056903935	0.0011233463
0.013891913	0.054715364	0.0010751127
0.014022356	0.054516062	0.0010829717
0.014152799	0.054650048	0.0010686935
0.014283243	0.052929651	0.0010442737
0.014413686	0.054475605	0.0010704121
0.014544129	0.052280687	0.0010322708
0.014674572	0.053890483	0.0010359699
0.014805016	0.050865494	0.0010060929
0.014935459	0.053552752	0.0010279581
0.015065902	0.052724900	0.0010178889
0.015196345	0.052669573	0.0010110031
0.015326788	0.052467068	0.0010047100
0.015457232	0.051733167	0.00099193281
0.015587675	0.050126057	0.00096628162
0.015718118	0.051627155	0.00098483850
0.015848561	0.049802938	0.00095386380
0.015979005	0.050688261	0.00096745283
0.016109448	0.048855209	0.00094724494
0.016239891	0.048956487	0.00093833877
0.016370334	0.049916178	0.00094013896
0.016500778	0.048212354	0.00092937218
0.016631221	0.047678741	0.00091501508
0.016761664	0.048777949	0.00092460650
0.016892107	0.048908783	0.00091694205
0.017022551	0.047741693	0.00090350201
0.017152994	0.048281811	0.00090934401
0.017283437	0.048940440	0.00090412909
0.017413880	0.046799206	0.00088157496
0.017544323	0.048613313	0.00089823772
0.017674767	0.046361632	0.00086689822
0.017805210	0.047995075	0.00088970330
0.017935653	0.046948392	0.00086835849
0.018066096	0.046505870	0.00086730411
0.018196540	0.046632656	0.00086385896
0.018326983	0.046205773	0.00084998329
0.018457426	0.046423069	0.00084897585
0.018587869	0.045236585	0.00084146161
0.018718313	0.045447089	0.00083672782
0.018848756	0.044901430	0.00083724403
0.018979199	0.045677887	0.00082830337
0.019109642	0.045694180	0.00083077536
0.019240086	0.044692693	0.00082019343
0.019370529	0.043668691	0.00080934432
0.019500972	0.043752912	0.00080025169
0.019631415	0.044988903	0.00081339689
0.019761858	0.044783122	0.00080483146
0.019892302	0.044607532	0.00080360411
0.020022745	0.043010227	0.00078550203
0.020153188	0.043302531	0.00078964042
0.020283631	0.041744680	0.00077102674
0.020414075	0.044231162	0.00078311326
0.020544518	0.042755674	0.00077138306
0.020674961	0.042476950	0.00076648283
0.020805404	0.042637609	0.00077125550
0.020935848	0.042023768	0.00076175884
0.021066291	0.043320423	0.00076769240
0.021196734	0.043025941	0.00076117034
0.021327177	0.043716566	0.00076918883
0.021457621	0.042371300	0.00075039942
0.021588064	0.040871632	0.00074076698
0.021718507	0.042555927	0.00074484474
0.021848950	0.040756205	0.00073684774
0.021979393	0.040918829	0.00073240465
0.022109837	0.042159467	0.00073746177
0.022240280	0.043556534	0.00074477285
0.022370723	0.041962186	0.00073751292
0.022501166	0.042169277	0.00073039880
0.022631610	0.040580832	0.00071788344
0.022762053	0.042151914	0.00072392910
0.022892496	0.041353562	0.00072147693
0.023022939	0.041765631	0.00071974997
0.023153383	0.041530981	0.00071718884
0.023283826	0.042084209	0.00071471487
0.023414269	0.040206282	0.00070167226
0.023544712	0.041135936	0.00070555400
0.023675156	0.041731556	0.00071315071
0.023805599	0.042040369	0.00070458106
0.023936042	0.040175986	0.00069975054
0.024066485	0.040520504	0.00069497612
0.024196928	0.039874314	0.00068340154
0.024327372	0.041419260	0.00069493274
0.024457815	0.040524969	0.00069050250
0.024588258	0.040385187	0.00068503181
0.024718701	0.039973507	0.00067816558
0.024849145	0.039355975	0.00067027401
0.024979588	0.040508354	0.00068057852
0.025110031	0.040806053	0.00068045725
0.025240474	0.039060319	0.00066332254
0.025370918	0.039675769	0.00066686480
0.025501361	0.040315901	0.00066957464
0.025631804	0.038867999	0.00066138560
0.025762247	0.039590879	0.00065795159
0.025892691	0.039300519	0.00065946731
0.026023134	0.038164310	0.00064672214
0.026153577	0.039641488	0.00066182508
0.026284020	0.039522643	0.00064822922
0.026414463	0.039575593	0.00065305853
0.026544907	0.038479183	0.00064037571
0.026675350	0.038963576	0.00065049708
0.026805793	0.038106662	0.00063619835
0.026936236	0.039656473	0.00064702268
0.027066680	0.038635474	0.00063535509
0.027197123	0.039495720	0.00064579310
0.027327566	0.038743250	0.00063407615
0.027458009	0.037652703	0.00062613499
0.027588453	0.039273937	0.00063587727
0.027718896	0.038965994	0.00063608739
0.027849339	0.038082121	0.00061893525
0.027979782	0.038642883	0.00062887063
0.028110226	0.039251470	0.00062888699
0.028240669	0.038096965	0.00062121125
0.028371112	0.039518843	0.00062708051
0.028501555	0.038027250	0.00061674178
0.028631998	0.037770730	0.00061165187
0.028762442	0.037306987	0.00061150251
0.028892885	0.038141417	0.00061640881
0.029023328	0.037870889	0.00060862275
0.029153771	0.038904720	0.00061437091
0.029284215	0.038305804	0.00061011615
0.029414658	0.037422351	0.00060183809
0.029545101	0.038418882	0.00060830444
0.029675544	0.038111151	0.00060442588
0.029805988	0.037381142	0.00059728297
0.029936431	0.037453509	0.00059657990
0.030066874	0.037891488	0.00059498488
0.030197317	0.037599259	0.00059472453
0.030327760	0.037752750	0.00059382802
0.030458204	0.037024904	0.00059108965
0.030588647	0.037463542	0.00058869674
0.030719090	0.037234935	0.00058751752
0.030849533	0.037558261	0.00058690348
0.030979977	0.037794067	0.00059220960
0.031110420	0.037975357	0.00058431145
0.031240863	0.038780670	0.00059467271
0.031371306	0.037488352	0.00058169791
0.031501750	0.037693616	0.00058315576
0.031632193	0.036930845	0.00057479760
0.031762636	0.037071636	0.00057825502
0.031893079	0.036785202	0.00056911519
0.032023523	0.036257115	0.00057243671
0.032153966	0.036769599	0.00056777645
0.032284409	0.037097918	0.00057142530
0.032414852	0.037863839	0.00057540796
0.032545295	0.035896421	0.00056136134
0.032675739	0.036859416	0.00056401234
0.032806182	0.038336132	0.00057517924
0.032936625	0.036432731	0.00055869384
0.033067068	0.037199634	0.00056707612
0.033197512	0.037611185	0.00056273571
0.033327955	0.035433179	0.00055271796
0.033458398	0.037255328	0.00056087981
0.033588841	0.036698306	0.00055735058
0.033719285	0.037518280	0.00056054174
0.033849728	0.037957652	0.00056488764
0.033980171	0.037408340	0.00055885259
0.034110614	0.036957601	0.00055489068
0.034241058	0.037047893	0.00055592174
0.034371501	0.036822186	0.00055904538
0.034501944	0.037256008	0.00056221753
0.034632387	0.037630682	0.00057730253
0.034762830	0.036375977	0.00057162450
0.034893274	0.036462766	0.00057312166
0.035023717	0.036232362	0.00057435698
0.035154160	0.036054531	0.00057474396
0.035284603	0.036245292	0.00057917120
0.035415047	0.035635879	0.00057755052
0.035545490	0.036457784	0.00058230866
0.035675933	0.035216705	0.00057501844
0.035806376	0.037173655	0.00059185428
0.035936820	0.036804973	0.00058620947
0.036067263	0.035863582	0.00058462289
0.036197706	0.035762216	0.00058075748
0.036328149	0.035975284	0.00058786397
0.036458593	0.035694017	0.00058386469
0.036589036	0.036011472	0.00058861245
0.036719479	0.034406378	0.00057945426
0.036849922	0.035090162	0.00058839695
0.036980365	0.036223935	0.00059231739
0.037110809	0.035896409	0.00059490646
0.037241252	0.035595837	0.00058956364
0.037371695	0.035957338	0.00059890828
0.037502138	0.036630482	0.00060502764
0.037632582	0.035949310	0.00060062586
0.037763025	0.035756028	0.00059289558
0.037893468	0.035125240	0.00059609311
0.038023911	0.036142306	0.00059978181
0.038154355	0.034959600	0.00059668629
0.038284798	0.035356390	0.00059686857
0.038415241	0.036351083	0.00060788323
0.038545684	0.034812063	0.00059395962
0.038676128	0.035822110	0.00060541643
0.038806571	0.034752229	0.00059764359
0.038937014	0.035519738	0.00060475551
0.039067457	0.036730021	0.00061273948
0.039197900	0.035912786	0.00061306308
0.039328344	0.035731322	0.00060551077
0.039458787	0.035904992	0.00060864076
0.039589230	0.034277009	0.00058955496
0.039719673	0.034651740	0.00058533501
0.039850117	0.036028074	0.00059213747
0.039980560	0.034992578	0.00058271637
0.040111003	0.036901036	0.00059536315
0.040241446	0.035979862	0.00058699167
0.040371890	0.035713124	0.00058409623
0.040502333	0.035195352	0.00057667756
0.040632776	0.035580548	0.00058161109
0.040763219	0.035917680	0.00057833819
0.040893663	0.034474790	0.00056985946
0.041024106	0.034531228	0.00056536535
0.041154549	0.035713097	0.00057751440
0.041284992	0.035476256	0.00057326005
0.041415435	0.034755902	0.00056675245
0.041545879	0.035908071	0.00057225886
0.041676322	0.034543611	0.00056716609
0.041806765	0.035378092	0.00056754423
0.041937208	0.035111341	0.00056746075
0.042067652	0.035809202	0.00056759071
0.042198095	0.035703129	0.00057037270
0.042328538	0.034455008	0.00055894721
0.042458981	0.034235998	0.00056193998
0.042589425	0.035699449	0.00056238849
0.042719868	0.034376857	0.00055656996
0.042850311	0.035892712	0.00056590842
0.042980754	0.034642687	0.00055651362
0.043111198	0.033989296	0.00054847609
0.043241641	0.034798446	0.00055759450
0.043372084	0.035452708	0.00056135290
0.043502527	0.034290818	0.00054931664
0.043632970	0.035548420	0.00055849230
0.043763414	0.035007221	0.00055410662
0.043893857	0.034602724	0.00054894535
0.044024300	0.034157592	0.00054839086
0.044154743	0.034993193	0.00055179457
0.044285187	0.035234442	0.00055287284
0.044415630	0.035047387	0.00055423278
0.044546073	0.035038467	0.00054713818
0.044676516	0.034638390	0.00054733164
0.044806960	0.034142005	0.00054385771
0.044937403	0.035476518	0.00055267047
0.045067846	0.033492428	0.00053806298
0.045198289	0.035241056	0.00054669329
0.045328733	0.034920831	0.00054675168
0.045459176	0.034737018	0.00054433610
0.045589619	0.034873123	0.00054515444
0.045720062	0.034899613	0.00054542367
0.045850505	0.034853199	0.00054140984
0.045980949	0.034779358	0.00054318006
0.046111392	0.035068765	0.00054445728
0.046241835	0.035228671	0.00054410619
0.046372278	0.034748653	0.00054437250
0.046502722	0.035061809	0.00055296617
0.046633165	0.034487455	0.00055071777
0.046763608	0.035004506	0.00055692781
0.046894051	0.035036537	0.00055944313
0.047024495	0.034203519	0.00055889187
0.047154938	0.034684502	0.00056104603
0.047285381	0.035847784	0.00057241971
0.047415824	0.034767775	0.00056024156
0.047546267	0.035341024	0.00057268642
0.047676711	0.034335288	0.00056412846
0.047807154	0.033709367	0.00056110739
0.047937597	0.034910909	0.00056622365
0.048068040	0.034175372	0.00056651960
0.048198484	0.034846431	0.00057023745
0.048328927	0.035448775	0.00057666035
0.048459370	0.034734409	0.00057362570
0.048589813	0.034663416	0.00057043520
0.048720257	0.034410902	0.00057309088
0.048850700	0.034600845	0.00057196281
0.048981143	0.035547639	0.00057949253
0.049111586	0.034717129	0.00057764957
0.049242030	0.035051805	0.00057863082
0.049372473	0.034062893	0.00057340831
0.049502916	0.034120996	0.00057226504
0.049633359	0.034393173	0.00057596506
0.049763802	0.035354515	0.00058530758
0.049894246	0.034280856	0.00057477606
0.050024689	0.035915571	0.00058869307
0.050155132	0.034783608	0.00057824349
0.050285575	0.034923590	0.00058386996
0.050416019	0.034773078	0.00058020622
0.050546462	0.034097500	0.00057665697
0.050676905	0.033568504	0.00057137879
0.050807348	0.034187083	0.00058011791
0.050937792	0.033975629	0.00057609253
0.051068235	0.034887617	0.00058565609
0.051198678	0.034600799	0.00058119722
0.051329121	0.034195785	0.00058131219
0.051459565	0.033809459	0.00057744988
0.051590008	0.035248846	0.00059105104
0.051720451	0.035454413	0.00058950895
0.051850894	0.034321781	0.00058236161
0.051981337	0.034643258	0.00058387108
0.052111781	0.033755114	0.00058081933
0.052242224	0.034469185	0.00058535795
0.052372667	0.034506287	0.00059001916
0.052503110	0.034160521	0.00058208130
0.052633554	0.034555922	0.00058617532
0.052763997	0.034229485	0.00058506592
0.052894440	0.034203798	0.00058684291
0.053024883	0.034337003	0.00058604484
0.053155327	0.033692885	0.00058196989
0.053285770	0.033829434	0.00058020538
0.053416213	0.034014732	0.00058508387
0.053546656	0.034596804	0.00059071680
0.053677100	0.033436346	0.00057868002
0.053807543	0.034311996	0.00058626876
0.053937986	0.034749719	0.00059471579
0.054068429	0.034460906	0.00058879985
0.054198872	0.034709247	0.00059186552
0.054329316	0.033385663	0.00058532070
0.054459759	0.034022546	0.00058726260
0.054590202	0.033457902	0.00058286141
0.054720645	0.034225157	0.00058811380
0.054851089	0.035470733	0.00059963336
0.054981532	0.034525605	0.00059052845
0.055111975	0.034530799	0.00059475266
0.055242418	0.034087081	0.00058539775
0.055372862	0.033474486	0.00058365154
0.055503305	0.033875833	0.00058665868
0.055633748	0.033933075	0.00058763961
0.055764191	0.034993133	0.00059690358
0.055894635	0.034907155	0.00059922528
0.056025078	0.035398054	0.00059780727
0.056155521	0.034288106	0.00059483638
0.056285964	0.034618974	0.00059320512
0.056416407	0.034653216	0.00059626559
0.056546851	0.033942510	0.00059248980
0.056677294	0.034436638	0.00059369294
0.056807737	0.034461874	0.00059606060
0.056938180	0.034456723	0.00059276173
0.057068624	0.034522764	0.00059508217
0.057199067	0.034476743	0.00059789222
0.057329510	0.032919430	0.00058240229
0.057459953	0.034381301	0.00059503795
0.057590397	0.034617264	0.00059701144
0.057720840	0.035503910	0.00060862473
0.057851283	0.033104467	0.00058460814
0.057981726	0.033294739	0.00058426857
0.058112170	0.033827929	0.00058871557
0.058242613	0.034809628	0.00059633656
0.058373056	0.034411933	0.00059118644
0.058503499	0.033290025	0.00058143777
0.058633942	0.034471781	0.00059194299
0.058764386	0.033097704	0.00057832143
0.058894829	0.033787298	0.00058654891
0.059025272	0.033809535	0.00058159055
0.059155715	0.034175137	0.00058677466
0.059286159	0.034062045	0.00058485703
0.059416602	0.033604964	0.00058024634
0.059547045	0.034871809	0.00059016112
0.059677488	0.033932255	0.00058322244
0.059807932	0.034039208	0.00057944213
0.059938375	0.035067819	0.00059216307
0.060068818	0.034177512	0.00057741999
0.060199261	0.034634793	0.00058537577
0.060329705	0.034458262	0.00058105936
0.060460148	0.034092136	0.00058077681
0.060590591	0.033953110	0.00057530533
0.060721034	0.032909580	0.00056646586
0.060851477	0.033771659	0.00057375772
0.060981921	0.033911904	0.00057729350
0.061112364	0.034844995	0.00057807665
0.061242807	0.033652381	0.00057160943
0.061373250	0.034429723	0.00057763055
0.061503694	0.033196328	0.00056632544
0.061634137	0.033676622	0.00057175439
0.061764580	0.034126841	0.00057580852
0.061895023	0.033550922	0.00056790117
0.062025467	0.032992125	0.00056599708
0.062155910	0.033925623	0.00057117843
0.062286353	0.034031481	0.00057147601
0.062416796	0.033731759	0.00057060222
0.062547240	0.033236532	0.00056530887
0.062677683	0.033507887	0.00056860346
0.062808126	0.033961043	0.00057142137
0.062938569	0.033989199	0.00057072854
0.063069012	0.032822354	0.00056369343
0.063199456	0.033473813	0.00056679339
0.063329899	0.034229512	0.00057100102
0.063460342	0.033616409	0.00056628986
0.063590785	0.034124300	0.00056834134
0.063721229	0.033860454	0.00056914153
0.063851672	0.033783634	0.00056900392
0.063982115	0.033588329	0.00056499414
0.064112558	0.034173652	0.00056947662
0.064243002	0.033892302	0.00056713277
0.064373445	0.033390763	0.00056256506
0.064503888	0.032177212	0.00055633464
0.064634331	0.032828003	0.00056025744
0.064764774	0.033761449	0.00056697052
0.064895218	0.033987264	0.00056592142
0.065025661	0.033540755	0.00056493885
0.065156104	0.032988580	0.00055727451
0.065286547	0.033413060	0.00056204590
0.065416991	0.033678063	0.00056367688
0.065547434	0.034084019	0.00056582944
0.065677877	0.033260014	0.00055769586
0.065808320	0.033564710	0.00056402349
0.065938764	0.033164761	0.00055676072
0.066069207	0.033626837	0.00056414303
0.066199650	0.033209297	0.00055475433
0.066330093	0.033222937	0.00055721026
0.066460537	0.033552930	0.00056173645
0.066590980	0.033171547	0.00055751062
0.066721423	0.033673494	0.00056261371
0.066851866	0.032849208	0.00055221573
0.066982309	0.033987704	0.00056148086
0.067112753	0.034420306	0.00056764602
0.067243196	0.034997565	0.00056763462
0.067373639	0.033314392	0.00055855757
0.067504082	0.033529647	0.00055922216
0.067634526	0.033550533	0.00055523128
0.067764969	0.033331897	0.00055769586
0.067895412	0.032818959	0.00055389589
0.068025855	0.033942890	0.00055908260
0.068156299	0.033037147	0.00055327240
0.068286742	0.032898677	0.00055109592
0.068417185	0.033373946	0.00055339342
0.068547628	0.033826338	0.00056099212
0.068678072	0.033959138	0.00055568932
0.068808515	0.032889114	0.00055335414
0.068938958	0.033691119	0.00055657981
0.069069401	0.033240571	0.00055027530
0.069199844	0.032158760	0.00054846865
0.069330288	0.033678241	0.00055491824
0.069460731	0.033110312	0.00054998763
0.069591174	0.033929917	0.00055795185
0.069721617	0.034068353	0.00055692992
0.069852061	0.033828990	0.00055705877
0.069982504	0.033197507	0.00054862610
0.070112947	0.033575191	0.00055493207
0.070243390	0.033784199	0.00055778167
0.070373834	0.034387721	0.00055738489
0.070504277	0.032461959	0.00054155522
0.070634720	0.032726221	0.00054896080
0.070765163	0.033704543	0.00055041947
0.070895607	0.033166405	0.00054804967
0.071026050	0.033026357	0.00054540678
0.071156493	0.032932538	0.00054702000
0.071286936	0.032894287	0.00054595141
0.071417379	0.033003094	0.00054484014
0.071547823	0.033096579	0.00054547863
0.071678266	0.033598125	0.00055249240
0.071808709	0.032845630	0.00054281095
0.071939152	0.034269021	0.00055621653
0.072069596	0.033122297	0.00054519947
0.072200039	0.033910037	0.00055054406
0.072330482	0.034129919	0.00055441806
0.072460925	0.033573851	0.00054795885
0.072591369	0.032618451	0.00054182649
0.072721812	0.032464294	0.00053847005
0.072852255	0.032903647	0.00054547321
0.072982698	0.033471655	0.00054694658
0.073113142	0.032854819	0.00054208659
0.073243585	0.033555257	0.00054638454
0.073374028	0.033131241	0.00054450356
0.073504471	0.034195568	0.00054794276
0.073634914	0.032631222	0.00053959708
0.073765358	0.033154296	0.00053926977
0.073895801	0.033741519	0.00054688681
0.074026244	0.033061304	0.00054370325
0.074156687	0.033022648	0.00053824987
0.074287131	0.033896828	0.00054485784
0.074417574	0.032193820	0.00053769996
0.074548017	0.033429745	0.00053924096
0.074678460	0.033512118	0.00054570784
0.074808904	0.033428220	0.00054094001
0.074939347	0.032736858	0.00053636628
0.075069790	0.033516037	0.00054531046
0.075200233	0.033606607	0.00054117847
0.075330677	0.033155349	0.00054056893
0.075461120	0.032766185	0.00053995642
0.075591563	0.032914864	0.00053611496
0.075722006	0.033591149	0.00054250058
0.075852449	0.032830120	0.00053416775
0.075982893	0.033804158	0.00054330466
0.076113336	0.033491998	0.00054176235
0.076243779	0.033558150	0.00053881631
0.076374222	0.032771257	0.00053421275
0.076504666	0.032794553	0.00053672227
0.076635109	0.033680738	0.00053762740
0.076765552	0.032467826	0.00053199859
0.076895995	0.032606774	0.00053345876
0.077026439	0.032915318	0.00053398852
0.077156882	0.033445295	0.00054024685
0.077287325	0.032638718	0.00052959731
0.077417768	0.032825122	0.00053391723
0.077548212	0.032714704	0.00053333543
0.077678655	0.032991274	0.00053311121
0.077809098	0.032720734	0.00053307636
0.077939541	0.033338986	0.00053396420
0.078069984	0.033222130	0.00053562482
0.078200428	0.032448959	0.00053393179
0.078330871	0.032988380	0.00052959679
0.078461314	0.032531587	0.00052877506
0.078591757	0.033633962	0.00053751208
0.078722201	0.033329713	0.00053545232
0.078852644	0.032611349	0.00052740191
0.078983087	0.032988540	0.00053008046
0.079113530	0.032980205	0.00052979474
0.079243974	0.032756555	0.00053086482
0.079374417	0.031766564	0.00051946387
0.079504860	0.033044222	0.00053043939
0.079635303	0.033409036	0.00053160275
0.079765747	0.032793486	0.00053008984
0.079896190	0.032329962	0.00052516228
0.080026633	0.032716349	0.00052671960
0.080157076	0.032905935	0.00052790561
0.080287519	0.033371108	0.00053443481
0.080417963	0.031378491	0.00051350652
0.080548406	0.033138769	0.00053171891
0.080678849	0.033154683	0.00052684479
0.080809292	0.032452580	0.00052452205
0.080939736	0.032502086	0.00052478171
0.081070179	0.033496835	0.00052983134
0.081200622	0.033607014	0.00053174061
0.081331065	0.033168371	0.00053100780
0.081461509	0.032456726	0.00051921592
0.081591952	0.033574339	0.00053211999
0.081722395	0.032974931	0.00052357992
0.081852838	0.032288693	0.00052141805
0.081983281	0.032711884	0.00052493698
0.082113725	0.033445062	0.00052482926
0.082244168	0.033144186	0.00052656279
0.082374611	0.033124598	0.00052634479
0.082505054	0.032063501	0.00051717324
0.082635498	0.033868173	0.00053289643
0.082765941	0.032494435	0.00051981254
0.082896384	0.033307070	0.00052605512
0.083026827	0.032319845	0.00052073041
0.083157271	0.032771490	0.00052006196
0.083287714	0.032980692	0.00052479969
0.083418157	0.032848001	0.00052225552
0.083548600	0.033441505	0.00052748012
0.083679044	0.032926860	0.00052232033
0.083809487	0.032294570	0.00051467975
0.083939930	0.033684145	0.00052748131
0.084070373	0.032853688	0.00052264340
0.084200816	0.033357851	0.00052268114
0.084331260	0.032749566	0.00052051374
0.084461703	0.032370563	0.00051813477
0.084592146	0.032429383	0.00051438061
0.084722589	0.033031644	0.00052171145
0.084853033	0.032855379	0.00051968577
0.084983476	0.033015440	0.00052091678
0.085113919	0.033085119	0.00052085020
0.085244362	0.032859242	0.00051636840
0.085374806	0.031912566	0.00051321835
0.085505249	0.032807492	0.00051907134
0.085635692	0.032964885	0.00051953134
0.085766135	0.032448467	0.00051652494
0.085896579	0.033009762	0.00051797992
0.086027022	0.031866067	0.00050892493
0.086157465	0.032536392	0.00051701982
0.086287908	0.032866217	0.00051322443
0.086418351	0.032220132	0.00051365748
0.086548795	0.033025587	0.00051668916
0.086679238	0.032841443	0.00051545002
0.086809681	0.032272550	0.00051394115
0.086940124	0.032625915	0.00051258427
0.087070568	0.032357610	0.00051206525
0.087201011	0.032480261	0.00051179515
0.087331454	0.033092999	0.00051414200
0.087461897	0.033183971	0.00051882843
0.087592341	0.032587616	0.00051119627
0.087722784	0.033400508	0.00051840084
0.087853227	0.033306160	0.00051828192
0.087983670	0.033338876	0.00051620850
0.088114114	0.031824485	0.00050885904
0.088244557	0.032838309	0.00051223352
0.088375000	0.032949832	0.00051405392
0.088505443	0.033307585	0.00051919043
0.088635886	0.032808151	0.00051022968
0.088766330	0.032529871	0.00050995788
0.088896773	0.031986996	0.00050719398
0.089027216	0.032970780	0.00050967936
0.089157659	0.031897713	0.00050614414
0.089288103	0.032781658	0.00051100120
0.089418546	0.032077886	0.00050420934
0.089548989	0.032137867	0.00050794583
0.089679432	0.032996717	0.00051184678
0.089809876	0.033225460	0.00051263489
0.089940319	0.033160321	0.00051427605
0.090070762	0.032556323	0.00050547341
0.090201205	0.032838944	0.00051204083
0.090331649	0.033224130	0.00051098453
0.090462092	0.033501250	0.00051383705
0.090592535	0.032645364	0.00050989996
0.090722978	0.033193533	0.00051156100
0.090853421	0.033915843	0.00051790489
0.090983865	0.032984078	0.00051094610
0.091114308	0.033329962	0.00050866203
0.091244751	0.032377370	0.00050627605
0.091375194	0.032472638	0.00050351491
0.091505638	0.033354037	0.00051107208
0.091636081	0.033210852	0.00052081698
0.091766524	0.033028227	0.00052402071
0.091896967	0.032372651	0.00052286689
0.092027411	0.033274920	0.00053335482
0.092157854	0.031744346	0.00052596150
0.092288297	0.031475727	0.00052686641
0.092418740	0.032671480	0.00053655690
0.092549184	0.032983407	0.00054233777
0.092679627	0.033566439	0.00054771125
0.092810070	0.033202482	0.00054561452
0.092940513	0.032634873	0.00053602046
0.093070956	0.032372346	0.00052626090
0.093201400	0.031896751	0.00052060561
0.093331843	0.032197588	0.00052113527
0.093462286	0.032006624	0.00051673837
0.093592729	0.033599831	0.00052871249
0.093723173	0.033521753	0.00052815026
0.093853616	0.033022592	0.00052103624
0.093984059	0.032504465	0.00051876691
0.094114502	0.033014117	0.00051758102
0.094244946	0.032956015	0.00051767801
0.094375389	0.032579480	0.00051621579
0.094505832	0.032708314	0.00051597947
0.094636275	0.033400537	0.00052097054
0.094766719	0.032382928	0.00051319236
0.094897162	0.031324585	0.00050096836
0.095027605	0.033143481	0.00051821975
0.095158048	0.032537322	0.00051101676
0.095288491	0.032606870	0.00050998931
0.095418935	0.032294110	0.00051155860
0.095549378	0.032649176	0.00050947835
0.095679821	0.033485072	0.00051628666
0.095810264	0.032489511	0.00050923141
0.095940708	0.033718964	0.00051516003
0.096071151	0.031749362	0.00050705148
0.096201594	0.032400736	0.00050524458
0.096332037	0.032887928	0.00050817581
0.096462481	0.032258765	0.00050654536
0.096592924	0.033066525	0.00050850884
0.096723367	0.032560260	0.00050596083
0.096853810	0.031780297	0.00050131886
0.096984253	0.032863231	0.00050691358
0.097114697	0.032639902	0.00050640464
0.097245140	0.032855670	0.00050639903
0.097375583	0.033440531	0.00050970271
0.097506026	0.032908483	0.00050979190
0.097636470	0.031854324	0.00049810037
0.097766913	0.031921418	0.00049893176
0.097897356	0.032441713	0.00050130946
0.098027799	0.031929132	0.00049665866
0.098158243	0.033072793	0.00050472064
0.098288686	0.033440528	0.00050527150
0.098419129	0.032594860	0.00049688334
0.098549572	0.031782063	0.00049278812
0.098680016	0.032135748	0.00049160032
0.098810459	0.032218276	0.00049434940
0.098940902	0.032311679	0.00049156400
0.099071345	0.032938879	0.00049491016
0.099201788	0.032365586	0.00049386457
0.099332232	0.032876895	0.00049220005
0.099462675	0.032143255	0.00049092582
0.099593118	0.032650636	0.00049351728
0.099723561	0.032982479	0.00049364331
0.099854005	0.032487075	0.00049241374
0.099984448	0.032751478	0.00049262918
0.10011489	0.032351646	0.00049224144
0.10024533	0.032814897	0.00049512864
0.10037578	0.033568694	0.00049829762
0.10050622	0.032378767	0.00049409638
0.10063666	0.032828075	0.00049444125
0.10076711	0.032863987	0.00049576070
0.10089755	0.031478075	0.00048725481
0.10102799	0.032100071	0.00048873706
0.10115844	0.032747244	0.00049535317
0.10128888	0.031934359	0.00049224661
0.10141932	0.031996076	0.00048644585
0.10154977	0.032383168	0.00049115660
0.10168021	0.032450308	0.00049275267
0.10181065	0.033173055	0.00049488077
0.10194110	0.033328736	0.00049762612
0.10207154	0.031539983	0.00048248336
0.10220198	0.032488449	0.00049203627
0.10233243	0.032058432	0.00048884937
0.10246287	0.031967638	0.00048544503
0.10259331	0.032872204	0.00049400397
0.10272376	0.032842596	0.00049067451
0.10285420	0.032700902	0.00049054471
0.10298464	0.032568256	0.00049235836
0.10311509	0.033054493	0.00049233748
0.10324553	0.032990379	0.00049207327
0.10337597	0.032502370	0.00049173109
0.10350642	0.032373801	0.00048508742
0.10363686	0.032428522	0.00048733897
0.10376730	0.032062446	0.00048648953
0.10389774	0.032840411	0.00049038964
0.10402819	0.033096288	0.00049410300
0.10415863	0.031913388	0.00048270336
0.10428907	0.032407692	0.00048463813
0.10441952	0.032969166	0.00049274651
0.10454996	0.032550747	0.00048590696
0.10468040	0.032353875	0.00048425892
0.10481085	0.033063871	0.00048957010
0.10494129	0.032685405	0.00048799687
0.10507173	0.031661957	0.00048141659
0.10520218	0.031720419	0.00047693687
0.10533262	0.032301771	0.00048427986
0.10546306	0.032806475	0.00048803494
0.10559351	0.032631122	0.00048542887
0.10572395	0.032585040	0.00048401832
0.10585439	0.032177226	0.00048344806
0.10598484	0.032613845	0.00048416294
0.10611528	0.032762712	0.00048688409
0.10624572	0.031693629	0.00047768373
0.10637617	0.031974733	0.00048309187
0.10650661	0.031942264	0.00048137334
0.10663705	0.031899936	0.00047881230
0.10676750	0.032967447	0.00048746763
0.10689794	0.032439514	0.00048176736
0.10702838	0.031755726	0.00047811570
0.10715883	0.031935942	0.00048169745
0.10728927	0.033071141	0.00048397653
0.10741971	0.032986269	0.00048601230
0.10755016	0.031559206	0.00047478705
0.10768060	0.032389492	0.00048092217
0.10781104	0.032860408	0.00048571136
0.10794149	0.031548092	0.00047297116
0.10807193	0.031955425	0.00047935634
0.10820237	0.032977115	0.00048544678
0.10833281	0.032324523	0.00047963943
0.10846326	0.032423473	0.00049402663
0.10859370	0.032520880	0.00049549408
0.10872414	0.032109237	0.00049719305
0.10885459	0.032430842	0.00050293881
0.10898503	0.032175580	0.00050000574
0.10911547	0.031872905	0.00050495691
0.10924592	0.031942974	0.00050765067
0.10937636	0.031849383	0.00050369736
0.10950680	0.031812255	0.00051131795
0.10963725	0.032432669	0.00051516147
0.10976769	0.033047349	0.00052026971
0.10989813	0.032545853	0.00052112977
0.11002858	0.032667010	0.00051896147
0.11015902	0.032516201	0.00052428257
0.11028946	0.032398764	0.00052477408
0.11041991	0.032079393	0.00052110958
0.11055035	0.031288693	0.00051943117
0.11068079	0.032270395	0.00052624599
0.11081124	0.032128644	0.00052621836
0.11094168	0.032576007	0.00053416328
0.11107212	0.032128501	0.00053007351
0.11120257	0.032248548	0.00053316540
0.11133301	0.033760903	0.00054535181
0.11146345	0.031610878	0.00052943759
0.11159390	0.031914200	0.00053967621
0.11172434	0.032285416	0.00053842050
0.11185478	0.031592649	0.00053359072
0.11198523	0.031533897	0.00053413098
0.11211567	0.032036686	0.00053900223
0.11224611	0.032520079	0.00054272996
0.11237656	0.031575862	0.00053804533
0.11250700	0.032040429	0.00054176369
0.11263744	0.032946623	0.00055069973
0.11276788	0.032102730	0.00054247195
0.11289833	0.032703303	0.00055246645
0.11302877	0.032089357	0.00054723512
0.11315921	0.031411433	0.00054164984
0.11328966	0.031739895	0.00054053128
0.11342010	0.031700244	0.00052953009
0.11355054	0.032356669	0.00053036045
0.11368099	0.031359390	0.00052141957
0.11381143	0.032561141	0.00052350016
0.11394187	0.032830337	0.00052746139
0.11407232	0.031495093	0.00051452036
0.11420276	0.031603636	0.00051233755
0.11433320	0.033309140	0.00052560684
0.11446365	0.033244046	0.00052028884
0.11459409	0.032220820	0.00051211289
0.11472453	0.032627528	0.00051551518
0.11485498	0.032363401	0.00050886926
0.11498542	0.031874149	0.00050823053
0.11511586	0.032567493	0.00051083899
0.11524631	0.032344264	0.00050653771
0.11537675	0.031947706	0.00050550168
0.11550719	0.032961537	0.00050972293
0.11563764	0.032065226	0.00050390959
0.11576808	0.032014072	0.00050534619
0.11589852	0.032710664	0.00050351256
0.11602897	0.031406914	0.00049925044
0.11615941	0.032472550	0.00050352819
0.11628985	0.032412208	0.00050060865
0.11642030	0.031403235	0.00049608221
0.11655074	0.031033566	0.00049074270
0.11668118	0.032078119	0.00049831890
0.11681163	0.031585513	0.00049631600
0.11694207	0.031884108	0.00049445739
0.11707251	0.032252014	0.00049799091
0.11720295	0.032669694	0.00049998687
0.11733340	0.031765371	0.00049227499
0.11746384	0.032410138	0.00049882433
0.11759428	0.031836938	0.00048977355
0.11772473	0.032365688	0.00049511181
0.11785517	0.033019553	0.00050164745
0.11798561	0.031682333	0.00048574448
0.11811606	0.031687355	0.00048951745
0.11824650	0.032432408	0.00049222692
0.11837694	0.032181082	0.00048926526
0.11850739	0.032580566	0.00049263247
0.11863783	0.032223946	0.00048717906
0.11876827	0.031678541	0.00048367808
0.11889872	0.032646876	0.00049045968
0.11902916	0.032274430	0.00048506455
0.11915960	0.030949963	0.00047747954
0.11929005	0.031821818	0.00048110469
0.11942049	0.031904919	0.00048480621
0.11955093	0.031643667	0.00047897377
0.11968138	0.032283754	0.00048119422
0.11981182	0.030770518	0.00047282801
0.11994226	0.031447270	0.00047663466
0.12007271	0.032256535	0.00047879366
0.12020315	0.032383054	0.00048053721
0.12033359	0.031742455	0.00047624704
0.12046404	0.031453482	0.00047249932
0.12059448	0.032080868	0.00047709022
0.12072492	0.031707210	0.00047170344
0.12085537	0.032248985	0.00047703857
0.12098581	0.032099606	0.00047446562
0.12111625	0.031248096	0.00046755582
0.12124670	0.032841460	0.00047926423
0.12137714	0.032451365	0.00047419272
0.12150758	0.033603596	0.00048363009
0.12163802	0.032998442	0.00047827253
0.12176847	0.031919953	0.00046740635
0.12189891	0.032011277	0.00047171187
0.12202935	0.031820355	0.00046865865
0.12215980	0.031763848	0.00046814473
0.12229024	0.032399696	0.00047198842
0.12242068	0.031853953	0.00046525017
0.12255113	0.031569686	0.00046423688
0.12268157	0.031850619	0.00046703757
0.12281201	0.032191417	0.00046649451
0.12294246	0.031018044	0.00046033894
0.12307290	0.031858930	0.00046510897
0.12320334	0.033333370	0.00047368619
0.12333379	0.032022442	0.00046744714
0.12346423	0.032412844	0.00046740559
0.12359467	0.031896250	0.00046748099
0.12372512	0.032148147	0.00046579943
0.12385556	0.031727100	0.00046067357
0.12398600	0.031528878	0.00046414753
0.12411645	0.032874323	0.00046910098
0.12424689	0.030837093	0.00045683914
0.12437733	0.031888790	0.00046533833
0.12450778	0.032045507	0.00046340492
0.12463822	0.031758718	0.00046384133
0.12476866	0.031887244	0.00046106009
0.12489911	0.032135498	0.00046273605
0.12502955	0.031839358	0.00046315216
0.12515999	0.032379685	0.00046449512
0.12529044	0.031340187	0.00045723301
0.12542088	0.031950254	0.00046291711
0.12555132	0.032449692	0.00046288182
0.12568177	0.031802082	0.00046144800
0.12581221	0.031375715	0.00045713324
0.12594265	0.031935337	0.00045956581
0.12607309	0.031270998	0.00045862786
0.12620354	0.031571726	0.00045653130
0.12633398	0.033071900	0.00046788205
0.12646442	0.031926697	0.00046257556
0.12659487	0.031848826	0.00045728619
0.12672531	0.030922738	0.00045520700
0.12685575	0.031270997	0.00045353350
0.12698620	0.031638467	0.00045759929
0.12711664	0.031975989	0.00046050928
0.12724708	0.032053668	0.00045806455
0.12737753	0.032643595	0.00046616273
0.12750797	0.030763642	0.00044911090
0.12763841	0.031786184	0.00045669046
0.12776886	0.032070889	0.00046029240
0.12789930	0.032288541	0.00045797112
0.12802974	0.030830334	0.00045060169
0.12816019	0.032177575	0.00045910291
0.12829063	0.031588234	0.00045429621
0.12842107	0.031196912	0.00045168048
0.12855152	0.032036972	0.00045677940
0.12868196	0.031725530	0.00045623730
0.12881240	0.031758423	0.00045599611
0.12894285	0.031962694	0.00045467767
0.12907329	0.031952208	0.00045679598
0.12920373	0.031763012	0.00045634679
0.12933418	0.032633701	0.00045885901
0.12946462	0.031800345	0.00045578699
0.12959506	0.031245808	0.00045067515
0.12972551	0.031149816	0.00044882434
0.12985595	0.031489060	0.00045330403
0.12998639	0.031351014	0.00044960695
0.13011684	0.031623859	0.00045249320
0.13024728	0.031693301	0.00045367993
0.13037772	0.032362978	0.00045635968
0.13050816	0.031533444	0.00045017116
0.13063861	0.032125081	0.00045578289
0.13076905	0.032263760	0.00045499102
0.13089949	0.032210734	0.00045553792
0.13102994	0.031259576	0.00044720667
0.13116038	0.030692386	0.00044553719
0.13129082	0.031809774	0.00045163226
0.13142127	0.032213931	0.00045303994
0.13155171	0.030611523	0.00044438696
0.13168215	0.031434983	0.00044919346
0.13181260	0.031805444	0.00045026685
0.13194304	0.031425963	0.00044976708
0.13207348	0.032066270	0.00045299890
0.13220393	0.031741817	0.00044966500
0.13233437	0.031362810	0.00044812905
0.13246481	0.031892548	0.00045176505
0.13259526	0.031713340	0.00045102236
0.13272570	0.031526680	0.00044722156
0.13285614	0.031503622	0.00044657573
0.13298659	0.032179490	0.00045253376
0.13311703	0.031723232	0.00044854227
0.13324747	0.031361936	0.00044606636
0.13337792	0.032049084	0.00044984705
0.13350836	0.030553287	0.00044094921
0.13363880	0.032323389	0.00045162372
0.13376925	0.031528623	0.00044569629
0.13389969	0.031864111	0.00045016929
0.13403013	0.032546847	0.00045430294
0.13416058	0.031777400	0.00044573734
0.13429102	0.032505791	0.00045306435
0.13442146	0.032096513	0.00044894771
0.13455191	0.031469497	0.00044439369
0.13468235	0.031486217	0.00044741208
0.13481279	0.031644190	0.00044505214
0.13494323	0.031472843	0.00044720101
0.13507368	0.031456809	0.00044540897
0.13520412	0.032057707	0.00044656907
0.13533456	0.032290078	0.00045099203
0.13546501	0.031730253	0.00044493989
0.13559545	0.031602419	0.00044518683
0.13572589	0.031917311	0.00044771920
0.13585634	0.031107261	0.00043845912
0.13598678	0.031479323	0.00044466022
0.13611722	0.031820410	0.00044475423
0.13624767	0.031689614	0.00044303976
0.13637811	0.031791906	0.00044616750
0.13650855	0.031425743	0.00044201546
0.13663900	0.031634967	0.00044373453
0.13676944	0.031176330	0.00044096222
0.13689988	0.031260635	0.00043893710
0.13703033	0.031269722	0.00044139419
0.13716077	0.031493418	0.00044279980
0.13729121	0.031391179	0.00043985749
0.13742166	0.031787198	0.00044331365
0.13755210	0.031753154	0.00044258666
0.13768254	0.031878566	0.00044431994
0.13781299	0.031455629	0.00044227124
0.13794343	0.031937139	0.00044179535
0.13807387	0.031666069	0.00044378320
0.13820432	0.030907515	0.00043566727
0.13833476	0.031050064	0.00043650920
0.13846520	0.031907039	0.00044472337
0.13859565	0.031065327	0.00043707453
0.13872609	0.031626606	0.00044052718
0.13885653	0.030593239	0.00043524386
0.13898698	0.031917293	0.00044094640
0.13911742	0.031686434	0.00043903497
0.13924786	0.031936554	0.00044273567
0.13937830	0.031529577	0.00043909736
0.13950875	0.031852656	0.00044207915
0.13963919	0.031171747	0.00043673229
0.13976963	0.031124572	0.00043650735
0.13990008	0.030583194	0.00043470618
0.14003052	0.031182458	0.00043620907
0.14016096	0.031039535	0.00043759670
0.14029141	0.031712146	0.00043733180
0.14042185	0.030987812	0.00043334582
0.14055229	0.031425093	0.00043814751
0.14068274	0.030712791	0.00043102303
0.14081318	0.031376333	0.00043741127
0.14094362	0.031314121	0.00043630874
0.14107407	0.031345078	0.00043545412
0.14120451	0.030324363	0.00043039665
0.14133495	0.031630225	0.00043661195
0.14146540	0.031305277	0.00043475581
0.14159584	0.031467597	0.00043822643
0.14172628	0.030815785	0.00042991179
0.14185673	0.031725626	0.00043828524
0.14198717	0.031858097	0.00043711939
0.14211761	0.031798253	0.00043583348
0.14224806	0.031778912	0.00043852622
0.14237850	0.031257073	0.00043002259
0.14250894	0.032018911	0.00043806417
0.14263939	0.031504186	0.00043490530
0.14276983	0.030246493	0.00042477709
0.14290027	0.031414070	0.00043436717
0.14303072	0.032527397	0.00043901353
0.14316116	0.031668599	0.00043422585
0.14329160	0.031942455	0.00043730673
0.14342205	0.031018445	0.00042886190
0.14355249	0.031553853	0.00043287320
0.14368293	0.031555219	0.00043477355
0.14381337	0.031046293	0.00042589727
0.14394382	0.031998835	0.00043787750
0.14407426	0.031374131	0.00042959583
0.14420470	0.031237652	0.00043065313
0.14433515	0.030345402	0.00042547173
0.14446559	0.031306951	0.00042965010
0.14459603	0.031730498	0.00043186889
0.14472648	0.032301466	0.00043766799
0.14485692	0.030767835	0.00042464580
0.14498736	0.032153739	0.00043629461
0.14511781	0.031657956	0.00043012791
0.14524825	0.031287382	0.00043129779
0.14537869	0.031044776	0.00042832684
0.14550914	0.032287458	0.00043363621
0.14563958	0.031329003	0.00043007337
0.14577002	0.031611398	0.00043050274
0.14590047	0.030944544	0.00042614605
0.14603091	0.031775019	0.00043289165
0.14616135	0.032402691	0.00043492043
0.14629180	0.031107218	0.00042768861
0.14642224	0.031034160	0.00042885931
0.14655268	0.030848004	0.00042602280
0.14668313	0.031838847	0.00043174391
0.14681357	0.031287178	0.00042868609
0.14694401	0.031230319	0.00042680243
0.14707446	0.031982315	0.00043330727
0.14720490	0.031914732	0.00043094284
0.14733534	0.031007945	0.00042749839
0.14746579	0.031982441	0.00043263363
0.14759623	0.031778250	0.00043029224
0.14772667	0.031594370	0.00042888079
0.14785712	0.031640313	0.00042855450
0.14798756	0.031223955	0.00042758371
0.14811800	0.031842342	0.00043029990
0.14824844	0.031674356	0.00042870530
0.14837889	0.031243548	0.00042714734
0.14850933	0.030797978	0.00042483614
0.14863977	0.031330079	0.00042464959
0.14877022	0.031140800	0.00042650225
0.14890066	0.031343223	0.00042539486
0.14903110	0.031361278	0.00042596233
0.14916155	0.031171745	0.00042580585
0.14929199	0.031325431	0.00042450056
0.14942243	0.031432841	0.00042786305
0.14955288	0.030905988	0.00042339250
0.14968332	0.031741246	0.00042704141
0.14981376	0.031320263	0.00042634058
0.14994421	0.031646046	0.00042575131
0.15007465	0.031267122	0.00042451167
0.15020509	0.030971050	0.00042403877
0.15033554	0.031383943	0.00042353569
0.15046598	0.031394588	0.00042708446
0.15059642	0.032172429	0.00042904959
0.15072687	0.031555383	0.00042596589
0.15085731	0.031949419	0.00042856953
0.15098775	0.031842586	0.00042688400
0.15111820	0.031694729	0.00042836119
0.15124864	0.031532960	0.00042579617
0.15137908	0.031754920	0.00042477747
0.15150953	0.031669952	0.00042807928
0.15163997	0.031854596	0.00042607477
0.15177041	0.030940321	0.00042140060
0.15190086	0.031200325	0.00042432009
0.15203130	0.031293669	0.00042203345
0.15216174	0.031496598	0.00042437832
0.15229219	0.030296657	0.00041789128
0.15242263	0.031377032	0.00042255693
0.15255307	0.031546223	0.00042512607
0.15268351	0.030606518	0.00041829414
0.15281396	0.031958407	0.00042490409
0.15294440	0.030985108	0.00042155370
0.15307484	0.030981877	0.00041954519
0.15320529	0.031083639	0.00042017654
0.15333573	0.031329444	0.00042176323
0.15346617	0.031025811	0.00041900556
0.15359662	0.030210027	0.00041526050
0.15372706	0.031410992	0.00042168124
0.15385750	0.030521453	0.00041565922
0.15398795	0.031808656	0.00042376317
0.15411839	0.031039709	0.00041867826
0.15424883	0.030485160	0.00041472574
0.15437928	0.031725938	0.00042278664
0.15450972	0.030820679	0.00041667582
0.15464016	0.031214876	0.00042000452
0.15477061	0.030848149	0.00041706011
0.15490105	0.031556949	0.00041990598
0.15503149	0.031001083	0.00041816729
0.15516194	0.032398606	0.00042621436
0.15529238	0.031770875	0.00042228144
0.15542282	0.031099011	0.00041731338
0.15555327	0.031761667	0.00042232289
0.15568371	0.031558879	0.00042020813
0.15581415	0.031626698	0.00042197571
0.15594460	0.030924957	0.00041608765
0.15607504	0.031136036	0.00041715393
0.15620548	0.031494715	0.00041937681
0.15633593	0.031008704	0.00041591660
0.15646637	0.030690664	0.00041313573
0.15659681	0.029990352	0.00041047775
0.15672726	0.031526202	0.00041816936
0.15685770	0.032037755	0.00042295521
0.15698814	0.030755515	0.00041324350
0.15711858	0.030729121	0.00041363642
0.15724903	0.031558506	0.00041922475
0.15737947	0.031181682	0.00041634086
0.15750991	0.031846545	0.00041909978
0.15764036	0.031555657	0.00041886862
0.15777080	0.031482463	0.00041761980
0.15790124	0.030914922	0.00041258900
0.15803169	0.031508441	0.00041727608
0.15816213	0.031525641	0.00041782949
0.15829257	0.032060035	0.00041966268
0.15842302	0.030443783	0.00041130654
0.15855346	0.030853808	0.00041267919
0.15868390	0.030657178	0.00041332399
0.15881435	0.031448980	0.00041829151
0.15894479	0.030056914	0.00040783800
0.15907523	0.031652883	0.00041638702
0.15920568	0.030662215	0.00041111908
0.15933612	0.031149838	0.00041414173
0.15946656	0.030984528	0.00041231038
0.15959701	0.031309421	0.00041426554
0.15972745	0.031121426	0.00041365124
0.15985789	0.031123547	0.00041340217
0.15998834	0.030926303	0.00041090190
0.16011878	0.030723900	0.00041108422
0.16024922	0.031222691	0.00041263677
0.16037967	0.032041814	0.00041892595
0.16051011	0.030825516	0.00041129852
0.16064055	0.030865805	0.00041016389
0.16077100	0.031151728	0.00041337303
0.16090144	0.031167597	0.00041571424
0.16103188	0.030800101	0.00040936954
0.16116233	0.031434214	0.00041377686
0.16129277	0.031630403	0.00041442466
0.16142321	0.030947880	0.00040998215
0.16155365	0.031351862	0.00041287765
0.16168410	0.030648114	0.00040795537
0.16181454	0.030823876	0.00040939569
0.16194498	0.030635177	0.00040778316
0.16207543	0.031678508	0.00041406386
0.16220587	0.031315942	0.00041192457
0.16233631	0.030328173	0.00040497332
0.16246676	0.031053916	0.00041089087
0.16259720	0.030950787	0.00040991433
0.16272764	0.030903774	0.00040782988
0.16285809	0.031118852	0.00040965858
0.16298853	0.030594320	0.00040685209
0.16311897	0.030533106	0.00040604294
0.16324942	0.031430362	0.00041203277
0.16337986	0.030354727	0.00040464692
0.16351030	0.031079519	0.00040967773
0.16364075	0.031921319	0.00041505285
0.16377119	0.031253964	0.00040794597
0.16390163	0.030728442	0.00040742638
0.16403208	0.030752891	0.00040697751
0.16416252	0.030314370	0.00040370275
0.16429296	0.030144724	0.00040527624
0.16442341	0.031451668	0.00040935592
0.16455385	0.031042604	0.00040824339
0.16468429	0.031266345	0.00040918315
0.16481474	0.031314230	0.00040736764
0.16494518	0.030878389	0.00040739221
0.16507562	0.030762681	0.00040521970
0.16520607	0.031422628	0.00040984799
0.16533651	0.030646970	0.00040612702
0.16546695	0.031005630	0.00040655882
0.16559740	0.031175235	0.00040850589
0.16572784	0.030689274	0.00040345991
0.16585828	0.031160279	0.00040692910
0.16598872	0.030767358	0.00040610456
0.16611917	0.030457758	0.00040348031
0.16624961	0.030514014	0.00040301740
0.16638005	0.030457454	0.00040418391
0.16651050	0.030815891	0.00040362050
0.16664094	0.030923427	0.00040636744
0.16677138	0.030592539	0.00040233747
0.16690183	0.031355725	0.00040673898
0.16703227	0.031395820	0.00040852116
0.16716271	0.031142602	0.00040432243
0.16729316	0.031551513	0.00040872831
0.16742360	0.030795064	0.00040462622
0.16755404	0.030586110	0.00040205625
0.16768449	0.030645347	0.00040256534
0.16781493	0.031020721	0.00040372710
0.16794537	0.031036407	0.00040503008
0.16807582	0.031139918	0.00040641278
0.16820626	0.030997789	0.00040382870
0.16833670	0.030356615	0.00040068530
0.16846715	0.031409392	0.00040707655
0.16859759	0.030658571	0.00039951617
0.16872803	0.030459386	0.00040156012
0.16885848	0.031043692	0.00040276363
0.16898892	0.031212102	0.00040404816
0.16911936	0.030455991	0.00040095760
0.16924981	0.031071718	0.00040365583
0.16938025	0.030762373	0.00040116390
0.16951069	0.030850659	0.00040321504
0.16964114	0.030554670	0.00040178079
0.16977158	0.031041524	0.00040395796
0.16990202	0.029957524	0.00039552553
0.17003247	0.030843806	0.00040118103
0.17016291	0.030546862	0.00039973452
0.17029335	0.030849418	0.00040070214
0.17042379	0.031165614	0.00040293012
0.17055424	0.030307093	0.00039787072
0.17068468	0.030889695	0.00040000332
0.17081512	0.030429325	0.00039945914
0.17094557	0.031323481	0.00040256406
0.17107601	0.031335477	0.00040527766
0.17120645	0.031202492	0.00040430309
0.17133690	0.030957979	0.00040123837
0.17146734	0.030152660	0.00039625418
0.17159778	0.030659872	0.00039886583
0.17172823	0.030707232	0.00039824781
0.17185867	0.031220936	0.00040374383
0.17198911	0.030615361	0.00039671174
0.17211956	0.031033688	0.00040156768
0.17225000	0.031831483	0.00040472071
0.17238044	0.031005472	0.00040019484
0.17251089	0.030604572	0.00039831819
0.17264133	0.030938203	0.00039935981
0.17277177	0.031407412	0.00040249996
0.17290222	0.030719937	0.00039921215
0.17303266	0.030488831	0.00039441434
0.17316310	0.030365816	0.00039618193
0.17329355	0.031448781	0.00040257734
0.17342399	0.030717531	0.00039709495
0.17355443	0.030853771	0.00039854429
0.17368488	0.030968129	0.00039745660
0.17381532	0.031121355	0.00040090360
0.17394576	0.031316599	0.00040177805
0.17407621	0.030730904	0.00039641057
0.17420665	0.030918909	0.00039816817
0.17433709	0.030633221	0.00039735607
0.17446753	0.031022922	0.00039736818
0.17459798	0.030538906	0.00039676658
0.17472842	0.031391391	0.00040027695
0.17485886	0.030619358	0.00039784802
0.17498931	0.031383403	0.00040127060
0.17511975	0.031315688	0.00039685064
0.17525019	0.031141438	0.00039844326
0.17538064	0.030743523	0.00039670732
0.17551108	0.030110238	0.00039222871
0.17564152	0.030850532	0.00039692444
0.17577197	0.030411442	0.00039303123
0.17590241	0.030662313	0.00039614127
0.17603285	0.030325663	0.00039324125
0.17616330	0.031370242	0.00039765227
0.17629374	0.030335142	0.00039265836
0.17642418	0.031000863	0.00039642378
0.17655463	0.031069868	0.00039717644
0.17668507	0.030855846	0.00039643975
0.17681551	0.030626253	0.00039362586
0.17694596	0.030765117	0.00039562259
0.17707640	0.030783266	0.00039361262
0.17720684	0.030560205	0.00039257078
0.17733729	0.031269463	0.00039828115
0.17746773	0.030528835	0.00039169368
0.17759817	0.030810396	0.00039400549
0.17772862	0.030701477	0.00039516760
0.17785906	0.030171464	0.00038965408
0.17798950	0.030530985	0.00039203767
0.17811995	0.030623309	0.00039340493
0.17825039	0.031454215	0.00039630270
0.17838083	0.030200689	0.00039191058
0.17851128	0.030270230	0.00038997507
0.17864172	0.030638355	0.00039279607
0.17877216	0.030122245	0.00038979716
0.17890260	0.031017867	0.00039424167
0.17903305	0.030197356	0.00039066614
0.17916349	0.030976650	0.00039313520
0.17929393	0.030996230	0.00039374184
0.17942438	0.030853156	0.00039276870
0.17955482	0.030549798	0.00039049812
0.17968526	0.030498556	0.00039094116
0.17981571	0.030376280	0.00039083048
0.17994615	0.030213506	0.00038725398
0.18007659	0.030342192	0.00039173796
0.18020704	0.030786530	0.00039135638
0.18033748	0.030305050	0.00038828405
0.18046792	0.030795081	0.00039297020
0.18059837	0.030580510	0.00038990559
0.18072881	0.030585634	0.00038915955
0.18085925	0.030343776	0.00038921150
0.18098970	0.031603718	0.00039523286
0.18112014	0.030381633	0.00039077617
0.18125058	0.031000878	0.00039082670
0.18138103	0.030609636	0.00038982051
0.18151147	0.030495910	0.00038962879
0.18164191	0.030420713	0.00038832592
0.18177236	0.031124395	0.00039301204
0.18190280	0.030734926	0.00039031871
0.18203324	0.031134897	0.00039216173
0.18216369	0.030210112	0.00039550628
0.18229413	0.030386965	0.00039840387
0.18242457	0.030643941	0.00040337601
0.18255502	0.031371532	0.00040968612
0.18268546	0.030605569	0.00040626716
0.18281590	0.030792376	0.00040959007
0.18294635	0.030931944	0.00041181298
0.18307679	0.030231766	0.00040805048
0.18320723	0.030752325	0.00041541271
0.18333767	0.031340755	0.00041724213
0.18346812	0.030852375	0.00041827852
0.18359856	0.030654369	0.00041781938
0.18372900	0.030044742	0.00041316337
0.18385945	0.030372493	0.00041844246
0.18398989	0.030441147	0.00041856349
0.18412033	0.030653308	0.00042268507
0.18425078	0.030250177	0.00042111399
0.18438122	0.030932325	0.00042387685
0.18451166	0.030213662	0.00042226188
0.18464211	0.031176304	0.00043010889
0.18477255	0.030779470	0.00042755955
0.18490299	0.030742553	0.00043146607
0.18503344	0.030487728	0.00042549098
0.18516388	0.030677168	0.00043160243
0.18529432	0.031457944	0.00043601162
0.18542477	0.030703133	0.00043162851
0.18555521	0.030986198	0.00043563719
0.18568565	0.030802759	0.00043283507
0.18581610	0.030624423	0.00043311727
0.18594654	0.030962569	0.00043581457
0.18607698	0.029799757	0.00042808839
0.18620743	0.030352508	0.00043566767
0.18633787	0.030532799	0.00043823065
0.18646831	0.030854987	0.00043778992
0.18659876	0.031194703	0.00044278908
0.18672920	0.030700800	0.00043993718
0.18685964	0.031437950	0.00044402006
0.18699009	0.030926976	0.00044277578
0.18712053	0.030438665	0.00042851313
0.18725097	0.031054979	0.00043049506
0.18738142	0.030329281	0.00042229455
0.18751186	0.031158857	0.00042580177
0.18764230	0.030776192	0.00042290378
0.18777274	0.031147724	0.00042245620
0.18790319	0.030191403	0.00041564810
0.18803363	0.030328579	0.00041606859
0.18816407	0.030570137	0.00041254650
0.18829452	0.030857814	0.00041646190
0.18842496	0.031280027	0.00041746599
0.18855540	0.030736852	0.00041077786
0.18868585	0.030534017	0.00041164272
0.18881629	0.030850190	0.00040915659
0.18894673	0.030324830	0.00040814500
0.18907718	0.030189472	0.00040419759
0.18920762	0.030793033	0.00040736969
0.18933806	0.031167800	0.00040880155
0.18946851	0.031154437	0.00040830840
0.18959895	0.031045756	0.00040727970
0.18972939	0.030682343	0.00040434731
0.18985984	0.030526512	0.00040132908
0.18999028	0.031486393	0.00040727171
0.19012072	0.030648374	0.00040232588
0.19025117	0.030182893	0.00039689835
0.19038161	0.030550007	0.00039988555
0.19051205	0.030758769	0.00039996134
0.19064250	0.030749513	0.00039928717
0.19077294	0.030172128	0.00039724013
0.19090338	0.030284445	0.00039506685
0.19103383	0.030265759	0.00039479652
0.19116427	0.030833963	0.00039763045
0.19129471	0.030477081	0.00039436253
0.19142516	0.030372724	0.00039511891
0.19155560	0.031575234	0.00039790600
0.19168604	0.030544129	0.00039378340
0.19181649	0.029986908	0.00038993702
0.19194693	0.030833848	0.00039369029
0.19207737	0.030488900	0.00039240107
0.19220781	0.029905775	0.00038624504
0.19233826	0.030579741	0.00039143455
0.19246870	0.030444506	0.00039112893
0.19259914	0.029863018	0.00038454230
0.19272959	0.030545251	0.00039029503
0.19286003	0.030168064	0.00038777638
0.19299047	0.030810451	0.00038910472
0.19312092	0.030449870	0.00038611368
0.19325136	0.030066323	0.00038531821
0.19338180	0.030664725	0.00038836489
0.19351225	0.030614376	0.00038976237
0.19364269	0.030500222	0.00038584294
0.19377313	0.029914360	0.00038502343
0.19390358	0.029899280	0.00038532152
0.19403402	0.031224224	0.00039013847
0.19416446	0.030798472	0.00038997356
0.19429491	0.030019324	0.00038254774
0.19442535	0.030447534	0.00038583457
0.19455579	0.030765808	0.00038880698
0.19468624	0.030453528	0.00038440474
0.19481668	0.030817893	0.00038926931
0.19494712	0.029489938	0.00038070516
0.19507757	0.030986552	0.00038802554
0.19520801	0.030298050	0.00038405963
0.19533845	0.029518397	0.00037942593
0.19546890	0.030464682	0.00038627110
0.19559934	0.030719065	0.00038798435
0.19572978	0.030413706	0.00038318608
0.19586023	0.030899672	0.00038834915
0.19599067	0.030695663	0.00038561619
0.19612111	0.030748954	0.00038412206
0.19625156	0.030778317	0.00038852929
0.19638200	0.030470047	0.00038245037
0.19651244	0.030401008	0.00038446150
0.19664288	0.030432395	0.00038308065
0.19677333	0.030318538	0.00038116449
0.19690377	0.030347831	0.00038325747
0.19703421	0.030262505	0.00038194943
0.19716466	0.030718031	0.00038541940
0.19729510	0.030154295	0.00038135862
0.19742554	0.030307918	0.00038071151
0.19755599	0.030536624	0.00038369801
0.19768643	0.030085922	0.00038145507
0.19781687	0.030965966	0.00038382596
0.19794732	0.030684134	0.00038422965
0.19807776	0.030413281	0.00038090641
0.19820820	0.030293232	0.00038025739
0.19833865	0.030268654	0.00038060483
0.19846909	0.030307976	0.00037978938
0.19859953	0.030862025	0.00038510532
0.19872998	0.030268260	0.00038003367
0.19886042	0.030702810	0.00038108750
0.19899086	0.029696907	0.00037854110
0.19912131	0.030757613	0.00038181922
0.19925175	0.030656615	0.00038262124
0.19938219	0.029876023	0.00037733104
0.19951264	0.030147200	0.00037704358
0.19964308	0.030529997	0.00038051015
0.19977352	0.030693296	0.00038147773
0.19990397	0.029902791	0.00037716504
0.20003441	0.030639338	0.00038254279
0.20016485	0.030279241	0.00037706663
0.20029530	0.030052959	0.00037864701
0.20042574	0.029645138	0.00037641165
0.20055618	0.030998690	0.00038175642
0.20068663	0.031845474	0.00038786961
0.20081707	0.030474901	0.00037874723
0.20094751	0.029794526	0.00037536272
0.20107795	0.030186464	0.00037831672
0.20120840	0.030247322	0.00037602152
0.20133884	0.029786870	0.00037597232
0.20146928	0.030702056	0.00038080907
0.20159973	0.029920228	0.00037533908
0.20173017	0.030278424	0.00037785356
0.20186061	0.030173228	0.00037593194
0.20199106	0.030155936	0.00037710843
0.20212150	0.030324664	0.00037873133
0.20225194	0.030519611	0.00037804813
0.20238239	0.030459467	0.00037774390
0.20251283	0.030603504	0.00037750565
0.20264327	0.030262512	0.00037568733
0.20277372	0.030011068	0.00037559382
0.20290416	0.030339277	0.00037799402
0.20303460	0.030112948	0.00037547402
0.20316505	0.029964013	0.00037342877
0.20329549	0.029929052	0.00037302234
0.20342593	0.030307564	0.00037640081
0.20355638	0.030452041	0.00037662242
0.20368682	0.029789536	0.00037159330
0.20381726	0.030617618	0.00037826954
0.20394771	0.030568152	0.00037415345
0.20407815	0.030830524	0.00037894229
0.20420859	0.030079054	0.00037383614
0.20433904	0.029950463	0.00037181173
0.20446948	0.030393821	0.00037504513
0.20459992	0.030593551	0.00037535048
0.20473037	0.029761728	0.00037026747
0.20486081	0.030037119	0.00037299442
0.20499125	0.030473012	0.00037460891
0.20512170	0.030329033	0.00037462863
0.20525214	0.030267972	0.00037318011
0.20538258	0.030230026	0.00037225727
0.20551302	0.029991711	0.00037147061
0.20564347	0.030126834	0.00037199089
0.20577391	0.029622389	0.00037045538
0.20590435	0.030180141	0.00037283264
0.20603480	0.029656923	0.00036827125
0.20616524	0.029994199	0.00037077907
0.20629568	0.030186941	0.00037224168
0.20642613	0.029758563	0.00036937920
0.20655657	0.029322436	0.00036795978
0.20668701	0.029977121	0.00037022099
0.20681746	0.030290142	0.00037248872
0.20694790	0.029158426	0.00036652841
0.20707834	0.030059121	0.00037011750
0.20720879	0.029799129	0.00037009462
0.20733923	0.030184502	0.00037158552
0.20746967	0.030450356	0.00037177939
0.20760012	0.029347589	0.00036740183
0.20773056	0.030056302	0.00036833015
0.20786100	0.029830481	0.00037044405
0.20799145	0.030367446	0.00037258280
0.20812189	0.029663273	0.00036768559
0.20825233	0.030278853	0.00037077223
0.20838278	0.030302720	0.00037065701
0.20851322	0.029946198	0.00036938726
0.20864366	0.030044608	0.00037116064
0.20877411	0.029876214	0.00036792681
0.20890455	0.029778681	0.00036860544
0.20903499	0.030702529	0.00037242761
0.20916544	0.030077509	0.00036979469
0.20929588	0.029866811	0.00037026533
0.20942632	0.030395927	0.00036986627
0.20955677	0.030483722	0.00037213479
0.20968721	0.030476648	0.00037177501
0.20981765	0.029807779	0.00036658743
0.20994809	0.029817676	0.00036774756
0.21007854	0.029827672	0.00036814061
0.21020898	0.029657562	0.00036586439
0.21033942	0.030593713	0.00037186866
0.21046987	0.029144522	0.00036264636
0.21060031	0.029714354	0.00036759616
0.21073075	0.030252610	0.00036930319
0.21086120	0.030075712	0.00036886676
0.21099164	0.029425571	0.00036431369
0.21112208	0.030031131	0.00036687612
0.21125253	0.029810426	0.00036546832
0.21138297	0.030121755	0.00037025903
0.21151341	0.029431029	0.00036385442
0.21164386	0.030126359	0.00036834798
0.21177430	0.029852314	0.00036585405
0.21190474	0.030474222	0.00037014822
0.21203519	0.029868302	0.00036706289
0.21216563	0.029840051	0.00036506547
0.21229607	0.029811231	0.00036598434
0.21242652	0.030031543	0.00036825334
0.21255696	0.030075610	0.00036534361
0.21268740	0.030106938	0.00036817443
0.21281785	0.029832052	0.00036415720
0.21294829	0.029931773	0.00036611617
0.21307873	0.029912352	0.00036665080
0.21320918	0.030260942	0.00036689256
0.21333962	0.029808251	0.00036415959
0.21347006	0.029447459	0.00036527272
0.21360051	0.030628839	0.00036795789
0.21373095	0.029994233	0.00036634574
0.21386139	0.030039438	0.00036552181
0.21399184	0.029814224	0.00036371070
0.21412228	0.030117621	0.00036589010
0.21425272	0.030834613	0.00036838854
0.21438316	0.029293630	0.00036140061
0.21451361	0.030234212	0.00036680566
0.21464405	0.029888012	0.00036249023
0.21477449	0.029707447	0.00036278398
0.21490494	0.030226476	0.00036537586
0.21503538	0.029694727	0.00036306266
0.21516582	0.029682635	0.00036419282
0.21529627	0.029928548	0.00036249182
0.21542671	0.029925515	0.00036424524
0.21555715	0.030191890	0.00036479021
0.21568760	0.029875127	0.00036349490
0.21581804	0.030340736	0.00036633583
0.21594848	0.029614515	0.00036127569
0.21607893	0.029885000	0.00036297158
0.21620937	0.029903787	0.00036477632
0.21633981	0.029764814	0.00036024571
0.21647026	0.029686011	0.00036259677
0.21660070	0.029552448	0.00036174915
0.21673114	0.030238936	0.00036430519
0.21686159	0.029965972	0.00036252635
0.21699203	0.029976048	0.00036207881
0.21712247	0.029173795	0.00035906174
0.21725292	0.030453445	0.00036745356
0.21738336	0.029904520	0.00036085045
0.21751380	0.030164907	0.00036281586
0.21764425	0.029389608	0.00035935326
0.21777469	0.030122847	0.00036485075
0.21790513	0.030115533	0.00036444927
0.21803558	0.029800498	0.00036011935
0.21816602	0.029827506	0.00036191409
0.21829646	0.030043543	0.00036272655
0.21842691	0.029271367	0.00035744081
0.21855735	0.029937068	0.00036238689
0.21868779	0.029854395	0.00036137375
0.21881823	0.030303631	0.00036323192
0.21894868	0.030105847	0.00036262234
0.21907912	0.029690248	0.00035852653
0.21920956	0.030107984	0.00036364682
0.21934001	0.029749036	0.00036034583
0.21947045	0.030330867	0.00036263907
0.21960089	0.030114443	0.00036225198
0.21973134	0.030098053	0.00036115912
0.21986178	0.029927992	0.00036044478
0.21999222	0.029671870	0.00036000286
0.22012267	0.030520255	0.00036188953
0.22025311	0.029619940	0.00036005695
0.22038355	0.030664805	0.00036259839
0.22051400	0.030173142	0.00036102894
0.22064444	0.029419868	0.00035726594
0.22077488	0.029828229	0.00035921094
0.22090533	0.029683339	0.00035927868
0.22103577	0.029616325	0.00035725845
0.22116621	0.030039939	0.00035853730
0.22129666	0.030262202	0.00036141509
0.22142710	0.029472951	0.00035733577
0.22155754	0.030310396	0.00036111379
0.22168799	0.030149679	0.00036066921
0.22181843	0.030097417	0.00035788877
0.22194887	0.029449111	0.00035739061
0.22207932	0.029911297	0.00035758397
0.22220976	0.030290700	0.00035995212
0.22234020	0.028753251	0.00035329858
0.22247065	0.029777883	0.00035703802
0.22260109	0.029819798	0.00035833022
0.22273153	0.029705198	0.00035856934
0.22286198	0.030036783	0.00035716000
0.22299242	0.029273338	0.00035645562
0.22312286	0.029299098	0.00035405760
0.22325330	0.029608086	0.00035613519
0.22338375	0.029159517	0.00035456774
0.22351419	0.029174732	0.00035301233
0.22364463	0.029574084	0.00035656256
0.22377508	0.029163839	0.00035473973
0.22390552	0.028997817	0.00035091236
0.22403596	0.029950818	0.00035840878
0.22416641	0.030188504	0.00035813956
0.22429685	0.029927807	0.00035811929
0.22442729	0.030509333	0.00036146028
0.22455774	0.029720074	0.00035455555
0.22468818	0.030037154	0.00035634102
0.22481862	0.029341859	0.00035347139
0.22494907	0.029678546	0.00035476508
0.22507951	0.028942684	0.00035208806
0.22520995	0.029387672	0.00035411137
0.22534040	0.029360972	0.00035184874
0.22547084	0.029445407	0.00035503132
0.22560128	0.029353872	0.00035230932
0.22573173	0.030176624	0.00035800049
0.22586217	0.029534226	0.00035333044
0.22599261	0.029599197	0.00035360152
0.22612306	0.029632616	0.00035444599
0.22625350	0.029462472	0.00035300634
0.22638394	0.030083498	0.00035592282
0.22651439	0.029198132	0.00035289621
0.22664483	0.029990277	0.00035556642
0.22677527	0.029793650	0.00035470974
0.22690572	0.029639291	0.00035299446
0.22703616	0.029791600	0.00035548293
0.22716660	0.029603442	0.00035472930
0.22729705	0.029503916	0.00035264383
0.22742749	0.030174911	0.00035612652
0.22755793	0.029660325	0.00035377750
0.22768837	0.029811845	0.00035305032
0.22781882	0.029582352	0.00035368775
0.22794926	0.029145639	0.00035013048
0.22807970	0.029475673	0.00035272464
0.22821015	0.029314555	0.00035189155
0.22834059	0.030171098	0.00035486408
0.22847103	0.030021626	0.00035595708
0.22860148	0.029200953	0.00035135364
0.22873192	0.029290018	0.00035119651
0.22886236	0.029282285	0.00035081629
0.22899281	0.029325816	0.00035031525
0.22912325	0.029606683	0.00035208806
0.22925369	0.029440096	0.00035364399
0.22938414	0.029752700	0.00035209910
0.22951458	0.029411163	0.00035270900
0.22964502	0.029222539	0.00034811737
0.22977547	0.029503347	0.00035041208
0.22990591	0.029473121	0.00035048859
0.23003635	0.029934322	0.00035306410
0.23016680	0.029319364	0.00034967744
0.23029724	0.029578078	0.00035248619
0.23042768	0.030413731	0.00035313903
0.23055813	0.029269063	0.00035025066
0.23068857	0.028790069	0.00035065596
0.23081901	0.029483206	0.00035980756
0.23094946	0.029530439	0.00036269162
0.23107990	0.029281453	0.00036028740
0.23121034	0.029530282	0.00036481426
0.23134079	0.029405177	0.00036642326
0.23147123	0.029743898	0.00036760441
0.23160167	0.028938199	0.00036603662
0.23173212	0.029678223	0.00037101673
0.23186256	0.029906849	0.00037393997
0.23199300	0.029364925	0.00037272955
0.23212344	0.029472742	0.00037218886
0.23225389	0.029000310	0.00037329637
0.23238433	0.029705986	0.00037678054
0.23251477	0.029620564	0.00037569098
0.23264522	0.029356052	0.00037673219
0.23277566	0.030052602	0.00038167324
0.23290610	0.029110124	0.00037715697
0.23303655	0.029958569	0.00038616531
0.23316699	0.029559332	0.00037927204
0.23329743	0.029100705	0.00037922234
0.23342788	0.029401816	0.00037998341
0.23355832	0.029638738	0.00038199715
0.23368876	0.029237703	0.00037993563
0.23381921	0.030021852	0.00038337870
0.23394965	0.029446157	0.00037916542
0.23408009	0.028693306	0.00037754628
0.23421054	0.029383435	0.00037861539
0.23434098	0.029015016	0.00038004127
0.23447142	0.029882747	0.00038297703
0.23460187	0.029070673	0.00038073438
0.23473231	0.029672272	0.00038335266
0.23486275	0.029694415	0.00038259211
0.23499320	0.029768133	0.00038424085
0.23512364	0.029529137	0.00038357831
0.23525408	0.028983360	0.00038038824
0.23538453	0.029441462	0.00038195699
0.23551497	0.028887569	0.00037799565
0.23564541	0.029936773	0.00038633932
0.23577586	0.029218805	0.00038397828
0.23590630	0.029242859	0.00038133024
0.23603674	0.029968152	0.00038827947
0.23616719	0.028910156	0.00037910648
0.23629763	0.029656061	0.00038540517
0.23642807	0.028834265	0.00038243412
0.23655851	0.029676256	0.00038682331
0.23668896	0.029303687	0.00038395391
0.23681940	0.030181409	0.00039070647
0.23694984	0.029836214	0.00038491085
0.23708029	0.029482937	0.00038713316
0.23721073	0.029130402	0.00038326756
0.23734117	0.028695940	0.00038375953
0.23747162	0.029184107	0.00038426021
0.23760206	0.029218901	0.00038450092
0.23773250	0.029797155	0.00038979768
0.23786295	0.029359873	0.00038770285
0.23799339	0.029253456	0.00038554516
0.23812383	0.029381450	0.00038843742
0.23825428	0.029716880	0.00038722482
0.23838472	0.030033371	0.00039075427
0.23851516	0.029363691	0.00038796466
0.23864561	0.029111351	0.00038545298
0.23877605	0.030104752	0.00039457117
0.23890649	0.029715214	0.00038850962
0.23903694	0.029255524	0.00038843350
0.23916738	0.028832984	0.00038534627
0.23929782	0.028905614	0.00038642295
0.23942827	0.028970263	0.00038739868
0.23955871	0.029186022	0.00039028111
0.23968915	0.029078543	0.00038455256
0.23981960	0.029689394	0.00039340962
0.23995004	0.029674024	0.00039048601
0.24008048	0.028982614	0.00038811870
0.24021093	0.028891098	0.00038867185
0.24034137	0.029634743	0.00039036726
0.24047181	0.029257571	0.00038750037
0.24060226	0.028971727	0.00038895281
0.24073270	0.029770661	0.00039092616
0.24086314	0.028871135	0.00038930518
0.24099358	0.029186384	0.00038804169
0.24112403	0.029393189	0.00039055244
0.24125447	0.029266420	0.00039030058
0.24138491	0.029460580	0.00039032375
0.24151536	0.029054544	0.00039030687
0.24164580	0.029530357	0.00039160893
0.24177624	0.028620099	0.00038597944
0.24190669	0.028923819	0.00038954793
0.24203713	0.029729653	0.00039332602
0.24216757	0.029420621	0.00039209637
0.24229802	0.029241408	0.00039261013
0.24242846	0.029170938	0.00039000473
0.24255890	0.029570711	0.00039335485
0.24268935	0.029557943	0.00039384257
0.24281979	0.028082498	0.00038502274
0.24295023	0.028778553	0.00038995018
0.24308068	0.029222516	0.00039052889
0.24321112	0.028466543	0.00038727145
0.24334156	0.029204543	0.00039376267
0.24347201	0.028962725	0.00038808666
0.24360245	0.029287484	0.00039477598
0.24373289	0.029326489	0.00039246098
0.24386334	0.029529443	0.00039546494
0.24399378	0.029139867	0.00039237860
0.24412422	0.029224613	0.00039153576
0.24425467	0.029099636	0.00039184305
0.24438511	0.029256650	0.00039439111
0.24451555	0.029452470	0.00039442026
0.24464600	0.029206548	0.00039194445
0.24477644	0.029475760	0.00039383545
0.24490688	0.029255936	0.00039441106
0.24503733	0.029189252	0.00039607487
0.24516777	0.029530123	0.00039384758
0.24529821	0.029134409	0.00039577025
0.24542865	0.029718156	0.00039725127
0.24555910	0.028867753	0.00039339846
0.24568954	0.028048021	0.00038847535
0.24581998	0.028971708	0.00039098591
0.24595043	0.029013736	0.00039516998
0.24608087	0.028502065	0.00039123512
0.24621131	0.029963578	0.00039618306
0.24634176	0.029031456	0.00039477745
0.24647220	0.029487926	0.00039475834
0.24660264	0.029235281	0.00039742143
0.24673309	0.029638852	0.00039685908
0.24686353	0.029396097	0.00039618362
0.24699397	0.029817575	0.00039861030
0.24712442	0.029877875	0.00040175097
0.24725486	0.029179140	0.00039274827
0.24738530	0.028852708	0.00039584171
0.24751575	0.028945842	0.00039308545
0.24764619	0.029592675	0.00039862770
0.24777663	0.028713505	0.00039275121
0.24790708	0.029376057	0.00039592383
0.24803752	0.029399109	0.00039745127
0.24816796	0.029444448	0.00039746660
0.24829841	0.029245483	0.00039483727
0.24842885	0.029589913	0.00040019421
0.24855929	0.030164272	0.00040080583
0.24868974	0.028821512	0.00039655024
0.24882018	0.029257531	0.00039940879
0.24895062	0.029805697	0.00039724314
0.24908107	0.029831374	0.00040169889
0.24921151	0.029265915	0.00039612336
0.24934195	0.028701028	0.00039407671
0.24947240	0.029346174	0.00039969334
0.24960284	0.029479287	0.00039959980
0.24973328	0.029959657	0.00040099458
0.24986372	0.028643718	0.00039548096
0.24999417	0.029444865	0.00039886914
0.25012461	0.029797302	0.00040399007
0.25025505	0.029572725	0.00039845570
0.25038550	0.028940833	0.00039531447
0.25051594	0.030003378	0.00040457262
0.25064638	0.029218758	0.00039709427
0.25077683	0.028860938	0.00039772365
0.25090727	0.029826641	0.00040464964
0.25103771	0.029198861	0.00039715834
0.25116816	0.029638139	0.00040160574
0.25129860	0.029134239	0.00039746697
0.25142904	0.029260194	0.00039922851
0.25155949	0.028750194	0.00039766500
0.25168993	0.029334915	0.00039858417
0.25182037	0.029967413	0.00040340672
0.25195082	0.029337522	0.00039908775
0.25208126	0.029090739	0.00039830448
0.25221170	0.029663347	0.00040314242
0.25234215	0.029440247	0.00039880647
0.25247259	0.029080216	0.00039845680
0.25260303	0.029127182	0.00040111395
0.25273348	0.028879701	0.00039461392
0.25286392	0.029350592	0.00040301362
0.25299436	0.029318187	0.00039990220
0.25312481	0.029627598	0.00040345195
0.25325525	0.028844672	0.00039684243
0.25338569	0.028177995	0.00039313004
0.25351614	0.028783162	0.00039823499
0.25364658	0.028863800	0.00039922166
0.25377702	0.029556966	0.00040178128
0.25390747	0.028904552	0.00039969134
0.25403791	0.029313830	0.00039982496
0.25416835	0.029914275	0.00040662164
0.25429879	0.028987675	0.00039976211
0.25442924	0.029369815	0.00040067903
0.25455968	0.029033797	0.00040024619
0.25469012	0.028483930	0.00039613268
0.25482057	0.029366523	0.00040079433
0.25495101	0.028660421	0.00039730831
0.25508145	0.029199807	0.00039916291
0.25521190	0.029445655	0.00040429812
0.25534234	0.029700864	0.00040240840
0.25547278	0.029248966	0.00039821324
0.25560323	0.029033821	0.00039952124
0.25573367	0.029526112	0.00040647814
0.25586411	0.029367520	0.00041191888
0.25599456	0.029372961	0.00041618485
0.25612500	0.029132340	0.00041530367
0.25625544	0.029976718	0.00042695171
0.25638589	0.029146567	0.00042529527
0.25651633	0.028918042	0.00042371554
0.25664677	0.029384577	0.00043099686
0.25677722	0.029739795	0.00043258091
0.25690766	0.029550437	0.00043426660
0.25703810	0.029891089	0.00044204944
0.25716855	0.029306195	0.00043902566
0.25729899	0.029167604	0.00043932505
0.25742943	0.028392970	0.00043679116
0.25755988	0.029367932	0.00044274850
0.25769032	0.028825406	0.00044579895
0.25782076	0.028915654	0.00044258616
0.25795121	0.029011210	0.00044847537
0.25808165	0.029742904	0.00045566610
0.25821209	0.029051949	0.00045005971
0.25834253	0.029063838	0.00045333667
0.25847298	0.028914221	0.00045474926
0.25860342	0.028902824	0.00045705618
0.25873386	0.029214103	0.00045968680
0.25886431	0.028609326	0.00045738015
0.25899475	0.028642873	0.00045823453
0.25912519	0.029036470	0.00046453072
0.25925564	0.029467383	0.00046757846
0.25938608	0.028770241	0.00046724850
0.25951652	0.029821640	0.00047417059
0.25964697	0.028932609	0.00046997131
0.25977741	0.028964848	0.00047115616
0.25990785	0.029493606	0.00047734449
0.26003830	0.030154599	0.00048211979
0.26016874	0.029657216	0.00048372497
0.26029918	0.029911208	0.00047971781
0.26042963	0.028679193	0.00047599349
0.26056007	0.029080422	0.00047855048
0.26069051	0.029794933	0.00048611762
0.26082096	0.029825905	0.00048321329
0.26095140	0.029014413	0.00048209146
0.26108184	0.028356839	0.00047515450
0.26121229	0.028719132	0.00047984624
0.26134273	0.029014616	0.00048234193
0.26147317	0.028143051	0.00048023972
0.26160362	0.029217316	0.00048741049
0.26173406	0.028791755	0.00048505915
0.26186450	0.027937323	0.00047918721
0.26199495	0.029385792	0.00048915370
0.26212539	0.028308013	0.00048124834
0.26225583	0.029780588	0.00049505495
0.26238628	0.029200364	0.00049136456
0.26251672	0.028303664	0.00048311085
0.26264716	0.029393532	0.00049292493
0.26277760	0.029877553	0.00049786818
0.26290805	0.028630081	0.00049118885
0.26303849	0.029014623	0.00049297395
0.26316893	0.028735429	0.00049427990
0.26329938	0.029094427	0.00049126013
0.26342982	0.029210202	0.00049742084
0.26356026	0.028551084	0.00049278958
0.26369071	0.028704307	0.00049572600
0.26382115	0.029170560	0.00049926716
0.26395159	0.028483431	0.00049341408
0.26408204	0.028968219	0.00049709495
0.26421248	0.028077059	0.00049551509
0.26434292	0.028378442	0.00049476428
0.26447337	0.029053175	0.00050387459
0.26460381	0.028502767	0.00049795451
0.26473425	0.028416078	0.00049855653
0.26486470	0.029882595	0.00051394174
0.26499514	0.028299319	0.00049690620
0.26512558	0.028519394	0.00050345367
0.26525603	0.029539284	0.00051520698
[truncated: 573 more rows]
