# Supplementary material for: Rationally seeded computational protein design of ɑ-helical barrels
Source: Nat Chem Biol. 2024 Jun 20;20(8):991–9. doi: 10.1038/s41589-024-01642-0 (PMC11288890; doi:10.1038/s41589-024-01642-0)
Supplement: Supplementary file 3 — PDB and .mtz files used for making figure panels b–d and j–m. [file 41589_2024_1642_MOESM3_ESM.zip › KIA_RP_RSPD_NatChemBiol_data_Figure2/scapCC6_LLIA_panels_e-h/SAXS_panel_i/SAXS_raw_SEC_scapCC6_LLIA/b21-443535_00252.dat]

0.0045000000	0.52627572	0.0073044550
0.0046304432	0.49172909	0.0070318803
0.0047608865	0.47092476	0.0065685568
0.0048913297	0.42503971	0.0061279023
0.0050217729	0.39579672	0.0057128335
0.0051522162	0.36635935	0.0054962835
0.0052826594	0.32014312	0.0049287797
0.0054131026	0.31615474	0.0048830262
0.0055435459	0.28747962	0.0045869217
0.0056739891	0.26842751	0.0043188156
0.0058044323	0.24253612	0.0040937645
0.0059348756	0.23592545	0.0039397589
0.0060653188	0.22925297	0.0037653355
0.0061957621	0.21679674	0.0036893891
0.0063262053	0.19941299	0.0035473978
0.0064566485	0.19210253	0.0033879937
0.0065870918	0.18558872	0.0033061868
0.0067175350	0.18031897	0.0032133282
0.0068479782	0.18701181	0.0032648701
0.0069784215	0.17641902	0.0031211164
0.0071088647	0.16813645	0.0030469702
0.0072393079	0.15924648	0.0029137497
0.0073697512	0.14303245	0.0027496073
0.0075001944	0.15920817	0.0028525701
0.0076306376	0.15325942	0.0027930056
0.0077610809	0.13868797	0.0026247086
0.0078915241	0.14154698	0.0026463158
0.0080219673	0.12571587	0.0024650169
0.0081524106	0.14154180	0.0026099802
0.0082828538	0.12432328	0.0023776789
0.0084132970	0.12035664	0.0023928187
0.0085437403	0.12566566	0.0023774064
0.0086741835	0.11293132	0.0022500921
0.0088046267	0.11500231	0.0022458990
0.0089350700	0.10993413	0.0021808719
0.0090655132	0.11278759	0.0021457092
0.0091959565	0.10836693	0.0021695085
0.0093263997	0.10531269	0.0020477060
0.0094568429	0.10422194	0.0020330424
0.0095872862	0.10454955	0.0020523598
0.0097177294	0.10099159	0.0019730339
0.0098481726	0.096506704	0.0019343944
0.0099786159	0.095838289	0.0019068757
0.010109059	0.089618038	0.0018116667
0.010239502	0.087810184	0.0018098447
0.010369946	0.088881924	0.0017880392
0.010500389	0.083816435	0.0017235092
0.010630832	0.081295028	0.0016932784
0.010761275	0.079527581	0.0016464948
0.010891719	0.075762513	0.0016170982
0.011022162	0.077704079	0.0015924438
0.011152605	0.072188761	0.0015355829
0.011283048	0.072582933	0.0015538429
0.011413491	0.070172754	0.0014830005
0.011543935	0.068800854	0.0014592306
0.011674378	0.068816019	0.0014453180
0.011804821	0.066453107	0.0013805484
0.011935264	0.066951669	0.0013873180
0.012065708	0.064412159	0.0013424996
0.012196151	0.066229754	0.0013438142
0.012326594	0.062558140	0.0013127264
0.012457037	0.060260531	0.0012723832
0.012587481	0.061405459	0.0012589519
0.012717924	0.061065776	0.0012392879
0.012848367	0.061696285	0.0012312191
0.012978810	0.058715266	0.0011901164
0.013109253	0.057347908	0.0011444428
0.013239697	0.057782185	0.0011556422
0.013370140	0.057168414	0.0011404038
0.013500583	0.057653074	0.0011410269
0.013631026	0.056089146	0.0011135685
0.013761470	0.054063261	0.0010960487
0.013891913	0.055133350	0.0010787610
0.014022356	0.053011860	0.0010673017
0.014152799	0.054293054	0.0010672224
0.014283243	0.053173180	0.0010474457
0.014413686	0.051658848	0.0010440802
0.014544129	0.054877335	0.0010572856
0.014674572	0.054187753	0.0010401421
0.014805016	0.053696934	0.0010332022
0.014935459	0.052961014	0.0010228359
0.015065902	0.051392866	0.0010044215
0.015196345	0.051817059	0.0010033633
0.015326788	0.052504804	0.0010054326
0.015457232	0.051201261	0.00098901413
0.015587675	0.052204993	0.00098639927
0.015718118	0.049699509	0.00096743881
0.015848561	0.051348471	0.00096797304
0.015979005	0.048758215	0.00094894408
0.016109448	0.051192358	0.00096882349
0.016239891	0.048955898	0.00093798945
0.016370334	0.047990748	0.00092339732
0.016500778	0.049136867	0.00093800937
0.016631221	0.047800259	0.00091733351
0.016761664	0.049370495	0.00092985207
0.016892107	0.046990997	0.00090097957
0.017022551	0.048880383	0.00091367950
0.017152994	0.049134305	0.00091777932
0.017283437	0.047826991	0.00089461470
0.017413880	0.047080571	0.00088421595
0.017544323	0.046316731	0.00087966640
0.017674767	0.046701373	0.00087036483
0.017805210	0.047388980	0.00088532884
0.017935653	0.046247063	0.00086323347
0.018066096	0.046507233	0.00086718626
0.018196540	0.045580935	0.00085663666
0.018326983	0.045461094	0.00084345024
0.018457426	0.045032267	0.00083808487
0.018587869	0.044552540	0.00083613821
0.018718313	0.045785933	0.00083970502
0.018848756	0.044344734	0.00083281318
0.018979199	0.045367162	0.00082633764
0.019109642	0.045637089	0.00083096722
0.019240086	0.044515703	0.00081860546
0.019370529	0.044176393	0.00081333837
0.019500972	0.044742526	0.00080829280
0.019631415	0.045225703	0.00081581372
0.019761858	0.044729037	0.00080438234
0.019892302	0.044194796	0.00079878740
0.020022745	0.044624710	0.00080119736
0.020153188	0.043090869	0.00078839920
0.020283631	0.043608165	0.00078727606
0.020414075	0.044083715	0.00078209783
0.020544518	0.042454746	0.00076933560
0.020674961	0.042906051	0.00077145367
0.020805404	0.043124842	0.00077576822
0.020935848	0.043215705	0.00077180395
0.021066291	0.043257162	0.00076777075
0.021196734	0.042495274	0.00075724467
0.021327177	0.044111006	0.00077337319
0.021457621	0.043732181	0.00076240450
0.021588064	0.042498724	0.00075644921
0.021718507	0.043284461	0.00075062849
0.021848950	0.041062431	0.00073973203
0.021979393	0.041480391	0.00073739950
0.022109837	0.043457403	0.00074923630
0.022240280	0.042817176	0.00073809897
0.022370723	0.041490926	0.00073377522
0.022501166	0.042776651	0.00073575229
0.022631610	0.042769859	0.00073489190
0.022762053	0.042219189	0.00072476395
0.022892496	0.041620208	0.00072436056
0.023022939	0.041266455	0.00071615509
0.023153383	0.040787796	0.00071117131
0.023283826	0.040895691	0.00070631701
0.023414269	0.041399327	0.00071246767
0.023544712	0.041093470	0.00070718388
0.023675156	0.041277939	0.00071037862
0.023805599	0.040228183	0.00069098166
0.023936042	0.040964374	0.00070645270
0.024066485	0.041952790	0.00070717211
0.024196928	0.039195204	0.00067984544
0.024327372	0.040259511	0.00068597044
0.024457815	0.041019986	0.00069471893
0.024588258	0.040379779	0.00068523583
0.024718701	0.039648860	0.00067606322
0.024849145	0.039745087	0.00067330991
0.024979588	0.038957519	0.00066832605
0.025110031	0.039979266	0.00067495690
0.025240474	0.039132944	0.00066445282
0.025370918	0.038587897	0.00065766222
0.025501361	0.039122324	0.00066140055
0.025631804	0.039229348	0.00066381767
0.025762247	0.039436030	0.00065621338
0.025892691	0.040226352	0.00066734373
0.026023134	0.039114003	0.00065594992
0.026153577	0.039124632	0.00065761407
0.026284020	0.039382497	0.00064723933
0.026414463	0.038931716	0.00064889352
0.026544907	0.038906875	0.00064454331
0.026675350	0.039055854	0.00065017166
0.026805793	0.037746229	0.00063414853
0.026936236	0.038735143	0.00063944544
0.027066680	0.038364345	0.00063397129
0.027197123	0.039084620	0.00064311522
0.027327566	0.039192316	0.00063842887
0.027458009	0.038211781	0.00063083058
0.027588453	0.038794009	0.00063209993
0.027718896	0.038778639	0.00063571808
0.027849339	0.038099583	0.00061977803
0.027979782	0.038438631	0.00062648611
0.028110226	0.038711585	0.00062561888
0.028240669	0.038283965	0.00062253772
0.028371112	0.038415657	0.00061929971
0.028501555	0.038380359	0.00062049214
0.028631998	0.037418360	0.00060766612
0.028762442	0.038507590	0.00062164314
0.028892885	0.037834552	0.00061394597
0.029023328	0.038341943	0.00061195752
0.029153771	0.037632714	0.00060409348
0.029284215	0.038295030	0.00061025419
0.029414658	0.037715470	0.00060362014
0.029545101	0.038247013	0.00060792598
0.029675544	0.038706382	0.00060921297
0.029805988	0.037944174	0.00060243062
0.029936431	0.036714968	0.00058951760
0.030066874	0.037900292	0.00059591270
0.030197317	0.037969370	0.00059781870
0.030327760	0.036332856	0.00058416271
0.030458204	0.037708868	0.00059555837
0.030588647	0.038704568	0.00059859157
0.030719090	0.037989305	0.00059144684
0.030849533	0.037341682	0.00058566020
0.030979977	0.037317698	0.00058901776
0.031110420	0.037958336	0.00058412635
0.031240863	0.037395214	0.00058403516
0.031371306	0.038296144	0.00058743436
0.031501750	0.037098271	0.00057970072
0.031632193	0.036790019	0.00057392773
0.031762636	0.037089413	0.00057867091
0.031893079	0.037620037	0.00057638173
0.032023523	0.037559084	0.00058114804
0.032153966	0.037012136	0.00057015380
0.032284409	0.036238612	0.00056526743
0.032414852	0.037848004	0.00057511270
0.032545295	0.036138481	0.00056382564
0.032675739	0.038120281	0.00057339829
0.032806182	0.037608145	0.00056910805
0.032936625	0.037393563	0.00056565124
0.033067068	0.036707465	0.00056274578
0.033197512	0.037074119	0.00055841556
0.033327955	0.036718401	0.00056177096
0.033458398	0.036674489	0.00055769195
0.033588841	0.035676611	0.00055019491
0.033719285	0.037537001	0.00056118825
0.033849728	0.036411905	0.00055377859
0.033980171	0.037066384	0.00055509420
0.034110614	0.036770637	0.00055456040
0.034241058	0.035160854	0.00054325436
0.034371501	0.037157480	0.00056100174
0.034501944	0.037241044	0.00056206369
0.034632387	0.035998046	0.00056536835
0.034762830	0.036851766	0.00057474671
0.034893274	0.036506661	0.00057285294
0.035023717	0.035409382	0.00056806046
0.035154160	0.036188568	0.00057614423
0.035284603	0.036362243	0.00057866070
0.035415047	0.035698349	0.00057869927
0.035545490	0.035759642	0.00057685473
0.035675933	0.036023147	0.00058112732
0.035806376	0.036290347	0.00058466000
0.035936820	0.036325264	0.00058395387
0.036067263	0.037135665	0.00059442370
0.036197706	0.035081658	0.00057774726
0.036328149	0.035518873	0.00058562052
0.036458593	0.034960094	0.00057884085
0.036589036	0.036406743	0.00059169476
0.036719479	0.035664221	0.00058932712
0.036849922	0.034941321	0.00058675159
0.036980365	0.035954575	0.00059090209
0.037110809	0.035727894	0.00059414373
0.037241252	0.036081688	0.00059371590
0.037371695	0.034682719	0.00058676407
0.037502138	0.036519609	0.00060395359
0.037632582	0.036418331	0.00060403558
0.037763025	0.035617209	0.00059205759
0.037893468	0.035915508	0.00060236740
0.038023911	0.036696733	0.00060403015
0.038154355	0.035921656	0.00060274561
0.038284798	0.036532447	0.00060669568
0.038415241	0.036957662	0.00061307620
0.038545684	0.035305181	0.00059870967
0.038676128	0.035777878	0.00060411647
0.038806571	0.035665067	0.00060551580
0.038937014	0.035676336	0.00060485452
0.039067457	0.035461278	0.00060273454
0.039197900	0.035579639	0.00060997884
0.039328344	0.035898153	0.00060737015
0.039458787	0.034987137	0.00060142326
0.039589230	0.035903799	0.00060251811
0.039719673	0.035848694	0.00059410561
0.039850117	0.035028800	0.00058421642
0.039980560	0.035504500	0.00058718291
0.040111003	0.034649268	0.00057984755
0.040241446	0.035365135	0.00058278757
0.040371890	0.035494987	0.00058233064
0.040502333	0.035368690	0.00057798152
0.040632776	0.034673308	0.00057465688
0.040763219	0.035283325	0.00057496473
0.040893663	0.035522682	0.00057759642
0.041024106	0.035173623	0.00057056243
0.041154549	0.036005284	0.00058011751
0.041284992	0.035610672	0.00057496295
0.041415435	0.036121063	0.00057712043
0.041545879	0.034912080	0.00056468833
0.041676322	0.035682977	0.00057625647
0.041806765	0.036287063	0.00057443634
0.041937208	0.035280633	0.00056801158
0.042067652	0.035666966	0.00056731036
0.042198095	0.035370534	0.00056775301
0.042328538	0.034488668	0.00055941969
0.042458981	0.034790610	0.00056499250
0.042589425	0.034776978	0.00055562161
0.042719868	0.034754237	0.00055947663
0.042850311	0.035831048	0.00056455605
0.042980754	0.036180975	0.00056806958
0.043111198	0.035854892	0.00056072193
0.043241641	0.035497533	0.00056271367
0.043372084	0.035391036	0.00056074123
0.043502527	0.035436056	0.00055856130
0.043632970	0.035686045	0.00055969107
0.043763414	0.035109923	0.00055510695
0.043893857	0.035414602	0.00055596055
0.044024300	0.034864075	0.00055418949
0.044154743	0.035811712	0.00055828594
0.044285187	0.035080886	0.00055228583
0.044415630	0.035381830	0.00055576106
0.044546073	0.035509641	0.00055210338
0.044676516	0.035086335	0.00054968216
0.044806960	0.035192406	0.00055192072
0.044937403	0.034436719	0.00054460181
0.045067846	0.034359699	0.00054364044
0.045198289	0.034207827	0.00053928426
0.045328733	0.034592532	0.00054617347
0.045459176	0.035407294	0.00055037127
0.045589619	0.034030754	0.00053829322
0.045720062	0.035408158	0.00054778538
0.045850505	0.034878266	0.00054298554
0.045980949	0.035569668	0.00054863909
0.046111392	0.035176893	0.00054541624
0.046241835	0.035626585	0.00054757326
0.046372278	0.034514203	0.00054334788
0.046502722	0.033750703	0.00054501300
0.046633165	0.035193705	0.00055575221
0.046763608	0.035020983	0.00055705676
0.046894051	0.034437987	0.00055590262
0.047024495	0.035521260	0.00056790212
0.047154938	0.034709448	0.00056137922
0.047285381	0.034137171	0.00055852783
0.047415824	0.034544324	0.00055959019
0.047546267	0.034600184	0.00056814011
0.047676711	0.035101435	0.00056922160
0.047807154	0.035585402	0.00057498327
0.047937597	0.035278616	0.00056992070
0.048068040	0.034282538	0.00056655561
0.048198484	0.034229631	0.00056449985
0.048328927	0.033913145	0.00056429312
0.048459370	0.034842969	0.00057381287
0.048589813	0.034964455	0.00057291912
0.048720257	0.034696456	0.00057539095
0.048850700	0.034931497	0.00057432077
0.048981143	0.034670379	0.00057428008
0.049111586	0.035718897	0.00058466563
0.049242030	0.035460933	0.00058108761
0.049372473	0.034380109	0.00057560482
0.049502916	0.034258073	0.00057413372
0.049633359	0.035211079	0.00058146170
0.049763802	0.033793356	0.00057326812
0.049894246	0.034599126	0.00057837784
0.050024689	0.034299072	0.00057690468
0.050155132	0.034488069	0.00057665895
0.050285575	0.034661929	0.00058170365
0.050416019	0.034220330	0.00057542437
0.050546462	0.035117728	0.00058668104
0.050676905	0.033611707	0.00057163088
0.050807348	0.034096156	0.00058069474
0.050937792	0.034915635	0.00058293972
0.051068235	0.035201722	0.00058829012
0.051198678	0.034031169	0.00057749024
0.051329121	0.035383678	0.00059118471
0.051459565	0.034768250	0.00058512719
0.051590008	0.035080010	0.00058884042
0.051720451	0.034294035	0.00058096216
0.051850894	0.034327077	0.00058366669
0.051981337	0.035449728	0.00058968361
0.052111781	0.034092798	0.00058403584
0.052242224	0.034523036	0.00058601917
0.052372667	0.033832413	0.00058343136
0.052503110	0.033863417	0.00058201037
0.052633554	0.034102385	0.00058423602
0.052763997	0.033237139	0.00057866942
0.052894440	0.034120236	0.00058545116
0.053024883	0.033892330	0.00058130779
0.053155327	0.034936401	0.00059218409
0.053285770	0.034175438	0.00058388645
0.053416213	0.033438910	0.00058068836
0.053546656	0.034294599	0.00059022690
0.053677100	0.033862586	0.00058232748
0.053807543	0.034208846	0.00058611333
0.053937986	0.034575999	0.00059123271
0.054068429	0.035274838	0.00059464801
0.054198872	0.034842631	0.00059220917
0.054329316	0.034679662	0.00059631625
0.054459759	0.034047016	0.00058718002
0.054590202	0.033818966	0.00058638833
0.054720645	0.034982070	0.00059457916
0.054851089	0.035008221	0.00059791177
0.054981532	0.034431400	0.00059111966
0.055111975	0.034866134	0.00059745162
0.055242418	0.034667549	0.00059192775
0.055372862	0.033937495	0.00058831546
0.055503305	0.034328809	0.00059138039
0.055633748	0.033388862	0.00058458282
0.055764191	0.034042251	0.00058854994
0.055894635	0.033359553	0.00058767219
0.056025078	0.034937444	0.00059493840
0.056155521	0.033686695	0.00059018924
0.056285964	0.034166575	0.00058852966
0.056416407	0.034527409	0.00059610184
0.056546851	0.034421701	0.00059549421
0.056677294	0.034722248	0.00059674001
0.056807737	0.033810648	0.00059057186
0.056938180	0.034230694	0.00059242401
0.057068624	0.033442231	0.00058645440
0.057199067	0.034053202	0.00059623627
0.057329510	0.034483068	0.00059503447
0.057459953	0.034204234	0.00059409663
0.057590397	0.034581474	0.00059735519
0.057720840	0.035182717	0.00060460668
0.057851283	0.033532526	0.00058885691
0.057981726	0.033680735	0.00058839621
0.058112170	0.033912405	0.00058888307
0.058242613	0.035406053	0.00060062588
0.058373056	0.034336924	0.00059220009
0.058503499	0.033958242	0.00058639717
0.058633942	0.033828190	0.00058645924
0.058764386	0.034066993	0.00058565165
0.058894829	0.035113191	0.00059648036
0.059025272	0.034304720	0.00058670220
0.059155715	0.033747391	0.00058323132
0.059286159	0.033713476	0.00058222310
0.059416602	0.033394443	0.00057818817
0.059547045	0.033888083	0.00058290151
0.059677488	0.033692215	0.00058133631
0.059807932	0.033996199	0.00057825350
0.059938375	0.033164203	0.00057878190
0.060068818	0.034584774	0.00058162441
0.060199261	0.033381033	0.00057553516
0.060329705	0.033495349	0.00057327525
0.060460148	0.033885617	0.00057767597
0.060590591	0.034406057	0.00057823386
0.060721034	0.033437572	0.00057013829
0.060851477	0.033270573	0.00057130269
0.060981921	0.034455727	0.00058193754
0.061112364	0.033279063	0.00056594698
0.061242807	0.034160389	0.00057461048
0.061373250	0.034027598	0.00057272836
0.061503694	0.034277811	0.00057594090
0.061634137	0.034392287	0.00057685044
0.061764580	0.034179933	0.00057779189
0.061895023	0.035300697	0.00058078629
0.062025467	0.033224875	0.00056902770
0.062155910	0.033413821	0.00056739374
0.062286353	0.034687670	0.00057776379
0.062416796	0.033425263	0.00056881880
0.062547240	0.033655833	0.00056992970
0.062677683	0.033645302	0.00057120212
0.062808126	0.033450486	0.00056649271
0.062938569	0.033947945	0.00057052174
0.063069012	0.033185648	0.00056614697
0.063199456	0.034179423	0.00057072454
0.063329899	0.034842305	0.00057672586
0.063460342	0.035077262	0.00057757349
0.063590785	0.034456238	0.00057247566
0.063721229	0.032468642	0.00055926538
0.063851672	0.034425514	0.00057393147
0.063982115	0.033658887	0.00056585726
0.064112558	0.033404660	0.00056458482
0.064243002	0.032907418	0.00055955369
0.064373445	0.034299694	0.00056785370
0.064503888	0.033628784	0.00056781861
0.064634331	0.033074336	0.00056027624
0.064764774	0.033701895	0.00056668968
0.064895218	0.033098456	0.00055952591
0.065025661	0.033695191	0.00056741029
0.065156104	0.034354120	0.00056788120
0.065286547	0.033252458	0.00056040085
0.065416991	0.034118020	0.00056740134
0.065547434	0.032736086	0.00055595407
0.065677877	0.033805856	0.00056213848
0.065808320	0.033551868	0.00056359559
0.065938764	0.033380192	0.00055887630
0.066069207	0.033234663	0.00056036321
0.066199650	0.033678228	0.00055981451
0.066330093	0.033420420	0.00055910595
0.066460537	0.033897541	0.00056303464
0.066590980	0.032701317	0.00055324027
0.066721423	0.033945490	0.00056421373
0.066851866	0.032854641	0.00055395872
0.066982309	0.033849021	0.00056049433
0.067112753	0.032887291	0.00055572573
0.067243196	0.033385991	0.00055611337
0.067373639	0.034197164	0.00056497497
0.067504082	0.033936921	0.00056325616
0.067634526	0.033078397	0.00055372248
0.067764969	0.033756979	0.00056217694
0.067895412	0.033689115	0.00056038967
0.068025855	0.033994331	0.00055890401
0.068156299	0.033751191	0.00056085009
0.068286742	0.034207945	0.00056172950
0.068417185	0.033021179	0.00055058525
0.068547628	0.032602674	0.00055223025
0.068678072	0.033956824	0.00055573176
0.068808515	0.033710874	0.00055966213
0.068938958	0.033751104	0.00055626245
0.069069401	0.033317915	0.00055146272
0.069199844	0.033364378	0.00055731515
0.069330288	0.033193713	0.00055114143
0.069460731	0.033544400	0.00055355379
0.069591174	0.033730051	0.00055604231
0.069721617	0.033326924	0.00055168013
0.069852061	0.032497751	0.00054827590
0.069982504	0.032628934	0.00054552029
0.070112947	0.033626154	0.00055475541
0.070243390	0.033602019	0.00055536024
0.070373834	0.032618565	0.00054462251
0.070504277	0.033553728	0.00055079221
0.070634720	0.033036408	0.00055154226
0.070765163	0.033420396	0.00054982783
0.070895607	0.032861202	0.00054642112
0.071026050	0.033225582	0.00054692615
0.071156493	0.033399303	0.00055148666
0.071286936	0.033156866	0.00054834690
0.071417379	0.033149836	0.00054622217
0.071547823	0.033523969	0.00054910472
0.071678266	0.033071686	0.00054837806
0.071808709	0.033096723	0.00054453833
0.071939152	0.034081597	0.00055556350
0.072069596	0.032840343	0.00054264583
0.072200039	0.033295309	0.00054661009
0.072330482	0.033871906	0.00055404334
0.072460925	0.033187093	0.00054569815
0.072591369	0.033254329	0.00054580402
0.072721812	0.033287446	0.00054429976
0.072852255	0.033359059	0.00054926836
0.072982698	0.033338471	0.00054754908
0.073113142	0.034214190	0.00055291367
0.073243585	0.032549937	0.00054019549
0.073374028	0.032805609	0.00054278997
0.073504471	0.033936070	0.00054705134
0.073634914	0.032942590	0.00054363755
0.073765358	0.033281232	0.00054143259
0.073895801	0.032983366	0.00054235552
0.074026244	0.034218432	0.00055234334
0.074156687	0.033303770	0.00054075077
0.074287131	0.033146947	0.00054095714
0.074417574	0.032199489	0.00053673550
0.074548017	0.033205856	0.00053996731
0.074678460	0.032911160	0.00054027286
0.074808904	0.032389197	0.00053353385
0.074939347	0.033430034	0.00054085571
0.075069790	0.032822105	0.00053984250
0.075200233	0.033179529	0.00053794153
0.075330677	0.033368988	0.00054246897
0.075461120	0.032511946	0.00053817848
0.075591563	0.033091266	0.00053690297
0.075722006	0.032706555	0.00053655846
0.075852449	0.033651317	0.00054004566
0.075982893	0.033410414	0.00054033799
0.076113336	0.034134211	0.00054655238
0.076243779	0.034132677	0.00054350827
0.076374222	0.033184334	0.00053600336
0.076504666	0.033135347	0.00053997434
0.076635109	0.033073782	0.00053431542
0.076765552	0.032270265	0.00053041131
0.076895995	0.033241564	0.00053693954
0.077026439	0.032702385	0.00053290066
0.077156882	0.033188380	0.00053915844
0.077287325	0.032368241	0.00052877901
0.077417768	0.032104091	0.00052816854
0.077548212	0.032823025	0.00053452666
0.077678655	0.032763043	0.00053236960
0.077809098	0.033303130	0.00053714322
0.077939541	0.032535990	0.00052883529
0.078069984	0.032891355	0.00053307519
0.078200428	0.033402271	0.00054095016
0.078330871	0.034027095	0.00053788533
0.078461314	0.033232516	0.00053336971
0.078591757	0.033456858	0.00053534238
0.078722201	0.033043144	0.00053280523
0.078852644	0.032909535	0.00053066243
0.078983087	0.033287368	0.00053340130
0.079113530	0.033885804	0.00053692161
0.079243974	0.033494004	0.00053745099
0.079374417	0.032476705	0.00052495656
0.079504860	0.032859436	0.00053088644
0.079635303	0.033251498	0.00053025380
0.079765747	0.032959463	0.00053310961
0.079896190	0.032909883	0.00052874832
0.080026633	0.032896687	0.00052742139
0.080157076	0.031614733	0.00051940810
0.080287519	0.033746900	0.00053782785
0.080417963	0.032749167	0.00052570557
0.080548406	0.032712432	0.00052882603
0.080678849	0.032548504	0.00052327250
0.080809292	0.032929840	0.00052761732
0.080939736	0.033408544	0.00053198888
0.081070179	0.033947526	0.00053406992
0.081200622	0.032037523	0.00052026026
0.081331065	0.033349771	0.00053235922
0.081461509	0.032666410	0.00052129200
0.081591952	0.033350892	0.00053231079
0.081722395	0.033185356	0.00052533813
0.081852838	0.033190314	0.00053005821
0.081983281	0.032924728	0.00052621658
0.082113725	0.032122286	0.00051690575
0.082244168	0.032881458	0.00052585903
0.082374611	0.033148422	0.00052767075
0.082505054	0.033244365	0.00052502756
0.082635498	0.032785736	0.00052547100
0.082765941	0.033117735	0.00052477794
0.082896384	0.033282413	0.00052512261
0.083026827	0.033499078	0.00052986683
0.083157271	0.032947894	0.00052111935
0.083287714	0.032604803	0.00052333763
0.083418157	0.033432492	0.00052703735
0.083548600	0.032251864	0.00051872651
0.083679044	0.032466331	0.00051781380
0.083809487	0.032206053	0.00051319120
0.083939930	0.032470402	0.00051954739
0.084070373	0.033153324	0.00052503140
0.084200816	0.032679906	0.00051730833
0.084331260	0.033596282	0.00052734975
0.084461703	0.032337354	0.00051712389
0.084592146	0.033288091	0.00052043724
0.084722589	0.032926780	0.00052010249
0.084853033	0.032959085	0.00051993623
0.084983476	0.033231367	0.00052282672
0.085113919	0.032522845	0.00051768851
0.085244362	0.032668886	0.00051466916
0.085374806	0.033154247	0.00052098206
0.085505249	0.033423649	0.00052362488
0.085635692	0.032684108	0.00051730514
0.085766135	0.032735543	0.00051850037
0.085896579	0.033160069	0.00051853350
0.086027022	0.032801006	0.00051719500
0.086157465	0.032256093	0.00051386122
0.086287908	0.031765149	0.00050533145
0.086418351	0.031963762	0.00051222428
0.086548795	0.032836169	0.00051615581
0.086679238	0.032801861	0.00051588124
0.086809681	0.031977105	0.00051233266
0.086940124	0.033832499	0.00051984809
0.087070568	0.032880514	0.00051835217
0.087201011	0.033361465	0.00051811498
0.087331454	0.033570669	0.00051812909
0.087461897	0.033199927	0.00051823652
0.087592341	0.032149650	0.00050868658
0.087722784	0.033180555	0.00051775782
0.087853227	0.032244032	0.00051083320
0.087983670	0.032420752	0.00051020344
0.088114114	0.032543491	0.00051356881
0.088244557	0.033376125	0.00051573028
0.088375000	0.032535031	0.00051137526
0.088505443	0.031467060	0.00050568357
0.088635886	0.032405663	0.00050741312
0.088766330	0.032327473	0.00051020584
0.088896773	0.032245659	0.00051040769
0.089027216	0.032763816	0.00050847861
0.089157659	0.032232683	0.00050794779
0.089288103	0.032237213	0.00050780430
0.089418546	0.033402868	0.00051343298
0.089548989	0.031879622	0.00050662601
0.089679432	0.032447527	0.00050851528
0.089809876	0.032932916	0.00051061764
0.089940319	0.032810439	0.00051234377
0.090070762	0.032373537	0.00050450922
0.090201205	0.032738141	0.00051105016
0.090331649	0.032073754	0.00050328229
0.090462092	0.033448452	0.00051311311
0.090592535	0.032164335	0.00050647459
0.090722978	0.032787606	0.00050875476
0.090853421	0.032580153	0.00050797770
0.090983865	0.032992326	0.00051259991
0.091114308	0.033247734	0.00050885828
0.091244751	0.031821798	0.00050126187
0.091375194	0.033022955	0.00050848613
0.091505638	0.032236569	0.00050310984
0.091636081	0.033098956	0.00052057919
0.091766524	0.032516529	0.00052049211
0.091896967	0.032157849	0.00052091912
0.092027411	0.032605474	0.00052874642
0.092157854	0.032967215	0.00053354979
0.092288297	0.032463210	0.00053274766
0.092418740	0.032179826	0.00053287733
0.092549184	0.031660431	0.00053191012
0.092679627	0.032776847	0.00054234804
0.092810070	0.032691866	0.00054120492
0.092940513	0.031818093	0.00052923150
0.093070956	0.031918484	0.00052417206
0.093201400	0.032209344	0.00052268624
0.093331843	0.033209870	0.00052888389
0.093462286	0.032558723	0.00052113031
0.093592729	0.032685463	0.00052403318
0.093723173	0.032385445	0.00052179049
0.093853616	0.032253038	0.00051515444
0.093984059	0.031640647	0.00051283648
0.094114502	0.032808157	0.00051686195
0.094244946	0.031999175	0.00051231425
0.094375389	0.031774901	0.00051022864
0.094505832	0.033404681	0.00052021933
0.094636275	0.033368971	0.00052122425
0.094766719	0.032945529	0.00051758753
0.094897162	0.031961459	0.00050469495
0.095027605	0.033159403	0.00051907555
0.095158048	0.031990168	0.00050742699
0.095288491	0.032956936	0.00051242556
0.095418935	0.033053981	0.00051868391
0.095549378	0.033021724	0.00051343176
0.095679821	0.032622628	0.00051065355
0.095810264	0.033066056	0.00051345447
0.095940708	0.032818744	0.00050921757
0.096071151	0.031709031	0.00050827546
0.096201594	0.032739508	0.00050905049
0.096332037	0.032190105	0.00050341850
0.096462481	0.031016768	0.00049852052
0.096592924	0.032234392	0.00050350965
0.096723367	0.032260915	0.00050498161
0.096853810	0.032471320	0.00050577769
0.096984253	0.032597181	0.00050411787
0.097114697	0.032571216	0.00050612830
0.097245140	0.032475265	0.00050342659
0.097375583	0.033008868	0.00050683578
0.097506026	0.032070375	0.00050302965
0.097636470	0.031770901	0.00049903694
0.097766913	0.032285743	0.00050204913
0.097897356	0.032691651	0.00050382627
0.098027799	0.032366276	0.00050150253
0.098158243	0.032134426	0.00049804283
0.098288686	0.031716262	0.00049362419
0.098419129	0.033100164	0.00050186119
0.098549572	0.032536240	0.00049903588
0.098680016	0.031455614	0.00048757114
0.098810459	0.031481524	0.00048828137
0.098940902	0.031753354	0.00048716773
0.099071345	0.032214245	0.00049076944
0.099201788	0.032520645	0.00049470757
0.099332232	0.032144785	0.00048790421
0.099462675	0.032515928	0.00049321816
0.099593118	0.032324975	0.00049134821
0.099723561	0.032991797	0.00049378831
0.099854005	0.032735401	0.00049260756
0.099984448	0.032218544	0.00048974137
0.10011489	0.032374914	0.00049243376
0.10024533	0.032298006	0.00049224413
0.10037578	0.031565683	0.00048539305
0.10050622	0.032606807	0.00049483011
0.10063666	0.032996822	0.00049516922
0.10076711	0.032858493	0.00049584994
0.10089755	0.032263479	0.00049303575
0.10102799	0.032239336	0.00048995021
0.10115844	0.032055850	0.00049074575
0.10128888	0.032451360	0.00049705070
0.10141932	0.032987408	0.00049246976
0.10154977	0.032253974	0.00049108058
0.10168021	0.032088354	0.00048971945
0.10181065	0.031853436	0.00048673597
0.10194110	0.032191603	0.00049031080
0.10207154	0.032378943	0.00048753278
0.10220198	0.031403458	0.00048433085
0.10233243	0.032219209	0.00048995218
0.10246287	0.032808327	0.00049200299
0.10259331	0.032359776	0.00049036233
0.10272376	0.032380157	0.00048836685
0.10285420	0.031474904	0.00048231343
0.10298464	0.033098774	0.00049573870
0.10311509	0.031985892	0.00048513251
0.10324553	0.032354970	0.00048776647
0.10337597	0.032917623	0.00049517865
0.10350642	0.032453810	0.00048616075
0.10363686	0.031972930	0.00048548438
0.10376730	0.032537920	0.00048974375
0.10389774	0.031855580	0.00048402527
0.10402819	0.032615651	0.00049135036
0.10415863	0.032184514	0.00048559387
0.10428907	0.033068430	0.00048946525
0.10441952	0.032683727	0.00049105254
0.10454996	0.033159999	0.00048998181
0.10468040	0.031570194	0.00047998412
0.10481085	0.032257088	0.00048485587
0.10494129	0.032481619	0.00048726188
0.10507173	0.032183364	0.00048543525
0.10520218	0.032190124	0.00048053781
0.10533262	0.032877446	0.00048890490
0.10546306	0.032333719	0.00048580543
0.10559351	0.032845058	0.00048777152
0.10572395	0.033284153	0.00049091874
0.10585439	0.032200368	0.00048286806
0.10598484	0.032138432	0.00048134205
0.10611528	0.032158078	0.00048302371
0.10624572	0.031674480	0.00047751586
0.10637617	0.032458895	0.00048670812
0.10650661	0.033655402	0.00049281374
0.10663705	0.032487208	0.00048168255
0.10676750	0.031624120	0.00047701949
0.10689794	0.031492242	0.00047646776
0.10702838	0.031715720	0.00047728619
0.10715883	0.032369002	0.00048426853
0.10728927	0.033067307	0.00048393069
0.10741971	0.032064650	0.00048109058
0.10755016	0.032302826	0.00048000847
0.10768060	0.032836348	0.00048346701
0.10781104	0.032477893	0.00048251682
0.10794149	0.032679374	0.00048091341
0.10807193	0.031524268	0.00047622866
0.10820237	0.033154455	0.00048719909
0.10833281	0.032451985	0.00048088860
0.10846326	0.031699542	0.00048820978
0.10859370	0.032669553	0.00049672593
0.10872414	0.033236715	0.00050609870
0.10885459	0.031914531	0.00049926715
0.10898503	0.031948825	0.00049927542
0.10911547	0.031942551	0.00050544007
0.10924592	0.032781966	0.00051332031
0.10937636	0.032089372	0.00050614216
0.10950680	0.033621028	0.00052420360
0.10963725	0.031944751	0.00051267720
0.10976769	0.032895377	0.00051953966
0.10989813	0.031360286	0.00051271990
0.11002858	0.033157742	0.00052319414
0.11015902	0.032178310	0.00052156656
0.11028946	0.031966234	0.00052252901
0.11041991	0.032118974	0.00052200677
0.11055035	0.032148394	0.00052603741
0.11068079	0.032326957	0.00052629432
0.11081124	0.032546303	0.00053026421
0.11094168	0.032165118	0.00053162252
0.11107212	0.031057554	0.00052108358
0.11120257	0.032856468	0.00053892655
0.11133301	0.031867624	0.00053174475
0.11146345	0.031840707	0.00053227206
0.11159390	0.032997015	0.00054666826
0.11172434	0.031713570	0.00053431195
0.11185478	0.031843704	0.00053548891
0.11198523	0.031521298	0.00053589584
0.11211567	0.032446412	0.00054053417
0.11224611	0.032092703	0.00053994666
0.11237656	0.032177627	0.00054268990
0.11250700	0.032795026	0.00054770354
0.11263744	0.031990825	0.00054305126
0.11276788	0.032483966	0.00054566076
0.11289833	0.032225298	0.00055014997
0.11302877	0.032739774	0.00055273700
0.11315921	0.032313996	0.00054927898
0.11328966	0.032720079	0.00054790469
0.11342010	0.032144985	0.00053179662
0.11355054	0.032872863	0.00053534887
0.11368099	0.033017211	0.00053424164
0.11381143	0.030976256	0.00051184985
0.11394187	0.032431257	0.00052542767
0.11407232	0.032943335	0.00052472061
0.11420276	0.031181835	0.00050983120
0.11433320	0.031953684	0.00051632019
0.11446365	0.032131473	0.00051333284
0.11459409	0.032141205	0.00051125986
0.11472453	0.032404782	0.00051423257
0.11485498	0.032254041	0.00050881669
0.11498542	0.031652742	0.00050657672
0.11511586	0.033890170	0.00052111637
0.11524631	0.031904361	0.00050371800
0.11537675	0.032671113	0.00051092850
0.11550719	0.032326304	0.00050395272
0.11563764	0.031756765	0.00050137573
0.11576808	0.031434228	0.00050030591
0.11589852	0.031776521	0.00049671428
0.11602897	0.032123822	0.00050470588
0.11615941	0.031856641	0.00049921362
0.11628985	0.031907990	0.00049749899
0.11642030	0.032648822	0.00050382311
0.11655074	0.032323320	0.00049944251
0.11668118	0.032026012	0.00049788332
0.11681163	0.032534979	0.00050353827
0.11694207	0.031959127	0.00049358059
0.11707251	0.031938542	0.00049621046
0.11720295	0.031211536	0.00048970792
0.11733340	0.032388414	0.00049662519
0.11746384	0.032000305	0.00049441202
0.11759428	0.030928819	0.00048389105
0.11772473	0.032477460	0.00049607123
0.11785517	0.032134946	0.00049539418
0.11798561	0.031589063	0.00048647252
0.11811606	0.032839768	0.00049722819
0.11824650	0.032536088	0.00049447309
0.11837694	0.032776586	0.00049378054
0.11850739	0.032000893	0.00048841377
0.11863783	0.031607925	0.00048354564
0.11876827	0.031658232	0.00048327940
0.11889872	0.032030043	0.00048684160
0.11902916	0.031537112	0.00048012877
0.11915960	0.032085509	0.00048548891
0.11929005	0.031236928	0.00047681199
0.11942049	0.031577167	0.00048266731
0.11955093	0.032315125	0.00048488711
0.11968138	0.032355913	0.00048225032
0.11981182	0.032134820	0.00048221312
0.11994226	0.031434811	0.00047682267
0.12007271	0.031717563	0.00047666861
0.12020315	0.031906075	0.00047710323
0.12033359	0.032569469	0.00048070639
0.12046404	0.031911640	0.00047666461
0.12059448	0.031572214	0.00047427665
0.12072492	0.032160739	0.00047490568
0.12085537	0.032788369	0.00048103906
0.12098581	0.031563919	0.00046969386
0.12111625	0.033019925	0.00048054473
0.12124670	0.031319936	0.00047001036
0.12137714	0.032306476	0.00047319597
0.12150758	0.031573226	0.00047084194
0.12163802	0.032028670	0.00047246906
0.12176847	0.032395813	0.00047119140
0.12189891	0.031494207	0.00046812438
0.12202935	0.031843241	0.00046913973
0.12215980	0.032337287	0.00047322118
0.12229024	0.032429706	0.00047342195
0.12242068	0.031619739	0.00046272856
0.12255113	0.031585742	0.00046547409
0.12268157	0.032318335	0.00046977209
0.12281201	0.031587570	0.00046355266
0.12294246	0.031139884	0.00046238717
0.12307290	0.032357297	0.00046829225
0.12320334	0.032693222	0.00046939808
0.12333379	0.032138071	0.00046708142
0.12346423	0.032206624	0.00046589916
0.12359467	0.031952350	0.00046635770
0.12372512	0.032144953	0.00046632011
0.12385556	0.032395746	0.00046587173
0.12398600	0.032268183	0.00046938466
0.12411645	0.030839802	0.00045563987
0.12424689	0.031893807	0.00046387058
0.12437733	0.031461238	0.00046373693
0.12450778	0.031521154	0.00045992212
0.12463822	0.032326461	0.00046685992
0.12476866	0.032085759	0.00046335809
0.12489911	0.031436018	0.00045939365
0.12502955	0.032117890	0.00046528935
0.12515999	0.031551973	0.00045875214
0.12529044	0.031855403	0.00046163078
0.12542088	0.032286697	0.00046513346
0.12555132	0.031559203	0.00045763796
0.12568177	0.032318667	0.00046424078
0.12581221	0.032305371	0.00046460994
0.12594265	0.031765243	0.00045872417
0.12607309	0.031378207	0.00045974356
0.12620354	0.031684483	0.00045835140
0.12633398	0.031571372	0.00045735605
0.12646442	0.031585487	0.00045928545
0.12659487	0.031296430	0.00045416437
0.12672531	0.032577754	0.00046379966
0.12685575	0.031434190	0.00045444511
0.12698620	0.031609604	0.00045842816
0.12711664	0.030945069	0.00045426193
0.12724708	0.032095849	0.00045892578
0.12737753	0.032016075	0.00046266670
0.12750797	0.031754394	0.00045642731
0.12763841	0.031592266	0.00045523646
0.12776886	0.032184052	0.00046089312
0.12789930	0.031919492	0.00045589218
0.12802974	0.032118842	0.00045937350
0.12816019	0.031127360	0.00045213401
0.12829063	0.031636313	0.00045413641
0.12842107	0.032653183	0.00046244153
0.12855152	0.031566004	0.00045358420
0.12868196	0.031684621	0.00045598691
0.12881240	0.031647783	0.00045508284
0.12894285	0.031909797	0.00045610199
0.12907329	0.031379535	0.00045275551
0.12920373	0.031709463	0.00045627548
0.12933418	0.031862808	0.00045449087
0.12946462	0.031601429	0.00045439485
0.12959506	0.030622922	0.00044783716
0.12972551	0.031814297	0.00045392987
0.12985595	0.031441751	0.00045452075
0.12998639	0.031760891	0.00045183461
0.13011684	0.031791829	0.00045479536
0.13024728	0.032113888	0.00045650211
0.13037772	0.031446795	0.00045006920
0.13050816	0.031481005	0.00045101653
0.13063861	0.031342435	0.00045034023
0.13076905	0.032286965	0.00045467687
0.13089949	0.031515912	0.00045206460
0.13102994	0.031512394	0.00044886854
0.13116038	0.031577894	0.00045148533
0.13129082	0.031358097	0.00045009850
0.13142127	0.031621104	0.00044894635
0.13155171	0.030996066	0.00044672259
0.13168215	0.031151936	0.00044769503
0.13181260	0.032008490	0.00045217269
0.13194304	0.031710688	0.00045099830
0.13207348	0.032014779	0.00045238711
0.13220393	0.031727444	0.00045020195
0.13233437	0.031590907	0.00045035049
0.13246481	0.031337689	0.00044780059
0.13259526	0.031835655	0.00045091808
0.13272570	0.031178258	0.00044604490
0.13285614	0.032371505	0.00045273564
0.13298659	0.032059953	0.00045234907
0.13311703	0.031364677	0.00044509798
0.13324747	0.031933582	0.00044978504
0.13337792	0.031333995	0.00044560879
0.13350836	0.031181693	0.00044605653
0.13363880	0.031380422	0.00044684970
0.13376925	0.031062605	0.00044312101
0.13389969	0.032022691	0.00045108354
0.13403013	0.032087824	0.00045061512
0.13416058	0.031964299	0.00044659552
0.13429102	0.031611727	0.00044766789
0.13442146	0.032486120	0.00045142499
0.13455191	0.031882126	0.00044737728
0.13468235	0.031138315	0.00044555635
0.13481279	0.031923263	0.00044916093
0.13494323	0.032105665	0.00045073679
0.13507368	0.031301929	0.00044467742
0.13520412	0.031519848	0.00044230831
0.13533456	0.031535185	0.00044520310
0.13546501	0.031734891	0.00044513612
0.13559545	0.032099525	0.00044865084
0.13572589	0.031598005	0.00044540724
0.13585634	0.032758267	0.00044891177
0.13598678	0.031940930	0.00044702189
0.13611722	0.031588985	0.00044342353
0.13624767	0.031121903	0.00043969915
0.13637811	0.032186126	0.00044880654
0.13650855	0.031738137	0.00044369091
0.13663900	0.031434011	0.00044215617
0.13676944	0.031689451	0.00044380868
0.13689988	0.031037266	0.00043843344
0.13703033	0.030977657	0.00044055034
0.13716077	0.031449528	0.00044299438
0.13729121	0.030757924	0.00043587614
0.13742166	0.031353226	0.00044089563
0.13755210	0.031452967	0.00044063697
0.13768254	0.031309831	0.00044126568
0.13781299	0.029568091	0.00043144025
0.13794343	0.031763560	0.00044118939
0.13807387	0.031182690	0.00044032551
0.13820432	0.031348279	0.00043969566
0.13833476	0.031309952	0.00043758953
0.13846520	0.032026397	0.00044536945
0.13859565	0.031438909	0.00043953088
0.13872609	0.031553825	0.00044027764
0.13885653	0.031754023	0.00044169930
0.13898698	0.031845453	0.00044233616
0.13911742	0.031626276	0.00043891108
0.13924786	0.031566798	0.00043968481
0.13937830	0.032022561	0.00044318779
0.13950875	0.031887495	0.00044231667
0.13963919	0.031650811	0.00043921378
0.13976963	0.031888976	0.00044115589
0.13990008	0.031255349	0.00043823746
0.14003052	0.031688864	0.00043902940
0.14016096	0.031450506	0.00043994767
0.14029141	0.031001028	0.00043325254
0.14042185	0.030762678	0.00043253569
0.14055229	0.032131340	0.00044303300
0.14068274	0.031641083	0.00043633610
0.14081318	0.031339623	0.00043660061
0.14094362	0.032289624	0.00044229217
0.14107407	0.031285538	0.00043485917
0.14120451	0.032046834	0.00044142152
0.14133495	0.031179407	0.00043307564
0.14146540	0.031939296	0.00043965329
0.14159584	0.031283056	0.00043766188
0.14172628	0.031140681	0.00043226444
0.14185673	0.031305771	0.00043589155
0.14198717	0.031100155	0.00043275103
0.14211761	0.031175511	0.00043252514
0.14224806	0.030760534	0.00043244700
0.14237850	0.031601786	0.00043282523
0.14250894	0.031802907	0.00043733126
0.14263939	0.031737024	0.00043662556
0.14276983	0.031646698	0.00043387366
0.14290027	0.031734558	0.00043714502
0.14303072	0.031156334	0.00043047308
0.14316116	0.031934977	0.00043619943
0.14329160	0.031423740	0.00043509443
0.14342205	0.031126787	0.00042909369
0.14355249	0.031380813	0.00043180520
0.14368293	0.031432367	0.00043411137
0.14381337	0.031814451	0.00043202002
0.14394382	0.031521871	0.00043435756
0.14407426	0.031807185	0.00043182849
0.14420470	0.031254361	0.00043100132
0.14433515	0.031745713	0.00043485984
0.14446559	0.031049332	0.00042805444
0.14459603	0.031741874	0.00043282304
0.14472648	0.031267240	0.00043133784
0.14485692	0.031575654	0.00043048358
0.14498736	0.030863053	0.00042819985
0.14511781	0.031669343	0.00042957115
0.14524825	0.031217644	0.00043106862
0.14537869	0.031405351	0.00043039490
0.14550914	0.032027699	0.00043269144
0.14563958	0.031724699	0.00043290247
0.14577002	0.031974957	0.00043294169
0.14590047	0.031439793	0.00042990351
0.14603091	0.030709100	0.00042605665
0.14616135	0.031176876	0.00042719654
0.14629180	0.031586120	0.00043068887
0.14642224	0.031188954	0.00043005578
0.14655268	0.031769764	0.00043097999
0.14668313	0.031696482	0.00043205443
0.14681357	0.032097561	0.00043379243
0.14694401	0.031292398	0.00042729684
0.14707446	0.030972888	0.00042787836
0.14720490	0.031320778	0.00042669782
0.14733534	0.031367718	0.00042967542
0.14746579	0.031144131	0.00042795608
0.14759623	0.031438054	0.00042820364
0.14772667	0.031191446	0.00042730897
0.14785712	0.031380211	0.00042826532
0.14798756	0.030927571	0.00042561237
0.14811800	0.030879545	0.00042483214
0.14824844	0.031329421	0.00042740677
0.14837889	0.031425221	0.00042903982
0.14850933	0.030956149	0.00042612276
0.14863977	0.031715683	0.00042638429
0.14877022	0.031826606	0.00043108132
0.14890066	0.030877604	0.00042291830
0.14903110	0.030973110	0.00042396029
0.14916155	0.030899720	0.00042483101
0.14929199	0.031521433	0.00042690151
0.14942243	0.030705435	0.00042282708
0.14955288	0.031808333	0.00042959078
0.14968332	0.031457686	0.00042414138
0.14981376	0.031004436	0.00042519127
0.14994421	0.030800558	0.00042090053
0.15007465	0.031552736	0.00042632676
0.15020509	0.031106213	0.00042543099
0.15033554	0.030967612	0.00042132036
0.15046598	0.031202485	0.00042559555
0.15059642	0.030900826	0.00042130332
0.15072687	0.031037472	0.00042198800
0.15085731	0.031181223	0.00042470968
0.15098775	0.031520876	0.00042483413
0.15111820	0.031201062	0.00042490344
0.15124864	0.031863417	0.00042819179
0.15137908	0.030345880	0.00041669559
0.15150953	0.031782590	0.00042868159
0.15163997	0.030662966	0.00041954587
0.15177041	0.031202334	0.00042332251
0.15190086	0.030842409	0.00042203855
0.15203130	0.030769096	0.00041925273
0.15216174	0.030918142	0.00042068927
0.15229219	0.031177516	0.00042358904
0.15242263	0.031532343	0.00042343920
0.15255307	0.031090679	0.00042159853
0.15268351	0.030750050	0.00041808446
0.15281396	0.031645499	0.00042374535
0.15294440	0.031874888	0.00042710207
0.15307484	0.030849773	0.00041879565
0.15320529	0.031199604	0.00042033448
0.15333573	0.030938071	0.00041898852
0.15346617	0.030982136	0.00041941508
0.15359662	0.031103718	0.00042087538
0.15372706	0.031064813	0.00042051024
0.15385750	0.030872477	0.00041787014
0.15398795	0.031292854	0.00042092137
0.15411839	0.031968995	0.00042510037
0.15424883	0.031473571	0.00042108620
0.15437928	0.031496911	0.00042202669
0.15450972	0.031460686	0.00042104225
0.15464016	0.031050933	0.00041984155
0.15477061	0.030591732	0.00041589168
0.15490105	0.031623099	0.00042066410
0.15503149	0.031329298	0.00041971416
0.15516194	0.031367581	0.00042038967
0.15529238	0.031280219	0.00041996411
0.15542282	0.031769740	0.00042182176
0.15555327	0.030993444	0.00041748952
0.15568371	0.030470585	0.00041440023
0.15581415	0.030884305	0.00041722690
0.15594460	0.031630695	0.00041976536
0.15607504	0.031082619	0.00041643419
0.15620548	0.030757258	0.00041533627
0.15633593	0.031592458	0.00042018808
0.15646637	0.030977037	0.00041553865
0.15659681	0.031208482	0.00041812471
0.15672726	0.031176697	0.00041662362
0.15685770	0.030831024	0.00041524393
0.15698814	0.031753932	0.00042017119
0.15711858	0.031100912	0.00041585231
0.15724903	0.031294200	0.00041749431
0.15737947	0.030955771	0.00041478240
0.15750991	0.031537197	0.00041710102
0.15764036	0.030977530	0.00041618867
0.15777080	0.031133570	0.00041579881
0.15790124	0.031418211	0.00041605653
0.15803169	0.030805446	0.00041371819
0.15816213	0.031769083	0.00041913425
0.15829257	0.030524986	0.00041078498
0.15842302	0.031559705	0.00041891145
0.15855346	0.031356434	0.00041534973
0.15868390	0.030974996	0.00041425002
0.15881435	0.031012907	0.00041541493
0.15894479	0.030486521	0.00041189168
0.15907523	0.030364711	0.00040912100
0.15920568	0.031398972	0.00041544008
0.15933612	0.030703085	0.00041103077
0.15946656	0.031490298	0.00041489247
0.15959701	0.031086909	0.00041353555
0.15972745	0.031084936	0.00041453652
0.15985789	0.031129923	0.00041363066
0.15998834	0.030863827	0.00041065161
0.16011878	0.031055217	0.00041324118
0.16024922	0.030673299	0.00041014043
0.16037967	0.031333199	0.00041522817
0.16051011	0.030927451	0.00041204065
0.16064055	0.030851019	0.00041028883
0.16077100	0.030861331	0.00041056704
0.16090144	0.031811670	0.00041873129
0.16103188	0.030563685	0.00040806351
0.16116233	0.031398627	0.00041370252
0.16129277	0.030587673	0.00040874254
0.16142321	0.030500494	0.00040772393
0.16155365	0.031464233	0.00041384972
0.16168410	0.030406984	0.00040651465
0.16181454	0.030687399	0.00040880180
0.16194498	0.031125460	0.00041101654
0.16207543	0.031149096	0.00041117898
0.16220587	0.031338465	0.00041242207
0.16233631	0.030999071	0.00040916727
0.16246676	0.031705282	0.00041584875
0.16259720	0.031125236	0.00040994051
0.16272764	0.031108593	0.00040852312
0.16285809	0.031414355	0.00041230177
0.16298853	0.031471734	0.00041181908
0.16311897	0.031511381	0.00041204112
0.16324942	0.031126210	0.00041138494
0.16337986	0.031590579	0.00041234546
0.16351030	0.031243506	0.00041097795
0.16364075	0.031304028	0.00041172174
0.16377119	0.030338097	0.00040277141
0.16390163	0.031883623	0.00041497769
0.16403208	0.030372959	0.00040475213
0.16416252	0.031438929	0.00041047122
0.16429296	0.031454893	0.00041273330
0.16442341	0.030746052	0.00040529693
0.16455385	0.031226726	0.00040980193
0.16468429	0.030960572	0.00040851494
0.16481474	0.031357369	0.00040726947
0.16494518	0.030858790	0.00040778568
0.16507562	0.030743435	0.00040461986
0.16520607	0.030973653	0.00040662469
0.16533651	0.030622117	0.00040665285
0.16546695	0.031668639	0.00041080212
0.16559740	0.031431834	0.00041078225
0.16572784	0.031210257	0.00040727293
0.16585828	0.031533463	0.00040953491
0.16598872	0.030077440	0.00040225440
0.16611917	0.030836786	0.00040601993
0.16624961	0.031623035	0.00040938219
0.16638005	0.030427559	0.00040397676
0.16651050	0.031166009	0.00040478748
0.16664094	0.030733817	0.00040504799
0.16677138	0.031015067	0.00040572564
0.16690183	0.030871598	0.00040451397
0.16703227	0.030829596	0.00040573645
0.16716271	0.031236328	0.00040499796
0.16729316	0.029782031	0.00039874542
0.16742360	0.031450654	0.00040915254
0.16755404	0.031606532	0.00040803896
0.16768449	0.030994670	0.00040508820
0.16781493	0.030854367	0.00040366336
0.16794537	0.031150816	0.00040535367
0.16807582	0.031568824	0.00040930095
0.16820626	0.030953931	0.00040386275
0.16833670	0.030429607	0.00040097348
0.16846715	0.031074161	0.00040466637
0.16859759	0.030635049	0.00039993175
0.16872803	0.030614198	0.00040259601
0.16885848	0.030710108	0.00040118895
0.16898892	0.031407849	0.00040606985
0.16911936	0.031036230	0.00040505335
0.16924981	0.030865357	0.00040215168
0.16938025	0.030961945	0.00040202825
0.16951069	0.030893235	0.00040305408
0.16964114	0.030352005	0.00039998985
0.16977158	0.030300860	0.00039948413
0.16990202	0.030926786	0.00040170486
0.17003247	0.031103887	0.00040306182
0.17016291	0.030741423	0.00040143666
0.17029335	0.030338122	0.00039740532
0.17042379	0.030802553	0.00040155767
0.17055424	0.030656962	0.00040048539
0.17068468	0.031088493	0.00040260531
0.17081512	0.031013060	0.00040207902
0.17094557	0.030508578	0.00039729109
0.17107601	0.031692635	0.00040626572
0.17120645	0.030471176	0.00040043747
0.17133690	0.030511229	0.00039882582
0.17146734	0.030711561	0.00039913696
0.17159778	0.030601722	0.00039823891
0.17172823	0.030879878	0.00040014258
0.17185867	0.030808612	0.00040133671
0.17198911	0.031774673	0.00040307020
0.17211956	0.030673347	0.00040014955
0.17225000	0.030507077	0.00039750976
0.17238044	0.031277391	0.00040178748
0.17251089	0.030862559	0.00040024553
0.17264133	0.030835894	0.00039809113
0.17277177	0.030963069	0.00040084464
0.17290222	0.030721932	0.00039915150
0.17303266	0.030431677	0.00039404759
0.17316310	0.030202487	0.00039599280
0.17329355	0.030640306	0.00039795273
0.17342399	0.030610445	0.00039638539
0.17355443	0.029758099	0.00039250512
0.17368488	0.030521225	0.00039432433
0.17381532	0.030818176	0.00039915453
0.17394576	0.031489382	0.00040321965
0.17407621	0.031010436	0.00039774456
0.17420665	0.031179346	0.00039971952
0.17433709	0.030177896	0.00039389338
0.17446753	0.031297715	0.00039989723
0.17459798	0.030715017	0.00039717646
0.17472842	0.030706312	0.00039589121
0.17485886	0.031016275	0.00040023101
0.17498931	0.030263217	0.00039458258
0.17511975	0.030466753	0.00039276646
0.17525019	0.030882324	0.00039802571
0.17538064	0.030190668	0.00039394860
0.17551108	0.030879743	0.00039747871
0.17564152	0.031163647	0.00039879827
0.17577197	0.030895169	0.00039594438
0.17590241	0.029862551	0.00039091632
0.17603285	0.031156477	0.00039798193
0.17616330	0.031221312	0.00039712297
0.17629374	0.030653173	0.00039572213
0.17642418	0.030615348	0.00039435904
0.17655463	0.031264456	0.00039843582
0.17668507	0.029586111	0.00038933194
0.17681551	0.030628680	0.00039412222
0.17694596	0.031097282	0.00039731160
0.17707640	0.030756485	0.00039429044
0.17720684	0.030908408	0.00039414843
0.17733729	0.030976867	0.00039759340
0.17746773	0.030531323	0.00039209625
0.17759817	0.030822775	0.00039498573
0.17772862	0.031451908	0.00039944315
0.17785906	0.030236831	0.00038963236
0.17798950	0.029724555	0.00038781496
0.17811995	0.031074486	0.00039546594
0.17825039	0.030510933	0.00039135528
0.17838083	0.031053452	0.00039657633
0.17851128	0.031264946	0.00039514810
0.17864172	0.030972257	0.00039473631
0.17877216	0.031084383	0.00039494742
0.17890260	0.030467872	0.00039090138
0.17903305	0.031173052	0.00039659966
0.17916349	0.030292759	0.00038953357
0.17929393	0.030712850	0.00039183824
0.17942438	0.030909349	0.00039365108
0.17955482	0.030793829	0.00039182116
0.17968526	0.030744120	0.00039212744
0.17981571	0.030583155	0.00039223142
0.17994615	0.030931679	0.00039197173
0.18007659	0.031244273	0.00039753242
0.18020704	0.031696224	0.00039668498
0.18033748	0.030510002	0.00038972744
0.18046792	0.030462058	0.00039144283
0.18059837	0.031578668	0.00039516199
0.18072881	0.031088128	0.00039239246
0.18085925	0.030616236	0.00039112827
0.18098970	0.030798079	0.00039008882
0.18112014	0.031279945	0.00039641648
0.18125058	0.030779162	0.00039069786
0.18138103	0.030713400	0.00039060440
0.18151147	0.031414010	0.00039520168
0.18164191	0.030614638	0.00038889897
0.18177236	0.030669601	0.00039053825
0.18190280	0.030632100	0.00039012626
0.18203324	0.030138952	0.00038601345
0.18216369	0.030256915	0.00039639401
0.18229413	0.030368617	0.00039691280
0.18242457	0.030563092	0.00040346939
0.18255502	0.030633846	0.00040622687
0.18268546	0.030946292	0.00040806731
0.18281590	0.030614291	0.00040832369
0.18294635	0.030779188	0.00041005682
0.18307679	0.030553049	0.00041075412
0.18320723	0.030698174	0.00041528291
0.18333767	0.030335432	0.00041142853
0.18346812	0.031204480	0.00042052507
0.18359856	0.030148082	0.00041433591
0.18372900	0.029774016	0.00041228153
0.18385945	0.030851311	0.00042085184
0.18398989	0.030018811	0.00041587246
0.18412033	0.030957297	0.00042478935
0.18425078	0.031017072	0.00042664353
0.18438122	0.030276363	0.00042153786
0.18451166	0.030712973	0.00042481622
0.18464211	0.030101717	0.00042303566
0.18477255	0.031136596	0.00043074207
0.18490299	0.030408023	0.00042855814
0.18503344	0.030377555	0.00042471099
0.18516388	0.030769724	0.00043175303
0.18529432	0.030922507	0.00043275165
0.18542477	0.030554455	0.00043125610
0.18555521	0.030823838	0.00043517671
0.18568565	0.030440709	0.00043144918
0.18581610	0.030420976	0.00043155650
0.18594654	0.029732805	0.00042889570
0.18607698	0.030412004	0.00043327351
0.18620743	0.030918790	0.00043857541
0.18633787	0.030976498	0.00044185566
0.18646831	0.030300932	0.00043422219
0.18659876	0.030078093	0.00043610244
0.18672920	0.029854518	0.00043538497
0.18685964	0.030229575	0.00043843360
0.18699009	0.031114821	0.00044339128
0.18712053	0.031140061	0.00043351673
0.18725097	0.031552484	0.00043425940
0.18738142	0.031223810	0.00042852346
0.18751186	0.031598370	0.00042767091
0.18764230	0.030528265	0.00042167178
0.18777274	0.030369038	0.00041741892
0.18790319	0.030660515	0.00041799570
0.18803363	0.030488048	0.00041734970
0.18816407	0.030160640	0.00041012141
0.18829452	0.030264911	0.00041240180
0.18842496	0.030815621	0.00041502492
0.18855540	0.030550876	0.00041017204
0.18868585	0.030706473	0.00041256946
0.18881629	0.030856603	0.00040914685
0.18894673	0.030611815	0.00040947022
0.18907718	0.030242682	0.00040493089
0.18920762	0.030154854	0.00040489104
0.18933806	0.030827057	0.00040605785
0.18946851	0.030695368	0.00040471335
0.18959895	0.030602529	0.00040417736
0.18972939	0.030606494	0.00040427697
0.18985984	0.030931473	0.00040414223
0.18999028	0.030256855	0.00040048501
0.19012072	0.030880313	0.00040433659
0.19025117	0.031015091	0.00040219278
0.19038161	0.031327281	0.00040483354
0.19051205	0.030906898	0.00040056623
0.19064250	0.030982462	0.00040058210
0.19077294	0.031200120	0.00040362207
0.19090338	0.030321141	0.00039491314
0.19103383	0.030481806	0.00039605285
0.19116427	0.030514614	0.00039491908
0.19129471	0.030183358	0.00039269987
0.19142516	0.030722032	0.00039695649
0.19155560	0.030093743	0.00038934570
0.19168604	0.030110691	0.00038990684
0.19181649	0.030278335	0.00039215603
0.19194693	0.029870535	0.00038803645
0.19207737	0.030931128	0.00039519945
0.19220781	0.030596830	0.00038989968
0.19233826	0.030296251	0.00038951904
0.19246870	0.030422797	0.00039044943
0.19259914	0.030958277	0.00039051759
0.19272959	0.030094057	0.00038782053
0.19286003	0.030170486	0.00038748639
0.19299047	0.031687357	0.00039356063
0.19312092	0.031226797	0.00039059945
0.19325136	0.030987238	0.00039098730
0.19338180	0.030658167	0.00038846863
0.19351225	0.031050010	0.00039290841
0.19364269	0.030342810	0.00038490704
0.19377313	0.030839257	0.00039039569
0.19390358	0.029595506	0.00038351608
0.19403402	0.030416330	0.00038539822
0.19416446	0.030396201	0.00038715325
0.19429491	0.030552007	0.00038643283
0.19442535	0.030951948	0.00038839464
0.19455579	0.029703987	0.00038258430
0.19468624	0.030419073	0.00038430833
0.19481668	0.030511263	0.00038715204
0.19494712	0.030140554	0.00038373186
0.19507757	0.030358006	0.00038505466
0.19520801	0.030178247	0.00038387189
0.19533845	0.030668918	0.00038580835
0.19546890	0.030652101	0.00038689586
0.19559934	0.030617738	0.00038730462
0.19572978	0.030089349	0.00038203180
0.19586023	0.029732955	0.00038148910
0.19599067	0.030031782	0.00038238821
0.19612111	0.031311566	0.00038749224
0.19625156	0.030191674	0.00038512602
0.19638200	0.029644574	0.00037767942
0.19651244	0.030347499	0.00038433403
0.19664288	0.030842921	0.00038597802
0.19677333	0.030785979	0.00038386013
0.19690377	0.031344336	0.00038927265
0.19703421	0.030023239	0.00038097149
0.19716466	0.030445131	0.00038393034
0.19729510	0.030915927	0.00038574660
0.19742554	0.030645022	0.00038399266
0.19755599	0.030474494	0.00038408765
0.19768643	0.030543358	0.00038448065
0.19781687	0.030710855	0.00038293173
0.19794732	0.030920865	0.00038583466
0.19807776	0.030785461	0.00038223789
0.19820820	0.030875037	0.00038375399
0.19833865	0.031273819	0.00038629172
0.19846909	0.029777067	0.00037740188
0.19859953	0.030355016	0.00038079777
0.19872998	0.030896107	0.00038386435
0.19886042	0.031123679	0.00038361380
0.19899086	0.030382594	0.00038173618
0.19912131	0.030036063	0.00037760008
0.19925175	0.030511982	0.00038256035
0.19938219	0.030257444	0.00037985142
0.19951264	0.030566202	0.00037918949
0.19964308	0.030207021	0.00037916950
0.19977352	0.030765942	0.00038169672
0.19990397	0.031213782	0.00038508604
0.20003441	0.030901421	0.00038337418
0.20016485	0.030437674	0.00037843602
0.20029530	0.030570915	0.00038097614
0.20042574	0.030816678	0.00038297988
0.20055618	0.030911500	0.00038118570
0.20068663	0.030693167	0.00038108027
0.20081707	0.030683720	0.00037986850
0.20094751	0.030076177	0.00037809370
0.20107795	0.030414985	0.00038014771
0.20120840	0.030591667	0.00037916122
0.20133884	0.030069769	0.00037805609
0.20146928	0.029731265	0.00037510308
0.20159973	0.029900749	0.00037555378
0.20173017	0.030113022	0.00037704894
0.20186061	0.030783436	0.00037937570
0.20199106	0.030337295	0.00037861846
0.20212150	0.029388452	0.00037291446
0.20225194	0.030401275	0.00037642068
0.20238239	0.029914046	0.00037508889
0.20251283	0.030494327	0.00037720795
0.20264327	0.030234535	0.00037582152
0.20277372	0.030101032	0.00037718858
0.20290416	0.030306614	0.00037706503
0.20303460	0.029360763	0.00037177160
0.20316505	0.030116465	0.00037462308
0.20329549	0.030184531	0.00037464381
0.20342593	0.029799888	0.00037339511
0.20355638	0.030257591	0.00037565147
0.20368682	0.030774774	0.00037717273
0.20381726	0.030354640	0.00037716050
0.20394771	0.030625666	0.00037502783
0.20407815	0.030347508	0.00037622535
0.20420859	0.030109672	0.00037405105
0.20433904	0.030524483	0.00037521373
0.20446948	0.030388744	0.00037569058
0.20459992	0.030789507	0.00037691583
0.20473037	0.029800918	0.00037034702
0.20486081	0.030009570	0.00037240584
0.20499125	0.030890331	0.00037658561
0.20512170	0.029943782	0.00037281067
0.20525214	0.030472747	0.00037467354
0.20538258	0.029457653	0.00036894154
0.20551302	0.030164661	0.00037277618
0.20564347	0.029802833	0.00036942511
0.20577391	0.030691884	0.00037610299
0.20590435	0.030233048	0.00037355311
0.20603480	0.030251703	0.00037237049
0.20616524	0.029913843	0.00036987942
0.20629568	0.030519761	0.00037459809
0.20642613	0.029678328	0.00036845429
0.20655657	0.030217455	0.00037369101
0.20668701	0.030245620	0.00037216297
0.20681746	0.029701442	0.00036927531
0.20694790	0.029966348	0.00037137125
0.20707834	0.029653157	0.00036864837
0.20720879	0.030016046	0.00037139863
0.20733923	0.029716738	0.00036849085
0.20746967	0.030700908	0.00037378369
0.20760012	0.030514142	0.00037396505
0.20773056	0.030426598	0.00037039447
0.20786100	0.030274012	0.00037331050
0.20799145	0.029696716	0.00036857268
0.20812189	0.029587972	0.00036711009
0.20825233	0.030137817	0.00037025528
0.20838278	0.029938382	0.00036907632
0.20851322	0.031263994	0.00037612539
0.20864366	0.030482511	0.00037329744
0.20877411	0.030020214	0.00036894461
0.20890455	0.030239822	0.00037135209
0.20903499	0.030212315	0.00036993310
0.20916544	0.030899860	0.00037333137
0.20929588	0.029790964	0.00036976494
0.20942632	0.029261251	0.00036379596
0.20955677	0.029189458	0.00036517777
0.20968721	0.029415129	0.00036615189
0.20981765	0.030698493	0.00037135500
0.20994809	0.030467267	0.00037194951
0.21007854	0.029560643	0.00036598600
0.21020898	0.029482891	0.00036493382
0.21033942	0.030125305	0.00036996590
0.21046987	0.030636339	0.00037058114
0.21060031	0.029564653	0.00036746804
0.21073075	0.029859711	0.00036731948
0.21086120	0.030154105	0.00036957080
0.21099164	0.030692005	0.00037214129
0.21112208	0.030022347	0.00036739646
0.21125253	0.030108488	0.00036771790
0.21138297	0.029467419	0.00036649917
0.21151341	0.030300240	0.00036881590
0.21164386	0.030121902	0.00036845858
0.21177430	0.029700653	0.00036488705
0.21190474	0.030491783	0.00037020936
0.21203519	0.029737174	0.00036735277
0.21216563	0.030189661	0.00036721131
0.21229607	0.029902071	0.00036601634
0.21242652	0.029529720	0.00036556357
0.21255696	0.030281939	0.00036684064
0.21268740	0.030289753	0.00036977565
0.21281785	0.030296388	0.00036742535
0.21294829	0.030325929	0.00036890724
0.21307873	0.029799828	0.00036499876
0.21320918	0.030394657	0.00036821532
0.21333962	0.029950126	0.00036541016
0.21347006	0.030351299	0.00037085079
0.21360051	0.029996172	0.00036437349
0.21373095	0.030292051	0.00036734536
0.21386139	0.029988173	0.00036510595
0.21399184	0.030556045	0.00036819123
0.21412228	0.030376600	0.00036820683
0.21425272	0.029763608	0.00036344778
0.21438316	0.030057550	0.00036543890
0.21451361	0.029802894	0.00036498398
0.21464405	0.030032540	0.00036294935
0.21477449	0.030229643	0.00036581032
0.21490494	0.029909696	0.00036425503
0.21503538	0.029960080	0.00036450704
0.21516582	0.029755673	0.00036440385
0.21529627	0.030221038	0.00036354230
0.21542671	0.030066689	0.00036470754
0.21555715	0.029855391	0.00036345497
0.21568760	0.029273145	0.00036096329
0.21581804	0.030298547	0.00036535532
0.21594848	0.030388294	0.00036573538
0.21607893	0.029910751	0.00036335734
0.21620937	0.029968057	0.00036355788
0.21633981	0.030103546	0.00036322564
0.21647026	0.029929345	0.00036398581
0.21660070	0.029573702	0.00036178366
0.21673114	0.029980768	0.00036288580
0.21686159	0.030458133	0.00036535447
0.21699203	0.030310170	0.00036410746
0.21712247	0.029642093	0.00036266327
0.21725292	0.029929994	0.00036530292
0.21738336	0.029909201	0.00036103647
0.21751380	0.030262554	0.00036310132
0.21764425	0.029876642	0.00036291383
0.21777469	0.029368624	0.00036083214
0.21790513	0.030111649	0.00036426386
0.21803558	0.030486135	0.00036394051
0.21816602	0.029764220	0.00036214960
0.21829646	0.030145459	0.00036311045
0.21842691	0.030007073	0.00036113974
0.21855735	0.029441340	0.00035953610
0.21868779	0.029187366	0.00035788940
0.21881823	0.029794657	0.00036040456
0.21894868	0.030076950	0.00036222240
0.21907912	0.030115813	0.00036112413
0.21920956	0.029617316	0.00036046829
0.21934001	0.029917768	0.00036151297
0.21947045	0.029298215	0.00035751023
0.21960089	0.029989015	0.00036134139
0.21973134	0.030440788	0.00036216384
0.21986178	0.029585503	0.00035887938
0.21999222	0.029330686	0.00035850650
0.22012267	0.029922545	0.00035881527
0.22025311	0.029393041	0.00035874075
0.22038355	0.030351236	0.00036098540
0.22051400	0.029985708	0.00036063428
0.22064444	0.029747399	0.00036010006
0.22077488	0.029687432	0.00035705379
0.22090533	0.029587094	0.00035953707
0.22103577	0.029608504	0.00035671572
0.22116621	0.029568460	0.00035656310
0.22129666	0.029732590	0.00035833082
0.22142710	0.030494163	0.00036286589
0.22155754	0.029824300	0.00035826678
0.22168799	0.029498846	0.00035704023
0.22181843	0.029369690	0.00035431511
0.22194887	0.030151854	0.00036129547
0.22207932	0.029319144	0.00035555167
0.22220976	0.029520788	0.00035577163
0.22234020	0.029866506	0.00035940660
0.22247065	0.029952308	0.00035827465
0.22260109	0.030190362	0.00036084489
0.22273153	0.029989371	0.00036049648
0.22286198	0.030218861	0.00035883520
0.22299242	0.029357220	0.00035752256
0.22312286	0.029658369	0.00035613194
0.22325330	0.029645906	0.00035658284
0.22338375	0.030243409	0.00036043856
0.22351419	0.029373359	0.00035488102
0.22364463	0.028820997	0.00035288068
0.22377508	0.028765456	0.00035287606
0.22390552	0.029039151	0.00035171367
0.22403596	0.029868834	0.00035797264
0.22416641	0.029344948	0.00035420410
0.22429685	0.030324781	0.00035939662
0.22442729	0.029495334	0.00035667702
0.22455774	0.029676110	0.00035471654
0.22468818	0.030079250	0.00035699748
0.22481862	0.029059065	0.00035217265
0.22494907	0.029454302	0.00035369642
0.22507951	0.029626441	0.00035619396
0.22520995	0.029704787	0.00035548495
0.22534040	0.029984297	0.00035561096
0.22547084	0.030587708	0.00036029614
0.22560128	0.030280084	0.00035768802
0.22573173	0.030481977	0.00035997557
0.22586217	0.029412253	0.00035391588
0.22599261	0.030204079	0.00035708874
0.22612306	0.029294437	0.00035297945
0.22625350	0.029690979	0.00035358752
0.22638394	0.029566961	0.00035390811
0.22651439	0.029210904	0.00035329374
0.22664483	0.029338152	0.00035193580
0.22677527	0.029439738	0.00035317850
0.22690572	0.029494431	0.00035229371
0.22703616	0.029800743	0.00035604481
0.22716660	0.029125187	0.00035278137
0.22729705	0.029155818	0.00035147103
0.22742749	0.029587647	0.00035308382
0.22755793	0.030068987	0.00035630192
0.22768837	0.029905981	0.00035346578
0.22781882	0.030035381	0.00035583543
0.22794926	0.030046139	0.00035536374
0.22807970	0.029765878	0.00035464515
0.22821015	0.029262442	0.00035221507
0.22834059	0.029394964	0.00035044784
0.22847103	0.029211741	0.00035196714
0.22860148	0.030059657	0.00035553503
0.22873192	0.029652335	0.00035369600
0.22886236	0.029534303	0.00035277141
0.22899281	0.029907009	0.00035319736
0.22912325	0.029971267	0.00035372737
0.22925369	0.029420471	0.00035363954
0.22938414	0.029280073	0.00034917897
0.22951458	0.028877990	0.00035045919
0.22964502	0.029974545	0.00035271468
0.22977547	0.029182054	0.00034908620
0.22990591	0.029232738	0.00034960757
0.23003635	0.029532746	0.00035175201
0.23016680	0.029670662	0.00035198512
0.23029724	0.030334889	0.00035612674
0.23042768	0.029566130	0.00034908482
0.23055813	0.029157051	0.00034999194
0.23068857	0.029915869	0.00035731829
0.23081901	0.028959051	0.00035690048
0.23094946	0.029431584	0.00036239451
0.23107990	0.029708009	0.00036288865
0.23121034	0.029612496	0.00036510262
0.23134079	0.029545514	0.00036766863
0.23147123	0.030064085	0.00036967510
0.23160167	0.029882666	0.00037169566
0.23173212	0.028999699	0.00036823530
0.23186256	0.029220928	0.00036962325
0.23199300	0.029591351	0.00037502896
0.23212344	0.029928406	0.00037445834
0.23225389	0.029345064	0.00037519471
0.23238433	0.029233357	0.00037501094
0.23251477	0.030028381	0.00037845892
0.23264522	0.029699325	0.00037962496
0.23277566	0.029513305	0.00037795120
0.23290610	0.029187406	0.00037707756
0.23303655	0.029189779	0.00038181411
0.23316699	0.029952527	0.00038265649
0.23329743	0.028902568	0.00037802806
0.23342788	0.029839169	0.00038222232
0.23355832	0.028728424	0.00037745426
0.23368876	0.029486537	0.00038083041
0.23381921	0.029296729	0.00037932185
0.23394965	0.029467335	0.00038002053
0.23408009	0.029566738	0.00038194057
0.23421054	0.029272941	0.00037809947
0.23434098	0.029891153	0.00038591884
0.23447142	0.030022662	0.00038342808
0.23460187	0.029220962	0.00038136964
0.23473231	0.030013927	0.00038558947
0.23486275	0.029492023	0.00038156279
0.23499320	0.029285611	0.00038229436
0.23512364	0.029805037	0.00038484533
0.23525408	0.029508333	0.00038379787
0.23538453	0.029840179	0.00038413899
0.23551497	0.029356538	0.00038063406
0.23564541	0.029673263	0.00038489276
0.23577586	0.028835200	0.00038251882
0.23590630	0.029273452	0.00038148469
0.23603674	0.029237050	0.00038462471
0.23616719	0.029442705	0.00038247175
0.23629763	0.029135867	0.00038312815
0.23642807	0.029089002	0.00038444398
0.23655851	0.029867689	0.00038722352
0.23668896	0.029659820	0.00038707319
0.23681940	0.029474446	0.00038708380
0.23694984	0.029809677	0.00038440947
0.23708029	0.029852461	0.00039032055
0.23721073	0.029350058	0.00038397166
0.23734117	0.029895631	0.00039053948
0.23747162	0.029336827	0.00038574178
0.23760206	0.028923782	0.00038283607
0.23773250	0.029739935	0.00038955113
0.23786295	0.029405646	0.00038773090
0.23799339	0.029039752	0.00038374019
0.23812383	0.029169974	0.00038805460
0.23825428	0.029275116	0.00038553565
0.23838472	0.029520640	0.00038751657
0.23851516	0.029483831	0.00038915813
0.23864561	0.029633299	0.00038912411
0.23877605	0.029767340	0.00039267594
0.23890649	0.029192444	0.00038562381
0.23903694	0.029296393	0.00038839667
0.23916738	0.029427826	0.00038913275
0.23929782	0.029318642	0.00038873548
0.23942827	0.029895828	0.00039312088
0.23955871	0.029807877	0.00039289793
0.23968915	0.029574410	0.00038777711
0.23981960	0.029067483	0.00038963011
0.23995004	0.029174655	0.00038839960
0.24008048	0.028998462	0.00038846213
0.24021093	0.029821498	0.00039382336
0.24034137	0.030150984	0.00039364631
0.24047181	0.029159736	0.00038784233
0.24060226	0.029671841	0.00039404866
0.24073270	0.028892294	0.00038644058
0.24086314	0.029190589	0.00039142285
0.24099358	0.029386409	0.00038902074
0.24112403	0.029294250	0.00038987139
0.24125447	0.029895321	0.00039434299
0.24138491	0.029929894	0.00039269344
0.24151536	0.029942311	0.00039504937
0.24164580	0.029221242	0.00038958230
0.24177624	0.030052196	0.00039494815
0.24190669	0.029489604	0.00039350136
0.24203713	0.028830588	0.00038846558
0.24216757	0.029597956	0.00039354097
0.24229802	0.029491569	0.00039493283
0.24242846	0.028690770	0.00038724896
0.24255890	0.029914671	0.00039524905
0.24268935	0.028768744	0.00038852455
0.24281979	0.029664518	0.00039495860
0.24295023	0.029732206	0.00039663858
0.24308068	0.029298861	0.00039177959
0.24321112	0.029614165	0.00039376269
0.24334156	0.029614607	0.00039596984
0.24347201	0.029053661	0.00038859169
0.24360245	0.029123798	0.00039389154
0.24373289	0.029464120	0.00039382037
0.24386334	0.028594960	0.00039156914
0.24399378	0.029668765	0.00039531296
0.24412422	0.029614613	0.00039470832
0.24425467	0.029349420	0.00039344183
0.24438511	0.029451963	0.00039583796
0.24451555	0.029688044	0.00039621937
0.24464600	0.029303840	0.00039304976
0.24477644	0.029339818	0.00039333556
0.24490688	0.029487566	0.00039692758
0.24503733	0.029840533	0.00039961235
0.24516777	0.029374376	0.00039361147
0.24529821	0.029532661	0.00039847562
0.24542865	0.029811141	0.00039733947
0.24555910	0.029115456	0.00039570340
0.24568954	0.029515113	0.00039772226
0.24581998	0.028671875	0.00038940866
0.24595043	0.029055190	0.00039515260
0.24608087	0.029131184	0.00039547148
0.24621131	0.029017703	0.00039066652
0.24634176	0.028742609	0.00039323598
0.24647220	0.028855191	0.00039169142
0.24660264	0.028980648	0.00039562725
0.24673309	0.029711448	0.00039760772
0.24686353	0.029448096	0.00039713511
0.24699397	0.029227017	0.00039459707
0.24712442	0.029384664	0.00039805354
0.24725486	0.029072926	0.00039207450
0.24738530	0.029295465	0.00039804040
0.24751575	0.029444556	0.00039621081
0.24764619	0.029468691	0.00039793481
0.24777663	0.029024086	0.00039625992
0.24790708	0.028646312	0.00039211521
0.24803752	0.029689926	0.00039915461
0.24816796	0.028549997	0.00039281041
0.24829841	0.028701724	0.00039183828
0.24842885	0.028800573	0.00039567250
0.24855929	0.028630839	0.00039179695
0.24868974	0.029829197	0.00040303744
0.24882018	0.029404143	0.00039986723
0.24895062	0.029157837	0.00039353613
0.24908107	0.029440888	0.00039930708
0.24921151	0.029602656	0.00039836285
0.24934195	0.029268501	0.00039778407
0.24947240	0.029492692	0.00040042430
0.24960284	0.029020552	0.00039650421
0.24973328	0.029431471	0.00039788378
0.24986372	0.028895314	0.00039774519
0.24999417	0.029528460	0.00039905433
0.25012461	0.028985011	0.00039771894
0.25025505	0.029221677	0.00039645566
0.25038550	0.030052580	0.00040182587
0.25051594	0.029241057	0.00039928754
0.25064638	0.029484653	0.00039894798
0.25077683	0.028897472	0.00039804444
0.25090727	0.029068755	0.00040015781
0.25103771	0.028825209	0.00039410549
0.25116816	0.028915218	0.00039739247
0.25129860	0.029358565	0.00039857238
0.25142904	0.029785454	0.00040305596
0.25155949	0.029325886	0.00040186355
0.25168993	0.029434367	0.00039999794
0.25182037	0.029503589	0.00039938928
0.25195082	0.029311531	0.00039886032
0.25208126	0.028308400	0.00039372057
0.25221170	0.029130370	0.00039971945
0.25234215	0.028835913	0.00039550288
0.25247259	0.029740832	0.00040296155
0.25260303	0.029031091	0.00040119085
0.25273348	0.029232960	0.00039779179
0.25286392	0.029802621	0.00040526365
0.25299436	0.029250096	0.00039922599
0.25312481	0.029617123	0.00040395058
0.25325525	0.029175573	0.00039869046
0.25338569	0.029393280	0.00040078051
0.25351614	0.028656233	0.00039712382
0.25364658	0.029653330	0.00040349943
0.25377702	0.029056906	0.00039881570
0.25390747	0.028622485	0.00039842301
0.25403791	0.028995086	0.00039688880
0.25416835	0.029108687	0.00040145427
0.25429879	0.029363449	0.00040277608
0.25442924	0.029169677	0.00039964995
0.25455968	0.028672938	0.00039817598
0.25469012	0.029313540	0.00040094220
0.25482057	0.029429951	0.00040170966
0.25495101	0.029072043	0.00039997447
0.25508145	0.029520968	0.00040166533
0.25521190	0.029166969	0.00040366655
0.25534234	0.029532408	0.00040224882
0.25547278	0.028887696	0.00039684438
0.25560323	0.028933224	0.00039816550
0.25573367	0.029111166	0.00040333414
0.25586411	0.028728851	0.00040890258
0.25599456	0.028812477	0.00041260180
0.25612500	0.029570502	0.00041924102
0.25625544	0.029178493	0.00042135969
0.25638589	0.028654249	0.00042139551
0.25651633	0.028938842	0.00042482149
0.25664677	0.029192714	0.00043044732
0.25677722	0.029316715	0.00043078883
0.25690766	0.028728017	0.00043010540
0.25703810	0.029736484	0.00043981149
0.25716855	0.029434629	0.00043925063
0.25729899	0.029239544	0.00043964102
0.25742943	0.028045559	0.00043471700
0.25755988	0.029030104	0.00043948230
0.25769032	0.029923818	0.00045244369
0.25782076	0.028543737	0.00044038244
0.25795121	0.029318204	0.00044988185
0.25808165	0.029642561	0.00045599383
0.25821209	0.028671655	0.00044754529
0.25834253	0.029050684	0.00045299749
0.25847298	0.029298419	0.00045718926
0.25860342	0.029524585	0.00046184730
0.25873386	0.028914386	0.00045752724
0.25886431	0.029440848	0.00046487768
0.25899475	0.028846402	0.00045904961
0.25912519	0.030051685	0.00047239923
0.25925564	0.029409614	0.00046774953
0.25938608	0.028689378	0.00046476265
0.25951652	0.029064637	0.00046923974
0.25964697	0.028644778	0.00046766098
0.25977741	0.029407047	0.00047662482
0.25990785	0.029224436	0.00047606025
0.26003830	0.029144428	0.00047411325
0.26016874	0.029709025	0.00048515112
0.26029918	0.028709313	0.00047057861
0.26042963	0.029184204	0.00047819617
0.26056007	0.029480459	0.00048188666
0.26069051	0.029609357	0.00048549963
0.26082096	0.029401083	0.00048148582
0.26095140	0.029382871	0.00048465916
0.26108184	0.029240390	0.00048250040
0.26121229	0.028577982	0.00047901540
0.26134273	0.029251763	0.00048478563
0.26147317	0.029426428	0.00048830306
0.26160362	0.028728951	0.00048453981
0.26173406	0.028694765	0.00048420155
0.26186450	0.028547400	0.00048409127
0.26199495	0.028786263	0.00048558080
0.26212539	0.029132797	0.00048845504
0.26225583	0.029372858	0.00049227768
0.26238628	0.028507488	0.00048631429
0.26251672	0.028324021	0.00048475133
0.26264716	0.028481253	0.00048685061
0.26277760	0.028952159	0.00049139423
0.26290805	0.029636674	0.00049860077
0.26303849	0.029574527	0.00049718398
0.26316893	0.028305116	0.00049129390
0.26329938	0.028714646	0.00048912493
0.26342982	0.029083908	0.00049777858
0.26356026	0.029519646	0.00049960290
0.26369071	0.028592884	0.00049649440
0.26382115	0.029438019	0.00050124490
0.26395159	0.028520360	0.00049561354
0.26408204	0.028824623	0.00049670457
0.26421248	0.028105652	0.00049665343
0.26434292	0.029169074	0.00050240876
0.26447337	0.028915014	0.00050186869
0.26460381	0.028556617	0.00049761462
0.26473425	0.028595145	0.00049919445
0.26486470	0.028667677	0.00050439034
0.26499514	0.028839761	0.00050191167
0.26512558	0.028736027	0.00050540078
0.26525603	0.028946665	0.00050930487
[truncated: 573 more rows]
