# Supplementary material for: Rationally seeded computational protein design of ɑ-helical barrels
Source: Nat Chem Biol. 2024 Jun 20;20(8):991–9. doi: 10.1038/s41589-024-01642-0 (PMC11288890; doi:10.1038/s41589-024-01642-0)
Supplement: Supplementary file 3 — PDB and .mtz files used for making figure panels b–d and j–m. [file 41589_2024_1642_MOESM3_ESM.zip › KIA_RP_RSPD_NatChemBiol_data_Figure2/scapCC6_LLIA_panels_e-h/SAXS_panel_i/SAXS_raw_SEC_scapCC6_LLIA/b21-443535_00534.dat]

0.0045000000	1.9897722	0.013970281
0.0046304432	1.8157584	0.013292365
0.0047608865	1.6253606	0.012104975
0.0048913297	1.5269887	0.011564115
0.0050217729	1.3671553	0.010571140
0.0051522162	1.2663720	0.010174043
0.0052826594	1.1669263	0.0093118993
0.0054131026	1.0692272	0.0089407022
0.0055435459	1.0119781	0.0085181652
0.0056739891	0.92414568	0.0079561373
0.0058044323	0.86950851	0.0076325552
0.0059348756	0.79701320	0.0071527767
0.0060653188	0.74888202	0.0067587639
0.0061957621	0.69690133	0.0065362592
0.0063262053	0.64847810	0.0062893860
0.0064566485	0.62237936	0.0060280463
0.0065870918	0.59206093	0.0058654404
0.0067175350	0.55234995	0.0055608831
0.0068479782	0.53353896	0.0054653715
0.0069784215	0.50204013	0.0052188364
0.0071088647	0.46968975	0.0050367607
0.0072393079	0.44569945	0.0048119795
0.0073697512	0.42509083	0.0046600865
0.0075001944	0.40859118	0.0045404626
0.0076306376	0.39199555	0.0044200967
0.0077610809	0.36815950	0.0042073311
0.0078915241	0.36010503	0.0041940782
0.0080219673	0.34493311	0.0040100370
0.0081524106	0.32512501	0.0039383785
0.0082828538	0.30762978	0.0036967364
0.0084132970	0.30113191	0.0037396872
0.0085437403	0.28830578	0.0035787471
0.0086741835	0.27643659	0.0034791859
0.0088046267	0.26783071	0.0034064018
0.0089350700	0.25073491	0.0032502729
0.0090655132	0.24529640	0.0031505270
0.0091959565	0.23389785	0.0031665697
0.0093263997	0.23153548	0.0030212562
0.0094568429	0.22281604	0.0029590678
0.0095872862	0.22185218	0.0029766082
0.0097177294	0.21294032	0.0028519076
0.0098481726	0.20305235	0.0027936225
0.0099786159	0.19312610	0.0026950744
0.010109059	0.18804702	0.0026117642
0.010239502	0.18165901	0.0025901120
0.010369946	0.17845857	0.0025220204
0.010500389	0.17242388	0.0024611900
0.010630832	0.16749422	0.0024188310
0.010761275	0.16175458	0.0023374061
0.010891719	0.15911703	0.0023311505
0.011022162	0.15382601	0.0022307685
0.011152605	0.15317901	0.0022260724
0.011283048	0.15088685	0.0022300443
0.011413491	0.14827800	0.0021453547
0.011543935	0.14268500	0.0020913103
0.011674378	0.13754329	0.0020330542
0.011804821	0.13242797	0.0019386854
0.011935264	0.13196716	0.0019375534
0.012065708	0.13287607	0.0019177012
0.012196151	0.12476851	0.0018356251
0.012326594	0.12538714	0.0018483308
0.012457037	0.12016120	0.0017876856
0.012587481	0.11941514	0.0017464999
0.012717924	0.11641549	0.0017015372
0.012848367	0.11594248	0.0016794442
0.012978810	0.11669237	0.0016685670
0.013109253	0.11267731	0.0015965340
0.013239697	0.11149104	0.0015971355
0.013370140	0.11014485	0.0015743013
0.013500583	0.10856070	0.0015570760
0.013631026	0.10993210	0.0015500315
0.013761470	0.10399723	0.0015116579
0.013891913	0.10336205	0.0014680865
0.014022356	0.10461009	0.0014909349
0.014152799	0.10112594	0.0014459849
0.014283243	0.10144712	0.0014374126
0.014413686	0.098461302	0.0014316439
0.014544129	0.098167151	0.0014058350
0.014674572	0.099919844	0.0014034295
0.014805016	0.097949105	0.0013872920
0.014935459	0.097500951	0.0013799760
0.015065902	0.095661666	0.0013622927
0.015196345	0.094613742	0.0013473695
0.015326788	0.092479029	0.0013258727
0.015457232	0.093780375	0.0013282485
0.015587675	0.089673506	0.0012848579
0.015718118	0.089702623	0.0012899177
0.015848561	0.088620660	0.0012642047
0.015979005	0.089870361	0.0012796905
0.016109448	0.085192064	0.0012423895
0.016239891	0.086659896	0.0012402786
0.016370334	0.087997880	0.0012415019
0.016500778	0.085614273	0.0012289693
0.016631221	0.086068087	0.0012199958
0.016761664	0.087069350	0.0012262073
0.016892107	0.084756155	0.0011997133
0.017022551	0.081598719	0.0011722938
0.017152994	0.083005698	0.0011839849
0.017283437	0.082179142	0.0011645199
0.017413880	0.081406256	0.0011546115
0.017544323	0.082580550	0.0011636835
0.017674767	0.079975399	0.0011310227
0.017805210	0.081169250	0.0011496323
0.017935653	0.078871950	0.0011177676
0.018066096	0.078256509	0.0011156755
0.018196540	0.077931719	0.0011103683
0.018326983	0.077482589	0.0010932577
0.018457426	0.079120281	0.0011020862
0.018587869	0.076715452	0.0010884088
0.018718313	0.075871816	0.0010732041
0.018848756	0.076069742	0.0010810990
0.018979199	0.076289980	0.0010629717
0.019109642	0.075779742	0.0010613367
0.019240086	0.073535747	0.0010436115
0.019370529	0.073904726	0.0010443355
0.019500972	0.076227672	0.0010474629
0.019631415	0.075432763	0.0010449596
0.019761858	0.071597967	0.0010106296
0.019892302	0.074219721	0.0010276625
0.020022745	0.071840145	0.0010083383
0.020153188	0.072234592	0.0010116847
0.020283631	0.072558869	0.0010073734
0.020414075	0.069833897	0.00097700847
0.020544518	0.070839323	0.00098511545
0.020674961	0.072189559	0.00099169341
0.020805404	0.069848843	0.00097942374
0.020935848	0.068444397	0.00096333667
0.021066291	0.068444572	0.00095691568
0.021196734	0.070622938	0.00096770987
0.021327177	0.068661203	0.00095714167
0.021457621	0.067089101	0.00093613705
0.021588064	0.067613309	0.00094492455
0.021718507	0.067159694	0.00092795269
0.021848950	0.067631232	0.00094077498
0.021979393	0.067004177	0.00092882330
0.022109837	0.067854040	0.00092820191
0.022240280	0.068255520	0.00092507823
0.022370723	0.067664630	0.00092883192
0.022501166	0.068852823	0.00092580531
0.022631610	0.066171803	0.00090782679
0.022762053	0.065627864	0.00089548976
0.022892496	0.066656599	0.00090792234
0.023022939	0.063439796	0.00088000542
0.023153383	0.066036476	0.00089665189
0.023283826	0.066508262	0.00089226605
0.023414269	0.065263485	0.00088664648
0.023544712	0.064352240	0.00087564162
0.023675156	0.064049502	0.00087656799
0.023805599	0.064120018	0.00086412242
0.023936042	0.064077355	0.00087555618
0.024066485	0.065594495	0.00087615158
0.024196928	0.064513937	0.00086171892
0.024327372	0.063468635	0.00085325328
0.024457815	0.062459463	0.00084957204
0.024588258	0.064708892	0.00085852215
0.024718701	0.060807751	0.00082941033
0.024849145	0.062366785	0.00083550174
0.024979588	0.061271437	0.00082844570
0.025110031	0.061148679	0.00082701227
0.025240474	0.061492638	0.00082416153
0.025370918	0.061600882	0.00082192946
0.025501361	0.061436071	0.00081980215
0.025631804	0.061073727	0.00082076120
0.025762247	0.062320597	0.00081655131
0.025892691	0.059807732	0.00080593426
0.026023134	0.060487708	0.00080736288
0.026153577	0.060396900	0.00080896580
0.026284020	0.059686348	0.00078987213
0.026414463	0.060056834	0.00079792396
0.026544907	0.058623392	0.00078261915
0.026675350	0.058863590	0.00079098805
0.026805793	0.060245343	0.00079153761
0.026936236	0.057963171	0.00077497994
0.027066680	0.058669101	0.00077491788
0.027197123	0.059095762	0.00078390998
0.027327566	0.059849000	0.00078122196
0.027458009	0.060017301	0.00078063079
0.027588453	0.058041043	0.00076535490
0.027718896	0.059068622	0.00077527462
0.027849339	0.058067843	0.00075649110
0.027979782	0.058925123	0.00076805115
0.028110226	0.057205149	0.00075243771
0.028240669	0.058912474	0.00076387302
0.028371112	0.057462207	0.00074917362
0.028501555	0.057802226	0.00075264759
0.028631998	0.057330926	0.00074424288
0.028762442	0.057198839	0.00074860764
0.028892885	0.057728475	0.00075092282
0.029023328	0.056676462	0.00073711340
0.029153771	0.056889960	0.00073499596
0.029284215	0.056936698	0.00073603041
0.029414658	0.056093827	0.00072818095
0.029545101	0.057359740	0.00073550138
0.029675544	0.056811984	0.00073058288
0.029805988	0.056755420	0.00072823065
0.029936431	0.056530672	0.00072409601
0.030066874	0.056304218	0.00071831379
0.030197317	0.055708132	0.00071638659
0.030327760	0.056691706	0.00072021699
0.030458204	0.055633944	0.00071572654
0.030588647	0.055478219	0.00070968244
0.030719090	0.054381732	0.00070159201
0.030849533	0.055063324	0.00070259690
0.030979977	0.054616980	0.00070486535
0.031110420	0.054239079	0.00069151576
0.031240863	0.056040757	0.00070818330
0.031371306	0.055826054	0.00070167098
0.031501750	0.055056193	0.00069752653
0.031632193	0.053935118	0.00068736117
0.031762636	0.053677810	0.00068845792
0.031893079	0.053490727	0.00068009693
0.032023523	0.054806364	0.00069447383
0.032153966	0.053431629	0.00067775914
0.032284409	0.054761986	0.00068753725
0.032414852	0.052869925	0.00067264146
0.032545295	0.054532247	0.00068454548
0.032675739	0.054622608	0.00067986492
0.032806182	0.053058883	0.00066911422
0.032936625	0.052725630	0.00066443538
0.033067068	0.053885172	0.00067514558
0.033197512	0.053543037	0.00066411869
0.033327955	0.052782676	0.00066626545
0.033458398	0.053937757	0.00066788446
0.033588841	0.053480974	0.00066534395
0.033719285	0.053074593	0.00065983297
0.033849728	0.052360487	0.00065660912
0.033980171	0.053042579	0.00065730378
0.034110614	0.052553922	0.00065523311
0.034241058	0.053799600	0.00066277711
0.034371501	0.053355389	0.00066538181
0.034501944	0.052066788	0.00065764856
0.034632387	0.053140698	0.00067900564
0.034762830	0.051972641	0.00067485311
0.034893274	0.052373042	0.00067828131
0.035023717	0.051481308	0.00067667777
0.035154160	0.053036849	0.00068884716
0.035284603	0.050162152	0.00067363041
0.035415047	0.050825353	0.00068210950
0.035545490	0.050172121	0.00067657736
0.035675933	0.051085590	0.00068302379
0.035806376	0.051493670	0.00068952739
0.035936820	0.050340575	0.00067903375
0.036067263	0.050624233	0.00068775138
0.036197706	0.052453616	0.00069610704
0.036328149	0.050676249	0.00069012549
0.036458593	0.051248305	0.00069134264
0.036589036	0.050284466	0.00068875556
0.036719479	0.050532862	0.00069333240
0.036849922	0.051240563	0.00070244591
0.036980365	0.050169351	0.00068996870
0.037110809	0.049738748	0.00069382580
0.037241252	0.050623085	0.00069502838
0.037371695	0.049840094	0.00069632776
0.037502138	0.049997452	0.00069845647
0.037632582	0.050734183	0.00070524757
0.037763025	0.049131685	0.00068784161
0.037893468	0.050227170	0.00070442344
0.038023911	0.050257924	0.00070004578
0.038154355	0.049598679	0.00070156484
0.038284798	0.050372816	0.00070521631
0.038415241	0.049650552	0.00070328482
0.038545684	0.050338705	0.00070654009
0.038676128	0.049580712	0.00070278666
0.038806571	0.050335615	0.00071057205
0.038937014	0.048745699	0.00069865071
0.039067457	0.049722269	0.00070465634
0.039197900	0.048140660	0.00070115330
0.039328344	0.049505216	0.00070484155
0.039458787	0.049266845	0.00070546322
0.039589230	0.048611542	0.00069394879
0.039719673	0.048133427	0.00068145166
0.039850117	0.047639963	0.00067459711
0.039980560	0.048041989	0.00067590433
0.040111003	0.049262076	0.00068234862
0.040241446	0.047831659	0.00066970591
0.040371890	0.048357774	0.00067188901
0.040502333	0.048880620	0.00067053890
0.040632776	0.049822455	0.00068026235
0.040763219	0.049118445	0.00066959034
0.040893663	0.049137116	0.00067134464
0.041024106	0.048379580	0.00066136413
0.041154549	0.048626746	0.00066717693
0.041284992	0.048047254	0.00065953103
0.041415435	0.048300798	0.00066016091
0.041545879	0.047544254	0.00065158861
0.041676322	0.047098874	0.00065489928
0.041806765	0.047143843	0.00064713776
0.041937208	0.047662685	0.00065406954
0.042067652	0.047853945	0.00064951677
0.042198095	0.047438885	0.00065033056
0.042328538	0.048324166	0.00065379789
0.042458981	0.047612342	0.00065276701
0.042589425	0.047192102	0.00063924484
0.042719868	0.048215752	0.00065084249
0.042850311	0.048517060	0.00065018929
0.042980754	0.048933311	0.00065249845
0.043111198	0.048232053	0.00064446240
0.043241641	0.047848563	0.00064547953
0.043372084	0.047438878	0.00064170412
0.043502527	0.048208743	0.00064317775
0.043632970	0.047021059	0.00063569927
0.043763414	0.046954179	0.00063462527
0.043893857	0.047282411	0.00063455732
0.044024300	0.047197976	0.00063687470
0.044154743	0.047650932	0.00063646926
0.044285187	0.046884414	0.00063125849
0.044415630	0.046040464	0.00062786026
0.044546073	0.046543909	0.00062486685
0.044676516	0.048241152	0.00063806225
0.044806960	0.046676353	0.00062811839
0.044937403	0.046230271	0.00062415451
0.045067846	0.046486971	0.00062534346
0.045198289	0.047517800	0.00062871270
0.045328733	0.045768287	0.00061944457
0.045459176	0.047152338	0.00062784862
0.045589619	0.047301856	0.00062745093
0.045720062	0.046559422	0.00062199983
0.045850505	0.046607196	0.00061861817
0.045980949	0.045888315	0.00061678952
0.046111392	0.047074127	0.00062345043
0.046241835	0.046510486	0.00061903561
0.046372278	0.046151208	0.00062065701
0.046502722	0.046584049	0.00063048597
0.046633165	0.046489940	0.00063234431
0.046763608	0.046442516	0.00063464199
0.046894051	0.046538562	0.00063858179
0.047024495	0.046191193	0.00064061026
0.047154938	0.045813887	0.00063678818
0.047285381	0.046056687	0.00064096647
0.047415824	0.045141269	0.00063264249
0.047546267	0.045918012	0.00064627273
0.047676711	0.045577985	0.00064085471
0.047807154	0.045927094	0.00064646303
0.047937597	0.044989351	0.00063629375
0.048068040	0.044826168	0.00064004039
0.048198484	0.046456333	0.00065178608
0.048328927	0.044986927	0.00064226024
0.048459370	0.045152953	0.00064681295
0.048589813	0.044129436	0.00063706557
0.048720257	0.044476471	0.00064355019
0.048850700	0.045382198	0.00064835985
0.048981143	0.044627569	0.00064412463
0.049111586	0.044615251	0.00064678538
0.049242030	0.045547625	0.00065180424
0.049372473	0.045143857	0.00065192410
0.049502916	0.045319249	0.00065113622
0.049633359	0.045106456	0.00065212622
0.049763802	0.045430716	0.00065626859
0.049894246	0.043779993	0.00064359550
0.050024689	0.044878316	0.00065271998
0.050155132	0.044673286	0.00064810802
0.050285575	0.045057831	0.00065527643
0.050416019	0.044268290	0.00064687545
0.050546462	0.044434809	0.00065209206
0.050676905	0.043757095	0.00064583902
0.050807348	0.044381096	0.00065369771
0.050937792	0.043649062	0.00064529959
0.051068235	0.044196058	0.00065176334
0.051198678	0.043657830	0.00064705874
0.051329121	0.044886402	0.00065894056
0.051459565	0.044883698	0.00065685158
0.051590008	0.043542080	0.00065064586
0.051720451	0.044545993	0.00065562500
0.051850894	0.045539938	0.00066361988
0.051981337	0.045001626	0.00065801657
0.052111781	0.043853427	0.00065523583
0.052242224	0.044371292	0.00065540909
0.052372667	0.043321421	0.00065299431
0.052503110	0.043849059	0.00065314012
0.052633554	0.043976364	0.00065460082
0.052763997	0.044860141	0.00066155663
0.052894440	0.043940124	0.00065661321
0.053024883	0.043813316	0.00065391471
0.053155327	0.045168307	0.00066531013
0.053285770	0.043858845	0.00065371351
0.053416213	0.042531436	0.00064699442
0.053546656	0.044213711	0.00066143840
0.053677100	0.043320341	0.00065201459
0.053807543	0.044720044	0.00066338109
0.053937986	0.043256626	0.00065523338
0.054068429	0.044051138	0.00065900074
0.054198872	0.044016059	0.00065833096
0.054329316	0.043407576	0.00065820418
0.054459759	0.043813897	0.00065879166
0.054590202	0.044371086	0.00066275318
0.054720645	0.042514768	0.00064936233
0.054851089	0.042255506	0.00064890543
0.054981532	0.042351594	0.00064764895
0.055111975	0.044163082	0.00066448492
0.055242418	0.042759587	0.00065167119
0.055372862	0.042353409	0.00064950181
0.055503305	0.041637529	0.00064429838
0.055633748	0.042343562	0.00064935188
0.055764191	0.042640691	0.00065160583
0.055894635	0.042992102	0.00065744875
0.056025078	0.043551416	0.00065647459
0.056155521	0.042581864	0.00065493741
0.056285964	0.042779218	0.00065220029
0.056416407	0.042752879	0.00065440464
0.056546851	0.042496501	0.00065532034
0.056677294	0.043598506	0.00066116857
0.056807737	0.042677261	0.00065577916
0.056938180	0.042206261	0.00065053797
0.057068624	0.042334621	0.00065258427
0.057199067	0.043038574	0.00066118311
0.057329510	0.042662967	0.00065471210
0.057459953	0.042057262	0.00065088116
0.057590397	0.042651736	0.00065815392
0.057720840	0.043256103	0.00066404193
0.057851283	0.042166119	0.00065294554
0.057981726	0.042847713	0.00065683477
0.058112170	0.042659160	0.00065319605
0.058242613	0.041635680	0.00064567022
0.058373056	0.042185790	0.00064868075
0.058503499	0.042387012	0.00064825668
0.058633942	0.042353945	0.00065048792
0.058764386	0.041287230	0.00063840593
0.058894829	0.042380875	0.00064795106
0.059025272	0.042679434	0.00064722448
0.059155715	0.042586288	0.00064715534
0.059286159	0.043336194	0.00065167472
0.059416602	0.041158383	0.00063468036
0.059547045	0.042320675	0.00064422869
0.059677488	0.043204199	0.00065005532
0.059807932	0.042091091	0.00063698932
0.059938375	0.041849645	0.00064273119
0.060068818	0.043557998	0.00064502163
0.060199261	0.041722383	0.00063622626
0.060329705	0.040950239	0.00062722731
0.060460148	0.041166857	0.00062966822
0.060590591	0.042261885	0.00063464519
0.060721034	0.041474797	0.00062802462
0.060851477	0.040536556	0.00062286664
0.060981921	0.041192145	0.00063011853
0.061112364	0.042498101	0.00063272318
0.061242807	0.041930687	0.00062997154
0.061373250	0.042175204	0.00063235364
0.061503694	0.041532752	0.00062610802
0.061634137	0.041397082	0.00062704262
0.061764580	0.041616466	0.00062965446
0.061895023	0.041109977	0.00062183689
0.062025467	0.042513230	0.00063493532
0.062155910	0.041048572	0.00062163440
0.062286353	0.042918254	0.00063637320
0.062416796	0.040937002	0.00062173821
0.062547240	0.041789119	0.00062705841
0.062677683	0.041214698	0.00062463998
0.062808126	0.041671643	0.00062702249
0.062938569	0.041336729	0.00062349263
0.063069012	0.041202036	0.00062423464
0.063199456	0.040720443	0.00061652894
0.063329899	0.041451583	0.00062261179
0.063460342	0.040652789	0.00061668904
0.063590785	0.041773509	0.00062476437
0.063721229	0.040757020	0.00061926509
0.063851672	0.040033808	0.00061282657
0.063982115	0.040062235	0.00060992419
0.064112558	0.041414705	0.00062199455
0.064243002	0.041238953	0.00061823786
0.064373445	0.042105407	0.00062356038
0.064503888	0.040128373	0.00061290984
0.064634331	0.041589411	0.00062160746
0.064764774	0.041044252	0.00061880257
0.064895218	0.040500074	0.00061191652
0.065025661	0.041345583	0.00062053670
0.065156104	0.039019565	0.00060031509
0.065286547	0.041253307	0.00061748113
0.065416991	0.040826241	0.00061481310
0.065547434	0.040732060	0.00061366196
0.065677877	0.040400121	0.00060908239
0.065808320	0.039683727	0.00060723503
0.065938764	0.040314502	0.00060676984
0.066069207	0.041722057	0.00062178435
0.066199650	0.041280378	0.00061255899
0.066330093	0.040183934	0.00060624825
0.066460537	0.039746743	0.00060412730
0.066590980	0.040116446	0.00060660357
0.066721423	0.039598728	0.00060348747
0.066851866	0.040908409	0.00061060567
0.066982309	0.040929274	0.00061002536
0.067112753	0.040212307	0.00060736786
0.067243196	0.039916283	0.00060271868
0.067373639	0.039206013	0.00059972188
0.067504082	0.039799324	0.00060285289
0.067634526	0.039864788	0.00060033577
0.067764969	0.039878482	0.00060389864
0.067895412	0.039720562	0.00060253749
0.068025855	0.040771370	0.00060699974
0.068156299	0.039417037	0.00059877917
0.068286742	0.039283370	0.00059636095
0.068417185	0.040238350	0.00060160584
0.068547628	0.040318819	0.00060689196
0.068678072	0.040534080	0.00060141593
0.068808515	0.040555065	0.00060735847
0.068938958	0.039915871	0.00059766320
0.069069401	0.039763382	0.00059597006
0.069199844	0.040259650	0.00060586716
0.069330288	0.039017826	0.00059073746
0.069460731	0.040139076	0.00059905288
0.069591174	0.039927335	0.00059857836
0.069721617	0.039136682	0.00059025548
0.069852061	0.038808392	0.00059156376
0.069982504	0.039461794	0.00059099806
0.070112947	0.038454128	0.00058753192
0.070243390	0.040864130	0.00060611155
0.070373834	0.039816707	0.00059563010
0.070504277	0.038180153	0.00058139293
0.070634720	0.039772033	0.00059725257
0.070765163	0.039810524	0.00059328363
0.070895607	0.039327473	0.00059354914
0.071026050	0.038814947	0.00058490510
0.071156493	0.039230586	0.00059083659
0.071286936	0.039586758	0.00059311337
0.071417379	0.039723679	0.00059121525
0.071547823	0.040163092	0.00059376250
0.071678266	0.039737729	0.00059504809
0.071808709	0.038887415	0.00058466947
0.071939152	0.039451499	0.00059149019
0.072069596	0.039568660	0.00058883298
0.072200039	0.038871618	0.00058482685
0.072330482	0.039449674	0.00059074499
0.072460925	0.039163381	0.00058624728
0.072591369	0.038401904	0.00058164080
0.072721812	0.039649906	0.00058872006
0.072852255	0.039190795	0.00058870723
0.072982698	0.038546924	0.00058211026
0.073113142	0.038277429	0.00057898973
0.073243585	0.039642801	0.00058908602
0.073374028	0.040105854	0.00059226582
0.073504471	0.038845616	0.00057985538
0.073634914	0.039357492	0.00058686119
0.073765358	0.038841382	0.00057883607
0.073895801	0.039210635	0.00058499036
0.074026244	0.038992794	0.00058396016
0.074156687	0.038056227	0.00057338642
0.074287131	0.038861394	0.00057926614
0.074417574	0.038331783	0.00058065328
0.074548017	0.038755333	0.00057653669
0.074678460	0.039336476	0.00058607015
0.074808904	0.039763637	0.00058465720
0.074939347	0.038712536	0.00057705894
0.075069790	0.038161368	0.00057590678
0.075200233	0.038612305	0.00057477783
0.075330677	0.039038415	0.00058214263
0.075461120	0.039276393	0.00058436410
0.075591563	0.038328570	0.00057144771
0.075722006	0.038973475	0.00057888736
0.075852449	0.038732347	0.00057354917
0.075982893	0.038362512	0.00057379199
0.076113336	0.038559587	0.00057656019
0.076243779	0.038401082	0.00057070847
0.076374222	0.039156540	0.00057666509
0.076504666	0.039016125	0.00057888971
0.076635109	0.037982521	0.00056623309
0.076765552	0.037935060	0.00056968914
0.076895995	0.037286210	0.00056417355
0.077026439	0.038590597	0.00057169320
0.077156882	0.037684305	0.00056805206
0.077287325	0.037946920	0.00056649059
0.077417768	0.038819616	0.00057382677
0.077548212	0.038050534	0.00056969939
0.077678655	0.037747189	0.00056434653
0.077809098	0.038149585	0.00057065142
0.077939541	0.037874556	0.00056343249
0.078069984	0.038664918	0.00057247011
0.078200428	0.037889342	0.00057073639
0.078330871	0.038340337	0.00056634788
0.078461314	0.038191210	0.00056693111
0.078591757	0.037272170	0.00056137199
0.078722201	0.037888185	0.00056574365
0.078852644	0.037821575	0.00056256938
0.078983087	0.037517235	0.00056053287
0.079113530	0.038752851	0.00056832832
0.079243974	0.037514393	0.00056312173
0.079374417	0.037766907	0.00056100163
0.079504860	0.039097268	0.00057177915
0.079635303	0.038164574	0.00056199669
0.079765747	0.037379691	0.00056122989
0.079896190	0.037078470	0.00055628065
0.080026633	0.037992853	0.00056008916
0.080157076	0.037995291	0.00056163166
0.080287519	0.036765380	0.00055697757
0.080417963	0.038020733	0.00056094348
0.080548406	0.037583664	0.00056211919
0.080678849	0.037163462	0.00055319842
0.080809292	0.037903023	0.00056134489
0.080939736	0.037354917	0.00055745678
0.081070179	0.037432897	0.00055520327
0.081200622	0.037262772	0.00055468719
0.081331065	0.036971329	0.00055522734
0.081461509	0.037312549	0.00055169710
0.081591952	0.038385874	0.00056384565
0.081722395	0.037651602	0.00055459662
0.081852838	0.037197492	0.00055414190
0.081983281	0.037867671	0.00055961672
0.082113725	0.037805961	0.00055393246
0.082244168	0.037618538	0.00055594417
0.082374611	0.037437868	0.00055422907
0.082505054	0.037488995	0.00055279775
0.082635498	0.036262515	0.00054710831
0.082765941	0.037128325	0.00055065702
0.082896384	0.037545753	0.00055356894
0.083026827	0.037636055	0.00055650546
0.083157271	0.037197537	0.00054868430
0.083287714	0.037429550	0.00055404354
0.083418157	0.037516113	0.00055457024
0.083548600	0.037464697	0.00055197347
0.083679044	0.037366969	0.00055088225
0.083809487	0.037574305	0.00054833388
0.083939930	0.037127910	0.00054940464
0.084070373	0.036783020	0.00054796739
0.084200816	0.036024120	0.00053848676
0.084331260	0.037175113	0.00054972137
0.084461703	0.037263139	0.00054948890
0.084592146	0.036609785	0.00054148550
0.084722589	0.036783237	0.00054502227
0.084853033	0.038212081	0.00055467420
0.084983476	0.037465966	0.00054948183
0.085113919	0.036544581	0.00054419977
0.085244362	0.037207703	0.00054498429
0.085374806	0.036958253	0.00054593061
0.085505249	0.036783434	0.00054458835
0.085635692	0.036481628	0.00054378252
0.085766135	0.036577524	0.00054301389
0.085896579	0.038312671	0.00055174123
0.086027022	0.036138985	0.00053814907
0.086157465	0.036332014	0.00054052436
0.086287908	0.036280547	0.00053399614
0.086418351	0.037322026	0.00054732357
0.086548795	0.037214219	0.00054363455
0.086679238	0.036713312	0.00054013527
0.086809681	0.035488665	0.00053489471
0.086940124	0.036962553	0.00054056550
0.087070568	0.036862464	0.00054255581
0.087201011	0.035722937	0.00053273254
0.087331454	0.038009627	0.00054729940
0.087461897	0.037113293	0.00054355022
0.087592341	0.037706581	0.00054491783
0.087722784	0.036776250	0.00054044717
0.087853227	0.037072736	0.00054202193
0.087983670	0.036923118	0.00053733323
0.088114114	0.036125419	0.00053643562
0.088244557	0.036846028	0.00053828220
0.088375000	0.036675567	0.00053704012
0.088505443	0.036846846	0.00054104876
0.088635886	0.037014757	0.00053805217
0.088766330	0.036413898	0.00053411116
0.088896773	0.037734302	0.00054601304
0.089027216	0.036822630	0.00053458428
0.089157659	0.036877231	0.00053790897
0.089288103	0.036367971	0.00053416689
0.089418546	0.036838048	0.00053520294
0.089548989	0.037218364	0.00054126343
0.089679432	0.036707867	0.00053513855
0.089809876	0.036317972	0.00053149113
0.089940319	0.036661138	0.00053622985
0.090070762	0.035846070	0.00052520578
0.090201205	0.036699904	0.00053705237
0.090331649	0.036548978	0.00053196402
0.090462092	0.036601909	0.00053246552
0.090592535	0.036407796	0.00053438383
0.090722978	0.036054543	0.00052825285
0.090853421	0.036432518	0.00053292982
0.090983865	0.037114719	0.00053815264
0.091114308	0.035950435	0.00052431573
0.091244751	0.036800293	0.00053446111
0.091375194	0.037065211	0.00053397584
0.091505638	0.035585264	0.00052464269
0.091636081	0.036032650	0.00053891530
0.091766524	0.037138574	0.00055180994
0.091896967	0.036019664	0.00054556283
0.092027411	0.036030964	0.00055055147
0.092157854	0.037086056	0.00056165028
0.092288297	0.036225796	0.00055849384
0.092418740	0.036392897	0.00056082045
0.092549184	0.036551791	0.00056594549
0.092679627	0.036515421	0.00056743498
0.092810070	0.035863624	0.00056290348
0.092940513	0.036351075	0.00056114028
0.093070956	0.035855397	0.00055079821
0.093201400	0.036153215	0.00054890529
0.093331843	0.035877995	0.00054561144
0.093462286	0.035913670	0.00054204440
0.093592729	0.035879019	0.00054341483
0.093723173	0.035910244	0.00054377122
0.093853616	0.036785304	0.00054485304
0.093984059	0.035841865	0.00053977035
0.094114502	0.036259389	0.00053811716
0.094244946	0.036224370	0.00053904220
0.094375389	0.036035720	0.00053910042
0.094505832	0.035263285	0.00053138186
0.094636275	0.036580890	0.00054036129
0.094766719	0.036188100	0.00053771843
0.094897162	0.035922414	0.00053027599
0.095027605	0.035734210	0.00053392673
0.095158048	0.034755926	0.00052455605
0.095288491	0.035799166	0.00052960454
0.095418935	0.035545179	0.00053398134
0.095549378	0.036286151	0.00053312369
0.095679821	0.035259647	0.00052679330
0.095810264	0.036314869	0.00053408040
0.095940708	0.036106438	0.00052969376
0.096071151	0.035439739	0.00053106998
0.096201594	0.035169204	0.00052306409
0.096332037	0.036656888	0.00053192988
0.096462481	0.035801311	0.00052905962
0.096592924	0.036043932	0.00052762257
0.096723367	0.035079929	0.00052219390
0.096853810	0.036108787	0.00052914939
0.096984253	0.035494228	0.00052229371
0.097114697	0.034738495	0.00051914300
0.097245140	0.035736107	0.00052518401
0.097375583	0.035679803	0.00052270813
0.097506026	0.036435639	0.00053205583
0.097636470	0.035205538	0.00051982728
0.097766913	0.035147359	0.00051859092
0.097897356	0.035521321	0.00052010747
0.098027799	0.035614804	0.00052072352
0.098158243	0.036019352	0.00052196007
0.098288686	0.035453781	0.00051748530
0.098419129	0.035331979	0.00051445318
0.098549572	0.035011619	0.00051420839
0.098680016	0.034782954	0.00050805098
0.098810459	0.035565768	0.00051486523
0.098940902	0.035187509	0.00050801905
0.099071345	0.036542442	0.00051698408
0.099201788	0.035132617	0.00050971918
0.099332232	0.035125011	0.00050572153
0.099462675	0.035690118	0.00051274343
0.099593118	0.034494522	0.00050354158
0.099723561	0.035773786	0.00051032982
0.099854005	0.035564616	0.00051043377
0.099984448	0.035720123	0.00051086500
0.10011489	0.035176781	0.00050839952
0.10024533	0.036106980	0.00051614191
0.10037578	0.035725509	0.00051025129
0.10050622	0.035040659	0.00050927599
0.10063666	0.035895708	0.00051246004
0.10076711	0.035098482	0.00050769213
0.10089755	0.036649559	0.00052037238
0.10102799	0.034830007	0.00050589620
0.10115844	0.034979868	0.00050781973
0.10128888	0.035055449	0.00051118157
0.10141932	0.034989116	0.00050376903
0.10154977	0.035535516	0.00051104348
0.10168021	0.034914330	0.00050664672
0.10181065	0.035298759	0.00050820812
0.10194110	0.035421254	0.00050962941
0.10207154	0.035326009	0.00050514569
0.10220198	0.035251388	0.00050858314
0.10233243	0.035042146	0.00050659374
0.10246287	0.034790283	0.00050221479
0.10259331	0.035610534	0.00050990093
0.10272376	0.034613072	0.00050052508
0.10285420	0.034731103	0.00050199223
0.10298464	0.034763272	0.00050446280
0.10311509	0.035139415	0.00050314468
0.10324553	0.035226019	0.00050504302
0.10337597	0.034356947	0.00050283671
0.10350642	0.035720231	0.00050499677
0.10363686	0.034960490	0.00050268025
0.10376730	0.035258098	0.00050586687
0.10389774	0.034916955	0.00050287180
0.10402819	0.035002769	0.00050486362
0.10415863	0.034771506	0.00049968833
0.10428907	0.034837043	0.00049970894
0.10441952	0.034322857	0.00050025132
0.10454996	0.035599461	0.00050405740
0.10468040	0.033869946	0.00049272513
0.10481085	0.035022674	0.00050159853
0.10494129	0.035148425	0.00050267654
0.10507173	0.035793348	0.00050727909
0.10520218	0.034761079	0.00049552261
0.10533262	0.034352866	0.00049609922
0.10546306	0.035095159	0.00050171575
0.10559351	0.035565445	0.00050338538
0.10572395	0.034151966	0.00049348990
0.10585439	0.033962539	0.00049370945
0.10598484	0.034274941	0.00049383036
0.10611528	0.034389410	0.00049583771
0.10624572	0.034204670	0.00049297901
0.10637617	0.034489580	0.00049770226
0.10650661	0.034192539	0.00049406955
0.10663705	0.034759116	0.00049489380
0.10676750	0.034246102	0.00049310589
0.10689794	0.034484631	0.00049344549
0.10702838	0.034311617	0.00049223076
0.10715883	0.034665899	0.00049713634
0.10728927	0.033915050	0.00048707479
0.10741971	0.034235269	0.00049328325
0.10755016	0.034666548	0.00049187413
0.10768060	0.035110393	0.00049686785
0.10781104	0.034936457	0.00049678870
0.10794149	0.034865163	0.00049229564
0.10807193	0.034414364	0.00049401974
0.10820237	0.035772435	0.00050235145
0.10833281	0.035006309	0.00049628983
0.10846326	0.034930595	0.00050896754
0.10859370	0.035211727	0.00051111265
0.10872414	0.034540494	0.00051261974
0.10885459	0.034408713	0.00051492307
0.10898503	0.034042189	0.00051072107
0.10911547	0.035237862	0.00052750576
0.10924592	0.034432686	0.00052285655
0.10937636	0.034814392	0.00052209131
0.10950680	0.035034824	0.00053104471
0.10963725	0.034683031	0.00052959317
0.10976769	0.034302976	0.00052698250
0.10989813	0.033306621	0.00052373100
0.11002858	0.033714959	0.00052389051
0.11015902	0.034648660	0.00053595389
0.11028946	0.033913792	0.00053521016
0.11041991	0.033450772	0.00052941333
0.11055035	0.033942685	0.00053667937
0.11068079	0.035326317	0.00054576677
0.11081124	0.034259542	0.00053980705
0.11094168	0.033834573	0.00053948062
0.11107212	0.034586612	0.00054347544
0.11120257	0.034896872	0.00055149080
0.11133301	0.034641189	0.00054838656
0.11146345	0.033496069	0.00054212830
0.11159390	0.035151847	0.00056094359
0.11172434	0.035288460	0.00055875765
0.11185478	0.034160137	0.00055085544
0.11198523	0.033965294	0.00054988580
0.11211567	0.033818578	0.00055007629
0.11224611	0.034563831	0.00055591929
0.11237656	0.034881743	0.00056018319
0.11250700	0.033915066	0.00055206791
0.11263744	0.033653653	0.00055536376
0.11276788	0.033869202	0.00055477681
0.11289833	0.034755342	0.00056673071
0.11302877	0.035031757	0.00056757562
0.11315921	0.034469136	0.00056137979
0.11328966	0.034288308	0.00055812541
0.11342010	0.034724100	0.00054975530
0.11355054	0.035054485	0.00054901854
0.11368099	0.033623244	0.00053613242
0.11381143	0.034626647	0.00053592212
0.11394187	0.034152995	0.00053516202
0.11407232	0.034537467	0.00053369428
0.11420276	0.034010417	0.00052775103
0.11433320	0.033082533	0.00052257390
0.11446365	0.034064922	0.00052447114
0.11459409	0.034423796	0.00052408143
0.11472453	0.033688840	0.00052128957
0.11485498	0.034292896	0.00052140527
0.11498542	0.033782994	0.00052036517
0.11511586	0.034347110	0.00052138393
0.11524631	0.033485500	0.00051200360
0.11537675	0.034569354	0.00052226539
0.11550719	0.034186164	0.00051440565
0.11563764	0.033680796	0.00051307762
0.11576808	0.034592440	0.00052014784
0.11589852	0.034758385	0.00051430503
0.11602897	0.034298392	0.00051793550
0.11615941	0.034468051	0.00051481204
0.11628985	0.033504710	0.00050600536
0.11642030	0.033862485	0.00051048848
0.11655074	0.034160092	0.00050939106
0.11668118	0.033468106	0.00050483227
0.11681163	0.034638183	0.00051551909
0.11694207	0.034306223	0.00050862982
0.11707251	0.033120926	0.00050211831
0.11720295	0.033123906	0.00050013775
0.11733340	0.033758545	0.00050318649
0.11746384	0.033838362	0.00050502316
0.11759428	0.033238758	0.00049691932
0.11772473	0.034233691	0.00050688776
0.11785517	0.033404541	0.00050263917
0.11798561	0.034031408	0.00049986394
0.11811606	0.033702145	0.00050150398
0.11824650	0.033041550	0.00049489706
0.11837694	0.033488937	0.00049585936
0.11850739	0.033068684	0.00049365085
0.11863783	0.033987706	0.00049743728
0.11876827	0.033197495	0.00049149253
0.11889872	0.033690470	0.00049533708
0.11902916	0.033368679	0.00049088211
0.11915960	0.033644905	0.00049316880
0.11929005	0.033185186	0.00048767734
0.11942049	0.033515243	0.00049327125
0.11955093	0.034074181	0.00049374315
0.11968138	0.033210234	0.00048650855
0.11981182	0.034125336	0.00049329302
0.11994226	0.033865672	0.00049102870
0.12007271	0.033786902	0.00048783850
0.12020315	0.033521826	0.00048575716
0.12033359	0.033584186	0.00048515611
0.12046404	0.033469852	0.00048452893
0.12059448	0.033288782	0.00048316503
0.12072492	0.033649048	0.00048294745
0.12085537	0.033116364	0.00048107019
0.12098581	0.034091844	0.00048564672
0.12111625	0.033514580	0.00048129702
0.12124670	0.033567865	0.00048228332
0.12137714	0.034085809	0.00048225746
0.12150758	0.034082971	0.00048451944
0.12163802	0.033806038	0.00048143776
0.12176847	0.033526084	0.00047568083
0.12189891	0.032919306	0.00047458572
0.12202935	0.033674256	0.00047818406
0.12215980	0.033279893	0.00047598392
0.12229024	0.033443316	0.00047653646
0.12242068	0.033703194	0.00047407750
0.12255113	0.033149267	0.00047290007
0.12268157	0.034260792	0.00047996352
0.12281201	0.032345719	0.00046589189
0.12294246	0.033861001	0.00047735658
0.12307290	0.033096193	0.00047194253
0.12320334	0.034135321	0.00047626798
0.12333379	0.034421282	0.00047974109
0.12346423	0.033407864	0.00047206193
0.12359467	0.033501191	0.00047419584
0.12372512	0.033005817	0.00046996261
0.12385556	0.032889135	0.00046720916
0.12398600	0.033177232	0.00047230389
0.12411645	0.033556604	0.00047156690
0.12424689	0.033945698	0.00047443382
0.12437733	0.034253586	0.00047939260
0.12450778	0.033784892	0.00047249557
0.12463822	0.034068391	0.00047569384
0.12476866	0.033398086	0.00046991441
0.12489911	0.033226763	0.00046952326
0.12502955	0.033124214	0.00046984550
0.12515999	0.033086234	0.00046729773
0.12529044	0.033273986	0.00046821912
0.12542088	0.033170277	0.00046837997
0.12555132	0.032253545	0.00046032459
0.12568177	0.033872007	0.00047206740
0.12581221	0.033943942	0.00047245021
0.12594265	0.033867612	0.00046960360
0.12607309	0.033591546	0.00047157363
0.12620354	0.032338977	0.00046048536
0.12633398	0.032659717	0.00046311725
0.12646442	0.033205180	0.00046850420
0.12659487	0.033089110	0.00046364694
0.12672531	0.033224860	0.00046767112
0.12685575	0.032966809	0.00046332407
0.12698620	0.033713159	0.00046948338
0.12711664	0.033623419	0.00046827705
0.12724708	0.033023019	0.00046210956
0.12737753	0.032640230	0.00046521183
0.12750797	0.032930285	0.00046191585
0.12763841	0.033326501	0.00046422409
0.12776886	0.033262104	0.00046556388
0.12789930	0.033911421	0.00046576021
0.12802974	0.033258778	0.00046488766
0.12816019	0.032736811	0.00046054870
0.12829063	0.033126317	0.00046169625
0.12842107	0.032974767	0.00046109810
0.12855152	0.032696959	0.00045929788
0.12868196	0.032513699	0.00045979918
0.12881240	0.033432067	0.00046408321
0.12894285	0.032709634	0.00045795227
0.12907329	0.033078176	0.00046060719
0.12920373	0.033300769	0.00046390050
0.12933418	0.032447281	0.00045634017
0.12946462	0.033159949	0.00046176377
0.12959506	0.032745360	0.00045921809
0.12972551	0.033302675	0.00046175716
0.12985595	0.032667846	0.00045933491
0.12998639	0.033236367	0.00045939018
0.13011684	0.033705174	0.00046418618
0.13024728	0.033504922	0.00046313055
0.13037772	0.032625240	0.00045618149
0.13050816	0.033465105	0.00046136622
0.13063861	0.033540065	0.00046214020
0.13076905	0.033316193	0.00045857368
0.13089949	0.033076485	0.00045954378
0.13102994	0.032391469	0.00045246366
0.13116038	0.033200293	0.00045912925
0.13129082	0.032867172	0.00045770122
0.13142127	0.033596541	0.00046090339
0.13155171	0.033482867	0.00046062980
0.13168215	0.033347382	0.00045907742
0.13181260	0.031624569	0.00044759308
0.13194304	0.033221985	0.00045914331
0.13207348	0.032080383	0.00045118119
0.13220393	0.033767830	0.00046142379
0.13233437	0.033124352	0.00045776284
0.13246481	0.032542396	0.00045323772
0.13259526	0.033845102	0.00046154206
0.13272570	0.033070512	0.00045604775
0.13285614	0.032566138	0.00045107224
0.13298659	0.033225395	0.00045729637
0.13311703	0.032450807	0.00045055411
0.13324747	0.033379646	0.00045725040
0.13337792	0.032456981	0.00045129724
0.13350836	0.032559751	0.00045309298
0.13363880	0.032656214	0.00045234622
0.13376925	0.033056345	0.00045257671
0.13389969	0.033534368	0.00045747473
0.13403013	0.033211918	0.00045691779
0.13416058	0.033161022	0.00045238504
0.13429102	0.032324750	0.00045075937
0.13442146	0.033262426	0.00045407581
0.13455191	0.032618811	0.00044927831
0.13468235	0.033088935	0.00045619542
0.13481279	0.032848626	0.00045104068
0.13494323	0.032790930	0.00045405625
0.13507368	0.031902579	0.00044590495
0.13520412	0.033337444	0.00045134523
0.13533456	0.032037491	0.00044721442
0.13546501	0.033711064	0.00045482821
0.13559545	0.032838357	0.00045058269
0.13572589	0.032843040	0.00045171268
0.13585634	0.031861156	0.00044173795
0.13598678	0.033070448	0.00045270378
0.13611722	0.032645905	0.00044908247
0.13624767	0.032797601	0.00044765439
0.13637811	0.032110530	0.00044575005
0.13650855	0.032616306	0.00044704924
0.13663900	0.032400436	0.00044666071
0.13676944	0.032950331	0.00045022708
0.13689988	0.032228755	0.00044409812
0.13703033	0.032992042	0.00044972794
0.13716077	0.032260524	0.00044579364
0.13729121	0.033119874	0.00045029636
0.13742166	0.032378678	0.00044481969
0.13755210	0.032542429	0.00044520485
0.13768254	0.032820143	0.00044893295
0.13781299	0.032165430	0.00044575505
0.13794343	0.032661383	0.00044441702
0.13807387	0.032200853	0.00044498414
0.13820432	0.031910508	0.00044098793
0.13833476	0.033262147	0.00044776847
0.13846520	0.032033725	0.00044337933
0.13859565	0.032999951	0.00044698047
0.13872609	0.032047954	0.00044110693
0.13885653	0.032427626	0.00044464602
0.13898698	0.032084478	0.00043977350
0.13911742	0.032536743	0.00044328948
0.13924786	0.032016938	0.00044009919
0.13937830	0.032126799	0.00044145678
0.13950875	0.032673612	0.00044490901
0.13963919	0.032303543	0.00044231232
0.13976963	0.032722938	0.00044453230
0.13990008	0.032064723	0.00044147928
0.14003052	0.032149616	0.00043934849
0.14016096	0.032225232	0.00044238796
0.14029141	0.031929550	0.00043663047
0.14042185	0.032742561	0.00044350112
0.14055229	0.031438541	0.00043726636
0.14068274	0.033225408	0.00044413846
0.14081318	0.032740883	0.00044420905
0.14094362	0.031862164	0.00043754103
0.14107407	0.032058772	0.00043698056
0.14120451	0.031761421	0.00043706152
0.14133495	0.031782536	0.00043558898
0.14146540	0.031905473	0.00043772359
0.14159584	0.033034475	0.00044601327
0.14172628	0.031221057	0.00043093494
0.14185673	0.032202837	0.00044056220
0.14198717	0.032527127	0.00043931327
0.14211761	0.032200809	0.00043712132
0.14224806	0.032544835	0.00044095282
0.14237850	0.031993471	0.00043365049
0.14250894	0.032138069	0.00043735136
0.14263939	0.031651150	0.00043397590
0.14276983	0.032119590	0.00043406048
0.14290027	0.033073166	0.00044248036
0.14303072	0.032678097	0.00043714188
0.14316116	0.031926616	0.00043502375
0.14329160	0.033083837	0.00044221379
0.14342205	0.032572277	0.00043600843
0.14355249	0.032739172	0.00043725912
0.14368293	0.032433581	0.00043864156
0.14381337	0.032355253	0.00043298514
0.14394382	0.032791370	0.00044033108
0.14407426	0.032303971	0.00043303174
0.14420470	0.031757827	0.00043099811
0.14433515	0.033260106	0.00044194099
0.14446559	0.032257609	0.00043353028
0.14459603	0.031680527	0.00042968431
0.14472648	0.032088538	0.00043382183
0.14485692	0.032050823	0.00043088794
0.14498736	0.032021836	0.00043321410
0.14511781	0.031742829	0.00042935890
0.14524825	0.032922618	0.00043892032
0.14537869	0.031870175	0.00043104601
0.14550914	0.032449585	0.00043271590
0.14563958	0.032608895	0.00043601407
0.14577002	0.032456189	0.00043291639
0.14590047	0.032481746	0.00043427543
0.14603091	0.031429598	0.00042867190
0.14616135	0.032266950	0.00043217009
0.14629180	0.031944145	0.00043084882
0.14642224	0.031602017	0.00043094346
0.14655268	0.031853828	0.00042967374
0.14668313	0.031996182	0.00043099646
0.14681357	0.032457080	0.00043456501
0.14694401	0.031889018	0.00042910642
0.14707446	0.031477332	0.00042815946
0.14720490	0.032012529	0.00042991365
0.14733534	0.031479641	0.00042826061
0.14746579	0.032105082	0.00043202655
0.14759623	0.032918245	0.00043564421
0.14772667	0.031526934	0.00042696753
0.14785712	0.032026147	0.00042942716
0.14798756	0.032142126	0.00043075352
0.14811800	0.031345801	0.00042566932
0.14824844	0.031701019	0.00042766768
0.14837889	0.032069779	0.00043130474
0.14850933	0.031983887	0.00042907780
0.14863977	0.031749084	0.00042483523
0.14877022	0.031065588	0.00042357083
0.14890066	0.031932025	0.00042748649
0.14903110	0.032314750	0.00042984862
0.14916155	0.032330907	0.00043190968
0.14929199	0.031507167	0.00042394023
0.14942243	0.032036318	0.00042879383
0.14955288	0.031838445	0.00042884399
0.14968332	0.031669210	0.00042398034
0.14981376	0.031443903	0.00042524642
0.14994421	0.032391147	0.00042824546
0.15007465	0.032753678	0.00043169244
0.15020509	0.032815541	0.00043372320
0.15033554	0.031391382	0.00042122439
0.15046598	0.031339111	0.00042547312
0.15059642	0.031350437	0.00042269044
0.15072687	0.031904793	0.00042493062
0.15085731	0.031927100	0.00042713302
0.15098775	0.031896057	0.00042614427
0.15111820	0.031184859	0.00042218816
0.15124864	0.031990399	0.00042698625
0.15137908	0.031467665	0.00042201576
0.15150953	0.030965308	0.00042164697
0.15163997	0.031885291	0.00042401809
0.15177041	0.031593404	0.00042300141
0.15190086	0.031593577	0.00042437621
0.15203130	0.030966300	0.00041822247
0.15216174	0.031531192	0.00042350205
0.15229219	0.031530396	0.00042362762
0.15242263	0.031909721	0.00042370143
0.15255307	0.032081785	0.00042691240
0.15268351	0.032682932	0.00042845140
0.15281396	0.032330119	0.00042544039
0.15294440	0.032770960	0.00043017578
0.15307484	0.031444239	0.00042061128
0.15320529	0.032597713	0.00042694514
0.15333573	0.031581774	0.00042183967
0.15346617	0.031872962	0.00042319442
0.15359662	0.032139862	0.00042449293
0.15372706	0.031546751	0.00042046826
0.15385750	0.032027576	0.00042263099
0.15398795	0.031662827	0.00042248208
0.15411839	0.031788192	0.00042202564
0.15424883	0.031583316	0.00041888424
0.15437928	0.032258727	0.00042366213
0.15450972	0.032568320	0.00042552440
0.15464016	0.031720201	0.00042132730
0.15477061	0.031543276	0.00041956092
0.15490105	0.032806373	0.00042515302
0.15503149	0.031532533	0.00041889758
0.15516194	0.032068679	0.00042231438
0.15529238	0.031673414	0.00042043598
0.15542282	0.031789646	0.00041977817
0.15555327	0.031453158	0.00041880021
0.15568371	0.031791944	0.00042032332
0.15581415	0.032028882	0.00042191285
0.15594460	0.031037508	0.00041432777
0.15607504	0.031568338	0.00041741738
0.15620548	0.031473851	0.00041768507
0.15633593	0.032285480	0.00042100200
0.15646637	0.032289470	0.00042134873
0.15659681	0.032041486	0.00042160442
0.15672726	0.031508921	0.00041598956
0.15685770	0.032264438	0.00042247831
0.15698814	0.031380685	0.00041568134
0.15711858	0.031421558	0.00041576251
0.15724903	0.032126997	0.00042079147
0.15737947	0.031638303	0.00041711124
0.15750991	0.031033660	0.00041236900
0.15764036	0.031882364	0.00041882583
0.15777080	0.031982873	0.00041851651
0.15790124	0.031340176	0.00041371835
0.15803169	0.031415892	0.00041564467
0.15816213	0.031497284	0.00041595767
0.15829257	0.031771371	0.00041690954
0.15842302	0.031444663	0.00041539452
0.15855346	0.031892513	0.00041669512
0.15868390	0.031536374	0.00041644273
0.15881435	0.030902846	0.00041276277
0.15894479	0.031322115	0.00041418604
0.15907523	0.032233966	0.00041785404
0.15920568	0.031701356	0.00041499400
0.15933612	0.031603191	0.00041370344
0.15946656	0.030762659	0.00040843070
0.15959701	0.031095578	0.00041121835
0.15972745	0.031386750	0.00041412722
0.15985789	0.031773428	0.00041554629
0.15998834	0.031612832	0.00041331523
0.16011878	0.031365642	0.00041259153
0.16024922	0.031591928	0.00041231540
0.16037967	0.031403975	0.00041340639
0.16051011	0.031659196	0.00041428895
0.16064055	0.030644741	0.00040697939
0.16077100	0.031711529	0.00041474980
0.16090144	0.031640409	0.00041562206
0.16103188	0.031118307	0.00040941192
0.16116233	0.031691103	0.00041333339
0.16129277	0.031439770	0.00041193532
0.16142321	0.031301521	0.00041081477
0.16155365	0.031598287	0.00041257328
0.16168410	0.031273936	0.00040980116
0.16181454	0.031053988	0.00040871295
0.16194498	0.031500640	0.00041098715
0.16207543	0.031429959	0.00041034981
0.16220587	0.030966035	0.00040795922
0.16233631	0.031761242	0.00041188867
0.16246676	0.031166709	0.00041001724
0.16259720	0.030999375	0.00040769413
0.16272764	0.031747390	0.00041131541
0.16285809	0.031619315	0.00041138253
0.16298853	0.031191989	0.00040875658
0.16311897	0.030951583	0.00040676794
0.16324942	0.031742812	0.00041351205
0.16337986	0.031216866	0.00040757194
0.16351030	0.031579350	0.00041066508
0.16364075	0.031982945	0.00041385875
0.16377119	0.031060132	0.00040519985
0.16390163	0.031210289	0.00040828961
0.16403208	0.031536541	0.00040964603
0.16416252	0.031958742	0.00041150368
0.16429296	0.030351589	0.00040405273
0.16442341	0.031430112	0.00040672174
0.16455385	0.031776941	0.00041097647
0.16468429	0.031599531	0.00040950419
0.16481474	0.031467007	0.00040690459
0.16494518	0.030858969	0.00040542157
0.16507562	0.031085263	0.00040496963
0.16520607	0.031150368	0.00040581779
0.16533651	0.031393161	0.00040869206
0.16546695	0.031464086	0.00040708963
0.16559740	0.031085420	0.00040664294
0.16572784	0.031748665	0.00040750135
0.16585828	0.031283949	0.00040551123
0.16598872	0.030593024	0.00040341113
0.16611917	0.032153121	0.00041201178
0.16624961	0.030519827	0.00040118922
0.16638005	0.031527996	0.00040840644
0.16651050	0.031071920	0.00040353267
0.16664094	0.032120120	0.00041094350
0.16677138	0.030831041	0.00040189630
0.16690183	0.031373436	0.00040497711
0.16703227	0.031098244	0.00040537803
0.16716271	0.031973914	0.00040720543
0.16729316	0.030359449	0.00040008369
0.16742360	0.031600011	0.00040725054
0.16755404	0.031239455	0.00040463863
0.16768449	0.031809092	0.00040774598
0.16781493	0.031222086	0.00040268788
0.16794537	0.031502841	0.00040576643
0.16807582	0.031171015	0.00040499230
0.16820626	0.031294255	0.00040322110
0.16833670	0.031046564	0.00040255475
0.16846715	0.030722013	0.00040049569
0.16859759	0.031462049	0.00040287320
0.16872803	0.030635963	0.00040017621
0.16885848	0.031500630	0.00040437191
0.16898892	0.031053023	0.00040214682
0.16911936	0.030333886	0.00039923383
0.16924981	0.030913502	0.00040054909
0.16938025	0.030918005	0.00040022872
0.16951069	0.030977420	0.00040227617
0.16964114	0.031144965	0.00040338504
0.16977158	0.031387848	0.00040322036
0.16990202	0.031011789	0.00039910884
0.17003247	0.031620302	0.00040408812
0.17016291	0.032249515	0.00040801939
0.17029335	0.031615058	0.00040277958
0.17042379	0.031559520	0.00040363583
0.17055424	0.031360150	0.00040284424
0.17068468	0.030917317	0.00039962555
0.17081512	0.030411360	0.00039733787
0.17094557	0.031057651	0.00039875107
0.17107601	0.031295546	0.00040250210
0.17120645	0.031730017	0.00040630482
0.17133690	0.030819971	0.00039855759
0.17146734	0.031020969	0.00039846231
0.17159778	0.030483834	0.00039554588
0.17172823	0.031192560	0.00039979053
0.17185867	0.031216401	0.00040126141
0.17198911	0.031620563	0.00040076535
0.17211956	0.031194362	0.00040044036
0.17225000	0.031015467	0.00039873713
0.17238044	0.031321270	0.00040006178
0.17251089	0.031314989	0.00040110043
0.17264133	0.031179323	0.00039840180
0.17277177	0.031797851	0.00040353362
0.17290222	0.031186139	0.00039972457
0.17303266	0.031596861	0.00039957199
0.17316310	0.030514481	0.00039547409
0.17329355	0.030492127	0.00039551009
0.17342399	0.031796314	0.00040084218
0.17355443	0.031408017	0.00040045644
0.17368488	0.030955048	0.00039494087
0.17381532	0.030638703	0.00039663701
0.17394576	0.031234545	0.00039914674
0.17407621	0.030676121	0.00039467167
0.17420665	0.030607283	0.00039503989
0.17433709	0.030353329	0.00039290743
0.17446753	0.031211172	0.00039765221
0.17459798	0.030535799	0.00039454391
0.17472842	0.031188984	0.00039725229
0.17485886	0.030656515	0.00039608929
0.17498931	0.031033502	0.00039704943
0.17511975	0.031530733	0.00039659242
0.17525019	0.030989893	0.00039558490
0.17538064	0.030698699	0.00039444859
0.17551108	0.031179860	0.00039751316
0.17564152	0.031116637	0.00039598362
0.17577197	0.031322137	0.00039598032
0.17590241	0.030554101	0.00039348856
0.17603285	0.030840675	0.00039408565
0.17616330	0.031361801	0.00039628669
0.17629374	0.031217721	0.00039661138
0.17642418	0.031137301	0.00039523387
0.17655463	0.030279493	0.00039071958
0.17668507	0.030897066	0.00039420463
0.17681551	0.031721469	0.00039816056
0.17694596	0.031065042	0.00039508242
0.17707640	0.031511405	0.00039691093
0.17720684	0.030986289	0.00039255405
0.17733729	0.031775419	0.00039910919
0.17746773	0.031143069	0.00039364473
0.17759817	0.031271326	0.00039595631
0.17772862	0.030557988	0.00039279054
0.17785906	0.031040779	0.00039173411
0.17798950	0.031590616	0.00039667892
0.17811995	0.031175640	0.00039433416
0.17825039	0.030749974	0.00039052850
0.17838083	0.031313880	0.00039678666
0.17851128	0.030723503	0.00039031729
0.17864172	0.030470212	0.00039084536
0.17877216	0.030856693	0.00039194885
0.17890260	0.030548243	0.00038892035
0.17903305	0.031046600	0.00039415556
0.17916349	0.030694949	0.00038951413
0.17929393	0.030949938	0.00039135693
0.17942438	0.030317088	0.00038866907
0.17955482	0.030821887	0.00039016780
0.17968526	0.031213246	0.00039357541
0.17981571	0.031276872	0.00039389949
0.17994615	0.030885622	0.00038960110
0.18007659	0.030680855	0.00039116159
0.18020704	0.031094576	0.00039159311
0.18033748	0.030841081	0.00038962263
0.18046792	0.031199491	0.00039391800
0.18059837	0.031007654	0.00039043658
0.18072881	0.030473992	0.00038665874
0.18085925	0.030783944	0.00038971300
0.18098970	0.030287342	0.00038508035
0.18112014	0.031214626	0.00039402408
0.18125058	0.031122486	0.00038998107
0.18138103	0.030736246	0.00038912873
0.18151147	0.030633708	0.00038818602
0.18164191	0.030641289	0.00038652385
0.18177236	0.031027967	0.00039074116
0.18190280	0.031569952	0.00039344053
0.18203324	0.030572701	0.00038644255
0.18216369	0.030455318	0.00039588134
0.18229413	0.030960529	0.00039824621
0.18242457	0.030464761	0.00040063189
0.18255502	0.030707289	0.00040472910
0.18268546	0.029868379	0.00040000639
0.18281590	0.030942681	0.00040775014
0.18294635	0.030994316	0.00040966251
0.18307679	0.030631167	0.00040844628
0.18320723	0.031078409	0.00041550313
0.18333767	0.030737619	0.00041228091
0.18346812	0.031193899	0.00041870555
0.18359856	0.030714318	0.00041594188
0.18372900	0.030241479	0.00041395436
0.18385945	0.030046329	0.00041346992
0.18398989	0.030555085	0.00041644925
0.18412033	0.030922007	0.00042256510
0.18425078	0.030385634	0.00042134013
0.18438122	0.030796590	0.00042159958
0.18451166	0.031453873	0.00042669268
0.18464211	0.030681749	0.00042449274
0.18477255	0.030801998	0.00042613921
0.18490299	0.030189124	0.00042545168
0.18503344	0.030750221	0.00042529587
0.18516388	0.030722582	0.00042952880
0.18529432	0.030751748	0.00042988460
0.18542477	0.031402770	0.00043429390
0.18555521	0.030448669	0.00043117838
0.18568565	0.031018893	0.00043314913
0.18581610	0.031326063	0.00043520785
0.18594654	0.030755913	0.00043240425
0.18607698	0.030874344	0.00043371024
0.18620743	0.030613090	0.00043470815
0.18633787	0.030542687	0.00043762383
0.18646831	0.030595922	0.00043399756
0.18659876	0.031222565	0.00044089900
0.18672920	0.030812520	0.00043943382
0.18685964	0.031076839	0.00044058871
0.18699009	0.030660994	0.00043821783
0.18712053	0.030862606	0.00042910681
0.18725097	0.030208814	0.00042297067
0.18738142	0.031296340	0.00042613783
0.18751186	0.030741638	0.00042042772
0.18764230	0.031092957	0.00042202951
0.18777274	0.031124312	0.00042005061
0.18790319	0.030929622	0.00041744878
0.18803363	0.031089941	0.00041800735
0.18816407	0.031084454	0.00041386063
0.18829452	0.030486522	0.00041224394
0.18842496	0.030825670	0.00041269572
0.18855540	0.031135882	0.00041277315
0.18868585	0.030166880	0.00040754501
0.18881629	0.031218148	0.00040934529
0.18894673	0.030591864	0.00040780034
0.18907718	0.030728203	0.00040626005
0.18920762	0.030956766	0.00040786226
0.18933806	0.030563281	0.00040300811
0.18946851	0.031176869	0.00040640086
0.18959895	0.030894490	0.00040447248
0.18972939	0.030472320	0.00040068514
0.18985984	0.030636331	0.00040013667
0.18999028	0.030955520	0.00040184331
0.19012072	0.030991535	0.00040206034
0.19025117	0.031288462	0.00040058477
0.19038161	0.030878126	0.00040035708
0.19051205	0.030357490	0.00039622228
0.19064250	0.031543188	0.00040186042
0.19077294	0.031298882	0.00040157419
0.19090338	0.030652938	0.00039465022
0.19103383	0.030596128	0.00039476575
0.19116427	0.029811744	0.00038872787
0.19129471	0.030599611	0.00039233214
0.19142516	0.031403259	0.00039868469
0.19155560	0.030694985	0.00039107370
0.19168604	0.029386880	0.00038497841
0.19181649	0.030529761	0.00039161497
0.19194693	0.030904463	0.00039098110
0.19207737	0.030273736	0.00038916728
0.19220781	0.031136871	0.00039156775
0.19233826	0.030661634	0.00038987253
0.19246870	0.031002714	0.00039190010
0.19259914	0.031052479	0.00038858234
0.19272959	0.031018476	0.00039155146
0.19286003	0.031182690	0.00039166520
0.19299047	0.030436549	0.00038518328
0.19312092	0.030398944	0.00038446422
0.19325136	0.030735888	0.00038795343
0.19338180	0.030088185	0.00038385929
0.19351225	0.030645656	0.00038877996
0.19364269	0.030798606	0.00038574276
0.19377313	0.030641303	0.00038745389
0.19390358	0.030702960	0.00038734775
0.19403402	0.030258559	0.00038246535
0.19416446	0.030348491	0.00038546082
0.19429491	0.030496586	0.00038415176
0.19442535	0.030250526	0.00038288743
0.19455579	0.030538208	0.00038569243
0.19468624	0.030968427	0.00038514290
0.19481668	0.029867212	0.00038278509
0.19494712	0.030872138	0.00038663896
0.19507757	0.030775733	0.00038556968
0.19520801	0.030822637	0.00038569401
0.19533845	0.030707947	0.00038275292
0.19546890	0.030956590	0.00038742549
0.19559934	0.031023536	0.00038819880
0.19572978	0.030388062	0.00038186682
0.19586023	0.030427660	0.00038264615
0.19599067	0.030612781	0.00038351824
0.19612111	0.030636584	0.00038196771
0.19625156	0.030206459	0.00038336416
0.19638200	0.030433657	0.00038092766
0.19651244	0.030096772	0.00038141034
0.19664288	0.030620279	0.00038308927
0.19677333	0.029758164	0.00037653990
0.19690377	0.030871166	0.00038447639
0.19703421	0.030787107	0.00038306479
0.19716466	0.030810799	0.00038376621
0.19729510	0.030775757	0.00038319213
0.19742554	0.030947647	0.00038285662
0.19755599	0.030213281	0.00038062439
0.19768643	0.031192004	0.00038607655
0.19781687	0.030452115	0.00037967422
0.19794732	0.030720517	0.00038299999
0.19807776	0.030813896	0.00038121051
0.19820820	0.030403833	0.00037913155
0.19833865	0.030297479	0.00037995638
0.19846909	0.030631341	0.00037983295
0.19859953	0.030232867	0.00037907129
0.19872998	0.030094588	0.00037768616
0.19886042	0.030252395	0.00037724206
0.19899086	0.030725430	0.00038236451
0.19912131	0.030506678	0.00037881531
0.19925175	0.029727181	0.00037604356
0.19938219	0.030853457	0.00038158852
0.19951264	0.030783953	0.00037989492
0.19964308	0.031156205	0.00038271168
0.19977352	0.030060054	0.00037627534
0.19990397	0.029676901	0.00037403312
0.20003441	0.030375597	0.00037956118
0.20016485	0.030339223	0.00037640984
0.20029530	0.030805353	0.00038041782
0.20042574	0.030265084	0.00037815675
0.20055618	0.030637322	0.00037826611
0.20068663	0.030675701	0.00037972427
0.20081707	0.030529022	0.00037690704
0.20094751	0.031207654	0.00038116188
0.20107795	0.030044880	0.00037625276
0.20120840	0.030491447	0.00037623123
0.20133884	0.031007940	0.00038105059
0.20146928	0.030864314	0.00037979519
0.20159973	0.030240476	0.00037603785
0.20173017	0.030425073	0.00037692450
0.20186061	0.030487972	0.00037595912
0.20199106	0.030384681	0.00037664819
0.20212150	0.030167669	0.00037556138
0.20225194	0.030476997	0.00037563633
0.20238239	0.030579892	0.00037730189
0.20251283	0.030515303	0.00037638304
0.20264327	0.030356290	0.00037496236
0.20277372	0.031139897	0.00038098566
0.20290416	0.030618326	0.00037682523
0.20303460	0.030311347	0.00037510428
0.20316505	0.030462275	0.00037505664
0.20329549	0.029898919	0.00037129528
0.20342593	0.031307390	0.00037969201
0.20355638	0.030641499	0.00037536464
0.20368682	0.030897361	0.00037577903
0.20381726	0.030076388	0.00037378966
0.20394771	0.030503780	0.00037256346
0.20407815	0.030015703	0.00037267523
0.20420859	0.030661992	0.00037520138
0.20433904	0.030240538	0.00037078498
0.20446948	0.029994592	0.00037172128
0.20459992	0.030551865	0.00037328757
0.20473037	0.030069805	0.00037077506
0.20486081	0.030283739	0.00037246403
0.20499125	0.030422681	0.00037163418
0.20512170	0.030662528	0.00037507713
0.20525214	0.030189221	0.00037219492
0.20538258	0.029776778	0.00036798994
0.20551302	0.030104542	0.00037055078
0.20564347	0.030026078	0.00036940307
0.20577391	0.029756502	0.00036926565
0.20590435	0.030009076	0.00037024172
0.20603480	0.030315754	0.00037002751
0.20616524	0.030197625	0.00036990174
0.20629568	0.030438559	0.00037198310
0.20642613	0.030659111	0.00037229086
0.20655657	0.029688658	0.00036863367
0.20668701	0.029841896	0.00036806085
0.20681746	0.030481639	0.00037171014
0.20694790	0.030436542	0.00037235485
0.20707834	0.030119836	0.00036904594
0.20720879	0.030014045	0.00037023393
0.20733923	0.030545934	0.00037168040
0.20746967	0.030633594	0.00037113781
0.20760012	0.029957488	0.00036955153
0.20773056	0.030135249	0.00036660368
0.20786100	0.030780645	0.00037380880
0.20799145	0.029765617	0.00036692416
0.20812189	0.030431473	0.00037020907
0.20825233	0.029953426	0.00036764692
0.20838278	0.030716766	0.00037117021
0.20851322	0.029867476	0.00036715244
0.20864366	0.030247328	0.00037017117
0.20877411	0.030725556	0.00037091038
0.20890455	0.030590628	0.00037091492
0.20903499	0.029675314	0.00036536784
0.20916544	0.030083801	0.00036706315
0.20929588	0.030460782	0.00037094634
0.20942632	0.030686874	0.00036992867
0.20955677	0.030422801	0.00037046673
0.20968721	0.030193381	0.00036792436
0.20981765	0.029969690	0.00036540771
0.20994809	0.030401785	0.00036970621
0.21007854	0.030372975	0.00036867068
0.21020898	0.030905236	0.00037068378
0.21033942	0.030192384	0.00036845543
0.21046987	0.030192744	0.00036616310
0.21060031	0.030032893	0.00036738922
0.21073075	0.030663608	0.00036965153
0.21086120	0.030462389	0.00036932628
0.21099164	0.030627121	0.00036892017
0.21112208	0.030164884	0.00036674938
0.21125253	0.030518504	0.00036679436
0.21138297	0.029497548	0.00036517339
0.21151341	0.029769998	0.00036327662
0.21164386	0.029958406	0.00036585588
0.21177430	0.030321118	0.00036643166
0.21190474	0.029534716	0.00036417318
0.21203519	0.030286023	0.00036817880
0.21216563	0.030029024	0.00036438520
0.21229607	0.029744410	0.00036419649
0.21242652	0.029704498	0.00036497063
0.21255696	0.030507427	0.00036684206
0.21268740	0.030819984	0.00037069700
0.21281785	0.030692753	0.00036769512
0.21294829	0.030495187	0.00036737517
0.21307873	0.030075633	0.00036565316
0.21320918	0.030163656	0.00036497825
0.21333962	0.029748551	0.00036219742
0.21347006	0.030385403	0.00036916902
0.21360051	0.029484240	0.00036109525
0.21373095	0.030511291	0.00036729450
0.21386139	0.029828549	0.00036249418
0.21399184	0.029770922	0.00036172240
0.21412228	0.029752325	0.00036308513
0.21425272	0.030007692	0.00036265665
0.21438316	0.030178427	0.00036429581
0.21451361	0.030539507	0.00036702125
0.21464405	0.030149045	0.00036201293
0.21477449	0.030004125	0.00036284256
0.21490494	0.030150006	0.00036406327
0.21503538	0.029711454	0.00036172571
0.21516582	0.029231369	0.00035998630
0.21529627	0.029667820	0.00035892618
0.21542671	0.029901831	0.00036204680
0.21555715	0.029666811	0.00036020997
0.21568760	0.030181879	0.00036347862
0.21581804	0.030156914	0.00036231635
0.21594848	0.030131631	0.00036229989
0.21607893	0.030430527	0.00036441484
0.21620937	0.029880429	0.00036187910
0.21633981	0.030440693	0.00036290378
0.21647026	0.030078730	0.00036283972
0.21660070	0.029839363	0.00036125354
0.21673114	0.029942052	0.00036097095
0.21686159	0.029830997	0.00036060329
0.21699203	0.029220925	0.00035650840
0.21712247	0.029750911	0.00036098472
0.21725292	0.030307399	0.00036518051
0.21738336	0.029494001	0.00035688956
0.21751380	0.030324812	0.00036153428
0.21764425	0.029590823	0.00035852090
0.21777469	0.030113973	0.00036360188
0.21790513	0.029798329	0.00036098755
0.21803558	0.029628454	0.00035774464
0.21816602	0.030642757	0.00036428270
0.21829646	0.030774938	0.00036497999
0.21842691	0.029982837	0.00035900657
0.21855735	0.030407535	0.00036327210
0.21868779	0.030054889	0.00036106165
0.21881823	0.030411642	0.00036230086
0.21894868	0.030207091	0.00036104809
0.21907912	0.029473068	0.00035481395
0.21920956	0.030244545	0.00036180655
0.21934001	0.029423099	0.00035672781
0.21947045	0.029971297	0.00035922759
0.21960089	0.030681383	0.00036355125
0.21973134	0.030381919	0.00036019241
0.21986178	0.029584564	0.00035647329
0.21999222	0.029517754	0.00035758322
0.22012267	0.029797559	0.00035730603
0.22025311	0.029912274	0.00035938117
0.22038355	0.030041287	0.00035790707
0.22051400	0.029707544	0.00035691078
0.22064444	0.030045372	0.00035956748
0.22077488	0.030075914	0.00035771489
0.22090533	0.029803585	0.00035858229
0.22103577	0.029972933	0.00035790641
0.22116621	0.029556965	0.00035481037
0.22129666	0.029705095	0.00035698638
0.22142710	0.029900483	0.00035761395
0.22155754	0.029861256	0.00035693516
0.22168799	0.029415423	0.00035503804
0.22181843	0.029440006	0.00035271515
0.22194887	0.029776913	0.00035780778
0.22207932	0.029955297	0.00035718751
0.22220976	0.029579647	0.00035455395
0.22234020	0.030002807	0.00035792223
0.22247065	0.029719714	0.00035531482
0.22260109	0.029836360	0.00035650878
0.22273153	0.029785652	0.00035687287
0.22286198	0.029624859	0.00035366445
0.22299242	0.030164027	0.00035990617
0.22312286	0.030049700	0.00035634762
0.22325330	0.029022817	0.00035190300
0.22338375	0.029757327	0.00035632102
0.22351419	0.030083597	0.00035708478
0.22364463	0.029895436	0.00035648220
0.22377508	0.029452933	0.00035479855
0.22390552	0.029955126	0.00035504063
0.22403596	0.030150115	0.00035797012
0.22416641	0.028921498	0.00035063877
0.22429685	0.029491757	0.00035390612
0.22442729	0.029854175	0.00035618055
0.22455774	0.030125642	0.00035523864
0.22468818	0.029877796	0.00035402313
0.22481862	0.030307726	0.00035675433
0.22494907	0.029781630	0.00035397555
0.22507951	0.029498610	0.00035325182
0.22520995	0.029975403	0.00035562049
0.22534040	0.030101877	0.00035483182
0.22547084	0.029859179	0.00035598264
0.22560128	0.029947231	0.00035406065
0.22573173	0.030089744	0.00035622986
0.22586217	0.029707314	0.00035321210
0.22599261	0.029633138	0.00035260713
0.22612306	0.029686806	0.00035358326
0.22625350	0.030266091	0.00035501393
0.22638394	0.029923344	0.00035413411
0.22651439	0.029726779	0.00035389585
0.22664483	0.029890843	0.00035264931
0.22677527	0.029817860	0.00035372272
0.22690572	0.029257226	0.00034945153
0.22703616	0.029581366	0.00035256523
0.22716660	0.030470329	0.00035720822
0.22729705	0.029939421	0.00035299690
0.22742749	0.029824536	0.00035256247
0.22755793	0.029499520	0.00035147840
0.22768837	0.029865283	0.00035188857
0.22781882	0.029466510	0.00035134206
0.22794926	0.029663498	0.00035100126
0.22807970	0.029950648	0.00035428042
0.22821015	0.029664227	0.00035226997
0.22834059	0.029777628	0.00035059086
0.22847103	0.029255897	0.00034985460
0.22860148	0.029200838	0.00034907484
0.22873192	0.029864833	0.00035348964
0.22886236	0.030208502	0.00035398125
0.22899281	0.029078917	0.00034766969
0.22912325	0.029377525	0.00034931354
0.22925369	0.029835184	0.00035359758
0.22938414	0.029426774	0.00034884718
0.22951458	0.029906872	0.00035371189
0.22964502	0.030065470	0.00035055585
0.22977547	0.029195110	0.00034808672
0.22990591	0.028830125	0.00034563816
0.23003635	0.029582688	0.00035007638
0.23016680	0.030174271	0.00035225530
0.23029724	0.030310633	0.00035485655
0.23042768	0.030126809	0.00035013329
0.23055813	0.029794043	0.00035124080
0.23068857	0.029642636	0.00035398891
0.23081901	0.029745726	0.00035871676
0.23094946	0.029710546	0.00036191527
0.23107990	0.030625114	0.00036576878
0.23121034	0.029768645	0.00036461158
0.23134079	0.029064605	0.00036398812
0.23147123	0.029697285	0.00036619130
0.23160167	0.030227960	0.00037154648
0.23173212	0.029920783	0.00037098845
0.23186256	0.029895076	0.00037161620
0.23199300	0.029577428	0.00037214233
0.23212344	0.029739106	0.00037094770
0.23225389	0.028969819	0.00037163877
0.23238433	0.029692273	0.00037549544
0.23251477	0.029310308	0.00037220669
0.23264522	0.029292139	0.00037457315
0.23277566	0.029923069	0.00037878591
0.23290610	0.029575121	0.00037750809
0.23303655	0.030350088	0.00038568197
0.23316699	0.029527893	0.00037738992
0.23329743	0.029920328	0.00038185860
0.23342788	0.029663259	0.00037935184
0.23355832	0.029797103	0.00038127341
0.23368876	0.029779743	0.00038086447
0.23381921	0.029598653	0.00037984566
0.23394965	0.029541259	0.00037702259
0.23408009	0.028794044	0.00037582980
0.23421054	0.029609395	0.00037811789
0.23434098	0.029968569	0.00038385470
0.23447142	0.029253635	0.00037822237
0.23460187	0.030224828	0.00038478668
0.23473231	0.029846883	0.00038275425
0.23486275	0.029659468	0.00038102069
0.23499320	0.030024452	0.00038394361
0.23512364	0.029959417	0.00038382994
0.23525408	0.029722093	0.00038258719
0.23538453	0.029461435	0.00038049317
0.23551497	0.029866124	0.00038298428
0.23564541	0.029625128	0.00038330438
0.23577586	0.029284356	0.00038288972
0.23590630	0.029288220	0.00037892814
0.23603674	0.029540366	0.00038354154
0.23616719	0.029915983	0.00038314553
0.23629763	0.031187061	0.00039248712
0.23642807	0.030140007	0.00038807333
0.23655851	0.029973254	0.00038658662
0.23668896	0.029126712	0.00038200200
0.23681940	0.029886314	0.00038751606
0.23694984	0.030244247	0.00038533858
0.23708029	0.029358615	0.00038449361
0.23721073	0.029622481	0.00038361190
0.23734117	0.029546813	0.00038676181
0.23747162	0.029869231	0.00038751121
0.23760206	0.029982823	0.00038662615
0.23773250	0.030182185	0.00038958107
0.23786295	0.029813940	0.00038843023
0.23799339	0.029145164	0.00038251819
0.23812383	0.029499315	0.00038719514
0.23825428	0.029401510	0.00038415333
0.23838472	0.029651867	0.00038585345
0.23851516	0.029609447	0.00038822192
0.23864561	0.029983420	0.00038842447
0.23877605	0.029695518	0.00039037889
0.23890649	0.029793041	0.00038787101
0.23903694	0.030318427	0.00039224678
0.23916738	0.029426226	0.00038657960
0.23929782	0.030086604	0.00039154918
0.23942827	0.029250675	0.00038675180
0.23955871	0.029031642	0.00038715475
0.23968915	0.029811497	0.00038738579
0.23981960	0.029660796	0.00039089359
0.23995004	0.030183534	0.00039188577
0.24008048	0.029384503	0.00038890948
0.24021093	0.029939960	0.00039289087
0.24034137	0.029765310	0.00038888388
0.24047181	0.029391455	0.00038720829
0.24060226	0.029472854	0.00039042007
0.24073270	0.029310431	0.00038735605
0.24086314	0.029969731	0.00039495594
0.24099358	0.029544159	0.00038873416
0.24112403	0.029509869	0.00038910279
0.24125447	0.029435341	0.00039042688
0.24138491	0.029683610	0.00038998684
0.24151536	0.028696902	0.00038575945
0.24164580	0.028877022	0.00038586493
0.24177624	0.029417909	0.00038878951
0.24190669	0.029442441	0.00039125355
0.24203713	0.029561305	0.00039100266
0.24216757	0.029209916	0.00038934000
0.24229802	0.029244394	0.00039158524
0.24242846	0.029756946	0.00039053123
0.24255890	0.028654092	0.00038614952
0.24268935	0.028956899	0.00038687694
0.24281979	0.030122220	0.00039518286
0.24295023	0.029619394	0.00039402204
0.24308068	0.029641590	0.00039123186
0.24321112	0.029806761	0.00039340272
0.24334156	0.029401935	0.00039362931
0.24347201	0.029291632	0.00038816483
0.24360245	0.029042702	0.00039217494
0.24373289	0.030221680	0.00039654013
0.24386334	0.029069983	0.00039101915
0.24399378	0.029445196	0.00039267233
0.24412422	0.029952516	0.00039379137
0.24425467	0.029158929	0.00039043299
0.24438511	0.029692971	0.00039588912
0.24451555	0.029499901	0.00039347939
0.24464600	0.029597715	0.00039296601
0.24477644	0.030038596	0.00039501898
0.24490688	0.029128502	0.00039227727
0.24503733	0.029728736	0.00039718426
0.24516777	0.029599339	0.00039242523
0.24529821	0.028957384	0.00039293407
0.24542865	0.030458711	0.00039938319
0.24555910	0.028779664	0.00039098325
0.24568954	0.029267848	0.00039365755
0.24581998	0.029102911	0.00039082902
0.24595043	0.029505827	0.00039527796
0.24608087	0.029674654	0.00039646410
0.24621131	0.030205557	0.00039648985
0.24634176	0.029924655	0.00039906625
0.24647220	0.029282097	0.00039231590
0.24660264	0.029166074	0.00039548329
0.24673309	0.029035436	0.00039160706
0.24686353	0.029262579	0.00039393471
0.24699397	0.029359505	0.00039413344
0.24712442	0.029437546	0.00039636087
0.24725486	0.029056360	0.00039041746
0.24738530	0.029587342	0.00039813466
0.24751575	0.029712363	0.00039558506
0.24764619	0.029391623	0.00039643652
0.24777663	0.029325168	0.00039594215
0.24790708	0.029339565	0.00039384266
0.24803752	0.028644388	0.00039137460
0.24816796	0.029439338	0.00039604608
0.24829841	0.029662691	0.00039545912
0.24842885	0.029098856	0.00039600558
0.24855929	0.029233531	0.00039344485
0.24868974	0.029480515	0.00039836756
0.24882018	0.029194315	0.00039634507
0.24895062	0.029379549	0.00039363769
0.24908107	0.029809507	0.00039925142
0.24921151	0.029246945	0.00039495438
0.24934195	0.029302278	0.00039670617
0.24947240	0.029364911	0.00039753913
0.24960284	0.028550202	0.00039082788
0.24973328	0.029174727	0.00039394352
0.24986372	0.029507124	0.00039857940
0.24999417	0.029786473	0.00039891932
0.25012461	0.029657993	0.00040065148
0.25025505	0.029622884	0.00039715389
0.25038550	0.029126119	0.00039433943
0.25051594	0.029022479	0.00039614780
0.25064638	0.028679978	0.00039242072
0.25077683	0.028723580	0.00039491632
0.25090727	0.029624501	0.00040206130
0.25103771	0.029191453	0.00039585554
0.25116816	0.029437091	0.00039876114
0.25129860	0.029717587	0.00039869724
0.25142904	0.029452731	0.00039920054
0.25155949	0.028739959	0.00039607701
0.25168993	0.029565941	0.00039856557
0.25182037	0.029949822	0.00039977371
0.25195082	0.029097326	0.00039575492
0.25208126	0.029653961	0.00039964633
0.25221170	0.029404795	0.00039967328
0.25234215	0.028842718	0.00039392102
0.25247259	0.028379475	0.00039207382
0.25260303	0.029421215	0.00040092963
0.25273348	0.029044894	0.00039428804
0.25286392	0.030133281	0.00040534650
0.25299436	0.029759327	0.00040036256
0.25312481	0.029490036	0.00040070207
0.25325525	0.029801720	0.00040141630
0.25338569	0.029911012	0.00040120587
0.25351614	0.029550863	0.00040050449
0.25364658	0.029594363	0.00040183973
0.25377702	0.028991345	0.00039647222
0.25390747	0.029773794	0.00040270275
0.25403791	0.029016821	0.00039580871
0.25416835	0.029489510	0.00040232254
0.25429879	0.029553648	0.00040101975
0.25442924	0.029030105	0.00039705751
0.25455968	0.029284744	0.00040005488
0.25469012	0.029618745	0.00040081837
0.25482057	0.029534937	0.00040040769
0.25495101	0.029158891	0.00039786679
0.25508145	0.029268662	0.00039857182
0.25521190	0.029639725	0.00040323136
0.25534234	0.029489078	0.00039993698
0.25547278	0.029258661	0.00039665735
0.25560323	0.029508057	0.00040010691
0.25573367	0.029049383	0.00040120299
0.25586411	0.029509172	0.00041224943
0.25599456	0.029216801	0.00041416446
0.25612500	0.029335207	0.00041515880
0.25625544	0.029225790	0.00042045771
0.25638589	0.029398227	0.00042482356
0.25651633	0.029463305	0.00042597355
0.25664677	0.029523209	0.00043013260
0.25677722	0.030008546	0.00043279264
0.25690766	0.029930276	0.00043543405
0.25703810	0.029346152	0.00043579646
0.25716855	0.029159076	0.00043564378
0.25729899	0.028971844	0.00043612595
0.25742943	0.029259396	0.00043971381
0.25755988	0.029621930	0.00044131098
0.25769032	0.029492378	0.00044887973
0.25782076	0.030286593	0.00045011916
0.25795121	0.029313099	0.00044790432
0.25808165	0.029176149	0.00045087107
0.25821209	0.028481192	0.00044369066
0.25834253	0.029310413	0.00045313889
0.25847298	0.029341895	0.00045477822
0.25860342	0.029350153	0.00045949231
0.25873386	0.028959349	0.00045678947
0.25886431	0.028792571	0.00045730983
0.25899475	0.030136088	0.00046748839
0.25912519	0.029683163	0.00046763355
0.25925564	0.029103251	0.00046366913
0.25938608	0.029366704	0.00046816741
0.25951652	0.029416882	0.00046926521
0.25964697	0.029378300	0.00047096278
0.25977741	0.029905293	0.00047597729
0.25990785	0.028866167	0.00047057795
0.26003830	0.029287557	0.00047330690
0.26016874	0.028853157	0.00047615014
0.26029918	0.029046861	0.00047016477
0.26042963	0.028839587	0.00047343056
0.26056007	0.029636681	0.00048092429
0.26069051	0.028788664	0.00047650017
0.26082096	0.029624473	0.00047998712
0.26095140	0.029042325	0.00048134560
0.26108184	0.029129179	0.00047901003
0.26121229	0.030062468	0.00048720685
0.26134273	0.028674997	0.00047921273
0.26147317	0.029432518	0.00048546060
0.26160362	0.029542583	0.00048766923
0.26173406	0.029090028	0.00048474367
0.26186450	0.029436852	0.00048722472
0.26199495	0.029718919	0.00048946675
0.26212539	0.028816116	0.00048469865
0.26225583	0.029116626	0.00048721966
0.26238628	0.029768456	0.00049197335
0.26251672	0.029174917	0.00048725954
0.26264716	0.028430507	0.00048318641
0.26277760	0.029916623	0.00049598937
0.26290805	0.029049669	0.00049171245
0.26303849	0.029906693	0.00049612671
0.26316893	0.029407462	0.00049873686
0.26329938	0.028686592	0.00048719535
0.26342982	0.029471047	0.00049828014
0.26356026	0.029480870	0.00049729453
0.26369071	0.030061735	0.00050485462
0.26382115	0.029409259	0.00049873774
0.26395159	0.029868919	0.00050059779
0.26408204	0.028931763	0.00049539745
0.26421248	0.028351737	0.00049610857
0.26434292	0.029275846	0.00049998449
0.26447337	0.028944921	0.00050059547
0.26460381	0.028266179	0.00049368897
0.26473425	0.028618807	0.00049511649
0.26486470	0.028603552	0.00050227142
0.26499514	0.028845954	0.00050044323
0.26512558	0.029398233	0.00050772075
0.26525603	0.030099718	0.00051715206
[truncated: 573 more rows]
