# Supplementary material for: Rationally seeded computational protein design of ɑ-helical barrels
Source: Nat Chem Biol. 2024 Jun 20;20(8):991–9. doi: 10.1038/s41589-024-01642-0 (PMC11288890; doi:10.1038/s41589-024-01642-0)
Supplement: Supplementary file 3 — PDB and .mtz files used for making figure panels b–d and j–m. [file 41589_2024_1642_MOESM3_ESM.zip › KIA_RP_RSPD_NatChemBiol_data_Figure2/scapCC6_LLIA_panels_e-h/SAXS_panel_i/SAXS_raw_SEC_scapCC6_LLIA/b21-443535_00508.dat]

0.0045000000	1.0326132	0.010053365
0.0046304432	0.96052532	0.0096575455
0.0047608865	0.86048111	0.0087983018
0.0048913297	0.77384828	0.0082235917
0.0050217729	0.72674451	0.0076991522
0.0051522162	0.67429822	0.0074161421
0.0052826594	0.62560391	0.0068109146
0.0054131026	0.57525742	0.0065509891
0.0055435459	0.55142270	0.0062811905
0.0056739891	0.52383906	0.0059837044
0.0058044323	0.48751840	0.0057091004
0.0059348756	0.45652951	0.0054077359
0.0060653188	0.43430357	0.0051415778
0.0061957621	0.40790695	0.0049953199
0.0063262053	0.39169500	0.0048828541
0.0064566485	0.37246114	0.0046583124
0.0065870918	0.35347450	0.0045272617
0.0067175350	0.34849525	0.0044123929
0.0068479782	0.33905383	0.0043522124
0.0069784215	0.31897009	0.0041554550
0.0071088647	0.30344377	0.0040441199
0.0072393079	0.29073125	0.0038822877
0.0073697512	0.28476423	0.0038100876
0.0075001944	0.27913399	0.0037488763
0.0076306376	0.26523588	0.0036320054
0.0077610809	0.25477111	0.0034962535
0.0078915241	0.24274566	0.0034398287
0.0080219673	0.23688008	0.0033195892
0.0081524106	0.23460297	0.0033419361
0.0082828538	0.21410855	0.0030807782
0.0084132970	0.21526716	0.0031585294
0.0085437403	0.20781323	0.0030406628
0.0086741835	0.19951425	0.0029526092
0.0088046267	0.19273017	0.0028865540
0.0089350700	0.18902943	0.0028194511
0.0090655132	0.17718222	0.0026747724
0.0091959565	0.17693375	0.0027511890
0.0093263997	0.17120826	0.0025952564
0.0094568429	0.16544407	0.0025471025
0.0095872862	0.16092527	0.0025324512
0.0097177294	0.15299198	0.0024147934
0.0098481726	0.15030760	0.0024010064
0.0099786159	0.15346026	0.0023998681
0.010109059	0.14363207	0.0022801614
0.010239502	0.14210044	0.0022883735
0.010369946	0.13945527	0.0022270835
0.010500389	0.13868434	0.0022049527
0.010630832	0.13200330	0.0021453318
0.010761275	0.12801032	0.0020771483
0.010891719	0.12688062	0.0020794513
0.011022162	0.12683513	0.0020234782
0.011152605	0.12257395	0.0019891973
0.011283048	0.12080219	0.0019932618
0.011413491	0.11878597	0.0019181495
0.011543935	0.11402835	0.0018675613
0.011674378	0.11185248	0.0018314337
0.011804821	0.10966009	0.0017623044
0.011935264	0.10753002	0.0017471281
0.012065708	0.10748954	0.0017231995
0.012196151	0.10200164	0.0016579607
0.012326594	0.10598063	0.0016974836
0.012457037	0.10172674	0.0016431065
0.012587481	0.10124306	0.0016064258
0.012717924	0.10038503	0.0015785682
0.012848367	0.097320179	0.0015370389
0.012978810	0.095926667	0.0015110778
0.013109253	0.097404494	0.0014828205
0.013239697	0.095185062	0.0014740111
0.013370140	0.094376483	0.0014555678
0.013500583	0.094758580	0.0014531884
0.013631026	0.091292279	0.0014111926
0.013761470	0.091454215	0.0014162362
0.013891913	0.089368328	0.0013636473
0.014022356	0.089206098	0.0013753343
0.014152799	0.090430447	0.0013660874
0.014283243	0.088428152	0.0013405901
0.014413686	0.088219578	0.0013537044
0.014544129	0.086989867	0.0013219795
0.014674572	0.087119108	0.0013092109
0.014805016	0.083310611	0.0012782272
0.014935459	0.083987879	0.0012791681
0.015065902	0.085256702	0.0012848552
0.015196345	0.083978115	0.0012681812
0.015326788	0.083348685	0.0012576724
0.015457232	0.081271647	0.0012349375
0.015587675	0.083145520	0.0012363045
0.015718118	0.083274709	0.0012418000
0.015848561	0.082045466	0.0012153881
0.015979005	0.080026475	0.0012065813
0.016109448	0.078216317	0.0011890604
0.016239891	0.078012695	0.0011754179
0.016370334	0.079666398	0.0011800163
0.016500778	0.076525081	0.0011606706
0.016631221	0.077447186	0.0011564432
0.016761664	0.076442042	0.0011479802
0.016892107	0.079069082	0.0011576596
0.017022551	0.076249434	0.0011322646
0.017152994	0.074066453	0.0011172288
0.017283437	0.075747512	0.0011169575
0.017413880	0.077166267	0.0011228416
0.017544323	0.076484317	0.0011188566
0.017674767	0.075498913	0.0010976508
0.017805210	0.072905572	0.0010888704
0.017935653	0.073978341	0.0010816193
0.018066096	0.072964961	0.0010762776
0.018196540	0.072651527	0.0010710719
0.018326983	0.072470535	0.0010564171
0.018457426	0.070913346	0.0010420549
0.018587869	0.073902430	0.0010671344
0.018718313	0.071562001	0.0010410739
0.018848756	0.073532016	0.0010620071
0.018979199	0.073202503	0.0010401399
0.019109642	0.072163650	0.0010346109
0.019240086	0.070542767	0.0010211798
0.019370529	0.071686807	0.0010276686
0.019500972	0.069690127	0.0010006917
0.019631415	0.068411469	0.00099439877
0.019761858	0.068543939	0.00098759919
0.019892302	0.068427497	0.00098571679
0.020022745	0.068625582	0.00098449257
0.020153188	0.067772385	0.00097871992
0.020283631	0.067340871	0.00096976139
0.020414075	0.066275888	0.00095107800
0.020544518	0.067763692	0.00096285914
0.020674961	0.067944609	0.00096136250
0.020805404	0.065403479	0.00094618872
0.020935848	0.066217323	0.00094683073
0.021066291	0.067258761	0.00094787008
0.021196734	0.067113565	0.00094273950
0.021327177	0.066720292	0.00094224902
0.021457621	0.065891456	0.00092712890
0.021588064	0.068536733	0.00095034196
0.021718507	0.065189100	0.00091309851
0.021848950	0.066600880	0.00093232453
0.021979393	0.065642479	0.00091854776
0.022109837	0.065975000	0.00091473191
0.022240280	0.064161635	0.00089581145
0.022370723	0.065117426	0.00091057677
0.022501166	0.067019269	0.00091226992
0.022631610	0.064168322	0.00089295080
0.022762053	0.064635692	0.00088842448
0.022892496	0.062223177	0.00087620891
0.023022939	0.064035744	0.00088327239
0.023153383	0.064002966	0.00088198113
0.023283826	0.063001149	0.00086792809
0.023414269	0.062639704	0.00086782158
0.023544712	0.062612194	0.00086306149
0.023675156	0.062418724	0.00086442869
0.023805599	0.060188215	0.00083667247
0.023936042	0.061938116	0.00086000203
0.024066485	0.062667858	0.00085518021
0.024196928	0.061496316	0.00084083772
0.024327372	0.062134567	0.00084343634
0.024457815	0.061716446	0.00084361184
0.024588258	0.060800098	0.00083147462
0.024718701	0.061953078	0.00083621142
0.024849145	0.061007716	0.00082563428
0.024979588	0.061800173	0.00083142426
0.025110031	0.062879918	0.00083750557
0.025240474	0.060150881	0.00081403981
0.025370918	0.061011059	0.00081704706
0.025501361	0.061458350	0.00081886175
0.025631804	0.060229712	0.00081443439
0.025762247	0.061687124	0.00081132155
0.025892691	0.061012712	0.00081350154
0.026023134	0.060187749	0.00080443502
0.026153577	0.060765159	0.00081012966
0.026284020	0.057892342	0.00077751478
0.026414463	0.059401681	0.00079237404
0.026544907	0.059884008	0.00079007006
0.026675350	0.059024808	0.00079101525
0.026805793	0.059816926	0.00078808804
0.026936236	0.057561511	0.00077188814
0.027066680	0.060063902	0.00078329278
0.027197123	0.059798565	0.00078716358
0.027327566	0.057994574	0.00076822354
0.027458009	0.057886303	0.00076611680
0.027588453	0.057163981	0.00075888651
0.027718896	0.058892666	0.00077369749
0.027849339	0.059574767	0.00076535249
0.027979782	0.058091640	0.00076225319
0.028110226	0.057172600	0.00075116605
0.028240669	0.059369727	0.00076613920
0.028371112	0.058216402	0.00075339237
0.028501555	0.057123097	0.00074761634
0.028631998	0.058239399	0.00074943444
0.028762442	0.057116600	0.00074753010
0.028892885	0.056721036	0.00074350131
0.029023328	0.055764171	0.00073020655
0.029153771	0.056826080	0.00073325484
0.029284215	0.057621552	0.00073964900
0.029414658	0.055739794	0.00072432088
0.029545101	0.056476962	0.00072923454
0.029675544	0.057103431	0.00073203290
0.029805988	0.056560659	0.00072591199
0.029936431	0.054988779	0.00071341641
0.030066874	0.056759652	0.00072026655
0.030197317	0.055635884	0.00071527953
0.030327760	0.056416524	0.00071788002
0.030458204	0.056285270	0.00071859927
0.030588647	0.055423808	0.00070846562
0.030719090	0.055651887	0.00070837924
0.030849533	0.055821161	0.00070665156
0.030979977	0.056131332	0.00071384587
0.031110420	0.055992250	0.00070187650
0.031240863	0.055886327	0.00070612063
0.031371306	0.055628705	0.00069979820
0.031501750	0.054992245	0.00069604771
0.031632193	0.054648648	0.00069103316
0.031762636	0.055383462	0.00069865123
0.031893079	0.055681627	0.00069293844
0.032023523	0.054804107	0.00069433035
0.032153966	0.054600862	0.00068384671
0.032284409	0.054663070	0.00068645611
0.032414852	0.055450258	0.00068809187
0.032545295	0.053655143	0.00067863210
0.032675739	0.054127875	0.00067622511
0.032806182	0.053265500	0.00066969931
0.032936625	0.054146370	0.00067217092
0.033067068	0.054225333	0.00067649373
0.033197512	0.053798793	0.00066519553
0.033327955	0.054335028	0.00067508362
0.033458398	0.052991805	0.00066151668
0.033588841	0.054363193	0.00066956884
0.033719285	0.053632269	0.00066278222
0.033849728	0.052601630	0.00065782209
0.033980171	0.053586886	0.00065990729
0.034110614	0.053539287	0.00066057289
0.034241058	0.053783033	0.00066202035
0.034371501	0.053655066	0.00066689038
0.034501944	0.052452091	0.00065921169
0.034632387	0.053814340	0.00068272543
0.034762830	0.051940942	0.00067415603
0.034893274	0.054123513	0.00068875643
0.035023717	0.051708103	0.00067703479
0.035154160	0.051748110	0.00068030309
0.035284603	0.052806716	0.00069023523
0.035415047	0.053022530	0.00069579845
0.035545490	0.052061126	0.00068799708
0.035675933	0.052831665	0.00069418856
0.035806376	0.052780717	0.00069756493
0.035936820	0.051781467	0.00068755037
0.036067263	0.051925817	0.00069500136
0.036197706	0.051974708	0.00069219392
0.036328149	0.051410689	0.00069460848
0.036458593	0.052549635	0.00069910750
0.036589036	0.051133449	0.00069295480
0.036719479	0.051891317	0.00070142356
0.036849922	0.051648510	0.00070414803
0.036980365	0.050986763	0.00069422508
0.037110809	0.050392598	0.00069740664
0.037241252	0.051018452	0.00069698368
0.037371695	0.052374938	0.00071279552
0.037502138	0.051161523	0.00070535430
0.037632582	0.050577914	0.00070307784
0.037763025	0.052407079	0.00070936758
0.037893468	0.051673442	0.00071363427
0.038023911	0.051884069	0.00070947523
0.038154355	0.050834386	0.00070952488
0.038284798	0.050530940	0.00070563385
0.038415241	0.050792583	0.00071026032
0.038545684	0.049985699	0.00070373328
0.038676128	0.050504277	0.00070816858
0.038806571	0.049570225	0.00070483904
0.038937014	0.050576879	0.00071142918
0.039067457	0.050629848	0.00071028004
0.039197900	0.050716991	0.00071882339
0.039328344	0.049769217	0.00070567608
0.039458787	0.049664257	0.00070710903
0.039589230	0.049463295	0.00069923088
0.039719673	0.050225513	0.00069489667
0.039850117	0.050145265	0.00069068547
0.039980560	0.050442748	0.00069144549
0.040111003	0.051570915	0.00069671148
0.040241446	0.049109416	0.00067847375
0.040371890	0.050546495	0.00068619457
0.040502333	0.050286971	0.00067961122
0.040632776	0.050418104	0.00068338295
0.040763219	0.049413390	0.00067056729
0.040893663	0.048531488	0.00066637560
0.041024106	0.049471809	0.00066804432
0.041154549	0.049078157	0.00066978410
0.041284992	0.049273965	0.00066664870
0.041415435	0.047911768	0.00065680979
0.041545879	0.049926014	0.00066638798
0.041676322	0.048399683	0.00066207655
0.041806765	0.049445084	0.00066221041
0.041937208	0.050081752	0.00066923947
0.042067652	0.048137309	0.00065037816
0.042198095	0.048179999	0.00065497190
0.042328538	0.049521681	0.00066087129
0.042458981	0.047840168	0.00065398391
0.042589425	0.049131301	0.00065149805
0.042719868	0.049090278	0.00065575581
0.042850311	0.048682447	0.00065042450
0.042980754	0.047791194	0.00064464308
0.043111198	0.047856186	0.00064093250
0.043241641	0.047634550	0.00064422746
0.043372084	0.048536851	0.00064842038
0.043502527	0.048396438	0.00064396278
0.043632970	0.049129736	0.00064863133
0.043763414	0.048030471	0.00064165064
0.043893857	0.049830664	0.00065088747
0.044024300	0.048404290	0.00064367438
0.044154743	0.049060366	0.00064496557
0.044285187	0.048714728	0.00064220047
0.044415630	0.049129200	0.00064799821
0.044546073	0.047960112	0.00063313475
0.044676516	0.049042735	0.00064191348
0.044806960	0.047617294	0.00063364986
0.044937403	0.048574358	0.00063929073
0.045067846	0.048366867	0.00063683823
0.045198289	0.048307519	0.00063255947
0.045328733	0.047177814	0.00062852359
0.045459176	0.047433698	0.00062881668
0.045589619	0.046747790	0.00062317832
0.045720062	0.048480743	0.00063358063
0.045850505	0.047509703	0.00062334285
0.045980949	0.047881041	0.00062924374
0.046111392	0.047810810	0.00062783194
0.046241835	0.048205457	0.00062939410
0.046372278	0.047692508	0.00062971133
0.046502722	0.047137742	0.00063330100
0.046633165	0.046493768	0.00063117673
0.046763608	0.047875662	0.00064327211
0.046894051	0.048551591	0.00065100395
0.047024495	0.047028361	0.00064585282
0.047154938	0.047413227	0.00064784103
0.047285381	0.046808988	0.00064582756
0.047415824	0.046564054	0.00064074947
0.047546267	0.046732022	0.00065112213
0.047676711	0.048137788	0.00065805388
0.047807154	0.046398197	0.00064962037
0.047937597	0.046740026	0.00064753388
0.048068040	0.046001904	0.00064803210
0.048198484	0.047319284	0.00065707394
0.048328927	0.047035299	0.00065509652
0.048459370	0.045838033	0.00065110382
0.048589813	0.046257245	0.00065072654
0.048720257	0.046685590	0.00065721203
0.048850700	0.047760627	0.00066383950
0.048981143	0.046015238	0.00065328872
0.049111586	0.046313753	0.00065753721
0.049242030	0.046108698	0.00065541558
0.049372473	0.046635994	0.00066217216
0.049502916	0.046317801	0.00065785046
0.049633359	0.046047597	0.00065754534
0.049763802	0.045860669	0.00065850838
0.049894246	0.045935712	0.00065816099
0.050024689	0.045975760	0.00065887409
0.050155132	0.046275918	0.00065885838
0.050285575	0.045803870	0.00065994403
0.050416019	0.046769627	0.00066400435
0.050546462	0.045107709	0.00065517383
0.050676905	0.045747619	0.00065872109
0.050807348	0.046372331	0.00066681475
0.050937792	0.045679159	0.00065814864
0.051068235	0.046398959	0.00066699440
0.051198678	0.046078835	0.00066294311
0.051329121	0.044954256	0.00065845190
0.051459565	0.045379369	0.00065973993
0.051590008	0.044919222	0.00065927635
0.051720451	0.046435230	0.00066737952
0.051850894	0.045357086	0.00066221295
0.051981337	0.045450247	0.00066056356
0.052111781	0.045794923	0.00066811720
0.052242224	0.045609083	0.00066238868
0.052372667	0.045838341	0.00067010608
0.052503110	0.045723094	0.00066586736
0.052633554	0.046355419	0.00067082298
0.052763997	0.046380367	0.00067257978
0.052894440	0.044790436	0.00066182954
0.053024883	0.045742014	0.00066741362
0.053155327	0.046784408	0.00067604340
0.053285770	0.045096481	0.00066166724
0.053416213	0.044485455	0.00066020796
0.053546656	0.045884773	0.00067337296
0.053677100	0.045295316	0.00066508775
0.053807543	0.044917029	0.00066297431
0.053937986	0.044914316	0.00066657268
0.054068429	0.044533441	0.00066099724
0.054198872	0.044907468	0.00066405924
0.054329316	0.045194962	0.00067117617
0.054459759	0.045806239	0.00067302950
0.054590202	0.043924054	0.00065952869
0.054720645	0.045752823	0.00067115729
0.054851089	0.045485994	0.00067173440
0.054981532	0.044734518	0.00066478240
0.055111975	0.045377269	0.00067241105
0.055242418	0.045182914	0.00066864210
0.055372862	0.044473994	0.00066488495
0.055503305	0.044319861	0.00066339767
0.055633748	0.045954203	0.00067505931
0.055764191	0.044865482	0.00066804204
0.055894635	0.044466611	0.00066851798
0.056025078	0.044577696	0.00066369788
0.056155521	0.043320642	0.00066143970
0.056285964	0.044390161	0.00066289532
0.056416407	0.043855033	0.00066240610
0.056546851	0.044405763	0.00066874001
0.056677294	0.044855715	0.00066947253
0.056807737	0.043594811	0.00066240733
0.056938180	0.043972538	0.00066267185
0.057068624	0.044044003	0.00066389766
0.057199067	0.043723424	0.00066598812
0.057329510	0.044195371	0.00066609577
0.057459953	0.044113909	0.00066533489
0.057590397	0.043811937	0.00066493809
0.057720840	0.043144221	0.00066232690
0.057851283	0.044525951	0.00066956481
0.057981726	0.044587320	0.00066770852
0.058112170	0.043124007	0.00065639594
0.058242613	0.043223187	0.00065714482
0.058373056	0.043921910	0.00066158929
0.058503499	0.044758109	0.00066483738
0.058633942	0.044474557	0.00066474689
0.058764386	0.043869056	0.00065591748
0.058894829	0.043893032	0.00065944656
0.059025272	0.044413220	0.00065898571
0.059155715	0.043779928	0.00065473123
0.059286159	0.043574501	0.00065282612
0.059416602	0.042860610	0.00064671117
0.059547045	0.043364474	0.00065026653
0.059677488	0.042928526	0.00064744606
0.059807932	0.043279840	0.00064494363
0.059938375	0.043104278	0.00065090124
0.060068818	0.043569750	0.00064497459
0.060199261	0.042371745	0.00064042103
0.060329705	0.043348615	0.00064347597
0.060460148	0.043164982	0.00064358941
0.060590591	0.042341842	0.00063434964
0.060721034	0.042601083	0.00063637293
0.060851477	0.043861658	0.00064605681
0.060981921	0.042018254	0.00063551389
0.061112364	0.043730341	0.00064038247
0.061242807	0.043662223	0.00064310675
0.061373250	0.043540259	0.00064221652
0.061503694	0.042985915	0.00063667700
0.061634137	0.043248765	0.00063903959
0.061764580	0.043006008	0.00063866870
0.061895023	0.043045202	0.00063430419
0.062025467	0.044208740	0.00064751591
0.062155910	0.042003729	0.00062815353
0.062286353	0.042482184	0.00063165920
0.062416796	0.041971957	0.00062888344
0.062547240	0.042948371	0.00063426331
0.062677683	0.042089416	0.00062958313
0.062808126	0.042205327	0.00062857940
0.062938569	0.041898977	0.00062645071
0.063069012	0.041945378	0.00062820320
0.063199456	0.041686905	0.00062362070
0.063329899	0.042591962	0.00062967741
0.063460342	0.044054813	0.00063993864
0.063590785	0.041095238	0.00061824325
0.063721229	0.040763383	0.00061795219
0.063851672	0.041716831	0.00062455771
0.063982115	0.042694471	0.00062845296
0.064112558	0.042878393	0.00063197791
0.064243002	0.042415468	0.00062590429
0.064373445	0.042408217	0.00062430596
0.064503888	0.042315127	0.00062757774
0.064634331	0.040987177	0.00061633736
0.064764774	0.042026085	0.00062514297
0.064895218	0.041490949	0.00061780400
0.065025661	0.042464084	0.00062832679
0.065156104	0.041136867	0.00061396366
0.065286547	0.041759409	0.00062055475
0.065416991	0.041132644	0.00061622611
0.065547434	0.041821068	0.00062064237
0.065677877	0.041093405	0.00061276480
0.065808320	0.041318930	0.00061777179
0.065938764	0.041663849	0.00061674332
0.066069207	0.040828204	0.00061408827
0.066199650	0.042513548	0.00062050002
0.066330093	0.041391083	0.00061440718
0.066460537	0.040450473	0.00060920882
0.066590980	0.041850593	0.00061850361
0.066721423	0.040540544	0.00060982260
0.066851866	0.040992632	0.00061083716
0.066982309	0.041909282	0.00061621110
0.067112753	0.041468550	0.00061636314
0.067243196	0.040547250	0.00060515432
0.067373639	0.041816037	0.00061745995
0.067504082	0.040960268	0.00061131019
0.067634526	0.040904865	0.00060757951
0.067764969	0.040289895	0.00060571387
0.067895412	0.042013451	0.00061788545
0.068025855	0.041335534	0.00060995985
0.068156299	0.040330731	0.00060569423
0.068286742	0.039778127	0.00059807924
0.068417185	0.040845182	0.00060490365
0.068547628	0.040323448	0.00060620833
0.068678072	0.041250407	0.00060561996
0.068808515	0.040792048	0.00060878700
0.068938958	0.040839184	0.00060382122
0.069069401	0.040454337	0.00059983931
0.069199844	0.040048330	0.00060384574
0.069330288	0.040709698	0.00060308028
0.069460731	0.041209720	0.00060567342
0.069591174	0.041777141	0.00061138091
0.069721617	0.040912569	0.00060274535
0.069852061	0.040804058	0.00060515127
0.069982504	0.041013785	0.00060232431
0.070112947	0.040998561	0.00060485941
0.070243390	0.041345822	0.00060911384
0.070373834	0.040189085	0.00059844302
0.070504277	0.040885463	0.00060146596
0.070634720	0.040228224	0.00060064486
0.070765163	0.040144475	0.00059465037
0.070895607	0.040396523	0.00059943410
0.071026050	0.040832881	0.00059819518
0.071156493	0.040488559	0.00059998330
0.071286936	0.041419764	0.00060523252
0.071417379	0.039317896	0.00058823088
0.071547823	0.040407731	0.00059542024
0.071678266	0.039741327	0.00059476044
0.071808709	0.040821375	0.00059732079
0.071939152	0.041474353	0.00060544336
0.072069596	0.038732927	0.00058228606
0.072200039	0.039915037	0.00059105729
0.072330482	0.039086536	0.00058819697
0.072460925	0.040567808	0.00059533233
0.072591369	0.040103239	0.00059279212
0.072721812	0.040984746	0.00059659024
0.072852255	0.041025179	0.00060075694
0.072982698	0.041161482	0.00059935338
0.073113142	0.040337963	0.00059330103
0.073243585	0.041077590	0.00059850880
0.073374028	0.040893662	0.00059748253
0.073504471	0.039989514	0.00058665382
0.073634914	0.040577144	0.00059445223
0.073765358	0.039336893	0.00058196826
0.073895801	0.039987450	0.00058954870
0.074026244	0.040022583	0.00059070758
0.074156687	0.039579427	0.00058264732
0.074287131	0.040693702	0.00059147467
0.074417574	0.039885006	0.00059041844
0.074548017	0.040043178	0.00058541920
0.074678460	0.038214002	0.00057657321
0.074808904	0.039433405	0.00058082332
0.074939347	0.038706891	0.00057664898
0.075069790	0.039526664	0.00058522907
0.075200233	0.038816790	0.00057621192
0.075330677	0.039390861	0.00058378455
0.075461120	0.039278999	0.00058419915
0.075591563	0.039825211	0.00058094492
0.075722006	0.039933930	0.00058538935
0.075852449	0.039607045	0.00057985336
0.075982893	0.039741199	0.00058286968
0.076113336	0.040074357	0.00058675635
0.076243779	0.038914357	0.00057385503
0.076374222	0.039467192	0.00057884609
0.076504666	0.039739044	0.00058434655
0.076635109	0.039467023	0.00057656633
0.076765552	0.039350666	0.00057876392
0.076895995	0.037526318	0.00056491628
0.077026439	0.040147097	0.00058211988
0.077156882	0.038741386	0.00057504715
0.077287325	0.038680623	0.00056997077
0.077417768	0.037699409	0.00056571697
0.077548212	0.039446050	0.00057933965
0.077678655	0.039910244	0.00057969730
0.077809098	0.038152465	0.00056882525
0.077939541	0.038769275	0.00057055537
0.078069984	0.039460020	0.00057829725
0.078200428	0.039842936	0.00058336504
0.078330871	0.039444104	0.00057353340
0.078461314	0.039094852	0.00057180760
0.078591757	0.039391719	0.00057521643
0.078722201	0.039767160	0.00057805660
0.078852644	0.039437818	0.00057291569
0.078983087	0.039977521	0.00057693860
0.079113530	0.039115087	0.00057146560
0.079243974	0.039877347	0.00057809260
0.079374417	0.037965333	0.00056178628
0.079504860	0.038337733	0.00056595367
0.079635303	0.038802067	0.00056612774
0.079765747	0.039172922	0.00057288555
0.079896190	0.039892786	0.00057611897
0.080026633	0.038842968	0.00056601121
0.080157076	0.038111060	0.00056234803
0.080287519	0.039065323	0.00057252758
0.080417963	0.037623009	0.00055744620
0.080548406	0.039648011	0.00057535014
0.080678849	0.039391336	0.00056776164
0.080809292	0.038614550	0.00056453987
0.080939736	0.038304354	0.00056347677
0.081070179	0.038546447	0.00056327976
0.081200622	0.038890195	0.00056531448
0.081331065	0.037499900	0.00055852477
0.081461509	0.038315344	0.00055805896
0.081591952	0.039161690	0.00056889360
0.081722395	0.038463093	0.00055961937
0.081852838	0.038206773	0.00056013530
0.081983281	0.037567552	0.00055688487
0.082113725	0.038587384	0.00055854208
0.082244168	0.036623599	0.00054894136
0.082374611	0.038101146	0.00055815576
0.082505054	0.038586821	0.00055987797
0.082635498	0.037937338	0.00055833623
0.082765941	0.038878032	0.00056164406
0.082896384	0.037979058	0.00055541010
0.083026827	0.038983580	0.00056524451
0.083157271	0.039489815	0.00056426309
0.083287714	0.038729653	0.00056278507
0.083418157	0.038216505	0.00055833744
0.083548600	0.038609834	0.00056060169
0.083679044	0.037591095	0.00055139268
0.083809487	0.038284171	0.00055323266
0.083939930	0.038329790	0.00055779634
0.084070373	0.038254823	0.00055835793
0.084200816	0.038133330	0.00055265196
0.084331260	0.039115960	0.00056249354
0.084461703	0.036928687	0.00054762617
0.084592146	0.037862186	0.00055016314
0.084722589	0.037770787	0.00055142927
0.084853033	0.037315219	0.00054785859
0.084983476	0.038344960	0.00055519634
0.085113919	0.038110982	0.00055465162
0.085244362	0.038445889	0.00055290732
0.085374806	0.037760257	0.00055028769
0.085505249	0.037949032	0.00055242244
0.085635692	0.037886452	0.00055187071
0.085766135	0.037915072	0.00055174928
0.085896579	0.037370729	0.00054481438
0.086027022	0.037913731	0.00054913329
0.086157465	0.037891442	0.00055090035
0.086287908	0.037277531	0.00054042748
0.086418351	0.036816274	0.00054450355
0.086548795	0.036705786	0.00053972039
0.086679238	0.038307830	0.00055109119
0.086809681	0.038273923	0.00055267941
0.086940124	0.037907243	0.00054584002
0.087070568	0.038416032	0.00055293388
0.087201011	0.037943756	0.00054777380
0.087331454	0.038068374	0.00054701606
0.087461897	0.037175455	0.00054330016
0.087592341	0.037804562	0.00054464225
0.087722784	0.038216348	0.00054921194
0.087853227	0.037430097	0.00054372260
0.087983670	0.037653514	0.00054240828
0.088114114	0.037668562	0.00054712049
0.088244557	0.037615631	0.00054209374
0.088375000	0.036961853	0.00053963882
0.088505443	0.037925321	0.00054854246
0.088635886	0.037219819	0.00053789491
0.088766330	0.037168483	0.00053901010
0.088896773	0.037568830	0.00054430112
0.089027216	0.037025985	0.00053491294
0.089157659	0.037686423	0.00054354767
0.089288103	0.037468493	0.00054048440
0.089418546	0.037339085	0.00053813008
0.089548989	0.037518274	0.00054304039
0.089679432	0.037357589	0.00053941331
0.089809876	0.036523452	0.00053233880
0.089940319	0.036937695	0.00053840835
0.090070762	0.037787097	0.00053806194
0.090201205	0.036606713	0.00053502979
0.090331649	0.037276232	0.00053661367
0.090462092	0.037862977	0.00053986969
0.090592535	0.037520643	0.00054071545
0.090722978	0.036342516	0.00052947852
0.090853421	0.037027957	0.00053623148
0.090983865	0.037212067	0.00053772028
0.091114308	0.037907665	0.00053706379
0.091244751	0.037271962	0.00053757337
0.091375194	0.037024401	0.00053246877
0.091505638	0.036843522	0.00053266432
0.091636081	0.037204574	0.00054629474
0.091766524	0.036979586	0.00054882421
0.091896967	0.037112714	0.00055395316
0.092027411	0.037061886	0.00055807826
0.092157854	0.035912338	0.00055235880
0.092288297	0.035963182	0.00055609246
0.092418740	0.037555708	0.00056889911
0.092549184	0.036190685	0.00056238651
0.092679627	0.036628418	0.00056742139
0.092810070	0.036281630	0.00056584085
0.092940513	0.036172234	0.00055769807
0.093070956	0.036350724	0.00055249217
0.093201400	0.037148958	0.00055539586
0.093331843	0.036837423	0.00055245468
0.093462286	0.036594377	0.00054803920
0.093592729	0.036085502	0.00054400260
0.093723173	0.036408039	0.00054699610
0.093853616	0.037222534	0.00054807150
0.093984059	0.037297675	0.00054910050
0.094114502	0.036284373	0.00053794717
0.094244946	0.037393496	0.00054729671
0.094375389	0.036605109	0.00054071743
0.094505832	0.037122562	0.00054259909
0.094636275	0.036699716	0.00054172739
0.094766719	0.035962320	0.00053634896
0.094897162	0.036738566	0.00053548780
0.095027605	0.036480615	0.00053880230
0.095158048	0.037001605	0.00053919351
0.095288491	0.036577120	0.00053488106
0.095418935	0.036355195	0.00053743792
0.095549378	0.036754009	0.00053513824
0.095679821	0.036692598	0.00053543527
0.095810264	0.036368895	0.00053339371
0.095940708	0.036471880	0.00053152890
0.096071151	0.035419275	0.00053132353
0.096201594	0.036708189	0.00053261175
0.096332037	0.036123640	0.00052797118
0.096462481	0.036385712	0.00053327082
0.096592924	0.036723454	0.00053050457
0.096723367	0.035560476	0.00052456831
0.096853810	0.036943865	0.00053373495
0.096984253	0.036874345	0.00053182451
0.097114697	0.036586873	0.00053059080
0.097245140	0.035871485	0.00052515449
0.097375583	0.035852088	0.00052365201
0.097506026	0.036350782	0.00053038200
0.097636470	0.036513296	0.00052864147
0.097766913	0.036190912	0.00052580295
0.097897356	0.036043754	0.00052376960
0.098027799	0.036209710	0.00052408535
0.098158243	0.036054520	0.00052239031
0.098288686	0.036073328	0.00052112627
0.098419129	0.036958329	0.00052465564
0.098549572	0.035874862	0.00051924081
0.098680016	0.036114971	0.00051616014
0.098810459	0.036665350	0.00052128644
0.098940902	0.034911565	0.00050597208
0.099071345	0.035810985	0.00051191825
0.099201788	0.036564452	0.00051879648
0.099332232	0.035833716	0.00050944804
0.099462675	0.036457269	0.00051725447
0.099593118	0.035327974	0.00050856733
0.099723561	0.036153873	0.00051193155
0.099854005	0.036063475	0.00051393388
0.099984448	0.036352134	0.00051447220
0.10011489	0.035109411	0.00050778229
0.10024533	0.035979856	0.00051448994
0.10037578	0.036079455	0.00051258275
0.10050622	0.035668012	0.00051291044
0.10063666	0.034807469	0.00050467939
0.10076711	0.035686804	0.00051196508
0.10089755	0.036151076	0.00051596442
0.10102799	0.035998739	0.00051298408
0.10115844	0.036291255	0.00051616152
0.10128888	0.035798035	0.00051559573
0.10141932	0.036603567	0.00051340217
0.10154977	0.035646924	0.00051076868
0.10168021	0.035782327	0.00051182419
0.10181065	0.036538568	0.00051561588
0.10194110	0.035855820	0.00051168038
0.10207154	0.035307777	0.00050432348
0.10220198	0.035205315	0.00050689747
0.10233243	0.036502223	0.00051528960
0.10246287	0.035298327	0.00050574969
0.10259331	0.034567658	0.00050267738
0.10272376	0.035444721	0.00050469145
0.10285420	0.036383596	0.00051292227
0.10298464	0.036559842	0.00051618537
0.10311509	0.034457548	0.00049768770
0.10324553	0.036561643	0.00051359707
0.10337597	0.035834645	0.00051228940
0.10350642	0.036002209	0.00050713743
0.10363686	0.035826761	0.00050903453
0.10376730	0.035439072	0.00050639122
0.10389774	0.036590380	0.00051334294
0.10402819	0.035085383	0.00050419654
0.10415863	0.035777929	0.00050524463
0.10428907	0.036031250	0.00050718907
0.10441952	0.035416414	0.00050708179
0.10454996	0.036103486	0.00050598420
0.10468040	0.035653641	0.00050403906
0.10481085	0.035615511	0.00050470445
0.10494129	0.035755432	0.00050616633
0.10507173	0.034498461	0.00049809593
0.10520218	0.035150157	0.00049807701
0.10533262	0.034672368	0.00049801302
0.10546306	0.035420550	0.00050364019
0.10559351	0.036725147	0.00051015721
0.10572395	0.035381477	0.00050132074
0.10585439	0.036369139	0.00050843972
0.10598484	0.035786936	0.00050249053
0.10611528	0.035894431	0.00050488073
0.10624572	0.035390673	0.00050065326
0.10637617	0.036248168	0.00050869886
0.10650661	0.035896408	0.00050416606
0.10663705	0.035519307	0.00049896327
0.10676750	0.035726839	0.00050288690
0.10689794	0.034819044	0.00049476748
0.10702838	0.035571959	0.00050028179
0.10715883	0.035005051	0.00049908076
0.10728927	0.034854002	0.00049233608
0.10741971	0.035083944	0.00049761778
0.10755016	0.035580445	0.00049763322
0.10768060	0.035420588	0.00049866070
0.10781104	0.035631259	0.00050141330
0.10794149	0.035383815	0.00049548329
0.10807193	0.035274405	0.00049808103
0.10820237	0.035199274	0.00049717706
0.10833281	0.035296327	0.00049718882
0.10846326	0.034950746	0.00050794019
0.10859370	0.035064176	0.00051013323
0.10872414	0.035143531	0.00051561925
0.10885459	0.035027441	0.00051772182
0.10898503	0.035490615	0.00052042376
0.10911547	0.034916665	0.00052424140
0.10924592	0.034817608	0.00052508562
0.10937636	0.034901632	0.00052233735
0.10950680	0.035339096	0.00053307838
0.10963725	0.035415474	0.00053358502
0.10976769	0.035636757	0.00053527956
0.10989813	0.035515416	0.00053882459
0.11002858	0.035117673	0.00053377806
0.11015902	0.035289935	0.00054076670
0.11028946	0.034809271	0.00053908566
0.11041991	0.034874108	0.00053934436
0.11055035	0.035493868	0.00054794762
0.11068079	0.034220438	0.00053737935
0.11081124	0.034469239	0.00054128044
0.11094168	0.034487293	0.00054371448
0.11107212	0.034941136	0.00054658897
0.11120257	0.034610242	0.00054728949
0.11133301	0.035001545	0.00055084775
0.11146345	0.035345544	0.00055474244
0.11159390	0.033504740	0.00054720498
0.11172434	0.034659645	0.00055359441
0.11185478	0.035538441	0.00056083195
0.11198523	0.034826768	0.00055670680
0.11211567	0.034816139	0.00055473041
0.11224611	0.034097124	0.00055114652
0.11237656	0.034631549	0.00055767429
0.11250700	0.033957886	0.00055315469
0.11263744	0.033653416	0.00055375845
0.11276788	0.034869064	0.00056210779
0.11289833	0.034582439	0.00056394447
0.11302877	0.034058143	0.00055904172
0.11315921	0.034772952	0.00056462825
0.11328966	0.034321818	0.00055743417
0.11342010	0.033824254	0.00054287307
0.11355054	0.033828453	0.00053835537
0.11368099	0.033893816	0.00053687671
0.11381143	0.034407133	0.00053416959
0.11394187	0.034818440	0.00054022161
0.11407232	0.034778509	0.00053548098
0.11420276	0.034250113	0.00052959741
0.11433320	0.033991611	0.00052772898
0.11446365	0.034653059	0.00052718305
0.11459409	0.035101652	0.00052838141
0.11472453	0.035070845	0.00053005773
0.11485498	0.033934638	0.00051766017
0.11498542	0.034405245	0.00052421324
0.11511586	0.033724602	0.00051721654
0.11524631	0.033551953	0.00051234263
0.11537675	0.034534555	0.00052036152
0.11550719	0.034386535	0.00051588249
0.11563764	0.034471169	0.00051870495
0.11576808	0.034029794	0.00051548548
0.11589852	0.034580267	0.00051283508
0.11602897	0.033752545	0.00051299219
0.11615941	0.034108916	0.00051189722
0.11628985	0.034633860	0.00051371563
0.11642030	0.034880230	0.00051628702
0.11655074	0.034006067	0.00050825697
0.11668118	0.033969758	0.00050829727
0.11681163	0.034978022	0.00051754474
0.11694207	0.034778164	0.00051143267
0.11707251	0.033539141	0.00050448513
0.11720295	0.035380989	0.00051443722
0.11733340	0.032932022	0.00049636254
0.11746384	0.034076882	0.00050772826
0.11759428	0.033277061	0.00049650167
0.11772473	0.034372659	0.00050639139
0.11785517	0.034040755	0.00050630953
0.11798561	0.035021158	0.00050623147
0.11811606	0.034704555	0.00050660959
0.11824650	0.034445570	0.00050405076
0.11837694	0.033969767	0.00049971421
0.11850739	0.034083913	0.00050015002
0.11863783	0.034377425	0.00050008007
0.11876827	0.034299315	0.00049896920
0.11889872	0.034444575	0.00050029578
0.11902916	0.034436926	0.00049710390
0.11915960	0.033368858	0.00049075433
0.11929005	0.033324551	0.00048784699
0.11942049	0.034045956	0.00049713949
0.11955093	0.035041180	0.00049956013
0.11968138	0.034329318	0.00049174159
0.11981182	0.034449195	0.00049415751
0.11994226	0.034938841	0.00049720667
0.12007271	0.033454391	0.00048413441
0.12020315	0.033691311	0.00048599255
0.12033359	0.034356467	0.00048987306
0.12046404	0.033248448	0.00048224269
0.12059448	0.034276981	0.00048924973
0.12072492	0.034044348	0.00048509243
0.12085537	0.034026511	0.00048628558
0.12098581	0.033628614	0.00048236175
0.12111625	0.035227809	0.00049179614
0.12124670	0.033530513	0.00048154586
0.12137714	0.033467730	0.00047827982
0.12150758	0.033297389	0.00047888071
0.12163802	0.034509869	0.00048504637
0.12176847	0.033679006	0.00047667982
0.12189891	0.033076569	0.00047522467
0.12202935	0.034200307	0.00048085007
0.12215980	0.033594565	0.00047793763
0.12229024	0.034062420	0.00048077364
0.12242068	0.033481744	0.00047271266
0.12255113	0.033414448	0.00047386459
0.12268157	0.034562479	0.00048110217
0.12281201	0.033719952	0.00047497152
0.12294246	0.033743267	0.00047602789
0.12307290	0.034103814	0.00047666039
0.12320334	0.033288941	0.00047119060
0.12333379	0.032935118	0.00046983414
0.12346423	0.033148912	0.00046891219
0.12359467	0.032826639	0.00046963023
0.12372512	0.033671220	0.00047319166
0.12385556	0.033903493	0.00047242924
0.12398600	0.033526965	0.00047408233
0.12411645	0.033550092	0.00047136538
0.12424689	0.034061558	0.00047426900
0.12437733	0.033224213	0.00047177764
0.12450778	0.034822000	0.00047827512
0.12463822	0.034106561	0.00047570592
0.12476866	0.033488094	0.00046940323
0.12489911	0.032898745	0.00046604319
0.12502955	0.033267950	0.00047028181
0.12515999	0.034217725	0.00047403542
0.12529044	0.034107591	0.00047282532
0.12542088	0.033829909	0.00047315466
0.12555132	0.033579261	0.00046722079
0.12568177	0.033247568	0.00046697276
0.12581221	0.033429751	0.00046737957
0.12594265	0.033668494	0.00046899698
0.12607309	0.033874871	0.00047207264
0.12620354	0.033243873	0.00046541759
0.12633398	0.033401883	0.00046757971
0.12646442	0.032838879	0.00046524845
0.12659487	0.033758755	0.00046782012
0.12672531	0.033481286	0.00046812968
0.12685575	0.033719340	0.00046759241
0.12698620	0.033424682	0.00046753061
0.12711664	0.033430615	0.00046728426
0.12724708	0.033053916	0.00046220681
0.12737753	0.032957400	0.00046667553
0.12750797	0.033925772	0.00046744219
0.12763841	0.033407210	0.00046409775
0.12776886	0.032816000	0.00046278521
0.12789930	0.033639255	0.00046485702
0.12802974	0.033517239	0.00046601101
0.12816019	0.033071878	0.00046191287
0.12829063	0.034297806	0.00046858916
0.12842107	0.033157002	0.00046278992
0.12855152	0.033510991	0.00046301015
0.12868196	0.032482590	0.00045843449
0.12881240	0.033021666	0.00046147455
0.12894285	0.033822543	0.00046546513
0.12907329	0.033239968	0.00046206045
0.12920373	0.033003470	0.00046158732
0.12933418	0.032839971	0.00045852174
0.12946462	0.032469098	0.00045697464
0.12959506	0.032757298	0.00045807351
0.12972551	0.032926960	0.00045841607
0.12985595	0.033007485	0.00046124429
0.12998639	0.032418172	0.00045364312
0.13011684	0.032803022	0.00045863171
0.13024728	0.033190301	0.00046117692
0.13037772	0.033609265	0.00046141144
0.13050816	0.032991667	0.00045721237
0.13063861	0.033581039	0.00046246177
0.13076905	0.032474272	0.00045346435
0.13089949	0.032757161	0.00045717085
0.13102994	0.033591323	0.00045945499
0.13116038	0.032777131	0.00045572485
0.13129082	0.032896316	0.00045627122
0.13142127	0.032472839	0.00045370680
0.13155171	0.033442794	0.00045977795
0.13168215	0.032906462	0.00045614686
0.13181260	0.033118498	0.00045696795
0.13194304	0.032824358	0.00045591842
0.13207348	0.032946499	0.00045618318
0.13220393	0.033328242	0.00045667200
0.13233437	0.033657910	0.00046047538
0.13246481	0.033622632	0.00045944343
0.13259526	0.033791803	0.00046081000
0.13272570	0.033685614	0.00045905261
0.13285614	0.033034136	0.00045480776
0.13298659	0.033026091	0.00045574887
0.13311703	0.032290740	0.00044918698
0.13324747	0.032649780	0.00045251069
0.13337792	0.032741075	0.00045206354
0.13350836	0.033261978	0.00045687250
0.13363880	0.033500122	0.00045661139
0.13376925	0.033101071	0.00045206166
0.13389969	0.032481211	0.00045072218
0.13403013	0.033857319	0.00045954701
0.13416058	0.032748151	0.00044881804
0.13429102	0.033072369	0.00045399032
0.13442146	0.032841437	0.00045072969
0.13455191	0.032513490	0.00044840683
0.13468235	0.033648003	0.00045845498
0.13481279	0.031873487	0.00044462669
0.13494323	0.032672636	0.00045210809
0.13507368	0.032967148	0.00045215133
0.13520412	0.032001960	0.00044305798
0.13533456	0.033163503	0.00045377531
0.13546501	0.032278662	0.00044518842
0.13559545	0.032191208	0.00044534092
0.13572589	0.032507402	0.00044868256
0.13585634	0.032995937	0.00044692642
0.13598678	0.033054612	0.00045174401
0.13611722	0.033217566	0.00045096326
0.13624767	0.032912837	0.00044853073
0.13637811	0.032638620	0.00044902436
0.13650855	0.033001025	0.00044956568
0.13663900	0.031883191	0.00044277490
0.13676944	0.033018299	0.00044987161
0.13689988	0.032848478	0.00044710849
0.13703033	0.032700700	0.00044793598
0.13716077	0.033556405	0.00045326031
0.13729121	0.033448419	0.00045138666
0.13742166	0.032434896	0.00044467239
0.13755210	0.032497105	0.00044426097
0.13768254	0.032171276	0.00044398269
0.13781299	0.033122956	0.00045159343
0.13794343	0.033140054	0.00044682773
0.13807387	0.032865715	0.00044849876
0.13820432	0.032363318	0.00044381268
0.13833476	0.031482113	0.00043662334
0.13846520	0.032847955	0.00044774727
0.13859565	0.032941765	0.00044591620
0.13872609	0.032269394	0.00044175367
0.13885653	0.032619740	0.00044536382
0.13898698	0.033141691	0.00044548268
0.13911742	0.033036242	0.00044563741
0.13924786	0.032749552	0.00044430322
0.13937830	0.032417905	0.00044260204
0.13950875	0.032976052	0.00044677966
0.13963919	0.033144326	0.00044664491
0.13976963	0.032864950	0.00044494800
0.13990008	0.032244551	0.00044141168
0.14003052	0.032256605	0.00044004670
0.14016096	0.032565009	0.00044445100
0.14029141	0.032878230	0.00044219815
0.14042185	0.032591564	0.00044171606
0.14055229	0.032889030	0.00044543723
0.14068274	0.032501468	0.00043925522
0.14081318	0.032648016	0.00044284049
0.14094362	0.032620901	0.00044128031
0.14107407	0.032582368	0.00044039079
0.14120451	0.032476798	0.00044211762
0.14133495	0.032680951	0.00044024669
0.14146540	0.032721892	0.00044164773
0.14159584	0.033192789	0.00044641364
0.14172628	0.032392997	0.00043785478
0.14185673	0.032041149	0.00043904627
0.14198717	0.032671441	0.00043951729
0.14211761	0.032845958	0.00044008538
0.14224806	0.032295448	0.00043955600
0.14237850	0.031766270	0.00043104331
0.14250894	0.032502454	0.00043817334
0.14263939	0.032225083	0.00043727115
0.14276983	0.032045789	0.00043340317
0.14290027	0.032662156	0.00043968600
0.14303072	0.031497346	0.00043051760
0.14316116	0.032381018	0.00043678497
0.14329160	0.032754426	0.00044033493
0.14342205	0.032259262	0.00043345341
0.14355249	0.032908933	0.00043755665
0.14368293	0.032053840	0.00043550878
0.14381337	0.032106442	0.00043144277
0.14394382	0.032014505	0.00043459193
0.14407426	0.031400835	0.00042748884
0.14420470	0.032812336	0.00043685481
0.14433515	0.032186972	0.00043561203
0.14446559	0.032432392	0.00043386607
0.14459603	0.032360535	0.00043434157
0.14472648	0.032272008	0.00043519787
0.14485692	0.032737530	0.00043466973
0.14498736	0.032415643	0.00043599998
0.14511781	0.032148384	0.00043117645
0.14524825	0.031347326	0.00042963135
0.14537869	0.033061555	0.00043802243
0.14550914	0.032016898	0.00042965196
0.14563958	0.032125206	0.00043338155
0.14577002	0.032044626	0.00043016759
0.14590047	0.032114119	0.00043063313
0.14603091	0.031493336	0.00042862600
0.14616135	0.032288403	0.00043136356
0.14629180	0.031695786	0.00042923073
0.14642224	0.031950927	0.00043303863
0.14655268	0.032715554	0.00043431204
0.14668313	0.032492054	0.00043310140
0.14681357	0.031767045	0.00042905944
0.14694401	0.032728355	0.00043347091
0.14707446	0.032781673	0.00043580941
0.14720490	0.031961455	0.00042889260
0.14733534	0.031876853	0.00043100755
0.14746579	0.032443263	0.00043302635
0.14759623	0.032421998	0.00043195953
0.14772667	0.031954114	0.00042871694
0.14785712	0.032786443	0.00043331290
0.14798756	0.031747328	0.00042869498
0.14811800	0.031968589	0.00042914280
0.14824844	0.032193403	0.00043008669
0.14837889	0.032468598	0.00043299157
0.14850933	0.032033809	0.00043007240
0.14863977	0.032151419	0.00042655489
0.14877022	0.031549386	0.00042623036
0.14890066	0.032563665	0.00043014002
0.14903110	0.031500469	0.00042461897
0.14916155	0.031629438	0.00042726554
0.14929199	0.032353690	0.00042800967
0.14942243	0.032593152	0.00043136119
0.14955288	0.031843494	0.00042716996
0.14968332	0.032191681	0.00042654809
0.14981376	0.032275326	0.00042970062
0.14994421	0.032025181	0.00042545382
0.15007465	0.031117033	0.00042127519
0.15020509	0.031634895	0.00042638173
0.15033554	0.031605104	0.00042258862
0.15046598	0.032256227	0.00042961654
0.15059642	0.032686147	0.00042988101
0.15072687	0.032217544	0.00042724293
0.15085731	0.032547664	0.00042982620
0.15098775	0.032202305	0.00042605752
0.15111820	0.031646275	0.00042508203
0.15124864	0.032121851	0.00042712246
0.15137908	0.032330620	0.00042665934
0.15150953	0.031727427	0.00042509514
0.15163997	0.032081011	0.00042478727
0.15177041	0.032342713	0.00042776013
0.15190086	0.031875170	0.00042574755
0.15203130	0.031933768	0.00042341305
0.15216174	0.032196584	0.00042674397
0.15229219	0.032362981	0.00042781289
0.15242263	0.032520492	0.00042745025
0.15255307	0.032068775	0.00042668151
0.15268351	0.032438798	0.00042673929
0.15281396	0.032060044	0.00042345384
0.15294440	0.030732243	0.00041761643
0.15307484	0.032157514	0.00042482688
0.15320529	0.032212686	0.00042447026
0.15333573	0.032612077	0.00042765278
0.15346617	0.031424616	0.00041990815
0.15359662	0.031367510	0.00041942162
0.15372706	0.032040649	0.00042337462
0.15385750	0.032046477	0.00042239745
0.15398795	0.031671820	0.00042081431
0.15411839	0.031394565	0.00041951320
0.15424883	0.031970063	0.00042147142
0.15437928	0.031177618	0.00041752848
0.15450972	0.032818370	0.00042634097
0.15464016	0.031739716	0.00042039907
0.15477061	0.031622301	0.00041936828
0.15490105	0.031699860	0.00041873833
0.15503149	0.031454874	0.00041853307
0.15516194	0.032708574	0.00042576190
0.15529238	0.031757567	0.00042048316
0.15542282	0.031285704	0.00041627980
0.15555327	0.031391872	0.00041763348
0.15568371	0.031869994	0.00041995081
0.15581415	0.031982602	0.00042136531
0.15594460	0.031395608	0.00041646766
0.15607504	0.030794356	0.00041223958
0.15620548	0.031546759	0.00041669573
0.15633593	0.031731079	0.00041765861
0.15646637	0.031687465	0.00041712464
0.15659681	0.031634613	0.00041819185
0.15672726	0.031666211	0.00041709167
0.15685770	0.031365411	0.00041620101
0.15698814	0.031821029	0.00041757033
0.15711858	0.032238330	0.00042023896
0.15724903	0.031753562	0.00041805032
0.15737947	0.031587248	0.00041602134
0.15750991	0.032081055	0.00041742705
0.15764036	0.031332890	0.00041549569
0.15777080	0.031707341	0.00041698339
0.15790124	0.031379476	0.00041402450
0.15803169	0.031343970	0.00041455893
0.15816213	0.031734106	0.00041688308
0.15829257	0.032355466	0.00041891499
0.15842302	0.032262936	0.00042006433
0.15855346	0.032289572	0.00041868516
0.15868390	0.031464194	0.00041457133
0.15881435	0.031750118	0.00041755589
0.15894479	0.031961964	0.00041700963
0.15907523	0.031380199	0.00041301767
0.15920568	0.031628870	0.00041418139
0.15933612	0.031710219	0.00041470835
0.15946656	0.031832630	0.00041458621
0.15959701	0.032025510	0.00041719058
0.15972745	0.031013147	0.00041042491
0.15985789	0.031457992	0.00041449730
0.15998834	0.032184792	0.00041565227
0.16011878	0.030998545	0.00041060071
0.16024922	0.031399248	0.00041180779
0.16037967	0.031469465	0.00041290184
0.16051011	0.031555255	0.00041324327
0.16064055	0.031907282	0.00041381218
0.16077100	0.031670520	0.00041373756
0.16090144	0.032124643	0.00041861881
0.16103188	0.032070186	0.00041479828
0.16116233	0.032021635	0.00041480748
0.16129277	0.031508771	0.00041185592
0.16142321	0.031454390	0.00041054154
0.16155365	0.031552201	0.00041146630
0.16168410	0.031238871	0.00040956160
0.16181454	0.031312469	0.00041105420
0.16194498	0.031792951	0.00041192795
0.16207543	0.031181252	0.00040808963
0.16220587	0.031888781	0.00041244366
0.16233631	0.031657660	0.00041039527
0.16246676	0.032203900	0.00041577642
0.16259720	0.031883622	0.00041166945
0.16272764	0.031262085	0.00040715366
0.16285809	0.031417196	0.00040981935
0.16298853	0.031354268	0.00040937376
0.16311897	0.032540106	0.00041559844
0.16324942	0.031498265	0.00041141508
0.16337986	0.032119632	0.00041280168
0.16351030	0.031730334	0.00041104091
0.16364075	0.032413488	0.00041532377
0.16377119	0.031435299	0.00040732155
0.16390163	0.031144120	0.00040834817
0.16403208	0.031598803	0.00041017819
0.16416252	0.031752062	0.00040927508
0.16429296	0.031957149	0.00041363260
0.16442341	0.031644466	0.00040739996
0.16455385	0.031410132	0.00040899879
0.16468429	0.031434610	0.00040847345
0.16481474	0.031731682	0.00040802153
0.16494518	0.031517248	0.00040893084
0.16507562	0.032257270	0.00041196670
0.16520607	0.030853655	0.00040421054
0.16533651	0.031821397	0.00041090797
0.16546695	0.031463823	0.00040744656
0.16559740	0.031693853	0.00040971249
0.16572784	0.031915391	0.00040822572
0.16585828	0.031130880	0.00040455499
0.16598872	0.031479277	0.00040832535
0.16611917	0.031613944	0.00040787395
0.16624961	0.031642546	0.00040734858
0.16638005	0.031184459	0.00040602382
0.16651050	0.030686708	0.00040027728
0.16664094	0.031847577	0.00040927518
0.16677138	0.031227898	0.00040415229
0.16690183	0.031833428	0.00040759176
0.16703227	0.031410382	0.00040696323
0.16716271	0.031397120	0.00040399141
0.16729316	0.031064305	0.00040433794
0.16742360	0.031074539	0.00040395327
0.16755404	0.031304907	0.00040311317
0.16768449	0.031053708	0.00040223275
0.16781493	0.030999533	0.00040110541
0.16794537	0.030358158	0.00039817772
0.16807582	0.031028580	0.00040291380
0.16820626	0.030820194	0.00039980790
0.16833670	0.031739826	0.00040673801
0.16846715	0.030884417	0.00040108344
0.16859759	0.031530585	0.00040373159
0.16872803	0.031622744	0.00040514380
0.16885848	0.031298052	0.00040301280
0.16898892	0.031854385	0.00040692416
0.16911936	0.030968806	0.00040236306
0.16924981	0.031456275	0.00040300598
0.16938025	0.031875522	0.00040550468
0.16951069	0.031925163	0.00040636399
0.16964114	0.031730411	0.00040599970
0.16977158	0.031160293	0.00040157824
0.16990202	0.031624201	0.00040260931
0.17003247	0.031252852	0.00040151812
0.17016291	0.030649664	0.00039804235
0.17029335	0.030696727	0.00039730513
0.17042379	0.031487594	0.00040321732
0.17055424	0.031448435	0.00040230009
0.17068468	0.031221072	0.00040055434
0.17081512	0.031954103	0.00040525057
0.17094557	0.031031488	0.00039790568
0.17107601	0.030436807	0.00039663918
0.17120645	0.031607331	0.00040469156
0.17133690	0.030919253	0.00039827537
0.17146734	0.030950235	0.00039792756
0.17159778	0.030642329	0.00039629240
0.17172823	0.030952677	0.00039789138
0.17185867	0.031245236	0.00040181352
0.17198911	0.030968927	0.00039633926
0.17211956	0.031093364	0.00039971554
0.17225000	0.030845670	0.00039687260
0.17238044	0.031343757	0.00039930524
0.17251089	0.030935715	0.00039768443
0.17264133	0.030689375	0.00039498275
0.17277177	0.031735403	0.00040221843
0.17290222	0.030672681	0.00039704576
0.17303266	0.031348975	0.00039716310
0.17316310	0.031751738	0.00040180500
0.17329355	0.031026720	0.00039844427
0.17342399	0.031458598	0.00039896449
0.17355443	0.030675011	0.00039546981
0.17368488	0.031685716	0.00039870924
0.17381532	0.031500224	0.00040136945
0.17394576	0.030593612	0.00039477210
0.17407621	0.030664952	0.00039447376
0.17420665	0.030841828	0.00039514869
0.17433709	0.031316972	0.00039807561
0.17446753	0.030851181	0.00039474906
0.17459798	0.031385931	0.00039938137
0.17472842	0.031470411	0.00039779793
0.17485886	0.030917857	0.00039657719
0.17498931	0.030667910	0.00039437448
0.17511975	0.030979601	0.00039283703
0.17525019	0.031080523	0.00039504841
0.17538064	0.031172939	0.00039719926
0.17551108	0.031059867	0.00039573147
0.17564152	0.031421363	0.00039673640
0.17577197	0.031372375	0.00039609612
0.17590241	0.030440353	0.00039277646
0.17603285	0.030692338	0.00039297760
0.17616330	0.030854259	0.00039261474
0.17629374	0.030643658	0.00039323157
0.17642418	0.030940062	0.00039379655
0.17655463	0.031159678	0.00039529343
0.17668507	0.030631579	0.00039233936
0.17681551	0.031024137	0.00039318581
0.17694596	0.030974842	0.00039442510
0.17707640	0.031691394	0.00039722068
0.17720684	0.031050635	0.00039246132
0.17733729	0.030709719	0.00039268595
0.17746773	0.031168517	0.00039278066
0.17759817	0.031345308	0.00039526487
0.17772862	0.030868039	0.00039403811
0.17785906	0.031008566	0.00039166887
0.17798950	0.031716447	0.00039607264
0.17811995	0.031316974	0.00039423665
0.17825039	0.030598358	0.00038981883
0.17838083	0.030245471	0.00038974194
0.17851128	0.030347138	0.00038754247
0.17864172	0.030984032	0.00039227393
0.17877216	0.030675591	0.00039070183
0.17890260	0.031236689	0.00039319227
0.17903305	0.031125956	0.00039388514
0.17916349	0.030538969	0.00038865888
0.17929393	0.031431456	0.00039328966
0.17942438	0.031276296	0.00039334248
0.17955482	0.030976197	0.00039083117
0.17968526	0.030507491	0.00038922177
0.17981571	0.031817435	0.00039688207
0.17994615	0.030558833	0.00038743741
0.18007659	0.031162433	0.00039471401
0.18020704	0.030885510	0.00038956669
0.18033748	0.030933030	0.00038993500
0.18046792	0.030680952	0.00039033327
0.18059837	0.030033397	0.00038396392
0.18072881	0.030704068	0.00038779542
0.18085925	0.030699609	0.00038853590
0.18098970	0.030805711	0.00038832911
0.18112014	0.030252575	0.00038790201
0.18125058	0.030445975	0.00038603359
0.18138103	0.030837567	0.00038903142
0.18151147	0.030830889	0.00038967236
0.18164191	0.031739248	0.00039245325
0.18177236	0.030680884	0.00038874500
0.18190280	0.031436478	0.00039205938
0.18203324	0.030446405	0.00038556526
0.18216369	0.030351063	0.00039420009
0.18229413	0.031357195	0.00040034462
0.18242457	0.030476504	0.00039965295
0.18255502	0.031414809	0.00040805364
0.18268546	0.030998912	0.00040651825
0.18281590	0.030824958	0.00040718603
0.18294635	0.031306296	0.00041043986
0.18307679	0.030587391	0.00040847228
0.18320723	0.031643008	0.00041866469
0.18333767	0.031098311	0.00041223254
0.18346812	0.030643688	0.00041397675
0.18359856	0.031433124	0.00041889801
0.18372900	0.031885106	0.00042308074
0.18385945	0.030930783	0.00041848024
0.18398989	0.031424074	0.00042144176
0.18412033	0.031051673	0.00042288489
0.18425078	0.030444997	0.00042082316
0.18438122	0.030999645	0.00042215192
0.18451166	0.030487358	0.00042081927
0.18464211	0.030690559	0.00042420194
0.18477255	0.030513883	0.00042427521
0.18490299	0.030911646	0.00042874374
0.18503344	0.030707753	0.00042401375
0.18516388	0.030715555	0.00042971961
0.18529432	0.030552905	0.00042759356
0.18542477	0.030340192	0.00042698518
0.18555521	0.030796543	0.00043275809
0.18568565	0.030514618	0.00042869683
0.18581610	0.030772501	0.00043245692
0.18594654	0.031793544	0.00043975118
0.18607698	0.030844307	0.00043355500
0.18620743	0.030404572	0.00043353881
0.18633787	0.031578307	0.00044243407
0.18646831	0.031920450	0.00044110293
0.18659876	0.030644227	0.00043652649
0.18672920	0.031696892	0.00044364559
0.18685964	0.031156346	0.00044102979
0.18699009	0.030814403	0.00043926243
0.18712053	0.030310446	0.00042587769
0.18725097	0.030276605	0.00042312354
0.18738142	0.030626265	0.00042162554
0.18751186	0.030977540	0.00042171657
0.18764230	0.030142141	0.00041669855
0.18777274	0.030931760	0.00041829224
0.18790319	0.030803948	0.00041631286
0.18803363	0.030702676	0.00041555355
0.18816407	0.031376007	0.00041497715
0.18829452	0.031024941	0.00041501853
0.18842496	0.031525579	0.00041648832
0.18855540	0.031470977	0.00041358518
0.18868585	0.030347490	0.00040838033
0.18881629	0.030704631	0.00040638565
0.18894673	0.030558483	0.00040666516
0.18907718	0.031021354	0.00040728995
0.18920762	0.030046152	0.00040171402
0.18933806	0.030436902	0.00040189166
0.18946851	0.030562812	0.00040206457
0.18959895	0.031263922	0.00040616920
0.18972939	0.030137539	0.00039944551
0.18985984	0.030182418	0.00039727019
0.18999028	0.030803946	0.00040156462
0.19012072	0.031563895	0.00040549940
0.19025117	0.031042862	0.00039930104
0.19038161	0.030827705	0.00039982283
0.19051205	0.030901385	0.00039873155
0.19064250	0.030890385	0.00039817006
0.19077294	0.030572261	0.00039695890
0.19090338	0.030342067	0.00039282976
0.19103383	0.030541117	0.00039439083
0.19116427	0.030389926	0.00039284695
0.19129471	0.031510443	0.00039783231
0.19142516	0.030939145	0.00039583642
0.19155560	0.031381091	0.00039391115
0.19168604	0.030472566	0.00039106281
0.19181649	0.030867870	0.00039315849
0.19194693	0.031141474	0.00039221541
0.19207737	0.030412593	0.00038993372
0.19220781	0.030951739	0.00039030157
0.19233826	0.030567850	0.00038925288
0.19246870	0.031171829	0.00039180275
0.19259914	0.029556274	0.00038012592
0.19272959	0.031468514	0.00039278828
0.19286003	0.030801981	0.00038911609
0.19299047	0.031090690	0.00038827881
0.19312092	0.031133019	0.00038853512
0.19325136	0.030930968	0.00038917858
0.19338180	0.030505541	0.00038591022
0.19351225	0.030885159	0.00038944053
0.19364269	0.031064779	0.00038591458
0.19377313	0.030718182	0.00038755645
0.19390358	0.030230939	0.00038428999
0.19403402	0.030973770	0.00038624915
0.19416446	0.030557745	0.00038614478
0.19429491	0.030609812	0.00038413678
0.19442535	0.030513945	0.00038407624
0.19455579	0.030680384	0.00038544892
0.19468624	0.030577576	0.00038328609
0.19481668	0.030492072	0.00038533239
0.19494712	0.030422831	0.00038376913
0.19507757	0.030943743	0.00038506322
0.19520801	0.031406238	0.00038825940
0.19533845	0.030642843	0.00038247546
0.19546890	0.030058344	0.00038144783
0.19559934	0.030568032	0.00038466273
0.19572978	0.030712400	0.00038363424
0.19586023	0.030293147	0.00038229097
0.19599067	0.030547879	0.00038318457
0.19612111	0.030484060	0.00038043268
0.19625156	0.030255329	0.00038312953
0.19638200	0.030972464	0.00038356415
0.19651244	0.030587491	0.00038321718
0.19664288	0.030610942	0.00038171549
0.19677333	0.030728226	0.00038144996
0.19690377	0.030750094	0.00038346522
0.19703421	0.030048657	0.00037839566
0.19716466	0.030606525	0.00038281252
0.19729510	0.030544332	0.00038210100
0.19742554	0.030538035	0.00038000204
0.19755599	0.030597490	0.00038261849
0.19768643	0.030453759	0.00038141867
0.19781687	0.030094882	0.00037693245
0.19794732	0.030720011	0.00038257806
0.19807776	0.030196881	0.00037721943
0.19820820	0.031053565	0.00038300783
0.19833865	0.030380076	0.00037915084
0.19846909	0.030621072	0.00037973895
0.19859953	0.030448876	0.00038007493
0.19872998	0.030795055	0.00038223785
0.19886042	0.030872911	0.00037967780
0.19899086	0.030072083	0.00037791133
0.19912131	0.030219498	0.00037670078
0.19925175	0.030186268	0.00037805865
0.19938219	0.029651466	0.00037429498
0.19951264	0.031071050	0.00038043294
0.19964308	0.030325863	0.00037786871
0.19977352	0.030833092	0.00038059270
0.19990397	0.030866812	0.00038080926
0.20003441	0.031082905	0.00038259070
0.20016485	0.029941467	0.00037387813
0.20029530	0.030894607	0.00038069855
0.20042574	0.030091694	0.00037688819
0.20055618	0.030441505	0.00037673518
0.20068663	0.030510764	0.00037840189
0.20081707	0.030301966	0.00037545866
0.20094751	0.030012522	0.00037457291
0.20107795	0.030208484	0.00037666409
0.20120840	0.030835789	0.00037806072
0.20133884	0.030533812	0.00037771635
0.20146928	0.030368917	0.00037616896
0.20159973	0.029788852	0.00037257988
0.20173017	0.030175416	0.00037569138
0.20186061	0.030181525	0.00037417193
0.20199106	0.030026943	0.00037427513
0.20212150	0.031073925	0.00037954356
0.20225194	0.030058751	0.00037288366
0.20238239	0.031507237	0.00038200253
0.20251283	0.030231345	0.00037422314
0.20264327	0.030224835	0.00037419415
0.20277372	0.030298271	0.00037603697
0.20290416	0.030378256	0.00037562380
0.20303460	0.030059075	0.00037248443
0.20316505	0.030344113	0.00037447450
0.20329549	0.030716711	0.00037552577
0.20342593	0.030099526	0.00037374853
0.20355638	0.030652331	0.00037581391
0.20368682	0.030494847	0.00037406356
0.20381726	0.030428783	0.00037500495
0.20394771	0.029687907	0.00036720345
0.20407815	0.030630261	0.00037561365
0.20420859	0.029948161	0.00037186539
0.20433904	0.030295421	0.00037109968
0.20446948	0.030561595	0.00037432031
0.20459992	0.030006182	0.00037042621
0.20473037	0.030503003	0.00037181404
0.20486081	0.029865935	0.00036959229
0.20499125	0.030147240	0.00036962043
0.20512170	0.030650618	0.00037367988
0.20525214	0.030522588	0.00037300328
0.20538258	0.030964334	0.00037375925
0.20551302	0.030877507	0.00037461186
0.20564347	0.029752003	0.00036739278
0.20577391	0.030394939	0.00037221474
0.20590435	0.029967498	0.00036950937
0.20603480	0.030369294	0.00037037567
0.20616524	0.029620710	0.00036684585
0.20629568	0.030756505	0.00037332315
0.20642613	0.030030225	0.00036819514
0.20655657	0.030829798	0.00037448206
0.20668701	0.030616112	0.00037117103
0.20681746	0.030500157	0.00037159260
0.20694790	0.029879448	0.00036884865
0.20707834	0.029707151	0.00036567302
0.20720879	0.030596445	0.00037246879
0.20733923	0.029757093	0.00036635027
0.20746967	0.030185888	0.00036817354
0.20760012	0.030526373	0.00037215202
0.20773056	0.030381774	0.00036818150
0.20786100	0.030574753	0.00037226475
0.20799145	0.030077774	0.00036837555
0.20812189	0.030101913	0.00036822131
0.20825233	0.030360012	0.00036928669
0.20838278	0.030682027	0.00037030700
0.20851322	0.030369204	0.00036891772
0.20864366	0.030638797	0.00037267080
0.20877411	0.030028509	0.00036707475
0.20890455	0.029416615	0.00036464409
0.20903499	0.030279404	0.00036746327
0.20916544	0.030357616	0.00036857918
0.20929588	0.030540613	0.00037124473
0.20942632	0.030879864	0.00037051979
0.20955677	0.031076765	0.00037307634
0.20968721	0.030311602	0.00036862836
0.20981765	0.029747076	0.00036404958
0.20994809	0.029624738	0.00036498650
0.21007854	0.030278316	0.00036776200
0.21020898	0.030141749	0.00036619088
0.21033942	0.030033085	0.00036688256
0.21046987	0.030411995	0.00036682073
0.21060031	0.030190508	0.00036776395
0.21073075	0.030525201	0.00036864035
0.21086120	0.030631037	0.00036957947
0.21099164	0.030273623	0.00036760857
0.21112208	0.029465510	0.00036242895
0.21125253	0.029611545	0.00036220134
0.21138297	0.029530537	0.00036478703
0.21151341	0.029916599	0.00036384304
0.21164386	0.030213609	0.00036715759
0.21177430	0.030462342	0.00036693090
0.21190474	0.028726461	0.00035970174
0.21203519	0.029924211	0.00036551998
0.21216563	0.029990986	0.00036483970
0.21229607	0.029973100	0.00036418334
0.21242652	0.030357752	0.00036795996
0.21255696	0.030000872	0.00036289444
0.21268740	0.030129899	0.00036643199
0.21281785	0.029777030	0.00036202662
0.21294829	0.030327671	0.00036657125
0.21307873	0.029708201	0.00036241303
0.21320918	0.029661009	0.00036145457
0.21333962	0.030055645	0.00036335277
0.21347006	0.029836885	0.00036540753
0.21360051	0.030162459	0.00036359649
0.21373095	0.030173349	0.00036487077
0.21386139	0.029493946	0.00036000689
0.21399184	0.029771429	0.00036170238
0.21412228	0.030145939	0.00036536954
0.21425272	0.030015881	0.00036223275
0.21438316	0.030199395	0.00036436616
0.21451361	0.029697953	0.00036226714
0.21464405	0.030097716	0.00036207325
0.21477449	0.029766909	0.00036108159
0.21490494	0.029450284	0.00035983793
0.21503538	0.030059188	0.00036321181
0.21516582	0.030085467	0.00036406734
0.21529627	0.030882260	0.00036534088
0.21542671	0.030535892	0.00036521430
0.21555715	0.029616570	0.00036021278
0.21568760	0.030536078	0.00036479276
0.21581804	0.030067651	0.00036248340
0.21594848	0.029706095	0.00035934846
0.21607893	0.030302846	0.00036317869
0.21620937	0.029884759	0.00036158229
0.21633981	0.029551673	0.00035809731
0.21647026	0.029875611	0.00036199659
0.21660070	0.030197500	0.00036277103
0.21673114	0.029861791	0.00036027895
0.21686159	0.030346500	0.00036217731
0.21699203	0.029689593	0.00035812452
0.21712247	0.029847969	0.00036115484
0.21725292	0.029652724	0.00036154816
0.21738336	0.029826776	0.00035855563
0.21751380	0.029776354	0.00035866108
0.21764425	0.029825547	0.00035925408
0.21777469	0.030138686	0.00036243871
0.21790513	0.030661614	0.00036528209
0.21803558	0.029682072	0.00035761533
0.21816602	0.029932372	0.00036020964
0.21829646	0.029551547	0.00035727662
0.21842691	0.029873529	0.00035884829
0.21855735	0.030007554	0.00036114079
0.21868779	0.030329605	0.00036150546
0.21881823	0.030422169	0.00036237221
0.21894868	0.029805534	0.00035866457
0.21907912	0.029855760	0.00035695323
0.21920956	0.029460047	0.00035816147
0.21934001	0.030001984	0.00035938916
0.21947045	0.030177869	0.00036067522
0.21960089	0.029668538	0.00035682499
0.21973134	0.030618619	0.00036084608
0.21986178	0.029261100	0.00035451163
0.21999222	0.029676171	0.00035811404
0.22012267	0.029680907	0.00035533611
0.22025311	0.031051467	0.00036515079
0.22038355	0.029821847	0.00035632418
0.22051400	0.029793509	0.00035658641
0.22064444	0.030102066	0.00035942905
0.22077488	0.030250832	0.00035868397
0.22090533	0.030484013	0.00036187459
0.22103577	0.030283873	0.00035920435
0.22116621	0.029932864	0.00035604539
0.22129666	0.030356934	0.00035994831
0.22142710	0.029766730	0.00035709571
0.22155754	0.030522717	0.00035949576
0.22168799	0.030224892	0.00035878650
0.22181843	0.030819385	0.00035942908
0.22194887	0.030123258	0.00035860299
0.22207932	0.029924601	0.00035631222
0.22220976	0.029668640	0.00035494080
0.22234020	0.029708199	0.00035640034
0.22247065	0.029399000	0.00035314289
0.22260109	0.029896439	0.00035712807
0.22273153	0.029961836	0.00035757161
0.22286198	0.029256785	0.00035220981
0.22299242	0.029486888	0.00035611923
0.22312286	0.030226695	0.00035745950
0.22325330	0.030301669	0.00035789290
0.22338375	0.030043341	0.00035710407
0.22351419	0.030211886	0.00035674928
0.22364463	0.029733748	0.00035525444
0.22377508	0.029698523	0.00035525920
0.22390552	0.029555349	0.00035189381
0.22403596	0.029418522	0.00035364713
0.22416641	0.029259603	0.00035131677
0.22429685	0.029963864	0.00035592754
0.22442729	0.030073706	0.00035698193
0.22455774	0.030166799	0.00035538197
0.22468818	0.029696882	0.00035276041
0.22481862	0.029654444	0.00035313571
0.22494907	0.030026202	0.00035470709
0.22507951	0.029480874	0.00035257349
0.22520995	0.029891521	0.00035447027
0.22534040	0.029989759	0.00035330089
0.22547084	0.030162819	0.00035625595
0.22560128	0.030129748	0.00035399985
0.22573173	0.029472926	0.00035257883
0.22586217	0.029397430	0.00035157902
0.22599261	0.030329251	0.00035591200
0.22612306	0.029886526	0.00035359642
0.22625350	0.029357509	0.00034969056
0.22638394	0.029920398	0.00035285363
0.22651439	0.029793966	0.00035384815
0.22664483	0.029205230	0.00034893527
0.22677527	0.029992746	0.00035382537
0.22690572	0.029383632	0.00034910224
0.22703616	0.030219355	0.00035555161
0.22716660	0.029899440	0.00035414226
0.22729705	0.029093118	0.00034859221
0.22742749	0.029199089	0.00034905382
0.22755793	0.029719290	0.00035267560
0.22768837	0.030481100	0.00035475987
0.22781882	0.030266256	0.00035480850
0.22794926	0.029688813	0.00035167691
0.22807970	0.030451591	0.00035641420
0.22821015	0.030047830	0.00035349684
0.22834059	0.029148507	0.00034740958
0.22847103	0.029996189	0.00035405983
0.22860148	0.029617606	0.00035131808
0.22873192	0.030114963	0.00035351762
0.22886236	0.029863895	0.00035211479
0.22899281	0.029918078	0.00035173065
0.22912325	0.029874541	0.00035155919
0.22925369	0.029759824	0.00035243223
0.22938414	0.029896768	0.00035119994
0.22951458	0.030125694	0.00035431800
0.22964502	0.030511438	0.00035230308
0.22977547	0.029547751	0.00034908253
0.22990591	0.029557195	0.00034960564
0.23003635	0.029870735	0.00035078654
0.23016680	0.030405069	0.00035380316
0.23029724	0.029470824	0.00034983611
0.23042768	0.029929412	0.00034881665
0.23055813	0.029403813	0.00034837913
0.23068857	0.030073331	0.00035581941
0.23081901	0.029293752	0.00035609494
0.23094946	0.029957270	0.00036256566
0.23107990	0.029880414	0.00036150893
0.23121034	0.029391029	0.00036227928
0.23134079	0.029378513	0.00036484017
0.23147123	0.029434386	0.00036424983
0.23160167	0.029391460	0.00036642474
0.23173212	0.029857348	0.00037006890
0.23186256	0.030054554	0.00037221862
0.23199300	0.029609494	0.00037151785
0.23212344	0.029617859	0.00037043186
0.23225389	0.030020613	0.00037773513
0.23238433	0.029295948	0.00037204614
0.23251477	0.028833978	0.00036937612
0.23264522	0.029668788	0.00037713086
0.23277566	0.029281671	0.00037508726
0.23290610	0.030181256	0.00037984441
0.23303655	0.029575032	0.00038072979
0.23316699	0.029744716	0.00037905816
0.23329743	0.029126724	0.00037753860
0.23342788	0.029314986	0.00037750538
0.23355832	0.029616386	0.00037889302
0.23368876	0.030162591	0.00038288789
0.23381921	0.029568625	0.00037852109
0.23394965	0.028934366	0.00037443598
0.23408009	0.030292883	0.00038433348
0.23421054	0.029672172	0.00037877479
0.23434098	0.029130315	0.00037897960
0.23447142	0.029763264	0.00038043342
0.23460187	0.029554026	0.00038115186
0.23473231	0.029400552	0.00037941664
0.23486275	0.029704896	0.00038123220
0.23499320	0.029581006	0.00038103560
0.23512364	0.030157311	0.00038492827
0.23525408	0.029644832	0.00038210088
0.23538453	0.030004067	0.00038290994
0.23551497	0.029680179	0.00038118155
0.23564541	0.029237354	0.00038075626
0.23577586	0.030051681	0.00038682595
0.23590630	0.029760520	0.00038165708
0.23603674	0.029674672	0.00038447259
0.23616719	0.029545044	0.00038151276
0.23629763	0.029839181	0.00038473139
0.23642807	0.029126133	0.00038180801
0.23655851	0.029621282	0.00038381528
0.23668896	0.028767154	0.00037946321
0.23681940	0.030190600	0.00038886696
0.23694984	0.029491734	0.00038024822
0.23708029	0.029509895	0.00038551542
0.23721073	0.030206867	0.00038656246
0.23734117	0.029308496	0.00038445815
0.23747162	0.029863819	0.00038705088
0.23760206	0.029394864	0.00038361052
0.23773250	0.029772959	0.00038750633
0.23786295	0.029575125	0.00038634621
0.23799339	0.029475216	0.00038473002
0.23812383	0.030185789	0.00039170296
0.23825428	0.029647807	0.00038506396
0.23838472	0.029540511	0.00038500486
0.23851516	0.029879703	0.00038866603
0.23864561	0.029817820	0.00038796623
0.23877605	0.029642427	0.00038930130
0.23890649	0.029114040	0.00038304879
0.23903694	0.029332305	0.00038656306
0.23916738	0.029241450	0.00038554251
0.23929782	0.029084759	0.00038540461
0.23942827	0.029862321	0.00039013790
0.23955871	0.030099376	0.00039285122
0.23968915	0.029375351	0.00038425155
0.23981960	0.029354329	0.00038870039
0.23995004	0.029805592	0.00038880242
0.24008048	0.029648447	0.00038946761
0.24021093	0.029816831	0.00039149021
0.24034137	0.029618978	0.00038728660
0.24047181	0.028755887	0.00038314299
0.24060226	0.029579594	0.00039029116
0.24073270	0.029528579	0.00038806443
0.24086314	0.029941247	0.00039446840
0.24099358	0.029722570	0.00038934222
0.24112403	0.030006557	0.00039229441
0.24125447	0.030038808	0.00039269250
0.24138491	0.030152609	0.00039214073
0.24151536	0.030116722	0.00039356148
0.24164580	0.029033651	0.00038587361
0.24177624	0.029905121	0.00039192577
0.24190669	0.029275199	0.00039004098
0.24203713	0.029055830	0.00038743605
0.24216757	0.029252640	0.00038924897
0.24229802	0.029519850	0.00039263322
0.24242846	0.029500527	0.00038919848
0.24255890	0.029845206	0.00039319099
0.24268935	0.029313778	0.00038909545
0.24281979	0.028448446	0.00038488156
0.24295023	0.028759815	0.00038846911
0.24308068	0.029464313	0.00038979958
0.24321112	0.029808565	0.00039342737
0.24334156	0.029369983	0.00039214143
0.24347201	0.029308784	0.00038759518
0.24360245	0.029031892	0.00039134349
0.24373289	0.029656400	0.00039257636
0.24386334	0.028796022	0.00038950179
0.24399378	0.029639015	0.00039335093
0.24412422	0.030089007	0.00039441695
0.24425467	0.029207783	0.00039054597
0.24438511	0.029001320	0.00039115888
0.24451555	0.029583788	0.00039436213
0.24464600	0.029097298	0.00038989997
0.24477644	0.029904713	0.00039427716
0.24490688	0.029447801	0.00039341897
0.24503733	0.029870123	0.00039709924
0.24516777	0.029121422	0.00038861091
0.24529821	0.029126056	0.00039309966
0.24542865	0.029695885	0.00039505235
0.24555910	0.028739056	0.00039028774
0.24568954	0.029654021	0.00039552145
0.24581998	0.029670570	0.00039336591
0.24595043	0.029254892	0.00039325523
0.24608087	0.029535213	0.00039588666
0.24621131	0.029865956	0.00039399621
0.24634176	0.029304633	0.00039410674
0.24647220	0.029952792	0.00039576635
0.24660264	0.029860528	0.00039921274
0.24673309	0.029668804	0.00039460981
0.24686353	0.029485423	0.00039497136
0.24699397	0.029007290	0.00039240852
0.24712442	0.029498561	0.00039652230
0.24725486	0.029296734	0.00039072590
0.24738530	0.029153559	0.00039474210
0.24751575	0.029425716	0.00039386178
0.24764619	0.029965676	0.00039838243
0.24777663	0.028791839	0.00039153521
0.24790708	0.029450331	0.00039323810
0.24803752	0.029968726	0.00039884567
0.24816796	0.028926625	0.00039224704
0.24829841	0.029401727	0.00039363898
0.24842885	0.029580351	0.00039873921
0.24855929	0.029584143	0.00039504830
0.24868974	0.029360891	0.00039752298
0.24882018	0.029147946	0.00039631663
0.24895062	0.029443608	0.00039293318
0.24908107	0.029245980	0.00039538849
0.24921151	0.029824848	0.00039746087
0.24934195	0.029595611	0.00039713680
0.24947240	0.029266472	0.00039581978
0.24960284	0.029681688	0.00039874316
0.24973328	0.029220604	0.00039457839
0.24986372	0.029579585	0.00039895297
0.24999417	0.029893112	0.00039900351
0.25012461	0.029741265	0.00040106076
0.25025505	0.028869545	0.00039226406
0.25038550	0.028951319	0.00039283178
0.25051594	0.029975753	0.00040179745
0.25064638	0.028943865	0.00039385454
0.25077683	0.029047627	0.00039575783
0.25090727	0.029677068	0.00040185957
0.25103771	0.028944647	0.00039243631
0.25116816	0.029924225	0.00040070910
0.25129860	0.029860913	0.00039912061
0.25142904	0.028927899	0.00039549809
0.25155949	0.029494694	0.00039987901
0.25168993	0.028712716	0.00039234777
0.25182037	0.029349414	0.00039661449
0.25195082	0.028983881	0.00039433890
0.25208126	0.029632638	0.00039886668
0.25221170	0.030512185	0.00040574017
0.25234215	0.029441555	0.00039678828
0.25247259	0.029097311	0.00039534665
0.25260303	0.029195705	0.00039949083
0.25273348	0.028813733	0.00039207376
0.25286392	0.029753652	0.00040287501
0.25299436	0.029249987	0.00039653732
0.25312481	0.029364634	0.00039854572
0.25325525	0.028708947	0.00039396302
0.25338569	0.029220264	0.00039661150
0.25351614	0.028773695	0.00039548186
0.25364658	0.028933751	0.00039678163
0.25377702	0.029544524	0.00039941966
0.25390747	0.029106261	0.00039850119
0.25403791	0.029451768	0.00039760160
0.25416835	0.029236968	0.00040074023
0.25429879	0.028788826	0.00039665470
0.25442924	0.029745014	0.00040078142
0.25455968	0.029500620	0.00040092553
0.25469012	0.029822740	0.00040113001
0.25482057	0.029770496	0.00040157411
0.25495101	0.029384540	0.00039997108
0.25508145	0.029732714	0.00040037858
0.25521190	0.029862909	0.00040435872
0.25534234	0.029593458	0.00039946379
0.25547278	0.029274336	0.00039673065
0.25560323	0.029889583	0.00040164433
0.25573367	0.029035736	0.00039999789
0.25586411	0.029175596	0.00040891409
0.25599456	0.029081534	0.00041201432
0.25612500	0.029821387	0.00041811817
0.25625544	0.029314426	0.00042016559
0.25638589	0.029589763	0.00042494939
0.25651633	0.029093101	0.00042217681
0.25664677	0.029346241	0.00042774067
0.25677722	0.028890950	0.00042416316
0.25690766	0.029355132	0.00043030598
0.25703810	0.029271493	0.00043456090
0.25716855	0.030271642	0.00044268104
0.25729899	0.028771792	0.00043428799
0.25742943	0.029605897	0.00044252658
0.25755988	0.029026533	0.00043749034
0.25769032	0.029894190	0.00044997635
0.25782076	0.029199432	0.00044258404
0.25795121	0.028928429	0.00044491449
0.25808165	0.030392057	0.00045843883
0.25821209	0.030120634	0.00045445207
0.25834253	0.029120256	0.00045192714
0.25847298	0.029537419	0.00045538250
0.25860342	0.029350141	0.00045825756
0.25873386	0.029291075	0.00045753965
0.25886431	0.029157025	0.00045931599
0.25899475	0.029090901	0.00045927729
0.25912519	0.029139064	0.00046384398
0.25925564	0.029495989	0.00046632231
0.25938608	0.029031778	0.00046579521
0.25951652	0.029404891	0.00046832563
0.25964697	0.029243326	0.00047002051
0.25977741	0.028606096	0.00046570266
0.25990785	0.029313160	0.00047389240
0.26003830	0.028895026	0.00047007194
0.26016874	0.029538166	0.00048019517
0.26029918	0.029616032	0.00047486613
0.26042963	0.028478981	0.00047094149
0.26056007	0.028996323	0.00047554772
0.26069051	0.029099238	0.00047856447
0.26082096	0.029239938	0.00047574449
0.26095140	0.028759176	0.00047868151
0.26108184	0.029588777	0.00048174211
0.26121229	0.029213705	0.00048028361
0.26134273	0.029492878	0.00048208757
0.26147317	0.030241659	0.00049083585
0.26160362	0.029844283	0.00048860702
0.26173406	0.029183586	0.00048464912
0.26186450	0.029148786	0.00048569337
0.26199495	0.029345054	0.00048725292
0.26212539	0.028622404	0.00048133764
0.26225583	0.029455815	0.00048910143
0.26238628	0.029807344	0.00049268276
0.26251672	0.029300890	0.00048723318
0.26264716	0.030351018	0.00049660556
0.26277760	0.028757813	0.00048672253
0.26290805	0.028708273	0.00048897372
0.26303849	0.029389670	0.00049154430
0.26316893	0.029028791	0.00049476286
0.26329938	0.028808104	0.00048719547
0.26342982	0.028987634	0.00049292213
0.26356026	0.028747380	0.00049200783
0.26369071	0.029949013	0.00050338714
0.26382115	0.029273766	0.00049608524
0.26395159	0.029838124	0.00050085871
0.26408204	0.029537291	0.00049953765
0.26421248	0.029039425	0.00050115513
0.26434292	0.029369434	0.00049872268
0.26447337	0.029446652	0.00050227211
0.26460381	0.029682544	0.00050322915
0.26473425	0.028558133	0.00049558297
0.26486470	0.028095872	0.00049721622
0.26499514	0.028892668	0.00049841619
0.26512558	0.028964780	0.00050305083
0.26525603	0.029009620	0.00050711988
[truncated: 573 more rows]
