# Supplementary material for: Rationally seeded computational protein design of ɑ-helical barrels
Source: Nat Chem Biol. 2024 Jun 20;20(8):991–9. doi: 10.1038/s41589-024-01642-0 (PMC11288890; doi:10.1038/s41589-024-01642-0)
Supplement: Supplementary file 3 — PDB and .mtz files used for making figure panels b–d and j–m. [file 41589_2024_1642_MOESM3_ESM.zip › KIA_RP_RSPD_NatChemBiol_data_Figure2/scapCC6_LLIA_panels_e-h/SAXS_panel_i/SAXS_raw_SEC_scapCC6_LLIA/b21-443535_00278.dat]

0.0045000000	0.61297191	0.0077616258
0.0046304432	0.52191399	0.0071907809
0.0047608865	0.43138140	0.0063603717
0.0048913297	0.43828258	0.0062238218
0.0050217729	0.39724226	0.0057229776
0.0051522162	0.36327303	0.0054728168
0.0052826594	0.34621347	0.0050771207
0.0054131026	0.32637636	0.0049445288
0.0055435459	0.31394988	0.0047491907
0.0056739891	0.29868325	0.0045275831
0.0058044323	0.26429711	0.0042354001
0.0059348756	0.25115994	0.0040404694
0.0060653188	0.24857257	0.0038977692
0.0061957621	0.23711899	0.0038259932
0.0063262053	0.22309559	0.0037018435
0.0064566485	0.21197531	0.0035383318
0.0065870918	0.19983601	0.0034191238
0.0067175350	0.19650341	0.0033353605
0.0068479782	0.19299342	0.0033054379
0.0069784215	0.18866254	0.0032166697
0.0071088647	0.17215532	0.0030796080
0.0072393079	0.16007733	0.0029177400
0.0073697512	0.16255602	0.0029027860
0.0075001944	0.15857895	0.0028490813
0.0076306376	0.14048085	0.0026871835
0.0077610809	0.15907881	0.0027683678
0.0078915241	0.15441913	0.0027491689
0.0080219673	0.14601343	0.0026165769
0.0081524106	0.14481859	0.0026413736
0.0082828538	0.14688600	0.0025569571
0.0084132970	0.13992815	0.0025517515
0.0085437403	0.13482357	0.0024497185
0.0086741835	0.12908040	0.0023797918
0.0088046267	0.12188490	0.0023129270
0.0089350700	0.11133563	0.0021834712
0.0090655132	0.11733610	0.0021811342
0.0091959565	0.10931511	0.0021707287
0.0093263997	0.10945912	0.0020793792
0.0094568429	0.10637800	0.0020499046
0.0095872862	0.10576323	0.0020572454
0.0097177294	0.10222210	0.0019782863
0.0098481726	0.099589560	0.0019591488
0.0099786159	0.097639563	0.0019181922
0.010109059	0.094863657	0.0018572176
0.010239502	0.091064608	0.0018360396
0.010369946	0.083852455	0.0017315858
0.010500389	0.082475135	0.0017042353
0.010630832	0.084805206	0.0017231989
0.010761275	0.080851072	0.0016541607
0.010891719	0.082744311	0.0016830607
0.011022162	0.075395746	0.0015632988
0.011152605	0.075719896	0.0015673263
0.011283048	0.073809288	0.0015615985
0.011413491	0.072186256	0.0014990081
0.011543935	0.071713911	0.0014853597
0.011674378	0.068982906	0.0014427874
0.011804821	0.067709912	0.0013885003
0.011935264	0.069064169	0.0014030595
0.012065708	0.066999243	0.0013642082
0.012196151	0.063129976	0.0013081280
0.012326594	0.063336237	0.0013152304
0.012457037	0.063317294	0.0012997898
0.012587481	0.059915207	0.0012383299
0.012717924	0.061699359	0.0012409545
0.012848367	0.060572129	0.0012153378
0.012978810	0.060206320	0.0012010044
0.013109253	0.060563958	0.0011723025
0.013239697	0.057643499	0.0011507971
0.013370140	0.056533805	0.0011299961
0.013500583	0.058740035	0.0011488877
0.013631026	0.055687893	0.0011060370
0.013761470	0.056713833	0.0011193694
0.013891913	0.056661720	0.0010890426
0.014022356	0.054846320	0.0010825100
0.014152799	0.055210289	0.0010714816
0.014283243	0.054303265	0.0010540810
0.014413686	0.053499496	0.0010579916
0.014544129	0.054607040	0.0010511030
0.014674572	0.054947061	0.0010434395
0.014805016	0.054416579	0.0010371097
0.014935459	0.052094199	0.0010106307
0.015065902	0.053105746	0.0010175039
0.015196345	0.051389697	0.00099564951
0.015326788	0.051540199	0.00099280309
0.015457232	0.053002971	0.0010016513
0.015587675	0.051114066	0.00097328162
0.015718118	0.050348408	0.00096859365
0.015848561	0.052139357	0.00097206124
0.015979005	0.050253865	0.00095899821
0.016109448	0.050573927	0.00096072980
0.016239891	0.049495946	0.00094076123
0.016370334	0.049421181	0.00093296756
0.016500778	0.050996407	0.00095075360
0.016631221	0.050058743	0.00093326776
0.016761664	0.047340892	0.00090852887
0.016892107	0.048970254	0.00091488311
0.017022551	0.048802912	0.00090938074
0.017152994	0.048006673	0.00090352647
0.017283437	0.047222432	0.00088563632
0.017413880	0.047467432	0.00088510113
0.017544323	0.047284539	0.00088369374
0.017674767	0.048707991	0.00088602201
0.017805210	0.046970580	0.00087721954
0.017935653	0.047584988	0.00087239607
0.018066096	0.046320157	0.00086161584
0.018196540	0.046350573	0.00085892602
0.018326983	0.047394304	0.00085774506
0.018457426	0.046864907	0.00085081550
0.018587869	0.044591607	0.00083393503
0.018718313	0.046814248	0.00084599703
0.018848756	0.046046149	0.00084517867
0.018979199	0.044674560	0.00081644600
0.019109642	0.044271160	0.00081466555
0.019240086	0.045312572	0.00082235679
0.019370529	0.045917741	0.00082669061
0.019500972	0.045535771	0.00081286330
0.019631415	0.042149501	0.00078604752
0.019761858	0.043326567	0.00079098444
0.019892302	0.044423209	0.00079797980
0.020022745	0.044266216	0.00079590467
0.020153188	0.044061990	0.00079353381
0.020283631	0.044139706	0.00078944391
0.020414075	0.044566221	0.00078365985
0.020544518	0.043375534	0.00077527020
0.020674961	0.043926277	0.00077722160
0.020805404	0.042517110	0.00076683641
0.020935848	0.043289938	0.00077042046
0.021066291	0.044223926	0.00077251620
0.021196734	0.043004737	0.00075819625
0.021327177	0.042263665	0.00075526709
0.021457621	0.043645734	0.00075939243
0.021588064	0.042039375	0.00074830110
0.021718507	0.042940362	0.00074577268
0.021848950	0.042932651	0.00075397165
0.021979393	0.041547901	0.00073614638
0.022109837	0.040645401	0.00072244389
0.022240280	0.041799761	0.00072825790
0.022370723	0.042244713	0.00073815082
0.022501166	0.040917422	0.00071770059
0.022631610	0.041345611	0.00072231630
0.022762053	0.041517610	0.00071474808
0.022892496	0.042354224	0.00072698969
0.023022939	0.042099744	0.00072101372
0.023153383	0.041291945	0.00071243365
0.023283826	0.041541985	0.00070907588
0.023414269	0.041179548	0.00070805883
0.023544712	0.041674310	0.00070835056
0.023675156	0.040818624	0.00070455131
0.023805599	0.040329089	0.00068956678
0.023936042	0.041465618	0.00070798061
0.024066485	0.039877207	0.00068678959
0.024196928	0.041384851	0.00069396871
0.024327372	0.040583701	0.00068499041
0.024457815	0.041471336	0.00069523678
0.024588258	0.040734053	0.00068507930
0.024718701	0.041781132	0.00069124743
0.024849145	0.040081018	0.00067398660
0.024979588	0.039276910	0.00066767485
0.025110031	0.040223552	0.00067485873
0.025240474	0.039564915	0.00066494253
0.025370918	0.038788020	0.00065707775
0.025501361	0.039776656	0.00066354334
0.025631804	0.039449694	0.00066457362
0.025762247	0.038869406	0.00065010087
0.025892691	0.039204122	0.00065709906
0.026023134	0.038989554	0.00065302685
0.026153577	0.038860016	0.00065379496
0.026284020	0.038373160	0.00063755938
0.026414463	0.040873182	0.00066153854
0.026544907	0.039877487	0.00064967625
0.026675350	0.038759793	0.00064542379
0.026805793	0.038292602	0.00063687624
0.026936236	0.039043364	0.00064017737
0.027066680	0.039824811	0.00064237234
0.027197123	0.039048935	0.00064180250
0.027327566	0.039417021	0.00063738630
0.027458009	0.038857716	0.00063230565
0.027588453	0.038683051	0.00062944580
0.027718896	0.038017209	0.00062655148
0.027849339	0.038009517	0.00061661186
0.027979782	0.038679687	0.00062651068
0.028110226	0.038241873	0.00061877983
0.028240669	0.038748283	0.00062330777
0.028371112	0.038830209	0.00062029159
0.028501555	0.038640427	0.00061987276
0.028631998	0.038566836	0.00061452459
0.028762442	0.038972118	0.00062193036
0.028892885	0.039639237	0.00062630459
0.029023328	0.037124327	0.00060059914
0.029153771	0.038213667	0.00060695312
0.029284215	0.038502316	0.00060910752
0.029414658	0.037705903	0.00060080050
0.029545101	0.038110997	0.00060388805
0.029675544	0.037683222	0.00059848579
0.029805988	0.037743597	0.00059762634
0.029936431	0.037245494	0.00059282615
0.030066874	0.038120347	0.00059442926
0.030197317	0.037777033	0.00059398962
0.030327760	0.037487763	0.00059002290
0.030458204	0.037959588	0.00059537752
0.030588647	0.038061992	0.00059218787
0.030719090	0.037343933	0.00058515015
0.030849533	0.037205616	0.00058238893
0.030979977	0.037183519	0.00058616367
0.031110420	0.038001036	0.00058217742
0.031240863	0.038143724	0.00058849999
0.031371306	0.037666983	0.00057992291
0.031501750	0.037774727	0.00058164339
0.031632193	0.037354969	0.00057639082
0.031762636	0.037200416	0.00057752867
0.031893079	0.037331064	0.00057176688
0.032023523	0.037085046	0.00057506670
0.032153966	0.036538592	0.00056473362
0.032284409	0.037486055	0.00057331657
0.032414852	0.037506469	0.00057019698
0.032545295	0.036890641	0.00056786511
0.032675739	0.036907018	0.00056263729
0.032806182	0.037573018	0.00056651534
0.032936625	0.036329431	0.00055613234
0.033067068	0.036594388	0.00056142488
0.033197512	0.036757453	0.00055512819
0.033327955	0.037628905	0.00056612662
0.033458398	0.037658296	0.00056151842
0.033588841	0.036996815	0.00055803044
0.033719285	0.036864581	0.00055472805
0.033849728	0.036387662	0.00055138384
0.033980171	0.037727532	0.00055856597
0.034110614	0.036709569	0.00055141344
0.034241058	0.037264302	0.00055556167
0.034371501	0.036201536	0.00055274972
0.034501944	0.036143037	0.00055206462
0.034632387	0.036006185	0.00056455264
0.034762830	0.036847707	0.00057220108
0.034893274	0.035426093	0.00056285516
0.035023717	0.036971885	0.00057712875
0.035154160	0.036874394	0.00057933919
0.035284603	0.036233659	0.00057757547
0.035415047	0.036691860	0.00058338352
0.035545490	0.034670823	0.00056771800
0.035675933	0.036719633	0.00058265584
0.035806376	0.034910426	0.00057303734
0.035936820	0.036033876	0.00057906717
0.036067263	0.036512212	0.00058783015
0.036197706	0.036238161	0.00058319141
0.036328149	0.036593610	0.00059054054
0.036458593	0.036511986	0.00058886599
0.036589036	0.036179323	0.00058874596
0.036719479	0.036467375	0.00059261095
0.036849922	0.035771219	0.00059119269
0.036980365	0.035550495	0.00058637109
0.037110809	0.036065304	0.00059476305
0.037241252	0.036751927	0.00059604921
0.037371695	0.036254561	0.00059852479
0.037502138	0.035503547	0.00059327620
0.037632582	0.035907918	0.00059827340
0.037763025	0.035260957	0.00058671597
0.037893468	0.035376558	0.00059707142
0.038023911	0.036108351	0.00059615369
0.038154355	0.035460909	0.00059768595
0.038284798	0.035605567	0.00059855185
0.038415241	0.035842938	0.00060199453
0.038545684	0.035056505	0.00059507157
0.038676128	0.035933169	0.00060281877
0.038806571	0.035524058	0.00060258809
0.038937014	0.036316162	0.00060814441
0.039067457	0.035720043	0.00060254892
0.039197900	0.035369560	0.00060593894
0.039328344	0.035875639	0.00060367758
0.039458787	0.035587016	0.00060395079
0.039589230	0.036431908	0.00060485670
0.039719673	0.036125753	0.00059422954
0.039850117	0.035762556	0.00058863253
0.039980560	0.036458807	0.00059246035
0.040111003	0.035470940	0.00058344053
0.040241446	0.035378583	0.00058095962
0.040371890	0.035916240	0.00058339539
0.040502333	0.035653249	0.00057722605
0.040632776	0.035272667	0.00057749860
0.040763219	0.035500052	0.00057447896
0.040893663	0.036527474	0.00058289270
0.041024106	0.035576172	0.00057170663
0.041154549	0.035259750	0.00057154831
0.041284992	0.035973742	0.00057447858
0.041415435	0.035579962	0.00057095479
0.041545879	0.036064774	0.00057220094
0.041676322	0.035296460	0.00057192731
0.041806765	0.035217272	0.00056487668
0.041937208	0.035176139	0.00056565594
0.042067652	0.035601372	0.00056565901
0.042198095	0.035175789	0.00056454427
0.042328538	0.035207926	0.00056293782
0.042458981	0.036080986	0.00057198964
0.042589425	0.034861438	0.00055402366
0.042719868	0.034055071	0.00055160689
0.042850311	0.035397558	0.00055972708
0.042980754	0.036492341	0.00056729650
0.043111198	0.034693749	0.00055167693
0.043241641	0.035483513	0.00056052862
0.043372084	0.035125698	0.00055580348
0.043502527	0.035110772	0.00055359314
0.043632970	0.035239209	0.00055550994
0.043763414	0.035052127	0.00055406744
0.043893857	0.034690784	0.00054852773
0.044024300	0.035297006	0.00055661613
0.044154743	0.035510192	0.00055340845
0.044285187	0.034826697	0.00054841996
0.044415630	0.035279037	0.00055338511
0.044546073	0.034316697	0.00054041404
0.044676516	0.034874242	0.00054686910
0.044806960	0.035148061	0.00054967337
0.044937403	0.034464138	0.00054403839
0.045067846	0.034504176	0.00054164955
0.045198289	0.035118948	0.00054452033
0.045328733	0.034659446	0.00054241509
0.045459176	0.035117877	0.00054493514
0.045589619	0.034985267	0.00054362714
0.045720062	0.033794384	0.00053570170
0.045850505	0.034961164	0.00054030335
0.045980949	0.035130803	0.00054367426
0.046111392	0.034922508	0.00054191509
0.046241835	0.035097806	0.00054206385
0.046372278	0.034405456	0.00054056850
0.046502722	0.035036899	0.00055192133
0.046633165	0.034715784	0.00055092857
0.046763608	0.034231170	0.00055024518
0.046894051	0.034859502	0.00055763145
0.047024495	0.034634389	0.00056015275
0.047154938	0.034201085	0.00055457048
0.047285381	0.033941847	0.00055503512
0.047415824	0.035033388	0.00056039838
0.047546267	0.033940329	0.00055991629
0.047676711	0.035115496	0.00056672539
0.047807154	0.034701433	0.00056640348
0.047937597	0.034977329	0.00056535736
0.048068040	0.034843607	0.00056983831
0.048198484	0.034499031	0.00056664168
0.048328927	0.035042803	0.00057113647
0.048459370	0.035566576	0.00057764208
0.048589813	0.035642110	0.00057720926
0.048720257	0.034535802	0.00057149934
0.048850700	0.034879300	0.00057391493
0.048981143	0.033881217	0.00056474948
0.049111586	0.033938068	0.00056806010
0.049242030	0.035146692	0.00057708253
0.049372473	0.034532106	0.00057493357
0.049502916	0.033998428	0.00056804018
0.049633359	0.034710330	0.00057539286
0.049763802	0.035291634	0.00058176702
0.049894246	0.034675561	0.00057700232
0.050024689	0.034406538	0.00057501636
0.050155132	0.033927060	0.00056991932
0.050285575	0.035500389	0.00058574965
0.050416019	0.034478068	0.00057523681
0.050546462	0.034671007	0.00058069219
0.050676905	0.034860975	0.00057940156
0.050807348	0.034420096	0.00057945543
0.050937792	0.034016398	0.00057292104
0.051068235	0.035365519	0.00058728090
0.051198678	0.034324827	0.00057807394
0.051329121	0.035288792	0.00058844803
0.051459565	0.034647921	0.00058038149
0.051590008	0.034485932	0.00058286676
0.051720451	0.034856904	0.00058453275
0.051850894	0.034191195	0.00057987901
0.051981337	0.034270778	0.00057843697
0.052111781	0.034008130	0.00058147071
0.052242224	0.033770004	0.00057662326
0.052372667	0.034190040	0.00058432852
0.052503110	0.035144737	0.00058971289
0.052633554	0.034482650	0.00058552738
0.052763997	0.034381786	0.00058403568
0.052894440	0.034309422	0.00058549649
0.053024883	0.034750889	0.00058645394
0.053155327	0.032834724	0.00057381389
0.053285770	0.034428384	0.00058308070
0.053416213	0.033906717	0.00058129819
0.053546656	0.034042961	0.00058582149
0.053677100	0.034481219	0.00058564714
0.053807543	0.034670895	0.00058761244
0.053937986	0.034963858	0.00059276351
0.054068429	0.033449046	0.00057847409
0.054198872	0.034411180	0.00058640877
0.054329316	0.034544432	0.00059169987
0.054459759	0.033964887	0.00058604507
0.054590202	0.034525484	0.00058953440
0.054720645	0.033035228	0.00057606589
0.054851089	0.034682415	0.00059155642
0.054981532	0.033154146	0.00057745234
0.055111975	0.034879030	0.00059474357
0.055242418	0.034748616	0.00059204435
0.055372862	0.035491451	0.00059902075
0.055503305	0.032987795	0.00057838423
0.055633748	0.035075338	0.00059441469
0.055764191	0.034088994	0.00058857328
0.055894635	0.034005083	0.00059078325
0.056025078	0.034109987	0.00058588262
0.056155521	0.034802829	0.00059724763
0.056285964	0.033639198	0.00058262701
0.056416407	0.034703097	0.00059467231
0.056546851	0.033867682	0.00058924788
0.056677294	0.033630454	0.00058545611
0.056807737	0.034493927	0.00059355582
0.056938180	0.033391338	0.00058358813
0.057068624	0.034872857	0.00059626306
0.057199067	0.034278311	0.00059410315
0.057329510	0.034849666	0.00059589377
0.057459953	0.034514058	0.00059431824
0.057590397	0.034056249	0.00059229354
0.057720840	0.034944762	0.00060043205
0.057851283	0.034249293	0.00059198048
0.057981726	0.034731522	0.00059348053
0.058112170	0.035286047	0.00059880243
0.058242613	0.035067021	0.00059714492
0.058373056	0.034154231	0.00058677433
0.058503499	0.034466935	0.00058855604
0.058633942	0.034372251	0.00059044441
0.058764386	0.033728980	0.00058136154
0.058894829	0.033957924	0.00058533485
0.059025272	0.034900893	0.00058889218
0.059155715	0.033314043	0.00057821538
0.059286159	0.034441071	0.00058523165
0.059416602	0.034392372	0.00058332323
0.059547045	0.034621956	0.00058723616
0.059677488	0.034612246	0.00058699469
0.059807932	0.034676023	0.00058116790
0.059938375	0.034982760	0.00058995917
0.060068818	0.034094301	0.00057447752
0.060199261	0.033992323	0.00057816388
0.060329705	0.034716518	0.00058067738
0.060460148	0.034631706	0.00058113080
0.060590591	0.034343607	0.00057743001
0.060721034	0.033598918	0.00056997701
0.060851477	0.033548396	0.00057131208
0.060981921	0.033563457	0.00057220840
0.061112364	0.033568260	0.00056560806
0.061242807	0.033872815	0.00057212241
0.061373250	0.034070700	0.00057313046
0.061503694	0.034177283	0.00057235305
0.061634137	0.033990338	0.00057194399
0.061764580	0.033788089	0.00057123185
0.061895023	0.034279478	0.00057088570
0.062025467	0.033849465	0.00057160272
0.062155910	0.034271667	0.00057262287
0.062286353	0.034481158	0.00057408532
0.062416796	0.034015799	0.00057163775
0.062547240	0.034166898	0.00057153185
0.062677683	0.033295817	0.00056570845
0.062808126	0.033848832	0.00056850008
0.062938569	0.033084432	0.00056204345
0.063069012	0.034432599	0.00057460157
0.063199456	0.033688611	0.00056534556
0.063329899	0.033493898	0.00056428019
0.063460342	0.034747360	0.00057359228
0.063590785	0.034204693	0.00056717180
0.063721229	0.033245764	0.00056262261
0.063851672	0.034480794	0.00057239361
0.063982115	0.033781496	0.00056489495
0.064112558	0.033447647	0.00056336705
0.064243002	0.033475762	0.00056174823
0.064373445	0.035367796	0.00057366510
0.064503888	0.033948446	0.00056701938
0.064634331	0.033855332	0.00056549784
0.064764774	0.034269633	0.00056898292
0.064895218	0.032938735	0.00055747606
0.065025661	0.033079002	0.00056037872
0.065156104	0.033428014	0.00055862214
0.065286547	0.033971988	0.00056530351
0.065416991	0.034190076	0.00056527934
0.065547434	0.033941884	0.00056300168
0.065677877	0.032785984	0.00055245402
0.065808320	0.033279028	0.00055955776
0.065938764	0.033444381	0.00055701587
0.066069207	0.033074212	0.00055778582
0.066199650	0.034090950	0.00056054711
0.066330093	0.033330501	0.00055650950
0.066460537	0.033913832	0.00056180897
0.066590980	0.033234439	0.00055555230
0.066721423	0.033889085	0.00056136053
0.066851866	0.033418429	0.00055648102
0.066982309	0.033980140	0.00055917224
0.067112753	0.033693317	0.00056001242
0.067243196	0.033339820	0.00055344642
0.067373639	0.033530298	0.00055776846
0.067504082	0.034368854	0.00056441439
0.067634526	0.034458871	0.00056182490
0.067764969	0.033610157	0.00055778710
0.067895412	0.033660167	0.00055872494
0.068025855	0.033057446	0.00055005154
0.068156299	0.033207174	0.00055493442
0.068286742	0.033601545	0.00055333819
0.068417185	0.033118604	0.00054917924
0.068547628	0.033992681	0.00056045420
0.068678072	0.033656342	0.00055190213
0.068808515	0.033059495	0.00055294967
0.068938958	0.034019992	0.00055662182
0.069069401	0.033163339	0.00054844679
0.069199844	0.033608518	0.00055714672
0.069330288	0.033013535	0.00054705480
0.069460731	0.034318557	0.00055760497
0.069591174	0.033662302	0.00055486300
0.069721617	0.033614585	0.00055356101
0.069852061	0.033339026	0.00055217931
0.069982504	0.033997923	0.00055310244
0.070112947	0.033070244	0.00054914066
0.070243390	0.033267756	0.00055196432
0.070373834	0.033377035	0.00054971329
0.070504277	0.032484850	0.00054127176
0.070634720	0.033551439	0.00055241671
0.070765163	0.032818046	0.00054245053
0.070895607	0.032594781	0.00054473448
0.071026050	0.033541147	0.00054538951
0.071156493	0.033102996	0.00054690749
0.071286936	0.033424800	0.00054880632
0.071417379	0.033519041	0.00054686198
0.071547823	0.033698089	0.00054823782
0.071678266	0.033368425	0.00054922118
0.071808709	0.032716462	0.00054113454
0.071939152	0.034193374	0.00055278227
0.072069596	0.033763643	0.00054756880
0.072200039	0.033461430	0.00054589944
0.072330482	0.032476368	0.00054092119
0.072460925	0.032884483	0.00054124167
0.072591369	0.033568175	0.00054682785
0.072721812	0.033476775	0.00054357547
0.072852255	0.033150941	0.00054555343
0.072982698	0.032913409	0.00054183448
0.073113142	0.032421953	0.00053734018
0.073243585	0.033967507	0.00054933417
0.073374028	0.032670505	0.00053904902
0.073504471	0.034040021	0.00054543309
0.073634914	0.032624468	0.00053814992
0.073765358	0.032902546	0.00053627929
0.073895801	0.034115944	0.00054835836
0.074026244	0.032740087	0.00053867725
0.074156687	0.033163732	0.00053756639
0.074287131	0.033110744	0.00053797743
0.074417574	0.033362403	0.00054347147
0.074548017	0.033032220	0.00053557531
0.074678460	0.033688799	0.00054357071
0.074808904	0.033089769	0.00053726311
0.074939347	0.034022519	0.00054579123
0.075069790	0.032127525	0.00053363785
0.075200233	0.033699297	0.00054009402
0.075330677	0.033580297	0.00054354845
0.075461120	0.033706179	0.00054582512
0.075591563	0.032724187	0.00053167105
0.075722006	0.032979226	0.00053740056
0.075852449	0.032926493	0.00053253937
0.075982893	0.032981068	0.00053487407
0.076113336	0.032743675	0.00053407881
0.076243779	0.032673923	0.00053064777
0.076374222	0.031942250	0.00052542390
0.076504666	0.032638752	0.00053456183
0.076635109	0.034137346	0.00053938564
0.076765552	0.033613256	0.00053918373
0.076895995	0.032333633	0.00052915768
0.077026439	0.033664629	0.00053774669
0.077156882	0.033276808	0.00053684566
0.077287325	0.032816665	0.00053001659
0.077417768	0.032567729	0.00052942153
0.077548212	0.032668405	0.00053177910
0.077678655	0.032850101	0.00052982072
0.077809098	0.033355429	0.00053536323
0.077939541	0.033178801	0.00053079907
0.078069984	0.033180528	0.00053462643
0.078200428	0.033794971	0.00054082174
0.078330871	0.033235050	0.00053110681
0.078461314	0.032808358	0.00052852309
0.078591757	0.032347537	0.00052581563
0.078722201	0.032836332	0.00052959544
0.078852644	0.032670417	0.00052687872
0.078983087	0.032805550	0.00052765414
0.079113530	0.033102976	0.00052937054
0.079243974	0.032925452	0.00053126792
0.079374417	0.033120639	0.00052881323
0.079504860	0.032761478	0.00052762122
0.079635303	0.033239732	0.00052775082
0.079765747	0.033260662	0.00053243681
0.079896190	0.033396996	0.00053187239
0.080026633	0.033346367	0.00052857890
0.080157076	0.032747953	0.00052580402
0.080287519	0.032595208	0.00052754118
0.080417963	0.031580580	0.00051540402
0.080548406	0.033459958	0.00053302358
0.080678849	0.033709919	0.00052973947
0.080809292	0.032575966	0.00052340732
0.080939736	0.033485887	0.00052985125
0.081070179	0.033660886	0.00053001952
0.081200622	0.032971286	0.00052396993
0.081331065	0.032803018	0.00052663782
0.081461509	0.032582272	0.00051857856
0.081591952	0.033240089	0.00052871056
0.081722395	0.033372114	0.00052557132
0.081852838	0.032851681	0.00052362414
0.081983281	0.032628465	0.00052380724
0.082113725	0.033354895	0.00052300581
0.082244168	0.032715992	0.00052318800
0.082374611	0.033442972	0.00052679010
0.082505054	0.033252731	0.00052320989
0.082635498	0.032751282	0.00052432539
0.082765941	0.033449356	0.00052519431
0.082896384	0.033628652	0.00052552890
0.083026827	0.032995646	0.00052451622
0.083157271	0.032581243	0.00051617462
0.083287714	0.032708288	0.00052099585
0.083418157	0.033230595	0.00052428152
0.083548600	0.032797205	0.00051977354
0.083679044	0.032110483	0.00051268502
0.083809487	0.031980303	0.00051052110
0.083939930	0.032146315	0.00051634628
0.084070373	0.033122605	0.00052328493
0.084200816	0.032569795	0.00051405382
0.084331260	0.032190759	0.00051556126
0.084461703	0.032816003	0.00052015222
0.084592146	0.033655618	0.00052172706
0.084722589	0.033486554	0.00052332823
0.084853033	0.033523555	0.00052232669
0.084983476	0.032497592	0.00051445649
0.085113919	0.032446412	0.00051499034
0.085244362	0.033061941	0.00051577406
0.085374806	0.032221239	0.00051228496
0.085505249	0.033356660	0.00052123758
0.085635692	0.032455094	0.00051503766
0.085766135	0.032418883	0.00051346182
0.085896579	0.032542952	0.00051256349
0.086027022	0.032697313	0.00051454180
0.086157465	0.032530090	0.00051481115
0.086287908	0.032628619	0.00050994291
0.086418351	0.033231036	0.00051953109
0.086548795	0.033014017	0.00051505824
0.086679238	0.032548621	0.00051185108
0.086809681	0.032694507	0.00051473928
0.086940124	0.031938278	0.00050572530
0.087070568	0.032390311	0.00051140009
0.087201011	0.032768433	0.00051354099
0.087331454	0.032465335	0.00050812747
0.087461897	0.032888956	0.00051413148
0.087592341	0.032002116	0.00050596211
0.087722784	0.032791986	0.00051294732
0.087853227	0.033206309	0.00051662737
0.087983670	0.032851075	0.00051045663
0.088114114	0.032786945	0.00051383323
0.088244557	0.032941457	0.00051066163
0.088375000	0.032750516	0.00051088518
0.088505443	0.033051177	0.00051563204
0.088635886	0.032717417	0.00050836762
0.088766330	0.032789362	0.00050975560
0.088896773	0.033182277	0.00051511504
0.089027216	0.033069190	0.00050895108
0.089157659	0.032533796	0.00050983871
0.089288103	0.032992970	0.00051095855
0.089418546	0.032855587	0.00050656237
0.089548989	0.032222920	0.00050767033
0.089679432	0.031874339	0.00050219938
0.089809876	0.031958924	0.00050268332
0.089940319	0.033439202	0.00051460503
0.090070762	0.032109069	0.00050040759
0.090201205	0.032107364	0.00050476521
0.090331649	0.032802086	0.00050554257
0.090462092	0.032420310	0.00050429273
0.090592535	0.032386217	0.00050746008
0.090722978	0.032596342	0.00050519883
0.090853421	0.032114185	0.00050290467
0.090983865	0.033353251	0.00051306189
0.091114308	0.033603008	0.00050894228
0.091244751	0.032886782	0.00050826819
0.091375194	0.033171295	0.00050703686
0.091505638	0.032147892	0.00050109550
0.091636081	0.031788248	0.00050970289
0.091766524	0.032232142	0.00051684619
0.091896967	0.032437764	0.00051970403
0.092027411	0.033812111	0.00053561955
0.092157854	0.033558443	0.00053740038
0.092288297	0.033685368	0.00054077393
0.092418740	0.033198711	0.00053840051
0.092549184	0.031808742	0.00053147469
0.092679627	0.032624688	0.00053980041
0.092810070	0.031861550	0.00053315865
0.092940513	0.033152807	0.00053745370
0.093070956	0.033839393	0.00053567887
0.093201400	0.032805260	0.00052709429
0.093331843	0.032191123	0.00052024243
0.093462286	0.032864016	0.00052181879
0.093592729	0.033007497	0.00052281915
0.093723173	0.032807627	0.00052250251
0.093853616	0.031883676	0.00051167023
0.093984059	0.032403974	0.00051643720
0.094114502	0.031547781	0.00050454952
0.094244946	0.033295084	0.00052012116
0.094375389	0.032263787	0.00051211724
0.094505832	0.033524691	0.00051914758
0.094636275	0.032685808	0.00051408121
0.094766719	0.032486382	0.00051221252
0.094897162	0.032872982	0.00050971987
0.095027605	0.032691401	0.00051261889
0.095158048	0.033062457	0.00051247312
0.095288491	0.032571832	0.00050790376
0.095418935	0.032106628	0.00050937630
0.095549378	0.033121977	0.00051094766
0.095679821	0.033004456	0.00051135843
0.095810264	0.032347150	0.00050686043
0.095940708	0.032742162	0.00050762237
0.096071151	0.032412116	0.00051113337
0.096201594	0.032472223	0.00050416157
0.096332037	0.032917687	0.00050705403
0.096462481	0.031739833	0.00050218101
0.096592924	0.032912046	0.00050611632
0.096723367	0.032355668	0.00050371054
0.096853810	0.032373752	0.00050351388
0.096984253	0.032300996	0.00050013548
0.097114697	0.033289185	0.00051023049
0.097245140	0.032921935	0.00050628860
0.097375583	0.032808247	0.00050363388
0.097506026	0.032824053	0.00050670814
0.097636470	0.033223217	0.00050662036
0.097766913	0.032753032	0.00050459518
0.097897356	0.031810330	0.00049623951
0.098027799	0.032648503	0.00050051958
0.098158243	0.033036986	0.00050322071
0.098288686	0.033171456	0.00050265351
0.098419129	0.032743758	0.00049786833
0.098549572	0.032449599	0.00049671252
0.098680016	0.032319705	0.00049084260
0.098810459	0.033151898	0.00049927333
0.098940902	0.032679413	0.00049194014
0.099071345	0.032602523	0.00049175761
0.099201788	0.033166022	0.00049602074
0.099332232	0.032613679	0.00048880465
0.099462675	0.032006683	0.00048822415
0.099593118	0.032677095	0.00049159487
0.099723561	0.033848788	0.00049723518
0.099854005	0.033285223	0.00049607717
0.099984448	0.032998414	0.00049269155
0.10011489	0.032582958	0.00049172005
0.10024533	0.032681688	0.00049394819
0.10037578	0.033113955	0.00049350535
0.10050622	0.032960060	0.00049479954
0.10063666	0.032953845	0.00049345476
0.10076711	0.032101000	0.00048785328
0.10089755	0.032132684	0.00049110786
0.10102799	0.032930000	0.00049369300
0.10115844	0.032585384	0.00049304942
0.10128888	0.032275820	0.00049281900
0.10141932	0.032358220	0.00048617274
0.10154977	0.031920435	0.00048610351
0.10168021	0.032261235	0.00048843955
0.10181065	0.033546321	0.00049553588
0.10194110	0.032766738	0.00049261622
0.10207154	0.031199846	0.00047697382
0.10220198	0.033033027	0.00049421970
0.10233243	0.032800430	0.00049246157
0.10246287	0.033199119	0.00049229715
0.10259331	0.032709333	0.00049133191
0.10272376	0.032530336	0.00048677536
0.10285420	0.032624345	0.00048835928
0.10298464	0.032644666	0.00049112248
0.10311509	0.032414877	0.00048528318
0.10324553	0.032911791	0.00048992426
0.10337597	0.033249995	0.00049477845
0.10350642	0.033044218	0.00048833709
0.10363686	0.032587341	0.00048755447
0.10376730	0.032310720	0.00048616987
0.10389774	0.033039567	0.00049015913
0.10402819	0.032731463	0.00049095765
0.10415863	0.032318972	0.00048405468
0.10428907	0.032858843	0.00048651092
0.10441952	0.032412687	0.00048762679
0.10454996	0.033405433	0.00048953760
0.10468040	0.032179257	0.00048143229
0.10481085	0.033406779	0.00049052622
0.10494129	0.032932146	0.00048801161
0.10507173	0.033005747	0.00048951909
0.10520218	0.032818533	0.00048334639
0.10533262	0.032556596	0.00048447593
0.10546306	0.032917909	0.00048763239
0.10559351	0.032545840	0.00048345813
0.10572395	0.032660568	0.00048417879
0.10585439	0.032115786	0.00048144331
0.10598484	0.031900130	0.00047864650
0.10611528	0.032438337	0.00048388812
0.10624572	0.032057379	0.00047818363
0.10637617	0.031436020	0.00047799291
0.10650661	0.032336600	0.00048177338
0.10663705	0.032606558	0.00048156721
0.10676750	0.032371132	0.00048120541
0.10689794	0.032506836	0.00048200696
0.10702838	0.032895257	0.00048340252
0.10715883	0.031581236	0.00047780405
0.10728927	0.032288149	0.00047672744
0.10741971	0.031882559	0.00047626501
0.10755016	0.032173854	0.00047760638
0.10768060	0.031552178	0.00047291115
0.10781104	0.032884200	0.00048422401
0.10794149	0.032595131	0.00047888325
0.10807193	0.031956431	0.00047807111
0.10820237	0.033346353	0.00048628383
0.10833281	0.031866769	0.00047628838
0.10846326	0.032271000	0.00049071465
0.10859370	0.033202533	0.00049817559
0.10872414	0.032325416	0.00049688230
0.10885459	0.032189372	0.00050040925
0.10898503	0.032447274	0.00050055397
0.10911547	0.033165108	0.00051280882
0.10924592	0.032264104	0.00050752028
0.10937636	0.032619286	0.00050799910
0.10950680	0.032253326	0.00051172936
0.10963725	0.032664926	0.00051480393
0.10976769	0.031538306	0.00050685593
0.10989813	0.032558516	0.00051910469
0.11002858	0.031381224	0.00050838375
0.11015902	0.031976985	0.00051823153
0.11028946	0.032169855	0.00052055935
0.11041991	0.031163844	0.00051391839
0.11055035	0.032404936	0.00052610637
0.11068079	0.031843300	0.00052023584
0.11081124	0.032259476	0.00052548847
0.11094168	0.034332855	0.00054450358
0.11107212	0.032321642	0.00052975475
0.11120257	0.032941713	0.00053813569
0.11133301	0.033402947	0.00054023317
0.11146345	0.032850945	0.00053749078
0.11159390	0.031493066	0.00053274078
0.11172434	0.032446484	0.00053783905
0.11185478	0.032361035	0.00053826602
0.11198523	0.031553385	0.00053198294
0.11211567	0.031118398	0.00052923121
0.11224611	0.031717629	0.00053629477
0.11237656	0.031340616	0.00053442453
0.11250700	0.031802309	0.00053812188
0.11263744	0.032443863	0.00054474253
0.11276788	0.032593309	0.00054422738
0.11289833	0.032306225	0.00054800305
0.11302877	0.032518341	0.00055025974
0.11315921	0.032744200	0.00054964122
0.11328966	0.032036669	0.00054004723
0.11342010	0.031080848	0.00052423805
0.11355054	0.031975234	0.00052573109
0.11368099	0.032124126	0.00052551805
0.11381143	0.031842568	0.00051610357
0.11394187	0.032689369	0.00052536829
0.11407232	0.031523038	0.00051332458
0.11420276	0.032440011	0.00051602685
0.11433320	0.033075414	0.00052348314
0.11446365	0.032379882	0.00051150813
0.11459409	0.031656808	0.00050585499
0.11472453	0.032161949	0.00051002303
0.11485498	0.032795331	0.00050998858
0.11498542	0.031728310	0.00050491352
0.11511586	0.031974022	0.00050488428
0.11524631	0.031742249	0.00050013487
0.11537675	0.032009540	0.00050380962
0.11550719	0.032297925	0.00050244980
0.11563764	0.031702793	0.00050051005
0.11576808	0.032150520	0.00050305138
0.11589852	0.032025965	0.00049652825
0.11602897	0.032795402	0.00050676729
0.11615941	0.032495326	0.00050219181
0.11628985	0.032560461	0.00050089113
0.11642030	0.031794233	0.00049595920
0.11655074	0.033065611	0.00050217877
0.11668118	0.032324629	0.00049855835
0.11681163	0.032013134	0.00049773663
0.11694207	0.031314315	0.00048772894
0.11707251	0.032480481	0.00049853557
0.11720295	0.030845142	0.00048408541
0.11733340	0.032964208	0.00049834631
0.11746384	0.031761621	0.00049196360
0.11759428	0.032547230	0.00049314074
0.11772473	0.031708452	0.00048856084
0.11785517	0.031991556	0.00049293199
0.11798561	0.032463286	0.00049053840
0.11811606	0.032180523	0.00049035973
0.11824650	0.031670292	0.00048595657
0.11837694	0.031777731	0.00048411785
0.11850739	0.031611246	0.00048478820
0.11863783	0.032321491	0.00048742664
0.11876827	0.031757985	0.00048228460
0.11889872	0.031870577	0.00048423481
0.11902916	0.032679273	0.00048573493
0.11915960	0.032669467	0.00048697464
0.11929005	0.031629326	0.00047829748
0.11942049	0.032387250	0.00048579026
0.11955093	0.031977507	0.00047946418
0.11968138	0.032157908	0.00047853543
0.11981182	0.031722052	0.00047670885
0.11994226	0.032566968	0.00048258463
0.12007271	0.032647356	0.00047947863
0.12020315	0.031745491	0.00047538155
0.12033359	0.031805215	0.00047411681
0.12046404	0.031634009	0.00047363986
0.12059448	0.031969115	0.00047455137
0.12072492	0.032866751	0.00047877702
0.12085537	0.031698438	0.00047247452
0.12098581	0.032243846	0.00047372772
0.12111625	0.032032628	0.00047238533
0.12124670	0.031698895	0.00047052113
0.12137714	0.032415471	0.00047250752
0.12150758	0.031886736	0.00047106217
0.12163802	0.032396063	0.00047281313
0.12176847	0.031614408	0.00046504973
0.12189891	0.031985277	0.00046981649
0.12202935	0.031381248	0.00046386434
0.12215980	0.031378301	0.00046440394
0.12229024	0.032017174	0.00046818635
0.12242068	0.031517203	0.00046122881
0.12255113	0.031933510	0.00046664592
0.12268157	0.032040406	0.00046570869
0.12281201	0.032357233	0.00046579939
0.12294246	0.032425318	0.00046829749
0.12307290	0.033069811	0.00047055019
0.12320334	0.031694916	0.00046185722
0.12333379	0.031533113	0.00046224485
0.12346423	0.031734763	0.00046160057
0.12359467	0.031624264	0.00046315670
0.12372512	0.032384957	0.00046624435
0.12385556	0.031781398	0.00046026463
0.12398600	0.031595191	0.00046364083
0.12411645	0.031760421	0.00046030898
0.12424689	0.032068301	0.00046334209
0.12437733	0.031827493	0.00046355203
0.12450778	0.031761046	0.00045937220
0.12463822	0.032055658	0.00046301413
0.12476866	0.030570489	0.00045176138
0.12489911	0.031165210	0.00045587409
0.12502955	0.032564718	0.00046643300
0.12515999	0.032254793	0.00046168536
0.12529044	0.032502743	0.00046318644
0.12542088	0.031387266	0.00045768737
0.12555132	0.031952983	0.00045794562
0.12568177	0.031196764	0.00045619932
0.12581221	0.031642834	0.00045899297
0.12594265	0.031019874	0.00045269792
0.12607309	0.032460520	0.00046423194
0.12620354	0.031553239	0.00045525138
0.12633398	0.031011417	0.00045376419
0.12646442	0.031475206	0.00045745770
0.12659487	0.030964128	0.00045028771
0.12672531	0.031108940	0.00045400684
0.12685575	0.032021978	0.00045749840
0.12698620	0.031088201	0.00045302169
0.12711664	0.031846784	0.00045853384
0.12724708	0.032258733	0.00045792851
0.12737753	0.031249931	0.00045588379
0.12750797	0.031425696	0.00045205712
0.12763841	0.031175948	0.00045015749
0.12776886	0.032247626	0.00046000180
0.12789930	0.030974644	0.00044864706
0.12802974	0.031869847	0.00045653181
0.12816019	0.031913127	0.00045650223
0.12829063	0.031888326	0.00045365082
0.12842107	0.031774069	0.00045431496
0.12855152	0.031887213	0.00045401631
0.12868196	0.031546279	0.00045285865
0.12881240	0.031667327	0.00045380900
0.12894285	0.032158772	0.00045596846
0.12907329	0.031670813	0.00045224070
0.12920373	0.032070395	0.00045652958
0.12933418	0.031384309	0.00045011216
0.12946462	0.031513574	0.00045180408
0.12959506	0.032087418	0.00045520759
0.12972551	0.031342779	0.00044994844
0.12985595	0.031980769	0.00045523112
0.12998639	0.031397159	0.00044796289
0.13011684	0.031896652	0.00045354417
0.13024728	0.032141276	0.00045553488
0.13037772	0.032304067	0.00045381235
0.13050816	0.032679471	0.00045630248
0.13063861	0.032005782	0.00045401709
0.13076905	0.031275554	0.00044733155
0.13089949	0.031396590	0.00044948618
0.13102994	0.031818649	0.00045009990
0.13116038	0.031799331	0.00045100798
0.13129082	0.031406490	0.00044709732
0.13142127	0.032927541	0.00045674198
0.13155171	0.032456431	0.00045506517
0.13168215	0.031833421	0.00045015807
0.13181260	0.032230131	0.00045203013
0.13194304	0.031322649	0.00044829100
0.13207348	0.032372136	0.00045257842
0.13220393	0.031229569	0.00044469054
0.13233437	0.031513345	0.00044768943
0.13246481	0.030817197	0.00044322817
0.13259526	0.031348547	0.00044590455
0.13272570	0.031317544	0.00044498297
0.13285614	0.031944218	0.00044846115
0.13298659	0.032218975	0.00045194358
0.13311703	0.032209495	0.00045045171
0.13324747	0.032391662	0.00045109254
0.13337792	0.031910203	0.00044737628
0.13350836	0.031284255	0.00044474171
0.13363880	0.031614404	0.00044592715
0.13376925	0.031877899	0.00044643553
0.13389969	0.031463119	0.00044534529
0.13403013	0.032116528	0.00045029946
0.13416058	0.031850700	0.00044414932
0.13429102	0.031483544	0.00044564839
0.13442146	0.031938763	0.00044656186
0.13455191	0.030849411	0.00043912705
0.13468235	0.031252816	0.00044462104
0.13481279	0.032277127	0.00044870978
0.13494323	0.032482337	0.00045206176
0.13507368	0.032105487	0.00044794327
0.13520412	0.031959636	0.00044293698
0.13533456	0.031023712	0.00044189879
0.13546501	0.031658712	0.00044286256
0.13559545	0.031997194	0.00044623014
0.13572589	0.031013997	0.00044105999
0.13585634	0.031382967	0.00043770986
0.13598678	0.031682512	0.00044420492
0.13611722	0.031844432	0.00044381948
0.13624767	0.031755267	0.00044165926
0.13637811	0.030626090	0.00043711611
0.13650855	0.031157693	0.00043946443
0.13663900	0.031900006	0.00044422781
0.13676944	0.031294611	0.00044019059
0.13689988	0.032185276	0.00044333904
0.13703033	0.031555220	0.00044110388
0.13716077	0.031320937	0.00044036726
0.13729121	0.031099698	0.00043793134
0.13742166	0.031141172	0.00043864563
0.13755210	0.031139233	0.00043721292
0.13768254	0.031859630	0.00044370362
0.13781299	0.031452065	0.00044190049
0.13794343	0.032092979	0.00044194304
0.13807387	0.032240584	0.00044526108
0.13820432	0.031736059	0.00044006038
0.13833476	0.031634976	0.00043797943
0.13846520	0.031265163	0.00043873912
0.13859565	0.031959480	0.00044058402
0.13872609	0.031725868	0.00044022524
0.13885653	0.031188027	0.00043709333
0.13898698	0.031459413	0.00043673563
0.13911742	0.031665416	0.00043792393
0.13924786	0.031690176	0.00043906422
0.13937830	0.030712076	0.00043245760
0.13950875	0.031138631	0.00043515089
0.13963919	0.032520566	0.00044295198
0.13976963	0.032699201	0.00044447373
0.13990008	0.031790433	0.00044000529
0.14003052	0.031597647	0.00043657203
0.14016096	0.031701015	0.00044030890
0.14029141	0.031730258	0.00043617032
0.14042185	0.031953038	0.00043781961
0.14055229	0.031246810	0.00043613710
0.14068274	0.031891635	0.00043637027
0.14081318	0.031681093	0.00043802206
0.14094362	0.032193935	0.00043941732
0.14107407	0.031731991	0.00043582617
0.14120451	0.032522174	0.00044168011
0.14133495	0.031514382	0.00043459204
0.14146540	0.031536395	0.00043585886
0.14159584	0.031559448	0.00043771289
0.14172628	0.031652864	0.00043421944
0.14185673	0.031609926	0.00043681578
0.14198717	0.031156053	0.00043149655
0.14211761	0.031461479	0.00043196269
0.14224806	0.031545779	0.00043457928
0.14237850	0.031559507	0.00043103606
0.14250894	0.031240374	0.00043154661
0.14263939	0.031545568	0.00043378877
0.14276983	0.031656072	0.00043219386
0.14290027	0.031461909	0.00043352901
0.14303072	0.031082969	0.00042794449
0.14316116	0.031747791	0.00043370859
0.14329160	0.030950874	0.00042927662
0.14342205	0.031098560	0.00042672424
0.14355249	0.031911906	0.00043290620
0.14368293	0.031127257	0.00043086498
0.14381337	0.031514454	0.00042816555
0.14394382	0.031643589	0.00043361692
0.14407426	0.031778927	0.00043043774
0.14420470	0.031174489	0.00042846798
0.14433515	0.031738103	0.00043341025
0.14446559	0.031066468	0.00042697561
0.14459603	0.030816735	0.00042464110
0.14472648	0.031107421	0.00042941891
0.14485692	0.031226377	0.00042678602
0.14498736	0.031060672	0.00042837348
0.14511781	0.031816898	0.00042957617
0.14524825	0.031304260	0.00043063475
0.14537869	0.031557374	0.00043062018
0.14550914	0.031811082	0.00042888174
0.14563958	0.031321961	0.00042861125
0.14577002	0.032063364	0.00043104864
0.14590047	0.030870562	0.00042462587
0.14603091	0.031059180	0.00042622610
0.14616135	0.030971653	0.00042426976
0.14629180	0.031678563	0.00043028447
0.14642224	0.030869316	0.00042691722
0.14655268	0.030893258	0.00042532959
0.14668313	0.031657572	0.00042972911
0.14681357	0.031409807	0.00042917598
0.14694401	0.031013297	0.00042340049
0.14707446	0.031845507	0.00043105864
0.14720490	0.031603628	0.00042796700
0.14733534	0.030360201	0.00042289473
0.14746579	0.031981603	0.00043169279
0.14759623	0.031411358	0.00042713232
0.14772667	0.031487807	0.00042680791
0.14785712	0.031724244	0.00042810620
0.14798756	0.031261282	0.00042661198
0.14811800	0.031480927	0.00042587960
0.14824844	0.031949126	0.00042913912
0.14837889	0.031240915	0.00042654946
0.14850933	0.031011353	0.00042402612
0.14863977	0.030907548	0.00042021719
0.14877022	0.031290336	0.00042619817
0.14890066	0.030557304	0.00041991002
0.14903110	0.030847450	0.00042220384
0.14916155	0.031348752	0.00042576357
0.14929199	0.031108152	0.00042171303
0.14942243	0.031673983	0.00042770231
0.14955288	0.031677255	0.00042675887
0.14968332	0.031255991	0.00042221640
0.14981376	0.032094191	0.00042960689
0.14994421	0.031006845	0.00042100391
0.15007465	0.031356014	0.00042369883
0.15020509	0.030643549	0.00042012932
0.15033554	0.031514152	0.00042324602
0.15046598	0.031154179	0.00042409285
0.15059642	0.030952353	0.00042054130
0.15072687	0.031237184	0.00042222961
0.15085731	0.031661410	0.00042619578
0.15098775	0.031075819	0.00042044127
0.15111820	0.031692581	0.00042649957
0.15124864	0.031336657	0.00042340295
0.15137908	0.030684257	0.00041663651
0.15150953	0.031617836	0.00042654892
0.15163997	0.031364455	0.00042101838
0.15177041	0.030587018	0.00041778840
0.15190086	0.031000481	0.00042193627
0.15203130	0.031345873	0.00042069965
0.15216174	0.030576354	0.00041890315
0.15229219	0.031409901	0.00042305261
0.15242263	0.030896069	0.00041841702
0.15255307	0.031620513	0.00042403186
0.15268351	0.030498185	0.00041561903
0.15281396	0.031125192	0.00041856323
0.15294440	0.031626165	0.00042392566
0.15307484	0.031637850	0.00042229608
0.15320529	0.031272988	0.00041927896
0.15333573	0.030734306	0.00041727231
0.15346617	0.031023840	0.00041825794
0.15359662	0.030586391	0.00041637240
0.15372706	0.032090209	0.00042402197
0.15385750	0.031306472	0.00041927644
0.15398795	0.031059369	0.00041811014
0.15411839	0.031447040	0.00042010207
0.15424883	0.031103422	0.00041665285
0.15437928	0.031256695	0.00041903124
0.15450972	0.030835176	0.00041550610
0.15464016	0.031347315	0.00041951845
0.15477061	0.030650695	0.00041432417
0.15490105	0.031085523	0.00041579394
0.15503149	0.031144534	0.00041715786
0.15516194	0.031052337	0.00041655812
0.15529238	0.031122917	0.00041705313
0.15542282	0.031381697	0.00041896881
0.15555327	0.031201064	0.00041727762
0.15568371	0.032044128	0.00042247239
0.15581415	0.031419101	0.00041945828
0.15594460	0.031373661	0.00041807358
0.15607504	0.031700678	0.00041879569
0.15620548	0.031697863	0.00041996762
0.15633593	0.031244733	0.00041568948
0.15646637	0.031806862	0.00041921412
0.15659681	0.031678074	0.00041917861
0.15672726	0.030939049	0.00041311164
0.15685770	0.031580295	0.00041829085
0.15698814	0.031083786	0.00041398035
0.15711858	0.031558497	0.00041658460
0.15724903	0.030915810	0.00041400734
0.15737947	0.031443480	0.00041645426
0.15750991	0.031041796	0.00041349281
0.15764036	0.031638961	0.00041910261
0.15777080	0.031324113	0.00041481788
0.15790124	0.031226952	0.00041334486
0.15803169	0.030997512	0.00041316827
0.15816213	0.031094273	0.00041430216
0.15829257	0.031669332	0.00041634365
0.15842302	0.030366684	0.00040962374
0.15855346	0.031229191	0.00041230198
0.15868390	0.031118020	0.00041383350
0.15881435	0.031349860	0.00041621013
0.15894479	0.031805275	0.00041753202
0.15907523	0.031704889	0.00041609610
0.15920568	0.032039511	0.00041770006
0.15933612	0.031183812	0.00041231718
0.15946656	0.031287870	0.00041276160
0.15959701	0.031760206	0.00041585212
0.15972745	0.031087331	0.00041224727
0.15985789	0.030929979	0.00041103817
0.15998834	0.031664823	0.00041459971
0.16011878	0.030956379	0.00041102654
0.16024922	0.031254704	0.00041168879
0.16037967	0.031386503	0.00041405396
0.16051011	0.031167219	0.00041186979
0.16064055	0.031529252	0.00041268480
0.16077100	0.031505674	0.00041322788
0.16090144	0.031287789	0.00041419263
0.16103188	0.031179837	0.00041012100
0.16116233	0.031317632	0.00041194471
0.16129277	0.030611311	0.00040688971
0.16142321	0.031174731	0.00041029018
0.16155365	0.031655518	0.00041348899
0.16168410	0.031299179	0.00041034514
0.16181454	0.031262459	0.00041096693
0.16194498	0.031202356	0.00040917207
0.16207543	0.031230934	0.00040999827
0.16220587	0.030457909	0.00040504442
0.16233631	0.031371717	0.00041007480
0.16246676	0.031023576	0.00040992117
0.16259720	0.031561061	0.00041260325
0.16272764	0.030970736	0.00040661942
0.16285809	0.031134068	0.00040848181
0.16298853	0.031279727	0.00041006204
0.16311897	0.030384742	0.00040305238
0.16324942	0.030282301	0.00040520185
0.16337986	0.030647223	0.00040498628
0.16351030	0.031323967	0.00041045322
0.16364075	0.031769925	0.00041247630
0.16377119	0.031312066	0.00040756536
0.16390163	0.031105272	0.00040932911
0.16403208	0.030177907	0.00040201463
0.16416252	0.030905971	0.00040529825
0.16429296	0.030484733	0.00040515484
0.16442341	0.031035700	0.00040473974
0.16455385	0.030984423	0.00040749216
0.16468429	0.031211768	0.00040861325
0.16481474	0.031626491	0.00040867218
0.16494518	0.030359409	0.00040329448
0.16507562	0.031228910	0.00040632264
0.16520607	0.030975196	0.00040531506
0.16533651	0.030839378	0.00040585396
0.16546695	0.031521168	0.00040828182
0.16559740	0.031539710	0.00040953983
0.16572784	0.031387425	0.00040683434
0.16585828	0.031084506	0.00040540755
0.16598872	0.030488323	0.00040371403
0.16611917	0.031707769	0.00040916138
0.16624961	0.030810447	0.00040360772
0.16638005	0.031693236	0.00040914929
0.16651050	0.031031566	0.00040401011
0.16664094	0.031506189	0.00040841623
0.16677138	0.031453027	0.00040667620
0.16690183	0.031338887	0.00040536374
0.16703227	0.030631343	0.00040263295
0.16716271	0.030979521	0.00040248154
0.16729316	0.031304390	0.00040615927
0.16742360	0.030583207	0.00040253626
0.16755404	0.031026608	0.00040352053
0.16768449	0.030876466	0.00040215602
0.16781493	0.030012615	0.00039652669
0.16794537	0.029989924	0.00039660310
0.16807582	0.030839111	0.00040321004
0.16820626	0.031704871	0.00040594222
0.16833670	0.030691283	0.00040129705
0.16846715	0.031036617	0.00040343379
0.16859759	0.031006231	0.00040106089
0.16872803	0.031635815	0.00040633183
0.16885848	0.031148811	0.00040315223
0.16898892	0.030355042	0.00039888257
0.16911936	0.030617724	0.00040128306
0.16924981	0.030914051	0.00040115058
0.16938025	0.031200706	0.00040231427
0.16951069	0.030598228	0.00039907768
0.16964114	0.031465166	0.00040526276
0.16977158	0.031257927	0.00040322716
0.16990202	0.031303428	0.00040224199
0.17003247	0.030637121	0.00039894437
0.17016291	0.031456166	0.00040488994
0.17029335	0.031292661	0.00040143418
0.17042379	0.031198752	0.00040254699
0.17055424	0.031201582	0.00040170604
0.17068468	0.030843151	0.00039931676
0.17081512	0.030687674	0.00039926465
0.17094557	0.030112971	0.00039422667
0.17107601	0.031060320	0.00040105959
0.17120645	0.031008688	0.00040239831
0.17133690	0.030981093	0.00040063160
0.17146734	0.030334297	0.00039602950
0.17159778	0.030464451	0.00039548278
0.17172823	0.030381910	0.00039587017
0.17185867	0.031137528	0.00040158420
0.17198911	0.029769178	0.00038971888
0.17211956	0.031161025	0.00040032732
0.17225000	0.030887756	0.00039784960
0.17238044	0.030545193	0.00039554247
0.17251089	0.030938070	0.00039928622
0.17264133	0.030879721	0.00039743731
0.17277177	0.030170196	0.00039411572
0.17290222	0.030544092	0.00039673450
0.17303266	0.031286239	0.00039773492
0.17316310	0.029590618	0.00039012924
0.17329355	0.029980555	0.00039290817
0.17342399	0.031059745	0.00039736777
0.17355443	0.030275555	0.00039417495
0.17368488	0.030501198	0.00039297601
0.17381532	0.030918175	0.00039810569
0.17394576	0.030555064	0.00039620572
0.17407621	0.030623684	0.00039456454
0.17420665	0.030628371	0.00039465312
0.17433709	0.031134416	0.00039769124
0.17446753	0.030589407	0.00039376896
0.17459798	0.031445660	0.00039943668
0.17472842	0.030670664	0.00039468543
0.17485886	0.030141217	0.00039356697
0.17498931	0.030552025	0.00039445334
0.17511975	0.030873396	0.00039403021
0.17525019	0.031095318	0.00039700402
0.17538064	0.030769246	0.00039538181
0.17551108	0.030946363	0.00039665544
0.17564152	0.030889205	0.00039503987
0.17577197	0.031110783	0.00039586190
0.17590241	0.031155409	0.00039750361
0.17603285	0.030490092	0.00039254787
0.17616330	0.029988158	0.00038841662
0.17629374	0.030941106	0.00039533308
0.17642418	0.031057345	0.00039550386
0.17655463	0.030833045	0.00039438032
0.17668507	0.030341053	0.00039169098
0.17681551	0.030533459	0.00039166832
0.17694596	0.031053148	0.00039459414
0.17707640	0.031053801	0.00039474617
0.17720684	0.030975017	0.00039294357
0.17733729	0.030493522	0.00039247486
0.17746773	0.030590707	0.00039100140
0.17759817	0.031100018	0.00039459275
0.17772862	0.030711282	0.00039356720
0.17785906	0.030051603	0.00038753682
0.17798950	0.031106169	0.00039426790
0.17811995	0.030612441	0.00039177449
0.17825039	0.030863806	0.00039130069
0.17838083	0.030902035	0.00039462020
0.17851128	0.030313090	0.00038868800
0.17864172	0.031062856	0.00039373594
0.17877216	0.030874147	0.00039248518
0.17890260	0.031032561	0.00039253731
0.17903305	0.030626937	0.00039181381
0.17916349	0.030630737	0.00039010687
0.17929393	0.030187064	0.00038793291
0.17942438	0.030439756	0.00039006472
0.17955482	0.031002699	0.00039111566
0.17968526	0.030724502	0.00039087960
0.17981571	0.030884111	0.00039173395
0.17994615	0.030188172	0.00038635733
0.18007659	0.030479229	0.00039130248
0.18020704	0.030145152	0.00038700719
0.18033748	0.030361098	0.00038726913
0.18046792	0.030719946	0.00039142924
0.18059837	0.031035532	0.00039120859
0.18072881	0.030161996	0.00038553742
0.18085925	0.031395357	0.00039375666
0.18098970	0.031013051	0.00039050326
0.18112014	0.030686318	0.00039120250
0.18125058	0.030699299	0.00038756042
0.18138103	0.031532558	0.00039405928
0.18151147	0.030756492	0.00038942433
0.18164191	0.030132268	0.00038515879
0.18177236	0.030845161	0.00039028250
0.18190280	0.030124253	0.00038580877
0.18203324	0.030742370	0.00038755592
0.18216369	0.030958874	0.00039862974
0.18229413	0.031321233	0.00040105772
0.18242457	0.030274627	0.00039946811
0.18255502	0.031238655	0.00040773308
0.18268546	0.030493086	0.00040477548
0.18281590	0.030527607	0.00040654014
0.18294635	0.031282092	0.00041168736
0.18307679	0.030218900	0.00040811436
0.18320723	0.030831437	0.00041505692
0.18333767	0.030910644	0.00041285398
0.18346812	0.030223374	0.00041301311
0.18359856	0.030977302	0.00041748066
0.18372900	0.030586155	0.00041542361
0.18385945	0.031284729	0.00042238029
0.18398989	0.030681685	0.00041861915
0.18412033	0.030423078	0.00042024019
0.18425078	0.031247959	0.00042627376
0.18438122	0.030172635	0.00041861156
0.18451166	0.030347132	0.00042076995
0.18464211	0.029823966	0.00041963198
0.18477255	0.030421185	0.00042516676
0.18490299	0.030359150	0.00042743840
0.18503344	0.030828137	0.00042606043
0.18516388	0.030211540	0.00042640481
0.18529432	0.030538327	0.00042891299
0.18542477	0.030131408	0.00042601726
0.18555521	0.030396471	0.00042987880
0.18568565	0.030358114	0.00042824951
0.18581610	0.029867519	0.00042628143
0.18594654	0.030615387	0.00043293537
0.18607698	0.031119143	0.00043602068
0.18620743	0.030415254	0.00043519455
0.18633787	0.030773062	0.00043924494
0.18646831	0.030107918	0.00043074932
0.18659876	0.030455458	0.00043605845
0.18672920	0.029743708	0.00043201352
0.18685964	0.030742900	0.00043952789
0.18699009	0.030898286	0.00044089776
0.18712053	0.030807267	0.00042948264
0.18725097	0.031022525	0.00042874172
0.18738142	0.030531067	0.00042233201
0.18751186	0.030001851	0.00041654540
0.18764230	0.030556496	0.00041960203
0.18777274	0.030815647	0.00041931865
0.18790319	0.031583274	0.00042296100
0.18803363	0.031331892	0.00042061541
0.18816407	0.030620926	0.00041162266
0.18829452	0.030249445	0.00041014741
0.18842496	0.031203655	0.00041580963
0.18855540	0.030195865	0.00040698407
0.18868585	0.030343976	0.00040974431
0.18881629	0.030726250	0.00040708383
0.18894673	0.030952608	0.00040989492
0.18907718	0.030032924	0.00040283382
0.18920762	0.030887847	0.00040704115
0.18933806	0.030726772	0.00040387073
0.18946851	0.030770580	0.00040414099
0.18959895	0.030970991	0.00040494643
0.18972939	0.030880639	0.00040352786
0.18985984	0.030189690	0.00039819134
0.18999028	0.030417715	0.00039981186
0.19012072	0.030503658	0.00040060276
0.19025117	0.031025325	0.00039940999
0.19038161	0.031296656	0.00040307148
0.19051205	0.030282349	0.00039564617
0.19064250	0.030154664	0.00039416924
0.19077294	0.029999660	0.00039547557
0.19090338	0.030506158	0.00039441184
0.19103383	0.029716543	0.00039078298
0.19116427	0.031065322	0.00039669009
0.19129471	0.030273129	0.00039130303
0.19142516	0.030765575	0.00039559379
0.19155560	0.030538102	0.00039044244
0.19168604	0.030203727	0.00038967507
0.19181649	0.030921516	0.00039429126
0.19194693	0.030073538	0.00038730755
0.19207737	0.030178263	0.00038939256
0.19220781	0.029949735	0.00038563379
0.19233826	0.030857114	0.00039114781
0.19246870	0.030833021	0.00039060531
0.19259914	0.031109139	0.00038963912
0.19272959	0.031257244	0.00039299920
0.19286003	0.030646072	0.00038880369
0.19299047	0.030638225	0.00038597372
0.19312092	0.030331707	0.00038473327
0.19325136	0.030041237	0.00038389986
0.19338180	0.030446077	0.00038584126
0.19351225	0.030582051	0.00038861031
0.19364269	0.030076648	0.00038221752
0.19377313	0.030977243	0.00038958193
0.19390358	0.030839688	0.00038889805
0.19403402	0.030491772	0.00038473705
0.19416446	0.030555331	0.00038657136
0.19429491	0.029795432	0.00038101728
0.19442535	0.030329134	0.00038419079
0.19455579	0.030324715	0.00038451736
0.19468624	0.030325289	0.00038222180
0.19481668	0.030669337	0.00038827276
0.19494712	0.030035409	0.00038197613
0.19507757	0.030583636	0.00038416773
0.19520801	0.031239860	0.00038858324
0.19533845	0.031364399	0.00038744327
0.19546890	0.030703113	0.00038654002
0.19559934	0.030273928	0.00038454062
0.19572978	0.030587563	0.00038374907
0.19586023	0.030417533	0.00038371765
0.19599067	0.030257988	0.00038197456
0.19612111	0.031127561	0.00038487147
0.19625156	0.030696064	0.00038612126
0.19638200	0.030475335	0.00038148471
0.19651244	0.030362160	0.00038330855
0.19664288	0.030499447	0.00038263334
0.19677333	0.030365672	0.00038048253
0.19690377	0.030960134	0.00038518039
0.19703421	0.030042407	0.00037938483
0.19716466	0.030174107	0.00038119183
0.19729510	0.029269983	0.00037494775
0.19742554	0.030166033	0.00037896867
0.19755599	0.029887881	0.00037931067
0.19768643	0.029950473	0.00037957589
0.19781687	0.030718957	0.00038172517
0.19794732	0.030243596	0.00038060939
0.19807776	0.029922576	0.00037657625
0.19820820	0.030358221	0.00038002025
0.19833865	0.030048699	0.00037863905
0.19846909	0.030586689	0.00038006123
0.19859953	0.029697859	0.00037658872
0.19872998	0.030213832	0.00037873973
0.19886042	0.030653669	0.00037965681
0.19899086	0.030223247	0.00037954722
0.19912131	0.030475808	0.00037865954
0.19925175	0.030549350	0.00038105671
0.19938219	0.029310303	0.00037311116
0.19951264	0.030590806	0.00037831464
0.19964308	0.030308776	0.00037776678
0.19977352	0.030845538	0.00038070680
0.19990397	0.030040959	0.00037585206
0.20003441	0.029917546	0.00037703619
0.20016485	0.030277054	0.00037606705
0.20029530	0.029574464	0.00037352238
0.20042574	0.030288369	0.00037838054
0.20055618	0.030842895	0.00037982572
0.20068663	0.030253037	0.00037756795
0.20081707	0.030073225	0.00037588394
0.20094751	0.030557457	0.00037848150
0.20107795	0.030533370	0.00037953063
0.20120840	0.030154610	0.00037526956
0.20133884	0.030973570	0.00038155929
0.20146928	0.029743772	0.00037334136
0.20159973	0.029784483	0.00037293143
0.20173017	0.030272113	0.00037644284
0.20186061	0.030647176	0.00037691711
0.20199106	0.030073207	0.00037562068
0.20212150	0.029751549	0.00037345606
0.20225194	0.030838407	0.00037750459
0.20238239	0.029765820	0.00037252473
0.20251283	0.029969070	0.00037314493
0.20264327	0.030748683	0.00037755171
0.20277372	0.031142608	0.00038066336
0.20290416	0.030579656	0.00037762419
0.20303460	0.030366787	0.00037557712
0.20316505	0.030114526	0.00037384088
0.20329549	0.030172534	0.00037355608
0.20342593	0.029908481	0.00037279855
0.20355638	0.029972363	0.00037294960
0.20368682	0.030290574	0.00037342915
0.20381726	0.030657070	0.00037716083
0.20394771	0.030259734	0.00037128800
0.20407815	0.030366261	0.00037528870
0.20420859	0.029723075	0.00037058209
0.20433904	0.030397690	0.00037251832
0.20446948	0.029710555	0.00036999251
0.20459992	0.030089518	0.00037176249
0.20473037	0.030239658	0.00037158692
0.20486081	0.030032949	0.00037134864
0.20499125	0.030275440	0.00037249973
0.20512170	0.030043382	0.00037148673
0.20525214	0.030169113	0.00037131992
0.20538258	0.030382048	0.00037147187
0.20551302	0.030004867	0.00037012288
0.20564347	0.030177883	0.00037052587
0.20577391	0.030568475	0.00037424164
0.20590435	0.029789509	0.00037012755
0.20603480	0.030020810	0.00036925464
0.20616524	0.030213318	0.00037094668
0.20629568	0.029757135	0.00036972653
0.20642613	0.030021857	0.00036808809
0.20655657	0.029818220	0.00037023769
0.20668701	0.029651254	0.00036678057
0.20681746	0.030300246	0.00037114695
0.20694790	0.030337749	0.00037230626
0.20707834	0.029636487	0.00036636440
0.20720879	0.030161649	0.00037146435
0.20733923	0.030045712	0.00036858389
0.20746967	0.029672192	0.00036626413
0.20760012	0.029813877	0.00036867705
0.20773056	0.030554143	0.00036984533
0.20786100	0.029932458	0.00036923308
0.20799145	0.030394060	0.00037063992
0.20812189	0.029649624	0.00036608589
0.20825233	0.030624531	0.00037206298
0.20838278	0.030145566	0.00036826019
0.20851322	0.030472081	0.00037022679
0.20864366	0.029933245	0.00036946575
0.20877411	0.030077929	0.00036832569
0.20890455	0.030555030	0.00037136593
0.20903499	0.030364593	0.00036907462
0.20916544	0.029739116	0.00036601298
0.20929588	0.029752055	0.00036786815
0.20942632	0.030216379	0.00036783179
0.20955677	0.029617261	0.00036601320
0.20968721	0.030335860	0.00036934629
0.20981765	0.029890806	0.00036551891
0.20994809	0.029912170	0.00036783312
0.21007854	0.029820898	0.00036640270
0.21020898	0.030646213	0.00037030652
0.21033942	0.029825875	0.00036674234
0.21046987	0.029868902	0.00036549244
0.21060031	0.029944147	0.00036793514
0.21073075	0.029878857	0.00036637736
0.21086120	0.030253739	0.00036840103
0.21099164	0.029900595	0.00036603974
0.21112208	0.030306438	0.00036742397
0.21125253	0.030411422	0.00036759484
0.21138297	0.030872568	0.00037233278
0.21151341	0.029343246	0.00036160237
0.21164386	0.029939798	0.00036624751
0.21177430	0.030050048	0.00036579459
0.21190474	0.029497905	0.00036440531
0.21203519	0.030194330	0.00036791405
0.21216563	0.030911800	0.00036938751
0.21229607	0.029867845	0.00036514542
0.21242652	0.029854213	0.00036625643
0.21255696	0.030401366	0.00036647641
0.21268740	0.029825315	0.00036561473
0.21281785	0.030168353	0.00036541478
0.21294829	0.029909947	0.00036557719
0.21307873	0.030607506	0.00036863451
0.21320918	0.030223299	0.00036504916
0.21333962	0.029713383	0.00036273752
0.21347006	0.029785796	0.00036626565
0.21360051	0.030052553	0.00036407376
0.21373095	0.029409805	0.00036202890
0.21386139	0.030113176	0.00036445644
0.21399184	0.030524000	0.00036679058
0.21412228	0.030055437	0.00036544017
0.21425272	0.030156095	0.00036315089
0.21438316	0.029926761	0.00036299234
0.21451361	0.030128465	0.00036579390
0.21464405	0.030297148	0.00036353554
0.21477449	0.029429956	0.00036008782
0.21490494	0.029694636	0.00036196662
0.21503538	0.029710679	0.00036164207
0.21516582	0.030778014	0.00036922406
0.21529627	0.029751714	0.00036027454
0.21542671	0.029392211	0.00036042112
0.21555715	0.029827126	0.00036146857
0.21568760	0.029575650	0.00036059833
0.21581804	0.030008854	0.00036310698
0.21594848	0.029942080	0.00036240179
0.21607893	0.030169343	0.00036287600
0.21620937	0.030287793	0.00036428229
0.21633981	0.030059634	0.00036194191
0.21647026	0.029866842	0.00036192163
0.21660070	0.030101467	0.00036273371
0.21673114	0.029327260	0.00035786220
0.21686159	0.030092112	0.00036229655
0.21699203	0.030130341	0.00036152316
0.21712247	0.030059386	0.00036320512
0.21725292	0.030107157	0.00036460770
0.21738336	0.030036990	0.00036027026
0.21751380	0.029881854	0.00036010939
0.21764425	0.029438994	0.00035910663
0.21777469	0.029805135	0.00036180228
0.21790513	0.029489372	0.00035899713
0.21803558	0.029073256	0.00035544827
0.21816602	0.029937446	0.00036090444
0.21829646	0.029996150	0.00036136250
0.21842691	0.029177811	0.00035620977
0.21855735	0.030029701	0.00036191387
0.21868779	0.030215006	0.00036199445
0.21881823	0.029245875	0.00035617758
0.21894868	0.030149669	0.00036108390
0.21907912	0.029618263	0.00035621354
0.21920956	0.030085665	0.00036174055
0.21934001	0.029389293	0.00035743317
0.21947045	0.029609121	0.00035775452
0.21960089	0.030746224	0.00036383939
0.21973134	0.030272181	0.00036038140
0.21986178	0.029219174	0.00035523879
0.21999222	0.030325571	0.00036240100
0.22012267	0.029559070	0.00035588540
0.22025311	0.029825177	0.00035926660
0.22038355	0.029701485	0.00035569827
0.22051400	0.030322975	0.00036124185
0.22064444	0.029742123	0.00035873177
0.22077488	0.029172605	0.00035389185
0.22090533	0.029624750	0.00035798135
0.22103577	0.029590062	0.00035634535
0.22116621	0.030356205	0.00036003310
0.22129666	0.029904893	0.00035783659
0.22142710	0.029735189	0.00035788700
0.22155754	0.030143586	0.00035902464
0.22168799	0.029846984	0.00035824734
0.22181843	0.029620905	0.00035459369
0.22194887	0.030300937	0.00036062590
0.22207932	0.029293817	0.00035362688
0.22220976	0.029526976	0.00035465812
0.22234020	0.030426621	0.00036084750
0.22247065	0.029630614	0.00035499710
0.22260109	0.029540343	0.00035582758
0.22273153	0.029455072	0.00035579771
0.22286198	0.029777436	0.00035485833
0.22299242	0.029566362	0.00035748467
0.22312286	0.030289362	0.00035815500
0.22325330	0.030064999	0.00035753050
0.22338375	0.029313045	0.00035422796
0.22351419	0.030647792	0.00035999583
0.22364463	0.029090830	0.00035239527
0.22377508	0.029486426	0.00035542833
0.22390552	0.029965540	0.00035523056
0.22403596	0.029411815	0.00035478946
0.22416641	0.029596646	0.00035420442
0.22429685	0.030029527	0.00035663641
0.22442729	0.029345234	0.00035383407
0.22455774	0.029207698	0.00035028030
0.22468818	0.029822891	0.00035420888
0.22481862	0.030098443	0.00035657430
0.22494907	0.029759208	0.00035451233
0.22507951	0.029479232	0.00035364301
0.22520995	0.030300069	0.00035805056
0.22534040	0.029700671	0.00035200144
0.22547084	0.029435140	0.00035378496
0.22560128	0.029889012	0.00035427506
0.22573173	0.030067579	0.00035604569
0.22586217	0.029973327	0.00035505212
0.22599261	0.029379614	0.00035164950
0.22612306	0.029794196	0.00035407323
0.22625350	0.029990821	0.00035426938
0.22638394	0.029601858	0.00035202727
0.22651439	0.029957161	0.00035553594
0.22664483	0.029998318	0.00035410453
0.22677527	0.030059168	0.00035497766
0.22690572	0.030297345	0.00035512886
0.22703616	0.029603255	0.00035349639
0.22716660	0.029310494	0.00035180863
0.22729705	0.029244825	0.00035002356
0.22742749	0.029415759	0.00035060303
0.22755793	0.029521404	0.00035161415
0.22768837	0.029390833	0.00034981249
0.22781882	0.029759419	0.00035245495
0.22794926	0.030515226	0.00035661467
0.22807970	0.029362145	0.00035145471
0.22821015	0.030429705	0.00035703338
0.22834059	0.029832505	0.00035169422
0.22847103	0.029734768	0.00035322437
0.22860148	0.029787687	0.00035347670
0.22873192	0.029092665	0.00034918869
0.22886236	0.029700780	0.00035222962
0.22899281	0.029508625	0.00034971097
0.22912325	0.029949072	0.00035240963
0.22925369	0.029185017	0.00035094371
0.22938414	0.030031494	0.00035252915
0.22951458	0.029658332	0.00035190528
0.22964502	0.029331426	0.00034728302
0.22977547	0.029693091	0.00035069865
0.22990591	0.029402759	0.00034926163
0.23003635	0.029449071	0.00035010579
0.23016680	0.029701971	0.00035031305
0.23029724	0.029768454	0.00035276020
0.23042768	0.029717120	0.00034831230
0.23055813	0.029288256	0.00034850037
0.23068857	0.029357218	0.00035293472
0.23081901	0.029183089	0.00035661896
0.23094946	0.029662792	0.00036187942
0.23107990	0.029464687	0.00035956056
0.23121034	0.029801551	0.00036515321
0.23134079	0.029301840	0.00036583937
0.23147123	0.029577068	0.00036605782
0.23160167	0.029556464	0.00036902208
0.23173212	0.029347194	0.00036847617
0.23186256	0.029502168	0.00036948900
0.23199300	0.029522625	0.00037271292
0.23212344	0.029982207	0.00037344379
0.23225389	0.029739450	0.00037651953
0.23238433	0.029801425	0.00037623790
0.23251477	0.029103191	0.00037148365
0.23264522	0.029507731	0.00037637236
0.23277566	0.029810457	0.00037853974
0.23290610	0.029666247	0.00037842701
0.23303655	0.028507089	0.00037530208
0.23316699	0.029567574	0.00037856959
0.23329743	0.029695683	0.00038079656
0.23342788	0.029308520	0.00037826870
0.23355832	0.029874905	0.00038191060
0.23368876	0.029320104	0.00037892966
0.23381921	0.029305123	0.00037763259
0.23394965	0.029580987	0.00037834517
0.23408009	0.029617562	0.00038144700
0.23421054	0.029621250	0.00037857772
0.23434098	0.029288106	0.00038059557
0.23447142	0.029556133	0.00038002017
0.23460187	0.029513555	0.00038159065
0.23473231	0.029051174	0.00037842104
0.23486275	0.029372939	0.00037980715
0.23499320	0.030002782	0.00038482090
0.23512364	0.029980476	0.00038408517
0.23525408	0.028998788	0.00037886835
0.23538453	0.029685825	0.00038157043
0.23551497	0.029830463	0.00038233633
0.23564541	0.029779677	0.00038412224
0.23577586	0.029574674	0.00038550615
0.23590630	0.029555069	0.00038175037
0.23603674	0.029497493	0.00038366383
0.23616719	0.029300577	0.00037988494
0.23629763	0.029572716	0.00038373550
0.23642807	0.029390988	0.00038392574
0.23655851	0.029158865	0.00038226523
0.23668896	0.030076570	0.00038692805
0.23681940	0.029760831	0.00038782631
0.23694984	0.029026483	0.00037876195
0.23708029	0.029426411	0.00038645381
0.23721073	0.029945806	0.00038584455
0.23734117	0.029683635	0.00038814560
0.23747162	0.029269249	0.00038346980
0.23760206	0.029742605	0.00038579102
0.23773250	0.029519262	0.00038623812
0.23786295	0.029613297	0.00038811807
0.23799339	0.029873117	0.00038771198
0.23812383	0.029596970	0.00038783616
0.23825428	0.029532278	0.00038488247
0.23838472	0.029252814	0.00038397062
0.23851516	0.029249996	0.00038589993
0.23864561	0.029520692	0.00038624589
0.23877605	0.029496666	0.00038894923
0.23890649	0.030197651	0.00038967358
0.23903694	0.029698924	0.00038933513
0.23916738	0.028791296	0.00038389752
0.23929782	0.029544455	0.00038849241
0.23942827	0.029629444	0.00038921135
0.23955871	0.029665954	0.00039153777
0.23968915	0.029491105	0.00038619695
0.23981960	0.029075540	0.00038808782
0.23995004	0.029258095	0.00038624409
0.24008048	0.029253998	0.00038796782
0.24021093	0.029634778	0.00039144629
0.24034137	0.029470228	0.00038825494
0.24047181	0.028987115	0.00038528202
0.24060226	0.029925945	0.00039351557
0.24073270	0.028193257	0.00038079796
0.24086314	0.029184237	0.00039072166
0.24099358	0.029903887	0.00039150219
0.24112403	0.029632822	0.00039044183
0.24125447	0.029064437	0.00038858084
0.24138491	0.029964851	0.00039160204
0.24151536	0.029144102	0.00038936433
0.24164580	0.029590358	0.00039104555
0.24177624	0.029903626	0.00039208788
0.24190669	0.028468185	0.00038537067
0.24203713	0.030359127	0.00039580028
0.24216757	0.029347734	0.00039059092
0.24229802	0.029544972	0.00039288067
0.24242846	0.028929773	0.00038700589
0.24255890	0.029371803	0.00039042978
0.24268935	0.029499142	0.00039066113
0.24281979	0.028951818	0.00038922368
0.24295023	0.029551369	0.00039392340
0.24308068	0.029845079	0.00039299106
0.24321112	0.029534359	0.00039200066
0.24334156	0.029404142	0.00039421095
0.24347201	0.029836969	0.00039209960
0.24360245	0.029339698	0.00039420466
0.24373289	0.028167726	0.00038429789
0.24386334	0.029411733	0.00039379320
0.24399378	0.029135130	0.00039082001
0.24412422	0.028485550	0.00038552349
0.24425467	0.029479251	0.00039253978
0.24438511	0.030138598	0.00039872477
0.24451555	0.029497391	0.00039380076
0.24464600	0.029630982	0.00039409928
0.24477644	0.029161520	0.00039116160
0.24490688	0.029971741	0.00039779185
0.24503733	0.029217938	0.00039471433
0.24516777	0.028527803	0.00038699336
0.24529821	0.028804168	0.00039176510
0.24542865	0.028949043	0.00039024538
0.24555910	0.030019951	0.00039902431
0.24568954	0.029249004	0.00039407103
0.24581998	0.029635678	0.00039387952
0.24595043	0.029446588	0.00039483688
0.24608087	0.029262023	0.00039406416
0.24621131	0.029364770	0.00039130428
0.24634176	0.029342926	0.00039572498
0.24647220	0.029370444	0.00039345174
0.24660264	0.028774308	0.00039288354
0.24673309	0.028756691	0.00039042618
0.24686353	0.029361305	0.00039411824
0.24699397	0.029248991	0.00039428458
0.24712442	0.029624848	0.00039754725
0.24725486	0.029214885	0.00039193949
0.24738530	0.028626429	0.00039269787
0.24751575	0.028908553	0.00039130725
0.24764619	0.030042341	0.00040034999
0.24777663	0.029419150	0.00039659173
0.24790708	0.030036101	0.00039824156
0.24803752	0.029231574	0.00039565107
0.24816796	0.029302302	0.00039486178
0.24829841	0.029037976	0.00039195154
0.24842885	0.029234311	0.00039712847
0.24855929	0.029117438	0.00039325947
0.24868974	0.028980881	0.00039683258
0.24882018	0.028971420	0.00039576639
0.24895062	0.029067197	0.00039087448
0.24908107	0.028521858	0.00039191186
0.24921151	0.029854786	0.00039902666
0.24934195	0.029334354	0.00039695169
0.24947240	0.029194608	0.00039639311
0.24960284	0.029031531	0.00039552307
0.24973328	0.028969709	0.00039374655
0.24986372	0.028825028	0.00039474524
0.24999417	0.029302915	0.00039591742
0.25012461	0.029554164	0.00040038171
0.25025505	0.029645506	0.00039684390
0.25038550	0.029710007	0.00039864093
0.25051594	0.029163473	0.00039710305
0.25064638	0.029782034	0.00039921239
0.25077683	0.028508764	0.00039417740
0.25090727	0.028672052	0.00039668321
0.25103771	0.029419376	0.00039677237
0.25116816	0.030291763	0.00040332985
0.25129860	0.029134103	0.00039604604
0.25142904	0.028493708	0.00039271174
0.25155949	0.029206294	0.00039949071
0.25168993	0.029422063	0.00039783423
0.25182037	0.028935994	0.00039522894
0.25195082	0.028941786	0.00039592398
0.25208126	0.029274572	0.00039767689
0.25221170	0.029394773	0.00039946683
0.25234215	0.028879040	0.00039419026
0.25247259	0.029097003	0.00039693581
0.25260303	0.029579784	0.00040279823
0.25273348	0.029365484	0.00039654757
0.25286392	0.029035665	0.00039865436
0.25299436	0.028812595	0.00039553193
0.25312481	0.029011678	0.00039869214
0.25325525	0.029348959	0.00039853306
0.25338569	0.028538542	0.00039344756
0.25351614	0.029336976	0.00039886293
0.25364658	0.028836649	0.00039743522
0.25377702	0.029074821	0.00039801291
0.25390747	0.029415758	0.00040114542
0.25403791	0.028985919	0.00039526330
0.25416835	0.028874713	0.00039891515
0.25429879	0.029964610	0.00040366866
0.25442924	0.029605524	0.00040089336
0.25455968	0.029395310	0.00040077672
0.25469012	0.028642544	0.00039656422
0.25482057	0.029078578	0.00039819672
0.25495101	0.028969883	0.00039782354
0.25508145	0.029629895	0.00040065932
0.25521190	0.029400497	0.00040311751
0.25534234	0.029343141	0.00039908178
0.25547278	0.028936794	0.00039556508
0.25560323	0.029776243	0.00040062336
0.25573367	0.029229839	0.00040263625
0.25586411	0.029250964	0.00041074334
0.25599456	0.029325542	0.00041459674
0.25612500	0.028677965	0.00041130561
0.25625544	0.028853195	0.00041733626
0.25638589	0.028916906	0.00042189051
0.25651633	0.028630211	0.00042073303
0.25664677	0.029521140	0.00043026193
0.25677722	0.029481280	0.00042898493
0.25690766	0.028937410	0.00042863899
0.25703810	0.028760747	0.00043108166
0.25716855	0.028959566	0.00043429135
0.25729899	0.028579900	0.00043395458
0.25742943	0.029342889	0.00044165428
0.25755988	0.028865593	0.00043650990
0.25769032	0.029498159	0.00044837491
0.25782076	0.029384336	0.00044535131
0.25795121	0.029344624	0.00044844918
0.25808165	0.028850951	0.00044935904
0.25821209	0.029527056	0.00045013853
0.25834253	0.030112557	0.00045954583
0.25847298	0.029141123	0.00045394387
0.25860342	0.029588650	0.00046134165
0.25873386	0.029023536	0.00045701109
0.25886431	0.029206707	0.00046082956
0.25899475	0.029350114	0.00046105723
0.25912519	0.029216080	0.00046428300
0.25925564	0.029895164	0.00046964629
0.25938608	0.029309492	0.00046781877
0.25951652	0.029576213	0.00046963751
0.25964697	0.028385351	0.00046455533
0.25977741	0.029046622	0.00047123252
0.25990785	0.029196871	0.00047295609
0.26003830	0.029728875	0.00047607337
0.26016874	0.029212934	0.00047912820
0.26029918	0.029096931	0.00047063370
0.26042963	0.028610953	0.00047353205
0.26056007	0.028354739	0.00047194472
0.26069051	0.029249182	0.00048107222
0.26082096	0.028976848	0.00047544771
0.26095140	0.028240490	0.00047529025
0.26108184	0.028511542	0.00047380129
0.26121229	0.028392350	0.00047559093
0.26134273	0.028148623	0.00047479795
0.26147317	0.029506204	0.00048703662
0.26160362	0.028752586	0.00048270819
0.26173406	0.028251300	0.00047915533
0.26186450	0.028479334	0.00048145156
0.26199495	0.028630586	0.00048235974
0.26212539	0.028763429	0.00048477184
0.26225583	0.028369066	0.00048356654
0.26238628	0.028519516	0.00048353887
0.26251672	0.028871127	0.00048600452
0.26264716	0.028954237	0.00048808138
0.26277760	0.028915746	0.00049021353
0.26290805	0.029235547	0.00049333823
0.26303849	0.028423586	0.00048659189
0.26316893	0.028700057	0.00049290738
0.26329938	0.029308470	0.00049274487
0.26342982	0.029618730	0.00049959610
0.26356026	0.028386494	0.00048933760
0.26369071	0.028571666	0.00049490514
0.26382115	0.028594242	0.00049315095
0.26395159	0.028703096	0.00049347913
0.26408204	0.028580675	0.00049388552
0.26421248	0.028708144	0.00049827832
0.26434292	0.029235022	0.00049975601
0.26447337	0.027804817	0.00049219344
0.26460381	0.029108794	0.00050031707
0.26473425	0.028302234	0.00049588752
0.26486470	0.029862750	0.00051104345
0.26499514	0.029352908	0.00050350510
0.26512558	0.028736468	0.00050298179
0.26525603	0.028965574	0.00050934696
[truncated: 573 more rows]
