# Supplementary material for: Rationally seeded computational protein design of ɑ-helical barrels
Source: Nat Chem Biol. 2024 Jun 20;20(8):991–9. doi: 10.1038/s41589-024-01642-0 (PMC11288890; doi:10.1038/s41589-024-01642-0)
Supplement: Supplementary file 3 — PDB and .mtz files used for making figure panels b–d and j–m. [file 41589_2024_1642_MOESM3_ESM.zip › KIA_RP_RSPD_NatChemBiol_data_Figure2/scapCC6_LLIA_panels_e-h/SAXS_panel_i/SAXS_raw_SEC_scapCC6_LLIA/b21-443535_00244.dat]

0.0045000000	0.53532979	0.0073637479
0.0046304432	0.52950105	0.0072351333
0.0047608865	0.47622428	0.0065781604
0.0048913297	0.40193971	0.0060212731
0.0050217729	0.38068235	0.0056189659
0.0051522162	0.36422152	0.0054777895
0.0052826594	0.33222523	0.0050033694
0.0054131026	0.31504508	0.0048722843
0.0055435459	0.29440319	0.0046260998
0.0056739891	0.25600027	0.0042396704
0.0058044323	0.25665921	0.0041745624
0.0059348756	0.23155756	0.0039118024
0.0060653188	0.22620710	0.0037385773
0.0061957621	0.21089999	0.0036465192
0.0063262053	0.20716172	0.0035867118
0.0064566485	0.20176271	0.0034622392
0.0065870918	0.20076821	0.0034290557
0.0067175350	0.19800747	0.0033579887
0.0068479782	0.17821364	0.0031930956
0.0069784215	0.17940692	0.0031460377
0.0071088647	0.17058002	0.0030676685
0.0072393079	0.15899852	0.0029101871
0.0073697512	0.16225938	0.0029025841
0.0075001944	0.16476900	0.0028946963
0.0076306376	0.14986215	0.0027549864
0.0077610809	0.14397675	0.0026571393
0.0078915241	0.13732408	0.0026106106
0.0080219673	0.14448617	0.0026055758
0.0081524106	0.14048986	0.0026092810
0.0082828538	0.11852348	0.0023334287
0.0084132970	0.11749452	0.0023815369
0.0085437403	0.11922875	0.0023360231
0.0086741835	0.11550196	0.0022704251
0.0088046267	0.12209217	0.0023089751
0.0089350700	0.11044948	0.0021732090
0.0090655132	0.11093083	0.0021376376
0.0091959565	0.11147844	0.0021947296
0.0093263997	0.10715312	0.0020667606
0.0094568429	0.10080855	0.0020014148
0.0095872862	0.10171949	0.0020234923
0.0097177294	0.099015521	0.0019527750
0.0098481726	0.097195769	0.0019404258
0.0099786159	0.092796423	0.0018759196
0.010109059	0.090964333	0.0018236687
0.010239502	0.090151624	0.0018318356
0.010369946	0.086000949	0.0017580526
0.010500389	0.082148595	0.0017062523
0.010630832	0.081680519	0.0016961649
0.010761275	0.078299479	0.0016337214
0.010891719	0.077072128	0.0016299004
0.011022162	0.074993975	0.0015650916
0.011152605	0.075091801	0.0015654314
0.011283048	0.072485250	0.0015517518
0.011413491	0.070673567	0.0014872877
0.011543935	0.067534873	0.0014451123
0.011674378	0.066483263	0.0014209795
0.011804821	0.065993606	0.0013754607
0.011935264	0.066748846	0.0013840085
0.012065708	0.066726071	0.0013648862
0.012196151	0.061434716	0.0012942929
0.012326594	0.061513962	0.0013000098
0.012457037	0.062646387	0.0012972712
0.012587481	0.061505394	0.0012594137
0.012717924	0.059156630	0.0012195246
0.012848367	0.060170333	0.0012153754
0.012978810	0.059047795	0.0011934265
0.013109253	0.059599798	0.0011661598
0.013239697	0.057915310	0.0011582930
0.013370140	0.059249065	0.0011604057
0.013500583	0.057579361	0.0011395689
0.013631026	0.056744228	0.0011191024
0.013761470	0.054746078	0.0011028854
0.013891913	0.054769136	0.0010741083
0.014022356	0.053521626	0.0010721451
0.014152799	0.053161188	0.0010543971
0.014283243	0.054542373	0.0010601174
0.014413686	0.054340482	0.0010692018
0.014544129	0.054727137	0.0010563466
0.014674572	0.053225710	0.0010294871
0.014805016	0.054302778	0.0010391009
0.014935459	0.050277133	0.00099699398
0.015065902	0.052403105	0.0010148948
0.015196345	0.052931391	0.0010132338
0.015326788	0.051538525	0.00099646797
0.015457232	0.051061019	0.00098467595
0.015587675	0.049746454	0.00096397719
0.015718118	0.050234931	0.00097108918
0.015848561	0.050939403	0.00096386368
0.015979005	0.050422595	0.00096519509
0.016109448	0.050343729	0.00096053368
0.016239891	0.050128522	0.00094936299
0.016370334	0.049713521	0.00093931619
0.016500778	0.048097493	0.00092700035
0.016631221	0.049030185	0.00092608157
0.016761664	0.046959525	0.00090691518
0.016892107	0.048130269	0.00090940724
0.017022551	0.047563848	0.00090063341
0.017152994	0.049056624	0.00091712218
0.017283437	0.047219017	0.00088807605
0.017413880	0.048061697	0.00089308424
0.017544323	0.048307690	0.00089580311
0.017674767	0.046869349	0.00087108315
0.017805210	0.047707943	0.00088743049
0.017935653	0.045966497	0.00086024719
0.018066096	0.046401815	0.00086552607
0.018196540	0.045731799	0.00085735994
0.018326983	0.046337837	0.00085154339
0.018457426	0.045502669	0.00084260912
0.018587869	0.045571322	0.00084562679
0.018718313	0.044751139	0.00083027094
0.018848756	0.043654939	0.00082440047
0.018979199	0.045147771	0.00082384814
0.019109642	0.044772703	0.00082249081
0.019240086	0.043595598	0.00080952901
0.019370529	0.044895580	0.00081979605
0.019500972	0.045094409	0.00081199148
0.019631415	0.044558162	0.00080827041
0.019761858	0.044330072	0.00080096566
0.019892302	0.044499614	0.00080129060
0.020022745	0.044171725	0.00079603189
0.020153188	0.043537779	0.00079285246
0.020283631	0.042639427	0.00077769156
0.020414075	0.044444091	0.00078443357
0.020544518	0.043217883	0.00077630325
0.020674961	0.042977792	0.00077174633
0.020805404	0.043998865	0.00078305035
0.020935848	0.042672086	0.00076748282
0.021066291	0.044525952	0.00077743633
0.021196734	0.041789541	0.00075053225
0.021327177	0.042245018	0.00075759427
0.021457621	0.043903911	0.00076309045
0.021588064	0.044216885	0.00076992696
0.021718507	0.043181453	0.00074973945
0.021848950	0.041368504	0.00074177091
0.021979393	0.041586192	0.00073868204
0.022109837	0.041691777	0.00073444563
0.022240280	0.040633249	0.00071961838
0.022370723	0.041518306	0.00073391092
0.022501166	0.042425326	0.00073210105
0.022631610	0.040498675	0.00071666439
0.022762053	0.042834050	0.00072995499
0.022892496	0.041284262	0.00072027810
0.023022939	0.042828336	0.00072943627
0.023153383	0.041107105	0.00071254642
0.023283826	0.042040904	0.00071520366
0.023414269	0.040066193	0.00070165789
0.023544712	0.039857178	0.00069526003
0.023675156	0.040890957	0.00070696659
0.023805599	0.041294581	0.00069907459
0.023936042	0.040614828	0.00070386993
0.024066485	0.040961298	0.00069784779
0.024196928	0.039867552	0.00068328566
0.024327372	0.041112231	0.00069212702
0.024457815	0.040227186	0.00068792939
0.024588258	0.039861992	0.00067912427
0.024718701	0.040900691	0.00068594457
0.024849145	0.039844971	0.00067506587
0.024979588	0.040016640	0.00067539966
0.025110031	0.040225132	0.00067679500
0.025240474	0.039354023	0.00066498000
0.025370918	0.039271467	0.00066225496
0.025501361	0.040782254	0.00067333893
0.025631804	0.039438778	0.00066684296
0.025762247	0.039691907	0.00065854548
0.025892691	0.038856406	0.00065626460
0.026023134	0.039610439	0.00065947852
0.026153577	0.039667460	0.00066189231
0.026284020	0.039979101	0.00065220950
0.026414463	0.039067740	0.00064901829
0.026544907	0.038146619	0.00063819058
0.026675350	0.039877128	0.00065704142
0.026805793	0.039273159	0.00064567430
0.026936236	0.039326460	0.00064421748
0.027066680	0.038752502	0.00063616492
0.027197123	0.038736254	0.00064092586
0.027327566	0.039711769	0.00064214176
0.027458009	0.039189787	0.00063662059
0.027588453	0.037703492	0.00062340415
0.027718896	0.038252338	0.00063142285
0.027849339	0.038462470	0.00062200137
0.027979782	0.038837929	0.00062924859
0.028110226	0.038677204	0.00062522187
0.028240669	0.038090505	0.00062174524
0.028371112	0.038322550	0.00061828088
0.028501555	0.038237782	0.00061829134
0.028631998	0.037793495	0.00061069733
0.028762442	0.038946423	0.00062296462
0.028892885	0.038773479	0.00062121702
0.029023328	0.037700594	0.00060744969
0.029153771	0.039595291	0.00061863142
0.029284215	0.039677739	0.00061999525
0.029414658	0.038888329	0.00061206862
0.029545101	0.037311346	0.00059917272
0.029675544	0.038322160	0.00060653840
0.029805988	0.038587112	0.00060642722
0.029936431	0.037773597	0.00059728032
0.030066874	0.037442717	0.00059144781
0.030197317	0.037870801	0.00059642504
0.030327760	0.037967357	0.00059650594
0.030458204	0.037610627	0.00059474177
0.030588647	0.037092376	0.00058654421
0.030719090	0.037419444	0.00058741790
0.030849533	0.037876393	0.00058818696
0.030979977	0.036616799	0.00058356870
0.031110420	0.036445200	0.00057445902
0.031240863	0.038144499	0.00058999634
0.031371306	0.036489095	0.00057377670
0.031501750	0.037171935	0.00057932213
0.031632193	0.038376921	0.00058512093
0.031762636	0.038263871	0.00058728686
0.031893079	0.037239245	0.00057468989
0.032023523	0.036197852	0.00057124321
0.032153966	0.038050125	0.00057764310
0.032284409	0.038072290	0.00057944390
0.032414852	0.036893557	0.00056851170
0.032545295	0.037333552	0.00057324715
0.032675739	0.036700072	0.00056321072
0.032806182	0.036981012	0.00056460300
0.032936625	0.036788295	0.00056018056
0.033067068	0.037618296	0.00056945906
0.033197512	0.036502441	0.00055477081
0.033327955	0.035933997	0.00055680475
0.033458398	0.037490186	0.00056226273
0.033588841	0.036741948	0.00055694612
0.033719285	0.036116779	0.00055156036
0.033849728	0.036346479	0.00055297751
0.033980171	0.036124416	0.00054962056
0.034110614	0.036048681	0.00054844888
0.034241058	0.037238553	0.00055740018
0.034371501	0.036582455	0.00055720620
0.034501944	0.036456967	0.00055677030
0.034632387	0.036795188	0.00057156871
0.034762830	0.036634061	0.00057193469
0.034893274	0.036712574	0.00057438268
0.035023717	0.037163796	0.00058129752
0.035154160	0.035886402	0.00057351753
0.035284603	0.036302708	0.00057914418
0.035415047	0.036319980	0.00058270757
0.035545490	0.037505116	0.00059122145
0.035675933	0.035605534	0.00057777307
0.035806376	0.035385991	0.00057843950
0.035936820	0.035824053	0.00058052967
0.036067263	0.037112046	0.00059352669
0.036197706	0.036601079	0.00058788894
0.036328149	0.035969184	0.00058821975
0.036458593	0.036156433	0.00058766250
0.036589036	0.035541696	0.00058607320
0.036719479	0.034906715	0.00058296573
0.036849922	0.036456274	0.00059836773
0.036980365	0.036217793	0.00059237000
0.037110809	0.036841702	0.00060283216
0.037241252	0.035695181	0.00059008613
0.037371695	0.035677699	0.00059569062
0.037502138	0.035233724	0.00059307832
0.037632582	0.036838597	0.00060685858
0.037763025	0.035846665	0.00059366199
0.037893468	0.035704936	0.00060125912
0.038023911	0.035608214	0.00059608272
0.038154355	0.036298044	0.00060778339
0.038284798	0.035528782	0.00059931292
0.038415241	0.035415049	0.00060066556
0.038545684	0.035761390	0.00060172603
0.038676128	0.036885022	0.00061220001
0.038806571	0.034756417	0.00059830697
0.038937014	0.034959757	0.00059883683
0.039067457	0.035108789	0.00059960371
0.039197900	0.035056167	0.00060476701
0.039328344	0.035503680	0.00060381415
0.039458787	0.035250067	0.00060319383
0.039589230	0.035215718	0.00059711923
0.039719673	0.034665219	0.00058379369
0.039850117	0.034375465	0.00057960138
0.039980560	0.036617256	0.00059543066
0.040111003	0.036932717	0.00059669611
0.040241446	0.034703102	0.00057730399
0.040371890	0.035341659	0.00058128512
0.040502333	0.035864148	0.00058159618
0.040632776	0.035183074	0.00057761569
0.040763219	0.035609273	0.00057554876
0.040893663	0.034717585	0.00057117507
0.041024106	0.035051647	0.00056969450
0.041154549	0.035853946	0.00058003846
0.041284992	0.035705984	0.00057430917
0.041415435	0.036061842	0.00057724630
0.041545879	0.035140779	0.00056702265
0.041676322	0.035368339	0.00057335222
0.041806765	0.034899514	0.00056379335
0.041937208	0.034826559	0.00056557935
0.042067652	0.034610576	0.00055876433
0.042198095	0.035043807	0.00056512715
0.042328538	0.036267883	0.00057248838
0.042458981	0.035576425	0.00057059348
0.042589425	0.034859072	0.00055478788
0.042719868	0.036978363	0.00057553048
0.042850311	0.035414663	0.00056181565
0.042980754	0.035440897	0.00056154387
0.043111198	0.035114878	0.00055675171
0.043241641	0.034757561	0.00055722546
0.043372084	0.035263802	0.00055949807
0.043502527	0.035568215	0.00055793230
0.043632970	0.034939541	0.00055393008
0.043763414	0.034330004	0.00054978529
0.043893857	0.035357509	0.00055461136
0.044024300	0.034574385	0.00055134156
0.044154743	0.034373597	0.00054654172
0.044285187	0.034530537	0.00054889943
0.044415630	0.034277621	0.00054846066
0.044546073	0.035864832	0.00055442480
0.044676516	0.034742407	0.00054730412
0.044806960	0.034847740	0.00054947533
0.044937403	0.033679661	0.00053897922
0.045067846	0.034177545	0.00054204586
0.045198289	0.034793705	0.00054380205
0.045328733	0.034721545	0.00054588265
0.045459176	0.034823231	0.00054514477
0.045589619	0.035942227	0.00055240239
0.045720062	0.034818745	0.00054456760
0.045850505	0.034871957	0.00054081820
0.045980949	0.034864882	0.00054321513
0.046111392	0.034690074	0.00054133156
0.046241835	0.035396412	0.00054646120
0.046372278	0.034801293	0.00054543510
0.046502722	0.034807665	0.00055174511
0.046633165	0.033654255	0.00054492952
0.046763608	0.035120244	0.00055784980
0.046894051	0.035258809	0.00056058652
0.047024495	0.034652145	0.00056000348
0.047154938	0.035326737	0.00056570836
0.047285381	0.034884854	0.00056508088
0.047415824	0.034815073	0.00056056736
0.047546267	0.035143637	0.00057157293
0.047676711	0.035196737	0.00056986295
0.047807154	0.035471771	0.00057483398
0.047937597	0.034877966	0.00056598429
0.048068040	0.034921363	0.00057196128
0.048198484	0.033951874	0.00056377523
0.048328927	0.035075767	0.00057370847
0.048459370	0.034886249	0.00057435339
0.048589813	0.033958687	0.00056482639
0.048720257	0.034991359	0.00057540696
0.048850700	0.033845127	0.00056576394
0.048981143	0.034249020	0.00056991387
0.049111586	0.034532947	0.00057526005
0.049242030	0.034390974	0.00057336578
0.049372473	0.034764675	0.00057864217
0.049502916	0.034686764	0.00057629592
0.049633359	0.034443946	0.00057733379
0.049763802	0.035168171	0.00058482331
0.049894246	0.034918528	0.00058110931
0.050024689	0.034790274	0.00058020359
0.050155132	0.034862488	0.00057898895
0.050285575	0.034698000	0.00058071598
0.050416019	0.034379198	0.00057747765
0.050546462	0.034981318	0.00058397049
0.050676905	0.035095752	0.00058345073
0.050807348	0.034844907	0.00058589050
0.050937792	0.034570177	0.00057992231
0.051068235	0.034920203	0.00058587313
0.051198678	0.033665630	0.00057530460
0.051329121	0.034374012	0.00058306680
0.051459565	0.035006877	0.00058697980
0.051590008	0.035310775	0.00059118964
0.051720451	0.034494762	0.00058212228
0.051850894	0.035255461	0.00059026355
0.051981337	0.034781988	0.00058567932
0.052111781	0.034101660	0.00058376323
0.052242224	0.034463340	0.00058325479
0.052372667	0.035080523	0.00059343178
0.052503110	0.033959948	0.00058116715
0.052633554	0.033603886	0.00057929931
0.052763997	0.034125982	0.00058390515
0.052894440	0.033844327	0.00058311335
0.053024883	0.034975990	0.00058951834
0.053155327	0.034532053	0.00058887848
0.053285770	0.033667873	0.00057920703
0.053416213	0.033684508	0.00058250064
0.053546656	0.033432294	0.00058334903
0.053677100	0.034351956	0.00058633295
0.053807543	0.034659850	0.00059092503
0.053937986	0.033900048	0.00058669028
0.054068429	0.034336796	0.00058762657
0.054198872	0.034329148	0.00058624952
0.054329316	0.034079373	0.00059040088
0.054459759	0.034592996	0.00059093311
0.054590202	0.034155340	0.00058703810
0.054720645	0.035801294	0.00060002736
0.054851089	0.033982047	0.00058911874
0.054981532	0.034658504	0.00059200667
0.055111975	0.033574257	0.00058736559
0.055242418	0.035440189	0.00059834828
0.055372862	0.034465499	0.00059284137
0.055503305	0.035045234	0.00059678432
0.055633748	0.034465534	0.00059300950
0.055764191	0.034529461	0.00059105053
0.055894635	0.034750148	0.00059725804
0.056025078	0.033895496	0.00058600538
0.056155521	0.033717310	0.00058966508
0.056285964	0.035169457	0.00059741567
0.056416407	0.033824077	0.00058876371
0.056546851	0.034179088	0.00059445102
0.056677294	0.035002139	0.00059764069
0.056807737	0.034657645	0.00059604479
0.056938180	0.035332951	0.00060107773
0.057068624	0.034135397	0.00059243461
0.057199067	0.034389453	0.00059718372
0.057329510	0.035367553	0.00060194395
0.057459953	0.033105293	0.00058564059
0.057590397	0.034520445	0.00059785042
0.057720840	0.034743917	0.00060226253
0.057851283	0.033634009	0.00058980509
0.057981726	0.033560390	0.00058838863
0.058112170	0.034072580	0.00059057227
0.058242613	0.034242860	0.00059125159
0.058373056	0.033608738	0.00058593778
0.058503499	0.034591591	0.00059195469
0.058633942	0.033519069	0.00058364507
0.058764386	0.034361459	0.00058703142
0.058894829	0.033870912	0.00058737293
0.059025272	0.034097834	0.00058412910
0.059155715	0.034503372	0.00058848209
0.059286159	0.034419196	0.00058812116
0.059416602	0.033657886	0.00058023021
0.059547045	0.034131981	0.00058435354
0.059677488	0.033887360	0.00058205518
0.059807932	0.035083435	0.00058848173
0.059938375	0.034698079	0.00058969031
0.060068818	0.034372446	0.00057953345
0.060199261	0.034415998	0.00058271021
0.060329705	0.033695539	0.00057452625
0.060460148	0.032874482	0.00057039149
0.060590591	0.033871237	0.00057402625
0.060721034	0.033892736	0.00057421497
0.060851477	0.034367191	0.00057864029
0.060981921	0.033444845	0.00057342279
0.061112364	0.033512869	0.00056755261
0.061242807	0.034139528	0.00057496010
0.061373250	0.033476090	0.00057017521
0.061503694	0.032445371	0.00056014457
0.061634137	0.033708765	0.00057095203
0.061764580	0.035062260	0.00058281051
0.061895023	0.033845078	0.00057011962
0.062025467	0.034381932	0.00057725179
0.062155910	0.034380406	0.00057485877
0.062286353	0.033837307	0.00056982391
0.062416796	0.033395577	0.00056854886
0.062547240	0.033795247	0.00057136232
0.062677683	0.034700397	0.00057705416
0.062808126	0.033598946	0.00056862463
0.062938569	0.033992813	0.00057163254
0.063069012	0.033882085	0.00057173913
0.063199456	0.034027805	0.00056907210
0.063329899	0.034195725	0.00057128509
0.063460342	0.033564105	0.00056465735
0.063590785	0.033513576	0.00056511160
0.063721229	0.034060858	0.00057097047
0.063851672	0.033590926	0.00056675248
0.063982115	0.032071323	0.00055235630
0.064112558	0.033272385	0.00056346606
0.064243002	0.033211229	0.00056104327
0.064373445	0.033421940	0.00056186616
0.064503888	0.033701524	0.00056754432
0.064634331	0.033480739	0.00056444322
0.064764774	0.032136343	0.00055420347
0.064895218	0.033907769	0.00056529978
0.065025661	0.033088678	0.00056154143
0.065156104	0.034020591	0.00056499415
0.065286547	0.034246729	0.00056774910
0.065416991	0.033570818	0.00056395912
0.065547434	0.034188674	0.00056730321
0.065677877	0.033913058	0.00056335029
0.065808320	0.034362661	0.00056979834
0.065938764	0.034508107	0.00056709016
0.066069207	0.033408518	0.00056245434
0.066199650	0.034220012	0.00056400892
0.066330093	0.034047964	0.00056380587
0.066460537	0.033913177	0.00056350082
0.066590980	0.032964806	0.00055629053
0.066721423	0.034190405	0.00056690986
0.066851866	0.033507053	0.00055896070
0.066982309	0.033284736	0.00055602956
0.067112753	0.033920088	0.00056302739
0.067243196	0.033817112	0.00055906123
0.067373639	0.034321972	0.00056653601
0.067504082	0.032913275	0.00055427727
0.067634526	0.033418634	0.00055440466
0.067764969	0.033672350	0.00055908704
0.067895412	0.033058949	0.00055529349
0.068025855	0.033388019	0.00055462177
0.068156299	0.033766588	0.00056020500
0.068286742	0.032776329	0.00054946285
0.068417185	0.033063554	0.00055133611
0.068547628	0.034466798	0.00056662733
0.068678072	0.033650622	0.00055366507
0.068808515	0.034025264	0.00056194809
0.068938958	0.033006697	0.00054956335
0.069069401	0.033332815	0.00055082922
0.069199844	0.033461978	0.00055904065
0.069330288	0.033993561	0.00055796846
0.069460731	0.033372030	0.00055191234
0.069591174	0.033135438	0.00055119343
0.069721617	0.032932496	0.00054931952
0.069852061	0.034226873	0.00056042017
0.069982504	0.033624777	0.00055264412
0.070112947	0.033337307	0.00055325457
0.070243390	0.031966667	0.00054373631
0.070373834	0.033077596	0.00054831846
0.070504277	0.033356308	0.00054874510
0.070634720	0.032756471	0.00054879474
0.070765163	0.033566779	0.00054962158
0.070895607	0.033702798	0.00055326221
0.071026050	0.032827910	0.00054326729
0.071156493	0.032661342	0.00054311586
0.071286936	0.032676524	0.00054428141
0.071417379	0.032839489	0.00054276375
0.071547823	0.032977012	0.00054383413
0.071678266	0.033166533	0.00054961260
0.071808709	0.033416969	0.00054643693
0.071939152	0.033450994	0.00054992097
0.072069596	0.033073037	0.00054321684
0.072200039	0.033536903	0.00054654478
0.072330482	0.032536142	0.00054261690
0.072460925	0.032598586	0.00054036394
0.072591369	0.033067455	0.00054482866
0.072721812	0.033066795	0.00054340000
0.072852255	0.033223792	0.00054722491
0.072982698	0.033579453	0.00054796731
0.073113142	0.033625558	0.00054785877
0.073243585	0.032782521	0.00054196338
0.073374028	0.033230368	0.00054441123
0.073504471	0.034181169	0.00054724184
0.073634914	0.034238233	0.00055210328
0.073765358	0.033286007	0.00054170026
0.073895801	0.033996373	0.00054885980
0.074026244	0.033517346	0.00054563102
0.074156687	0.033145620	0.00053918152
0.074287131	0.033177674	0.00054068169
0.074417574	0.032258241	0.00053739586
0.074548017	0.033236157	0.00053982575
0.074678460	0.033792667	0.00054712995
0.074808904	0.033499641	0.00054200011
0.074939347	0.033383188	0.00054091967
0.075069790	0.033207836	0.00054288359
0.075200233	0.033702987	0.00054188852
0.075330677	0.032701525	0.00053813544
0.075461120	0.033541264	0.00054534164
0.075591563	0.033587475	0.00053969847
0.075722006	0.032343451	0.00053264942
0.075852449	0.032460024	0.00053144674
0.075982893	0.033414837	0.00053925208
0.076113336	0.033280460	0.00054180630
0.076243779	0.033290200	0.00053646167
0.076374222	0.033264842	0.00053752830
0.076504666	0.032643377	0.00053539935
0.076635109	0.032346524	0.00052831629
0.076765552	0.033217851	0.00053756857
0.076895995	0.032804844	0.00053437931
0.077026439	0.032538257	0.00053262814
0.077156882	0.032223173	0.00053035370
0.077287325	0.032549272	0.00052930801
0.077417768	0.032565927	0.00053147843
0.077548212	0.033081911	0.00053633163
0.077678655	0.031609528	0.00052254813
0.077809098	0.032266801	0.00052819726
0.077939541	0.032398598	0.00052592114
0.078069984	0.033208060	0.00053633093
0.078200428	0.032810001	0.00053553999
0.078330871	0.033306962	0.00053217520
0.078461314	0.033361787	0.00053368179
0.078591757	0.032329386	0.00052706402
0.078722201	0.032317799	0.00052828785
0.078852644	0.033321151	0.00053214492
0.078983087	0.034090707	0.00053933263
0.079113530	0.032991237	0.00053022640
0.079243974	0.032767783	0.00053084113
0.079374417	0.033746768	0.00053425243
0.079504860	0.031788418	0.00052302938
0.079635303	0.032875646	0.00052695184
0.079765747	0.033758675	0.00053760926
0.079896190	0.034076013	0.00053694703
0.080026633	0.032339744	0.00052300278
0.080157076	0.032784684	0.00052736323
0.080287519	0.033733666	0.00053708947
0.080417963	0.032950042	0.00052575211
0.080548406	0.032650062	0.00052868451
0.080678849	0.032895640	0.00052491265
0.080809292	0.032133738	0.00052137744
0.080939736	0.032818160	0.00052721359
0.081070179	0.032933788	0.00052707147
0.081200622	0.032780570	0.00052655789
0.081331065	0.033386427	0.00053285330
0.081461509	0.033495425	0.00052621079
0.081591952	0.032958457	0.00052818186
0.081722395	0.033245098	0.00052574812
0.081852838	0.032209400	0.00052184555
0.081983281	0.033372471	0.00052972203
0.082113725	0.032625565	0.00051870464
0.082244168	0.033670288	0.00053090358
0.082374611	0.033192362	0.00052556032
0.082505054	0.032680943	0.00052199769
0.082635498	0.033207134	0.00052825317
0.082765941	0.032448425	0.00051909283
0.082896384	0.032516240	0.00052089610
0.083026827	0.032756690	0.00052436607
0.083157271	0.032709676	0.00051947667
0.083287714	0.032274368	0.00051962494
0.083418157	0.033329708	0.00052638135
0.083548600	0.032667846	0.00052065617
0.083679044	0.032590694	0.00051911021
0.083809487	0.032002009	0.00051248730
0.083939930	0.033791611	0.00052881499
0.084070373	0.033521301	0.00052750386
0.084200816	0.033551431	0.00052289625
0.084331260	0.032469870	0.00051873629
0.084461703	0.032768227	0.00051967580
0.084592146	0.032694149	0.00051643897
0.084722589	0.032744936	0.00051951641
0.084853033	0.033217829	0.00052315785
0.084983476	0.031945783	0.00051246591
0.085113919	0.032975233	0.00052107066
0.085244362	0.032457748	0.00051482139
0.085374806	0.033549376	0.00052432733
0.085505249	0.033545973	0.00052364899
0.085635692	0.032655081	0.00051789866
0.085766135	0.033289373	0.00052171918
0.085896579	0.032632710	0.00051529249
0.086027022	0.032478702	0.00051411680
0.086157465	0.032411100	0.00051538806
0.086287908	0.032158327	0.00050794895
0.086418351	0.033515385	0.00052284790
0.086548795	0.032373155	0.00051103090
0.086679238	0.032733262	0.00051542307
0.086809681	0.033628121	0.00052344246
0.086940124	0.032753463	0.00051458566
0.087070568	0.033247492	0.00051958624
0.087201011	0.032309628	0.00051140621
0.087331454	0.033697221	0.00051920171
0.087461897	0.033194151	0.00051819832
0.087592341	0.033011830	0.00051473980
0.087722784	0.032396223	0.00051164954
0.087853227	0.033041027	0.00051562234
0.087983670	0.032283052	0.00050784737
0.088114114	0.031850702	0.00050950886
0.088244557	0.033144099	0.00051462509
0.088375000	0.032725190	0.00051277453
0.088505443	0.032567859	0.00051421847
0.088635886	0.031989877	0.00050423716
0.088766330	0.032695495	0.00051105688
0.088896773	0.032570191	0.00051260475
0.089027216	0.033310898	0.00051167339
0.089157659	0.032578160	0.00050976576
0.089288103	0.033001552	0.00051250904
0.089418546	0.032665099	0.00050833666
0.089548989	0.032889853	0.00051376837
0.089679432	0.033153564	0.00051246103
0.089809876	0.033312360	0.00051376466
0.089940319	0.033489200	0.00051706421
0.090070762	0.032962839	0.00050797312
0.090201205	0.032297289	0.00050775105
0.090331649	0.032175626	0.00050312756
0.090462092	0.032212597	0.00050482655
0.090592535	0.033120625	0.00051210851
0.090722978	0.032375077	0.00050499524
0.090853421	0.032975865	0.00051150446
0.090983865	0.031888479	0.00050432519
0.091114308	0.033195469	0.00050704878
0.091244751	0.032657197	0.00050841729
0.091375194	0.031711727	0.00049907377
0.091505638	0.032621253	0.00050579996
0.091636081	0.032949857	0.00051889101
0.091766524	0.032503862	0.00051920796
0.091896967	0.033441692	0.00052942831
0.092027411	0.032175882	0.00052569904
0.092157854	0.033132135	0.00053534462
0.092288297	0.032349070	0.00053404899
0.092418740	0.032888975	0.00053790426
0.092549184	0.032057664	0.00053490033
0.092679627	0.031698690	0.00053355188
0.092810070	0.032715358	0.00054157401
0.092940513	0.032372348	0.00053373425
0.093070956	0.032483946	0.00052716776
0.093201400	0.032304764	0.00052352954
0.093331843	0.031986244	0.00052020014
0.093462286	0.033432509	0.00052716857
0.093592729	0.031979658	0.00051775761
0.093723173	0.032952705	0.00052514916
0.093853616	0.033473338	0.00052352534
0.093984059	0.032748760	0.00051917949
0.094114502	0.032581173	0.00051427616
0.094244946	0.032830955	0.00051654738
0.094375389	0.033305776	0.00052137323
0.094505832	0.033011209	0.00051716347
0.094636275	0.032188882	0.00051179936
0.094766719	0.032670625	0.00051408338
0.094897162	0.033362680	0.00051625497
0.095027605	0.032781966	0.00051601495
0.095158048	0.033062808	0.00051390516
0.095288491	0.032492567	0.00050966600
0.095418935	0.033072108	0.00051882717
0.095549378	0.033201651	0.00051361936
0.095679821	0.032531497	0.00050889682
0.095810264	0.032328316	0.00050693851
0.095940708	0.033089783	0.00051027690
0.096071151	0.033203381	0.00051735435
0.096201594	0.031826365	0.00050334232
0.096332037	0.032859345	0.00050791601
0.096462481	0.032253296	0.00050651884
0.096592924	0.032618070	0.00050531719
0.096723367	0.032631519	0.00050721342
0.096853810	0.032588272	0.00050591073
0.096984253	0.032393051	0.00050349735
0.097114697	0.032127933	0.00050322770
0.097245140	0.032987196	0.00050831429
0.097375583	0.032554597	0.00050319146
0.097506026	0.032480085	0.00050627345
0.097636470	0.031795804	0.00049772675
0.097766913	0.033090781	0.00050695717
0.097897356	0.032541868	0.00050179229
0.098027799	0.032059147	0.00049782685
0.098158243	0.032909472	0.00050323601
0.098288686	0.031822460	0.00049403245
0.098419129	0.032137526	0.00049508455
0.098549572	0.033126176	0.00050341921
0.098680016	0.032159575	0.00049178935
0.098810459	0.032456067	0.00049536370
0.098940902	0.033134192	0.00049708372
0.099071345	0.032635682	0.00049274545
0.099201788	0.032206490	0.00049264177
0.099332232	0.031713525	0.00048513135
0.099462675	0.032065045	0.00048938438
0.099593118	0.032347137	0.00049139571
0.099723561	0.032537962	0.00049135174
0.099854005	0.032285807	0.00048992196
0.099984448	0.032955325	0.00049455282
0.10011489	0.031690938	0.00048745081
0.10024533	0.032254726	0.00049121104
0.10037578	0.031863152	0.00048727605
0.10050622	0.031847238	0.00048912610
0.10063666	0.032184474	0.00049062152
0.10076711	0.032872966	0.00049412556
0.10089755	0.032681818	0.00049444749
0.10102799	0.032442852	0.00049246284
0.10115844	0.032916625	0.00049623368
0.10128888	0.031995248	0.00049210800
0.10141932	0.032356135	0.00048873345
0.10154977	0.033095891	0.00049619103
0.10168021	0.033207444	0.00049788833
0.10181065	0.031673597	0.00048528525
0.10194110	0.032018003	0.00048810149
0.10207154	0.032786577	0.00049091982
0.10220198	0.032830352	0.00049413093
0.10233243	0.032712016	0.00049325263
0.10246287	0.033022847	0.00049224465
0.10259331	0.032540931	0.00049088819
0.10272376	0.031208745	0.00047981702
0.10285420	0.032329444	0.00048814702
0.10298464	0.033351651	0.00049809331
0.10311509	0.032685087	0.00049085651
0.10324553	0.031367042	0.00048199435
0.10337597	0.032525861	0.00049260911
0.10350642	0.032616263	0.00048727638
0.10363686	0.032101649	0.00048505320
0.10376730	0.031777192	0.00048439205
0.10389774	0.032413241	0.00048774830
0.10402819	0.032644283	0.00049049141
0.10415863	0.032389714	0.00048495566
0.10428907	0.032260672	0.00048460762
0.10441952	0.032295540	0.00048755696
0.10454996	0.032319562	0.00048423531
0.10468040	0.031641166	0.00047981850
0.10481085	0.031469539	0.00047920500
0.10494129	0.033055983	0.00049074442
0.10507173	0.032176132	0.00048542169
0.10520218	0.032747558	0.00048440029
0.10533262	0.032834094	0.00048841943
0.10546306	0.032439606	0.00048578740
0.10559351	0.032562156	0.00048457832
0.10572395	0.032108367	0.00048193957
0.10585439	0.033441151	0.00049081942
0.10598484	0.032060748	0.00048178480
0.10611528	0.032799470	0.00048680153
0.10624572	0.032351774	0.00048222767
0.10637617	0.032018931	0.00048384148
0.10650661	0.032359014	0.00048365176
0.10663705	0.033133555	0.00048561462
0.10676750	0.032170380	0.00048242753
0.10689794	0.032106115	0.00047960975
0.10702838	0.032489857	0.00048259468
0.10715883	0.033053746	0.00048963126
0.10728927	0.031782372	0.00047465955
0.10741971	0.032518918	0.00048355690
0.10755016	0.032613500	0.00048142892
0.10768060	0.031704131	0.00047580972
0.10781104	0.031714432	0.00047800963
0.10794149	0.032712266	0.00048023998
0.10807193	0.031991890	0.00047886820
0.10820237	0.032001773	0.00047930979
0.10833281	0.032638346	0.00048206338
0.10846326	0.032447253	0.00049345454
0.10859370	0.032154574	0.00049338137
0.10872414	0.032711790	0.00050173416
0.10885459	0.032941719	0.00050639600
0.10898503	0.032518154	0.00050277539
0.10911547	0.033563574	0.00051718992
0.10924592	0.031616144	0.00050562361
0.10937636	0.032796746	0.00050988736
0.10950680	0.031647548	0.00050973969
0.10963725	0.031748777	0.00051110144
0.10976769	0.032235655	0.00051519827
0.10989813	0.032313346	0.00051730720
0.11002858	0.032709763	0.00051999589
0.11015902	0.032239970	0.00052090958
0.11028946	0.032691368	0.00052677184
0.11041991	0.031966738	0.00052160836
0.11055035	0.033282513	0.00053441504
0.11068079	0.032264923	0.00052463769
0.11081124	0.032106422	0.00052572786
0.11094168	0.032596009	0.00053468234
0.11107212	0.032377258	0.00052984813
0.11120257	0.033016295	0.00053858496
0.11133301	0.032724224	0.00053769398
0.11146345	0.031890019	0.00053130993
0.11159390	0.032579438	0.00054375366
0.11172434	0.032428576	0.00053868409
0.11185478	0.031648712	0.00053436538
0.11198523	0.031986762	0.00053751859
0.11211567	0.032180522	0.00053976851
0.11224611	0.032479241	0.00054148705
0.11237656	0.032006638	0.00054059834
0.11250700	0.031696284	0.00053902521
0.11263744	0.032132998	0.00054375619
0.11276788	0.032723488	0.00054788501
0.11289833	0.032214899	0.00054883020
0.11302877	0.032828786	0.00055247018
0.11315921	0.033101040	0.00055482078
0.11328966	0.032020571	0.00054191624
0.11342010	0.032245486	0.00053431106
0.11355054	0.032206833	0.00053040646
0.11368099	0.032592066	0.00053116973
0.11381143	0.032088315	0.00051915647
0.11394187	0.031971856	0.00052201380
0.11407232	0.033036162	0.00052532753
0.11420276	0.032446173	0.00051851368
0.11433320	0.032249584	0.00051789609
0.11446365	0.031173912	0.00050451070
0.11459409	0.031962563	0.00050921506
0.11472453	0.031899884	0.00050983882
0.11485498	0.032599565	0.00051110660
0.11498542	0.032427845	0.00051167106
0.11511586	0.032952965	0.00051355823
0.11524631	0.031420984	0.00049863976
0.11537675	0.032323295	0.00050744552
0.11550719	0.032006694	0.00050210651
0.11563764	0.031844106	0.00050181804
0.11576808	0.031823310	0.00050289448
0.11589852	0.033014012	0.00050483459
0.11602897	0.031671362	0.00050201412
0.11615941	0.032444233	0.00050252327
0.11628985	0.032128122	0.00049802567
0.11642030	0.032141685	0.00050113931
0.11655074	0.033261203	0.00050598219
0.11668118	0.032358104	0.00049919597
0.11681163	0.032323934	0.00050183003
0.11694207	0.032361938	0.00049704947
0.11707251	0.032433417	0.00049768198
0.11720295	0.032135994	0.00049612416
0.11733340	0.032840860	0.00049937717
0.11746384	0.032561331	0.00049879556
0.11759428	0.032322270	0.00049274837
0.11772473	0.032374936	0.00049436943
0.11785517	0.032098967	0.00049528950
0.11798561	0.031611737	0.00048582430
0.11811606	0.032656699	0.00049657031
0.11824650	0.031740856	0.00048839508
0.11837694	0.032486886	0.00049195935
0.11850739	0.031115807	0.00048151064
0.11863783	0.031823823	0.00048455285
0.11876827	0.031256983	0.00048140843
0.11889872	0.032195676	0.00048741733
0.11902916	0.032304465	0.00048498229
0.11915960	0.031885890	0.00048421853
0.11929005	0.031950580	0.00048205846
0.11942049	0.031563423	0.00048239765
0.11955093	0.032032811	0.00048291737
0.11968138	0.032124607	0.00048055452
0.11981182	0.032352010	0.00048387769
0.11994226	0.032325059	0.00048269921
0.12007271	0.031543775	0.00047472840
0.12020315	0.031822202	0.00047536339
0.12033359	0.032124955	0.00047792624
0.12046404	0.032518753	0.00048033096
0.12059448	0.031875345	0.00047591034
0.12072492	0.031421771	0.00047088086
0.12085537	0.031528370	0.00047242533
0.12098581	0.031563119	0.00047055902
0.12111625	0.031848067	0.00047239748
0.12124670	0.031107687	0.00046760143
0.12137714	0.033084560	0.00047677428
0.12150758	0.031857849	0.00047316564
0.12163802	0.031811154	0.00046977403
0.12176847	0.032327114	0.00046978424
0.12189891	0.032606170	0.00047466090
0.12202935	0.031788140	0.00046886691
0.12215980	0.031282152	0.00046536532
0.12229024	0.031080743	0.00046336158
0.12242068	0.031486262	0.00046198899
0.12255113	0.031776932	0.00046572459
0.12268157	0.033364184	0.00047568646
0.12281201	0.031559516	0.00046314096
0.12294246	0.032418238	0.00046943202
0.12307290	0.030811096	0.00045881057
0.12320334	0.032355413	0.00046750640
0.12333379	0.031970755	0.00046601109
0.12346423	0.032492527	0.00046672882
0.12359467	0.031870964	0.00046608483
0.12372512	0.032773718	0.00047079531
0.12385556	0.032503846	0.00046614197
0.12398600	0.032557743	0.00047027801
0.12411645	0.031837316	0.00046160308
0.12424689	0.031957067	0.00046332007
0.12437733	0.031903240	0.00046497685
0.12450778	0.032007519	0.00046231881
0.12463822	0.031353219	0.00046055096
0.12476866	0.030920249	0.00045550069
0.12489911	0.031512163	0.00045958434
0.12502955	0.031951839	0.00046404506
0.12515999	0.031958808	0.00046164153
0.12529044	0.032144476	0.00046249237
0.12542088	0.031468535	0.00045993215
0.12555132	0.032302736	0.00046204343
0.12568177	0.031498129	0.00045866831
0.12581221	0.030632420	0.00045281852
0.12594265	0.031749890	0.00045854221
0.12607309	0.032411628	0.00046534108
0.12620354	0.031849134	0.00045871023
0.12633398	0.031240031	0.00045562648
0.12646442	0.031778343	0.00046089702
0.12659487	0.031019558	0.00045308634
0.12672531	0.031771998	0.00046021164
0.12685575	0.032013311	0.00045856033
0.12698620	0.031407473	0.00045661248
0.12711664	0.031563586	0.00045843286
0.12724708	0.031984531	0.00045789827
0.12737753	0.032195774	0.00046408254
0.12750797	0.031891731	0.00045704307
0.12763841	0.031710722	0.00045607949
0.12776886	0.032065451	0.00046025927
0.12789930	0.031164189	0.00045001523
0.12802974	0.031789989	0.00045740599
0.12816019	0.032210419	0.00045955737
0.12829063	0.031133142	0.00045076095
0.12842107	0.031637307	0.00045558089
0.12855152	0.031778427	0.00045529697
0.12868196	0.031898425	0.00045682597
0.12881240	0.031835596	0.00045600723
0.12894285	0.031856183	0.00045521485
0.12907329	0.031630235	0.00045421039
0.12920373	0.031236071	0.00045208296
0.12933418	0.031393588	0.00045097475
0.12946462	0.031370767	0.00045239925
0.12959506	0.031600831	0.00045413220
0.12972551	0.031936985	0.00045505046
0.12985595	0.031534551	0.00045393923
0.12998639	0.032325642	0.00045538579
0.13011684	0.030956098	0.00044852921
0.13024728	0.031454510	0.00045232902
0.13037772	0.031806831	0.00045275018
0.13050816	0.032359924	0.00045635213
0.13063861	0.031440385	0.00045147613
0.13076905	0.031410700	0.00044907038
0.13089949	0.031594895	0.00045275762
0.13102994	0.031521725	0.00044920249
0.13116038	0.031468582	0.00045060763
0.13129082	0.030962170	0.00044617983
0.13142127	0.031151638	0.00044669136
0.13155171	0.032023928	0.00045296092
0.13168215	0.031654017	0.00045058514
0.13181260	0.031806258	0.00045078922
0.13194304	0.031832176	0.00045193324
0.13207348	0.030744880	0.00044385629
0.13220393	0.031550588	0.00044941801
0.13233437	0.032365611	0.00045457429
0.13246481	0.031154673	0.00044641138
0.13259526	0.031838448	0.00045158756
0.13272570	0.031762333	0.00044880791
0.13285614	0.031011321	0.00044325456
0.13298659	0.032000488	0.00045186231
0.13311703	0.031146305	0.00044470267
0.13324747	0.031911385	0.00044955463
0.13337792	0.031736365	0.00044745550
0.13350836	0.031827900	0.00045077719
0.13363880	0.031869048	0.00045016350
0.13376925	0.031797923	0.00044728940
0.13389969	0.031834064	0.00044941778
0.13403013	0.031639119	0.00044796159
0.13416058	0.031826645	0.00044570311
0.13429102	0.031165326	0.00044455441
0.13442146	0.031596704	0.00044570695
0.13455191	0.031640721	0.00044494358
0.13468235	0.031912799	0.00045060102
0.13481279	0.030644967	0.00043908937
0.13494323	0.032077150	0.00045113573
0.13507368	0.031904015	0.00044805441
0.13520412	0.031847387	0.00044543482
0.13533456	0.031060310	0.00044286584
0.13546501	0.031573484	0.00044370895
0.13559545	0.030764599	0.00043909831
0.13572589	0.031380644	0.00044450863
0.13585634	0.030898588	0.00043728130
0.13598678	0.031985659	0.00044745488
0.13611722	0.031700071	0.00044373133
0.13624767	0.032105653	0.00044650955
0.13637811	0.031263431	0.00044317972
0.13650855	0.031613437	0.00044366605
0.13663900	0.031828949	0.00044485032
0.13676944	0.031171043	0.00044063810
0.13689988	0.031812502	0.00044297360
0.13703033	0.031312771	0.00044202232
0.13716077	0.032086412	0.00044650384
0.13729121	0.031554177	0.00044273120
0.13742166	0.031283341	0.00043968451
0.13755210	0.030863232	0.00043625184
0.13768254	0.031324247	0.00044149231
0.13781299	0.031147364	0.00044178100
0.13794343	0.031681792	0.00044051629
0.13807387	0.031654679	0.00044260384
0.13820432	0.031451860	0.00044011673
0.13833476	0.031525424	0.00043852764
0.13846520	0.031600613	0.00044244167
0.13859565	0.031642956	0.00043950289
0.13872609	0.031203683	0.00043798154
0.13885653	0.030863511	0.00043722527
0.13898698	0.031894122	0.00044055360
0.13911742	0.031651464	0.00043975806
0.13924786	0.030563766	0.00043370726
0.13937830	0.031363636	0.00043797406
0.13950875	0.032014120	0.00044284706
0.13963919	0.031990062	0.00044153546
0.13976963	0.031095571	0.00043635272
0.13990008	0.031579198	0.00044051685
0.14003052	0.031790453	0.00043863948
0.14016096	0.031082063	0.00043764484
0.14029141	0.031524917	0.00043670639
0.14042185	0.031159130	0.00043462944
0.14055229	0.031312854	0.00043807322
0.14068274	0.031636346	0.00043704294
0.14081318	0.031181496	0.00043633343
0.14094362	0.031961200	0.00043990148
0.14107407	0.032423474	0.00044082398
0.14120451	0.031581785	0.00043782138
0.14133495	0.031566449	0.00043516792
0.14146540	0.031047360	0.00043360895
0.14159584	0.031746131	0.00043954681
0.14172628	0.031130473	0.00043121413
0.14185673	0.032009202	0.00044054575
0.14198717	0.031375283	0.00043451729
0.14211761	0.031298913	0.00043237537
0.14224806	0.031367979	0.00043588375
0.14237850	0.031705947	0.00043320445
0.14250894	0.031797961	0.00043620454
0.14263939	0.031528010	0.00043518354
0.14276983	0.030955909	0.00042906112
0.14290027	0.031274518	0.00043405819
0.14303072	0.030691123	0.00042641453
0.14316116	0.031205433	0.00043163111
0.14329160	0.031547137	0.00043533080
0.14342205	0.031408586	0.00043085197
0.14355249	0.030564949	0.00042656328
0.14368293	0.031910505	0.00043698988
0.14381337	0.031336820	0.00042915542
0.14394382	0.031557769	0.00043432150
0.14407426	0.030896029	0.00042599587
0.14420470	0.031335888	0.00043096411
0.14433515	0.031063608	0.00043052483
0.14446559	0.030987484	0.00042713991
0.14459603	0.031279170	0.00042921412
0.14472648	0.031343390	0.00043188187
0.14485692	0.031064100	0.00042670238
0.14498736	0.031566808	0.00043278787
0.14511781	0.030867954	0.00042590049
0.14524825	0.031368476	0.00043183970
0.14537869	0.031325908	0.00043005080
0.14550914	0.032242401	0.00043263985
0.14563958	0.032298792	0.00043615393
0.14577002	0.031163360	0.00042659628
0.14590047	0.030677389	0.00042550278
0.14603091	0.031323058	0.00042966380
0.14616135	0.031523589	0.00042911055
0.14629180	0.031871652	0.00043196516
0.14642224	0.031575587	0.00043266919
0.14655268	0.032179559	0.00043314471
0.14668313	0.031896079	0.00043197100
0.14681357	0.031008071	0.00042808166
0.14694401	0.030501227	0.00042217241
0.14707446	0.031925601	0.00043315883
0.14720490	0.032536989	0.00043441730
0.14733534	0.031345574	0.00042925577
0.14746579	0.031612283	0.00043041505
0.14759623	0.030593991	0.00042261085
0.14772667	0.031889536	0.00043134983
0.14785712	0.031601035	0.00042892894
0.14798756	0.031269857	0.00042822968
0.14811800	0.030642704	0.00042316986
0.14824844	0.031431595	0.00042717677
0.14837889	0.030306613	0.00042167590
0.14850933	0.031285394	0.00042600781
0.14863977	0.030309070	0.00041822150
0.14877022	0.031617055	0.00042909339
0.14890066	0.031926546	0.00042852498
0.14903110	0.031041164	0.00042447802
0.14916155	0.031353153	0.00042753412
0.14929199	0.030442352	0.00041879400
0.14942243	0.031652879	0.00042893914
0.14955288	0.030850017	0.00042328318
0.14968332	0.031335130	0.00042409351
0.14981376	0.031562858	0.00042790350
0.14994421	0.030839931	0.00042037962
0.15007465	0.030165504	0.00041797746
0.15020509	0.031174456	0.00042509056
0.15033554	0.031439680	0.00042371845
0.15046598	0.031818250	0.00042980094
0.15059642	0.031598240	0.00042566647
0.15072687	0.031243776	0.00042374055
0.15085731	0.031018982	0.00042392491
0.15098775	0.030993082	0.00042150398
0.15111820	0.031504267	0.00042641146
0.15124864	0.031689752	0.00042667745
0.15137908	0.030965187	0.00042033678
0.15150953	0.031092229	0.00042438666
0.15163997	0.032187190	0.00042858917
0.15177041	0.031419741	0.00042408236
0.15190086	0.031222977	0.00042413770
0.15203130	0.030393936	0.00041606919
0.15216174	0.031507940	0.00042474341
0.15229219	0.030887875	0.00042137389
0.15242263	0.031200402	0.00042114594
0.15255307	0.031257523	0.00042301569
0.15268351	0.031186313	0.00042192084
0.15281396	0.030825170	0.00041793660
0.15294440	0.031357657	0.00042407419
0.15307484	0.030679143	0.00041780674
0.15320529	0.031865093	0.00042422776
0.15333573	0.031495061	0.00042269986
0.15346617	0.030734849	0.00041806894
0.15359662	0.031792895	0.00042377850
0.15372706	0.031020725	0.00041934426
0.15385750	0.031645089	0.00042264557
0.15398795	0.030809238	0.00041835444
0.15411839	0.031698960	0.00042301510
0.15424883	0.031287408	0.00041918847
0.15437928	0.031272018	0.00041973155
0.15450972	0.030607867	0.00041621101
0.15464016	0.030974060	0.00041799993
0.15477061	0.031950884	0.00042277158
0.15490105	0.030775561	0.00041546285
0.15503149	0.031345137	0.00042054733
0.15516194	0.031203272	0.00041845305
0.15529238	0.030755760	0.00041724165
0.15542282	0.031659870	0.00042127131
0.15555327	0.031069482	0.00041807922
0.15568371	0.031297792	0.00041886651
0.15581415	0.031211803	0.00041885430
0.15594460	0.030876355	0.00041569924
0.15607504	0.031038782	0.00041507823
0.15620548	0.030892677	0.00041553429
0.15633593	0.031041202	0.00041504075
0.15646637	0.031402209	0.00041750644
0.15659681	0.031262275	0.00041934078
0.15672726	0.031240623	0.00041719446
0.15685770	0.031117578	0.00041642582
0.15698814	0.030885028	0.00041447178
0.15711858	0.031632298	0.00041842785
0.15724903	0.031618079	0.00041981658
0.15737947	0.031478449	0.00041822263
0.15750991	0.031369979	0.00041707439
0.15764036	0.030831041	0.00041497416
0.15777080	0.031348010	0.00041723696
0.15790124	0.031886955	0.00041814956
0.15803169	0.031905883	0.00041920534
0.15816213	0.031493397	0.00041845087
0.15829257	0.031086327	0.00041416835
0.15842302	0.031310911	0.00041656048
0.15855346	0.031291252	0.00041549463
0.15868390	0.031350447	0.00041652408
0.15881435	0.031249551	0.00041710700
0.15894479	0.031612602	0.00041804522
0.15907523	0.031823217	0.00041740447
0.15920568	0.031339112	0.00041520792
0.15933612	0.031480131	0.00041588335
0.15946656	0.030809409	0.00041069963
0.15959701	0.031208316	0.00041392167
0.15972745	0.032062627	0.00041958704
0.15985789	0.030329250	0.00040970613
0.15998834	0.031555879	0.00041506789
0.16011878	0.031464419	0.00041568217
0.16024922	0.030751861	0.00040991274
0.16037967	0.031358730	0.00041568211
0.16051011	0.031149690	0.00041331703
0.16064055	0.031562667	0.00041394953
0.16077100	0.031104070	0.00041262350
0.16090144	0.030878532	0.00041311849
0.16103188	0.031332642	0.00041261435
0.16116233	0.030577884	0.00040854196
0.16129277	0.030665907	0.00040902507
0.16142321	0.031601660	0.00041476624
0.16155365	0.030470236	0.00040774733
0.16168410	0.030543000	0.00040707178
0.16181454	0.031072257	0.00041146890
0.16194498	0.030382924	0.00040608424
0.16207543	0.030617015	0.00040652399
0.16220587	0.030848250	0.00040909711
0.16233631	0.030825102	0.00040746353
0.16246676	0.030235334	0.00040669293
0.16259720	0.031076620	0.00041018008
0.16272764	0.030617069	0.00040558955
0.16285809	0.030373650	0.00040560292
0.16298853	0.031622053	0.00041275418
0.16311897	0.031243223	0.00040968383
0.16324942	0.031630390	0.00041414448
0.16337986	0.031364703	0.00041039749
0.16351030	0.031388713	0.00041191537
0.16364075	0.031658985	0.00041325642
0.16377119	0.030564954	0.00040480666
0.16390163	0.031142518	0.00041028011
0.16403208	0.030784193	0.00040724278
0.16416252	0.031021227	0.00040802682
0.16429296	0.031390175	0.00041266792
0.16442341	0.030729065	0.00040549553
0.16455385	0.031026910	0.00040860695
0.16468429	0.031307895	0.00041030440
0.16481474	0.030474703	0.00040232015
0.16494518	0.031097665	0.00040922613
0.16507562	0.031615139	0.00041048580
0.16520607	0.031318927	0.00040971307
0.16533651	0.030969743	0.00040822150
0.16546695	0.031552752	0.00040946213
0.16559740	0.030213273	0.00040364307
0.16572784	0.030586432	0.00040329329
0.16585828	0.030938534	0.00040568326
0.16598872	0.030689442	0.00040570351
0.16611917	0.030669779	0.00040509864
0.16624961	0.031486853	0.00040859732
0.16638005	0.030566149	0.00040424792
0.16651050	0.030442043	0.00040101090
0.16664094	0.030985296	0.00040606888
0.16677138	0.030571960	0.00040220381
0.16690183	0.031493584	0.00040692712
0.16703227	0.031055073	0.00040691690
0.16716271	0.031890685	0.00040862086
0.16729316	0.030537674	0.00040252323
0.16742360	0.031021383	0.00040563595
0.16755404	0.031245949	0.00040593971
0.16768449	0.031033562	0.00040450261
0.16781493	0.031030745	0.00040423690
0.16794537	0.030264439	0.00039993022
0.16807582	0.030476574	0.00040225793
0.16820626	0.030418032	0.00039915670
0.16833670	0.030821716	0.00040315273
0.16846715	0.030694167	0.00040301463
0.16859759	0.030693846	0.00040069595
0.16872803	0.030561472	0.00040184918
0.16885848	0.031312745	0.00040458135
0.16898892	0.030845243	0.00040343362
0.16911936	0.030527594	0.00040190102
0.16924981	0.031056293	0.00040371514
0.16938025	0.031299155	0.00040431348
0.16951069	0.031069499	0.00040369309
0.16964114	0.030794335	0.00040307057
0.16977158	0.030863470	0.00040209496
0.16990202	0.030551796	0.00039909802
0.17003247	0.030368260	0.00039887517
0.17016291	0.031713242	0.00040655806
0.17029335	0.031065437	0.00040129633
0.17042379	0.031271815	0.00040384862
0.17055424	0.031224780	0.00040294789
0.17068468	0.031272592	0.00040354059
0.17081512	0.031208033	0.00040312010
0.17094557	0.031207947	0.00040105887
0.17107601	0.031244050	0.00040425797
0.17120645	0.030271106	0.00039985525
0.17133690	0.030408550	0.00039812102
0.17146734	0.030814707	0.00039972783
0.17159778	0.030779876	0.00039952080
0.17172823	0.031058035	0.00040094896
0.17185867	0.030437776	0.00039826691
0.17198911	0.029826184	0.00039111246
0.17211956	0.030283905	0.00039712671
0.17225000	0.030625101	0.00039860425
0.17238044	0.031319444	0.00040146162
0.17251089	0.030554237	0.00039764995
0.17264133	0.031276435	0.00040130397
0.17277177	0.030514200	0.00039790420
0.17290222	0.031116359	0.00040049978
0.17303266	0.031041681	0.00039785668
0.17316310	0.030730675	0.00039831768
0.17329355	0.031523483	0.00040371945
0.17342399	0.030598150	0.00039553526
0.17355443	0.031162659	0.00040037504
0.17368488	0.030883929	0.00039665330
0.17381532	0.031326254	0.00040226996
0.17394576	0.030715789	0.00039792056
0.17407621	0.031096657	0.00039794499
0.17420665	0.031305355	0.00040004104
0.17433709	0.031174512	0.00039976597
0.17446753	0.030790136	0.00039653032
0.17459798	0.030906333	0.00039846855
0.17472842	0.030327999	0.00039464244
0.17485886	0.030998716	0.00039984436
0.17498931	0.030832031	0.00039753120
0.17511975	0.030963083	0.00039515185
0.17525019	0.030973322	0.00039696747
0.17538064	0.031075059	0.00039827518
0.17551108	0.030362442	0.00039396870
0.17564152	0.030869934	0.00039642880
0.17577197	0.030892275	0.00039562319
0.17590241	0.031408950	0.00039954891
0.17603285	0.030591592	0.00039474685
0.17616330	0.030811741	0.00039492376
0.17629374	0.030571691	0.00039447739
0.17642418	0.030450704	0.00039281432
0.17655463	0.030990847	0.00039631688
0.17668507	0.030126398	0.00039249578
0.17681551	0.030508464	0.00039291920
0.17694596	0.031880946	0.00040141007
0.17707640	0.030347926	0.00039172052
0.17720684	0.030637723	0.00039208194
0.17733729	0.030841140	0.00039638666
0.17746773	0.031510802	0.00039711365
0.17759817	0.031073893	0.00039542051
0.17772862	0.030730690	0.00039482515
0.17785906	0.031053452	0.00039491975
0.17798950	0.030866607	0.00039396167
0.17811995	0.030199091	0.00039003497
0.17825039	0.031080321	0.00039397366
0.17838083	0.030858829	0.00039570596
0.17851128	0.031111437	0.00039518204
0.17864172	0.030448153	0.00039194406
0.17877216	0.030935061	0.00039414588
0.17890260	0.030818779	0.00039283221
0.17903305	0.030671245	0.00039370696
0.17916349	0.030990728	0.00039262270
0.17929393	0.030365629	0.00039007707
0.17942438	0.031449740	0.00039601711
0.17955482	0.031157150	0.00039396100
0.17968526	0.031032532	0.00039385123
0.17981571	0.030590047	0.00039167163
0.17994615	0.031715203	0.00039583473
0.18007659	0.030586233	0.00039288867
0.18020704	0.029701771	0.00038554952
0.18033748	0.030844076	0.00039217047
0.18046792	0.030396115	0.00039097431
0.18059837	0.031060570	0.00039264188
0.18072881	0.030734070	0.00039048303
0.18085925	0.030820196	0.00039125535
0.18098970	0.030153589	0.00038664714
0.18112014	0.030561347	0.00039213084
0.18125058	0.031363707	0.00039320891
0.18138103	0.031075283	0.00039273384
0.18151147	0.030457043	0.00038929495
0.18164191	0.031103128	0.00039153461
0.18177236	0.030916858	0.00039199997
0.18190280	0.031358616	0.00039345800
0.18203324	0.030403563	0.00038752971
0.18216369	0.030620884	0.00039790777
0.18229413	0.030979307	0.00040038790
0.18242457	0.030756962	0.00040445231
0.18255502	0.030575423	0.00040523205
0.18268546	0.031080632	0.00040857285
0.18281590	0.031045118	0.00041110797
0.18294635	0.030179626	0.00040690803
0.18307679	0.030942759	0.00041309451
0.18320723	0.030698124	0.00041548490
0.18333767	0.030459037	0.00041190619
0.18346812	0.030577953	0.00041665312
0.18359856	0.030071819	0.00041422347
0.18372900	0.030348256	0.00041584108
0.18385945	0.030534380	0.00041907487
0.18398989	0.030042081	0.00041531787
0.18412033	0.030890365	0.00042407540
0.18425078	0.030279147	0.00042177067
0.18438122	0.030633450	0.00042320266
0.18451166	0.030026766	0.00042016004
0.18464211	0.030447979	0.00042464200
0.18477255	0.030497265	0.00042639512
0.18490299	0.031303954	0.00043360197
0.18503344	0.030740789	0.00042657834
0.18516388	0.030595668	0.00043108999
0.18529432	0.030090975	0.00042743954
0.18542477	0.031539208	0.00043737073
0.18555521	0.030492961	0.00043193000
0.18568565	0.030378241	0.00043102554
0.18581610	0.030702225	0.00043413804
0.18594654	0.029760008	0.00042896996
0.18607698	0.029824518	0.00042909425
0.18620743	0.030921549	0.00043964242
0.18633787	0.029617716	0.00043336386
0.18646831	0.031545434	0.00044172363
0.18659876	0.030921641	0.00043981835
0.18672920	0.030047956	0.00043576995
0.18685964	0.030031398	0.00043538650
0.18699009	0.031130083	0.00044435171
0.18712053	0.030240368	0.00042772034
0.18725097	0.030262325	0.00042560573
0.18738142	0.030329837	0.00042245364
0.18751186	0.030995891	0.00042457336
0.18764230	0.030456181	0.00041979452
0.18777274	0.030019692	0.00041623257
0.18790319	0.030655358	0.00041784316
0.18803363	0.030884574	0.00041878964
0.18816407	0.030899055	0.00041461820
0.18829452	0.030493640	0.00041450465
0.18842496	0.030442317	0.00041253711
0.18855540	0.030246544	0.00040841857
0.18868585	0.030566430	0.00041139772
0.18881629	0.031207470	0.00041113997
0.18894673	0.030526341	0.00040855714
0.18907718	0.029654619	0.00040136277
0.18920762	0.030546955	0.00040612096
0.18933806	0.030841145	0.00040596203
0.18946851	0.031299159	0.00040837023
0.18959895	0.030652873	0.00040444629
0.18972939	0.030728629	0.00040414757
0.18985984	0.030296839	0.00039891864
0.18999028	0.030904030	0.00040379451
0.19012072	0.030182839	0.00039925472
0.19025117	0.031591101	0.00040450228
0.19038161	0.031122196	0.00040263070
0.19051205	0.031448492	0.00040371188
0.19064250	0.030784422	0.00039921947
0.19077294	0.030778335	0.00040136021
0.19090338	0.030105462	0.00039318434
0.19103383	0.029981911	0.00039315758
0.19116427	0.030566636	0.00039543511
0.19129471	0.030466986	0.00039469572
0.19142516	0.030987219	0.00039824249
0.19155560	0.030402607	0.00039130385
0.19168604	0.030715080	0.00039423306
0.19181649	0.030324977	0.00039232874
0.19194693	0.030295085	0.00038977970
0.19207737	0.030493496	0.00039233453
0.19220781	0.030280899	0.00038752663
0.19233826	0.030608469	0.00039172784
0.19246870	0.030899226	0.00039315435
0.19259914	0.029934245	0.00038462490
0.19272959	0.030482184	0.00039043750
0.19286003	0.030711804	0.00039030265
0.19299047	0.030197946	0.00038540564
0.19312092	0.031014032	0.00038979084
0.19325136	0.030328861	0.00038723393
0.19338180	0.030692877	0.00038905829
0.19351225	0.030119054	0.00038690144
0.19364269	0.030377163	0.00038531613
0.19377313	0.030883501	0.00038978576
0.19390358	0.030152289	0.00038667649
0.19403402	0.030964389	0.00038838832
0.19416446	0.031036242	0.00039040200
0.19429491	0.030004777	0.00038388305
0.19442535	0.029998095	0.00038280456
0.19455579	0.030428096	0.00038641255
0.19468624	0.030340441	0.00038388099
0.19481668	0.030574622	0.00038774463
0.19494712	0.030094873	0.00038376989
0.19507757	0.030203821	0.00038399060
0.19520801	0.030839920	0.00038730996
0.19533845	0.029827065	0.00038083204
0.19546890	0.030270532	0.00038498994
0.19559934	0.030116274	0.00038497920
0.19572978	0.029987831	0.00038054576
0.19586023	0.030564465	0.00038659143
0.19599067	0.030239818	0.00038322914
0.19612111	0.030301484	0.00038148076
0.19625156	0.030811113	0.00038823083
0.19638200	0.030664909	0.00038357209
0.19651244	0.030480573	0.00038477072
0.19664288	0.030034263	0.00038201442
0.19677333	0.030554569	0.00038295793
0.19690377	0.030871727	0.00038581477
0.19703421	0.030131631	0.00038106025
0.19716466	0.029599394	0.00037836161
0.19729510	0.029778816	0.00037940679
0.19742554	0.030650235	0.00038253115
0.19755599	0.030694816	0.00038448390
0.19768643	0.030155731	0.00038239484
0.19781687	0.030106212	0.00037909042
0.19794732	0.030758192	0.00038540738
0.19807776	0.030514044	0.00038092534
0.19820820	0.030972467	0.00038477708
0.19833865	0.030263521	0.00038082241
0.19846909	0.029893276	0.00037737545
0.19859953	0.031097969	0.00038590501
0.19872998	0.030341709	0.00038095204
0.19886042	0.030111405	0.00037759466
0.19899086	0.030058553	0.00038015242
0.19912131	0.029569084	0.00037488748
0.19925175	0.029957527	0.00037884650
0.19938219	0.030401156	0.00038046500
0.19951264	0.029699493	0.00037448619
0.19964308	0.030005582	0.00037777228
0.19977352	0.031170391	0.00038425132
0.19990397	0.030301186	0.00037871418
0.20003441	0.030242107	0.00038024674
0.20016485	0.030592686	0.00037943967
0.20029530	0.030672331	0.00038108064
0.20042574	0.030430759	0.00037975730
0.20055618	0.030186694	0.00037731247
0.20068663	0.030234769	0.00037908063
0.20081707	0.030260226	0.00037786044
0.20094751	0.029794035	0.00037521591
0.20107795	0.030268587	0.00037889304
0.20120840	0.030119626	0.00037623172
0.20133884	0.030093478	0.00037766470
0.20146928	0.030468281	0.00037931479
0.20159973	0.030606940	0.00037939253
0.20173017	0.030537846	0.00037965730
0.20186061	0.030629453	0.00037812014
0.20199106	0.029986737	0.00037635512
0.20212150	0.029932095	0.00037480699
0.20225194	0.030595820	0.00037801106
0.20238239	0.030300126	0.00037680773
0.20251283	0.030074030	0.00037521611
0.20264327	0.029674553	0.00037297864
0.20277372	0.030010533	0.00037599938
0.20290416	0.030143609	0.00037582779
0.20303460	0.030207312	0.00037625345
0.20316505	0.029332063	0.00037046708
0.20329549	0.029946453	0.00037350047
0.20342593	0.030356682	0.00037649991
0.20355638	0.030221712	0.00037510164
0.20368682	0.029891978	0.00037328096
0.20381726	0.030327680	0.00037693393
0.20394771	0.029906273	0.00037036104
0.20407815	0.030509833	0.00037667384
0.20420859	0.030123328	0.00037492990
0.20433904	0.030559695	0.00037448383
0.20446948	0.030195795	0.00037431027
0.20459992	0.029674813	0.00037065448
0.20473037	0.030445186	0.00037317741
0.20486081	0.030192745	0.00037330510
0.20499125	0.029686617	0.00036962077
0.20512170	0.029832272	0.00037137862
0.20525214	0.029576061	0.00036904361
0.20538258	0.030606091	0.00037477174
0.20551302	0.030600504	0.00037527683
0.20564347	0.030143864	0.00037187510
0.20577391	0.030481912	0.00037489591
0.20590435	0.030353153	0.00037377885
0.20603480	0.029960401	0.00036991928
0.20616524	0.030821529	0.00037518440
0.20629568	0.029950919	0.00037109090
0.20642613	0.030252426	0.00037184148
0.20655657	0.030720746	0.00037613939
0.20668701	0.029619582	0.00036837102
0.20681746	0.029812079	0.00036989919
0.20694790	0.030486111	0.00037432410
0.20707834	0.029772158	0.00036884721
0.20720879	0.030464353	0.00037453074
0.20733923	0.029831330	0.00036958435
0.20746967	0.030269463	0.00037059833
0.20760012	0.029945877	0.00037011436
0.20773056	0.030033786	0.00036821619
0.20786100	0.030207174	0.00037252962
0.20799145	0.029560158	0.00036782310
0.20812189	0.029737237	0.00036764944
0.20825233	0.029548309	0.00036685711
0.20838278	0.029938096	0.00036885275
0.20851322	0.030595259	0.00037283058
0.20864366	0.029840401	0.00037043765
0.20877411	0.030089728	0.00036916091
0.20890455	0.029984511	0.00036917087
0.20903499	0.030115487	0.00036947507
0.20916544	0.030645092	0.00037261533
0.20929588	0.029972247	0.00037078259
0.20942632	0.030438558	0.00036952279
0.20955677	0.030329019	0.00037181166
0.20968721	0.030686222	0.00037315591
0.20981765	0.029998138	0.00036762977
0.20994809	0.029742400	0.00036826097
0.21007854	0.029739641	0.00036732613
0.21020898	0.029813546	0.00036678464
0.21033942	0.030133547	0.00036976674
0.21046987	0.030509426	0.00036974412
0.21060031	0.030441201	0.00037153594
0.21073075	0.030046877	0.00036844137
0.21086120	0.030655185	0.00037104214
0.21099164	0.028946407	0.00036180182
0.21112208	0.030121442	0.00036778670
0.21125253	0.030086065	0.00036660370
0.21138297	0.030182433	0.00037068951
0.21151341	0.030165256	0.00036739637
0.21164386	0.029990743	0.00036717905
0.21177430	0.030132665	0.00036729708
0.21190474	0.030599655	0.00037115928
0.21203519	0.029632348	0.00036565366
0.21216563	0.030512275	0.00036946303
0.21229607	0.029645835	0.00036556286
0.21242652	0.029965439	0.00036751972
0.21255696	0.029619903	0.00036348740
0.21268740	0.030053963	0.00036811201
0.21281785	0.030007425	0.00036548672
0.21294829	0.030407222	0.00036949368
0.21307873	0.030369519	0.00036778303
0.21320918	0.030234301	0.00036690601
0.21333962	0.030022369	0.00036586888
0.21347006	0.030058034	0.00036804403
0.21360051	0.029952431	0.00036450146
0.21373095	0.030015023	0.00036625824
0.21386139	0.030775245	0.00036895618
0.21399184	0.029989103	0.00036450604
0.21412228	0.029616747	0.00036373920
0.21425272	0.029801170	0.00036262336
0.21438316	0.030056595	0.00036493786
0.21451361	0.029379808	0.00036294846
0.21464405	0.029857512	0.00036190787
0.21477449	0.030087322	0.00036523512
0.21490494	0.030272726	0.00036671607
0.21503538	0.029334716	0.00036097991
0.21516582	0.029780889	0.00036453775
0.21529627	0.030291489	0.00036420336
0.21542671	0.030893879	0.00036888313
0.21555715	0.029556193	0.00036150381
0.21568760	0.029656734	0.00036202811
0.21581804	0.029811168	0.00036320860
0.21594848	0.029770899	0.00036191301
0.21607893	0.030671059	0.00036672841
0.21620937	0.030300328	0.00036538952
0.21633981	0.030165582	0.00036364090
0.21647026	0.029702303	0.00036243492
0.21660070	0.030164605	0.00036480491
0.21673114	0.029682947	0.00036095039
0.21686159	0.030049846	0.00036347828
0.21699203	0.030608196	0.00036463978
0.21712247	0.030088223	0.00036483255
0.21725292	0.030924505	0.00036993759
0.21738336	0.029622057	0.00035919452
0.21751380	0.030303130	0.00036348852
0.21764425	0.029672378	0.00036123085
0.21777469	0.030428671	0.00036655014
0.21790513	0.029238461	0.00035969001
0.21803558	0.029690442	0.00035983774
0.21816602	0.029187477	0.00035834446
0.21829646	0.029666821	0.00036059378
0.21842691	0.030509637	0.00036451581
0.21855735	0.030389485	0.00036496541
0.21868779	0.030047681	0.00036217406
0.21881823	0.029646143	0.00036023202
0.21894868	0.029620948	0.00035959291
0.21907912	0.029747666	0.00035793343
0.21920956	0.029481023	0.00036002390
0.21934001	0.030139344	0.00036182802
0.21947045	0.030367697	0.00036379030
0.21960089	0.029966579	0.00036087394
0.21973134	0.029738817	0.00035817786
0.21986178	0.029153733	0.00035577176
0.21999222	0.029767917	0.00036060647
0.22012267	0.029692369	0.00035803878
0.22025311	0.029732605	0.00036014309
0.22038355	0.029939275	0.00035823315
0.22051400	0.029875497	0.00035997455
0.22064444	0.029146519	0.00035641693
0.22077488	0.029952024	0.00035934240
0.22090533	0.030139865	0.00036195209
0.22103577	0.029586364	0.00035760876
0.22116621	0.029662256	0.00035679925
0.22129666	0.029873119	0.00035966286
0.22142710	0.030312403	0.00036148157
0.22155754	0.029789493	0.00035722287
0.22168799	0.030182127	0.00036145232
0.22181843	0.030544830	0.00036037292
0.22194887	0.029469183	0.00035723231
0.22207932	0.029355245	0.00035547737
0.22220976	0.029407602	0.00035574504
0.22234020	0.029794149	0.00035884560
0.22247065	0.029826546	0.00035747925
0.22260109	0.029632033	0.00035704007
0.22273153	0.030000247	0.00035981441
0.22286198	0.029464356	0.00035386641
0.22299242	0.030042561	0.00036122706
0.22312286	0.030604516	0.00036133249
0.22325330	0.029062352	0.00035384294
0.22338375	0.030241439	0.00036019012
0.22351419	0.029599056	0.00035624364
0.22364463	0.029738697	0.00035736531
0.22377508	0.029843375	0.00035870810
0.22390552	0.029647645	0.00035500454
0.22403596	0.030264311	0.00035975437
0.22416641	0.029714085	0.00035618071
0.22429685	0.030182427	0.00035879338
0.22442729	0.029407037	0.00035590302
0.22455774	0.029902717	0.00035533970
0.22468818	0.029454679	0.00035418002
0.22481862	0.029870282	0.00035677758
0.22494907	0.030045659	0.00035679691
0.22507951	0.030052667	0.00035737255
0.22520995	0.029674298	0.00035554899
0.22534040	0.029795052	0.00035408362
0.22547084	0.029629847	0.00035542470
0.22560128	0.029222619	0.00035257917
0.22573173	0.029929183	0.00035711409
0.22586217	0.029435189	0.00035348337
0.22599261	0.029382149	0.00035248188
0.22612306	0.030109208	0.00035733506
0.22625350	0.030489077	0.00035775091
0.22638394	0.029125208	0.00035114511
0.22651439	0.029661719	0.00035564976
0.22664483	0.030001411	0.00035534422
0.22677527	0.029637780	0.00035359392
0.22690572	0.029605919	0.00035267896
0.22703616	0.029565635	0.00035424349
0.22716660	0.029586149	0.00035436229
0.22729705	0.029681381	0.00035293360
0.22742749	0.030157626	0.00035567317
0.22755793	0.029785649	0.00035442049
0.22768837	0.029193465	0.00035007255
0.22781882	0.029361651	0.00035280727
0.22794926	0.028820781	0.00034816873
0.22807970	0.029364797	0.00035264131
0.22821015	0.029476162	0.00035337677
0.22834059	0.029771445	0.00035182211
0.22847103	0.029515649	0.00035323079
0.22860148	0.029553537	0.00035256050
0.22873192	0.029979126	0.00035524179
0.22886236	0.029589039	0.00035264405
0.22899281	0.030113951	0.00035409874
0.22912325	0.029932543	0.00035403463
0.22925369	0.029512555	0.00035306671
0.22938414	0.029827913	0.00035222232
0.22951458	0.029377670	0.00035281374
0.22964502	0.029880077	0.00035172281
0.22977547	0.029659383	0.00035171478
0.22990591	0.030039071	0.00035350659
0.23003635	0.029252879	0.00035014585
0.23016680	0.029616146	0.00035130407
0.23029724	0.029948581	0.00035394978
0.23042768	0.028984536	0.00034633007
0.23055813	0.029550134	0.00035097827
0.23068857	0.029205409	0.00035370526
0.23081901	0.029410626	0.00035910127
0.23094946	0.029885393	0.00036414613
0.23107990	0.029762652	0.00036294237
0.23121034	0.029795071	0.00036640991
0.23134079	0.030229359	0.00037113519
0.23147123	0.029207646	0.00036512193
0.23160167	0.029646594	0.00037010572
0.23173212	0.029798696	0.00037192745
0.23186256	0.029919785	0.00037376813
0.23199300	0.029610653	0.00037375199
0.23212344	0.029246183	0.00037036341
0.23225389	0.029106345	0.00037371949
0.23238433	0.029627146	0.00037595341
0.23251477	0.029509804	0.00037464134
0.23264522	0.029416382	0.00037684159
0.23277566	0.029127495	0.00037625579
0.23290610	0.030418768	0.00038403290
0.23303655	0.030470341	0.00038778670
0.23316699	0.029568432	0.00037996551
0.23329743	0.029252788	0.00038008242
0.23342788	0.029685081	0.00038138551
0.23355832	0.029586223	0.00038234550
0.23368876	0.029322838	0.00038016704
0.23381921	0.030016761	0.00038325551
0.23394965	0.030028484	0.00038252149
0.23408009	0.029711839	0.00038317156
0.23421054	0.029740106	0.00038058533
0.23434098	0.029523762	0.00038437883
0.23447142	0.029584251	0.00038223881
0.23460187	0.029635472	0.00038354918
0.23473231	0.029337658	0.00038119856
0.23486275	0.029551445	0.00038202421
0.23499320	0.029369888	0.00038216547
0.23512364	0.029864978	0.00038435365
0.23525408	0.029654817	0.00038363699
0.23538453	0.029493767	0.00038335205
0.23551497	0.029716330	0.00038400745
0.23564541	0.029038718	0.00038199777
0.23577586	0.029325874	0.00038511623
0.23590630	0.029811099	0.00038415705
0.23603674	0.029686534	0.00038623814
0.23616719	0.029770166	0.00038463358
0.23629763	0.029771801	0.00038618673
0.23642807	0.029511267	0.00038579728
0.23655851	0.029365335	0.00038501660
0.23668896	0.029939128	0.00038773237
0.23681940	0.029707230	0.00038797266
0.23694984	0.029303679	0.00038292883
0.23708029	0.028938767	0.00038410789
0.23721073	0.029173885	0.00038326375
0.23734117	0.028912875	0.00038590416
0.23747162	0.029842099	0.00038905031
0.23760206	0.029223665	0.00038406702
0.23773250	0.029232211	0.00038581270
0.23786295	0.029941204	0.00039044499
0.23799339	0.029453714	0.00038591309
0.23812383	0.029450639	0.00038818264
0.23825428	0.029828740	0.00038743482
0.23838472	0.030087052	0.00039084148
0.23851516	0.029492272	0.00038868661
0.23864561	0.028915022	0.00038416710
0.23877605	0.029431983	0.00039013797
0.23890649	0.029631810	0.00038785662
0.23903694	0.029726021	0.00039079172
0.23916738	0.029297850	0.00038781112
0.23929782	0.029292603	0.00038835855
0.23942827	0.030296406	0.00039427613
0.23955871	0.028700808	0.00038560180
0.23968915	0.029425842	0.00038724736
0.23981960	0.029133818	0.00038979817
0.23995004	0.028985238	0.00038678732
0.24008048	0.029352153	0.00039035855
0.24021093	0.029318011	0.00039083775
0.24034137	0.029011608	0.00038671360
0.24047181	0.029401075	0.00038875988
0.24060226	0.029806359	0.00039498047
0.24073270	0.029363307	0.00038937389
0.24086314	0.029475129	0.00039316094
0.24099358	0.029007528	0.00038749834
0.24112403	0.029528173	0.00039157259
0.24125447	0.029135979	0.00039004069
0.24138491	0.029092426	0.00038847787
0.24151536	0.029744512	0.00039366930
0.24164580	0.029100273	0.00038894706
0.24177624	0.029187137	0.00038945868
0.24190669	0.029167749	0.00039009728
0.24203713	0.029945725	0.00039486147
0.24216757	0.029118656	0.00038998880
0.24229802	0.029250310	0.00039392070
0.24242846	0.029468317	0.00039150881
0.24255890	0.029364193	0.00039231907
0.24268935	0.030025698	0.00039537847
0.24281979	0.029148326	0.00039074365
0.24295023	0.029084382	0.00039247072
0.24308068	0.029358271	0.00039168963
0.24321112	0.029418061	0.00039295693
0.24334156	0.029495034	0.00039568045
0.24347201	0.029788325	0.00039330683
0.24360245	0.029646563	0.00039650334
0.24373289	0.029490508	0.00039395720
0.24386334	0.028916790	0.00039225305
0.24399378	0.029378521	0.00039421127
0.24412422	0.029228347	0.00039159329
0.24425467	0.029614970	0.00039567744
0.24438511	0.028835125	0.00039154326
0.24451555	0.029319975	0.00039405647
0.24464600	0.029674147	0.00039597434
0.24477644	0.029411888	0.00039262431
0.24490688	0.029386316	0.00039527524
0.24503733	0.029743842	0.00040005764
0.24516777	0.029390593	0.00039270752
0.24529821	0.029570403	0.00039775139
0.24542865	0.029449297	0.00039457521
0.24555910	0.029733743	0.00039949468
0.24568954	0.029094563	0.00039415484
0.24581998	0.029526196	0.00039421357
0.24595043	0.030348182	0.00040194030
0.24608087	0.029524701	0.00039793173
0.24621131	0.029434106	0.00039355200
0.24634176	0.028655192	0.00039258195
0.24647220	0.029229546	0.00039326601
0.24660264	0.029514920	0.00039924912
0.24673309	0.029307806	0.00039556376
0.24686353	0.029418735	0.00039561350
0.24699397	0.029653231	0.00039801238
0.24712442	0.029313725	0.00039793477
0.24725486	0.029204693	0.00039264877
0.24738530	0.029441221	0.00039918297
0.24751575	0.029675111	0.00039738747
0.24764619	0.029053753	0.00039558271
0.24777663	0.029013827	0.00039523157
0.24790708	0.029026804	0.00039317970
0.24803752	0.029090230	0.00039585692
0.24816796	0.029498282	0.00039759876
0.24829841	0.029268038	0.00039536717
0.24842885	0.029754205	0.00040172622
0.24855929	0.029876190	0.00039911631
0.24868974	0.029613880	0.00040179035
0.24882018	0.029111430	0.00039721415
0.24895062	0.029698552	0.00039655204
0.24908107	0.029130034	0.00039762014
0.24921151	0.028967976	0.00039436007
0.24934195	0.029473429	0.00039950153
0.24947240	0.030155651	0.00040403471
0.24960284	0.029302290	0.00039748700
0.24973328	0.029602231	0.00039921530
0.24986372	0.028650997	0.00039641586
0.24999417	0.029096884	0.00039724090
0.25012461	0.029377722	0.00040146914
0.25025505	0.029981028	0.00040039312
0.25038550	0.029737315	0.00040012406
0.25051594	0.028226882	0.00039296664
0.25064638	0.029297093	0.00039835565
0.25077683	0.029271126	0.00039921518
0.25090727	0.029138282	0.00040046855
0.25103771	0.029162781	0.00039597094
0.25116816	0.029163691	0.00039803572
0.25129860	0.029744083	0.00040093571
0.25142904	0.029465136	0.00040074439
0.25155949	0.029870205	0.00040317034
0.25168993	0.029373633	0.00039943600
0.25182037	0.029013299	0.00039671101
0.25195082	0.029186173	0.00039871176
0.25208126	0.028755346	0.00039619354
0.25221170	0.028550680	0.00039593636
0.25234215	0.028409291	0.00039343191
0.25247259	0.029159106	0.00039907754
0.25260303	0.029058460	0.00040079930
0.25273348	0.029658571	0.00039980402
0.25286392	0.029235912	0.00040153695
0.25299436	0.029024958	0.00039704229
0.25312481	0.028569351	0.00039715520
0.25325525	0.028067709	0.00039261666
0.25338569	0.028647795	0.00039590179
0.25351614	0.029931941	0.00040391072
0.25364658	0.029012523	0.00040062751
0.25377702	0.028957442	0.00039835727
0.25390747	0.028448425	0.00039725419
0.25403791	0.029434222	0.00039982541
0.25416835	0.028746956	0.00039982011
0.25429879	0.029676102	0.00040353059
0.25442924	0.029149034	0.00039894795
0.25455968	0.029134819	0.00040150841
0.25469012	0.029446017	0.00040156060
0.25482057	0.029387962	0.00040131811
0.25495101	0.029077898	0.00039986326
0.25508145	0.029400046	0.00040134309
0.25521190	0.029071516	0.00040273990
0.25534234	0.029495643	0.00040175343
0.25547278	0.028705067	0.00039552403
0.25560323	0.029298027	0.00040053259
0.25573367	0.029359700	0.00040412359
0.25586411	0.029569240	0.00041404074
0.25599456	0.028912222	0.00041353238
0.25612500	0.028898994	0.00041421118
0.25625544	0.029117476	0.00042070082
0.25638589	0.028855397	0.00042258082
0.25651633	0.029176149	0.00042620833
0.25664677	0.029987616	0.00043514966
0.25677722	0.029053432	0.00042864005
0.25690766	0.029287013	0.00043218301
0.25703810	0.028937159	0.00043431405
0.25716855	0.029484200	0.00043963087
0.25729899	0.029054460	0.00043744854
0.25742943	0.029368169	0.00044398599
0.25755988	0.029074766	0.00044123504
0.25769032	0.029203647	0.00044845609
0.25782076	0.029283497	0.00044602450
0.25795121	0.029584688	0.00045105288
0.25808165	0.029355209	0.00045433095
0.25821209	0.029588148	0.00045265335
0.25834253	0.028854748	0.00045259516
0.25847298	0.028738055	0.00045244754
0.25860342	0.029142289	0.00046011472
0.25873386	0.029181286	0.00045881630
0.25886431	0.028752428	0.00045887381
0.25899475	0.029200374	0.00046100607
0.25912519	0.028659897	0.00046202602
0.25925564	0.029505417	0.00046782913
0.25938608	0.028301522	0.00046259322
0.25951652	0.029855911	0.00047431282
0.25964697	0.029382911	0.00047303590
0.25977741	0.028561101	0.00046962654
0.25990785	0.029191041	0.00047581193
0.26003830	0.029363300	0.00047502579
0.26016874	0.028738642	0.00047712813
0.26029918	0.029269047	0.00047480663
0.26042963	0.028666768	0.00047458929
0.26056007	0.029522456	0.00048086229
0.26069051	0.028870677	0.00047971646
0.26082096	0.029420315	0.00048040479
0.26095140	0.028392107	0.00047853752
0.26108184	0.028519930	0.00047672616
0.26121229	0.028922114	0.00048118330
0.26134273	0.029040566	0.00048269219
0.26147317	0.028782120	0.00048328739
0.26160362	0.028930495	0.00048644649
0.26173406	0.028661441	0.00048364447
0.26186450	0.029370869	0.00049013157
0.26199495	0.029412209	0.00048907077
0.26212539	0.029642730	0.00049163366
0.26225583	0.029084746	0.00049107077
0.26238628	0.028854641	0.00048884629
0.26251672	0.028812671	0.00048663752
0.26264716	0.029141452	0.00049070965
0.26277760	0.028902393	0.00049167735
0.26290805	0.028843245	0.00049170263
0.26303849	0.029074009	0.00049230012
0.26316893	0.028443824	0.00049269995
0.26329938	0.029033444	0.00049143781
0.26342982	0.028641094	0.00049409999
0.26356026	0.028137973	0.00048978796
0.26369071	0.029334457	0.00050014975
0.26382115	0.029576049	0.00050267991
0.26395159	0.029234307	0.00050025707
0.26408204	0.029382232	0.00050200858
0.26421248	0.028519628	0.00049945194
0.26434292	0.029167992	0.00050059667
0.26447337	0.029595166	0.00050779852
0.26460381	0.029372614	0.00050258668
0.26473425	0.028981316	0.00050034204
0.26486470	0.028650735	0.00050322173
0.26499514	0.029744447	0.00050855952
0.26512558	0.028642350	0.00050401674
0.26525603	0.029059170	0.00051126644
[truncated: 573 more rows]
