# Supplementary material for: Rationally seeded computational protein design of ɑ-helical barrels
Source: Nat Chem Biol. 2024 Jun 20;20(8):991–9. doi: 10.1038/s41589-024-01642-0 (PMC11288890; doi:10.1038/s41589-024-01642-0)
Supplement: Supplementary file 3 — PDB and .mtz files used for making figure panels b–d and j–m. [file 41589_2024_1642_MOESM3_ESM.zip › KIA_RP_RSPD_NatChemBiol_data_Figure2/scapCC6_LLIA_panels_e-h/SAXS_panel_i/SAXS_raw_SEC_scapCC6_LLIA/b21-443535_00522.dat]

0.0045000000	1.7365702	0.013044389
0.0046304432	1.5606478	0.012316853
0.0047608865	1.4319353	0.011355985
0.0048913297	1.3297829	0.010785963
0.0050217729	1.2094492	0.0099375836
0.0051522162	1.0970943	0.0094647459
0.0052826594	0.99542851	0.0085959858
0.0054131026	0.92599379	0.0083160051
0.0055435459	0.87856143	0.0079326931
0.0056739891	0.79331483	0.0073676489
0.0058044323	0.75107707	0.0070900512
0.0059348756	0.69903404	0.0066952247
0.0060653188	0.65353164	0.0063105610
0.0061957621	0.61215535	0.0061227782
0.0063262053	0.57090337	0.0058981523
0.0064566485	0.55477642	0.0056882945
0.0065870918	0.50588338	0.0054189696
0.0067175350	0.48863404	0.0052276024
0.0068479782	0.47006631	0.0051273182
0.0069784215	0.45024987	0.0049397544
0.0071088647	0.41821293	0.0047502732
0.0072393079	0.40127809	0.0045635154
0.0073697512	0.37683053	0.0043853094
0.0075001944	0.36950695	0.0043155981
0.0076306376	0.35295193	0.0041920174
0.0077610809	0.33170507	0.0039915248
0.0078915241	0.31757008	0.0039365503
0.0080219673	0.30037912	0.0037401575
0.0081524106	0.29557279	0.0037531729
0.0082828538	0.27939683	0.0035211873
0.0084132970	0.27302877	0.0035590590
0.0085437403	0.26359870	0.0034201886
0.0086741835	0.25506505	0.0033402535
0.0088046267	0.25054347	0.0032929210
0.0089350700	0.23700557	0.0031583902
0.0090655132	0.23493570	0.0030816706
0.0091959565	0.22106401	0.0030768693
0.0093263997	0.21522657	0.0029113928
0.0094568429	0.20362346	0.0028272856
0.0095872862	0.20115492	0.0028328869
0.0097177294	0.19722762	0.0027432441
0.0098481726	0.18836626	0.0026893006
0.0099786159	0.18503545	0.0026366460
0.010109059	0.17984316	0.0025528293
0.010239502	0.17346463	0.0025297034
0.010369946	0.17246942	0.0024780499
0.010500389	0.16638378	0.0024164400
0.010630832	0.16246969	0.0023810355
0.010761275	0.15335354	0.0022747143
0.010891719	0.15536928	0.0023023357
0.011022162	0.15237338	0.0022190560
0.011152605	0.14329240	0.0021519159
0.011283048	0.14477055	0.0021832426
0.011413491	0.14248042	0.0021019018
0.011543935	0.13469788	0.0020308778
0.011674378	0.13352773	0.0020021152
0.011804821	0.13166652	0.0019320984
0.011935264	0.12799354	0.0019071676
0.012065708	0.12624063	0.0018682337
0.012196151	0.12409921	0.0018297430
0.012326594	0.12152791	0.0018187177
0.012457037	0.12003625	0.0017858267
0.012587481	0.11816823	0.0017364542
0.012717924	0.11554912	0.0016943123
0.012848367	0.11596773	0.0016787536
0.012978810	0.11383071	0.0016469553
0.013109253	0.11244715	0.0015940732
0.013239697	0.11164932	0.0015972738
0.013370140	0.11034495	0.0015747504
0.013500583	0.10780083	0.0015508102
0.013631026	0.10765637	0.0015331061
0.013761470	0.10794983	0.0015394722
0.013891913	0.10437939	0.0014745264
0.014022356	0.10167810	0.0014691281
0.014152799	0.10413961	0.0014666096
0.014283243	0.099490179	0.0014228863
0.014413686	0.10016806	0.0014433977
0.014544129	0.098869546	0.0014101217
0.014674572	0.097610502	0.0013863953
0.014805016	0.10000637	0.0014011937
0.014935459	0.097848142	0.0013814353
0.015065902	0.097771500	0.0013765174
0.015196345	0.096566291	0.0013604935
0.015326788	0.095041366	0.0013434163
0.015457232	0.092236382	0.0013163201
0.015587675	0.094508922	0.0013184867
0.015718118	0.092685268	0.0013105056
0.015848561	0.091050176	0.0012807465
0.015979005	0.089886106	0.0012791369
0.016109448	0.088830374	0.0012677124
0.016239891	0.090043920	0.0012633467
0.016370334	0.091335846	0.0012641715
0.016500778	0.087252319	0.0012401504
0.016631221	0.087757935	0.0012312735
0.016761664	0.086823555	0.0012238385
0.016892107	0.084718916	0.0011989459
0.017022551	0.086948129	0.0012095978
0.017152994	0.085838014	0.0012036257
0.017283437	0.085176324	0.0011849490
0.017413880	0.083529212	0.0011689554
0.017544323	0.084361372	0.0011753189
0.017674767	0.082543070	0.0011483158
0.017805210	0.082743955	0.0011601267
0.017935653	0.081575040	0.0011364996
0.018066096	0.082178414	0.0011426902
0.018196540	0.081027295	0.0011317279
0.018326983	0.082039363	0.0011244600
0.018457426	0.080463637	0.0011109268
0.018587869	0.081541105	0.0011218537
0.018718313	0.078566943	0.0010914181
0.018848756	0.079474762	0.0011047754
0.018979199	0.077512386	0.0010710993
0.019109642	0.078878037	0.0010823505
0.019240086	0.077556789	0.0010710997
0.019370529	0.077158902	0.0010666223
0.019500972	0.076205911	0.0010468674
0.019631415	0.076973916	0.0010550313
0.019761858	0.077305784	0.0010493783
0.019892302	0.075932878	0.0010390071
0.020022745	0.074491965	0.0010262312
0.020153188	0.076501495	0.0010404754
0.020283631	0.076044744	0.0010307421
0.020414075	0.075878536	0.0010178851
0.020544518	0.074925933	0.0010127900
0.020674961	0.074046983	0.0010040326
0.020805404	0.072283388	0.00099561583
0.020935848	0.074910096	0.0010069798
0.021066291	0.072687644	0.00098541966
0.021196734	0.072443004	0.00097967525
0.021327177	0.072850044	0.00098517968
0.021457621	0.073502137	0.00097915851
0.021588064	0.072500287	0.00097794921
0.021718507	0.070622252	0.00095097421
0.021848950	0.071439065	0.00096601033
0.021979393	0.071844062	0.00096091500
0.022109837	0.072195876	0.00095684544
0.022240280	0.070323914	0.00093823603
0.022370723	0.071171966	0.00095201086
0.022501166	0.070271881	0.00093463486
0.022631610	0.070318367	0.00093533598
0.022762053	0.069573227	0.00092151978
0.022892496	0.069809851	0.00092857205
0.023022939	0.070174328	0.00092502941
0.023153383	0.068373709	0.00091164939
0.023283826	0.069115788	0.00090894623
0.023414269	0.068842194	0.00090936759
0.023544712	0.068387884	0.00090179430
0.023675156	0.068939661	0.00090875417
0.023805599	0.067806832	0.00088790120
0.023936042	0.067997965	0.00090112940
0.024066485	0.066658870	0.00088260833
0.024196928	0.068617688	0.00088799912
0.024327372	0.067496820	0.00087873370
0.024457815	0.066408063	0.00087530699
0.024588258	0.066301998	0.00086879178
0.024718701	0.066772690	0.00086864366
0.024849145	0.066689866	0.00086305065
0.024979588	0.065845521	0.00085818133
0.025110031	0.065279396	0.00085392675
0.025240474	0.066477932	0.00085672749
0.025370918	0.065542960	0.00084721555
0.025501361	0.063837109	0.00083505983
0.025631804	0.064817858	0.00084485941
0.025762247	0.064925425	0.00083313019
0.025892691	0.064688207	0.00083791814
0.026023134	0.065915046	0.00084229897
0.026153577	0.063833604	0.00083069053
0.026284020	0.064079152	0.00081803875
0.026414463	0.064475205	0.00082572331
0.026544907	0.065431897	0.00082620220
0.026675350	0.065409033	0.00083318511
0.026805793	0.063929845	0.00081513665
0.026936236	0.063391375	0.00080965477
0.027066680	0.063854448	0.00080763711
0.027197123	0.063676645	0.00081289983
0.027327566	0.063235417	0.00080224988
0.027458009	0.062355926	0.00079513346
0.027588453	0.061915849	0.00079009914
0.027718896	0.064369645	0.00080880159
0.027849339	0.062676763	0.00078530191
0.027979782	0.061211611	0.00078245220
0.028110226	0.063116844	0.00078963910
0.028240669	0.061439167	0.00077946096
0.028371112	0.062527849	0.00078104852
0.028501555	0.061877032	0.00077840325
0.028631998	0.062638991	0.00077729957
0.028762442	0.061183071	0.00077341625
0.028892885	0.060764609	0.00076960351
0.029023328	0.062397751	0.00077252352
0.029153771	0.061128137	0.00076142795
0.029284215	0.060634539	0.00075882117
0.029414658	0.061552435	0.00076170766
0.029545101	0.060921921	0.00075756820
0.029675544	0.061054359	0.00075670405
0.029805988	0.060869229	0.00075354125
0.029936431	0.059707307	0.00074344219
0.030066874	0.061808128	0.00075185850
0.030197317	0.059653420	0.00074053592
0.030327760	0.062191071	0.00075389974
0.030458204	0.059545815	0.00073954140
0.030588647	0.059876953	0.00073641949
0.030719090	0.058720192	0.00072805245
0.030849533	0.060536156	0.00073627539
0.030979977	0.058349845	0.00072800805
0.031110420	0.058994234	0.00072008433
0.031240863	0.060181171	0.00073336926
0.031371306	0.058588475	0.00071802541
0.031501750	0.058776489	0.00072038188
0.031632193	0.058057800	0.00071243111
0.031762636	0.059508622	0.00072399379
0.031893079	0.059029954	0.00071348515
0.032023523	0.059496075	0.00072271904
0.032153966	0.058648625	0.00070913532
0.032284409	0.059375615	0.00071500532
0.032414852	0.057386786	0.00070051413
0.032545295	0.059032302	0.00071174806
0.032675739	0.058789117	0.00070462876
0.032806182	0.056811908	0.00069200285
0.032936625	0.058999305	0.00070192431
0.033067068	0.058251722	0.00070096303
0.033197512	0.057307300	0.00068662208
0.033327955	0.058512946	0.00070021399
0.033458398	0.057145728	0.00068700709
0.033588841	0.057255581	0.00068753283
0.033719285	0.057756786	0.00068782409
0.033849728	0.057134921	0.00068553855
0.033980171	0.058644935	0.00069013137
0.034110614	0.057330347	0.00068371420
0.034241058	0.056939974	0.00068129143
0.034371501	0.056614107	0.00068473531
0.034501944	0.057413229	0.00068987368
0.034632387	0.057003920	0.00070289419
0.034762830	0.057200379	0.00070714755
0.034893274	0.055328214	0.00069651570
0.035023717	0.056047515	0.00070501264
0.035154160	0.056344909	0.00070982079
0.035284603	0.055572773	0.00070800341
0.035415047	0.056089617	0.00071604229
0.035545490	0.056275988	0.00071591587
0.035675933	0.057202230	0.00072251470
0.035806376	0.056249418	0.00072002109
0.035936820	0.056111749	0.00071562649
0.036067263	0.054533807	0.00071250656
0.036197706	0.056043266	0.00071891547
0.036328149	0.054491022	0.00071568217
0.036458593	0.055410966	0.00071798875
0.036589036	0.055090331	0.00071959554
0.036719479	0.054768256	0.00072082035
0.036849922	0.055305248	0.00072858230
0.036980365	0.056392447	0.00072984991
0.037110809	0.056210615	0.00073605276
0.037241252	0.053703800	0.00071547311
0.037371695	0.055181513	0.00073211456
0.037502138	0.054672133	0.00072941318
0.037632582	0.054387208	0.00072886415
0.037763025	0.054649006	0.00072441455
0.037893468	0.054651334	0.00073451418
0.038023911	0.054682603	0.00072877561
0.038154355	0.053455602	0.00072743543
0.038284798	0.053944922	0.00072931314
0.038415241	0.054316024	0.00073466870
0.038545684	0.052801172	0.00072255590
0.038676128	0.054232545	0.00073360766
0.038806571	0.054879004	0.00074153731
0.038937014	0.053616422	0.00073247904
0.039067457	0.054015250	0.00073349279
0.039197900	0.053087556	0.00073484979
0.039328344	0.053526635	0.00073213961
0.039458787	0.054239667	0.00073940668
0.039589230	0.053359940	0.00072600028
0.039719673	0.053838419	0.00071950814
0.039850117	0.053672057	0.00071454597
0.039980560	0.053587872	0.00071229127
0.040111003	0.052745385	0.00070565294
0.040241446	0.052175769	0.00069884823
0.040371890	0.052987801	0.00070276111
0.040502333	0.053886837	0.00070351479
0.040632776	0.053604134	0.00070458366
0.040763219	0.053298568	0.00069660658
0.040893663	0.053083730	0.00069684159
0.041024106	0.051234066	0.00067986192
0.041154549	0.052534713	0.00069244310
0.041284992	0.052014292	0.00068498685
0.041415435	0.052725027	0.00068840585
0.041545879	0.053166501	0.00068792339
0.041676322	0.053156164	0.00069438960
0.041806765	0.053616867	0.00068903853
0.041937208	0.050537127	0.00067268668
0.042067652	0.052068038	0.00067626187
0.042198095	0.052702367	0.00068461707
0.042328538	0.051861487	0.00067620886
0.042458981	0.051992662	0.00068134266
0.042589425	0.052698896	0.00067484725
0.042719868	0.052085565	0.00067529516
0.042850311	0.051853643	0.00067138460
0.042980754	0.051784363	0.00067043416
0.043111198	0.051194873	0.00066340919
0.043241641	0.050824159	0.00066483338
0.043372084	0.050471165	0.00066168476
0.043502527	0.051291229	0.00066288099
0.043632970	0.052196037	0.00066889911
0.043763414	0.051025246	0.00066088040
0.043893857	0.050392857	0.00065439417
0.044024300	0.050841487	0.00065999899
0.044154743	0.052078531	0.00066418665
0.044285187	0.051239159	0.00065869642
0.044415630	0.051487543	0.00066293186
0.044546073	0.051561688	0.00065615689
0.044676516	0.050612268	0.00065236514
0.044806960	0.051614660	0.00065907570
0.044937403	0.050703299	0.00065256458
0.045067846	0.050924101	0.00065340482
0.045198289	0.050902027	0.00064939128
0.045328733	0.050911873	0.00065249763
0.045459176	0.050431078	0.00064814763
0.045589619	0.051415464	0.00065276279
0.045720062	0.050637983	0.00064750119
0.045850505	0.051228460	0.00064731726
0.045980949	0.050469964	0.00064588031
0.046111392	0.051015093	0.00064856652
0.046241835	0.049995770	0.00064096972
0.046372278	0.049426495	0.00064092776
0.046502722	0.050946568	0.00065853703
0.046633165	0.049379967	0.00065091419
0.046763608	0.050778675	0.00066231528
0.046894051	0.050796426	0.00066566869
0.047024495	0.049931758	0.00066516202
0.047154938	0.049717228	0.00066277307
0.047285381	0.050484704	0.00067027016
0.047415824	0.049628366	0.00066176440
0.047546267	0.050061641	0.00067398335
0.047676711	0.048798765	0.00066246773
0.047807154	0.050034583	0.00067368118
0.047937597	0.049370761	0.00066492670
0.048068040	0.049759102	0.00067334062
0.048198484	0.049204675	0.00066958670
0.048328927	0.049023136	0.00066866708
0.048459370	0.049317734	0.00067450699
0.048589813	0.049114377	0.00067022219
0.048720257	0.048230358	0.00066818813
0.048850700	0.049124394	0.00067286701
0.048981143	0.050046665	0.00068041450
0.049111586	0.048921577	0.00067620486
0.049242030	0.049144365	0.00067587715
0.049372473	0.049631852	0.00068264226
0.049502916	0.050101151	0.00068355861
0.049633359	0.049594494	0.00068238666
0.049763802	0.047933003	0.00067422206
0.049894246	0.048461507	0.00067568166
0.050024689	0.047811653	0.00067226076
0.050155132	0.049014828	0.00067801334
0.050285575	0.048731128	0.00068096236
0.050416019	0.049165022	0.00068074131
0.050546462	0.048180882	0.00067778667
0.050676905	0.047797760	0.00067306804
0.050807348	0.047938175	0.00067780285
0.050937792	0.048599633	0.00067912619
0.051068235	0.048652878	0.00068321077
0.051198678	0.046840873	0.00066866859
0.051329121	0.047796404	0.00067913348
0.051459565	0.048156875	0.00067967259
0.051590008	0.047381133	0.00067665751
0.051720451	0.048337662	0.00068093959
0.051850894	0.048247674	0.00068204585
0.051981337	0.048623834	0.00068314386
0.052111781	0.047638709	0.00068151774
0.052242224	0.048641604	0.00068467800
0.052372667	0.047963593	0.00068504873
0.052503110	0.047789984	0.00068117488
0.052633554	0.047188695	0.00067695548
0.052763997	0.048008925	0.00068387807
0.052894440	0.047701604	0.00068339649
0.053024883	0.048018653	0.00068333007
0.053155327	0.048013234	0.00068526747
0.053285770	0.047664634	0.00068076633
0.053416213	0.046560526	0.00067513768
0.053546656	0.047612820	0.00068579058
0.053677100	0.046850000	0.00067649283
0.053807543	0.046708584	0.00067635646
0.053937986	0.046615843	0.00067965529
0.054068429	0.047277648	0.00068153127
0.054198872	0.048372198	0.00068857039
0.054329316	0.047868014	0.00069061426
0.054459759	0.047519910	0.00068559808
0.054590202	0.047622817	0.00068516079
0.054720645	0.046243325	0.00067523420
0.054851089	0.045545097	0.00067188275
0.054981532	0.045784889	0.00067321431
0.055111975	0.047846488	0.00069073846
0.055242418	0.047355294	0.00068435840
0.055372862	0.047614092	0.00068774110
0.055503305	0.047664582	0.00068725813
0.055633748	0.046863376	0.00068211409
0.055764191	0.045841130	0.00067463011
0.055894635	0.046381592	0.00068236676
0.056025078	0.046511972	0.00067736076
0.056155521	0.047087328	0.00068829225
0.056285964	0.046801427	0.00068020763
0.056416407	0.046410085	0.00068160509
0.056546851	0.045954978	0.00068000267
0.056677294	0.047517066	0.00068857419
0.056807737	0.045460422	0.00067572524
0.056938180	0.046235553	0.00067992048
0.057068624	0.046310695	0.00068044366
0.057199067	0.044628413	0.00067294085
0.057329510	0.045997395	0.00067914244
0.057459953	0.046509626	0.00068416882
0.057590397	0.046493532	0.00068467629
0.057720840	0.047038424	0.00069083798
0.057851283	0.045895164	0.00068015338
0.057981726	0.045641433	0.00067588278
0.058112170	0.046476241	0.00068111087
0.058242613	0.046198321	0.00067893769
0.058373056	0.046043954	0.00067586947
0.058503499	0.045915683	0.00067246917
0.058633942	0.046152666	0.00067709634
0.058764386	0.046939893	0.00067814798
0.058894829	0.045760745	0.00067286887
0.059025272	0.046025265	0.00067069307
0.059155715	0.045531338	0.00066776462
0.059286159	0.046129894	0.00067214069
0.059416602	0.045657086	0.00066688823
0.059547045	0.045157185	0.00066413139
0.059677488	0.045302690	0.00066448574
0.059807932	0.044816107	0.00065642309
0.059938375	0.046015976	0.00067134618
0.060068818	0.046847448	0.00066801344
0.060199261	0.045343298	0.00066208443
0.060329705	0.046576616	0.00066734196
0.060460148	0.045690211	0.00066188769
0.060590591	0.044037922	0.00064689814
0.060721034	0.045568242	0.00065702736
0.060851477	0.044751000	0.00065260932
0.060981921	0.044549845	0.00065385503
0.061112364	0.044430245	0.00064674428
0.061242807	0.044404633	0.00064797000
0.061373250	0.045616462	0.00065729998
0.061503694	0.044958717	0.00065073877
0.061634137	0.044374222	0.00064779411
0.061764580	0.045596708	0.00065817787
0.061895023	0.045209243	0.00065055601
0.062025467	0.044360089	0.00064821687
0.062155910	0.044461859	0.00064571798
0.062286353	0.045543892	0.00065369475
0.062416796	0.044478546	0.00064773275
0.062547240	0.043302504	0.00063788589
0.062677683	0.045202062	0.00065255344
0.062808126	0.044267838	0.00064304216
0.062938569	0.044081980	0.00064243774
0.063069012	0.043896910	0.00064241213
0.063199456	0.044745911	0.00064529995
0.063329899	0.043128056	0.00063394203
0.063460342	0.044776883	0.00064527709
0.063590785	0.044082231	0.00064006588
0.063721229	0.044318034	0.00064342906
0.063851672	0.044597396	0.00064483837
0.063982115	0.044266159	0.00063971553
0.064112558	0.043895542	0.00063911384
0.064243002	0.043378280	0.00063385204
0.064373445	0.044325358	0.00063836990
0.064503888	0.043914108	0.00063951602
0.064634331	0.044082493	0.00063859430
0.064764774	0.042901759	0.00063109985
0.064895218	0.043244069	0.00063049868
0.065025661	0.044104641	0.00063938900
0.065156104	0.043820649	0.00063334414
0.065286547	0.043523240	0.00063328385
0.065416991	0.044296794	0.00063842809
0.065547434	0.043407825	0.00063167241
0.065677877	0.043477228	0.00063002368
0.065808320	0.044192648	0.00063857829
0.065938764	0.043280830	0.00062763631
0.066069207	0.043080484	0.00063072682
0.066199650	0.042856372	0.00062396529
0.066330093	0.043281507	0.00062739144
0.066460537	0.042906146	0.00062623013
0.066590980	0.042720407	0.00062425683
0.066721423	0.043319745	0.00062998851
0.066851866	0.043946349	0.00063153572
0.066982309	0.043390532	0.00062685040
0.067112753	0.042384543	0.00062307236
0.067243196	0.042990973	0.00062252094
0.067373639	0.042775070	0.00062458318
0.067504082	0.043931574	0.00063217534
0.067634526	0.042968458	0.00062225137
0.067764969	0.042039651	0.00061939984
0.067895412	0.042978352	0.00062515261
0.068025855	0.042263560	0.00061671678
0.068156299	0.042766815	0.00062351695
0.068286742	0.042856965	0.00062031165
0.068417185	0.041875435	0.00061339168
0.068547628	0.042405752	0.00062163520
0.068678072	0.043351431	0.00062106263
0.068808515	0.042928759	0.00062331670
0.068938958	0.043105030	0.00061983232
0.069069401	0.043576059	0.00062249370
0.069199844	0.042118336	0.00061862810
0.069330288	0.042857303	0.00061799174
0.069460731	0.041748924	0.00060998461
0.069591174	0.042382012	0.00061711458
0.069721617	0.041962261	0.00061101948
0.069852061	0.042937313	0.00062049941
0.069982504	0.042231526	0.00061068365
0.070112947	0.042503389	0.00061679486
0.070243390	0.042919614	0.00062139146
0.070373834	0.042888383	0.00061633396
0.070504277	0.042267525	0.00061069036
0.070634720	0.041850710	0.00061225279
0.070765163	0.041426902	0.00060537542
0.070895607	0.042051875	0.00061097005
0.071026050	0.041693758	0.00060486269
0.071156493	0.041602958	0.00060719939
0.071286936	0.042156848	0.00061068440
0.071417379	0.042301184	0.00060952264
0.071547823	0.042102201	0.00060704415
0.071678266	0.041551956	0.00060659926
0.071808709	0.042121769	0.00060650445
0.071939152	0.041326749	0.00060451768
0.072069596	0.041517300	0.00060211635
0.072200039	0.041570795	0.00060345739
0.072330482	0.042337851	0.00061107126
0.072460925	0.042178709	0.00060688105
0.072591369	0.042962290	0.00061272438
0.072721812	0.040590070	0.00059431285
0.072852255	0.041758883	0.00060695150
0.072982698	0.041197390	0.00059981507
0.073113142	0.040900342	0.00059770645
0.073243585	0.042435200	0.00060744523
0.073374028	0.041197470	0.00060087593
0.073504471	0.041345635	0.00059692377
0.073634914	0.040215033	0.00059195207
0.073765358	0.042322943	0.00060292648
0.073895801	0.041718056	0.00060205959
0.074026244	0.041490360	0.00060159300
0.074156687	0.042714578	0.00060525957
0.074287131	0.041947450	0.00060039159
0.074417574	0.041512497	0.00060267331
0.074548017	0.040746875	0.00059019643
0.074678460	0.041229833	0.00059918531
0.074808904	0.040800453	0.00059134594
0.074939347	0.041358684	0.00059630220
0.075069790	0.040837321	0.00059413431
0.075200233	0.040747372	0.00058902972
0.075330677	0.040595322	0.00059161496
0.075461120	0.041101047	0.00059702534
0.075591563	0.040985814	0.00058953105
0.075722006	0.041598659	0.00059717016
0.075852449	0.041422783	0.00059269674
0.075982893	0.040485450	0.00058788795
0.076113336	0.039905207	0.00058541960
0.076243779	0.040197456	0.00058370343
0.076374222	0.041212063	0.00059041053
0.076504666	0.040580081	0.00058982566
0.076635109	0.041918168	0.00059455659
0.076765552	0.040899329	0.00058926422
0.076895995	0.040694718	0.00058837977
0.077026439	0.040324443	0.00058436989
0.077156882	0.040587593	0.00058825076
0.077287325	0.040884836	0.00058648865
0.077417768	0.040295897	0.00058469037
0.077548212	0.040269627	0.00058480903
0.077678655	0.040369284	0.00058234751
0.077809098	0.041061443	0.00059005762
0.077939541	0.040854377	0.00058426022
0.078069984	0.040974473	0.00058797184
0.078200428	0.040680240	0.00058910769
0.078330871	0.040269455	0.00057927367
0.078461314	0.041439848	0.00058879254
0.078591757	0.039791497	0.00057799135
0.078722201	0.040849098	0.00058538766
0.078852644	0.039719587	0.00057601901
0.078983087	0.040367514	0.00058115073
0.079113530	0.040376724	0.00058073885
0.079243974	0.041317734	0.00058914234
0.079374417	0.041097786	0.00058340270
0.079504860	0.040370065	0.00058066352
0.079635303	0.039595946	0.00057207765
0.079765747	0.039455862	0.00057595956
0.079896190	0.040659986	0.00058136017
0.080026633	0.039448924	0.00057149482
0.080157076	0.039806485	0.00057422000
0.080287519	0.039331560	0.00057410682
0.080417963	0.039609196	0.00057090301
0.080548406	0.040153222	0.00057915877
0.080678849	0.039158500	0.00056664112
0.080809292	0.040364423	0.00057748473
0.080939736	0.038558308	0.00056503322
0.081070179	0.038628795	0.00056359687
0.081200622	0.039753893	0.00057174292
0.081331065	0.038369803	0.00056518589
0.081461509	0.039560237	0.00056684089
0.081591952	0.039424746	0.00057056400
0.081722395	0.039798940	0.00056909414
0.081852838	0.040882011	0.00057900598
0.081983281	0.039238400	0.00056957191
0.082113725	0.039986807	0.00056898386
0.082244168	0.038965847	0.00056516310
0.082374611	0.040122241	0.00057261279
0.082505054	0.038756874	0.00056065607
0.082635498	0.040008036	0.00057239840
0.082765941	0.040622072	0.00057360038
0.082896384	0.039432190	0.00056553810
0.083026827	0.040990466	0.00057943798
0.083157271	0.038688226	0.00055815068
0.083287714	0.038569686	0.00056188745
0.083418157	0.038740828	0.00056142850
0.083548600	0.038050704	0.00055574838
0.083679044	0.038870466	0.00056077056
0.083809487	0.041281644	0.00057421119
0.083939930	0.039108423	0.00056355000
0.084070373	0.040522948	0.00057328755
0.084200816	0.038411574	0.00055482677
0.084331260	0.039222236	0.00056332925
0.084461703	0.037991575	0.00055470429
0.084592146	0.039841270	0.00056345993
0.084722589	0.038512187	0.00055733840
0.084853033	0.038521243	0.00055613623
0.084983476	0.038878097	0.00055833695
0.085113919	0.038812092	0.00055876957
0.085244362	0.038754347	0.00055556073
0.085374806	0.038745964	0.00055832850
0.085505249	0.038450023	0.00055557274
0.085635692	0.038236916	0.00055513969
0.085766135	0.038739615	0.00055770682
0.085896579	0.038680157	0.00055361123
0.086027022	0.039093497	0.00055680620
0.086157465	0.039182895	0.00056028517
0.086287908	0.039266923	0.00055455358
0.086418351	0.039640112	0.00056393179
0.086548795	0.038410798	0.00055172318
0.086679238	0.039295906	0.00055737173
0.086809681	0.038820233	0.00055742386
0.086940124	0.037676722	0.00054510731
0.087070568	0.038685366	0.00055481230
0.087201011	0.038756375	0.00055288926
0.087331454	0.038690760	0.00055056091
0.087461897	0.038641348	0.00055317283
0.087592341	0.038588922	0.00055059510
0.087722784	0.038164198	0.00054914327
0.087853227	0.037821319	0.00054748214
0.087983670	0.039482999	0.00055490705
0.088114114	0.038892163	0.00055549949
0.088244557	0.037370902	0.00054097793
0.088375000	0.038668966	0.00055134917
0.088505443	0.039202454	0.00055809108
0.088635886	0.037889168	0.00054283124
0.088766330	0.038935771	0.00055195585
0.088896773	0.038511817	0.00055041452
0.089027216	0.038566071	0.00054562739
0.089157659	0.037626799	0.00054336792
0.089288103	0.038895996	0.00055107203
0.089418546	0.038180496	0.00054344488
0.089548989	0.037852983	0.00054489385
0.089679432	0.037428697	0.00053918027
0.089809876	0.038145042	0.00054360429
0.089940319	0.038781847	0.00055017988
0.090070762	0.038727950	0.00054429534
0.090201205	0.037970815	0.00054466588
0.090331649	0.037498989	0.00053789304
0.090462092	0.038756766	0.00054770028
0.090592535	0.037807212	0.00054304412
0.090722978	0.038114690	0.00054222601
0.090853421	0.038078154	0.00054288642
0.090983865	0.038072178	0.00054378185
0.091114308	0.038977794	0.00054478665
0.091244751	0.038260022	0.00054468257
0.091375194	0.038312317	0.00054193033
0.091505638	0.038453720	0.00054344976
0.091636081	0.038296786	0.00055404567
0.091766524	0.039405648	0.00056522591
0.091896967	0.037933346	0.00055953609
0.092027411	0.038102976	0.00056562132
0.092157854	0.038503617	0.00057102587
0.092288297	0.037414127	0.00056599138
0.092418740	0.037851427	0.00057135242
0.092549184	0.037477389	0.00057180132
0.092679627	0.038045722	0.00057825247
0.092810070	0.038550834	0.00058198991
0.092940513	0.037238726	0.00056618681
0.093070956	0.036920592	0.00055760638
0.093201400	0.037025273	0.00055436404
0.093331843	0.037815966	0.00055987711
0.093462286	0.037947819	0.00055697674
0.093592729	0.037781285	0.00055657241
0.093723173	0.037280953	0.00055276580
0.093853616	0.037746865	0.00055106949
0.093984059	0.037202277	0.00054911441
0.094114502	0.037500190	0.00054691799
0.094244946	0.038483895	0.00055405338
0.094375389	0.038103272	0.00055199117
0.094505832	0.037562517	0.00054735580
0.094636275	0.036668672	0.00054140085
0.094766719	0.037234278	0.00054468513
0.094897162	0.037640810	0.00054184395
0.095027605	0.037523450	0.00054640263
0.095158048	0.037583433	0.00054320651
0.095288491	0.037409886	0.00054036585
0.095418935	0.036543581	0.00053990322
0.095549378	0.037753969	0.00054223125
0.095679821	0.037548593	0.00054157303
0.095810264	0.037010056	0.00053879853
0.095940708	0.037953203	0.00054191226
0.096071151	0.036763334	0.00054022350
0.096201594	0.037707960	0.00053978919
0.096332037	0.038822889	0.00054638431
0.096462481	0.037201411	0.00053885984
0.096592924	0.037595640	0.00053729679
0.096723367	0.037006798	0.00053475245
0.096853810	0.036436288	0.00053072853
0.096984253	0.036959557	0.00053261427
0.097114697	0.036892661	0.00053317584
0.097245140	0.036529331	0.00052971848
0.097375583	0.036537718	0.00052873162
0.097506026	0.036153932	0.00052909411
0.097636470	0.036575387	0.00052883951
0.097766913	0.036883630	0.00053101506
0.097897356	0.037571262	0.00053364383
0.098027799	0.037404758	0.00053154974
0.098158243	0.036644370	0.00052591398
0.098288686	0.036600685	0.00052488090
0.098419129	0.036300948	0.00052084474
0.098549572	0.036793067	0.00052549712
0.098680016	0.036763405	0.00052011925
0.098810459	0.037238375	0.00052567240
0.098940902	0.037656045	0.00052500686
0.099071345	0.036705887	0.00051794766
0.099201788	0.037104268	0.00052278758
0.099332232	0.036963009	0.00051702343
0.099462675	0.036410199	0.00051650719
0.099593118	0.037743174	0.00052531781
0.099723561	0.037234229	0.00051889638
0.099854005	0.036734884	0.00051774194
0.099984448	0.036298451	0.00051393407
0.10011489	0.036763724	0.00051832261
0.10024533	0.036416604	0.00051828685
0.10037578	0.035767221	0.00051002312
0.10050622	0.036886949	0.00052101817
0.10063666	0.036648848	0.00051794415
0.10076711	0.036936958	0.00052097298
0.10089755	0.035209742	0.00051082388
0.10102799	0.036576980	0.00051710099
0.10115844	0.036850685	0.00052044390
0.10128888	0.035814883	0.00051568886
0.10141932	0.036628987	0.00051425235
0.10154977	0.036404545	0.00051605198
0.10168021	0.037296811	0.00052164988
0.10181065	0.037229004	0.00052022177
0.10194110	0.036994111	0.00051964096
0.10207154	0.036296122	0.00051238161
0.10220198	0.036211850	0.00051399548
0.10233243	0.036642226	0.00051774155
0.10246287	0.036068129	0.00051076154
0.10259331	0.037036904	0.00051982069
0.10272376	0.035383996	0.00050498984
0.10285420	0.036515427	0.00051377289
0.10298464	0.036721370	0.00051778874
0.10311509	0.037351157	0.00051795167
0.10324553	0.036792778	0.00051537531
0.10337597	0.035887810	0.00051173512
0.10350642	0.036989080	0.00051376788
0.10363686	0.036141597	0.00051061689
0.10376730	0.036807218	0.00051613297
0.10389774	0.036275873	0.00051106023
0.10402819	0.036472068	0.00051418789
0.10415863	0.036188800	0.00050817408
0.10428907	0.036350794	0.00050899598
0.10441952	0.036536907	0.00051467116
0.10454996	0.036547959	0.00051051875
0.10468040	0.035355783	0.00050243795
0.10481085	0.036413262	0.00051026282
0.10494129	0.035533895	0.00050387498
0.10507173	0.035960692	0.00050822230
0.10520218	0.036453574	0.00050637075
0.10533262	0.036337038	0.00050948275
0.10546306	0.036448935	0.00050992215
0.10559351	0.036038407	0.00050668052
0.10572395	0.035357052	0.00050118545
0.10585439	0.036478406	0.00050875013
0.10598484	0.035644775	0.00050236038
0.10611528	0.035604780	0.00050344189
0.10624572	0.035608968	0.00050129084
0.10637617	0.036427921	0.00050958868
0.10650661	0.036793028	0.00051012690
0.10663705	0.035109319	0.00049701974
0.10676750	0.035133787	0.00049857362
0.10689794	0.035707238	0.00050139537
0.10702838	0.035976944	0.00050415367
0.10715883	0.036828350	0.00051183472
0.10728927	0.036190857	0.00050128673
0.10741971	0.035579584	0.00050109179
0.10755016	0.035008038	0.00049451705
0.10768060	0.035720216	0.00049981575
0.10781104	0.035392461	0.00050032497
0.10794149	0.035367571	0.00049550389
0.10807193	0.035077358	0.00049741878
0.10820237	0.035583115	0.00050044566
0.10833281	0.035816122	0.00050094985
0.10846326	0.036062252	0.00051588816
0.10859370	0.035525404	0.00051349346
0.10872414	0.035196454	0.00051617743
0.10885459	0.035261045	0.00052008254
0.10898503	0.037448713	0.00053378186
0.10911547	0.036566086	0.00053490880
0.10924592	0.036082928	0.00053419813
0.10937636	0.035215797	0.00052520846
0.10950680	0.035179978	0.00053125568
0.10963725	0.036395135	0.00054137667
0.10976769	0.034797295	0.00053028343
0.10989813	0.035577968	0.00053958739
0.11002858	0.035227485	0.00053453450
0.11015902	0.035067953	0.00053914948
0.11028946	0.035347581	0.00054395808
0.11041991	0.035835542	0.00054534612
0.11055035	0.035648356	0.00054860344
0.11068079	0.035933614	0.00054943436
0.11081124	0.035437591	0.00054789050
0.11094168	0.035064338	0.00054866252
0.11107212	0.035600436	0.00055173765
0.11120257	0.035763179	0.00055570032
0.11133301	0.035805790	0.00055726440
0.11146345	0.034597691	0.00054866341
0.11159390	0.034975359	0.00055919879
0.11172434	0.034896475	0.00055581732
0.11185478	0.035124701	0.00055880621
0.11198523	0.036008569	0.00056613572
0.11211567	0.035724087	0.00056224318
0.11224611	0.035481892	0.00056205959
0.11237656	0.035242446	0.00056299749
0.11250700	0.034789740	0.00055985083
0.11263744	0.034704280	0.00056173643
0.11276788	0.035075272	0.00056292581
0.11289833	0.036552232	0.00057916930
0.11302877	0.034049997	0.00056080440
0.11315921	0.034621944	0.00056409614
0.11328966	0.034545033	0.00055838918
0.11342010	0.035685656	0.00055641785
0.11355054	0.035371497	0.00055044565
0.11368099	0.035232638	0.00054734863
0.11381143	0.035013172	0.00053874568
0.11394187	0.034577086	0.00053812189
0.11407232	0.034872625	0.00053521026
0.11420276	0.035335654	0.00053677485
0.11433320	0.035820223	0.00054151661
0.11446365	0.034666964	0.00052851603
0.11459409	0.034959569	0.00052802542
0.11472453	0.034581864	0.00052677065
0.11485498	0.035184362	0.00052650531
0.11498542	0.035628817	0.00053210052
0.11511586	0.034551659	0.00052245394
0.11524631	0.035094167	0.00052215568
0.11537675	0.035419670	0.00052665102
0.11550719	0.035379765	0.00052352644
0.11563764	0.035294852	0.00052457123
0.11576808	0.034977424	0.00052180072
0.11589852	0.035028395	0.00051690795
0.11602897	0.035049585	0.00052250396
0.11615941	0.034854229	0.00051697520
0.11628985	0.035559405	0.00051997948
0.11642030	0.034963123	0.00051750238
0.11655074	0.034978614	0.00051457365
0.11668118	0.034884985	0.00051528719
0.11681163	0.035580053	0.00052147961
0.11694207	0.034322129	0.00050847480
0.11707251	0.035153465	0.00051583788
0.11720295	0.035662596	0.00051662761
0.11733340	0.034332459	0.00050730111
0.11746384	0.033780990	0.00050541859
0.11759428	0.034518135	0.00050513702
0.11772473	0.033635793	0.00050112040
0.11785517	0.033878537	0.00050492346
0.11798561	0.034477266	0.00050345999
0.11811606	0.034240930	0.00050407971
0.11824650	0.034403289	0.00050345445
0.11837694	0.034035238	0.00049999788
0.11850739	0.035646245	0.00051102874
0.11863783	0.034023484	0.00049717443
0.11876827	0.034919624	0.00050324198
0.11889872	0.034674221	0.00050195091
0.11902916	0.035931160	0.00050764565
0.11915960	0.035291829	0.00050373280
0.11929005	0.034641305	0.00049687528
0.11942049	0.034614360	0.00049944079
0.11955093	0.033710581	0.00049100072
0.11968138	0.034684946	0.00049557325
0.11981182	0.033811511	0.00049076159
0.11994226	0.034018019	0.00049155001
0.12007271	0.035057580	0.00049578713
0.12020315	0.034044283	0.00048899360
0.12033359	0.033899379	0.00048799493
0.12046404	0.034701528	0.00049194826
0.12059448	0.034191000	0.00048882370
0.12072492	0.034304619	0.00048698425
0.12085537	0.034853932	0.00049222067
0.12098581	0.034339804	0.00048668789
0.12111625	0.034794115	0.00048927373
0.12124670	0.033465258	0.00048130590
0.12137714	0.035003243	0.00048675317
0.12150758	0.034209212	0.00048443738
0.12163802	0.034741313	0.00048722901
0.12176847	0.034645410	0.00048249894
0.12189891	0.033513496	0.00047831565
0.12202935	0.034217394	0.00048182910
0.12215980	0.033757265	0.00047905525
0.12229024	0.035062363	0.00048798443
0.12242068	0.034118623	0.00047734961
0.12255113	0.034207869	0.00047983037
0.12268157	0.034218592	0.00047937429
0.12281201	0.034181271	0.00047790504
0.12294246	0.034745684	0.00048261982
0.12307290	0.033617604	0.00047389433
0.12320334	0.033136150	0.00047066590
0.12333379	0.032676039	0.00046805709
0.12346423	0.034607003	0.00047924444
0.12359467	0.033630535	0.00047511185
0.12372512	0.034326579	0.00047780764
0.12385556	0.033287748	0.00046939799
0.12398600	0.033780093	0.00047595815
0.12411645	0.034175193	0.00047523487
0.12424689	0.033988206	0.00047416220
0.12437733	0.034336052	0.00047934323
0.12450778	0.033820746	0.00047244517
0.12463822	0.033356857	0.00047131449
0.12476866	0.033601622	0.00047030833
0.12489911	0.033585439	0.00047018538
0.12502955	0.034017945	0.00047551007
0.12515999	0.033682247	0.00047100370
0.12529044	0.033939095	0.00047216043
0.12542088	0.034041135	0.00047454893
0.12555132	0.033997970	0.00046997861
0.12568177	0.034428607	0.00047533487
0.12581221	0.033838069	0.00047130432
0.12594265	0.034399561	0.00047273720
0.12607309	0.033892183	0.00047249556
0.12620354	0.033674761	0.00046817982
0.12633398	0.034506166	0.00047485374
0.12646442	0.034426385	0.00047575047
0.12659487	0.034390310	0.00047054572
0.12672531	0.033594525	0.00046933867
0.12685575	0.034294163	0.00047147103
0.12698620	0.033946455	0.00047077623
0.12711664	0.033614067	0.00046923385
0.12724708	0.033746315	0.00046656777
0.12737753	0.033663512	0.00047081367
0.12750797	0.034069775	0.00046824596
0.12763841	0.034093680	0.00046861535
0.12776886	0.033730965	0.00046886291
0.12789930	0.033725793	0.00046472720
0.12802974	0.033901851	0.00046831754
0.12816019	0.033816272	0.00046770617
0.12829063	0.033751072	0.00046563878
0.12842107	0.033849181	0.00046837724
0.12855152	0.033296401	0.00046138498
0.12868196	0.034341474	0.00046999092
0.12881240	0.033309184	0.00046308762
0.12894285	0.033521005	0.00046356439
0.12907329	0.033658723	0.00046400549
0.12920373	0.034180220	0.00046942490
0.12933418	0.033300044	0.00046062856
0.12946462	0.034424383	0.00046919687
0.12959506	0.033419294	0.00046316884
0.12972551	0.033573486	0.00046262282
0.12985595	0.033553319	0.00046537961
0.12998639	0.033480190	0.00046086807
0.13011684	0.033582590	0.00046285964
0.13024728	0.034551779	0.00046948537
0.13037772	0.033385166	0.00046066016
0.13050816	0.033287734	0.00045862988
0.13063861	0.034035039	0.00046576561
0.13076905	0.034053672	0.00046372600
0.13089949	0.033453714	0.00046189566
0.13102994	0.033368776	0.00045854566
0.13116038	0.033797736	0.00046261029
0.13129082	0.033772848	0.00046188418
0.13142127	0.032902328	0.00045586659
0.13155171	0.032637226	0.00045559082
0.13168215	0.033868639	0.00046187477
0.13181260	0.033185111	0.00045737990
0.13194304	0.033997040	0.00046375887
0.13207348	0.033382061	0.00045833165
0.13220393	0.032885408	0.00045493446
0.13233437	0.034280282	0.00046495902
0.13246481	0.033646726	0.00046059868
0.13259526	0.033384975	0.00045817402
0.13272570	0.033219863	0.00045623176
0.13285614	0.033631957	0.00045799736
0.13298659	0.033504142	0.00045871691
0.13311703	0.033397738	0.00045642947
0.13324747	0.033699280	0.00045869117
0.13337792	0.033275994	0.00045541333
0.13350836	0.032967089	0.00045526877
0.13363880	0.033475446	0.00045673993
0.13376925	0.032991727	0.00045238930
0.13389969	0.033261350	0.00045634583
0.13403013	0.032264806	0.00045015345
0.13416058	0.032675307	0.00044962605
0.13429102	0.032906962	0.00045317109
0.13442146	0.033100807	0.00045336158
0.13455191	0.032977118	0.00045107705
0.13468235	0.032950563	0.00045461179
0.13481279	0.032917203	0.00045049061
0.13494323	0.032866693	0.00045411761
0.13507368	0.033245281	0.00045373517
0.13520412	0.033637239	0.00045355783
0.13533456	0.032835376	0.00045223621
0.13546501	0.032691718	0.00044873120
0.13559545	0.033478723	0.00045400542
0.13572589	0.032748367	0.00045136472
0.13585634	0.033452631	0.00045077634
0.13598678	0.032287436	0.00044720808
0.13611722	0.032821818	0.00044897599
0.13624767	0.033372107	0.00045150700
0.13637811	0.033288851	0.00045241159
0.13650855	0.033730247	0.00045408453
0.13663900	0.032773874	0.00044844008
0.13676944	0.032340172	0.00044630505
0.13689988	0.033287815	0.00045092797
0.13703033	0.033053578	0.00045105377
0.13716077	0.033047628	0.00045101454
0.13729121	0.032924566	0.00044777158
0.13742166	0.032458104	0.00044563107
0.13755210	0.032828463	0.00044682778
0.13768254	0.033168639	0.00045100929
0.13781299	0.033591163	0.00045470678
0.13794343	0.032586135	0.00044387654
0.13807387	0.032406044	0.00044532165
0.13820432	0.033185813	0.00044892418
0.13833476	0.033033487	0.00044664516
0.13846520	0.033516004	0.00045269761
0.13859565	0.032877209	0.00044554174
0.13872609	0.032481694	0.00044400675
0.13885653	0.032566026	0.00044450077
0.13898698	0.032479403	0.00044146562
0.13911742	0.032168495	0.00044095907
0.13924786	0.033226931	0.00044824441
0.13937830	0.032847977	0.00044534999
0.13950875	0.033377957	0.00044901494
0.13963919	0.032363914	0.00044181336
0.13976963	0.032982823	0.00044597237
0.13990008	0.032639759	0.00044401609
0.14003052	0.032724026	0.00044349844
0.14016096	0.033156823	0.00044834645
0.14029141	0.033187087	0.00044435367
0.14042185	0.032160164	0.00043891138
0.14055229	0.032159355	0.00044036722
0.14068274	0.032438232	0.00043854768
0.14081318	0.033546228	0.00044964784
0.14094362	0.032854273	0.00044283211
0.14107407	0.032397015	0.00043899028
0.14120451	0.032950516	0.00044452342
0.14133495	0.032125803	0.00043709586
0.14146540	0.032873765	0.00044273883
0.14159584	0.032027119	0.00043953273
0.14172628	0.032399240	0.00043779770
0.14185673	0.033437657	0.00044768437
0.14198717	0.032308650	0.00043790700
0.14211761	0.032443787	0.00043844842
0.14224806	0.032679927	0.00044210910
0.14237850	0.032136842	0.00043312461
0.14250894	0.032670423	0.00044012685
0.14263939	0.032462316	0.00043900257
0.14276983	0.032543097	0.00043642103
0.14290027	0.032396741	0.00043936317
0.14303072	0.032153400	0.00043384487
0.14316116	0.031686654	0.00043213552
0.14329160	0.033816551	0.00044624953
0.14342205	0.032703115	0.00043629504
0.14355249	0.032613916	0.00043699040
0.14368293	0.031996298	0.00043578961
0.14381337	0.032626051	0.00043462419
0.14394382	0.032843627	0.00044013684
0.14407426	0.032648636	0.00043493286
0.14420470	0.032939069	0.00043899657
0.14433515	0.031917836	0.00043385260
0.14446559	0.032829824	0.00043577231
0.14459603	0.032582563	0.00043532839
0.14472648	0.032684602	0.00043761864
0.14485692	0.032716592	0.00043521332
0.14498736	0.032587682	0.00043706834
0.14511781	0.032324069	0.00043259859
0.14524825	0.032597235	0.00043697482
0.14537869	0.031746202	0.00043056037
0.14550914	0.032135623	0.00043062795
0.14563958	0.032097448	0.00043314244
0.14577002	0.032248065	0.00043155072
0.14590047	0.032538260	0.00043404401
0.14603091	0.032520464	0.00043542186
0.14616135	0.031772358	0.00042848680
0.14629180	0.031995693	0.00043106805
0.14642224	0.032316322	0.00043549145
0.14655268	0.032536727	0.00043313412
0.14668313	0.032707809	0.00043543917
0.14681357	0.032004964	0.00043126912
0.14694401	0.031609262	0.00042689799
0.14707446	0.032709841	0.00043529285
0.14720490	0.033217834	0.00043664725
0.14733534	0.032058627	0.00043177145
0.14746579	0.032241151	0.00043202065
0.14759623	0.032827842	0.00043468336
0.14772667	0.032539460	0.00043255297
0.14785712	0.031852795	0.00042835836
0.14798756	0.032819098	0.00043508081
0.14811800	0.031941490	0.00042898429
0.14824844	0.031673657	0.00042700255
0.14837889	0.032509377	0.00043280160
0.14850933	0.032674611	0.00043363607
0.14863977	0.031716070	0.00042468174
0.14877022	0.032403308	0.00043175981
0.14890066	0.031871039	0.00042689736
0.14903110	0.031623714	0.00042540713
0.14916155	0.032560825	0.00043251589
0.14929199	0.032100568	0.00042789932
0.14942243	0.032064432	0.00042896630
0.14955288	0.032118196	0.00042912602
0.14968332	0.031845902	0.00042450831
0.14981376	0.032472208	0.00043096246
0.14994421	0.032489740	0.00042914712
0.15007465	0.032259482	0.00042888525
0.15020509	0.032216896	0.00043019688
0.15033554	0.031666826	0.00042297454
0.15046598	0.032559680	0.00043196954
0.15059642	0.031809683	0.00042455910
0.15072687	0.032153081	0.00042599291
0.15085731	0.031971691	0.00042694204
0.15098775	0.032308718	0.00042765368
0.15111820	0.031975159	0.00042681113
0.15124864	0.031984841	0.00042629021
0.15137908	0.032803584	0.00042963989
0.15150953	0.031945303	0.00042758560
0.15163997	0.031786235	0.00042421751
0.15177041	0.032416375	0.00042850787
0.15190086	0.032518956	0.00042975681
0.15203130	0.032592164	0.00042763423
0.15216174	0.032683384	0.00042972280
0.15229219	0.031900859	0.00042609739
0.15242263	0.031701275	0.00042223192
0.15255307	0.033050627	0.00043232965
0.15268351	0.032151200	0.00042498949
0.15281396	0.031740323	0.00042173238
0.15294440	0.031646572	0.00042343760
0.15307484	0.032459867	0.00042595219
0.15320529	0.032002184	0.00042373860
0.15333573	0.031833109	0.00042256878
0.15346617	0.032928919	0.00042884800
0.15359662	0.031412397	0.00042023117
0.15372706	0.032440508	0.00042624418
0.15385750	0.032352721	0.00042501162
0.15398795	0.031575472	0.00042021361
0.15411839	0.030639299	0.00041499965
0.15424883	0.031755945	0.00042019178
0.15437928	0.031542079	0.00041913914
0.15450972	0.031938883	0.00042203669
0.15464016	0.031860935	0.00042204294
0.15477061	0.031883733	0.00042156125
0.15490105	0.031933187	0.00041977785
0.15503149	0.031889231	0.00042145827
0.15516194	0.031927142	0.00042177118
0.15529238	0.031862271	0.00042114686
0.15542282	0.031880682	0.00042003526
0.15555327	0.031420452	0.00041794594
0.15568371	0.031888315	0.00042002477
0.15581415	0.032120053	0.00042251524
0.15594460	0.031821727	0.00041885189
0.15607504	0.030961749	0.00041313849
0.15620548	0.031629297	0.00041783918
0.15633593	0.032225178	0.00042080199
0.15646637	0.032603076	0.00042246665
0.15659681	0.031900451	0.00042016616
0.15672726	0.032004944	0.00041911175
0.15685770	0.031195509	0.00041499049
0.15698814	0.032309487	0.00042152252
0.15711858	0.031996206	0.00041835997
0.15724903	0.031745038	0.00041864027
0.15737947	0.031145651	0.00041489038
0.15750991	0.031022617	0.00041118755
0.15764036	0.032315533	0.00042187782
0.15777080	0.031528384	0.00041531808
0.15790124	0.032154454	0.00041840814
0.15803169	0.031904859	0.00041786517
0.15816213	0.031645823	0.00041678902
0.15829257	0.031319469	0.00041352934
0.15842302	0.032303199	0.00042072220
0.15855346	0.031441747	0.00041366931
0.15868390	0.032158575	0.00041903205
0.15881435	0.032169237	0.00042056185
0.15894479	0.031613817	0.00041654621
0.15907523	0.031593589	0.00041511158
0.15920568	0.031346215	0.00041260651
0.15933612	0.031902927	0.00041629701
0.15946656	0.031830262	0.00041510171
0.15959701	0.031316434	0.00041261544
0.15972745	0.031974200	0.00041825454
0.15985789	0.031772093	0.00041635660
0.15998834	0.031558988	0.00041245243
0.16011878	0.031961271	0.00041599916
0.16024922	0.031962807	0.00041481307
0.16037967	0.031498244	0.00041449749
0.16051011	0.031362986	0.00041261680
0.16064055	0.031753468	0.00041323463
0.16077100	0.031962055	0.00041544791
0.16090144	0.032493750	0.00042081561
0.16103188	0.031054597	0.00040865226
0.16116233	0.032009151	0.00041499208
0.16129277	0.031474980	0.00041150698
0.16142321	0.032376764	0.00041685702
0.16155365	0.032543838	0.00041778470
0.16168410	0.031283113	0.00040930867
0.16181454	0.031571541	0.00041219831
0.16194498	0.032181643	0.00041437658
0.16207543	0.031819102	0.00041315220
0.16220587	0.032308673	0.00041567235
0.16233631	0.031930372	0.00041191722
0.16246676	0.031532116	0.00041212501
0.16259720	0.031434844	0.00040984810
0.16272764	0.032437625	0.00041479871
0.16285809	0.031877699	0.00041272825
0.16298853	0.032037801	0.00041355603
0.16311897	0.031840512	0.00041155075
0.16324942	0.031694148	0.00041262026
0.16337986	0.031220522	0.00040705004
0.16351030	0.031572485	0.00041050107
0.16364075	0.031793785	0.00041208711
0.16377119	0.031649007	0.00040856959
0.16390163	0.031873908	0.00041217564
0.16403208	0.031405509	0.00040915473
0.16416252	0.031451624	0.00040803098
0.16429296	0.031377219	0.00040976778
0.16442341	0.031489489	0.00040716701
0.16455385	0.031247739	0.00040816740
0.16468429	0.031453160	0.00040836189
0.16481474	0.031020879	0.00040371648
0.16494518	0.031618640	0.00041081016
0.16507562	0.032220498	0.00041062843
0.16520607	0.031112846	0.00040588269
0.16533651	0.031375996	0.00040774508
0.16546695	0.031093672	0.00040476276
0.16559740	0.031418972	0.00040885908
0.16572784	0.031073903	0.00040416772
0.16585828	0.031271851	0.00040563671
0.16598872	0.031487622	0.00040854051
0.16611917	0.030884511	0.00040414477
0.16624961	0.030911538	0.00040332920
0.16638005	0.031449046	0.00040717481
0.16651050	0.031171542	0.00040317693
0.16664094	0.031457369	0.00040680046
0.16677138	0.031480352	0.00040615249
0.16690183	0.031802004	0.00040708767
0.16703227	0.031065907	0.00040531164
0.16716271	0.031466425	0.00040373585
0.16729316	0.031434513	0.00040577031
0.16742360	0.032010826	0.00040899479
0.16755404	0.031130919	0.00040326280
0.16768449	0.031811464	0.00040653429
0.16781493	0.031472381	0.00040460739
0.16794537	0.032017213	0.00040871783
0.16807582	0.030664721	0.00040144653
0.16820626	0.031251636	0.00040277030
0.16833670	0.031044677	0.00040261454
0.16846715	0.031530336	0.00040517033
0.16859759	0.030983065	0.00040019891
0.16872803	0.031221656	0.00040304747
0.16885848	0.030989563	0.00040118072
0.16898892	0.031131773	0.00040236229
0.16911936	0.030971897	0.00040279864
0.16924981	0.031107834	0.00040237354
0.16938025	0.030669975	0.00039902375
0.16951069	0.031500416	0.00040441720
0.16964114	0.030521066	0.00039894953
0.16977158	0.031455949	0.00040418441
0.16990202	0.032167607	0.00040594059
0.17003247	0.031286685	0.00040185902
0.17016291	0.030592364	0.00039809261
0.17029335	0.031043936	0.00039895112
0.17042379	0.030843633	0.00039969726
0.17055424	0.031177600	0.00040049643
0.17068468	0.031284847	0.00040164100
0.17081512	0.031036353	0.00040035944
0.17094557	0.030960803	0.00039784091
0.17107601	0.030906545	0.00039972584
0.17120645	0.031883625	0.00040616423
0.17133690	0.030782929	0.00039757899
0.17146734	0.030620805	0.00039568121
0.17159778	0.031077559	0.00039904352
0.17172823	0.031264489	0.00040030137
0.17185867	0.031103842	0.00040056271
0.17198911	0.032000787	0.00040170558
0.17211956	0.031351390	0.00040104805
0.17225000	0.031796606	0.00040280543
0.17238044	0.030606470	0.00039487786
0.17251089	0.031456438	0.00040052909
0.17264133	0.030959419	0.00039685441
0.17277177	0.030656077	0.00039674785
0.17290222	0.029874921	0.00039233451
0.17303266	0.030707485	0.00039347469
0.17316310	0.030899033	0.00039655203
0.17329355	0.030678560	0.00039572043
0.17342399	0.030926858	0.00039623232
0.17355443	0.030807053	0.00039657588
0.17368488	0.030688114	0.00039392350
0.17381532	0.030958989	0.00039792824
0.17394576	0.031539333	0.00040159024
0.17407621	0.030977579	0.00039575188
0.17420665	0.030993153	0.00039630833
0.17433709	0.031439506	0.00039960018
0.17446753	0.031668949	0.00040037233
0.17459798	0.031602095	0.00040002591
0.17472842	0.031112449	0.00039662736
0.17485886	0.030787982	0.00039651248
0.17498931	0.031011073	0.00039654501
0.17511975	0.030717406	0.00039110479
0.17525019	0.030365903	0.00039189153
0.17538064	0.030769851	0.00039474090
0.17551108	0.031466220	0.00039791668
0.17564152	0.031064750	0.00039554173
0.17577197	0.031377145	0.00039649506
0.17590241	0.030296820	0.00039108725
0.17603285	0.031238471	0.00039657458
0.17616330	0.030358795	0.00039036528
0.17629374	0.031679022	0.00039806458
0.17642418	0.031207099	0.00039530227
0.17655463	0.030472175	0.00039210409
0.17668507	0.030611027	0.00039315848
0.17681551	0.031809784	0.00039937091
0.17694596	0.031022993	0.00039482200
0.17707640	0.031304242	0.00039519393
0.17720684	0.030944425	0.00039199763
0.17733729	0.031084227	0.00039489059
0.17746773	0.030778131	0.00039074655
0.17759817	0.030943418	0.00039301693
0.17772862	0.030818609	0.00039356056
0.17785906	0.031003698	0.00039144473
0.17798950	0.031543291	0.00039582552
0.17811995	0.030520261	0.00038999727
0.17825039	0.030727612	0.00038988547
0.17838083	0.031003760	0.00039430484
0.17851128	0.030327264	0.00038731002
0.17864172	0.030790781	0.00039180818
0.17877216	0.030660544	0.00039088658
0.17890260	0.030492464	0.00038913882
0.17903305	0.031900855	0.00039857385
0.17916349	0.031079727	0.00039137232
0.17929393	0.031297321	0.00039330477
0.17942438	0.031117742	0.00039241442
0.17955482	0.031358692	0.00039291528
0.17968526	0.031426308	0.00039501857
0.17981571	0.030468063	0.00038945157
0.17994615	0.031172172	0.00039084900
0.18007659	0.030707064	0.00039189347
0.18020704	0.030646679	0.00038896325
0.18033748	0.030217173	0.00038689868
0.18046792	0.030193831	0.00038810337
0.18059837	0.031061123	0.00039058249
0.18072881	0.030737307	0.00038888530
0.18085925	0.030627838	0.00038819437
0.18098970	0.030886475	0.00038831551
0.18112014	0.030598738	0.00039014371
0.18125058	0.030692140	0.00038761149
0.18138103	0.031409037	0.00039278611
0.18151147	0.030840409	0.00039024005
0.18164191	0.030770330	0.00038733807
0.18177236	0.030800010	0.00038972155
0.18190280	0.030994693	0.00038973417
0.18203324	0.030635597	0.00038659189
0.18216369	0.030716663	0.00039668398
0.18229413	0.030943265	0.00039864051
0.18242457	0.031029111	0.00040347662
0.18255502	0.031149746	0.00040640720
0.18268546	0.031368767	0.00040909047
0.18281590	0.030842674	0.00040722588
0.18294635	0.031219404	0.00041074992
0.18307679	0.030186170	0.00040629894
0.18320723	0.031164774	0.00041591158
0.18333767	0.030625722	0.00041047084
0.18346812	0.030856545	0.00041628076
0.18359856	0.029336280	0.00040680493
0.18372900	0.031111254	0.00041857910
0.18385945	0.030506232	0.00041703895
0.18398989	0.029967944	0.00041324517
0.18412033	0.030644164	0.00042057172
0.18425078	0.030477955	0.00042146695
0.18438122	0.030926868	0.00042234944
0.18451166	0.031314195	0.00042613743
0.18464211	0.029825160	0.00041971928
0.18477255	0.030712776	0.00042573451
0.18490299	0.030001415	0.00042382464
0.18503344	0.031110684	0.00042758584
0.18516388	0.030679002	0.00042923986
0.18529432	0.031190952	0.00043273437
0.18542477	0.030926970	0.00043160305
0.18555521	0.030605750	0.00043085116
0.18568565	0.030442295	0.00042904115
0.18581610	0.030641297	0.00043060633
0.18594654	0.030109925	0.00042956755
0.18607698	0.031084534	0.00043530987
0.18620743	0.031042522	0.00043746709
0.18633787	0.030904343	0.00043955050
0.18646831	0.031229836	0.00043699603
0.18659876	0.030261211	0.00043474539
0.18672920	0.031028759	0.00044018647
0.18685964	0.030328905	0.00043648042
0.18699009	0.030944939	0.00043998954
0.18712053	0.029496362	0.00042089783
0.18725097	0.031250452	0.00042937218
0.18738142	0.031105642	0.00042460660
0.18751186	0.030860373	0.00042028715
0.18764230	0.030553627	0.00041852398
0.18777274	0.031477568	0.00042202967
0.18790319	0.030448958	0.00041539746
0.18803363	0.031052160	0.00041728781
0.18816407	0.031121563	0.00041353377
0.18829452	0.030923771	0.00041473286
0.18842496	0.029845379	0.00040718814
0.18855540	0.031098223	0.00041119147
0.18868585	0.030774201	0.00041037853
0.18881629	0.031055507	0.00040759133
0.18894673	0.031079979	0.00040967178
0.18907718	0.031070531	0.00040816143
0.18920762	0.031059505	0.00040747120
0.18933806	0.030983590	0.00040513773
0.18946851	0.031513570	0.00040762577
0.18959895	0.030934078	0.00040411683
0.18972939	0.031083639	0.00040405677
0.18985984	0.030164523	0.00039766810
0.18999028	0.031166265	0.00040276323
0.19012072	0.031243201	0.00040374830
0.19025117	0.031116347	0.00039951566
0.19038161	0.030635190	0.00039889987
0.19051205	0.030400790	0.00039593613
0.19064250	0.031187281	0.00039906576
0.19077294	0.030680469	0.00039820805
0.19090338	0.031329976	0.00039858067
0.19103383	0.030850422	0.00039595634
0.19116427	0.030310093	0.00039201796
0.19129471	0.030909659	0.00039432073
0.19142516	0.030795764	0.00039424955
0.19155560	0.030807682	0.00039078599
0.19168604	0.030621931	0.00039166629
0.19181649	0.030541743	0.00039166007
0.19194693	0.031463622	0.00039463609
0.19207737	0.030455196	0.00039032585
0.19220781	0.030889849	0.00038891478
0.19233826	0.030317643	0.00038747890
0.19246870	0.030341951	0.00038759233
0.19259914	0.030405835	0.00038491391
0.19272959	0.030685014	0.00038871146
0.19286003	0.031188439	0.00039163603
0.19299047	0.030865723	0.00038667443
0.19312092	0.030781135	0.00038618874
0.19325136	0.030429194	0.00038598369
0.19338180	0.031076897	0.00038900276
0.19351225	0.030837630	0.00038925074
0.19364269	0.030836685	0.00038508649
0.19377313	0.030670972	0.00038667459
0.19390358	0.030457876	0.00038624850
0.19403402	0.030110299	0.00038195339
0.19416446	0.030024153	0.00038355132
0.19429491	0.030104038	0.00038223283
0.19442535	0.030617244	0.00038474875
0.19455579	0.030591194	0.00038595233
0.19468624	0.029964236	0.00037990555
0.19481668	0.030883700	0.00038744855
0.19494712	0.030165219	0.00038237974
0.19507757	0.030669009	0.00038454536
0.19520801	0.030430709	0.00038358835
0.19533845	0.030481130	0.00038280515
0.19546890	0.030713680	0.00038577417
0.19559934	0.030347290	0.00038413121
0.19572978	0.030875377	0.00038321021
0.19586023	0.030157749	0.00038190550
0.19599067	0.031148555	0.00038669049
0.19612111	0.029875714	0.00037741924
0.19625156	0.030660148	0.00038671199
0.19638200	0.030554159	0.00038103398
0.19651244	0.030308053	0.00038241050
0.19664288	0.030699721	0.00038336448
0.19677333	0.031051087	0.00038360197
0.19690377	0.030518888	0.00038216576
0.19703421	0.030801252	0.00038300039
0.19716466	0.031409359	0.00038741167
0.19729510	0.030459486	0.00038142823
0.19742554	0.030617010	0.00038096723
0.19755599	0.030584351	0.00038194154
0.19768643	0.030389281	0.00038138017
0.19781687	0.030315157	0.00037883711
0.19794732	0.030194117	0.00038013800
0.19807776	0.030676875	0.00037993780
0.19820820	0.030023903	0.00037734827
0.19833865	0.030013338	0.00037705149
0.19846909	0.030430734	0.00037825743
0.19859953	0.030284173	0.00037942969
0.19872998	0.030892532	0.00038160802
0.19886042	0.029653557	0.00037333443
0.19899086	0.030679680	0.00038157888
0.19912131	0.030420406	0.00037801164
0.19925175	0.030494039	0.00038010289
0.19938219	0.030560912	0.00037943482
0.19951264	0.030430856	0.00037779851
0.19964308	0.030859661	0.00038095501
0.19977352	0.030725341	0.00037988792
0.19990397	0.031181965	0.00038192502
0.20003441	0.030549718	0.00037966218
0.20016485	0.030903093	0.00037938531
0.20029530	0.030441103	0.00037846584
0.20042574	0.031108365	0.00038248695
0.20055618	0.030691295	0.00037852029
0.20068663	0.030475606	0.00037810169
0.20081707	0.030352825	0.00037624442
0.20094751	0.030632711	0.00037847750
0.20107795	0.030550652	0.00037942635
0.20120840	0.030347260	0.00037592079
0.20133884	0.031057463	0.00038049169
0.20146928	0.030664580	0.00037904840
0.20159973	0.030488703	0.00037691761
0.20173017	0.030583310	0.00037769775
0.20186061	0.029685225	0.00037150642
0.20199106	0.030059448	0.00037522458
0.20212150	0.029562576	0.00037238632
0.20225194	0.030315351	0.00037457619
0.20238239	0.030566070	0.00037623906
0.20251283	0.030398459	0.00037513677
0.20264327	0.030705351	0.00037657461
0.20277372	0.029915761	0.00037361850
0.20290416	0.030820281	0.00037825477
0.20303460	0.030185722	0.00037404374
0.20316505	0.030506587	0.00037607712
0.20329549	0.030032672	0.00037211132
0.20342593	0.030069372	0.00037315886
0.20355638	0.031270212	0.00037964699
0.20368682	0.030527859	0.00037449482
0.20381726	0.030107830	0.00037375015
0.20394771	0.030230185	0.00037061382
0.20407815	0.030064891	0.00037276970
0.20420859	0.030051763	0.00037160278
0.20433904	0.030742947	0.00037406010
0.20446948	0.030483540	0.00037403927
0.20459992	0.030272755	0.00037240209
0.20473037	0.030659296	0.00037338635
0.20486081	0.030225700	0.00037173454
0.20499125	0.029788330	0.00036765921
0.20512170	0.030475608	0.00037361205
0.20525214	0.030418610	0.00037283112
0.20538258	0.030119230	0.00036988400
0.20551302	0.030064421	0.00037040170
0.20564347	0.030201111	0.00037008725
0.20577391	0.030030324	0.00037022782
0.20590435	0.029960216	0.00036988306
0.20603480	0.030908873	0.00037272700
0.20616524	0.029863422	0.00036802875
0.20629568	0.030072428	0.00037013393
0.20642613	0.030937923	0.00037349649
0.20655657	0.030196458	0.00037086163
0.20668701	0.030033563	0.00036845520
0.20681746	0.030038161	0.00036912067
0.20694790	0.029854559	0.00036903791
0.20707834	0.030105977	0.00036858466
0.20720879	0.030004834	0.00036963955
0.20733923	0.030549104	0.00037088284
0.20746967	0.030758493	0.00037172224
0.20760012	0.030282446	0.00037099521
0.20773056	0.029991698	0.00036568801
0.20786100	0.030453867	0.00037173165
0.20799145	0.030258856	0.00037019455
0.20812189	0.029808275	0.00036658696
0.20825233	0.030061716	0.00036734216
0.20838278	0.030102588	0.00036766515
0.20851322	0.030275894	0.00036906067
0.20864366	0.029347553	0.00036565444
0.20877411	0.030962240	0.00037173870
0.20890455	0.030188699	0.00036863104
0.20903499	0.029800548	0.00036511666
0.20916544	0.030490135	0.00036941041
0.20929588	0.029623039	0.00036720494
0.20942632	0.030052199	0.00036573716
0.20955677	0.029977059	0.00036732438
0.20968721	0.030122893	0.00036718228
0.20981765	0.030274237	0.00036722863
0.20994809	0.029835149	0.00036605418
0.21007854	0.030990637	0.00037195700
0.21020898	0.031093068	0.00037130172
0.21033942	0.029614657	0.00036538083
0.21046987	0.029778962	0.00036406244
0.21060031	0.030440374	0.00036956869
0.21073075	0.029054105	0.00036128869
0.21086120	0.030361533	0.00036894224
0.21099164	0.030694442	0.00036944342
0.21112208	0.030176498	0.00036601490
0.21125253	0.030461090	0.00036698745
0.21138297	0.030627468	0.00037095703
0.21151341	0.030030391	0.00036504242
0.21164386	0.030466212	0.00036848958
0.21177430	0.030246728	0.00036597535
0.21190474	0.030556794	0.00036887638
0.21203519	0.029956606	0.00036581376
0.21216563	0.029758364	0.00036320187
0.21229607	0.029807973	0.00036402056
0.21242652	0.030550429	0.00036947085
0.21255696	0.030764936	0.00036720038
0.21268740	0.029938228	0.00036591465
0.21281785	0.030252083	0.00036471234
0.21294829	0.030394827	0.00036704332
0.21307873	0.030463961	0.00036705031
0.21320918	0.029573733	0.00036126762
0.21333962	0.029930585	0.00036377105
0.21347006	0.030332172	0.00036746278
0.21360051	0.030296807	0.00036497532
0.21373095	0.029970931	0.00036489045
0.21386139	0.030052213	0.00036321022
0.21399184	0.029892826	0.00036256666
0.21412228	0.029631659	0.00036169949
0.21425272	0.030010318	0.00036230423
0.21438316	0.029624043	0.00036137436
0.21451361	0.029717284	0.00036225635
0.21464405	0.030029472	0.00036122143
0.21477449	0.029883910	0.00036167126
0.21490494	0.030394466	0.00036450067
0.21503538	0.029705992	0.00036120037
0.21516582	0.029879173	0.00036348673
0.21529627	0.030194577	0.00036167681
0.21542671	0.030327749	0.00036416200
0.21555715	0.029521946	0.00035983541
0.21568760	0.029368189	0.00035903967
0.21581804	0.029791719	0.00036100097
0.21594848	0.030559171	0.00036438766
0.21607893	0.030221829	0.00036305824
0.21620937	0.029989098	0.00036251823
0.21633981	0.030610147	0.00036438585
0.21647026	0.029510590	0.00035951704
0.21660070	0.029559440	0.00035939544
0.21673114	0.029894119	0.00036069342
0.21686159	0.030261798	0.00036225326
0.21699203	0.030089805	0.00036099229
0.21712247	0.030365419	0.00036360732
0.21725292	0.029871923	0.00036286258
0.21738336	0.029984033	0.00035983701
0.21751380	0.029720842	0.00035848972
0.21764425	0.029530695	0.00035819721
0.21777469	0.029909577	0.00036125589
0.21790513	0.030007641	0.00036191586
0.21803558	0.030280348	0.00036089507
0.21816602	0.030145185	0.00036220691
0.21829646	0.029947682	0.00036083314
0.21842691	0.029959985	0.00035955017
0.21855735	0.030472482	0.00036347679
0.21868779	0.030395900	0.00036237992
0.21881823	0.030067167	0.00036028580
0.21894868	0.030050540	0.00035992410
0.21907912	0.029611606	0.00035583546
0.21920956	0.030062156	0.00036113839
0.21934001	0.030355441	0.00036095960
0.21947045	0.030268779	0.00036061003
0.21960089	0.030470535	0.00036171589
0.21973134	0.030387490	0.00036038608
0.21986178	0.029400501	0.00035530632
0.21999222	0.029641509	0.00035845311
0.22012267	0.030194871	0.00035849906
0.22025311	0.029443763	0.00035706871
0.22038355	0.029739243	0.00035533858
0.22051400	0.030633430	0.00036205440
0.22064444	0.029457236	0.00035622410
0.22077488	0.030217666	0.00035909589
0.22090533	0.029672784	0.00035772627
0.22103577	0.029982963	0.00035791380
0.22116621	0.030293519	0.00035831522
0.22129666	0.029736253	0.00035615910
0.22142710	0.029852817	0.00035858511
0.22155754	0.029937389	0.00035718308
0.22168799	0.030245202	0.00035919872
0.22181843	0.030461330	0.00035775630
0.22194887	0.030135165	0.00035939691
0.22207932	0.030256730	0.00035823072
0.22220976	0.030135844	0.00035789981
0.22234020	0.030074845	0.00035874038
0.22247065	0.029467681	0.00035397552
0.22260109	0.030352713	0.00035874440
0.22273153	0.029287891	0.00035436537
0.22286198	0.029744816	0.00035463349
0.22299242	0.029564433	0.00035664948
0.22312286	0.029054596	0.00035076110
0.22325330	0.029532644	0.00035345994
0.22338375	0.029253558	0.00035352013
0.22351419	0.029761855	0.00035546798
0.22364463	0.029790539	0.00035561538
0.22377508	0.030018482	0.00035782364
0.22390552	0.030211943	0.00035631415
0.22403596	0.029753812	0.00035500229
0.22416641	0.029727852	0.00035450232
0.22429685	0.029873734	0.00035591443
0.22442729	0.029572828	0.00035410251
0.22455774	0.029544353	0.00035181477
0.22468818	0.029505809	0.00035206784
0.22481862	0.030207078	0.00035622092
0.22494907	0.029710130	0.00035221091
0.22507951	0.029598416	0.00035326121
0.22520995	0.030025648	0.00035490069
0.22534040	0.029740174	0.00035223445
0.22547084	0.029958741	0.00035537817
0.22560128	0.030166402	0.00035424506
0.22573173	0.029651379	0.00035387483
0.22586217	0.029599436	0.00035254224
0.22599261	0.029367931	0.00035082347
0.22612306	0.029356586	0.00035061155
0.22625350	0.030057503	0.00035366108
0.22638394	0.030356519	0.00035619949
0.22651439	0.029357767	0.00035206982
0.22664483	0.029393580	0.00035051308
0.22677527	0.029952494	0.00035353962
0.22690572	0.030186046	0.00035455962
0.22703616	0.029627646	0.00035224530
0.22716660	0.030150762	0.00035505854
0.22729705	0.030386532	0.00035545822
0.22742749	0.029616636	0.00035111582
0.22755793	0.029929107	0.00035342655
0.22768837	0.030146168	0.00035331530
0.22781882	0.029823078	0.00035266451
0.22794926	0.029877484	0.00035187455
0.22807970	0.029863000	0.00035324399
0.22821015	0.029742106	0.00035224910
0.22834059	0.029323706	0.00034863156
0.22847103	0.029951975	0.00035363790
0.22860148	0.029436246	0.00035052071
0.22873192	0.029741252	0.00035135317
0.22886236	0.030245301	0.00035406815
0.22899281	0.029535485	0.00034961559
0.22912325	0.029778904	0.00035134846
0.22925369	0.029775880	0.00035316058
0.22938414	0.030096179	0.00035160263
0.22951458	0.030061438	0.00035433395
0.22964502	0.030093539	0.00035112833
0.22977547	0.030078520	0.00035283847
0.22990591	0.029517461	0.00034898440
0.23003635	0.030202341	0.00035333596
0.23016680	0.029939523	0.00035107466
0.23029724	0.029058506	0.00034778259
0.23042768	0.029863525	0.00034844097
0.23055813	0.029088262	0.00034745097
0.23068857	0.029150404	0.00035132663
0.23081901	0.029078468	0.00035581612
0.23094946	0.029433313	0.00035948742
0.23107990	0.029840906	0.00036148043
0.23121034	0.030112916	0.00036644727
0.23134079	0.030092244	0.00036877562
0.23147123	0.029931827	0.00036692158
0.23160167	0.029741415	0.00036894423
0.23173212	0.029405429	0.00036817159
0.23186256	0.029716746	0.00037015562
0.23199300	0.029054229	0.00036864023
0.23212344	0.029954667	0.00037215742
0.23225389	0.029691137	0.00037510602
0.23238433	0.029606537	0.00037421240
0.23251477	0.029594227	0.00037307388
0.23264522	0.030306576	0.00038089309
0.23277566	0.030100244	0.00038000229
0.23290610	0.029414175	0.00037717286
0.23303655	0.029303484	0.00037960413
0.23316699	0.029459892	0.00037754481
0.23329743	0.030044840	0.00038277105
0.23342788	0.029543427	0.00037860992
0.23355832	0.029507242	0.00037936159
0.23368876	0.029678282	0.00037965484
0.23381921	0.029455557	0.00037817872
0.23394965	0.029189218	0.00037565041
0.23408009	0.029750112	0.00038076631
0.23421054	0.029234127	0.00037611492
0.23434098	0.029913616	0.00038392757
0.23447142	0.029326412	0.00037817833
0.23460187	0.030017829	0.00038409356
0.23473231	0.030076228	0.00038288344
0.23486275	0.030038760	0.00038277871
0.23499320	0.030254621	0.00038598053
0.23512364	0.029319231	0.00038046718
0.23525408	0.030028749	0.00038478291
0.23538453	0.029364547	0.00037980281
0.23551497	0.029339312	0.00037933839
0.23564541	0.029426880	0.00038194825
0.23577586	0.030137315	0.00038742520
0.23590630	0.028448206	0.00037457591
0.23603674	0.029610627	0.00038407696
0.23616719	0.030178514	0.00038415105
0.23629763	0.030273664	0.00038707741
0.23642807	0.029389380	0.00038395504
0.23655851	0.029229868	0.00038238808
0.23668896	0.029702300	0.00038462243
0.23681940	0.029927878	0.00038705253
0.23694984	0.029423854	0.00038074885
0.23708029	0.029736163	0.00038715388
0.23721073	0.029692462	0.00038378356
0.23734117	0.029838510	0.00038839264
0.23747162	0.029649751	0.00038502239
0.23760206	0.029917933	0.00038643426
0.23773250	0.028748890	0.00038167575
0.23786295	0.030124766	0.00038992678
0.23799339	0.029231085	0.00038334597
0.23812383	0.030091046	0.00039151401
0.23825428	0.029964729	0.00038674834
0.23838472	0.028689005	0.00038065387
0.23851516	0.030024814	0.00039032041
0.23864561	0.029446391	0.00038532850
0.23877605	0.030094275	0.00039212451
0.23890649	0.030320312	0.00038992301
0.23903694	0.029491685	0.00038782120
0.23916738	0.029199591	0.00038617762
0.23929782	0.029425991	0.00038722896
0.23942827	0.030145699	0.00039217004
0.23955871	0.029561750	0.00038976000
0.23968915	0.028776824	0.00038089030
0.23981960	0.029450801	0.00038931206
0.23995004	0.028968652	0.00038470511
0.24008048	0.029274774	0.00038844205
0.24021093	0.029973523	0.00039358504
0.24034137	0.029038418	0.00038468938
0.24047181	0.029115646	0.00038502895
0.24060226	0.030244406	0.00039469646
0.24073270	0.029230727	0.00038723498
0.24086314	0.030073922	0.00039492725
0.24099358	0.029695649	0.00038886042
0.24112403	0.030227310	0.00039318760
0.24125447	0.029658436	0.00039084487
0.24138491	0.028932873	0.00038493581
0.24151536	0.029710136	0.00039138693
0.24164580	0.029590473	0.00038942670
0.24177624	0.029521146	0.00038958522
0.24190669	0.029186965	0.00038902174
0.24203713	0.029296473	0.00038910070
0.24216757	0.030247147	0.00039427373
0.24229802	0.029617354	0.00039292889
0.24242846	0.029448098	0.00038901886
0.24255890	0.029632863	0.00039177567
0.24268935	0.030247761	0.00039430359
0.24281979	0.029465255	0.00039145821
0.24295023	0.029215014	0.00039114410
0.24308068	0.029082804	0.00038786215
0.24321112	0.029505488	0.00039117267
0.24334156	0.029386570	0.00039318733
0.24347201	0.029528942	0.00038931169
0.24360245	0.029022666	0.00039081012
0.24373289	0.029377420	0.00039120358
0.24386334	0.029399083	0.00039293348
0.24399378	0.028966921	0.00038938337
0.24412422	0.029756197	0.00039328635
0.24425467	0.029330051	0.00039171404
0.24438511	0.029195136	0.00039230535
0.24451555	0.029423733	0.00039346006
0.24464600	0.029254700	0.00039064681
0.24477644	0.029756379	0.00039320096
0.24490688	0.029596662	0.00039571245
0.24503733	0.029022524	0.00039282682
0.24516777	0.029848972	0.00039358108
0.24529821	0.030344976	0.00040078036
0.24542865	0.029221506	0.00039137153
0.24555910	0.028933605	0.00039191018
0.24568954	0.030012456	0.00039788197
0.24581998	0.029188576	0.00039142991
0.24595043	0.029607665	0.00039549144
0.24608087	0.029127942	0.00039330891
0.24621131	0.029166002	0.00038948061
0.24634176	0.029556162	0.00039545952
0.24647220	0.030177463	0.00039687251
0.24660264	0.029393266	0.00039617837
0.24673309	0.029599364	0.00039461249
0.24686353	0.030148838	0.00039886026
0.24699397	0.028855354	0.00039078126
0.24712442	0.029221598	0.00039467482
0.24725486	0.029605560	0.00039357509
0.24738530	0.029912555	0.00039978989
0.24751575	0.029452483	0.00039349932
0.24764619	0.028883269	0.00039264412
0.24777663	0.029679188	0.00039745292
0.24790708	0.029472027	0.00039412472
0.24803752	0.028814885	0.00039254962
0.24816796	0.028988675	0.00039287209
0.24829841	0.029718281	0.00039534226
0.24842885	0.029420757	0.00039768995
0.24855929	0.029233729	0.00039326722
0.24868974	0.029122352	0.00039584252
0.24882018	0.029350474	0.00039688095
0.24895062	0.029682913	0.00039446321
0.24908107	0.029592620	0.00039883626
0.24921151	0.029749514	0.00039706519
0.24934195	0.030303233	0.00040179222
0.24947240	0.029675895	0.00039840474
0.24960284	0.028969941	0.00039490689
0.24973328	0.029123848	0.00039443760
0.24986372	0.029434852	0.00039823281
0.24999417	0.029667939	0.00039790491
0.25012461	0.029088953	0.00039770279
0.25025505	0.029438463	0.00039548320
0.25038550	0.029615401	0.00039714081
0.25051594	0.028846428	0.00039415526
0.25064638	0.029434385	0.00039724040
0.25077683	0.029636283	0.00039925461
0.25090727	0.029325952	0.00039985508
0.25103771	0.028775438	0.00039228863
0.25116816	0.029531041	0.00039895461
0.25129860	0.029268419	0.00039610082
0.25142904	0.029349291	0.00039769864
0.25155949	0.030228018	0.00040453299
0.25168993	0.029917965	0.00040006169
0.25182037	0.029835988	0.00040032664
0.25195082	0.029362404	0.00039703741
0.25208126	0.029046052	0.00039589954
0.25221170	0.028888048	0.00039564785
0.25234215	0.029633440	0.00039932509
0.25247259	0.029404003	0.00039754180
0.25260303	0.029506519	0.00040210331
0.25273348	0.029241048	0.00039458293
0.25286392	0.029638355	0.00040262243
0.25299436	0.029229706	0.00039717046
0.25312481	0.029412161	0.00039980393
0.25325525	0.029317845	0.00039808250
0.25338569	0.029220755	0.00039666753
0.25351614	0.029541020	0.00039974721
0.25364658	0.029700093	0.00040203940
0.25377702	0.029691226	0.00040090470
0.25390747	0.028848392	0.00039743787
0.25403791	0.029462942	0.00039766149
0.25416835	0.029495835	0.00040270235
0.25429879	0.029129488	0.00039794939
0.25442924	0.029886766	0.00040158819
0.25455968	0.029663811	0.00040149689
0.25469012	0.029425606	0.00040023032
0.25482057	0.029231910	0.00039841128
0.25495101	0.029170430	0.00039803814
0.25508145	0.030103850	0.00040317950
0.25521190	0.028855956	0.00039891939
0.25534234	0.029061597	0.00039753734
0.25547278	0.028766684	0.00039396457
0.25560323	0.028860210	0.00039556313
0.25573367	0.028763218	0.00039915066
0.25586411	0.028830670	0.00040710382
0.25599456	0.029220299	0.00041377232
0.25612500	0.029372617	0.00041507450
0.25625544	0.029699869	0.00042289247
0.25638589	0.029367658	0.00042417600
0.25651633	0.029776285	0.00042717708
0.25664677	0.029564824	0.00042998103
0.25677722	0.029066928	0.00042645897
0.25690766	0.028844176	0.00042782662
0.25703810	0.029321865	0.00043538786
0.25716855	0.029910442	0.00043934938
0.25729899	0.028878637	0.00043411695
0.25742943	0.029312045	0.00044143584
0.25755988	0.029134123	0.00043787195
0.25769032	0.029507540	0.00044755183
0.25782076	0.028556977	0.00043858428
0.25795121	0.028986103	0.00044544487
0.25808165	0.029400300	0.00045204233
0.25821209	0.028981277	0.00044540005
0.25834253	0.029050606	0.00045029968
0.25847298	0.029671242	0.00045663330
0.25860342	0.029513392	0.00045974419
0.25873386	0.028017862	0.00044904838
0.25886431	0.029293333	0.00046060788
0.25899475	0.029178130	0.00045972170
0.25912519	0.029361867	0.00046472418
0.25925564	0.029748278	0.00046790826
0.25938608	0.028625031	0.00046168444
0.25951652	0.028939629	0.00046583402
0.25964697	0.029689766	0.00047232653
0.25977741	0.029244649	0.00047157816
0.25990785	0.029145821	0.00047228074
0.26003830	0.029352665	0.00047298613
0.26016874	0.028958971	0.00047655186
0.26029918	0.029743542	0.00047515333
0.26042963	0.028907029	0.00047418370
0.26056007	0.028599731	0.00047362862
0.26069051	0.029601447	0.00048208095
0.26082096	0.028971985	0.00047383848
0.26095140	0.028614385	0.00047742612
0.26108184	0.029628373	0.00048095683
0.26121229	0.029283480	0.00048128761
0.26134273	0.028920541	0.00047846994
0.26147317	0.029347866	0.00048489434
0.26160362	0.028766889	0.00048262914
0.26173406	0.029463819	0.00048678876
0.26186450	0.029102444	0.00048540728
0.26199495	0.028622173	0.00048197587
0.26212539	0.029028249	0.00048476113
0.26225583	0.029086349	0.00048855459
0.26238628	0.029768920	0.00049215173
0.26251672	0.028321951	0.00048193718
0.26264716	0.029404259	0.00049101666
0.26277760	0.029233930	0.00049086447
0.26290805	0.028835389	0.00048950305
0.26303849	0.029772026	0.00049586687
0.26316893	0.029401241	0.00049676050
0.26329938	0.029696374	0.00049471040
0.26342982	0.028978497	0.00049378833
0.26356026	0.029369286	0.00049657964
0.26369071	0.028526500	0.00049341489
0.26382115	0.029289184	0.00049808626
0.26395159	0.029015589	0.00049514895
0.26408204	0.028991233	0.00049394390
0.26421248	0.029653110	0.00050581788
0.26434292	0.029663664	0.00050194967
0.26447337	0.029246415	0.00050151578
0.26460381	0.028633092	0.00049627586
0.26473425	0.028779201	0.00049756398
0.26486470	0.030228793	0.00051313003
0.26499514	0.029746310	0.00050616400
0.26512558	0.029680086	0.00050943704
0.26525603	0.029683146	0.00051241151
[truncated: 573 more rows]
