# Supplementary material for: Rationally seeded computational protein design of ɑ-helical barrels
Source: Nat Chem Biol. 2024 Jun 20;20(8):991–9. doi: 10.1038/s41589-024-01642-0 (PMC11288890; doi:10.1038/s41589-024-01642-0)
Supplement: Supplementary file 3 — PDB and .mtz files used for making figure panels b–d and j–m. [file 41589_2024_1642_MOESM3_ESM.zip › KIA_RP_RSPD_NatChemBiol_data_Figure2/scapCC6_LLIA_panels_e-h/SAXS_panel_i/SAXS_raw_SEC_scapCC6_LLIA/b21-443535_00536.dat]

0.0045000000	2.0265372	0.014099036
0.0046304432	1.8468732	0.013406037
0.0047608865	1.6739294	0.012284749
0.0048913297	1.5380848	0.011606287
0.0050217729	1.3934489	0.010672522
0.0051522162	1.2814630	0.010234688
0.0052826594	1.1744039	0.0093418731
0.0054131026	1.0923719	0.0090371302
0.0055435459	1.0272195	0.0085822429
0.0056739891	0.94760905	0.0080566652
0.0058044323	0.88240745	0.0076891136
0.0059348756	0.82317236	0.0072693563
0.0060653188	0.75116893	0.0067692109
0.0061957621	0.72611090	0.0066719649
0.0063262053	0.67394147	0.0064118057
0.0064566485	0.63559963	0.0060918538
0.0065870918	0.59365353	0.0058734410
0.0067175350	0.56037819	0.0056012619
0.0068479782	0.53092883	0.0054520953
0.0069784215	0.50781101	0.0052488503
0.0071088647	0.47095081	0.0050436183
0.0072393079	0.44909427	0.0048303671
0.0073697512	0.43164713	0.0046959796
0.0075001944	0.41324960	0.0045663636
0.0076306376	0.39569953	0.0044410191
0.0077610809	0.37322294	0.0042362493
0.0078915241	0.35127761	0.0041424362
0.0080219673	0.34373473	0.0040031448
0.0081524106	0.33200810	0.0039799284
0.0082828538	0.31688241	0.0037519931
0.0084132970	0.30588123	0.0037691374
0.0085437403	0.28893923	0.0035827479
0.0086741835	0.27960051	0.0034991093
0.0088046267	0.26766809	0.0034054354
0.0089350700	0.26507078	0.0033419659
0.0090655132	0.24449686	0.0031454510
0.0091959565	0.24308170	0.0032282022
0.0093263997	0.23477759	0.0030423961
0.0094568429	0.22423969	0.0029685652
0.0095872862	0.21535098	0.0029327288
0.0097177294	0.20431627	0.0027936156
0.0098481726	0.20090800	0.0027788876
0.0099786159	0.19809849	0.0027296032
0.010109059	0.18780059	0.0026101044
0.010239502	0.18864632	0.0026395075
0.010369946	0.18388346	0.0025601175
0.010500389	0.17991400	0.0025141291
0.010630832	0.17295036	0.0024579611
0.010761275	0.16527390	0.0023627441
0.010891719	0.16226555	0.0023541482
0.011022162	0.15467329	0.0022369483
0.011152605	0.14917352	0.0021968185
0.011283048	0.14825603	0.0022105618
0.011413491	0.14707331	0.0021366645
0.011543935	0.13987060	0.0020706238
0.011674378	0.13811977	0.0020373509
0.011804821	0.13671902	0.0019698838
0.011935264	0.13427675	0.0019544736
0.012065708	0.12789936	0.0018814834
0.012196151	0.12674501	0.0018501443
0.012326594	0.12490169	0.0018447861
0.012457037	0.12181502	0.0017999817
0.012587481	0.12079930	0.0017566278
0.012717924	0.11617143	0.0016997865
0.012848367	0.11730948	0.0016893494
0.012978810	0.11593368	0.0016629971
0.013109253	0.11356407	0.0016028360
0.013239697	0.11016871	0.0015875047
0.013370140	0.11098167	0.0015801404
0.013500583	0.10818535	0.0015544129
0.013631026	0.10440688	0.0015106070
0.013761470	0.10817637	0.0015417626
0.013891913	0.10860016	0.0015050006
0.014022356	0.10503927	0.0014941710
0.014152799	0.10127472	0.0014470770
0.014283243	0.099108890	0.0014207791
0.014413686	0.099943249	0.0014424063
0.014544129	0.097345593	0.0013999678
0.014674572	0.099825267	0.0014029316
0.014805016	0.096577544	0.0013775723
0.014935459	0.096196706	0.0013704681
0.015065902	0.095044655	0.0013579194
0.015196345	0.093312711	0.0013381003
0.015326788	0.095201121	0.0013454057
0.015457232	0.093502030	0.0013261698
0.015587675	0.089180003	0.0012813430
0.015718118	0.091913612	0.0013057439
0.015848561	0.091815749	0.0012866872
0.015979005	0.088799029	0.0012719366
0.016109448	0.088727162	0.0012676602
0.016239891	0.085989068	0.0012352405
0.016370334	0.086617611	0.0012320004
0.016500778	0.084100457	0.0012180799
0.016631221	0.085673762	0.0012173450
0.016761664	0.083774349	0.0012029295
0.016892107	0.083400938	0.0011901069
0.017022551	0.083471494	0.0011858134
0.017152994	0.082536120	0.0011806546
0.017283437	0.083964690	0.0011772422
0.017413880	0.081114838	0.0011527993
0.017544323	0.079305407	0.0011402885
0.017674767	0.079387103	0.0011266534
0.017805210	0.081237621	0.0011502546
0.017935653	0.078003811	0.0011117340
0.018066096	0.080645110	0.0011324818
0.018196540	0.078583494	0.0011151363
0.018326983	0.077809565	0.0010959090
0.018457426	0.076453252	0.0010831637
0.018587869	0.080301181	0.0011136841
0.018718313	0.074827770	0.0010656027
0.018848756	0.075166234	0.0010749006
0.018979199	0.075597027	0.0010580516
0.019109642	0.074965339	0.0010558497
0.019240086	0.072428048	0.0010360613
0.019370529	0.072063302	0.0010313718
0.019500972	0.072704845	0.0010232001
0.019631415	0.073568335	0.0010320870
0.019761858	0.072242407	0.0010151852
0.019892302	0.070879958	0.0010043039
0.020022745	0.069608523	0.00099268645
0.020153188	0.071090622	0.0010033685
0.020283631	0.070268868	0.00099127673
0.020414075	0.070656844	0.00098276791
0.020544518	0.070033855	0.00097961423
0.020674961	0.070407723	0.00097968185
0.020805404	0.069837914	0.00097898257
0.020935848	0.068799389	0.00096584895
0.021066291	0.067377604	0.00094954531
0.021196734	0.068133706	0.00095052803
0.021327177	0.068464028	0.00095587997
0.021457621	0.069337746	0.00095161953
0.021588064	0.065636228	0.00093112712
0.021718507	0.067508307	0.00093019827
0.021848950	0.068614322	0.00094741859
0.021979393	0.067225574	0.00093055186
0.022109837	0.067869440	0.00092858601
0.022240280	0.065778402	0.00090800090
0.022370723	0.066023124	0.00091778444
0.022501166	0.066020267	0.00090625977
0.022631610	0.065589379	0.00090384305
0.022762053	0.065654907	0.00089560875
0.022892496	0.063729860	0.00088770921
0.023022939	0.065870215	0.00089671213
0.023153383	0.066902764	0.00090252665
0.023283826	0.063807414	0.00087399192
0.023414269	0.065266088	0.00088684513
0.023544712	0.062819149	0.00086525727
0.023675156	0.064195887	0.00087750385
0.023805599	0.063354780	0.00085905209
0.023936042	0.063601881	0.00087224088
0.024066485	0.061622946	0.00084902299
0.024196928	0.062860177	0.00085093846
0.024327372	0.060918124	0.00083559264
0.024457815	0.062508138	0.00085015490
0.024588258	0.061910800	0.00083993636
0.024718701	0.060380743	0.00082643552
0.024849145	0.062536932	0.00083658107
0.024979588	0.062795380	0.00083853949
0.025110031	0.061162285	0.00082674364
0.025240474	0.060369373	0.00081699542
0.025370918	0.059729598	0.00080967314
0.025501361	0.059931765	0.00080966562
0.025631804	0.059820269	0.00081224726
0.025762247	0.062547575	0.00081819168
0.025892691	0.060179048	0.00080866452
0.026023134	0.060167450	0.00080531482
0.026153577	0.060366871	0.00080870899
0.026284020	0.059291849	0.00078769101
0.026414463	0.061244122	0.00080535541
0.026544907	0.058876179	0.00078473467
0.026675350	0.059046411	0.00079230084
0.026805793	0.060569871	0.00079395272
0.026936236	0.057934442	0.00077501086
0.027066680	0.057721172	0.00076865846
0.027197123	0.057967402	0.00077642407
0.027327566	0.058160843	0.00077022312
0.027458009	0.058528838	0.00077165043
0.027588453	0.058385916	0.00076770288
0.027718896	0.058166105	0.00076961822
0.027849339	0.056475961	0.00074646996
0.027979782	0.058117371	0.00076311710
0.028110226	0.057424799	0.00075441125
0.028240669	0.056877823	0.00075066885
0.028371112	0.056625601	0.00074359428
0.028501555	0.056591097	0.00074487632
0.028631998	0.056262376	0.00073767845
0.028762442	0.056633999	0.00074486053
0.028892885	0.055761908	0.00073787175
0.029023328	0.055923134	0.00073266165
0.029153771	0.055489823	0.00072642388
0.029284215	0.057100431	0.00073740663
0.029414658	0.056048941	0.00072778295
0.029545101	0.055902315	0.00072624787
0.029675544	0.056148165	0.00072650471
0.029805988	0.055284427	0.00071894769
0.029936431	0.055598270	0.00071854504
0.030066874	0.055465250	0.00071255798
0.030197317	0.054129397	0.00070637993
0.030327760	0.054044290	0.00070395032
0.030458204	0.056003277	0.00071787028
0.030588647	0.055525678	0.00070982612
0.030719090	0.054248663	0.00070011226
0.030849533	0.054457358	0.00069868639
0.030979977	0.054374107	0.00070366538
0.031110420	0.053133740	0.00068458170
0.031240863	0.053651349	0.00069309433
0.031371306	0.054456103	0.00069310110
0.031501750	0.054406081	0.00069330843
0.031632193	0.054557338	0.00069104053
0.031762636	0.053494969	0.00068713165
0.031893079	0.052519167	0.00067370740
0.032023523	0.053359285	0.00068572594
0.032153966	0.053630838	0.00067859813
0.032284409	0.053240073	0.00067806334
0.032414852	0.053239201	0.00067504867
0.032545295	0.052725183	0.00067363797
0.032675739	0.053679634	0.00067378951
0.032806182	0.052126857	0.00066377431
0.032936625	0.053896307	0.00067181345
0.033067068	0.051348967	0.00065923746
0.033197512	0.053265564	0.00066276903
0.033327955	0.052600396	0.00066481442
0.033458398	0.051778021	0.00065468077
0.033588841	0.051809184	0.00065465629
0.033719285	0.052380488	0.00065634219
0.033849728	0.051656748	0.00065236422
0.033980171	0.052475895	0.00065436009
0.034110614	0.051872098	0.00065099636
0.034241058	0.051709276	0.00064982446
0.034371501	0.051826871	0.00065582319
0.034501944	0.051158136	0.00065191709
0.034632387	0.050579632	0.00066316633
0.034762830	0.051310501	0.00067090711
0.034893274	0.050956274	0.00066942930
0.035023717	0.050721433	0.00067175697
0.035154160	0.051368938	0.00067819829
0.035284603	0.051902961	0.00068518588
0.035415047	0.050936942	0.00068286954
0.035545490	0.052119279	0.00068954621
0.035675933	0.050723237	0.00068153065
0.035806376	0.049580975	0.00067759191
0.035936820	0.049932033	0.00067598954
0.036067263	0.050681988	0.00068796698
0.036197706	0.050097321	0.00068097417
0.036328149	0.050415786	0.00068875091
0.036458593	0.050190574	0.00068401868
0.036589036	0.049244314	0.00068144919
0.036719479	0.049520959	0.00068678901
0.036849922	0.048126827	0.00068088074
0.036980365	0.049245577	0.00068415145
0.037110809	0.048989419	0.00068821449
0.037241252	0.048923660	0.00068325687
0.037371695	0.048766144	0.00068909916
0.037502138	0.049144423	0.00069203466
0.037632582	0.049388969	0.00069575187
0.037763025	0.049939586	0.00069393145
0.037893468	0.048259402	0.00069138699
0.038023911	0.049852495	0.00069636727
0.038154355	0.048108686	0.00069058319
0.038284798	0.048447543	0.00069167812
0.038415241	0.048085080	0.00069252512
0.038545684	0.050222241	0.00070567105
0.038676128	0.049047411	0.00069853754
0.038806571	0.048847397	0.00070032031
0.038937014	0.049337252	0.00070366361
0.039067457	0.049097225	0.00070038390
0.039197900	0.047654546	0.00069763396
0.039328344	0.048417913	0.00069674698
0.039458787	0.048172383	0.00069777611
0.039589230	0.047242281	0.00068444580
0.039719673	0.048586646	0.00068465089
0.039850117	0.047394916	0.00067254814
0.039980560	0.047808147	0.00067408306
0.040111003	0.048360632	0.00067631421
0.040241446	0.047926955	0.00067070858
0.040371890	0.049224265	0.00067780656
0.040502333	0.047369320	0.00066058211
0.040632776	0.047817779	0.00066696038
0.040763219	0.048847715	0.00066788741
0.040893663	0.046973594	0.00065697896
0.041024106	0.047526236	0.00065566728
0.041154549	0.047763244	0.00066108056
0.041284992	0.046492813	0.00064898098
0.041415435	0.047001127	0.00065127826
0.041545879	0.047199617	0.00064906520
0.041676322	0.047444884	0.00065711319
0.041806765	0.047066101	0.00064655858
0.041937208	0.047423630	0.00065251083
0.042067652	0.048031150	0.00065048816
0.042198095	0.046650542	0.00064530618
0.042328538	0.046380727	0.00064059470
0.042458981	0.046955283	0.00064809948
0.042589425	0.047952813	0.00064459865
0.042719868	0.047396131	0.00064580233
0.042850311	0.045397130	0.00062982942
0.042980754	0.046472457	0.00063671715
0.043111198	0.046023217	0.00062921166
0.043241641	0.048440575	0.00065032883
0.043372084	0.047328434	0.00064132233
0.043502527	0.046843473	0.00063411437
0.043632970	0.045758281	0.00062734235
0.043763414	0.046401016	0.00063073224
0.043893857	0.046775499	0.00063162948
0.044024300	0.046532421	0.00063292143
0.044154743	0.045268077	0.00062056554
0.044285187	0.046624491	0.00062953018
0.044415630	0.045880510	0.00062649796
0.044546073	0.045778344	0.00062019748
0.044676516	0.045869503	0.00062212321
0.044806960	0.046157140	0.00062532589
0.044937403	0.045846568	0.00062158547
0.045067846	0.046273247	0.00062466256
0.045198289	0.046569467	0.00062218826
0.045328733	0.044927615	0.00061422399
0.045459176	0.045692073	0.00061829233
0.045589619	0.045906376	0.00061825594
0.045720062	0.045743255	0.00061684422
0.045850505	0.046054283	0.00061524443
0.045980949	0.044842877	0.00060977346
0.046111392	0.045037798	0.00061072372
0.046241835	0.045076016	0.00060979595
0.046372278	0.044004273	0.00060660476
0.046502722	0.045057387	0.00062071372
0.046633165	0.044259983	0.00061727333
0.046763608	0.044392055	0.00062056841
0.046894051	0.044816054	0.00062679961
0.047024495	0.044805034	0.00063123362
0.047154938	0.045965468	0.00063833495
0.047285381	0.045428558	0.00063661704
0.047415824	0.045750021	0.00063620460
0.047546267	0.044445852	0.00063628865
0.047676711	0.044486246	0.00063337697
0.047807154	0.047312491	0.00065565755
0.047937597	0.044758772	0.00063424449
0.048068040	0.045037178	0.00064200220
0.048198484	0.043713054	0.00063218533
0.048328927	0.044542658	0.00063944101
0.048459370	0.044583991	0.00064348911
0.048589813	0.043793620	0.00063427561
0.048720257	0.043619520	0.00063745277
0.048850700	0.044676749	0.00064302868
0.048981143	0.044776976	0.00064428247
0.049111586	0.044216670	0.00064385585
0.049242030	0.044342712	0.00064371614
0.049372473	0.043835188	0.00064254176
0.049502916	0.043433842	0.00063788683
0.049633359	0.044499822	0.00064716206
0.049763802	0.044650832	0.00065107065
0.049894246	0.044260588	0.00064710448
0.050024689	0.045115376	0.00065403369
0.050155132	0.043450710	0.00064013275
0.050285575	0.043590807	0.00064536061
0.050416019	0.045349814	0.00065482486
0.050546462	0.044275236	0.00065059685
0.050676905	0.043938335	0.00064758976
0.050807348	0.044554635	0.00065462860
0.050937792	0.043121358	0.00064101710
0.051068235	0.043710766	0.00064778909
0.051198678	0.043783145	0.00064687507
0.051329121	0.044734433	0.00065791491
0.051459565	0.043433873	0.00064638050
0.051590008	0.043505316	0.00064938914
0.051720451	0.043678033	0.00064808408
0.051850894	0.043696636	0.00065014991
0.051981337	0.043099982	0.00064484130
0.052111781	0.043097881	0.00064962738
0.052242224	0.042423758	0.00064070927
0.052372667	0.043713360	0.00065636361
0.052503110	0.043396646	0.00064972617
0.052633554	0.044220075	0.00065662710
0.052763997	0.042690567	0.00064577058
0.052894440	0.044439001	0.00066096609
0.053024883	0.043456401	0.00065163768
0.053155327	0.042742971	0.00064833977
0.053285770	0.042730017	0.00064554686
0.053416213	0.042425824	0.00064606348
0.053546656	0.043026570	0.00065235286
0.053677100	0.044265333	0.00065896512
0.053807543	0.042362917	0.00064525641
0.053937986	0.043494736	0.00065695987
0.054068429	0.042370964	0.00064642832
0.054198872	0.042591266	0.00064783218
0.054329316	0.042715393	0.00065396176
0.054459759	0.042820059	0.00065110352
0.054590202	0.043203597	0.00065390745
0.054720645	0.042457604	0.00064731019
0.054851089	0.043451845	0.00065773432
0.054981532	0.042117277	0.00064647925
0.055111975	0.043211646	0.00065780127
0.055242418	0.042328267	0.00064841931
0.055372862	0.042622105	0.00065163219
0.055503305	0.042488969	0.00065058237
0.055633748	0.042038688	0.00064787005
0.055764191	0.042119112	0.00064690245
0.055894635	0.041624651	0.00064814211
0.056025078	0.041910937	0.00064430925
0.056155521	0.043154146	0.00065999300
0.056285964	0.041972621	0.00064601413
0.056416407	0.041170713	0.00064442252
0.056546851	0.043209505	0.00066030523
0.056677294	0.042327246	0.00065177842
0.056807737	0.042468919	0.00065542384
0.056938180	0.041561499	0.00064545060
0.057068624	0.042585347	0.00065458401
0.057199067	0.041696859	0.00065102386
0.057329510	0.041846497	0.00064855086
0.057459953	0.043309205	0.00066112463
0.057590397	0.042021758	0.00065150187
0.057720840	0.042519848	0.00065850480
0.057851283	0.041827173	0.00065019888
0.057981726	0.041084800	0.00064278921
0.058112170	0.043048417	0.00065691542
0.058242613	0.041458469	0.00064508394
0.058373056	0.041376556	0.00064287629
0.058503499	0.041858107	0.00064492296
0.058633942	0.040595349	0.00063776044
0.058764386	0.041464616	0.00063880455
0.058894829	0.041240020	0.00063984109
0.059025272	0.041903171	0.00064086316
0.059155715	0.040950362	0.00063435413
0.059286159	0.042179779	0.00064387812
0.059416602	0.041082474	0.00063492772
0.059547045	0.040565000	0.00063057440
0.059677488	0.042001982	0.00064139511
0.059807932	0.042169233	0.00063801779
0.059938375	0.041880581	0.00064283086
0.060068818	0.041435333	0.00062959362
0.060199261	0.041704842	0.00063574417
0.060329705	0.041265571	0.00062969665
0.060460148	0.042008282	0.00063552362
0.060590591	0.040564344	0.00062233462
0.060721034	0.041278361	0.00062698621
0.060851477	0.041854410	0.00063281725
0.060981921	0.039410631	0.00061724132
0.061112364	0.040959949	0.00062163941
0.061242807	0.040944942	0.00062400228
0.061373250	0.040907348	0.00062308074
0.061503694	0.041337829	0.00062459166
0.061634137	0.040872916	0.00062269384
0.061764580	0.040674833	0.00062350228
0.061895023	0.040730437	0.00061816736
0.062025467	0.040923206	0.00062411064
0.062155910	0.041152788	0.00062256780
0.062286353	0.040751536	0.00062069292
0.062416796	0.040067401	0.00061680300
0.062547240	0.040474908	0.00061756677
0.062677683	0.040626601	0.00061994773
0.062808126	0.040835931	0.00062094336
0.062938569	0.041124383	0.00062254489
0.063069012	0.039781895	0.00061330119
0.063199456	0.039389345	0.00060773818
0.063329899	0.040509225	0.00061544147
0.063460342	0.040423210	0.00061490814
0.063590785	0.039752902	0.00060882223
0.063721229	0.040870212	0.00062047504
0.063851672	0.039590155	0.00060954266
0.063982115	0.040358218	0.00061320050
0.064112558	0.040074375	0.00061174423
0.064243002	0.040478752	0.00061326845
0.064373445	0.040973997	0.00061475207
0.064503888	0.040972186	0.00061932934
0.064634331	0.040395131	0.00061299520
0.064764774	0.040381029	0.00061398557
0.064895218	0.040940633	0.00061514394
0.065025661	0.040000056	0.00061157835
0.065156104	0.040615494	0.00061130003
0.065286547	0.039882228	0.00060800668
0.065416991	0.039499911	0.00060562863
0.065547434	0.039747530	0.00060534215
0.065677877	0.039403262	0.00060114149
0.065808320	0.040766804	0.00061427347
0.065938764	0.040017674	0.00060463366
0.066069207	0.039201404	0.00060333782
0.066199650	0.040588739	0.00060766727
0.066330093	0.039895716	0.00060471450
0.066460537	0.040901112	0.00061234664
0.066590980	0.039265436	0.00059953406
0.066721423	0.040082462	0.00060720278
0.066851866	0.038971390	0.00059682604
0.066982309	0.039924704	0.00060333139
0.067112753	0.039750638	0.00060425942
0.067243196	0.039272448	0.00059597200
0.067373639	0.039959304	0.00060464955
0.067504082	0.039185946	0.00059968044
0.067634526	0.040385169	0.00060460916
0.067764969	0.038190162	0.00059031434
0.067895412	0.039424365	0.00060059889
0.068025855	0.038450767	0.00059003017
0.068156299	0.039949833	0.00060278365
0.068286742	0.039240376	0.00059485118
0.068417185	0.038950498	0.00059229038
0.068547628	0.038360846	0.00059298409
0.068678072	0.039139742	0.00059182359
0.068808515	0.038947362	0.00059562427
0.068938958	0.039226329	0.00059300543
0.069069401	0.038926231	0.00058968267
0.069199844	0.039233309	0.00059839714
0.069330288	0.038718553	0.00058896932
0.069460731	0.038354682	0.00058748150
0.069591174	0.038479392	0.00058847603
0.069721617	0.039288333	0.00059192739
0.069852061	0.038311578	0.00058749003
0.069982504	0.039393243	0.00059102163
0.070112947	0.038677180	0.00058849000
0.070243390	0.038507435	0.00058924102
0.070373834	0.038797087	0.00058792713
0.070504277	0.038339234	0.00058246942
0.070634720	0.038601457	0.00058903404
0.070765163	0.038510663	0.00058404086
0.070895607	0.037892003	0.00058273643
0.071026050	0.037824992	0.00057718242
0.071156493	0.038907120	0.00058804543
0.071286936	0.039219911	0.00058955860
0.071417379	0.039150419	0.00058737702
0.071547823	0.040121207	0.00059372249
0.071678266	0.038480404	0.00058621464
0.071808709	0.039279244	0.00058777217
0.071939152	0.038130378	0.00058249448
0.072069596	0.039483632	0.00058872908
0.072200039	0.039307117	0.00058735628
0.072330482	0.039136128	0.00058985998
0.072460925	0.038558272	0.00058202740
0.072591369	0.038212633	0.00058004530
0.072721812	0.038212279	0.00057772850
0.072852255	0.038519791	0.00058417743
0.072982698	0.037613114	0.00057500319
0.073113142	0.037941430	0.00057706917
0.073243585	0.038200095	0.00057899255
0.073374028	0.037812382	0.00057669761
0.073504471	0.038727688	0.00057805449
0.073634914	0.037318029	0.00057315101
0.073765358	0.038689637	0.00057785594
0.073895801	0.038660643	0.00058106473
0.074026244	0.038596801	0.00058103435
0.074156687	0.038066249	0.00057315696
0.074287131	0.038342725	0.00057576310
0.074417574	0.039139325	0.00058666063
0.074548017	0.038129718	0.00057249650
0.074678460	0.037952479	0.00057493004
0.074808904	0.038345947	0.00057477577
0.074939347	0.037905587	0.00057222953
0.075069790	0.037999948	0.00057465133
0.075200233	0.038234037	0.00057269002
0.075330677	0.037654545	0.00057170750
0.075461120	0.038004266	0.00057557608
0.075591563	0.038010472	0.00056985880
0.075722006	0.037734220	0.00057156509
0.075852449	0.037934822	0.00056923847
0.075982893	0.038152601	0.00057212948
0.076113336	0.038739846	0.00057815127
0.076243779	0.037580001	0.00056608275
0.076374222	0.038494974	0.00057221116
0.076504666	0.037878851	0.00057137783
0.076635109	0.037316625	0.00056162756
0.076765552	0.038138722	0.00057045854
0.076895995	0.037733803	0.00056788836
0.077026439	0.037679060	0.00056573187
0.077156882	0.036487290	0.00055897281
0.077287325	0.038348066	0.00056889415
0.077417768	0.037814565	0.00056731372
0.077548212	0.036429775	0.00055844930
0.077678655	0.038081723	0.00056651436
0.077809098	0.037882497	0.00056776525
0.077939541	0.038099647	0.00056636815
0.078069984	0.038088849	0.00056887051
0.078200428	0.037721698	0.00056956726
0.078330871	0.038424340	0.00056703061
0.078461314	0.037869347	0.00056470571
0.078591757	0.037930498	0.00056574895
0.078722201	0.036991127	0.00055912005
0.078852644	0.038276994	0.00056573077
0.078983087	0.037262546	0.00055884696
0.079113530	0.036882243	0.00055521409
0.079243974	0.037715708	0.00056468074
0.079374417	0.037784831	0.00056096395
0.079504860	0.037196812	0.00055885839
0.079635303	0.037462498	0.00055735497
0.079765747	0.038452300	0.00056948356
0.079896190	0.037944764	0.00056242725
0.080026633	0.037438034	0.00055747623
0.080157076	0.037398368	0.00055769152
0.080287519	0.037879484	0.00056449973
0.080417963	0.036995502	0.00055369807
0.080548406	0.036692640	0.00055554233
0.080678849	0.036824280	0.00055065776
0.080809292	0.036955490	0.00055416690
0.080939736	0.038264545	0.00056386611
0.081070179	0.037426258	0.00055552314
0.081200622	0.037956449	0.00055923375
0.081331065	0.036528933	0.00055213780
0.081461509	0.037747735	0.00055469241
0.081591952	0.036873835	0.00055314165
0.081722395	0.036928851	0.00054939827
0.081852838	0.036539795	0.00054990506
0.081983281	0.036645226	0.00055064394
0.082113725	0.037415723	0.00055083041
0.082244168	0.037157398	0.00055305567
0.082374611	0.036355335	0.00054664206
0.082505054	0.036888523	0.00054854996
0.082635498	0.036190816	0.00054616347
0.082765941	0.037869188	0.00055494358
0.082896384	0.037482999	0.00055201575
0.083026827	0.037271828	0.00055426801
0.083157271	0.036577044	0.00054428482
0.083287714	0.037237016	0.00055223421
0.083418157	0.036075245	0.00054431139
0.083548600	0.037482233	0.00055170402
0.083679044	0.036880454	0.00054682297
0.083809487	0.036491811	0.00054209782
0.083939930	0.036567919	0.00054578443
0.084070373	0.036631588	0.00054716138
0.084200816	0.037298628	0.00054760395
0.084331260	0.036432584	0.00054430277
0.084461703	0.036768617	0.00054647418
0.084592146	0.036508715	0.00054121984
0.084722589	0.036609387	0.00054411112
0.084853033	0.036895895	0.00054530178
0.084983476	0.036054493	0.00053890922
0.085113919	0.037405571	0.00054995242
0.085244362	0.036918491	0.00054364521
0.085374806	0.037444575	0.00055004500
0.085505249	0.037292937	0.00054824258
0.085635692	0.036038264	0.00053949424
0.085766135	0.037014730	0.00054574512
0.085896579	0.036792923	0.00054101558
0.086027022	0.036061810	0.00053702085
0.086157465	0.036682062	0.00054297899
0.086287908	0.036220053	0.00053485872
0.086418351	0.036832625	0.00054412907
0.086548795	0.036613052	0.00053998188
0.086679238	0.037772049	0.00054782380
0.086809681	0.036200830	0.00053979063
0.086940124	0.036171775	0.00053373609
0.087070568	0.037076203	0.00054399952
0.087201011	0.036169064	0.00053605684
0.087331454	0.036358822	0.00053531517
0.087461897	0.036503121	0.00053897082
0.087592341	0.035607162	0.00053108764
0.087722784	0.036348618	0.00053690944
0.087853227	0.036996197	0.00054136936
0.087983670	0.036831970	0.00053785332
0.088114114	0.036738515	0.00054136356
0.088244557	0.035511381	0.00052942118
0.088375000	0.035807648	0.00053170574
0.088505443	0.036206113	0.00053782986
0.088635886	0.035541728	0.00052699869
0.088766330	0.035759288	0.00052993347
0.088896773	0.034784534	0.00052589649
0.089027216	0.035962761	0.00052771424
0.089157659	0.036971498	0.00053931821
0.089288103	0.035675202	0.00052943330
0.089418546	0.036488228	0.00053287644
0.089548989	0.036638773	0.00053638339
0.089679432	0.037139129	0.00053828775
0.089809876	0.035684386	0.00052725508
0.089940319	0.035751824	0.00052988104
0.090070762	0.036029198	0.00052653462
0.090201205	0.036061542	0.00053140090
0.090331649	0.037653644	0.00053938741
0.090462092	0.036824422	0.00053428415
0.090592535	0.035893733	0.00052989954
0.090722978	0.035667955	0.00052596776
0.090853421	0.036081582	0.00053024643
0.090983865	0.035988677	0.00052996732
0.091114308	0.036673764	0.00052996820
0.091244751	0.036878272	0.00053546725
0.091375194	0.036710861	0.00053195384
0.091505638	0.036217006	0.00052838778
0.091636081	0.035796552	0.00053765570
0.091766524	0.035258121	0.00053782318
0.091896967	0.035752529	0.00054394319
0.092027411	0.035593486	0.00054782617
0.092157854	0.037087535	0.00056179761
0.092288297	0.036802814	0.00056171388
0.092418740	0.035143187	0.00055179270
0.092549184	0.035562762	0.00055838057
0.092679627	0.036620964	0.00056858346
0.092810070	0.036368851	0.00056766406
0.092940513	0.035774557	0.00055663866
0.093070956	0.034861035	0.00054377422
0.093201400	0.036425386	0.00055119082
0.093331843	0.036859962	0.00055334893
0.093462286	0.035576205	0.00054020107
0.093592729	0.036244514	0.00054601988
0.093723173	0.036025090	0.00054463703
0.093853616	0.035499909	0.00053558895
0.093984059	0.035563457	0.00053819074
0.094114502	0.035821120	0.00053612988
0.094244946	0.035151053	0.00053376636
0.094375389	0.036195008	0.00053900637
0.094505832	0.036261269	0.00053796740
0.094636275	0.035574701	0.00053310891
0.094766719	0.035159600	0.00053062331
0.094897162	0.035946974	0.00053113698
0.095027605	0.036410486	0.00053962635
0.095158048	0.034780556	0.00052434805
0.095288491	0.036625457	0.00053565067
0.095418935	0.035248216	0.00053093414
0.095549378	0.035418665	0.00052667289
0.095679821	0.036910784	0.00053747954
0.095810264	0.034926071	0.00052560147
0.095940708	0.035092153	0.00052234160
0.096071151	0.036341270	0.00053722717
0.096201594	0.035712162	0.00052768055
0.096332037	0.035532274	0.00052422259
0.096462481	0.035133314	0.00052475475
0.096592924	0.034848403	0.00051897965
0.096723367	0.035667922	0.00052597969
0.096853810	0.034899702	0.00052011096
0.096984253	0.034891077	0.00051808788
0.097114697	0.035341338	0.00052377662
0.097245140	0.035193421	0.00052122090
0.097375583	0.035605934	0.00052229500
0.097506026	0.035315834	0.00052408952
0.097636470	0.036178221	0.00052710382
0.097766913	0.035630045	0.00052203519
0.097897356	0.035687473	0.00052125887
0.098027799	0.034974222	0.00051574400
0.098158243	0.035573696	0.00051990245
0.098288686	0.034958956	0.00051383583
0.098419129	0.034605850	0.00050967505
0.098549572	0.035412488	0.00051576970
0.098680016	0.035074816	0.00050915992
0.098810459	0.034696840	0.00050903461
0.098940902	0.035527615	0.00051048673
0.099071345	0.035161079	0.00050825199
0.099201788	0.035990415	0.00051539148
0.099332232	0.036289444	0.00051338484
0.099462675	0.035951431	0.00051403279
0.099593118	0.034005572	0.00050040257
0.099723561	0.034889936	0.00050467583
0.099854005	0.034530131	0.00050402665
0.099984448	0.035177056	0.00050603988
0.10011489	0.034889246	0.00050728964
0.10024533	0.035702952	0.00051285096
0.10037578	0.034234125	0.00050115573
0.10050622	0.035005811	0.00050841851
0.10063666	0.035321635	0.00050878131
0.10076711	0.034450151	0.00050405510
0.10089755	0.035007869	0.00050971938
0.10102799	0.035364053	0.00050872492
0.10115844	0.034822159	0.00050722169
0.10128888	0.035363850	0.00051422407
0.10141932	0.034570995	0.00050092080
0.10154977	0.034262873	0.00050144346
0.10168021	0.034605841	0.00050543541
0.10181065	0.034877710	0.00050458368
0.10194110	0.034523432	0.00050403388
0.10207154	0.035661030	0.00050730565
0.10220198	0.035044538	0.00050687676
0.10233243	0.035510599	0.00051001663
0.10246287	0.035673373	0.00050818930
0.10259331	0.034139793	0.00050078792
0.10272376	0.035478928	0.00050618082
0.10285420	0.034091799	0.00049724508
0.10298464	0.034103980	0.00050027413
0.10311509	0.035777810	0.00050895556
0.10324553	0.035333959	0.00050591138
0.10337597	0.034696433	0.00050439817
0.10350642	0.034104973	0.00049503711
0.10363686	0.034515472	0.00049919224
0.10376730	0.034818138	0.00050398012
0.10389774	0.035216129	0.00050578236
0.10402819	0.034425525	0.00050062049
0.10415863	0.034526875	0.00049787575
0.10428907	0.035336927	0.00050326752
0.10441952	0.034545168	0.00050067726
0.10454996	0.035607878	0.00050368886
0.10468040	0.033716922	0.00049194471
0.10481085	0.035017034	0.00050127288
0.10494129	0.035389229	0.00050368188
0.10507173	0.033838739	0.00049531321
0.10520218	0.034693245	0.00049457452
0.10533262	0.035133578	0.00050170161
0.10546306	0.034948946	0.00050050330
0.10559351	0.034958465	0.00049852454
0.10572395	0.034969660	0.00049929559
0.10585439	0.035916083	0.00050514948
0.10598484	0.034248447	0.00049350611
0.10611528	0.034733639	0.00049787748
0.10624572	0.034136735	0.00049177952
0.10637617	0.033801700	0.00049252696
0.10650661	0.035450519	0.00050220968
0.10663705	0.034746689	0.00049414190
0.10676750	0.035032770	0.00049862844
0.10689794	0.034977477	0.00049781553
0.10702838	0.034776769	0.00049540386
0.10715883	0.034800456	0.00049883326
0.10728927	0.033793195	0.00048675745
0.10741971	0.035416730	0.00050028672
0.10755016	0.035609359	0.00049885239
0.10768060	0.034265145	0.00049147066
0.10781104	0.035326588	0.00050091385
0.10794149	0.034682256	0.00049122572
0.10807193	0.034076358	0.00049092244
0.10820237	0.034403270	0.00049278971
0.10833281	0.033588940	0.00048631726
0.10846326	0.034220277	0.00050404180
0.10859370	0.034285316	0.00050599062
0.10872414	0.034534424	0.00051150285
0.10885459	0.033475807	0.00050834185
0.10898503	0.033690725	0.00050891766
0.10911547	0.034475042	0.00052041886
0.10924592	0.034784079	0.00052466779
0.10937636	0.034685126	0.00052165941
0.10950680	0.034348617	0.00052663657
0.10963725	0.033488673	0.00052120008
0.10976769	0.034929932	0.00053162385
0.10989813	0.033702079	0.00052646245
0.11002858	0.033708318	0.00052360701
0.11015902	0.034788414	0.00053739491
0.11028946	0.034383450	0.00053730837
0.11041991	0.034957779	0.00053951982
0.11055035	0.033827849	0.00053528722
0.11068079	0.034625139	0.00054018927
0.11081124	0.034210978	0.00053944359
0.11094168	0.033557333	0.00053837811
0.11107212	0.033629550	0.00053787571
0.11120257	0.033125221	0.00053743327
0.11133301	0.034037349	0.00054401844
0.11146345	0.034540992	0.00054972250
0.11159390	0.033944994	0.00055117812
0.11172434	0.033901869	0.00054920305
0.11185478	0.034640318	0.00055471633
0.11198523	0.034150253	0.00055226578
0.11211567	0.034055151	0.00055106320
0.11224611	0.034328642	0.00055351966
0.11237656	0.033523134	0.00055016155
0.11250700	0.033739541	0.00055237321
0.11263744	0.034750698	0.00056283728
0.11276788	0.033728538	0.00055394628
0.11289833	0.033301375	0.00055421555
0.11302877	0.034879935	0.00056695388
0.11315921	0.033975891	0.00055829630
0.11328966	0.033535764	0.00055176864
0.11342010	0.034366962	0.00054758595
0.11355054	0.033581532	0.00053767570
0.11368099	0.033449109	0.00053491520
0.11381143	0.034392132	0.00053384054
0.11394187	0.033308098	0.00052890292
0.11407232	0.033682844	0.00052732354
0.11420276	0.034524554	0.00053195191
0.11433320	0.033510170	0.00052543463
0.11446365	0.033388737	0.00051901977
0.11459409	0.034597609	0.00052684986
0.11472453	0.034627115	0.00052716365
0.11485498	0.032917544	0.00051105503
0.11498542	0.034089057	0.00052173325
0.11511586	0.034107955	0.00051972791
0.11524631	0.033234307	0.00051019086
0.11537675	0.033205185	0.00051181066
0.11550719	0.034172337	0.00051521061
0.11563764	0.034079569	0.00051718026
0.11576808	0.033812299	0.00051472284
0.11589852	0.034483189	0.00051312905
0.11602897	0.033611470	0.00051262152
0.11615941	0.034635399	0.00051621260
0.11628985	0.034432412	0.00051265486
0.11642030	0.033035500	0.00050447504
0.11655074	0.033953289	0.00050843394
0.11668118	0.033722828	0.00050743115
0.11681163	0.033442241	0.00050750248
0.11694207	0.033142121	0.00050018236
0.11707251	0.033730404	0.00050530507
0.11720295	0.033922358	0.00050503529
0.11733340	0.033260398	0.00049992550
0.11746384	0.033513974	0.00050346734
0.11759428	0.033705184	0.00049974748
0.11772473	0.034841828	0.00050964179
0.11785517	0.034365388	0.00050917390
0.11798561	0.033874574	0.00049812244
0.11811606	0.033725304	0.00050062704
0.11824650	0.034215987	0.00050290493
0.11837694	0.033712918	0.00049702208
0.11850739	0.032760264	0.00049145842
0.11863783	0.032465464	0.00048653625
0.11876827	0.033811107	0.00049556898
0.11889872	0.033135514	0.00049159451
0.11902916	0.033672990	0.00049171010
0.11915960	0.032825607	0.00048824193
0.11929005	0.033305608	0.00048890297
0.11942049	0.033353396	0.00049191137
0.11955093	0.033879825	0.00049282192
0.11968138	0.033301657	0.00048608348
0.11981182	0.033492787	0.00048807138
0.11994226	0.033234190	0.00048748992
0.12007271	0.033100238	0.00048229564
0.12020315	0.034163734	0.00049044197
0.12033359	0.033152563	0.00048332234
0.12046404	0.033505454	0.00048430587
0.12059448	0.034262184	0.00048939993
0.12072492	0.032633762	0.00047645536
0.12085537	0.034257087	0.00048967280
0.12098581	0.033620344	0.00048179844
0.12111625	0.032942362	0.00047680164
0.12124670	0.033189662	0.00048015485
0.12137714	0.032913129	0.00047432232
0.12150758	0.032243210	0.00047217848
0.12163802	0.032929707	0.00047554699
0.12176847	0.032603074	0.00046984468
0.12189891	0.033703647	0.00048028032
0.12202935	0.034207810	0.00048267092
0.12215980	0.033847001	0.00048068038
0.12229024	0.033570982	0.00047854586
0.12242068	0.033057505	0.00047066023
0.12255113	0.033183549	0.00047314859
0.12268157	0.032939321	0.00047165351
0.12281201	0.032909679	0.00046998123
0.12294246	0.033671596	0.00047633217
0.12307290	0.033856871	0.00047616468
0.12320334	0.033504402	0.00047288488
0.12333379	0.033026078	0.00047103371
0.12346423	0.032648567	0.00046640640
0.12359467	0.033384191	0.00047430590
0.12372512	0.032785390	0.00046907546
0.12385556	0.032832245	0.00046660082
0.12398600	0.034007361	0.00047760635
0.12411645	0.032541035	0.00046572226
0.12424689	0.033148680	0.00046922926
0.12437733	0.033118813	0.00047124552
0.12450778	0.034186765	0.00047533227
0.12463822	0.033828952	0.00047566830
0.12476866	0.032522692	0.00046374633
0.12489911	0.033402328	0.00047033955
0.12502955	0.032761661	0.00046652768
0.12515999	0.033422423	0.00046970630
0.12529044	0.033159640	0.00046792901
0.12542088	0.033585921	0.00047196407
0.12555132	0.032663121	0.00046298762
0.12568177	0.033274456	0.00046847069
0.12581221	0.033360807	0.00046781840
0.12594265	0.032918412	0.00046338457
0.12607309	0.033153595	0.00046875204
0.12620354	0.032818485	0.00046362732
0.12633398	0.032430516	0.00046122862
0.12646442	0.032839048	0.00046580963
0.12659487	0.033343899	0.00046487628
0.12672531	0.033110572	0.00046742507
0.12685575	0.032422883	0.00045902824
0.12698620	0.032697504	0.00046274381
0.12711664	0.033182498	0.00046592103
0.12724708	0.032657750	0.00046017890
0.12737753	0.034132278	0.00047409778
0.12750797	0.032173534	0.00045685242
0.12763841	0.032626259	0.00045926805
0.12776886	0.032650986	0.00046260072
0.12789930	0.032294595	0.00045548807
0.12802974	0.033012841	0.00046308694
0.12816019	0.033580479	0.00046683888
0.12829063	0.033140209	0.00046282549
0.12842107	0.032818150	0.00046068356
0.12855152	0.032604087	0.00045824218
0.12868196	0.032641342	0.00045973072
0.12881240	0.032860005	0.00046079633
0.12894285	0.032980500	0.00045968354
0.12907329	0.032532986	0.00045800530
0.12920373	0.032860342	0.00046060203
0.12933418	0.033461031	0.00046269079
0.12946462	0.032853466	0.00046037008
0.12959506	0.032859564	0.00045966451
0.12972551	0.032598860	0.00045698626
0.12985595	0.032719584	0.00046013129
0.12998639	0.032401642	0.00045403414
0.13011684	0.032805174	0.00045902737
0.13024728	0.032567357	0.00045740332
0.13037772	0.032694837	0.00045577700
0.13050816	0.033423001	0.00046008912
0.13063861	0.032898656	0.00045907289
0.13076905	0.033076360	0.00045855028
0.13089949	0.032977909	0.00045939244
0.13102994	0.032602583	0.00045424578
0.13116038	0.032885294	0.00045683763
0.13129082	0.033060371	0.00045784503
0.13142127	0.033135271	0.00045752498
0.13155171	0.032319319	0.00045321211
0.13168215	0.033033343	0.00045784467
0.13181260	0.033288727	0.00045832966
0.13194304	0.032920156	0.00045732397
0.13207348	0.032494308	0.00045296119
0.13220393	0.032662797	0.00045355583
0.13233437	0.032656420	0.00045535963
0.13246481	0.032457469	0.00045329764
0.13259526	0.032613430	0.00045496671
0.13272570	0.032385134	0.00045121822
0.13285614	0.032659177	0.00045319979
0.13298659	0.032599454	0.00045307744
0.13311703	0.032635033	0.00045139655
0.13324747	0.033069063	0.00045558863
0.13337792	0.032732674	0.00045308309
0.13350836	0.032567184	0.00045273719
0.13363880	0.032639215	0.00045149952
0.13376925	0.032906273	0.00045206781
0.13389969	0.032196967	0.00044908429
0.13403013	0.032876022	0.00045508114
0.13416058	0.032602211	0.00044793073
0.13429102	0.032612921	0.00045180930
0.13442146	0.032040509	0.00044615069
0.13455191	0.033647041	0.00045630746
0.13468235	0.032490284	0.00045179689
0.13481279	0.033388360	0.00045509760
0.13494323	0.032896107	0.00045366310
0.13507368	0.032874680	0.00045268294
0.13520412	0.032699023	0.00044774512
0.13533456	0.032063064	0.00044719101
0.13546501	0.032901292	0.00044993887
0.13559545	0.032749232	0.00044959121
0.13572589	0.032208185	0.00044781318
0.13585634	0.032046431	0.00044255238
0.13598678	0.032255852	0.00044850662
0.13611722	0.031770853	0.00044231014
0.13624767	0.033270794	0.00045140259
0.13637811	0.032510117	0.00044849652
0.13650855	0.031953285	0.00044368930
0.13663900	0.032485640	0.00044704029
0.13676944	0.032411159	0.00044698919
0.13689988	0.032230041	0.00044323979
0.13703033	0.032177819	0.00044496314
0.13716077	0.032921439	0.00044966647
0.13729121	0.032321944	0.00044486973
0.13742166	0.031760257	0.00044111018
0.13755210	0.031873640	0.00044073752
0.13768254	0.032528190	0.00044735231
0.13781299	0.031974350	0.00044394514
0.13794343	0.032408800	0.00044337456
0.13807387	0.032196164	0.00044492170
0.13820432	0.031378337	0.00043756668
0.13833476	0.032633529	0.00044386019
0.13846520	0.032279909	0.00044524401
0.13859565	0.032582259	0.00044390999
0.13872609	0.031824326	0.00043997157
0.13885653	0.032327914	0.00044430636
0.13898698	0.032532128	0.00044264470
0.13911742	0.032438196	0.00044276213
0.13924786	0.031965127	0.00044090662
0.13937830	0.032228407	0.00044265618
0.13950875	0.032391094	0.00044394341
0.13963919	0.033792206	0.00045084304
0.13976963	0.032277013	0.00044173689
0.13990008	0.032142870	0.00044173440
0.14003052	0.031536550	0.00043592425
0.14016096	0.032706625	0.00044549191
0.14029141	0.032268408	0.00043912359
0.14042185	0.032154046	0.00043888098
0.14055229	0.031987856	0.00044040970
0.14068274	0.032751486	0.00044119686
0.14081318	0.031943026	0.00043969532
0.14094362	0.032598207	0.00044127323
0.14107407	0.031397461	0.00043311556
0.14120451	0.032260260	0.00044055392
0.14133495	0.032913972	0.00044230221
0.14146540	0.031825143	0.00043665311
0.14159584	0.032806948	0.00044432953
0.14172628	0.032191867	0.00043690082
0.14185673	0.032426461	0.00044100694
0.14198717	0.032609298	0.00043974835
0.14211761	0.032006056	0.00043557693
0.14224806	0.032540301	0.00044143289
0.14237850	0.031521301	0.00042971071
0.14250894	0.032723073	0.00043999567
0.14263939	0.031837616	0.00043534180
0.14276983	0.032829841	0.00043861030
0.14290027	0.032692322	0.00044056163
0.14303072	0.032508035	0.00043622534
0.14316116	0.032290119	0.00043682321
0.14329160	0.032103572	0.00043676970
0.14342205	0.033568580	0.00044158802
0.14355249	0.032192615	0.00043447456
0.14368293	0.032579158	0.00043915233
0.14381337	0.032034841	0.00043086375
0.14394382	0.031835985	0.00043419599
0.14407426	0.032163966	0.00043227383
0.14420470	0.031747680	0.00043173256
0.14433515	0.031498743	0.00043138933
0.14446559	0.031295436	0.00042705351
0.14459603	0.032249057	0.00043324398
0.14472648	0.032204384	0.00043542456
0.14485692	0.032402028	0.00043304363
0.14498736	0.032365851	0.00043608408
0.14511781	0.032144634	0.00043148327
0.14524825	0.031872378	0.00043252909
0.14537869	0.031825981	0.00043080088
0.14550914	0.031530765	0.00042713227
0.14563958	0.032331330	0.00043517640
0.14577002	0.033043115	0.00043676194
0.14590047	0.032064999	0.00043089922
0.14603091	0.032004594	0.00043120333
0.14616135	0.031727900	0.00042832170
0.14629180	0.032861863	0.00043680419
0.14642224	0.032499703	0.00043607430
0.14655268	0.031601115	0.00042798236
0.14668313	0.031376038	0.00042699653
0.14681357	0.031547163	0.00042909329
0.14694401	0.032030553	0.00043044189
0.14707446	0.031733040	0.00042907168
0.14720490	0.032356049	0.00043223099
0.14733534	0.031599970	0.00042943971
0.14746579	0.032055473	0.00043108065
0.14759623	0.031648663	0.00042789830
0.14772667	0.031792614	0.00042960809
0.14785712	0.031236693	0.00042432400
0.14798756	0.031353228	0.00042694519
0.14811800	0.031700843	0.00042720232
0.14824844	0.031231207	0.00042499221
0.14837889	0.031727238	0.00042914362
0.14850933	0.032193041	0.00042997677
0.14863977	0.032724899	0.00043090722
0.14877022	0.032449573	0.00043310276
0.14890066	0.032233664	0.00042884034
0.14903110	0.032762239	0.00043278674
0.14916155	0.031838233	0.00042859491
0.14929199	0.031513971	0.00042395713
0.14942243	0.032059958	0.00042986636
0.14955288	0.032751339	0.00043260098
0.14968332	0.032415986	0.00042949976
0.14981376	0.032166300	0.00043030404
0.14994421	0.032000707	0.00042616051
0.15007465	0.031156639	0.00042218707
0.15020509	0.032218146	0.00043037096
0.15033554	0.031948890	0.00042546840
0.15046598	0.031995619	0.00042901388
0.15059642	0.031943646	0.00042555774
0.15072687	0.031756895	0.00042458827
0.15085731	0.031544566	0.00042529895
0.15098775	0.032046099	0.00042576927
0.15111820	0.032249013	0.00042954951
0.15124864	0.031775328	0.00042530631
0.15137908	0.031814190	0.00042398523
0.15150953	0.032013236	0.00042808395
0.15163997	0.032364862	0.00042790204
0.15177041	0.031362513	0.00042207832
0.15190086	0.031816633	0.00042674116
0.15203130	0.032232969	0.00042602349
0.15216174	0.031515897	0.00042312342
0.15229219	0.032101237	0.00042680878
0.15242263	0.031115961	0.00041883000
0.15255307	0.032353180	0.00042866976
0.15268351	0.031446736	0.00042055805
0.15281396	0.032375078	0.00042517713
0.15294440	0.031316947	0.00042238712
0.15307484	0.031401766	0.00042045045
0.15320529	0.031976729	0.00042359911
0.15333573	0.031637742	0.00042196290
0.15346617	0.031601665	0.00042113474
0.15359662	0.031747245	0.00042284975
0.15372706	0.031908122	0.00042225134
0.15385750	0.031523221	0.00041970009
0.15398795	0.031941989	0.00042253408
0.15411839	0.031636888	0.00042123265
0.15424883	0.032077155	0.00042279973
0.15437928	0.031500188	0.00041899503
0.15450972	0.031593994	0.00041910685
0.15464016	0.030993236	0.00041679842
0.15477061	0.031696165	0.00041971743
0.15490105	0.030869267	0.00041394068
0.15503149	0.031420067	0.00041894930
0.15516194	0.031046449	0.00041684458
0.15529238	0.031945448	0.00042125412
0.15542282	0.031591073	0.00041875126
0.15555327	0.031227267	0.00041675161
0.15568371	0.031480085	0.00041881183
0.15581415	0.032171023	0.00042321473
0.15594460	0.031399036	0.00041674511
0.15607504	0.032031251	0.00042028907
0.15620548	0.031685012	0.00041880988
0.15633593	0.031323463	0.00041588548
0.15646637	0.031772095	0.00041809591
0.15659681	0.031147745	0.00041554443
0.15672726	0.031178661	0.00041400827
0.15685770	0.032104612	0.00042088788
0.15698814	0.031563736	0.00041689981
0.15711858	0.032212115	0.00042030356
0.15724903	0.031586097	0.00041737022
0.15737947	0.031286349	0.00041540776
0.15750991	0.031364265	0.00041463763
0.15764036	0.031749491	0.00041870503
0.15777080	0.032341782	0.00042117982
0.15790124	0.032130923	0.00041792092
0.15803169	0.031257288	0.00041508021
0.15816213	0.031642662	0.00041669285
0.15829257	0.031804485	0.00041685859
0.15842302	0.031680988	0.00041763815
0.15855346	0.031618611	0.00041462329
0.15868390	0.031457668	0.00041474986
0.15881435	0.031631611	0.00041732980
0.15894479	0.031334008	0.00041437346
0.15907523	0.031580192	0.00041441704
0.15920568	0.031427682	0.00041396515
0.15933612	0.030679573	0.00040876179
0.15946656	0.030953494	0.00041007374
0.15959701	0.031503417	0.00041403908
0.15972745	0.031658588	0.00041577183
0.15985789	0.031668904	0.00041522608
0.15998834	0.031598347	0.00041313171
0.16011878	0.031266477	0.00041331819
0.16024922	0.032312289	0.00041685069
0.16037967	0.031796999	0.00041555298
0.16051011	0.031048968	0.00041066760
0.16064055	0.031876830	0.00041457558
0.16077100	0.031034811	0.00041065020
0.16090144	0.031232604	0.00041441458
0.16103188	0.031569419	0.00041275646
0.16116233	0.031430144	0.00041238391
0.16129277	0.031305074	0.00041085521
0.16142321	0.031449240	0.00041166290
0.16155365	0.031630974	0.00041258974
0.16168410	0.030795150	0.00040718500
0.16181454	0.030981835	0.00040970302
0.16194498	0.030902109	0.00040711336
0.16207543	0.031483346	0.00041049862
0.16220587	0.031358272	0.00041013490
0.16233631	0.031679483	0.00041157811
0.16246676	0.031199392	0.00040926276
0.16259720	0.030745698	0.00040621408
0.16272764	0.031365955	0.00040764150
0.16285809	0.031349825	0.00040984742
0.16298853	0.031266066	0.00040903764
0.16311897	0.031253280	0.00040836442
0.16324942	0.031310444	0.00041034801
0.16337986	0.030856551	0.00040555401
0.16351030	0.031362202	0.00040942847
0.16364075	0.030865709	0.00040705077
0.16377119	0.031415977	0.00040765289
0.16390163	0.031169932	0.00040883540
0.16403208	0.031610264	0.00040976046
0.16416252	0.031506244	0.00040928488
0.16429296	0.030790731	0.00040658352
0.16442341	0.031728323	0.00040895541
0.16455385	0.031162512	0.00040736191
0.16468429	0.031869383	0.00041124333
0.16481474	0.031263889	0.00040586092
0.16494518	0.031274639	0.00040824130
0.16507562	0.031265928	0.00040650787
0.16520607	0.031629365	0.00040891110
0.16533651	0.031508048	0.00040981659
0.16546695	0.032018532	0.00041034749
0.16559740	0.031225946	0.00040741105
0.16572784	0.031571475	0.00040710274
0.16585828	0.031223833	0.00040543067
0.16598872	0.031732899	0.00041005166
0.16611917	0.030974331	0.00040542657
0.16624961	0.032257516	0.00041204623
0.16638005	0.030877101	0.00040430223
0.16651050	0.031123957	0.00040393224
0.16664094	0.031337703	0.00040698236
0.16677138	0.030776276	0.00040274958
0.16690183	0.031009393	0.00040352878
0.16703227	0.030710357	0.00040227824
0.16716271	0.031833773	0.00040643793
0.16729316	0.031218334	0.00040530963
0.16742360	0.031029488	0.00040405435
0.16755404	0.031474182	0.00040532270
0.16768449	0.031450435	0.00040529688
0.16781493	0.031521563	0.00040520239
0.16794537	0.031417883	0.00040518002
0.16807582	0.031514026	0.00040725087
0.16820626	0.031325770	0.00040317408
0.16833670	0.031139090	0.00040301779
0.16846715	0.030550949	0.00039938812
0.16859759	0.031272557	0.00040173060
0.16872803	0.031767204	0.00040740973
0.16885848	0.031164186	0.00040212007
0.16898892	0.031286688	0.00040352543
0.16911936	0.031350667	0.00040473391
0.16924981	0.031877042	0.00040641580
0.16938025	0.031296180	0.00040247886
0.16951069	0.030544116	0.00039936225
0.16964114	0.030969068	0.00040254299
0.16977158	0.031162190	0.00040232111
0.16990202	0.031342845	0.00040137091
0.17003247	0.030417314	0.00039700146
0.17016291	0.030942453	0.00040042455
0.17029335	0.030738226	0.00039769598
0.17042379	0.031259098	0.00040283692
0.17055424	0.030836043	0.00039939659
0.17068468	0.030558450	0.00039719295
0.17081512	0.031521495	0.00040326592
0.17094557	0.030934614	0.00039823989
0.17107601	0.030970106	0.00040072561
0.17120645	0.030595318	0.00039977545
0.17133690	0.031266146	0.00040066872
0.17146734	0.031674205	0.00040262172
0.17159778	0.030862696	0.00039780247
0.17172823	0.030959975	0.00039865952
0.17185867	0.031984431	0.00040619209
0.17198911	0.030735645	0.00039471800
0.17211956	0.030272217	0.00039459668
0.17225000	0.031299713	0.00039980264
0.17238044	0.031901558	0.00040285366
0.17251089	0.030952906	0.00039925940
0.17264133	0.031145993	0.00039832584
0.17277177	0.031709530	0.00040256635
0.17290222	0.031232214	0.00040001974
0.17303266	0.030735775	0.00039481313
0.17316310	0.030917547	0.00039750729
0.17329355	0.030706757	0.00039704874
0.17342399	0.031255802	0.00039806470
0.17355443	0.030790881	0.00039598605
0.17368488	0.030941595	0.00039535089
0.17381532	0.031210917	0.00039922380
0.17394576	0.031106697	0.00039854457
0.17407621	0.030888372	0.00039541900
0.17420665	0.030638020	0.00039413570
0.17433709	0.030408761	0.00039384959
0.17446753	0.030957222	0.00039621186
0.17459798	0.031123605	0.00039811542
0.17472842	0.030714378	0.00039395282
0.17485886	0.031069019	0.00039857691
0.17498931	0.030561905	0.00039433711
0.17511975	0.030609861	0.00039155760
0.17525019	0.030761022	0.00039456928
0.17538064	0.031540142	0.00039984426
0.17551108	0.030891435	0.00039591891
0.17564152	0.031494265	0.00039810566
0.17577197	0.029910887	0.00038889315
0.17590241	0.030923397	0.00039503149
0.17603285	0.030597400	0.00039258150
0.17616330	0.030503325	0.00039108895
0.17629374	0.030543592	0.00039292628
0.17642418	0.030909619	0.00039371608
0.17655463	0.031251518	0.00039626921
0.17668507	0.030380150	0.00039172738
0.17681551	0.031436156	0.00039621629
0.17694596	0.031037011	0.00039497769
0.17707640	0.030280866	0.00038993270
0.17720684	0.030958565	0.00039233226
0.17733729	0.031332565	0.00039688089
0.17746773	0.030878946	0.00039185267
0.17759817	0.031156228	0.00039472382
0.17772862	0.031159268	0.00039561361
0.17785906	0.030512947	0.00038976648
0.17798950	0.030456694	0.00038972190
0.17811995	0.031147878	0.00039426099
0.17825039	0.030861868	0.00039137313
0.17838083	0.030632670	0.00039343460
0.17851128	0.030974250	0.00039154028
0.17864172	0.031302290	0.00039442673
0.17877216	0.030862755	0.00039247019
0.17890260	0.030780241	0.00039065564
0.17903305	0.031464914	0.00039566019
0.17916349	0.031055782	0.00039188334
0.17929393	0.031287860	0.00039372987
0.17942438	0.030626488	0.00039058902
0.17955482	0.030985822	0.00039138470
0.17968526	0.030650635	0.00039054031
0.17981571	0.031200890	0.00039385606
0.17994615	0.030715446	0.00038842199
0.18007659	0.031021429	0.00039354318
0.18020704	0.030541132	0.00038864895
0.18033748	0.030675080	0.00038861145
0.18046792	0.029912964	0.00038687281
0.18059837	0.031004124	0.00039010281
0.18072881	0.031461199	0.00039278682
0.18085925	0.030584493	0.00038814368
0.18098970	0.030554364	0.00038678870
0.18112014	0.031066236	0.00039309259
0.18125058	0.031996444	0.00039521095
0.18138103	0.031552625	0.00039347063
0.18151147	0.030921505	0.00039025286
0.18164191	0.031016778	0.00038946052
0.18177236	0.030441494	0.00038723529
0.18190280	0.030518519	0.00038767599
0.18203324	0.030161593	0.00038409678
0.18216369	0.030933815	0.00039816947
0.18229413	0.030692748	0.00039723255
0.18242457	0.030287484	0.00039895654
0.18255502	0.030801429	0.00040461356
0.18268546	0.031097088	0.00040690403
0.18281590	0.030484249	0.00040535039
0.18294635	0.030906183	0.00040913883
0.18307679	0.030536945	0.00040873783
0.18320723	0.030188572	0.00041050603
0.18333767	0.030381417	0.00040942272
0.18346812	0.030731821	0.00041598140
0.18359856	0.030704632	0.00041574374
0.18372900	0.030701985	0.00041602407
0.18385945	0.031025357	0.00042054881
0.18398989	0.030512267	0.00041657498
0.18412033	0.030872932	0.00042272982
0.18425078	0.030623671	0.00042241203
0.18438122	0.031105964	0.00042425117
0.18451166	0.030976058	0.00042454535
0.18464211	0.030967654	0.00042649052
0.18477255	0.031473111	0.00043070884
0.18490299	0.030381590	0.00042653316
0.18503344	0.030705898	0.00042584605
0.18516388	0.030519992	0.00042780560
0.18529432	0.030671448	0.00042915173
0.18542477	0.030259936	0.00042731180
0.18555521	0.030798253	0.00043305123
0.18568565	0.030674421	0.00043010400
0.18581610	0.031256729	0.00043518546
0.18594654	0.030562100	0.00043132957
0.18607698	0.030591608	0.00043194864
0.18620743	0.030872179	0.00043715910
0.18633787	0.031089224	0.00044102564
0.18646831	0.030763754	0.00043519620
0.18659876	0.030946051	0.00043909359
0.18672920	0.030274221	0.00043571413
0.18685964	0.031011297	0.00044064812
0.18699009	0.030504133	0.00043739093
0.18712053	0.030167005	0.00042474037
0.18725097	0.030014708	0.00042271441
0.18738142	0.031144917	0.00042570443
0.18751186	0.030983130	0.00042200102
0.18764230	0.030653580	0.00041968110
0.18777274	0.030678855	0.00041727064
0.18790319	0.031226531	0.00041882771
0.18803363	0.030589006	0.00041566533
0.18816407	0.030556371	0.00041089633
0.18829452	0.030903234	0.00041426841
0.18842496	0.030644555	0.00041142087
0.18855540	0.030634657	0.00040928456
0.18868585	0.030732870	0.00041140905
0.18881629	0.030708540	0.00040663096
0.18894673	0.031313354	0.00041142672
0.18907718	0.030099748	0.00040222327
0.18920762	0.031264516	0.00040906787
0.18933806	0.030564499	0.00040263022
0.18946851	0.030906106	0.00040505379
0.18959895	0.029716300	0.00039714082
0.18972939	0.030672776	0.00040196923
0.18985984	0.030359122	0.00039851614
0.18999028	0.030779425	0.00040237004
0.19012072	0.031104422	0.00040348315
0.19025117	0.030231749	0.00039524978
0.19038161	0.030773831	0.00039936264
0.19051205	0.030358701	0.00039573372
0.19064250	0.030494458	0.00039513428
0.19077294	0.030347692	0.00039595037
0.19090338	0.030890720	0.00039617086
0.19103383	0.030824508	0.00039663031
0.19116427	0.030534214	0.00039372787
0.19129471	0.030385711	0.00039164654
0.19142516	0.030386386	0.00039270935
0.19155560	0.030715512	0.00039174374
0.19168604	0.030989977	0.00039305004
0.19181649	0.030589346	0.00039244526
0.19194693	0.029741078	0.00038511806
0.19207737	0.030647990	0.00039137794
0.19220781	0.030990086	0.00039012495
0.19233826	0.030893585	0.00039074644
0.19246870	0.030744584	0.00039094327
0.19259914	0.030623204	0.00038727087
0.19272959	0.030986210	0.00039133299
0.19286003	0.030424398	0.00038787545
0.19299047	0.031567528	0.00039175836
0.19312092	0.031092139	0.00038880661
0.19325136	0.030580631	0.00038654633
0.19338180	0.031006486	0.00038896386
0.19351225	0.030170106	0.00038562541
0.19364269	0.030884051	0.00038592834
0.19377313	0.030822580	0.00038865538
0.19390358	0.030272666	0.00038497582
0.19403402	0.030666660	0.00038510232
0.19416446	0.030737346	0.00038718268
0.19429491	0.030441507	0.00038425301
0.19442535	0.030106359	0.00038224166
0.19455579	0.030473446	0.00038530451
0.19468624	0.030424946	0.00038244744
0.19481668	0.031346944	0.00039007595
0.19494712	0.030146219	0.00038273553
0.19507757	0.030716184	0.00038373831
0.19520801	0.030374703	0.00038306118
0.19533845	0.030351495	0.00038104496
0.19546890	0.031243777	0.00038809265
0.19559934	0.030173039	0.00038330634
0.19572978	0.030389274	0.00038185389
0.19586023	0.029961169	0.00038062666
0.19599067	0.030190166	0.00038129288
0.19612111	0.031256752	0.00038578994
0.19625156	0.030518840	0.00038560532
0.19638200	0.030841038	0.00038317322
0.19651244	0.031059987	0.00038622677
0.19664288	0.029957733	0.00037869245
0.19677333	0.030385186	0.00038016482
0.19690377	0.030328902	0.00038110954
0.19703421	0.030095216	0.00037915841
0.19716466	0.030180747	0.00038079440
0.19729510	0.030286626	0.00038017983
0.19742554	0.030856949	0.00038231965
0.19755599	0.030358056	0.00038103382
0.19768643	0.029920433	0.00038029165
0.19781687	0.029738398	0.00037548978
0.19794732	0.030874402	0.00038388033
0.19807776	0.029992657	0.00037656956
0.19820820	0.030570216	0.00038039382
0.19833865	0.030151540	0.00037810270
0.19846909	0.030947609	0.00038154569
0.19859953	0.029893536	0.00037718227
0.19872998	0.030325107	0.00037970083
0.19886042	0.031135127	0.00038131273
0.19899086	0.030459548	0.00038018256
0.19912131	0.029888999	0.00037528795
0.19925175	0.029971628	0.00037737272
0.19938219	0.030374370	0.00037865864
0.19951264	0.030495438	0.00037785444
0.19964308	0.030054126	0.00037684333
0.19977352	0.030156961	0.00037637314
0.19990397	0.030865390	0.00038013944
0.20003441	0.030390537	0.00037921754
0.20016485	0.030990682	0.00037979536
0.20029530	0.030259881	0.00037761280
0.20042574	0.030822724	0.00038110334
0.20055618	0.030507397	0.00037784845
0.20068663	0.029912390	0.00037554419
0.20081707	0.030625138	0.00037840905
0.20094751	0.030041281	0.00037489233
0.20107795	0.031103044	0.00038215180
0.20120840	0.030569232	0.00037705415
0.20133884	0.030076946	0.00037645227
0.20146928	0.030425581	0.00037744677
0.20159973	0.030237167	0.00037499397
0.20173017	0.030249784	0.00037631413
0.20186061	0.030592405	0.00037640239
0.20199106	0.030951191	0.00038020308
0.20212150	0.030331678	0.00037677247
0.20225194	0.030671113	0.00037680137
0.20238239	0.029784752	0.00037232129
0.20251283	0.029444742	0.00036974086
0.20264327	0.030075084	0.00037363514
0.20277372	0.029767332	0.00037279176
0.20290416	0.030579039	0.00037713582
0.20303460	0.030541347	0.00037544101
0.20316505	0.030700647	0.00037613776
0.20329549	0.030542357	0.00037493531
0.20342593	0.030707500	0.00037691428
0.20355638	0.030642721	0.00037649483
0.20368682	0.029783169	0.00037026170
0.20381726	0.030418411	0.00037573639
0.20394771	0.030108771	0.00037033465
0.20407815	0.030924606	0.00037716957
0.20420859	0.030066429	0.00037259047
0.20433904	0.029959070	0.00037045764
0.20446948	0.030414128	0.00037407310
0.20459992	0.030265681	0.00037164910
0.20473037	0.030260518	0.00037144411
0.20486081	0.029545209	0.00036858679
0.20499125	0.030133221	0.00037047286
0.20512170	0.030096150	0.00037158956
0.20525214	0.029924937	0.00037039056
0.20538258	0.030516808	0.00037169142
0.20551302	0.029929195	0.00036956538
0.20564347	0.030400694	0.00037189112
0.20577391	0.030487261	0.00037323002
0.20590435	0.030182593	0.00037154608
0.20603480	0.030749875	0.00037200072
0.20616524	0.029724365	0.00036777113
0.20629568	0.030369281	0.00037186746
0.20642613	0.030134653	0.00036945989
0.20655657	0.029694262	0.00036907211
0.20668701	0.030621184	0.00037140895
0.20681746	0.030298668	0.00036996175
0.20694790	0.030525905	0.00037315139
0.20707834	0.030942560	0.00037304896
0.20720879	0.030046073	0.00037001287
0.20733923	0.030704521	0.00037228597
0.20746967	0.029531997	0.00036519190
0.20760012	0.030557240	0.00037261983
0.20773056	0.029799441	0.00036524090
0.20786100	0.031072559	0.00037579041
0.20799145	0.030164745	0.00036963883
0.20812189	0.029775178	0.00036651790
0.20825233	0.031036424	0.00037331113
0.20838278	0.030461356	0.00037077701
0.20851322	0.030452364	0.00037053650
0.20864366	0.029906099	0.00036856838
0.20877411	0.029867958	0.00036661417
0.20890455	0.030291074	0.00037008352
0.20903499	0.030397032	0.00036902529
0.20916544	0.029356299	0.00036393789
0.20929588	0.029887491	0.00036856848
0.20942632	0.030295877	0.00036767675
0.20955677	0.030576746	0.00037109778
0.20968721	0.030259810	0.00036893974
0.20981765	0.029854552	0.00036473581
0.20994809	0.029780307	0.00036637221
0.21007854	0.029789234	0.00036561721
0.21020898	0.030319255	0.00036779544
0.21033942	0.031018313	0.00037294276
0.21046987	0.030636966	0.00036932178
0.21060031	0.030603726	0.00037065745
0.21073075	0.030158583	0.00036664045
0.21086120	0.030649727	0.00036969593
0.21099164	0.030144919	0.00036688404
0.21112208	0.030721133	0.00036942959
0.21125253	0.030116962	0.00036573136
0.21138297	0.029851195	0.00036668856
0.21151341	0.029766896	0.00036387300
0.21164386	0.030361019	0.00036805358
0.21177430	0.030116374	0.00036556603
0.21190474	0.029820972	0.00036574685
0.21203519	0.030347746	0.00036826959
0.21216563	0.030501049	0.00036782752
0.21229607	0.030192770	0.00036636202
0.21242652	0.030605070	0.00036974380
0.21255696	0.030057295	0.00036375473
0.21268740	0.029461073	0.00036272982
0.21281785	0.029952309	0.00036361060
0.21294829	0.029594397	0.00036225691
0.21307873	0.030621190	0.00036827110
0.21320918	0.030160591	0.00036489295
0.21333962	0.029519483	0.00036165929
0.21347006	0.029693549	0.00036527504
0.21360051	0.029739929	0.00036160760
0.21373095	0.029682410	0.00036226507
0.21386139	0.030411887	0.00036543555
0.21399184	0.030214185	0.00036449850
0.21412228	0.029667963	0.00036289799
0.21425272	0.030648096	0.00036613797
0.21438316	0.030005108	0.00036361338
0.21451361	0.030348241	0.00036583756
0.21464405	0.030684364	0.00036480157
0.21477449	0.029674334	0.00036076677
0.21490494	0.030159704	0.00036435027
0.21503538	0.029593822	0.00036031865
0.21516582	0.029604027	0.00036184456
0.21529627	0.030017360	0.00036075173
0.21542671	0.030161429	0.00036354510
0.21555715	0.029976596	0.00036170960
0.21568760	0.029641227	0.00036034893
0.21581804	0.029849302	0.00036126735
0.21594848	0.029736681	0.00036079149
0.21607893	0.030305136	0.00036332812
0.21620937	0.029593360	0.00036037584
0.21633981	0.030349634	0.00036274856
0.21647026	0.029737150	0.00036186576
0.21660070	0.029971470	0.00036277052
0.21673114	0.029606900	0.00035884896
0.21686159	0.030214651	0.00036279090
0.21699203	0.029766420	0.00035999715
0.21712247	0.030275768	0.00036333826
0.21725292	0.030725778	0.00036729783
0.21738336	0.030366730	0.00036167128
0.21751380	0.029439248	0.00035775409
0.21764425	0.029864915	0.00036044767
0.21777469	0.030039105	0.00036191787
0.21790513	0.029347946	0.00035817868
0.21803558	0.030113045	0.00036037068
0.21816602	0.030740582	0.00036509535
0.21829646	0.030214695	0.00036161177
0.21842691	0.030342424	0.00036159956
0.21855735	0.029303358	0.00035673593
0.21868779	0.029842538	0.00036020096
0.21881823	0.029627792	0.00035861454
0.21894868	0.029740598	0.00035764140
0.21907912	0.029503160	0.00035516459
0.21920956	0.030119833	0.00036179664
0.21934001	0.029161370	0.00035532358
0.21947045	0.030189051	0.00036071142
0.21960089	0.029870236	0.00035820352
0.21973134	0.029304219	0.00035482972
0.21986178	0.030091767	0.00035920379
0.21999222	0.030191716	0.00036131383
0.22012267	0.029976023	0.00035772437
0.22025311	0.030789228	0.00036358110
0.22038355	0.029356527	0.00035432072
0.22051400	0.029857999	0.00035800716
0.22064444	0.029776143	0.00035861780
0.22077488	0.030122479	0.00035832298
0.22090533	0.030258569	0.00036090921
0.22103577	0.029928763	0.00035682605
0.22116621	0.029582790	0.00035527598
0.22129666	0.029408141	0.00035541213
0.22142710	0.029905823	0.00035808494
0.22155754	0.030271012	0.00035904268
0.22168799	0.030012878	0.00035786621
0.22181843	0.029886083	0.00035510643
0.22194887	0.029736651	0.00035707702
0.22207932	0.029931829	0.00035665740
0.22220976	0.030345104	0.00035925140
0.22234020	0.029698094	0.00035662114
0.22247065	0.029532326	0.00035385981
0.22260109	0.030282518	0.00035884844
0.22273153	0.029819923	0.00035767686
0.22286198	0.029654595	0.00035443048
0.22299242	0.029040003	0.00035339487
0.22312286	0.030042721	0.00035624454
0.22325330	0.029699712	0.00035493050
0.22338375	0.030227736	0.00035882256
0.22351419	0.029732593	0.00035507365
0.22364463	0.030409752	0.00035918060
0.22377508	0.029594052	0.00035567113
0.22390552	0.030074069	0.00035537966
0.22403596	0.029987117	0.00035765474
0.22416641	0.030315481	0.00035809125
0.22429685	0.029439764	0.00035335260
0.22442729	0.029884121	0.00035636053
0.22455774	0.030074216	0.00035458328
0.22468818	0.029769289	0.00035410719
0.22481862	0.028973632	0.00035034653
0.22494907	0.030160175	0.00035568324
0.22507951	0.030144725	0.00035645871
0.22520995	0.029870646	0.00035523755
0.22534040	0.029941732	0.00035358281
0.22547084	0.029545750	0.00035354978
0.22560128	0.029503848	0.00035157474
0.22573173	0.030205048	0.00035677975
0.22586217	0.029700386	0.00035334262
0.22599261	0.030075295	0.00035474989
0.22612306	0.030420977	0.00035616212
0.22625350	0.030049693	0.00035454750
0.22638394	0.030361038	0.00035582782
0.22651439	0.029491445	0.00035329860
0.22664483	0.029847781	0.00035254861
0.22677527	0.029742207	0.00035343614
0.22690572	0.030053939	0.00035341591
0.22703616	0.030305062	0.00035659855
0.22716660	0.029456774	0.00035213579
0.22729705	0.030069358	0.00035378960
0.22742749	0.030373061	0.00035548165
0.22755793	0.029686617	0.00035198007
0.22768837	0.030515050	0.00035525717
0.22781882	0.029241570	0.00034979815
0.22794926	0.029282974	0.00034954040
0.22807970	0.029264967	0.00035056565
0.22821015	0.029113139	0.00034917973
0.22834059	0.029766832	0.00035124140
0.22847103	0.029733839	0.00035214755
0.22860148	0.029984055	0.00035424122
0.22873192	0.029922406	0.00035332017
0.22886236	0.030012889	0.00035351649
0.22899281	0.029751156	0.00035049460
0.22912325	0.029775057	0.00035154588
0.22925369	0.029901087	0.00035361169
0.22938414	0.029412022	0.00034838363
0.22951458	0.029415120	0.00035124807
0.22964502	0.030003313	0.00035063692
0.22977547	0.029443938	0.00034929038
0.22990591	0.030135804	0.00035237799
0.23003635	0.029755635	0.00035036371
0.23016680	0.029772284	0.00035050062
0.23029724	0.030295817	0.00035403297
0.23042768	0.029608495	0.00034768336
0.23055813	0.029787237	0.00035130029
0.23068857	0.029541627	0.00035407383
0.23081901	0.029403259	0.00035745584
0.23094946	0.030540837	0.00036560724
0.23107990	0.029454259	0.00035998612
0.23121034	0.029778468	0.00036506044
0.23134079	0.029341456	0.00036450209
0.23147123	0.029280304	0.00036420569
0.23160167	0.030052232	0.00037087611
0.23173212	0.029597318	0.00036875732
0.23186256	0.029043111	0.00036690322
0.23199300	0.029723336	0.00037259663
0.23212344	0.029614673	0.00037107099
0.23225389	0.030012205	0.00037665831
0.23238433	0.029784991	0.00037578921
0.23251477	0.029457442	0.00037322633
0.23264522	0.029533986	0.00037607207
0.23277566	0.029961332	0.00037928251
0.23290610	0.029883515	0.00037946945
0.23303655	0.030075895	0.00038396901
0.23316699	0.029347052	0.00037760692
0.23329743	0.029732682	0.00038143585
0.23342788	0.030405232	0.00038448950
0.23355832	0.029407201	0.00037892297
0.23368876	0.028948194	0.00037561298
0.23381921	0.029960579	0.00038138898
0.23394965	0.029034291	0.00037495677
0.23408009	0.029753930	0.00038129488
0.23421054	0.029340287	0.00037683854
0.23434098	0.029541080	0.00038241926
0.23447142	0.029621074	0.00037977921
0.23460187	0.029071716	0.00037868405
0.23473231	0.029848074	0.00038274018
0.23486275	0.030184491	0.00038368616
0.23499320	0.029821070	0.00038307362
0.23512364	0.029393790	0.00038114637
0.23525408	0.029418669	0.00038162427
0.23538453	0.030391164	0.00038546031
0.23551497	0.029451375	0.00037974839
0.23564541	0.029851404	0.00038466366
0.23577586	0.029377343	0.00038354487
0.23590630	0.029488443	0.00038045176
0.23603674	0.029560799	0.00038413033
0.23616719	0.029125391	0.00037861643
0.23629763	0.029951701	0.00038538537
0.23642807	0.029711104	0.00038640015
0.23655851	0.029434890	0.00038380043
0.23668896	0.030143571	0.00038755750
0.23681940	0.028787026	0.00038126458
0.23694984	0.029555570	0.00038181311
0.23708029	0.030366491	0.00039043000
0.23721073	0.030108903	0.00038656416
0.23734117	0.029973460	0.00038939635
0.23747162	0.029227164	0.00038309487
0.23760206	0.028990820	0.00038091772
0.23773250	0.029525533	0.00038672133
0.23786295	0.030431084	0.00039187578
0.23799339	0.029883226	0.00038781170
0.23812383	0.029956762	0.00039012129
0.23825428	0.029803804	0.00038641156
0.23838472	0.029458667	0.00038445865
0.23851516	0.029517374	0.00038739885
0.23864561	0.030111216	0.00038959794
0.23877605	0.029884562	0.00039048836
0.23890649	0.029463776	0.00038516765
0.23903694	0.029061642	0.00038477290
0.23916738	0.029883677	0.00038954132
0.23929782	0.029595610	0.00038861494
0.23942827	0.030010734	0.00039144793
0.23955871	0.028928563	0.00038640579
0.23968915	0.029458351	0.00038572517
0.23981960	0.029848449	0.00039252592
0.23995004	0.029683297	0.00038874360
0.24008048	0.029217248	0.00038702748
0.24021093	0.029627295	0.00039113383
0.24034137	0.029741967	0.00038852784
0.24047181	0.029220769	0.00038491305
0.24060226	0.028601131	0.00038536858
0.24073270	0.029806498	0.00039083681
0.24086314	0.029430906	0.00039154441
0.24099358	0.029142914	0.00038705625
0.24112403	0.029833435	0.00039138761
0.24125447	0.029102857	0.00038808518
0.24138491	0.029181327	0.00038680329
0.24151536	0.029737252	0.00039177810
0.24164580	0.029071687	0.00038674070
0.24177624	0.029515355	0.00039016388
0.24190669	0.029268535	0.00039011629
0.24203713	0.030340313	0.00039569522
0.24216757	0.029890292	0.00039273603
0.24229802	0.030237210	0.00039699890
0.24242846	0.029912140	0.00039228083
0.24255890	0.028745205	0.00038732769
0.24268935	0.029047877	0.00038779242
0.24281979	0.029842831	0.00039338395
0.24295023	0.028923145	0.00039009647
0.24308068	0.028929750	0.00038693439
0.24321112	0.029281839	0.00039066474
0.24334156	0.029341077	0.00039315118
0.24347201	0.029039635	0.00038630312
0.24360245	0.029186307	0.00039275111
0.24373289	0.029620135	0.00039252730
0.24386334	0.030094561	0.00039738340
0.24399378	0.030100958	0.00039574297
0.24412422	0.028936548	0.00038770317
0.24425467	0.029286129	0.00039168344
0.24438511	0.029421780	0.00039420500
0.24451555	0.028949514	0.00039071971
0.24464600	0.029387151	0.00039197790
0.24477644	0.029366436	0.00039150326
0.24490688	0.029659202	0.00039574729
0.24503733	0.029475894	0.00039620796
0.24516777	0.029015835	0.00038915895
0.24529821	0.029875663	0.00039855483
0.24542865	0.029922428	0.00039652397
0.24555910	0.029133606	0.00039263351
0.24568954	0.029958118	0.00039729679
0.24581998	0.029124255	0.00039081204
0.24595043	0.029733651	0.00039746245
0.24608087	0.029417091	0.00039492617
0.24621131	0.029292927	0.00039057993
0.24634176	0.029245250	0.00039422982
0.24647220	0.029715873	0.00039490590
0.24660264	0.029308436	0.00039583318
0.24673309	0.028853590	0.00039109444
0.24686353	0.029171978	0.00039256245
0.24699397	0.029870500	0.00039726918
0.24712442	0.028083261	0.00038914033
0.24725486	0.029113001	0.00039049819
0.24738530	0.029474898	0.00039727865
0.24751575	0.029896934	0.00039707398
0.24764619	0.028965918	0.00039343846
0.24777663	0.029280147	0.00039499216
0.24790708	0.029320343	0.00039425414
0.24803752	0.029046528	0.00039411559
0.24816796	0.029348206	0.00039589585
0.24829841	0.030506163	0.00040016759
0.24842885	0.029719131	0.00039946806
0.24855929	0.029602237	0.00039501385
0.24868974	0.029611796	0.00039980856
0.24882018	0.029994218	0.00040105011
0.24895062	0.029355398	0.00039303386
0.24908107	0.029688788	0.00039879884
0.24921151	0.029470761	0.00039636654
0.24934195	0.029346754	0.00039709033
0.24947240	0.029355722	0.00039718358
0.24960284	0.029290852	0.00039614467
0.24973328	0.028925796	0.00039308241
0.24986372	0.029838400	0.00040089981
0.24999417	0.029117349	0.00039535367
0.25012461	0.029697973	0.00040152072
0.25025505	0.028983297	0.00039277878
0.25038550	0.029510435	0.00039767002
0.25051594	0.028439514	0.00039337308
0.25064638	0.029481694	0.00039813907
0.25077683	0.028891549	0.00039544786
0.25090727	0.029305093	0.00040001115
0.25103771	0.028060123	0.00038778975
0.25116816	0.029253201	0.00039741907
0.25129860	0.028591848	0.00039290698
0.25142904	0.028580889	0.00039377569
0.25155949	0.029458979	0.00040036757
0.25168993	0.029382734	0.00039767125
0.25182037	0.029366380	0.00039663028
0.25195082	0.029741663	0.00040080312
0.25208126	0.029400124	0.00039844048
0.25221170	0.029207103	0.00039883179
0.25234215	0.029324428	0.00039758001
0.25247259	0.028988763	0.00039473352
0.25260303	0.029638613	0.00040271062
0.25273348	0.028958503	0.00039427013
0.25286392	0.029097485	0.00039927630
0.25299436	0.029583709	0.00039892377
0.25312481	0.029191889	0.00039961548
0.25325525	0.028781512	0.00039509082
0.25338569	0.029470562	0.00039869069
0.25351614	0.029295931	0.00039877736
0.25364658	0.029558753	0.00040071994
0.25377702	0.029686776	0.00040127011
0.25390747	0.029353613	0.00040040442
0.25403791	0.029256383	0.00039670569
0.25416835	0.029760467	0.00040455803
0.25429879	0.028567566	0.00039500793
0.25442924	0.029725840	0.00040066313
0.25455968	0.029312192	0.00040007084
0.25469012	0.029142863	0.00039921981
0.25482057	0.029074777	0.00039832475
0.25495101	0.029196720	0.00039908758
0.25508145	0.028867872	0.00039563696
0.25521190	0.029540052	0.00040272304
0.25534234	0.030018173	0.00040308293
0.25547278	0.029550557	0.00039874017
0.25560323	0.028928055	0.00039654412
0.25573367	0.029787214	0.00040570400
0.25586411	0.029190943	0.00040964647
0.25599456	0.029297102	0.00041410384
0.25612500	0.029432691	0.00041529131
0.25625544	0.028692919	0.00041636749
0.25638589	0.028890575	0.00042227847
0.25651633	0.029055251	0.00042267474
0.25664677	0.028378159	0.00042212164
0.25677722	0.029303560	0.00042777238
0.25690766	0.028570116	0.00042641410
0.25703810	0.029210157	0.00043487628
0.25716855	0.029410650	0.00043723257
0.25729899	0.029484511	0.00044010278
0.25742943	0.029286152	0.00044093953
0.25755988	0.029299049	0.00043917340
0.25769032	0.029500108	0.00044861046
0.25782076	0.029489729	0.00044477423
0.25795121	0.029980502	0.00045222435
0.25808165	0.028864547	0.00044768084
0.25821209	0.028846891	0.00044691491
0.25834253	0.028933456	0.00045043226
0.25847298	0.029542927	0.00045520048
0.25860342	0.029240486	0.00045940620
0.25873386	0.029167858	0.00045769576
0.25886431	0.029073338	0.00045940697
0.25899475	0.028728420	0.00045613098
0.25912519	0.029719805	0.00046711425
0.25925564	0.029303659	0.00046494179
0.25938608	0.029382257	0.00046818608
0.25951652	0.029615738	0.00047039053
0.25964697	0.029408611	0.00047266866
0.25977741	0.029063740	0.00047094894
0.25990785	0.029162560	0.00047163748
0.26003830	0.028339417	0.00046606203
0.26016874	0.029866476	0.00048259611
0.26029918	0.028680509	0.00046753328
0.26042963	0.029643536	0.00047965094
0.26056007	0.029720546	0.00048123708
0.26069051	0.029785446	0.00048308053
0.26082096	0.029235746	0.00047594808
0.26095140	0.028683598	0.00047732838
0.26108184	0.028441269	0.00047355158
0.26121229	0.029055434	0.00048047400
0.26134273	0.028691456	0.00047745454
0.26147317	0.028931279	0.00048239360
0.26160362	0.029201946	0.00048464739
0.26173406	0.029347876	0.00048576047
0.26186450	0.029258670	0.00048636974
0.26199495	0.029050312	0.00048569199
0.26212539	0.028543634	0.00048123780
0.26225583	0.029141421	0.00048851124
0.26238628	0.029242817	0.00048776491
0.26251672	0.028854517	0.00048506478
0.26264716	0.029831473	0.00049503424
0.26277760	0.029281437	0.00049203846
0.26290805	0.029066851	0.00049225392
0.26303849	0.029580893	0.00049441272
0.26316893	0.028538893	0.00049222283
0.26329938	0.028910183	0.00048837928
0.26342982	0.029253189	0.00049585070
0.26356026	0.029417232	0.00049705033
0.26369071	0.029236491	0.00049779642
0.26382115	0.028205021	0.00048956224
0.26395159	0.028794298	0.00049454379
0.26408204	0.029104070	0.00049595324
0.26421248	0.029238668	0.00050361546
0.26434292	0.029277014	0.00050020662
0.26447337	0.029427403	0.00050322247
0.26460381	0.029019449	0.00049839108
0.26473425	0.029442591	0.00050336714
0.26486470	0.028452540	0.00049922367
0.26499514	0.028265006	0.00049392637
0.26512558	0.028351238	0.00049986967
0.26525603	0.029329540	0.00051102841
[truncated: 573 more rows]
