# Supplementary material for: Rationally seeded computational protein design of ɑ-helical barrels
Source: Nat Chem Biol. 2024 Jun 20;20(8):991–9. doi: 10.1038/s41589-024-01642-0 (PMC11288890; doi:10.1038/s41589-024-01642-0)
Supplement: Supplementary file 3 — PDB and .mtz files used for making figure panels b–d and j–m. [file 41589_2024_1642_MOESM3_ESM.zip › KIA_RP_RSPD_NatChemBiol_data_Figure2/scapCC6_LLIA_panels_e-h/SAXS_panel_i/SAXS_raw_SEC_scapCC6_LLIA/b21-443535_00250.dat]

0.0045000000	0.56576553	0.0075421997
0.0046304432	0.52713141	0.0072216559
0.0047608865	0.46302455	0.0065370524
0.0048913297	0.44371067	0.0062606336
0.0050217729	0.39516723	0.0057079112
0.0051522162	0.35756434	0.0054477397
0.0052826594	0.33308486	0.0049965228
0.0054131026	0.29367839	0.0047349009
0.0055435459	0.29498964	0.0046324564
0.0056739891	0.28326680	0.0044238842
0.0058044323	0.25549437	0.0041666537
0.0059348756	0.25489070	0.0040731710
0.0060653188	0.23386581	0.0037933053
0.0061957621	0.22916082	0.0037643297
0.0063262053	0.20149494	0.0035475781
0.0064566485	0.20399634	0.0034826676
0.0065870918	0.19021653	0.0033469327
0.0067175350	0.18983660	0.0032892178
0.0068479782	0.17128901	0.0031462295
0.0069784215	0.17726063	0.0031213857
0.0071088647	0.17396645	0.0030991408
0.0072393079	0.16961240	0.0029876343
0.0073697512	0.15318481	0.0028213175
0.0075001944	0.15995027	0.0028649468
0.0076306376	0.15037293	0.0027550812
0.0077610809	0.14491244	0.0026510345
0.0078915241	0.14564514	0.0026788216
0.0080219673	0.14120982	0.0025768388
0.0081524106	0.13926140	0.0025886987
0.0082828538	0.13316961	0.0024427595
0.0084132970	0.12362274	0.0024249077
0.0085437403	0.12806150	0.0023954521
0.0086741835	0.11950365	0.0023015543
0.0088046267	0.11833896	0.0022744877
0.0089350700	0.11838237	0.0022468666
0.0090655132	0.11350734	0.0021524024
0.0091959565	0.10806022	0.0021620692
0.0093263997	0.10613383	0.0020547591
0.0094568429	0.10214698	0.0020129676
0.0095872862	0.10582479	0.0020654879
0.0097177294	0.097819051	0.0019416797
0.0098481726	0.094736203	0.0019198463
0.0099786159	0.091766490	0.0018658047
0.010109059	0.090557493	0.0018206418
0.010239502	0.087388816	0.0018046143
0.010369946	0.087899497	0.0017776529
0.010500389	0.079836552	0.0016827277
0.010630832	0.083644935	0.0017170808
0.010761275	0.080573200	0.0016575193
0.010891719	0.076131425	0.0016198174
0.011022162	0.075964370	0.0015747503
0.011152605	0.074267579	0.0015577551
0.011283048	0.074235569	0.0015713210
0.011413491	0.070320016	0.0014854463
0.011543935	0.068482576	0.0014564145
0.011674378	0.068625047	0.0014438547
0.011804821	0.065900394	0.0013741177
0.011935264	0.065335955	0.0013701138
0.012065708	0.063426556	0.0013318304
0.012196151	0.062380120	0.0013049746
0.012326594	0.062110146	0.0013070747
0.012457037	0.058079604	0.0012499587
0.012587481	0.059361923	0.0012380479
0.012717924	0.061032612	0.0012383620
0.012848367	0.060191315	0.0012172845
0.012978810	0.060945120	0.0012121310
0.013109253	0.058344290	0.0011549341
0.013239697	0.058420582	0.0011616924
0.013370140	0.057909683	0.0011481285
0.013500583	0.059672837	0.0011605001
0.013631026	0.057426453	0.0011260075
0.013761470	0.053036600	0.0010866763
0.013891913	0.055441543	0.0010820987
0.014022356	0.056734262	0.0011048091
0.014152799	0.053785349	0.0010609497
0.014283243	0.053679729	0.0010529335
0.014413686	0.054318602	0.0010687740
0.014544129	0.054159323	0.0010501006
0.014674572	0.053365390	0.0010321827
0.014805016	0.050479143	0.0010025780
0.014935459	0.052461687	0.0010185209
0.015065902	0.050622907	0.00099721001
0.015196345	0.051906974	0.0010036039
0.015326788	0.050695521	0.00098777629
0.015457232	0.052085981	0.00099577203
0.015587675	0.050638272	0.00097147391
0.015718118	0.051058742	0.00097935885
0.015848561	0.050814257	0.00096270504
0.015979005	0.051048776	0.00097028535
0.016109448	0.051642274	0.00097264885
0.016239891	0.049253677	0.00094178487
0.016370334	0.050546159	0.00094664446
0.016500778	0.049112572	0.00093687190
0.016631221	0.048700974	0.00092365809
0.016761664	0.048057578	0.00091740988
0.016892107	0.048440744	0.00091315276
0.017022551	0.048262356	0.00090817260
0.017152994	0.047083652	0.00089800009
0.017283437	0.048170206	0.00089882209
0.017413880	0.049567582	0.00090602967
0.017544323	0.046542074	0.00087970541
0.017674767	0.047549768	0.00087709395
0.017805210	0.046019534	0.00087309232
0.017935653	0.045681707	0.00085733194
0.018066096	0.046276515	0.00086439676
0.018196540	0.046181294	0.00086141483
0.018326983	0.046808465	0.00085502257
0.018457426	0.045351354	0.00084154017
0.018587869	0.046431312	0.00085269233
0.018718313	0.046621699	0.00084737069
0.018848756	0.046384561	0.00085025655
0.018979199	0.043852607	0.00081289021
0.019109642	0.045376213	0.00082651858
0.019240086	0.045361176	0.00082568841
0.019370529	0.043188320	0.00080653065
0.019500972	0.045346255	0.00081416000
0.019631415	0.045190518	0.00081518291
0.019761858	0.044478652	0.00080260290
0.019892302	0.044318073	0.00079996931
0.020022745	0.043877062	0.00079407586
0.020153188	0.043499312	0.00079190858
0.020283631	0.043658802	0.00078717192
0.020414075	0.041954645	0.00076478937
0.020544518	0.042407676	0.00076886140
0.020674961	0.044082128	0.00078096119
0.020805404	0.043077636	0.00077517201
0.020935848	0.043264649	0.00077315241
0.021066291	0.042590597	0.00076052792
0.021196734	0.044628842	0.00077568670
0.021327177	0.041698945	0.00075230535
0.021457621	0.041856170	0.00074713419
0.021588064	0.042253479	0.00075270859
0.021718507	0.042645514	0.00074494564
0.021848950	0.040687829	0.00073716225
0.021979393	0.044044375	0.00075891244
0.022109837	0.041403256	0.00073243229
0.022240280	0.040992433	0.00072303770
0.022370723	0.042488184	0.00074252268
0.022501166	0.040726514	0.00072020216
0.022631610	0.040981313	0.00072093348
0.022762053	0.041720886	0.00072036296
0.022892496	0.041440164	0.00072243836
0.023022939	0.041162550	0.00071500219
0.023153383	0.040070794	0.00070480462
0.023283826	0.041409101	0.00071156293
0.023414269	0.041151356	0.00070937481
0.023544712	0.040799865	0.00070382052
0.023675156	0.040438325	0.00070460351
0.023805599	0.040164193	0.00069178641
0.023936042	0.041802723	0.00071392942
0.024066485	0.041263446	0.00070085911
0.024196928	0.040872243	0.00069231193
0.024327372	0.039330394	0.00067855014
0.024457815	0.039803454	0.00068538981
0.024588258	0.039363928	0.00067633173
0.024718701	0.040350315	0.00068171546
0.024849145	0.042028393	0.00069239308
0.024979588	0.040340297	0.00067910554
0.025110031	0.038847632	0.00066635457
0.025240474	0.039817930	0.00066956696
0.025370918	0.039378542	0.00066367685
0.025501361	0.040020191	0.00066815488
0.025631804	0.038635240	0.00065981180
0.025762247	0.040034621	0.00066133296
0.025892691	0.039936473	0.00066455727
0.026023134	0.038946101	0.00065469573
0.026153577	0.039152174	0.00065743663
0.026284020	0.040251635	0.00065440089
0.026414463	0.039289368	0.00065160956
0.026544907	0.038354409	0.00064040562
0.026675350	0.039157763	0.00065193486
0.026805793	0.038810274	0.00064258289
0.026936236	0.040243318	0.00065201266
0.027066680	0.039297124	0.00064047192
0.027197123	0.038901578	0.00064149607
0.027327566	0.038375655	0.00063228260
0.027458009	0.039792280	0.00064176609
0.027588453	0.037986069	0.00062585896
0.027718896	0.039163192	0.00063745126
0.027849339	0.038074692	0.00061929846
0.027979782	0.037798031	0.00062175620
0.028110226	0.038497186	0.00062450329
0.028240669	0.038977056	0.00062731060
0.028371112	0.039069773	0.00062443283
0.028501555	0.038770089	0.00062346455
0.028631998	0.038328068	0.00061548181
0.028762442	0.039311206	0.00062724663
0.028892885	0.038035997	0.00061582962
0.029023328	0.037700174	0.00060775614
0.029153771	0.038421005	0.00061040702
0.029284215	0.038740209	0.00061407142
0.029414658	0.036940491	0.00059721875
0.029545101	0.038422430	0.00060821654
0.029675544	0.038682336	0.00060986689
0.029805988	0.038117847	0.00060440324
0.029936431	0.038324870	0.00060367846
0.030066874	0.038079729	0.00059733085
0.030197317	0.038121952	0.00059896059
0.030327760	0.037756473	0.00059338984
0.030458204	0.037481711	0.00059353369
0.030588647	0.037713707	0.00059179361
0.030719090	0.037293160	0.00058701766
0.030849533	0.038536497	0.00059338210
0.030979977	0.036873357	0.00058572955
0.031110420	0.036002899	0.00056974366
0.031240863	0.037255252	0.00058263837
0.031371306	0.036969166	0.00057796806
0.031501750	0.037137819	0.00057982857
0.031632193	0.037093456	0.00057621320
0.031762636	0.037137814	0.00057954857
0.031893079	0.037067522	0.00057202991
0.032023523	0.037651566	0.00058188102
0.032153966	0.037370225	0.00057301880
0.032284409	0.035938528	0.00056258421
0.032414852	0.038204719	0.00057812409
0.032545295	0.037197473	0.00057139458
0.032675739	0.036727836	0.00056421493
0.032806182	0.036601551	0.00056240995
0.032936625	0.036790870	0.00056079397
0.033067068	0.036387893	0.00056125516
0.033197512	0.036015782	0.00055102333
0.033327955	0.036350043	0.00055921026
0.033458398	0.037185642	0.00056108552
0.033588841	0.037476694	0.00056261732
0.033719285	0.036763715	0.00055561336
0.033849728	0.038021318	0.00056509788
0.033980171	0.037864670	0.00056169749
0.034110614	0.037406320	0.00055848624
0.034241058	0.036683662	0.00055284284
0.034371501	0.036284670	0.00055474786
0.034501944	0.036050307	0.00055329809
0.034632387	0.036674544	0.00057053222
0.034762830	0.036749926	0.00057338468
0.034893274	0.036713846	0.00057556342
0.035023717	0.036628939	0.00057670527
0.035154160	0.036940424	0.00058139560
0.035284603	0.035475985	0.00057313515
0.035415047	0.036365875	0.00058445575
0.035545490	0.036130797	0.00058113371
0.035675933	0.036238903	0.00058264653
0.035806376	0.035830584	0.00058147748
0.035936820	0.036936996	0.00058713065
0.036067263	0.036727870	0.00059168049
0.036197706	0.035941165	0.00058310068
0.036328149	0.035599272	0.00058554304
0.036458593	0.036408821	0.00058952556
0.036589036	0.036278819	0.00059191957
0.036719479	0.036194730	0.00059388169
0.036849922	0.036155084	0.00059663036
0.036980365	0.034596817	0.00057894958
0.037110809	0.035664876	0.00059382676
0.037241252	0.035501678	0.00058780237
0.037371695	0.035704690	0.00059614127
0.037502138	0.034662579	0.00058816295
0.037632582	0.035734083	0.00059806722
0.037763025	0.034954440	0.00058848860
0.037893468	0.036377646	0.00060661402
0.038023911	0.034999160	0.00059161853
0.038154355	0.035687690	0.00060093300
0.038284798	0.035466399	0.00059902784
0.038415241	0.036082236	0.00060683914
0.038545684	0.035479751	0.00059954081
0.038676128	0.035763147	0.00060312568
0.038806571	0.035125696	0.00060147277
0.038937014	0.036165515	0.00060870954
0.039067457	0.035285929	0.00060072872
0.039197900	0.035667228	0.00061119003
0.039328344	0.035278550	0.00060258727
0.039458787	0.034353472	0.00059575448
0.039589230	0.036406491	0.00060685912
0.039719673	0.035621198	0.00059307885
0.039850117	0.035426522	0.00058828784
0.039980560	0.035242143	0.00058524090
0.040111003	0.036068439	0.00059016666
0.040241446	0.035388714	0.00058187242
0.040371890	0.035368395	0.00058285729
0.040502333	0.034873744	0.00057411694
0.040632776	0.036235669	0.00058656819
0.040763219	0.035434515	0.00057444987
0.040893663	0.036587024	0.00058555266
0.041024106	0.034651378	0.00056780672
0.041154549	0.036101594	0.00058047727
0.041284992	0.035342818	0.00057172735
0.041415435	0.035455345	0.00057183542
0.041545879	0.034871613	0.00056539549
0.041676322	0.035422499	0.00057458517
0.041806765	0.035791479	0.00057109316
0.041937208	0.035032931	0.00056707982
0.042067652	0.035246748	0.00056468065
0.042198095	0.034649403	0.00056206949
0.042328538	0.035114479	0.00056404704
0.042458981	0.035639266	0.00057038907
0.042589425	0.035563844	0.00056143999
0.042719868	0.034582150	0.00055766351
0.042850311	0.034199430	0.00055325632
0.042980754	0.035476455	0.00056230892
0.043111198	0.035279727	0.00055777587
0.043241641	0.035352791	0.00056120767
0.043372084	0.034453758	0.00055330209
0.043502527	0.035345182	0.00055815480
0.043632970	0.036301869	0.00056450691
0.043763414	0.034907187	0.00055423106
0.043893857	0.035102004	0.00055338091
0.044024300	0.034868093	0.00055404896
0.044154743	0.035201378	0.00055376306
0.044285187	0.034514071	0.00054799231
0.044415630	0.035359972	0.00055668227
0.044546073	0.035210471	0.00054920204
0.044676516	0.034506445	0.00054621354
0.044806960	0.034492641	0.00054648284
0.044937403	0.035133826	0.00054988442
0.045067846	0.035577607	0.00055258161
0.045198289	0.034828362	0.00054504242
0.045328733	0.035067526	0.00054849400
0.045459176	0.035117713	0.00054825321
0.045589619	0.034284785	0.00054169984
0.045720062	0.035245125	0.00054650684
0.045850505	0.035400295	0.00054465701
0.045980949	0.035099192	0.00054578510
0.046111392	0.034906976	0.00054338752
0.046241835	0.036342091	0.00055347646
0.046372278	0.035137237	0.00054732101
0.046502722	0.035450681	0.00055587012
0.046633165	0.034352447	0.00055097345
0.046763608	0.034024829	0.00054994404
0.046894051	0.034354375	0.00055478696
0.047024495	0.034366263	0.00055993033
0.047154938	0.034784821	0.00056235878
0.047285381	0.034991789	0.00056494159
0.047415824	0.035098707	0.00056386062
0.047546267	0.034294616	0.00056564343
0.047676711	0.033279569	0.00055518810
0.047807154	0.034294645	0.00056461345
0.047937597	0.035436211	0.00057034420
0.048068040	0.034232127	0.00056618337
0.048198484	0.035306957	0.00057453596
0.048328927	0.035423668	0.00057648713
0.048459370	0.035219056	0.00057807841
0.048589813	0.034223639	0.00056816759
0.048720257	0.035632505	0.00058049288
0.048850700	0.034333953	0.00056929108
0.048981143	0.035028737	0.00057691264
0.049111586	0.033488492	0.00056720712
0.049242030	0.034819584	0.00057730253
0.049372473	0.035215831	0.00058260953
0.049502916	0.033756570	0.00056913542
0.049633359	0.035357481	0.00058398539
0.049763802	0.034643819	0.00057961086
0.049894246	0.033353956	0.00056955052
0.050024689	0.034360978	0.00057714067
0.050155132	0.034049871	0.00057333690
0.050285575	0.035125686	0.00058522813
0.050416019	0.034556730	0.00057783692
0.050546462	0.034500422	0.00058071566
0.050676905	0.033645374	0.00057290392
0.050807348	0.034226395	0.00058061792
0.050937792	0.035483171	0.00058760172
0.051068235	0.035534201	0.00059120176
0.051198678	0.034851208	0.00058319565
0.051329121	0.034477559	0.00058503552
0.051459565	0.033829300	0.00057706566
0.051590008	0.034997705	0.00058940248
0.051720451	0.033315858	0.00057420778
0.051850894	0.034768409	0.00058712058
0.051981337	0.034190859	0.00058093855
0.052111781	0.034352690	0.00058666192
0.052242224	0.035574168	0.00059167694
0.052372667	0.034290390	0.00058765333
0.052503110	0.034736111	0.00058802284
0.052633554	0.034888577	0.00058967897
0.052763997	0.033829151	0.00058180569
0.052894440	0.034518819	0.00058956940
0.053024883	0.034953563	0.00059158244
0.053155327	0.032886800	0.00057504527
0.053285770	0.034278128	0.00058372785
0.053416213	0.034585703	0.00058971129
0.053546656	0.033219737	0.00058117679
0.053677100	0.034328903	0.00058685849
0.053807543	0.033230987	0.00057848229
0.053937986	0.033399175	0.00058308604
0.054068429	0.035289897	0.00059530515
0.054198872	0.035104112	0.00059401413
0.054329316	0.033925181	0.00059017034
0.054459759	0.034360666	0.00059096214
0.054590202	0.034666791	0.00059189599
0.054720645	0.034512395	0.00059012030
0.054851089	0.034117297	0.00058948031
0.054981532	0.034694642	0.00059336709
0.055111975	0.034500989	0.00059417401
0.055242418	0.035228767	0.00059649278
0.055372862	0.033643747	0.00058603480
0.055503305	0.034413965	0.00059180589
0.055633748	0.034800815	0.00059529934
0.055764191	0.034376332	0.00059040689
0.055894635	0.034080909	0.00059301653
0.056025078	0.034645187	0.00059220775
0.056155521	0.034419290	0.00059638318
0.056285964	0.033555569	0.00058440625
0.056416407	0.033980282	0.00059202934
0.056546851	0.033911904	0.00059275136
0.056677294	0.035349615	0.00060119720
0.056807737	0.034108827	0.00059315924
0.056938180	0.034436819	0.00059310958
0.057068624	0.033990415	0.00058998110
0.057199067	0.033997757	0.00059502459
0.057329510	0.034689845	0.00059657075
0.057459953	0.034683953	0.00059700887
0.057590397	0.033656602	0.00059064673
0.057720840	0.034545877	0.00059812941
0.057851283	0.034376902	0.00059507537
0.057981726	0.034108671	0.00059200209
0.058112170	0.034018172	0.00058965765
0.058242613	0.033697453	0.00058957276
0.058373056	0.033444647	0.00058374523
0.058503499	0.033032063	0.00057796787
0.058633942	0.033464631	0.00058476756
0.058764386	0.034801049	0.00059150586
0.058894829	0.032614985	0.00057688611
0.059025272	0.033799950	0.00058176650
0.059155715	0.033359484	0.00057974607
0.059286159	0.034052585	0.00058437637
0.059416602	0.034338439	0.00058509744
0.059547045	0.034177388	0.00058430344
0.059677488	0.034480988	0.00058741394
0.059807932	0.034444796	0.00058210178
0.059938375	0.033868274	0.00058519382
0.060068818	0.034235832	0.00057878738
0.060199261	0.034451720	0.00058363345
0.060329705	0.034401779	0.00058005478
0.060460148	0.034141018	0.00057920132
0.060590591	0.033849254	0.00057406584
0.060721034	0.032957435	0.00056687813
0.060851477	0.034488701	0.00057978649
0.060981921	0.034816647	0.00058376518
0.061112364	0.034244191	0.00057426507
0.061242807	0.034098959	0.00057523869
0.061373250	0.033653177	0.00057147308
0.061503694	0.034093884	0.00057415936
0.061634137	0.033999443	0.00057256005
0.061764580	0.034032696	0.00057465188
0.061895023	0.033964456	0.00057070503
0.062025467	0.034417443	0.00057815695
0.062155910	0.033889097	0.00057081660
0.062286353	0.033542377	0.00056885062
0.062416796	0.033883839	0.00057226474
0.062547240	0.034272637	0.00057426854
0.062677683	0.034622790	0.00057749071
0.062808126	0.033014378	0.00056306500
0.062938569	0.033511770	0.00056672896
0.063069012	0.033983194	0.00057310430
0.063199456	0.034184236	0.00057179316
0.063329899	0.033316113	0.00056389042
0.063460342	0.032628731	0.00055842440
0.063590785	0.033334026	0.00056384933
0.063721229	0.032717535	0.00056178007
0.063851672	0.033953157	0.00056926095
0.063982115	0.033450299	0.00056273069
0.064112558	0.033465585	0.00056589770
0.064243002	0.033495579	0.00056382891
0.064373445	0.033668424	0.00056387525
0.064503888	0.033530987	0.00056605264
0.064634331	0.033728762	0.00056547959
0.064764774	0.033483219	0.00056354444
0.064895218	0.034136339	0.00056730423
0.065025661	0.033886177	0.00056756419
0.065156104	0.032934424	0.00055699545
0.065286547	0.034023416	0.00056645151
0.065416991	0.033078924	0.00056013650
0.065547434	0.033597480	0.00056323246
0.065677877	0.034002801	0.00056303261
0.065808320	0.033205392	0.00056070854
0.065938764	0.034771374	0.00056964103
0.066069207	0.033396788	0.00056227133
0.066199650	0.034509260	0.00056582198
0.066330093	0.033553025	0.00055947963
0.066460537	0.033004989	0.00055644567
0.066590980	0.034563299	0.00056794867
0.066721423	0.033647376	0.00056264468
0.066851866	0.033777961	0.00056056526
0.066982309	0.033463962	0.00055733487
0.067112753	0.032479806	0.00055201452
0.067243196	0.033218825	0.00055574568
0.067373639	0.032904593	0.00055634121
0.067504082	0.034051013	0.00056384608
0.067634526	0.033822833	0.00055694719
0.067764969	0.034089765	0.00056387344
0.067895412	0.033739267	0.00056009373
0.068025855	0.033440303	0.00055562592
0.068156299	0.033165512	0.00055560462
0.068286742	0.033637108	0.00055630666
0.068417185	0.033411470	0.00055458926
0.068547628	0.034001029	0.00056235494
0.068678072	0.033426561	0.00055322333
0.068808515	0.034994095	0.00056891520
0.068938958	0.033442776	0.00055345361
0.069069401	0.033954665	0.00055611544
0.069199844	0.033932941	0.00056270687
0.069330288	0.033483822	0.00055366383
0.069460731	0.033245674	0.00055182570
0.069591174	0.032909358	0.00055182915
0.069721617	0.033660905	0.00055440338
0.069852061	0.032960209	0.00055011068
0.069982504	0.032987113	0.00054573467
0.070112947	0.033666392	0.00055417780
0.070243390	0.033247506	0.00055252305
0.070373834	0.033093741	0.00054916416
0.070504277	0.033425686	0.00054944404
0.070634720	0.032987254	0.00055037721
0.070765163	0.032596653	0.00054243560
0.070895607	0.033781648	0.00055482209
0.071026050	0.032843972	0.00054389056
0.071156493	0.033642976	0.00055240942
0.071286936	0.033223262	0.00054834575
0.071417379	0.033321148	0.00054699709
0.071547823	0.033879204	0.00055154930
0.071678266	0.033236022	0.00055017172
0.071808709	0.033538474	0.00054699023
0.071939152	0.033202411	0.00054841881
0.072069596	0.034277323	0.00055260708
0.072200039	0.032949504	0.00054414899
0.072330482	0.033214091	0.00054817064
0.072460925	0.034502668	0.00055582416
0.072591369	0.032935013	0.00054397626
0.072721812	0.033369966	0.00054540656
0.072852255	0.032676276	0.00054315610
0.072982698	0.032460527	0.00054095675
0.073113142	0.032393994	0.00053895188
0.073243585	0.032379893	0.00053843085
0.073374028	0.032923564	0.00054328027
0.073504471	0.032330547	0.00053485662
0.073634914	0.033243538	0.00054580081
0.073765358	0.032615416	0.00053643193
0.073895801	0.033874321	0.00054955008
0.074026244	0.032845349	0.00054192318
0.074156687	0.033265052	0.00054054313
0.074287131	0.033486632	0.00054313800
0.074417574	0.034520488	0.00055500411
0.074548017	0.033586135	0.00054171997
0.074678460	0.033227975	0.00054360788
0.074808904	0.033336401	0.00054159674
0.074939347	0.033039337	0.00053914665
0.075069790	0.034469896	0.00055190229
0.075200233	0.033387965	0.00054042431
0.075330677	0.033062671	0.00054033563
0.075461120	0.032568407	0.00053873702
0.075591563	0.033723174	0.00054230111
0.075722006	0.034090894	0.00054625986
0.075852449	0.033960767	0.00054276617
0.075982893	0.033354810	0.00054073774
0.076113336	0.032953697	0.00053860296
0.076243779	0.033543978	0.00053919898
0.076374222	0.032875152	0.00053378818
0.076504666	0.032333763	0.00053388099
0.076635109	0.033624771	0.00053827185
0.076765552	0.034075542	0.00054437677
0.076895995	0.033075863	0.00053545703
0.077026439	0.033188107	0.00053570294
0.077156882	0.034171507	0.00054563470
0.077287325	0.033589994	0.00053730867
0.077417768	0.032472115	0.00053093757
0.077548212	0.033047592	0.00053546365
0.077678655	0.032960249	0.00053263027
0.077809098	0.032655271	0.00053258224
0.077939541	0.033249973	0.00053408166
0.078069984	0.032625259	0.00053267018
0.078200428	0.033286952	0.00053993595
0.078330871	0.032799776	0.00052866557
0.078461314	0.033027396	0.00053185442
0.078591757	0.032873786	0.00053237320
0.078722201	0.033517109	0.00053589796
0.078852644	0.033229821	0.00053183140
0.078983087	0.031824282	0.00052167434
0.079113530	0.032758321	0.00052866779
0.079243974	0.032960525	0.00053362677
0.079374417	0.033813696	0.00053548935
0.079504860	0.033263796	0.00053343108
0.079635303	0.033181083	0.00052896211
0.079765747	0.032218114	0.00052648548
0.079896190	0.032124636	0.00052487913
0.080026633	0.033379201	0.00053127536
0.080157076	0.032792949	0.00052704922
0.080287519	0.033449315	0.00053658156
0.080417963	0.033369485	0.00053005133
0.080548406	0.033124875	0.00053229206
0.080678849	0.032666914	0.00052403411
0.080809292	0.032438616	0.00052320549
0.080939736	0.033230832	0.00053076508
0.081070179	0.032482943	0.00052279346
0.081200622	0.031852584	0.00051895791
0.081331065	0.032391924	0.00052520386
0.081461509	0.032443369	0.00051901512
0.081591952	0.032405748	0.00052450766
0.081722395	0.033042982	0.00052476670
0.081852838	0.033202340	0.00052928843
0.081983281	0.032336036	0.00052291864
0.082113725	0.032779267	0.00052103504
0.082244168	0.033171823	0.00052814228
0.082374611	0.033192994	0.00052608449
0.082505054	0.032689476	0.00052163932
0.082635498	0.032674833	0.00052328693
0.082765941	0.033145778	0.00052514664
0.082896384	0.033172700	0.00052574010
0.083026827	0.032683102	0.00052514679
0.083157271	0.033152650	0.00052290932
0.083287714	0.033627919	0.00052970926
0.083418157	0.032127683	0.00051767250
0.083548600	0.032700650	0.00052098724
0.083679044	0.033502952	0.00052647475
0.083809487	0.032728513	0.00051824880
0.083939930	0.033331761	0.00052580293
0.084070373	0.033132705	0.00052477366
0.084200816	0.032635706	0.00051619353
0.084331260	0.033672529	0.00052758861
0.084461703	0.033325581	0.00052585839
0.084592146	0.032973443	0.00051933368
0.084722589	0.032496426	0.00051829152
0.084853033	0.033387075	0.00052294107
0.084983476	0.033202951	0.00052122247
0.085113919	0.032622897	0.00051799335
0.085244362	0.031713631	0.00050765956
0.085374806	0.032797118	0.00051862557
0.085505249	0.032554523	0.00051795461
0.085635692	0.032623703	0.00051779484
0.085766135	0.032603357	0.00051676628
0.085896579	0.033559055	0.00052105258
0.086027022	0.032170231	0.00051248530
0.086157465	0.033554365	0.00052419011
0.086287908	0.033033883	0.00051394110
0.086418351	0.032574448	0.00051717505
0.086548795	0.032642365	0.00051342415
0.086679238	0.032584243	0.00051454125
0.086809681	0.032801270	0.00051694995
0.086940124	0.032770408	0.00051276540
0.087070568	0.032899953	0.00051737289
0.087201011	0.032538667	0.00051306193
0.087331454	0.033754011	0.00052012442
0.087461897	0.032420419	0.00051362069
0.087592341	0.032794404	0.00051328617
0.087722784	0.032908616	0.00051601202
0.087853227	0.033608993	0.00052013604
0.087983670	0.032525453	0.00050930366
0.088114114	0.032396817	0.00051368358
0.088244557	0.033067905	0.00051271168
0.088375000	0.033368462	0.00051738560
0.088505443	0.033374527	0.00051901443
0.088635886	0.031820429	0.00050354738
0.088766330	0.032634595	0.00051049463
0.088896773	0.033144623	0.00051694562
0.089027216	0.032121360	0.00050315238
0.089157659	0.032930394	0.00051324254
0.089288103	0.031937304	0.00050672278
0.089418546	0.032828457	0.00050889613
0.089548989	0.032750630	0.00051272982
0.089679432	0.031251094	0.00049941033
0.089809876	0.031678400	0.00050178488
0.089940319	0.032883949	0.00051180254
0.090070762	0.032804510	0.00050588532
0.090201205	0.032974843	0.00051222330
0.090331649	0.032790864	0.00050810706
0.090462092	0.033028859	0.00051056213
0.090592535	0.032664522	0.00051114269
0.090722978	0.033757865	0.00051564390
0.090853421	0.032459942	0.00050843918
0.090983865	0.033258735	0.00051369853
0.091114308	0.032537968	0.00050327745
0.091244751	0.032936567	0.00050967902
0.091375194	0.031865532	0.00049991811
0.091505638	0.032783807	0.00050791829
0.091636081	0.032008461	0.00051229723
0.091766524	0.032593346	0.00052061288
0.091896967	0.032457318	0.00052298049
0.092027411	0.032726454	0.00052933592
0.092157854	0.032886805	0.00053388057
0.092288297	0.032697961	0.00053527063
0.092418740	0.033300169	0.00054076987
0.092549184	0.032524965	0.00053804711
0.092679627	0.032256339	0.00053937507
0.092810070	0.032205683	0.00053949966
0.092940513	0.031736728	0.00052964736
0.093070956	0.033019082	0.00053265438
0.093201400	0.032958080	0.00052873892
0.093331843	0.033090094	0.00052862122
0.093462286	0.032155624	0.00051883201
0.093592729	0.032746420	0.00052364605
0.093723173	0.032446528	0.00052178544
0.093853616	0.032841668	0.00052054102
0.093984059	0.032176773	0.00051750286
0.094114502	0.031893039	0.00050982855
0.094244946	0.032433338	0.00051644630
0.094375389	0.032582677	0.00051615053
0.094505832	0.032656275	0.00051500667
0.094636275	0.033062830	0.00051854784
0.094766719	0.032425721	0.00051349351
0.094897162	0.032478188	0.00050945726
0.095027605	0.032387283	0.00051293641
0.095158048	0.033345709	0.00051713602
0.095288491	0.032626005	0.00050951789
0.095418935	0.033611919	0.00052235116
0.095549378	0.032908772	0.00051189700
0.095679821	0.033022639	0.00051312550
0.095810264	0.032851346	0.00051214384
0.095940708	0.033299686	0.00051292367
0.096071151	0.033157448	0.00051822703
0.096201594	0.032619777	0.00050781896
0.096332037	0.032239566	0.00050329340
0.096462481	0.032495002	0.00050891803
0.096592924	0.032573976	0.00050506406
0.096723367	0.032617787	0.00050654922
0.096853810	0.032728112	0.00050710810
0.096984253	0.032242244	0.00050255051
0.097114697	0.033810916	0.00051581361
0.097245140	0.032669148	0.00050606516
0.097375583	0.032093195	0.00049966307
0.097506026	0.031735316	0.00050119481
0.097636470	0.032898239	0.00050625723
0.097766913	0.033032380	0.00050796400
0.097897356	0.032913903	0.00050472116
0.098027799	0.032444819	0.00050053087
0.098158243	0.032137691	0.00049701181
0.098288686	0.031995944	0.00049587144
0.098419129	0.033518285	0.00050452463
0.098549572	0.032464783	0.00049936022
0.098680016	0.032520831	0.00049373945
0.098810459	0.032428982	0.00049606766
0.098940902	0.033093841	0.00049660942
0.099071345	0.032239041	0.00049027416
0.099201788	0.032896993	0.00049637240
0.099332232	0.032996942	0.00049390657
0.099462675	0.033399962	0.00049897786
0.099593118	0.033928006	0.00050230312
0.099723561	0.032303345	0.00048892099
0.099854005	0.032803629	0.00049403657
0.099984448	0.033327113	0.00049566495
0.10011489	0.032414346	0.00049236861
0.10024533	0.033571753	0.00050220863
0.10037578	0.033132344	0.00049521543
0.10050622	0.032704856	0.00049562830
0.10063666	0.032847339	0.00049425229
0.10076711	0.032206092	0.00049051618
0.10089755	0.032354544	0.00049351566
0.10102799	0.031414674	0.00048534531
0.10115844	0.032868583	0.00049542911
0.10128888	0.032609265	0.00049703963
0.10141932	0.033040418	0.00049282226
0.10154977	0.032097244	0.00049026360
0.10168021	0.032418470	0.00049245210
0.10181065	0.032376431	0.00049024872
0.10194110	0.032927450	0.00049489545
0.10207154	0.032195675	0.00048725794
0.10220198	0.032101895	0.00048874209
0.10233243	0.031635150	0.00048590403
0.10246287	0.032882877	0.00049183333
0.10259331	0.032905981	0.00049376288
0.10272376	0.032969074	0.00049210556
0.10285420	0.032978578	0.00049324248
0.10298464	0.032065854	0.00048912032
0.10311509	0.032310043	0.00048669407
0.10324553	0.031684478	0.00048241217
0.10337597	0.032608516	0.00049303518
0.10350642	0.032123391	0.00048371233
0.10363686	0.031918671	0.00048405025
0.10376730	0.032375651	0.00048936300
0.10389774	0.032487821	0.00048801252
0.10402819	0.032870728	0.00049292061
0.10415863	0.033002664	0.00048965309
0.10428907	0.031668977	0.00048097663
0.10441952	0.032262464	0.00048856085
0.10454996	0.032188750	0.00048321214
0.10468040	0.032238388	0.00048423285
0.10481085	0.032373484	0.00048541485
0.10494129	0.032441813	0.00048709388
0.10507173	0.032364289	0.00048584113
0.10520218	0.032102084	0.00048011902
0.10533262	0.031718785	0.00048124081
0.10546306	0.032740650	0.00048816691
0.10559351	0.032410455	0.00048479101
0.10572395	0.032498601	0.00048506870
0.10585439	0.032273740	0.00048424632
0.10598484	0.031522970	0.00047814029
0.10611528	0.032344376	0.00048393856
0.10624572	0.032215486	0.00048147760
0.10637617	0.031745211	0.00048139324
0.10650661	0.032693317	0.00048585803
0.10663705	0.031514622	0.00047579003
0.10676750	0.032608279	0.00048451948
0.10689794	0.032263059	0.00048048012
0.10702838	0.032228181	0.00048134216
0.10715883	0.032654575	0.00048703474
0.10728927	0.032172325	0.00047841810
0.10741971	0.032172434	0.00048107789
0.10755016	0.032277760	0.00047954444
0.10768060	0.032172449	0.00047954878
0.10781104	0.032018490	0.00048000811
0.10794149	0.032385891	0.00047852766
0.10807193	0.032714676	0.00048500028
0.10820237	0.032891739	0.00048507889
0.10833281	0.032899222	0.00048392614
0.10846326	0.032032299	0.00049044804
0.10859370	0.032282061	0.00049452380
0.10872414	0.032436065	0.00050014322
0.10885459	0.032085098	0.00050052977
0.10898503	0.032557898	0.00050309878
0.10911547	0.032483348	0.00050943537
0.10924592	0.033216966	0.00051618205
0.10937636	0.032464970	0.00050808980
0.10950680	0.031799037	0.00051062337
0.10963725	0.033002813	0.00051940903
0.10976769	0.032827128	0.00051873358
0.10989813	0.031550846	0.00051380627
0.11002858	0.032500920	0.00051763919
0.11015902	0.032748736	0.00052548883
0.11028946	0.032152600	0.00052337913
0.11041991	0.031751567	0.00051899278
0.11055035	0.032068803	0.00052523458
0.11068079	0.031538999	0.00052198088
0.11081124	0.033062401	0.00053363777
0.11094168	0.032033139	0.00052963914
0.11107212	0.032181274	0.00052889110
0.11120257	0.032551199	0.00053686241
0.11133301	0.031957984	0.00053167440
0.11146345	0.032198861	0.00053520038
0.11159390	0.032074225	0.00053999291
0.11172434	0.031980619	0.00053610100
0.11185478	0.032076576	0.00053864848
0.11198523	0.031473035	0.00053386208
0.11211567	0.031695213	0.00053615955
0.11224611	0.033387549	0.00055019225
0.11237656	0.032663275	0.00054626136
0.11250700	0.031755944	0.00053972793
0.11263744	0.031977608	0.00054401918
0.11276788	0.031942519	0.00054123766
0.11289833	0.032540145	0.00055158632
0.11302877	0.031908193	0.00054612058
0.11315921	0.032173661	0.00054845675
0.11328966	0.032009011	0.00054335824
0.11342010	0.031503600	0.00052766777
0.11355054	0.032622085	0.00053236983
0.11368099	0.032920135	0.00053277287
0.11381143	0.032293090	0.00052135995
0.11394187	0.032750160	0.00052783598
0.11407232	0.031619463	0.00051450003
0.11420276	0.032680834	0.00052035129
0.11433320	0.032963597	0.00052334325
0.11446365	0.031745796	0.00050980856
0.11459409	0.033077740	0.00051726937
0.11472453	0.031439598	0.00050650292
0.11485498	0.031664691	0.00050538888
0.11498542	0.031585509	0.00050583488
0.11511586	0.031420562	0.00050274254
0.11524631	0.032810911	0.00051023225
0.11537675	0.032176555	0.00050717319
0.11550719	0.031716804	0.00049991009
0.11563764	0.032114878	0.00050520611
0.11576808	0.032048315	0.00050422339
0.11589852	0.031968350	0.00049830549
0.11602897	0.032042436	0.00050357684
0.11615941	0.031989393	0.00050053764
0.11628985	0.031391379	0.00049353707
0.11642030	0.032576145	0.00050432872
0.11655074	0.032176570	0.00049757159
0.11668118	0.032630640	0.00050194316
0.11681163	0.031406570	0.00049550245
0.11694207	0.031932579	0.00049368351
0.11707251	0.031590213	0.00049365729
0.11720295	0.032249639	0.00049677847
0.11733340	0.031791420	0.00049183897
0.11746384	0.032227548	0.00049676562
0.11759428	0.031760332	0.00048967710
0.11772473	0.032310946	0.00049485332
0.11785517	0.032480589	0.00049872956
0.11798561	0.031853229	0.00048765018
0.11811606	0.031449251	0.00048854013
0.11824650	0.032312665	0.00049213651
0.11837694	0.031490046	0.00048502936
0.11850739	0.032454377	0.00049233223
0.11863783	0.032738347	0.00049120602
0.11876827	0.031259087	0.00048150496
0.11889872	0.031788418	0.00048517999
0.11902916	0.032037525	0.00048462021
0.11915960	0.031817251	0.00048326968
0.11929005	0.032031281	0.00048190536
0.11942049	0.032016672	0.00048493233
0.11955093	0.031112324	0.00047493128
0.11968138	0.031771428	0.00047796231
0.11981182	0.031533347	0.00047715763
0.11994226	0.032230272	0.00048235092
0.12007271	0.031671730	0.00047620122
0.12020315	0.033617829	0.00048868487
0.12033359	0.031740287	0.00047546661
0.12046404	0.031375167	0.00047247331
0.12059448	0.032058266	0.00047791915
0.12072492	0.031062726	0.00046830255
0.12085537	0.031380181	0.00047132808
0.12098581	0.031777773	0.00047224396
0.12111625	0.032307740	0.00047495430
0.12124670	0.031890018	0.00047390905
0.12137714	0.032705896	0.00047523365
0.12150758	0.032106423	0.00047327926
0.12163802	0.032085253	0.00047235823
0.12176847	0.032091852	0.00046928991
0.12189891	0.031841055	0.00046976300
0.12202935	0.031738378	0.00046802064
0.12215980	0.031137976	0.00046358328
0.12229024	0.031754776	0.00046877647
0.12242068	0.030976125	0.00045936826
0.12255113	0.032100166	0.00046966726
0.12268157	0.032300784	0.00046900583
0.12281201	0.031966140	0.00046616143
0.12294246	0.031480759	0.00046370445
0.12307290	0.032042692	0.00046655139
0.12320334	0.032123481	0.00046600863
0.12333379	0.030969886	0.00045946676
0.12346423	0.031946633	0.00046417315
0.12359467	0.031629835	0.00046464289
0.12372512	0.031594716	0.00046351254
0.12385556	0.031465245	0.00045955733
0.12398600	0.031885744	0.00046668907
0.12411645	0.031704610	0.00046213704
0.12424689	0.031241452	0.00046061001
0.12437733	0.031927376	0.00046706975
0.12450778	0.031679880	0.00046064535
0.12463822	0.031409759	0.00046136659
0.12476866	0.031171216	0.00045760407
0.12489911	0.032863834	0.00046887243
0.12502955	0.031831828	0.00046384084
0.12515999	0.031742659	0.00046034407
0.12529044	0.031779890	0.00046033928
0.12542088	0.030604314	0.00045440691
0.12555132	0.031587201	0.00045775835
0.12568177	0.031996120	0.00046226672
0.12581221	0.030824031	0.00045394762
0.12594265	0.031934774	0.00045965539
0.12607309	0.031699851	0.00046157226
0.12620354	0.031905385	0.00045977748
0.12633398	0.031864269	0.00046047662
0.12646442	0.031724357	0.00046051181
0.12659487	0.032545004	0.00046159886
0.12672531	0.031044539	0.00045552020
0.12685575	0.031583505	0.00045613652
0.12698620	0.031844124	0.00046067713
0.12711664	0.032246884	0.00046213808
0.12724708	0.032435851	0.00046050064
0.12737753	0.031959766	0.00046251390
0.12750797	0.032081522	0.00045778809
0.12763841	0.030842213	0.00045050948
0.12776886	0.031607109	0.00045735990
0.12789930	0.032408706	0.00045858907
0.12802974	0.031417562	0.00045528869
0.12816019	0.032228399	0.00046043713
0.12829063	0.032386481	0.00045812910
0.12842107	0.031852395	0.00045659292
0.12855152	0.031232531	0.00045219589
0.12868196	0.031425559	0.00045369492
0.12881240	0.030893657	0.00044957521
0.12894285	0.032297598	0.00045774795
0.12907329	0.031438743	0.00045207445
0.12920373	0.032010800	0.00045705803
0.12933418	0.031726216	0.00045346788
0.12946462	0.031438851	0.00045287449
0.12959506	0.031580454	0.00045279954
0.12972551	0.032231789	0.00045613353
0.12985595	0.031717376	0.00045610360
0.12998639	0.031756689	0.00045181801
0.13011684	0.031598223	0.00045302277
0.13024728	0.031566693	0.00045267122
0.13037772	0.031868467	0.00045283297
0.13050816	0.031589503	0.00045126082
0.13063861	0.032477519	0.00045925318
0.13076905	0.032164191	0.00045401736
0.13089949	0.032280014	0.00045663102
0.13102994	0.030972921	0.00044625527
0.13116038	0.031630019	0.00045164229
0.13129082	0.032390340	0.00045584782
0.13142127	0.032400812	0.00045581768
0.13155171	0.031916912	0.00045239798
0.13168215	0.031179000	0.00044733154
0.13181260	0.031693656	0.00045005975
0.13194304	0.030982629	0.00044646928
0.13207348	0.032159632	0.00045339242
0.13220393	0.031797642	0.00045082494
0.13233437	0.031231750	0.00044808919
0.13246481	0.031830507	0.00045083341
0.13259526	0.031464564	0.00044901073
0.13272570	0.032046094	0.00045131345
0.13285614	0.032311704	0.00045322182
0.13298659	0.031708358	0.00045054202
0.13311703	0.031717247	0.00044838387
0.13324747	0.031824489	0.00045002159
0.13337792	0.031003882	0.00044359287
0.13350836	0.032099468	0.00045137272
0.13363880	0.031407038	0.00044594230
0.13376925	0.031815871	0.00044737769
0.13389969	0.031944466	0.00045026463
0.13403013	0.031904238	0.00045051306
0.13416058	0.031328280	0.00044246825
0.13429102	0.031318190	0.00044603937
0.13442146	0.031791629	0.00044629499
0.13455191	0.030762913	0.00043919426
0.13468235	0.030819272	0.00044403998
0.13481279	0.031400378	0.00044372185
0.13494323	0.032625246	0.00045357517
0.13507368	0.032105632	0.00044939462
0.13520412	0.030074375	0.00043394858
0.13533456	0.031249213	0.00044383551
0.13546501	0.031609491	0.00044404462
0.13559545	0.031158811	0.00044136170
0.13572589	0.031807710	0.00044785687
0.13585634	0.031335055	0.00043924713
0.13598678	0.032143968	0.00044895370
0.13611722	0.032044926	0.00044620790
0.13624767	0.031702185	0.00044391342
0.13637811	0.031512301	0.00044389077
0.13650855	0.031890887	0.00044490355
0.13663900	0.031925573	0.00044576114
0.13676944	0.031346055	0.00044242509
0.13689988	0.032310221	0.00044589599
0.13703033	0.031832423	0.00044511852
0.13716077	0.031699398	0.00044429643
0.13729121	0.031782594	0.00044298445
0.13742166	0.031288977	0.00043948321
0.13755210	0.032088788	0.00044393560
0.13768254	0.032005931	0.00044556318
0.13781299	0.031837881	0.00044534631
0.13794343	0.031812955	0.00044105062
0.13807387	0.031829247	0.00044453383
0.13820432	0.031547393	0.00044089575
0.13833476	0.032143086	0.00044321671
0.13846520	0.032329428	0.00044750599
0.13859565	0.031053795	0.00043704737
0.13872609	0.032164526	0.00044420846
0.13885653	0.031701880	0.00044200665
0.13898698	0.031616130	0.00043885247
0.13911742	0.031260732	0.00043717051
0.13924786	0.031622118	0.00043942530
0.13937830	0.032333806	0.00044524301
0.13950875	0.031078143	0.00043667356
0.13963919	0.031504312	0.00043819384
0.13976963	0.031362445	0.00043748882
0.13990008	0.031173682	0.00043822008
0.14003052	0.031247968	0.00043598604
0.14016096	0.032701808	0.00044802060
0.14029141	0.032353042	0.00044115744
0.14042185	0.031159142	0.00043503800
0.14055229	0.031984434	0.00044245566
0.14068274	0.032034404	0.00043936138
0.14081318	0.031477723	0.00043794879
0.14094362	0.031814806	0.00043901452
0.14107407	0.031228639	0.00043405011
0.14120451	0.031062482	0.00043527891
0.14133495	0.031543564	0.00043545791
0.14146540	0.030865081	0.00043230106
0.14159584	0.030900138	0.00043499476
0.14172628	0.031427612	0.00043381143
0.14185673	0.032151447	0.00044131329
0.14198717	0.031865139	0.00043706532
0.14211761	0.031351669	0.00043274155
0.14224806	0.031421119	0.00043585646
0.14237850	0.031672400	0.00043269148
0.14250894	0.031075870	0.00043219275
0.14263939	0.031452624	0.00043555189
0.14276983	0.032438332	0.00043884663
0.14290027	0.031876367	0.00043775001
0.14303072	0.031526707	0.00043253177
0.14316116	0.031663986	0.00043525405
0.14329160	0.030872143	0.00043076690
0.14342205	0.032023030	0.00043482366
0.14355249	0.031888957	0.00043473070
0.14368293	0.031212828	0.00043221546
0.14381337	0.031064512	0.00042713463
0.14394382	0.030907343	0.00043003890
0.14407426	0.031307035	0.00042924272
0.14420470	0.030168067	0.00042377270
0.14433515	0.031544613	0.00043406892
0.14446559	0.031422500	0.00043016818
0.14459603	0.031646129	0.00043117430
0.14472648	0.031650209	0.00043371207
0.14485692	0.031736564	0.00043110369
0.14498736	0.032247508	0.00043636050
0.14511781	0.031562733	0.00042974040
0.14524825	0.032020512	0.00043534541
0.14537869	0.030862366	0.00042669568
0.14550914	0.031299128	0.00042757136
0.14563958	0.030715963	0.00042705911
0.14577002	0.031164218	0.00042756079
0.14590047	0.031338769	0.00042905283
0.14603091	0.030705038	0.00042642392
0.14616135	0.031127335	0.00042627144
0.14629180	0.031142590	0.00042839582
0.14642224	0.031415187	0.00043180764
0.14655268	0.031207672	0.00042737374
0.14668313	0.031287731	0.00042886696
0.14681357	0.031453960	0.00042965878
0.14694401	0.031950354	0.00043141734
0.14707446	0.030940274	0.00042694652
0.14720490	0.031837258	0.00043026639
0.14733534	0.030528580	0.00042494909
0.14746579	0.032274968	0.00043491159
0.14759623	0.031190001	0.00042716905
0.14772667	0.031408627	0.00042800544
0.14785712	0.031138491	0.00042592366
0.14798756	0.031538305	0.00042927146
0.14811800	0.030824482	0.00042420910
0.14824844	0.031330932	0.00042723791
0.14837889	0.031574559	0.00042996136
0.14850933	0.031048389	0.00042531202
0.14863977	0.031784092	0.00042786157
0.14877022	0.031074033	0.00042663954
0.14890066	0.030615445	0.00042196819
0.14903110	0.031306549	0.00042632366
0.14916155	0.031252316	0.00042695760
0.14929199	0.031987252	0.00042863812
0.14942243	0.031778318	0.00042948577
0.14955288	0.030991817	0.00042450389
0.14968332	0.030161296	0.00041614670
0.14981376	0.031383751	0.00042614338
0.14994421	0.031252809	0.00042282703
0.15007465	0.031531769	0.00042638062
0.15020509	0.031254476	0.00042649638
0.15033554	0.031524569	0.00042429363
0.15046598	0.031175762	0.00042580161
0.15059642	0.030980438	0.00042191231
0.15072687	0.031317565	0.00042391463
0.15085731	0.031569828	0.00042760816
0.15098775	0.031683432	0.00042593972
0.15111820	0.031674038	0.00042820810
0.15124864	0.031551465	0.00042700023
0.15137908	0.030579559	0.00041777567
0.15150953	0.031991776	0.00043002046
0.15163997	0.031324323	0.00042263047
0.15177041	0.031131305	0.00042282568
0.15190086	0.031470307	0.00042622348
0.15203130	0.031842464	0.00042566546
0.15216174	0.030964138	0.00042247030
0.15229219	0.031413229	0.00042514591
0.15242263	0.031931883	0.00042572443
0.15255307	0.030497194	0.00041893120
0.15268351	0.031386638	0.00042245669
0.15281396	0.030898042	0.00041908541
0.15294440	0.031487022	0.00042479547
0.15307484	0.031038650	0.00042033407
0.15320529	0.030788052	0.00041756539
0.15333573	0.030917424	0.00041955042
0.15346617	0.031241961	0.00042065525
0.15359662	0.030321562	0.00041576058
0.15372706	0.031214796	0.00042070665
0.15385750	0.031137099	0.00041961037
0.15398795	0.031580002	0.00042304903
0.15411839	0.031640501	0.00042254951
0.15424883	0.031223723	0.00041868767
0.15437928	0.030737313	0.00041682643
0.15450972	0.030614622	0.00041577179
0.15464016	0.031419563	0.00042167848
0.15477061	0.030800706	0.00041719760
0.15490105	0.031054098	0.00041740558
0.15503149	0.031172215	0.00041916071
0.15516194	0.031827710	0.00042249335
0.15529238	0.031412633	0.00042090208
0.15542282	0.030512566	0.00041434761
0.15555327	0.031032983	0.00041754120
0.15568371	0.031490274	0.00042070147
0.15581415	0.031628864	0.00042183418
0.15594460	0.031382437	0.00041858686
0.15607504	0.031300497	0.00041736361
0.15620548	0.030975763	0.00041645058
0.15633593	0.030870363	0.00041517932
0.15646637	0.031652478	0.00041955902
0.15659681	0.030948758	0.00041675867
0.15672726	0.031107855	0.00041586969
0.15685770	0.030664441	0.00041356038
0.15698814	0.030493117	0.00041197081
0.15711858	0.030790187	0.00041293426
0.15724903	0.030781102	0.00041447898
0.15737947	0.031318734	0.00041766791
0.15750991	0.030788235	0.00041265121
0.15764036	0.031482169	0.00041963825
0.15777080	0.031678605	0.00041911161
0.15790124	0.031216314	0.00041386761
0.15803169	0.031645171	0.00041859192
0.15816213	0.031307251	0.00041578042
0.15829257	0.031463183	0.00041555211
0.15842302	0.031695633	0.00041882137
0.15855346	0.031224187	0.00041491732
0.15868390	0.031234365	0.00041718584
0.15881435	0.031429665	0.00041843262
0.15894479	0.031690194	0.00041863685
0.15907523	0.030659079	0.00041086742
0.15920568	0.030957520	0.00041301628
0.15933612	0.030933570	0.00041311422
0.15946656	0.031842058	0.00041683959
0.15959701	0.029857806	0.00040565444
0.15972745	0.031059418	0.00041458531
0.15985789	0.031056447	0.00041391994
0.15998834	0.031007981	0.00041182419
0.16011878	0.030747260	0.00041125637
0.16024922	0.030918068	0.00041134866
0.16037967	0.031280995	0.00041551650
0.16051011	0.030673463	0.00041112752
0.16064055	0.031702769	0.00041530563
0.16077100	0.031307836	0.00041409092
0.16090144	0.031351998	0.00041585464
0.16103188	0.030976461	0.00041123764
0.16116233	0.030685652	0.00040973976
0.16129277	0.031227048	0.00041204357
0.16142321	0.030934385	0.00040957756
0.16155365	0.031005735	0.00041030668
0.16168410	0.031339733	0.00041194332
0.16181454	0.031344276	0.00041310201
0.16194498	0.030279656	0.00040618712
0.16207543	0.030755860	0.00040822242
0.16220587	0.031539394	0.00041283660
0.16233631	0.030733277	0.00040639229
0.16246676	0.031077425	0.00041130182
0.16259720	0.031336254	0.00041199678
0.16272764	0.031631319	0.00041155491
0.16285809	0.031263153	0.00041144363
0.16298853	0.031273423	0.00041129627
0.16311897	0.031136232	0.00040892693
0.16324942	0.030942927	0.00041035048
0.16337986	0.030804945	0.00040769008
0.16351030	0.031548830	0.00041286049
0.16364075	0.031651452	0.00041333597
0.16377119	0.031039046	0.00040683370
0.16390163	0.030919561	0.00040934908
0.16403208	0.030541225	0.00040621111
0.16416252	0.031231931	0.00040955920
0.16429296	0.031745204	0.00041468395
0.16442341	0.030473450	0.00040316504
0.16455385	0.031473086	0.00041176986
0.16468429	0.030237528	0.00040425295
0.16481474	0.030461684	0.00040308597
0.16494518	0.032046049	0.00041509798
0.16507562	0.032119925	0.00041313265
0.16520607	0.030477317	0.00040372145
0.16533651	0.030904606	0.00040819801
0.16546695	0.031178814	0.00040725642
0.16559740	0.030777269	0.00040622083
0.16572784	0.030820424	0.00040503748
0.16585828	0.031348770	0.00040811416
0.16598872	0.030691872	0.00040581084
0.16611917	0.031686584	0.00041091662
0.16624961	0.031247955	0.00040802940
0.16638005	0.031164182	0.00040821733
0.16651050	0.030864716	0.00040405232
0.16664094	0.031561542	0.00041026557
0.16677138	0.030939085	0.00040563948
0.16690183	0.030719112	0.00040313101
0.16703227	0.030675754	0.00040383786
0.16716271	0.031023336	0.00040391775
0.16729316	0.030916074	0.00040528853
0.16742360	0.030365150	0.00040213662
0.16755404	0.030650134	0.00040196631
0.16768449	0.030709348	0.00040299624
0.16781493	0.030804399	0.00040222292
0.16794537	0.030742591	0.00040342350
0.16807582	0.031225077	0.00040639081
0.16820626	0.031092299	0.00040323196
0.16833670	0.031095681	0.00040546322
0.16846715	0.031049606	0.00040458056
0.16859759	0.031233490	0.00040430950
0.16872803	0.030252374	0.00040033025
0.16885848	0.031168669	0.00040472782
0.16898892	0.030914445	0.00040274047
0.16911936	0.031318938	0.00040748574
0.16924981	0.031384691	0.00040539246
0.16938025	0.031114995	0.00040331531
0.16951069	0.030929920	0.00040383773
0.16964114	0.030582810	0.00040156257
0.16977158	0.030637608	0.00040130489
0.16990202	0.030579949	0.00039857217
0.17003247	0.030386173	0.00039888807
0.17016291	0.030772885	0.00040138356
0.17029335	0.031556933	0.00040442746
0.17042379	0.031214331	0.00040374029
0.17055424	0.031117191	0.00040262067
0.17068468	0.031382007	0.00040400337
0.17081512	0.031044384	0.00040272606
0.17094557	0.030735181	0.00039973046
0.17107601	0.030720198	0.00040034948
0.17120645	0.030217622	0.00039905458
0.17133690	0.030718978	0.00039969655
0.17146734	0.031124161	0.00040144516
0.17159778	0.031820578	0.00040463171
0.17172823	0.030790487	0.00039908138
0.17185867	0.030400145	0.00039917679
0.17198911	0.030305592	0.00039448318
0.17211956	0.030462881	0.00039771403
0.17225000	0.030758443	0.00039881148
0.17238044	0.030594377	0.00039708660
0.17251089	0.031134581	0.00040195197
0.17264133	0.029900235	0.00039336602
0.17277177	0.030527244	0.00039773029
0.17290222	0.030562118	0.00039833899
0.17303266	0.031574186	0.00040145636
0.17316310	0.031474484	0.00040265015
0.17329355	0.031171887	0.00040081791
0.17342399	0.030521943	0.00039639521
0.17355443	0.030851918	0.00039830962
0.17368488	0.031119630	0.00039848614
0.17381532	0.030032854	0.00039442410
0.17394576	0.030453571	0.00039604284
0.17407621	0.031080583	0.00039812298
0.17420665	0.030614534	0.00039669878
0.17433709	0.030671084	0.00039665558
0.17446753	0.030808480	0.00039794015
0.17459798	0.030765644	0.00039752830
0.17472842	0.030568655	0.00039586977
0.17485886	0.030962192	0.00039902162
0.17498931	0.030597027	0.00039627802
0.17511975	0.030996298	0.00039593527
0.17525019	0.030764662	0.00039634598
0.17538064	0.031574339	0.00040072748
0.17551108	0.031024218	0.00039819666
0.17564152	0.030508724	0.00039448598
0.17577197	0.030979511	0.00039662289
0.17590241	0.031249560	0.00039954466
0.17603285	0.030555548	0.00039461417
0.17616330	0.030413727	0.00039248023
0.17629374	0.030965037	0.00039754362
0.17642418	0.031102572	0.00039671725
0.17655463	0.029857961	0.00039117682
0.17668507	0.030962700	0.00039697868
0.17681551	0.030639326	0.00039437450
0.17694596	0.030192701	0.00039192070
0.17707640	0.029783914	0.00038938359
0.17720684	0.030758268	0.00039328356
0.17733729	0.030692182	0.00039503379
0.17746773	0.030970132	0.00039397267
0.17759817	0.030114606	0.00039036692
0.17772862	0.030389812	0.00039297324
0.17785906	0.030756764	0.00039243978
0.17798950	0.030992275	0.00039537204
0.17811995	0.030967977	0.00039460103
0.17825039	0.030768967	0.00039256549
0.17838083	0.030242995	0.00039204808
0.17851128	0.030776822	0.00039229939
0.17864172	0.030636845	0.00039272445
0.17877216	0.030432258	0.00039187790
0.17890260	0.030585077	0.00039160105
0.17903305	0.030753147	0.00039449033
0.17916349	0.030820728	0.00039256242
0.17929393	0.029884064	0.00038734597
0.17942438	0.030846976	0.00039305921
0.17955482	0.030509805	0.00039042903
0.17968526	0.031080313	0.00039441886
0.17981571	0.030160417	0.00038948077
0.17994615	0.031206128	0.00039288965
0.18007659	0.030095956	0.00039053178
0.18020704	0.031532871	0.00039569303
0.18033748	0.030356568	0.00038827271
0.18046792	0.031348272	0.00039625846
0.18059837	0.030257083	0.00038814428
0.18072881	0.030579561	0.00038992104
0.18085925	0.030453149	0.00038914159
0.18098970	0.031109988	0.00039188400
0.18112014	0.030243666	0.00038979118
0.18125058	0.030722467	0.00039032382
0.18138103	0.030834348	0.00039129194
0.18151147	0.030904021	0.00039273400
0.18164191	0.031332130	0.00039296551
0.18177236	0.030786028	0.00039164473
0.18190280	0.030652070	0.00038977867
0.18203324	0.031143607	0.00039145898
0.18216369	0.029906907	0.00039389136
0.18229413	0.030661060	0.00039876432
0.18242457	0.030769943	0.00040416955
0.18255502	0.030832847	0.00040727284
0.18268546	0.030529496	0.00040593452
0.18281590	0.030794640	0.00040891506
0.18294635	0.030891770	0.00041089307
0.18307679	0.029923266	0.00040706209
0.18320723	0.029849820	0.00041073772
0.18333767	0.030944827	0.00041445927
0.18346812	0.030788013	0.00041848787
0.18359856	0.030210127	0.00041446379
0.18372900	0.031170893	0.00042116846
0.18385945	0.030680066	0.00042013157
0.18398989	0.030425698	0.00041751905
0.18412033	0.030738953	0.00042240665
0.18425078	0.030796850	0.00042601802
0.18438122	0.030611417	0.00042261705
0.18451166	0.030896506	0.00042525426
0.18464211	0.030493984	0.00042569985
0.18477255	0.030826407	0.00042851146
0.18490299	0.029772653	0.00042461591
0.18503344	0.030471163	0.00042550822
0.18516388	0.030935986	0.00043281327
0.18529432	0.029790693	0.00042574190
0.18542477	0.031080291	0.00043476158
0.18555521	0.031260468	0.00043848890
0.18568565	0.030460322	0.00043070333
0.18581610	0.030227105	0.00043100972
0.18594654	0.030396534	0.00043296250
0.18607698	0.030193168	0.00043161053
0.18620743	0.030309833	0.00043583940
0.18633787	0.030434600	0.00043908364
0.18646831	0.029894805	0.00043171029
0.18659876	0.030098476	0.00043532110
0.18672920	0.030657671	0.00043968546
0.18685964	0.030605233	0.00043961413
0.18699009	0.030288936	0.00043902770
0.18712053	0.031018802	0.00043294466
0.18725097	0.030065047	0.00042513880
0.18738142	0.030312860	0.00042300399
0.18751186	0.030123251	0.00041962924
0.18764230	0.030389213	0.00042105267
0.18777274	0.030643139	0.00042013446
0.18790319	0.030209121	0.00041530491
0.18803363	0.030038068	0.00041401296
0.18816407	0.030744468	0.00041352769
0.18829452	0.030881364	0.00041645741
0.18842496	0.030589762	0.00041352197
0.18855540	0.030061371	0.00040740243
0.18868585	0.031153837	0.00041502768
0.18881629	0.030794685	0.00040912651
0.18894673	0.030660793	0.00040948473
0.18907718	0.030669088	0.00040840042
0.18920762	0.030260905	0.00040493920
0.18933806	0.030003384	0.00040080130
0.18946851	0.030375542	0.00040313392
0.18959895	0.029812312	0.00039966418
0.18972939	0.030916765	0.00040560052
0.18985984	0.030769092	0.00040302277
0.18999028	0.030963181	0.00040387374
0.19012072	0.030615172	0.00040210611
0.19025117	0.030210672	0.00039652473
0.19038161	0.031095056	0.00040360417
0.19051205	0.030620592	0.00039908391
0.19064250	0.030933191	0.00040096914
0.19077294	0.030513422	0.00039959002
0.19090338	0.030312158	0.00039486089
0.19103383	0.031190034	0.00040042378
0.19116427	0.031282621	0.00039933850
0.19129471	0.030273059	0.00039283367
0.19142516	0.030713007	0.00039724487
0.19155560	0.030776054	0.00039283812
0.19168604	0.030194839	0.00039157323
0.19181649	0.030553966	0.00039378852
0.19194693	0.030847088	0.00039377175
0.19207737	0.030594751	0.00039281376
0.19220781	0.030746902	0.00039068023
0.19233826	0.031402506	0.00039649576
0.19246870	0.031082472	0.00039374992
0.19259914	0.031068702	0.00039119416
0.19272959	0.030688691	0.00039162653
0.19286003	0.030763947	0.00039113246
0.19299047	0.030728823	0.00038875360
0.19312092	0.030757365	0.00038872528
0.19325136	0.030490507	0.00038861738
0.19338180	0.030296504	0.00038700993
0.19351225	0.030776607	0.00039076119
0.19364269	0.029890486	0.00038340678
0.19377313	0.030046615	0.00038548645
0.19390358	0.030108140	0.00038614052
0.19403402	0.030567977	0.00038601076
0.19416446	0.030478007	0.00038765958
0.19429491	0.030529039	0.00038652656
0.19442535	0.030735007	0.00038733378
0.19455579	0.030337030	0.00038635412
0.19468624	0.030062859	0.00038221485
0.19481668	0.030855036	0.00038975993
0.19494712	0.030429936	0.00038545680
0.19507757	0.029769262	0.00038111441
0.19520801	0.031590001	0.00039191694
0.19533845	0.030664861	0.00038578576
0.19546890	0.030298161	0.00038545523
0.19559934	0.030281447	0.00038535814
0.19572978	0.030721601	0.00038574415
0.19586023	0.030257370	0.00038451832
0.19599067	0.030647908	0.00038538465
0.19612111	0.031116412	0.00038651553
0.19625156	0.030187680	0.00038548595
0.19638200	0.029631342	0.00037774422
0.19651244	0.030183335	0.00038353189
0.19664288	0.030698388	0.00038501715
0.19677333	0.030591608	0.00038310709
0.19690377	0.030904453	0.00038636242
0.19703421	0.030970040	0.00038632851
0.19716466	0.030553466	0.00038410788
0.19729510	0.031070480	0.00038690726
0.19742554	0.031188046	0.00038570135
0.19755599	0.030428421	0.00038366734
0.19768643	0.030848554	0.00038571251
0.19781687	0.030249171	0.00038002434
0.19794732	0.029904257	0.00037978315
0.19807776	0.030297477	0.00038026517
0.19820820	0.030320264	0.00038182896
0.19833865	0.030314245	0.00038147722
0.19846909	0.029929707	0.00037774517
0.19859953	0.030104999	0.00038037943
0.19872998	0.030734738	0.00038364627
0.19886042	0.030290012	0.00037896271
0.19899086	0.030522572	0.00038258909
0.19912131	0.029999959	0.00037794053
0.19925175	0.030207033	0.00038079703
0.19938219	0.031093174	0.00038478502
0.19951264	0.030575857	0.00038015538
0.19964308	0.030764043	0.00038206410
0.19977352	0.030463079	0.00038064831
0.19990397	0.030186460	0.00037858384
0.20003441	0.030371146	0.00038084220
0.20016485	0.030474638	0.00037937148
0.20029530	0.030681749	0.00038197748
0.20042574	0.031125420	0.00038408803
0.20055618	0.029785329	0.00037533203
0.20068663	0.030381574	0.00038006099
0.20081707	0.029430779	0.00037375311
0.20094751	0.030971443	0.00038199146
0.20107795	0.029680326	0.00037562684
0.20120840	0.030228728	0.00037722825
0.20133884	0.030822596	0.00038204726
0.20146928	0.030473031	0.00037957417
0.20159973	0.029878576	0.00037608373
0.20173017	0.030848526	0.00038103977
0.20186061	0.030706941	0.00037854153
0.20199106	0.030023107	0.00037688835
0.20212150	0.030994740	0.00038236974
0.20225194	0.029781888	0.00037396977
0.20238239	0.030386581	0.00037788384
0.20251283	0.030408877	0.00037699528
0.20264327	0.030565124	0.00037791468
0.20277372	0.030128957	0.00037672529
0.20290416	0.030243588	0.00037663231
0.20303460	0.029954152	0.00037509443
0.20316505	0.030369738	0.00037639087
0.20329549	0.030639387	0.00037712478
0.20342593	0.030144357	0.00037577813
0.20355638	0.030397803	0.00037660082
0.20368682	0.029479813	0.00037051226
0.20381726	0.030531552	0.00037800472
0.20394771	0.030297458	0.00037294823
0.20407815	0.030338983	0.00037625667
0.20420859	0.029647500	0.00037210842
0.20433904	0.030101686	0.00037194990
0.20446948	0.030263527	0.00037475478
0.20459992	0.030076338	0.00037221951
0.20473037	0.029921444	0.00037061808
0.20486081	0.030573009	0.00037579834
0.20499125	0.030490894	0.00037406462
0.20512170	0.029828005	0.00037174030
0.20525214	0.029879603	0.00037166142
0.20538258	0.030305431	0.00037310909
0.20551302	0.030445583	0.00037376226
0.20564347	0.029767873	0.00036964193
0.20577391	0.030545110	0.00037517952
0.20590435	0.029899261	0.00037123687
0.20603480	0.030163900	0.00037143195
0.20616524	0.030361858	0.00037292338
0.20629568	0.030235762	0.00037240710
0.20642613	0.029365109	0.00036651948
0.20655657	0.030244665	0.00037401375
0.20668701	0.029928577	0.00036978170
0.20681746	0.029352501	0.00036744704
0.20694790	0.029628974	0.00037030954
0.20707834	0.030010649	0.00036994107
0.20720879	0.029785519	0.00037001859
0.20733923	0.030096397	0.00037188200
0.20746967	0.030749605	0.00037381182
0.20760012	0.030301466	0.00037315062
0.20773056	0.030383351	0.00037029418
0.20786100	0.030234469	0.00037312892
0.20799145	0.030469069	0.00037311441
0.20812189	0.030629337	0.00037300412
0.20825233	0.030147029	0.00036981392
0.20838278	0.030368762	0.00037154861
0.20851322	0.030187841	0.00037023021
0.20864366	0.030332352	0.00037335311
0.20877411	0.029994369	0.00036879203
0.20890455	0.030556778	0.00037226486
0.20903499	0.030147026	0.00036991007
0.20916544	0.029670792	0.00036718169
0.20929588	0.030185127	0.00037174796
0.20942632	0.029548650	0.00036525147
0.20955677	0.029528904	0.00036661201
0.20968721	0.030235770	0.00037020492
0.20981765	0.030668357	0.00037145844
0.20994809	0.030050384	0.00036903649
0.21007854	0.029744657	0.00036711008
0.21020898	0.030694035	0.00037130040
0.21033942	0.029998732	0.00036924273
0.21046987	0.030146404	0.00036811155
0.21060031	0.030249323	0.00037109202
0.21073075	0.029925588	0.00036773733
0.21086120	0.029774658	0.00036750478
0.21099164	0.030047978	0.00036799457
0.21112208	0.029983657	0.00036721966
0.21125253	0.029637768	0.00036450622
0.21138297	0.030108708	0.00036974763
0.21151341	0.030192403	0.00036736876
0.21164386	0.030649051	0.00037115203
0.21177430	0.030142478	0.00036724360
0.21190474	0.029585924	0.00036608718
0.21203519	0.029589369	0.00036585237
0.21216563	0.030017298	0.00036690884
0.21229607	0.030340471	0.00036883468
0.21242652	0.029434227	0.00036559326
0.21255696	0.029964417	0.00036510362
0.21268740	0.030952085	0.00037309724
0.21281785	0.030434254	0.00036772876
0.21294829	0.029958003	0.00036684301
0.21307873	0.029700773	0.00036515527
0.21320918	0.029555421	0.00036398952
0.21333962	0.029503186	0.00036284722
0.21347006	0.030023976	0.00036886623
0.21360051	0.030197571	0.00036592959
0.21373095	0.029821941	0.00036503317
0.21386139	0.029392750	0.00036131492
0.21399184	0.029994641	0.00036533568
0.21412228	0.029759953	0.00036526499
0.21425272	0.030442818	0.00036652163
0.21438316	0.029757331	0.00036354456
0.21451361	0.030075068	0.00036656420
0.21464405	0.029960696	0.00036297571
0.21477449	0.030075843	0.00036516043
0.21490494	0.029987144	0.00036473568
0.21503538	0.030799287	0.00036927737
0.21516582	0.029691440	0.00036374422
0.21529627	0.030221273	0.00036354351
0.21542671	0.029964439	0.00036393266
0.21555715	0.029881289	0.00036390682
0.21568760	0.030545934	0.00036727468
0.21581804	0.029919057	0.00036383382
0.21594848	0.029865684	0.00036295925
0.21607893	0.030094084	0.00036410634
0.21620937	0.030096639	0.00036501543
0.21633981	0.029964189	0.00036253641
0.21647026	0.029968070	0.00036331137
0.21660070	0.028930858	0.00035805558
0.21673114	0.029785975	0.00036196943
0.21686159	0.030263342	0.00036466607
0.21699203	0.030204802	0.00036325002
0.21712247	0.030034313	0.00036466102
0.21725292	0.029548203	0.00036333166
0.21738336	0.029657086	0.00035939244
0.21751380	0.029937908	0.00036162868
0.21764425	0.030317349	0.00036488654
0.21777469	0.029117511	0.00035909335
0.21790513	0.029371256	0.00036041488
0.21803558	0.029506943	0.00035885672
0.21816602	0.030141553	0.00036390622
0.21829646	0.030171055	0.00036318538
0.21842691	0.029849304	0.00036052865
0.21855735	0.030200513	0.00036430544
0.21868779	0.029593172	0.00036022670
0.21881823	0.029719113	0.00036006138
0.21894868	0.030418346	0.00036412849
0.21907912	0.030245159	0.00036174884
0.21920956	0.030570171	0.00036567817
0.21934001	0.029833838	0.00036075377
0.21947045	0.030067232	0.00036119479
0.21960089	0.030056480	0.00036151343
0.21973134	0.029894737	0.00035961091
0.21986178	0.029456084	0.00035805066
0.21999222	0.030363654	0.00036404054
0.22012267	0.030055808	0.00035963427
0.22025311	0.029456453	0.00035884124
0.22038355	0.029241049	0.00035438703
0.22051400	0.029651353	0.00035868989
0.22064444	0.029798015	0.00036002797
0.22077488	0.029829094	0.00035833692
0.22090533	0.030204658	0.00036212854
0.22103577	0.029467317	0.00035654723
0.22116621	0.029837987	0.00035781349
0.22129666	0.029749539	0.00035850243
0.22142710	0.029473512	0.00035688400
0.22155754	0.030095082	0.00035947477
0.22168799	0.029240173	0.00035621033
0.22181843	0.029765143	0.00035677108
0.22194887	0.029579274	0.00035835716
0.22207932	0.030505123	0.00036137877
0.22220976	0.029906463	0.00035779485
0.22234020	0.029837537	0.00035931067
0.22247065	0.029816032	0.00035763019
0.22260109	0.029687695	0.00035788968
0.22273153	0.029927010	0.00035928855
0.22286198	0.029626530	0.00035568416
0.22299242	0.029730252	0.00035916396
0.22312286	0.029840017	0.00035696725
0.22325330	0.029889827	0.00035794466
0.22338375	0.029126811	0.00035450852
0.22351419	0.030079959	0.00035851766
0.22364463	0.029703229	0.00035660359
0.22377508	0.029488165	0.00035603875
0.22390552	0.029825693	0.00035574486
0.22403596	0.029161011	0.00035458090
0.22416641	0.030062027	0.00035811284
0.22429685	0.030032000	0.00035818694
0.22442729	0.030477519	0.00036114992
0.22455774	0.029774263	0.00035542093
0.22468818	0.029845783	0.00035579573
0.22481862	0.030122824	0.00035806133
0.22494907	0.029544536	0.00035426479
0.22507951	0.029684278	0.00035628959
0.22520995	0.029655645	0.00035593665
0.22534040	0.029724018	0.00035444491
0.22547084	0.029990204	0.00035755101
0.22560128	0.029526004	0.00035317542
0.22573173	0.029738089	0.00035615303
0.22586217	0.029441092	0.00035356146
0.22599261	0.030355144	0.00035794974
0.22612306	0.029425353	0.00035319265
0.22625350	0.029390343	0.00035201882
0.22638394	0.029452983	0.00035292079
0.22651439	0.029568992	0.00035534798
0.22664483	0.029281519	0.00035221665
0.22677527	0.028697500	0.00034953217
0.22690572	0.029988995	0.00035473274
0.22703616	0.029456991	0.00035406203
0.22716660	0.029305568	0.00035309091
0.22729705	0.030227305	0.00035644913
0.22742749	0.029315823	0.00035123560
0.22755793	0.030138388	0.00035634807
0.22768837	0.029207474	0.00034982503
0.22781882	0.029599712	0.00035319159
0.22794926	0.029916532	0.00035450690
0.22807970	0.029660058	0.00035419990
0.22821015	0.029900991	0.00035553233
0.22834059	0.029967212	0.00035390466
0.22847103	0.028987809	0.00035076243
0.22860148	0.029966228	0.00035523212
0.22873192	0.030241462	0.00035666893
0.22886236	0.029639783	0.00035288757
0.22899281	0.029363170	0.00035068287
0.22912325	0.029260622	0.00035036848
0.22925369	0.029485928	0.00035281534
0.22938414	0.029653698	0.00035127421
0.22951458	0.029693323	0.00035446560
0.22964502	0.029770882	0.00035119493
0.22977547	0.029101642	0.00034917952
0.22990591	0.029349584	0.00034988539
0.23003635	0.030100963	0.00035455558
0.23016680	0.030041195	0.00035416567
0.23029724	0.029458045	0.00035176587
0.23042768	0.029979036	0.00035088483
0.23055813	0.029459602	0.00035110493
0.23068857	0.029083200	0.00035320365
0.23081901	0.028836863	0.00035615159
0.23094946	0.029166091	0.00036015745
0.23107990	0.030071113	0.00036484309
0.23121034	0.029760998	0.00036658365
0.23134079	0.029378295	0.00036693042
0.23147123	0.029260497	0.00036608425
0.23160167	0.030115173	0.00037247573
0.23173212	0.029695639	0.00037145120
0.23186256	0.029077397	0.00036916221
0.23199300	0.029756220	0.00037572777
0.23212344	0.029775119	0.00037320368
0.23225389	0.029581760	0.00037685288
0.23238433	0.029349510	0.00037467708
0.23251477	0.029449316	0.00037495299
0.23264522	0.029578687	0.00037807899
0.23277566	0.029836555	0.00038014874
0.23290610	0.029784494	0.00038063513
0.23303655	0.029013503	0.00037998703
0.23316699	0.029534312	0.00037972811
0.23329743	0.029793943	0.00038387082
0.23342788	0.029958176	0.00038342780
0.23355832	0.030321493	0.00038627730
0.23368876	0.029382984	0.00038051382
0.23381921	0.029174718	0.00037844653
0.23394965	0.028899183	0.00037593382
0.23408009	0.029905805	0.00038420042
0.23421054	0.030096330	0.00038373385
0.23434098	0.029353927	0.00038250347
0.23447142	0.029582951	0.00038055836
0.23460187	0.029408746	0.00038222115
0.23473231	0.029598861	0.00038330947
0.23486275	0.029326282	0.00038047159
0.23499320	0.029632042	0.00038422668
0.23512364	0.029435967	0.00038332200
0.23525408	0.028721934	0.00037909471
0.23538453	0.029754999	0.00038370158
0.23551497	0.029676835	0.00038260873
0.23564541	0.028683902	0.00038038984
0.23577586	0.029016608	0.00038395618
0.23590630	0.029542055	0.00038269021
0.23603674	0.029272024	0.00038343817
0.23616719	0.029625313	0.00038391325
0.23629763	0.029480089	0.00038456929
0.23642807	0.029319122	0.00038528832
0.23655851	0.029372973	0.00038552227
0.23668896	0.029447121	0.00038515975
0.23681940	0.029568342	0.00038746479
0.23694984	0.029465015	0.00038303820
0.23708029	0.029039144	0.00038502391
0.23721073	0.029021506	0.00038284900
0.23734117	0.030404668	0.00039383811
0.23747162	0.030025658	0.00038937519
0.23760206	0.029377073	0.00038469582
0.23773250	0.029131451	0.00038616714
0.23786295	0.029096052	0.00038636043
0.23799339	0.029270623	0.00038595731
0.23812383	0.028913745	0.00038553410
0.23825428	0.029519841	0.00038699184
0.23838472	0.029634370	0.00038854886
0.23851516	0.029237359	0.00038793972
0.23864561	0.029428018	0.00038689677
0.23877605	0.029888060	0.00039313028
0.23890649	0.029516984	0.00038700327
0.23903694	0.029386690	0.00038866145
0.23916738	0.029329912	0.00038829375
0.23929782	0.029230369	0.00038725478
0.23942827	0.029161227	0.00038864441
0.23955871	0.029393398	0.00039086300
0.23968915	0.028958525	0.00038399879
0.23981960	0.028998315	0.00038974056
0.23995004	0.030093075	0.00039384895
0.24008048	0.029644169	0.00039151564
0.24021093	0.029480887	0.00039187510
0.24034137	0.029741208	0.00039081571
0.24047181	0.029611516	0.00038999851
0.24060226	0.028923325	0.00038979843
0.24073270	0.029564459	0.00039064995
0.24086314	0.028796964	0.00039005950
0.24099358	0.029228373	0.00038915992
0.24112403	0.028660044	0.00038617551
0.24125447	0.029318754	0.00039078795
0.24138491	0.029209027	0.00038924963
0.24151536	0.029111908	0.00039108822
0.24164580	0.029472616	0.00039123101
0.24177624	0.029667863	0.00039257400
0.24190669	0.028365609	0.00038646425
0.24203713	0.029495644	0.00039265610
0.24216757	0.029614190	0.00039300498
0.24229802	0.029182201	0.00039333505
0.24242846	0.028922483	0.00038868633
0.24255890	0.029094005	0.00039008303
0.24268935	0.029746419	0.00039388078
0.24281979	0.029109732	0.00039051638
0.24295023	0.029447914	0.00039520782
0.24308068	0.029511240	0.00039214723
0.24321112	0.028781423	0.00038891325
0.24334156	0.029098836	0.00039309501
0.24347201	0.029430339	0.00039178500
0.24360245	0.029776748	0.00039786357
0.24373289	0.029683137	0.00039487482
0.24386334	0.029240164	0.00039410998
0.24399378	0.029385510	0.00039365862
0.24412422	0.029974576	0.00039607737
0.24425467	0.029116713	0.00039227079
0.24438511	0.029981064	0.00039915574
0.24451555	0.029571831	0.00039573933
0.24464600	0.029269453	0.00039358948
0.24477644	0.029619768	0.00039484806
0.24490688	0.029411767	0.00039664242
0.24503733	0.028963597	0.00039472186
0.24516777	0.029562619	0.00039372175
0.24529821	0.029415064	0.00039755057
0.24542865	0.029520787	0.00039616603
0.24555910	0.029838750	0.00039953073
0.24568954	0.029166259	0.00039573190
0.24581998	0.028754600	0.00039095043
0.24595043	0.029581424	0.00039803891
0.24608087	0.029127329	0.00039531826
0.24621131	0.028644164	0.00038920057
0.24634176	0.029404630	0.00039685944
0.24647220	0.029300900	0.00039446114
0.24660264	0.029548861	0.00039877524
0.24673309	0.029548571	0.00039632988
0.24686353	0.029397921	0.00039584873
0.24699397	0.029233435	0.00039538173
0.24712442	0.028954517	0.00039585641
0.24725486	0.029384495	0.00039320919
0.24738530	0.029515586	0.00039870302
0.24751575	0.029281384	0.00039525777
0.24764619	0.029651541	0.00039983870
0.24777663	0.029004717	0.00039481854
0.24790708	0.029100186	0.00039458445
0.24803752	0.029343767	0.00039822503
0.24816796	0.029384142	0.00039766622
0.24829841	0.029668215	0.00039792726
0.24842885	0.029858275	0.00040277803
0.24855929	0.029234603	0.00039551651
0.24868974	0.029594291	0.00040041197
0.24882018	0.029075909	0.00039772114
0.24895062	0.029547331	0.00039632562
0.24908107	0.029621509	0.00040054459
0.24921151	0.029086454	0.00039689590
0.24934195	0.028806393	0.00039447985
0.24947240	0.029337270	0.00039907374
0.24960284	0.028635944	0.00039442209
0.24973328	0.029759448	0.00040042488
0.24986372	0.028928236	0.00039862682
0.24999417	0.029269718	0.00039720109
0.25012461	0.029640680	0.00040295117
0.25025505	0.029517694	0.00039818632
0.25038550	0.029009759	0.00039581920
0.25051594	0.029337136	0.00040027304
0.25064638	0.029287999	0.00039858892
0.25077683	0.028940973	0.00039781807
0.25090727	0.029345858	0.00040238090
0.25103771	0.029387336	0.00039776434
0.25116816	0.029288703	0.00039916724
0.25129860	0.029031414	0.00039701605
0.25142904	0.029020039	0.00039780239
0.25155949	0.028777637	0.00039796856
0.25168993	0.029232006	0.00039833901
0.25182037	0.029301386	0.00039855145
0.25195082	0.029339043	0.00039904769
0.25208126	0.028530379	0.00039520544
0.25221170	0.029079011	0.00039991050
0.25234215	0.028118071	0.00039102966
0.25247259	0.029978064	0.00040304466
0.25260303	0.028787884	0.00039986612
0.25273348	0.029057675	0.00039597142
0.25286392	0.029671016	0.00040430126
0.25299436	0.028695500	0.00039609446
0.25312481	0.028813421	0.00039900547
0.25325525	0.028519949	0.00039596052
0.25338569	0.029640942	0.00040124118
0.25351614	0.029232344	0.00040006967
0.25364658	0.029691816	0.00040466319
0.25377702	0.029579576	0.00040191361
0.25390747	0.029075578	0.00039996117
0.25403791	0.029315350	0.00039851978
0.25416835	0.028880747	0.00039976669
0.25429879	0.028866972	0.00039869705
0.25442924	0.029866388	0.00040336352
0.25455968	0.029384813	0.00040275526
0.25469012	0.028997689	0.00040001641
0.25482057	0.028960740	0.00039935274
0.25495101	0.029327074	0.00040134979
0.25508145	0.029238003	0.00039922358
0.25521190	0.029013200	0.00040211894
0.25534234	0.029096196	0.00039872534
0.25547278	0.029009547	0.00039737883
0.25560323	0.029024454	0.00039891763
0.25573367	0.028848870	0.00040212896
0.25586411	0.028669143	0.00040831300
0.25599456	0.028637627	0.00041203476
0.25612500	0.028823711	0.00041409104
0.25625544	0.029268310	0.00042183249
0.25638589	0.029420278	0.00042771516
0.25651633	0.028707696	0.00042273855
0.25664677	0.029365312	0.00043051940
0.25677722	0.029209343	0.00042974120
0.25690766	0.028995141	0.00043145677
0.25703810	0.029619355	0.00043952843
0.25716855	0.029247621	0.00043896551
0.25729899	0.028012745	0.00043269940
0.25742943	0.028635464	0.00043894853
0.25755988	0.029321077	0.00044161536
0.25769032	0.028987756	0.00044703920
0.25782076	0.029135498	0.00044501659
0.25795121	0.028841943	0.00044636478
0.25808165	0.028130673	0.00044589393
0.25821209	0.029369850	0.00045052229
0.25834253	0.029380556	0.00045706615
0.25847298	0.029863568	0.00046035615
0.25860342	0.029024592	0.00045929505
0.25873386	0.028283132	0.00045389374
0.25886431	0.029317090	0.00046460222
0.25899475	0.028265734	0.00045454677
0.25912519	0.028867544	0.00046397710
0.25925564	0.027783636	0.00045670924
0.25938608	0.029229556	0.00046887099
0.25951652	0.029519072	0.00047193275
0.25964697	0.029015716	0.00047076345
0.25977741	0.028715753	0.00046951661
0.25990785	0.028289978	0.00046884077
0.26003830	0.029734369	0.00047833125
0.26016874	0.028836569	0.00047803579
0.26029918	0.029320845	0.00047505016
0.26042963	0.029937095	0.00048361108
0.26056007	0.029522047	0.00048104688
0.26069051	0.029682099	0.00048416264
0.26082096	0.028648461	0.00047520380
0.26095140	0.028614388	0.00047952190
0.26108184	0.028625519	0.00047757563
0.26121229	0.028974810	0.00048111574
0.26134273	0.028784499	0.00048311910
0.26147317	0.029274409	0.00048736628
0.26160362	0.028638960	0.00048453907
0.26173406	0.028761579	0.00048458228
0.26186450	0.029039145	0.00048778313
0.26199495	0.028939564	0.00048513512
0.26212539	0.028908150	0.00048558135
0.26225583	0.028836580	0.00048854287
0.26238628	0.029288878	0.00049146097
0.26251672	0.029309109	0.00049090920
0.26264716	0.028700838	0.00048737406
0.26277760	0.028474949	0.00048909679
0.26290805	0.028751933	0.00049253887
0.26303849	0.029240800	0.00049398425
0.26316893	0.029596741	0.00050252456
0.26329938	0.028782964	0.00049004390
0.26342982	0.029006420	0.00049690498
0.26356026	0.028853843	0.00049584717
0.26369071	0.028655126	0.00049711430
0.26382115	0.028735856	0.00049610341
0.26395159	0.028746758	0.00049527517
0.26408204	0.028286482	0.00049315699
0.26421248	0.028194319	0.00049644566
0.26434292	0.028544151	0.00049602328
0.26447337	0.029020003	0.00050375322
0.26460381	0.029436518	0.00050510413
0.26473425	0.028057100	0.00049527407
0.26486470	0.028356954	0.00050208457
0.26499514	0.028198501	0.00049712705
0.26512558	0.029422822	0.00051027250
0.26525603	0.028968771	0.00050901732
[truncated: 573 more rows]
