# Supplementary material for: Rationally seeded computational protein design of ɑ-helical barrels
Source: Nat Chem Biol. 2024 Jun 20;20(8):991–9. doi: 10.1038/s41589-024-01642-0 (PMC11288890; doi:10.1038/s41589-024-01642-0)
Supplement: Supplementary file 4 — Raw data to plot panels e–i. [file 41589_2024_1642_MOESM4_ESM.xlsx]

## Sheet: panel_e_CD
blank LLIA				LLIA_5deg				LLIA_5deg_PM				blank scapCC6 LLIA				scapCC6_LLIA_5deg				scapCC6_LLIA_5deg_PM
wavelength	CD	HT		wavelength	CD	HT		wavelength	CD	HT		wavelength	CD	HT		wavelength	CD	HT		wavelength	CD	HT
260	1.50434	323.722		260	1.36321	326.211		260	1.3265	324.612		260	0.580008	309.549		260	0.333889	310.964		260	0.333981	311.654
259	1.58743	325.087		259	1.35039	327.513		259	1.28736	325.912		259	0.474758	311.028		259	0.329929	312.392		259	0.300264	313.09
258	1.5657	326.439		258	1.30815	328.818		258	1.29003	327.199		258	0.437333	312.527		258	0.295111	313.828		258	0.253928	314.54
257	1.66626	327.761		257	1.34812	330.088		257	1.18864	328.454		257	0.407301	313.974		257	0.377208	315.235		257	0.241373	315.963
256	1.64076	329.074		256	1.3775	331.345		256	1.18131	329.691		256	0.474042	315.43		256	0.364657	316.654		256	0.273525	317.386
255	1.62321	330.376		255	1.39271	332.599		255	1.15259	330.934		255	0.53108	316.886		255	0.358644	318.081		255	0.360189	318.816
254	1.60228	331.66		254	1.47342	333.857		254	1.21133	332.161		254	0.492964	318.364		254	0.341282	319.517		254	0.427084	320.26
253	1.48994	332.924		253	1.5093	335.098		253	1.20409	333.389		253	0.422831	319.821		253	0.372269	320.943		253	0.374164	321.696
252	1.53358	334.183		252	1.52703	336.344		252	1.26545	334.608		252	0.443142	321.21		252	0.411848	322.298		252	0.347413	323.065
251	1.55096	335.441		251	1.40703	337.583		251	1.29022	335.826		251	0.450422	322.545		251	0.342749	323.615		251	0.325169	324.381
250	1.60927	336.699		250	1.2179	338.84		250	1.38843	337.039		250	0.51678	323.851		250	0.235987	324.924		250	0.378313	325.684
249	1.65867	337.94		249	0.995975	340.096		249	1.45387	338.259		249	0.540225	325.175		249	0.136829	326.252		249	0.363038	327.006
248	1.62708	339.222		248	0.890791	341.406		248	1.42695	339.531		248	0.492644	326.551		248	0.0801765	327.645		248	0.249484	328.39
247	1.59837	340.55		247	0.751713	342.764		247	1.17731	340.87		247	0.462414	327.967		247	0.0607819	329.091		247	0.0120235	329.835
246	1.51154	341.934		246	0.686431	344.206		246	0.969846	342.278		246	0.436859	329.412		246	-0.121019	330.588		246	-0.244875	331.34
245	1.47232	343.35		245	0.451878	345.707		245	0.769316	343.727		245	0.422981	330.881		245	-0.433117	332.125		245	-0.518197	332.89
244	1.44831	344.779		244	0.0700767	347.271		244	0.555053	345.223		244	0.423739	332.38		244	-0.935348	333.725		244	-0.970778	334.486
243	1.48091	346.273		243	-0.575441	348.936		243	0.0771309	346.794		243	0.483209	333.956		243	-1.48926	335.42		243	-1.57493	336.177
242	1.48972	347.825		242	-1.37817	350.683		242	-0.521249	348.462		242	0.633358	335.594		242	-2.23415	337.214		242	-2.35147	337.983
241	1.45863	349.444		241	-2.32484	352.547		241	-1.29778	350.226		241	0.709679	337.28		241	-3.17284	339.095		241	-3.43825	339.882
240	1.36058	351.153		240	-3.5041	354.55		240	-2.20609	352.112		240	0.753134	338.978		240	-4.45993	341.05		240	-4.72288	341.869
239	1.3976	352.932		239	-4.98559	356.692		239	-3.35065	354.121		239	0.642292	340.721		239	-5.96783	343.134		239	-6.32014	343.954
238	1.33681	354.779		238	-6.76745	358.987		238	-4.81903	356.249		238	0.553196	342.559		238	-7.80334	345.403		238	-8.05935	346.233
237	1.3647	356.682		237	-8.86161	361.429		237	-6.55167	358.492		237	0.573972	344.474		237	-9.94895	347.872		237	-10.2368	348.713
236	1.33135	358.625		236	-11.2401	364.039		236	-8.66246	360.876		236	0.628587	346.455		236	-12.3397	350.532		236	-12.8303	351.395
235	1.43042	360.629		235	-14.178	366.861		235	-10.9411	363.419		235	0.63979	348.479		235	-15.1481	353.4		235	-15.8948	354.29
234	1.47756	362.643		234	-17.5507	369.907		234	-13.4872	366.16		234	0.715957	350.579		234	-18.2676	356.549		234	-19.376	357.478
233	1.56507	364.659		233	-21.1713	373.248		233	-16.2882	369.105		233	0.645342	352.758		233	-21.6981	360.028		233	-23.1216	360.996
232	1.41681	366.639		232	-25.126	376.889		232	-19.2475	372.25		232	0.676757	354.955		232	-25.3654	363.783		232	-27.1357	364.806
231	1.43831	368.549		231	-29.0402	380.813		231	-22.372	375.593		231	0.688071	357.138		231	-29.0455	367.813		231	-31.1509	368.89
230	1.44037	370.5		230	-32.7551	385.149		230	-25.4121	379.263		230	0.767388	359.352		230	-32.835	372.151		230	-35.1124	373.301
229	1.40309	372.466		229	-36.2074	389.748		229	-28.2663	383.191		229	0.832304	361.679		229	-36.3436	376.864		229	-38.8523	378.088
228	1.41802	374.512		228	-39.3515	394.584		228	-30.8543	387.32		228	0.750112	364.156		228	-39.5475	381.908		228	-42.3351	383.219
227	1.3033	376.54		227	-42.2415	399.342		227	-32.9042	391.411		227	0.673764	366.73		227	-42.5003	387.113		227	-45.2637	388.514
226	1.29991	378.56		226	-44.61	403.842		226	-34.7649	395.327		226	0.703583	369.385		226	-44.8647	392.341		226	-47.8107	393.817
225	1.45809	380.598		225	-46.4619	408.021		225	-36.1134	399.018		225	0.744011	372.105		225	-46.8344	397.499		225	-49.7276	399.055
224	1.56951	382.655		224	-47.6763	411.863		224	-37.1848	402.448		224	0.826089	374.919		224	-48.1209	402.558		224	-51.2828	404.201
223	1.65712	384.73		223	-48.3827	415.416		223	-37.8814	405.629		223	0.792578	377.839		223	-48.7496	407.533		223	-52.1647	409.263
222	1.58235	386.827		222	-48.5835	418.699		222	-38.0465	408.598		222	0.764643	380.868		222	-48.8482	412.422		222	-52.4901	414.234
221	1.63086	388.941		221	-48.3693	421.723		221	-37.9366	411.381		221	0.763688	384.03		221	-48.6271	417.297		221	-52.2971	419.186
220	1.8199	391.085		220	-48.0424	424.525		220	-37.5274	414.012		220	0.790966	387.35		220	-48.156	422.204		220	-51.9331	424.165
219	1.84981	393.243		219	-47.3294	427.154		219	-36.958	416.502		219	0.867986	390.832		219	-47.5839	427.197		219	-51.1742	429.238
218	1.68748	395.416		218	-46.5263	429.64		218	-36.4206	418.862		218	1.1029	394.477		218	-46.6765	432.286		218	-50.3253	434.424
217	1.45868	397.585		217	-45.5076	432.073		217	-35.6052	421.167		217	1.29896	398.274		217	-45.719	437.537		217	-49.3262	439.77
216	1.40222	399.781		216	-44.5186	434.509		216	-34.954	423.481		216	1.45525	402.177		216	-44.8124	442.954		216	-48.3238	445.283
215	1.37249	402.028		215	-43.7464	437.074		215	-34.3587	425.915		215	1.24073	406.234		215	-44.1815	448.68		215	-47.4491	451.111
214	1.59145	404.373		214	-43.4565	439.909		214	-33.9393	428.58		214	1.06623	410.459		214	-43.8549	454.824		214	-47.022	457.379
213	1.74412	406.816		213	-43.5491	443.158		213	-34.1011	431.556		213	1.09116	414.89		213	-44.1931	461.546		213	-47.0278	464.24
212	1.94682	409.334		212	-44.1005	446.938		212	-34.8093	434.901		212	0.947124	419.593		212	-45.0661	469.071		212	-47.6409	471.915
211	1.91651	411.892		211	-44.7832	451.32		211	-35.5312	438.715		211	1.02046	424.538		211	-46.2769	477.561		211	-48.8109	480.571
210	1.88791	414.514		210	-45.58	456.343		210	-36.4605	443.014		210	0.638902	429.737		210	-47.8635	487.144		210	-50.3421	490.346
209	1.99624	417.234		209	-45.9606	461.951		209	-36.9981	447.787		209	0.562142	435.19		209	-48.7898	497.853		209	-51.7374	501.298
208	1.9375	420.045		208	-45.133	467.955		208	-36.6073	452.868		208	0.701251	440.93		208	-49.0945	509.6		208	-52.2482	513.338
207	1.84698	422.972		207	-42.1376	474.225		207	-34.6579	458.176		207	0.865125	447.008		207	-47.3214	522.286		207	-51.1419	526.327
206	1.7727	426.064		206	-37.0284	480.775		206	-30.9066	463.688		206	1.24687	453.455		206	-43.7844	535.873		206	-47.6795	540.214
205	1.67494	429.473		205	-29.5598	487.841		205	-25.5012	469.588		205	1.20749	460.405		205	-38.2113	550.617		205	-41.5025	555.231
204	1.96643	433.428		204	-20.5158	495.767		204	-18.7447	476.207		204	0.946839	468.031		204	-30.5748	566.91		204	-33.0368	571.792
203	1.84737	438.335		203	-10.2037	505.187		203	-10.3331	484.051		203	0.748883	476.662		203	-21.4584	585.446		203	-23.2364	590.591
202	2.11925	444.739		202	1.66465	516.838		202	-0.707846	493.787		202	0.863366	486.779		202	-11.4086	607.112		202	-11.2075	612.536
201	2.39375	453.511		201	15.2492	531.965		201	10.7843	506.476		201	1.31086	499.099		201	0.982589	633.178		201	1.85569	638.865
200	2.76865	465.98		200	30.8618	552.336		200	23.4995	523.652		200	1.51353	514.717		200	15.5998	665.213		200	16.4689	671.098
199	2.75532	484.558		199	48.6666	580.925		199	38.0141	547.954		199	1.41634	535.558		199	33.0981	705.266		199	33.4223	711.125
198	2.3766	513.161		198	66.4949	622.305		198	52.8521	583.56		198	1.24422	564.391		198	51.485	754.8		198	51.352	760.237
197	1.68502	558.059		197	83.0461	682.616		197	67.1221	636.802		197	1.32907	605.643		197	69.8147	813.994		197	67.4431	818.559
196	1.99838	628.641		196	98.4327	765.784		196	78.1946	715.855		196	2.62143	665.475		196	75.2817	878.889		196	80.7253	882.238
195	5.84825	731.963		195	97.3102	860.42		195	79.8694	820.766		195	5.15959	748.758		195	69.0058	932.529		195	72.7274	937.968
194	5.25639	848.287		194	82.4451	940.798		194	61.0118	922.341		194	9.32867	844.996		194	42.5461	960.945		194	44.6585	971.21
193	7.29304	943.361		193	61.5415	990.969		193	40.2308	993.657		193	4.79605	923.656		193	16.6862	982.068		193	16.9593	990.082
192	-8.35118	998.647		192	34.1253	1009.79		192	7.96998	1024.43		192	-0.111876	965.878		192	2.76151	988.952		192	-0.868541	995.831
191	-17.2482	1015.77		191	19.3241	1014.3		191	-0.469192	1027.96		191	-10.7511	968.491		191	0.746453	1005.69		191	-1.43589	1003.24
190	-18.2312	1020.46		190	3.41182	1016.14		190	-13.1509	1027.9		190	-8.63975	970.469		190	5.02718	1007.37		190	-5.35858	1007.3

## Sheet: panel_f_CD
blank LLIA				melt LLIA				cool LLIA				blank scapCC6 LLIA				melt scapCC6 LLIA				cool scapCC6 LLIA
wavelength	CD	HT		temperature	CD	HT		temperature	CD	HT		wavelength	CD	HT		temperature	CD	HT		temperature	CD	HT
260	1.50434	323.722		5	-48.34	418.136		95	-29.0105	407.98		260	0.580008	309.549		5	-50.7502	412.725		95	-42.1409	413.25
259	1.58743	325.087		6	-48.4624	418.078		94	-29.4664	408.343		259	0.474758	311.028		6	-51.1912	412.762		94	-41.9315	413.341
258	1.5657	326.439		7	-48.0406	418.035		93	-29.024	409.371		258	0.437333	312.527		7	-50.9724	412.794		93	-41.9006	413.337
257	1.66626	327.761		8	-48.2377	417.987		92	-29.0149	407.947		257	0.407301	313.974		8	-50.7356	412.778		92	-42.8306	413.34
256	1.64076	329.074		9	-48.2668	417.96		91	-29.2434	408.771		256	0.474042	315.43		9	-49.8136	412.864		91	-42.7355	413.337
255	1.62321	330.376		10	-47.9748	417.997		90	-29.4793	410.133		255	0.53108	316.886		10	-49.5769	412.837		90	-42.4789	413.369
254	1.60228	331.66		11	-48.0129	418.002		89	-29.6124	408.59		254	0.492964	318.364		11	-50.0609	412.894		89	-42.7342	413.369
253	1.48994	332.924		12	-48.1377	418.017		88	-29.6032	407.895		253	0.422831	319.821		12	-49.5491	412.877		88	-42.8506	413.444
252	1.53358	334.183		13	-48.0412	418.054		87	-29.7623	409.331		252	0.443142	321.21		13	-50.3037	412.838		87	-43.3299	413.437
251	1.55096	335.441		14	-47.9943	418.106		86	-29.7733	408.138		251	0.450422	322.545		14	-50.1086	412.901		86	-43.5054	413.485
250	1.60927	336.699		15	-48.0013	418.131		85	-30.1558	412.863		250	0.51678	323.851		15	-50.0011	412.825		85	-43.3057	413.62
249	1.65867	337.94		16	-48.2164	418.186		84	-29.7114	409.266		249	0.540225	325.175		16	-49.9881	412.858		84	-43.6858	413.817
248	1.62708	339.222		17	-47.9043	418.207		83	-30.2352	408.75		248	0.492644	326.551		17	-49.5572	412.871		83	-43.6647	413.857
247	1.59837	340.55		18	-47.8814	418.175		82	-30.1636	409.145		247	0.462414	327.967		18	-50.0621	412.811		82	-44.2008	413.885
246	1.51154	341.934		19	-48.0396	418.18		81	-30.2785	408.008		246	0.436859	329.412		19	-48.9609	412.75		81	-43.8066	413.873
245	1.47232	343.35		20	-47.6093	418.14		80	-30.3433	407.789		245	0.422981	330.881		20	-49.3655	412.751		80	-43.5871	413.896
244	1.44831	344.779		21	-47.4395	418.036		79	-30.5662	407.774		244	0.423739	332.38		21	-48.7213	412.68		79	-45.0119	413.934
243	1.48091	346.273		22	-47.4117	417.969		78	-30.5108	409.078		243	0.483209	333.956		22	-48.7991	412.6		78	-44.2018	413.973
242	1.48972	347.825		23	-47.0701	417.911		77	-30.5045	407.777		242	0.633358	335.594		23	-48.7124	412.558		77	-44.8723	413.941
241	1.45863	349.444		24	-46.989	417.771		76	-30.647	407.804		241	0.709679	337.28		24	-48.2569	412.477		76	-44.1792	413.916
240	1.36058	351.153		25	-46.3609	417.641		75	-30.7452	411.495		240	0.753134	338.978		25	-48.3572	412.335		75	-43.6066	413.895
239	1.3976	352.932		26	-46.0154	417.461		74	-30.6942	407.741		239	0.642292	340.721		26	-47.6853	412.241		74	-44.7073	413.734
238	1.33681	354.779		27	-45.8119	417.241		73	-30.9494	409.037		238	0.553196	342.559		27	-47.1902	412.157		73	-44.9123	413.724
237	1.3647	356.682		28	-45.3055	417.053		72	-30.9811	407.805		237	0.573972	344.474		28	-47.8524	412.093		72	-44.6304	413.752
236	1.33135	358.625		29	-44.9957	416.92		71	-31.1302	409.581		236	0.628587	346.455		29	-47.2831	412.092		71	-45.8228	413.675
235	1.43042	360.629		30	-44.9523	416.945		70	-30.7507	407.718		235	0.63979	348.479		30	-47.4559	412.152		70	-45.377	413.766
234	1.47756	362.643		31	-44.7876	416.968		69	-31.0422	407.752		234	0.715957	350.579		31	-47.038	412.197		69	-45.7168	413.756
233	1.56507	364.659		32	-44.8452	416.925		68	-31.3037	407.757		233	0.645342	352.758		32	-47.8028	412.281		68	-45.3754	413.787
232	1.41681	366.639		33	-44.7668	416.858		67	-31.2964	409.705		232	0.676757	354.955		33	-47.6327	412.382		67	-45.9436	413.697
231	1.43831	368.549		34	-44.6139	416.783		66	-31.5497	407.736		231	0.688071	357.138		34	-47.464	412.48		66	-45.6473	413.723
230	1.44037	370.5		35	-44.2443	416.715		65	-31.5436	407.781		230	0.767388	359.352		35	-47.8778	412.405		65	-45.7495	413.678
229	1.40309	372.466		36	-43.7312	416.686		64	-31.5591	407.804		229	0.832304	361.679		36	-46.0916	412.294		64	-45.7877	413.699
228	1.41802	374.512		37	-43.7408	416.697		63	-31.5602	407.765		228	0.750112	364.156		37	-46.7962	412.197		63	-45.8567	413.733
227	1.3033	376.54		38	-43.5602	416.52		62	-31.478	407.785		227	0.673764	366.73		38	-46.2136	412.237		62	-46.2194	413.756
226	1.29991	378.56		39	-43.1201	416.451		61	-31.8449	407.876		226	0.703583	369.385		39	-46.5486	412.244		61	-47.1195	413.767
225	1.45809	380.598		40	-42.4402	416.294		60	-31.9845	407.966		225	0.744011	372.105		40	-46.6593	412.183		60	-47.259	413.8
224	1.56951	382.655		41	-42.3198	416.117		59	-32.0641	407.844		224	0.826089	374.919		41	-45.9414	412.23		59	-45.7662	413.83
223	1.65712	384.73		42	-41.8542	416.057		58	-32.1834	407.791		223	0.792578	377.839		42	-45.3847	412.213		58	-45.9452	413.859
222	1.58235	386.827		43	-41.595	415.929		57	-32.0071	407.83		222	0.764643	380.868		43	-46.1253	412.105		57	-47.2143	413.859
221	1.63086	388.941		44	-40.7626	415.785		56	-32.0649	407.773		221	0.763688	384.03		44	-46.4687	412.161		56	-47.05	413.889
220	1.8199	391.085		45	-40.4114	415.526		55	-32.2058	407.813		220	0.790966	387.35		45	-45.6854	412.128		55	-46.6496	413.868
219	1.84981	393.243		46	-40.3729	415.457		54	-32.5241	407.855		219	0.867986	390.832		46	-45.5875	412.084		54	-46.6608	413.786
218	1.68748	395.416		47	-39.777	415.444		53	-32.4742	407.891		218	1.1029	394.477		47	-45.3796	412.074		53	-47.3078	413.878
217	1.45868	397.585		48	-39.1549	415.445		52	-32.6129	407.955		217	1.29896	398.274		48	-45.259	412.094		52	-46.6593	413.889
216	1.40222	399.781		49	-38.9892	414.883		51	-32.549	407.955		216	1.45525	402.177		49	-46.063	412.042		51	-48.2747	413.912
215	1.37249	402.028		50	-38.7296	414.925		50	-32.6503	407.907		215	1.24073	406.234		50	-45.7242	412.063		50	-47.424	413.843
214	1.59145	404.373		51	-37.9236	414.131		49	-32.8035	407.931		214	1.06623	410.459		51	-43.8214	412.098		49	-47.8282	413.885
213	1.74412	406.816		52	-37.659	414.198		48	-32.9155	407.89		213	1.09116	414.89		52	-45.7863	412.079		48	-47.2057	413.875
212	1.94682	409.334		53	-37.3921	414.406		47	-32.7926	407.855		212	0.947124	419.593		53	-45.5904	412.008		47	-47.3738	413.913
211	1.91651	411.892		54	-36.7731	413.523		46	-33.1966	407.801		211	1.02046	424.538		54	-45.0008	411.95		46	-47.5563	413.943
210	1.88791	414.514		55	-36.4854	413.958		45	-32.8541	407.801		210	0.638902	429.737		55	-43.8499	412.052		45	-48.1432	413.931
209	1.99624	417.234		56	-36.1286	412.853		44	-32.9497	407.714		209	0.562142	435.19		56	-44.1096	412.032		44	-48.7411	413.956
208	1.9375	420.045		57	-35.8884	413.261		43	-33.0422	407.631		208	0.701251	440.93		57	-43.945	412.03		43	-48.5399	413.976
207	1.84698	422.972		58	-35.3383	412.375		42	-32.8533	407.598		207	0.865125	447.008		58	-44.0665	411.997		42	-49.4853	414.023
206	1.7727	426.064		59	-35.7383	413.887		41	-33.1615	407.562		206	1.24687	453.455		59	-43.4509	411.932		41	-48.6802	413.977
205	1.67494	429.473		60	-35.1411	412.195		40	-33.0363	407.632		205	1.20749	460.405		60	-44.1631	411.953		40	-49.3355	413.994
204	1.96643	433.428		61	-34.5414	411.37		39	-33.2906	407.663		204	0.946839	468.031		61	-44.0755	411.974		39	-48.7155	413.99
203	1.84737	438.335		62	-34.7872	413.534		38	-33.7506	407.812		203	0.748883	476.662		62	-43.7396	411.909		38	-48.8465	413.996
202	2.11925	444.739		63	-34.2532	411.185		37	-33.7858	407.902		202	0.863366	486.779		63	-44.006	411.926		37	-49.3206	413.984
201	2.39375	453.511		64	-34.697	414.085		36	-33.6561	407.891		201	1.31086	499.099		64	-43.8304	411.943		36	-49.3081	413.991
200	2.76865	465.98		65	-34.3023	412.908		35	-33.9321	407.931		200	1.51353	514.717		65	-43.2244	412.048		35	-48.8492	414.011
199	2.75532	484.558		66	-33.7894	411.71		34	-33.897	407.972		199	1.41634	535.558		66	-43.2432	412.013		34	-50.8938	414.083
198	2.3766	513.161		67	-33.8221	412.185		33	-34.3107	407.975		198	1.24422	564.391		67	-43.0712	411.999		33	-50.3636	414.021
197	1.68502	558.059		68	-33.7226	411.618		32	-34.3145	408.004		197	1.32907	605.643		68	-42.7536	412.057		32	-50.1373	414.078
196	1.99838	628.641		69	-33.222	410.448		31	-34.4876	408.029		196	2.62143	665.475		69	-44.6128	412.007		31	-50.4026	414.143
195	5.84825	731.963		70	-33.1836	410.683		30	-34.5562	408.052		195	5.15959	748.758		70	-42.6438	412.08		30	-50.2032	414.118
194	5.25639	848.287		71	-33.0701	410.718		29	-34.7326	408.083		194	9.32867	844.996		71	-42.6523	412.124		29	-50.4493	414.097
193	7.29304	943.361		72	-32.8293	410.133		28	-34.8409	408.15		193	4.79605	923.656		72	-43.2893	412.111		28	-49.9998	414.121
192	-8.35118	998.647		73	-32.6132	410.286		27	-35.0911	408.135		192	-0.111876	965.878		73	-42.5624	412.207		27	-50.2063	414.119
191	-17.2482	1015.77		74	-32.5484	409.818		26	-35.1663	408.183		191	-10.7511	968.491		74	-44.5302	412.243		26	-50.4587	414.118
190	-18.2312	1020.46		75	-32.2329	410.132		25	-35.3056	408.186		190	-8.63975	970.469		75	-43.4249	412.251		25	-50.3474	414.189
206	1.7727	426.064		76	-32.2177	409.485		24	-35.3025	408.155						76	-43.1043	412.239		24	-50.8302	414.168
205	1.67494	429.473		77	-32.4391	412.077		23	-35.1976	408.154						77	-42.9908	412.298		23	-50.6369	414.237
204	1.96643	433.428		78	-31.8986	409.897		22	-35.3418	408.2						78	-43.4158	412.339		22	-51.1324	414.153
203	1.84737	438.335		79	-32.0901	410.809		21	-35.5588	408.206						79	-43.581	412.405		21	-51.0677	414.228
202	2.11925	444.739		80	-31.6906	410.188		20	-35.7638	408.182						80	-42.9283	412.429		20	-51.1094	414.212
201	2.39375	453.511		81	-31.5307	408.955		19	-35.7942	408.159						81	-42.3356	412.497		19	-51.7102	414.215
200	2.76865	465.98		82	-31.3417	409.949		18	-35.7546	408.143						82	-42.0831	412.674		18	-51.5933	414.309
199	2.75532	484.558		83	-31.0005	409.017		17	-35.8619	408.183						83	-43.4438	412.719		17	-51.2645	414.243
198	2.3766	513.161		84	-31.0715	408.512		16	-36.0216	408.195						84	-42.7011	412.834		16	-51.7453	414.278
197	1.68502	558.059		85	-30.7661	409.938		15	-36.3794	408.163						85	-43.3208	412.884		15	-52.7943	414.208
196	1.99838	628.641		86	-30.8526	410.912		14	-36.368	408.156						86	-43.058	412.939		14	-51.5756	414.238
195	5.84825	731.963		87	-30.8855	409.134		13	-36.5458	408.159						87	-42.2758	413.028		13	-52.2288	414.309
194	5.25639	848.287		88	-30.6854	410.044		12	-36.5521	408.187						88	-43.4071	413.015		12	-52.1867	414.346
193	7.29304	943.361		89	-30.4688	410.263		11	-36.4621	408.183						89	-42.5471	413.078		11	-51.6464	414.318
192	-8.35118	998.647		90	-30.3945	409.973		10	-36.7827	408.233						90	-42.7734	413.213		10	-52.3769	414.303
191	-17.2482	1015.77		91	-29.6148	409.794		9	-36.7488	408.238						91	-42.3877	413.055		9	-51.8833	414.3
190	-18.2312	1020.46		92	-29.8366	409.741		8	-37.1842	408.272						92	-41.3441	412.856		8	-53.1946	414.309
				93	-29.451	408.011		7	-37.0318	408.214						93	-41.0554	413.033		7	-53.1679	414.326
				94	-29.5384	409.761		6	-37.3862	408.276						94	-41.8349	413.037		6	-53.1528	414.308
				95	-29.1969	409.256		5	-37.4812	408.24						95	-42.662	413.205		5	-52.3841	414.298

## Sheet: panel_g_AUC
LLIA			scapCC6 LLIA
c(S)	Sedimentation Coefficient		c(S)	Sedimentation Coefficient
0	0.0165499		0	0.0161897
0.0267559	1.07373		0.0267559	2.85156
0.0535117	0.163211		0.0535117	0.408278
0.0802676	0.0377344		0.0802676	0.0642509
0.107023	0.0131207		0.107023	0.0134085
0.133779	0.00660878		0.133779	0.00387855
0.160535	0.00460264		0.160535	0.00155224
0.187291	0.0042148		0.187291	0.000841315
0.214047	0.00482058		0.214047	0.000598533
0.240803	0.00654443		0.240803	0.000538676
0.267559	0.00999171		0.267559	0.000589165
0.294314	0.0164746		0.294314	0.000750967
0.32107	0.0280416		0.32107	0.00106915
0.347826	0.0474802		0.347826	0.00163021
0.374582	0.0771486		0.374582	0.00255251
0.401338	0.116797		0.401338	0.00397408
0.428094	0.162558		0.428094	0.00592812
0.45485	0.203231		0.45485	0.00820613
0.481605	0.22601		0.481605	0.0101844
0.508361	0.221903		0.508361	0.0111388
0.535117	0.192189		0.535117	0.0104763
0.561873	0.147879		0.561873	0.00842496
0.588629	0.101712		0.588629	0.00575652
0.615385	0.0633375		0.615385	0.00332367
0.64214	0.0363885		0.64214	0.0016347
0.668896	0.019577		0.668896	0.000687189
0.695652	0.0100562		0.695652	0.000250798
0.722408	0.00504724		0.722408	8.07586e-05
0.749164	0.00252412		0.749164	2.34618e-05
0.77592	0.00129356		0.77592	6.31675e-06
0.802676	0.000684389		0.802676	1.59161e-06
0.829431	0.000385921		0.829431	3.90831e-07
0.856187	0.000233649		0.856187	9.61263e-08
0.882943	0.000154185		0.882943	2.42608e-08
0.909699	0.000112516		0.909699	6.46079e-09
0.936455	9.14855e-05		0.936455	1.86802e-09
0.963211	8.28047e-05		0.963211	6.00047e-10
0.989967	8.43629e-05		0.989967	2.18186e-10
1.01672	9.76687e-05		1.01672	9.28308e-11
1.04348	0.000124272		1.04348	4.70933e-11
1.07023	0.000175108		1.07023	2.8587e-11
1.09699	0.000270399		1.09699	2.09392e-11
1.12375	0.000454055		1.12375	1.87238e-11
1.1505	0.000823918		1.1505	2.05133e-11
1.17726	0.00155278		1.17726	2.77449e-11
1.20401	0.00308212		1.20401	4.59025e-11
1.23077	0.00627019		1.23077	9.22717e-11
1.25753	0.0128958		1.25753	2.22917e-10
1.28428	0.0262053		1.28428	6.42778e-10
1.31104	0.0521812		1.31104	2.11513e-09
1.33779	0.10031		1.33779	8.13464e-09
1.36455	0.184235		1.36455	3.47109e-08
1.3913	0.319794		1.3913	1.64953e-07
1.41806	0.520531		1.41806	8.23901e-07
1.44482	0.78214		1.44482	4.26815e-06
1.47157	1.11611		1.47157	2.23961e-05
1.49833	1.4244		1.49833	0.000115938
1.52508	1.71852		1.52508	0.000572359
1.55184	1.90006		1.55184	0.00266693
1.5786	1.94319		1.5786	0.0111168
1.60535	1.84876		1.60535	0.0421267
1.63211	1.64536		1.63211	0.138252
1.65886	1.36833		1.65886	0.392264
1.68562	1.08718		1.68562	0.931102
1.71237	0.822269		1.71237	1.82637
1.73913	0.612024		1.73913	2.939
1.76589	0.430306		1.76589	3.8369
1.79264	0.306481		1.79264	4.01668
1.8194	0.211091		1.8194	3.36825
1.84615	0.147842		1.84615	2.25148
1.87291	0.106826		1.87291	1.20889
1.89967	0.0776781		1.89967	0.527065
1.92642	0.0562087		1.92642	0.18183
1.95318	0.0426581		1.95318	0.0511579
1.97993	0.0332951		1.97993	0.0117589
2.00669	0.0270716		2.00669	0.00226739
2.03344	0.0227854		2.03344	0.000358228
2.0602	0.0197322		2.0602	4.78835e-05
2.08696	0.0182167		2.08696	5.62003e-06
2.11371	0.0169069		2.11371	5.56785e-07
2.14047	0.0168266		2.14047	4.88572e-08
2.16722	0.0167865		2.16722	4.07266e-09
2.19398	0.0175958		2.19398	2.92744e-10
2.22074	0.0184411		2.22074	1.90176e-11
2.24749	0.0201692		2.24749	1.13862e-12
2.27425	0.0221351		2.27425	6.4889e-14
2.301	0.0247804		2.301	8.53116e-15
2.32776	0.0278541		2.32776	1.78795e-16
2.35452	0.0317032		2.35452	8.9816e-18
2.38127	0.035706		2.38127	8.70633e-19
2.40803	0.0402755		2.40803	3.3626e-13
2.43478	0.0450724		2.43478	3.73749e-19
2.46154	0.0485095		2.46154	3.73749e-19
2.48829	0.0530449		2.48829	3.73751e-19
2.51505	0.0573977		2.51505	3.73751e-19
2.54181	0.0608965		2.54181	3.73751e-19
2.56856	0.0633296		2.56856	3.73749e-19
2.59532	0.0645157		2.59532	4.71185e-14
2.62207	0.0659282		2.62207	1.69107e-13
2.64883	0.0651837		2.64883	5.15854e-14
2.67559	0.0623586		2.67559	2.03048e-13
2.70234	0.0589396		2.70234	6.96236e-14
2.7291	0.0563499		2.7291	3.18813e-13
2.75585	0.0509807		2.75585	1.34562e-13
2.78261	0.0472711		2.78261	4.96617e-14
2.80936	0.0423471		2.80936	2.41055e-13
2.83612	0.0378005		2.83612	1.06693e-13
2.86288	0.0336198		2.86288	4.27392e-14
2.88963	0.0293326		2.88963	2.18042e-13
2.91639	0.0258297		2.91639	1.05012e-13
2.94314	0.0226852		2.94314	4.5401e-14
2.9699	0.0196753		2.9699	2.48912e-13
2.99666	0.0171361		2.99666	1.28004e-13
3.02341	0.0150283		3.02341	6.0797e-14
3.05017	0.0131766		3.05017	3.61516e-13
3.07692	0.0115014		3.07692	2.08216e-13
3.10368	0.0101225		3.10368	1.14066e-13
3.13043	0.00893947		3.13043	5.86367e-14
3.15719	0.00804296		3.15719	3.69703e-13
3.18395	0.00720356		3.18395	2.27845e-13
3.2107	0.00649961		3.2107	1.35533e-13
3.23746	0.00589088		3.23746	7.74277e-14
3.26421	0.00540169		3.26421	4.2465e-14
3.29097	0.00496451		3.29097	2.76371e-13
3.31773	0.00462372		3.31773	1.76786e-13
3.34448	0.00433088		3.34448	1.09843e-13
3.37124	0.00410466		3.37124	6.6553e-14
3.39799	0.00386536		3.39799	3.88267e-14
3.42475	0.00368888		3.42475	2.63601e-13
3.4515	0.00356415		3.4515	1.76528e-13
3.47826	0.00341315		3.47826	1.16399e-13
3.50502	0.00333085		3.50502	7.46983e-14
3.53177	0.00324295		3.53177	4.68786e-14
3.55853	0.00317493		3.55853	3.3747e-13
3.58528	0.00313283		3.58528	2.40446e-13
3.61204	0.00306985		3.61204	1.699e-13
3.6388	0.00302615		3.6388	1.18348e-13
3.66555	0.00302523		3.66555	8.13383e-14
3.69231	0.00298786		3.69231	5.50746e-14
3.71906	0.00300122		3.71906	3.7071e-13
3.74582	0.00296724		3.74582	2.77892e-13
3.77258	0.00296938		3.77258	2.06628e-13
3.79933	0.00296646		3.79933	1.52532e-13
3.82609	0.00295003		3.82609	1.11893e-13
3.85284	0.00295254		3.85284	8.15222e-14
3.8796	0.002942		3.8796	5.88473e-14
3.90635	0.00294371		3.90635	4.20463e-14
3.93311	0.00292626		3.93311	3.1853e-13
3.95987	0.00291793		3.95987	2.48699e-13
3.98662	0.00288492		3.98662	1.93781e-13
4.01338	0.00288458		4.01338	1.50222e-13
4.04013	0.00285458		4.04013	1.16498e-13
4.06689	0.00282308		4.06689	8.96797e-14
4.09365	0.00280542		4.09365	6.92236e-14
4.1204	0.00275744		4.1204	5.29559e-14
4.14716	0.0027442		4.14716	4.06555e-14
4.17391	0.00270355		4.17391	3.22331e-13
4.20067	0.00267632		4.20067	2.6348e-13
4.22742	0.00260921		4.22742	2.15997e-13
4.25418	0.00257785		4.25418	1.77627e-13
4.28094	0.00254027		4.28094	1.45248e-13
4.30769	0.00248012		4.30769	1.19442e-13
4.33445	0.00245124		4.33445	9.82122e-14
4.3612	0.00239128		4.3612	8.09433e-14
4.38796	0.00234993		4.38796	6.67256e-14
4.41472	0.00230334		4.41472	5.54854e-14
4.44147	0.00225314		4.44147	4.60141e-14
4.46823	0.00221811		4.46823	3.83912e-14
4.49498	0.00216417		4.49498	3.30255e-13
4.52174	0.00215014		4.52174	2.88507e-13
4.54849	0.00210082		4.54849	2.53468e-13
4.57525	0.00206098		4.57525	2.23916e-13
4.60201	0.00202881		4.60201	1.98219e-13
4.62876	0.00200495		4.62876	1.76728e-13
4.65552	0.00198541		4.65552	1.58986e-13
4.68227	0.00194724		4.68227	1.43307e-13
4.70903	0.00193535		4.70903	1.30058e-13
4.73579	0.00191149		4.73579	1.18891e-13
4.76254	0.00190543		4.76254	1.09766e-13
4.7893	0.00188693		4.7893	1.01638e-13
4.81605	0.00188459		4.81605	9.525e-14
4.84281	0.00188135		4.84281	8.94166e-14
4.86957	0.00187232		4.86957	8.48855e-14
4.89632	0.00188419		4.89632	8.12508e-14
4.92308	0.00188826		4.92308	7.82232e-14
4.94983	0.00189171		4.94983	7.60181e-14
4.97659	0.001913		4.97659	7.45776e-14
5.00334	0.00192687		5.00334	7.36779e-14
5.0301	0.00194765		5.0301	7.33693e-14
5.05686	0.00196756		5.05686	7.35275e-14
5.08361	0.00198554		5.08361	7.40894e-14
5.11037	0.00201713		5.11037	7.54082e-14
5.13712	0.0020465		5.13712	7.71341e-14
5.16388	0.0020643		5.16388	7.94604e-14
5.19064	0.0021034		5.19064	8.23946e-14
5.21739	0.00213549		5.21739	8.57161e-14
5.24415	0.00216237		5.24415	9.01317e-14
5.2709	0.00219403		5.2709	9.50256e-14
5.29766	0.00222488		5.29766	1.00446e-13
5.32441	0.00226711		5.32441	1.0697e-13
5.35117	0.00228224		5.35117	1.14325e-13
5.37793	0.00231312		5.37793	1.2272e-13
5.40468	0.00233854		5.40468	1.31943e-13
5.43144	0.0023517		5.43144	1.42547e-13
5.45819	0.00236823		5.45819	1.5431e-13
5.48495	0.00237714		5.48495	1.67289e-13
5.51171	0.0023956		5.51171	1.82398e-13
5.53846	0.00238566		5.53846	1.99226e-13
5.56522	0.0023856		5.56522	2.17193e-13
5.59197	0.00236636		5.59197	2.37435e-13
5.61873	0.00234793		5.61873	2.60416e-13
5.64548	0.00232124		5.64548	2.85618e-13
5.67224	0.00228317		5.67224	3.13866e-13
5.699	0.00225458		5.699	3.44321e-13
5.72575	0.00217983		5.72575	3.78707e-14
5.75251	0.00213572		5.75251	4.26676e-14
5.77926	0.00208578		5.77926	4.82846e-14
5.80602	0.00200624		5.80602	5.45857e-14
5.83278	0.00194161		5.83278	6.1541e-14
5.85953	0.00186211		5.85953	6.94601e-14
5.88629	0.00178858		5.88629	7.84816e-14
5.91304	0.00169887		5.91304	8.85589e-14
5.9398	0.00161399		5.9398	9.96329e-14
5.96656	0.00153106		5.96656	1.12035e-13
5.99331	0.00144123		5.99331	1.26118e-13
6.02007	0.00135262		6.02007	1.41663e-13
6.04682	0.00126795		6.04682	1.59082e-13
6.07358	0.00118815		6.07358	1.78076e-13
6.10033	0.00109815		6.10033	1.99216e-13
6.12709	0.00101481		6.12709	2.22532e-13
6.15385	0.000941076		6.15385	2.48417e-13
6.1806	0.000864687		6.1806	2.77004e-13
6.20736	0.000796087		6.20736	3.0837e-13
6.23411	0.000726475		6.23411	3.4245e-13
6.26087	0.000662876		6.26087	3.79942e-14
6.28763	0.000604469		6.28763	4.36114e-14
6.31438	0.000549432		6.31438	4.99338e-14
6.34114	0.000496138		6.34114	5.70694e-14
6.36789	0.00045098		6.36789	6.47721e-14
6.39465	0.0004079		6.39465	7.35108e-14
6.4214	0.000367163		6.4214	8.33479e-14
6.44816	0.000331667		6.44816	9.39786e-14
6.47492	0.000298822		6.47492	1.05841e-13
6.50167	0.00026979		6.50167	1.18906e-13
6.52843	0.000241466		6.52843	1.33034e-13
6.55518	0.000217238		6.55518	1.48766e-13
6.58194	0.00019612		6.58194	1.65651e-13
6.6087	0.000177102		6.6087	1.84102e-13
6.63545	0.000159332		6.63545	2.04284e-13
6.66221	0.000143415		6.66221	2.25919e-13
6.68896	0.000130157		6.68896	2.49389e-13
6.71572	0.000118156		6.71572	2.74582e-13
6.74248	0.00010752		6.74248	3.01979e-13
6.76923	9.79488e-05		6.76923	3.30908e-13
6.79599	8.9873e-05		6.79599	3.62092e-13
6.82274	8.25758e-05		6.82274	3.95508e-14
6.8495	7.62713e-05		6.8495	4.45724e-14
6.87625	7.09577e-05		6.87625	5.01381e-14
6.90301	6.61527e-05		6.90301	5.61665e-14
6.92977	6.21176e-05		6.92977	6.27301e-14
6.95652	5.86958e-05		6.95652	6.9862e-14
6.98328	5.57932e-05		6.98328	7.75606e-14
7.01003	5.34293e-05		7.01003	8.59821e-14
7.03679	5.17314e-05		7.03679	9.49496e-14
7.06355	5.03864e-05		7.06355	1.04741e-13
7.0903	4.95455e-05		7.0903	1.1524e-13
7.11706	4.92041e-05		7.11706	1.2649e-13
7.14381	4.92264e-05		7.14381	1.38661e-13
7.17057	4.97507e-05		7.17057	1.51615e-13
7.19732	5.11078e-05		7.19732	1.65566e-13
7.22408	5.29705e-05		7.22408	1.8038e-13
7.25084	5.5399e-05		7.25084	1.96405e-13
7.27759	5.85849e-05		7.27759	2.13453e-13
7.30435	6.29005e-05		7.30435	2.31524e-13
7.3311	6.83585e-05		7.3311	2.51115e-13
7.35786	7.52047e-05		7.35786	2.72132e-13
7.38462	8.39285e-05		7.38462	2.94173e-13
7.41137	9.50012e-05		7.41137	3.17983e-13
7.43813	0.00010892		7.43813	3.43426e-13
7.46488	0.000126745		7.46488	3.70339e-13
7.49164	0.000150035		7.49164	3.99202e-14
7.51839	0.000179646		7.51839	4.44653e-14
7.54515	0.000218159		7.54515	4.94073e-14
7.57191	0.000270339		7.57191	5.48112e-14
7.59866	0.00033934		7.59866	6.07777e-14
7.62542	0.000431396		7.62542	6.72248e-14
7.65217	0.000560412		7.65217	7.43018e-14
7.67893	0.000736789		7.67893	8.21105e-14
7.70569	0.000983648		7.70569	9.05912e-14
7.73244	0.00133448		7.73244	9.98531e-14
7.7592	0.00184359		7.7592	1.10004e-13
7.78595	0.00258335		7.78595	1.20967e-13
7.81271	0.00368076		7.81271	1.33075e-13
7.83946	0.00531229		7.83946	1.46278e-13
7.86622	0.00779715		7.86622	1.60522e-13
7.89298	0.0116679		7.89298	1.76171e-13
7.91973	0.0176663		7.91973	1.93278e-13
7.94649	0.027164		7.94649	2.11728e-13
7.97324	0.0426675		7.97324	2.31875e-13
8	0.135144		8	5.07607e-13

## Sheet: panel_h_binding
LLIA											scapCC6_LLIA
Well Row	Well Col	Content	Raw Data (350-15/455-8)								Well Row	Well Col	Content	Raw Data (350-15/455-8)
A	1	Sample X1	11471	0		0	0	0	0		A	1	Sample X1	3565	-7906		-7906	-7524	-7134	-6177
A	2	Sample X2	15861	4390		4390	4262	5219	5908		A	2	Sample X2	4086	-7385		-7385	-7179	-7490	-4647
A	3	Sample X3	24651	13180		13180	12465	12876	12705		A	3	Sample X3	5269	-6202		-6202	-3691	-5439	-908
A	4	Sample X4	40772	29301		29301	31190	32801	33919		A	4	Sample X4	6796	-4675		-4675	-1347	-3203	-189
A	5	Sample X5	33453	21982		21982	71048	72391	51909		A	5	Sample X5	9033	-2438		-2438	-1998	-2887	-6764
A	6	Sample X6	100057	88586		88586	89878	91705	93270		A	6	Sample X6	24047	12576		12576	23094	25957	26373
A	7	Sample X7	110329	98858		98858	98825	100657	102357		A	7	Sample X7	44095	32624		32624	48951	47828	49218
A	8	Sample X8	117976	106505		106505	104922	105952	107962		A	8	Sample X8	71315	59844		59844	84172	80679	86564
A	9	Sample X9	103527	92056		92056	113057	114273	109933		A	9	Sample X9	98598	87127		87127	108466	107862	108798
A	10	Sample X10	127597	116126		116126	115256	115560	118332		A	10	Sample X10	78624	67153		67153	119952	112588	10062
B	1	Sample X11	11433	0							B	1	Sample X11	3909	-7524
B	2	Sample X12	15695	4262							B	2	Sample X12	4254	-7179
B	3	Sample X13	23898	12465							B	3	Sample X13	7742	-3691
B	4	Sample X14	42623	31190							B	4	Sample X14	10086	-1347
B	5	Sample X15	82481	71048							B	5	Sample X15	9435	-1998
B	6	Sample X16	101311	89878							B	6	Sample X16	34527	23094
B	7	Sample X17	110258	98825							B	7	Sample X17	60384	48951
B	8	Sample X18	116355	104922							B	8	Sample X18	95605	84172
B	9	Sample X19	124490	113057							B	9	Sample X19	119899	108466
B	10	Sample X20	126689	115256							B	10	Sample X20	131385	119952
C	1	Sample X21	11426	0							C	1	Sample X21	4292	-7134
C	2	Sample X22	16645	5219							C	2	Sample X22	3936	-7490
C	3	Sample X23	24302	12876							C	3	Sample X23	5987	-5439
C	4	Sample X24	44227	32801							C	4	Sample X24	8223	-3203
C	5	Sample X25	83817	72391							C	5	Sample X25	8539	-2887
C	6	Sample X26	103131	91705							C	6	Sample X26	37383	25957
C	7	Sample X27	112083	100657							C	7	Sample X27	59254	47828
C	8	Sample X28	117378	105952							C	8	Sample X28	92105	80679
C	9	Sample X29	125699	114273							C	9	Sample X29	119288	107862
C	10	Sample X30	126986	115560							C	10	Sample X30	124014	112588
D	1	Sample X31	9944	0							D	1	Sample X31	3767	-6177
D	2	Sample X32	15852	5908							D	2	Sample X32	5297	-4647
D	3	Sample X33	22649	12705							D	3	Sample X33	9036	-908
D	4	Sample X34	43863	33919							D	4	Sample X34	9755	-189
D	5	Sample X35	61853	51909							D	5	Sample X35	3180	-6764
D	6	Sample X36	103214	93270							D	6	Sample X36	36317	26373
D	7	Sample X37	112301	102357							D	7	Sample X37	59162	49218
D	8	Sample X38	117906	107962							D	8	Sample X38	96508	86564
D	9	Sample X39	119877	109933							D	9	Sample X39	118742	108798
D	10	Sample X40	128276	118332							D	10	Sample X40	20006	10062

## Sheet: panel_i_SAXS
# SAXS profile: number of points = 1947, q_min = 0.011413499712944, q_max = 0.265255987644196, delta_q = 0.000130443210653264
# offset = 0.00000000000000, scaling c = 4.17240549047143e-09, Chi^2 = 1.40102204880031
# q exp_intensity error model_intensity
0.01141350 0.02572100 0.00191810 0.02130849
0.01154390 0.02259000 0.00186760 0.02128642
0.01167440 0.02301600 0.00183140 0.02126433
0.01180480 0.02381500 0.00176230 0.02124225
0.01193530 0.02212200 0.00174710 0.02122016
0.01206570 0.02412400 0.00172320 0.02119783
0.01219620 0.02060000 0.00165800 0.02117522
0.01232660 0.02620000 0.00169750 0.02115263
0.01245700 0.02321500 0.00164310 0.02113003
0.01258750 0.02467800 0.00160640 0.02110742
0.01271790 0.02485100 0.00157860 0.02108483
0.01284840 0.02274500 0.00153700 0.02106222
0.01297880 0.02229900 0.00151110 0.02103962
0.01310930 0.02487100 0.00148280 0.02101946
0.01323970 0.02337400 0.00147400 0.02099979
0.01337010 0.02320900 0.00145560 0.02098012
0.01350060 0.02534800 0.00145320 0.02096043
0.01363100 0.02265400 0.00141120 0.02094076
0.01376150 0.02343800 0.00141620 0.02092108
0.01389190 0.02262400 0.00136360 0.02090140
0.01402240 0.02373600 0.00137530 0.02088192
0.01415280 0.02502100 0.00136610 0.02086340
0.01428320 0.02376300 0.00134060 0.02084489
0.01441370 0.02422400 0.00135370 0.02082636
0.01454410 0.02305200 0.00132200 0.02080784
0.01467460 0.02434500 0.00130920 0.02078931
0.01480500 0.02080100 0.00127820 0.02077080
0.01493550 0.02205300 0.00127920 0.02075227
0.01506590 0.02430700 0.00128490 0.02073090
0.01519630 0.02318100 0.00126820 0.02070674
0.01532680 0.02334600 0.00125770 0.02068256
0.01545720 0.02178900 0.00123490 0.02065840
0.01558770 0.02406000 0.00123630 0.02063422
0.01571810 0.02477800 0.00124180 0.02061006
0.01584860 0.02440000 0.00121540 0.02058588
0.01597900 0.02242200 0.00120660 0.02056171
0.01610940 0.02107900 0.00118910 0.02053800
0.01623990 0.02135100 0.00117540 0.02051435
0.01637030 0.02337600 0.00118000 0.02049071
0.01650080 0.02116800 0.00116070 0.02046706
0.01663120 0.02174500 0.00115640 0.02044343
0.01676170 0.02181800 0.00114800 0.02041978
0.01689210 0.02470300 0.00115770 0.02039615
0.01702260 0.02226700 0.00113230 0.02037234
0.01715300 0.02021100 0.00111720 0.02034780
0.01728340 0.02253500 0.00111700 0.02032326
0.01741390 0.02375000 0.00112280 0.02029871
0.01754430 0.02371400 0.00111890 0.02027417
0.01767480 0.02319200 0.00109770 0.02024961
0.01780520 0.02106800 0.00108890 0.02022508
0.01793570 0.02214600 0.00108160 0.02020052
0.01806610 0.02170100 0.00107630 0.02017507
0.01819650 0.02185800 0.00107110 0.02014872
0.01832700 0.02173700 0.00105640 0.02012235
0.01845740 0.02050000 0.00104210 0.02009600
0.01858790 0.02392900 0.00106710 0.02006963
0.01871830 0.02180400 0.00104110 0.02004328
0.01884880 0.02407700 0.00106200 0.02001691
0.01897920 0.02416600 0.00104010 0.01999056
0.01910960 0.02309400 0.00103460 0.01996267
0.01924010 0.02169300 0.00102120 0.01993445
0.01937050 0.02356500 0.00102770 0.01990626
0.01950100 0.02141900 0.00100070 0.01987805
0.01963140 0.02059200 0.00099440 0.01984986
0.01976190 0.02103500 0.00098760 0.01982165
0.01989230 0.02083200 0.00098572 0.01979346
0.02002270 0.02136000 0.00098449 0.01976540
0.02015320 0.02072000 0.00097872 0.01973800
0.02028360 0.02061500 0.00096976 0.01971061
0.02041410 0.01976100 0.00095108 0.01968320
0.02054450 0.02168100 0.00096286 0.01965582
0.02067500 0.02194500 0.00096136 0.01962841
0.02080540 0.01963700 0.00094619 0.01960102
0.02093580 0.02040200 0.00094683 0.01957364
0.02106630 0.02128300 0.00094787 0.01954577
0.02119670 0.02148500 0.00094274 0.01951747
0.02132720 0.02159500 0.00094225 0.01948915
0.02145760 0.02047500 0.00092713 0.01946086
0.02158810 0.02367700 0.00095034 0.01943254
0.02171850 0.02024800 0.00091310 0.01940424
0.02184890 0.02187200 0.00093232 0.01937595
0.02197940 0.02127200 0.00091855 0.01934763
0.02210980 0.02146600 0.00091473 0.01931656
0.02224030 0.01964600 0.00089581 0.01928496
0.02237070 0.02107700 0.00091058 0.01925338
0.02250120 0.02312200 0.00091227 0.01922177
0.02263160 0.02025800 0.00089295 0.01919019
0.02276210 0.02080700 0.00088842 0.01915858
0.02289250 0.01864500 0.00087621 0.01912700
0.02302290 0.02037400 0.00088327 0.01909538
0.02315340 0.02074600 0.00088198 0.01906357
0.02328380 0.01997300 0.00086793 0.01903179
0.02341430 0.01980700 0.00086782 0.01899998
0.02354470 0.01976000 0.00086306 0.01896819
0.02367520 0.01975000 0.00086443 0.01893638
0.02380560 0.01781000 0.00083667 0.01890460
0.02393600 0.01942400 0.00086000 0.01887281
0.02406650 0.02019400 0.00085518 0.01884170
0.02419690 0.01909900 0.00084084 0.01881129
0.02432740 0.01986700 0.00084344 0.01878086
0.02445780 0.01974300 0.00084361 0.01875045
0.02458830 0.01897900 0.00083147 0.01872002
0.02471870 0.02017100 0.00083621 0.01868961
0.02484910 0.01924200 0.00082563 0.01865921
0.02497960 0.02026300 0.00083142 0.01862877
0.02511000 0.02142400 0.00083751 0.01859685
0.02524050 0.01861600 0.00081404 0.01856461
0.02537090 0.01962200 0.00081705 0.01853239
0.02550140 0.02021800 0.00081886 0.01850016
0.02563180 0.01910600 0.00081443 0.01846794
0.02576220 0.02065800 0.00081132 0.01843573
0.02589270 0.02007200 0.00081350 0.01840349
0.02602310 0.01946300 0.00080444 0.01837082
0.02615360 0.02002700 0.00081013 0.01833601
0.02628400 0.01738700 0.00077751 0.01830122
0.02641450 0.01873900 0.00079237 0.01826640
0.02654490 0.01925300 0.00079007 0.01823162
0.02667540 0.01864900 0.00079102 0.01819680
0.02680580 0.01971500 0.00078809 0.01816201
0.02693620 0.01749000 0.00077189 0.01812722
0.02706670 0.01984500 0.00078329 0.01809329
0.02719710 0.01985800 0.00078716 0.01806023
0.02732760 0.01787200 0.00076822 0.01802714
0.02745800 0.01800300 0.00076612 0.01799408
0.02758850 0.01725000 0.00075889 0.01796099
0.02771890 0.01925100 0.00077370 0.01792793
0.02784930 0.02002800 0.00076535 0.01789487
0.02797980 0.01843400 0.00076225 0.01786178
0.02811020 0.01765800 0.00075117 0.01782775
0.02824070 0.01993500 0.00076614 0.01779351
0.02837110 0.01890900 0.00075339 0.01775930
0.02850160 0.01745600 0.00074762 0.01772507
0.02863200 0.01902400 0.00074943 0.01769086
0.02876240 0.01796200 0.00074753 0.01765665
0.02889290 0.01761000 0.00074350 0.01762242
0.02902330 0.01668700 0.00073021 0.01758867
0.02915380 0.01797300 0.00073325 0.01755698
0.02928420 0.01868600 0.00073965 0.01752533
0.02941470 0.01674400 0.00072432 0.01749364
0.02954510 0.01765800 0.00072923 0.01746199
0.02967550 0.01828700 0.00073203 0.01743033
0.02980600 0.01781200 0.00072591 0.01739865
0.02993640 0.01624100 0.00071342 0.01736699
0.03006690 0.01818000 0.00072027 0.01733250
0.03019730 0.01699900 0.00071528 0.01729537
0.03032780 0.01792100 0.00071788 0.01725822
0.03045820 0.01767900 0.00071860 0.01722109
0.03058860 0.01690200 0.00070847 0.01718396
0.03071910 0.01711400 0.00070838 0.01714681
0.03084950 0.01738400 0.00070665 0.01710968
0.03098000 0.01777200 0.00071385 0.01707252
0.03111040 0.01766300 0.00070188 0.01703691
0.03124090 0.01770800 0.00070612 0.01700154
0.03137130 0.01724600 0.00069980 0.01696620
0.03150180 0.01678300 0.00069605 0.01693083
0.03163220 0.01666900 0.00069103 0.01689549
0.03176260 0.01724600 0.00069865 0.01686015
0.03189310 0.01783900 0.00069294 0.01682478
0.03202350 0.01683300 0.00069433 0.01678908
0.03215400 0.01660900 0.00068385 0.01675172
0.03228440 0.01693400 0.00068646 0.01671439
0.03241490 0.01760500 0.00068809 0.01667703
0.03254530 0.01587600 0.00067863 0.01663970
0.03267570 0.01641100 0.00067623 0.01660237
0.03280620 0.01550100 0.00066970 0.01656502
0.03293660 0.01657100 0.00067217 0.01652769
0.03306710 0.01670400 0.00067649 0.01649161
0.03319750 0.01626800 0.00066520 0.01645677
0.03332800 0.01665800 0.00067508 0.01642190
0.03345840 0.01565800 0.00066152 0.01638706
0.03358880 0.01695900 0.00066957 0.01635221
0.03371930 0.01620500 0.00066278 0.01631735
0.03384970 0.01509800 0.00065782 0.01628250
0.03398020 0.01624300 0.00065991 0.01624764
0.03411060 0.01600700 0.00066057 0.01620876
0.03424110 0.01669600 0.00066202 0.01616913
0.03437150 0.01637500 0.00066689 0.01612953
0.03450190 0.01525700 0.00065921 0.01608993
0.03463240 0.01662400 0.00068273 0.01605031
0.03476280 0.01483900 0.00067416 0.01601071
0.03489330 0.01712300 0.00068876 0.01597108
0.03502370 0.01473000 0.00067703 0.01593229
0.03515420 0.01473300 0.00068030 0.01589716
0.03528460 0.01589600 0.00069024 0.01586206
0.03541500 0.01633000 0.00069580 0.01582696
0.03554550 0.01516600 0.00068800 0.01579182
0.03567590 0.01612500 0.00069419 0.01575672
0.03580640 0.01594500 0.00069756 0.01572159
0.03593680 0.01502000 0.00068755 0.01568649
0.03606730 0.01513700 0.00069500 0.01565065
0.03619770 0.01533900 0.00069219 0.01561417
0.03632810 0.01478200 0.00069461 0.01557769
0.03645860 0.01581700 0.00069911 0.01554119
0.03658900 0.01471200 0.00069295 0.01550471
0.03671950 0.01542100 0.00070142 0.01546821
0.03684990 0.01507400 0.00070415 0.01543173
0.03698040 0.01470000 0.00069423 0.01539523
0.03711080 0.01396500 0.00069741 0.01535930
0.03724130 0.01466600 0.00069698 0.01532344
0.03737170 0.01602100 0.00071280 0.01528762
0.03750210 0.01488400 0.00070535 0.01525179
0.03763260 0.01431200 0.00070308 0.01521593
0.03776300 0.01609500 0.00070937 0.01518010
0.03789350 0.01552600 0.00071363 0.01514425
0.03802390 0.01566000 0.00070948 0.01510828
0.03815440 0.01452800 0.00070952 0.01507166
0.03828480 0.01450100 0.00070563 0.01503507
0.03841520 0.01450100 0.00071026 0.01499847
0.03854570 0.01370900 0.00070373 0.01496185
0.03867610 0.01456100 0.00070817 0.01492526
0.03880660 0.01356600 0.00070484 0.01488864
0.03893700 0.01434800 0.00071143 0.01485205
0.03906750 0.01455600 0.00071028 0.01481511
0.03919790 0.01491100 0.00071882 0.01477791
0.03932830 0.01353900 0.00070568 0.01474070
0.03945880 0.01381800 0.00070711 0.01470347
0.03958920 0.01377100 0.00069923 0.01466626
0.03971970 0.01433000 0.00069490 0.01462903
0.03985010 0.01438800 0.00069069 0.01459183
0.03998060 0.01428800 0.00069145 0.01455459
0.04011100 0.01545000 0.00069671 0.01451768
0.04024140 0.01296200 0.00067847 0.01448082
0.04037190 0.01459100 0.00068619 0.01444393
0.04050230 0.01423900 0.00067961 0.01440707
0.04063280 0.01455300 0.00068338 0.01437018
0.04076320 0.01347100 0.00067057 0.01433332
0.04089370 0.01259900 0.00066638 0.01429644
0.04102410 0.01355000 0.00066804 0.01425982
0.04115450 0.01312700 0.00066978 0.01422426
0.04128500 0.01355800 0.00066665 0.01418867
0.04141540 0.01209800 0.00065681 0.01415311
0.04154590 0.01417000 0.00066639 0.01411752
0.04167630 0.01261600 0.00066208 0.01408196
0.04180680 0.01376000 0.00066221 0.01404637
0.04193720 0.01423600 0.00066924 0.01401081
0.04206770 0.01248400 0.00065038 0.01397479
0.04219810 0.01249200 0.00065497 0.01393839
0.04232850 0.01371100 0.00066087 0.01390200
0.04245900 0.01200000 0.00065398 0.01386558
0.04258940 0.01334300 0.00065150 0.01382918
0.04271990 0.01339500 0.00065576 0.01379276
0.04285030 0.01319100 0.00065042 0.01375637
0.04298080 0.01227400 0.00064464 0.01371994
0.04311120 0.01240000 0.00064093 0.01368381
0.04324160 0.01191300 0.00064423 0.01364773
0.04337210 0.01313300 0.00064842 0.01361162
0.04350250 0.01291500 0.00064396 0.01357553
0.04363300 0.01371900 0.00064863 0.01353942
0.04376340 0.01252500 0.00064165 0.01350334
0.04389390 0.01446300 0.00065089 0.01346723
0.04402430 0.01303500 0.00064367 0.01343091
0.04415470 0.01372700 0.00064497 0.01339361
0.04428520 0.01333500 0.00064220 0.01335628
0.04441560 0.01385400 0.00064800 0.01331898
0.04454610 0.01262200 0.00063313 0.01328165
0.04467650 0.01375300 0.00064191 0.01324435
0.04480700 0.01240700 0.00063365 0.01320702
0.04493740 0.01316800 0.00063929 0.01316971
0.04506780 0.01312300 0.00063684 0.01313345
0.04519830 0.01271700 0.00063256 0.01309811
0.04532870 0.01172600 0.00062852 0.01306279
0.04545920 0.01231000 0.00062882 0.01302745
0.04558960 0.01154400 0.00062318 0.01299214
0.04572010 0.01315700 0.00063358 0.01295680
0.04585050 0.01248000 0.00062334 0.01292149
0.04598090 0.01257500 0.00062924 0.01288617
0.04611140 0.01251300 0.00062783 0.01285163
0.04624180 0.01291300 0.00062939 0.01281724
0.04637230 0.01240100 0.00062971 0.01278283
0.04650270 0.01205500 0.00063330 0.01274845
0.04663320 0.01135000 0.00063118 0.01271404
0.04676360 0.01274200 0.00064327 0.01267965
0.04689410 0.01340800 0.00065100 0.01264524
0.04702450 0.01188900 0.00064585 0.01261073
0.04715490 0.01221000 0.00064784 0.01257570
0.04728540 0.01162700 0.00064583 0.01254064
0.04741580 0.01178000 0.00064075 0.01250561
0.04754630 0.01167800 0.00065112 0.01247055
0.04767670 0.01291900 0.00065805 0.01243552
0.04780720 0.01110700 0.00064962 0.01240046
0.04793760 0.01144500 0.00064753 0.01236543
0.04806800 0.01108400 0.00064803 0.01233004
0.04819850 0.01238300 0.00065707 0.01229429
0.04832890 0.01182900 0.00065510 0.01225857
0.04845940 0.01077500 0.00065110 0.01222283
0.04858980 0.01119800 0.00065073 0.01218711
0.04872030 0.01153900 0.00065721 0.01215136
0.04885070 0.01265200 0.00066384 0.01211564
0.04898110 0.01084100 0.00065329 0.01207992
0.04911160 0.01120100 0.00065754 0.01204629
0.04924200 0.01095600 0.00065542 0.01201303
0.04937250 0.01159300 0.00066217 0.01197975
0.04950290 0.01119600 0.00065785 0.01194650
0.04963340 0.01107900 0.00065755 0.01191322
0.04976380 0.01109000 0.00065851 0.01187997
0.04989420 0.01093700 0.00065816 0.01184672
0.05002470 0.01092900 0.00065887 0.01181315
0.05015510 0.01132700 0.00065886 0.01177838
0.05028560 0.01085600 0.00065994 0.01174358
0.05041600 0.01182000 0.00066400 0.01170880
0.05054650 0.01014800 0.00065517 0.01167400
0.05067690 0.01086300 0.00065872 0.01163923
0.05080730 0.01159400 0.00066681 0.01160446
0.05093780 0.01078700 0.00065815 0.01156966
0.05106820 0.01155100 0.00066699 0.01153527
0.05119870 0.01117000 0.00066294 0.01150121
0.05132910 0.01002400 0.00065845 0.01146718
0.05145960 0.01055000 0.00065974 0.01143312
0.05159000 0.01019200 0.00065928 0.01139909
0.05172050 0.01158300 0.00066738 0.01136503
0.05185090 0.01058900 0.00066221 0.01133100
0.05198130 0.01065800 0.00066056 0.01129697
0.05211180 0.01103600 0.00066812 0.01126423
0.05224220 0.01058300 0.00066239 0.01123175
0.05237270 0.01110100 0.00067011 0.01119923
0.05250310 0.01078200 0.00066587 0.01116675
0.05263360 0.01171000 0.00067082 0.01113423
0.05276400 0.01162800 0.00067258 0.01110175
0.05289440 0.00991770 0.00066183 0.01106926
0.05302490 0.01107600 0.00066741 0.01103679
0.05315530 0.01178500 0.00067604 0.01100454
0.05328580 0.01023700 0.00066167 0.01097226
0.05341620 0.00979240 0.00066021 0.01094000
0.05354670 0.01122900 0.00067337 0.01090772
0.05367710 0.01047800 0.00066509 0.01087547
0.05380750 0.01024600 0.00066297 0.01084322
0.05393800 0.01019500 0.00066657 0.01081094
0.05406840 0.00983020 0.00066100 0.01077762
0.05419890 0.01031300 0.00066406 0.01074330
0.05432930 0.01054900 0.00067118 0.01070901
0.05445980 0.01101600 0.00067303 0.01067470
0.05459020 0.00925980 0.00065953 0.01064041
0.05472060 0.01102900 0.00067116 0.01060612
0.05485110 0.01075600 0.00067173 0.01057180
0.05498150 0.00995330 0.00066478 0.01053751
0.05511200 0.01046500 0.00067241 0.01050598
0.05524240 0.01045200 0.00066864 0.01047494
0.05537290 0.00965640 0.00066488 0.01044387
0.05550330 0.00978330 0.00066340 0.01041282
0.05563370 0.01142300 0.00067506 0.01038178
0.05576420 0.01018500 0.00066804 0.01035071
0.05589460 0.00979370 0.00066852 0.01031966
0.05602510 0.00996110 0.00066370 0.01028849
0.05615550 0.00855760 0.00066144 0.01025690
0.05628600 0.00973570 0.00066290 0.01022528
0.05641640 0.00914850 0.00066241 0.01019370
0.05654690 0.00966790 0.00066874 0.01016208
0.05667730 0.01034300 0.00066947 0.01013049
0.05680770 0.00895670 0.00066241 0.01009890
0.05693820 0.00921680 0.00066267 0.01006729
0.05706860 0.00946650 0.00066390 0.01003683
0.05719910 0.00901140 0.00066599 0.01000735
0.05732950 0.00966910 0.00066610 0.00997789
0.05746000 0.00959720 0.00066533 0.00994842
0.05759040 0.00946550 0.00066494 0.00991896
0.05772080 0.00859510 0.00066233 0.00988951
0.05785130 0.00996810 0.00066956 0.00986003
0.05798170 0.01012600 0.00066771 0.00983058
0.05811220 0.00883890 0.00065640 0.00980028
0.05824260 0.00886250 0.00065714 0.00976986
0.05837310 0.00943610 0.00066159 0.00973943
0.05850350 0.01036100 0.00066484 0.00970901
0.05863390 0.01003700 0.00066475 0.00967860
0.05876440 0.00954830 0.00065592 0.00964816
0.05889480 0.00948500 0.00065945 0.00961775
0.05902530 0.00995280 0.00065899 0.00958743
0.05915570 0.00932500 0.00065473 0.00955762
0.05928620 0.00907260 0.00065283 0.00952779
0.05941660 0.00836340 0.00064671 0.00949798
0.05954700 0.00897610 0.00065027 0.00946816
0.05967750 0.00872940 0.00064745 0.00943833
0.05980790 0.00897960 0.00064494 0.00940852
0.05993840 0.00878980 0.00065090 0.00937868
0.06006880 0.00913340 0.00064497 0.00934922
0.06019930 0.00802130 0.00064042 0.00932005
0.06032970 0.00912200 0.00064348 0.00929090
0.06046010 0.00866810 0.00064359 0.00926176
0.06059060 0.00816500 0.00063435 0.00923259
0.06072100 0.00857720 0.00063637 0.00920344
0.06085150 0.00976040 0.00064606 0.00917427
0.06098190 0.00773960 0.00063551 0.00914512
0.06111240 0.00943360 0.00064038 0.00911661
0.06124280 0.00931950 0.00064311 0.00908823
0.06137320 0.00925270 0.00064222 0.00905984
0.06150370 0.00880610 0.00063668 0.00903144
0.06163410 0.00914950 0.00063904 0.00900305
0.06176460 0.00872770 0.00063867 0.00897464
0.06189500 0.00880270 0.00063430 0.00894626
0.06202550 0.00996620 0.00064752 0.00891786
0.06215590 0.00809540 0.00062815 0.00888953
0.06228640 0.00834130 0.00063166 0.00886117
0.06241680 0.00781580 0.00062888 0.00883283
0.06254720 0.00892340 0.00063426 0.00880450
0.06267770 0.00799630 0.00062958 0.00877614
0.06280810 0.00816340 0.00062858 0.00874780
0.06293860 0.00773890 0.00062645 0.00871944
0.06306900 0.00792390 0.00062820 0.00869178
0.06319950 0.00768110 0.00062362 0.00866470
0.06332990 0.00868290 0.00062968 0.00863763
0.06346030 0.00979880 0.00063994 0.00861057
0.06359080 0.00693350 0.00061824 0.00858348
0.06372120 0.00683770 0.00061795 0.00855642
0.06385170 0.00770800 0.00062456 0.00852934
0.06398210 0.00875790 0.00062845 0.00850227
0.06411260 0.00892470 0.00063198 0.00847455
0.06424300 0.00850350 0.00062590 0.00844674
0.06437340 0.00837140 0.00062431 0.00841894
0.06450390 0.00838590 0.00062758 0.00839111
0.06463430 0.00699360 0.00061634 0.00836330
0.06476480 0.00782230 0.00062514 0.00833547
0.06489520 0.00760420 0.00061780 0.00830767
0.06502570 0.00865960 0.00062833 0.00828043
0.06515610 0.00714390 0.00061396 0.00825564
0.06528650 0.00797460 0.00062055 0.00823084
0.06541700 0.00691480 0.00061623 0.00820602
0.06554740 0.00801650 0.00062064 0.00818123
0.06567790 0.00719160 0.00061276 0.00815641
0.06580830 0.00730340 0.00061777 0.00813161
0.06593880 0.00766190 0.00061674 0.00810680
0.06606920 0.00706180 0.00061409 0.00808064
0.06619960 0.00857940 0.00062050 0.00805328
0.06633010 0.00756230 0.00061441 0.00802591
0.06646050 0.00644370 0.00060921 0.00799855
0.06659100 0.00799340 0.00061850 0.00797117
0.06672140 0.00659770 0.00060982 0.00794381
0.06685190 0.00733580 0.00061084 0.00791644
0.06698230 0.00811150 0.00061621 0.00788908
0.06711280 0.00750320 0.00061636 0.00786353
0.06724320 0.00686960 0.00060515 0.00783828
0.06737360 0.00801760 0.00061746 0.00781304
0.06750410 0.00717540 0.00061131 0.00778778
0.06763450 0.00721170 0.00060758 0.00776253
0.06776500 0.00657290 0.00060571 0.00773727
0.06789540 0.00821400 0.00061789 0.00771203
0.06802590 0.00761670 0.00060996 0.00768683
0.06815630 0.00655890 0.00060569 0.00766192
0.06828670 0.00621250 0.00059808 0.00763701
0.06841720 0.00700300 0.00060490 0.00761208
0.06854760 0.00685370 0.00060621 0.00758718
0.06867810 0.00758040 0.00060562 0.00756225
0.06880850 0.00700370 0.00060879 0.00753734
0.06893900 0.00722360 0.00060382 0.00751241
0.06906940 0.00692080 0.00059984 0.00748830
0.06919980 0.00648580 0.00060385 0.00746489
0.06933030 0.00711150 0.00060308 0.00744146
0.06946070 0.00758040 0.00060567 0.00741805
0.06959120 0.00812310 0.00061138 0.00739463
0.06972160 0.00732250 0.00060275 0.00737122
0.06985210 0.00708290 0.00060515 0.00734779
0.06998250 0.00744130 0.00060232 0.00732438
0.07011290 0.00732460 0.00060486 0.00729957
0.07024340 0.00764190 0.00060911 0.00727451
0.07037380 0.00659660 0.00059844 0.00724948
0.07050430 0.00747730 0.00060147 0.00722442
0.07063470 0.00662990 0.00060064 0.00719939
0.07076520 0.00670440 0.00059465 0.00717434
0.07089560 0.00671920 0.00059943 0.00714930
0.07102600 0.00719800 0.00059820 0.00712470
0.07115650 0.00716550 0.00059998 0.00710179
0.07128690 0.00771300 0.00060523 0.00707890
0.07141740 0.00593010 0.00058823 0.00705600
0.07154780 0.00703840 0.00059542 0.00703311
0.07167830 0.00622700 0.00059476 0.00701021
0.07180870 0.00732700 0.00059732 0.00698732
0.07193920 0.00791710 0.00060544 0.00696442
0.07206960 0.00525630 0.00058229 0.00694160
0.07220000 0.00639640 0.00059106 0.00691883
0.07233050 0.00557530 0.00058820 0.00689605
0.07246090 0.00697190 0.00059533 0.00687329
0.07259140 0.00652300 0.00059279 0.00685051
0.07272180 0.00760600 0.00059659 0.00682774
0.07285230 0.00736440 0.00060076 0.00680496
0.07298270 0.00752190 0.00059935 0.00678220
0.07311310 0.00698800 0.00059330 0.00675952
0.07324360 0.00747440 0.00059851 0.00673684
0.07337400 0.00742680 0.00059748 0.00671417
0.07350450 0.00664090 0.00058665 0.00669149
0.07363490 0.00711240 0.00059445 0.00666882
0.07376540 0.00588180 0.00058197 0.00664614
0.07389580 0.00650600 0.00058955 0.00662347
0.07402620 0.00646460 0.00059071 0.00660110
0.07415670 0.00610270 0.00058265 0.00657986
0.07428710 0.00727570 0.00059147 0.00655864
0.07441760 0.00632070 0.00059042 0.00653741
0.07454800 0.00661410 0.00058542 0.00651619
0.07467850 0.00480860 0.00057657 0.00649495
0.07480890 0.00612650 0.00058082 0.00647373
0.07493930 0.00527730 0.00057665 0.00645251
0.07506980 0.00611760 0.00058523 0.00643124
0.07520020 0.00555040 0.00057621 0.00640996
0.07533070 0.00590810 0.00058378 0.00638866
0.07546110 0.00579470 0.00058420 0.00636738
0.07559160 0.00645480 0.00058094 0.00634608
0.07572200 0.00657730 0.00058539 0.00632480
0.07585240 0.00641310 0.00057985 0.00630352
0.07598290 0.00608550 0.00058287 0.00628223
0.07611330 0.00672420 0.00058676 0.00626162
0.07624380 0.00564710 0.00057386 0.00624109
0.07637420 0.00602860 0.00057885 0.00622059
0.07650470 0.00656020 0.00058435 0.00620007
0.07663510 0.00617120 0.00057657 0.00617956
0.07676560 0.00609550 0.00057876 0.00615904
0.07689600 0.00431930 0.00056492 0.00613853
0.07702640 0.00695720 0.00058212 0.00611800
0.07715690 0.00556150 0.00057505 0.00609734
0.07728730 0.00536240 0.00056997 0.00607669
0.07741780 0.00431970 0.00056572 0.00605603
0.07754820 0.00629330 0.00057934 0.00603539
0.07767870 0.00657270 0.00057970 0.00601473
0.07780910 0.00495190 0.00056883 0.00599408
0.07793950 0.00542680 0.00057056 0.00597344
0.07807000 0.00629080 0.00057830 0.00595329
0.07820040 0.00676110 0.00058337 0.00593361
0.07833090 0.00619360 0.00057353 0.00591391
0.07846130 0.00589240 0.00057181 0.00589422
0.07859180 0.00630450 0.00057522 0.00587452
0.07872220 0.00663600 0.00057806 0.00585483
0.07885260 0.00629600 0.00057292 0.00583515
0.07898310 0.00680310 0.00057694 0.00581545
0.07911350 0.00595370 0.00057147 0.00579586
0.07924400 0.00651720 0.00057809 0.00577627
0.07937440 0.00463560 0.00056179 0.00575670
0.07950490 0.00520110 0.00056595 0.00573711
0.07963530 0.00558790 0.00056613 0.00571754
0.07976570 0.00601700 0.00057289 0.00569797
0.07989620 0.00677470 0.00057612 0.00567839
0.08002660 0.00551390 0.00056601 0.00565908
0.08015710 0.00491040 0.00056235 0.00564079
0.08028750 0.00573970 0.00057253 0.00562251
0.08041800 0.00448360 0.00055745 0.00560422
0.08054840 0.00633530 0.00057535 0.00558594
0.08067880 0.00630440 0.00056776 0.00556766
0.08080930 0.00553240 0.00056454 0.00554937
0.08093970 0.00511740 0.00056348 0.00553110
0.08107020 0.00539790 0.00056328 0.00551252
0.08120060 0.00559870 0.00056531 0.00549371
0.08133110 0.00432160 0.00055852 0.00547489
0.08146150 0.00523510 0.00055806 0.00545608
0.08159200 0.00596600 0.00056889 0.00543726
0.08172240 0.00558920 0.00055962 0.00541845
0.08185280 0.00505410 0.00056014 0.00539964
0.08198330 0.00436200 0.00055688 0.00538082
0.08211370 0.00535840 0.00055854 0.00536263
0.08224420 0.00348040 0.00054894 0.00534451
0.08237460 0.00515500 0.00055816 0.00532641
0.08250510 0.00531690 0.00055988 0.00530830
0.08263550 0.00479530 0.00055834 0.00529020
0.08276590 0.00564530 0.00056164 0.00527210
0.08289640 0.00489930 0.00055541 0.00525398
0.08302680 0.00584630 0.00056524 0.00523609
0.08315730 0.00656160 0.00056426 0.00521897
0.08328770 0.00570520 0.00056279 0.00520186
0.08341820 0.00517640 0.00055834 0.00518474
0.08354860 0.00569800 0.00056060 0.00516763
0.08367900 0.00460650 0.00055139 0.00515053
0.08380950 0.00537780 0.00055323 0.00513341
0.08393990 0.00512870 0.00055780 0.00511630
0.08407040 0.00521200 0.00055836 0.00509903
0.08420080 0.00518080 0.00055265 0.00508166
0.08433130 0.00595730 0.00056249 0.00506427
0.08446170 0.00375610 0.00054763 0.00504689
0.08459210 0.00487660 0.00055016 0.00502952
0.08472260 0.00466660 0.00055143 0.00501213
0.08485300 0.00432490 0.00054786 0.00499475
0.08498350 0.00536970 0.00055520 0.00497736
0.08511390 0.00501970 0.00055465 0.00496043
0.08524440 0.00531670 0.00055291 0.00494355
0.08537480 0.00471710 0.00055029 0.00492669
0.08550520 0.00488820 0.00055242 0.00490983
0.08563570 0.00495440 0.00055187 0.00489295
0.08576610 0.00501400 0.00055175 0.00487608
0.08589660 0.00452680 0.00054481 0.00485921
0.08602700 0.00499600 0.00054913 0.00484231
0.08615750 0.00521870 0.00055090 0.00482529
0.08628790 0.00441160 0.00054043 0.00480829
0.08641840 0.00395030 0.00054450 0.00479127
0.08654880 0.00361040 0.00053972 0.00477426
0.08667920 0.00555890 0.00055109 0.00475725
0.08680970 0.00531080 0.00055268 0.00474023
0.08694010 0.00490770 0.00054584 0.00472322
0.08707060 0.00560540 0.00055293 0.00470688
0.08720100 0.00506520 0.00054777 0.00469111
0.08733150 0.00503920 0.00054702 0.00467533
0.08746190 0.00426820 0.00054330 0.00465956
0.08759230 0.00494260 0.00054464 0.00464380
0.08772280 0.00534740 0.00054921 0.00462802
0.08785320 0.00440490 0.00054372 0.00461225
0.08798370 0.00476320 0.00054241 0.00459647
0.08811410 0.00467500 0.00054712 0.00458042
0.08824460 0.00475710 0.00054209 0.00456431
0.08837500 0.00421070 0.00053964 0.00454821
0.08850540 0.00510650 0.00054854 0.00453211
0.08863590 0.00435170 0.00053789 0.00451600
0.08876630 0.00422590 0.00053901 0.00449990
0.08889680 0.00460600 0.00054430 0.00448379
0.08902720 0.00428710 0.00053491 0.00446775
0.08915770 0.00473780 0.00054355 0.00445192
0.08928810 0.00448580 0.00054048 0.00443611
0.08941850 0.00439460 0.00053813 0.00442029
0.08954900 0.00471590 0.00054304 0.00440446
0.08967940 0.00439240 0.00053941 0.00438864
0.08980990 0.00373940 0.00053234 0.00437281
0.08994030 0.00421650 0.00053841 0.00435699
0.09007080 0.00505150 0.00053806 0.00434147
0.09020120 0.00371390 0.00053503 0.00432622
0.09033160 0.00423840 0.00053661 0.00431098
0.09046210 0.00494940 0.00053987 0.00429572
0.09059250 0.00477280 0.00054072 0.00428048
0.09072300 0.00340020 0.00052948 0.00426522
0.09085340 0.00409090 0.00053623 0.00424997
0.09098390 0.00430170 0.00053772 0.00423472
0.09111430 0.00483460 0.00053706 0.00422005
0.09124480 0.00425830 0.00053757 0.00420545
0.09137520 0.00427080 0.00053247 0.00419087
0.09150560 0.00408950 0.00053266 0.00417628
0.09163610 0.00427720 0.00054629 0.00416169
0.09176650 0.00419320 0.00054882 0.00414710
0.09189700 0.00406800 0.00055395 0.00413250
0.09202740 0.00436030 0.00055808 0.00411798
0.09215790 0.00313830 0.00055236 0.00410370
0.09228830 0.00298880 0.00055609 0.00408943
0.09241870 0.00477690 0.00056890 0.00407516
0.09254920 0.00339340 0.00056239 0.00406087
0.09267960 0.00373210 0.00056742 0.00404660
0.09281010 0.00347330 0.00056584 0.00403232
0.09294050 0.00358680 0.00055770 0.00401804
0.09307100 0.00360770 0.00055249 0.00400363
0.09320140 0.00446630 0.00055540 0.00398911
0.09333180 0.00398700 0.00055245 0.00397459
0.09346230 0.00379630 0.00054804 0.00396007
0.09359270 0.00341140 0.00054400 0.00394555
0.09372320 0.00359490 0.00054700 0.00393102
0.09385360 0.00435130 0.00054807 0.00391651
0.09398410 0.00453010 0.00054910 0.00390198
0.09411450 0.00383320 0.00053795 0.00388847
0.09424490 0.00468690 0.00054730 0.00387511
0.09437540 0.00387560 0.00054072 0.00386173
0.09450580 0.00415540 0.00054260 0.00384837
0.09463630 0.00386970 0.00054173 0.00383499
0.09476670 0.00300670 0.00053635 0.00382163
0.09489720 0.00409630 0.00053549 0.00380825
0.09502760 0.00372860 0.00053880 0.00379482
0.09515800 0.00428270 0.00053919 0.00378114
0.09528850 0.00396600 0.00053488 0.00376746
0.09541890 0.00360490 0.00053744 0.00375378
0.09554940 0.00403100 0.00053514 0.00374009
0.09567980 0.00406190 0.00053544 0.00372641
0.09581030 0.00366570 0.00053339 0.00371272
0.09594070 0.00382930 0.00053153 0.00369904
0.09607120 0.00255300 0.00053132 0.00368570
0.09620160 0.00399000 0.00053261 0.00367265
0.09633200 0.00351000 0.00052797 0.00365960
0.09646250 0.00369590 0.00053327 0.00364654
0.09659290 0.00412050 0.00053050 0.00363349
0.09672340 0.00284000 0.00052457 0.00362043
0.09685380 0.00420370 0.00053373 0.00360738
0.09698430 0.00430470 0.00053182 0.00359433
0.09711470 0.00386650 0.00053059 0.00358129
0.09724510 0.00315730 0.00052515 0.00356826
0.09737560 0.00308930 0.00052365 0.00355521
0.09750600 0.00361400 0.00053038 0.00354218
0.09763650 0.00371880 0.00052864 0.00352914
0.09776690 0.00360170 0.00052580 0.00351611
0.09789740 0.00338460 0.00052377 0.00350306
0.09802780 0.00345690 0.00052409 0.00349023
0.09815820 0.00349960 0.00052239 0.00347814
0.09828870 0.00355480 0.00052113 0.00346604
0.09841910 0.00443560 0.00052466 0.00345396
0.09854960 0.00323340 0.00051924 0.00344186
0.09868000 0.00354470 0.00051616 0.00342977
0.09881050 0.00398190 0.00052129 0.00341767
0.09894090 0.00222970 0.00050597 0.00340558
0.09907130 0.00301030 0.00051192 0.00339324
0.09920180 0.00384930 0.00051880 0.00338068
0.09933220 0.00324310 0.00050945 0.00336813
0.09946270 0.00373820 0.00051725 0.00335557
0.09959310 0.00269660 0.00050857 0.00334302
0.09972360 0.00350280 0.00051193 0.00333047
0.09985400 0.00344070 0.00051393 0.00331792
0.09998440 0.00385390 0.00051447 0.00330537
0.10011500 0.00241650 0.00050778 0.00329307
0.10024500 0.00328550 0.00051449 0.00328087
0.10037600 0.00353880 0.00051258 0.00326858
0.10050600 0.00308140 0.00051291 0.00325638
0.10063700 0.00226340 0.00050468 0.00324408
0.10076700 0.00317480 0.00051197 0.00323188
0.10089800 0.00360940 0.00051596 0.00321959
0.10102800 0.00355340 0.00051298 0.00320762
0.10115800 0.00373730 0.00051616 0.00319647
0.10128900 0.00315410 0.00051560 0.00318524
0.10141900 0.00401370 0.00051340 0.00317410
0.10155000 0.00318030 0.00051077 0.00316287
0.10168000 0.00320910 0.00051182 0.00315173
0.10181100 0.00407060 0.00051562 0.00314050
0.10194100 0.00326170 0.00051168 0.00312936
0.10207200 0.00268170 0.00050432 0.00311778
0.10220200 0.00255850 0.00050690 0.00310602
0.10233200 0.00406820 0.00051529 0.00309426
0.10246300 0.00268910 0.00050575 0.00308240
0.10259300 0.00199090 0.00050268 0.00307064
0.10272400 0.00284880 0.00050469 0.00305878
0.10285400 0.00365800 0.00051292 0.00304702
0.10298500 0.00391250 0.00051619 0.00303516
0.10311500 0.00193280 0.00049769 0.00302459
0.10324600 0.00402690 0.00051360 0.00301409
0.10337600 0.00330300 0.00051229 0.00300367
0.10350600 0.00345680 0.00050714 0.00299325
0.10363700 0.00330380 0.00050903 0.00298275
0.10376700 0.00287840 0.00050639 0.00297234
0.10389800 0.00390860 0.00051334 0.00296184
0.10402800 0.00254660 0.00050420 0.00295125
0.10415900 0.00337650 0.00050524 0.00293995
0.10428900 0.00367490 0.00050719 0.00292875
0.10442000 0.00296540 0.00050708 0.00291745
0.10455000 0.00351460 0.00050598 0.00290624
0.10468000 0.00329640 0.00050404 0.00289504
0.10481100 0.00307700 0.00050470 0.00288374
0.10494100 0.00326360 0.00050617 0.00287254
0.10507200 0.00208820 0.00049810 0.00286162
0.10520200 0.00274220 0.00049808 0.00285108
0.10533300 0.00202700 0.00049801 0.00284047
0.10546300 0.00296120 0.00050364 0.00282994
0.10559400 0.00433590 0.00051016 0.00281932
0.10572400 0.00288540 0.00050132 0.00280879
0.10585400 0.00386280 0.00050844 0.00279826
0.10598500 0.00333490 0.00050249 0.00278764
0.10611500 0.00349420 0.00050488 0.00277759
0.10624600 0.00280200 0.00050065 0.00276752
0.10637600 0.00360650 0.00050870 0.00275753
0.10650700 0.00336590 0.00050417 0.00274747
0.10663700 0.00307520 0.00049896 0.00273748
0.10676800 0.00315950 0.00050289 0.00272741
0.10689800 0.00242430 0.00049477 0.00271742
0.10702800 0.00311740 0.00050028 0.00270737
0.10715900 0.00253650 0.00049908 0.00269706
0.10728900 0.00251470 0.00049234 0.00268682
0.10742000 0.00275970 0.00049762 0.00267650
0.10755000 0.00297370 0.00049763 0.00266626
0.10768100 0.00285640 0.00049866 0.00265595
0.10781100 0.00312970 0.00050141 0.00264571
0.10794100 0.00278270 0.00049548 0.00263547
0.10807200 0.00277100 0.00049808 0.00262534
0.10820200 0.00261500 0.00049718 0.00261545
0.10833300 0.00282680 0.00049719 0.00260548
0.10846300 0.00244920 0.00050794 0.00259558
0.10859400 0.00270080 0.00051013 0.00258561
0.10872400 0.00256940 0.00051562 0.00257571
0.10885500 0.00250070 0.00051772 0.00256574
0.10898500 0.00315280 0.00052042 0.00255585
0.10911500 0.00243480 0.00052424 0.00254666
0.10924600 0.00250540 0.00052509 0.00253749
0.10937600 0.00244570 0.00052234 0.00252839
0.10950700 0.00289580 0.00053308 0.00251922
0.10963700 0.00296390 0.00053359 0.00251012
0.10976800 0.00338810 0.00053528 0.00250095
0.10989800 0.00310080 0.00053882 0.00249186
0.11002900 0.00283950 0.00053378 0.00248264
0.11015900 0.00290020 0.00054077 0.00247334
0.11028900 0.00244340 0.00053909 0.00246403
0.11042000 0.00240710 0.00053934 0.00245465
0.11055000 0.00326260 0.00054795 0.00244535
0.11068100 0.00180140 0.00053738 0.00243597
0.11081100 0.00204280 0.00054128 0.00242667
0.11094200 0.00210450 0.00054371 0.00241729
0.11107200 0.00254760 0.00054659 0.00240803
0.11120300 0.00236270 0.00054729 0.00239872
0.11133300 0.00267730 0.00055085 0.00238949
0.11146300 0.00309670 0.00055474 0.00238026
0.11159400 0.00144120 0.00054720 0.00237095
0.11172400 0.00232420 0.00055359 0.00236172
0.11185500 0.00327950 0.00056083 0.00235242
0.11198500 0.00240440 0.00055671 0.00234318
0.11211600 0.00250420 0.00055473 0.00233459
0.11224600 0.00170260 0.00055115 0.00232615
0.11237700 0.00246050 0.00055767 0.00231765
0.11250700 0.00161690 0.00055315 0.00230921
0.11263700 0.00131330 0.00055376 0.00230077
0.11276800 0.00262190 0.00056211 0.00229227
0.11289800 0.00235270 0.00056394 0.00228383
0.11302900 0.00161140 0.00055904 0.00227525
0.11315900 0.00254500 0.00056463 0.00226651
0.11329000 0.00200840 0.00055743 0.00225770
0.11342000 0.00180730 0.00054287 0.00224896
0.11355100 0.00170970 0.00053836 0.00224015
0.11368100 0.00163100 0.00053688 0.00223141
0.11381100 0.00210400 0.00053417 0.00222267
0.11394200 0.00235920 0.00054022 0.00221386
0.11407200 0.00239810 0.00053548 0.00220561
0.11420300 0.00194260 0.00052960 0.00219771
0.11433300 0.00170640 0.00052773 0.00218987
0.11446400 0.00235400 0.00052718 0.00218197
0.11459400 0.00284940 0.00052838 0.00217413
0.11472500 0.00271560 0.00053006 0.00216623
0.11485500 0.00172580 0.00051766 0.00215838
0.11498500 0.00218080 0.00052421 0.00215054
0.11511600 0.00141860 0.00051722 0.00214212
0.11524600 0.00124170 0.00051234 0.00213369
0.11537700 0.00219520 0.00052036 0.00212520
0.11550700 0.00216610 0.00051588 0.00211677
0.11563800 0.00213140 0.00051870 0.00210828
0.11576800 0.00190590 0.00051549 0.00209985
0.11589900 0.00218810 0.00051284 0.00209136
0.11602900 0.00145880 0.00051299 0.00208308
0.11615900 0.00175620 0.00051190 0.00207532
0.11629000 0.00241500 0.00051372 0.00206751
0.11642000 0.00255520 0.00051629 0.00205975
0.11655100 0.00154370 0.00050826 0.00205194
0.11668100 0.00173960 0.00050830 0.00204418
0.11681200 0.00299120 0.00051754 0.00203636
0.11694200 0.00256170 0.00051143 0.00202861
0.11707300 0.00130290 0.00050449 0.00202116
0.11720300 0.00334580 0.00051444 0.00201407
0.11733300 0.00070780 0.00049636 0.00200697
0.11746400 0.00201850 0.00050773 0.00199982
0.11759400 0.00110420 0.00049650 0.00199272
0.11772500 0.00229430 0.00050639 0.00198557
0.11785500 0.00185590 0.00050631 0.00197848
0.11798600 0.00278160 0.00050623 0.00197133
0.11811600 0.00254350 0.00050661 0.00196399
0.11824700 0.00228940 0.00050405 0.00195658
0.11837700 0.00173820 0.00049971 0.00194922
0.11850700 0.00208060 0.00050015 0.00194186
0.11863800 0.00239940 0.00050008 0.00193444
0.11876800 0.00202620 0.00049897 0.00192708
0.11889900 0.00236570 0.00050030 0.00191966
0.11902900 0.00227640 0.00049710 0.00191232
0.11916000 0.00128890 0.00049075 0.00190501
0.11929000 0.00124060 0.00048785 0.00189776
0.11942000 0.00185580 0.00049714 0.00189051
0.11955100 0.00309010 0.00049956 0.00188320
0.11968100 0.00227560 0.00049174 0.00187594
0.11981200 0.00234780 0.00049416 0.00186863
0.11994200 0.00280070 0.00049721 0.00186138
0.12007300 0.00144840 0.00048413 0.00185430
0.12020300 0.00169950 0.00048599 0.00184746
0.12033400 0.00235960 0.00048987 0.00184057
0.12046400 0.00130770 0.00048224 0.00183372
0.12059400 0.00218880 0.00048925 0.00182688
0.12072500 0.00196810 0.00048509 0.00181999
0.12085500 0.00191980 0.00048629 0.00181315
0.12098600 0.00169130 0.00048236 0.00180625
0.12111600 0.00320580 0.00049180 0.00179947
0.12124700 0.00140690 0.00048155 0.00179265
0.12137700 0.00155340 0.00047828 0.00178588
0.12150800 0.00127670 0.00047888 0.00177906
0.12163800 0.00266250 0.00048505 0.00177229
0.12176800 0.00166080 0.00047668 0.00176551
0.12189900 0.00115410 0.00047522 0.00175869
0.12202900 0.00227150 0.00048085 0.00175204
0.12216000 0.00150100 0.00047794 0.00174577
0.12229000 0.00201350 0.00048077 0.00173955
0.12242100 0.00150890 0.00047271 0.00173328
0.12255100 0.00126570 0.00047386 0.00172706
0.12268200 0.00248160 0.00048110 0.00172079
0.12281200 0.00172770 0.00047497 0.00171456
0.12294200 0.00173850 0.00047603 0.00170834
0.12307300 0.00206750 0.00047666 0.00170204
0.12320300 0.00129260 0.00047119 0.00169578
0.12333400 0.00099278 0.00046983 0.00168946
0.12346400 0.00097609 0.00046891 0.00168319
0.12359500 0.00099938 0.00046963 0.00167687
0.12372500 0.00168720 0.00047319 0.00167060
0.12385600 0.00203070 0.00047243 0.00166428
0.12398600 0.00153260 0.00047408 0.00165801
0.12411600 0.00165640 0.00047137 0.00165206
0.12424700 0.00200350 0.00047427 0.00164610
0.12437700 0.00121540 0.00047178 0.00164018
0.12450800 0.00297200 0.00047828 0.00163422
0.12463800 0.00211750 0.00047571 0.00162830
0.12476900 0.00146940 0.00046940 0.00162234
0.12489900 0.00079298 0.00046604 0.00161643
0.12503000 0.00142590 0.00047028 0.00161053
0.12515999 0.00232380 0.00047404 0.00160489
0.12529001 0.00208780 0.00047283 0.00159926
0.12542100 0.00188370 0.00047315 0.00159358
0.12555100 0.00151220 0.00046722 0.00158794
0.12568200 0.00118510 0.00046697 0.00158226
0.12581199 0.00151320 0.00046738 0.00157662
0.12594301 0.00173300 0.00046900 0.00157094
0.12607300 0.00192630 0.00047207 0.00156523
0.12620400 0.00134000 0.00046542 0.00155940
0.12633400 0.00152410 0.00046758 0.00155362
0.12646399 0.00091508 0.00046525 0.00154784
0.12659501 0.00202290 0.00046782 0.00154202
0.12672500 0.00159490 0.00046813 0.00153624
0.12685600 0.00179140 0.00046759 0.00153042
0.12698600 0.00156080 0.00046753 0.00152464
0.12711699 0.00152220 0.00046728 0.00151926
0.12724701 0.00116390 0.00046221 0.00151398
0.12737800 0.00105820 0.00046668 0.00150866
0.12750800 0.00203390 0.00046744 0.00150338
0.12763800 0.00146950 0.00046410 0.00149810
0.12776899 0.00082734 0.00046279 0.00149278
0.12789901 0.00175100 0.00046486 0.00148750
0.12803000 0.00176020 0.00046601 0.00148212
0.12816000 0.00120890 0.00046191 0.00147655
0.12829100 0.00252990 0.00046859 0.00147095
0.12842099 0.00128040 0.00046279 0.00146539
0.12855200 0.00176690 0.00046301 0.00145979
0.12868200 0.00057111 0.00045843 0.00145423
0.12881200 0.00117920 0.00046147 0.00144867
0.12894300 0.00211340 0.00046547 0.00144306
0.12907299 0.00149520 0.00046206 0.00143790
0.12920401 0.00109930 0.00046159 0.00143302
0.12933400 0.00100580 0.00045852 0.00142817
0.12946500 0.00055698 0.00045697 0.00142329
0.12959500 0.00076376 0.00045807 0.00141844
0.12972599 0.00096994 0.00045842 0.00141355
0.12985601 0.00117560 0.00046124 0.00140870
0.12998600 0.00073143 0.00045364 0.00140386
0.13011700 0.00095521 0.00045863 0.00139906
0.13024700 0.00128910 0.00046118 0.00139431
0.13037799 0.00168860 0.00046141 0.00138953
0.13050801 0.00123890 0.00045721 0.00138478
0.13063900 0.00175310 0.00046246 0.00138000
0.13076900 0.00061931 0.00045346 0.00137525
0.13089900 0.00105320 0.00045717 0.00137050
0.13102999 0.00175510 0.00045945 0.00136568
0.13116001 0.00090308 0.00045572 0.00136079
0.13129100 0.00111550 0.00045627 0.00135586
0.13142100 0.00055513 0.00045371 0.00135097
0.13155200 0.00165990 0.00045978 0.00134604
0.13168199 0.00115540 0.00045615 0.00134115
0.13181300 0.00139240 0.00045697 0.00133622
0.13194300 0.00097799 0.00045592 0.00133133
0.13207300 0.00120080 0.00045618 0.00132659
0.13220400 0.00171290 0.00045667 0.00132194
0.13233399 0.00196710 0.00046048 0.00131732
0.13246500 0.00195300 0.00045944 0.00131267
0.13259500 0.00208070 0.00046081 0.00130805
0.13272600 0.00195200 0.00045905 0.00130339
0.13285600 0.00124160 0.00045481 0.00129877
0.13298699 0.00108950 0.00045575 0.00129412
0.13311701 0.00050066 0.00044919 0.00128967
0.13324700 0.00090276 0.00045251 0.00128525
0.13337800 0.00107080 0.00045206 0.00128079
0.13350800 0.00156130 0.00045687 0.00127636
0.13363899 0.00173350 0.00045661 0.00127190
0.13376901 0.00125130 0.00045206 0.00126747
0.13390000 0.00072632 0.00045072 0.00126301
0.13403000 0.00215880 0.00045955 0.00125866
0.13416100 0.00107290 0.00044882 0.00125451
0.13429099 0.00151140 0.00045399 0.00125040
0.13442101 0.00118370 0.00045073 0.00124628
0.13455200 0.00070410 0.00044841 0.00124214
0.13468200 0.00191140 0.00045845 0.00123802
0.13481300 0.00010767 0.00044463 0.00123388
0.13494299 0.00095302 0.00045211 0.00122976
0.13507400 0.00129060 0.00045215 0.00122554
0.13520400 0.00036769 0.00044306 0.00122130
0.13533500 0.00150850 0.00045378 0.00121703
0.13546500 0.00057621 0.00044519 0.00121279
0.13559499 0.00060829 0.00044534 0.00120855
0.13572600 0.00077860 0.00044868 0.00120428
0.13585600 0.00136940 0.00044693 0.00120004
0.13598700 0.00127210 0.00045174 0.00119577
0.13611700 0.00157890 0.00045096 0.00119187
0.13624801 0.00120560 0.00044853 0.00118798
0.13637801 0.00094110 0.00044902 0.00118412
0.13650900 0.00141110 0.00044957 0.00118023
0.13663900 0.00022699 0.00044277 0.00117637
0.13676900 0.00136760 0.00044987 0.00117251
0.13689999 0.00127020 0.00044711 0.00116862
0.13703001 0.00116860 0.00044794 0.00116478
0.13716100 0.00180750 0.00045326 0.00116103
0.13729100 0.00188340 0.00045139 0.00115729
0.13742200 0.00089929 0.00044467 0.00115354
0.13755199 0.00087224 0.00044426 0.00114980
0.13768300 0.00047681 0.00044398 0.00114605
0.13781300 0.00150600 0.00045159 0.00114231
0.13794300 0.00146180 0.00044683 0.00113858
0.13807400 0.00143810 0.00044850 0.00113484
0.13820399 0.00063818 0.00044381 0.00113115
0.13833500 0.00000602 0.00043662 0.00112742
0.13846500 0.00114850 0.00044775 0.00112372
0.13859600 0.00123270 0.00044592 0.00111999
0.13872600 0.00067835 0.00044175 0.00111630
0.13885701 0.00094357 0.00044536 0.00111257
0.13898700 0.00164300 0.00044548 0.00110887
0.13911700 0.00148600 0.00044564 0.00110544
0.13924800 0.00118740 0.00044430 0.00110201
0.13937800 0.00092730 0.00044260 0.00109861
0.13950901 0.00141160 0.00044678 0.00109518
0.13963901 0.00159630 0.00044664 0.00109178
0.13977000 0.00130790 0.00044495 0.00108836
0.13990000 0.00071648 0.00044141 0.00108495
0.14003100 0.00063569 0.00044005 0.00108150
0.14016099 0.00107940 0.00044445 0.00107798
0.14029101 0.00135310 0.00044220 0.00107447
0.14042200 0.00108450 0.00044172 0.00107092
0.14055200 0.00134030 0.00044544 0.00106741
0.14068300 0.00084730 0.00043926 0.00106386
0.14081299 0.00123050 0.00044284 0.00106035
0.14094400 0.00098102 0.00044128 0.00105680
0.14107400 0.00127300 0.00044039 0.00105335
0.14120500 0.00086852 0.00044212 0.00104991
0.14133500 0.00111910 0.00044025 0.00104650
0.14146499 0.00109800 0.00044165 0.00104310
0.14159600 0.00160210 0.00044641 0.00103966
0.14172600 0.00088703 0.00043785 0.00103625
0.14185700 0.00063929 0.00043905 0.00103282
0.14198700 0.00113990 0.00043952 0.00102941
0.14211801 0.00125770 0.00044009 0.00102609
0.14224800 0.00082695 0.00043956 0.00102281
0.14237800 0.00036579 0.00043104 0.00101953
0.14250900 0.00096469 0.00043817 0.00101622
0.14263900 0.00083902 0.00043727 0.00101294
0.14277001 0.00053677 0.00043340 0.00100964
0.14290000 0.00119780 0.00043969 0.00100636
0.14303100 0.00000413 0.00043052 0.00100310
0.14316100 0.00087211 0.00043678 0.00100001
0.14329199 0.00135230 0.00044033 0.00099691
0.14342199 0.00078758 0.00043345 0.00099383
0.14355201 0.00145780 0.00043756 0.00099074
0.14368300 0.00064738 0.00043551 0.00098764
0.14381300 0.00057706 0.00043144 0.00098455
0.14394400 0.00058721 0.00043459 0.00098145
0.14407399 -0.00015334 0.00042749 0.00097851
0.14420500 0.00150480 0.00043685 0.00097565
0.14433500 0.00079711 0.00043561 0.00097282
0.14446600 0.00092402 0.00043387 0.00096996
0.14459600 0.00092337 0.00043434 0.00096713
0.14472599 0.00076044 0.00043520 0.00096429
0.14485700 0.00131850 0.00043467 0.00096144
0.14498700 0.00094069 0.00043600 0.00095860
0.14511800 0.00070648 0.00043118 0.00095572
0.14524800 0.00010556 0.00042963 0.00095287
0.14537901 0.00159420 0.00043802 0.00094999
0.14550900 0.00046815 0.00042965 0.00094713
0.14564000 0.00073503 0.00043338 0.00094425
0.14577000 0.00061042 0.00043017 0.00094139
0.14590000 0.00065600 0.00043063 0.00093853
0.14603101 0.00015571 0.00042863 0.00093565
0.14616100 0.00075596 0.00043136 0.00093278
0.14629200 0.00035380 0.00042923 0.00092988
0.14642200 0.00052775 0.00043304 0.00092701
0.14655299 0.00137070 0.00043431 0.00092411
0.14668299 0.00119100 0.00043310 0.00092124
0.14681400 0.00037995 0.00042906 0.00091834
0.14694400 0.00132460 0.00043347 0.00091547
0.14707400 0.00142200 0.00043581 0.00091268
0.14720500 0.00051557 0.00042889 0.00090994
0.14733499 0.00058297 0.00043101 0.00090723
0.14746600 0.00096331 0.00043303 0.00090449
0.14759600 0.00107760 0.00043196 0.00090177
0.14772700 0.00044096 0.00042872 0.00089903
0.14785700 0.00146460 0.00043331 0.00089631
0.14798801 0.00037355 0.00042869 0.00089358
0.14811800 0.00043612 0.00042914 0.00089093
0.14824800 0.00063260 0.00043009 0.00088830
0.14837900 0.00107260 0.00043299 0.00088564
0.14850900 0.00065418 0.00043007 0.00088300
0.14864001 0.00070851 0.00042655 0.00088035
0.14877000 0.00024057 0.00042623 0.00087771
0.14890100 0.00122340 0.00043014 0.00087505
0.14903100 0.00015293 0.00042462 0.00087246
0.14916199 0.00019993 0.00042727 0.00086998
0.14929201 0.00103480 0.00042801 0.00086751
0.14942200 0.00140050 0.00043136 0.00086505
0.14955300 0.00051018 0.00042717 0.00086257
0.14968300 0.00065446 0.00042655 0.00086011
0.14981399 0.00079102 0.00042970 0.00085763
0.14994401 0.00077304 0.00042545 0.00085517
0.15007500 -0.00022703 0.00042128 0.00085268
0.15020500 0.00036676 0.00042638 0.00085020
0.15033600 0.00012777 0.00042259 0.00084771
0.15046600 0.00090419 0.00042962 0.00084524
0.15059599 0.00127990 0.00042988 0.00084276
0.15072700 0.00088135 0.00042724 0.00084027
0.15085700 0.00135700 0.00042983 0.00083779
0.15098800 0.00089919 0.00042606 0.00083530
0.15111800 0.00019158 0.00042508 0.00083279
0.15124901 0.00070273 0.00042712 0.00083025
0.15137900 0.00096341 0.00042666 0.00082774
0.15151000 0.00034706 0.00042510 0.00082520
0.15164000 0.00090031 0.00042479 0.00082269
0.15177000 0.00107050 0.00042776 0.00082017
0.15190101 0.00054841 0.00042575 0.00081764
0.15203100 0.00061192 0.00042341 0.00081517
0.15216200 0.00079662 0.00042674 0.00081285
0.15229200 0.00106880 0.00042781 0.00081055
0.15242299 0.00113110 0.00042745 0.00080824
0.15255301 0.00064800 0.00042668 0.00080594
0.15268400 0.00105460 0.00042674 0.00080362
0.15281400 0.00076637 0.00042345 0.00080132
0.15294400 -0.00057428 0.00041762 0.00079902
0.15307499 0.00086386 0.00042483 0.00079677
0.15320501 0.00085383 0.00042447 0.00079458
0.15333600 0.00135880 0.00042765 0.00079238
0.15346600 0.00009340 0.00041991 0.00079020
0.15359700 0.00012422 0.00041942 0.00078800
0.15372699 0.00080593 0.00042337 0.00078581
0.15385801 0.00083380 0.00042240 0.00078361
0.15398800 0.00031382 0.00042081 0.00078143
0.15411800 0.00003570 0.00041951 0.00077932
0.15424900 0.00080356 0.00042147 0.00077720
0.15437900 -0.00008757 0.00041753 0.00077509
0.15451001 0.00153590 0.00042634 0.00077297
0.15464000 0.00047539 0.00042040 0.00077086
0.15477100 0.00030360 0.00041937 0.00076874
0.15490100 0.00035498 0.00041874 0.00076664
0.15503100 0.00026239 0.00041853 0.00076452
0.15516201 0.00149410 0.00042576 0.00076233
0.15529200 0.00038084 0.00042048 0.00076015
0.15542300 0.00014645 0.00041628 0.00075796
0.15555300 0.00028969 0.00041763 0.00075578
0.15568399 0.00059504 0.00041995 0.00075359
0.15581401 0.00072813 0.00042137 0.00075142
0.15594500 0.00011005 0.00041647 0.00074922
0.15607500 -0.00021069 0.00041224 0.00074705
0.15620500 0.00037018 0.00041670 0.00074487
0.15633599 0.00057288 0.00041766 0.00074267
0.15646601 0.00055832 0.00041712 0.00074050
0.15659700 0.00043736 0.00041819 0.00073830
0.15672700 0.00066250 0.00041709 0.00073612
0.15685800 0.00027868 0.00041620 0.00073393
0.15698799 0.00061971 0.00041757 0.00073175
0.15711901 0.00102460 0.00042024 0.00072980
0.15724900 0.00041815 0.00041805 0.00072789
0.15737900 0.00041996 0.00041602 0.00072598
0.15751000 0.00087184 0.00041743 0.00072406
0.15764000 0.00013425 0.00041550 0.00072215
0.15777101 0.00046230 0.00041698 0.00072022
0.15790100 0.00029937 0.00041402 0.00071831
0.15803200 0.00020290 0.00041456 0.00071635
0.15816200 0.00047017 0.00041688 0.00071426
0.15829299 0.00114660 0.00041891 0.00071216
0.15842301 0.00115170 0.00042006 0.00071007
0.15855300 0.00119620 0.00041869 0.00070798
0.15868400 0.00021681 0.00041457 0.00070588
0.15881400 0.00056860 0.00041756 0.00070379
0.15894499 0.00091838 0.00041701 0.00070169
0.15907501 0.00014943 0.00041302 0.00069973
0.15920600 0.00040267 0.00041418 0.00069784
0.15933600 0.00052766 0.00041471 0.00069598
0.15946700 0.00083529 0.00041459 0.00069410
0.15959699 0.00091779 0.00041719 0.00069223
0.15972701 -0.00012360 0.00041042 0.00069036
0.15985800 0.00038802 0.00041450 0.00068848
0.15998800 0.00106750 0.00041565 0.00068662
0.16011900 0.00001917 0.00041060 0.00068468
0.16024899 0.00035402 0.00041181 0.00068276
0.16038001 0.00023789 0.00041290 0.00068082
0.16051000 0.00047153 0.00041324 0.00067890
0.16064100 0.00082033 0.00041381 0.00067696
0.16077100 0.00060159 0.00041374 0.00067503
0.16090100 0.00096311 0.00041862 0.00067311
0.16103201 0.00100060 0.00041480 0.00067118
0.16116200 0.00081550 0.00041481 0.00066932
0.16129300 0.00050277 0.00041186 0.00066744
0.16142300 0.00050892 0.00041054 0.00066557
0.16155399 0.00040066 0.00041147 0.00066369
0.16168401 0.00002299 0.00040956 0.00066183
0.16181500 0.00016271 0.00041105 0.00065995
0.16194500 0.00064659 0.00041193 0.00065808
0.16207500 0.00016297 0.00040809 0.00065630
0.16220599 0.00078104 0.00041244 0.00065458
0.16233601 0.00052834 0.00041040 0.00065286
0.16246700 0.00108450 0.00041578 0.00065114
0.16259700 0.00074318 0.00041167 0.00064943
0.16272800 0.00016671 0.00040715 0.00064770
0.16285799 0.00029633 0.00040982 0.00064599
0.16298901 0.00024238 0.00040937 0.00064426
0.16311900 0.00160710 0.00041560 0.00064249
0.16324900 0.00038401 0.00041142 0.00064071
0.16338000 0.00109050 0.00041280 0.00063892
0.16350999 0.00059036 0.00041104 0.00063714
0.16364101 0.00152710 0.00041532 0.00063535
0.16377100 0.00034225 0.00040732 0.00063357
0.16390200 0.00001408 0.00040835 0.00063178
0.16403200 0.00069072 0.00041018 0.00063004
0.16416299 0.00071667 0.00040928 0.00062840
0.16429301 0.00087724 0.00041363 0.00062678
0.16442300 0.00060955 0.00040740 0.00062516
0.16455400 0.00022040 0.00040900 0.00062352
0.16468400 0.00027207 0.00040847 0.00062190
0.16481499 0.00071488 0.00040802 0.00062026
0.16494501 0.00041755 0.00040893 0.00061864
0.16507600 0.00117430 0.00041197 0.00061693
0.16520600 -0.00017225 0.00040421 0.00061518
0.16533700 0.00076339 0.00041091 0.00061342
0.16546699 0.00054594 0.00040745 0.00061167
0.16559701 0.00064577 0.00040971 0.00060992
0.16572800 0.00074150 0.00040823 0.00060816
0.16585800 0.00005210 0.00040455 0.00060641
0.16598900 0.00056343 0.00040833 0.00060465
0.16611899 0.00055961 0.00040787 0.00060304
0.16625001 0.00068578 0.00040735 0.00060144
0.16638000 0.00028685 0.00040602 0.00059985
0.16651100 -0.00046613 0.00040028 0.00059824
0.16664100 0.00102640 0.00040928 0.00059665
0.16677099 0.00021770 0.00040415 0.00059506
0.16690201 0.00079087 0.00040759 0.00059346
0.16703200 0.00041840 0.00040696 0.00059183
0.16716300 0.00038424 0.00040399 0.00059009
0.16729300 0.00009165 0.00040434 0.00058835
0.16742399 0.00017265 0.00040395 0.00058661
0.16755401 0.00041862 0.00040311 0.00058488
0.16768400 0.00015168 0.00040223 0.00058314
0.16781500 0.00008925 0.00040111 0.00058140
0.16794500 -0.00057646 0.00039818 0.00057966
0.16807599 0.00004958 0.00040291 0.00057809
0.16820601 -0.00016781 0.00039981 0.00057666
0.16833700 0.00086207 0.00040674 0.00057522
0.16846700 -0.00008447 0.00040108 0.00057378
0.16859800 0.00059162 0.00040373 0.00057234
0.16872799 0.00052135 0.00040514 0.00057091
0.16885801 0.00026875 0.00040301 0.00056947
0.16898900 0.00094543 0.00040692 0.00056803
0.16911900 0.00009485 0.00040236 0.00056646
0.16925000 0.00054359 0.00040301 0.00056488
0.16937999 0.00096711 0.00040550 0.00056330
0.16951101 0.00096042 0.00040636 0.00056171
0.16964100 0.00074102 0.00040600 0.00056013
0.16977200 0.00034900 0.00040158 0.00055854
0.16990200 0.00084238 0.00040261 0.00055696
0.17003199 0.00022404 0.00040152 0.00055539
0.17016301 -0.00019103 0.00039804 0.00055383
0.17029300 -0.00016063 0.00039731 0.00055228
0.17042400 0.00058372 0.00040322 0.00055072
0.17055400 0.00057366 0.00040230 0.00054918
0.17068499 0.00026235 0.00040055 0.00054762
0.17081501 0.00111180 0.00040525 0.00054607
0.17094600 0.00022174 0.00039791 0.00054451
0.17107600 -0.00031771 0.00039664 0.00054306
0.17120600 0.00071527 0.00040469 0.00054168
0.17133699 -0.00002122 0.00039828 0.00054029
0.17146701 0.00016032 0.00039793 0.00053891
0.17159800 -0.00021455 0.00039629 0.00053752
0.17172800 0.00014596 0.00039789 0.00053614
0.17185900 0.00053706 0.00040181 0.00053475
0.17198899 -0.00005104 0.00039634 0.00053337
0.17212000 0.00024692 0.00039972 0.00053195
0.17225000 0.00003878 0.00039687 0.00053054
0.17238000 0.00047866 0.00039931 0.00052914
0.17251100 0.00007420 0.00039768 0.00052772
0.17264099 -0.00017450 0.00039498 0.00052631
0.17277201 0.00088738 0.00040222 0.00052489
0.17290200 -0.00021308 0.00039705 0.00052348
0.17303300 0.00054903 0.00039716 0.00052207
0.17316300 0.00093916 0.00040181 0.00052066
0.17329399 0.00004097 0.00039844 0.00051925
0.17342401 0.00059334 0.00039896 0.00051784
0.17355400 -0.00002782 0.00039547 0.00051644
0.17368500 0.00082811 0.00039871 0.00051503
0.17381500 0.00077585 0.00040137 0.00051362
0.17394599 -0.00024097 0.00039477 0.00051221
0.17407601 -0.00027171 0.00039447 0.00051081
0.17420700 0.00003656 0.00039515 0.00050941
0.17433700 0.00052666 0.00039808 0.00050802
0.17446800 0.00008228 0.00039475 0.00050662
0.17459799 0.00051420 0.00039938 0.00050523
0.17472801 0.00072672 0.00039780 0.00050384
0.17485900 0.00005640 0.00039658 0.00050244
0.17498900 -0.00007229 0.00039437 0.00050105
0.17512000 0.00016030 0.00039284 0.00049974
0.17524999 0.00036275 0.00039505 0.00049845
0.17538100 0.00039893 0.00039720 0.00049714
0.17551100 0.00018165 0.00039573 0.00049585
0.17564200 0.00064020 0.00039674 0.00049455
0.17577200 0.00056468 0.00039610 0.00049325
0.17590199 -0.00032408 0.00039278 0.00049196
0.17603301 0.00003305 0.00039298 0.00049066
0.17616300 0.00008466 0.00039261 0.00048938
0.17629400 -0.00024779 0.00039323 0.00048810
0.17642400 0.00021988 0.00039380 0.00048682
0.17655499 0.00029087 0.00039529 0.00048554
0.17668501 -0.00006423 0.00039234 0.00048426
0.17681600 0.00023825 0.00039319 0.00048297
0.17694600 0.00029733 0.00039443 0.00048170
0.17707600 0.00101580 0.00039722 0.00048039
0.17720699 0.00028709 0.00039246 0.00047906
0.17733701 0.00013190 0.00039269 0.00047773
0.17746800 0.00035071 0.00039278 0.00047640
0.17759800 0.00057673 0.00039526 0.00047508
0.17772900 0.00015026 0.00039404 0.00047374
0.17785899 0.00028618 0.00039167 0.00047242
0.17798901 0.00105300 0.00039607 0.00047109
0.17812000 0.00055814 0.00039424 0.00046986
0.17825000 -0.00013882 0.00038982 0.00046865
0.17838100 -0.00049949 0.00038974 0.00046742
0.17851099 -0.00031853 0.00038754 0.00046621
0.17864200 0.00025125 0.00039227 0.00046499
0.17877200 0.00003091 0.00039070 0.00046377
0.17890300 0.00044628 0.00039319 0.00046255
0.17903300 0.00054079 0.00039389 0.00046135
0.17916299 -0.00026964 0.00038866 0.00046019
0.17929401 0.00065584 0.00039329 0.00045903
0.17942400 0.00059635 0.00039334 0.00045787
0.17955500 0.00031238 0.00039083 0.00045670
0.17968500 -0.00027845 0.00038922 0.00045554
0.17981599 0.00112580 0.00039688 0.00045438
0.17994601 -0.00018082 0.00038744 0.00045322
0.18007700 0.00049918 0.00039471 0.00045202
0.18020700 0.00029732 0.00038957 0.00045081
0.18033700 0.00021613 0.00038994 0.00044960
0.18046799 0.00002348 0.00039033 0.00044838
0.18059801 -0.00072638 0.00038396 0.00044717
0.18072900 0.00004586 0.00038780 0.00044595
0.18085900 0.00002909 0.00038854 0.00044474
0.18099000 0.00014183 0.00038833 0.00044352
0.18111999 -0.00058190 0.00038790 0.00044248
0.18125100 -0.00029750 0.00038603 0.00044146
0.18138100 0.00006652 0.00038903 0.00044044
0.18151100 0.00011729 0.00038967 0.00043942
0.18164200 0.00095241 0.00039245 0.00043839
0.18177199 0.00003966 0.00038875 0.00043737
0.18190300 0.00074493 0.00039206 0.00043634
0.18203300 -0.00029663 0.00038557 0.00043529
0.18216400 -0.00030913 0.00039420 0.00043416
0.18229400 0.00085721 0.00040034 0.00043304
0.18242501 -0.00015669 0.00039965 0.00043191
0.18255500 0.00066112 0.00040805 0.00043079
0.18268500 0.00030513 0.00040652 0.00042966
0.18281600 0.00014509 0.00040719 0.00042853
0.18294600 0.00069692 0.00041044 0.00042741
0.18307699 -0.00007891 0.00040847 0.00042636
0.18320701 0.00101430 0.00041866 0.00042536
0.18333800 0.00036542 0.00041223 0.00042436
0.18346800 0.00009432 0.00041398 0.00042337
0.18359900 0.00087732 0.00041890 0.00042237
0.18372899 0.00122660 0.00042308 0.00042137
0.18385901 0.00027185 0.00041848 0.00042038
0.18399000 0.00071966 0.00042144 0.00041938
0.18412000 0.00041948 0.00042288 0.00041833
0.18425100 -0.00022233 0.00042082 0.00041726
0.18438099 0.00019997 0.00042215 0.00041620
0.18451200 -0.00010476 0.00042082 0.00041514
0.18464200 0.00012563 0.00042420 0.00041408
0.18477300 -0.00009376 0.00042428 0.00041301
0.18490300 0.00027609 0.00042874 0.00041195
0.18503299 0.00012238 0.00042401 0.00041092
0.18516400 -0.00001282 0.00042972 0.00040995
0.18529400 0.00010367 0.00042759 0.00040899
0.18542500 -0.00012182 0.00042699 0.00040802
0.18555500 0.00022766 0.00043276 0.00040705
0.18568601 -0.00032168 0.00042870 0.00040608
0.18581600 0.00035900 0.00043246 0.00040512
0.18594700 0.00132360 0.00043975 0.00040415
0.18607700 0.00034234 0.00043356 0.00040319
0.18620700 -0.00019108 0.00043354 0.00040223
0.18633801 0.00096383 0.00044243 0.00040127
0.18646801 0.00125300 0.00044110 0.00040032
0.18659900 0.00007652 0.00043653 0.00039935
0.18672900 0.00120940 0.00044365 0.00039840
0.18686000 0.00052802 0.00044103 0.00039743
0.18698999 0.00025080 0.00043926 0.00039648
0.18712100 -0.00041816 0.00042588 0.00039558
0.18725100 -0.00022300 0.00042312 0.00039469
0.18738100 0.00000402 0.00042163 0.00039380
0.18751200 0.00033185 0.00042172 0.00039291
0.18764199 -0.00058729 0.00041670 0.00039202
0.18777300 0.00028738 0.00041829 0.00039112
0.18790300 0.00013764 0.00041631 0.00039023
0.18803400 0.00012594 0.00041555 0.00038934
0.18816400 0.00064699 0.00041498 0.00038845
0.18829501 0.00030127 0.00041502 0.00038756
0.18842500 0.00079546 0.00041649 0.00038668
0.18855500 0.00085587 0.00041359 0.00038579
0.18868600 -0.00016078 0.00040838 0.00038490
0.18881600 0.00018587 0.00040639 0.00038402
0.18894701 -0.00001980 0.00040667 0.00038312
0.18907700 0.00036084 0.00040729 0.00038229
0.18920800 -0.00047322 0.00040171 0.00038149
0.18933800 -0.00015027 0.00040189 0.00038069
0.18946899 -0.00015500 0.00040206 0.00037988
0.18959901 0.00062803 0.00040617 0.00037908
0.18972901 -0.00054107 0.00039945 0.00037829
0.18986000 -0.00041166 0.00039727 0.00037748
0.18999000 0.00012568 0.00040156 0.00037668
0.19012100 0.00110460 0.00040550 0.00037586
0.19025099 0.00049086 0.00039930 0.00037504
0.19038200 0.00021077 0.00039982 0.00037422
0.19051200 0.00019492 0.00039873 0.00037341
0.19064200 0.00029027 0.00039817 0.00037259
0.19077300 -0.00006446 0.00039696 0.00037177
0.19090299 -0.00035519 0.00039283 0.00037095
0.19103400 -0.00001831 0.00039439 0.00037015
0.19116400 -0.00022191 0.00039285 0.00036941
0.19129500 0.00087634 0.00039783 0.00036867
0.19142500 0.00041622 0.00039584 0.00036794
0.19155601 0.00086540 0.00039391 0.00036720
0.19168600 -0.00000916 0.00039106 0.00036646
0.19181600 0.00044289 0.00039316 0.00036572
0.19194700 0.00054258 0.00039222 0.00036498
0.19207700 -0.00012648 0.00038993 0.00036426
0.19220801 0.00041600 0.00039030 0.00036353
0.19233800 0.00001429 0.00038925 0.00036281
0.19246900 0.00061610 0.00039180 0.00036208
0.19259900 -0.00101820 0.00038013 0.00036136
0.19272999 0.00089421 0.00039279 0.00036064
0.19286001 0.00031368 0.00038912 0.00035992
0.19299001 0.00061245 0.00038828 0.00035920
0.19312100 0.00068385 0.00038854 0.00035858
0.19325100 0.00053564 0.00038918 0.00035798
0.19338199 0.00004152 0.00038591 0.00035738
0.19351199 0.00036775 0.00038944 0.00035678
0.19364300 0.00046603 0.00038591 0.00035617
0.19377300 0.00026119 0.00038756 0.00035557
0.19390400 -0.00036388 0.00038429 0.00035496
0.19403400 0.00052898 0.00038625 0.00035433
0.19416399 0.00009342 0.00038614 0.00035361
0.19429500 0.00014635 0.00038414 0.00035288
0.19442500 -0.00003922 0.00038408 0.00035216
0.19455600 0.00016667 0.00038545 0.00035144
0.19468600 0.00011430 0.00038329 0.00035071
0.19481701 0.00014005 0.00038533 0.00034999
0.19494700 -0.00009455 0.00038377 0.00034927
0.19507800 0.00052679 0.00038506 0.00034864
0.19520800 0.00090012 0.00038826 0.00034809
0.19533800 0.00015949 0.00038248 0.00034755
0.19546901 -0.00042614 0.00038145 0.00034699
0.19559900 0.00007583 0.00038466 0.00034645
0.19573000 0.00031779 0.00038363 0.00034589
0.19586000 -0.00019265 0.00038229 0.00034534
0.19599099 0.00015203 0.00038318 0.00034479
0.19612101 0.00002990 0.00038043 0.00034421
0.19625200 -0.00018968 0.00038313 0.00034362
0.19638200 0.00054162 0.00038356 0.00034303
0.19651200 0.00005749 0.00038322 0.00034245
0.19664299 0.00015208 0.00038172 0.00034186
0.19677299 0.00029481 0.00038145 0.00034127
0.19690400 0.00041700 0.00038347 0.00034068
0.19703400 -0.00032144 0.00037840 0.00034011
0.19716500 0.00005219 0.00038281 0.00033959
0.19729500 0.00028903 0.00038210 0.00033908
0.19742601 0.00006846 0.00038000 0.00033856
0.19755600 0.00023926 0.00038262 0.00033804
0.19768600 0.00015552 0.00038142 0.00033753
0.19781700 -0.00027017 0.00037693 0.00033701
0.19794700 0.00034034 0.00038258 0.00033649
0.19807801 -0.00015286 0.00037722 0.00033598
0.19820800 0.00058384 0.00038301 0.00033548
0.19833900 0.00000219 0.00037915 0.00033498
0.19846900 0.00025406 0.00037974 0.00033448
0.19859999 0.00018712 0.00038007 0.00033398
0.19873001 0.00051590 0.00038224 0.00033348
0.19886000 0.00044193 0.00037968 0.00033299
0.19899100 -0.00030910 0.00037791 0.00033249
0.19912100 -0.00016045 0.00037670 0.00033203
0.19925199 -0.00013434 0.00037806 0.00033157
0.19938201 -0.00064080 0.00037429 0.00033112
0.19951300 0.00074712 0.00038043 0.00033066
0.19964300 -0.00007202 0.00037787 0.00033021
0.19977400 0.00043924 0.00038059 0.00032975
0.19990399 0.00063932 0.00038081 0.00032930
0.20003401 0.00068190 0.00038259 0.00032885
0.20016500 -0.00030869 0.00037388 0.00032842
0.20029500 0.00059677 0.00038070 0.00032798
0.20042600 -0.00018951 0.00037689 0.00032754
0.20055600 0.00008223 0.00037674 0.00032711
0.20068701 0.00012802 0.00037840 0.00032667
0.20081700 0.00003409 0.00037546 0.00032624
0.20094800 -0.00011737 0.00037457 0.00032580
0.20107800 -0.00011823 0.00037666 0.00032544
0.20120800 0.00044350 0.00037806 0.00032513
0.20133901 0.00025555 0.00037772 0.00032481
0.20146900 0.00020919 0.00037617 0.00032450
0.20160000 -0.00050815 0.00037258 0.00032419
0.20173000 -0.00013804 0.00037569 0.00032388
0.20186099 -0.00015356 0.00037417 0.00032356
0.20199101 -0.00023701 0.00037428 0.00032325
0.20212200 0.00072763 0.00037954 0.00032289
0.20225200 -0.00031390 0.00037288 0.00032254
0.20238200 0.00118160 0.00038200 0.00032218
0.20251299 0.00005495 0.00037422 0.00032182
0.20264301 -0.00001832 0.00037419 0.00032146
0.20277400 0.00014665 0.00037604 0.00032110
0.20290400 0.00030618 0.00037562 0.00032075
0.20303500 -0.00015454 0.00037248 0.00032039
0.20316499 0.00003522 0.00037447 0.00032004
0.20329501 0.00056633 0.00037553 0.00031969
0.20342600 -0.00012689 0.00037375 0.00031934
0.20355600 0.00045608 0.00037581 0.00031899
0.20368700 0.00039958 0.00037406 0.00031864
0.20381700 0.00018791 0.00037500 0.00031829
0.20394801 -0.00060451 0.00036720 0.00031793
0.20407800 0.00029179 0.00037561 0.00031766
0.20420900 -0.00033446 0.00037187 0.00031744
0.20433900 0.00006382 0.00037110 0.00031722
0.20446900 0.00038878 0.00037432 0.00031701
0.20460001 -0.00025268 0.00037043 0.00031679
0.20473000 0.00043464 0.00037181 0.00031657
0.20486100 -0.00024623 0.00036959 0.00031635
0.20499100 0.00008671 0.00036962 0.00031613
0.20512199 0.00061346 0.00037368 0.00031583
0.20525201 0.00031930 0.00037300 0.00031553
0.20538300 0.00077418 0.00037376 0.00031523
0.20551300 0.00072571 0.00037461 0.00031492
0.20564300 -0.00039047 0.00036739 0.00031462
0.20577399 0.00010637 0.00037221 0.00031432
0.20590401 -0.00027135 0.00036951 0.00031402
0.20603500 0.00010157 0.00037038 0.00031375
0.20616500 -0.00055007 0.00036685 0.00031359
0.20629600 0.00064004 0.00037332 0.00031343
0.20642599 -0.00016658 0.00036820 0.00031327
0.20655701 0.00061400 0.00037448 0.00031310
0.20668700 0.00053085 0.00037117 0.00031294
0.20681700 0.00045072 0.00037159 0.00031278
0.20694800 -0.00025524 0.00036885 0.00031262
0.20707799 -0.00046242 0.00036567 0.00031245
0.20720901 0.00052486 0.00037247 0.00031227
0.20733900 -0.00048648 0.00036635 0.00031210
0.20747000 0.00003974 0.00036817 0.00031193
0.20760000 0.00020211 0.00037215 0.00031175
0.20773099 0.00034140 0.00036818 0.00031158
0.20786101 0.00048778 0.00037226 0.00031141
0.20799100 -0.00004579 0.00036838 0.00031123
0.20812200 -0.00008322 0.00036822 0.00031112
0.20825200 0.00024960 0.00036929 0.00031102
0.20838299 0.00051946 0.00037031 0.00031092
0.20851301 0.00030724 0.00036892 0.00031081
0.20864400 0.00061669 0.00037267 0.00031071
0.20877400 -0.00001947 0.00036707 0.00031061
0.20890500 -0.00060655 0.00036464 0.00031050
0.20903499 0.00033368 0.00036746 0.00031040
0.20916501 0.00025322 0.00036858 0.00031032
0.20929600 0.00043031 0.00037124 0.00031023
0.20942600 0.00089222 0.00037052 0.00031014
0.20955700 0.00088834 0.00037308 0.00031005
0.20968699 0.00025511 0.00036863 0.00030996
0.20981801 -0.00033790 0.00036405 0.00030987
0.20994800 -0.00038257 0.00036499 0.00030978
0.21007900 0.00022469 0.00036776 0.00030971
0.21020900 -0.00002296 0.00036619 0.00030966
0.21033899 -0.00012264 0.00036688 0.00030960
0.21047001 0.00039895 0.00036682 0.00030954
0.21060000 0.00020254 0.00036776 0.00030949
0.21073100 0.00054393 0.00036864 0.00030943
0.21086100 0.00051654 0.00036958 0.00030937
0.21099199 0.00024391 0.00036761 0.00030932
0.21112201 -0.00064621 0.00036243 0.00030927
0.21125300 -0.00033654 0.00036220 0.00030922
0.21138300 -0.00054475 0.00036479 0.00030917
0.21151300 -0.00010912 0.00036384 0.00030912
0.21164399 0.00012012 0.00036716 0.00030907
0.21177401 0.00039669 0.00036693 0.00030902
0.21190500 -0.00130330 0.00035970 0.00030897
0.21203500 -0.00013774 0.00036552 0.00030894
0.21216600 0.00013775 0.00036484 0.00030897
0.21229599 -0.00011515 0.00036418 0.00030900
0.21242701 0.00036367 0.00036796 0.00030903
0.21255700 0.00008829 0.00036289 0.00030906
0.21268700 0.00010459 0.00036643 0.00030909
0.21281800 -0.00023711 0.00036203 0.00030912
0.21294799 0.00041935 0.00036657 0.00030915
0.21307901 -0.00036832 0.00036241 0.00030919
0.21320900 -0.00034732 0.00036145 0.00030924
0.21334000 -0.00004091 0.00036335 0.00030928
0.21347000 -0.00015351 0.00036541 0.00030932
0.21360099 0.00015860 0.00036360 0.00030937
0.21373101 0.00023001 0.00036487 0.00030941
0.21386100 -0.00058686 0.00036001 0.00030945
0.21399200 -0.00013911 0.00036170 0.00030950
0.21412200 0.00018074 0.00036537 0.00030955
0.21425299 0.00010862 0.00036223 0.00030961
0.21438301 0.00028523 0.00036437 0.00030967
0.21451400 -0.00034142 0.00036227 0.00030973
0.21464400 0.00007560 0.00036207 0.00030979
0.21477400 -0.00021617 0.00036108 0.00030985
0.21490499 -0.00045908 0.00035984 0.00030991
0.21503501 0.00000195 0.00036321 0.00030997
0.21516600 0.00018859 0.00036407 0.00031006
0.21529600 0.00096197 0.00036534 0.00031014
0.21542700 0.00062927 0.00036521 0.00031023
0.21555699 -0.00037517 0.00036021 0.00031031
0.21568801 0.00063334 0.00036479 0.00031040
0.21581800 0.00013354 0.00036248 0.00031048
0.21594800 -0.00025945 0.00035935 0.00031057
0.21607900 0.00043361 0.00036318 0.00031069
0.21620899 -0.00007516 0.00036158 0.00031083
0.21634001 -0.00044433 0.00035810 0.00031098
0.21647000 -0.00018241 0.00036200 0.00031112
0.21660100 0.00037515 0.00036277 0.00031127
0.21673100 -0.00003519 0.00036028 0.00031142
0.21686199 0.00035517 0.00036218 0.00031156
0.21699201 -0.00034286 0.00035812 0.00031171
0.21712200 0.00001012 0.00036115 0.00031184
0.21725300 -0.00022872 0.00036155 0.00031198
0.21738300 -0.00010338 0.00035856 0.00031211
0.21751399 -0.00016218 0.00035866 0.00031225
0.21764401 -0.00019682 0.00035925 0.00031238
0.21777500 0.00022849 0.00036244 0.00031252
0.21790500 0.00082680 0.00036528 0.00031265
0.21803600 -0.00025960 0.00035762 0.00031280
0.21816599 0.00008041 0.00036021 0.00031299
0.21829601 -0.00035054 0.00035728 0.00031318
0.21842700 -0.00004806 0.00035885 0.00031337
0.21855700 0.00012541 0.00036114 0.00031356
0.21868800 0.00044727 0.00036151 0.00031375
0.21881799 0.00059459 0.00036237 0.00031394
0.21894901 -0.00002314 0.00035866 0.00031413
0.21907900 -0.00004366 0.00035695 0.00031433
0.21921000 -0.00040404 0.00035816 0.00031455
0.21934000 0.00027301 0.00035939 0.00031476
0.21946999 0.00028249 0.00036068 0.00031497
0.21960101 -0.00023786 0.00035682 0.00031519
0.21973100 0.00080598 0.00036085 0.00031540
0.21986200 -0.00056546 0.00035451 0.00031562
0.21999200 -0.00016041 0.00035811 0.00031583
0.22012299 -0.00028487 0.00035534 0.00031605
0.22025301 0.00118380 0.00036515 0.00031628
0.22038400 -0.00004623 0.00035632 0.00031650
0.22051400 0.00002961 0.00035659 0.00031672
0.22064400 0.00048530 0.00035943 0.00031695
0.22077499 0.00044369 0.00035868 0.00031717
0.22090501 0.00070899 0.00036187 0.00031739
0.22103600 0.00054358 0.00035920 0.00031763
0.22116600 0.00009204 0.00035605 0.00031788
0.22129700 0.00042447 0.00035995 0.00031814
0.22142699 -0.00009789 0.00035710 0.00031839
0.22155800 0.00065551 0.00035950 0.00031865
0.22168800 0.00038654 0.00035879 0.00031890
0.22181800 0.00104000 0.00035943 0.00031915
0.22194900 0.00029403 0.00035860 0.00031941
0.22207899 0.00016018 0.00035631 0.00031969
0.22221000 -0.00019263 0.00035494 0.00032000
0.22234000 -0.00007591 0.00035640 0.00032031
0.22247100 -0.00036645 0.00035314 0.00032062
0.22260100 0.00024706 0.00035713 0.00032092
0.22273199 0.00020552 0.00035757 0.00032123
0.22286201 -0.00056741 0.00035221 0.00032154
0.22299200 -0.00036822 0.00035612 0.00032184
0.22312300 0.00046373 0.00035746 0.00032217
0.22325300 0.00044955 0.00035789 0.00032250
0.22338399 0.00032117 0.00035710 0.00032283
0.22351401 0.00042257 0.00035675 0.00032316
0.22364500 -0.00007023 0.00035525 0.00032350
0.22377500 -0.00000334 0.00035526 0.00032382
0.22390600 -0.00017179 0.00035189 0.00032416
0.22403599 -0.00027813 0.00035365 0.00032448
0.22416601 -0.00042862 0.00035132 0.00032478
0.22429700 0.00034274 0.00035593 0.00032509
0.22442700 0.00038932 0.00035698 0.00032540
0.22455800 0.00055862 0.00035538 0.00032571
0.22468799 -0.00011389 0.00035276 0.00032601
0.22481900 0.00005558 0.00035314 0.00032632
0.22494900 0.00017103 0.00035471 0.00032663
0.22508000 -0.00028417 0.00035257 0.00032697
0.22521000 0.00032539 0.00035447 0.00032733
0.22533999 0.00026424 0.00035330 0.00032769
0.22547100 0.00037786 0.00035626 0.00032805
0.22560100 0.00042195 0.00035400 0.00032840
0.22573200 -0.00019876 0.00035258 0.00032876
0.22586200 -0.00027558 0.00035158 0.00032912
0.22599301 0.00048931 0.00035591 0.00032948
0.22612301 0.00014791 0.00035360 0.00032987
0.22625300 -0.00029735 0.00034969 0.00033027
0.22638400 0.00029013 0.00035285 0.00033066
0.22651400 0.00022350 0.00035385 0.00033106
0.22664499 -0.00035648 0.00034894 0.00033145
0.22677501 0.00037944 0.00035383 0.00033185
0.22690600 -0.00017171 0.00034910 0.00033224
0.22703600 0.00058886 0.00035555 0.00033264
0.22716700 0.00039286 0.00035414 0.00033305
0.22729699 -0.00050215 0.00034859 0.00033345
0.22742701 -0.00040614 0.00034905 0.00033385
0.22755800 -0.00001162 0.00035268 0.00033426
0.22768800 0.00080984 0.00035476 0.00033466
0.22781900 0.00055110 0.00035481 0.00033507
0.22794899 -0.00002864 0.00035168 0.00033547
0.22808000 0.00071307 0.00035641 0.00033588
0.22821000 0.00046850 0.00035350 0.00033630
0.22834100 -0.00052135 0.00034741 0.00033672
0.22847100 0.00045682 0.00035406 0.00033714
0.22860099 0.00008347 0.00035132 0.00033755
0.22873200 0.00061401 0.00035352 0.00033797
0.22886200 0.00015120 0.00035211 0.00033839
0.22899300 0.00019679 0.00035173 0.00033881
0.22912300 0.00030792 0.00035156 0.00033925
0.22925401 0.00017675 0.00035243 0.00033969
0.22938401 0.00043427 0.00035120 0.00034013
0.22951500 0.00053798 0.00035432 0.00034058
0.22964500 0.00088900 0.00035230 0.00034102
0.22977500 -0.00002545 0.00034908 0.00034146
0.22990599 -0.00018688 0.00034961 0.00034190
0.23003601 0.00019379 0.00035079 0.00034234
0.23016700 0.00068042 0.00035380 0.00034281
0.23029700 -0.00024582 0.00034984 0.00034326
0.23042800 0.00027955 0.00034882 0.00034372
0.23055799 0.00003006 0.00034838 0.00034418
0.23068900 0.00061439 0.00035582 0.00034464
0.23081900 -0.00021095 0.00035609 0.00034510
0.23094900 0.00035104 0.00036257 0.00034556
0.23108000 0.00032280 0.00036151 0.00034603
0.23120999 -0.00008772 0.00036228 0.00034649
0.23134100 -0.00027263 0.00036484 0.00034697
0.23147100 -0.00005455 0.00036425 0.00034743
0.23160200 -0.00011222 0.00036642 0.00034791
0.23173200 0.00031546 0.00037007 0.00034837
0.23186301 0.00051437 0.00037222 0.00034885
0.23199300 0.00017957 0.00037152 0.00034931
0.23212300 0.00005075 0.00037043 0.00034982
0.23225400 0.00042987 0.00037774 0.00035034
0.23238400 -0.00012927 0.00037205 0.00035085
0.23251501 -0.00069682 0.00036938 0.00035136
0.23264500 0.00026023 0.00037713 0.00035187
0.23277600 -0.00023231 0.00037509 0.00035238
0.23290600 0.00070622 0.00037984 0.00035289
0.23303699 0.00003140 0.00038073 0.00035341
0.23316699 0.00019101 0.00037906 0.00035391
0.23329701 -0.00043453 0.00037754 0.00035442
0.23342800 -0.00024253 0.00037751 0.00035493
0.23355800 0.00004179 0.00037889 0.00035543
0.23368900 0.00056770 0.00038289 0.00035594
0.23381899 0.00009529 0.00037852 0.00035645
0.23395000 -0.00061344 0.00037444 0.00035695
0.23408000 0.00080487 0.00038433 0.00035746
0.23421100 0.00020520 0.00037877 0.00035797
0.23434100 -0.00028889 0.00037898 0.00035847
0.23447099 0.00022048 0.00038043 0.00035898
0.23460200 -0.00006425 0.00038115 0.00035949
0.23473200 -0.00010640 0.00037942 0.00035999
0.23486300 0.00017609 0.00038123 0.00036050
0.23499300 0.00010030 0.00038104 0.00036101
0.23512401 0.00055041 0.00038493 0.00036153
0.23525400 0.00014774 0.00038210 0.00036205
0.23538500 0.00048749 0.00038291 0.00036257
0.23551500 0.00013879 0.00038118 0.00036309
0.23564500 -0.00023029 0.00038076 0.00036361
0.23577601 0.00052949 0.00038683 0.00036413
0.23590600 0.00011765 0.00038166 0.00036465
0.23603700 0.00013497 0.00038447 0.00036518
0.23616700 0.00003919 0.00038151 0.00036573
0.23629799 0.00032234 0.00038473 0.00036628
0.23642799 -0.00029088 0.00038181 0.00036683
0.23655900 0.00023100 0.00038382 0.00036738
0.23668900 -0.00067059 0.00037946 0.00036792
0.23681900 0.00058424 0.00038887 0.00036847
0.23695000 0.00000629 0.00038025 0.00036902
0.23707999 0.00009847 0.00038552 0.00036958
0.23721100 0.00086709 0.00038656 0.00037015
0.23734100 -0.00024205 0.00038446 0.00037071
0.23747200 0.00037658 0.00038705 0.00037128
0.23760200 -0.00019097 0.00038361 0.00037184
0.23773301 0.00022209 0.00038751 0.00037241
0.23786300 0.00007091 0.00038635 0.00037297
0.23799300 0.00014296 0.00038473 0.00037353
0.23812400 0.00063110 0.00039170 0.00037409
0.23825400 0.00026378 0.00038506 0.00037463
0.23838501 0.00013675 0.00038500 0.00037519
0.23851500 0.00046008 0.00038867 0.00037573
0.23864600 0.00037694 0.00038797 0.00037629
0.23877600 0.00016043 0.00038930 0.00037683
0.23890600 -0.00031159 0.00038305 0.00037738
0.23903701 -0.00008151 0.00038656 0.00037795
0.23916700 -0.00021184 0.00038554 0.00037853
0.23929800 -0.00032590 0.00038540 0.00037911
0.23942800 0.00042210 0.00039014 0.00037970
0.23955899 0.00067374 0.00039285 0.00038028
0.23968901 -0.00002312 0.00038425 0.00038087
0.23982000 0.00004738 0.00038870 0.00038145
0.23995000 0.00045025 0.00038880 0.00038204
0.24008000 0.00024655 0.00038947 0.00038262
0.24021100 0.00042999 0.00039149 0.00038322
0.24034099 0.00023535 0.00038729 0.00038382
0.24047200 -0.00072132 0.00038314 0.00038441
0.24060200 0.00013309 0.00039029 0.00038501
0.24073300 0.00015385 0.00038806 0.00038561
0.24086300 0.00069075 0.00039447 0.00038620
0.24099401 0.00027835 0.00038934 0.00038680
0.24112400 0.00056685 0.00039229 0.00038738
0.24125400 0.00063441 0.00039269 0.00038796
0.24138500 0.00077967 0.00039214 0.00038854
0.24151500 0.00078115 0.00039356 0.00038912
0.24164601 -0.00025901 0.00038587 0.00038971
0.24177600 0.00055150 0.00039193 0.00039029
0.24190700 -0.00021220 0.00039004 0.00039087
0.24203700 -0.00032024 0.00038744 0.00039146
0.24216799 -0.00017952 0.00038925 0.00039204
0.24229801 0.00010449 0.00039263 0.00039263
0.24242800 0.00026581 0.00038920 0.00039321
0.24255900 0.00050413 0.00039319 0.00039380
0.24268900 -0.00009382 0.00038910 0.00039438
0.24281999 -0.00076318 0.00038488 0.00039497
0.24295001 -0.00066490 0.00038847 0.00039556
0.24308100 0.00013657 0.00038980 0.00039615
0.24321100 0.00056698 0.00039343 0.00039674
0.24334200 0.00001384 0.00039214 0.00039734
0.24347199 -0.00004495 0.00038760 0.00039793
0.24360199 -0.00036412 0.00039134 0.00039852
0.24373300 0.00027851 0.00039258 0.00039911
0.24386300 -0.00064586 0.00038950 0.00039970
0.24399400 0.00031421 0.00039335 0.00040030
0.24412400 0.00079117 0.00039442 0.00040090
0.24425501 -0.00022632 0.00039055 0.00040151
0.24438500 -0.00029036 0.00039116 0.00040211
0.24451600 0.00028300 0.00039436 0.00040272
0.24464600 -0.00026011 0.00038990 0.00040333
0.24477600 0.00056026 0.00039428 0.00040393
0.24490701 0.00010768 0.00039342 0.00040454
0.24503700 0.00057613 0.00039710 0.00040514
0.24516800 -0.00014938 0.00038861 0.00040576
0.24529800 -0.00020174 0.00039310 0.00040637
0.24542899 0.00043960 0.00039505 0.00040698
0.24555901 -0.00056903 0.00039029 0.00040759
0.24569000 0.00026703 0.00039552 0.00040821
0.24582000 0.00022454 0.00039337 0.00040882
0.24595000 -0.00000493 0.00039326 0.00040943
0.24608099 0.00020784 0.00039589 0.00041003
0.24621101 0.00063477 0.00039400 0.00041062
0.24634200 0.00013314 0.00039411 0.00041121
0.24647200 0.00065569 0.00039577 0.00041179
0.24660300 0.00057482 0.00039921 0.00041238
0.24673299 0.00046549 0.00039461 0.00041297
0.24686401 0.00027934 0.00039497 0.00041355
0.24699400 -0.00023717 0.00039241 0.00041414
0.24712400 0.00022832 0.00039652 0.00041474
0.24725500 0.00001855 0.00039073 0.00041534
0.24738500 -0.00004210 0.00039474 0.00041594
0.24751601 0.00012603 0.00039386 0.00041654
0.24764600 0.00061654 0.00039838 0.00041713
0.24777700 -0.00044029 0.00039154 0.00041774
0.24790700 0.00017401 0.00039324 0.00041833
0.24803799 0.00078783 0.00039885 0.00041894
0.24816801 -0.00042531 0.00039225 0.00041955
0.24829800 0.00008743 0.00039364 0.00042015
0.24842900 0.00025763 0.00039874 0.00042077
0.24855900 0.00016595 0.00039505 0.00042138
0.24868999 0.00005525 0.00039752 0.00042199
0.24882001 -0.00009108 0.00039632 0.00042260
0.24895100 0.00018919 0.00039293 0.00042321
0.24908100 -0.00005335 0.00039539 0.00042381
0.24921200 0.00042800 0.00039746 0.00042440
0.24934199 0.00032206 0.00039714 0.00042500
0.24947201 -0.00009600 0.00039582 0.00042559
0.24960300 0.00048618 0.00039874 0.00042618
0.24973300 -0.00000182 0.00039458 0.00042678
0.24986400 0.00032324 0.00039895 0.00042737
0.24999399 0.00075985 0.00039900 0.00042796
0.25012499 0.00058082 0.00040106 0.00042856
0.25025499 -0.00016806 0.00039226 0.00042916
0.25038499 -0.00036170 0.00039283 0.00042976
0.25051600 0.00081054 0.00040180 0.00043036
0.25064600 -0.00039254 0.00039385 0.00043095
0.25077701 -0.00015507 0.00039576 0.00043155
0.25090700 0.00047094 0.00040186 0.00043215
0.25103801 -0.00024794 0.00039244 0.00043275
0.25116801 0.00062029 0.00040071 0.00043333
0.25129899 0.00058367 0.00039912 0.00043392
0.25142899 -0.00030364 0.00039550 0.00043450
0.25155899 0.00029807 0.00039988 0.00043508
0.25169000 -0.00046696 0.00039235 0.00043567
0.25182000 0.00024467 0.00039661 0.00043625
0.25195101 -0.00027624 0.00039434 0.00043684
0.25208101 0.00044991 0.00039887 0.00043743
0.25221199 0.00131070 0.00040574 0.00043802
0.25234199 0.00013244 0.00039679 0.00043861
0.25247300 -0.00020773 0.00039535 0.00043920
0.25260299 -0.00004697 0.00039949 0.00043979
0.25273299 -0.00022277 0.00039207 0.00044038
0.25286400 0.00051010 0.00040288 0.00044097
0.25299400 0.00013664 0.00039654 0.00044156
0.25312501 0.00001312 0.00039855 0.00044215
0.25325501 -0.00040811 0.00039396 0.00044274
0.25338599 0.00014692 0.00039661 0.00044333
0.25351599 -0.00042339 0.00039548 0.00044391
0.25364700 -0.00026670 0.00039678 0.00044450
0.25377700 0.00041442 0.00039942 0.00044509
0.25390700 -0.00006580 0.00039850 0.00044568
0.25403801 0.00033557 0.00039760 0.00044626
0.25416800 0.00013260 0.00040074 0.00044684
0.25429901 -0.00037375 0.00039665 0.00044742
0.25442901 0.00045545 0.00040078 0.00044799
0.25455999 0.00044418 0.00040093 0.00044857
0.25468999 0.00068586 0.00040113 0.00044915
0.25482100 0.00062263 0.00040157 0.00044973
0.25495100 0.00023913 0.00039997 0.00045030
0.25508100 0.00041448 0.00040038 0.00045085
0.25521201 0.00063219 0.00040436 0.00045140
0.25534201 0.00020416 0.00039946 0.00045194
0.25547299 0.00010217 0.00039673 0.00045248
0.25560299 0.00074679 0.00040164 0.00045302
0.25573400 0.00003250 0.00040000 0.00045356
0.25586399 0.00015879 0.00040891 0.00045410
0.25599501 -0.00012325 0.00041201 0.00045464
0.25612500 0.00069196 0.00041812 0.00045520
0.25625500 0.00026540 0.00042017 0.00045576
0.25638601 0.00041709 0.00042495 0.00045632
0.25651601 0.00012228 0.00042218 0.00045688
0.25664699 0.00024308 0.00042774 0.00045744
0.25677699 -0.00016896 0.00042416 0.00045800
0.25690800 0.00009817 0.00043031 0.00045857
0.25703800 0.00011772 0.00043456 0.00045912
0.25716901 0.00124200 0.00044268 0.00045967
0.25729901 -0.00040531 0.00043429 0.00046021
0.25742900 0.00039961 0.00044253 0.00046076
0.25756001 -0.00008348 0.00043749 0.00046130
0.25769001 0.00078822 0.00044998 0.00046185
0.25782099 0.00004652 0.00044258 0.00046240
0.25795099 -0.00007475 0.00044491 0.00046294
0.25808200 0.00119900 0.00045844 0.00046348
0.25821200 0.00100660 0.00045445 0.00046400
0.25834301 0.00005849 0.00045193 0.00046454
0.25847301 0.00045966 0.00045538 0.00046506
0.25860301 0.00030156 0.00045826 0.00046559
0.25873399 0.00016650 0.00045754 0.00046612
0.25886399 0.00005507 0.00045932 0.00046665
0.25899500 -0.00013426 0.00045928 0.00046718
0.25912499 0.00010287 0.00046384 0.00046770
0.25925601 0.00049454 0.00046632 0.00046822
0.25938600 0.00000670 0.00046580 0.00046874
0.25951701 0.00019577 0.00046833 0.00046926
0.25964701 0.00014631 0.00047002 0.00046978
0.25977701 -0.00033869 0.00046570 0.00047029
0.25990799 0.00010377 0.00047389 0.00047082
0.26003799 -0.00016863 0.00047007 0.00047133
0.26016900 0.00050171 0.00048020 0.00047184
0.26029900 0.00054485 0.00047487 0.00047235
0.26043001 -0.00060043 0.00047094 0.00047286
0.26056001 -0.00018997 0.00047555 0.00047336
0.26069099 0.00009657 0.00047856 0.00047388
0.26082101 0.00026986 0.00047574 0.00047438
0.26095101 -0.00018969 0.00047868 0.00047489
0.26108199 0.00067391 0.00048174 0.00047539
0.26121199 0.00022668 0.00048028 0.00047589
0.26134300 0.00043461 0.00048209 0.00047640
0.26147300 0.00131290 0.00049084 0.00047690
0.26160401 0.00076076 0.00048861 0.00047740
0.26173401 0.00031934 0.00048465 0.00047790
0.26186499 0.00025876 0.00048569 0.00047840
0.26199499 0.00023736 0.00048725 0.00047890
0.26212499 -0.00020068 0.00048134 0.00047937
0.26225600 0.00047221 0.00048910 0.00047985
0.26238599 0.00078490 0.00049268 0.00048032
0.26251701 0.00050888 0.00048723 0.00048079
0.26264700 0.00138940 0.00049661 0.00048126
0.26277801 -0.00011274 0.00048672 0.00048174
0.26290801 -0.00011052 0.00048897 0.00048221
0.26303801 0.00032677 0.00049154 0.00048267
0.26316899 -0.00003080 0.00049476 0.00048312
0.26329899 -0.00020840 0.00048720 0.00048356
0.26343000 -0.00017119 0.00049292 0.00048401
0.26356000 -0.00027315 0.00049201 0.00048445
0.26369101 0.00091802 0.00050339 0.00048490
0.26382101 0.00019915 0.00049609 0.00048535
0.26395199 0.00078066 0.00050086 0.00048580
0.26408201 0.00055873 0.00049954 0.00048624
0.26421201 0.00001526 0.00050116 0.00048668
0.26434299 0.00047223 0.00049872 0.00048712
0.26447299 0.00039445 0.00050227 0.00048757
0.26460400 0.00068287 0.00050323 0.00048801
0.26473400 -0.00034564 0.00049558 0.00048845
0.26486501 -0.00081173 0.00049722 0.00048890
0.26499501 -0.00015372 0.00049842 0.00048934
0.26512599 -0.00011732 0.00050305 0.00048977
0.26525599 0.00009834 0.00050712 0.00049020
