# Supplementary material for: Rationally seeded computational protein design of ɑ-helical barrels
Source: Nat Chem Biol. 2024 Jun 20;20(8):991–9. doi: 10.1038/s41589-024-01642-0 (PMC11288890; doi:10.1038/s41589-024-01642-0)
Supplement: Supplementary file 5 — PDB files used for making figure panels h–j. [file 41589_2024_1642_MOESM5_ESM.zip › KIA_RP_RSPD_NatChemBiol_data_Figure3/sc-CC-7-LI_panel_h-j/8QAI_scCC7_LI_submitted.pdb]

HEADER    DE NOVO PROTEIN                         22-AUG-23   8QAI              
TITLE     X-RAY CRYSTAL STRUCTURE OF A DE NOVO DESIGNED SINGLE-CHAIN PARALLEL   
TITLE    2 COILED-COIL ALPHA-HELICAL BARREL WITH 7 INNER HELICES, SC-CC-7-LI    
COMPND    MOL_ID: 1;                                                            
COMPND   2 MOLECULE: SC-CC-7-LI;                                                
COMPND   3 CHAIN: A, B;                                                         
COMPND   4 ENGINEERED: YES                                                      
SOURCE    MOL_ID: 1;                                                            
SOURCE   2 ORGANISM_SCIENTIFIC: SYNTHETIC CONSTRUCT;                            
SOURCE   3 ORGANISM_TAXID: 32630;                                               
SOURCE   4 EXPRESSION_SYSTEM: ESCHERICHIA COLI;                                 
SOURCE   5 EXPRESSION_SYSTEM_TAXID: 562                                         
KEYWDS    COILED COIL, ALPHA-HELICAL BARREL, DE NOVO PROTEIN DESIGN, DE NOVO    
KEYWDS   2 PROTEIN                                                              
EXPDTA    X-RAY DIFFRACTION                                                     
AUTHOR    R.PETRENAS,K.I.ALBANESE,D.N.WOOLFSON                                  
JRNL        AUTH   R.PETRENAS,K.I.ALBANESE,D.N.WOOLFSON                         
JRNL        TITL   X-RAY CRYSTAL STRUCTURE OF A DE NOVO DESIGNED SINGLE-CHAIN   
JRNL        TITL 2 PARALLEL COILED-COIL ALPHA-HELICAL BARREL WITH 7 INNER       
JRNL        TITL 3 HELICES, SC-CC-7-LI                                          
JRNL        REF    TO BE PUBLISHED                                              
JRNL        REFN                                                                
REMARK   2                                                                      
REMARK   2 RESOLUTION.    2.50 ANGSTROMS.                                       
REMARK   3                                                                      
REMARK   3 REFINEMENT.                                                          
REMARK   3   PROGRAM     : PHENIX 1.20.1_4487                                   
REMARK   3   AUTHORS     : PAUL ADAMS,PAVEL AFONINE,VINCENT CHEN,IAN            
REMARK   3               : DAVIS,KRESHNA GOPAL,RALF GROSSE-KUNSTLEVE,           
REMARK   3               : LI-WEI HUNG,ROBERT IMMORMINO,TOM IOERGER,            
REMARK   3               : AIRLIE MCCOY,ERIK MCKEE,NIGEL MORIARTY,              
REMARK   3               : REETAL PAI,RANDY READ,JANE RICHARDSON,               
REMARK   3               : DAVID RICHARDSON,TOD ROMO,JIM SACCHETTINI,           
REMARK   3               : NICHOLAS SAUTER,JACOB SMITH,LAURENT                  
REMARK   3               : STORONI,TOM TERWILLIGER,PETER ZWART                  
REMARK   3                                                                      
REMARK   3    REFINEMENT TARGET : ML                                            
REMARK   3                                                                      
REMARK   3  DATA USED IN REFINEMENT.                                            
REMARK   3   RESOLUTION RANGE HIGH (ANGSTROMS) : 2.50                           
REMARK   3   RESOLUTION RANGE LOW  (ANGSTROMS) : 30.63                          
REMARK   3   MIN(FOBS/SIGMA_FOBS)              : 1.980                          
REMARK   3   COMPLETENESS FOR RANGE        (%) : 98.5                           
REMARK   3   NUMBER OF REFLECTIONS             : 23742                          
REMARK   3                                                                      
REMARK   3  FIT TO DATA USED IN REFINEMENT.                                     
REMARK   3   R VALUE     (WORKING + TEST SET) : 0.196                           
REMARK   3   R VALUE            (WORKING SET) : 0.194                           
REMARK   3   FREE R VALUE                     : 0.231                           
REMARK   3   FREE R VALUE TEST SET SIZE   (%) : 6.620                           
REMARK   3   FREE R VALUE TEST SET COUNT      : 1572                            
REMARK   3                                                                      
REMARK   3  FIT TO DATA USED IN REFINEMENT (IN BINS).                           
REMARK   3   BIN  RESOLUTION RANGE  COMPL.    NWORK NFREE   RWORK  RFREE        
REMARK   3     1 30.6300 -  5.5500    0.98     2015   141  0.2195 0.2370        
REMARK   3     2  5.5500 -  4.4100    0.99     2020   143  0.2076 0.2435        
REMARK   3     3  4.4100 -  3.8500    0.99     2032   145  0.1554 0.1677        
REMARK   3     4  3.8500 -  3.5000    0.99     2050   145  0.1809 0.2166        
REMARK   3     5  3.5000 -  3.2500    0.99     1991   142  0.2148 0.2500        
REMARK   3     6  3.2500 -  3.0600    0.99     2042   145  0.1857 0.2489        
REMARK   3     7  3.0600 -  2.9100    0.99     2012   142  0.1954 0.2589        
REMARK   3     8  2.9100 -  2.7800    0.98     1997   142  0.1910 0.2731        
REMARK   3     9  2.7800 -  2.6700    0.98     2017   144  0.1827 0.2397        
REMARK   3    10  2.6700 -  2.5800    0.98     1984   140  0.1984 0.2409        
REMARK   3    11  2.5800 -  2.5000    0.97     2010   143  0.2131 0.2803        
REMARK   3                                                                      
REMARK   3  BULK SOLVENT MODELLING.                                             
REMARK   3   METHOD USED        : FLAT BULK SOLVENT MODEL                       
REMARK   3   SOLVENT RADIUS     : 1.10                                          
REMARK   3   SHRINKAGE RADIUS   : 0.90                                          
REMARK   3   K_SOL              : NULL                                          
REMARK   3   B_SOL              : NULL                                          
REMARK   3                                                                      
REMARK   3  ERROR ESTIMATES.                                                    
REMARK   3   COORDINATE ERROR (MAXIMUM-LIKELIHOOD BASED)     : 0.260            
REMARK   3   PHASE ERROR (DEGREES, MAXIMUM-LIKELIHOOD BASED) : 23.180           
REMARK   3                                                                      
REMARK   3  B VALUES.                                                           
REMARK   3   FROM WILSON PLOT           (A**2) : 39.62                          
REMARK   3   MEAN B VALUE      (OVERALL, A**2) : 44.93                          
REMARK   3   OVERALL ANISOTROPIC B VALUE.                                       
REMARK   3    B11 (A**2) : NULL                                                 
REMARK   3    B22 (A**2) : NULL                                                 
REMARK   3    B33 (A**2) : NULL                                                 
REMARK   3    B12 (A**2) : NULL                                                 
REMARK   3    B13 (A**2) : NULL                                                 
REMARK   3    B23 (A**2) : NULL                                                 
REMARK   3                                                                      
REMARK   3  TWINNING INFORMATION.                                               
REMARK   3   FRACTION: NULL                                                     
REMARK   3   OPERATOR: NULL                                                     
REMARK   3                                                                      
REMARK   3  DEVIATIONS FROM IDEAL VALUES.                                       
REMARK   3                 RMSD          COUNT                                  
REMARK   3   BOND      :  0.001           4849                                  
REMARK   3   ANGLE     :  0.238           6614                                  
REMARK   3   CHIRALITY :  0.026            918                                  
REMARK   3   PLANARITY :  0.001            819                                  
REMARK   3   DIHEDRAL  :  2.797            740                                  
REMARK   3                                                                      
REMARK   3  TLS DETAILS                                                         
REMARK   3   NUMBER OF TLS GROUPS  : 2                                          
REMARK   3   TLS GROUP : 1                                                      
REMARK   3    SELECTION: (CHAIN 'B' AND RESID -1 THROUGH 366)                   
REMARK   3    ORIGIN FOR THE GROUP (A):   5.2655  15.2147  32.9429              
REMARK   3    T TENSOR                                                          
REMARK   3      T11:   0.2761 T22:   0.3573                                     
REMARK   3      T33:   0.2553 T12:  -0.0288                                     
REMARK   3      T13:  -0.0443 T23:  -0.0554                                     
REMARK   3    L TENSOR                                                          
REMARK   3      L11:   1.8252 L22:   1.8162                                     
REMARK   3      L33:   3.8795 L12:  -0.1332                                     
REMARK   3      L13:   0.7369 L23:  -0.0715                                     
REMARK   3    S TENSOR                                                          
REMARK   3      S11:  -0.0088 S12:   0.1267 S13:   0.0627                       
REMARK   3      S21:   0.1158 S22:   0.0122 S23:  -0.2133                       
REMARK   3      S31:  -0.1457 S32:   0.2828 S33:  -0.0093                       
REMARK   3   TLS GROUP : 2                                                      
REMARK   3    SELECTION: (CHAIN 'A' AND RESID -1 THROUGH 368)                   
REMARK   3    ORIGIN FOR THE GROUP (A):   3.3310   0.3391  -3.0493              
REMARK   3    T TENSOR                                                          
REMARK   3      T11:   0.2405 T22:   0.2795                                     
REMARK   3      T33:   0.2088 T12:  -0.0266                                     
REMARK   3      T13:  -0.0247 T23:  -0.0063                                     
REMARK   3    L TENSOR                                                          
REMARK   3      L11:   1.7320 L22:   1.4580                                     
REMARK   3      L33:   1.3334 L12:   0.2005                                     
REMARK   3      L13:  -0.0842 L23:  -0.0963                                     
REMARK   3    S TENSOR                                                          
REMARK   3      S11:  -0.0013 S12:   0.0198 S13:  -0.0134                       
REMARK   3      S21:  -0.0183 S22:   0.0317 S23:   0.0210                       
REMARK   3      S31:   0.0392 S32:   0.0300 S33:  -0.0223                       
REMARK   3                                                                      
REMARK   3  NCS DETAILS                                                         
REMARK   3   NUMBER OF NCS GROUPS : NULL                                        
REMARK   3                                                                      
REMARK   3  OTHER REFINEMENT REMARKS: ROTAMER OUTLIERS AND WATERS WERE FIXED    
REMARK   3  WITH COOT(0.8.9.2).                                                 
REMARK   4                                                                      
REMARK   4 8QAI COMPLIES WITH FORMAT V. 3.30, 13-JUL-11                         
REMARK 100                                                                      
REMARK 100 THIS ENTRY HAS BEEN PROCESSED BY PDBE ON 22-AUG-23.                  
REMARK 100 THE DEPOSITION ID IS D_1292132888.                                   
REMARK 200                                                                      
REMARK 200 EXPERIMENTAL DETAILS                                                 
REMARK 200  EXPERIMENT TYPE                : X-RAY DIFFRACTION                  
REMARK 200  DATE OF DATA COLLECTION        : 06-MAR-23                          
REMARK 200  TEMPERATURE           (KELVIN) : 100                                
REMARK 200  PH                             : NULL                               
REMARK 200  NUMBER OF CRYSTALS USED        : 1                                  
REMARK 200                                                                      
REMARK 200  SYNCHROTRON              (Y/N) : Y                                  
REMARK 200  RADIATION SOURCE               : DIAMOND                            
REMARK 200  BEAMLINE                       : I04-1                              
REMARK 200  X-RAY GENERATOR MODEL          : NULL                               
REMARK 200  MONOCHROMATIC OR LAUE    (M/L) : M                                  
REMARK 200  WAVELENGTH OR RANGE        (A) : 0.92124                            
REMARK 200  MONOCHROMATOR                  : NULL                               
REMARK 200  OPTICS                         : NULL                               
REMARK 200                                                                      
REMARK 200  DETECTOR TYPE                  : PIXEL                              
REMARK 200  DETECTOR MANUFACTURER          : DECTRIS EIGER X 16M                
REMARK 200  INTENSITY-INTEGRATION SOFTWARE : DIALS                              
REMARK 200  DATA SCALING SOFTWARE          : DIALS                              
REMARK 200                                                                      
REMARK 200  NUMBER OF UNIQUE REFLECTIONS   : 23776                              
REMARK 200  RESOLUTION RANGE HIGH      (A) : 2.500                              
REMARK 200  RESOLUTION RANGE LOW       (A) : 30.630                             
REMARK 200  REJECTION CRITERIA  (SIGMA(I)) : NULL                               
REMARK 200                                                                      
REMARK 200 OVERALL.                                                             
REMARK 200  COMPLETENESS FOR RANGE     (%) : 98.4                               
REMARK 200  DATA REDUNDANCY                : 2.500                              
REMARK 200  R MERGE                    (I) : 0.08575                            
REMARK 200  R SYM                      (I) : NULL                               
REMARK 200  <I/SIGMA(I)> FOR THE DATA SET  : 9.1100                             
REMARK 200                                                                      
REMARK 200 IN THE HIGHEST RESOLUTION SHELL.                                     
REMARK 200  HIGHEST RESOLUTION SHELL, RANGE HIGH (A) : 2.50                     
REMARK 200  HIGHEST RESOLUTION SHELL, RANGE LOW  (A) : 2.59                     
REMARK 200  COMPLETENESS FOR SHELL     (%) : 97.2                               
REMARK 200  DATA REDUNDANCY IN SHELL       : 2.50                               
REMARK 200  R MERGE FOR SHELL          (I) : 0.21490                            
REMARK 200  R SYM FOR SHELL            (I) : NULL                               
REMARK 200  <I/SIGMA(I)> FOR SHELL         : 1.790                              
REMARK 200                                                                      
REMARK 200 DIFFRACTION PROTOCOL: SINGLE WAVELENGTH                              
REMARK 200 METHOD USED TO DETERMINE THE STRUCTURE: MOLECULAR REPLACEMENT        
REMARK 200 SOFTWARE USED: PHASER                                                
REMARK 200 STARTING MODEL: NULL                                                 
REMARK 200                                                                      
REMARK 200 REMARK: NULL                                                         
REMARK 280                                                                      
REMARK 280 CRYSTAL                                                              
REMARK 280 SOLVENT CONTENT, VS   (%): 46.12                                     
REMARK 280 MATTHEWS COEFFICIENT, VM (ANGSTROMS**3/DA): 2.28                     
REMARK 280                                                                      
REMARK 280 CRYSTALLIZATION CONDITIONS: JCSG-PLUS C2: 1.0 M LITHIUM CHLORIDE,    
REMARK 280  0.1 M CITRATE, PH 4.0, 20 % W/V PEG 6000, VAPOR DIFFUSION,          
REMARK 280  SITTING DROP, TEMPERATURE 293.15K                                   
REMARK 290                                                                      
REMARK 290 CRYSTALLOGRAPHIC SYMMETRY                                            
REMARK 290 SYMMETRY OPERATORS FOR SPACE GROUP: P 1                              
REMARK 290                                                                      
REMARK 290      SYMOP   SYMMETRY                                                
REMARK 290     NNNMMM   OPERATOR                                                
REMARK 290       1555   X,Y,Z                                                   
REMARK 290                                                                      
REMARK 290     WHERE NNN -> OPERATOR NUMBER                                     
REMARK 290           MMM -> TRANSLATION VECTOR                                  
REMARK 290                                                                      
REMARK 290 CRYSTALLOGRAPHIC SYMMETRY TRANSFORMATIONS                            
REMARK 290 THE FOLLOWING TRANSFORMATIONS OPERATE ON THE ATOM/HETATM             
REMARK 290 RECORDS IN THIS ENTRY TO PRODUCE CRYSTALLOGRAPHICALLY                
REMARK 290 RELATED MOLECULES.                                                   
REMARK 290   SMTRY1   1  1.000000  0.000000  0.000000        0.00000            
REMARK 290   SMTRY2   1  0.000000  1.000000  0.000000        0.00000            
REMARK 290   SMTRY3   1  0.000000  0.000000  1.000000        0.00000            
REMARK 290                                                                      
REMARK 290 REMARK: NULL                                                         
REMARK 300                                                                      
REMARK 300 BIOMOLECULE: 1                                                       
REMARK 300 SEE REMARK 350 FOR THE AUTHOR PROVIDED AND/OR PROGRAM                
REMARK 300 GENERATED ASSEMBLY INFORMATION FOR THE STRUCTURE IN                  
REMARK 300 THIS ENTRY. THE REMARK MAY ALSO PROVIDE INFORMATION ON               
REMARK 300 BURIED SURFACE AREA.                                                 
REMARK 350                                                                      
REMARK 350 COORDINATES FOR A COMPLETE MULTIMER REPRESENTING THE KNOWN           
REMARK 350 BIOLOGICALLY SIGNIFICANT OLIGOMERIZATION STATE OF THE                
REMARK 350 MOLECULE CAN BE GENERATED BY APPLYING BIOMT TRANSFORMATIONS          
REMARK 350 GIVEN BELOW.  BOTH NON-CRYSTALLOGRAPHIC AND                          
REMARK 350 CRYSTALLOGRAPHIC OPERATIONS ARE GIVEN.                               
REMARK 350                                                                      
REMARK 350 BIOMOLECULE: 1                                                       
REMARK 350 AUTHOR DETERMINED BIOLOGICAL UNIT: DIMERIC                           
REMARK 350 SOFTWARE DETERMINED QUATERNARY STRUCTURE: DIMERIC                    
REMARK 350 SOFTWARE USED: PISA                                                  
REMARK 350 TOTAL BURIED SURFACE AREA: 1400 ANGSTROM**2                          
REMARK 350 SURFACE AREA OF THE COMPLEX: 25510 ANGSTROM**2                       
REMARK 350 CHANGE IN SOLVENT FREE ENERGY: -9.0 KCAL/MOL                         
REMARK 350 APPLY THE FOLLOWING TO CHAINS: A, B                                  
REMARK 350   BIOMT1   1  1.000000  0.000000  0.000000        0.00000            
REMARK 350   BIOMT2   1  0.000000  1.000000  0.000000        0.00000            
REMARK 350   BIOMT3   1  0.000000  0.000000  1.000000        0.00000            
REMARK 465                                                                      
REMARK 465 MISSING RESIDUES                                                     
REMARK 465 THE FOLLOWING RESIDUES WERE NOT LOCATED IN THE                       
REMARK 465 EXPERIMENT. (M=MODEL NUMBER; RES=RESIDUE NAME; C=CHAIN               
REMARK 465 IDENTIFIER; SSSEQ=SEQUENCE NUMBER; I=INSERTION CODE.)                
REMARK 465                                                                      
REMARK 465   M RES C SSSEQI                                                     
REMARK 465     GLY A    -3                                                      
REMARK 465     SER A    -2                                                      
REMARK 465     ALA A    24                                                      
REMARK 465     GLY B    -3                                                      
REMARK 465     SER B    -2                                                      
REMARK 465     GLU B    29                                                      
REMARK 465     GLY B    56                                                      
REMARK 465     GLY B   113                                                      
REMARK 465     GLY B   170                                                      
REMARK 465     GLY B   284                                                      
REMARK 465     LYS B   367                                                      
REMARK 465     LYS B   368                                                      
REMARK 470                                                                      
REMARK 470 MISSING ATOM                                                         
REMARK 470 THE FOLLOWING RESIDUES HAVE MISSING ATOMS (M=MODEL NUMBER;           
REMARK 470 RES=RESIDUE NAME; C=CHAIN IDENTIFIER; SSEQ=SEQUENCE NUMBER;          
REMARK 470 I=INSERTION CODE):                                                   
REMARK 470   M RES CSSEQI  ATOMS                                                
REMARK 470     HIS A  -1    CG   ND1  CD2  CE1  NE2                             
REMARK 470     MET A   0    CG   SD   CE                                        
REMARK 470     GLU A   7    CG   CD   OE1  OE2                                  
REMARK 470     GLU A  11    CG   CD   OE1  OE2                                  
REMARK 470     LEU A  21    CD1  CD2                                            
REMARK 470     LYS A  25    CG   CD   CE   NZ                                   
REMARK 470     LYS A  26    CG   CD   CE   NZ                                   
REMARK 470     ASP A  27    CG   OD1  OD2                                       
REMARK 470     LYS A  28    CG   CD   CE   NZ                                   
REMARK 470     LYS A  32    CG   CD   CE   NZ                                   
REMARK 470     LYS A  33    NZ                                                  
REMARK 470     LYS A  40    NZ                                                  
REMARK 470     LYS A  43    CG   CD   CE   NZ                                   
REMARK 470     GLU A  47    CG   CD   OE1  OE2                                  
REMARK 470     LYS A  50    CD   CE   NZ                                        
REMARK 470     LYS A  51    CG   CD   CE   NZ                                   
REMARK 470     LYS A  53    CD   CE   NZ                                        
REMARK 470     LYS A  55    CE   NZ                                             
REMARK 470     LEU A  82    CD1  CD2                                            
REMARK 470     LYS A  83    CD   CE   NZ                                        
REMARK 470     LYS A  85    CG   CD   CE   NZ                                   
REMARK 470     GLU A  86    CG   CD   OE1  OE2                                  
REMARK 470     LYS A  89    CE   NZ                                             
REMARK 470     LYS A  90    CG   CD   CE   NZ                                   
REMARK 470     LYS A  93    CG   CD   CE   NZ                                   
REMARK 470     GLU A  97    CG   CD   OE1  OE2                                  
REMARK 470     LYS A 101    CE   NZ                                             
REMARK 470     LYS A 104    CE   NZ                                             
REMARK 470     LYS A 110    CD   CE   NZ                                        
REMARK 470     LYS A 111    CG   CD   CE   NZ                                   
REMARK 470     LYS A 112    CG   CD   CE   NZ                                   
REMARK 470     LYS A 142    CG   CD   CE   NZ                                   
REMARK 470     LYS A 146    CD   CE   NZ                                        
REMARK 470     GLU A 150    CG   CD   OE1  OE2                                  
REMARK 470     GLU A 154    CG   CD   OE1  OE2                                  
REMARK 470     LYS A 157    CG   CD   CE   NZ                                   
REMARK 470     GLU A 161    CD   OE1  OE2                                       
REMARK 470     LYS A 164    CD   CE   NZ                                        
REMARK 470     GLU A 165    OE1  OE2                                            
REMARK 470     GLU A 167    CG   CD   OE1  OE2                                  
REMARK 470     LYS A 168    CG   CD   CE   NZ                                   
REMARK 470     LYS A 169    CG   CD   CE   NZ                                   
REMARK 470     GLU A 199    CG   CD   OE1  OE2                                  
REMARK 470     LYS A 206    CE   NZ                                             
REMARK 470     LYS A 208    CE   NZ                                             
REMARK 470     GLU A 211    CG   CD   OE1  OE2                                  
REMARK 470     LYS A 217    NZ                                                  
REMARK 470     LYS A 218    CD   CE   NZ                                        
REMARK 470     GLU A 221    CG   CD   OE1  OE2                                  
REMARK 470     GLU A 222    CG   CD   OE1  OE2                                  
REMARK 470     LYS A 225    CD   CE   NZ                                        
REMARK 470     GLU A 257    CG   CD   OE1  OE2                                  
REMARK 470     LYS A 260    CE   NZ                                             
REMARK 470     LYS A 261    CD   CE   NZ                                        
REMARK 470     GLU A 264    CG   CD   OE1  OE2                                  
REMARK 470     LYS A 268    CD   CE   NZ                                        
REMARK 470     LYS A 275    CG   CD   CE   NZ                                   
REMARK 470     GLU A 278    CG   CD   OE1  OE2                                  
REMARK 470     GLU A 279    CD   OE1  OE2                                       
REMARK 470     LYS A 282    CD   CE   NZ                                        
REMARK 470     LYS A 283    CE   NZ                                             
REMARK 470     GLU A 313    CG   CD   OE1  OE2                                  
REMARK 470     GLU A 314    CG   CD   OE1  OE2                                  
REMARK 470     GLU A 317    CG   CD   OE1  OE2                                  
REMARK 470     ARG A 320    NE   CZ   NH1  NH2                                  
REMARK 470     LYS A 321    CE   NZ                                             
REMARK 470     LYS A 328    CD   CE   NZ                                        
REMARK 470     GLU A 332    CD   OE1  OE2                                       
REMARK 470     LYS A 335    CD   CE   NZ                                        
REMARK 470     GLN A 339    CD   OE1  NE2                                       
REMARK 470     LYS A 340    CG   CD   CE   NZ                                   
REMARK 470     GLU A 350    CD   OE1  OE2                                       
REMARK 470     GLU A 357    CG   CD   OE1  OE2                                  
REMARK 470     GLU A 364    CG   CD   OE1  OE2                                  
REMARK 470     LYS A 367    CG   CD   CE   NZ                                   
REMARK 470     LYS A 368    CB   CG   CD   CE   NZ                              
REMARK 470     MET B   0    CG   SD   CE                                        
REMARK 470     LEU B   1    CG   CD1  CD2                                       
REMARK 470     GLU B   4    CG   CD   OE1  OE2                                  
REMARK 470     GLU B  11    CG   CD   OE1  OE2                                  
REMARK 470     LYS B  25    CG   CD   CE   NZ                                   
REMARK 470     LYS B  26    CG   CD   CE   NZ                                   
REMARK 470     ASP B  27    CG   OD1  OD2                                       
REMARK 470     LYS B  28    CG   CD   CE   NZ                                   
REMARK 470     LYS B  32    CG   CD   CE   NZ                                   
REMARK 470     GLU B  39    CG   CD   OE1  OE2                                  
REMARK 470     LYS B  40    CG   CD   CE   NZ                                   
REMARK 470     LYS B  43    CD   CE   NZ                                        
REMARK 470     GLU B  44    CG   CD   OE1  OE2                                  
REMARK 470     GLU B  46    CG   CD   OE1  OE2                                  
REMARK 470     GLU B  47    CG   CD   OE1  OE2                                  
REMARK 470     LEU B  48    CG   CD1  CD2                                       
REMARK 470     TYR B  49    CG   CD1  CD2  CE1  CE2  CZ   OH                    
REMARK 470     LYS B  50    CG   CD   CE   NZ                                   
REMARK 470     LYS B  51    CD   CE   NZ                                        
REMARK 470     LYS B  53    CG   CD   CE   NZ                                   
REMARK 470     LYS B  54    CG   CD   CE   NZ                                   
REMARK 470     LYS B  55    CG   CD   CE   NZ                                   
REMARK 470     ASP B  57    CG   OD1  OD2                                       
REMARK 470     LEU B  58    CG   CD1  CD2                                       
REMARK 470     LYS B  83    CG   CD   CE   NZ                                   
REMARK 470     ASP B  84    CG   OD1  OD2                                       
REMARK 470     LYS B  85    CG   CD   CE   NZ                                   
REMARK 470     GLU B  86    CG   CD   OE1  OE2                                  
REMARK 470     LEU B  87    CG   CD1  CD2                                       
REMARK 470     LYS B  89    CG   CD   CE   NZ                                   
REMARK 470     LYS B  90    CG   CD   CE   NZ                                   
REMARK 470     TYR B  92    CG   CD1  CD2  CE1  CE2  CZ   OH                    
REMARK 470     LYS B  93    CG   CD   CE   NZ                                   
REMARK 470     LEU B  94    CG   CD1  CD2                                       
REMARK 470     GLU B  96    CD   OE1  OE2                                       
REMARK 470     GLU B  97    CG   CD   OE1  OE2                                  
REMARK 470     LYS B 100    CG   CD   CE   NZ                                   
REMARK 470     LYS B 101    CG   CD   CE   NZ                                   
REMARK 470     LYS B 104    CG   CD   CE   NZ                                   
REMARK 470     LEU B 105    CG   CD1  CD2                                       
REMARK 470     GLU B 107    OE1  OE2                                            
REMARK 470     GLU B 108    CG   CD   OE1  OE2                                  
REMARK 470     LYS B 110    CG   CD   CE   NZ                                   
REMARK 470     LYS B 111    CG   CD   CE   NZ                                   
REMARK 470     LYS B 112    CG   CD   CE   NZ                                   
REMARK 470     ASP B 114    CG   OD1  OD2                                       
REMARK 470     LEU B 115    CG   CD1  CD2                                       
REMARK 470     GLN B 125    CG   CD   OE1  NE2                                  
REMARK 470     GLY B 140    N    CA                                             
REMARK 470     ASP B 141    CG   OD1  OD2                                       
REMARK 470     LYS B 142    CE   NZ                                             
REMARK 470     GLU B 143    CG   CD   OE1  OE2                                  
REMARK 470     LYS B 144    CG   CD   CE   NZ                                   
REMARK 470     LYS B 146    CG   CD   CE   NZ                                   
REMARK 470     GLU B 147    OE1  OE2                                            
REMARK 470     GLU B 150    CG   CD   OE1  OE2                                  
REMARK 470     LYS B 151    CG   CD   CE   NZ                                   
REMARK 470     LYS B 153    CE   NZ                                             
REMARK 470     GLU B 154    CG   CD   OE1  OE2                                  
REMARK 470     LYS B 157    CG   CD   CE   NZ                                   
REMARK 470     GLU B 161    CG   CD   OE1  OE2                                  
REMARK 470     LYS B 164    CG   CD   CE   NZ                                   
REMARK 470     GLU B 165    CG   CD   OE1  OE2                                  
REMARK 470     GLU B 167    CG   CD   OE1  OE2                                  
REMARK 470     LYS B 168    CG   CD   CE   NZ                                   
REMARK 470     LYS B 169    CG   CD   CE   NZ                                   
REMARK 470     ASP B 198    CG   OD1  OD2                                       
REMARK 470     GLU B 199    CG   CD   OE1  OE2                                  
REMARK 470     LYS B 215    CD   CE   NZ                                        
REMARK 470     LYS B 218    CG   CD   CE   NZ                                   
REMARK 470     GLU B 221    CG   CD   OE1  OE2                                  
REMARK 470     GLU B 222    CG   CD   OE1  OE2                                  
REMARK 470     GLU B 224    CG   CD   OE1  OE2                                  
REMARK 470     LYS B 225    CG   CD   CE   NZ                                   
REMARK 470     LYS B 226    CE   NZ                                             
REMARK 470     GLY B 227    CA   C    O                                         
REMARK 470     GLU B 257    CG   CD   OE1  OE2                                  
REMARK 470     LYS B 261    CD   CE   NZ                                        
REMARK 470     GLU B 264    CD   OE1  OE2                                       
REMARK 470     LYS B 268    CE   NZ                                             
REMARK 470     GLU B 271    CG   CD   OE1  OE2                                  
REMARK 470     LYS B 274    CD   CE   NZ                                        
REMARK 470     LYS B 275    CG   CD   CE   NZ                                   
REMARK 470     GLU B 278    CD   OE1  OE2                                       
REMARK 470     GLU B 279    CG   CD   OE1  OE2                                  
REMARK 470     LYS B 281    CG   CD   CE   NZ                                   
REMARK 470     LYS B 282    CG   CD   CE   NZ                                   
REMARK 470     LYS B 283    CG   CD   CE   NZ                                   
REMARK 470     ASP B 285    N    CA   CB   CG   OD1  OD2                        
REMARK 470     LEU B 286    CG   CD1  CD2                                       
REMARK 470     GLU B 313    CG   CD   OE1  OE2                                  
REMARK 470     GLU B 314    CG   CD   OE1  OE2                                  
REMARK 470     THR B 315    CG2                                                 
REMARK 470     GLU B 317    CG   CD   OE1  OE2                                  
REMARK 470     ARG B 320    NE   CZ   NH1  NH2                                  
REMARK 470     LYS B 321    CD   CE   NZ                                        
REMARK 470     LYS B 327    CD   CE   NZ                                        
REMARK 470     LYS B 328    CD   CE   NZ                                        
REMARK 470     GLU B 332    CG   CD   OE1  OE2                                  
REMARK 470     LYS B 335    CG   CD   CE   NZ                                   
REMARK 470     GLU B 336    CG   CD   OE1  OE2                                  
REMARK 470     GLN B 339    CD   OE1  NE2                                       
REMARK 470     LYS B 340    CE   NZ                                             
REMARK 470     GLU B 350    CG   CD   OE1  OE2                                  
REMARK 470     GLU B 357    CD   OE1  OE2                                       
REMARK 470     GLU B 364    CG   CD   OE1  OE2                                  
REMARK 470     ILE B 365    CG1  CG2  CD1                                       
REMARK 500                                                                      
REMARK 500 GEOMETRY AND STEREOCHEMISTRY                                         
REMARK 500 SUBTOPIC: TORSION ANGLES                                             
REMARK 500                                                                      
REMARK 500 TORSION ANGLES OUTSIDE THE EXPECTED RAMACHANDRAN REGIONS:            
REMARK 500 (M=MODEL NUMBER; RES=RESIDUE NAME; C=CHAIN IDENTIFIER;               
REMARK 500 SSEQ=SEQUENCE NUMBER; I=INSERTION CODE).                             
REMARK 500                                                                      
REMARK 500 STANDARD TABLE:                                                      
REMARK 500 FORMAT:(10X,I3,1X,A3,1X,A1,I4,A1,4X,F7.2,3X,F7.2)                    
REMARK 500                                                                      
REMARK 500 EXPECTED VALUES: GJ KLEYWEGT AND TA JONES (1996). PHI/PSI-           
REMARK 500 CHOLOGY: RAMACHANDRAN REVISITED. STRUCTURE 4, 1395 - 1400            
REMARK 500                                                                      
REMARK 500  M RES CSSEQI        PSI       PHI                                   
REMARK 500    LYS A  26       73.56     57.79                                   
REMARK 500    LYS B  26       72.84     57.82                                   
REMARK 500                                                                      
REMARK 500 REMARK: NULL                                                         
REMARK 525                                                                      
REMARK 525 SOLVENT                                                              
REMARK 525                                                                      
REMARK 525 THE SOLVENT MOLECULES HAVE CHAIN IDENTIFIERS THAT                    
REMARK 525 INDICATE THE POLYMER CHAIN WITH WHICH THEY ARE MOST                  
REMARK 525 CLOSELY ASSOCIATED. THE REMARK LISTS ALL THE SOLVENT                 
REMARK 525 MOLECULES WHICH ARE MORE THAN 5A AWAY FROM THE                       
REMARK 525 NEAREST POLYMER CHAIN (M = MODEL NUMBER;                             
REMARK 525 RES=RESIDUE NAME; C=CHAIN IDENTIFIER; SSEQ=SEQUENCE                  
REMARK 525 NUMBER; I=INSERTION CODE):                                           
REMARK 525                                                                      
REMARK 525  M RES CSSEQI                                                        
REMARK 525    HOH A 518        DISTANCE =  7.21 ANGSTROMS                       
REMARK 525    HOH B 409        DISTANCE =  5.94 ANGSTROMS                       
DBREF  8QAI A   -3   368  PDB    8QAI     8QAI            -3    368             
DBREF  8QAI B   -3   368  PDB    8QAI     8QAI            -3    368             
SEQRES   1 A  372  GLY SER HIS MET LEU ILE ALA GLU ALA LEU GLU LEU ILE          
SEQRES   2 A  372  ALA GLU ALA LEU PHE ALA ILE ALA LEU ALA LEU LEU ALA          
SEQRES   3 A  372  ILE ALA LYS LYS ASP LYS GLU LEU ALA LYS LYS ALA VAL          
SEQRES   4 A  372  GLU LEU ALA GLU LYS VAL TYR LYS GLU ALA GLU GLU LEU          
SEQRES   5 A  372  TYR LYS LYS ALA LYS LYS LYS GLY ASP LEU ILE ALA ALA          
SEQRES   6 A  372  ALA LEU ALA LEU ILE ALA GLN ALA LEU ALA ALA ILE ALA          
SEQRES   7 A  372  LEU ALA LEU ALA ALA ILE ALA LEU LYS ASP LYS GLU LEU          
SEQRES   8 A  372  ALA LYS LYS ALA TYR LYS LEU ALA GLU GLU VAL TYR LYS          
SEQRES   9 A  372  LYS ALA GLU LYS LEU TYR GLU GLU ALA LYS LYS LYS GLY          
SEQRES  10 A  372  ASP LEU ILE ALA ALA ALA LEU ALA LEU ILE ALA GLN ALA          
SEQRES  11 A  372  LEU ALA LEU ILE ALA LEU ALA LEU ALA ALA ILE ALA LEU          
SEQRES  12 A  372  GLY ASP LYS GLU LYS LEU LYS GLU VAL ILE GLU LYS ALA          
SEQRES  13 A  372  LYS GLU VAL TYR LYS LYS ALA GLU GLU LEU TYR LYS GLU          
SEQRES  14 A  372  ALA GLU LYS LYS GLY ASP LEU ILE ALA ALA ALA LEU ALA          
SEQRES  15 A  372  LEU ILE ALA GLN ALA LEU ALA LEU ILE ALA ILE ALA LEU          
SEQRES  16 A  372  ALA ALA ILE ALA LEU GLY ASP GLU GLU THR LEU LYS GLU          
SEQRES  17 A  372  VAL LYS GLU LYS ALA LYS GLU VAL TYR GLU LYS ALA LYS          
SEQRES  18 A  372  LYS VAL ALA GLU GLU ALA GLU LYS LYS GLY ASP LEU ILE          
SEQRES  19 A  372  ALA ALA ALA LEU ALA LEU ILE ALA GLN ALA LEU ALA LEU          
SEQRES  20 A  372  ILE ALA ILE ALA LEU ALA ALA ILE ALA LEU GLY ASP GLU          
SEQRES  21 A  372  GLU GLU LEU LYS LYS VAL ILE GLU GLU ALA LYS LYS VAL          
SEQRES  22 A  372  TYR GLU GLU ALA LYS LYS ILE TYR GLU GLU ALA LYS LYS          
SEQRES  23 A  372  LYS GLY ASP LEU ILE ALA ALA ALA LEU ALA LEU ILE ALA          
SEQRES  24 A  372  GLN ALA LEU ALA LEU ILE ALA ILE ALA LEU ALA ALA ILE          
SEQRES  25 A  372  ALA LEU GLY ASP GLU GLU THR LEU GLU GLU ALA ARG LYS          
SEQRES  26 A  372  GLU ALA GLU GLU VAL LYS LYS GLU ALA GLU GLU LEU ALA          
SEQRES  27 A  372  LYS GLU ALA GLU GLN LYS GLY ASN GLU ILE ALA ALA ALA          
SEQRES  28 A  372  LEU ALA GLU ILE ALA ILE ALA LEU ALA GLU ILE ALA ILE          
SEQRES  29 A  372  ALA LEU VAL GLU ILE ALA LYS LYS                              
SEQRES   1 B  372  GLY SER HIS MET LEU ILE ALA GLU ALA LEU GLU LEU ILE          
SEQRES   2 B  372  ALA GLU ALA LEU PHE ALA ILE ALA LEU ALA LEU LEU ALA          
SEQRES   3 B  372  ILE ALA LYS LYS ASP LYS GLU LEU ALA LYS LYS ALA VAL          
SEQRES   4 B  372  GLU LEU ALA GLU LYS VAL TYR LYS GLU ALA GLU GLU LEU          
SEQRES   5 B  372  TYR LYS LYS ALA LYS LYS LYS GLY ASP LEU ILE ALA ALA          
SEQRES   6 B  372  ALA LEU ALA LEU ILE ALA GLN ALA LEU ALA ALA ILE ALA          
SEQRES   7 B  372  LEU ALA LEU ALA ALA ILE ALA LEU LYS ASP LYS GLU LEU          
SEQRES   8 B  372  ALA LYS LYS ALA TYR LYS LEU ALA GLU GLU VAL TYR LYS          
SEQRES   9 B  372  LYS ALA GLU LYS LEU TYR GLU GLU ALA LYS LYS LYS GLY          
SEQRES  10 B  372  ASP LEU ILE ALA ALA ALA LEU ALA LEU ILE ALA GLN ALA          
SEQRES  11 B  372  LEU ALA LEU ILE ALA LEU ALA LEU ALA ALA ILE ALA LEU          
SEQRES  12 B  372  GLY ASP LYS GLU LYS LEU LYS GLU VAL ILE GLU LYS ALA          
SEQRES  13 B  372  LYS GLU VAL TYR LYS LYS ALA GLU GLU LEU TYR LYS GLU          
SEQRES  14 B  372  ALA GLU LYS LYS GLY ASP LEU ILE ALA ALA ALA LEU ALA          
SEQRES  15 B  372  LEU ILE ALA GLN ALA LEU ALA LEU ILE ALA ILE ALA LEU          
SEQRES  16 B  372  ALA ALA ILE ALA LEU GLY ASP GLU GLU THR LEU LYS GLU          
SEQRES  17 B  372  VAL LYS GLU LYS ALA LYS GLU VAL TYR GLU LYS ALA LYS          
SEQRES  18 B  372  LYS VAL ALA GLU GLU ALA GLU LYS LYS GLY ASP LEU ILE          
SEQRES  19 B  372  ALA ALA ALA LEU ALA LEU ILE ALA GLN ALA LEU ALA LEU          
SEQRES  20 B  372  ILE ALA ILE ALA LEU ALA ALA ILE ALA LEU GLY ASP GLU          
SEQRES  21 B  372  GLU GLU LEU LYS LYS VAL ILE GLU GLU ALA LYS LYS VAL          
SEQRES  22 B  372  TYR GLU GLU ALA LYS LYS ILE TYR GLU GLU ALA LYS LYS          
SEQRES  23 B  372  LYS GLY ASP LEU ILE ALA ALA ALA LEU ALA LEU ILE ALA          
SEQRES  24 B  372  GLN ALA LEU ALA LEU ILE ALA ILE ALA LEU ALA ALA ILE          
SEQRES  25 B  372  ALA LEU GLY ASP GLU GLU THR LEU GLU GLU ALA ARG LYS          
SEQRES  26 B  372  GLU ALA GLU GLU VAL LYS LYS GLU ALA GLU GLU LEU ALA          
SEQRES  27 B  372  LYS GLU ALA GLU GLN LYS GLY ASN GLU ILE ALA ALA ALA          
SEQRES  28 B  372  LEU ALA GLU ILE ALA ILE ALA LEU ALA GLU ILE ALA ILE          
SEQRES  29 B  372  ALA LEU VAL GLU ILE ALA LYS LYS                              
HET    PEG  A 401       7                                                       
HETNAM     PEG DI(HYDROXYETHYL)ETHER                                            
FORMUL   3  PEG    C4 H10 O3                                                    
FORMUL   4  HOH   *27(H2 O)                                                     
HELIX    1 AA1 HIS A   -1  ALA A   22  1                                  24    
HELIX    2 AA2 ASP A   27  GLY A   56  1                                  30    
HELIX    3 AA3 ASP A   57  LYS A   83  1                                  27    
HELIX    4 AA4 ASP A   84  GLY A  113  1                                  30    
HELIX    5 AA5 ASP A  114  GLY A  140  1                                  27    
HELIX    6 AA6 ASP A  141  GLY A  170  1                                  30    
HELIX    7 AA7 ASP A  171  GLY A  197  1                                  27    
HELIX    8 AA8 ASP A  198  GLY A  227  1                                  30    
HELIX    9 AA9 ASP A  228  GLY A  254  1                                  27    
HELIX   10 AB1 ASP A  255  GLY A  284  1                                  30    
HELIX   11 AB2 ASP A  285  GLY A  311  1                                  27    
HELIX   12 AB3 ASP A  312  LYS A  340  1                                  29    
HELIX   13 AB4 ASN A  342  LYS A  367  1                                  26    
HELIX   14 AB5 MET B    0  LYS B   26  1                                  27    
HELIX   15 AB6 ASP B   27  LYS B   28  5                                   2    
HELIX   16 AB7 LEU B   30  LEU B   30  5                                   1    
HELIX   17 AB8 ALA B   31  LYS B   55  1                                  25    
HELIX   18 AB9 LEU B   58  LYS B   83  1                                  26    
HELIX   19 AC1 ASP B   84  LYS B  112  1                                  29    
HELIX   20 AC2 LEU B  115  LEU B  139  1                                  25    
HELIX   21 AC3 ASP B  141  LYS B  169  1                                  29    
HELIX   22 AC4 LEU B  172  GLY B  197  1                                  26    
HELIX   23 AC5 ASP B  198  LYS B  226  1                                  29    
HELIX   24 AC6 LEU B  229  GLY B  254  1                                  26    
HELIX   25 AC7 ASP B  255  LYS B  283  1                                  29    
HELIX   26 AC8 LEU B  286  GLY B  311  1                                  26    
HELIX   27 AC9 ASP B  312  LYS B  340  1                                  29    
HELIX   28 AD1 ASN B  342  ALA B  366  1                                  25    
CRYST1   48.207   54.025   74.930  99.40 100.94 105.33 P 1           2          
ORIGX1      1.000000  0.000000  0.000000        0.00000                         
ORIGX2      0.000000  1.000000  0.000000        0.00000                         
ORIGX3      0.000000  0.000000  1.000000        0.00000                         
SCALE1      0.020744  0.005687  0.005432        0.00000                         
SCALE2      0.000000  0.019193  0.004442        0.00000                         
SCALE3      0.000000  0.000000  0.013952        0.00000                         
ATOM      1  N   HIS A  -1       6.993  23.435  -2.294  1.00 72.66           N  
ANISOU    1  N   HIS A  -1     9508   8132   9968   -707     -5   -129       N  
ATOM      2  CA  HIS A  -1       7.742  22.198  -2.104  1.00 68.84           C  
ANISOU    2  CA  HIS A  -1     8968   7832   9354   -744    -30   -159       C  
ATOM      3  C   HIS A  -1       7.587  21.681  -0.678  1.00 60.13           C  
ANISOU    3  C   HIS A  -1     7864   6793   8190   -724    -40   -309       C  
ATOM      4  O   HIS A  -1       7.971  20.552  -0.370  1.00 51.94           O  
ANISOU    4  O   HIS A  -1     6784   5906   7045   -728    -65   -333       O  
ATOM      5  CB  HIS A  -1       9.222  22.409  -2.429  1.00 65.95           C  
ANISOU    5  CB  HIS A  -1     8577   7487   8996   -871    -35   -142       C  
ATOM      6  N   MET A   0       7.013  22.517   0.191  1.00 49.95           N  
ANISOU    6  N   MET A   0     6625   5385   6970   -699    -18   -408       N  
ATOM      7  CA  MET A   0       6.853  22.142   1.590  1.00 36.84           C  
ANISOU    7  CA  MET A   0     4974   3783   5240   -685    -19   -555       C  
ATOM      8  C   MET A   0       5.651  21.233   1.806  1.00 42.68           C  
ANISOU    8  C   MET A   0     5696   4608   5911   -572     -6   -544       C  
ATOM      9  O   MET A   0       5.677  20.382   2.701  1.00 39.61           O  
ANISOU    9  O   MET A   0     5294   4338   5417   -567    -17   -616       O  
ATOM     10  CB  MET A   0       6.724  23.394   2.458  1.00 35.84           C  
ANISOU   10  CB  MET A   0     4913   3500   5206   -706      9   -683       C  
ATOM     11  N   LEU A   1       4.596  21.394   1.003  1.00 45.99           N  
ANISOU   11  N   LEU A   1     6111   4972   6389   -486     14   -448       N  
ATOM     12  CA  LEU A   1       3.427  20.533   1.146  1.00 38.60           C  
ANISOU   12  CA  LEU A   1     5146   4120   5402   -388     25   -432       C  
ATOM     13  C   LEU A   1       3.702  19.132   0.616  1.00 33.77           C  
ANISOU   13  C   LEU A   1     4484   3671   4677   -396    -12   -358       C  
ATOM     14  O   LEU A   1       3.155  18.154   1.139  1.00 39.75           O  
ANISOU   14  O   LEU A   1     5218   4529   5356   -354    -11   -383       O  
ATOM     15  CB  LEU A   1       2.227  21.148   0.427  1.00 47.42           C  
ANISOU   15  CB  LEU A   1     6261   5134   6624   -294     47   -349       C  
ATOM     16  CG  LEU A   1       1.451  22.232   1.182  1.00 47.79           C  
ANISOU   16  CG  LEU A   1     6344   5036   6779   -235    101   -439       C  
ATOM     17  CD1 LEU A   1       0.058  22.407   0.596  1.00 48.80           C  
ANISOU   17  CD1 LEU A   1     6437   5116   6987   -115    116   -353       C  
ATOM     18  CD2 LEU A   1       1.378  21.929   2.671  1.00 39.10           C  
ANISOU   18  CD2 LEU A   1     5260   3993   5604   -237    134   -600       C  
ATOM     19  N   ILE A   2       4.542  19.016  -0.414  1.00 32.87           N  
ANISOU   19  N   ILE A   2     4355   3579   4556   -450    -40   -269       N  
ATOM     20  CA  ILE A   2       4.898  17.705  -0.947  1.00 34.13           C  
ANISOU   20  CA  ILE A   2     4471   3883   4614   -458    -69   -212       C  
ATOM     21  C   ILE A   2       5.758  16.941   0.053  1.00 37.00           C  
ANISOU   21  C   ILE A   2     4819   4346   4892   -504    -87   -301       C  
ATOM     22  O   ILE A   2       5.533  15.753   0.312  1.00 36.00           O  
ANISOU   22  O   ILE A   2     4668   4328   4682   -473   -100   -302       O  
ATOM     23  CB  ILE A   2       5.607  17.855  -2.305  1.00 39.74           C  
ANISOU   23  CB  ILE A   2     5171   4592   5336   -504    -81   -102       C  
ATOM     24  CG1 ILE A   2       4.607  18.266  -3.387  1.00 39.70           C  
ANISOU   24  CG1 ILE A   2     5175   4528   5380   -445    -79     11       C  
ATOM     25  CG2 ILE A   2       6.316  16.565  -2.689  1.00 29.49           C  
ANISOU   25  CG2 ILE A   2     3831   3438   3936   -527   -102    -79       C  
ATOM     26  CD1 ILE A   2       5.254  18.861  -4.619  1.00 34.33           C  
ANISOU   26  CD1 ILE A   2     4507   3810   4727   -497    -79    120       C  
ATOM     27  N   ALA A   3       6.755  17.614   0.634  1.00 34.86           N  
ANISOU   27  N   ALA A   3     4563   4039   4644   -581    -93   -372       N  
ATOM     28  CA  ALA A   3       7.615  16.963   1.617  1.00 36.19           C  
ANISOU   28  CA  ALA A   3     4713   4308   4731   -625   -123   -451       C  
ATOM     29  C   ALA A   3       6.840  16.559   2.864  1.00 38.94           C  
ANISOU   29  C   ALA A   3     5083   4694   5017   -576   -114   -536       C  
ATOM     30  O   ALA A   3       7.149  15.533   3.481  1.00 38.82           O  
ANISOU   30  O   ALA A   3     5048   4794   4908   -577   -142   -555       O  
ATOM     31  CB  ALA A   3       8.779  17.881   1.989  1.00 33.36           C  
ANISOU   31  CB  ALA A   3     4360   3899   4417   -726   -139   -515       C  
ATOM     32  N   GLU A   4       5.837  17.350   3.252  1.00 40.33           N  
ANISOU   32  N   GLU A   4     5302   4776   5247   -531    -72   -582       N  
ATOM     33  CA  GLU A   4       5.025  16.999   4.413  1.00 37.39           C  
ANISOU   33  CA  GLU A   4     4949   4446   4812   -483    -47   -661       C  
ATOM     34  C   GLU A   4       4.205  15.742   4.154  1.00 40.24           C  
ANISOU   34  C   GLU A   4     5274   4901   5114   -416    -43   -587       C  
ATOM     35  O   GLU A   4       4.036  14.908   5.051  1.00 39.18           O  
ANISOU   35  O   GLU A   4     5140   4861   4887   -405    -43   -623       O  
ATOM     36  CB  GLU A   4       4.109  18.165   4.785  1.00 41.51           C  
ANISOU   36  CB  GLU A   4     5515   4837   5419   -441     10   -728       C  
ATOM     37  CG  GLU A   4       4.755  19.212   5.675  1.00 52.23           C  
ANISOU   37  CG  GLU A   4     6927   6120   6799   -507     14   -860       C  
ATOM     38  CD  GLU A   4       3.922  20.476   5.779  1.00 64.82           C  
ANISOU   38  CD  GLU A   4     8566   7551   8511   -460     75   -917       C  
ATOM     39  OE1 GLU A   4       2.791  20.402   6.304  1.00 70.55           O  
ANISOU   39  OE1 GLU A   4     9297   8278   9229   -377    131   -956       O  
ATOM     40  OE2 GLU A   4       4.398  21.542   5.334  1.00 61.28           O  
ANISOU   40  OE2 GLU A   4     8144   6968   8170   -505     72   -920       O  
ATOM     41  N   ALA A   5       3.690  15.587   2.931  1.00 32.64           N  
ANISOU   41  N   ALA A   5     4284   3917   4203   -377    -42   -481       N  
ATOM     42  CA  ALA A   5       2.892  14.409   2.608  1.00 33.08           C  
ANISOU   42  CA  ALA A   5     4303   4054   4212   -325    -44   -416       C  
ATOM     43  C   ALA A   5       3.752  13.153   2.549  1.00 30.71           C  
ANISOU   43  C   ALA A   5     3980   3866   3823   -358    -86   -389       C  
ATOM     44  O   ALA A   5       3.308  12.071   2.952  1.00 32.40           O  
ANISOU   44  O   ALA A   5     4180   4156   3973   -332    -86   -380       O  
ATOM     45  CB  ALA A   5       2.156  14.621   1.286  1.00 34.72           C  
ANISOU   45  CB  ALA A   5     4488   4213   4490   -282    -45   -316       C  
ATOM     46  N   LEU A   6       4.986  13.274   2.052  1.00 32.89           N  
ANISOU   46  N   LEU A   6     4247   4147   4101   -416   -118   -372       N  
ATOM     47  CA  LEU A   6       5.870  12.115   1.997  1.00 34.71           C  
ANISOU   47  CA  LEU A   6     4447   4478   4262   -437   -154   -350       C  
ATOM     48  C   LEU A   6       6.253  11.639   3.392  1.00 35.42           C  
ANISOU   48  C   LEU A   6     4547   4636   4276   -452   -173   -419       C  
ATOM     49  O   LEU A   6       6.458  10.438   3.602  1.00 34.35           O  
ANISOU   49  O   LEU A   6     4391   4583   4077   -438   -196   -393       O  
ATOM     50  CB  LEU A   6       7.120  12.444   1.181  1.00 30.37           C  
ANISOU   50  CB  LEU A   6     3874   3924   3741   -494   -174   -320       C  
ATOM     51  CG  LEU A   6       6.897  12.768  -0.298  1.00 35.90           C  
ANISOU   51  CG  LEU A   6     4568   4580   4491   -487   -158   -234       C  
ATOM     52  CD1 LEU A   6       8.037  13.613  -0.843  1.00 28.73           C  
ANISOU   52  CD1 LEU A   6     3651   3637   3630   -558   -158   -221       C  
ATOM     53  CD2 LEU A   6       6.733  11.494  -1.112  1.00 31.76           C  
ANISOU   53  CD2 LEU A   6     4019   4131   3916   -454   -168   -173       C  
ATOM     54  N   GLU A   7       6.356  12.561   4.353  1.00 32.62           N  
ANISOU   54  N   GLU A   7     4226   4246   3924   -480   -165   -507       N  
ATOM     55  CA  GLU A   7       6.613  12.162   5.732  1.00 34.24           C  
ANISOU   55  CA  GLU A   7     4449   4525   4037   -495   -184   -574       C  
ATOM     56  C   GLU A   7       5.423  11.409   6.313  1.00 33.70           C  
ANISOU   56  C   GLU A   7     4396   4497   3913   -436   -149   -565       C  
ATOM     57  O   GLU A   7       5.597  10.464   7.091  1.00 33.35           O  
ANISOU   57  O   GLU A   7     4353   4542   3778   -434   -171   -561       O  
ATOM     58  CB  GLU A   7       6.944  13.389   6.582  1.00 29.36           C  
ANISOU   58  CB  GLU A   7     3872   3856   3428   -545   -182   -685       C  
ATOM     59  N   LEU A   8       4.205  11.814   5.944  1.00 37.22           N  
ANISOU   59  N   LEU A   8     4848   4879   4416   -387    -94   -554       N  
ATOM     60  CA  LEU A   8       3.019  11.091   6.390  1.00 35.30           C  
ANISOU   60  CA  LEU A   8     4602   4675   4134   -336    -53   -537       C  
ATOM     61  C   LEU A   8       2.927   9.717   5.741  1.00 32.48           C  
ANISOU   61  C   LEU A   8     4209   4376   3756   -319    -79   -442       C  
ATOM     62  O   LEU A   8       2.365   8.789   6.334  1.00 37.35           O  
ANISOU   62  O   LEU A   8     4826   5052   4315   -301    -63   -423       O  
ATOM     63  CB  LEU A   8       1.765  11.912   6.092  1.00 27.53           C  
ANISOU   63  CB  LEU A   8     3616   3609   3235   -285      8   -546       C  
ATOM     64  CG  LEU A   8       1.470  13.045   7.077  1.00 40.40           C  
ANISOU   64  CG  LEU A   8     5290   5188   4874   -281     59   -659       C  
ATOM     65  CD1 LEU A   8       0.125  13.683   6.778  1.00 29.68           C  
ANISOU   65  CD1 LEU A   8     3913   3753   3610   -211    125   -656       C  
ATOM     66  CD2 LEU A   8       1.517  12.538   8.512  1.00 36.54           C  
ANISOU   66  CD2 LEU A   8     4833   4792   4259   -298     76   -724       C  
ATOM     67  N   ILE A   9       3.467   9.569   4.529  1.00 26.76           N  
ANISOU   67  N   ILE A   9     3458   3634   3077   -328   -112   -384       N  
ATOM     68  CA  ILE A   9       3.508   8.260   3.886  1.00 29.02           C  
ANISOU   68  CA  ILE A   9     3716   3967   3342   -316   -137   -311       C  
ATOM     69  C   ILE A   9       4.423   7.317   4.658  1.00 29.30           C  
ANISOU   69  C   ILE A   9     3755   4077   3301   -334   -174   -313       C  
ATOM     70  O   ILE A   9       4.089   6.146   4.878  1.00 29.32           O  
ANISOU   70  O   ILE A   9     3754   4121   3266   -316   -177   -273       O  
ATOM     71  CB  ILE A   9       3.945   8.404   2.417  1.00 27.98           C  
ANISOU   71  CB  ILE A   9     3562   3804   3264   -323   -157   -261       C  
ATOM     72  CG1 ILE A   9       2.836   9.060   1.591  1.00 27.08           C  
ANISOU   72  CG1 ILE A   9     3443   3630   3217   -294   -131   -230       C  
ATOM     73  CG2 ILE A   9       4.320   7.051   1.829  1.00 24.51           C  
ANISOU   73  CG2 ILE A   9     3103   3416   2796   -318   -184   -210       C  
ATOM     74  CD1 ILE A   9       3.278   9.493   0.210  1.00 26.42           C  
ANISOU   74  CD1 ILE A   9     3350   3514   3174   -308   -148   -181       C  
ATOM     75  N   ALA A  10       5.586   7.812   5.088  1.00 31.48           N  
ANISOU   75  N   ALA A  10     4034   4369   3560   -373   -207   -355       N  
ATOM     76  CA  ALA A  10       6.507   6.984   5.860  1.00 36.90           C  
ANISOU   76  CA  ALA A  10     4714   5132   4176   -386   -255   -351       C  
ATOM     77  C   ALA A  10       5.901   6.587   7.201  1.00 32.58           C  
ANISOU   77  C   ALA A  10     4203   4632   3542   -376   -242   -369       C  
ATOM     78  O   ALA A  10       6.097   5.459   7.669  1.00 32.99           O  
ANISOU   78  O   ALA A  10     4255   4742   3538   -363   -268   -323       O  
ATOM     79  CB  ALA A  10       7.830   7.721   6.067  1.00 30.72           C  
ANISOU   79  CB  ALA A  10     3915   4361   3396   -437   -298   -398       C  
ATOM     80  N   GLU A  11       5.164   7.501   7.835  1.00 26.04           N  
ANISOU   80  N   GLU A  11     3410   3781   2703   -380   -196   -434       N  
ATOM     81  CA  GLU A  11       4.514   7.172   9.099  1.00 29.43           C  
ANISOU   81  CA  GLU A  11     3878   4265   3040   -372   -167   -455       C  
ATOM     82  C   GLU A  11       3.431   6.118   8.913  1.00 31.32           C  
ANISOU   82  C   GLU A  11     4106   4514   3281   -335   -128   -380       C  
ATOM     83  O   GLU A  11       3.227   5.279   9.799  1.00 36.70           O  
ANISOU   83  O   GLU A  11     4808   5259   3878   -333   -124   -350       O  
ATOM     84  CB  GLU A  11       3.926   8.432   9.734  1.00 34.11           C  
ANISOU   84  CB  GLU A  11     4508   4824   3630   -379   -112   -554       C  
ATOM     85  N   ALA A  12       2.730   6.141   7.777  1.00 30.68           N  
ANISOU   85  N   ALA A  12     3994   4374   3292   -310   -103   -346       N  
ATOM     86  CA  ALA A  12       1.720   5.122   7.513  1.00 24.51           C  
ANISOU   86  CA  ALA A  12     3192   3598   2521   -286    -74   -279       C  
ATOM     87  C   ALA A  12       2.359   3.757   7.289  1.00 35.59           C  
ANISOU   87  C   ALA A  12     4589   5030   3903   -289   -124   -208       C  
ATOM     88  O   ALA A  12       1.811   2.732   7.714  1.00 30.61           O  
ANISOU   88  O   ALA A  12     3964   4425   3241   -285   -109   -157       O  
ATOM     89  CB  ALA A  12       0.872   5.524   6.308  1.00 33.94           C  
ANISOU   89  CB  ALA A  12     4351   4729   3816   -264    -52   -262       C  
ATOM     90  N   LEU A  13       3.517   3.723   6.624  1.00 30.10           N  
ANISOU   90  N   LEU A  13     3879   4326   3231   -296   -179   -202       N  
ATOM     91  CA  LEU A  13       4.222   2.460   6.438  1.00 31.12           C  
ANISOU   91  CA  LEU A  13     3998   4475   3349   -287   -223   -144       C  
ATOM     92  C   LEU A  13       4.748   1.917   7.760  1.00 32.45           C  
ANISOU   92  C   LEU A  13     4193   4707   3429   -292   -252   -128       C  
ATOM     93  O   LEU A  13       4.855   0.697   7.930  1.00 34.23           O  
ANISOU   93  O   LEU A  13     4422   4943   3639   -276   -272    -63       O  
ATOM     94  CB  LEU A  13       5.366   2.636   5.439  1.00 31.71           C  
ANISOU   94  CB  LEU A  13     4042   4534   3473   -289   -262   -150       C  
ATOM     95  CG  LEU A  13       4.949   3.001   4.013  1.00 29.59           C  
ANISOU   95  CG  LEU A  13     3754   4212   3276   -285   -241   -147       C  
ATOM     96  CD1 LEU A  13       6.141   3.512   3.215  1.00 24.88           C  
ANISOU   96  CD1 LEU A  13     3131   3612   2712   -298   -265   -162       C  
ATOM     97  CD2 LEU A  13       4.299   1.812   3.319  1.00 24.27           C  
ANISOU   97  CD2 LEU A  13     3076   3519   2625   -265   -234    -99       C  
ATOM     98  N   PHE A  14       5.082   2.803   8.701  1.00 30.59           N  
ANISOU   98  N   PHE A  14     3979   4512   3132   -315   -259   -186       N  
ATOM     99  CA  PHE A  14       5.495   2.358  10.027  1.00 32.55           C  
ANISOU   99  CA  PHE A  14     4259   4837   3273   -324   -291   -171       C  
ATOM    100  C   PHE A  14       4.357   1.637  10.739  1.00 35.86           C  
ANISOU  100  C   PHE A  14     4711   5276   3637   -317   -238   -123       C  
ATOM    101  O   PHE A  14       4.583   0.646  11.444  1.00 41.51           O  
ANISOU  101  O   PHE A  14     5448   6036   4288   -312   -266    -54       O  
ATOM    102  CB  PHE A  14       5.978   3.552  10.851  1.00 38.01           C  
ANISOU  102  CB  PHE A  14     4972   5567   3902   -360   -307   -261       C  
ATOM    103  CG  PHE A  14       6.572   3.176  12.179  1.00 44.33           C  
ANISOU  103  CG  PHE A  14     5805   6463   4576   -376   -360   -250       C  
ATOM    104  CD1 PHE A  14       7.864   2.683  12.262  1.00 46.85           C  
ANISOU  104  CD1 PHE A  14     6092   6826   4884   -375   -452   -212       C  
ATOM    105  CD2 PHE A  14       5.840   3.323  13.346  1.00 41.89           C  
ANISOU  105  CD2 PHE A  14     5553   6208   4156   -389   -316   -275       C  
ATOM    106  CE1 PHE A  14       8.413   2.340  13.483  1.00 45.14           C  
ANISOU  106  CE1 PHE A  14     5902   6705   4545   -388   -515   -191       C  
ATOM    107  CE2 PHE A  14       6.384   2.981  14.570  1.00 45.59           C  
ANISOU  107  CE2 PHE A  14     6057   6776   4488   -408   -370   -258       C  
ATOM    108  CZ  PHE A  14       7.672   2.489  14.638  1.00 49.24           C  
ANISOU  108  CZ  PHE A  14     6490   7282   4939   -407   -476   -212       C  
ATOM    109  N   ALA A  15       3.125   2.121  10.565  1.00 36.27           N  
ANISOU  109  N   ALA A  15     4765   5296   3719   -316   -160   -152       N  
ATOM    110  CA  ALA A  15       1.976   1.451  11.163  1.00 39.26           C  
ANISOU  110  CA  ALA A  15     5160   5696   4059   -315    -97   -105       C  
ATOM    111  C   ALA A  15       1.718   0.096  10.518  1.00 35.15           C  
ANISOU  111  C   ALA A  15     4621   5139   3596   -305   -108    -10       C  
ATOM    112  O   ALA A  15       1.238  -0.825  11.189  1.00 38.81           O  
ANISOU  112  O   ALA A  15     5107   5628   4013   -313    -85     59       O  
ATOM    113  CB  ALA A  15       0.734   2.335  11.054  1.00 31.47           C  
ANISOU  113  CB  ALA A  15     4160   4685   3112   -310    -11   -163       C  
ATOM    114  N   ILE A  16       2.024  -0.046   9.226  1.00 31.57           N  
ANISOU  114  N   ILE A  16     4132   4624   3241   -291   -140     -6       N  
ATOM    115  CA  ILE A  16       1.854  -1.334   8.560  1.00 38.63           C  
ANISOU  115  CA  ILE A  16     5014   5473   4190   -283   -153     66       C  
ATOM    116  C   ILE A  16       2.824  -2.360   9.131  1.00 35.81           C  
ANISOU  116  C   ILE A  16     4681   5134   3790   -271   -209    131       C  
ATOM    117  O   ILE A  16       2.450  -3.511   9.391  1.00 35.93           O  
ANISOU  117  O   ILE A  16     4714   5130   3806   -273   -201    208       O  
ATOM    118  CB  ILE A  16       2.023  -1.174   7.038  1.00 35.01           C  
ANISOU  118  CB  ILE A  16     4519   4955   3827   -272   -172     42       C  
ATOM    119  CG1 ILE A  16       0.799  -0.483   6.435  1.00 29.08           C  
ANISOU  119  CG1 ILE A  16     3742   4180   3128   -279   -123     12       C  
ATOM    120  CG2 ILE A  16       2.252  -2.524   6.375  1.00 30.41           C  
ANISOU  120  CG2 ILE A  16     3936   4327   3294   -261   -200     96       C  
ATOM    121  CD1 ILE A  16       1.052   0.125   5.074  1.00 33.95           C  
ANISOU  121  CD1 ILE A  16     4331   4758   3811   -270   -144    -21       C  
ATOM    122  N   ALA A  17       4.081  -1.961   9.342  1.00 32.78           N  
ANISOU  122  N   ALA A  17     4294   4785   3376   -260   -267    107       N  
ATOM    123  CA  ALA A  17       5.051  -2.865   9.952  1.00 38.19           C  
ANISOU  123  CA  ALA A  17     4991   5496   4022   -240   -330    173       C  
ATOM    124  C   ALA A  17       4.634  -3.239  11.367  1.00 40.29           C  
ANISOU  124  C   ALA A  17     5308   5824   4177   -256   -318    230       C  
ATOM    125  O   ALA A  17       4.853  -4.372  11.811  1.00 43.32           O  
ANISOU  125  O   ALA A  17     5714   6204   4544   -240   -347    325       O  
ATOM    126  CB  ALA A  17       6.440  -2.227   9.949  1.00 33.89           C  
ANISOU  126  CB  ALA A  17     4418   4993   3468   -231   -398    130       C  
ATOM    127  N   LEU A  18       4.032  -2.294  12.094  1.00 41.17           N  
ANISOU  127  N   LEU A  18     5442   5990   4211   -286   -271    173       N  
ATOM    128  CA  LEU A  18       3.519  -2.595  13.426  1.00 39.82           C  
ANISOU  128  CA  LEU A  18     5324   5889   3918   -307   -242    220       C  
ATOM    129  C   LEU A  18       2.402  -3.628  13.362  1.00 39.27           C  
ANISOU  129  C   LEU A  18     5262   5775   3882   -316   -179    305       C  
ATOM    130  O   LEU A  18       2.338  -4.538  14.196  1.00 40.10           O  
ANISOU  130  O   LEU A  18     5408   5908   3920   -323   -182    404       O  
ATOM    131  CB  LEU A  18       3.028  -1.312  14.096  1.00 37.98           C  
ANISOU  131  CB  LEU A  18     5110   5715   3604   -334   -187    121       C  
ATOM    132  CG  LEU A  18       3.540  -1.010  15.504  1.00 56.11           C  
ANISOU  132  CG  LEU A  18     7461   8122   5737   -355   -217    108       C  
ATOM    133  CD1 LEU A  18       5.060  -1.018  15.535  1.00 54.80           C  
ANISOU  133  CD1 LEU A  18     7280   7984   5556   -345   -337    111       C  
ATOM    134  CD2 LEU A  18       2.998   0.325  15.990  1.00 49.36           C  
ANISOU  134  CD2 LEU A  18     6627   7303   4824   -378   -150    -17       C  
ATOM    135  N   ALA A  19       1.510  -3.503  12.376  1.00 41.52           N  
ANISOU  135  N   ALA A  19     5511   5994   4273   -320   -125    274       N  
ATOM    136  CA  ALA A  19       0.433  -4.476  12.228  1.00 48.32           C  
ANISOU  136  CA  ALA A  19     6368   6810   5182   -340    -71    347       C  
ATOM    137  C   ALA A  19       0.953  -5.816  11.725  1.00 49.79           C  
ANISOU  137  C   ALA A  19     6561   6921   5437   -324   -125    432       C  
ATOM    138  O   ALA A  19       0.412  -6.865  12.093  1.00 47.65           O  
ANISOU  138  O   ALA A  19     6313   6623   5170   -346   -100    525       O  
ATOM    139  CB  ALA A  19      -0.641  -3.934  11.286  1.00 36.90           C  
ANISOU  139  CB  ALA A  19     4869   5320   3829   -351    -13    287       C  
ATOM    140  N   LEU A  20       1.994  -5.804  10.888  1.00 40.99           N  
ANISOU  140  N   LEU A  20     5425   5767   4383   -288   -193    402       N  
ATOM    141  CA  LEU A  20       2.574  -7.056  10.413  1.00 46.23           C  
ANISOU  141  CA  LEU A  20     6094   6353   5118   -260   -240    469       C  
ATOM    142  C   LEU A  20       3.278  -7.798  11.541  1.00 52.88           C  
ANISOU  142  C   LEU A  20     6979   7227   5886   -241   -287    569       C  
ATOM    143  O   LEU A  20       3.228  -9.032  11.607  1.00 46.10           O  
ANISOU  143  O   LEU A  20     6145   6301   5070   -233   -296    663       O  
ATOM    144  CB  LEU A  20       3.542  -6.785   9.261  1.00 37.54           C  
ANISOU  144  CB  LEU A  20     4955   5216   4092   -221   -289    404       C  
ATOM    145  CG  LEU A  20       2.920  -6.512   7.890  1.00 42.36           C  
ANISOU  145  CG  LEU A  20     5533   5770   4793   -234   -257    335       C  
ATOM    146  CD1 LEU A  20       4.002  -6.226   6.860  1.00 41.04           C  
ANISOU  146  CD1 LEU A  20     5332   5584   4676   -198   -298    279       C  
ATOM    147  CD2 LEU A  20       2.050  -7.678   7.447  1.00 32.64           C  
ANISOU  147  CD2 LEU A  20     4313   4455   3633   -256   -231    381       C  
ATOM    148  N   LEU A  21       3.935  -7.064  12.443  1.00 45.18           N  
ANISOU  148  N   LEU A  21     6015   6353   4800   -236   -322    553       N  
ATOM    149  CA  LEU A  21       4.608  -7.696  13.570  1.00 50.17           C  
ANISOU  149  CA  LEU A  21     6685   7034   5342   -219   -379    655       C  
ATOM    150  C   LEU A  21       3.621  -8.259  14.583  1.00 54.54           C  
ANISOU  150  C   LEU A  21     7296   7613   5813   -260   -320    749       C  
ATOM    151  O   LEU A  21       3.970  -9.186  15.322  1.00 52.21           O  
ANISOU  151  O   LEU A  21     7041   7321   5474   -246   -360    872       O  
ATOM    152  CB  LEU A  21       5.545  -6.698  14.252  1.00 48.71           C  
ANISOU  152  CB  LEU A  21     6494   6962   5051   -214   -439    600       C  
ATOM    153  CG  LEU A  21       6.996  -6.693  13.765  1.00 55.11           C  
ANISOU  153  CG  LEU A  21     7254   7768   5919   -163   -535    584       C  
ATOM    154  N   ALA A  22       2.402  -7.722  14.634  1.00 54.47           N  
ANISOU  154  N   ALA A  22     7287   7624   5786   -309   -225    701       N  
ATOM    155  CA  ALA A  22       1.371  -8.231  15.527  1.00 57.84           C  
ANISOU  155  CA  ALA A  22     7756   8079   6141   -355   -150    787       C  
ATOM    156  C   ALA A  22       0.729  -9.513  15.013  1.00 67.85           C  
ANISOU  156  C   ALA A  22     9024   9229   7525   -372   -121    879       C  
ATOM    157  O   ALA A  22      -0.034 -10.143  15.754  1.00 60.21           O  
ANISOU  157  O   ALA A  22     8092   8272   6511   -416    -63    977       O  
ATOM    158  CB  ALA A  22       0.292  -7.168  15.748  1.00 52.27           C  
ANISOU  158  CB  ALA A  22     7034   7437   5387   -395    -50    694       C  
ATOM    159  N   ILE A  23       1.017  -9.910  13.777  1.00 67.65           N  
ANISOU  159  N   ILE A  23     8964   9094   7646   -345   -157    848       N  
ATOM    160  CA  ILE A  23       0.471 -11.138  13.210  1.00 64.91           C  
ANISOU  160  CA  ILE A  23     8623   8622   7419   -365   -138    916       C  
ATOM    161  C   ILE A  23       1.314 -12.329  13.644  1.00 58.59           C  
ANISOU  161  C   ILE A  23     7871   7762   6629   -327   -202   1044       C  
ATOM    162  O   ILE A  23       0.789 -13.325  14.143  1.00 75.23           O  
ANISOU  162  O   ILE A  23    10020   9818   8747   -362   -173   1163       O  
ATOM    163  CB  ILE A  23       0.401 -11.065  11.671  1.00 66.92           C  
ANISOU  163  CB  ILE A  23     8827   8786   7814   -354   -147    817       C  
ATOM    164  CG1 ILE A  23      -0.478  -9.897  11.215  1.00 57.84           C  
ANISOU  164  CG1 ILE A  23     7626   7689   6662   -386    -91    708       C  
ATOM    165  CG2 ILE A  23      -0.114 -12.378  11.099  1.00 65.24           C  
ANISOU  165  CG2 ILE A  23     8626   8438   7722   -382   -135    875       C  
ATOM    166  CD1 ILE A  23      -1.961 -10.175  11.300  1.00 53.90           C  
ANISOU  166  CD1 ILE A  23     7109   7178   6192   -456     -7    735       C  
ATOM    167  N   LYS A  25       3.699 -12.515  15.916  1.00 58.19           N  
ANISOU  167  N   LYS A  25     7895   7880   6333   -227   -377   1225       N  
ATOM    168  CA  LYS A  25       3.923 -12.517  17.357  1.00 63.35           C  
ANISOU  168  CA  LYS A  25     8604   8652   6813   -237   -404   1327       C  
ATOM    169  C   LYS A  25       2.628 -12.793  18.115  1.00 65.57           C  
ANISOU  169  C   LYS A  25     8937   8960   7016   -316   -300   1404       C  
ATOM    170  O   LYS A  25       2.655 -13.288  19.242  1.00 75.29           O  
ANISOU  170  O   LYS A  25    10231  10249   8126   -330   -310   1541       O  
ATOM    171  CB  LYS A  25       4.523 -11.185  17.810  1.00 59.39           C  
ANISOU  171  CB  LYS A  25     8083   8301   6180   -233   -444   1220       C  
ATOM    172  N   LYS A  26       1.499 -12.463  17.484  1.00 66.93           N  
ANISOU  172  N   LYS A  26     9076   9096   7256   -368   -200   1320       N  
ATOM    173  CA  LYS A  26       0.167 -12.629  18.067  1.00 67.67           C  
ANISOU  173  CA  LYS A  26     9194   9219   7298   -448    -84   1372       C  
ATOM    174  C   LYS A  26       0.051 -11.859  19.385  1.00 66.83           C  
ANISOU  174  C   LYS A  26     9129   9288   6974   -474    -51   1375       C  
ATOM    175  O   LYS A  26       0.041 -12.421  20.483  1.00 69.49           O  
ANISOU  175  O   LYS A  26     9533   9683   7187   -495    -46   1513       O  
ATOM    176  CB  LYS A  26      -0.166 -14.115  18.257  1.00 69.82           C  
ANISOU  176  CB  LYS A  26     9512   9379   7638   -473    -71   1545       C  
ATOM    177  N   ASP A  27      -0.037 -10.537  19.240  1.00 67.51           N  
ANISOU  177  N   ASP A  27     9178   9457   7016   -472    -26   1215       N  
ATOM    178  CA  ASP A  27      -0.130  -9.623  20.371  1.00 65.98           C  
ANISOU  178  CA  ASP A  27     9022   9426   6622   -494     10   1171       C  
ATOM    179  C   ASP A  27      -1.273  -8.652  20.122  1.00 59.18           C  
ANISOU  179  C   ASP A  27     8114   8594   5777   -529    133   1040       C  
ATOM    180  O   ASP A  27      -1.237  -7.882  19.157  1.00 56.79           O  
ANISOU  180  O   ASP A  27     7751   8246   5581   -504    124    908       O  
ATOM    181  CB  ASP A  27       1.185  -8.865  20.580  1.00 55.98           C  
ANISOU  181  CB  ASP A  27     7761   8233   5275   -447   -105   1097       C  
ATOM    182  N   LYS A  28      -2.285  -8.691  20.992  1.00 53.05           N  
ANISOU  182  N   LYS A  28     7363   7896   4897   -583    251   1082       N  
ATOM    183  CA  LYS A  28      -3.441  -7.817  20.824  1.00 54.38           C  
ANISOU  183  CA  LYS A  28     7478   8096   5089   -607    378    966       C  
ATOM    184  C   LYS A  28      -3.085  -6.362  21.107  1.00 64.68           C  
ANISOU  184  C   LYS A  28     8786   9492   6298   -580    376    800       C  
ATOM    185  O   LYS A  28      -3.538  -5.458  20.394  1.00 54.76           O  
ANISOU  185  O   LYS A  28     7466   8203   5137   -563    417    669       O  
ATOM    186  CB  LYS A  28      -4.581  -8.277  21.732  1.00 49.22           C  
ANISOU  186  CB  LYS A  28     6843   7510   4348   -672    515   1059       C  
ATOM    187  N   GLU A  29      -2.278  -6.114  22.143  1.00 63.09           N  
ANISOU  187  N   GLU A  29     8659   9401   5909   -577    323    806       N  
ATOM    188  CA  GLU A  29      -1.912  -4.743  22.482  1.00 57.84           C  
ANISOU  188  CA  GLU A  29     8008   8819   5148   -562    318    640       C  
ATOM    189  C   GLU A  29      -1.050  -4.104  21.401  1.00 59.26           C  
ANISOU  189  C   GLU A  29     8139   8915   5464   -517    215    535       C  
ATOM    190  O   GLU A  29      -1.138  -2.891  21.177  1.00 55.85           O  
ANISOU  190  O   GLU A  29     7683   8489   5048   -506    243    380       O  
ATOM    191  CB  GLU A  29      -1.188  -4.707  23.828  1.00 50.71           C  
ANISOU  191  CB  GLU A  29     7200   8060   4008   -579    268    673       C  
ATOM    192  CG  GLU A  29      -2.098  -4.906  25.030  1.00 65.20           C  
ANISOU  192  CG  GLU A  29     9094  10015   5663   -629    398    729       C  
ATOM    193  CD  GLU A  29      -2.342  -6.369  25.341  1.00 78.02           C  
ANISOU  193  CD  GLU A  29    10747  11621   7275   -657    405    948       C  
ATOM    194  OE1 GLU A  29      -1.412  -7.181  25.148  1.00 75.20           O  
ANISOU  194  OE1 GLU A  29    10406  11211   6955   -634    272   1063       O  
ATOM    195  OE2 GLU A  29      -3.461  -6.708  25.780  1.00 85.05           O  
ANISOU  195  OE2 GLU A  29    11640  12546   8128   -702    546   1007       O  
ATOM    196  N   LEU A  30      -0.212  -4.894  20.726  1.00 46.36           N  
ANISOU  196  N   LEU A  30     6487   7198   3930   -490    102    617       N  
ATOM    197  CA  LEU A  30       0.572  -4.356  19.620  1.00 47.89           C  
ANISOU  197  CA  LEU A  30     6626   7312   4257   -451     18    526       C  
ATOM    198  C   LEU A  30      -0.323  -3.992  18.442  1.00 57.76           C  
ANISOU  198  C   LEU A  30     7804   8463   5678   -444     91    455       C  
ATOM    199  O   LEU A  30      -0.070  -3.002  17.746  1.00 55.83           O  
ANISOU  199  O   LEU A  30     7522   8187   5504   -424     73    335       O  
ATOM    200  CB  LEU A  30       1.643  -5.362  19.198  1.00 56.44           C  
ANISOU  200  CB  LEU A  30     7704   8335   5407   -418   -105    632       C  
ATOM    201  CG  LEU A  30       2.579  -4.957  18.056  1.00 56.69           C  
ANISOU  201  CG  LEU A  30     7676   8292   5570   -377   -190    555       C  
ATOM    202  CD1 LEU A  30       3.083  -3.534  18.239  1.00 56.98           C  
ANISOU  202  CD1 LEU A  30     7707   8394   5546   -383   -212    408       C  
ATOM    203  CD2 LEU A  30       3.744  -5.929  17.951  1.00 55.58           C  
ANISOU  203  CD2 LEU A  30     7533   8122   5461   -337   -308    660       C  
ATOM    204  N   ALA A  31      -1.380  -4.774  18.210  1.00 52.40           N  
ANISOU  204  N   ALA A  31     7104   7738   5069   -466    168    533       N  
ATOM    205  CA  ALA A  31      -2.285  -4.470  17.107  1.00 49.80           C  
ANISOU  205  CA  ALA A  31     6699   7326   4896   -463    226    473       C  
ATOM    206  C   ALA A  31      -3.128  -3.238  17.402  1.00 49.97           C  
ANISOU  206  C   ALA A  31     6698   7403   4884   -466    328    354       C  
ATOM    207  O   ALA A  31      -3.532  -2.530  16.473  1.00 46.81           O  
ANISOU  207  O   ALA A  31     6236   6945   4603   -445    346    269       O  
ATOM    208  CB  ALA A  31      -3.182  -5.672  16.815  1.00 53.28           C  
ANISOU  208  CB  ALA A  31     7116   7705   5422   -496    274    587       C  
ATOM    209  N   LYS A  32      -3.400  -2.964  18.679  1.00 45.64           N  
ANISOU  209  N   LYS A  32     6201   6965   4174   -487    397    346       N  
ATOM    210  CA  LYS A  32      -4.134  -1.757  19.040  1.00 51.05           C  
ANISOU  210  CA  LYS A  32     6871   7701   4825   -480    500    218       C  
ATOM    211  C   LYS A  32      -3.262  -0.513  18.940  1.00 53.98           C  
ANISOU  211  C   LYS A  32     7261   8073   5176   -451    439     78       C  
ATOM    212  O   LYS A  32      -3.775   0.577  18.661  1.00 45.41           O  
ANISOU  212  O   LYS A  32     6142   6966   4148   -428    500    -41       O  
ATOM    213  CB  LYS A  32      -4.704  -1.889  20.454  1.00 36.31           C  
ANISOU  213  CB  LYS A  32     5058   5959   2778   -515    605    247       C  
ATOM    214  N   LYS A  33      -1.952  -0.653  19.163  1.00 50.44           N  
ANISOU  214  N   LYS A  33     6861   7645   4657   -452    319     94       N  
ATOM    215  CA  LYS A  33      -1.049   0.481  18.997  1.00 40.25           C  
ANISOU  215  CA  LYS A  33     5581   6348   3364   -437    252    -33       C  
ATOM    216  C   LYS A  33      -0.925   0.872  17.530  1.00 46.35           C  
ANISOU  216  C   LYS A  33     6283   7000   4329   -406    214    -72       C  
ATOM    217  O   LYS A  33      -0.823   2.061  17.204  1.00 41.59           O  
ANISOU  217  O   LYS A  33     5667   6363   3772   -393    221   -193       O  
ATOM    218  CB  LYS A  33       0.322   0.150  19.585  1.00 41.68           C  
ANISOU  218  CB  LYS A  33     5816   6592   3430   -450    125      5       C  
ATOM    219  CG  LYS A  33       0.396   0.282  21.098  1.00 49.11           C  
ANISOU  219  CG  LYS A  33     6840   7672   4147   -483    146     -8       C  
ATOM    220  CD  LYS A  33       0.574   1.732  21.516  1.00 53.35           C  
ANISOU  220  CD  LYS A  33     7406   8246   4620   -493    165   -190       C  
ATOM    221  CE  LYS A  33      -0.036   1.992  22.882  1.00 36.81           C  
ANISOU  221  CE  LYS A  33     5387   6277   2324   -522    262   -235       C  
ATOM    222  N   ALA A  34      -0.928  -0.115  16.630  1.00 37.24           N  
ANISOU  222  N   ALA A  34     5088   5776   3288   -397    176     28       N  
ATOM    223  CA  ALA A  34      -0.895   0.189  15.204  1.00 35.75           C  
ANISOU  223  CA  ALA A  34     4836   5483   3265   -372    147     -3       C  
ATOM    224  C   ALA A  34      -2.193   0.837  14.745  1.00 35.20           C  
ANISOU  224  C   ALA A  34     4714   5376   3283   -360    246    -57       C  
ATOM    225  O   ALA A  34      -2.188   1.631  13.798  1.00 31.80           O  
ANISOU  225  O   ALA A  34     4244   4879   2959   -336    233   -120       O  
ATOM    226  CB  ALA A  34      -0.622  -1.081  14.399  1.00 39.30           C  
ANISOU  226  CB  ALA A  34     5262   5871   3800   -368     87    107       C  
ATOM    227  N   VAL A  35      -3.309   0.511  15.400  1.00 32.61           N  
ANISOU  227  N   VAL A  35     4382   5093   2916   -374    347    -26       N  
ATOM    228  CA  VAL A  35      -4.582   1.134  15.058  1.00 37.53           C  
ANISOU  228  CA  VAL A  35     4940   5692   3626   -357    446    -76       C  
ATOM    229  C   VAL A  35      -4.558   2.616  15.407  1.00 40.06           C  
ANISOU  229  C   VAL A  35     5276   6022   3922   -329    486   -214       C  
ATOM    230  O   VAL A  35      -4.907   3.468  14.583  1.00 44.89           O  
ANISOU  230  O   VAL A  35     5838   6564   4653   -294    496   -275       O  
ATOM    231  CB  VAL A  35      -5.742   0.407  15.764  1.00 31.39           C  
ANISOU  231  CB  VAL A  35     4145   4972   2808   -384    553     -7       C  
ATOM    232  CG1 VAL A  35      -7.000   1.261  15.738  1.00 35.23           C  
ANISOU  232  CG1 VAL A  35     4564   5464   3360   -358    669    -80       C  
ATOM    233  CG2 VAL A  35      -5.998  -0.940  15.114  1.00 40.74           C  
ANISOU  233  CG2 VAL A  35     5295   6110   4073   -413    519    118       C  
ATOM    234  N   GLU A  36      -4.116   2.946  16.624  1.00 41.39           N  
ANISOU  234  N   GLU A  36     5519   6272   3935   -345    504   -266       N  
ATOM    235  CA  GLU A  36      -4.095   4.339  17.061  1.00 37.17           C  
ANISOU  235  CA  GLU A  36     5011   5741   3370   -325    549   -414       C  
ATOM    236  C   GLU A  36      -3.198   5.191  16.172  1.00 37.69           C  
ANISOU  236  C   GLU A  36     5072   5717   3530   -310    457   -479       C  
ATOM    237  O   GLU A  36      -3.509   6.355  15.895  1.00 43.78           O  
ANISOU  237  O   GLU A  36     5828   6428   4377   -279    498   -580       O  
ATOM    238  CB  GLU A  36      -3.640   4.422  18.517  1.00 35.10           C  
ANISOU  238  CB  GLU A  36     4841   5592   2903   -358    565   -458       C  
ATOM    239  CG  GLU A  36      -4.575   3.732  19.495  1.00 39.47           C  
ANISOU  239  CG  GLU A  36     5408   6245   3345   -377    677   -400       C  
ATOM    240  CD  GLU A  36      -3.859   3.236  20.735  1.00 48.10           C  
ANISOU  240  CD  GLU A  36     6596   7458   4223   -422    642   -367       C  
ATOM    241  OE1 GLU A  36      -2.786   3.786  21.064  1.00 54.66           O  
ANISOU  241  OE1 GLU A  36     7485   8311   4973   -435    555   -441       O  
ATOM    242  OE2 GLU A  36      -4.367   2.296  21.379  1.00 56.35           O  
ANISOU  242  OE2 GLU A  36     7656   8579   5177   -449    698   -262       O  
ATOM    243  N   LEU A  37      -2.079   4.628  15.713  1.00 36.33           N  
ANISOU  243  N   LEU A  37     4911   5532   3362   -329    338   -418       N  
ATOM    244  CA  LEU A  37      -1.210   5.366  14.804  1.00 36.64           C  
ANISOU  244  CA  LEU A  37     4936   5491   3493   -322    258   -466       C  
ATOM    245  C   LEU A  37      -1.850   5.534  13.432  1.00 44.73           C  
ANISOU  245  C   LEU A  37     5888   6418   4689   -287    270   -440       C  
ATOM    246  O   LEU A  37      -1.644   6.562  12.776  1.00 33.47           O  
ANISOU  246  O   LEU A  37     4449   4919   3351   -271    256   -503       O  
ATOM    247  CB  LEU A  37       0.141   4.661  14.680  1.00 40.18           C  
ANISOU  247  CB  LEU A  37     5401   5962   3904   -348    137   -404       C  
ATOM    248  CG  LEU A  37       1.199   5.374  13.834  1.00 45.82           C  
ANISOU  248  CG  LEU A  37     6099   6612   4699   -352     55   -449       C  
ATOM    249  CD1 LEU A  37       1.471   6.769  14.377  1.00 33.37           C  
ANISOU  249  CD1 LEU A  37     4560   5027   3092   -368     70   -587       C  
ATOM    250  CD2 LEU A  37       2.481   4.557  13.769  1.00 37.96           C  
ANISOU  250  CD2 LEU A  37     5104   5652   3669   -369    -54   -382       C  
ATOM    251  N   ALA A  38      -2.631   4.547  12.986  1.00 38.41           N  
ANISOU  251  N   ALA A  38     5041   5617   3937   -281    292   -344       N  
ATOM    252  CA  ALA A  38      -3.243   4.630  11.664  1.00 41.83           C  
ANISOU  252  CA  ALA A  38     5405   5972   4519   -254    289   -315       C  
ATOM    253  C   ALA A  38      -4.340   5.688  11.619  1.00 36.89           C  
ANISOU  253  C   ALA A  38     4739   5313   3964   -214    377   -382       C  
ATOM    254  O   ALA A  38      -4.455   6.425  10.633  1.00 39.27           O  
ANISOU  254  O   ALA A  38     5005   5538   4379   -185    357   -400       O  
ATOM    255  CB  ALA A  38      -3.797   3.265  11.256  1.00 33.31           C  
ANISOU  255  CB  ALA A  38     4287   4901   3468   -269    285   -205       C  
ATOM    256  N   GLU A  39      -5.154   5.784  12.674  1.00 35.21           N  
ANISOU  256  N   GLU A  39     4531   5159   3690   -208    477   -416       N  
ATOM    257  CA  GLU A  39      -6.202   6.801  12.691  1.00 44.95           C  
ANISOU  257  CA  GLU A  39     5719   6359   5000   -158    571   -486       C  
ATOM    258  C   GLU A  39      -5.619   8.204  12.801  1.00 34.70           C  
ANISOU  258  C   GLU A  39     4468   5002   3716   -135    565   -605       C  
ATOM    259  O   GLU A  39      -6.193   9.154  12.257  1.00 41.53           O  
ANISOU  259  O   GLU A  39     5291   5788   4701    -83    598   -646       O  
ATOM    260  CB  GLU A  39      -7.184   6.542  13.835  1.00 47.53           C  
ANISOU  260  CB  GLU A  39     6037   6772   5251   -157    694   -500       C  
ATOM    261  CG  GLU A  39      -7.422   5.074  14.137  1.00 53.34           C  
ANISOU  261  CG  GLU A  39     6764   7580   5922   -206    697   -385       C  
ATOM    262  CD  GLU A  39      -8.688   4.832  14.937  1.00 69.83           C  
ANISOU  262  CD  GLU A  39     8808   9741   7983   -204    834   -377       C  
ATOM    263  OE1 GLU A  39      -8.700   5.150  16.145  1.00 64.59           O  
ANISOU  263  OE1 GLU A  39     8201   9150   7189   -209    914   -442       O  
ATOM    264  OE2 GLU A  39      -9.667   4.315  14.359  1.00 70.06           O  
ANISOU  264  OE2 GLU A  39     8743   9761   8114   -202    862   -308       O  
ATOM    265  N   LYS A  40      -4.487   8.353  13.492  1.00 42.02           N  
ANISOU  265  N   LYS A  40     5478   5959   4529   -175    520   -656       N  
ATOM    266  CA  LYS A  40      -3.859   9.665  13.606  1.00 38.86           C  
ANISOU  266  CA  LYS A  40     5125   5495   4145   -170    507   -774       C  
ATOM    267  C   LYS A  40      -3.267  10.111  12.274  1.00 31.73           C  
ANISOU  267  C   LYS A  40     4196   4488   3371   -165    422   -744       C  
ATOM    268  O   LYS A  40      -3.397  11.279  11.890  1.00 32.08           O  
ANISOU  268  O   LYS A  40     4239   4437   3514   -133    440   -809       O  
ATOM    269  CB  LYS A  40      -2.785   9.637  14.693  1.00 34.18           C  
ANISOU  269  CB  LYS A  40     4620   4976   3391   -226    467   -834       C  
ATOM    270  CG  LYS A  40      -2.150  10.987  14.983  1.00 43.30           C  
ANISOU  270  CG  LYS A  40     5831   6069   4550   -237    458   -974       C  
ATOM    271  CD  LYS A  40      -1.230  10.909  16.191  1.00 56.57           C  
ANISOU  271  CD  LYS A  40     7595   7847   6053   -299    420  -1040       C  
ATOM    272  CE  LYS A  40      -0.161  11.989  16.147  1.00 56.06           C  
ANISOU  272  CE  LYS A  40     7573   7717   6010   -338    353  -1147       C  
ATOM    273  N   VAL A  41      -2.616   9.194  11.556  1.00 30.97           N  
ANISOU  273  N   VAL A  41     4084   4408   3277   -193    333   -645       N  
ATOM    274  CA  VAL A  41      -2.070   9.525  10.243  1.00 31.74           C  
ANISOU  274  CA  VAL A  41     4155   4422   3481   -191    261   -609       C  
ATOM    275  C   VAL A  41      -3.195   9.817   9.258  1.00 36.10           C  
ANISOU  275  C   VAL A  41     4640   4910   4167   -137    295   -567       C  
ATOM    276  O   VAL A  41      -3.085  10.716   8.414  1.00 33.43           O  
ANISOU  276  O   VAL A  41     4291   4482   3929   -117    274   -574       O  
ATOM    277  CB  VAL A  41      -1.154   8.390   9.748  1.00 34.90           C  
ANISOU  277  CB  VAL A  41     4551   4863   3846   -228    172   -520       C  
ATOM    278  CG1 VAL A  41      -0.810   8.573   8.276  1.00 34.09           C  
ANISOU  278  CG1 VAL A  41     4413   4689   3849   -222    116   -470       C  
ATOM    279  CG2 VAL A  41       0.112   8.325  10.591  1.00 29.85           C  
ANISOU  279  CG2 VAL A  41     3967   4278   3097   -276    119   -561       C  
ATOM    280  N   TYR A  42      -4.299   9.071   9.355  1.00 28.48           N  
ANISOU  280  N   TYR A  42     3625   3991   3207   -116    344   -516       N  
ATOM    281  CA  TYR A  42      -5.438   9.307   8.473  1.00 33.25           C  
ANISOU  281  CA  TYR A  42     4150   4549   3936    -65    368   -474       C  
ATOM    282  C   TYR A  42      -6.016  10.702   8.678  1.00 40.38           C  
ANISOU  282  C   TYR A  42     5045   5379   4919     -7    436   -556       C  
ATOM    283  O   TYR A  42      -6.341  11.396   7.708  1.00 41.59           O  
ANISOU  283  O   TYR A  42     5159   5450   5192     35    415   -531       O  
ATOM    284  CB  TYR A  42      -6.508   8.241   8.708  1.00 33.31           C  
ANISOU  284  CB  TYR A  42     4097   4628   3931    -66    414   -414       C  
ATOM    285  CG  TYR A  42      -7.650   8.274   7.715  1.00 36.12           C  
ANISOU  285  CG  TYR A  42     4356   4954   4413    -25    417   -357       C  
ATOM    286  CD1 TYR A  42      -7.589   7.547   6.533  1.00 27.93           C  
ANISOU  286  CD1 TYR A  42     3285   3911   3415    -47    333   -271       C  
ATOM    287  CD2 TYR A  42      -8.790   9.028   7.962  1.00 33.03           C  
ANISOU  287  CD2 TYR A  42     3902   4546   4101     37    500   -392       C  
ATOM    288  CE1 TYR A  42      -8.630   7.573   5.625  1.00 36.61           C  
ANISOU  288  CE1 TYR A  42     4295   4996   4620    -16    321   -218       C  
ATOM    289  CE2 TYR A  42      -9.835   9.061   7.059  1.00 35.68           C  
ANISOU  289  CE2 TYR A  42     4137   4864   4556     77    490   -333       C  
ATOM    290  CZ  TYR A  42      -9.751   8.331   5.893  1.00 38.15           C  
ANISOU  290  CZ  TYR A  42     4420   5179   4896     46    395   -244       C  
ATOM    291  OH  TYR A  42     -10.790   8.361   4.992  1.00 47.56           O  
ANISOU  291  OH  TYR A  42     5510   6364   6197     79    372   -186       O  
ATOM    292  N   LYS A  43      -6.150  11.131   9.936  1.00 37.68           N  
ANISOU  292  N   LYS A  43     4743   5063   4510      0    517   -655       N  
ATOM    293  CA  LYS A  43      -6.702  12.453  10.209  1.00 35.83           C  
ANISOU  293  CA  LYS A  43     4508   4750   4357     62    593   -749       C  
ATOM    294  C   LYS A  43      -5.734  13.554   9.793  1.00 38.02           C  
ANISOU  294  C   LYS A  43     4844   4916   4685     53    539   -801       C  
ATOM    295  O   LYS A  43      -6.154  14.594   9.273  1.00 41.01           O  
ANISOU  295  O   LYS A  43     5201   5185   5195    111    558   -819       O  
ATOM    296  CB  LYS A  43      -7.056  12.579  11.691  1.00 32.07           C  
ANISOU  296  CB  LYS A  43     4069   4337   3778     66    702   -855       C  
ATOM    297  N   GLU A  44      -4.433  13.345  10.015  1.00 38.43           N  
ANISOU  297  N   GLU A  44     4964   4993   4644    -20    469   -818       N  
ATOM    298  CA  GLU A  44      -3.450  14.357   9.643  1.00 34.97           C  
ANISOU  298  CA  GLU A  44     4577   4456   4256    -46    418   -865       C  
ATOM    299  C   GLU A  44      -3.354  14.505   8.129  1.00 32.86           C  
ANISOU  299  C   GLU A  44     4265   4113   4106    -32    352   -759       C  
ATOM    300  O   GLU A  44      -3.187  15.618   7.618  1.00 37.60           O  
ANISOU  300  O   GLU A  44     4882   4595   4811    -16    346   -779       O  
ATOM    301  CB  GLU A  44      -2.085  14.008  10.236  1.00 36.36           C  
ANISOU  301  CB  GLU A  44     4817   4694   4304   -131    354   -901       C  
ATOM    302  CG  GLU A  44      -1.766  14.741  11.529  1.00 49.47           C  
ANISOU  302  CG  GLU A  44     6553   6358   5885   -156    396  -1051       C  
ATOM    303  CD  GLU A  44      -0.885  13.929  12.458  1.00 68.09           C  
ANISOU  303  CD  GLU A  44     8955   8844   8071   -226    349  -1066       C  
ATOM    304  OE1 GLU A  44       0.133  13.378  11.986  1.00 60.63           O  
ANISOU  304  OE1 GLU A  44     8003   7930   7106   -275    253   -998       O  
ATOM    305  OE2 GLU A  44      -1.207  13.846  13.662  1.00 70.60           O  
ANISOU  305  OE2 GLU A  44     9314   9237   8274   -229    408  -1144       O  
ATOM    306  N   ALA A  45      -3.457  13.394   7.395  1.00 33.58           N  
ANISOU  306  N   ALA A  45     4308   4270   4180    -42    304   -646       N  
ATOM    307  CA  ALA A  45      -3.412  13.471   5.940  1.00 36.29           C  
ANISOU  307  CA  ALA A  45     4615   4561   4614    -32    243   -547       C  
ATOM    308  C   ALA A  45      -4.677  14.103   5.376  1.00 37.62           C  
ANISOU  308  C   ALA A  45     4723   4661   4909     50    280   -515       C  
ATOM    309  O   ALA A  45      -4.645  14.682   4.284  1.00 33.01           O  
ANISOU  309  O   ALA A  45     4126   4001   4415     68    238   -453       O  
ATOM    310  CB  ALA A  45      -3.195  12.080   5.344  1.00 27.35           C  
ANISOU  310  CB  ALA A  45     3452   3516   3422    -65    184   -453       C  
ATOM    311  N   GLU A  46      -5.794  14.003   6.100  1.00 33.58           N  
ANISOU  311  N   GLU A  46     4171   4181   4406    100    358   -550       N  
ATOM    312  CA  GLU A  46      -7.023  14.649   5.652  1.00 41.42           C  
ANISOU  312  CA  GLU A  46     5093   5113   5532    188    397   -524       C  
ATOM    313  C   GLU A  46      -6.899  16.166   5.719  1.00 39.23           C  
ANISOU  313  C   GLU A  46     4855   4694   5355    233    428   -592       C  
ATOM    314  O   GLU A  46      -7.378  16.875   4.826  1.00 45.34           O  
ANISOU  314  O   GLU A  46     5591   5378   6257    292    408   -531       O  
ATOM    315  CB  GLU A  46      -8.205  14.163   6.491  1.00 44.48           C  
ANISOU  315  CB  GLU A  46     5417   5577   5906    228    486   -551       C  
ATOM    316  CG  GLU A  46      -9.472  14.981   6.318  1.00 45.37           C  
ANISOU  316  CG  GLU A  46     5449   5627   6164    331    547   -553       C  
ATOM    317  CD  GLU A  46     -10.356  14.456   5.205  1.00 57.33           C  
ANISOU  317  CD  GLU A  46     6854   7172   7756    360    492   -426       C  
ATOM    318  OE1 GLU A  46     -10.538  13.223   5.120  1.00 69.59           O  
ANISOU  318  OE1 GLU A  46     8371   8831   9240    310    467   -371       O  
ATOM    319  OE2 GLU A  46     -10.866  15.276   4.412  1.00 48.71           O  
ANISOU  319  OE2 GLU A  46     5715   5996   6796    431    469   -379       O  
ATOM    320  N   GLU A  47      -6.257  16.683   6.769  1.00 39.88           N  
ANISOU  320  N   GLU A  47     5018   4753   5383    203    472   -717       N  
ATOM    321  CA  GLU A  47      -6.039  18.123   6.864  1.00 41.59           C  
ANISOU  321  CA  GLU A  47     5285   4819   5698    232    500   -795       C  
ATOM    322  C   GLU A  47      -5.046  18.596   5.811  1.00 40.48           C  
ANISOU  322  C   GLU A  47     5182   4593   5606    185    410   -728       C  
ATOM    323  O   GLU A  47      -5.188  19.696   5.263  1.00 34.78           O  
ANISOU  323  O   GLU A  47     4468   3730   5018    229    412   -713       O  
ATOM    324  CB  GLU A  47      -5.554  18.490   8.267  1.00 39.54           C  
ANISOU  324  CB  GLU A  47     5108   4565   5350    197    562   -958       C  
ATOM    325  N   LEU A  48      -4.033  17.778   5.515  1.00 34.97           N  
ANISOU  325  N   LEU A  48     4504   3978   4806     98    336   -681       N  
ATOM    326  CA  LEU A  48      -3.069  18.136   4.481  1.00 36.91           C  
ANISOU  326  CA  LEU A  48     4775   4162   5088     48    261   -610       C  
ATOM    327  C   LEU A  48      -3.714  18.128   3.101  1.00 39.51           C  
ANISOU  327  C   LEU A  48     5045   4463   5504     98    221   -468       C  
ATOM    328  O   LEU A  48      -3.368  18.948   2.242  1.00 32.87           O  
ANISOU  328  O   LEU A  48     4224   3519   4747     95    188   -410       O  
ATOM    329  CB  LEU A  48      -1.879  17.178   4.522  1.00 35.14           C  
ANISOU  329  CB  LEU A  48     4572   4045   4735    -46    201   -597       C  
ATOM    330  CG  LEU A  48      -0.602  17.642   3.820  1.00 37.43           C  
ANISOU  330  CG  LEU A  48     4896   4281   5044   -119    143   -566       C  
ATOM    331  CD1 LEU A  48      -0.301  19.087   4.171  1.00 49.48           C  
ANISOU  331  CD1 LEU A  48     6479   5660   6660   -130    172   -651       C  
ATOM    332  CD2 LEU A  48       0.565  16.744   4.191  1.00 47.14           C  
ANISOU  332  CD2 LEU A  48     6139   5622   6149   -202     98   -585       C  
ATOM    333  N   TYR A  49      -4.655  17.208   2.871  1.00 41.00           N  
ANISOU  333  N   TYR A  49     5161   4745   5671    139    218   -407       N  
ATOM    334  CA  TYR A  49      -5.347  17.160   1.588  1.00 40.49           C  
ANISOU  334  CA  TYR A  49     5036   4671   5678    185    169   -277       C  
ATOM    335  C   TYR A  49      -6.180  18.416   1.367  1.00 39.02           C  
ANISOU  335  C   TYR A  49     4828   4352   5647    278    200   -264       C  
ATOM    336  O   TYR A  49      -6.246  18.939   0.248  1.00 37.99           O  
ANISOU  336  O   TYR A  49     4688   4155   5590    300    148   -158       O  
ATOM    337  CB  TYR A  49      -6.224  15.909   1.516  1.00 36.48           C  
ANISOU  337  CB  TYR A  49     4450   4290   5119    199    161   -232       C  
ATOM    338  CG  TYR A  49      -7.248  15.931   0.403  1.00 42.23           C  
ANISOU  338  CG  TYR A  49     5098   5016   5930    259    117   -118       C  
ATOM    339  CD1 TYR A  49      -6.880  15.671  -0.911  1.00 36.29           C  
ANISOU  339  CD1 TYR A  49     4349   4283   5158    227     29    -10       C  
ATOM    340  CD2 TYR A  49      -8.584  16.207   0.668  1.00 31.93           C  
ANISOU  340  CD2 TYR A  49     3712   3701   4720    348    162   -119       C  
ATOM    341  CE1 TYR A  49      -7.813  15.688  -1.931  1.00 40.16           C  
ANISOU  341  CE1 TYR A  49     4768   4783   5709    277    -24     95       C  
ATOM    342  CE2 TYR A  49      -9.524  16.226  -0.346  1.00 38.48           C  
ANISOU  342  CE2 TYR A  49     4456   4537   5626    402    108    -10       C  
ATOM    343  CZ  TYR A  49      -9.133  15.966  -1.642  1.00 45.43           C  
ANISOU  343  CZ  TYR A  49     5348   5440   6475    364      9     98       C  
ATOM    344  OH  TYR A  49     -10.066  15.984  -2.653  1.00 59.78           O  
ANISOU  344  OH  TYR A  49     7084   7276   8354    414    -57    207       O  
ATOM    345  N   LYS A  50      -6.826  18.915   2.424  1.00 34.98           N  
ANISOU  345  N   LYS A  50     4309   3798   5183    337    288   -368       N  
ATOM    346  CA  LYS A  50      -7.623  20.130   2.296  1.00 44.52           C  
ANISOU  346  CA  LYS A  50     5494   4866   6554    439    327   -367       C  
ATOM    347  C   LYS A  50      -6.740  21.346   2.049  1.00 38.83           C  
ANISOU  347  C   LYS A  50     4863   3985   5908    415    315   -382       C  
ATOM    348  O   LYS A  50      -7.107  22.240   1.278  1.00 35.70           O  
ANISOU  348  O   LYS A  50     4454   3464   5645    479    295   -301       O  
ATOM    349  CB  LYS A  50      -8.479  20.330   3.547  1.00 43.31           C  
ANISOU  349  CB  LYS A  50     5314   4713   6428    508    439   -493       C  
ATOM    350  CG  LYS A  50      -9.593  19.309   3.708  1.00 41.95           C  
ANISOU  350  CG  LYS A  50     5034   4680   6226    546    463   -460       C  
ATOM    351  N   LYS A  51      -5.572  21.398   2.695  1.00 42.83           N  
ANISOU  351  N   LYS A  51     5455   4488   6331    321    322   -479       N  
ATOM    352  CA  LYS A  51      -4.661  22.519   2.486  1.00 40.55           C  
ANISOU  352  CA  LYS A  51     5248   4047   6113    278    310   -498       C  
ATOM    353  C   LYS A  51      -4.083  22.506   1.076  1.00 44.26           C  
ANISOU  353  C   LYS A  51     5718   4504   6594    233    223   -339       C  
ATOM    354  O   LYS A  51      -3.972  23.559   0.436  1.00 43.32           O  
ANISOU  354  O   LYS A  51     5630   4236   6594    250    211   -279       O  
ATOM    355  CB  LYS A  51      -3.542  22.488   3.528  1.00 37.56           C  
ANISOU  355  CB  LYS A  51     4946   3691   5634    176    328   -640       C  
ATOM    356  N   ALA A  52      -3.710  21.326   0.576  1.00 32.34           N  
ANISOU  356  N   ALA A  52     4181   3148   4960    177    166   -270       N  
ATOM    357  CA  ALA A  52      -3.169  21.238  -0.777  1.00 38.28           C  
ANISOU  357  CA  ALA A  52     4935   3908   5701    134     93   -128       C  
ATOM    358  C   ALA A  52      -4.221  21.608  -1.814  1.00 39.36           C  
ANISOU  358  C   ALA A  52     5022   3998   5936    225     62      9       C  
ATOM    359  O   ALA A  52      -3.914  22.278  -2.807  1.00 40.04           O  
ANISOU  359  O   ALA A  52     5134   4003   6077    215     23    119       O  
ATOM    360  CB  ALA A  52      -2.624  19.834  -1.037  1.00 42.24           C  
ANISOU  360  CB  ALA A  52     5415   4583   6049     65     49   -101       C  
ATOM    361  N   LYS A  53      -5.468  21.181  -1.600  1.00 36.59           N  
ANISOU  361  N   LYS A  53     4594   3704   5606    312     76     10       N  
ATOM    362  CA  LYS A  53      -6.546  21.560  -2.507  1.00 42.78           C  
ANISOU  362  CA  LYS A  53     5314   4449   6492    408     39    137       C  
ATOM    363  C   LYS A  53      -6.846  23.050  -2.418  1.00 39.29           C  
ANISOU  363  C   LYS A  53     4898   3806   6222    486     75    137       C  
ATOM    364  O   LYS A  53      -7.191  23.675  -3.427  1.00 46.16           O  
ANISOU  364  O   LYS A  53     5756   4600   7181    536     25    275       O  
ATOM    365  CB  LYS A  53      -7.803  20.745  -2.204  1.00 35.65           C  
ANISOU  365  CB  LYS A  53     4308   3658   5581    476     50    128       C  
ATOM    366  CG  LYS A  53      -7.836  19.380  -2.872  1.00 42.19           C  
ANISOU  366  CG  LYS A  53     5093   4657   6281    422    -19    196       C  
ATOM    367  N   LYS A  54      -6.724  23.631  -1.221  1.00 41.34           N  
ANISOU  367  N   LYS A  54     5200   3978   6532    497    161    -16       N  
ATOM    368  CA  LYS A  54      -6.963  25.061  -1.052  1.00 36.19           C  
ANISOU  368  CA  LYS A  54     4583   3114   6053    570    206    -38       C  
ATOM    369  C   LYS A  54      -5.899  25.896  -1.754  1.00 38.79           C  
ANISOU  369  C   LYS A  54     5002   3314   6424    496    168     32       C  
ATOM    370  O   LYS A  54      -6.172  27.029  -2.167  1.00 43.04           O  
ANISOU  370  O   LYS A  54     5561   3673   7118    560    170     96       O  
ATOM    371  CB  LYS A  54      -7.017  25.395   0.441  1.00 36.82           C  
ANISOU  371  CB  LYS A  54     4695   3143   6151    586    311   -242       C  
ATOM    372  CG  LYS A  54      -7.172  26.866   0.780  1.00 38.81           C  
ANISOU  372  CG  LYS A  54     5000   3163   6583    653    371   -305       C  
ATOM    373  CD  LYS A  54      -7.343  27.058   2.280  1.00 47.33           C  
ANISOU  373  CD  LYS A  54     6107   4222   7654    673    480   -522       C  
ATOM    374  CE  LYS A  54      -7.280  28.527   2.669  1.00 47.89           C  
ANISOU  374  CE  LYS A  54     6254   4048   7896    718    543   -615       C  
ATOM    375  NZ  LYS A  54      -8.609  29.054   3.084  1.00 56.29           N  
ANISOU  375  NZ  LYS A  54     7254   5030   9105    883    628   -664       N  
ATOM    376  N   LYS A  55      -4.696  25.347  -1.926  1.00 38.66           N  
ANISOU  376  N   LYS A  55     5032   3381   6274    364    135     29       N  
ATOM    377  CA  LYS A  55      -3.607  26.046  -2.593  1.00 44.12           C  
ANISOU  377  CA  LYS A  55     5799   3971   6993    277    106     98       C  
ATOM    378  C   LYS A  55      -3.456  25.659  -4.058  1.00 47.91           C  
ANISOU  378  C   LYS A  55     6259   4527   7416    251     25    292       C  
ATOM    379  O   LYS A  55      -2.716  26.328  -4.786  1.00 41.59           O  
ANISOU  379  O   LYS A  55     5514   3637   6652    191      4    384       O  
ATOM    380  CB  LYS A  55      -2.283  25.784  -1.860  1.00 44.43           C  
ANISOU  380  CB  LYS A  55     5896   4053   6933    143    125    -29       C  
ATOM    381  CG  LYS A  55      -1.261  26.903  -1.994  1.00 49.82           C  
ANISOU  381  CG  LYS A  55     6661   4567   7701     58    132    -33       C  
ATOM    382  CD  LYS A  55       0.044  26.546  -1.301  1.00 54.25           C  
ANISOU  382  CD  LYS A  55     7258   5198   8158    -78    137   -153       C  
ATOM    383  N   GLY A  56      -4.134  24.606  -4.507  1.00 43.85           N  
ANISOU  383  N   GLY A  56     5671   4178   6812    288    -19    354       N  
ATOM    384  CA  GLY A  56      -4.032  24.163  -5.881  1.00 42.17           C  
ANISOU  384  CA  GLY A  56     5443   4055   6524    261    -97    522       C  
ATOM    385  C   GLY A  56      -2.918  23.182  -6.163  1.00 57.30           C  
ANISOU  385  C   GLY A  56     7379   6117   8273    140   -117    511       C  
ATOM    386  O   GLY A  56      -2.656  22.890  -7.336  1.00 56.45           O  
ANISOU  386  O   GLY A  56     7275   6078   8094    104   -170    640       O  
ATOM    387  N   ASP A  57      -2.252  22.664  -5.132  1.00 48.45           N  
ANISOU  387  N   ASP A  57     6272   5050   7087     79    -75    363       N  
ATOM    388  CA  ASP A  57      -1.168  21.697  -5.301  1.00 36.29           C  
ANISOU  388  CA  ASP A  57     4741   3645   5402    -25    -90    345       C  
ATOM    389  C   ASP A  57      -1.782  20.311  -5.450  1.00 40.13           C  
ANISOU  389  C   ASP A  57     5167   4303   5779      0   -122    350       C  
ATOM    390  O   ASP A  57      -2.036  19.607  -4.471  1.00 37.74           O  
ANISOU  390  O   ASP A  57     4837   4066   5436     12    -97    242       O  
ATOM    391  CB  ASP A  57      -0.202  21.760  -4.125  1.00 44.63           C  
ANISOU  391  CB  ASP A  57     5834   4684   6442    -97    -45    194       C  
ATOM    392  CG  ASP A  57       1.168  21.199  -4.462  1.00 53.50           C  
ANISOU  392  CG  ASP A  57     6971   5897   7461   -210    -60    199       C  
ATOM    393  OD1 ASP A  57       1.256  20.309  -5.334  1.00 42.12           O  
ANISOU  393  OD1 ASP A  57     5504   4578   5924   -223    -95    279       O  
ATOM    394  OD2 ASP A  57       2.161  21.651  -3.852  1.00 56.97           O  
ANISOU  394  OD2 ASP A  57     7443   6285   7916   -285    -36    119       O  
ATOM    395  N   LEU A  58      -2.018  19.910  -6.702  1.00 41.51           N  
ANISOU  395  N   LEU A  58     5322   4550   5900      3   -180    478       N  
ATOM    396  CA  LEU A  58      -2.643  18.616  -6.955  1.00 42.09           C  
ANISOU  396  CA  LEU A  58     5340   4774   5878     20   -217    485       C  
ATOM    397  C   LEU A  58      -1.697  17.463  -6.648  1.00 33.32           C  
ANISOU  397  C   LEU A  58     4238   3780   4641    -59   -207    408       C  
ATOM    398  O   LEU A  58      -2.150  16.376  -6.270  1.00 32.22           O  
ANISOU  398  O   LEU A  58     4060   3739   4443    -48   -213    359       O  
ATOM    399  CB  LEU A  58      -3.123  18.540  -8.405  1.00 39.09           C  
ANISOU  399  CB  LEU A  58     4945   4442   5465     38   -289    635       C  
ATOM    400  CG  LEU A  58      -4.171  19.571  -8.831  1.00 42.44           C  
ANISOU  400  CG  LEU A  58     5347   4766   6013    130   -318    738       C  
ATOM    401  CD1 LEU A  58      -4.806  19.175 -10.155  1.00 47.08           C  
ANISOU  401  CD1 LEU A  58     5903   5448   6536    148   -406    874       C  
ATOM    402  CD2 LEU A  58      -5.232  19.744  -7.754  1.00 42.05           C  
ANISOU  402  CD2 LEU A  58     5239   4668   6070    219   -283    656       C  
ATOM    403  N   ILE A  59      -0.389  17.674  -6.805  1.00 34.86           N  
ANISOU  403  N   ILE A  59     4480   3963   4802   -138   -190    401       N  
ATOM    404  CA  ILE A  59       0.577  16.622  -6.501  1.00 34.26           C  
ANISOU  404  CA  ILE A  59     4404   3991   4621   -204   -181    331       C  
ATOM    405  C   ILE A  59       0.607  16.347  -5.002  1.00 29.42           C  
ANISOU  405  C   ILE A  59     3783   3378   4016   -199   -146    199       C  
ATOM    406  O   ILE A  59       0.595  15.190  -4.564  1.00 24.24           O  
ANISOU  406  O   ILE A  59     3104   2821   3285   -203   -150    148       O  
ATOM    407  CB  ILE A  59       1.969  17.001  -7.038  1.00 36.33           C  
ANISOU  407  CB  ILE A  59     4701   4242   4860   -288   -168    360       C  
ATOM    408  CG1 ILE A  59       2.009  16.856  -8.561  1.00 37.16           C  
ANISOU  408  CG1 ILE A  59     4814   4401   4904   -302   -199    486       C  
ATOM    409  CG2 ILE A  59       3.050  16.147  -6.387  1.00 27.37           C  
ANISOU  409  CG2 ILE A  59     3557   3188   3653   -346   -151    267       C  
ATOM    410  CD1 ILE A  59       3.376  17.098  -9.164  1.00 30.86           C  
ANISOU  410  CD1 ILE A  59     4041   3615   4070   -389   -174    520       C  
ATOM    411  N   ALA A  60       0.641  17.409  -4.192  1.00 30.88           N  
ANISOU  411  N   ALA A  60     3993   3450   4290   -191   -110    141       N  
ATOM    412  CA  ALA A  60       0.630  17.235  -2.743  1.00 33.21           C  
ANISOU  412  CA  ALA A  60     4291   3750   4578   -187    -75     11       C  
ATOM    413  C   ALA A  60      -0.688  16.640  -2.266  1.00 31.17           C  
ANISOU  413  C   ALA A  60     3989   3537   4317   -111    -65     -9       C  
ATOM    414  O   ALA A  60      -0.712  15.850  -1.315  1.00 39.18           O  
ANISOU  414  O   ALA A  60     4993   4624   5268   -117    -47    -87       O  
ATOM    415  CB  ALA A  60       0.897  18.571  -2.051  1.00 31.86           C  
ANISOU  415  CB  ALA A  60     4163   3439   4503   -197    -38    -56       C  
ATOM    416  N   ALA A  61      -1.796  17.007  -2.913  1.00 27.35           N  
ANISOU  416  N   ALA A  61     3474   3015   3902    -41    -77     68       N  
ATOM    417  CA  ALA A  61      -3.092  16.454  -2.533  1.00 35.45           C  
ANISOU  417  CA  ALA A  61     4441   4091   4939     27    -67     56       C  
ATOM    418  C   ALA A  61      -3.171  14.966  -2.849  1.00 34.21           C  
ANISOU  418  C   ALA A  61     4251   4073   4676      0   -102     79       C  
ATOM    419  O   ALA A  61      -3.786  14.199  -2.099  1.00 31.98           O  
ANISOU  419  O   ALA A  61     3932   3852   4365     17    -80     31       O  
ATOM    420  CB  ALA A  61      -4.215  17.215  -3.236  1.00 32.84           C  
ANISOU  420  CB  ALA A  61     4071   3690   4715    110    -84    143       C  
ATOM    421  N   ALA A  62      -2.555  14.540  -3.954  1.00 38.77           N  
ANISOU  421  N   ALA A  62     4841   4697   5194    -45   -152    150       N  
ATOM    422  CA  ALA A  62      -2.566  13.124  -4.307  1.00 31.68           C  
ANISOU  422  CA  ALA A  62     3920   3916   4201    -74   -184    161       C  
ATOM    423  C   ALA A  62      -1.706  12.309  -3.350  1.00 32.02           C  
ANISOU  423  C   ALA A  62     3985   4010   4172   -120   -158     75       C  
ATOM    424  O   ALA A  62      -2.090  11.204  -2.950  1.00 29.07           O  
ANISOU  424  O   ALA A  62     3586   3707   3752   -121   -158     51       O  
ATOM    425  CB  ALA A  62      -2.094  12.938  -5.748  1.00 29.28           C  
ANISOU  425  CB  ALA A  62     3633   3648   3846   -107   -235    247       C  
ATOM    426  N   LEU A  63      -0.538  12.836  -2.972  1.00 28.66           N  
ANISOU  426  N   LEU A  63     3602   3548   3740   -162   -139     34       N  
ATOM    427  CA  LEU A  63       0.306  12.137  -2.010  1.00 31.97           C  
ANISOU  427  CA  LEU A  63     4035   4018   4094   -201   -125    -42       C  
ATOM    428  C   LEU A  63      -0.363  12.045  -0.645  1.00 33.28           C  
ANISOU  428  C   LEU A  63     4195   4188   4263   -171    -86   -116       C  
ATOM    429  O   LEU A  63      -0.119  11.089   0.101  1.00 27.32           O  
ANISOU  429  O   LEU A  63     3440   3501   3439   -189    -82   -154       O  
ATOM    430  CB  LEU A  63       1.662  12.833  -1.888  1.00 27.54           C  
ANISOU  430  CB  LEU A  63     3509   3421   3536   -256   -121    -71       C  
ATOM    431  CG  LEU A  63       2.546  12.863  -3.136  1.00 32.97           C  
ANISOU  431  CG  LEU A  63     4200   4120   4207   -298   -144     -3       C  
ATOM    432  CD1 LEU A  63       3.598  13.956  -3.018  1.00 26.01           C  
ANISOU  432  CD1 LEU A  63     3344   3170   3368   -350   -130    -22       C  
ATOM    433  CD2 LEU A  63       3.199  11.509  -3.367  1.00 29.00           C  
ANISOU  433  CD2 LEU A  63     3681   3718   3618   -321   -162     -5       C  
ATOM    434  N   ALA A  64      -1.203  13.024  -0.300  1.00 29.68           N  
ANISOU  434  N   ALA A  64     3734   3658   3884   -124    -52   -135       N  
ATOM    435  CA  ALA A  64      -1.953  12.947   0.949  1.00 32.98           C  
ANISOU  435  CA  ALA A  64     4142   4088   4300    -91      0   -207       C  
ATOM    436  C   ALA A  64      -2.955  11.799   0.917  1.00 34.41           C  
ANISOU  436  C   ALA A  64     4270   4350   4454    -68     -1   -171       C  
ATOM    437  O   ALA A  64      -3.168  11.124   1.932  1.00 30.64           O  
ANISOU  437  O   ALA A  64     3790   3928   3922    -73     32   -217       O  
ATOM    438  CB  ALA A  64      -2.660  14.273   1.221  1.00 30.83           C  
ANISOU  438  CB  ALA A  64     3871   3711   4132    -35     45   -238       C  
ATOM    439  N   LEU A  65      -3.579  11.563  -0.239  1.00 30.12           N  
ANISOU  439  N   LEU A  65     3685   3815   3944    -48    -41    -87       N  
ATOM    440  CA  LEU A  65      -4.504  10.441  -0.364  1.00 33.69           C  
ANISOU  440  CA  LEU A  65     4083   4342   4376    -41    -51    -55       C  
ATOM    441  C   LEU A  65      -3.772   9.105  -0.337  1.00 27.21           C  
ANISOU  441  C   LEU A  65     3284   3593   3461    -97    -77    -56       C  
ATOM    442  O   LEU A  65      -4.329   8.105   0.133  1.00 29.18           O  
ANISOU  442  O   LEU A  65     3507   3896   3683   -105    -64    -59       O  
ATOM    443  CB  LEU A  65      -5.323  10.575  -1.648  1.00 31.82           C  
ANISOU  443  CB  LEU A  65     3796   4101   4195    -13   -102     31       C  
ATOM    444  CG  LEU A  65      -6.256  11.785  -1.717  1.00 37.32           C  
ANISOU  444  CG  LEU A  65     4453   4725   5002     60    -83     50       C  
ATOM    445  CD1 LEU A  65      -7.184  11.684  -2.916  1.00 31.76           C  
ANISOU  445  CD1 LEU A  65     3685   4045   4340     88   -147    144       C  
ATOM    446  CD2 LEU A  65      -7.053  11.924  -0.429  1.00 34.28           C  
ANISOU  446  CD2 LEU A  65     4033   4338   4653    102     -3    -19       C  
ATOM    447  N   ILE A  66      -2.535   9.065  -0.836  1.00 27.33           N  
ANISOU  447  N   ILE A  66     3342   3606   3436   -136   -109    -51       N  
ATOM    448  CA  ILE A  66      -1.751   7.834  -0.786  1.00 24.15           C  
ANISOU  448  CA  ILE A  66     2958   3261   2956   -177   -130    -56       C  
ATOM    449  C   ILE A  66      -1.461   7.449   0.660  1.00 28.58           C  
ANISOU  449  C   ILE A  66     3539   3849   3473   -187    -95   -112       C  
ATOM    450  O   ILE A  66      -1.543   6.273   1.035  1.00 27.97           O  
ANISOU  450  O   ILE A  66     3457   3818   3350   -200    -97   -106       O  
ATOM    451  CB  ILE A  66      -0.459   7.990  -1.610  1.00 22.62           C  
ANISOU  451  CB  ILE A  66     2794   3062   2737   -209   -160    -42       C  
ATOM    452  CG1 ILE A  66      -0.776   7.936  -3.107  1.00 21.37           C  
ANISOU  452  CG1 ILE A  66     2623   2909   2588   -208   -199     23       C  
ATOM    453  CG2 ILE A  66       0.555   6.915  -1.240  1.00 20.17           C  
ANISOU  453  CG2 ILE A  66     2501   2799   2362   -239   -170    -65       C  
ATOM    454  CD1 ILE A  66       0.416   8.213  -3.997  1.00 22.77           C  
ANISOU  454  CD1 ILE A  66     2828   3085   2739   -239   -214     43       C  
ATOM    455  N   ALA A  67      -1.122   8.435   1.496  1.00 27.45           N  
ANISOU  455  N   ALA A  67     3420   3672   3336   -183    -64   -168       N  
ATOM    456  CA  ALA A  67      -0.932   8.166   2.917  1.00 31.95           C  
ANISOU  456  CA  ALA A  67     4015   4279   3848   -193    -32   -224       C  
ATOM    457  C   ALA A  67      -2.229   7.723   3.581  1.00 28.38           C  
ANISOU  457  C   ALA A  67     3533   3855   3395   -167     17   -223       C  
ATOM    458  O   ALA A  67      -2.205   6.911   4.513  1.00 28.18           O  
ANISOU  458  O   ALA A  67     3521   3885   3302   -183     35   -232       O  
ATOM    459  CB  ALA A  67      -0.374   9.405   3.618  1.00 24.50           C  
ANISOU  459  CB  ALA A  67     3107   3290   2910   -200    -11   -297       C  
ATOM    460  N   GLN A  68      -3.367   8.246   3.119  1.00 29.30           N  
ANISOU  460  N   GLN A  68     3604   3939   3589   -126     39   -205       N  
ATOM    461  CA  GLN A  68      -4.653   7.819   3.661  1.00 35.09           C  
ANISOU  461  CA  GLN A  68     4290   4707   4336   -104     91   -199       C  
ATOM    462  C   GLN A  68      -4.950   6.367   3.304  1.00 39.54           C  
ANISOU  462  C   GLN A  68     4827   5324   4873   -134     62   -139       C  
ATOM    463  O   GLN A  68      -5.542   5.634   4.105  1.00 36.06           O  
ANISOU  463  O   GLN A  68     4370   4929   4402   -145    104   -135       O  
ATOM    464  CB  GLN A  68      -5.761   8.741   3.155  1.00 31.08           C  
ANISOU  464  CB  GLN A  68     3724   4152   3933    -47    112   -187       C  
ATOM    465  CG  GLN A  68      -5.803  10.083   3.864  1.00 36.11           C  
ANISOU  465  CG  GLN A  68     4384   4729   4608     -6    171   -261       C  
ATOM    466  CD  GLN A  68      -7.194  10.677   3.910  1.00 34.55           C  
ANISOU  466  CD  GLN A  68     4112   4507   4507     63    226   -261       C  
ATOM    467  OE1 GLN A  68      -7.722  10.970   4.983  1.00 44.89           O  
ANISOU  467  OE1 GLN A  68     5416   5827   5814     91    311   -327       O  
ATOM    468  NE2 GLN A  68      -7.792  10.872   2.741  1.00 36.20           N  
ANISOU  468  NE2 GLN A  68     4264   4690   4803     94    178   -187       N  
ATOM    469  N   ALA A  69      -4.551   5.935   2.105  1.00 35.21           N  
ANISOU  469  N   ALA A  69     4277   4768   4333   -152     -6    -94       N  
ATOM    470  CA  ALA A  69      -4.785   4.550   1.709  1.00 32.33           C  
ANISOU  470  CA  ALA A  69     3895   4438   3949   -185    -36    -51       C  
ATOM    471  C   ALA A  69      -3.885   3.594   2.482  1.00 30.82           C  
ANISOU  471  C   ALA A  69     3755   4274   3682   -217    -35    -59       C  
ATOM    472  O   ALA A  69      -4.320   2.505   2.875  1.00 27.55           O  
ANISOU  472  O   ALA A  69     3332   3886   3251   -240    -23    -33       O  
ATOM    473  CB  ALA A  69      -4.574   4.390   0.204  1.00 28.35           C  
ANISOU  473  CB  ALA A  69     3385   3922   3465   -195   -104    -15       C  
ATOM    474  N   LEU A  70      -2.626   3.979   2.706  1.00 30.50           N  
ANISOU  474  N   LEU A  70     3763   4226   3600   -220    -51    -88       N  
ATOM    475  CA  LEU A  70      -1.726   3.134   3.483  1.00 26.85           C  
ANISOU  475  CA  LEU A  70     3341   3793   3068   -242    -61    -89       C  
ATOM    476  C   LEU A  70      -2.158   3.048   4.942  1.00 35.37           C  
ANISOU  476  C   LEU A  70     4433   4909   4096   -243     -7   -104       C  
ATOM    477  O   LEU A  70      -1.896   2.039   5.606  1.00 33.65           O  
ANISOU  477  O   LEU A  70     4238   4722   3824   -261    -10    -75       O  
ATOM    478  CB  LEU A  70      -0.293   3.656   3.381  1.00 25.49           C  
ANISOU  478  CB  LEU A  70     3201   3614   2871   -246    -95   -117       C  
ATOM    479  CG  LEU A  70       0.325   3.680   1.981  1.00 31.65           C  
ANISOU  479  CG  LEU A  70     3972   4369   3683   -250   -138   -100       C  
ATOM    480  CD1 LEU A  70       1.578   4.541   1.964  1.00 23.85           C  
ANISOU  480  CD1 LEU A  70     3002   3373   2687   -260   -154   -132       C  
ATOM    481  CD2 LEU A  70       0.631   2.269   1.498  1.00 27.34           C  
ANISOU  481  CD2 LEU A  70     3429   3835   3124   -259   -167    -67       C  
ATOM    482  N   ALA A  71      -2.817   4.089   5.456  1.00 31.53           N  
ANISOU  482  N   ALA A  71     3935   4419   3624   -222     46   -147       N  
ATOM    483  CA  ALA A  71      -3.345   4.029   6.815  1.00 34.62           C  
ANISOU  483  CA  ALA A  71     4339   4856   3958   -224    112   -168       C  
ATOM    484  C   ALA A  71      -4.512   3.055   6.907  1.00 33.21           C  
ANISOU  484  C   ALA A  71     4117   4703   3797   -235    150   -112       C  
ATOM    485  O   ALA A  71      -4.684   2.377   7.927  1.00 29.93           O  
ANISOU  485  O   ALA A  71     3722   4336   3314   -256    188    -92       O  
ATOM    486  CB  ALA A  71      -3.767   5.423   7.279  1.00 30.47           C  
ANISOU  486  CB  ALA A  71     3812   4313   3454   -192    169   -242       C  
ATOM    487  N   ALA A  72      -5.329   2.976   5.854  1.00 29.96           N  
ANISOU  487  N   ALA A  72     3644   4265   3475   -227    137    -82       N  
ATOM    488  CA  ALA A  72      -6.432   2.021   5.848  1.00 30.11           C  
ANISOU  488  CA  ALA A  72     3611   4305   3523   -251    164    -31       C  
ATOM    489  C   ALA A  72      -5.932   0.589   5.714  1.00 30.98           C  
ANISOU  489  C   ALA A  72     3753   4415   3604   -295    120     23       C  
ATOM    490  O   ALA A  72      -6.563  -0.337   6.236  1.00 28.68           O  
ANISOU  490  O   ALA A  72     3448   4145   3305   -328    155     67       O  
ATOM    491  CB  ALA A  72      -7.410   2.353   4.722  1.00 28.20           C  
ANISOU  491  CB  ALA A  72     3289   4041   3385   -234    145    -16       C  
ATOM    492  N   ILE A  73      -4.807   0.388   5.022  1.00 27.80           N  
ANISOU  492  N   ILE A  73     3391   3982   3190   -295     49     21       N  
ATOM    493  CA  ILE A  73      -4.228  -0.948   4.910  1.00 26.39           C  
ANISOU  493  CA  ILE A  73     3247   3789   2993   -323     10     65       C  
ATOM    494  C   ILE A  73      -3.803  -1.458   6.281  1.00 34.89           C  
ANISOU  494  C   ILE A  73     4370   4898   3986   -333     38     89       C  
ATOM    495  O   ILE A  73      -4.053  -2.617   6.635  1.00 33.26           O  
ANISOU  495  O   ILE A  73     4176   4688   3775   -363     46    147       O  
ATOM    496  CB  ILE A  73      -3.049  -0.939   3.918  1.00 29.09           C  
ANISOU  496  CB  ILE A  73     3615   4099   3340   -311    -58     48       C  
ATOM    497  CG1 ILE A  73      -3.556  -0.760   2.485  1.00 30.79           C  
ANISOU  497  CG1 ILE A  73     3791   4289   3620   -313    -90     41       C  
ATOM    498  CG2 ILE A  73      -2.232  -2.218   4.040  1.00 23.26           C  
ANISOU  498  CG2 ILE A  73     2917   3342   2579   -322    -90     82       C  
ATOM    499  CD1 ILE A  73      -2.460  -0.776   1.442  1.00 33.04           C  
ANISOU  499  CD1 ILE A  73     4102   4551   3902   -304   -144     25       C  
ATOM    500  N   ALA A  74      -3.159  -0.598   7.077  1.00 32.22           N  
ANISOU  500  N   ALA A  74     4065   4594   3582   -313     49     48       N  
ATOM    501  CA  ALA A  74      -2.738  -1.001   8.415  1.00 30.88           C  
ANISOU  501  CA  ALA A  74     3945   4473   3315   -324     67     72       C  
ATOM    502  C   ALA A  74      -3.932  -1.300   9.311  1.00 29.89           C  
ANISOU  502  C   ALA A  74     3806   4388   3163   -346    151    103       C  
ATOM    503  O   ALA A  74      -3.854  -2.182  10.173  1.00 29.71           O  
ANISOU  503  O   ALA A  74     3820   4394   3076   -370    164    165       O  
ATOM    504  CB  ALA A  74      -1.861   0.084   9.040  1.00 31.73           C  
ANISOU  504  CB  ALA A  74     4087   4614   3354   -306     56      6       C  
ATOM    505  N   LEU A  75      -5.041  -0.580   9.126  1.00 31.99           N  
ANISOU  505  N   LEU A  75     4016   4659   3481   -338    210     68       N  
ATOM    506  CA  LEU A  75      -6.243  -0.871   9.900  1.00 34.31           C  
ANISOU  506  CA  LEU A  75     4278   4997   3762   -360    302     98       C  
ATOM    507  C   LEU A  75      -6.825  -2.226   9.519  1.00 38.58           C  
ANISOU  507  C   LEU A  75     4791   5510   4357   -407    295    183       C  
ATOM    508  O   LEU A  75      -7.323  -2.959  10.381  1.00 45.48           O  
ANISOU  508  O   LEU A  75     5673   6419   5189   -444    353    243       O  
ATOM    509  CB  LEU A  75      -7.282   0.232   9.696  1.00 33.44           C  
ANISOU  509  CB  LEU A  75     4097   4892   3716   -329    365     39       C  
ATOM    510  CG  LEU A  75      -7.096   1.521  10.498  1.00 35.70           C  
ANISOU  510  CG  LEU A  75     4411   5209   3943   -290    417    -50       C  
ATOM    511  CD1 LEU A  75      -8.183   2.525  10.152  1.00 46.59           C  
ANISOU  511  CD1 LEU A  75     5711   6574   5417   -247    477   -100       C  
ATOM    512  CD2 LEU A  75      -7.087   1.227  11.990  1.00 50.87           C  
ANISOU  512  CD2 LEU A  75     6387   7211   5732   -314    486    -44       C  
ATOM    513  N   ALA A  76      -6.770  -2.576   8.232  1.00 34.81           N  
ANISOU  513  N   ALA A  76     4285   4970   3969   -411    227    189       N  
ATOM    514  CA  ALA A  76      -7.272  -3.874   7.796  1.00 40.87           C  
ANISOU  514  CA  ALA A  76     5033   5700   4796   -462    212    255       C  
ATOM    515  C   ALA A  76      -6.377  -5.006   8.283  1.00 38.84           C  
ANISOU  515  C   ALA A  76     4853   5416   4487   -481    180    317       C  
ATOM    516  O   ALA A  76      -6.870  -6.076   8.660  1.00 39.28           O  
ANISOU  516  O   ALA A  76     4914   5456   4556   -530    207    390       O  
ATOM    517  CB  ALA A  76      -7.399  -3.904   6.273  1.00 32.92           C  
ANISOU  517  CB  ALA A  76     3985   4639   3883   -462    143    230       C  
ATOM    518  N   LEU A  77      -5.058  -4.791   8.282  1.00 39.31           N  
ANISOU  518  N   LEU A  77     4971   5468   4497   -442    123    295       N  
ATOM    519  CA  LEU A  77      -4.143  -5.818   8.770  1.00 38.01           C  
ANISOU  519  CA  LEU A  77     4872   5281   4290   -445     86    359       C  
ATOM    520  C   LEU A  77      -4.340  -6.068  10.260  1.00 34.79           C  
ANISOU  520  C   LEU A  77     4502   4935   3783   -465    143    421       C  
ATOM    521  O   LEU A  77      -4.229  -7.208  10.725  1.00 44.08           O  
ANISOU  521  O   LEU A  77     5718   6085   4948   -490    138    512       O  
ATOM    522  CB  LEU A  77      -2.697  -5.415   8.479  1.00 30.35           C  
ANISOU  522  CB  LEU A  77     3935   4305   3292   -396     14    319       C  
ATOM    523  CG  LEU A  77      -2.255  -5.483   7.015  1.00 41.54           C  
ANISOU  523  CG  LEU A  77     5333   5659   4793   -379    -44    277       C  
ATOM    524  CD1 LEU A  77      -0.910  -4.799   6.827  1.00 32.26           C  
ANISOU  524  CD1 LEU A  77     4172   4498   3585   -334    -95    230       C  
ATOM    525  CD2 LEU A  77      -2.201  -6.927   6.530  1.00 33.03           C  
ANISOU  525  CD2 LEU A  77     4272   4500   3776   -397    -72    328       C  
ATOM    526  N   ALA A  78      -4.632  -5.013  11.024  1.00 38.18           N  
ANISOU  526  N   ALA A  78     4925   5444   4137   -454    199    374       N  
ATOM    527  CA  ALA A  78      -4.922  -5.182  12.443  1.00 45.66           C  
ANISOU  527  CA  ALA A  78     5911   6468   4971   -477    266    425       C  
ATOM    528  C   ALA A  78      -6.245  -5.902  12.664  1.00 48.76           C  
ANISOU  528  C   ALA A  78     6264   6861   5404   -533    349    493       C  
ATOM    529  O   ALA A  78      -6.426  -6.562  13.693  1.00 48.16           O  
ANISOU  529  O   ALA A  78     6227   6823   5247   -568    396    578       O  
ATOM    530  CB  ALA A  78      -4.930  -3.825  13.145  1.00 40.94           C  
ANISOU  530  CB  ALA A  78     5318   5953   4284   -451    312    335       C  
ATOM    531  N   ALA A  79      -7.181  -5.783  11.717  1.00 44.54           N  
ANISOU  531  N   ALA A  79     5647   6288   4989   -547    368    462       N  
ATOM    532  CA  ALA A  79      -8.444  -6.505  11.826  1.00 43.83           C  
ANISOU  532  CA  ALA A  79     5502   6195   4956   -610    440    526       C  
ATOM    533  C   ALA A  79      -8.243  -8.010  11.738  1.00 46.54           C  
ANISOU  533  C   ALA A  79     5886   6462   5336   -661    402    629       C  
ATOM    534  O   ALA A  79      -8.962  -8.768  12.399  1.00 49.30           O  
ANISOU  534  O   ALA A  79     6231   6821   5679   -722    470    717       O  
ATOM    535  CB  ALA A  79      -9.412  -6.041  10.738  1.00 42.35           C  
ANISOU  535  CB  ALA A  79     5209   5986   4895   -613    444    469       C  
ATOM    536  N   ILE A  80      -7.279  -8.462  10.935  1.00 44.43           N  
ANISOU  536  N   ILE A  80     5657   6111   5112   -636    302    622       N  
ATOM    537  CA  ILE A  80      -7.010  -9.892  10.838  1.00 51.39           C  
ANISOU  537  CA  ILE A  80     6586   6901   6041   -672    266    712       C  
ATOM    538  C   ILE A  80      -6.383 -10.404  12.129  1.00 49.54           C  
ANISOU  538  C   ILE A  80     6434   6695   5693   -669    278    812       C  
ATOM    539  O   ILE A  80      -6.697 -11.506  12.595  1.00 54.91           O  
ANISOU  539  O   ILE A  80     7145   7331   6388   -721    303    922       O  
ATOM    540  CB  ILE A  80      -6.118 -10.177   9.615  1.00 46.20           C  
ANISOU  540  CB  ILE A  80     5945   6149   5458   -635    166    663       C  
ATOM    541  CG1 ILE A  80      -6.820  -9.720   8.334  1.00 47.02           C  
ANISOU  541  CG1 ILE A  80     5971   6235   5658   -648    151    576       C  
ATOM    542  CG2 ILE A  80      -5.768 -11.655   9.531  1.00 45.02           C  
ANISOU  542  CG2 ILE A  80     5850   5888   5367   -661    131    746       C  
ATOM    543  CD1 ILE A  80      -5.874  -9.303   7.228  1.00 38.79           C  
ANISOU  543  CD1 ILE A  80     4939   5160   4638   -591     70    495       C  
ATOM    544  N   ALA A  81      -5.493  -9.612  12.732  1.00 54.37           N  
ANISOU  544  N   ALA A  81     7087   7383   6190   -611    255    779       N  
ATOM    545  CA  ALA A  81      -4.843 -10.031  13.969  1.00 58.33           C  
ANISOU  545  CA  ALA A  81     7667   7929   6566   -605    250    873       C  
ATOM    546  C   ALA A  81      -5.804 -10.008  15.152  1.00 57.68           C  
ANISOU  546  C   ALA A  81     7590   7939   6387   -659    362    935       C  
ATOM    547  O   ALA A  81      -5.731 -10.873  16.033  1.00 70.88           O  
ANISOU  547  O   ALA A  81     9322   9617   7994   -689    377   1062       O  
ATOM    548  CB  ALA A  81      -3.634  -9.140  14.254  1.00 54.46           C  
ANISOU  548  CB  ALA A  81     7209   7504   5979   -538    185    809       C  
ATOM    549  N   LEU A  82      -6.713  -9.035  15.189  1.00 52.02           N  
ANISOU  549  N   LEU A  82     6810   7294   5662   -669    445    852       N  
ATOM    550  CA  LEU A  82      -7.658  -8.900  16.290  1.00 55.78           C  
ANISOU  550  CA  LEU A  82     7280   7871   6044   -714    569    892       C  
ATOM    551  C   LEU A  82      -8.980  -9.619  16.059  1.00 59.01           C  
ANISOU  551  C   LEU A  82     7619   8243   6558   -791    652    954       C  
ATOM    552  O   LEU A  82      -9.771  -9.733  17.002  1.00 58.37           O  
ANISOU  552  O   LEU A  82     7532   8241   6405   -840    765   1013       O  
ATOM    553  CB  LEU A  82      -7.933  -7.415  16.562  1.00 50.75           C  
ANISOU  553  CB  LEU A  82     6609   7333   5341   -676    628    760       C  
ATOM    554  CG  LEU A  82      -7.050  -6.739  17.613  1.00 52.04           C  
ANISOU  554  CG  LEU A  82     6856   7596   5322   -640    615    727       C  
ATOM    555  N   LYS A  83      -9.239 -10.104  14.842  1.00 55.93           N  
ANISOU  555  N   LYS A  83     7175   7742   6333   -809    600    940       N  
ATOM    556  CA  LYS A  83     -10.519 -10.724  14.490  1.00 49.16           C  
ANISOU  556  CA  LYS A  83     6236   6849   5594   -891    664    982       C  
ATOM    557  C   LYS A  83     -11.695  -9.798  14.793  1.00 54.65           C  
ANISOU  557  C   LYS A  83     6832   7651   6282   -901    781    924       C  
ATOM    558  O   LYS A  83     -12.773 -10.250  15.187  1.00 62.18           O  
ANISOU  558  O   LYS A  83     7727   8632   7265   -976    880    989       O  
ATOM    559  CB  LYS A  83     -10.702 -12.072  15.196  1.00 40.44           C  
ANISOU  559  CB  LYS A  83     5185   5702   4479   -970    700   1140       C  
ATOM    560  CG  LYS A  83      -9.497 -12.995  15.103  1.00 52.52           C  
ANISOU  560  CG  LYS A  83     6820   7128   6009   -945    593   1212       C  
ATOM    561  N   ASP A  84     -11.492  -8.493  14.614  1.00 52.63           N  
ANISOU  561  N   ASP A  84     6553   7451   5994   -825    775    802       N  
ATOM    562  CA  ASP A  84     -12.489  -7.475  14.942  1.00 47.07           C  
ANISOU  562  CA  ASP A  84     5760   6843   5283   -810    887    733       C  
ATOM    563  C   ASP A  84     -13.239  -7.128  13.660  1.00 45.50           C  
ANISOU  563  C   ASP A  84     5439   6598   5252   -804    855    668       C  
ATOM    564  O   ASP A  84     -12.715  -6.426  12.791  1.00 43.87           O  
ANISOU  564  O   ASP A  84     5230   6353   5086   -742    769    582       O  
ATOM    565  CB  ASP A  84     -11.823  -6.248  15.557  1.00 48.26           C  
ANISOU  565  CB  ASP A  84     5964   7069   5303   -731    899    638       C  
ATOM    566  CG  ASP A  84     -12.802  -5.355  16.296  1.00 58.27           C  
ANISOU  566  CG  ASP A  84     7168   8444   6528   -717   1044    581       C  
ATOM    567  OD1 ASP A  84     -13.909  -5.114  15.769  1.00 57.68           O  
ANISOU  567  OD1 ASP A  84     6968   8369   6577   -724   1098    555       O  
ATOM    568  OD2 ASP A  84     -12.462  -4.892  17.406  1.00 66.57           O  
ANISOU  568  OD2 ASP A  84     8292   9583   7419   -698   1103    557       O  
ATOM    569  N   LYS A  85     -14.474  -7.623  13.545  1.00 46.16           N  
ANISOU  569  N   LYS A  85     5417   6689   5431   -874    923    714       N  
ATOM    570  CA  LYS A  85     -15.280  -7.318  12.367  1.00 47.92           C  
ANISOU  570  CA  LYS A  85     5513   6885   5811   -874    887    661       C  
ATOM    571  C   LYS A  85     -15.753  -5.870  12.363  1.00 48.25           C  
ANISOU  571  C   LYS A  85     5474   6998   5861   -791    940    560       C  
ATOM    572  O   LYS A  85     -15.921  -5.279  11.289  1.00 50.98           O  
ANISOU  572  O   LYS A  85     5754   7312   6305   -749    869    497       O  
ATOM    573  CB  LYS A  85     -16.476  -8.267  12.288  1.00 43.97           C  
ANISOU  573  CB  LYS A  85     4911   6379   5417   -981    940    740       C  
ATOM    574  N   GLU A  86     -15.973  -5.281  13.542  1.00 46.17           N  
ANISOU  574  N   GLU A  86     5221   6829   5494   -764   1066    543       N  
ATOM    575  CA  GLU A  86     -16.408  -3.889  13.597  1.00 46.43           C  
ANISOU  575  CA  GLU A  86     5184   6915   5541   -677   1126    439       C  
ATOM    576  C   GLU A  86     -15.313  -2.947  13.114  1.00 50.07           C  
ANISOU  576  C   GLU A  86     5725   7329   5971   -590   1027    348       C  
ATOM    577  O   GLU A  86     -15.594  -1.958  12.426  1.00 47.88           O  
ANISOU  577  O   GLU A  86     5378   7035   5779   -522   1005    273       O  
ATOM    578  CB  GLU A  86     -16.839  -3.529  15.019  1.00 45.43           C  
ANISOU  578  CB  GLU A  86     5065   6900   5297   -671   1292    430       C  
ATOM    579  N   LEU A  87     -14.058  -3.241  13.457  1.00 46.72           N  
ANISOU  579  N   LEU A  87     5440   6882   5431   -591    964    361       N  
ATOM    580  CA  LEU A  87     -12.951  -2.420  12.987  1.00 40.52           C  
ANISOU  580  CA  LEU A  87     4725   6051   4620   -522    867    281       C  
ATOM    581  C   LEU A  87     -12.637  -2.694  11.521  1.00 42.01           C  
ANISOU  581  C   LEU A  87     4890   6146   4924   -522    735    287       C  
ATOM    582  O   LEU A  87     -12.192  -1.788  10.806  1.00 46.79           O  
ANISOU  582  O   LEU A  87     5498   6717   5564   -462    672    216       O  
ATOM    583  CB  LEU A  87     -11.723  -2.646  13.875  1.00 40.31           C  
ANISOU  583  CB  LEU A  87     4838   6044   4433   -526    842    295       C  
ATOM    584  CG  LEU A  87     -10.356  -2.121  13.436  1.00 40.03           C  
ANISOU  584  CG  LEU A  87     4884   5960   4366   -478    726    238       C  
ATOM    585  CD1 LEU A  87      -9.651  -1.484  14.623  1.00 62.57           C  
ANISOU  585  CD1 LEU A  87     7830   8883   7060   -455    760    186       C  
ATOM    586  CD2 LEU A  87      -9.506  -3.229  12.864  1.00 50.71           C  
ANISOU  586  CD2 LEU A  87     6289   7245   5735   -510    615    312       C  
ATOM    587  N   ALA A  88     -12.860  -3.927  11.057  1.00 40.71           N  
ANISOU  587  N   ALA A  88     4710   5940   4817   -593    694    368       N  
ATOM    588  CA  ALA A  88     -12.703  -4.223   9.637  1.00 43.98           C  
ANISOU  588  CA  ALA A  88     5099   6276   5336   -600    577    362       C  
ATOM    589  C   ALA A  88     -13.723  -3.469   8.796  1.00 45.65           C  
ANISOU  589  C   ALA A  88     5182   6497   5664   -573    577    319       C  
ATOM    590  O   ALA A  88     -13.453  -3.144   7.634  1.00 38.47           O  
ANISOU  590  O   ALA A  88     4261   5543   4814   -546    481    286       O  
ATOM    591  CB  ALA A  88     -12.823  -5.727   9.392  1.00 39.98           C  
ANISOU  591  CB  ALA A  88     4604   5716   4871   -688    544    447       C  
ATOM    592  N   LYS A  89     -14.899  -3.182   9.361  1.00 46.86           N  
ANISOU  592  N   LYS A  89     5234   6717   5853   -578    685    325       N  
ATOM    593  CA  LYS A  89     -15.893  -2.398   8.638  1.00 39.83           C  
ANISOU  593  CA  LYS A  89     4209   5843   5081   -539    685    290       C  
ATOM    594  C   LYS A  89     -15.490  -0.933   8.555  1.00 45.51           C  
ANISOU  594  C   LYS A  89     4947   6558   5788   -433    683    206       C  
ATOM    595  O   LYS A  89     -15.778  -0.268   7.553  1.00 44.45           O  
ANISOU  595  O   LYS A  89     4747   6399   5745   -388    620    181       O  
ATOM    596  CB  LYS A  89     -17.262  -2.535   9.304  1.00 40.35           C  
ANISOU  596  CB  LYS A  89     4148   5983   5199   -571    811    320       C  
ATOM    597  CG  LYS A  89     -18.151  -3.606   8.693  1.00 40.09           C  
ANISOU  597  CG  LYS A  89     4015   5944   5275   -668    779    387       C  
ATOM    598  CD  LYS A  89     -19.023  -4.268   9.747  1.00 43.39           C  
ANISOU  598  CD  LYS A  89     4372   6427   5686   -741    915    450       C  
ATOM    599  N   LYS A  90     -14.829  -0.414   9.593  1.00 40.28           N  
ANISOU  599  N   LYS A  90     4377   5918   5011   -397    748    164       N  
ATOM    600  CA  LYS A  90     -14.371   0.971   9.559  1.00 40.19           C  
ANISOU  600  CA  LYS A  90     4395   5887   4989   -306    745     77       C  
ATOM    601  C   LYS A  90     -13.261   1.157   8.531  1.00 38.92           C  
ANISOU  601  C   LYS A  90     4306   5651   4831   -290    610     63       C  
ATOM    602  O   LYS A  90     -13.244   2.157   7.804  1.00 35.11           O  
ANISOU  602  O   LYS A  90     3797   5130   4414   -229    570     23       O  
ATOM    603  CB  LYS A  90     -13.898   1.402  10.947  1.00 37.88           C  
ANISOU  603  CB  LYS A  90     4191   5640   4562   -287    841     26       C  
ATOM    604  N   ALA A  91     -12.332   0.201   8.450  1.00 38.11           N  
ANISOU  604  N   ALA A  91     4292   5526   4663   -343    543    103       N  
ATOM    605  CA  ALA A  91     -11.276   0.278   7.446  1.00 43.09           C  
ANISOU  605  CA  ALA A  91     4982   6094   5297   -331    425     92       C  
ATOM    606  C   ALA A  91     -11.855   0.219   6.038  1.00 44.49           C  
ANISOU  606  C   ALA A  91     5079   6239   5586   -334    349    111       C  
ATOM    607  O   ALA A  91     -11.347   0.874   5.120  1.00 37.53           O  
ANISOU  607  O   ALA A  91     4212   5318   4728   -297    277     86       O  
ATOM    608  CB  ALA A  91     -10.263  -0.846   7.658  1.00 37.60           C  
ANISOU  608  CB  ALA A  91     4382   5381   4523   -381    377    133       C  
ATOM    609  N   TYR A  92     -12.918  -0.567   5.851  1.00 44.82           N  
ANISOU  609  N   TYR A  92     5034   6303   5694   -385    363    158       N  
ATOM    610  CA  TYR A  92     -13.579  -0.626   4.552  1.00 41.92           C  
ANISOU  610  CA  TYR A  92     4581   5921   5427   -395    284    174       C  
ATOM    611  C   TYR A  92     -14.207   0.716   4.194  1.00 43.30           C  
ANISOU  611  C   TYR A  92     4673   6107   5674   -315    293    145       C  
ATOM    612  O   TYR A  92     -14.110   1.169   3.047  1.00 42.57           O  
ANISOU  612  O   TYR A  92     4564   5987   5623   -289    204    144       O  
ATOM    613  CB  TYR A  92     -14.634  -1.733   4.557  1.00 38.56           C  
ANISOU  613  CB  TYR A  92     4070   5520   5060   -477    301    227       C  
ATOM    614  CG  TYR A  92     -15.210  -2.051   3.195  1.00 42.98           C  
ANISOU  614  CG  TYR A  92     4555   6070   5707   -511    198    242       C  
ATOM    615  CD1 TYR A  92     -16.320  -1.369   2.713  1.00 45.06           C  
ANISOU  615  CD1 TYR A  92     4682   6372   6066   -480    191    245       C  
ATOM    616  CD2 TYR A  92     -14.650  -3.039   2.397  1.00 41.61           C  
ANISOU  616  CD2 TYR A  92     4443   5849   5517   -572    107    249       C  
ATOM    617  CE1 TYR A  92     -16.851  -1.656   1.471  1.00 45.03           C  
ANISOU  617  CE1 TYR A  92     4609   6372   6130   -515     84    260       C  
ATOM    618  CE2 TYR A  92     -15.174  -3.333   1.152  1.00 48.02           C  
ANISOU  618  CE2 TYR A  92     5194   6658   6392   -610     10    251       C  
ATOM    619  CZ  TYR A  92     -16.274  -2.639   0.695  1.00 50.27           C  
ANISOU  619  CZ  TYR A  92     5346   6994   6761   -585     -7    259       C  
ATOM    620  OH  TYR A  92     -16.800  -2.928  -0.542  1.00 60.51           O  
ANISOU  620  OH  TYR A  92     6582   8302   8108   -627   -116    264       O  
ATOM    621  N   LYS A  93     -14.856   1.365   5.163  1.00 39.93           N  
ANISOU  621  N   LYS A  93     4194   5718   5261   -273    405    123       N  
ATOM    622  CA  LYS A  93     -15.488   2.654   4.899  1.00 39.23           C  
ANISOU  622  CA  LYS A  93     4023   5626   5257   -184    424     94       C  
ATOM    623  C   LYS A  93     -14.454   3.737   4.615  1.00 42.71           C  
ANISOU  623  C   LYS A  93     4557   6005   5666   -119    384     47       C  
ATOM    624  O   LYS A  93     -14.651   4.572   3.724  1.00 39.87           O  
ANISOU  624  O   LYS A  93     4156   5611   5382    -63    327     51       O  
ATOM    625  CB  LYS A  93     -16.374   3.055   6.079  1.00 38.83           C  
ANISOU  625  CB  LYS A  93     3902   5628   5226   -150    569     68       C  
ATOM    626  N   LEU A  94     -13.347   3.744   5.363  1.00 35.95           N  
ANISOU  626  N   LEU A  94     3824   5135   4701   -129    408      8       N  
ATOM    627  CA  LEU A  94     -12.314   4.752   5.140  1.00 38.70           C  
ANISOU  627  CA  LEU A  94     4257   5423   5022    -81    372    -39       C  
ATOM    628  C   LEU A  94     -11.633   4.560   3.791  1.00 36.33           C  
ANISOU  628  C   LEU A  94     3989   5084   4732   -101    247     -3       C  
ATOM    629  O   LEU A  94     -11.295   5.539   3.115  1.00 34.15           O  
ANISOU  629  O   LEU A  94     3727   4757   4491    -54    205    -14       O  
ATOM    630  CB  LEU A  94     -11.283   4.715   6.269  1.00 37.41           C  
ANISOU  630  CB  LEU A  94     4209   5269   4738    -99    416    -87       C  
ATOM    631  CG  LEU A  94     -11.783   4.957   7.695  1.00 38.09           C  
ANISOU  631  CG  LEU A  94     4291   5405   4778    -84    545   -134       C  
ATOM    632  CD1 LEU A  94     -10.611   5.156   8.645  1.00 37.86           C  
ANISOU  632  CD1 LEU A  94     4384   5381   4620    -97    560   -191       C  
ATOM    633  CD2 LEU A  94     -12.728   6.148   7.748  1.00 32.68           C  
ANISOU  633  CD2 LEU A  94     3524   4702   4192     -2    615   -181       C  
ATOM    634  N   ALA A  95     -11.426   3.307   3.378  1.00 35.92           N  
ANISOU  634  N   ALA A  95     3952   5049   4648   -170    193     39       N  
ATOM    635  CA  ALA A  95     -10.815   3.053   2.078  1.00 34.56           C  
ANISOU  635  CA  ALA A  95     3811   4847   4474   -190     84     62       C  
ATOM    636  C   ALA A  95     -11.742   3.448   0.936  1.00 37.94           C  
ANISOU  636  C   ALA A  95     4146   5277   4993   -168     26     97       C  
ATOM    637  O   ALA A  95     -11.269   3.848  -0.134  1.00 36.02           O  
ANISOU  637  O   ALA A  95     3929   5008   4750   -155    -52    110       O  
ATOM    638  CB  ALA A  95     -10.419   1.582   1.958  1.00 32.39           C  
ANISOU  638  CB  ALA A  95     3576   4580   4150   -265     49     87       C  
ATOM    639  N   GLU A  96     -13.058   3.341   1.139  1.00 34.48           N  
ANISOU  639  N   GLU A  96     3594   4877   4629   -164     61    118       N  
ATOM    640  CA  GLU A  96     -13.997   3.757   0.102  1.00 39.92           C  
ANISOU  640  CA  GLU A  96     4179   5579   5410   -137     -4    157       C  
ATOM    641  C   GLU A  96     -13.989   5.268  -0.084  1.00 35.36           C  
ANISOU  641  C   GLU A  96     3592   4959   4883    -41      2    150       C  
ATOM    642  O   GLU A  96     -14.157   5.753  -1.209  1.00 41.57           O  
ANISOU  642  O   GLU A  96     4350   5734   5710    -14    -84    191       O  
ATOM    643  CB  GLU A  96     -15.407   3.274   0.440  1.00 39.09           C  
ANISOU  643  CB  GLU A  96     3938   5532   5384   -157     36    181       C  
ATOM    644  CG  GLU A  96     -15.631   1.791   0.204  1.00 44.96           C  
ANISOU  644  CG  GLU A  96     4670   6306   6109   -263     -3    205       C  
ATOM    645  CD  GLU A  96     -16.096   1.490  -1.207  1.00 58.48           C  
ANISOU  645  CD  GLU A  96     6323   8036   7860   -296   -129    239       C  
ATOM    646  OE1 GLU A  96     -16.197   2.434  -2.019  1.00 56.22           O  
ANISOU  646  OE1 GLU A  96     6011   7745   7605   -234   -191    257       O  
ATOM    647  OE2 GLU A  96     -16.361   0.306  -1.504  1.00 56.86           O  
ANISOU  647  OE2 GLU A  96     6105   7849   7652   -387   -169    249       O  
ATOM    648  N   GLU A  97     -13.798   6.026   0.999  1.00 33.32           N  
ANISOU  648  N   GLU A  97     3362   4674   4623     10    101     99       N  
ATOM    649  CA  GLU A  97     -13.742   7.478   0.882  1.00 39.24           C  
ANISOU  649  CA  GLU A  97     4115   5361   5433    100    113     83       C  
ATOM    650  C   GLU A  97     -12.486   7.936   0.153  1.00 36.76           C  
ANISOU  650  C   GLU A  97     3911   4988   5067     95     43     87       C  
ATOM    651  O   GLU A  97     -12.525   8.932  -0.578  1.00 42.15           O  
ANISOU  651  O   GLU A  97     4585   5619   5810    150      1    117       O  
ATOM    652  CB  GLU A  97     -13.817   8.121   2.268  1.00 32.16           C  
ANISOU  652  CB  GLU A  97     3233   4448   4538    147    242      8       C  
ATOM    653  N   VAL A  98     -11.368   7.231   0.338  1.00 31.65           N  
ANISOU  653  N   VAL A  98     3364   4347   4314     30     31     64       N  
ATOM    654  CA  VAL A  98     -10.152   7.569  -0.395  1.00 34.47           C  
ANISOU  654  CA  VAL A  98     3812   4661   4623     16    -31     69       C  
ATOM    655  C   VAL A  98     -10.333   7.291  -1.882  1.00 35.62           C  
ANISOU  655  C   VAL A  98     3932   4824   4779     -2   -135    138       C  
ATOM    656  O   VAL A  98      -9.908   8.083  -2.733  1.00 37.70           O  
ANISOU  656  O   VAL A  98     4226   5048   5052     21   -183    170       O  
ATOM    657  CB  VAL A  98      -8.948   6.801   0.182  1.00 34.82           C  
ANISOU  657  CB  VAL A  98     3950   4718   4561    -43    -19     30       C  
ATOM    658  CG1 VAL A  98      -7.676   7.158  -0.573  1.00 32.61           C  
ANISOU  658  CG1 VAL A  98     3749   4401   4239    -58    -73     35       C  
ATOM    659  CG2 VAL A  98      -8.793   7.093   1.667  1.00 30.48           C  
ANISOU  659  CG2 VAL A  98     3430   4166   3984    -30     75    -36       C  
ATOM    660  N   TYR A  99     -10.971   6.166  -2.218  1.00 32.82           N  
ANISOU  660  N   TYR A  99     3525   4529   4416    -50   -171    162       N  
ATOM    661  CA  TYR A  99     -11.204   5.827  -3.619  1.00 32.99           C  
ANISOU  661  CA  TYR A  99     3524   4580   4432    -76   -275    216       C  
ATOM    662  C   TYR A  99     -12.080   6.868  -4.304  1.00 39.22           C  
ANISOU  662  C   TYR A  99     4234   5360   5308     -9   -318    274       C  
ATOM    663  O   TYR A  99     -11.826   7.245  -5.454  1.00 39.58           O  
ANISOU  663  O   TYR A  99     4303   5402   5333     -5   -398    323       O  
ATOM    664  CB  TYR A  99     -11.839   4.439  -3.719  1.00 41.16           C  
ANISOU  664  CB  TYR A  99     4511   5672   5456   -145   -301    218       C  
ATOM    665  CG  TYR A  99     -11.990   3.921  -5.132  1.00 35.38           C  
ANISOU  665  CG  TYR A  99     3771   4977   4695   -189   -412    252       C  
ATOM    666  CD1 TYR A  99     -10.975   3.193  -5.738  1.00 33.94           C  
ANISOU  666  CD1 TYR A  99     3683   4792   4421   -243   -449    230       C  
ATOM    667  CD2 TYR A  99     -13.152   4.151  -5.857  1.00 37.51           C  
ANISOU  667  CD2 TYR A  99     3936   5288   5029   -176   -480    303       C  
ATOM    668  CE1 TYR A  99     -11.109   2.714  -7.027  1.00 35.69           C  
ANISOU  668  CE1 TYR A  99     3907   5052   4601   -285   -545    247       C  
ATOM    669  CE2 TYR A  99     -13.295   3.678  -7.148  1.00 36.45           C  
ANISOU  669  CE2 TYR A  99     3800   5199   4851   -222   -590    328       C  
ATOM    670  CZ  TYR A  99     -12.271   2.960  -7.728  1.00 43.05           C  
ANISOU  670  CZ  TYR A  99     4743   6031   5583   -279   -619    295       C  
ATOM    671  OH  TYR A  99     -12.409   2.485  -9.012  1.00 42.82           O  
ANISOU  671  OH  TYR A  99     4721   6051   5497   -328   -722    307       O  
ATOM    672  N   LYS A 100     -13.118   7.345  -3.613  1.00 27.92           N  
ANISOU  672  N   LYS A 100     2707   3928   3973     47   -263    273       N  
ATOM    673  CA  LYS A 100     -14.001   8.345  -4.204  1.00 35.70           C  
ANISOU  673  CA  LYS A 100     3604   4900   5060    126   -303    334       C  
ATOM    674  C   LYS A 100     -13.303   9.693  -4.334  1.00 32.14           C  
ANISOU  674  C   LYS A 100     3224   4357   4630    191   -292    344       C  
ATOM    675  O   LYS A 100     -13.513  10.415  -5.315  1.00 36.50           O  
ANISOU  675  O   LYS A 100     3758   4888   5221    234   -366    419       O  
ATOM    676  CB  LYS A 100     -15.276   8.476  -3.372  1.00 37.97           C  
ANISOU  676  CB  LYS A 100     3760   5209   5455    176   -233    324       C  
ATOM    677  CG  LYS A 100     -16.485   7.783  -3.978  1.00 47.35           C  
ANISOU  677  CG  LYS A 100     4813   6483   6694    149   -304    376       C  
ATOM    678  CD  LYS A 100     -17.252   6.987  -2.935  1.00 47.33           C  
ANISOU  678  CD  LYS A 100     4727   6533   6724    115   -216    337       C  
ATOM    679  CE  LYS A 100     -17.555   7.829  -1.707  1.00 51.04           C  
ANISOU  679  CE  LYS A 100     5166   6965   7261    199    -80    290       C  
ATOM    680  NZ  LYS A 100     -18.245   7.039  -0.651  1.00 63.57           N  
ANISOU  680  NZ  LYS A 100     6680   8612   8860    159     20    257       N  
ATOM    681  N   LYS A 101     -12.471  10.050  -3.353  1.00 34.19           N  
ANISOU  681  N   LYS A 101     3566   4560   4863    196   -203    272       N  
ATOM    682  CA  LYS A 101     -11.755  11.319  -3.418  1.00 38.63           C  
ANISOU  682  CA  LYS A 101     4201   5024   5452    243   -188    271       C  
ATOM    683  C   LYS A 101     -10.690  11.298  -4.507  1.00 39.95           C  
ANISOU  683  C   LYS A 101     4457   5184   5539    193   -266    317       C  
ATOM    684  O   LYS A 101     -10.503  12.291  -5.220  1.00 36.99           O  
ANISOU  684  O   LYS A 101     4105   4746   5202    231   -303    377       O  
ATOM    685  CB  LYS A 101     -11.130  11.637  -2.059  1.00 33.34           C  
ANISOU  685  CB  LYS A 101     3596   4307   4766    246    -81    170       C  
ATOM    686  CG  LYS A 101     -12.025  12.451  -1.140  1.00 38.60           C  
ANISOU  686  CG  LYS A 101     4199   4930   5539    332      9    126       C  
ATOM    687  CD  LYS A 101     -11.419  12.580   0.249  1.00 42.42           C  
ANISOU  687  CD  LYS A 101     4754   5391   5973    318    112     14       C  
ATOM    688  N   ALA A 102      -9.983  10.174  -4.653  1.00 35.40           N  
ANISOU  688  N   ALA A 102     3931   4667   4852    110   -287    293       N  
ATOM    689  CA  ALA A 102      -8.955  10.076  -5.683  1.00 41.99           C  
ANISOU  689  CA  ALA A 102     4844   5506   5604     62   -346    327       C  
ATOM    690  C   ALA A 102      -9.557  10.052  -7.082  1.00 35.84           C  
ANISOU  690  C   ALA A 102     4026   4771   4821     65   -447    420       C  
ATOM    691  O   ALA A 102      -8.915  10.502  -8.038  1.00 37.66           O  
ANISOU  691  O   ALA A 102     4313   4988   5008     53   -492    474       O  
ATOM    692  CB  ALA A 102      -8.094   8.835  -5.452  1.00 26.56           C  
ANISOU  692  CB  ALA A 102     2945   3601   3545    -15   -337    272       C  
ATOM    693  N   GLU A 103     -10.778   9.530  -7.225  1.00 36.60           N  
ANISOU  693  N   GLU A 103     4023   4926   4956     74   -486    442       N  
ATOM    694  CA  GLU A 103     -11.431   9.521  -8.530  1.00 42.63           C  
ANISOU  694  CA  GLU A 103     4742   5745   5712     74   -596    529       C  
ATOM    695  C   GLU A 103     -11.714  10.939  -9.013  1.00 42.96           C  
ANISOU  695  C   GLU A 103     4766   5723   5832    157   -625    618       C  
ATOM    696  O   GLU A 103     -11.526  11.250 -10.195  1.00 43.54           O  
ANISOU  696  O   GLU A 103     4872   5815   5858    150   -706    701       O  
ATOM    697  CB  GLU A 103     -12.722   8.704  -8.464  1.00 43.77           C  
ANISOU  697  CB  GLU A 103     4767   5964   5898     62   -632    529       C  
ATOM    698  CG  GLU A 103     -13.621   8.849  -9.683  1.00 52.83           C  
ANISOU  698  CG  GLU A 103     5841   7174   7060     75   -755    622       C  
ATOM    699  CD  GLU A 103     -13.090   8.104 -10.893  1.00 64.04           C  
ANISOU  699  CD  GLU A 103     7329   8661   8341     -6   -845    635       C  
ATOM    700  OE1 GLU A 103     -12.678   6.935 -10.739  1.00 58.61           O  
ANISOU  700  OE1 GLU A 103     6683   8006   7580    -85   -828    560       O  
ATOM    701  OE2 GLU A 103     -13.087   8.687 -11.998  1.00 59.22           O  
ANISOU  701  OE2 GLU A 103     6736   8071   7695     10   -930    721       O  
ATOM    702  N   LYS A 104     -12.165  11.813  -8.111  1.00 36.86           N  
ANISOU  702  N   LYS A 104     3950   4873   5181    237   -555    603       N  
ATOM    703  CA  LYS A 104     -12.417  13.200  -8.489  1.00 39.92           C  
ANISOU  703  CA  LYS A 104     4327   5176   5666    325   -573    685       C  
ATOM    704  C   LYS A 104     -11.117  13.933  -8.802  1.00 33.95           C  
ANISOU  704  C   LYS A 104     3698   4339   4863    304   -557    702       C  
ATOM    705  O   LYS A 104     -11.073  14.769  -9.712  1.00 40.87           O  
ANISOU  705  O   LYS A 104     4595   5175   5758    335   -615    807       O  
ATOM    706  CB  LYS A 104     -13.181  13.917  -7.377  1.00 45.55           C  
ANISOU  706  CB  LYS A 104     4966   5816   6524    418   -487    644       C  
ATOM    707  CG  LYS A 104     -14.634  13.492  -7.246  1.00 50.25           C  
ANISOU  707  CG  LYS A 104     5407   6485   7200    459   -508    660       C  
ATOM    708  CD  LYS A 104     -15.207  13.897  -5.897  1.00 50.35           C  
ANISOU  708  CD  LYS A 104     5358   6447   7324    530   -385    579       C  
ATOM    709  N   LEU A 105     -10.050  13.632  -8.059  1.00 41.91           N  
ANISOU  709  N   LEU A 105     4788   5326   5811    248   -482    606       N  
ATOM    710  CA  LEU A 105      -8.771  14.291  -8.306  1.00 37.38           C  
ANISOU  710  CA  LEU A 105     4323   4683   5199    217   -462    616       C  
ATOM    711  C   LEU A 105      -8.157  13.831  -9.622  1.00 35.47           C  
ANISOU  711  C   LEU A 105     4131   4512   4834    150   -537    685       C  
ATOM    712  O   LEU A 105      -7.521  14.624 -10.326  1.00 38.98           O  
ANISOU  712  O   LEU A 105     4637   4908   5267    144   -552    758       O  
ATOM    713  CB  LEU A 105      -7.813  14.028  -7.144  1.00 35.83           C  
ANISOU  713  CB  LEU A 105     4183   4460   4969    173   -372    494       C  
ATOM    714  CG  LEU A 105      -6.522  14.851  -7.124  1.00 38.77           C  
ANISOU  714  CG  LEU A 105     4652   4747   5334    141   -338    486       C  
ATOM    715  CD1 LEU A 105      -6.819  16.327  -6.902  1.00 36.38           C  
ANISOU  715  CD1 LEU A 105     4353   4306   5165    213   -311    514       C  
ATOM    716  CD2 LEU A 105      -5.573  14.327  -6.059  1.00 34.23           C  
ANISOU  716  CD2 LEU A 105     4120   4183   4701     85   -274    368       C  
ATOM    717  N   TYR A 106      -8.335  12.554  -9.970  1.00 34.90           N  
ANISOU  717  N   TYR A 106     4038   4554   4668     98   -578    661       N  
ATOM    718  CA  TYR A 106      -7.821  12.058 -11.243  1.00 36.21           C  
ANISOU  718  CA  TYR A 106     4253   4797   4707     36   -644    711       C  
ATOM    719  C   TYR A 106      -8.520  12.732 -12.417  1.00 44.65           C  
ANISOU  719  C   TYR A 106     5297   5882   5786     74   -738    845       C  
ATOM    720  O   TYR A 106      -7.886  13.039 -13.434  1.00 42.42           O  
ANISOU  720  O   TYR A 106     5081   5615   5421     43   -771    918       O  
ATOM    721  CB  TYR A 106      -7.982  10.539 -11.318  1.00 39.05           C  
ANISOU  721  CB  TYR A 106     4595   5262   4981    -24   -668    644       C  
ATOM    722  CG  TYR A 106      -8.000   9.988 -12.727  1.00 46.74           C  
ANISOU  722  CG  TYR A 106     5590   6331   5837    -71   -758    696       C  
ATOM    723  CD1 TYR A 106      -6.824   9.851 -13.455  1.00 36.00           C  
ANISOU  723  CD1 TYR A 106     4322   4996   4362   -125   -748    697       C  
ATOM    724  CD2 TYR A 106      -9.192   9.604 -13.329  1.00 43.54           C  
ANISOU  724  CD2 TYR A 106     5110   6000   5431    -66   -852    737       C  
ATOM    725  CE1 TYR A 106      -6.835   9.349 -14.743  1.00 40.70           C  
ANISOU  725  CE1 TYR A 106     4945   5685   4833   -170   -821    733       C  
ATOM    726  CE2 TYR A 106      -9.213   9.102 -14.617  1.00 41.15           C  
ANISOU  726  CE2 TYR A 106     4835   5793   5007   -117   -939    774       C  
ATOM    727  CZ  TYR A 106      -8.032   8.976 -15.319  1.00 43.66           C  
ANISOU  727  CZ  TYR A 106     5256   6132   5199   -167   -920    768       C  
ATOM    728  OH  TYR A 106      -8.051   8.475 -16.600  1.00 40.18           O  
ANISOU  728  OH  TYR A 106     4851   5795   4622   -218  -1000    794       O  
ATOM    729  N   GLU A 107      -9.827  12.969 -12.293  1.00 42.88           N  
ANISOU  729  N   GLU A 107     4972   5659   5660    141   -781    885       N  
ATOM    730  CA  GLU A 107     -10.559  13.662 -13.348  1.00 41.77           C  
ANISOU  730  CA  GLU A 107     4795   5533   5542    190   -881   1025       C  
ATOM    731  C   GLU A 107     -10.110  15.113 -13.470  1.00 42.04           C  
ANISOU  731  C   GLU A 107     4883   5440   5649    243   -855   1111       C  
ATOM    732  O   GLU A 107      -9.932  15.623 -14.582  1.00 57.63           O  
ANISOU  732  O   GLU A 107     6901   7426   7570    239   -922   1233       O  
ATOM    733  CB  GLU A 107     -12.062  13.583 -13.082  1.00 44.90           C  
ANISOU  733  CB  GLU A 107     5053   5960   6049    257   -928   1043       C  
ATOM    734  CG  GLU A 107     -12.664  12.207 -13.321  1.00 40.56           C  
ANISOU  734  CG  GLU A 107     4442   5543   5425    193   -988    994       C  
ATOM    735  CD  GLU A 107     -14.134  12.143 -12.957  1.00 67.34           C  
ANISOU  735  CD  GLU A 107     7679   8965   8941    252  -1023   1009       C  
ATOM    736  OE1 GLU A 107     -14.795  13.203 -12.957  1.00 78.77           O  
ANISOU  736  OE1 GLU A 107     9062  10355  10514    352  -1041   1093       O  
ATOM    737  OE2 GLU A 107     -14.630  11.033 -12.669  1.00 71.43           O  
ANISOU  737  OE2 GLU A 107     8137   9562   9441    199  -1030    938       O  
ATOM    738  N   GLU A 108      -9.929  15.796 -12.336  1.00 45.96           N  
ANISOU  738  N   GLU A 108     5383   5814   6265    289   -758   1049       N  
ATOM    739  CA  GLU A 108      -9.503  17.192 -12.369  1.00 43.94           C  
ANISOU  739  CA  GLU A 108     5183   5415   6099    335   -728   1118       C  
ATOM    740  C   GLU A 108      -8.087  17.329 -12.915  1.00 47.42           C  
ANISOU  740  C   GLU A 108     5742   5845   6431    248   -705   1137       C  
ATOM    741  O   GLU A 108      -7.799  18.256 -13.681  1.00 47.76           O  
ANISOU  741  O   GLU A 108     5835   5826   6486    258   -732   1259       O  
ATOM    742  CB  GLU A 108      -9.603  17.802 -10.971  1.00 47.92           C  
ANISOU  742  CB  GLU A 108     5668   5793   6744    393   -624   1018       C  
ATOM    743  CG  GLU A 108      -9.034  19.209 -10.864  1.00 60.13           C  
ANISOU  743  CG  GLU A 108     7286   7170   8391    425   -579   1059       C  
ATOM    744  CD  GLU A 108      -9.051  19.740  -9.443  1.00 75.31           C  
ANISOU  744  CD  GLU A 108     9205   8975  10434    470   -472    932       C  
ATOM    745  OE1 GLU A 108      -9.449  18.987  -8.530  1.00 82.63           O  
ANISOU  745  OE1 GLU A 108    10078   9964  11353    472   -428    818       O  
ATOM    746  OE2 GLU A 108      -8.666  20.911  -9.241  1.00 79.34           O  
ANISOU  746  OE2 GLU A 108     9770   9330  11045    498   -430    946       O  
ATOM    747  N   ALA A 109      -7.188  16.418 -12.534  1.00 45.65           N  
ANISOU  747  N   ALA A 109     5560   5680   6106    165   -654   1026       N  
ATOM    748  CA  ALA A 109      -5.814  16.493 -13.018  1.00 49.07           C  
ANISOU  748  CA  ALA A 109     6089   6113   6442     83   -624   1036       C  
ATOM    749  C   ALA A 109      -5.719  16.168 -14.503  1.00 48.18           C  
ANISOU  749  C   ALA A 109     6006   6108   6191     41   -702   1143       C  
ATOM    750  O   ALA A 109      -4.871  16.731 -15.205  1.00 44.22           O  
ANISOU  750  O   ALA A 109     5577   5585   5639     -1   -691   1220       O  
ATOM    751  CB  ALA A 109      -4.918  15.554 -12.210  1.00 37.36           C  
ANISOU  751  CB  ALA A 109     4629   4672   4896     17   -554    891       C  
ATOM    752  N   LYS A 110      -6.571  15.267 -14.998  1.00 51.90           N  
ANISOU  752  N   LYS A 110     6425   6699   6595     43   -781   1148       N  
ATOM    753  CA  LYS A 110      -6.539  14.922 -16.415  1.00 48.76           C  
ANISOU  753  CA  LYS A 110     6060   6416   6049      0   -862   1237       C  
ATOM    754  C   LYS A 110      -7.010  16.086 -17.279  1.00 49.57           C  
ANISOU  754  C   LYS A 110     6170   6478   6187     51   -931   1415       C  
ATOM    755  O   LYS A 110      -6.459  16.325 -18.360  1.00 55.30           O  
ANISOU  755  O   LYS A 110     6967   7249   6797      6   -957   1513       O  
ATOM    756  CB  LYS A 110      -7.395  13.682 -16.673  1.00 47.45           C  
ANISOU  756  CB  LYS A 110     5835   6383   5813    -16   -936   1186       C  
ATOM    757  CG  LYS A 110      -6.708  12.617 -17.513  1.00 48.75           C  
ANISOU  757  CG  LYS A 110     6060   6671   5791   -107   -948   1141       C  
ATOM    758  N   LYS A 111      -8.026  16.821 -16.820  1.00 51.61           N  
ANISOU  758  N   LYS A 111     6355   6651   6604    147   -959   1463       N  
ATOM    759  CA  LYS A 111      -8.531  17.949 -17.595  1.00 52.99           C  
ANISOU  759  CA  LYS A 111     6530   6772   6833    211  -1031   1644       C  
ATOM    760  C   LYS A 111      -7.529  19.096 -17.647  1.00 59.92           C  
ANISOU  760  C   LYS A 111     7501   7511   7753    198   -961   1713       C  
ATOM    761  O   LYS A 111      -7.504  19.850 -18.626  1.00 58.07           O  
ANISOU  761  O   LYS A 111     7311   7261   7492    207  -1015   1880       O  
ATOM    762  CB  LYS A 111      -9.861  18.432 -17.014  1.00 48.70           C  
ANISOU  762  CB  LYS A 111     5872   6162   6469    329  -1067   1667       C  
ATOM    763  N   LYS A 112      -6.703  19.246 -16.613  1.00 62.63           N  
ANISOU  763  N   LYS A 112     7877   7758   8163    172   -847   1593       N  
ATOM    764  CA  LYS A 112      -5.709  20.309 -16.565  1.00 57.04           C  
ANISOU  764  CA  LYS A 112     7252   6913   7509    145   -776   1641       C  
ATOM    765  C   LYS A 112      -4.400  19.937 -17.249  1.00 54.21           C  
ANISOU  765  C   LYS A 112     6978   6633   6987     28   -739   1647       C  
ATOM    766  O   LYS A 112      -3.555  20.816 -17.451  1.00 52.97           O  
ANISOU  766  O   LYS A 112     6889   6381   6858    -11   -690   1715       O  
ATOM    767  CB  LYS A 112      -5.427  20.704 -15.111  1.00 47.18           C  
ANISOU  767  CB  LYS A 112     5995   5525   6408    165   -676   1503       C  
ATOM    768  N   GLY A 113      -4.211  18.670 -17.609  1.00 56.39           N  
ANISOU  768  N   GLY A 113     7249   7075   7104    -29   -755   1575       N  
ATOM    769  CA  GLY A 113      -2.991  18.229 -18.250  1.00 51.12           C  
ANISOU  769  CA  GLY A 113     6650   6491   6281   -131   -710   1566       C  
ATOM    770  C   GLY A 113      -1.925  17.701 -17.315  1.00 56.18           C  
ANISOU  770  C   GLY A 113     7299   7120   6927   -187   -608   1404       C  
ATOM    771  O   GLY A 113      -0.889  17.222 -17.795  1.00 65.68           O  
ANISOU  771  O   GLY A 113     8544   8403   8008   -266   -563   1381       O  
ATOM    772  N   ASP A 114      -2.137  17.773 -16.002  1.00 49.07           N  
ANISOU  772  N   ASP A 114     6356   6130   6159   -148   -570   1294       N  
ATOM    773  CA  ASP A 114      -1.166  17.264 -15.041  1.00 44.40           C  
ANISOU  773  CA  ASP A 114     5767   5533   5570   -197   -487   1145       C  
ATOM    774  C   ASP A 114      -1.180  15.741 -15.027  1.00 43.75           C  
ANISOU  774  C   ASP A 114     5659   5594   5371   -221   -499   1041       C  
ATOM    775  O   ASP A 114      -1.904  15.128 -14.237  1.00 41.23           O  
ANISOU  775  O   ASP A 114     5288   5286   5093   -181   -512    955       O  
ATOM    776  CB  ASP A 114      -1.454  17.816 -13.643  1.00 41.97           C  
ANISOU  776  CB  ASP A 114     5430   5095   5422   -148   -448   1060       C  
ATOM    777  CG  ASP A 114      -0.217  17.859 -12.764  1.00 60.88           C  
ANISOU  777  CG  ASP A 114     7847   7446   7837   -210   -365    952       C  
ATOM    778  OD1 ASP A 114       0.651  16.972 -12.905  1.00 53.93           O  
ANISOU  778  OD1 ASP A 114     6975   6666   6851   -272   -341    895       O  
ATOM    779  OD2 ASP A 114      -0.114  18.782 -11.928  1.00 65.18           O  
ANISOU  779  OD2 ASP A 114     8401   7856   8507   -195   -327    919       O  
ATOM    780  N   LEU A 115      -0.379  15.124 -15.899  1.00 34.55           N  
ANISOU  780  N   LEU A 115     4531   4533   4063   -286   -487   1048       N  
ATOM    781  CA  LEU A 115      -0.355  13.667 -15.978  1.00 33.40           C  
ANISOU  781  CA  LEU A 115     4370   4509   3811   -308   -495    947       C  
ATOM    782  C   LEU A 115       0.295  13.046 -14.749  1.00 40.41           C  
ANISOU  782  C   LEU A 115     5235   5375   4743   -320   -431    805       C  
ATOM    783  O   LEU A 115      -0.070  11.932 -14.354  1.00 36.53           O  
ANISOU  783  O   LEU A 115     4715   4939   4227   -311   -445    716       O  
ATOM    784  CB  LEU A 115       0.373  13.221 -17.247  1.00 39.46           C  
ANISOU  784  CB  LEU A 115     5187   5388   4416   -370   -488    983       C  
ATOM    785  CG  LEU A 115      -0.286  13.551 -18.591  1.00 46.87           C  
ANISOU  785  CG  LEU A 115     6156   6392   5261   -367   -565   1119       C  
ATOM    786  CD1 LEU A 115       0.136  12.548 -19.653  1.00 50.33           C  
ANISOU  786  CD1 LEU A 115     6634   6978   5512   -421   -566   1090       C  
ATOM    787  CD2 LEU A 115      -1.804  13.596 -18.470  1.00 38.01           C  
ANISOU  787  CD2 LEU A 115     4982   5260   4201   -299   -664   1154       C  
ATOM    788  N   ILE A 116       1.250  13.743 -14.131  1.00 37.11           N  
ANISOU  788  N   ILE A 116     4831   4878   4392   -345   -365    786       N  
ATOM    789  CA  ILE A 116       1.908  13.208 -12.942  1.00 39.87           C  
ANISOU  789  CA  ILE A 116     5159   5214   4777   -357   -315    659       C  
ATOM    790  C   ILE A 116       0.928  13.142 -11.778  1.00 37.44           C  
ANISOU  790  C   ILE A 116     4811   4853   4560   -299   -332    599       C  
ATOM    791  O   ILE A 116       0.842  12.130 -11.073  1.00 32.06           O  
ANISOU  791  O   ILE A 116     4105   4215   3863   -293   -327    506       O  
ATOM    792  CB  ILE A 116       3.149  14.048 -12.591  1.00 34.10           C  
ANISOU  792  CB  ILE A 116     4446   4417   4096   -407   -252    656       C  
ATOM    793  CG1 ILE A 116       4.215  13.908 -13.680  1.00 33.30           C  
ANISOU  793  CG1 ILE A 116     4369   4389   3895   -471   -217    702       C  
ATOM    794  CG2 ILE A 116       3.709  13.633 -11.238  1.00 28.63           C  
ANISOU  794  CG2 ILE A 116     3724   3706   3447   -413   -217    531       C  
ATOM    795  CD1 ILE A 116       5.507  14.630 -13.365  1.00 32.45           C  
ANISOU  795  CD1 ILE A 116     4263   4230   3837   -533   -152    696       C  
ATOM    796  N   ALA A 117       0.166  14.219 -11.564  1.00 35.21           N  
ANISOU  796  N   ALA A 117     4523   4476   4379   -253   -347    653       N  
ATOM    797  CA  ALA A 117      -0.815  14.222 -10.484  1.00 33.08           C  
ANISOU  797  CA  ALA A 117     4210   4160   4197   -193   -351    596       C  
ATOM    798  C   ALA A 117      -1.934  13.223 -10.742  1.00 32.57           C  
ANISOU  798  C   ALA A 117     4100   4182   4091   -161   -405    594       C  
ATOM    799  O   ALA A 117      -2.478  12.645  -9.794  1.00 31.71           O  
ANISOU  799  O   ALA A 117     3952   4082   4013   -137   -393    517       O  
ATOM    800  CB  ALA A 117      -1.390  15.626 -10.297  1.00 39.18           C  
ANISOU  800  CB  ALA A 117     4984   4806   5095   -141   -350    654       C  
ATOM    801  N   ALA A 118      -2.286  13.002 -12.011  1.00 35.71           N  
ANISOU  801  N   ALA A 118     4503   4649   4415   -168   -464    677       N  
ATOM    802  CA  ALA A 118      -3.327  12.031 -12.330  1.00 38.09           C  
ANISOU  802  CA  ALA A 118     4760   5037   4676   -153   -526    671       C  
ATOM    803  C   ALA A 118      -2.852  10.608 -12.064  1.00 30.86           C  
ANISOU  803  C   ALA A 118     3848   4196   3680   -199   -506    568       C  
ATOM    804  O   ALA A 118      -3.630   9.763 -11.606  1.00 28.65           O  
ANISOU  804  O   ALA A 118     3523   3949   3412   -188   -525    518       O  
ATOM    805  CB  ALA A 118      -3.766  12.190 -13.785  1.00 31.66           C  
ANISOU  805  CB  ALA A 118     3956   4284   3789   -157   -604    784       C  
ATOM    806  N   ALA A 119      -1.576  10.326 -12.342  1.00 34.85           N  
ANISOU  806  N   ALA A 119     4404   4726   4112   -249   -465    540       N  
ATOM    807  CA  ALA A 119      -1.040   8.993 -12.086  1.00 32.67           C  
ANISOU  807  CA  ALA A 119     4133   4508   3773   -281   -443    445       C  
ATOM    808  C   ALA A 119      -0.966   8.703 -10.592  1.00 28.79           C  
ANISOU  808  C   ALA A 119     3616   3972   3353   -265   -400    362       C  
ATOM    809  O   ALA A 119      -1.241   7.578 -10.159  1.00 31.27           O  
ANISOU  809  O   ALA A 119     3912   4318   3651   -269   -404    301       O  
ATOM    810  CB  ALA A 119       0.339   8.850 -12.729  1.00 28.49           C  
ANISOU  810  CB  ALA A 119     3650   4014   3160   -328   -402    438       C  
ATOM    811  N   LEU A 120      -0.593   9.703  -9.790  1.00 35.26           N  
ANISOU  811  N   LEU A 120     4439   4714   4246   -251   -359    359       N  
ATOM    812  CA  LEU A 120      -0.561   9.514  -8.344  1.00 29.80           C  
ANISOU  812  CA  LEU A 120     3728   3988   3605   -237   -321    281       C  
ATOM    813  C   LEU A 120      -1.955   9.273  -7.781  1.00 32.65           C  
ANISOU  813  C   LEU A 120     4041   4346   4017   -195   -338    273       C  
ATOM    814  O   LEU A 120      -2.108   8.526  -6.807  1.00 27.31           O  
ANISOU  814  O   LEU A 120     3349   3684   3344   -194   -316    210       O  
ATOM    815  CB  LEU A 120       0.084  10.725  -7.669  1.00 31.47           C  
ANISOU  815  CB  LEU A 120     3958   4117   3881   -238   -280    271       C  
ATOM    816  CG  LEU A 120       1.555  10.988  -7.999  1.00 35.24           C  
ANISOU  816  CG  LEU A 120     4469   4597   4325   -290   -253    271       C  
ATOM    817  CD1 LEU A 120       1.942  12.412  -7.624  1.00 26.36           C  
ANISOU  817  CD1 LEU A 120     3362   3374   3279   -298   -227    283       C  
ATOM    818  CD2 LEU A 120       2.455   9.979  -7.299  1.00 27.54           C  
ANISOU  818  CD2 LEU A 120     3488   3670   3307   -315   -232    191       C  
ATOM    819  N   ALA A 121      -2.979   9.890  -8.377  1.00 31.74           N  
ANISOU  819  N   ALA A 121     3898   4217   3943   -160   -377    342       N  
ATOM    820  CA  ALA A 121      -4.348   9.648  -7.935  1.00 31.05           C  
ANISOU  820  CA  ALA A 121     3746   4139   3913   -119   -393    339       C  
ATOM    821  C   ALA A 121      -4.766   8.207  -8.200  1.00 32.51           C  
ANISOU  821  C   ALA A 121     3909   4406   4039   -152   -427    315       C  
ATOM    822  O   ALA A 121      -5.502   7.612  -7.404  1.00 30.85           O  
ANISOU  822  O   ALA A 121     3653   4208   3862   -144   -412    277       O  
ATOM    823  CB  ALA A 121      -5.303  10.622  -8.624  1.00 27.92           C  
ANISOU  823  CB  ALA A 121     3314   3715   3580    -69   -438    429       C  
ATOM    824  N   LEU A 122      -4.307   7.630  -9.314  1.00 31.47           N  
ANISOU  824  N   LEU A 122     3811   4329   3819   -193   -468    332       N  
ATOM    825  CA  LEU A 122      -4.607   6.230  -9.597  1.00 31.16           C  
ANISOU  825  CA  LEU A 122     3761   4352   3724   -231   -498    294       C  
ATOM    826  C   LEU A 122      -3.855   5.295  -8.658  1.00 33.94           C  
ANISOU  826  C   LEU A 122     4138   4697   4061   -253   -445    214       C  
ATOM    827  O   LEU A 122      -4.342   4.199  -8.357  1.00 32.20           O  
ANISOU  827  O   LEU A 122     3897   4497   3840   -273   -452    179       O  
ATOM    828  CB  LEU A 122      -4.272   5.904 -11.052  1.00 28.22           C  
ANISOU  828  CB  LEU A 122     3429   4039   3254   -267   -549    320       C  
ATOM    829  CG  LEU A 122      -5.108   6.626 -12.110  1.00 33.43           C  
ANISOU  829  CG  LEU A 122     4067   4729   3908   -252   -624    411       C  
ATOM    830  CD1 LEU A 122      -4.695   6.196 -13.509  1.00 26.44           C  
ANISOU  830  CD1 LEU A 122     3233   3917   2896   -297   -669    425       C  
ATOM    831  CD2 LEU A 122      -6.593   6.380 -11.884  1.00 29.56           C  
ANISOU  831  CD2 LEU A 122     3491   4257   3484   -233   -675    424       C  
ATOM    832  N   ILE A 123      -2.674   5.705  -8.190  1.00 25.43           N  
ANISOU  832  N   ILE A 123     3100   3587   2976   -252   -395    192       N  
ATOM    833  CA  ILE A 123      -1.941   4.899  -7.220  1.00 27.42           C  
ANISOU  833  CA  ILE A 123     3369   3834   3216   -265   -353    128       C  
ATOM    834  C   ILE A 123      -2.686   4.864  -5.891  1.00 28.10           C  
ANISOU  834  C   ILE A 123     3420   3897   3360   -244   -324    107       C  
ATOM    835  O   ILE A 123      -2.743   3.826  -5.221  1.00 25.68           O  
ANISOU  835  O   ILE A 123     3112   3602   3044   -257   -310     74       O  
ATOM    836  CB  ILE A 123      -0.505   5.433  -7.062  1.00 27.65           C  
ANISOU  836  CB  ILE A 123     3434   3844   3226   -272   -316    113       C  
ATOM    837  CG1 ILE A 123       0.303   5.159  -8.334  1.00 29.96           C  
ANISOU  837  CG1 ILE A 123     3759   4175   3451   -299   -328    125       C  
ATOM    838  CG2 ILE A 123       0.176   4.809  -5.852  1.00 26.22           C  
ANISOU  838  CG2 ILE A 123     3260   3657   3046   -274   -282     58       C  
ATOM    839  CD1 ILE A 123       1.690   5.765  -8.325  1.00 21.05           C  
ANISOU  839  CD1 ILE A 123     2650   3036   2312   -312   -290    120       C  
ATOM    840  N   ALA A 124      -3.278   5.993  -5.494  1.00 29.00           N  
ANISOU  840  N   ALA A 124     3508   3977   3535   -208   -309    127       N  
ATOM    841  CA  ALA A 124      -4.081   6.015  -4.277  1.00 29.49           C  
ANISOU  841  CA  ALA A 124     3533   4026   3645   -185   -270    103       C  
ATOM    842  C   ALA A 124      -5.310   5.126  -4.406  1.00 27.54           C  
ANISOU  842  C   ALA A 124     3231   3818   3417   -193   -293    118       C  
ATOM    843  O   ALA A 124      -5.738   4.512  -3.423  1.00 26.47           O  
ANISOU  843  O   ALA A 124     3074   3693   3292   -199   -256     93       O  
ATOM    844  CB  ALA A 124      -4.492   7.449  -3.941  1.00 21.61           C  
ANISOU  844  CB  ALA A 124     2518   2976   2718   -137   -245    114       C  
ATOM    845  N   GLN A 125      -5.889   5.042  -5.607  1.00 25.09           N  
ANISOU  845  N   GLN A 125     2894   3533   3106   -200   -356    161       N  
ATOM    846  CA  GLN A 125      -7.035   4.162  -5.816  1.00 28.86           C  
ANISOU  846  CA  GLN A 125     3312   4051   3603   -223   -389    171       C  
ATOM    847  C   GLN A 125      -6.631   2.696  -5.710  1.00 32.38           C  
ANISOU  847  C   GLN A 125     3790   4513   3999   -277   -390    131       C  
ATOM    848  O   GLN A 125      -7.357   1.888  -5.120  1.00 34.34           O  
ANISOU  848  O   GLN A 125     4000   4771   4275   -301   -376    121       O  
ATOM    849  CB  GLN A 125      -7.673   4.441  -7.176  1.00 32.85           C  
ANISOU  849  CB  GLN A 125     3786   4590   4107   -223   -471    225       C  
ATOM    850  CG  GLN A 125      -8.504   5.710  -7.229  1.00 34.05           C  
ANISOU  850  CG  GLN A 125     3876   4723   4337   -161   -480    280       C  
ATOM    851  CD  GLN A 125      -9.438   5.746  -8.423  1.00 38.12           C  
ANISOU  851  CD  GLN A 125     4335   5288   4859   -163   -575    342       C  
ATOM    852  OE1 GLN A 125      -9.002   5.641  -9.569  1.00 44.17           O  
ANISOU  852  OE1 GLN A 125     5148   6086   5548   -191   -635    366       O  
ATOM    853  NE2 GLN A 125     -10.731   5.895  -8.159  1.00 41.37           N  
ANISOU  853  NE2 GLN A 125     4643   5717   5358   -133   -588    368       N  
ATOM    854  N   ALA A 126      -5.477   2.336  -6.277  1.00 25.32           N  
ANISOU  854  N   ALA A 126     2965   3618   3038   -297   -401    110       N  
ATOM    855  CA  ALA A 126      -5.025   0.949  -6.219  1.00 29.48           C  
ANISOU  855  CA  ALA A 126     3527   4144   3529   -338   -399     70       C  
ATOM    856  C   ALA A 126      -4.653   0.546  -4.798  1.00 31.74           C  
ANISOU  856  C   ALA A 126     3826   4405   3830   -331   -339     50       C  
ATOM    857  O   ALA A 126      -4.946  -0.577  -4.369  1.00 30.73           O  
ANISOU  857  O   ALA A 126     3696   4269   3710   -361   -333     39       O  
ATOM    858  CB  ALA A 126      -3.842   0.743  -7.164  1.00 25.32           C  
ANISOU  858  CB  ALA A 126     3063   3624   2934   -348   -414     49       C  
ATOM    859  N   LEU A 127      -4.006   1.445  -4.053  1.00 32.05           N  
ANISOU  859  N   LEU A 127     3881   4429   3868   -298   -299     46       N  
ATOM    860  CA  LEU A 127      -3.671   1.146  -2.665  1.00 28.70           C  
ANISOU  860  CA  LEU A 127     3471   3993   3439   -293   -250     29       C  
ATOM    861  C   LEU A 127      -4.926   1.034  -1.809  1.00 29.83           C  
ANISOU  861  C   LEU A 127     3563   4146   3624   -294   -217     42       C  
ATOM    862  O   LEU A 127      -4.988   0.208  -0.891  1.00 32.51           O  
ANISOU  862  O   LEU A 127     3911   4487   3953   -312   -187     42       O  
ATOM    863  CB  LEU A 127      -2.733   2.217  -2.108  1.00 28.31           C  
ANISOU  863  CB  LEU A 127     3449   3932   3375   -265   -223     12       C  
ATOM    864  CG  LEU A 127      -1.291   2.198  -2.618  1.00 29.45           C  
ANISOU  864  CG  LEU A 127     3635   4074   3480   -270   -238     -3       C  
ATOM    865  CD1 LEU A 127      -0.576   3.486  -2.243  1.00 23.90           C  
ANISOU  865  CD1 LEU A 127     2945   3356   2781   -255   -219    -16       C  
ATOM    866  CD2 LEU A 127      -0.545   0.990  -2.072  1.00 29.12           C  
ANISOU  866  CD2 LEU A 127     3619   4035   3408   -280   -234    -17       C  
ATOM    867  N   ALA A 128      -5.939   1.856  -2.097  1.00 29.19           N  
ANISOU  867  N   ALA A 128     3426   4074   3593   -273   -220     61       N  
ATOM    868  CA  ALA A 128      -7.197   1.762  -1.364  1.00 32.89           C  
ANISOU  868  CA  ALA A 128     3827   4559   4110   -272   -182     73       C  
ATOM    869  C   ALA A 128      -7.906   0.441  -1.634  1.00 34.98           C  
ANISOU  869  C   ALA A 128     4061   4841   4390   -328   -206     89       C  
ATOM    870  O   ALA A 128      -8.584  -0.089  -0.747  1.00 30.99           O  
ANISOU  870  O   ALA A 128     3522   4347   3905   -348   -159     99       O  
ATOM    871  CB  ALA A 128      -8.106   2.936  -1.724  1.00 27.91           C  
ANISOU  871  CB  ALA A 128     3130   3931   3544   -227   -186     91       C  
ATOM    872  N   LEU A 129      -7.758  -0.105  -2.844  1.00 35.39           N  
ANISOU  872  N   LEU A 129     4126   4891   4428   -358   -275     90       N  
ATOM    873  CA  LEU A 129      -8.370  -1.393  -3.154  1.00 32.59           C  
ANISOU  873  CA  LEU A 129     3751   4540   4090   -421   -304     92       C  
ATOM    874  C   LEU A 129      -7.658  -2.538  -2.447  1.00 31.76           C  
ANISOU  874  C   LEU A 129     3710   4400   3958   -449   -273     80       C  
ATOM    875  O   LEU A 129      -8.276  -3.572  -2.168  1.00 30.07           O  
ANISOU  875  O   LEU A 129     3477   4174   3775   -501   -267     91       O  
ATOM    876  CB  LEU A 129      -8.379  -1.617  -4.665  1.00 30.14           C  
ANISOU  876  CB  LEU A 129     3448   4242   3761   -447   -388     82       C  
ATOM    877  CG  LEU A 129      -9.357  -0.718  -5.424  1.00 38.78           C  
ANISOU  877  CG  LEU A 129     4466   5378   4891   -429   -437    114       C  
ATOM    878  CD1 LEU A 129      -8.985  -0.626  -6.893  1.00 27.64           C  
ANISOU  878  CD1 LEU A 129     3091   3988   3423   -440   -516    109       C  
ATOM    879  CD2 LEU A 129     -10.780  -1.222  -5.254  1.00 32.52           C  
ANISOU  879  CD2 LEU A 129     3574   4613   4169   -470   -450    133       C  
ATOM    880  N   ILE A 130      -6.366  -2.378  -2.153  1.00 31.58           N  
ANISOU  880  N   ILE A 130     3758   4358   3885   -418   -257     63       N  
ATOM    881  CA  ILE A 130      -5.662  -3.376  -1.355  1.00 35.61           C  
ANISOU  881  CA  ILE A 130     4321   4836   4373   -430   -231     64       C  
ATOM    882  C   ILE A 130      -6.214  -3.402   0.065  1.00 31.32           C  
ANISOU  882  C   ILE A 130     3756   4306   3837   -433   -167     96       C  
ATOM    883  O   ILE A 130      -6.363  -4.471   0.669  1.00 28.80           O  
ANISOU  883  O   ILE A 130     3453   3965   3525   -469   -147    122       O  
ATOM    884  CB  ILE A 130      -4.146  -3.102  -1.376  1.00 26.13           C  
ANISOU  884  CB  ILE A 130     3182   3624   3121   -391   -234     42       C  
ATOM    885  CG1 ILE A 130      -3.595  -3.260  -2.795  1.00 28.60           C  
ANISOU  885  CG1 ILE A 130     3518   3929   3420   -394   -283     12       C  
ATOM    886  CG2 ILE A 130      -3.416  -4.029  -0.413  1.00 26.79           C  
ANISOU  886  CG2 ILE A 130     3311   3680   3186   -390   -213     57       C  
ATOM    887  CD1 ILE A 130      -2.100  -3.031  -2.900  1.00 26.34           C  
ANISOU  887  CD1 ILE A 130     3278   3638   3093   -359   -280     -9       C  
ATOM    888  N   ALA A 131      -6.539  -2.228   0.614  1.00 27.09           N  
ANISOU  888  N   ALA A 131     3189   3806   3300   -397   -129     93       N  
ATOM    889  CA  ALA A 131      -7.141  -2.173   1.942  1.00 33.80           C  
ANISOU  889  CA  ALA A 131     4017   4682   4145   -400    -56    113       C  
ATOM    890  C   ALA A 131      -8.540  -2.777   1.940  1.00 39.98           C  
ANISOU  890  C   ALA A 131     4724   5477   4989   -447    -37    144       C  
ATOM    891  O   ALA A 131      -8.938  -3.436   2.908  1.00 36.80           O  
ANISOU  891  O   ALA A 131     4318   5084   4580   -479     18    177       O  
ATOM    892  CB  ALA A 131      -7.181  -0.730   2.443  1.00 25.10           C  
ANISOU  892  CB  ALA A 131     2899   3605   3033   -347    -16     85       C  
ATOM    893  N   LEU A 132      -9.301  -2.561   0.864  1.00 31.83           N  
ANISOU  893  N   LEU A 132     3627   4451   4014   -456    -84    140       N  
ATOM    894  CA  LEU A 132     -10.636  -3.145   0.778  1.00 33.93           C  
ANISOU  894  CA  LEU A 132     3806   4736   4349   -509    -77    168       C  
ATOM    895  C   LEU A 132     -10.567  -4.664   0.684  1.00 29.69           C  
ANISOU  895  C   LEU A 132     3304   4157   3820   -585    -98    185       C  
ATOM    896  O   LEU A 132     -11.411  -5.366   1.253  1.00 34.41           O  
ANISOU  896  O   LEU A 132     3857   4760   4458   -641    -57    220       O  
ATOM    897  CB  LEU A 132     -11.390  -2.567  -0.420  1.00 31.46           C  
ANISOU  897  CB  LEU A 132     3416   4447   4091   -501   -142    162       C  
ATOM    898  CG  LEU A 132     -11.660  -1.060  -0.408  1.00 43.31           C  
ANISOU  898  CG  LEU A 132     4869   5974   5612   -423   -124    156       C  
ATOM    899  CD1 LEU A 132     -11.838  -0.534  -1.822  1.00 47.74           C  
ANISOU  899  CD1 LEU A 132     5401   6543   6195   -407   -217    159       C  
ATOM    900  CD2 LEU A 132     -12.875  -0.730   0.442  1.00 40.47           C  
ANISOU  900  CD2 LEU A 132     4406   5656   5316   -412    -47    175       C  
ATOM    901  N   ALA A 133      -9.566  -5.189  -0.026  1.00 26.02           N  
ANISOU  901  N   ALA A 133     2918   3645   3323   -588   -155    159       N  
ATOM    902  CA  ALA A 133      -9.413  -6.636  -0.132  1.00 36.71           C  
ANISOU  902  CA  ALA A 133     4317   4938   4695   -650   -173    167       C  
ATOM    903  C   ALA A 133      -9.064  -7.252   1.217  1.00 33.69           C  
ANISOU  903  C   ALA A 133     3980   4532   4289   -656   -107    214       C  
ATOM    904  O   ALA A 133      -9.640  -8.273   1.612  1.00 31.60           O  
ANISOU  904  O   ALA A 133     3707   4234   4066   -722    -85    254       O  
ATOM    905  CB  ALA A 133      -8.346  -6.977  -1.174  1.00 27.76           C  
ANISOU  905  CB  ALA A 133     3257   3760   3530   -636   -237    120       C  
ATOM    906  N   LEU A 134      -8.121  -6.644   1.940  1.00 31.81           N  
ANISOU  906  N   LEU A 134     3792   4311   3982   -594    -79    215       N  
ATOM    907  CA  LEU A 134      -7.738  -7.174   3.245  1.00 29.86           C  
ANISOU  907  CA  LEU A 134     3595   4057   3695   -596    -27    267       C  
ATOM    908  C   LEU A 134      -8.880  -7.056   4.247  1.00 29.96           C  
ANISOU  908  C   LEU A 134     3549   4120   3715   -628     54    312       C  
ATOM    909  O   LEU A 134      -9.093  -7.961   5.063  1.00 34.91           O  
ANISOU  909  O   LEU A 134     4197   4729   4338   -673     95    374       O  
ATOM    910  CB  LEU A 134      -6.493  -6.453   3.760  1.00 35.15           C  
ANISOU  910  CB  LEU A 134     4322   4749   4283   -527    -27    250       C  
ATOM    911  CG  LEU A 134      -5.183  -6.748   3.026  1.00 37.09           C  
ANISOU  911  CG  LEU A 134     4627   4948   4518   -494    -89    220       C  
ATOM    912  CD1 LEU A 134      -4.119  -5.729   3.403  1.00 31.14           C  
ANISOU  912  CD1 LEU A 134     3899   4234   3697   -433    -92    194       C  
ATOM    913  CD2 LEU A 134      -4.707  -8.163   3.321  1.00 26.66           C  
ANISOU  913  CD2 LEU A 134     3362   3557   3211   -514    -99    265       C  
ATOM    914  N   ALA A 135      -9.626  -5.950   4.201  1.00 35.04           N  
ANISOU  914  N   ALA A 135     4117   4825   4372   -604     82    284       N  
ATOM    915  CA  ALA A 135     -10.767  -5.793   5.097  1.00 31.04           C  
ANISOU  915  CA  ALA A 135     3540   4374   3880   -629    171    317       C  
ATOM    916  C   ALA A 135     -11.874  -6.785   4.762  1.00 35.68           C  
ANISOU  916  C   ALA A 135     4058   4942   4555   -716    172    356       C  
ATOM    917  O   ALA A 135     -12.550  -7.296   5.663  1.00 40.57           O  
ANISOU  917  O   ALA A 135     4650   5584   5181   -766    249    412       O  
ATOM    918  CB  ALA A 135     -11.292  -4.359   5.035  1.00 31.25           C  
ANISOU  918  CB  ALA A 135     3496   4459   3920   -570    200    271       C  
ATOM    919  N   ALA A 136     -12.076  -7.068   3.473  1.00 36.04           N  
ANISOU  919  N   ALA A 136     4074   4952   4666   -743     88    327       N  
ATOM    920  CA  ALA A 136     -13.086  -8.046   3.084  1.00 37.67           C  
ANISOU  920  CA  ALA A 136     4217   5136   4961   -839     74    354       C  
ATOM    921  C   ALA A 136     -12.670  -9.462   3.460  1.00 36.92           C  
ANISOU  921  C   ALA A 136     4203   4957   4868   -903     79    399       C  
ATOM    922  O   ALA A 136     -13.531 -10.307   3.731  1.00 37.82           O  
ANISOU  922  O   ALA A 136     4272   5053   5045   -992    110    447       O  
ATOM    923  CB  ALA A 136     -13.361  -7.954   1.583  1.00 37.45           C  
ANISOU  923  CB  ALA A 136     4146   5099   4986   -853    -28    302       C  
ATOM    924  N   ILE A 137     -11.365  -9.740   3.480  1.00 36.18           N  
ANISOU  924  N   ILE A 137     4223   4807   4715   -859     48    390       N  
ATOM    925  CA  ILE A 137     -10.894 -11.053   3.910  1.00 36.61           C  
ANISOU  925  CA  ILE A 137     4359   4772   4778   -902     53    443       C  
ATOM    926  C   ILE A 137     -11.176 -11.259   5.393  1.00 39.78           C  
ANISOU  926  C   ILE A 137     4769   5206   5141   -922    148    534       C  
ATOM    927  O   ILE A 137     -11.602 -12.341   5.814  1.00 45.84           O  
ANISOU  927  O   ILE A 137     5546   5918   5952  -1001    179    605       O  
ATOM    928  CB  ILE A 137      -9.397 -11.214   3.584  1.00 35.22           C  
ANISOU  928  CB  ILE A 137     4288   4538   4554   -834     -2    413       C  
ATOM    929  CG1 ILE A 137      -9.203 -11.479   2.090  1.00 44.33           C  
ANISOU  929  CG1 ILE A 137     5449   5639   5755   -844    -87    333       C  
ATOM    930  CG2 ILE A 137      -8.781 -12.339   4.403  1.00 32.65           C  
ANISOU  930  CG2 ILE A 137     4049   4134   4222   -847     17    489       C  
ATOM    931  CD1 ILE A 137      -7.772 -11.319   1.623  1.00 44.09           C  
ANISOU  931  CD1 ILE A 137     5496   5580   5675   -764   -130    286       C  
ATOM    932  N   ALA A 138     -10.958 -10.221   6.206  1.00 36.82           N  
ANISOU  932  N   ALA A 138     4392   4921   4679   -857    200    533       N  
ATOM    933  CA  ALA A 138     -11.250 -10.326   7.632  1.00 40.33           C  
ANISOU  933  CA  ALA A 138     4847   5416   5061   -875    297    611       C  
ATOM    934  C   ALA A 138     -12.742 -10.482   7.891  1.00 41.25           C  
ANISOU  934  C   ALA A 138     4855   5576   5243   -954    375    648       C  
ATOM    935  O   ALA A 138     -13.136 -11.096   8.890  1.00 40.94           O  
ANISOU  935  O   ALA A 138     4825   5549   5182  -1010    454    735       O  
ATOM    936  CB  ALA A 138     -10.707  -9.104   8.372  1.00 34.95           C  
ANISOU  936  CB  ALA A 138     4188   4825   4268   -791    333    578       C  
ATOM    937  N   LEU A 139     -13.583  -9.936   7.013  1.00 42.85           N  
ANISOU  937  N   LEU A 139     4949   5808   5525   -962    353    589       N  
ATOM    938  CA  LEU A 139     -15.026 -10.075   7.149  1.00 47.44           C  
ANISOU  938  CA  LEU A 139     5403   6434   6187  -1037    417    619       C  
ATOM    939  C   LEU A 139     -15.568 -11.336   6.492  1.00 43.93           C  
ANISOU  939  C   LEU A 139     4933   5906   5853  -1150    372    649       C  
ATOM    940  O   LEU A 139     -16.635 -11.814   6.891  1.00 42.76           O  
ANISOU  940  O   LEU A 139     4700   5780   5769  -1239    439    705       O  
ATOM    941  CB  LEU A 139     -15.737  -8.857   6.551  1.00 37.81           C  
ANISOU  941  CB  LEU A 139     4064   5291   5011   -986    410    550       C  
ATOM    942  CG  LEU A 139     -15.559  -7.519   7.267  1.00 45.49           C  
ANISOU  942  CG  LEU A 139     5034   6348   5904   -885    479    514       C  
ATOM    943  CD1 LEU A 139     -15.871  -6.366   6.324  1.00 34.81           C  
ANISOU  943  CD1 LEU A 139     3598   5024   4603   -816    427    440       C  
ATOM    944  CD2 LEU A 139     -16.436  -7.454   8.509  1.00 42.13           C  
ANISOU  944  CD2 LEU A 139     4545   6003   5457   -911    623    562       C  
ATOM    945  N   GLY A 140     -14.864 -11.882   5.504  1.00 46.00           N  
ANISOU  945  N   GLY A 140     5263   6072   6141  -1153    265    608       N  
ATOM    946  CA  GLY A 140     -15.385 -13.014   4.761  1.00 40.11           C  
ANISOU  946  CA  GLY A 140     4496   5239   5503  -1262    212    611       C  
ATOM    947  C   GLY A 140     -16.535 -12.664   3.846  1.00 49.69           C  
ANISOU  947  C   GLY A 140     5567   6505   6806  -1310    170    562       C  
ATOM    948  O   GLY A 140     -17.432 -13.488   3.644  1.00 48.94           O  
ANISOU  948  O   GLY A 140     5405   6380   6810  -1426    167    586       O  
ATOM    949  N   ASP A 141     -16.534 -11.456   3.285  1.00 47.08           N  
ANISOU  949  N   ASP A 141     5186   6254   6450  -1224    133    499       N  
ATOM    950  CA  ASP A 141     -17.621 -10.984   2.434  1.00 51.30           C  
ANISOU  950  CA  ASP A 141     5576   6853   7064  -1251     85    463       C  
ATOM    951  C   ASP A 141     -17.277 -11.279   0.978  1.00 41.92           C  
ANISOU  951  C   ASP A 141     4424   5612   5892  -1269    -52    389       C  
ATOM    952  O   ASP A 141     -16.417 -10.617   0.389  1.00 37.94           O  
ANISOU  952  O   ASP A 141     3986   5111   5320  -1181   -107    337       O  
ATOM    953  CB  ASP A 141     -17.860  -9.492   2.650  1.00 43.56           C  
ANISOU  953  CB  ASP A 141     4520   5980   6052  -1143    122    446       C  
ATOM    954  CG  ASP A 141     -19.300  -9.090   2.402  1.00 53.37           C  
ANISOU  954  CG  ASP A 141     5576   7308   7395  -1176    130    454       C  
ATOM    955  OD1 ASP A 141     -19.986  -9.784   1.621  1.00 65.95           O  
ANISOU  955  OD1 ASP A 141     7099   8887   9074  -1274     56    447       O  
ATOM    956  OD2 ASP A 141     -19.747  -8.081   2.987  1.00 56.50           O  
ANISOU  956  OD2 ASP A 141     5892   7787   7789  -1103    208    461       O  
ATOM    957  N   LYS A 142     -17.948 -12.278   0.399  1.00 49.02           N  
ANISOU  957  N   LYS A 142     5282   6465   6878  -1391   -105    381       N  
ATOM    958  CA  LYS A 142     -17.713 -12.609  -1.002  1.00 48.63           C  
ANISOU  958  CA  LYS A 142     5267   6374   6835  -1421   -234    298       C  
ATOM    959  C   LYS A 142     -18.203 -11.505  -1.931  1.00 42.41           C  
ANISOU  959  C   LYS A 142     4380   5692   6042  -1372   -312    258       C  
ATOM    960  O   LYS A 142     -17.644 -11.319  -3.018  1.00 47.09           O  
ANISOU  960  O   LYS A 142     5031   6277   6584  -1342   -407    192       O  
ATOM    961  CB  LYS A 142     -18.389 -13.935  -1.351  1.00 45.55           C  
ANISOU  961  CB  LYS A 142     4854   5907   6544  -1575   -272    291       C  
ATOM    962  N   GLU A 143     -19.237 -10.765  -1.524  1.00 40.25           N  
ANISOU  962  N   GLU A 143     3956   5519   5819  -1359   -269    300       N  
ATOM    963  CA  GLU A 143     -19.725  -9.662  -2.347  1.00 46.77           C  
ANISOU  963  CA  GLU A 143     4681   6441   6650  -1298   -343    278       C  
ATOM    964  C   GLU A 143     -18.717  -8.521  -2.393  1.00 47.87           C  
ANISOU  964  C   GLU A 143     4904   6593   6690  -1155   -336    261       C  
ATOM    965  O   GLU A 143     -18.500  -7.918  -3.451  1.00 45.68           O  
ANISOU  965  O   GLU A 143     4634   6344   6377  -1111   -432    225       O  
ATOM    966  CB  GLU A 143     -21.074  -9.174  -1.817  1.00 40.77           C  
ANISOU  966  CB  GLU A 143     3729   5777   5985  -1309   -287    330       C  
ATOM    967  CG  GLU A 143     -21.347  -7.694  -2.048  1.00 44.72           C  
ANISOU  967  CG  GLU A 143     4142   6368   6481  -1184   -300    334       C  
ATOM    968  CD  GLU A 143     -22.517  -7.181  -1.230  1.00 67.47           C  
ANISOU  968  CD  GLU A 143     6847   9333   9455  -1168   -203    385       C  
ATOM    969  OE1 GLU A 143     -22.554  -7.445  -0.009  1.00 72.82           O  
ANISOU  969  OE1 GLU A 143     7534  10002  10132  -1180    -66    419       O  
ATOM    970  OE2 GLU A 143     -23.402  -6.513  -1.807  1.00 62.49           O  
ANISOU  970  OE2 GLU A 143     6066   8783   8896  -1139   -262    393       O  
ATOM    971  N   LYS A 144     -18.084  -8.215  -1.258  1.00 48.04           N  
ANISOU  971  N   LYS A 144     4992   6597   6663  -1089   -226    288       N  
ATOM    972  CA  LYS A 144     -17.084  -7.154  -1.230  1.00 41.17           C  
ANISOU  972  CA  LYS A 144     4204   5733   5706   -965   -217    269       C  
ATOM    973  C   LYS A 144     -15.830  -7.538  -2.005  1.00 35.94           C  
ANISOU  973  C   LYS A 144     3686   5002   4967   -956   -289    220       C  
ATOM    974  O   LYS A 144     -15.190  -6.672  -2.611  1.00 39.55           O  
ANISOU  974  O   LYS A 144     4184   5475   5368   -878   -331    193       O  
ATOM    975  CB  LYS A 144     -16.733  -6.801   0.215  1.00 49.20           C  
ANISOU  975  CB  LYS A 144     5256   6753   6683   -911    -87    301       C  
ATOM    976  CG  LYS A 144     -17.816  -6.011   0.937  1.00 49.84           C  
ANISOU  976  CG  LYS A 144     5200   6917   6821   -879     -2    332       C  
ATOM    977  CD  LYS A 144     -17.430  -5.729   2.380  1.00 58.08           C  
ANISOU  977  CD  LYS A 144     6295   7970   7804   -834    129    353       C  
ATOM    978  CE  LYS A 144     -18.480  -4.877   3.077  1.00 52.05           C  
ANISOU  978  CE  LYS A 144     5397   7287   7091   -791    227    367       C  
ATOM    979  NZ  LYS A 144     -19.864  -5.270   2.689  1.00 43.59           N  
ANISOU  979  NZ  LYS A 144     4160   6263   6141   -864    213    395       N  
ATOM    980  N   LEU A 145     -15.462  -8.822  -1.997  1.00 37.41           N  
ANISOU  980  N   LEU A 145     3951   5108   5157  -1033   -297    209       N  
ATOM    981  CA  LEU A 145     -14.291  -9.256  -2.752  1.00 40.86           C  
ANISOU  981  CA  LEU A 145     4518   5478   5531  -1020   -355    155       C  
ATOM    982  C   LEU A 145     -14.516  -9.125  -4.254  1.00 39.99           C  
ANISOU  982  C   LEU A 145     4387   5397   5412  -1042   -471     98       C  
ATOM    983  O   LEU A 145     -13.585  -8.797  -4.999  1.00 37.62           O  
ANISOU  983  O   LEU A 145     4168   5090   5036   -990   -514     54       O  
ATOM    984  CB  LEU A 145     -13.935 -10.697  -2.388  1.00 37.13           C  
ANISOU  984  CB  LEU A 145     4126   4899   5082  -1092   -334    157       C  
ATOM    985  CG  LEU A 145     -13.361 -10.932  -0.989  1.00 41.51           C  
ANISOU  985  CG  LEU A 145     4741   5416   5614  -1060   -234    219       C  
ATOM    986  CD1 LEU A 145     -13.428 -12.409  -0.626  1.00 41.37           C  
ANISOU  986  CD1 LEU A 145     4771   5293   5653  -1152   -216    246       C  
ATOM    987  CD2 LEU A 145     -11.932 -10.418  -0.899  1.00 32.93           C  
ANISOU  987  CD2 LEU A 145     3759   4317   4438   -956   -229    198       C  
ATOM    988  N   LYS A 146     -15.744  -9.374  -4.717  1.00 40.12           N  
ANISOU  988  N   LYS A 146     4292   5454   5499  -1123   -525     99       N  
ATOM    989  CA  LYS A 146     -16.034  -9.231  -6.140  1.00 35.95           C  
ANISOU  989  CA  LYS A 146     3740   4971   4950  -1150   -647     49       C  
ATOM    990  C   LYS A 146     -16.036  -7.769  -6.569  1.00 40.89           C  
ANISOU  990  C   LYS A 146     4321   5684   5532  -1049   -677     71       C  
ATOM    991  O   LYS A 146     -15.663  -7.458  -7.706  1.00 37.20           O  
ANISOU  991  O   LYS A 146     3896   5244   4996  -1032   -763     35       O  
ATOM    992  CB  LYS A 146     -17.377  -9.882  -6.471  1.00 34.31           C  
ANISOU  992  CB  LYS A 146     3412   4790   4833  -1271   -706     48       C  
ATOM    993  CG  LYS A 146     -17.306 -11.389  -6.662  1.00 42.39           C  
ANISOU  993  CG  LYS A 146     4503   5714   5888  -1391   -726     -4       C  
ATOM    994  N   GLU A 147     -16.442  -6.862  -5.677  1.00 36.82           N  
ANISOU  994  N   GLU A 147     3725   5210   5055   -982   -604    130       N  
ATOM    995  CA  GLU A 147     -16.405  -5.440  -6.000  1.00 38.19           C  
ANISOU  995  CA  GLU A 147     3863   5443   5203   -878   -623    154       C  
ATOM    996  C   GLU A 147     -14.973  -4.939  -6.139  1.00 37.04           C  
ANISOU  996  C   GLU A 147     3856   5259   4958   -801   -606    132       C  
ATOM    997  O   GLU A 147     -14.701  -4.062  -6.967  1.00 36.89           O  
ANISOU  997  O   GLU A 147     3850   5274   4893   -746   -663    135       O  
ATOM    998  CB  GLU A 147     -17.161  -4.644  -4.934  1.00 38.46           C  
ANISOU  998  CB  GLU A 147     3785   5516   5311   -822   -534    208       C  
ATOM    999  CG  GLU A 147     -16.719  -3.197  -4.786  1.00 43.69           C  
ANISOU  999  CG  GLU A 147     4462   6193   5946   -697   -504    226       C  
ATOM   1000  CD  GLU A 147     -17.334  -2.519  -3.578  1.00 60.15           C  
ANISOU 1000  CD  GLU A 147     6459   8300   8096   -639   -392    258       C  
ATOM   1001  OE1 GLU A 147     -17.717  -3.230  -2.625  1.00 62.93           O  
ANISOU 1001  OE1 GLU A 147     6782   8647   8481   -691   -311    267       O  
ATOM   1002  OE2 GLU A 147     -17.435  -1.274  -3.581  1.00 58.07           O  
ANISOU 1002  OE2 GLU A 147     6158   8055   7851   -543   -381    275       O  
ATOM   1003  N   VAL A 148     -14.047  -5.494  -5.352  1.00 35.99           N  
ANISOU 1003  N   VAL A 148     3823   5058   4793   -798   -531    116       N  
ATOM   1004  CA  VAL A 148     -12.645  -5.094  -5.447  1.00 34.77           C  
ANISOU 1004  CA  VAL A 148     3787   4870   4553   -732   -514     93       C  
ATOM   1005  C   VAL A 148     -12.088  -5.433  -6.823  1.00 29.15           C  
ANISOU 1005  C   VAL A 148     3144   4155   3776   -756   -602     43       C  
ATOM   1006  O   VAL A 148     -11.348  -4.644  -7.423  1.00 38.26           O  
ANISOU 1006  O   VAL A 148     4346   5327   4864   -699   -622     37       O  
ATOM   1007  CB  VAL A 148     -11.825  -5.756  -4.323  1.00 34.68           C  
ANISOU 1007  CB  VAL A 148     3856   4793   4527   -729   -429     91       C  
ATOM   1008  CG1 VAL A 148     -10.337  -5.497  -4.515  1.00 24.26           C  
ANISOU 1008  CG1 VAL A 148     2647   3442   3127   -671   -424     63       C  
ATOM   1009  CG2 VAL A 148     -12.284  -5.258  -2.962  1.00 34.01           C  
ANISOU 1009  CG2 VAL A 148     3715   4728   4477   -698   -337    138       C  
ATOM   1010  N   ILE A 149     -12.442  -6.608  -7.350  1.00 32.19           N  
ANISOU 1010  N   ILE A 149     3538   4517   4176   -847   -651      2       N  
ATOM   1011  CA  ILE A 149     -11.939  -7.026  -8.655  1.00 37.17           C  
ANISOU 1011  CA  ILE A 149     4242   5147   4735   -876   -728    -62       C  
ATOM   1012  C   ILE A 149     -12.476  -6.118  -9.755  1.00 37.73           C  
ANISOU 1012  C   ILE A 149     4259   5311   4767   -864   -818    -47       C  
ATOM   1013  O   ILE A 149     -11.746  -5.743 -10.681  1.00 42.10           O  
ANISOU 1013  O   ILE A 149     4881   5888   5228   -835   -854    -70       O  
ATOM   1014  CB  ILE A 149     -12.293  -8.502  -8.912  1.00 39.49           C  
ANISOU 1014  CB  ILE A 149     4556   5384   5064   -983   -759   -120       C  
ATOM   1015  CG1 ILE A 149     -11.613  -9.399  -7.876  1.00 39.56           C  
ANISOU 1015  CG1 ILE A 149     4636   5289   5108   -984   -672   -122       C  
ATOM   1016  CG2 ILE A 149     -11.897  -8.915 -10.323  1.00 28.20           C  
ANISOU 1016  CG2 ILE A 149     3200   3964   3552  -1019   -839   -203       C  
ATOM   1017  CD1 ILE A 149     -11.955 -10.865  -8.019  1.00 37.03           C  
ANISOU 1017  CD1 ILE A 149     4342   4887   4843  -1088   -692   -171       C  
ATOM   1018  N   GLU A 150     -13.754  -5.741  -9.671  1.00 34.82           N  
ANISOU 1018  N   GLU A 150     3762   5000   4469   -882   -855      1       N  
ATOM   1019  CA  GLU A 150     -14.340  -4.891 -10.702  1.00 32.47           C  
ANISOU 1019  CA  GLU A 150     3402   4792   4142   -865   -954     32       C  
ATOM   1020  C   GLU A 150     -13.739  -3.490 -10.672  1.00 41.96           C  
ANISOU 1020  C   GLU A 150     4625   6010   5307   -754   -924     85       C  
ATOM   1021  O   GLU A 150     -13.418  -2.924 -11.724  1.00 46.63           O  
ANISOU 1021  O   GLU A 150     5255   6646   5817   -732   -990     94       O  
ATOM   1022  CB  GLU A 150     -15.858  -4.829 -10.534  1.00 29.80           C  
ANISOU 1022  CB  GLU A 150     2904   4511   3908   -903   -998     75       C  
ATOM   1023  N   LYS A 151     -13.583  -2.915  -9.478  1.00 39.39           N  
ANISOU 1023  N   LYS A 151     4280   5649   5037   -688   -825    120       N  
ATOM   1024  CA  LYS A 151     -13.003  -1.580  -9.370  1.00 36.40           C  
ANISOU 1024  CA  LYS A 151     3925   5269   4637   -590   -791    162       C  
ATOM   1025  C   LYS A 151     -11.535  -1.574  -9.783  1.00 32.32           C  
ANISOU 1025  C   LYS A 151     3543   4720   4017   -573   -773    126       C  
ATOM   1026  O   LYS A 151     -11.060  -0.606 -10.387  1.00 29.60           O  
ANISOU 1026  O   LYS A 151     3230   4393   3624   -523   -793    157       O  
ATOM   1027  CB  LYS A 151     -13.159  -1.054  -7.944  1.00 34.77           C  
ANISOU 1027  CB  LYS A 151     3675   5030   4507   -533   -685    186       C  
ATOM   1028  CG  LYS A 151     -14.423  -0.247  -7.711  1.00 35.62           C  
ANISOU 1028  CG  LYS A 151     3643   5180   4711   -492   -693    242       C  
ATOM   1029  CD  LYS A 151     -14.913  -0.395  -6.281  1.00 48.61           C  
ANISOU 1029  CD  LYS A 151     5230   6808   6434   -485   -585    242       C  
ATOM   1030  CE  LYS A 151     -16.144   0.459  -6.029  1.00 43.25           C  
ANISOU 1030  CE  LYS A 151     4403   6170   5859   -430   -577    290       C  
ATOM   1031  NZ  LYS A 151     -15.886   1.897  -6.314  1.00 49.93           N  
ANISOU 1031  NZ  LYS A 151     5257   7004   6710   -327   -585    324       N  
ATOM   1032  N   ALA A 152     -10.800  -2.643  -9.464  1.00 30.96           N  
ANISOU 1032  N   ALA A 152     3448   4497   3819   -612   -732     67       N  
ATOM   1033  CA  ALA A 152      -9.386  -2.692  -9.818  1.00 31.20           C  
ANISOU 1033  CA  ALA A 152     3591   4500   3763   -592   -706     30       C  
ATOM   1034  C   ALA A 152      -9.182  -2.831 -11.320  1.00 35.92           C  
ANISOU 1034  C   ALA A 152     4235   5145   4268   -623   -786      3       C  
ATOM   1035  O   ALA A 152      -8.155  -2.388 -11.847  1.00 31.80           O  
ANISOU 1035  O   ALA A 152     3784   4629   3669   -592   -771     -3       O  
ATOM   1036  CB  ALA A 152      -8.695  -3.836  -9.079  1.00 32.47           C  
ANISOU 1036  CB  ALA A 152     3813   4592   3933   -615   -646    -20       C  
ATOM   1037  N   LYS A 153     -10.137  -3.444 -12.023  1.00 37.08           N  
ANISOU 1037  N   LYS A 153     4342   5332   4415   -691   -869    -17       N  
ATOM   1038  CA  LYS A 153     -10.050  -3.505 -13.478  1.00 26.90           C  
ANISOU 1038  CA  LYS A 153     3097   4105   3020   -724   -954    -43       C  
ATOM   1039  C   LYS A 153     -10.223  -2.128 -14.103  1.00 37.81           C  
ANISOU 1039  C   LYS A 153     4450   5554   4363   -671  -1000     42       C  
ATOM   1040  O   LYS A 153      -9.621  -1.841 -15.145  1.00 44.83           O  
ANISOU 1040  O   LYS A 153     5407   6487   5139   -670  -1030     40       O  
ATOM   1041  CB  LYS A 153     -11.095  -4.474 -14.029  1.00 37.86           C  
ANISOU 1041  CB  LYS A 153     4442   5523   4419   -819  -1043    -88       C  
ATOM   1042  CG  LYS A 153     -10.767  -5.938 -13.800  1.00 38.30           C  
ANISOU 1042  CG  LYS A 153     4559   5503   4489   -884  -1011   -185       C  
ATOM   1043  CD  LYS A 153     -11.991  -6.813 -14.008  1.00 53.15           C  
ANISOU 1043  CD  LYS A 153     6373   7396   6425   -985  -1089   -218       C  
ATOM   1044  CE  LYS A 153     -11.600  -8.240 -14.350  1.00 55.57           C  
ANISOU 1044  CE  LYS A 153     6770   7635   6711  -1061  -1088   -333       C  
ATOM   1045  NZ  LYS A 153     -12.793  -9.088 -14.625  1.00 62.01           N  
ANISOU 1045  NZ  LYS A 153     7521   8458   7581  -1176  -1173   -373       N  
ATOM   1046  N   GLU A 154     -11.033  -1.266 -13.485  1.00 29.76           N  
ANISOU 1046  N   GLU A 154     3331   4540   3436   -625  -1001    120       N  
ATOM   1047  CA  GLU A 154     -11.183   0.096 -13.987  1.00 31.79           C  
ANISOU 1047  CA  GLU A 154     3562   4838   3678   -562  -1039    211       C  
ATOM   1048  C   GLU A 154      -9.913   0.907 -13.764  1.00 29.60           C  
ANISOU 1048  C   GLU A 154     3366   4514   3365   -501   -957    229       C  
ATOM   1049  O   GLU A 154      -9.536   1.725 -14.611  1.00 33.46           O  
ANISOU 1049  O   GLU A 154     3893   5035   3784   -477   -988    282       O  
ATOM   1050  CB  GLU A 154     -12.381   0.772 -13.320  1.00 27.85           C  
ANISOU 1050  CB  GLU A 154     2931   4344   3307   -518  -1050    281       C  
ATOM   1051  N   VAL A 155      -9.242   0.696 -12.630  1.00 30.22           N  
ANISOU 1051  N   VAL A 155     3471   4521   3490   -482   -856    191       N  
ATOM   1052  CA  VAL A 155      -7.977   1.379 -12.379  1.00 28.31           C  
ANISOU 1052  CA  VAL A 155     3300   4238   3218   -437   -783    197       C  
ATOM   1053  C   VAL A 155      -6.919   0.917 -13.373  1.00 32.11           C  
ANISOU 1053  C   VAL A 155     3876   4744   3578   -470   -786    154       C  
ATOM   1054  O   VAL A 155      -6.122   1.722 -13.872  1.00 34.95           O  
ANISOU 1054  O   VAL A 155     4284   5114   3883   -445   -769    190       O  
ATOM   1055  CB  VAL A 155      -7.525   1.149 -10.925  1.00 28.63           C  
ANISOU 1055  CB  VAL A 155     3343   4210   3326   -416   -687    162       C  
ATOM   1056  CG1 VAL A 155      -6.228   1.893 -10.643  1.00 24.36           C  
ANISOU 1056  CG1 VAL A 155     2864   3632   2760   -377   -622    165       C  
ATOM   1057  CG2 VAL A 155      -8.617   1.578  -9.955  1.00 31.90           C  
ANISOU 1057  CG2 VAL A 155     3663   4609   3848   -385   -671    196       C  
ATOM   1058  N   TYR A 156      -6.898  -0.383 -13.680  1.00 32.54           N  
ANISOU 1058  N   TYR A 156     3961   4808   3594   -527   -803     75       N  
ATOM   1059  CA  TYR A 156      -5.934  -0.907 -14.643  1.00 35.05           C  
ANISOU 1059  CA  TYR A 156     4369   5152   3798   -554   -797     17       C  
ATOM   1060  C   TYR A 156      -6.151  -0.310 -16.028  1.00 37.05           C  
ANISOU 1060  C   TYR A 156     4642   5492   3944   -569   -871     62       C  
ATOM   1061  O   TYR A 156      -5.187   0.016 -16.730  1.00 33.89           O  
ANISOU 1061  O   TYR A 156     4309   5120   3449   -563   -842     64       O  
ATOM   1062  CB  TYR A 156      -6.029  -2.433 -14.695  1.00 35.60           C  
ANISOU 1062  CB  TYR A 156     4464   5199   3862   -611   -804    -83       C  
ATOM   1063  CG  TYR A 156      -4.971  -3.093 -15.552  1.00 43.28           C  
ANISOU 1063  CG  TYR A 156     5530   6183   4729   -630   -777   -164       C  
ATOM   1064  CD1 TYR A 156      -3.740  -3.449 -15.017  1.00 38.50           C  
ANISOU 1064  CD1 TYR A 156     4969   5521   4137   -597   -685   -207       C  
ATOM   1065  CD2 TYR A 156      -5.205  -3.365 -16.894  1.00 40.35           C  
ANISOU 1065  CD2 TYR A 156     5199   5887   4243   -678   -843   -201       C  
ATOM   1066  CE1 TYR A 156      -2.770  -4.054 -15.796  1.00 37.11           C  
ANISOU 1066  CE1 TYR A 156     4868   5357   3876   -604   -649   -286       C  
ATOM   1067  CE2 TYR A 156      -4.242  -3.968 -17.681  1.00 41.61           C  
ANISOU 1067  CE2 TYR A 156     5446   6061   4301   -692   -805   -287       C  
ATOM   1068  CZ  TYR A 156      -3.026  -4.310 -17.127  1.00 41.95           C  
ANISOU 1068  CZ  TYR A 156     5525   6042   4374   -651   -703   -330       C  
ATOM   1069  OH  TYR A 156      -2.065  -4.912 -17.906  1.00 44.56           O  
ANISOU 1069  OH  TYR A 156     5931   6386   4613   -655   -655   -419       O  
ATOM   1070  N   LYS A 157      -7.413  -0.156 -16.439  1.00 38.87           N  
ANISOU 1070  N   LYS A 157     4808   5773   4186   -589   -969    106       N  
ATOM   1071  CA  LYS A 157      -7.694   0.395 -17.760  1.00 37.04           C  
ANISOU 1071  CA  LYS A 157     4594   5635   3844   -604  -1056    161       C  
ATOM   1072  C   LYS A 157      -7.380   1.885 -17.817  1.00 38.22           C  
ANISOU 1072  C   LYS A 157     4742   5781   4000   -539  -1038    279       C  
ATOM   1073  O   LYS A 157      -6.866   2.378 -18.828  1.00 34.28           O  
ANISOU 1073  O   LYS A 157     4303   5337   3384   -544  -1054    321       O  
ATOM   1074  CB  LYS A 157      -9.153   0.138 -18.137  1.00 36.02           C  
ANISOU 1074  CB  LYS A 157     4384   5566   3737   -643  -1179    180       C  
ATOM   1075  N   LYS A 158      -7.681   2.619 -16.742  1.00 36.60           N  
ANISOU 1075  N   LYS A 158     4471   5508   3929   -481  -1001    331       N  
ATOM   1076  CA  LYS A 158      -7.374   4.045 -16.716  1.00 35.30           C  
ANISOU 1076  CA  LYS A 158     4308   5314   3789   -421   -978    434       C  
ATOM   1077  C   LYS A 158      -5.870   4.285 -16.733  1.00 38.06           C  
ANISOU 1077  C   LYS A 158     4746   5634   4083   -419   -884    414       C  
ATOM   1078  O   LYS A 158      -5.392   5.226 -17.376  1.00 36.57           O  
ANISOU 1078  O   LYS A 158     4596   5457   3843   -405   -882    494       O  
ATOM   1079  CB  LYS A 158      -8.004   4.697 -15.486  1.00 37.32           C  
ANISOU 1079  CB  LYS A 158     4480   5495   4205   -360   -946    468       C  
ATOM   1080  CG  LYS A 158      -9.512   4.854 -15.559  1.00 38.92           C  
ANISOU 1080  CG  LYS A 158     4575   5732   4479   -343  -1037    522       C  
ATOM   1081  CD  LYS A 158     -10.098   5.092 -14.176  1.00 43.70           C  
ANISOU 1081  CD  LYS A 158     5097   6269   5237   -294   -978    512       C  
ATOM   1082  CE  LYS A 158     -11.326   5.985 -14.236  1.00 43.23           C  
ANISOU 1082  CE  LYS A 158     4930   6219   5275   -233  -1041    607       C  
ATOM   1083  NZ  LYS A 158     -12.399   5.513 -13.317  1.00 50.69           N  
ANISOU 1083  NZ  LYS A 158     5763   7163   6336   -228  -1028    573       N  
ATOM   1084  N   ALA A 159      -5.107   3.442 -16.031  1.00 32.35           N  
ANISOU 1084  N   ALA A 159     4048   4869   3373   -434   -807    316       N  
ATOM   1085  CA  ALA A 159      -3.658   3.605 -16.008  1.00 36.14           C  
ANISOU 1085  CA  ALA A 159     4593   5328   3811   -432   -719    292       C  
ATOM   1086  C   ALA A 159      -3.029   3.248 -17.348  1.00 32.48           C  
ANISOU 1086  C   ALA A 159     4202   4945   3195   -473   -727    274       C  
ATOM   1087  O   ALA A 159      -1.991   3.811 -17.713  1.00 31.89           O  
ANISOU 1087  O   ALA A 159     4171   4876   3068   -472   -669    301       O  
ATOM   1088  CB  ALA A 159      -3.052   2.757 -14.890  1.00 30.09           C  
ANISOU 1088  CB  ALA A 159     3826   4503   3103   -429   -646    200       C  
ATOM   1089  N   GLU A 160      -3.641   2.325 -18.095  1.00 40.42           N  
ANISOU 1089  N   GLU A 160     5220   6014   4126   -516   -793    224       N  
ATOM   1090  CA  GLU A 160      -3.114   1.970 -19.408  1.00 44.46           C  
ANISOU 1090  CA  GLU A 160     5807   6611   4474   -558   -800    194       C  
ATOM   1091  C   GLU A 160      -3.286   3.115 -20.399  1.00 40.08           C  
ANISOU 1091  C   GLU A 160     5271   6124   3834   -557   -850    319       C  
ATOM   1092  O   GLU A 160      -2.384   3.392 -21.200  1.00 44.17           O  
ANISOU 1092  O   GLU A 160     5854   6691   4237   -573   -803    337       O  
ATOM   1093  CB  GLU A 160      -3.798   0.702 -19.922  1.00 37.24           C  
ANISOU 1093  CB  GLU A 160     4904   5742   3502   -611   -867     97       C  
ATOM   1094  CG  GLU A 160      -3.521   0.388 -21.383  1.00 45.80           C  
ANISOU 1094  CG  GLU A 160     6068   6933   4401   -660   -894     64       C  
ATOM   1095  CD  GLU A 160      -2.066   0.050 -21.644  1.00 60.26           C  
ANISOU 1095  CD  GLU A 160     7971   8765   6161   -657   -777     -8       C  
ATOM   1096  OE1 GLU A 160      -1.426  -0.555 -20.759  1.00 62.83           O  
ANISOU 1096  OE1 GLU A 160     8287   9008   6577   -634   -697    -83       O  
ATOM   1097  OE2 GLU A 160      -1.562   0.390 -22.735  1.00 64.79           O  
ANISOU 1097  OE2 GLU A 160     8606   9426   6585   -677   -763     15       O  
ATOM   1098  N   GLU A 161      -4.434   3.795 -20.360  1.00 36.28           N  
ANISOU 1098  N   GLU A 161     4730   5645   3409   -535   -940    415       N  
ATOM   1099  CA  GLU A 161      -4.639   4.946 -21.233  1.00 42.54           C  
ANISOU 1099  CA  GLU A 161     5537   6488   4137   -524   -994    555       C  
ATOM   1100  C   GLU A 161      -3.712   6.095 -20.856  1.00 35.06           C  
ANISOU 1100  C   GLU A 161     4609   5469   3243   -487   -905    634       C  
ATOM   1101  O   GLU A 161      -3.224   6.821 -21.730  1.00 36.46           O  
ANISOU 1101  O   GLU A 161     4840   5689   3324   -498   -898    724       O  
ATOM   1102  CB  GLU A 161      -6.099   5.395 -21.178  1.00 33.80           C  
ANISOU 1102  CB  GLU A 161     4346   5389   3106   -495  -1113    640       C  
ATOM   1103  CG  GLU A 161      -6.999   4.713 -22.195  1.00 50.79           C  
ANISOU 1103  CG  GLU A 161     6495   7659   5144   -547  -1239    625       C  
ATOM   1104  N   LEU A 162      -3.457   6.275 -19.558  1.00 34.25           N  
ANISOU 1104  N   LEU A 162     4465   5260   3289   -450   -836    602       N  
ATOM   1105  CA  LEU A 162      -2.539   7.324 -19.128  1.00 39.59           C  
ANISOU 1105  CA  LEU A 162     5158   5862   4024   -426   -752    658       C  
ATOM   1106  C   LEU A 162      -1.098   6.995 -19.495  1.00 34.23           C  
ANISOU 1106  C   LEU A 162     4542   5213   3252   -465   -658    605       C  
ATOM   1107  O   LEU A 162      -0.318   7.901 -19.810  1.00 34.21           O  
ANISOU 1107  O   LEU A 162     4572   5198   3231   -472   -608    680       O  
ATOM   1108  CB  LEU A 162      -2.670   7.550 -17.623  1.00 37.85           C  
ANISOU 1108  CB  LEU A 162     4879   5531   3972   -382   -710    622       C  
ATOM   1109  CG  LEU A 162      -2.103   8.865 -17.090  1.00 43.76           C  
ANISOU 1109  CG  LEU A 162     5630   6186   4810   -353   -652    691       C  
ATOM   1110  CD1 LEU A 162      -3.003  10.031 -17.466  1.00 46.17           C  
ANISOU 1110  CD1 LEU A 162     5915   6463   5165   -312   -720    826       C  
ATOM   1111  CD2 LEU A 162      -1.934   8.785 -15.588  1.00 38.04           C  
ANISOU 1111  CD2 LEU A 162     4868   5375   4213   -326   -593    612       C  
ATOM   1112  N   TYR A 163      -0.726   5.712 -19.459  1.00 34.99           N  
ANISOU 1112  N   TYR A 163     4652   5342   3299   -490   -629    477       N  
ATOM   1113  CA  TYR A 163       0.630   5.325 -19.835  1.00 36.43           C  
ANISOU 1113  CA  TYR A 163     4883   5558   3400   -517   -534    419       C  
ATOM   1114  C   TYR A 163       0.887   5.584 -21.314  1.00 40.93           C  
ANISOU 1114  C   TYR A 163     5518   6234   3799   -556   -541    476       C  
ATOM   1115  O   TYR A 163       1.962   6.069 -21.687  1.00 41.21           O  
ANISOU 1115  O   TYR A 163     5584   6287   3786   -574   -458    509       O  
ATOM   1116  CB  TYR A 163       0.868   3.853 -19.496  1.00 36.60           C  
ANISOU 1116  CB  TYR A 163     4906   5582   3418   -524   -507    271       C  
ATOM   1117  CG  TYR A 163       2.018   3.224 -20.253  1.00 38.49           C  
ANISOU 1117  CG  TYR A 163     5198   5884   3543   -549   -427    198       C  
ATOM   1118  CD1 TYR A 163       3.334   3.447 -19.867  1.00 40.76           C  
ANISOU 1118  CD1 TYR A 163     5476   6145   3866   -539   -322    184       C  
ATOM   1119  CD2 TYR A 163       1.788   2.403 -21.351  1.00 43.92           C  
ANISOU 1119  CD2 TYR A 163     5939   6659   4089   -583   -455    136       C  
ATOM   1120  CE1 TYR A 163       4.388   2.874 -20.554  1.00 36.42           C  
ANISOU 1120  CE1 TYR A 163     4961   5657   3222   -554   -239    116       C  
ATOM   1121  CE2 TYR A 163       2.835   1.827 -22.045  1.00 39.25           C  
ANISOU 1121  CE2 TYR A 163     5396   6125   3393   -600   -369     58       C  
ATOM   1122  CZ  TYR A 163       4.132   2.065 -21.642  1.00 47.53           C  
ANISOU 1122  CZ  TYR A 163     6425   7147   4487   -581   -257     51       C  
ATOM   1123  OH  TYR A 163       5.178   1.492 -22.329  1.00 52.22           O  
ANISOU 1123  OH  TYR A 163     7053   7802   4986   -590   -162    -28       O  
ATOM   1124  N   LYS A 164      -0.085   5.265 -22.171  1.00 35.39           N  
ANISOU 1124  N   LYS A 164     4837   5611   3000   -576   -639    491       N  
ATOM   1125  CA  LYS A 164       0.086   5.500 -23.601  1.00 40.62           C  
ANISOU 1125  CA  LYS A 164     5569   6390   3476   -616   -656    549       C  
ATOM   1126  C   LYS A 164       0.140   6.991 -23.912  1.00 40.95           C  
ANISOU 1126  C   LYS A 164     5618   6417   3523   -607   -663    727       C  
ATOM   1127  O   LYS A 164       0.899   7.420 -24.789  1.00 41.66           O  
ANISOU 1127  O   LYS A 164     5767   6572   3492   -640   -609    787       O  
ATOM   1128  CB  LYS A 164      -1.043   4.828 -24.382  1.00 43.62           C  
ANISOU 1128  CB  LYS A 164     5963   6860   3750   -644   -778    523       C  
ATOM   1129  CG  LYS A 164      -1.068   3.313 -24.258  1.00 48.87           C  
ANISOU 1129  CG  LYS A 164     6638   7536   4396   -667   -770    344       C  
ATOM   1130  N   GLU A 165      -0.655   7.795 -23.203  1.00 37.37           N  
ANISOU 1130  N   GLU A 165     5108   5876   3217   -561   -721    813       N  
ATOM   1131  CA  GLU A 165      -0.635   9.237 -23.426  1.00 37.08           C  
ANISOU 1131  CA  GLU A 165     5079   5797   3212   -545   -728    982       C  
ATOM   1132  C   GLU A 165       0.676   9.850 -22.950  1.00 42.45           C  
ANISOU 1132  C   GLU A 165     5771   6403   3956   -555   -600    991       C  
ATOM   1133  O   GLU A 165       1.226  10.741 -23.607  1.00 40.10           O  
ANISOU 1133  O   GLU A 165     5517   6117   3604   -581   -565   1109       O  
ATOM   1134  CB  GLU A 165      -1.825   9.890 -22.722  1.00 37.09           C  
ANISOU 1134  CB  GLU A 165     5010   5710   3371   -483   -815   1053       C  
ATOM   1135  CG  GLU A 165      -1.772  11.408 -22.676  1.00 52.25           C  
ANISOU 1135  CG  GLU A 165     6934   7540   5378   -452   -809   1214       C  
ATOM   1136  CD  GLU A 165      -3.086  12.025 -22.237  1.00 50.30           C  
ANISOU 1136  CD  GLU A 165     6619   7226   5268   -381   -905   1291       C  
ATOM   1137  N   ALA A 166       1.195   9.380 -21.813  1.00 37.49           N  
ANISOU 1137  N   ALA A 166     5101   5703   3440   -541   -532    873       N  
ATOM   1138  CA  ALA A 166       2.461   9.901 -21.310  1.00 41.02           C  
ANISOU 1138  CA  ALA A 166     5546   6088   3950   -557   -419    870       C  
ATOM   1139  C   ALA A 166       3.632   9.481 -22.189  1.00 39.64           C  
ANISOU 1139  C   ALA A 166     5418   6012   3633   -611   -330    839       C  
ATOM   1140  O   ALA A 166       4.587  10.249 -22.353  1.00 37.27           O  
ANISOU 1140  O   ALA A 166     5129   5696   3337   -643   -251    904       O  
ATOM   1141  CB  ALA A 166       2.686   9.437 -19.870  1.00 35.92           C  
ANISOU 1141  CB  ALA A 166     4844   5357   3448   -528   -383    752       C  
ATOM   1142  N   GLU A 167       3.579   8.276 -22.761  1.00 40.46           N  
ANISOU 1142  N   GLU A 167     5545   6215   3612   -624   -336    737       N  
ATOM   1143  CA  GLU A 167       4.661   7.824 -23.628  1.00 39.07           C  
ANISOU 1143  CA  GLU A 167     5413   6139   3295   -667   -241    694       C  
ATOM   1144  C   GLU A 167       4.702   8.609 -24.933  1.00 41.50           C  
ANISOU 1144  C   GLU A 167     5785   6534   3449   -710   -244    833       C  
ATOM   1145  O   GLU A 167       5.786   8.837 -25.483  1.00 55.60           O  
ANISOU 1145  O   GLU A 167     7595   8373   5158   -750   -138    856       O  
ATOM   1146  CB  GLU A 167       4.520   6.329 -23.912  1.00 36.63           C  
ANISOU 1146  CB  GLU A 167     5121   5900   2897   -665   -248    539       C  
ATOM   1147  N   LYS A 168       3.541   9.030 -25.441  1.00 42.78           N  
ANISOU 1147  N   LYS A 168     5971   6718   3564   -702   -363    936       N  
ATOM   1148  CA  LYS A 168       3.518   9.814 -26.671  1.00 48.60           C  
ANISOU 1148  CA  LYS A 168     6775   7539   4151   -740   -379   1090       C  
ATOM   1149  C   LYS A 168       4.002  11.238 -26.435  1.00 51.36           C  
ANISOU 1149  C   LYS A 168     7119   7794   4603   -747   -333   1246       C  
ATOM   1150  O   LYS A 168       4.543  11.868 -27.351  1.00 45.19           O  
ANISOU 1150  O   LYS A 168     6392   7073   3706   -795   -284   1364       O  
ATOM   1151  CB  LYS A 168       2.109   9.822 -27.264  1.00 47.44           C  
ANISOU 1151  CB  LYS A 168     6648   7448   3931   -725   -537   1159       C  
ATOM   1152  N   LYS A 169       3.818  11.759 -25.223  1.00 43.74           N  
ANISOU 1152  N   LYS A 169     6092   6679   3850   -705   -344   1247       N  
ATOM   1153  CA  LYS A 169       4.269  13.100 -24.879  1.00 45.91           C  
ANISOU 1153  CA  LYS A 169     6360   6839   4245   -715   -300   1374       C  
ATOM   1154  C   LYS A 169       5.691  13.130 -24.337  1.00 49.12           C  
ANISOU 1154  C   LYS A 169     6738   7209   4716   -755   -163   1305       C  
ATOM   1155  O   LYS A 169       6.234  14.220 -24.127  1.00 48.68           O  
ANISOU 1155  O   LYS A 169     6680   7063   4752   -783   -114   1402       O  
ATOM   1156  CB  LYS A 169       3.319  13.728 -23.852  1.00 37.61           C  
ANISOU 1156  CB  LYS A 169     5260   5641   3390   -649   -381   1404       C  
ATOM   1157  N   GLY A 170       6.305  11.971 -24.107  1.00 45.24           N  
ANISOU 1157  N   GLY A 170     6221   6780   4187   -758   -103   1143       N  
ATOM   1158  CA  GLY A 170       7.648  11.909 -23.573  1.00 44.27           C  
ANISOU 1158  CA  GLY A 170     6055   6636   4131   -789     18   1073       C  
ATOM   1159  C   GLY A 170       7.748  12.003 -22.067  1.00 51.02           C  
ANISOU 1159  C   GLY A 170     6839   7360   5186   -755     14    996       C  
ATOM   1160  O   GLY A 170       8.867  11.998 -21.538  1.00 58.46           O  
ANISOU 1160  O   GLY A 170     7734   8283   6194   -782    101    941       O  
ATOM   1161  N   ASP A 171       6.624  12.088 -21.358  1.00 48.00           N  
ANISOU 1161  N   ASP A 171     6443   6896   4896   -700    -84    990       N  
ATOM   1162  CA  ASP A 171       6.619  12.176 -19.899  1.00 41.48           C  
ANISOU 1162  CA  ASP A 171     5561   5956   4245   -667    -89    914       C  
ATOM   1163  C   ASP A 171       6.878  10.785 -19.334  1.00 36.50           C  
ANISOU 1163  C   ASP A 171     4892   5370   3604   -642    -73    753       C  
ATOM   1164  O   ASP A 171       5.954  10.020 -19.050  1.00 36.07           O  
ANISOU 1164  O   ASP A 171     4834   5323   3550   -599   -140    692       O  
ATOM   1165  CB  ASP A 171       5.298  12.745 -19.398  1.00 42.04           C  
ANISOU 1165  CB  ASP A 171     5629   5933   4410   -613   -186    965       C  
ATOM   1166  CG  ASP A 171       5.408  13.345 -18.009  1.00 49.70           C  
ANISOU 1166  CG  ASP A 171     6557   6769   5557   -594   -175    926       C  
ATOM   1167  OD1 ASP A 171       6.250  12.871 -17.217  1.00 49.12           O  
ANISOU 1167  OD1 ASP A 171     6445   6692   5525   -607   -121    820       O  
ATOM   1168  OD2 ASP A 171       4.651  14.292 -17.710  1.00 54.65           O  
ANISOU 1168  OD2 ASP A 171     7189   7297   6281   -563   -220   1000       O  
ATOM   1169  N   LEU A 172       8.158  10.453 -19.163  1.00 40.33           N  
ANISOU 1169  N   LEU A 172     5346   5885   4092   -671     19    688       N  
ATOM   1170  CA  LEU A 172       8.526   9.138 -18.654  1.00 38.25           C  
ANISOU 1170  CA  LEU A 172     5048   5658   3829   -642     40    546       C  
ATOM   1171  C   LEU A 172       8.303   9.006 -17.153  1.00 38.55           C  
ANISOU 1171  C   LEU A 172     5037   5602   4008   -604      5    478       C  
ATOM   1172  O   LEU A 172       8.204   7.879 -16.654  1.00 35.19           O  
ANISOU 1172  O   LEU A 172     4592   5190   3588   -567     -7    377       O  
ATOM   1173  CB  LEU A 172       9.986   8.832 -18.996  1.00 35.27           C  
ANISOU 1173  CB  LEU A 172     4639   5348   3413   -676    149    505       C  
ATOM   1174  CG  LEU A 172      10.278   8.516 -20.466  1.00 37.37           C  
ANISOU 1174  CG  LEU A 172     4954   5736   3510   -706    204    526       C  
ATOM   1175  CD1 LEU A 172      11.536   7.671 -20.600  1.00 38.65           C  
ANISOU 1175  CD1 LEU A 172     5070   5969   3644   -707    309    428       C  
ATOM   1176  CD2 LEU A 172       9.091   7.823 -21.127  1.00 34.67           C  
ANISOU 1176  CD2 LEU A 172     4674   5442   3057   -680    125    507       C  
ATOM   1177  N   ILE A 173       8.219  10.121 -16.425  1.00 33.26           N  
ANISOU 1177  N   ILE A 173     4352   4835   3448   -612    -10    532       N  
ATOM   1178  CA  ILE A 173       7.916  10.052 -14.999  1.00 29.94           C  
ANISOU 1178  CA  ILE A 173     3896   4335   3144   -577    -43    466       C  
ATOM   1179  C   ILE A 173       6.465   9.636 -14.790  1.00 34.92           C  
ANISOU 1179  C   ILE A 173     4543   4948   3776   -525   -122    456       C  
ATOM   1180  O   ILE A 173       6.163   8.762 -13.969  1.00 30.93           O  
ANISOU 1180  O   ILE A 173     4015   4438   3300   -491   -143    372       O  
ATOM   1181  CB  ILE A 173       8.224  11.398 -14.317  1.00 33.74           C  
ANISOU 1181  CB  ILE A 173     4365   4715   3738   -605    -32    513       C  
ATOM   1182  CG1 ILE A 173       9.734  11.580 -14.154  1.00 34.60           C  
ANISOU 1182  CG1 ILE A 173     4433   4842   3872   -660     41    489       C  
ATOM   1183  CG2 ILE A 173       7.531  11.488 -12.963  1.00 25.14           C  
ANISOU 1183  CG2 ILE A 173     3260   3544   2749   -563    -78    458       C  
ATOM   1184  CD1 ILE A 173      10.210  12.991 -14.412  1.00 27.13           C  
ANISOU 1184  CD1 ILE A 173     3497   3832   2979   -724     72    582       C  
ATOM   1185  N   ALA A 174       5.545  10.252 -15.537  1.00 32.72           N  
ANISOU 1185  N   ALA A 174     4299   4664   3469   -520   -169    550       N  
ATOM   1186  CA  ALA A 174       4.140   9.872 -15.436  1.00 35.10           C  
ANISOU 1186  CA  ALA A 174     4600   4961   3775   -474   -248    547       C  
ATOM   1187  C   ALA A 174       3.896   8.476 -15.993  1.00 32.25           C  
ANISOU 1187  C   ALA A 174     4249   4693   3312   -471   -268    479       C  
ATOM   1188  O   ALA A 174       3.017   7.759 -15.501  1.00 27.45           O  
ANISOU 1188  O   ALA A 174     3622   4079   2729   -442   -315    427       O  
ATOM   1189  CB  ALA A 174       3.263  10.893 -16.160  1.00 32.68           C  
ANISOU 1189  CB  ALA A 174     4318   4632   3467   -464   -301    674       C  
ATOM   1190  N   ALA A 175       4.661   8.071 -17.010  1.00 31.15           N  
ANISOU 1190  N   ALA A 175     4139   4637   3058   -506   -226    473       N  
ATOM   1191  CA  ALA A 175       4.503   6.731 -17.565  1.00 27.21           C  
ANISOU 1191  CA  ALA A 175     3659   4217   2463   -506   -237    390       C  
ATOM   1192  C   ALA A 175       4.932   5.667 -16.564  1.00 32.19           C  
ANISOU 1192  C   ALA A 175     4256   4821   3155   -483   -207    272       C  
ATOM   1193  O   ALA A 175       4.291   4.616 -16.454  1.00 37.11           O  
ANISOU 1193  O   ALA A 175     4881   5453   3766   -467   -246    204       O  
ATOM   1194  CB  ALA A 175       5.298   6.600 -18.863  1.00 26.66           C  
ANISOU 1194  CB  ALA A 175     3632   4244   2253   -545   -183    402       C  
ATOM   1195  N   ALA A 176       6.012   5.923 -15.822  1.00 30.60           N  
ANISOU 1195  N   ALA A 176     4021   4585   3021   -483   -145    251       N  
ATOM   1196  CA  ALA A 176       6.446   4.973 -14.805  1.00 28.34           C  
ANISOU 1196  CA  ALA A 176     3700   4273   2796   -455   -126    156       C  
ATOM   1197  C   ALA A 176       5.464   4.930 -13.641  1.00 29.62           C  
ANISOU 1197  C   ALA A 176     3841   4366   3046   -426   -182    146       C  
ATOM   1198  O   ALA A 176       5.209   3.860 -13.075  1.00 30.61           O  
ANISOU 1198  O   ALA A 176     3958   4480   3191   -403   -196     79       O  
ATOM   1199  CB  ALA A 176       7.849   5.331 -14.315  1.00 27.83           C  
ANISOU 1199  CB  ALA A 176     3594   4200   2779   -466    -57    145       C  
ATOM   1200  N   LEU A 177       4.901   6.083 -13.273  1.00 26.82           N  
ANISOU 1200  N   LEU A 177     3481   3961   2749   -425   -209    214       N  
ATOM   1201  CA  LEU A 177       3.903   6.110 -12.209  1.00 31.95           C  
ANISOU 1201  CA  LEU A 177     4110   4554   3478   -395   -251    204       C  
ATOM   1202  C   LEU A 177       2.618   5.405 -12.628  1.00 33.64           C  
ANISOU 1202  C   LEU A 177     4329   4792   3660   -384   -311    201       C  
ATOM   1203  O   LEU A 177       1.931   4.819 -11.784  1.00 29.70           O  
ANISOU 1203  O   LEU A 177     3808   4268   3210   -364   -332    163       O  
ATOM   1204  CB  LEU A 177       3.612   7.554 -11.800  1.00 26.50           C  
ANISOU 1204  CB  LEU A 177     3412   3797   2859   -391   -256    269       C  
ATOM   1205  CG  LEU A 177       4.721   8.276 -11.032  1.00 28.67           C  
ANISOU 1205  CG  LEU A 177     3673   4027   3192   -409   -208    256       C  
ATOM   1206  CD1 LEU A 177       4.452   9.771 -10.973  1.00 26.24           C  
ANISOU 1206  CD1 LEU A 177     3375   3645   2949   -413   -211    325       C  
ATOM   1207  CD2 LEU A 177       4.870   7.699  -9.632  1.00 26.28           C  
ANISOU 1207  CD2 LEU A 177     3344   3703   2938   -389   -203    177       C  
ATOM   1208  N   ALA A 178       2.278   5.449 -13.919  1.00 29.47           N  
ANISOU 1208  N   ALA A 178     3830   4320   3048   -402   -341    242       N  
ATOM   1209  CA  ALA A 178       1.100   4.731 -14.393  1.00 28.31           C  
ANISOU 1209  CA  ALA A 178     3683   4207   2864   -403   -408    232       C  
ATOM   1210  C   ALA A 178       1.304   3.223 -14.308  1.00 30.82           C  
ANISOU 1210  C   ALA A 178     4011   4544   3154   -412   -397    130       C  
ATOM   1211  O   ALA A 178       0.367   2.482 -13.986  1.00 31.47           O  
ANISOU 1211  O   ALA A 178     4076   4617   3265   -412   -441     98       O  
ATOM   1212  CB  ALA A 178       0.769   5.150 -15.825  1.00 29.01           C  
ANISOU 1212  CB  ALA A 178     3806   4364   2853   -426   -451    301       C  
ATOM   1213  N   LEU A 179       2.521   2.750 -14.591  1.00 23.23           N  
ANISOU 1213  N   LEU A 179     3073   3605   2147   -420   -336     80       N  
ATOM   1214  CA  LEU A 179       2.808   1.326 -14.458  1.00 27.33           C  
ANISOU 1214  CA  LEU A 179     3604   4124   2658   -417   -318    -18       C  
ATOM   1215  C   LEU A 179       2.824   0.891 -12.998  1.00 29.94           C  
ANISOU 1215  C   LEU A 179     3899   4385   3093   -389   -308    -47       C  
ATOM   1216  O   LEU A 179       2.545  -0.276 -12.697  1.00 29.70           O  
ANISOU 1216  O   LEU A 179     3874   4331   3081   -387   -318   -106       O  
ATOM   1217  CB  LEU A 179       4.142   0.992 -15.127  1.00 27.79           C  
ANISOU 1217  CB  LEU A 179     3686   4222   2651   -420   -247    -62       C  
ATOM   1218  CG  LEU A 179       4.193   1.172 -16.646  1.00 34.97           C  
ANISOU 1218  CG  LEU A 179     4643   5216   3429   -453   -245    -49       C  
ATOM   1219  CD1 LEU A 179       5.606   0.963 -17.167  1.00 26.84           C  
ANISOU 1219  CD1 LEU A 179     3623   4227   2346   -451   -151    -91       C  
ATOM   1220  CD2 LEU A 179       3.217   0.227 -17.332  1.00 29.45           C  
ANISOU 1220  CD2 LEU A 179     3980   4544   2664   -474   -306   -103       C  
ATOM   1221  N   ILE A 180       3.149   1.805 -12.082  1.00 28.61           N  
ANISOU 1221  N   ILE A 180     3701   4182   2989   -373   -288     -6       N  
ATOM   1222  CA  ILE A 180       3.091   1.481 -10.661  1.00 31.30           C  
ANISOU 1222  CA  ILE A 180     4014   4470   3410   -350   -283    -27       C  
ATOM   1223  C   ILE A 180       1.650   1.233 -10.232  1.00 29.86           C  
ANISOU 1223  C   ILE A 180     3816   4266   3263   -351   -331    -16       C  
ATOM   1224  O   ILE A 180       1.362   0.285  -9.490  1.00 29.61           O  
ANISOU 1224  O   ILE A 180     3778   4207   3267   -346   -333    -50       O  
ATOM   1225  CB  ILE A 180       3.751   2.598  -9.831  1.00 22.09           C  
ANISOU 1225  CB  ILE A 180     2824   3279   2291   -342   -255      3       C  
ATOM   1226  CG1 ILE A 180       5.271   2.561 -10.001  1.00 23.98           C  
ANISOU 1226  CG1 ILE A 180     3058   3540   2514   -344   -204    -19       C  
ATOM   1227  CG2 ILE A 180       3.378   2.472  -8.361  1.00 21.49           C  
ANISOU 1227  CG2 ILE A 180     2726   3160   2280   -322   -260     -9       C  
ATOM   1228  CD1 ILE A 180       5.984   3.740  -9.374  1.00 25.08           C  
ANISOU 1228  CD1 ILE A 180     3173   3660   2696   -353   -183      8       C  
ATOM   1229  N   ALA A 181       0.720   2.072 -10.697  1.00 29.38           N  
ANISOU 1229  N   ALA A 181     3745   4217   3201   -357   -369     39       N  
ATOM   1230  CA  ALA A 181      -0.685   1.877 -10.360  1.00 33.84           C  
ANISOU 1230  CA  ALA A 181     4277   4772   3807   -357   -414     52       C  
ATOM   1231  C   ALA A 181      -1.229   0.581 -10.948  1.00 29.10           C  
ANISOU 1231  C   ALA A 181     3689   4194   3175   -388   -450      7       C  
ATOM   1232  O   ALA A 181      -2.101  -0.053 -10.343  1.00 31.40           O  
ANISOU 1232  O   ALA A 181     3951   4465   3514   -397   -468     -6       O  
ATOM   1233  CB  ALA A 181      -1.514   3.068 -10.839  1.00 23.67           C  
ANISOU 1233  CB  ALA A 181     2967   3495   2532   -348   -452    126       C  
ATOM   1234  N   GLN A 182      -0.731   0.174 -12.118  1.00 27.77           N  
ANISOU 1234  N   GLN A 182     3563   4066   2922   -410   -457    -22       N  
ATOM   1235  CA  GLN A 182      -1.160  -1.092 -12.703  1.00 27.30           C  
ANISOU 1235  CA  GLN A 182     3525   4019   2828   -444   -489    -84       C  
ATOM   1236  C   GLN A 182      -0.683  -2.274 -11.869  1.00 31.45           C  
ANISOU 1236  C   GLN A 182     4062   4486   3402   -437   -450   -147       C  
ATOM   1237  O   GLN A 182      -1.440  -3.223 -11.637  1.00 37.04           O  
ANISOU 1237  O   GLN A 182     4764   5165   4145   -464   -477   -178       O  
ATOM   1238  CB  GLN A 182      -0.650  -1.208 -14.139  1.00 29.85           C  
ANISOU 1238  CB  GLN A 182     3901   4404   3038   -467   -495   -112       C  
ATOM   1239  CG  GLN A 182      -1.551  -0.555 -15.172  1.00 29.55           C  
ANISOU 1239  CG  GLN A 182     3860   4433   2935   -493   -569    -57       C  
ATOM   1240  CD  GLN A 182      -1.142  -0.887 -16.593  1.00 38.57           C  
ANISOU 1240  CD  GLN A 182     5065   5648   3943   -525   -577    -97       C  
ATOM   1241  OE1 GLN A 182       0.031  -1.133 -16.874  1.00 44.69           O  
ANISOU 1241  OE1 GLN A 182     5880   6429   4670   -516   -507   -142       O  
ATOM   1242  NE2 GLN A 182      -2.113  -0.899 -17.499  1.00 46.38           N  
ANISOU 1242  NE2 GLN A 182     6058   6700   4865   -563   -664    -82       N  
ATOM   1243  N   ALA A 183       0.572  -2.235 -11.412  1.00 26.90           N  
ANISOU 1243  N   ALA A 183     3498   3890   2834   -404   -389   -161       N  
ATOM   1244  CA  ALA A 183       1.098  -3.329 -10.602  1.00 31.51           C  
ANISOU 1244  CA  ALA A 183     4089   4415   3466   -386   -357   -206       C  
ATOM   1245  C   ALA A 183       0.391  -3.409  -9.255  1.00 30.29           C  
ANISOU 1245  C   ALA A 183     3901   4218   3389   -382   -364   -171       C  
ATOM   1246  O   ALA A 183       0.133  -4.507  -8.747  1.00 27.11           O  
ANISOU 1246  O   ALA A 183     3507   3766   3028   -391   -365   -194       O  
ATOM   1247  CB  ALA A 183       2.605  -3.163 -10.410  1.00 25.38           C  
ANISOU 1247  CB  ALA A 183     3318   3641   2686   -347   -299   -218       C  
ATOM   1248  N   LEU A 184       0.071  -2.258  -8.659  1.00 22.11           N  
ANISOU 1248  N   LEU A 184     2830   3196   2374   -370   -364   -115       N  
ATOM   1249  CA  LEU A 184      -0.638  -2.261  -7.384  1.00 25.75           C  
ANISOU 1249  CA  LEU A 184     3259   3629   2896   -366   -359    -86       C  
ATOM   1250  C   LEU A 184      -2.073  -2.747  -7.549  1.00 34.10           C  
ANISOU 1250  C   LEU A 184     4291   4686   3980   -404   -398    -80       C  
ATOM   1251  O   LEU A 184      -2.612  -3.420  -6.662  1.00 30.35           O  
ANISOU 1251  O   LEU A 184     3801   4180   3551   -417   -388    -74       O  
ATOM   1252  CB  LEU A 184      -0.612  -0.863  -6.767  1.00 26.49           C  
ANISOU 1252  CB  LEU A 184     3326   3734   3004   -342   -343    -45       C  
ATOM   1253  CG  LEU A 184       0.739  -0.373  -6.243  1.00 27.13           C  
ANISOU 1253  CG  LEU A 184     3420   3812   3077   -315   -306    -50       C  
ATOM   1254  CD1 LEU A 184       0.734   1.139  -6.100  1.00 29.20           C  
ANISOU 1254  CD1 LEU A 184     3666   4080   3349   -305   -298    -19       C  
ATOM   1255  CD2 LEU A 184       1.076  -1.042  -4.918  1.00 33.10           C  
ANISOU 1255  CD2 LEU A 184     4178   4543   3857   -302   -285    -58       C  
ATOM   1256  N   ALA A 185      -2.705  -2.423  -8.681  1.00 23.68           N  
ANISOU 1256  N   ALA A 185     2962   3406   2629   -427   -445    -75       N  
ATOM   1257  CA  ALA A 185      -4.066  -2.889  -8.924  1.00 30.25           C  
ANISOU 1257  CA  ALA A 185     3756   4248   3489   -470   -494    -72       C  
ATOM   1258  C   ALA A 185      -4.106  -4.402  -9.094  1.00 30.65           C  
ANISOU 1258  C   ALA A 185     3840   4260   3546   -513   -504   -130       C  
ATOM   1259  O   ALA A 185      -5.061  -5.056  -8.658  1.00 25.39           O  
ANISOU 1259  O   ALA A 185     3140   3572   2936   -553   -518   -126       O  
ATOM   1260  CB  ALA A 185      -4.648  -2.193 -10.154  1.00 22.40           C  
ANISOU 1260  CB  ALA A 185     2746   3315   2450   -483   -556    -49       C  
ATOM   1261  N   LEU A 186      -3.080  -4.975  -9.728  1.00 29.53           N  
ANISOU 1261  N   LEU A 186     3761   4105   3356   -508   -490   -185       N  
ATOM   1262  CA  LEU A 186      -3.019  -6.425  -9.874  1.00 34.57           C  
ANISOU 1262  CA  LEU A 186     4438   4685   4011   -541   -492   -250       C  
ATOM   1263  C   LEU A 186      -2.788  -7.112  -8.535  1.00 29.60           C  
ANISOU 1263  C   LEU A 186     3809   3981   3455   -525   -448   -231       C  
ATOM   1264  O   LEU A 186      -3.242  -8.244  -8.335  1.00 32.81           O  
ANISOU 1264  O   LEU A 186     4229   4327   3911   -565   -455   -254       O  
ATOM   1265  CB  LEU A 186      -1.922  -6.808 -10.868  1.00 27.95           C  
ANISOU 1265  CB  LEU A 186     3665   3850   3106   -526   -475   -320       C  
ATOM   1266  CG  LEU A 186      -2.143  -6.377 -12.320  1.00 34.19           C  
ANISOU 1266  CG  LEU A 186     4472   4717   3800   -555   -519   -347       C  
ATOM   1267  CD1 LEU A 186      -0.867  -6.540 -13.131  1.00 28.03           C  
ANISOU 1267  CD1 LEU A 186     3751   3953   2946   -527   -474   -407       C  
ATOM   1268  CD2 LEU A 186      -3.288  -7.156 -12.953  1.00 25.86           C  
ANISOU 1268  CD2 LEU A 186     3420   3665   2743   -629   -588   -392       C  
ATOM   1269  N   ILE A 187      -2.091  -6.448  -7.610  1.00 24.86           N  
ANISOU 1269  N   ILE A 187     3198   3385   2861   -472   -405   -188       N  
ATOM   1270  CA  ILE A 187      -1.905  -7.008  -6.274  1.00 30.40           C  
ANISOU 1270  CA  ILE A 187     3901   4033   3616   -456   -371   -156       C  
ATOM   1271  C   ILE A 187      -3.236  -7.069  -5.533  1.00 33.57           C  
ANISOU 1271  C   ILE A 187     4257   4433   4066   -498   -376   -110       C  
ATOM   1272  O   ILE A 187      -3.512  -8.028  -4.801  1.00 36.63           O  
ANISOU 1272  O   ILE A 187     4654   4764   4501   -521   -361    -93       O  
ATOM   1273  CB  ILE A 187      -0.852  -6.194  -5.500  1.00 27.65           C  
ANISOU 1273  CB  ILE A 187     3551   3707   3250   -397   -335   -126       C  
ATOM   1274  CG1 ILE A 187       0.540  -6.427  -6.092  1.00 28.19           C  
ANISOU 1274  CG1 ILE A 187     3653   3769   3290   -358   -320   -169       C  
ATOM   1275  CG2 ILE A 187      -0.865  -6.553  -4.020  1.00 25.23           C  
ANISOU 1275  CG2 ILE A 187     3240   3370   2977   -386   -309    -79       C  
ATOM   1276  CD1 ILE A 187       1.573  -5.411  -5.652  1.00 20.59           C  
ANISOU 1276  CD1 ILE A 187     2673   2845   2303   -314   -297   -148       C  
ATOM   1277  N   ALA A 188      -4.086  -6.056  -5.718  1.00 34.72           N  
ANISOU 1277  N   ALA A 188     4349   4638   4206   -506   -394    -85       N  
ATOM   1278  CA  ALA A 188      -5.403  -6.071  -5.090  1.00 33.26           C  
ANISOU 1278  CA  ALA A 188     4102   4462   4072   -543   -392    -46       C  
ATOM   1279  C   ALA A 188      -6.266  -7.198  -5.643  1.00 34.21           C  
ANISOU 1279  C   ALA A 188     4214   4552   4232   -618   -430    -71       C  
ATOM   1280  O   ALA A 188      -7.002  -7.850  -4.893  1.00 41.79           O  
ANISOU 1280  O   ALA A 188     5147   5483   5249   -660   -411    -42       O  
ATOM   1281  CB  ALA A 188      -6.095  -4.722  -5.284  1.00 22.06           C  
ANISOU 1281  CB  ALA A 188     2621   3110   2652   -523   -405    -17       C  
ATOM   1282  N   ILE A 189      -6.192  -7.440  -6.954  1.00 32.71           N  
ANISOU 1282  N   ILE A 189     4050   4372   4008   -642   -484   -126       N  
ATOM   1283  CA  ILE A 189      -6.958  -8.529  -7.553  1.00 31.90           C  
ANISOU 1283  CA  ILE A 189     3946   4238   3937   -723   -529   -168       C  
ATOM   1284  C   ILE A 189      -6.436  -9.877  -7.074  1.00 38.81           C  
ANISOU 1284  C   ILE A 189     4885   5008   4854   -740   -497   -193       C  
ATOM   1285  O   ILE A 189      -7.217 -10.788  -6.770  1.00 38.30           O  
ANISOU 1285  O   ILE A 189     4805   4890   4856   -809   -502   -188       O  
ATOM   1286  CB  ILE A 189      -6.923  -8.423  -9.089  1.00 27.68           C  
ANISOU 1286  CB  ILE A 189     3436   3748   3333   -744   -596   -230       C  
ATOM   1287  CG1 ILE A 189      -7.704  -7.199  -9.560  1.00 33.35           C  
ANISOU 1287  CG1 ILE A 189     4081   4564   4027   -737   -643   -186       C  
ATOM   1288  CG2 ILE A 189      -7.488  -9.680  -9.725  1.00 28.73           C  
ANISOU 1288  CG2 ILE A 189     3590   3836   3491   -832   -643   -298       C  
ATOM   1289  CD1 ILE A 189      -7.442  -6.826 -11.003  1.00 36.93           C  
ANISOU 1289  CD1 ILE A 189     4568   5078   4384   -740   -702   -224       C  
ATOM   1290  N   ALA A 190      -5.111 -10.027  -6.994  1.00 32.45           N  
ANISOU 1290  N   ALA A 190     4145   4166   4018   -678   -462   -214       N  
ATOM   1291  CA  ALA A 190      -4.533 -11.297  -6.565  1.00 37.53           C  
ANISOU 1291  CA  ALA A 190     4849   4701   4710   -677   -434   -231       C  
ATOM   1292  C   ALA A 190      -4.976 -11.656  -5.153  1.00 38.50           C  
ANISOU 1292  C   ALA A 190     4948   4782   4896   -692   -396   -147       C  
ATOM   1293  O   ALA A 190      -5.331 -12.808  -4.881  1.00 31.49           O  
ANISOU 1293  O   ALA A 190     4085   3805   4076   -743   -393   -144       O  
ATOM   1294  CB  ALA A 190      -3.008 -11.238  -6.653  1.00 29.89           C  
ANISOU 1294  CB  ALA A 190     3934   3718   3705   -593   -402   -256       C  
ATOM   1295  N   LEU A 191      -4.968 -10.681  -4.241  1.00 31.55           N  
ANISOU 1295  N   LEU A 191     4028   3966   3992   -651   -365    -81       N  
ATOM   1296  CA  LEU A 191      -5.420 -10.941  -2.879  1.00 33.77           C  
ANISOU 1296  CA  LEU A 191     4290   4229   4312   -666   -322      0       C  
ATOM   1297  C   LEU A 191      -6.898 -11.312  -2.849  1.00 34.67           C  
ANISOU 1297  C   LEU A 191     4345   4343   4485   -757   -330     19       C  
ATOM   1298  O   LEU A 191      -7.309 -12.198  -2.090  1.00 36.31           O  
ANISOU 1298  O   LEU A 191     4560   4490   4747   -804   -302     67       O  
ATOM   1299  CB  LEU A 191      -5.157  -9.721  -1.995  1.00 32.34           C  
ANISOU 1299  CB  LEU A 191     4080   4127   4081   -608   -287     46       C  
ATOM   1300  CG  LEU A 191      -3.695  -9.375  -1.701  1.00 36.94           C  
ANISOU 1300  CG  LEU A 191     4709   4713   4614   -528   -275     43       C  
ATOM   1301  CD1 LEU A 191      -3.577  -7.948  -1.187  1.00 24.57           C  
ANISOU 1301  CD1 LEU A 191     3108   3231   2998   -486   -256     60       C  
ATOM   1302  CD2 LEU A 191      -3.098 -10.355  -0.704  1.00 29.99           C  
ANISOU 1302  CD2 LEU A 191     3876   3766   3753   -513   -252     93       C  
ATOM   1303  N   ALA A 192      -7.713 -10.650  -3.674  1.00 37.09           N  
ANISOU 1303  N   ALA A 192     4589   4718   4784   -785   -371    -10       N  
ATOM   1304  CA  ALA A 192      -9.142 -10.947  -3.695  1.00 28.75           C  
ANISOU 1304  CA  ALA A 192     3455   3676   3792   -873   -386      7       C  
ATOM   1305  C   ALA A 192      -9.424 -12.285  -4.368  1.00 34.85           C  
ANISOU 1305  C   ALA A 192     4262   4360   4618   -959   -427    -43       C  
ATOM   1306  O   ALA A 192     -10.326 -13.019  -3.947  1.00 37.72           O  
ANISOU 1306  O   ALA A 192     4589   4686   5057  -1043   -416    -11       O  
ATOM   1307  CB  ALA A 192      -9.901  -9.821  -4.397  1.00 29.91           C  
ANISOU 1307  CB  ALA A 192     3518   3925   3920   -867   -429     -3       C  
ATOM   1308  N   ALA A 193      -8.664 -12.621  -5.413  1.00 32.22           N  
ANISOU 1308  N   ALA A 193     4001   3993   4250   -945   -469   -126       N  
ATOM   1309  CA  ALA A 193      -8.883 -13.887  -6.105  1.00 30.12           C  
ANISOU 1309  CA  ALA A 193     3779   3633   4033  -1027   -507   -194       C  
ATOM   1310  C   ALA A 193      -8.437 -15.075  -5.262  1.00 36.34           C  
ANISOU 1310  C   ALA A 193     4633   4285   4890  -1035   -458   -164       C  
ATOM   1311  O   ALA A 193      -8.993 -16.171  -5.398  1.00 34.94           O  
ANISOU 1311  O   ALA A 193     4471   4013   4790  -1126   -473   -187       O  
ATOM   1312  CB  ALA A 193      -8.159 -13.886  -7.450  1.00 32.05           C  
ANISOU 1312  CB  ALA A 193     4087   3884   4208  -1002   -554   -301       C  
ATOM   1313  N   ILE A 194      -7.438 -14.883  -4.397  1.00 33.95           N  
ANISOU 1313  N   ILE A 194     4370   3966   4562   -945   -404   -110       N  
ATOM   1314  CA  ILE A 194      -6.998 -15.966  -3.521  1.00 36.99           C  
ANISOU 1314  CA  ILE A 194     4816   4227   5010   -942   -362    -58       C  
ATOM   1315  C   ILE A 194      -8.092 -16.322  -2.523  1.00 35.04           C  
ANISOU 1315  C   ILE A 194     4520   3967   4828  -1023   -329     36       C  
ATOM   1316  O   ILE A 194      -8.385 -17.502  -2.296  1.00 39.97           O  
ANISOU 1316  O   ILE A 194     5179   4471   5538  -1092   -321     56       O  
ATOM   1317  CB  ILE A 194      -5.686 -15.582  -2.812  1.00 38.66           C  
ANISOU 1317  CB  ILE A 194     5069   4449   5172   -825   -325    -14       C  
ATOM   1318  CG1 ILE A 194      -4.515 -15.621  -3.794  1.00 38.72           C  
ANISOU 1318  CG1 ILE A 194     5133   4435   5145   -755   -346   -108       C  
ATOM   1319  CG2 ILE A 194      -5.420 -16.512  -1.636  1.00 28.82           C  
ANISOU 1319  CG2 ILE A 194     3867   3101   3981   -820   -285     79       C  
ATOM   1320  CD1 ILE A 194      -3.223 -15.075  -3.223  1.00 38.70           C  
ANISOU 1320  CD1 ILE A 194     5146   4465   5091   -643   -319    -73       C  
ATOM   1321  N   ALA A 195      -8.717 -15.309  -1.916  1.00 32.82           N  
ANISOU 1321  N   ALA A 195     4156   3804   4510  -1018   -303     95       N  
ATOM   1322  CA  ALA A 195      -9.779 -15.568  -0.951  1.00 40.31           C  
ANISOU 1322  CA  ALA A 195     5046   4760   5511  -1094   -256    185       C  
ATOM   1323  C   ALA A 195     -11.007 -16.179  -1.613  1.00 36.40           C  
ANISOU 1323  C   ALA A 195     4493   4238   5101  -1221   -294    151       C  
ATOM   1324  O   ALA A 195     -11.738 -16.944  -0.974  1.00 40.18           O  
ANISOU 1324  O   ALA A 195     4949   4662   5655  -1309   -258    215       O  
ATOM   1325  CB  ALA A 195     -10.156 -14.277  -0.224  1.00 35.37           C  
ANISOU 1325  CB  ALA A 195     4342   4271   4825  -1050   -213    236       C  
ATOM   1326  N   LEU A 196     -11.249 -15.860  -2.883  1.00 41.73           N  
ANISOU 1326  N   LEU A 196     5141   4955   5762  -1238   -368     54       N  
ATOM   1327  CA  LEU A 196     -12.382 -16.407  -3.616  1.00 42.84           C  
ANISOU 1327  CA  LEU A 196     5222   5082   5975  -1364   -423      8       C  
ATOM   1328  C   LEU A 196     -12.074 -17.742  -4.281  1.00 46.52           C  
ANISOU 1328  C   LEU A 196     5782   5398   6498  -1428   -461    -69       C  
ATOM   1329  O   LEU A 196     -13.006 -18.438  -4.697  1.00 42.13           O  
ANISOU 1329  O   LEU A 196     5188   4801   6020  -1553   -500   -102       O  
ATOM   1330  CB  LEU A 196     -12.856 -15.410  -4.679  1.00 40.58           C  
ANISOU 1330  CB  LEU A 196     4860   4924   5636  -1356   -497    -54       C  
ATOM   1331  CG  LEU A 196     -13.596 -14.168  -4.178  1.00 50.46           C  
ANISOU 1331  CG  LEU A 196     5988   6313   6870  -1321   -471     14       C  
ATOM   1332  CD1 LEU A 196     -13.806 -13.173  -5.310  1.00 40.12           C  
ANISOU 1332  CD1 LEU A 196     4628   5112   5503  -1289   -553    -40       C  
ATOM   1333  CD2 LEU A 196     -14.924 -14.552  -3.544  1.00 43.60           C  
ANISOU 1333  CD2 LEU A 196     5009   5458   6100  -1425   -441     77       C  
ATOM   1334  N   GLY A 197     -10.803 -18.113  -4.391  1.00 37.55           N  
ANISOU 1334  N   GLY A 197     4760   4176   5332  -1347   -449   -104       N  
ATOM   1335  CA  GLY A 197     -10.438 -19.358  -5.045  1.00 36.82           C  
ANISOU 1335  CA  GLY A 197     4763   3929   5298  -1391   -476   -191       C  
ATOM   1336  C   GLY A 197     -10.618 -19.331  -6.547  1.00 46.32           C  
ANISOU 1336  C   GLY A 197     5973   5163   6462  -1433   -560   -335       C  
ATOM   1337  O   GLY A 197     -11.034 -20.336  -7.136  1.00 48.50           O  
ANISOU 1337  O   GLY A 197     6283   5338   6808  -1535   -599   -414       O  
ATOM   1338  N   ASP A 198     -10.312 -18.202  -7.184  1.00 43.36           N  
ANISOU 1338  N   ASP A 198     5573   4927   5977  -1361   -589   -369       N  
ATOM   1339  CA  ASP A 198     -10.462 -18.039  -8.628  1.00 41.38           C  
ANISOU 1339  CA  ASP A 198     5330   4733   5660  -1394   -671   -493       C  
ATOM   1340  C   ASP A 198      -9.109 -18.318  -9.274  1.00 41.90           C  
ANISOU 1340  C   ASP A 198     5513   4740   5666  -1309   -656   -587       C  
ATOM   1341  O   ASP A 198      -8.229 -17.454  -9.297  1.00 47.55           O  
ANISOU 1341  O   ASP A 198     6240   5530   6296  -1197   -629   -570       O  
ATOM   1342  CB  ASP A 198     -10.969 -16.640  -8.962  1.00 44.42           C  
ANISOU 1342  CB  ASP A 198     5616   5300   5960  -1368   -712   -461       C  
ATOM   1343  CG  ASP A 198     -11.464 -16.520 -10.393  1.00 69.38           C  
ANISOU 1343  CG  ASP A 198     8766   8537   9059  -1431   -814   -565       C  
ATOM   1344  OD1 ASP A 198     -11.080 -17.355 -11.240  1.00 64.03           O  
ANISOU 1344  OD1 ASP A 198     8179   7784   8364  -1468   -843   -684       O  
ATOM   1345  OD2 ASP A 198     -12.236 -15.579 -10.674  1.00 67.76           O  
ANISOU 1345  OD2 ASP A 198     8461   8467   8818  -1441   -866   -528       O  
ATOM   1346  N   GLU A 199      -8.948 -19.532  -9.805  1.00 39.33           N  
ANISOU 1346  N   GLU A 199     5273   4277   5393  -1363   -668   -691       N  
ATOM   1347  CA  GLU A 199      -7.671 -19.913 -10.402  1.00 41.88           C  
ANISOU 1347  CA  GLU A 199     5705   4531   5675  -1278   -640   -789       C  
ATOM   1348  C   GLU A 199      -7.432 -19.184 -11.719  1.00 47.41           C  
ANISOU 1348  C   GLU A 199     6415   5364   6233  -1258   -687   -890       C  
ATOM   1349  O   GLU A 199      -6.302 -18.773 -12.010  1.00 48.88           O  
ANISOU 1349  O   GLU A 199     6646   5582   6344  -1150   -646   -917       O  
ATOM   1350  CB  GLU A 199      -7.620 -21.426 -10.608  1.00 35.79           C  
ANISOU 1350  CB  GLU A 199     5026   3564   5011  -1340   -635   -881       C  
ATOM   1351  N   GLU A 200      -8.480 -19.014 -12.529  1.00 43.50           N  
ANISOU 1351  N   GLU A 200     5877   4953   5700  -1364   -774   -941       N  
ATOM   1352  CA  GLU A 200      -8.313 -18.374 -13.831  1.00 44.78           C  
ANISOU 1352  CA  GLU A 200     6056   5245   5713  -1355   -827  -1031       C  
ATOM   1353  C   GLU A 200      -7.923 -16.908 -13.685  1.00 45.52           C  
ANISOU 1353  C   GLU A 200     6094   5490   5712  -1254   -809   -933       C  
ATOM   1354  O   GLU A 200      -7.050 -16.419 -14.412  1.00 46.89           O  
ANISOU 1354  O   GLU A 200     6316   5727   5773  -1184   -793   -981       O  
ATOM   1355  CB  GLU A 200      -9.595 -18.510 -14.652  1.00 49.14           C  
ANISOU 1355  CB  GLU A 200     6562   5861   6246  -1495   -939  -1091       C  
ATOM   1356  CG  GLU A 200      -9.575 -17.740 -15.963  1.00 50.07           C  
ANISOU 1356  CG  GLU A 200     6689   6140   6195  -1493  -1009  -1157       C  
ATOM   1357  CD  GLU A 200      -8.533 -18.265 -16.933  1.00 53.97           C  
ANISOU 1357  CD  GLU A 200     7315   6593   6597  -1459   -980  -1309       C  
ATOM   1358  OE1 GLU A 200      -8.315 -19.494 -16.969  1.00 56.86           O  
ANISOU 1358  OE1 GLU A 200     7763   6803   7039  -1497   -954  -1415       O  
ATOM   1359  OE2 GLU A 200      -7.931 -17.448 -17.661  1.00 53.48           O  
ANISOU 1359  OE2 GLU A 200     7276   6652   6390  -1394   -976  -1322       O  
ATOM   1360  N   THR A 201      -8.560 -16.191 -12.757  1.00 44.58           N  
ANISOU 1360  N   THR A 201     5873   5426   5639  -1248   -806   -799       N  
ATOM   1361  CA  THR A 201      -8.196 -14.796 -12.525  1.00 42.45           C  
ANISOU 1361  CA  THR A 201     5555   5278   5297  -1153   -785   -709       C  
ATOM   1362  C   THR A 201      -6.757 -14.680 -12.035  1.00 41.02           C  
ANISOU 1362  C   THR A 201     5435   5050   5102  -1035   -695   -693       C  
ATOM   1363  O   THR A 201      -6.032 -13.758 -12.427  1.00 37.50           O  
ANISOU 1363  O   THR A 201     4996   4690   4562   -960   -680   -684       O  
ATOM   1364  CB  THR A 201      -9.162 -14.158 -11.526  1.00 42.10           C  
ANISOU 1364  CB  THR A 201     5395   5282   5320  -1167   -786   -582       C  
ATOM   1365  OG1 THR A 201     -10.495 -14.212 -12.050  1.00 53.94           O  
ANISOU 1365  OG1 THR A 201     6818   6839   6837  -1273   -875   -595       O  
ATOM   1366  CG2 THR A 201      -8.791 -12.708 -11.269  1.00 34.08           C  
ANISOU 1366  CG2 THR A 201     4335   4373   4239  -1069   -762   -499       C  
ATOM   1367  N   LEU A 202      -6.322 -15.615 -11.186  1.00 37.77           N  
ANISOU 1367  N   LEU A 202     5063   4502   4785  -1018   -638   -682       N  
ATOM   1368  CA  LEU A 202      -4.935 -15.610 -10.735  1.00 42.37           C  
ANISOU 1368  CA  LEU A 202     5696   5040   5364   -905   -563   -668       C  
ATOM   1369  C   LEU A 202      -3.974 -15.878 -11.886  1.00 41.42           C  
ANISOU 1369  C   LEU A 202     5655   4914   5170   -867   -551   -792       C  
ATOM   1370  O   LEU A 202      -2.866 -15.328 -11.908  1.00 34.70           O  
ANISOU 1370  O   LEU A 202     4815   4102   4266   -772   -503   -783       O  
ATOM   1371  CB  LEU A 202      -4.737 -16.642  -9.625  1.00 30.99           C  
ANISOU 1371  CB  LEU A 202     4282   3450   4044   -898   -516   -623       C  
ATOM   1372  CG  LEU A 202      -5.322 -16.275  -8.260  1.00 33.35           C  
ANISOU 1372  CG  LEU A 202     4512   3765   4396   -905   -496   -483       C  
ATOM   1373  CD1 LEU A 202      -5.490 -17.514  -7.393  1.00 31.38           C  
ANISOU 1373  CD1 LEU A 202     4295   3362   4265   -941   -469   -443       C  
ATOM   1374  CD2 LEU A 202      -4.455 -15.237  -7.563  1.00 34.66           C  
ANISOU 1374  CD2 LEU A 202     4654   4006   4508   -798   -454   -406       C  
ATOM   1375  N   LYS A 203      -4.376 -16.715 -12.845  1.00 39.43           N  
ANISOU 1375  N   LYS A 203     5454   4616   4910   -944   -591   -913       N  
ATOM   1376  CA  LYS A 203      -3.540 -16.950 -14.018  1.00 35.75           C  
ANISOU 1376  CA  LYS A 203     5067   4160   4356   -913   -574  -1045       C  
ATOM   1377  C   LYS A 203      -3.455 -15.704 -14.890  1.00 40.53           C  
ANISOU 1377  C   LYS A 203     5648   4942   4810   -897   -600  -1040       C  
ATOM   1378  O   LYS A 203      -2.409 -15.429 -15.489  1.00 46.44           O  
ANISOU 1378  O   LYS A 203     6436   5732   5475   -828   -551  -1089       O  
ATOM   1379  CB  LYS A 203      -4.084 -18.131 -14.822  1.00 39.07           C  
ANISOU 1379  CB  LYS A 203     5556   4492   4799  -1011   -615  -1187       C  
ATOM   1380  CG  LYS A 203      -3.794 -19.492 -14.211  1.00 51.75           C  
ANISOU 1380  CG  LYS A 203     7219   5893   6551  -1006   -570  -1221       C  
ATOM   1381  CD  LYS A 203      -4.709 -20.559 -14.792  1.00 45.92           C  
ANISOU 1381  CD  LYS A 203     6526   5060   5860  -1137   -628  -1337       C  
ATOM   1382  CE  LYS A 203      -4.062 -21.933 -14.744  1.00 47.96           C  
ANISOU 1382  CE  LYS A 203     6884   5110   6229  -1112   -572  -1435       C  
ATOM   1383  NZ  LYS A 203      -4.816 -22.928 -15.557  1.00 49.43           N  
ANISOU 1383  NZ  LYS A 203     7132   5208   6440  -1243   -628  -1587       N  
ATOM   1384  N   GLU A 204      -4.544 -14.936 -14.969  1.00 43.04           N  
ANISOU 1384  N   GLU A 204     5895   5364   5096   -959   -674   -974       N  
ATOM   1385  CA  GLU A 204      -4.536 -13.716 -15.769  1.00 45.00           C  
ANISOU 1385  CA  GLU A 204     6119   5771   5207   -943   -707   -949       C  
ATOM   1386  C   GLU A 204      -3.716 -12.616 -15.108  1.00 41.13           C  
ANISOU 1386  C   GLU A 204     5592   5330   4708   -841   -645   -841       C  
ATOM   1387  O   GLU A 204      -3.134 -11.776 -15.805  1.00 40.83           O  
ANISOU 1387  O   GLU A 204     5565   5389   4560   -802   -633   -838       O  
ATOM   1388  CB  GLU A 204      -5.968 -13.242 -16.018  1.00 46.17           C  
ANISOU 1388  CB  GLU A 204     6193   6007   5342  -1030   -811   -902       C  
ATOM   1389  CG  GLU A 204      -6.600 -13.826 -17.272  1.00 57.71           C  
ANISOU 1389  CG  GLU A 204     7696   7505   6727  -1130   -897  -1022       C  
ATOM   1390  CD  GLU A 204      -8.110 -13.694 -17.281  1.00 68.79           C  
ANISOU 1390  CD  GLU A 204     9009   8961   8166  -1228  -1004   -978       C  
ATOM   1391  OE1 GLU A 204      -8.609 -12.550 -17.238  1.00 74.73           O  
ANISOU 1391  OE1 GLU A 204     9679   9827   8888  -1207  -1046   -871       O  
ATOM   1392  OE2 GLU A 204      -8.797 -14.735 -17.336  1.00 65.17           O  
ANISOU 1392  OE2 GLU A 204     8557   8429   7775  -1326  -1048  -1051       O  
ATOM   1393  N   VAL A 205      -3.667 -12.596 -13.775  1.00 34.93           N  
ANISOU 1393  N   VAL A 205     4762   4480   4029   -804   -606   -752       N  
ATOM   1394  CA  VAL A 205      -2.831 -11.626 -13.076  1.00 34.98           C  
ANISOU 1394  CA  VAL A 205     4738   4523   4030   -713   -550   -664       C  
ATOM   1395  C   VAL A 205      -1.358 -11.879 -13.373  1.00 37.33           C  
ANISOU 1395  C   VAL A 205     5094   4795   4296   -638   -478   -723       C  
ATOM   1396  O   VAL A 205      -0.577 -10.939 -13.558  1.00 39.12           O  
ANISOU 1396  O   VAL A 205     5308   5097   4459   -584   -445   -691       O  
ATOM   1397  CB  VAL A 205      -3.122 -11.667 -11.564  1.00 41.19           C  
ANISOU 1397  CB  VAL A 205     5474   5249   4925   -698   -527   -568       C  
ATOM   1398  CG1 VAL A 205      -2.054 -10.908 -10.786  1.00 27.64           C  
ANISOU 1398  CG1 VAL A 205     3744   3551   3207   -606   -467   -502       C  
ATOM   1399  CG2 VAL A 205      -4.500 -11.101 -11.274  1.00 33.64           C  
ANISOU 1399  CG2 VAL A 205     4441   4348   3991   -756   -581   -499       C  
ATOM   1400  N   LYS A 206      -0.961 -13.152 -13.440  1.00 36.24           N  
ANISOU 1400  N   LYS A 206     5014   4546   4211   -635   -450   -809       N  
ATOM   1401  CA  LYS A 206       0.442 -13.489 -13.666  1.00 40.36           C  
ANISOU 1401  CA  LYS A 206     5577   5034   4722   -553   -374   -868       C  
ATOM   1402  C   LYS A 206       0.921 -13.000 -15.029  1.00 42.22           C  
ANISOU 1402  C   LYS A 206     5845   5375   4820   -550   -360   -943       C  
ATOM   1403  O   LYS A 206       1.994 -12.395 -15.140  1.00 44.50           O  
ANISOU 1403  O   LYS A 206     6122   5718   5067   -481   -301   -927       O  
ATOM   1404  CB  LYS A 206       0.640 -15.000 -13.534  1.00 34.71           C  
ANISOU 1404  CB  LYS A 206     4921   4164   4103   -549   -350   -951       C  
ATOM   1405  CG  LYS A 206       2.081 -15.457 -13.687  1.00 51.33           C  
ANISOU 1405  CG  LYS A 206     7058   6220   6224   -450   -268  -1012       C  
ATOM   1406  CD  LYS A 206       2.203 -16.965 -13.526  1.00 53.62           C  
ANISOU 1406  CD  LYS A 206     7409   6336   6629   -440   -247  -1089       C  
ATOM   1407  N   GLU A 207       0.138 -13.249 -16.082  1.00 40.93           N  
ANISOU 1407  N   GLU A 207     5722   5250   4581   -630   -416  -1023       N  
ATOM   1408  CA  GLU A 207       0.572 -12.856 -17.419  1.00 42.91           C  
ANISOU 1408  CA  GLU A 207     6016   5609   4681   -633   -402  -1096       C  
ATOM   1409  C   GLU A 207       0.496 -11.345 -17.607  1.00 40.93           C  
ANISOU 1409  C   GLU A 207     5714   5498   4339   -628   -423   -985       C  
ATOM   1410  O   GLU A 207       1.348 -10.756 -18.283  1.00 40.49           O  
ANISOU 1410  O   GLU A 207     5675   5526   4185   -593   -371   -993       O  
ATOM   1411  CB  GLU A 207      -0.259 -13.571 -18.485  1.00 38.58           C  
ANISOU 1411  CB  GLU A 207     5530   5067   4062   -727   -465  -1216       C  
ATOM   1412  CG  GLU A 207      -1.724 -13.745 -18.133  1.00 53.04           C  
ANISOU 1412  CG  GLU A 207     7323   6878   5952   -819   -569  -1177       C  
ATOM   1413  CD  GLU A 207      -2.448 -14.655 -19.107  1.00 67.19           C  
ANISOU 1413  CD  GLU A 207     9178   8655   7695   -918   -633  -1316       C  
ATOM   1414  OE1 GLU A 207      -2.558 -15.865 -18.821  1.00 60.46           O  
ANISOU 1414  OE1 GLU A 207     8366   7660   6947   -945   -623  -1398       O  
ATOM   1415  OE2 GLU A 207      -2.908 -14.159 -20.157  1.00 74.51           O  
ANISOU 1415  OE2 GLU A 207    10118   9711   8479   -973   -698  -1341       O  
ATOM   1416  N   LYS A 208      -0.514 -10.698 -17.020  1.00 34.05           N  
ANISOU 1416  N   LYS A 208     4780   4651   3507   -662   -492   -880       N  
ATOM   1417  CA  LYS A 208      -0.622  -9.250 -17.155  1.00 36.85           C  
ANISOU 1417  CA  LYS A 208     5088   5118   3794   -651   -512   -771       C  
ATOM   1418  C   LYS A 208       0.443  -8.529 -16.339  1.00 36.73           C  
ANISOU 1418  C   LYS A 208     5037   5095   3824   -570   -436   -696       C  
ATOM   1419  O   LYS A 208       0.886  -7.442 -16.726  1.00 39.51           O  
ANISOU 1419  O   LYS A 208     5377   5531   4103   -550   -418   -640       O  
ATOM   1420  CB  LYS A 208      -2.018  -8.781 -16.746  1.00 32.55           C  
ANISOU 1420  CB  LYS A 208     4479   4595   3294   -700   -602   -687       C  
ATOM   1421  CG  LYS A 208      -2.960  -8.558 -17.921  1.00 41.21           C  
ANISOU 1421  CG  LYS A 208     5585   5789   4282   -772   -697   -704       C  
ATOM   1422  CD  LYS A 208      -4.361  -8.199 -17.452  1.00 43.56           C  
ANISOU 1422  CD  LYS A 208     5801   6103   4649   -815   -785   -624       C  
ATOM   1423  N   ALA A 209       0.867  -9.111 -15.214  1.00 28.14           N  
ANISOU 1423  N   ALA A 209     3932   3907   2853   -527   -394   -690       N  
ATOM   1424  CA  ALA A 209       1.963  -8.518 -14.456  1.00 34.66           C  
ANISOU 1424  CA  ALA A 209     4723   4730   3715   -454   -329   -632       C  
ATOM   1425  C   ALA A 209       3.292  -8.674 -15.182  1.00 34.04           C  
ANISOU 1425  C   ALA A 209     4675   4677   3580   -409   -252   -699       C  
ATOM   1426  O   ALA A 209       4.183  -7.831 -15.030  1.00 31.57           O  
ANISOU 1426  O   ALA A 209     4330   4412   3254   -368   -205   -649       O  
ATOM   1427  CB  ALA A 209       2.041  -9.139 -13.062  1.00 24.91           C  
ANISOU 1427  CB  ALA A 209     3464   3393   2608   -422   -316   -601       C  
ATOM   1428  N   LYS A 210       3.445  -9.741 -15.972  1.00 32.93           N  
ANISOU 1428  N   LYS A 210     4596   4505   3411   -418   -232   -817       N  
ATOM   1429  CA  LYS A 210       4.642  -9.883 -16.794  1.00 33.96           C  
ANISOU 1429  CA  LYS A 210     4754   4673   3476   -375   -148   -893       C  
ATOM   1430  C   LYS A 210       4.694  -8.811 -17.874  1.00 37.59           C  
ANISOU 1430  C   LYS A 210     5223   5270   3788   -407   -146   -868       C  
ATOM   1431  O   LYS A 210       5.776  -8.326 -18.224  1.00 36.60           O  
ANISOU 1431  O   LYS A 210     5085   5205   3618   -369    -68   -864       O  
ATOM   1432  CB  LYS A 210       4.691 -11.279 -17.416  1.00 33.42           C  
ANISOU 1432  CB  LYS A 210     4756   4533   3410   -378   -126  -1040       C  
ATOM   1433  CG  LYS A 210       5.272 -12.345 -16.501  1.00 39.45           C  
ANISOU 1433  CG  LYS A 210     5513   5156   4320   -311    -86  -1068       C  
ATOM   1434  CD  LYS A 210       5.012 -13.742 -17.040  1.00 41.84           C  
ANISOU 1434  CD  LYS A 210     5894   5358   4645   -329    -82  -1210       C  
ATOM   1435  CE  LYS A 210       5.425 -14.807 -16.036  1.00 49.55           C  
ANISOU 1435  CE  LYS A 210     6866   6175   5786   -264    -55  -1213       C  
ATOM   1436  NZ  LYS A 210       5.121 -16.181 -16.522  1.00 55.63           N  
ANISOU 1436  NZ  LYS A 210     7718   6820   6597   -286    -53  -1352       N  
ATOM   1437  N   GLU A 211       3.534  -8.433 -18.418  1.00 34.16           N  
ANISOU 1437  N   GLU A 211     4808   4892   3279   -478   -231   -844       N  
ATOM   1438  CA  GLU A 211       3.494  -7.360 -19.406  1.00 37.16           C  
ANISOU 1438  CA  GLU A 211     5200   5402   3519   -509   -241   -796       C  
ATOM   1439  C   GLU A 211       3.898  -6.027 -18.788  1.00 35.86           C  
ANISOU 1439  C   GLU A 211     4971   5268   3387   -480   -223   -661       C  
ATOM   1440  O   GLU A 211       4.625  -5.243 -19.409  1.00 37.68           O  
ANISOU 1440  O   GLU A 211     5204   5579   3534   -474   -171   -627       O  
ATOM   1441  CB  GLU A 211       2.100  -7.267 -20.025  1.00 40.54           C  
ANISOU 1441  CB  GLU A 211     5650   5879   3875   -586   -353   -786       C  
ATOM   1442  N   VAL A 212       3.432  -5.752 -17.567  1.00 32.09           N  
ANISOU 1442  N   VAL A 212     4438   4726   3030   -466   -260   -587       N  
ATOM   1443  CA  VAL A 212       3.844  -4.538 -16.868  1.00 28.57           C  
ANISOU 1443  CA  VAL A 212     3936   4292   2628   -439   -241   -477       C  
ATOM   1444  C   VAL A 212       5.340  -4.574 -16.584  1.00 30.61           C  
ANISOU 1444  C   VAL A 212     4172   4541   2916   -386   -145   -497       C  
ATOM   1445  O   VAL A 212       6.028  -3.548 -16.653  1.00 36.56           O  
ANISOU 1445  O   VAL A 212     4899   5344   3650   -379   -106   -434       O  
ATOM   1446  CB  VAL A 212       3.023  -4.364 -15.577  1.00 28.54           C  
ANISOU 1446  CB  VAL A 212     3884   4222   2740   -434   -294   -414       C  
ATOM   1447  CG1 VAL A 212       3.463  -3.118 -14.820  1.00 26.72           C  
ANISOU 1447  CG1 VAL A 212     3602   3995   2554   -408   -272   -320       C  
ATOM   1448  CG2 VAL A 212       1.537  -4.302 -15.898  1.00 32.90           C  
ANISOU 1448  CG2 VAL A 212     4437   4791   3271   -485   -386   -392       C  
ATOM   1449  N   TYR A 213       5.867  -5.760 -16.273  1.00 30.29           N  
ANISOU 1449  N   TYR A 213     4140   4436   2933   -348   -106   -583       N  
ATOM   1450  CA  TYR A 213       7.293  -5.899 -15.997  1.00 29.82           C  
ANISOU 1450  CA  TYR A 213     4045   4370   2915   -289    -19   -604       C  
ATOM   1451  C   TYR A 213       8.132  -5.595 -17.233  1.00 37.50           C  
ANISOU 1451  C   TYR A 213     5035   5436   3776   -293     58   -640       C  
ATOM   1452  O   TYR A 213       9.186  -4.955 -17.133  1.00 37.67           O  
ANISOU 1452  O   TYR A 213     5007   5498   3808   -270    121   -604       O  
ATOM   1453  CB  TYR A 213       7.581  -7.308 -15.478  1.00 35.22           C  
ANISOU 1453  CB  TYR A 213     4738   4956   3690   -240      0   -685       C  
ATOM   1454  CG  TYR A 213       9.039  -7.592 -15.195  1.00 38.64           C  
ANISOU 1454  CG  TYR A 213     5123   5378   4180   -166     83   -710       C  
ATOM   1455  CD1 TYR A 213       9.718  -6.912 -14.192  1.00 34.06           C  
ANISOU 1455  CD1 TYR A 213     4468   4803   3670   -136     88   -629       C  
ATOM   1456  CD2 TYR A 213       9.732  -8.550 -15.923  1.00 34.00           C  
ANISOU 1456  CD2 TYR A 213     4562   4778   3580   -126    154   -821       C  
ATOM   1457  CE1 TYR A 213      11.050  -7.174 -13.927  1.00 34.16           C  
ANISOU 1457  CE1 TYR A 213     4422   4816   3742    -70    154   -648       C  
ATOM   1458  CE2 TYR A 213      11.064  -8.818 -15.666  1.00 45.50           C  
ANISOU 1458  CE2 TYR A 213     5959   6228   5101    -49    231   -841       C  
ATOM   1459  CZ  TYR A 213      11.717  -8.128 -14.667  1.00 41.73           C  
ANISOU 1459  CZ  TYR A 213     5396   5763   4696    -22    226   -750       C  
ATOM   1460  OH  TYR A 213      13.042  -8.393 -14.409  1.00 49.15           O  
ANISOU 1460  OH  TYR A 213     6262   6707   5706     53    293   -766       O  
ATOM   1461  N   GLU A 214       7.681  -6.041 -18.409  1.00 35.63           N  
ANISOU 1461  N   GLU A 214     4869   5242   3426   -329     54   -713       N  
ATOM   1462  CA  GLU A 214       8.429  -5.776 -19.634  1.00 38.69           C  
ANISOU 1462  CA  GLU A 214     5283   5732   3685   -338    134   -749       C  
ATOM   1463  C   GLU A 214       8.324  -4.312 -20.045  1.00 40.64           C  
ANISOU 1463  C   GLU A 214     5519   6071   3851   -383    121   -629       C  
ATOM   1464  O   GLU A 214       9.291  -3.735 -20.558  1.00 37.44           O  
ANISOU 1464  O   GLU A 214     5096   5739   3391   -381    206   -606       O  
ATOM   1465  CB  GLU A 214       7.935  -6.685 -20.759  1.00 37.01           C  
ANISOU 1465  CB  GLU A 214     5160   5543   3360   -368    128   -870       C  
ATOM   1466  CG  GLU A 214       8.127  -8.168 -20.488  1.00 41.57           C  
ANISOU 1466  CG  GLU A 214     5759   6015   4021   -323    154  -1002       C  
ATOM   1467  CD  GLU A 214       9.587  -8.576 -20.493  1.00 58.64           C  
ANISOU 1467  CD  GLU A 214     7885   8170   6226   -245    280  -1064       C  
ATOM   1468  OE1 GLU A 214      10.362  -8.008 -21.291  1.00 63.69           O  
ANISOU 1468  OE1 GLU A 214     8518   8917   6766   -246    364  -1063       O  
ATOM   1469  OE2 GLU A 214       9.959  -9.465 -19.698  1.00 55.20           O  
ANISOU 1469  OE2 GLU A 214     7423   7623   5926   -180    297  -1107       O  
ATOM   1470  N   LYS A 215       7.159  -3.695 -19.833  1.00 34.97           N  
ANISOU 1470  N   LYS A 215     4808   5347   3131   -424     19   -546       N  
ATOM   1471  CA  LYS A 215       7.003  -2.282 -20.164  1.00 31.19           C  
ANISOU 1471  CA  LYS A 215     4320   4934   2596   -459      0   -421       C  
ATOM   1472  C   LYS A 215       7.853  -1.405 -19.253  1.00 34.25           C  
ANISOU 1472  C   LYS A 215     4635   5292   3086   -434     45   -342       C  
ATOM   1473  O   LYS A 215       8.415  -0.398 -19.698  1.00 39.48           O  
ANISOU 1473  O   LYS A 215     5287   6012   3701   -456     89   -268       O  
ATOM   1474  CB  LYS A 215       5.531  -1.880 -20.079  1.00 27.57           C  
ANISOU 1474  CB  LYS A 215     3874   4466   2135   -494   -121   -354       C  
ATOM   1475  CG  LYS A 215       4.665  -2.462 -21.183  1.00 34.50           C  
ANISOU 1475  CG  LYS A 215     4820   5403   2884   -539   -182   -411       C  
ATOM   1476  CD  LYS A 215       3.402  -1.642 -21.383  1.00 45.83           C  
ANISOU 1476  CD  LYS A 215     6254   6869   4292   -575   -295   -306       C  
ATOM   1477  CE  LYS A 215       2.207  -2.290 -20.701  1.00 53.63           C  
ANISOU 1477  CE  LYS A 215     7217   7788   5371   -582   -387   -334       C  
ATOM   1478  NZ  LYS A 215       0.974  -2.193 -21.531  1.00 57.55           N  
ANISOU 1478  NZ  LYS A 215     7737   8353   5776   -633   -500   -310       N  
ATOM   1479  N   ALA A 216       7.959  -1.773 -17.973  1.00 32.86           N  
ANISOU 1479  N   ALA A 216     4410   5028   3049   -394     33   -355       N  
ATOM   1480  CA  ALA A 216       8.784  -1.001 -17.050  1.00 35.28           C  
ANISOU 1480  CA  ALA A 216     4647   5309   3449   -375     66   -295       C  
ATOM   1481  C   ALA A 216      10.266  -1.133 -17.373  1.00 32.86           C  
ANISOU 1481  C   ALA A 216     4303   5047   3135   -354    173   -332       C  
ATOM   1482  O   ALA A 216      11.042  -0.210 -17.100  1.00 33.36           O  
ANISOU 1482  O   ALA A 216     4313   5129   3233   -365    211   -270       O  
ATOM   1483  CB  ALA A 216       8.512  -1.438 -15.611  1.00 24.44           C  
ANISOU 1483  CB  ALA A 216     3236   3844   2205   -340     21   -302       C  
ATOM   1484  N   LYS A 217      10.679  -2.264 -17.952  1.00 38.30           N  
ANISOU 1484  N   LYS A 217     5014   5751   3786   -324    226   -437       N  
ATOM   1485  CA  LYS A 217      12.070  -2.411 -18.364  1.00 37.44           C  
ANISOU 1485  CA  LYS A 217     4861   5695   3668   -298    340   -479       C  
ATOM   1486  C   LYS A 217      12.402  -1.504 -19.541  1.00 36.63           C  
ANISOU 1486  C   LYS A 217     4779   5700   3437   -352    401   -430       C  
ATOM   1487  O   LYS A 217      13.525  -0.996 -19.633  1.00 39.93           O  
ANISOU 1487  O   LYS A 217     5134   6166   3870   -354    487   -403       O  
ATOM   1488  CB  LYS A 217      12.365  -3.869 -18.718  1.00 36.24           C  
ANISOU 1488  CB  LYS A 217     4733   5522   3513   -244    388   -613       C  
ATOM   1489  CG  LYS A 217      12.635  -4.758 -17.514  1.00 47.16           C  
ANISOU 1489  CG  LYS A 217     6069   6803   5047   -174    367   -649       C  
ATOM   1490  CD  LYS A 217      12.530  -6.231 -17.878  1.00 41.56           C  
ANISOU 1490  CD  LYS A 217     5411   6040   4341   -128    389   -777       C  
ATOM   1491  CE  LYS A 217      13.805  -6.728 -18.541  1.00 45.88           C  
ANISOU 1491  CE  LYS A 217     5925   6631   4876    -73    516   -863       C  
ATOM   1492  N   LYS A 218      11.444  -1.289 -20.446  1.00 36.65           N  
ANISOU 1492  N   LYS A 218     4865   5747   3313   -400    356   -410       N  
ATOM   1493  CA  LYS A 218      11.684  -0.405 -21.583  1.00 41.84           C  
ANISOU 1493  CA  LYS A 218     5553   6510   3833   -455    406   -345       C  
ATOM   1494  C   LYS A 218      11.749   1.053 -21.145  1.00 40.43           C  
ANISOU 1494  C   LYS A 218     5334   6320   3707   -493    384   -200       C  
ATOM   1495  O   LYS A 218      12.571   1.823 -21.655  1.00 36.72           O  
ANISOU 1495  O   LYS A 218     4843   5914   3196   -528    465   -139       O  
ATOM   1496  CB  LYS A 218      10.597  -0.602 -22.640  1.00 38.15           C  
ANISOU 1496  CB  LYS A 218     5187   6098   3211   -494    345   -358       C  
ATOM   1497  CG  LYS A 218      10.696  -1.918 -23.394  1.00 46.60           C  
ANISOU 1497  CG  LYS A 218     6313   7201   4193   -475    390   -512       C  
ATOM   1498  N   VAL A 219      10.890   1.449 -20.203  1.00 31.85           N  
ANISOU 1498  N   VAL A 219     4238   5149   2715   -490    282   -145       N  
ATOM   1499  CA  VAL A 219      10.910   2.823 -19.710  1.00 33.47           C  
ANISOU 1499  CA  VAL A 219     4411   5322   2985   -522    260    -22       C  
ATOM   1500  C   VAL A 219      12.217   3.108 -18.982  1.00 36.61           C  
ANISOU 1500  C   VAL A 219     4719   5703   3488   -514    334    -24       C  
ATOM   1501  O   VAL A 219      12.785   4.201 -19.100  1.00 43.45           O  
ANISOU 1501  O   VAL A 219     5558   6584   4366   -560    373     61       O  
ATOM   1502  CB  VAL A 219       9.688   3.083 -18.810  1.00 36.57           C  
ANISOU 1502  CB  VAL A 219     4809   5626   3458   -510    145     15       C  
ATOM   1503  CG1 VAL A 219       9.763   4.471 -18.190  1.00 30.17           C  
ANISOU 1503  CG1 VAL A 219     3966   4765   2733   -535    130    122       C  
ATOM   1504  CG2 VAL A 219       8.399   2.917 -19.601  1.00 30.43           C  
ANISOU 1504  CG2 VAL A 219     4104   4878   2581   -525     66     30       C  
ATOM   1505  N   ALA A 220      12.722   2.130 -18.226  1.00 28.66           N  
ANISOU 1505  N   ALA A 220     3662   4663   2563   -459    349   -116       N  
ATOM   1506  CA  ALA A 220      13.982   2.320 -17.516  1.00 36.17           C  
ANISOU 1506  CA  ALA A 220     4516   5609   3616   -448    406   -121       C  
ATOM   1507  C   ALA A 220      15.144   2.496 -18.486  1.00 34.27           C  
ANISOU 1507  C   ALA A 220     4242   5466   3314   -473    528   -121       C  
ATOM   1508  O   ALA A 220      16.046   3.307 -18.246  1.00 35.51           O  
ANISOU 1508  O   ALA A 220     4326   5639   3529   -509    575    -68       O  
ATOM   1509  CB  ALA A 220      14.240   1.142 -16.577  1.00 35.55           C  
ANISOU 1509  CB  ALA A 220     4395   5481   3630   -375    389   -210       C  
ATOM   1510  N   GLU A 221      15.138   1.747 -19.591  1.00 37.68           N  
ANISOU 1510  N   GLU A 221     4724   5966   3627   -460    586   -185       N  
ATOM   1511  CA  GLU A 221      16.207   1.880 -20.576  1.00 48.70           C  
ANISOU 1511  CA  GLU A 221     6091   7466   4947   -482    718   -190       C  
ATOM   1512  C   GLU A 221      16.109   3.205 -21.324  1.00 45.73           C  
ANISOU 1512  C   GLU A 221     5750   7141   4485   -570    738    -62       C  
ATOM   1513  O   GLU A 221      17.132   3.824 -21.637  1.00 48.12           O  
ANISOU 1513  O   GLU A 221     5991   7501   4790   -612    836    -15       O  
ATOM   1514  CB  GLU A 221      16.169   0.707 -21.555  1.00 39.41           C  
ANISOU 1514  CB  GLU A 221     4972   6348   3655   -444    778   -306       C  
ATOM   1515  N   GLU A 222      14.887   3.657 -21.617  1.00 40.61           N  
ANISOU 1515  N   GLU A 222     5193   6470   3767   -599    646      3       N  
ATOM   1516  CA  GLU A 222      14.718   4.930 -22.310  1.00 43.78           C  
ANISOU 1516  CA  GLU A 222     5635   6907   4094   -675    652    142       C  
ATOM   1517  C   GLU A 222      15.040   6.105 -21.395  1.00 40.60           C  
ANISOU 1517  C   GLU A 222     5169   6424   3834   -712    631    237       C  
ATOM   1518  O   GLU A 222      15.638   7.095 -21.834  1.00 43.67           O  
ANISOU 1518  O   GLU A 222     5541   6842   4208   -779    694    334       O  
ATOM   1519  CB  GLU A 222      13.294   5.046 -22.856  1.00 34.90           C  
ANISOU 1519  CB  GLU A 222     4616   5779   2865   -685    548    187       C  
ATOM   1520  N   ALA A 223      14.650   6.017 -20.120  1.00 36.47           N  
ANISOU 1520  N   ALA A 223     4613   5798   3446   -674    544    208       N  
ATOM   1521  CA  ALA A 223      14.963   7.088 -19.181  1.00 44.67           C  
ANISOU 1521  CA  ALA A 223     5596   6758   4620   -710    521    276       C  
ATOM   1522  C   ALA A 223      16.461   7.181 -18.920  1.00 39.63           C  
ANISOU 1522  C   ALA A 223     4849   6156   4053   -734    616    254       C  
ATOM   1523  O   ALA A 223      16.987   8.281 -18.716  1.00 39.86           O  
ANISOU 1523  O   ALA A 223     4839   6158   4148   -801    638    332       O  
ATOM   1524  CB  ALA A 223      14.206   6.880 -17.870  1.00 35.00           C  
ANISOU 1524  CB  ALA A 223     4365   5430   3504   -662    413    236       C  
ATOM   1525  N   GLU A 224      17.161   6.044 -18.924  1.00 39.85           N  
ANISOU 1525  N   GLU A 224     4822   6238   4079   -680    673    149       N  
ATOM   1526  CA  GLU A 224      18.607   6.064 -18.740  1.00 39.57           C  
ANISOU 1526  CA  GLU A 224     4666   6252   4116   -694    766    128       C  
ATOM   1527  C   GLU A 224      19.311   6.697 -19.933  1.00 39.28           C  
ANISOU 1527  C   GLU A 224     4621   6310   3992   -768    888    197       C  
ATOM   1528  O   GLU A 224      20.333   7.371 -19.762  1.00 42.13           O  
ANISOU 1528  O   GLU A 224     4888   6690   4428   -826    950    239       O  
ATOM   1529  CB  GLU A 224      19.128   4.646 -18.507  1.00 39.14           C  
ANISOU 1529  CB  GLU A 224     4555   6229   4087   -603    797      2       C  
ATOM   1530  CG  GLU A 224      19.142   4.220 -17.047  1.00 44.43           C  
ANISOU 1530  CG  GLU A 224     5168   6820   4895   -549    708    -45       C  
ATOM   1531  CD  GLU A 224      18.763   2.763 -16.863  1.00 55.88           C  
ANISOU 1531  CD  GLU A 224     6644   8248   6338   -450    681   -147       C  
ATOM   1532  OE1 GLU A 224      19.148   1.935 -17.715  1.00 57.10           O  
ANISOU 1532  OE1 GLU A 224     6801   8466   6430   -411    767   -215       O  
ATOM   1533  OE2 GLU A 224      18.081   2.445 -15.865  1.00 50.29           O  
ANISOU 1533  OE2 GLU A 224     5958   7460   5690   -414    579   -163       O  
ATOM   1534  N   LYS A 225      18.781   6.496 -21.142  1.00 39.62           N  
ANISOU 1534  N   LYS A 225     4762   6418   3873   -773    923    211       N  
ATOM   1535  CA  LYS A 225      19.385   7.097 -22.327  1.00 39.33           C  
ANISOU 1535  CA  LYS A 225     4733   6482   3729   -846   1043    287       C  
ATOM   1536  C   LYS A 225      19.199   8.610 -22.334  1.00 39.09           C  
ANISOU 1536  C   LYS A 225     4727   6398   3727   -942   1016    443       C  
ATOM   1537  O   LYS A 225      20.086   9.348 -22.778  1.00 39.50           O  
ANISOU 1537  O   LYS A 225     4729   6498   3780  -1021   1116    520       O  
ATOM   1538  CB  LYS A 225      18.788   6.475 -23.590  1.00 43.35           C  
ANISOU 1538  CB  LYS A 225     5353   7080   4037   -829   1073    259       C  
ATOM   1539  CG  LYS A 225      19.633   6.663 -24.839  1.00 37.82           C  
ANISOU 1539  CG  LYS A 225     4648   6518   3204   -883   1231    293       C  
ATOM   1540  N   LYS A 226      18.052   9.090 -21.852  1.00 38.53           N  
ANISOU 1540  N   LYS A 226     4730   6222   3687   -936    886    493       N  
ATOM   1541  CA  LYS A 226      17.791  10.522 -21.783  1.00 38.86           C  
ANISOU 1541  CA  LYS A 226     4801   6185   3777  -1013    852    636       C  
ATOM   1542  C   LYS A 226      18.426  11.183 -20.567  1.00 39.05           C  
ANISOU 1542  C   LYS A 226     4731   6116   3992  -1047    833    635       C  
ATOM   1543  O   LYS A 226      18.405  12.415 -20.473  1.00 42.98           O  
ANISOU 1543  O   LYS A 226     5242   6537   4551  -1121    821    744       O  
ATOM   1544  CB  LYS A 226      16.283  10.783 -21.772  1.00 37.85           C  
ANISOU 1544  CB  LYS A 226     4784   5983   3615   -982    725    687       C  
ATOM   1545  CG  LYS A 226      15.600  10.557 -23.110  1.00 38.55           C  
ANISOU 1545  CG  LYS A 226     4977   6163   3509   -982    728    735       C  
ATOM   1546  CD  LYS A 226      14.099  10.399 -22.939  1.00 38.57           C  
ANISOU 1546  CD  LYS A 226     5058   6107   3491   -927    589    739       C  
ATOM   1547  CE  LYS A 226      13.404  11.749 -22.884  1.00 40.30           C  
ANISOU 1547  CE  LYS A 226     5323   6227   3761   -962    519    893       C  
ATOM   1548  NZ  LYS A 226      12.007  11.633 -22.381  1.00 43.34           N  
ANISOU 1548  NZ  LYS A 226     5748   6535   4183   -899    383    883       N  
ATOM   1549  N   GLY A 227      18.981  10.406 -19.641  1.00 46.25           N  
ANISOU 1549  N   GLY A 227     5549   7027   4995   -997    824    517       N  
ATOM   1550  CA  GLY A 227      19.594  10.962 -18.453  1.00 37.03           C  
ANISOU 1550  CA  GLY A 227     4290   5785   3994  -1031    793    505       C  
ATOM   1551  C   GLY A 227      18.649  11.245 -17.309  1.00 36.79           C  
ANISOU 1551  C   GLY A 227     4302   5628   4049  -1000    662    488       C  
ATOM   1552  O   GLY A 227      19.057  11.893 -16.338  1.00 41.23           O  
ANISOU 1552  O   GLY A 227     4808   6120   4739  -1041    629    484       O  
ATOM   1553  N   ASP A 228      17.402  10.785 -17.387  1.00 40.12           N  
ANISOU 1553  N   ASP A 228     4817   6022   4406   -932    588    474       N  
ATOM   1554  CA  ASP A 228      16.422  11.004 -16.325  1.00 39.29           C  
ANISOU 1554  CA  ASP A 228     4749   5804   4376   -896    474    456       C  
ATOM   1555  C   ASP A 228      16.499   9.836 -15.350  1.00 39.97           C  
ANISOU 1555  C   ASP A 228     4786   5899   4502   -820    433    334       C  
ATOM   1556  O   ASP A 228      15.876   8.792 -15.558  1.00 37.58           O  
ANISOU 1556  O   ASP A 228     4521   5626   4131   -750    410    282       O  
ATOM   1557  CB  ASP A 228      15.019  11.152 -16.903  1.00 39.03           C  
ANISOU 1557  CB  ASP A 228     4828   5740   4263   -867    415    514       C  
ATOM   1558  CG  ASP A 228      14.044  11.771 -15.918  1.00 49.11           C  
ANISOU 1558  CG  ASP A 228     6137   6892   5631   -847    318    524       C  
ATOM   1559  OD1 ASP A 228      14.381  11.858 -14.718  1.00 42.80           O  
ANISOU 1559  OD1 ASP A 228     5286   6038   4938   -846    291    463       O  
ATOM   1560  OD2 ASP A 228      12.941  12.171 -16.344  1.00 46.16           O  
ANISOU 1560  OD2 ASP A 228     5839   6479   5221   -831    269    592       O  
ATOM   1561  N   LEU A 229      17.266  10.016 -14.274  1.00 37.82           N  
ANISOU 1561  N   LEU A 229     4429   5600   4340   -837    418    293       N  
ATOM   1562  CA  LEU A 229      17.398   8.977 -13.262  1.00 30.80           C  
ANISOU 1562  CA  LEU A 229     3492   4718   3493   -767    372    195       C  
ATOM   1563  C   LEU A 229      16.184   8.893 -12.346  1.00 31.68           C  
ANISOU 1563  C   LEU A 229     3668   4746   3625   -721    272    172       C  
ATOM   1564  O   LEU A 229      15.983   7.858 -11.701  1.00 29.64           O  
ANISOU 1564  O   LEU A 229     3399   4494   3370   -652    233    104       O  
ATOM   1565  CB  LEU A 229      18.664   9.210 -12.434  1.00 35.89           C  
ANISOU 1565  CB  LEU A 229     4019   5379   4240   -805    381    165       C  
ATOM   1566  CG  LEU A 229      19.984   9.107 -13.204  1.00 36.28           C  
ANISOU 1566  CG  LEU A 229     3971   5526   4287   -840    487    173       C  
ATOM   1567  CD1 LEU A 229      21.156   8.941 -12.249  1.00 36.43           C  
ANISOU 1567  CD1 LEU A 229     3855   5577   4409   -849    474    123       C  
ATOM   1568  CD2 LEU A 229      19.944   7.964 -14.210  1.00 29.34           C  
ANISOU 1568  CD2 LEU A 229     3111   4729   3308   -771    553    141       C  
ATOM   1569  N   ILE A 230      15.371   9.949 -12.277  1.00 34.56           N  
ANISOU 1569  N   ILE A 230     4096   5028   4006   -754    236    231       N  
ATOM   1570  CA  ILE A 230      14.153   9.893 -11.476  1.00 38.31           C  
ANISOU 1570  CA  ILE A 230     4627   5430   4499   -707    154    210       C  
ATOM   1571  C   ILE A 230      13.148   8.937 -12.107  1.00 33.83           C  
ANISOU 1571  C   ILE A 230     4118   4892   3844   -643    136    202       C  
ATOM   1572  O   ILE A 230      12.557   8.092 -11.425  1.00 28.08           O  
ANISOU 1572  O   ILE A 230     3398   4154   3119   -586     89    146       O  
ATOM   1573  CB  ILE A 230      13.558  11.303 -11.301  1.00 34.94           C  
ANISOU 1573  CB  ILE A 230     4247   4902   4125   -750    129    272       C  
ATOM   1574  CG1 ILE A 230      14.456  12.154 -10.402  1.00 40.56           C  
ANISOU 1574  CG1 ILE A 230     4906   5568   4936   -815    129    251       C  
ATOM   1575  CG2 ILE A 230      12.153  11.224 -10.724  1.00 27.52           C  
ANISOU 1575  CG2 ILE A 230     3365   3899   3192   -692     60    259       C  
ATOM   1576  CD1 ILE A 230      14.012  13.596 -10.284  1.00 28.25           C  
ANISOU 1576  CD1 ILE A 230     3396   3893   3444   -864    116    306       C  
ATOM   1577  N   ALA A 231      12.945   9.053 -13.422  1.00 32.24           N  
ANISOU 1577  N   ALA A 231     3958   4732   3558   -659    173    260       N  
ATOM   1578  CA  ALA A 231      12.044   8.138 -14.115  1.00 32.31           C  
ANISOU 1578  CA  ALA A 231     4022   4780   3475   -612    151    245       C  
ATOM   1579  C   ALA A 231      12.596   6.719 -14.140  1.00 32.42           C  
ANISOU 1579  C   ALA A 231     4003   4858   3458   -567    181    153       C  
ATOM   1580  O   ALA A 231      11.825   5.754 -14.064  1.00 24.45           O  
ANISOU 1580  O   ALA A 231     3024   3845   2419   -518    140    105       O  
ATOM   1581  CB  ALA A 231      11.782   8.633 -15.537  1.00 29.49           C  
ANISOU 1581  CB  ALA A 231     3720   4465   3018   -646    179    330       C  
ATOM   1582  N   ALA A 232      13.919   6.571 -14.242  1.00 31.48           N  
ANISOU 1582  N   ALA A 232     3816   4790   3354   -583    252    129       N  
ATOM   1583  CA  ALA A 232      14.520   5.240 -14.246  1.00 34.04           C  
ANISOU 1583  CA  ALA A 232     4101   5165   3668   -528    286     42       C  
ATOM   1584  C   ALA A 232      14.314   4.537 -12.910  1.00 34.43           C  
ANISOU 1584  C   ALA A 232     4125   5161   3795   -474    220    -15       C  
ATOM   1585  O   ALA A 232      14.018   3.336 -12.873  1.00 25.49           O  
ANISOU 1585  O   ALA A 232     3010   4030   2646   -416    208    -75       O  
ATOM   1586  CB  ALA A 232      16.008   5.335 -14.578  1.00 26.88           C  
ANISOU 1586  CB  ALA A 232     3108   4326   2779   -553    378     35       C  
ATOM   1587  N   ALA A 233      14.467   5.266 -11.802  1.00 32.69           N  
ANISOU 1587  N   ALA A 233     3870   4893   3657   -496    178      3       N  
ATOM   1588  CA  ALA A 233      14.236   4.668 -10.492  1.00 33.98           C  
ANISOU 1588  CA  ALA A 233     4017   5015   3877   -451    114    -41       C  
ATOM   1589  C   ALA A 233      12.764   4.330 -10.294  1.00 28.84           C  
ANISOU 1589  C   ALA A 233     3445   4314   3200   -422     56    -41       C  
ATOM   1590  O   ALA A 233      12.433   3.302  -9.690  1.00 35.07           O  
ANISOU 1590  O   ALA A 233     4239   5086   4000   -372     24    -83       O  
ATOM   1591  CB  ALA A 233      14.730   5.605  -9.391  1.00 27.39           C  
ANISOU 1591  CB  ALA A 233     3136   4151   3120   -491     83    -28       C  
ATOM   1592  N   LEU A 234      11.867   5.181 -10.796  1.00 31.34           N  
ANISOU 1592  N   LEU A 234     3816   4605   3487   -453     41     11       N  
ATOM   1593  CA  LEU A 234      10.441   4.883 -10.710  1.00 33.06           C  
ANISOU 1593  CA  LEU A 234     4092   4785   3684   -428    -13     15       C  
ATOM   1594  C   LEU A 234      10.086   3.653 -11.536  1.00 28.73           C  
ANISOU 1594  C   LEU A 234     3575   4273   3068   -397     -6    -24       C  
ATOM   1595  O   LEU A 234       9.211   2.870 -11.149  1.00 29.73           O  
ANISOU 1595  O   LEU A 234     3725   4372   3200   -367    -49    -52       O  
ATOM   1596  CB  LEU A 234       9.622   6.091 -11.165  1.00 30.19           C  
ANISOU 1596  CB  LEU A 234     3769   4390   3312   -460    -31     87       C  
ATOM   1597  CG  LEU A 234       9.587   7.296 -10.222  1.00 30.64           C  
ANISOU 1597  CG  LEU A 234     3814   4380   3447   -484    -49    113       C  
ATOM   1598  CD1 LEU A 234       9.038   8.518 -10.939  1.00 28.17           C  
ANISOU 1598  CD1 LEU A 234     3539   4032   3133   -513    -52    195       C  
ATOM   1599  CD2 LEU A 234       8.766   6.987  -8.979  1.00 35.22           C  
ANISOU 1599  CD2 LEU A 234     4398   4915   4070   -447    -98     75       C  
ATOM   1600  N   ALA A 235      10.754   3.469 -12.678  1.00 30.77           N  
ANISOU 1600  N   ALA A 235     3835   4593   3264   -410     52    -30       N  
ATOM   1601  CA  ALA A 235      10.504   2.288 -13.498  1.00 36.23           C  
ANISOU 1601  CA  ALA A 235     4563   5318   3886   -384     65    -85       C  
ATOM   1602  C   ALA A 235      10.976   1.019 -12.798  1.00 28.85           C  
ANISOU 1602  C   ALA A 235     3597   4362   3003   -329     71   -161       C  
ATOM   1603  O   ALA A 235      10.350  -0.039 -12.931  1.00 29.25           O  
ANISOU 1603  O   ALA A 235     3686   4393   3037   -303     49   -211       O  
ATOM   1604  CB  ALA A 235      11.183   2.438 -14.859  1.00 25.13           C  
ANISOU 1604  CB  ALA A 235     3168   3990   2390   -410    139    -81       C  
ATOM   1605  N   LEU A 236      12.078   1.104 -12.047  1.00 31.95           N  
ANISOU 1605  N   LEU A 236     3920   4756   3465   -314     96   -167       N  
ATOM   1606  CA  LEU A 236      12.529  -0.047 -11.273  1.00 30.64           C  
ANISOU 1606  CA  LEU A 236     3720   4564   3357   -254     89   -221       C  
ATOM   1607  C   LEU A 236      11.577  -0.355 -10.125  1.00 26.64           C  
ANISOU 1607  C   LEU A 236     3237   3991   2892   -239     14   -212       C  
ATOM   1608  O   LEU A 236      11.427  -1.521  -9.742  1.00 29.97           O  
ANISOU 1608  O   LEU A 236     3670   4377   3341   -193     -1   -249       O  
ATOM   1609  CB  LEU A 236      13.943   0.194 -10.740  1.00 27.34           C  
ANISOU 1609  CB  LEU A 236     3209   4176   3002   -244    122   -219       C  
ATOM   1610  CG  LEU A 236      15.062   0.283 -11.779  1.00 28.39           C  
ANISOU 1610  CG  LEU A 236     3296   4382   3109   -250    214   -235       C  
ATOM   1611  CD1 LEU A 236      16.294   0.949 -11.184  1.00 35.70           C  
ANISOU 1611  CD1 LEU A 236     4118   5341   4105   -268    231   -211       C  
ATOM   1612  CD2 LEU A 236      15.404  -1.096 -12.320  1.00 26.94           C  
ANISOU 1612  CD2 LEU A 236     3113   4205   2917   -182    261   -312       C  
ATOM   1613  N   ILE A 237      10.932   0.671  -9.564  1.00 25.09           N  
ANISOU 1613  N   ILE A 237     3052   3775   2707   -275    -27   -162       N  
ATOM   1614  CA  ILE A 237       9.919   0.446  -8.537  1.00 27.30           C  
ANISOU 1614  CA  ILE A 237     3356   4002   3015   -264    -85   -153       C  
ATOM   1615  C   ILE A 237       8.743  -0.329  -9.118  1.00 30.19           C  
ANISOU 1615  C   ILE A 237     3779   4348   3346   -260   -106   -170       C  
ATOM   1616  O   ILE A 237       8.219  -1.258  -8.490  1.00 30.64           O  
ANISOU 1616  O   ILE A 237     3849   4364   3429   -237   -133   -187       O  
ATOM   1617  CB  ILE A 237       9.470   1.788  -7.928  1.00 35.96           C  
ANISOU 1617  CB  ILE A 237     4452   5082   4129   -300   -111   -108       C  
ATOM   1618  CG1 ILE A 237      10.568   2.364  -7.032  1.00 31.73           C  
ANISOU 1618  CG1 ILE A 237     3862   4557   3638   -309   -108   -107       C  
ATOM   1619  CG2 ILE A 237       8.172   1.623  -7.148  1.00 20.38           C  
ANISOU 1619  CG2 ILE A 237     2510   3065   2169   -292   -156   -100       C  
ATOM   1620  CD1 ILE A 237      10.336   3.806  -6.636  1.00 30.74           C  
ANISOU 1620  CD1 ILE A 237     3740   4408   3533   -353   -120    -77       C  
ATOM   1621  N   ALA A 238       8.315   0.034 -10.331  1.00 25.82           N  
ANISOU 1621  N   ALA A 238     3257   3823   2729   -289    -96   -161       N  
ATOM   1622  CA  ALA A 238       7.239  -0.699 -10.989  1.00 28.04           C  
ANISOU 1622  CA  ALA A 238     3587   4097   2970   -295   -124   -185       C  
ATOM   1623  C   ALA A 238       7.649  -2.131 -11.302  1.00 29.35           C  
ANISOU 1623  C   ALA A 238     3768   4251   3133   -264   -100   -259       C  
ATOM   1624  O   ALA A 238       6.806  -3.035 -11.283  1.00 28.42           O  
ANISOU 1624  O   ALA A 238     3683   4096   3021   -265   -133   -289       O  
ATOM   1625  CB  ALA A 238       6.814   0.024 -12.267  1.00 22.93           C  
ANISOU 1625  CB  ALA A 238     2971   3499   2242   -333   -126   -155       C  
ATOM   1626  N   GLN A 239       8.933  -2.358 -11.591  1.00 23.14           N  
ANISOU 1626  N   GLN A 239     2954   3491   2346   -238    -41   -291       N  
ATOM   1627  CA  GLN A 239       9.406  -3.717 -11.831  1.00 29.20           C  
ANISOU 1627  CA  GLN A 239     3732   4234   3128   -195    -10   -367       C  
ATOM   1628  C   GLN A 239       9.281  -4.573 -10.576  1.00 33.00           C  
ANISOU 1628  C   GLN A 239     4202   4640   3698   -156    -44   -367       C  
ATOM   1629  O   GLN A 239       8.830  -5.722 -10.641  1.00 31.21           O  
ANISOU 1629  O   GLN A 239     4014   4356   3490   -140    -55   -412       O  
ATOM   1630  CB  GLN A 239      10.856  -3.691 -12.314  1.00 23.68           C  
ANISOU 1630  CB  GLN A 239     2988   3585   2425   -166     68   -395       C  
ATOM   1631  CG  GLN A 239      11.021  -3.471 -13.807  1.00 28.97           C  
ANISOU 1631  CG  GLN A 239     3691   4326   2992   -194    124   -427       C  
ATOM   1632  CD  GLN A 239      12.464  -3.209 -14.195  1.00 36.72           C  
ANISOU 1632  CD  GLN A 239     4610   5369   3973   -174    213   -438       C  
ATOM   1633  OE1 GLN A 239      13.357  -3.992 -13.871  1.00 34.82           O  
ANISOU 1633  OE1 GLN A 239     4322   5110   3798   -113    252   -485       O  
ATOM   1634  NE2 GLN A 239      12.700  -2.102 -14.891  1.00 31.82           N  
ANISOU 1634  NE2 GLN A 239     3984   4820   3285   -225    246   -389       N  
ATOM   1635  N   ALA A 240       9.674  -4.027  -9.422  1.00 28.45           N  
ANISOU 1635  N   ALA A 240     3577   4060   3172   -144    -63   -314       N  
ATOM   1636  CA  ALA A 240       9.599  -4.788  -8.180  1.00 34.82           C  
ANISOU 1636  CA  ALA A 240     4376   4807   4047   -109    -97   -299       C  
ATOM   1637  C   ALA A 240       8.154  -5.046  -7.770  1.00 29.71           C  
ANISOU 1637  C   ALA A 240     3776   4114   3401   -140   -144   -280       C  
ATOM   1638  O   ALA A 240       7.820  -6.147  -7.317  1.00 31.96           O  
ANISOU 1638  O   ALA A 240     4083   4333   3726   -121   -160   -288       O  
ATOM   1639  CB  ALA A 240      10.350  -4.055  -7.069  1.00 29.27           C  
ANISOU 1639  CB  ALA A 240     3614   4130   3378    -99   -111   -252       C  
ATOM   1640  N   LEU A 241       7.283  -4.045  -7.920  1.00 26.07           N  
ANISOU 1640  N   LEU A 241     3323   3680   2902   -188   -166   -248       N  
ATOM   1641  CA  LEU A 241       5.878  -4.233  -7.570  1.00 27.94           C  
ANISOU 1641  CA  LEU A 241     3587   3884   3146   -218   -206   -228       C  
ATOM   1642  C   LEU A 241       5.198  -5.239  -8.490  1.00 33.41           C  
ANISOU 1642  C   LEU A 241     4323   4549   3824   -236   -214   -278       C  
ATOM   1643  O   LEU A 241       4.307  -5.974  -8.049  1.00 31.09           O  
ANISOU 1643  O   LEU A 241     4046   4204   3563   -252   -241   -275       O  
ATOM   1644  CB  LEU A 241       5.142  -2.894  -7.609  1.00 26.26           C  
ANISOU 1644  CB  LEU A 241     3363   3705   2908   -254   -224   -185       C  
ATOM   1645  CG  LEU A 241       5.503  -1.902  -6.501  1.00 32.46           C  
ANISOU 1645  CG  LEU A 241     4116   4500   3716   -247   -223   -145       C  
ATOM   1646  CD1 LEU A 241       4.909  -0.532  -6.787  1.00 22.15           C  
ANISOU 1646  CD1 LEU A 241     2806   3216   2395   -275   -231   -112       C  
ATOM   1647  CD2 LEU A 241       5.043  -2.421  -5.147  1.00 24.44           C  
ANISOU 1647  CD2 LEU A 241     3099   3450   2736   -236   -240   -127       C  
ATOM   1648  N   ALA A 242       5.599  -5.288  -9.762  1.00 31.23           N  
ANISOU 1648  N   ALA A 242     4066   4306   3493   -241   -190   -327       N  
ATOM   1649  CA  ALA A 242       5.044  -6.284 -10.672  1.00 31.72           C  
ANISOU 1649  CA  ALA A 242     4178   4345   3532   -262   -199   -393       C  
ATOM   1650  C   ALA A 242       5.488  -7.690 -10.287  1.00 32.70           C  
ANISOU 1650  C   ALA A 242     4320   4385   3721   -223   -181   -441       C  
ATOM   1651  O   ALA A 242       4.715  -8.647 -10.410  1.00 28.74           O  
ANISOU 1651  O   ALA A 242     3856   3822   3243   -249   -205   -478       O  
ATOM   1652  CB  ALA A 242       5.448  -5.966 -12.112  1.00 26.85           C  
ANISOU 1652  CB  ALA A 242     3584   3797   2823   -276   -171   -438       C  
ATOM   1653  N   LEU A 243       6.731  -7.833  -9.818  1.00 32.13           N  
ANISOU 1653  N   LEU A 243     4216   4303   3688   -162   -141   -439       N  
ATOM   1654  CA  LEU A 243       7.213  -9.139  -9.383  1.00 33.20           C  
ANISOU 1654  CA  LEU A 243     4364   4350   3900   -110   -126   -471       C  
ATOM   1655  C   LEU A 243       6.519  -9.599  -8.108  1.00 33.73           C  
ANISOU 1655  C   LEU A 243     4435   4349   4033   -117   -169   -408       C  
ATOM   1656  O   LEU A 243       6.388 -10.806  -7.876  1.00 29.68           O  
ANISOU 1656  O   LEU A 243     3954   3740   3582   -100   -171   -427       O  
ATOM   1657  CB  LEU A 243       8.728  -9.099  -9.180  1.00 23.91           C  
ANISOU 1657  CB  LEU A 243     3136   3193   2754    -37    -80   -472       C  
ATOM   1658  CG  LEU A 243       9.558  -8.936 -10.454  1.00 35.34           C  
ANISOU 1658  CG  LEU A 243     4579   4701   4149    -21    -15   -544       C  
ATOM   1659  CD1 LEU A 243      11.023  -8.715 -10.119  1.00 31.69           C  
ANISOU 1659  CD1 LEU A 243     4040   4274   3728     45     28   -530       C  
ATOM   1660  CD2 LEU A 243       9.388 -10.141 -11.368  1.00 35.04           C  
ANISOU 1660  CD2 LEU A 243     4604   4601   4110    -10     13   -648       C  
ATOM   1661  N   ILE A 244       6.073  -8.658  -7.273  1.00 25.73           N  
ANISOU 1661  N   ILE A 244     3392   3378   3007   -142   -196   -333       N  
ATOM   1662  CA  ILE A 244       5.308  -9.023  -6.086  1.00 31.60           C  
ANISOU 1662  CA  ILE A 244     4140   4072   3793   -157   -227   -272       C  
ATOM   1663  C   ILE A 244       3.963  -9.618  -6.486  1.00 36.30           C  
ANISOU 1663  C   ILE A 244     4773   4623   4397   -220   -250   -293       C  
ATOM   1664  O   ILE A 244       3.489 -10.585  -5.877  1.00 33.98           O  
ANISOU 1664  O   ILE A 244     4501   4249   4160   -230   -260   -272       O  
ATOM   1665  CB  ILE A 244       5.143  -7.799  -5.165  1.00 28.55           C  
ANISOU 1665  CB  ILE A 244     3716   3751   3382   -170   -241   -204       C  
ATOM   1666  CG1 ILE A 244       6.493  -7.405  -4.561  1.00 30.16           C  
ANISOU 1666  CG1 ILE A 244     3881   3988   3591   -116   -231   -183       C  
ATOM   1667  CG2 ILE A 244       4.126  -8.079  -4.068  1.00 21.45           C  
ANISOU 1667  CG2 ILE A 244     2824   2818   2506   -198   -262   -147       C  
ATOM   1668  CD1 ILE A 244       6.476  -6.082  -3.827  1.00 23.26           C  
ANISOU 1668  CD1 ILE A 244     2974   3179   2684   -135   -242   -141       C  
ATOM   1669  N   ALA A 245       3.333  -9.059  -7.522  1.00 29.15           N  
ANISOU 1669  N   ALA A 245     3872   3769   3435   -266   -262   -328       N  
ATOM   1670  CA  ALA A 245       2.058  -9.593  -7.991  1.00 35.11           C  
ANISOU 1670  CA  ALA A 245     4650   4494   4196   -332   -296   -353       C  
ATOM   1671  C   ALA A 245       2.225 -10.987  -8.586  1.00 33.17           C  
ANISOU 1671  C   ALA A 245     4458   4160   3984   -334   -288   -433       C  
ATOM   1672  O   ALA A 245       1.361 -11.852  -8.404  1.00 35.61           O  
ANISOU 1672  O   ALA A 245     4788   4397   4344   -382   -310   -439       O  
ATOM   1673  CB  ALA A 245       1.433  -8.643  -9.012  1.00 24.77           C  
ANISOU 1673  CB  ALA A 245     3330   3271   2811   -375   -322   -367       C  
ATOM   1674  N   ILE A 246       3.328 -11.221  -9.302  1.00 30.27           N  
ANISOU 1674  N   ILE A 246     4111   3794   3596   -284   -250   -499       N  
ATOM   1675  CA  ILE A 246       3.579 -12.544  -9.868  1.00 31.15           C  
ANISOU 1675  CA  ILE A 246     4278   3810   3747   -274   -232   -590       C  
ATOM   1676  C   ILE A 246       3.790 -13.567  -8.759  1.00 39.02           C  
ANISOU 1676  C   ILE A 246     5284   4686   4854   -237   -225   -548       C  
ATOM   1677  O   ILE A 246       3.315 -14.707  -8.848  1.00 41.77           O  
ANISOU 1677  O   ILE A 246     5681   4925   5265   -265   -233   -589       O  
ATOM   1678  CB  ILE A 246       4.779 -12.493 -10.831  1.00 34.25           C  
ANISOU 1678  CB  ILE A 246     4681   4241   4092   -218   -177   -670       C  
ATOM   1679  CG1 ILE A 246       4.434 -11.675 -12.076  1.00 31.93           C  
ANISOU 1679  CG1 ILE A 246     4397   4057   3677   -269   -186   -712       C  
ATOM   1680  CG2 ILE A 246       5.216 -13.897 -11.224  1.00 33.18           C  
ANISOU 1680  CG2 ILE A 246     4599   3989   4017   -183   -144   -767       C  
ATOM   1681  CD1 ILE A 246       5.647 -11.139 -12.813  1.00 28.14           C  
ANISOU 1681  CD1 ILE A 246     3904   3655   3131   -219   -123   -747       C  
ATOM   1682  N   ALA A 247       4.496 -13.178  -7.695  1.00 29.00           N  
ANISOU 1682  N   ALA A 247     3973   3434   3610   -178   -215   -463       N  
ATOM   1683  CA  ALA A 247       4.746 -14.101  -6.592  1.00 36.12           C  
ANISOU 1683  CA  ALA A 247     4885   4233   4606   -138   -215   -404       C  
ATOM   1684  C   ALA A 247       3.452 -14.484  -5.884  1.00 32.19           C  
ANISOU 1684  C   ALA A 247     4404   3683   4143   -213   -248   -344       C  
ATOM   1685  O   ALA A 247       3.242 -15.658  -5.559  1.00 31.99           O  
ANISOU 1685  O   ALA A 247     4420   3534   4201   -218   -249   -335       O  
ATOM   1686  CB  ALA A 247       5.737 -13.486  -5.605  1.00 36.08           C  
ANISOU 1686  CB  ALA A 247     4827   4283   4600    -68   -211   -323       C  
ATOM   1687  N   LEU A 248       2.574 -13.508  -5.635  1.00 33.54           N  
ANISOU 1687  N   LEU A 248     4541   3944   4260   -270   -270   -299       N  
ATOM   1688  CA  LEU A 248       1.307 -13.802  -4.973  1.00 35.50           C  
ANISOU 1688  CA  LEU A 248     4788   4158   4540   -344   -290   -242       C  
ATOM   1689  C   LEU A 248       0.457 -14.754  -5.806  1.00 37.70           C  
ANISOU 1689  C   LEU A 248     5108   4357   4860   -417   -307   -314       C  
ATOM   1690  O   LEU A 248      -0.222 -15.631  -5.261  1.00 39.58           O  
ANISOU 1690  O   LEU A 248     5366   4504   5170   -465   -312   -277       O  
ATOM   1691  CB  LEU A 248       0.544 -12.507  -4.696  1.00 30.22           C  
ANISOU 1691  CB  LEU A 248     4066   3605   3810   -382   -302   -197       C  
ATOM   1692  CG  LEU A 248       1.163 -11.544  -3.681  1.00 33.24           C  
ANISOU 1692  CG  LEU A 248     4414   4061   4156   -330   -289   -126       C  
ATOM   1693  CD1 LEU A 248       0.463 -10.194  -3.731  1.00 38.11           C  
ANISOU 1693  CD1 LEU A 248     4984   4780   4716   -360   -297   -112       C  
ATOM   1694  CD2 LEU A 248       1.105 -12.129  -2.279  1.00 34.70           C  
ANISOU 1694  CD2 LEU A 248     4607   4197   4379   -322   -281    -36       C  
ATOM   1695  N   ALA A 249       0.485 -14.598  -7.132  1.00 32.84           N  
ANISOU 1695  N   ALA A 249     4507   3775   4195   -433   -316   -417       N  
ATOM   1696  CA  ALA A 249      -0.271 -15.501  -7.992  1.00 34.70           C  
ANISOU 1696  CA  ALA A 249     4785   3940   4458   -509   -340   -503       C  
ATOM   1697  C   ALA A 249       0.382 -16.876  -8.050  1.00 35.76           C  
ANISOU 1697  C   ALA A 249     4987   3922   4679   -473   -314   -558       C  
ATOM   1698  O   ALA A 249      -0.310 -17.900  -8.040  1.00 36.48           O  
ANISOU 1698  O   ALA A 249     5115   3900   4846   -538   -328   -581       O  
ATOM   1699  CB  ALA A 249      -0.404 -14.907  -9.393  1.00 33.18           C  
ANISOU 1699  CB  ALA A 249     4596   3843   4167   -536   -362   -597       C  
ATOM   1700  N   ALA A 250       1.716 -16.918  -8.108  1.00 34.50           N  
ANISOU 1700  N   ALA A 250     4838   3752   4519   -370   -273   -579       N  
ATOM   1701  CA  ALA A 250       2.411 -18.200  -8.139  1.00 38.36           C  
ANISOU 1701  CA  ALA A 250     5383   4088   5103   -316   -242   -628       C  
ATOM   1702  C   ALA A 250       2.285 -18.936  -6.812  1.00 42.83           C  
ANISOU 1702  C   ALA A 250     5957   4541   5776   -305   -245   -512       C  
ATOM   1703  O   ALA A 250       2.365 -20.170  -6.779  1.00 39.08           O  
ANISOU 1703  O   ALA A 250     5539   3904   5405   -297   -235   -538       O  
ATOM   1704  CB  ALA A 250       3.883 -17.993  -8.496  1.00 35.20           C  
ANISOU 1704  CB  ALA A 250     4971   3720   4682   -200   -194   -671       C  
ATOM   1705  N   ILE A 251       2.094 -18.202  -5.713  1.00 34.62           N  
ANISOU 1705  N   ILE A 251     4866   3579   4709   -304   -257   -384       N  
ATOM   1706  CA  ILE A 251       1.941 -18.836  -4.408  1.00 39.09           C  
ANISOU 1706  CA  ILE A 251     5442   4057   5353   -300   -259   -260       C  
ATOM   1707  C   ILE A 251       0.629 -19.609  -4.344  1.00 44.31           C  
ANISOU 1707  C   ILE A 251     6134   4625   6076   -416   -275   -252       C  
ATOM   1708  O   ILE A 251       0.594 -20.777  -3.938  1.00 40.77           O  
ANISOU 1708  O   ILE A 251     5737   4020   5734   -420   -268   -219       O  
ATOM   1709  CB  ILE A 251       2.032 -17.783  -3.288  1.00 41.38           C  
ANISOU 1709  CB  ILE A 251     5674   4473   5576   -279   -265   -140       C  
ATOM   1710  CG1 ILE A 251       3.490 -17.542  -2.901  1.00 40.33           C  
ANISOU 1710  CG1 ILE A 251     5520   4370   5435   -159   -255   -111       C  
ATOM   1711  CG2 ILE A 251       1.239 -18.222  -2.066  1.00 43.89           C  
ANISOU 1711  CG2 ILE A 251     5999   4742   5933   -331   -269    -16       C  
ATOM   1712  CD1 ILE A 251       3.772 -16.137  -2.410  1.00 33.66           C  
ANISOU 1712  CD1 ILE A 251     4612   3686   4491   -142   -262    -66       C  
ATOM   1713  N   ALA A 252      -0.472 -18.970  -4.754  1.00 39.31           N  
ANISOU 1713  N   ALA A 252     5466   4084   5387   -512   -298   -277       N  
ATOM   1714  CA  ALA A 252      -1.773 -19.628  -4.707  1.00 40.75           C  
ANISOU 1714  CA  ALA A 252     5658   4195   5631   -633   -315   -269       C  
ATOM   1715  C   ALA A 252      -1.881 -20.746  -5.734  1.00 38.05           C  
ANISOU 1715  C   ALA A 252     5383   3716   5358   -677   -326   -396       C  
ATOM   1716  O   ALA A 252      -2.547 -21.756  -5.481  1.00 46.33           O  
ANISOU 1716  O   ALA A 252     6466   4631   6507   -754   -330   -379       O  
ATOM   1717  CB  ALA A 252      -2.887 -18.606  -4.921  1.00 47.26           C  
ANISOU 1717  CB  ALA A 252     6410   5164   6383   -714   -342   -264       C  
ATOM   1718  N   LEU A 253      -1.240 -20.589  -6.892  1.00 34.63           N  
ANISOU 1718  N   LEU A 253     4974   3312   4872   -634   -326   -527       N  
ATOM   1719  CA  LEU A 253      -1.282 -21.609  -7.930  1.00 38.52           C  
ANISOU 1719  CA  LEU A 253     5540   3682   5415   -671   -331   -672       C  
ATOM   1720  C   LEU A 253      -0.295 -22.744  -7.688  1.00 41.67           C  
ANISOU 1720  C   LEU A 253     6009   3900   5925   -583   -290   -687       C  
ATOM   1721  O   LEU A 253      -0.365 -23.761  -8.385  1.00 41.47           O  
ANISOU 1721  O   LEU A 253     6055   3734   5969   -614   -286   -804       O  
ATOM   1722  CB  LEU A 253      -1.012 -20.977  -9.298  1.00 44.81           C  
ANISOU 1722  CB  LEU A 253     6339   4595   6093   -663   -341   -809       C  
ATOM   1723  CG  LEU A 253      -2.096 -20.037  -9.832  1.00 39.32           C  
ANISOU 1723  CG  LEU A 253     5587   4055   5298   -760   -397   -817       C  
ATOM   1724  CD1 LEU A 253      -1.538 -19.131 -10.918  1.00 38.07           C  
ANISOU 1724  CD1 LEU A 253     5425   4039   5002   -717   -397   -898       C  
ATOM   1725  CD2 LEU A 253      -3.289 -20.827 -10.350  1.00 43.76           C  
ANISOU 1725  CD2 LEU A 253     6173   4545   5907   -898   -448   -890       C  
ATOM   1726  N   GLY A 254       0.609 -22.599  -6.725  1.00 42.65           N  
ANISOU 1726  N   GLY A 254     6112   4021   6071   -473   -261   -574       N  
ATOM   1727  CA  GLY A 254       1.586 -23.638  -6.450  1.00 36.04           C  
ANISOU 1727  CA  GLY A 254     5329   3017   5348   -372   -228   -571       C  
ATOM   1728  C   GLY A 254       2.637 -23.795  -7.527  1.00 44.33           C  
ANISOU 1728  C   GLY A 254     6406   4052   6384   -280   -191   -722       C  
ATOM   1729  O   GLY A 254       3.046 -24.923  -7.828  1.00 51.11           O  
ANISOU 1729  O   GLY A 254     7332   4733   7353   -238   -164   -796       O  
ATOM   1730  N   ASP A 255       3.088 -22.689  -8.115  1.00 43.81           N  
ANISOU 1730  N   ASP A 255     6290   4165   6190   -245   -183   -768       N  
ATOM   1731  CA  ASP A 255       4.094 -22.709  -9.176  1.00 49.94           C  
ANISOU 1731  CA  ASP A 255     7083   4959   6933   -162   -135   -908       C  
ATOM   1732  C   ASP A 255       5.454 -22.449  -8.536  1.00 47.26           C  
ANISOU 1732  C   ASP A 255     6690   4648   6620    -15   -100   -831       C  
ATOM   1733  O   ASP A 255       5.880 -21.305  -8.375  1.00 44.90           O  
ANISOU 1733  O   ASP A 255     6319   4515   6226     15   -101   -778       O  
ATOM   1734  CB  ASP A 255       3.768 -21.678 -10.250  1.00 46.65           C  
ANISOU 1734  CB  ASP A 255     6645   4722   6358   -222   -145   -997       C  
ATOM   1735  CG  ASP A 255       4.442 -21.981 -11.573  1.00 59.97           C  
ANISOU 1735  CG  ASP A 255     8378   6405   8004   -181    -94  -1175       C  
ATOM   1736  OD1 ASP A 255       5.387 -22.798 -11.590  1.00 63.85           O  
ANISOU 1736  OD1 ASP A 255     8897   6775   8589    -77    -39  -1225       O  
ATOM   1737  OD2 ASP A 255       4.028 -21.398 -12.598  1.00 57.74           O  
ANISOU 1737  OD2 ASP A 255     8104   6242   7592   -248   -108  -1263       O  
ATOM   1738  N   GLU A 256       6.144 -23.532  -8.170  1.00 42.55           N  
ANISOU 1738  N   GLU A 256     6125   3881   6161     78    -73   -822       N  
ATOM   1739  CA  GLU A 256       7.458 -23.398  -7.548  1.00 46.65           C  
ANISOU 1739  CA  GLU A 256     6584   4420   6721    224    -49   -745       C  
ATOM   1740  C   GLU A 256       8.488 -22.864  -8.536  1.00 48.52           C  
ANISOU 1740  C   GLU A 256     6780   4766   6890    302      9   -862       C  
ATOM   1741  O   GLU A 256       9.376 -22.091  -8.157  1.00 49.31           O  
ANISOU 1741  O   GLU A 256     6795   4987   6954    377     16   -796       O  
ATOM   1742  CB  GLU A 256       7.909 -24.741  -6.977  1.00 52.70           C  
ANISOU 1742  CB  GLU A 256     7394   4967   7663    311    -38   -704       C  
ATOM   1743  CG  GLU A 256       7.092 -25.218  -5.788  1.00 51.14           C  
ANISOU 1743  CG  GLU A 256     7227   4672   7533    248    -90   -545       C  
ATOM   1744  CD  GLU A 256       5.983 -26.172  -6.190  1.00 68.01           C  
ANISOU 1744  CD  GLU A 256     9457   6643   9740    133    -95   -615       C  
ATOM   1745  OE1 GLU A 256       6.108 -26.817  -7.252  1.00 74.16           O  
ANISOU 1745  OE1 GLU A 256    10294   7322  10562    140    -58   -784       O  
ATOM   1746  OE2 GLU A 256       4.988 -26.277  -5.442  1.00 72.29           O  
ANISOU 1746  OE2 GLU A 256    10015   7159  10294     31   -134   -505       O  
ATOM   1747  N   GLU A 257       8.385 -23.263  -9.807  1.00 48.24           N  
ANISOU 1747  N   GLU A 257     6802   4694   6832    279     52  -1039       N  
ATOM   1748  CA  GLU A 257       9.340 -22.799 -10.808  1.00 44.68           C  
ANISOU 1748  CA  GLU A 257     6319   4352   6307    347    122  -1156       C  
ATOM   1749  C   GLU A 257       9.200 -21.302 -11.055  1.00 45.80           C  
ANISOU 1749  C   GLU A 257     6398   4723   6282    287    105  -1120       C  
ATOM   1750  O   GLU A 257      10.200 -20.608 -11.276  1.00 41.42           O  
ANISOU 1750  O   GLU A 257     5772   4287   5679    358    150  -1122       O  
ATOM   1751  CB  GLU A 257       9.156 -23.579 -12.110  1.00 52.71           C  
ANISOU 1751  CB  GLU A 257     7427   5284   7317    322    172  -1360       C  
ATOM   1752  N   GLU A 258       7.969 -20.786 -11.022  1.00 47.65           N  
ANISOU 1752  N   GLU A 258     6653   5017   6436    157     42  -1085       N  
ATOM   1753  CA  GLU A 258       7.770 -19.351 -11.193  1.00 44.71           C  
ANISOU 1753  CA  GLU A 258     6223   4843   5921    104     21  -1038       C  
ATOM   1754  C   GLU A 258       8.305 -18.566 -10.003  1.00 41.27           C  
ANISOU 1754  C   GLU A 258     5700   4481   5499    155      1   -882       C  
ATOM   1755  O   GLU A 258       8.816 -17.454 -10.175  1.00 36.26           O  
ANISOU 1755  O   GLU A 258     5003   3995   4777    168     15   -860       O  
ATOM   1756  CB  GLU A 258       6.288 -19.047 -11.410  1.00 37.78           C  
ANISOU 1756  CB  GLU A 258     5381   4001   4974    -37    -44  -1035       C  
ATOM   1757  CG  GLU A 258       5.999 -17.611 -11.816  1.00 44.82           C  
ANISOU 1757  CG  GLU A 258     6227   5083   5720    -91    -65  -1005       C  
ATOM   1758  CD  GLU A 258       6.367 -17.327 -13.259  1.00 63.43           C  
ANISOU 1758  CD  GLU A 258     8610   7530   7962    -95    -20  -1135       C  
ATOM   1759  OE1 GLU A 258       5.859 -18.035 -14.155  1.00 61.60           O  
ANISOU 1759  OE1 GLU A 258     8452   7246   7707   -148    -23  -1260       O  
ATOM   1760  OE2 GLU A 258       7.164 -16.395 -13.497  1.00 56.67           O  
ANISOU 1760  OE2 GLU A 258     7701   6798   7034    -52     18  -1113       O  
ATOM   1761  N   LEU A 259       8.200 -19.125  -8.794  1.00 42.34           N  
ANISOU 1761  N   LEU A 259     5834   4516   5738    180    -33   -772       N  
ATOM   1762  CA  LEU A 259       8.739 -18.448  -7.619  1.00 42.05           C  
ANISOU 1762  CA  LEU A 259     5721   4552   5705    228    -59   -631       C  
ATOM   1763  C   LEU A 259      10.258 -18.358  -7.686  1.00 45.29           C  
ANISOU 1763  C   LEU A 259     6063   4998   6147    352    -13   -643       C  
ATOM   1764  O   LEU A 259      10.845 -17.351  -7.272  1.00 36.54           O  
ANISOU 1764  O   LEU A 259     4877   4019   4989    372    -22   -578       O  
ATOM   1765  CB  LEU A 259       8.300 -19.173  -6.347  1.00 35.34           C  
ANISOU 1765  CB  LEU A 259     4893   3587   4947    226   -104   -509       C  
ATOM   1766  CG  LEU A 259       6.828 -19.035  -5.954  1.00 38.56           C  
ANISOU 1766  CG  LEU A 259     5336   3993   5322    101   -149   -457       C  
ATOM   1767  CD1 LEU A 259       6.519 -19.881  -4.730  1.00 33.75           C  
ANISOU 1767  CD1 LEU A 259     4754   3262   4808    105   -177   -334       C  
ATOM   1768  CD2 LEU A 259       6.472 -17.577  -5.707  1.00 36.48           C  
ANISOU 1768  CD2 LEU A 259     5015   3904   4940     48   -172   -404       C  
ATOM   1769  N   LYS A 260      10.911 -19.402  -8.205  1.00 36.85           N  
ANISOU 1769  N   LYS A 260     5019   3814   5169    436     38   -731       N  
ATOM   1770  CA  LYS A 260      12.360 -19.365  -8.359  1.00 39.90           C  
ANISOU 1770  CA  LYS A 260     5327   4236   5596    561     91   -753       C  
ATOM   1771  C   LYS A 260      12.784 -18.341  -9.403  1.00 41.28           C  
ANISOU 1771  C   LYS A 260     5459   4574   5651    539    146   -836       C  
ATOM   1772  O   LYS A 260      13.857 -17.740  -9.281  1.00 41.67           O  
ANISOU 1772  O   LYS A 260     5412   4723   5698    604    172   -807       O  
ATOM   1773  CB  LYS A 260      12.885 -20.752  -8.730  1.00 36.75           C  
ANISOU 1773  CB  LYS A 260     4967   3664   5331    661    144   -839       C  
ATOM   1774  CG  LYS A 260      12.662 -21.807  -7.659  1.00 42.83           C  
ANISOU 1774  CG  LYS A 260     5774   4259   6240    700     94   -738       C  
ATOM   1775  CD  LYS A 260      13.236 -23.151  -8.077  1.00 45.28           C  
ANISOU 1775  CD  LYS A 260     6124   4382   6699    809    151   -828       C  
ATOM   1776  N   LYS A 261      11.960 -18.130 -10.433  1.00 45.19           N  
ANISOU 1776  N   LYS A 261     6022   5103   6045    445    161   -933       N  
ATOM   1777  CA  LYS A 261      12.270 -17.108 -11.426  1.00 42.04           C  
ANISOU 1777  CA  LYS A 261     5592   4864   5516    413    208   -993       C  
ATOM   1778  C   LYS A 261      12.039 -15.707 -10.876  1.00 41.91           C  
ANISOU 1778  C   LYS A 261     5519   4989   5417    350    157   -877       C  
ATOM   1779  O   LYS A 261      12.705 -14.757 -11.303  1.00 40.21           O  
ANISOU 1779  O   LYS A 261     5243   4904   5132    353    196   -879       O  
ATOM   1780  CB  LYS A 261      11.432 -17.330 -12.687  1.00 46.42           C  
ANISOU 1780  CB  LYS A 261     6243   5417   5978    330    227  -1125       C  
ATOM   1781  CG  LYS A 261      12.036 -16.738 -13.950  1.00 51.81           C  
ANISOU 1781  CG  LYS A 261     6913   6230   6543    331    308  -1222       C  
ATOM   1782  N   VAL A 262      11.108 -15.559  -9.931  1.00 40.97           N  
ANISOU 1782  N   VAL A 262     5418   4842   5308    291     78   -779       N  
ATOM   1783  CA  VAL A 262      10.871 -14.258  -9.313  1.00 36.57           C  
ANISOU 1783  CA  VAL A 262     4810   4402   4683    239     33   -676       C  
ATOM   1784  C   VAL A 262      12.084 -13.828  -8.498  1.00 39.68           C  
ANISOU 1784  C   VAL A 262     5107   4848   5121    316     36   -602       C  
ATOM   1785  O   VAL A 262      12.487 -12.658  -8.528  1.00 36.12           O  
ANISOU 1785  O   VAL A 262     4597   4520   4608    294     41   -571       O  
ATOM   1786  CB  VAL A 262       9.592 -14.302  -8.456  1.00 35.19           C  
ANISOU 1786  CB  VAL A 262     4674   4182   4515    166    -40   -597       C  
ATOM   1787  CG1 VAL A 262       9.539 -13.116  -7.502  1.00 33.92           C  
ANISOU 1787  CG1 VAL A 262     4456   4118   4314    141    -81   -487       C  
ATOM   1788  CG2 VAL A 262       8.360 -14.327  -9.346  1.00 37.13           C  
ANISOU 1788  CG2 VAL A 262     4988   4425   4695     70    -54   -663       C  
ATOM   1789  N   ILE A 263      12.691 -14.764  -7.764  1.00 39.04           N  
ANISOU 1789  N   ILE A 263     5007   4674   5153    405     29   -568       N  
ATOM   1790  CA  ILE A 263      13.879 -14.446  -6.976  1.00 39.39           C  
ANISOU 1790  CA  ILE A 263     4950   4771   5244    482     19   -497       C  
ATOM   1791  C   ILE A 263      15.020 -14.009  -7.887  1.00 35.50           C  
ANISOU 1791  C   ILE A 263     4382   4369   4736    527     96   -568       C  
ATOM   1792  O   ILE A 263      15.735 -13.043  -7.593  1.00 39.88           O  
ANISOU 1792  O   ILE A 263     4849   5038   5267    525     90   -522       O  
ATOM   1793  CB  ILE A 263      14.279 -15.651  -6.104  1.00 38.00           C  
ANISOU 1793  CB  ILE A 263     4772   4470   5198    577     -9   -442       C  
ATOM   1794  CG1 ILE A 263      13.270 -15.851  -4.972  1.00 34.96           C  
ANISOU 1794  CG1 ILE A 263     4443   4028   4814    524    -86   -337       C  
ATOM   1795  CG2 ILE A 263      15.683 -15.472  -5.544  1.00 37.81           C  
ANISOU 1795  CG2 ILE A 263     4629   4504   5232    675    -14   -389       C  
ATOM   1796  CD1 ILE A 263      13.487 -17.121  -4.177  1.00 33.04           C  
ANISOU 1796  CD1 ILE A 263     4221   3643   4692    606   -114   -271       C  
ATOM   1797  N   GLU A 264      15.203 -14.707  -9.010  1.00 35.75           N  
ANISOU 1797  N   GLU A 264     4449   4354   4780    561    173   -687       N  
ATOM   1798  CA  GLU A 264      16.269 -14.349  -9.940  1.00 40.87           C  
ANISOU 1798  CA  GLU A 264     5028   5094   5407    602    264   -761       C  
ATOM   1799  C   GLU A 264      16.025 -12.978 -10.561  1.00 48.47           C  
ANISOU 1799  C   GLU A 264     5983   6201   6233    501    278   -760       C  
ATOM   1800  O   GLU A 264      16.956 -12.174 -10.688  1.00 42.22           O  
ANISOU 1800  O   GLU A 264     5097   5519   5425    511    316   -741       O  
ATOM   1801  CB  GLU A 264      16.399 -15.417 -11.026  1.00 35.51           C  
ANISOU 1801  CB  GLU A 264     4406   4332   4754    655    350   -902       C  
ATOM   1802  N   GLU A 265      14.780 -12.692 -10.953  1.00 36.52           N  
ANISOU 1802  N   GLU A 265     4563   4687   4627    403    247   -773       N  
ATOM   1803  CA  GLU A 265      14.477 -11.400 -11.561  1.00 41.37           C  
ANISOU 1803  CA  GLU A 265     5177   5425   5116    312    254   -759       C  
ATOM   1804  C   GLU A 265      14.574 -10.270 -10.543  1.00 39.64           C  
ANISOU 1804  C   GLU A 265     4892   5272   4897    277    195   -642       C  
ATOM   1805  O   GLU A 265      15.107  -9.197 -10.850  1.00 36.59           O  
ANISOU 1805  O   GLU A 265     4451   4992   4461    246    224   -621       O  
ATOM   1806  CB  GLU A 265      13.086 -11.428 -12.195  1.00 36.48           C  
ANISOU 1806  CB  GLU A 265     4665   4786   4408    223    222   -796       C  
ATOM   1807  CG  GLU A 265      12.966 -12.332 -13.411  1.00 43.35           C  
ANISOU 1807  CG  GLU A 265     5610   5619   5244    232    282   -931       C  
ATOM   1808  CD  GLU A 265      13.965 -11.986 -14.497  1.00 57.05           C  
ANISOU 1808  CD  GLU A 265     7309   7454   6912    257    387  -1000       C  
ATOM   1809  OE1 GLU A 265      14.071 -10.793 -14.851  1.00 60.92           O  
ANISOU 1809  OE1 GLU A 265     7771   8066   7312    201    398   -952       O  
ATOM   1810  OE2 GLU A 265      14.643 -12.908 -14.998  1.00 63.54           O  
ANISOU 1810  OE2 GLU A 265     8135   8232   7776    332    464  -1101       O  
ATOM   1811  N   ALA A 266      14.067 -10.490  -9.327  1.00 30.81           N  
ANISOU 1811  N   ALA A 266     3784   4092   3832    278    115   -568       N  
ATOM   1812  CA  ALA A 266      14.127  -9.449  -8.306  1.00 33.29           C  
ANISOU 1812  CA  ALA A 266     4046   4466   4138    244     58   -471       C  
ATOM   1813  C   ALA A 266      15.562  -9.145  -7.898  1.00 38.61           C  
ANISOU 1813  C   ALA A 266     4605   5200   4866    301     75   -445       C  
ATOM   1814  O   ALA A 266      15.868  -8.013  -7.507  1.00 37.84           O  
ANISOU 1814  O   ALA A 266     4454   5184   4741    257     54   -396       O  
ATOM   1815  CB  ALA A 266      13.299  -9.854  -7.087  1.00 27.86           C  
ANISOU 1815  CB  ALA A 266     3397   3704   3484    236    -21   -402       C  
ATOM   1816  N   LYS A 267      16.452 -10.137  -7.981  1.00 35.42           N  
ANISOU 1816  N   LYS A 267     4157   4754   4545    399    111   -479       N  
ATOM   1817  CA  LYS A 267      17.865  -9.883  -7.721  1.00 38.83           C  
ANISOU 1817  CA  LYS A 267     4462   5255   5037    457    132   -460       C  
ATOM   1818  C   LYS A 267      18.470  -8.982  -8.789  1.00 36.95           C  
ANISOU 1818  C   LYS A 267     4172   5125   4741    418    216   -505       C  
ATOM   1819  O   LYS A 267      19.392  -8.210  -8.498  1.00 41.08           O  
ANISOU 1819  O   LYS A 267     4588   5736   5284    410    217   -468       O  
ATOM   1820  CB  LYS A 267      18.632 -11.203  -7.648  1.00 38.38           C  
ANISOU 1820  CB  LYS A 267     4366   5121   5096    584    158   -488       C  
ATOM   1821  CG  LYS A 267      18.754 -11.783  -6.251  1.00 37.81           C  
ANISOU 1821  CG  LYS A 267     4271   4988   5106    642     65   -397       C  
ATOM   1822  CD  LYS A 267      19.398 -13.160  -6.291  1.00 32.71           C  
ANISOU 1822  CD  LYS A 267     3602   4242   4585    774     93   -423       C  
ATOM   1823  CE  LYS A 267      19.072 -13.963  -5.042  1.00 52.39           C  
ANISOU 1823  CE  LYS A 267     6128   6635   7143    819     -1   -327       C  
ATOM   1824  NZ  LYS A 267      19.640 -15.339  -5.105  1.00 66.81           N  
ANISOU 1824  NZ  LYS A 267     7942   8339   9105    953     25   -346       N  
ATOM   1825  N   LYS A 268      17.965  -9.062 -10.022  1.00 35.63           N  
ANISOU 1825  N   LYS A 268     4080   4959   4498    385    283   -580       N  
ATOM   1826  CA  LYS A 268      18.461  -8.195 -11.086  1.00 42.60           C  
ANISOU 1826  CA  LYS A 268     4928   5949   5308    339    367   -611       C  
ATOM   1827  C   LYS A 268      17.968  -6.766 -10.905  1.00 35.15           C  
ANISOU 1827  C   LYS A 268     3995   5070   4289    230    323   -540       C  
ATOM   1828  O   LYS A 268      18.698  -5.809 -11.190  1.00 36.84           O  
ANISOU 1828  O   LYS A 268     4137   5376   4486    191    365   -517       O  
ATOM   1829  CB  LYS A 268      18.035  -8.744 -12.447  1.00 39.57           C  
ANISOU 1829  CB  LYS A 268     4633   5553   4847    335    446   -713       C  
ATOM   1830  CG  LYS A 268      19.004  -9.753 -13.043  1.00 40.45           C  
ANISOU 1830  CG  LYS A 268     4701   5650   5019    438    545   -806       C  
ATOM   1831  N   VAL A 269      16.732  -6.600 -10.430  1.00 30.74           N  
ANISOU 1831  N   VAL A 269     3524   4461   3696    179    244   -504       N  
ATOM   1832  CA  VAL A 269      16.216  -5.265 -10.149  1.00 30.54           C  
ANISOU 1832  CA  VAL A 269     3508   4478   3617     89    200   -437       C  
ATOM   1833  C   VAL A 269      16.979  -4.635  -8.991  1.00 34.93           C  
ANISOU 1833  C   VAL A 269     3971   5065   4237     89    154   -375       C  
ATOM   1834  O   VAL A 269      17.281  -3.435  -9.005  1.00 34.17           O  
ANISOU 1834  O   VAL A 269     3835   5029   4118     25    159   -340       O  
ATOM   1835  CB  VAL A 269      14.704  -5.333  -9.865  1.00 29.91           C  
ANISOU 1835  CB  VAL A 269     3531   4336   3498     48    131   -419       C  
ATOM   1836  CG1 VAL A 269      14.178  -3.982  -9.399  1.00 26.37           C  
ANISOU 1836  CG1 VAL A 269     3086   3918   3017    -27     84   -351       C  
ATOM   1837  CG2 VAL A 269      13.953  -5.813 -11.098  1.00 30.90           C  
ANISOU 1837  CG2 VAL A 269     3742   4449   3550     30    165   -482       C  
ATOM   1838  N   TYR A 270      17.318  -5.437  -7.978  1.00 32.60           N  
ANISOU 1838  N   TYR A 270     3640   4727   4020    157    106   -360       N  
ATOM   1839  CA  TYR A 270      18.065  -4.926  -6.834  1.00 30.12           C  
ANISOU 1839  CA  TYR A 270     3236   4451   3756    158     49   -305       C  
ATOM   1840  C   TYR A 270      19.465  -4.477  -7.237  1.00 37.27           C  
ANISOU 1840  C   TYR A 270     4016   5443   4700    165    106   -316       C  
ATOM   1841  O   TYR A 270      19.938  -3.426  -6.788  1.00 35.52           O  
ANISOU 1841  O   TYR A 270     3732   5281   4484    105     80   -280       O  
ATOM   1842  CB  TYR A 270      18.131  -5.997  -5.744  1.00 33.41           C  
ANISOU 1842  CB  TYR A 270     3646   4808   4240    236    -16   -278       C  
ATOM   1843  CG  TYR A 270      19.032  -5.658  -4.578  1.00 33.10           C  
ANISOU 1843  CG  TYR A 270     3507   4820   4249    249    -84   -224       C  
ATOM   1844  CD1 TYR A 270      18.636  -4.742  -3.613  1.00 38.70           C  
ANISOU 1844  CD1 TYR A 270     4233   5555   4918    179   -156   -179       C  
ATOM   1845  CD2 TYR A 270      20.273  -6.266  -4.436  1.00 38.56           C  
ANISOU 1845  CD2 TYR A 270     4087   5538   5028    334    -77   -222       C  
ATOM   1846  CE1 TYR A 270      19.455  -4.433  -2.541  1.00 36.28           C  
ANISOU 1846  CE1 TYR A 270     3840   5303   4642    183   -227   -139       C  
ATOM   1847  CE2 TYR A 270      21.098  -5.965  -3.368  1.00 48.03           C  
ANISOU 1847  CE2 TYR A 270     5188   6794   6267    342   -154   -171       C  
ATOM   1848  CZ  TYR A 270      20.685  -5.048  -2.425  1.00 39.97           C  
ANISOU 1848  CZ  TYR A 270     4193   5804   5191    261   -232   -131       C  
ATOM   1849  OH  TYR A 270      21.504  -4.747  -1.362  1.00 46.33           O  
ANISOU 1849  OH  TYR A 270     4905   6674   6023    261   -316    -89       O  
ATOM   1850  N   GLU A 271      20.140  -5.254  -8.088  1.00 41.00           N  
ANISOU 1850  N   GLU A 271     4450   5924   5205    233    189   -370       N  
ATOM   1851  CA  GLU A 271      21.479  -4.874  -8.528  1.00 37.54           C  
ANISOU 1851  CA  GLU A 271     3880   5576   4808    241    258   -381       C  
ATOM   1852  C   GLU A 271      21.432  -3.668  -9.459  1.00 42.53           C  
ANISOU 1852  C   GLU A 271     4522   6275   5360    139    324   -380       C  
ATOM   1853  O   GLU A 271      22.323  -2.812  -9.420  1.00 42.22           O  
ANISOU 1853  O   GLU A 271     4379   6313   5348     92    344   -353       O  
ATOM   1854  CB  GLU A 271      22.164  -6.057  -9.212  1.00 36.99           C  
ANISOU 1854  CB  GLU A 271     3767   5494   4795    351    344   -448       C  
ATOM   1855  CG  GLU A 271      22.558  -7.182  -8.265  1.00 42.41           C  
ANISOU 1855  CG  GLU A 271     4407   6118   5591    465    284   -432       C  
ATOM   1856  CD  GLU A 271      23.563  -6.742  -7.215  1.00 63.15           C  
ANISOU 1856  CD  GLU A 271     6890   8810   8294    474    214   -367       C  
ATOM   1857  OE1 GLU A 271      24.392  -5.856  -7.514  1.00 61.39           O  
ANISOU 1857  OE1 GLU A 271     6562   8688   8077    423    255   -363       O  
ATOM   1858  OE2 GLU A 271      23.521  -7.281  -6.089  1.00 64.69           O  
ANISOU 1858  OE2 GLU A 271     7079   8960   8539    526    115   -316       O  
ATOM   1859  N   GLU A 272      20.402  -3.586 -10.305  1.00 39.05           N  
ANISOU 1859  N   GLU A 272     4204   5808   4824     98    352   -402       N  
ATOM   1860  CA  GLU A 272      20.269  -2.439 -11.196  1.00 36.25           C  
ANISOU 1860  CA  GLU A 272     3873   5512   4387      2    406   -383       C  
ATOM   1861  C   GLU A 272      19.968  -1.166 -10.416  1.00 37.54           C  
ANISOU 1861  C   GLU A 272     4037   5676   4552    -85    331   -311       C  
ATOM   1862  O   GLU A 272      20.450  -0.084 -10.771  1.00 36.51           O  
ANISOU 1862  O   GLU A 272     3863   5600   4411   -161    369   -278       O  
ATOM   1863  CB  GLU A 272      19.179  -2.705 -12.234  1.00 37.30           C  
ANISOU 1863  CB  GLU A 272     4139   5619   4413    -15    435   -417       C  
ATOM   1864  CG  GLU A 272      19.143  -1.696 -13.370  1.00 49.70           C  
ANISOU 1864  CG  GLU A 272     5735   7260   5887    -99    504   -394       C  
ATOM   1865  CD  GLU A 272      20.361  -1.786 -14.268  1.00 57.10           C  
ANISOU 1865  CD  GLU A 272     6589   8286   6820    -83    631   -429       C  
ATOM   1866  OE1 GLU A 272      20.878  -2.907 -14.461  1.00 57.54           O  
ANISOU 1866  OE1 GLU A 272     6611   8338   6913      6    682   -504       O  
ATOM   1867  OE2 GLU A 272      20.801  -0.736 -14.780  1.00 56.23           O  
ANISOU 1867  OE2 GLU A 272     6444   8245   6675   -160    684   -381       O  
ATOM   1868  N   ALA A 273      19.173  -1.273  -9.348  1.00 37.73           N  
ANISOU 1868  N   ALA A 273     4112   5633   4590    -80    230   -289       N  
ATOM   1869  CA  ALA A 273      18.876  -0.103  -8.529  1.00 38.83           C  
ANISOU 1869  CA  ALA A 273     4256   5766   4733   -155    162   -238       C  
ATOM   1870  C   ALA A 273      20.108   0.388  -7.780  1.00 34.82           C  
ANISOU 1870  C   ALA A 273     3620   5310   4299   -173    142   -221       C  
ATOM   1871  O   ALA A 273      20.211   1.583  -7.479  1.00 38.32           O  
ANISOU 1871  O   ALA A 273     4047   5765   4746   -257    120   -190       O  
ATOM   1872  CB  ALA A 273      17.746  -0.418  -7.549  1.00 29.38           C  
ANISOU 1872  CB  ALA A 273     3140   4496   3526   -140     72   -226       C  
ATOM   1873  N   LYS A 274      21.047  -0.509  -7.470  1.00 35.61           N  
ANISOU 1873  N   LYS A 274     3626   5438   4467    -95    144   -240       N  
ATOM   1874  CA  LYS A 274      22.283  -0.083  -6.823  1.00 34.69           C  
ANISOU 1874  CA  LYS A 274     3369   5386   4426   -112    119   -223       C  
ATOM   1875  C   LYS A 274      23.151   0.743  -7.764  1.00 35.10           C  
ANISOU 1875  C   LYS A 274     3338   5510   4486   -178    213   -221       C  
ATOM   1876  O   LYS A 274      23.836   1.670  -7.318  1.00 39.25           O  
ANISOU 1876  O   LYS A 274     3780   6079   5055   -252    188   -198       O  
ATOM   1877  CB  LYS A 274      23.059  -1.297  -6.313  1.00 28.61           C  
ANISOU 1877  CB  LYS A 274     2510   4628   3733      1     95   -235       C  
ATOM   1878  CG  LYS A 274      22.432  -1.970  -5.105  1.00 39.97           C  
ANISOU 1878  CG  LYS A 274     4006   6007   5174     51    -13   -213       C  
ATOM   1879  CD  LYS A 274      23.476  -2.704  -4.280  1.00 51.52           C  
ANISOU 1879  CD  LYS A 274     5346   7503   6725    135    -70   -195       C  
ATOM   1880  CE  LYS A 274      23.758  -4.085  -4.848  1.00 49.71           C  
ANISOU 1880  CE  LYS A 274     5100   7239   6550    260    -11   -223       C  
ATOM   1881  NZ  LYS A 274      25.198  -4.450  -4.739  1.00 59.44           N  
ANISOU 1881  NZ  LYS A 274     6157   8539   7888    331     -2   -219       N  
ATOM   1882  N   LYS A 275      23.136   0.424  -9.060  1.00 31.62           N  
ANISOU 1882  N   LYS A 275     2923   5087   4002   -160    323   -247       N  
ATOM   1883  CA  LYS A 275      23.898   1.213 -10.022  1.00 36.17           C  
ANISOU 1883  CA  LYS A 275     3432   5738   4572   -229    426   -235       C  
ATOM   1884  C   LYS A 275      23.279   2.591 -10.214  1.00 38.25           C  
ANISOU 1884  C   LYS A 275     3772   5980   4783   -351    415   -185       C  
ATOM   1885  O   LYS A 275      23.998   3.585 -10.371  1.00 39.37           O  
ANISOU 1885  O   LYS A 275     3838   6166   4955   -439    449   -152       O  
ATOM   1886  CB  LYS A 275      23.988   0.471 -11.356  1.00 34.57           C  
ANISOU 1886  CB  LYS A 275     3251   5567   4316   -176    550   -280       C  
ATOM   1887  N   ILE A 276      21.946   2.670 -10.205  1.00 34.01           N  
ANISOU 1887  N   ILE A 276     3379   5369   4175   -357    368   -176       N  
ATOM   1888  CA  ILE A 276      21.274   3.960 -10.329  1.00 31.91           C  
ANISOU 1888  CA  ILE A 276     3187   5066   3871   -456    351   -125       C  
ATOM   1889  C   ILE A 276      21.562   4.828  -9.111  1.00 40.45           C  
ANISOU 1889  C   ILE A 276     4220   6124   5024   -515    267   -107       C  
ATOM   1890  O   ILE A 276      21.720   6.050  -9.225  1.00 41.25           O  
ANISOU 1890  O   ILE A 276     4316   6215   5140   -613    279    -68       O  
ATOM   1891  CB  ILE A 276      19.762   3.752 -10.538  1.00 42.85           C  
ANISOU 1891  CB  ILE A 276     4722   6383   5178   -434    313   -122       C  
ATOM   1892  CG1 ILE A 276      19.504   2.946 -11.814  1.00 37.90           C  
ANISOU 1892  CG1 ILE A 276     4146   5785   4468   -391    391   -150       C  
ATOM   1893  CG2 ILE A 276      19.032   5.088 -10.590  1.00 33.82           C  
ANISOU 1893  CG2 ILE A 276     3649   5190   4011   -521    288    -65       C  
ATOM   1894  CD1 ILE A 276      19.865   3.681 -13.087  1.00 38.78           C  
ANISOU 1894  CD1 ILE A 276     4259   5957   4519   -457    489   -113       C  
ATOM   1895  N   TYR A 277      21.643   4.213  -7.929  1.00 39.07           N  
ANISOU 1895  N   TYR A 277     4015   5938   4893   -461    182   -134       N  
ATOM   1896  CA  TYR A 277      21.954   4.970  -6.720  1.00 39.67           C  
ANISOU 1896  CA  TYR A 277     4046   6004   5022   -518     96   -130       C  
ATOM   1897  C   TYR A 277      23.357   5.562  -6.786  1.00 36.36           C  
ANISOU 1897  C   TYR A 277     3481   5657   4676   -585    127   -123       C  
ATOM   1898  O   TYR A 277      23.570   6.718  -6.402  1.00 39.67           O  
ANISOU 1898  O   TYR A 277     3884   6061   5128   -686     99   -110       O  
ATOM   1899  CB  TYR A 277      21.807   4.077  -5.487  1.00 37.64           C  
ANISOU 1899  CB  TYR A 277     3786   5739   4779   -442      0   -153       C  
ATOM   1900  CG  TYR A 277      22.166   4.763  -4.188  1.00 36.39           C  
ANISOU 1900  CG  TYR A 277     3584   5587   4655   -499    -96   -158       C  
ATOM   1901  CD1 TYR A 277      21.243   5.559  -3.523  1.00 31.91           C  
ANISOU 1901  CD1 TYR A 277     3116   4955   4055   -551   -149   -162       C  
ATOM   1902  CD2 TYR A 277      23.429   4.615  -3.626  1.00 34.16           C  
ANISOU 1902  CD2 TYR A 277     3159   5380   4440   -500   -134   -165       C  
ATOM   1903  CE1 TYR A 277      21.565   6.190  -2.336  1.00 33.01           C  
ANISOU 1903  CE1 TYR A 277     3226   5103   4215   -607   -234   -183       C  
ATOM   1904  CE2 TYR A 277      23.761   5.242  -2.439  1.00 41.44           C  
ANISOU 1904  CE2 TYR A 277     4045   6319   5383   -560   -231   -177       C  
ATOM   1905  CZ  TYR A 277      22.825   6.028  -1.799  1.00 45.76           C  
ANISOU 1905  CZ  TYR A 277     4705   6798   5884   -616   -279   -191       C  
ATOM   1906  OH  TYR A 277      23.150   6.653  -0.618  1.00 46.99           O  
ANISOU 1906  OH  TYR A 277     4835   6971   6049   -680   -374   -219       O  
ATOM   1907  N   GLU A 278      24.328   4.782  -7.266  1.00 34.44           N  
ANISOU 1907  N   GLU A 278     3126   5490   4468   -529    187   -135       N  
ATOM   1908  CA  GLU A 278      25.695   5.284  -7.358  1.00 39.33           C  
ANISOU 1908  CA  GLU A 278     3585   6190   5167   -591    223   -126       C  
ATOM   1909  C   GLU A 278      25.809   6.390  -8.401  1.00 41.44           C  
ANISOU 1909  C   GLU A 278     3866   6462   5418   -701    320    -87       C  
ATOM   1910  O   GLU A 278      26.576   7.343  -8.223  1.00 46.63           O  
ANISOU 1910  O   GLU A 278     4434   7143   6139   -807    321    -68       O  
ATOM   1911  CB  GLU A 278      26.655   4.139  -7.680  1.00 37.17           C  
ANISOU 1911  CB  GLU A 278     3184   5997   4941   -490    277   -150       C  
ATOM   1912  N   GLU A 279      25.052   6.282  -9.496  1.00 35.27           N  
ANISOU 1912  N   GLU A 279     3195   5656   4549   -685    399    -71       N  
ATOM   1913  CA  GLU A 279      25.094   7.317 -10.524  1.00 35.74           C  
ANISOU 1913  CA  GLU A 279     3281   5718   4579   -787    489    -16       C  
ATOM   1914  C   GLU A 279      24.378   8.582 -10.067  1.00 44.80           C  
ANISOU 1914  C   GLU A 279     4521   6770   5731   -882    424     21       C  
ATOM   1915  O   GLU A 279      24.813   9.696 -10.382  1.00 43.55           O  
ANISOU 1915  O   GLU A 279     4334   6604   5608   -996    464     69       O  
ATOM   1916  CB  GLU A 279      24.481   6.792 -11.822  1.00 36.11           C  
ANISOU 1916  CB  GLU A 279     3425   5779   4516   -738    581     -9       C  
ATOM   1917  CG  GLU A 279      25.287   5.688 -12.488  1.00 42.45           C  
ANISOU 1917  CG  GLU A 279     4139   6677   5315   -656    678    -53       C  
ATOM   1918  N   ALA A 280      23.279   8.432  -9.322  1.00 37.71           N  
ANISOU 1918  N   ALA A 280     3731   5792   4804   -838    329      1       N  
ATOM   1919  CA  ALA A 280      22.545   9.602  -8.848  1.00 36.97           C  
ANISOU 1919  CA  ALA A 280     3726   5600   4722   -914    272     25       C  
ATOM   1920  C   ALA A 280      23.339  10.364  -7.795  1.00 44.25           C  
ANISOU 1920  C   ALA A 280     4560   6515   5738   -998    210      3       C  
ATOM   1921  O   ALA A 280      23.332  11.601  -7.780  1.00 44.66           O  
ANISOU 1921  O   ALA A 280     4635   6502   5830  -1103    211     31       O  
ATOM   1922  CB  ALA A 280      21.184   9.181  -8.297  1.00 30.08           C  
ANISOU 1922  CB  ALA A 280     2977   4657   3797   -839    197      2       C  
ATOM   1923  N   LYS A 281      24.032   9.645  -6.908  1.00 44.78           N  
ANISOU 1923  N   LYS A 281     4527   6644   5845   -955    151    -47       N  
ATOM   1924  CA  LYS A 281      24.841  10.308  -5.891  1.00 37.43           C  
ANISOU 1924  CA  LYS A 281     3504   5725   4994  -1038     79    -75       C  
ATOM   1925  C   LYS A 281      26.044  11.014  -6.503  1.00 43.38           C  
ANISOU 1925  C   LYS A 281     4130   6529   5822  -1146    151    -45       C  
ATOM   1926  O   LYS A 281      26.483  12.048  -5.987  1.00 52.50           O  
ANISOU 1926  O   LYS A 281     5247   7654   7044  -1264    112    -53       O  
ATOM   1927  CB  LYS A 281      25.300   9.298  -4.839  1.00 40.74           C  
ANISOU 1927  CB  LYS A 281     3841   6211   5427   -959    -10   -123       C  
ATOM   1928  CG  LYS A 281      24.198   8.817  -3.907  1.00 37.35           C  
ANISOU 1928  CG  LYS A 281     3529   5726   4935   -885    -99   -152       C  
ATOM   1929  CD  LYS A 281      23.640   9.959  -3.073  1.00 45.48           C  
ANISOU 1929  CD  LYS A 281     4640   6673   5966   -971   -165   -178       C  
ATOM   1930  CE  LYS A 281      24.591  10.344  -1.951  1.00 44.85           C  
ANISOU 1930  CE  LYS A 281     4458   6643   5939  -1041   -258   -222       C  
ATOM   1931  NZ  LYS A 281      25.229   9.152  -1.326  1.00 47.44           N  
ANISOU 1931  NZ  LYS A 281     4688   7072   6266   -953   -321   -232       N  
ATOM   1932  N   LYS A 282      26.585  10.476  -7.599  1.00 41.97           N  
ANISOU 1932  N   LYS A 282     3885   6428   5632  -1114    261    -14       N  
ATOM   1933  CA  LYS A 282      27.737  11.101  -8.240  1.00 46.64           C  
ANISOU 1933  CA  LYS A 282     4346   7081   6292  -1217    348     22       C  
ATOM   1934  C   LYS A 282      27.363  12.417  -8.911  1.00 43.49           C  
ANISOU 1934  C   LYS A 282     4036   6597   5890  -1339    404     87       C  
ATOM   1935  O   LYS A 282      28.169  13.354  -8.925  1.00 52.24           O  
ANISOU 1935  O   LYS A 282     5059   7707   7081  -1470    427    111       O  
ATOM   1936  CB  LYS A 282      28.356  10.135  -9.253  1.00 40.27           C  
ANISOU 1936  CB  LYS A 282     3453   6384   5463  -1140    465     32       C  
ATOM   1937  CG  LYS A 282      29.468  10.733 -10.100  1.00 42.02           C  
ANISOU 1937  CG  LYS A 282     3545   6680   5740  -1244    585     78       C  
ATOM   1938  N   LYS A 283      26.152  12.514  -9.457  1.00 53.17           N  
ANISOU 1938  N   LYS A 283     5428   7745   7028  -1302    423    121       N  
ATOM   1939  CA  LYS A 283      25.705  13.736 -10.112  1.00 49.54           C  
ANISOU 1939  CA  LYS A 283     5063   7195   6566  -1401    469    197       C  
ATOM   1940  C   LYS A 283      24.944  14.669  -9.179  1.00 48.69           C  
ANISOU 1940  C   LYS A 283     5055   6948   6499  -1448    369    178       C  
ATOM   1941  O   LYS A 283      24.634  15.797  -9.577  1.00 49.27           O  
ANISOU 1941  O   LYS A 283     5200   6924   6597  -1536    396    240       O  
ATOM   1942  CB  LYS A 283      24.834  13.397 -11.328  1.00 43.42           C  
ANISOU 1942  CB  LYS A 283     4406   6419   5672  -1338    544    255       C  
ATOM   1943  CG  LYS A 283      23.366  13.171 -11.009  1.00 62.14           C  
ANISOU 1943  CG  LYS A 283     6931   8703   7978  -1252    466    239       C  
ATOM   1944  CD  LYS A 283      22.626  12.594 -12.207  1.00 48.92           C  
ANISOU 1944  CD  LYS A 283     5347   7059   6180  -1182    529    282       C  
ATOM   1945  N   GLY A 284      24.642  14.236  -7.959  1.00 51.70           N  
ANISOU 1945  N   GLY A 284     5442   7315   6885  -1391    259     96       N  
ATOM   1946  CA  GLY A 284      23.997  15.089  -6.984  1.00 49.77           C  
ANISOU 1946  CA  GLY A 284     5284   6951   6676  -1434    172     58       C  
ATOM   1947  C   GLY A 284      22.486  15.031  -6.955  1.00 47.20           C  
ANISOU 1947  C   GLY A 284     5118   6534   6282  -1350    145     63       C  
ATOM   1948  O   GLY A 284      21.867  15.864  -6.283  1.00 50.26           O  
ANISOU 1948  O   GLY A 284     5586   6808   6702  -1384     92     37       O  
ATOM   1949  N   ASP A 285      21.871  14.079  -7.656  1.00 44.46           N  
ANISOU 1949  N   ASP A 285     4817   6231   5845  -1244    180     90       N  
ATOM   1950  CA  ASP A 285      20.414  13.944  -7.675  1.00 38.48           C  
ANISOU 1950  CA  ASP A 285     4196   5401   5025  -1165    152     98       C  
ATOM   1951  C   ASP A 285      20.000  13.119  -6.463  1.00 36.10           C  
ANISOU 1951  C   ASP A 285     3902   5114   4701  -1083     64     15       C  
ATOM   1952  O   ASP A 285      19.933  11.890  -6.510  1.00 33.73           O  
ANISOU 1952  O   ASP A 285     3582   4888   4347   -992     61     -4       O  
ATOM   1953  CB  ASP A 285      19.948  13.310  -8.980  1.00 34.82           C  
ANISOU 1953  CB  ASP A 285     3776   4983   4472  -1103    221    159       C  
ATOM   1954  CG  ASP A 285      18.487  13.599  -9.281  1.00 54.05           C  
ANISOU 1954  CG  ASP A 285     6346   7331   6861  -1059    201    198       C  
ATOM   1955  OD1 ASP A 285      17.748  13.983  -8.351  1.00 43.98           O  
ANISOU 1955  OD1 ASP A 285     5124   5970   5617  -1045    134    161       O  
ATOM   1956  OD2 ASP A 285      18.079  13.445 -10.452  1.00 46.76           O  
ANISOU 1956  OD2 ASP A 285     5470   6430   5867  -1038    253    265       O  
ATOM   1957  N   LEU A 286      19.713  13.811  -5.358  1.00 35.21           N  
ANISOU 1957  N   LEU A 286     3823   4927   4630  -1119     -4    -36       N  
ATOM   1958  CA  LEU A 286      19.357  13.118  -4.124  1.00 33.96           C  
ANISOU 1958  CA  LEU A 286     3675   4789   4440  -1054    -85   -110       C  
ATOM   1959  C   LEU A 286      17.940  12.561  -4.176  1.00 31.30           C  
ANISOU 1959  C   LEU A 286     3443   4415   4035   -954    -92   -102       C  
ATOM   1960  O   LEU A 286      17.646  11.562  -3.510  1.00 30.58           O  
ANISOU 1960  O   LEU A 286     3354   4368   3899   -879   -135   -138       O  
ATOM   1961  CB  LEU A 286      19.518  14.060  -2.929  1.00 38.74           C  
ANISOU 1961  CB  LEU A 286     4289   5336   5097  -1130   -150   -178       C  
ATOM   1962  CG  LEU A 286      20.941  14.478  -2.541  1.00 40.74           C  
ANISOU 1962  CG  LEU A 286     4423   5639   5418  -1233   -174   -209       C  
ATOM   1963  CD1 LEU A 286      21.031  14.728  -1.045  1.00 42.35           C  
ANISOU 1963  CD1 LEU A 286     4631   5838   5623  -1264   -272   -304       C  
ATOM   1964  CD2 LEU A 286      21.963  13.432  -2.969  1.00 29.90           C  
ANISOU 1964  CD2 LEU A 286     2922   4400   4038  -1199   -154   -185       C  
ATOM   1965  N   ILE A 287      17.054  13.185  -4.955  1.00 33.79           N  
ANISOU 1965  N   ILE A 287     3842   4651   4347   -955    -53    -49       N  
ATOM   1966  CA  ILE A 287      15.695  12.669  -5.093  1.00 30.05           C  
ANISOU 1966  CA  ILE A 287     3453   4150   3816   -866    -61    -36       C  
ATOM   1967  C   ILE A 287      15.709  11.337  -5.832  1.00 26.24           C  
ANISOU 1967  C   ILE A 287     2948   3757   3266   -795    -36    -15       C  
ATOM   1968  O   ILE A 287      15.054  10.372  -5.420  1.00 33.09           O  
ANISOU 1968  O   ILE A 287     3839   4644   4089   -719    -67    -42       O  
ATOM   1969  CB  ILE A 287      14.798  13.703  -5.797  1.00 34.30           C  
ANISOU 1969  CB  ILE A 287     4072   4586   4374   -882    -34     26       C  
ATOM   1970  CG1 ILE A 287      14.462  14.852  -4.843  1.00 31.89           C  
ANISOU 1970  CG1 ILE A 287     3808   4170   4138   -922    -65    -18       C  
ATOM   1971  CG2 ILE A 287      13.524  13.050  -6.314  1.00 26.57           C  
ANISOU 1971  CG2 ILE A 287     3154   3609   3332   -794    -36     59       C  
ATOM   1972  CD1 ILE A 287      13.692  15.982  -5.490  1.00 32.49           C  
ANISOU 1972  CD1 ILE A 287     3958   4128   4261   -936    -39     49       C  
ATOM   1973  N   ALA A 288      16.461  11.263  -6.933  1.00 28.87           N  
ANISOU 1973  N   ALA A 288     3237   4142   3590   -822     25     30       N  
ATOM   1974  CA  ALA A 288      16.575  10.006  -7.665  1.00 33.40           C  
ANISOU 1974  CA  ALA A 288     3790   4799   4100   -757     58     33       C  
ATOM   1975  C   ALA A 288      17.310   8.948  -6.852  1.00 32.21           C  
ANISOU 1975  C   ALA A 288     3562   4715   3961   -711     27    -27       C  
ATOM   1976  O   ALA A 288      17.009   7.755  -6.973  1.00 24.56           O  
ANISOU 1976  O   ALA A 288     2603   3779   2950   -632     25    -45       O  
ATOM   1977  CB  ALA A 288      17.281  10.235  -9.001  1.00 29.26           C  
ANISOU 1977  CB  ALA A 288     3235   4324   3558   -800    143     88       C  
ATOM   1978  N   ALA A 289      18.273   9.363  -6.025  1.00 32.26           N  
ANISOU 1978  N   ALA A 289     3491   4739   4028   -762     -2    -55       N  
ATOM   1979  CA  ALA A 289      19.000   8.404  -5.199  1.00 30.80           C  
ANISOU 1979  CA  ALA A 289     3226   4621   3857   -716    -45    -99       C  
ATOM   1980  C   ALA A 289      18.085   7.766  -4.162  1.00 30.50           C  
ANISOU 1980  C   ALA A 289     3250   4555   3784   -650   -116   -131       C  
ATOM   1981  O   ALA A 289      18.187   6.563  -3.893  1.00 26.98           O  
ANISOU 1981  O   ALA A 289     2782   4150   3320   -573   -136   -143       O  
ATOM   1982  CB  ALA A 289      20.188   9.087  -4.523  1.00 34.65           C  
ANISOU 1982  CB  ALA A 289     3613   5140   4414   -795    -75   -121       C  
ATOM   1983  N   ALA A 290      17.184   8.554  -3.572  1.00 26.14           N  
ANISOU 1983  N   ALA A 290     2777   3930   3225   -677   -149   -141       N  
ATOM   1984  CA  ALA A 290      16.259   8.006  -2.585  1.00 32.34           C  
ANISOU 1984  CA  ALA A 290     3623   4694   3972   -621   -203   -167       C  
ATOM   1985  C   ALA A 290      15.259   7.057  -3.232  1.00 32.18           C  
ANISOU 1985  C   ALA A 290     3661   4662   3905   -545   -178   -143       C  
ATOM   1986  O   ALA A 290      14.893   6.034  -2.640  1.00 28.41           O  
ANISOU 1986  O   ALA A 290     3198   4199   3400   -484   -210   -155       O  
ATOM   1987  CB  ALA A 290      15.535   9.139  -1.858  1.00 31.39           C  
ANISOU 1987  CB  ALA A 290     3568   4499   3860   -666   -229   -192       C  
ATOM   1988  N   LEU A 291      14.807   7.377  -4.446  1.00 32.40           N  
ANISOU 1988  N   LEU A 291     3725   4665   3921   -555   -125   -106       N  
ATOM   1989  CA  LEU A 291      13.897   6.481  -5.151  1.00 28.16           C  
ANISOU 1989  CA  LEU A 291     3239   4125   3336   -495   -108    -91       C  
ATOM   1990  C   LEU A 291      14.580   5.172  -5.524  1.00 32.44           C  
ANISOU 1990  C   LEU A 291     3734   4726   3865   -442    -89   -105       C  
ATOM   1991  O   LEU A 291      13.915   4.134  -5.625  1.00 29.33           O  
ANISOU 1991  O   LEU A 291     3377   4325   3442   -385    -96   -113       O  
ATOM   1992  CB  LEU A 291      13.342   7.169  -6.397  1.00 30.21           C  
ANISOU 1992  CB  LEU A 291     3544   4357   3575   -522    -66    -44       C  
ATOM   1993  CG  LEU A 291      12.347   8.309  -6.162  1.00 35.37           C  
ANISOU 1993  CG  LEU A 291     4258   4934   4248   -547    -84    -21       C  
ATOM   1994  CD1 LEU A 291      12.252   9.201  -7.391  1.00 30.77           C  
ANISOU 1994  CD1 LEU A 291     3701   4330   3661   -588    -44     43       C  
ATOM   1995  CD2 LEU A 291      10.979   7.760  -5.786  1.00 25.17           C  
ANISOU 1995  CD2 LEU A 291     3019   3613   2931   -492   -117    -30       C  
ATOM   1996  N   ALA A 292      15.900   5.197  -5.728  1.00 28.11           N  
ANISOU 1996  N   ALA A 292     3100   4232   3349   -460    -62   -110       N  
ATOM   1997  CA  ALA A 292      16.626   3.964  -6.011  1.00 27.09           C  
ANISOU 1997  CA  ALA A 292     2916   4154   3224   -398    -39   -129       C  
ATOM   1998  C   ALA A 292      16.664   3.053  -4.790  1.00 31.09           C  
ANISOU 1998  C   ALA A 292     3406   4659   3748   -340   -105   -149       C  
ATOM   1999  O   ALA A 292      16.567   1.827  -4.921  1.00 29.29           O  
ANISOU 1999  O   ALA A 292     3185   4429   3515   -268   -101   -160       O  
ATOM   2000  CB  ALA A 292      18.042   4.284  -6.488  1.00 30.69           C  
ANISOU 2000  CB  ALA A 292     3267   4675   3720   -431     11   -128       C  
ATOM   2001  N   LEU A 293      16.806   3.631  -3.594  1.00 28.03           N  
ANISOU 2001  N   LEU A 293     3003   4270   3378   -372   -168   -152       N  
ATOM   2002  CA  LEU A 293      16.751   2.827  -2.378  1.00 28.85           C  
ANISOU 2002  CA  LEU A 293     3104   4379   3478   -323   -236   -157       C  
ATOM   2003  C   LEU A 293      15.349   2.286  -2.134  1.00 30.15           C  
ANISOU 2003  C   LEU A 293     3369   4488   3600   -288   -249   -151       C  
ATOM   2004  O   LEU A 293      15.195   1.195  -1.572  1.00 30.09           O  
ANISOU 2004  O   LEU A 293     3371   4475   3587   -229   -279   -142       O  
ATOM   2005  CB  LEU A 293      17.221   3.648  -1.178  1.00 33.16           C  
ANISOU 2005  CB  LEU A 293     3616   4948   4034   -376   -301   -170       C  
ATOM   2006  CG  LEU A 293      18.675   4.122  -1.208  1.00 31.20           C  
ANISOU 2006  CG  LEU A 293     3250   4763   3839   -418   -306   -177       C  
ATOM   2007  CD1 LEU A 293      19.014   4.890   0.060  1.00 35.18           C  
ANISOU 2007  CD1 LEU A 293     3735   5289   4342   -479   -386   -201       C  
ATOM   2008  CD2 LEU A 293      19.620   2.944  -1.394  1.00 33.76           C  
ANISOU 2008  CD2 LEU A 293     3483   5142   4200   -342   -303   -166       C  
ATOM   2009  N   ILE A 294      14.320   3.030  -2.544  1.00 25.21           N  
ANISOU 2009  N   ILE A 294     2812   3817   2949   -325   -227   -148       N  
ATOM   2010  CA  ILE A 294      12.951   2.535  -2.438  1.00 27.73           C  
ANISOU 2010  CA  ILE A 294     3211   4091   3236   -297   -233   -140       C  
ATOM   2011  C   ILE A 294      12.764   1.311  -3.325  1.00 32.42           C  
ANISOU 2011  C   ILE A 294     3817   4676   3823   -245   -204   -139       C  
ATOM   2012  O   ILE A 294      12.130   0.326  -2.926  1.00 32.24           O  
ANISOU 2012  O   ILE A 294     3831   4628   3793   -205   -223   -135       O  
ATOM   2013  CB  ILE A 294      11.953   3.655  -2.790  1.00 34.25           C  
ANISOU 2013  CB  ILE A 294     4090   4874   4049   -340   -216   -133       C  
ATOM   2014  CG1 ILE A 294      11.936   4.719  -1.689  1.00 25.44           C  
ANISOU 2014  CG1 ILE A 294     2980   3746   2942   -382   -247   -150       C  
ATOM   2015  CG2 ILE A 294      10.559   3.087  -3.013  1.00 20.65           C  
ANISOU 2015  CG2 ILE A 294     2430   3115   2302   -312   -215   -122       C  
ATOM   2016  CD1 ILE A 294      10.963   5.849  -1.945  1.00 29.78           C  
ANISOU 2016  CD1 ILE A 294     3579   4239   3498   -412   -229   -145       C  
ATOM   2017  N   ALA A 295      13.322   1.349  -4.538  1.00 28.66           N  
ANISOU 2017  N   ALA A 295     3317   4223   3349   -249   -153   -146       N  
ATOM   2018  CA  ALA A 295      13.245   0.192  -5.423  1.00 28.59           C  
ANISOU 2018  CA  ALA A 295     3324   4208   3330   -202   -119   -164       C  
ATOM   2019  C   ALA A 295      14.009  -0.998  -4.859  1.00 29.43           C  
ANISOU 2019  C   ALA A 295     3386   4318   3477   -136   -134   -175       C  
ATOM   2020  O   ALA A 295      13.613  -2.148  -5.080  1.00 31.85           O  
ANISOU 2020  O   ALA A 295     3727   4586   3786    -89   -129   -190       O  
ATOM   2021  CB  ALA A 295      13.776   0.553  -6.810  1.00 25.33           C  
ANISOU 2021  CB  ALA A 295     2894   3833   2897   -224    -53   -173       C  
ATOM   2022  N   GLN A 296      15.101  -0.744  -4.132  1.00 27.10           N  
ANISOU 2022  N   GLN A 296     3014   4064   3219   -132   -157   -167       N  
ATOM   2023  CA  GLN A 296      15.854  -1.835  -3.522  1.00 28.91           C  
ANISOU 2023  CA  GLN A 296     3192   4298   3494    -60   -183   -163       C  
ATOM   2024  C   GLN A 296      15.046  -2.523  -2.430  1.00 33.58           C  
ANISOU 2024  C   GLN A 296     3841   4844   4076    -33   -243   -136       C  
ATOM   2025  O   GLN A 296      15.045  -3.756  -2.334  1.00 32.80           O  
ANISOU 2025  O   GLN A 296     3753   4705   4006     32   -248   -129       O  
ATOM   2026  CB  GLN A 296      17.175  -1.311  -2.959  1.00 27.17           C  
ANISOU 2026  CB  GLN A 296     2865   4145   3314    -70   -209   -155       C  
ATOM   2027  CG  GLN A 296      18.244  -1.054  -4.008  1.00 29.13           C  
ANISOU 2027  CG  GLN A 296     3030   4445   3595    -75   -139   -177       C  
ATOM   2028  CD  GLN A 296      19.522  -0.493  -3.414  1.00 41.25           C  
ANISOU 2028  CD  GLN A 296     4444   6051   5179    -97   -170   -167       C  
ATOM   2029  OE1 GLN A 296      19.997   0.568  -3.821  1.00 41.93           O  
ANISOU 2029  OE1 GLN A 296     4485   6175   5269   -170   -139   -171       O  
ATOM   2030  NE2 GLN A 296      20.086  -1.204  -2.446  1.00 41.03           N  
ANISOU 2030  NE2 GLN A 296     4360   6040   5189    -38   -236   -148       N  
ATOM   2031  N   ALA A 297      14.348  -1.744  -1.599  1.00 28.46           N  
ANISOU 2031  N   ALA A 297     3231   4194   3388    -84   -282   -119       N  
ATOM   2032  CA  ALA A 297      13.556  -2.330  -0.523  1.00 33.44           C  
ANISOU 2032  CA  ALA A 297     3915   4792   3997    -67   -327    -88       C  
ATOM   2033  C   ALA A 297      12.396  -3.151  -1.072  1.00 30.30           C  
ANISOU 2033  C   ALA A 297     3592   4329   3594    -52   -300    -89       C  
ATOM   2034  O   ALA A 297      12.105  -4.241  -0.564  1.00 25.64           O  
ANISOU 2034  O   ALA A 297     3029   3697   3018    -12   -319    -62       O  
ATOM   2035  CB  ALA A 297      13.045  -1.234   0.411  1.00 22.78           C  
ANISOU 2035  CB  ALA A 297     2591   3463   2601   -125   -358    -85       C  
ATOM   2036  N   LEU A 298      11.723  -2.649  -2.109  1.00 30.67           N  
ANISOU 2036  N   LEU A 298     3670   4363   3622    -88   -259   -115       N  
ATOM   2037  CA  LEU A 298      10.611  -3.391  -2.694  1.00 26.96           C  
ANISOU 2037  CA  LEU A 298     3261   3837   3145    -85   -242   -123       C  
ATOM   2038  C   LEU A 298      11.093  -4.665  -3.376  1.00 30.78           C  
ANISOU 2038  C   LEU A 298     3743   4287   3666    -31   -218   -148       C  
ATOM   2039  O   LEU A 298      10.403  -5.691  -3.345  1.00 31.05           O  
ANISOU 2039  O   LEU A 298     3824   4259   3715    -15   -224   -146       O  
ATOM   2040  CB  LEU A 298       9.851  -2.505  -3.681  1.00 27.49           C  
ANISOU 2040  CB  LEU A 298     3355   3912   3179   -135   -216   -140       C  
ATOM   2041  CG  LEU A 298       8.952  -1.436  -3.056  1.00 29.70           C  
ANISOU 2041  CG  LEU A 298     3655   4195   3437   -178   -234   -118       C  
ATOM   2042  CD1 LEU A 298       8.447  -0.472  -4.116  1.00 22.26           C  
ANISOU 2042  CD1 LEU A 298     2726   3260   2473   -216   -212   -123       C  
ATOM   2043  CD2 LEU A 298       7.791  -2.077  -2.306  1.00 27.76           C  
ANISOU 2043  CD2 LEU A 298     3447   3911   3188   -176   -253    -98       C  
ATOM   2044  N   ALA A 299      12.275  -4.621  -3.995  1.00 27.42           N  
ANISOU 2044  N   ALA A 299     3262   3897   3261     -4   -187   -174       N  
ATOM   2045  CA  ALA A 299      12.828  -5.821  -4.614  1.00 28.81           C  
ANISOU 2045  CA  ALA A 299     3431   4038   3480     60   -155   -209       C  
ATOM   2046  C   ALA A 299      13.132  -6.889  -3.571  1.00 34.11           C  
ANISOU 2046  C   ALA A 299     4093   4660   4208    124   -195   -172       C  
ATOM   2047  O   ALA A 299      12.978  -8.088  -3.834  1.00 31.51           O  
ANISOU 2047  O   ALA A 299     3797   4255   3920    170   -182   -190       O  
ATOM   2048  CB  ALA A 299      14.086  -5.471  -5.408  1.00 30.81           C  
ANISOU 2048  CB  ALA A 299     3610   4351   3745     78   -102   -243       C  
ATOM   2049  N   LEU A 300      13.564  -6.474  -2.377  1.00 33.12           N  
ANISOU 2049  N   LEU A 300     3927   4574   4085    125   -247   -119       N  
ATOM   2050  CA  LEU A 300      13.813  -7.439  -1.312  1.00 34.13           C  
ANISOU 2050  CA  LEU A 300     4051   4664   4253    184   -296    -64       C  
ATOM   2051  C   LEU A 300      12.513  -7.989  -0.741  1.00 33.50           C  
ANISOU 2051  C   LEU A 300     4058   4516   4153    159   -317    -27       C  
ATOM   2052  O   LEU A 300      12.484  -9.125  -0.252  1.00 32.01           O  
ANISOU 2052  O   LEU A 300     3894   4260   4009    208   -337     14       O  
ATOM   2053  CB  LEU A 300      14.655  -6.797  -0.211  1.00 33.53           C  
ANISOU 2053  CB  LEU A 300     3907   4666   4167    184   -355    -19       C  
ATOM   2054  CG  LEU A 300      16.071  -6.398  -0.632  1.00 34.17           C  
ANISOU 2054  CG  LEU A 300     3880   4816   4289    210   -341    -44       C  
ATOM   2055  CD1 LEU A 300      16.741  -5.558   0.443  1.00 33.21           C  
ANISOU 2055  CD1 LEU A 300     3696   4779   4145    182   -409    -10       C  
ATOM   2056  CD2 LEU A 300      16.900  -7.633  -0.947  1.00 43.01           C  
ANISOU 2056  CD2 LEU A 300     4954   5893   5496    313   -325    -45       C  
ATOM   2057  N   ILE A 301      11.434  -7.206  -0.794  1.00 31.08           N  
ANISOU 2057  N   ILE A 301     3796   4226   3789     86   -310    -36       N  
ATOM   2058  CA  ILE A 301      10.136  -7.701  -0.350  1.00 36.11           C  
ANISOU 2058  CA  ILE A 301     4503   4806   4412     56   -318     -5       C  
ATOM   2059  C   ILE A 301       9.652  -8.815  -1.269  1.00 33.06           C  
ANISOU 2059  C   ILE A 301     4160   4330   4071     69   -288    -40       C  
ATOM   2060  O   ILE A 301       9.082  -9.814  -0.813  1.00 30.08           O  
ANISOU 2060  O   ILE A 301     3828   3877   3725     75   -299     -3       O  
ATOM   2061  CB  ILE A 301       9.124  -6.543  -0.268  1.00 39.35           C  
ANISOU 2061  CB  ILE A 301     4933   5258   4761    -17   -312    -12       C  
ATOM   2062  CG1 ILE A 301       9.516  -5.577   0.853  1.00 32.59           C  
ANISOU 2062  CG1 ILE A 301     4049   4472   3861    -32   -344     16       C  
ATOM   2063  CG2 ILE A 301       7.714  -7.072  -0.048  1.00 27.71           C  
ANISOU 2063  CG2 ILE A 301     3515   3730   3283    -52   -308     10       C  
ATOM   2064  CD1 ILE A 301       8.550  -4.427   1.043  1.00 29.33           C  
ANISOU 2064  CD1 ILE A 301     3656   4088   3400    -93   -333      4       C  
ATOM   2065  N   ALA A 302       9.877  -8.668  -2.578  1.00 29.75           N  
ANISOU 2065  N   ALA A 302     3733   3917   3652     68   -248   -112       N  
ATOM   2066  CA  ALA A 302       9.518  -9.730  -3.512  1.00 34.44           C  
ANISOU 2066  CA  ALA A 302     4374   4431   4283     79   -220   -165       C  
ATOM   2067  C   ALA A 302      10.358 -10.978  -3.277  1.00 34.58           C  
ANISOU 2067  C   ALA A 302     4385   4371   4383    162   -218   -158       C  
ATOM   2068  O   ALA A 302       9.855 -12.103  -3.385  1.00 36.22           O  
ANISOU 2068  O   ALA A 302     4646   4475   4640    171   -214   -168       O  
ATOM   2069  CB  ALA A 302       9.676  -9.239  -4.951  1.00 24.52           C  
ANISOU 2069  CB  ALA A 302     3113   3216   2988     60   -176   -245       C  
ATOM   2070  N   ILE A 303      11.641 -10.799  -2.954  1.00 35.16           N  
ANISOU 2070  N   ILE A 303     4388   4491   4482    225   -221   -141       N  
ATOM   2071  CA  ILE A 303      12.503 -11.939  -2.656  1.00 31.46           C  
ANISOU 2071  CA  ILE A 303     3899   3951   4103    320   -225   -123       C  
ATOM   2072  C   ILE A 303      12.043 -12.636  -1.381  1.00 35.15           C  
ANISOU 2072  C   ILE A 303     4404   4354   4597    330   -280    -24       C  
ATOM   2073  O   ILE A 303      12.018 -13.871  -1.306  1.00 32.61           O  
ANISOU 2073  O   ILE A 303     4120   3917   4354    379   -279     -8       O  
ATOM   2074  CB  ILE A 303      13.970 -11.481  -2.556  1.00 41.53           C  
ANISOU 2074  CB  ILE A 303     5071   5308   5400    382   -225   -119       C  
ATOM   2075  CG1 ILE A 303      14.530 -11.161  -3.942  1.00 38.79           C  
ANISOU 2075  CG1 ILE A 303     4690   5002   5047    388   -150   -217       C  
ATOM   2076  CG2 ILE A 303      14.825 -12.538  -1.874  1.00 31.80           C  
ANISOU 2076  CG2 ILE A 303     3803   4017   4265    487   -254    -64       C  
ATOM   2077  CD1 ILE A 303      15.810 -10.355  -3.910  1.00 34.41           C  
ANISOU 2077  CD1 ILE A 303     4022   4555   4496    412   -142   -212       C  
ATOM   2078  N   ALA A 304      11.664 -11.859  -0.364  1.00 32.36           N  
ANISOU 2078  N   ALA A 304     4048   4071   4177    280   -323     44       N  
ATOM   2079  CA  ALA A 304      11.234 -12.448   0.900  1.00 39.26           C  
ANISOU 2079  CA  ALA A 304     4959   4903   5053    282   -370    146       C  
ATOM   2080  C   ALA A 304       9.952 -13.253   0.733  1.00 39.27           C  
ANISOU 2080  C   ALA A 304     5045   4799   5077    235   -349    150       C  
ATOM   2081  O   ALA A 304       9.825 -14.351   1.288  1.00 33.49           O  
ANISOU 2081  O   ALA A 304     4352   3969   4402    264   -365    216       O  
ATOM   2082  CB  ALA A 304      11.049 -11.354   1.952  1.00 27.03           C  
ANISOU 2082  CB  ALA A 304     3395   3465   3412    231   -409    197       C  
ATOM   2083  N   LEU A 305       8.991 -12.729  -0.032  1.00 29.45           N  
ANISOU 2083  N   LEU A 305     3826   3571   3792    158   -318     84       N  
ATOM   2084  CA  LEU A 305       7.727 -13.435  -0.220  1.00 29.66           C  
ANISOU 2084  CA  LEU A 305     3919   3509   3841    100   -305     83       C  
ATOM   2085  C   LEU A 305       7.934 -14.768  -0.930  1.00 37.13           C  
ANISOU 2085  C   LEU A 305     4903   4320   4884    142   -285     39       C  
ATOM   2086  O   LEU A 305       7.331 -15.780  -0.555  1.00 35.99           O  
ANISOU 2086  O   LEU A 305     4812   4065   4797    125   -290     83       O  
ATOM   2087  CB  LEU A 305       6.747 -12.562  -1.004  1.00 33.31           C  
ANISOU 2087  CB  LEU A 305     4385   4027   4244     18   -285     18       C  
ATOM   2088  CG  LEU A 305       6.172 -11.336  -0.290  1.00 43.15           C  
ANISOU 2088  CG  LEU A 305     5609   5376   5410    -34   -297     58       C  
ATOM   2089  CD1 LEU A 305       5.289 -10.532  -1.235  1.00 33.81           C  
ANISOU 2089  CD1 LEU A 305     4423   4236   4189    -97   -280     -5       C  
ATOM   2090  CD2 LEU A 305       5.398 -11.747   0.954  1.00 35.28           C  
ANISOU 2090  CD2 LEU A 305     4640   4354   4409    -64   -308    150       C  
ATOM   2091  N   ALA A 306       8.787 -14.789  -1.956  1.00 39.25           N  
ANISOU 2091  N   ALA A 306     5146   4591   5175    194   -256    -51       N  
ATOM   2092  CA  ALA A 306       9.011 -16.024  -2.701  1.00 39.09           C  
ANISOU 2092  CA  ALA A 306     5167   4440   5247    239   -227   -116       C  
ATOM   2093  C   ALA A 306       9.812 -17.029  -1.883  1.00 38.09           C  
ANISOU 2093  C   ALA A 306     5037   4218   5219    335   -245    -38       C  
ATOM   2094  O   ALA A 306       9.542 -18.235  -1.935  1.00 39.73           O  
ANISOU 2094  O   ALA A 306     5303   4275   5518    351   -238    -38       O  
ATOM   2095  CB  ALA A 306       9.715 -15.721  -4.022  1.00 34.49           C  
ANISOU 2095  CB  ALA A 306     4556   3900   4647    270   -178   -238       C  
ATOM   2096  N   ALA A 307      10.801 -16.555  -1.120  1.00 37.26           N  
ANISOU 2096  N   ALA A 307     4861   4194   5101    399   -275     32       N  
ATOM   2097  CA  ALA A 307      11.616 -17.467  -0.325  1.00 37.21           C  
ANISOU 2097  CA  ALA A 307     4842   4110   5186    500   -306    120       C  
ATOM   2098  C   ALA A 307      10.820 -18.079   0.820  1.00 35.95           C  
ANISOU 2098  C   ALA A 307     4745   3878   5037    464   -347    247       C  
ATOM   2099  O   ALA A 307      11.066 -19.231   1.197  1.00 38.91           O  
ANISOU 2099  O   ALA A 307     5151   4120   5512    529   -360    310       O  
ATOM   2100  CB  ALA A 307      12.848 -16.741   0.212  1.00 35.27           C  
ANISOU 2100  CB  ALA A 307     4495   3990   4916    566   -340    164       C  
ATOM   2101  N   ILE A 308       9.868 -17.332   1.381  1.00 36.42           N  
ANISOU 2101  N   ILE A 308     4822   4019   4995    365   -362    288       N  
ATOM   2102  CA  ILE A 308       9.037 -17.866   2.457  1.00 37.44           C  
ANISOU 2102  CA  ILE A 308     5011   4095   5121    320   -386    409       C  
ATOM   2103  C   ILE A 308       8.158 -18.994   1.933  1.00 30.93           C  
ANISOU 2103  C   ILE A 308     4263   3102   4386    278   -353    383       C  
ATOM   2104  O   ILE A 308       8.045 -20.058   2.554  1.00 38.78           O  
ANISOU 2104  O   ILE A 308     5306   3971   5456    298   -367    479       O  
ATOM   2105  CB  ILE A 308       8.199 -16.743   3.096  1.00 47.67           C  
ANISOU 2105  CB  ILE A 308     6301   5524   6288    225   -393    440       C  
ATOM   2106  CG1 ILE A 308       9.082 -15.845   3.963  1.00 43.57           C  
ANISOU 2106  CG1 ILE A 308     5722   5146   5688    263   -439    492       C  
ATOM   2107  CG2 ILE A 308       7.060 -17.323   3.922  1.00 29.52           C  
ANISOU 2107  CG2 ILE A 308     4066   3165   3984    154   -390    538       C  
ATOM   2108  CD1 ILE A 308       8.475 -14.488   4.254  1.00 41.15           C  
ANISOU 2108  CD1 ILE A 308     5398   4977   5260    183   -433    469       C  
ATOM   2109  N   ALA A 309       7.527 -18.781   0.776  1.00 39.37           N  
ANISOU 2109  N   ALA A 309     5346   4166   5448    215   -315    256       N  
ATOM   2110  CA  ALA A 309       6.668 -19.810   0.200  1.00 43.26           C  
ANISOU 2110  CA  ALA A 309     5909   4505   6023    161   -291    211       C  
ATOM   2111  C   ALA A 309       7.467 -21.027  -0.248  1.00 37.31           C  
ANISOU 2111  C   ALA A 309     5186   3589   5403    256   -276    175       C  
ATOM   2112  O   ALA A 309       6.960 -22.152  -0.192  1.00 42.43           O  
ANISOU 2112  O   ALA A 309     5903   4071   6149    233   -270    197       O  
ATOM   2113  CB  ALA A 309       5.877 -19.237  -0.973  1.00 35.32           C  
ANISOU 2113  CB  ALA A 309     4904   3552   4965     74   -266     79       C  
ATOM   2114  N   LEU A 310       8.702 -20.824  -0.706  1.00 37.79           N  
ANISOU 2114  N   LEU A 310     5194   3687   5477    362   -266    118       N  
ATOM   2115  CA  LEU A 310       9.559 -21.935  -1.096  1.00 33.79           C  
ANISOU 2115  CA  LEU A 310     4704   3031   5106    473   -245     81       C  
ATOM   2116  C   LEU A 310      10.245 -22.596   0.091  1.00 38.41           C  
ANISOU 2116  C   LEU A 310     5280   3546   5768    569   -288    238       C  
ATOM   2117  O   LEU A 310      10.762 -23.709  -0.055  1.00 41.04           O  
ANISOU 2117  O   LEU A 310     5640   3713   6239    660   -276    236       O  
ATOM   2118  CB  LEU A 310      10.620 -21.461  -2.094  1.00 35.19           C  
ANISOU 2118  CB  LEU A 310     4815   3284   5269    551   -205    -45       C  
ATOM   2119  CG  LEU A 310      10.173 -21.256  -3.543  1.00 38.98           C  
ANISOU 2119  CG  LEU A 310     5324   3779   5707    489   -152   -220       C  
ATOM   2120  CD1 LEU A 310      11.229 -20.485  -4.322  1.00 37.28           C  
ANISOU 2120  CD1 LEU A 310     5031   3692   5442    553   -111   -309       C  
ATOM   2121  CD2 LEU A 310       9.880 -22.590  -4.210  1.00 34.81           C  
ANISOU 2121  CD2 LEU A 310     4883   3049   5295    496   -117   -310       C  
ATOM   2122  N   GLY A 311      10.256 -21.951   1.254  1.00 40.66           N  
ANISOU 2122  N   GLY A 311     5531   3950   5969    554   -340    373       N  
ATOM   2123  CA  GLY A 311      11.004 -22.471   2.382  1.00 40.38           C  
ANISOU 2123  CA  GLY A 311     5479   3879   5984    649   -394    529       C  
ATOM   2124  C   GLY A 311      12.501 -22.320   2.244  1.00 48.66           C  
ANISOU 2124  C   GLY A 311     6433   4981   7075    789   -409    512       C  
ATOM   2125  O   GLY A 311      13.254 -23.121   2.807  1.00 50.54           O  
ANISOU 2125  O   GLY A 311     6658   5132   7413    901   -445    611       O  
ATOM   2126  N   ASP A 312      12.956 -21.307   1.508  1.00 43.46           N  
ANISOU 2126  N   ASP A 312     5702   4465   6348    785   -383    397       N  
ATOM   2127  CA  ASP A 312      14.379 -21.097   1.248  1.00 54.32           C  
ANISOU 2127  CA  ASP A 312     6969   5903   7767    907   -384    365       C  
ATOM   2128  C   ASP A 312      14.950 -20.222   2.356  1.00 45.32           C  
ANISOU 2128  C   ASP A 312     5751   4932   6538    915   -462    478       C  
ATOM   2129  O   ASP A 312      14.867 -18.992   2.299  1.00 47.28           O  
ANISOU 2129  O   ASP A 312     5957   5339   6666    841   -464    437       O  
ATOM   2130  CB  ASP A 312      14.582 -20.465  -0.125  1.00 54.03           C  
ANISOU 2130  CB  ASP A 312     6896   5933   7699    888   -309    188       C  
ATOM   2131  CG  ASP A 312      15.943 -20.776  -0.716  1.00 70.08           C  
ANISOU 2131  CG  ASP A 312     8840   7955   9832   1026   -273    126       C  
ATOM   2132  OD1 ASP A 312      16.930 -20.823   0.049  1.00 65.38           O  
ANISOU 2132  OD1 ASP A 312     8159   7400   9284   1123   -327    224       O  
ATOM   2133  OD2 ASP A 312      16.025 -20.972  -1.947  1.00 75.71           O  
ANISOU 2133  OD2 ASP A 312     9564   8627  10575   1038   -191    -22       O  
ATOM   2134  N   GLU A 313      15.535 -20.859   3.374  1.00 43.43           N  
ANISOU 2134  N   GLU A 313     5493   4652   6356   1003   -532    623       N  
ATOM   2135  CA  GLU A 313      16.073 -20.105   4.501  1.00 52.78           C  
ANISOU 2135  CA  GLU A 313     6609   5998   7446   1006   -620    734       C  
ATOM   2136  C   GLU A 313      17.359 -19.378   4.130  1.00 48.72           C  
ANISOU 2136  C   GLU A 313     5955   5616   6941   1073   -628    671       C  
ATOM   2137  O   GLU A 313      17.649 -18.313   4.687  1.00 48.79           O  
ANISOU 2137  O   GLU A 313     5904   5795   6841   1027   -680    693       O  
ATOM   2138  CB  GLU A 313      16.312 -21.037   5.690  1.00 53.22           C  
ANISOU 2138  CB  GLU A 313     6689   5978   7553   1080   -701    918       C  
ATOM   2139  N   GLU A 314      18.142 -19.937   3.205  1.00 51.19           N  
ANISOU 2139  N   GLU A 314     6213   5853   7385   1179   -574    588       N  
ATOM   2140  CA  GLU A 314      19.385 -19.288   2.798  1.00 42.15           C  
ANISOU 2140  CA  GLU A 314     4921   4834   6260   1241   -569    528       C  
ATOM   2141  C   GLU A 314      19.108 -17.975   2.079  1.00 47.63           C  
ANISOU 2141  C   GLU A 314     5597   5666   6835   1125   -516    407       C  
ATOM   2142  O   GLU A 314      19.770 -16.964   2.341  1.00 49.54           O  
ANISOU 2142  O   GLU A 314     5739   6068   7017   1103   -552    410       O  
ATOM   2143  CB  GLU A 314      20.201 -20.226   1.910  1.00 57.13           C  
ANISOU 2143  CB  GLU A 314     6769   6613   8326   1381   -502    456       C  
ATOM   2144  N   THR A 315      18.132 -17.970   1.169  1.00 50.07           N  
ANISOU 2144  N   THR A 315     6000   5912   7113   1047   -436    303       N  
ATOM   2145  CA  THR A 315      17.770 -16.741   0.473  1.00 43.95           C  
ANISOU 2145  CA  THR A 315     5218   5257   6225    937   -390    203       C  
ATOM   2146  C   THR A 315      17.057 -15.772   1.410  1.00 40.99           C  
ANISOU 2146  C   THR A 315     4874   4986   5715    824   -452    272       C  
ATOM   2147  O   THR A 315      17.245 -14.553   1.316  1.00 39.14           O  
ANISOU 2147  O   THR A 315     4588   4888   5398    761   -453    235       O  
ATOM   2148  CB  THR A 315      16.898 -17.077  -0.740  1.00 43.83           C  
ANISOU 2148  CB  THR A 315     5295   5147   6210    889   -300     81       C  
ATOM   2149  OG1 THR A 315      17.711 -17.648  -1.773  1.00 56.33           O  
ANISOU 2149  OG1 THR A 315     6834   6678   7891    984   -224    -19       O  
ATOM   2150  CG2 THR A 315      16.210 -15.835  -1.284  1.00 36.47           C  
ANISOU 2150  CG2 THR A 315     4382   4327   5147    762   -271     12       C  
ATOM   2151  N   LEU A 316      16.254 -16.299   2.338  1.00 40.58           N  
ANISOU 2151  N   LEU A 316     4907   4869   5644    798   -500    372       N  
ATOM   2152  CA  LEU A 316      15.582 -15.445   3.312  1.00 40.68           C  
ANISOU 2152  CA  LEU A 316     4950   4979   5526    700   -551    436       C  
ATOM   2153  C   LEU A 316      16.588 -14.714   4.194  1.00 43.99           C  
ANISOU 2153  C   LEU A 316     5273   5542   5900    723   -630    495       C  
ATOM   2154  O   LEU A 316      16.421 -13.524   4.485  1.00 42.18           O  
ANISOU 2154  O   LEU A 316     5028   5436   5563    640   -647    473       O  
ATOM   2155  CB  LEU A 316      14.624 -16.276   4.166  1.00 44.05           C  
ANISOU 2155  CB  LEU A 316     5481   5311   5947    677   -578    542       C  
ATOM   2156  CG  LEU A 316      13.408 -15.540   4.733  1.00 49.45           C  
ANISOU 2156  CG  LEU A 316     6230   6056   6502    552   -579    562       C  
ATOM   2157  CD1 LEU A 316      12.710 -14.733   3.648  1.00 47.43           C  
ANISOU 2157  CD1 LEU A 316     5986   5828   6206    470   -509    432       C  
ATOM   2158  CD2 LEU A 316      12.444 -16.520   5.387  1.00 46.64           C  
ANISOU 2158  CD2 LEU A 316     5973   5588   6160    527   -582    661       C  
ATOM   2159  N   GLU A 317      17.638 -15.414   4.632  1.00 50.64           N  
ANISOU 2159  N   GLU A 317     6047   6367   6826    837   -685    569       N  
ATOM   2160  CA  GLU A 317      18.670 -14.775   5.442  1.00 51.92           C  
ANISOU 2160  CA  GLU A 317     6103   6673   6952    859   -773    624       C  
ATOM   2161  C   GLU A 317      19.436 -13.728   4.642  1.00 49.11           C  
ANISOU 2161  C   GLU A 317     5638   6427   6595    837   -737    513       C  
ATOM   2162  O   GLU A 317      19.835 -12.692   5.188  1.00 47.39           O  
ANISOU 2162  O   GLU A 317     5360   6347   6298    782   -792    517       O  
ATOM   2163  CB  GLU A 317      19.627 -15.829   5.999  1.00 44.68           C  
ANISOU 2163  CB  GLU A 317     5126   5708   6143    996   -843    733       C  
ATOM   2164  N   GLU A 318      19.652 -13.978   3.348  1.00 42.21           N  
ANISOU 2164  N   GLU A 318     4740   5492   5804    874   -642    411       N  
ATOM   2165  CA  GLU A 318      20.347 -13.003   2.515  1.00 49.23           C  
ANISOU 2165  CA  GLU A 318     5531   6485   6690    847   -593    312       C  
ATOM   2166  C   GLU A 318      19.530 -11.726   2.357  1.00 52.14           C  
ANISOU 2166  C   GLU A 318     5952   6926   6932    706   -570    257       C  
ATOM   2167  O   GLU A 318      20.074 -10.619   2.449  1.00 49.63           O  
ANISOU 2167  O   GLU A 318     5558   6729   6570    653   -590    234       O  
ATOM   2168  CB  GLU A 318      20.664 -13.612   1.148  1.00 51.36           C  
ANISOU 2168  CB  GLU A 318     5781   6675   7060    915   -485    214       C  
ATOM   2169  CG  GLU A 318      21.130 -12.606   0.106  1.00 61.12           C  
ANISOU 2169  CG  GLU A 318     6943   8008   8271    865   -408    109       C  
ATOM   2170  CD  GLU A 318      21.480 -13.257  -1.218  1.00 70.04           C  
ANISOU 2170  CD  GLU A 318     8057   9072   9484    936   -294      9       C  
ATOM   2171  OE1 GLU A 318      22.058 -14.365  -1.204  1.00 67.29           O  
ANISOU 2171  OE1 GLU A 318     7673   8639   9255   1063   -288     25       O  
ATOM   2172  OE2 GLU A 318      21.178 -12.660  -2.274  1.00 59.51           O  
ANISOU 2172  OE2 GLU A 318     6748   7768   8094    869   -209    -85       O  
ATOM   2173  N   ALA A 319      18.223 -11.858   2.115  1.00 38.29           N  
ANISOU 2173  N   ALA A 319     4324   5096   5127    644   -531    237       N  
ATOM   2174  CA  ALA A 319      17.378 -10.679   1.957  1.00 38.76           C  
ANISOU 2174  CA  ALA A 319     4433   5215   5080    523   -509    190       C  
ATOM   2175  C   ALA A 319      17.294  -9.869   3.245  1.00 40.85           C  
ANISOU 2175  C   ALA A 319     4696   5574   5253    464   -592    252       C  
ATOM   2176  O   ALA A 319      17.200  -8.637   3.197  1.00 41.77           O  
ANISOU 2176  O   ALA A 319     4798   5771   5301    382   -587    207       O  
ATOM   2177  CB  ALA A 319      15.980 -11.090   1.496  1.00 38.44           C  
ANISOU 2177  CB  ALA A 319     4515   5076   5016    477   -459    164       C
[truncated: 433,756 more chars]
