# Supplementary material for: Rationally seeded computational protein design of ɑ-helical barrels
Source: Nat Chem Biol. 2024 Jun 20;20(8):991–9. doi: 10.1038/s41589-024-01642-0 (PMC11288890; doi:10.1038/s41589-024-01642-0)
Supplement: Supplementary file 5 — PDB files used for making figure panels h–j. [file 41589_2024_1642_MOESM5_ESM.zip › KIA_RP_RSPD_NatChemBiol_data_Figure3/sc-CC-7-LI_panels_c-g/AUC_panel_e/LI_SV.csv]

0	0.0300677
0.0267559	7.75461
0.0535117	2.18948
0.0802676	0.505929
0.107023	0.108528
0.133779	0.0228498
0.160535	0.0048658
0.187291	0.00106723
0.214047	0.000243971
0.240803	5.86E-05
0.267559	1.49E-05
0.294314	4.00E-06
0.32107	1.14E-06
0.347826	3.49E-07
0.374582	1.13E-07
0.401338	3.90E-08
0.428094	1.43E-08
0.45485	5.60E-09
0.481605	2.32E-09
0.508361	1.02E-09
0.535117	4.70E-10
0.561873	2.29E-10
0.588629	1.17E-10
0.615385	6.27E-11
0.64214	3.49E-11
0.668896	2.02E-11
0.695652	1.21E-11
0.722408	7.45E-12
0.749164	4.76E-12
0.77592	3.07E-12
0.802676	2.04E-12
0.829431	1.38E-12
0.856187	9.39E-13
0.882943	6.53E-13
0.909699	4.59E-13
0.936455	3.29E-13
0.963211	3.37E-13
0.989967	2.06E-13
1.01672	1.22E-13
1.04348	8.87E-14
1.07023	1.57E-13
1.09699	4.74E-14
1.12375	3.51E-14
1.1505	2.71E-13
1.17726	1.96E-14
1.20401	1.30E-13
1.23077	1.11E-13
1.25753	9.08E-15
1.28428	1.30E-13
1.31104	5.97E-15
1.33779	2.29E-13
1.36455	7.99E-14
1.3913	2.55E-13
1.41806	7.16E-14
1.44482	1.14E-14
1.47157	2.82E-13
1.49833	8.97E-14
1.52508	3.06E-14
1.55184	2.14E-13
1.5786	1.08E-13
1.60535	7.81E-14
1.63211	4.57E-14
1.65886	1.36E-14
1.68562	3.62E-13
1.71237	3.33E-14
1.73913	2.32E-13
1.76589	2.09E-13
1.79264	2.07E-13
1.8194	4.13E-13
1.84615	8.98E-13
1.87291	2.07E-12
1.89967	5.03E-12
1.92642	1.28E-11
1.95318	3.45E-11
1.97993	9.65E-11
2.00669	2.82E-10
2.03344	8.52E-10
2.0602	2.67E-09
2.08696	8.59E-09
2.11371	2.82E-08
2.14047	9.39E-08
2.16722	3.15E-07
2.19398	1.06E-06
2.22074	3.56E-06
2.24749	1.18E-05
2.27425	3.85E-05
2.301	0.000122856
2.32776	0.000379778
2.35452	0.00113168
2.38127	0.00322371
2.40803	0.00873581
2.43478	0.0223614
2.46154	0.0537735
2.48829	0.120346
2.51505	0.250505
2.54181	0.480174
2.56856	0.847604
2.59532	1.36457
2.62207	1.99785
2.64883	2.6506
2.67559	3.17801
2.70234	3.42884
2.7291	3.32756
2.75585	2.88839
2.78261	2.24647
2.80936	1.56385
2.83612	0.975197
2.86288	0.541816
2.88963	0.269217
2.91639	0.119986
2.94314	0.0479669
2.9699	0.0172102
2.99666	0.00556655
3.02341	0.0016271
3.05017	0.000430203
3.07692	0.000103341
3.10368	2.27E-05
3.13043	4.57E-06
3.15719	8.45E-07
3.18395	1.45E-07
3.2107	2.31E-08
3.23746	3.44E-09
3.26421	4.80E-10
3.29097	6.29E-11
3.31773	7.83E-12
3.34448	9.43E-13
3.37124	1.03E-13
3.39799	1.14E-14
3.42475	1.24E-15
3.4515	1.29E-16
3.47826	2.06E-13
3.50502	7.13E-14
3.53177	2.84E-13
3.55853	1.01E-13
3.58528	1.98E-13
3.61204	7.82E-14
3.6388	3.66E-13
3.66555	1.59E-13
3.69231	6.24E-14
3.71906	3.13E-13
3.74582	1.48E-13
3.77258	6.46E-14
3.79933	3.54E-13
3.82609	1.87E-13
3.85284	9.44E-14
3.8796	4.48E-14
3.90635	2.60E-13
3.93311	1.46E-13
3.95987	7.93E-14
3.98662	4.12E-14
4.01338	2.55E-13
4.04013	1.54E-13
4.06689	9.11E-14
4.09365	5.24E-14
4.1204	3.51E-13
4.14716	2.32E-13
4.17391	1.52E-13
4.20067	9.85E-14
4.22742	6.31E-14
4.25418	3.96E-14
4.28094	2.81E-13
4.30769	1.98E-13
4.33445	1.39E-13
4.3612	9.74E-14
4.38796	6.76E-14
4.41472	4.67E-14
4.44147	3.55E-13
4.46823	2.69E-13
4.49498	2.04E-13
4.52174	1.55E-13
4.54849	1.18E-13
4.57525	8.96E-14
4.60201	6.81E-14
4.62876	5.19E-14
4.65552	3.95E-14
4.68227	3.22E-13
4.70903	2.63E-13
4.73579	2.15E-13
4.76254	1.77E-13
4.7893	1.46E-13
4.81605	1.21E-13
4.84281	1.01E-13
4.86957	8.48E-14
4.89632	7.13E-14
4.92308	6.06E-14
4.94983	5.16E-14
4.97659	4.44E-14
5.00334	3.84E-14
5.0301	3.43E-13
5.05686	3.09E-13
5.08361	2.80E-13
5.11037	2.55E-13
5.13712	2.34E-13
5.16388	2.15E-13
5.19064	2.00E-13
5.21739	1.88E-13
5.24415	1.77E-13
5.2709	1.68E-13
5.29766	1.61E-13
5.32441	1.54E-13
5.35117	1.49E-13
5.37793	1.46E-13
5.40468	1.43E-13
5.43144	1.41E-13
5.45819	1.40E-13
5.48495	1.40E-13
5.51171	1.41E-13
5.53846	1.42E-13
5.56522	1.45E-13
5.59197	1.48E-13
5.61873	1.52E-13
5.64548	1.57E-13
5.67224	1.63E-13
5.699	1.70E-13
5.72575	1.78E-13
5.75251	1.86E-13
5.77926	1.96E-13
5.80602	2.07E-13
5.83278	2.20E-13
5.85953	2.34E-13
5.88629	2.49E-13
5.91304	2.66E-13
5.9398	2.86E-13
5.96656	3.06E-13
5.99331	3.30E-13
6.02007	3.55E-13
6.04682	4.11E-14
6.07358	4.52E-14
6.10033	5.00E-14
6.12709	5.52E-14
6.15385	6.11E-14
6.1806	6.76E-14
6.20736	7.49E-14
6.23411	8.30E-14
6.26087	9.21E-14
6.28763	1.02E-13
6.31438	1.14E-13
6.34114	1.26E-13
6.36789	1.40E-13
6.39465	1.56E-13
6.4214	1.74E-13
6.44816	1.93E-13
6.47492	2.15E-13
6.50167	2.39E-13
6.52843	2.66E-13
6.55518	2.96E-13
6.58194	3.30E-13
6.6087	3.66E-13
6.63545	4.56E-14
6.66221	5.23E-14
6.68896	5.97E-14
6.71572	6.83E-14
6.74248	7.81E-14
6.76923	8.90E-14
6.79599	1.02E-13
6.82274	1.16E-13
6.8495	1.32E-13
6.87625	1.50E-13
6.90301	1.71E-13
6.92977	1.94E-13
6.95652	2.21E-13
6.98328	2.51E-13
7.01003	2.84E-13
7.03679	3.23E-13
7.06355	3.66E-13
7.0903	4.48E-14
7.11706	5.28E-14
7.14381	6.22E-14
7.17057	7.31E-14
7.19732	8.57E-14
7.22408	1.00E-13
7.25084	1.17E-13
7.27759	1.37E-13
7.30435	1.60E-13
7.3311	1.86E-13
7.35786	2.16E-13
7.38462	2.51E-13
7.41137	2.91E-13
7.43813	3.37E-13
7.46488	4.36E-14
7.49164	5.31E-14
7.51839	6.41E-14
7.54515	7.74E-14
7.57191	9.30E-14
7.59866	1.12E-13
7.62542	1.34E-13
7.65217	1.59E-13
7.67893	1.90E-13
7.70569	2.26E-13
7.73244	2.67E-13
7.7592	3.16E-13
7.78595	3.73E-13
7.81271	4.64E-14
7.83946	5.81E-14
7.86622	7.27E-14
7.89298	9.02E-14
7.91973	1.11E-13
7.94649	1.37E-13
7.97324	1.68E-13
8	4.09E-13
