# Supplementary material for: Rationally seeded computational protein design of ɑ-helical barrels
Source: Nat Chem Biol. 2024 Jun 20;20(8):991–9. doi: 10.1038/s41589-024-01642-0 (PMC11288890; doi:10.1038/s41589-024-01642-0)
Supplement: Supplementary file 5 — PDB files used for making figure panels h–j. [file 41589_2024_1642_MOESM5_ESM.zip › KIA_RP_RSPD_NatChemBiol_data_Figure3/sc-CC-7-LI_panels_c-g/AUC_panel_e/LI_SV.xlsx]

## Sheet: Sheet1
0	0.0300677			---------------------------
0.0267559	7.75461			PEAK INFO
0.0535117	2.18948			---------------------------											component 1 included:
0.0802676	0.505929			sw = 2.706 S, sw(20,w) = 2.835 S											M	=	0.000000 g/Mol	(floated)
0.107023	0.108528			(c = 0.7059, 71.276% of total)											s	=	8.000 S
0.133779	0.0228498			with best-fit friction ratio = 1.203: Mw = 37418 Da
0.160535	0.0048658			(based on vbar = 0.768, vbar20 = 0.768, hydration = 0.300, buffer density = 1.00430, rel. viscosity = 1.0269)											concentrations = 300.000 | (first is total, next are fractions)
0.187291	0.00106723			minimum Mw (for compact sphere) = 28346 Da
0.214047	0.000243971			Stokes Radius (20C) = 2.71 nm, a/b(oblate)=2.57, a/b(prolate)=2.49											meniscus at	6.0226 cm		(floated)
0.240803	5.85971e-05			---------------------------											bottom at	7.1630 cm		(floated)
0.267559	1.48689e-05			OK											baseline at	0.00000 OD		(floated)
0.294314	4.00108e-06			---------------------------													time independent baseline fitted
0.32107	1.14455e-06
0.347826	3.48538e-07														fitted from 6.0402 to 7.0184 cm
0.374582	1.13047e-07														with constant initial distribution
0.401338	3.90452e-08														simulation start time 0.000000 sec		(fixed)
0.428094	1.43491e-08
0.45485	5.6031e-09														rmsd=0.007930 (n=44345,SSR=2.788761)
0.481605	2.3205e-09
0.508361	1.01696e-09
0.535117	4.70111e-10
0.561873	2.29077e-10
0.588629	1.17344e-10
0.615385	6.27074e-11
0.64214	3.49077e-11
0.668896	2.0201e-11
0.695652	1.21457e-11
0.722408	7.44586e-12
0.749164	4.75694e-12
0.77592	3.07467e-12
0.802676	2.03909e-12
0.829431	1.38042e-12
0.856187	9.38854e-13
0.882943	6.52726e-13
0.909699	4.58536e-13
0.936455	3.29034e-13
0.963211	3.37302e-13
0.989967	2.0556e-13
1.01672	1.21758e-13
1.04348	8.86542e-14
1.07023	1.571e-13
1.09699	4.74291e-14
1.12375	3.50593e-14
1.1505	2.7141e-13
1.17726	1.95763e-14
1.20401	1.30393e-13
1.23077	1.11375e-13
1.25753	9.08231e-15
1.28428	1.29906e-13
1.31104	5.96576e-15
1.33779	2.28614e-13
1.36455	7.99286e-14
1.3913	2.5518e-13
1.41806	7.16169e-14
1.44482	1.13667e-14
1.47157	2.82193e-13
1.49833	8.97057e-14
1.52508	3.05621e-14
1.55184	2.14375e-13
1.5786	1.08437e-13
1.60535	7.81431e-14
1.63211	4.57193e-14
1.65886	1.35649e-14
1.68562	3.61631e-13
1.71237	3.33224e-14
1.73913	2.32472e-13
1.76589	2.08692e-13
1.79264	2.0733e-13
1.8194	4.12743e-13
1.84615	8.98411e-13
1.87291	2.06913e-12
1.89967	5.02824e-12
1.92642	1.28247e-11
1.95318	3.44678e-11
1.97993	9.6487e-11
2.00669	2.81739e-10
2.03344	8.52215e-10
2.0602	2.67306e-09
2.08696	8.58963e-09
2.11371	2.82049e-08
2.14047	9.38981e-08
2.16722	3.15117e-07
2.19398	1.0598e-06
2.22074	3.5555e-06
2.24749	1.1807e-05
2.27425	3.85246e-05
2.301	0.000122856
2.32776	0.000379778
2.35452	0.00113168
2.38127	0.00322371
2.40803	0.00873581
2.43478	0.0223614
2.46154	0.0537735
2.48829	0.120346
2.51505	0.250505
2.54181	0.480174
2.56856	0.847604
2.59532	1.36457
2.62207	1.99785
2.64883	2.6506
2.67559	3.17801
2.70234	3.42884
2.7291	3.32756
2.75585	2.88839
2.78261	2.24647
2.80936	1.56385
2.83612	0.975197
2.86288	0.541816
2.88963	0.269217
2.91639	0.119986
2.94314	0.0479669
2.9699	0.0172102
2.99666	0.00556655
3.02341	0.0016271
3.05017	0.000430203
3.07692	0.000103341
3.10368	2.27069e-05
3.13043	4.57125e-06
3.15719	8.45245e-07
3.18395	1.44915e-07
3.2107	2.30869e-08
3.23746	3.43671e-09
3.26421	4.80162e-10
3.29097	6.28636e-11
3.31773	7.83057e-12
3.34448	9.43318e-13
3.37124	1.03438e-13
3.39799	1.13868e-14
3.42475	1.24294e-15
3.4515	1.2881e-16
3.47826	2.0623e-13
3.50502	7.12619e-14
3.53177	2.83509e-13
3.55853	1.00947e-13
3.58528	1.98036e-13
3.61204	7.81513e-14
3.6388	3.65872e-13
3.66555	1.58958e-13
3.69231	6.24495e-14
3.71906	3.12543e-13
3.74582	1.4753e-13
3.77258	6.462e-14
3.79933	3.54213e-13
3.82609	1.87237e-13
3.85284	9.43626e-14
3.8796	4.47931e-14
3.90635	2.60034e-13
3.93311	1.46058e-13
3.95987	7.9276e-14
3.98662	4.11784e-14
4.01338	2.54573e-13
4.04013	1.54074e-13
4.06689	9.10855e-14
4.09365	5.24198e-14
4.1204	3.50562e-13
4.14716	2.32268e-13
4.17391	1.52162e-13
4.20067	9.8507e-14
4.22742	6.3107e-14
4.25418	3.96028e-14
4.28094	2.80594e-13
4.30769	1.98266e-13
4.33445	1.39305e-13
4.3612	9.73921e-14
4.38796	6.7557e-14
4.41472	4.66984e-14
4.44147	3.54744e-13
4.46823	2.68881e-13
4.49498	2.04086e-13
4.52174	1.54974e-13
4.54849	1.1763e-13
4.57525	8.96168e-14
4.60201	6.81098e-14
4.62876	5.18647e-14
4.65552	3.95432e-14
4.68227	3.22405e-13
4.70903	2.62877e-13
4.73579	2.14894e-13
4.76254	1.77097e-13
4.7893	1.46003e-13
4.81605	1.21145e-13
4.84281	1.00993e-13
4.86957	8.47992e-14
4.89632	7.12966e-14
4.92308	6.06314e-14
4.94983	5.15981e-14
4.97659	4.44417e-14
5.00334	3.84308e-14
5.0301	3.43101e-13
5.05686	3.0855e-13
5.08361	2.79751e-13
5.11037	2.54595e-13
5.13712	2.33696e-13
5.16388	2.15105e-13
5.19064	2.0038e-13
5.21739	1.8792e-13
5.24415	1.76566e-13
5.2709	1.67812e-13
5.29766	1.60689e-13
5.32441	1.54158e-13
5.35117	1.49363e-13
5.37793	1.45812e-13
5.40468	1.42918e-13
5.43144	1.41027e-13
5.45819	1.40344e-13
5.48495	1.4025e-13
5.51171	1.40921e-13
5.53846	1.42411e-13
5.56522	1.45053e-13
5.59197	1.48228e-13
5.61873	1.52126e-13
5.64548	1.56968e-13
5.67224	1.62864e-13
5.699	1.69742e-13
5.72575	1.77744e-13
5.75251	1.86203e-13
5.77926	1.95888e-13
5.80602	2.0731e-13
5.83278	2.19705e-13
5.85953	2.33598e-13
5.88629	2.49268e-13
5.91304	2.66402e-13
5.9398	2.8578e-13
5.96656	3.06206e-13
5.99331	3.29577e-13
6.02007	3.55018e-13
6.04682	4.1057e-14
6.07358	4.52039e-14
6.10033	4.99836e-14
6.12709	5.52178e-14
6.15385	6.10649e-14
6.1806	6.75842e-14
6.20736	7.48926e-14
6.23411	8.30193e-14
6.26087	9.21136e-14
6.28763	1.02396e-13
6.31438	1.13784e-13
6.34114	1.26423e-13
6.36789	1.40377e-13
6.39465	1.56398e-13
6.4214	1.74011e-13
6.44816	1.93347e-13
6.47492	2.15146e-13
6.50167	2.39272e-13
6.52843	2.65865e-13
6.55518	2.95958e-13
6.58194	3.29548e-13
6.6087	3.66008e-13
6.63545	4.56238e-14
6.66221	5.22611e-14
6.68896	5.97144e-14
6.71572	6.82584e-14
6.74248	7.8058e-14
6.76923	8.89585e-14
6.79599	1.01534e-13
6.82274	1.15872e-13
6.8495	1.32021e-13
6.87625	1.50259e-13
6.90301	1.70955e-13
6.92977	1.9441e-13
6.95652	2.2088e-13
6.98328	2.50818e-13
7.01003	2.84472e-13
7.03679	3.22734e-13
7.06355	3.65623e-13
7.0903	4.48242e-14
7.11706	5.28449e-14
7.14381	6.22473e-14
7.17057	7.30753e-14
7.19732	8.56811e-14
7.22408	1.0044e-13
7.25084	1.17489e-13
7.27759	1.37045e-13
7.30435	1.59803e-13
7.3311	1.86081e-13
7.35786	2.16198e-13
7.38462	2.50851e-13
7.41137	2.90942e-13
7.43813	3.36678e-13
7.46488	4.36168e-14
7.49164	5.30518e-14
7.51839	6.41344e-14
7.54515	7.73569e-14
7.57191	9.30257e-14
7.59866	1.11607e-13
7.62542	1.33611e-13
7.65217	1.5948e-13
7.67893	1.90086e-13
7.70569	2.25741e-13
7.73244	2.67295e-13
7.7592	3.16159e-13
7.78595	3.73438e-13
7.81271	4.63806e-14
7.83946	5.81345e-14
7.86622	7.26551e-14
7.89298	9.0192e-14
7.91973	1.11358e-13
7.94649	1.36898e-13
7.97324	1.67625e-13
8	4.08642e-13
