# Supplementary material for: Rationally seeded computational protein design of ɑ-helical barrels
Source: Nat Chem Biol. 2024 Jun 20;20(8):991–9. doi: 10.1038/s41589-024-01642-0 (PMC11288890; doi:10.1038/s41589-024-01642-0)
Supplement: Supplementary file 5 — PDB files used for making figure panels h–j. [file 41589_2024_1642_MOESM5_ESM.zip › KIA_RP_RSPD_NatChemBiol_data_Figure3/sc-CC-7-LI_panels_c-g/binding_panel_f/LI_05_DPH_phosphate.csv]

400	403	406	409	412	415	418	421	424	427	430	433	436	439	442	445	448	451	454	457	460	463	466	469	472	475	478	481	484	487	490	493	496	499	502	505	508	511	514	517	520	523	526	529	532	535	538	541	544	547
2576	2871	2736	2762	2740	2841	3058	3174	3309	3441	3382	3348	3550	3298	3437	3410	3397	3497	3302	3383	3147	3110	2891	2848	2574	2478	2342	2319	2164	2070	1910	1837	1825	1712	1619	1458	1398	1276	1297	1233	1115	1012	993	886	808	719	700	721	615	657
4023	4404	4779	4775	4709	5055	5284	5775	6252	6377	6467	6362	6448	6322	6366	6475	6467	6425	6342	6232	5801	5751	5332	5026	4760	4394	4110	4044	3862	3673	3434	3349	3183	2960	2803	2556	2359	2272	2086	1953	1926	1807	1621	1449	1312	1176	1063	1065	1029	889
9119	9864	10247	10644	10956	11609	12332	13493	14335	15005	15124	14793	14708	14264	14299	14290	14731	14880	14473	14382	13654	12989	12381	11756	10812	10291	9806	9411	8694	8239	7863	7398	7057	6633	6173	5759	5506	5067	4683	4213	3981	3731	3433	3137	2879	2540	2383	2202	2024	1829
8737	10121	10725	11008	11344	12220	13509	14697	16097	16770	17245	16729	16634	16570	16529	16711	17176	16931	16845	16692	16121	15126	14153	13587	12594	11782	11284	10881	10384	9480	9081	8818	8393	7748	7118	6574	6215	5855	5391	5018	4830	4359	3924	3676	3281	3114	2808	2493	2311	2105
19382	21523	23188	23294	24667	26562	29828	33448	36407	38655	39186	38807	37939	37715	38572	39159	40324	41513	41019	41009	39201	37388	35368	33337	31109	29708	28429	27755	26221	24830	23547	22228	21076	19792	18599	17156	16135	14738	13985	12884	12226	11420	10271	9308	8391	7891	7155	6594	5869	5349
27650	30363	32119	32490	33826	37035	41535	46167	51167	54169	54802	53797	52684	52414	52707	54900	56564	57062	57372	56809	54424	51546	48796	45988	42881	41078	39337	38430	36593	34644	32763	30801	29262	27138	25856	23760	22088	21268	19073	18042	16933	15763	14338	12811	11811	10993	9721	8839	8112	7354
63947	69454	71359	71263	73431	80118	88842	99480	107883	113121	114335	111427	107758	107835	109342	112325	116221	118133	117700	116802	111347	105438	98786	93251	87977	83633	80149	77772	73221	70250	65784	62696	58680	55083	51831	47822	44813	42167	38999	36637	34017	31100	28664	25837	23850	21909	20049	17691	16199	14727
76644	82053	83762	84704	87504	95653	105902	117494	129900	135394	135877	133380	129415	129143	130646	133669	139183	142196	141607	139122	132418	126649	118420	112103	105857	100514	96428	92666	88437	84810	79932	75633	71000	66437	62343	57735	53324	50649	46899	44100	41096	37532	34019	31224	29064	26294	23748	21544	19535	17732
77430	84734	86348	86046	88247	96949	108985	120863	132258	137910	139166	135143	132193	132245	133940	138287	142762	145524	145300	143019	137795	130386	122752	116137	108277	103536	100106	95095	91145	87098	81666	77177	72899	68282	64549	59597	55857	52042	48613	45494	42701	38816	35447	32382	29605	27082	24673	22381	20022	18311
81574	89239	90102	90677	93101	102485	113480	126267	137981	145084	144643	142305	138355	137938	139801	143611	148631	152247	150532	148333	141732	135637	126897	120316	113002	107769	103389	100216	95466	90602	85249	80904	76730	71262	67243	62185	57903	54124	50419	47077	44700	40877	37279	34081	31539	28868	25601	23245	21000	19338
3496	3555	3677	3587	3574	3892	4070	4353	4446	4735	4969	4871	4835	4936	4786	4789	4945	4872	4885	4802	4580	4598	4369	4017	3757	3514	3368	3152	3118	2972	2682	2660	2462	2453	2346	2137	1993	2014	1848	1591	1567	1367	1370	1205	1196	1074	942	938	785	799
5690	6229	6594	6642	6866	7413	7714	8212	8891	9491	9648	9509	9509	9247	9260	9372	9556	9664	9581	9347	9155	8704	8135	7842	7335	6747	6360	6272	5871	5797	5348	5064	4885	4479	4286	4001	3554	3492	3148	2948	2921	2602	2558	2231	2139	1921	1755	1556	1445	1308
8774	9985	10365	10714	11117	11681	12877	13778	15024	15569	15894	16128	15824	15572	15392	15641	15815	15844	15711	15617	14959	14426	13547	12793	11988	11257	10675	10172	9434	9214	8498	8382	7855	7202	6944	6350	5839	5483	5043	4751	4590	4046	3752	3458	3194	2930	2632	2464	2222	1953
10211	11334	12256	12519	12644	14003	15425	17178	18793	19869	20266	20217	19718	19350	19646	19988	20569	21017	20756	20291	19392	18488	17778	16519	15569	14642	13988	13438	12977	12104	11529	10780	10275	9530	8841	8293	7666	7056	6821	6217	6089	5383	4867	4567	4163	3921	3439	3112	2754	2676
23052	25387	26757	27121	27689	30169	33937	37745	41246	43789	44511	44162	42896	42719	42991	44305	45977	46441	46239	45676	43916	41866	39921	37481	35425	33382	32612	30901	29741	28205	26485	25079	23659	22126	20785	19503	18040	16934	15916	14680	13841	12540	11419	10584	9763	8780	7895	7238	6482	5903
35708	38793	40009	40655	41792	45977	50310	55820	61444	64893	66071	64437	63311	62144	63661	65519	67702	68539	68821	67968	65040	61952	58513	55090	51517	49171	47711	45718	43360	41245	39028	37116	34934	32790	30726	28444	26359	25173	22961	21626	20219	18340	16838	15525	14305	12937	11745	10375	9483	8934
73774	79647	81575	81314	83630	91440	102209	113556	124094	129488	129260	127109	123334	123869	124193	127761	132535	135474	133304	131300	125777	119187	111652	106399	99358	94237	90528	87851	84064	80287	74283	70578	66814	62042	58696	54391	50731	47516	44420	40891	39090	35608	32027	29549	27513	24543	22211	20148	18386	16841
79839	88256	89047	89383	91741	100316	111551	124056	136078	142098	143886	140019	137111	135988	136826	141336	146356	148414	146716	145327	138187	131868	124456	116728	110515	105265	100390	96606	92416	87608	82525	78399	73412	68582	64341	60063	55762	52024	48974	45544	42387	39283	35537	32652	29866	27144	24778	22039	20139	18298
89013	96455	98119	97076	100368	109679	122559	134815	148113	154535	156365	152260	148526	146566	147215	152322	158329	161881	159562	157614	151326	143107	134820	126970	119370	114471	109290	104932	99779	95419	89620	84743	79727	74343	69516	64601	60216	56498	53173	49664	46298	42405	38997	35098	32062	29301	26757	23935	21929	19573
82408	90439	91677	91977	94538	102417	115253	127219	138800	144707	146686	142622	138895	138823	138955	143330	148787	151792	149658	147491	141383	133364	126082	118698	111594	106752	102256	97845	93404	88666	83191	78937	74214	69971	65739	60811	56736	53164	49665	46358	43358	39339	36253	32999	30499	27793	25339	22752	20404	18766
4399	4848	4919	4801	5076	5294	5605	5805	6314	6754	6604	6583	6525	6402	6605	6471	6670	6706	6476	6489	6228	6018	5765	5469	5130	4788	4607	4343	4092	3981	3814	3682	3526	3328	3148	3007	2707	2542	2403	2191	2119	2013	1788	1756	1525	1476	1333	1208	1088	947
13599	15204	16119	16416	16586	17640	18761	19972	21106	22334	22677	22403	21873	21770	21445	21445	21980	21988	21316	21221	20394	19461	18590	17481	16026	15497	14419	13923	13042	12436	11839	11358	10781	10001	9299	8644	8099	7420	6818	6568	6177	5653	5150	4619	4245	4071	3694	3244	2936	2648
8222	9580	9774	10327	10354	11232	12336	13203	14191	15295	15256	15104	15047	14882	15174	14972	15143	15323	15038	15130	14480	13649	13002	12399	11366	11078	10392	9986	9256	8894	8566	7891	7632	7071	6609	6182	5755	5352	4939	4673	4358	4136	3710	3187	3087	2802	2624	2328	2190	1888
11045	12733	13551	13896	14310	15760	17553	19017	21145	21877	22583	22766	22058	21787	22038	22433	22754	23223	23322	22597	21697	21044	19809	18729	17517	16654	15682	15115	14319	13955	12810	12257	11676	10777	10223	9677	8841	8363	7671	7244	6860	6164	5672	5233	4828	4237	3925	3544	3372	2987
23974	26691	27760	28567	28979	31907	35511	39342	42741	45447	46508	45204	44006	44177	45167	45795	46975	48256	47630	47311	45045	43047	41087	38471	36071	34457	33086	31447	29969	28706	27170	25601	24262	22837	21547	19848	18360	17358	16212	15013	14261	12968	12101	10754	9951	9103	8450	7226	7031	6461
13379	15236	16344	16679	17677	18930	20615	23286	24994	26471	26908	27034	26699	26695	26936	27380	28214	28526	28569	28134	26850	25687	24408	23100	21530	20606	19619	18668	17839	17096	15961	15308	14851	13783	12944	12193	11282	10518	9619	9416	8762	8228	7363	6762	6245	5734	5194	4602	4211	3967
71019	78844	79521	79205	81590	89002	98075	109792	119996	124894	126207	122670	118641	117569	119132	121751	126269	128735	126305	124679	119889	113372	106893	101291	94541	90243	86703	84254	79281	75588	70409	66515	62712	58611	55243	51274	47736	45163	41940	39043	36635	33325	30925	27978	25356	23279	20993	19311	17318	15668
111112	135575	154123	171038	187042	202577	213656	223255	233030	238374	241866	241876	239965	242833	244954	244144	242406	237536	226646	219763	207537	197648	185734	175834	163715	153673	145659	136486	127560	119001	109367	102303	95994	89761	83714	78049	71051	65982	60967	56579	52448	47504	42758	38908	35934	31836	28878	25979	23046	21221
94072	103061	103473	103123	107025	116361	129537	145007	158106	165281	165156	161662	157827	156491	157334	164355	169283	171561	169506	168105	160711	151993	143324	136100	127199	121558	115972	112208	105820	102178	95198	90341	85257	79588	75076	69723	64222	60417	55846	52605	49264	44980	40720	38197	34805	31223	28225	25669	23413	21202
13916	15467	15793	15985	16297	17287	18873	20647	22540	23461	24149	23744	23400	23198	22844	23415	24329	24675	24847	23789	23028	22277	21052	19926	18729	17953	17078	16256	15426	14796	14219	13285	12499	11976	11253	10401	9677	9129	8397	8039	7527	6845	6300	5721	5203	4741	4531	3972	3687	3427
4953	5486	5528	5681	5661	6124	6501	6866	7534	7866	7863	7921	7916	7741	7786	7759	7931	7749	7949	7732	7692	7323	6922	6558	6173	5794	5647	5268	5055	4672	4429	4430	4130	3917	3782	3412	3221	3076	2869	2474	2442	2334	2067	1940	1769	1677	1478	1287	1297	1230
25628	34078	40799	46416	49290	52766	55899	57894	61844	64306	66697	67326	67974	68348	67700	68479	67959	66917	65006	63542	60482	57385	54213	51312	47753	44817	42029	39909	37379	35245	32934	30710	28992	27518	25328	23526	21720	20268	18657	17394	16209	14455	13014	11689	10993	9725	8931	8093	7385	6554
11452	12811	13596	14252	14575	15215	16576	17582	19340	20243	20597	20650	20148	19729	19868	20232	20526	20450	20284	20092	19463	18733	17521	16942	15526	14649	13921	13162	12741	12053	11457	10810	10367	9509	9132	8360	7839	7319	6962	6322	6034	5559	4999	4651	4420	4022	3584	3128	2928	2616
11628	13210	13856	14129	14982	15951	17508	19009	20590	21520	21895	21746	21597	21448	21350	21326	21879	21905	22220	22031	20985	20235	18812	17960	16774	15902	15155	14368	13663	13355	12582	11706	10916	10305	9707	9185	8548	8022	7349	6923	6675	5984	5477	4838	4568	4091	3937	3495	3128	2996
20473	22582	23649	23651	24858	26411	29154	32313	35582	37554	37786	37126	36796	36719	36478	37546	38344	39198	39219	38266	37610	35163	33462	31099	29285	28018	27221	25462	24722	23506	22120	20989	20048	18607	17715	16177	15185	14393	13285	12542	11864	10907	9973	8950	8220	7717	6876	6200	5739	5136
5948	6529	7014	7264	7407	7934	8168	8612	9340	9799	10264	10302	10218	10032	10094	10113	10316	10282	10244	10201	9901	9447	9037	8603	8152	7765	7046	7008	6568	6297	5898	5690	5487	5130	4791	4602	4145	3965	3858	3431	3354	3008	2865	2578	2420	2223	2081	1888	1738	1628
65441	72332	72908	72627	75193	81384	90838	100714	110024	114738	115738	112275	109263	108573	109766	112377	116191	118778	116229	115356	109657	104235	98598	92969	86855	83071	79797	77150	72127	68961	65121	61371	58360	54630	51324	46933	44404	41720	38807	36177	33614	30970	27853	25737	23450	21499	19359	17590	16084	14481
78835	86055	87165	87529	88442	96532	107249	118873	129735	135399	136144	132524	128511	128554	128748	132534	136262	138461	137805	135479	128815	122086	114089	108129	101716	96587	91997	89103	84007	79877	75136	71066	67514	62766	58283	54426	50394	47999	44074	41155	38722	35583	32167	29273	26840	24758	22262	19861	18286	16821
77749	83905	85384	84534	87933	95571	106161	116803	128949	132511	133660	131323	126948	125998	126780	130217	134867	136088	135181	133718	127299	120655	114556	107463	101194	96605	91923	88291	84382	80585	75787	71156	67727	62705	58617	54249	50805	47785	43981	41139	38498	35202	32283	29342	26800	24517	22513	19782	18201	16505
6867	7811	8416	8563	8926	9180	9574	10340	10890	11785	12012	12194	12147	11959	11729	12117	12032	11966	11794	11749	11426	11155	10478	10081	9626	8883	8440	7948	7641	7424	6931	6830	6081	5859	5639	5191	4841	4515	4312	4024	3771	3339	3037	2983	2635	2551	2248	2044	1933	1630
[truncated: 18 more columns]
