# Supplementary material for: Rationally seeded computational protein design of ɑ-helical barrels
Source: Nat Chem Biol. 2024 Jun 20;20(8):991–9. doi: 10.1038/s41589-024-01642-0 (PMC11288890; doi:10.1038/s41589-024-01642-0)
Supplement: Supplementary file 5 — PDB files used for making figure panels h–j. [file 41589_2024_1642_MOESM5_ESM.zip › KIA_RP_RSPD_NatChemBiol_data_Figure3/sc-CC-7-LI_panels_c-g/SAXS_panel_g/multi_state_model_1_1_1.fit]

# SAXS profile: number of points = 1850, q_min = 0.0061964220367372, q_max = 0.247479796409607, delta_q = 0.000130493982895008
# offset = 0.00000000000000, scaling c = 5.31264274905882e-09, Chi^2 = 1.43157426124005
#  q       exp_intensity   error model_intensity
0.00619642 0.06879483      0.00193760 0.07247173     
0.00632692 0.07346119      0.00186762 0.07244824     
0.00645741 0.07027527      0.00175822 0.07242509     
0.00658790 0.07515865      0.00174147 0.07240158     
0.00671840 0.07453301      0.00164397 0.07237807     
0.00684889 0.07121141      0.00161561 0.07235493     
0.00697939 0.07484080      0.00159621 0.07233178     
0.00710988 0.07222540      0.00149828 0.07230411     
0.00724037 0.07306354      0.00146962 0.07227632     
0.00737087 0.07410361      0.00143826 0.07224855     
0.00750136 0.07449247      0.00138178 0.07222077     
0.00763186 0.07261349      0.00137082 0.07219228     
0.00776235 0.07391641      0.00130047 0.07216450     
0.00789284 0.07228633      0.00127343 0.07213639     
0.00802334 0.07141630      0.00124263 0.07210802     
0.00815383 0.07299899      0.00120173 0.07207704     
0.00828432 0.07042129      0.00118659 0.07204603     
0.00841482 0.07263233      0.00115888 0.07201502     
0.00854531 0.07363599      0.00112127 0.07198367     
0.00867581 0.07356718      0.00110462 0.07195305     
0.00880630 0.07331143      0.00106515 0.07192238     
0.00893680 0.07294735      0.00105829 0.07189070     
0.00906729 0.07117939      0.00103390 0.07186164     
0.00919778 0.07338011      0.00099827 0.07183297     
0.00932828 0.07334202      0.00099685 0.07180499     
0.00945877 0.07354627      0.00095353 0.07177701     
0.00958927 0.07237232      0.00094546 0.07174868     
0.00971976 0.07255306      0.00093516 0.07172070     
0.00985025 0.07267804      0.00091097 0.07169236     
0.00998075 0.07176475      0.00089124 0.07166439     
0.01011124 0.07123516      0.00088233 0.07163169     
0.01024174 0.07272426      0.00084793 0.07159758     
0.01037223 0.07326895      0.00084662 0.07156415     
0.01050272 0.07262498      0.00082989 0.07153003     
0.01063322 0.07310705      0.00081349 0.07149660     
0.01076371 0.07300028      0.00079752 0.07146284     
0.01089421 0.07316709      0.00077226 0.07142908     
0.01102470 0.07218602      0.00076768 0.07139493     
0.01115519 0.07255436      0.00075670 0.07135837     
0.01128569 0.07173441      0.00073584 0.07132184     
0.01141618 0.07105958      0.00072350 0.07128564     
0.01154667 0.07089084      0.00069508 0.07124945     
0.01167717 0.07168871      0.00068595 0.07121257     
0.01180766 0.07177999      0.00067299 0.07117673     
0.01193816 0.07062179      0.00066236 0.07114018     
0.01206865 0.07016850      0.00065766 0.07110120     
0.01219914 0.07153107      0.00064895 0.07106143     
0.01232964 0.07095139      0.00062808 0.07102095     
0.01246013 0.07165617      0.00062406 0.07098081     
0.01259063 0.07087135      0.00060809 0.07094070     
0.01272112 0.07276635      0.00059827 0.07090057     
0.01285161 0.07148511      0.00058268 0.07086009     
0.01298211 0.07153740      0.00056867 0.07081962     
0.01311260 0.07113446      0.00056551 0.07077608     
0.01324310 0.07104474      0.00055533 0.07073227     
0.01337359 0.07085379      0.00055184 0.07068848     
0.01350408 0.07125285      0.00055080 0.07064432     
0.01363458 0.07090879      0.00053812 0.07060053     
0.01376507 0.07176501      0.00053847 0.07055601     
0.01389557 0.07192200      0.00053323 0.07051223     
0.01402606 0.06905523      0.00051742 0.07046841     
0.01415655 0.07108347      0.00052609 0.07042428     
0.01428705 0.07091950      0.00051444 0.07037979     
0.01441754 0.07143683      0.00050827 0.07033532     
0.01454804 0.07067666      0.00051037 0.07029085     
0.01467853 0.07145955      0.00050044 0.07024633     
0.01480902 0.07134697      0.00050141 0.07020186     
0.01493952 0.07064064      0.00049507 0.07015771     
0.01507001 0.07012964      0.00048739 0.07011174     
0.01520051 0.07024403      0.00048798 0.07006384     
0.01533100 0.06935695      0.00047867 0.07001560     
0.01546149 0.07050973      0.00047756 0.06996769     
0.01559199 0.07019148      0.00047708 0.06991981     
0.01572248 0.06935501      0.00046697 0.06987190     
0.01585297 0.07034538      0.00046730 0.06982401     
0.01598347 0.06976298      0.00046464 0.06977647     
0.01611396 0.06994954      0.00045858 0.06972582     
0.01624446 0.06961877      0.00046116 0.06967536     
0.01637495 0.06989609      0.00045456 0.06962454     
0.01650545 0.07019458      0.00045405 0.06957377     
0.01663594 0.07000467      0.00045185 0.06952329     
0.01676643 0.07005321      0.00044277 0.06947247     
0.01689693 0.07087341      0.00044594 0.06942203     
0.01702742 0.07029063      0.00044124 0.06937092     
0.01715791 0.06988770      0.00043824 0.06931921     
0.01728841 0.06940885      0.00043729 0.06926753     
0.01741890 0.07035286      0.00043081 0.06921652     
0.01754940 0.06916510      0.00043191 0.06916450     
0.01767989 0.06976014      0.00043013 0.06911279     
0.01781039 0.06978054      0.00042563 0.06906111     
0.01794088 0.06985039      0.00042634 0.06900942     
0.01807137 0.06969133      0.00042142 0.06895452     
0.01820187 0.06942822      0.00042095 0.06889613     
0.01833236 0.06912146      0.00041895 0.06883739     
0.01846286 0.06923559      0.00041241 0.06877933     
0.01859335 0.06908867      0.00041437 0.06872091     
0.01872384 0.06918731      0.00041152 0.06866288     
0.01885434 0.06870136      0.00040519 0.06860448     
0.01898483 0.06916394      0.00040781 0.06854609     
0.01911532 0.06961077      0.00040433 0.06848755     
0.01924582 0.06884415      0.00040492 0.06842832     
0.01937631 0.06970734      0.00040274 0.06836938     
0.01950681 0.06879405      0.00039687 0.06831049     
0.01963730 0.06815731      0.00039848 0.06825226     
0.01976780 0.06808527      0.00039303 0.06819337     
0.01989829 0.06855392      0.00039428 0.06813443     
0.02002878 0.06854153      0.00039297 0.06807378     
0.02015928 0.06919183      0.00039007 0.06800718     
0.02028977 0.06851093      0.00039047 0.06794055     
0.02042026 0.06835703      0.00038500 0.06787393     
0.02055076 0.06798663      0.00038270 0.06780733     
0.02068125 0.06772068      0.00038538 0.06774069     
0.02081175 0.06812516      0.00038087 0.06767409     
0.02094224 0.06801839      0.00037744 0.06760783     
0.02107273 0.06823038      0.00038111 0.06754303     
0.02120323 0.06794816      0.00037444 0.06748024     
0.02133372 0.06771706      0.00037747 0.06741707     
0.02146422 0.06748919      0.00037431 0.06735393     
0.02159471 0.06685451      0.00036848 0.06729111     
0.02172520 0.06785133      0.00037542 0.06722797     
0.02185570 0.06746053      0.00036579 0.06716446     
0.02198619 0.06789833      0.00036919 0.06710198     
0.02211669 0.06722685      0.00036864 0.06703816     
0.02224718 0.06719600      0.00036185 0.06697439     
0.02237767 0.06759416      0.00036528 0.06691026     
0.02250817 0.06688279      0.00036092 0.06684650     
0.02263866 0.06716695      0.00035831 0.06678237     
0.02276916 0.06670450      0.00036221 0.06671866     
0.02289965 0.06694411      0.00035573 0.06665487     
0.02303014 0.06643893      0.00035810 0.06658920     
0.02316064 0.06760216      0.00035766 0.06651751     
0.02329113 0.06685865      0.00035314 0.06644615     
0.02342163 0.06645210      0.00035375 0.06638164     
0.02355212 0.06636469      0.00035087 0.06630990     
0.02368261 0.06650567      0.00034774 0.06623885     
0.02381311 0.06650141      0.00035186 0.06616713     
0.02394360 0.06626050      0.00034676 0.06609573     
0.02407410 0.06614328      0.00034580 0.06602492     
0.02420459 0.06639000      0.00034725 0.06595490     
0.02433508 0.06607666      0.00034267 0.06588421     
0.02446558 0.06606285      0.00034410 0.06581388     
0.02459607 0.06637502      0.00034063 0.06574353     
0.02472657 0.06603896      0.00034064 0.06567356     
0.02485706 0.06586377      0.00034086 0.06560322     
0.02498755 0.06512116      0.00033558 0.06553286     
0.02511805 0.06552293      0.00033828 0.06546094     
0.02524854 0.06563628      0.00033631 0.06538918     
0.02537904 0.06474314      0.00033226 0.06531744     
0.02550953 0.06476883      0.00033464 0.06524568     
0.02564002 0.06540506      0.00033085 0.06517427     
0.02577052 0.06517112      0.00033226 0.06510219     
0.02590101 0.06554591      0.00033202 0.06503008     
0.02603150 0.06549091      0.00032925 0.06495736     
0.02616200 0.06520030      0.00032939 0.06488051     
0.02629249 0.06503608      0.00032678 0.06480328     
0.02642299 0.06504731      0.00032593 0.06472642     
0.02655348 0.06486140      0.00032638 0.06464989     
0.02668397 0.06431412      0.00032298 0.06457300     
0.02681447 0.06471757      0.00032395 0.06449615     
0.02694496 0.06357655      0.00032142 0.06441891     
0.02707546 0.06443677      0.00032100 0.06433913     
0.02720595 0.06426713      0.00032222 0.06425651     
0.02733645 0.06375755      0.00031795 0.06417356     
0.02746694 0.06394321      0.00031707 0.06409093     
0.02759743 0.06448738      0.00031990 0.06400832     
0.02772793 0.06448015      0.00031528 0.06392538     
0.02785842 0.06389324      0.00031782 0.06384310     
0.02798891 0.06393778      0.00031486 0.06376049     
0.02811941 0.06391700      0.00031300 0.06368021     
0.02824990 0.06340148      0.00031331 0.06359988     
0.02838040 0.06431632      0.00031095 0.06352026     
0.02851089 0.06355744      0.00031271 0.06344027     
0.02864138 0.06376866      0.00031193 0.06335993     
0.02877188 0.06356170      0.00030789 0.06327994     
0.02890237 0.06311926      0.00030922 0.06319995     
0.02903287 0.06327535      0.00030767 0.06311825     
0.02916336 0.06362161      0.00030633 0.06303056     
0.02929386 0.06332918      0.00030874 0.06294285     
0.02942435 0.06309602      0.00030366 0.06285516     
0.02955484 0.06308840      0.00030463 0.06276745     
0.02968534 0.06296498      0.00030383 0.06268013     
0.02981583 0.06249323      0.00030040 0.06259205     
0.02994632 0.06283587      0.00030235 0.06250468     
0.03007682 0.06272381      0.00030224 0.06241624     
0.03020731 0.06222121      0.00029814 0.06232711     
0.03033781 0.06237032      0.00030003 0.06223837     
0.03046830 0.06199527      0.00029739 0.06214957     
0.03059879 0.06161661      0.00029681 0.06206080     
0.03072929 0.06177463      0.00029771 0.06197170     
0.03085978 0.06159673      0.00029505 0.06188256     
0.03099028 0.06198817      0.00029570 0.06179415     
0.03112077 0.06194028      0.00029311 0.06170776     
0.03125126 0.06229196      0.00029305 0.06162177     
0.03138176 0.06205518      0.00029430 0.06153620     
0.03151225 0.06154005      0.00029165 0.06144989     
0.03164275 0.06119728      0.00029179 0.06136397     
0.03177324 0.06133090      0.00029049 0.06127799     
0.03190373 0.06136034      0.00028861 0.06119237     
0.03203423 0.06140423      0.00028987 0.06110603     
0.03216472 0.06072527      0.00028825 0.06102065     
0.03229522 0.06115790      0.00028790 0.06093498     
0.03242571 0.06071598      0.00028784 0.06084960     
0.03255620 0.06089466      0.00028453 0.06076386     
0.03268670 0.06110871      0.00028607 0.06067819     
0.03281719 0.06093339      0.00028458 0.06059246     
0.03294769 0.06052671      0.00028341 0.06050713     
0.03307818 0.06048230      0.00028396 0.06042158     
0.03320867 0.06079305      0.00028223 0.06033661     
0.03333917 0.05989048      0.00028102 0.06025173     
0.03346966 0.06014714      0.00028154 0.06016644     
0.03360016 0.05997827      0.00027959 0.06008151     
0.03373065 0.05999583      0.00028190 0.05999621     
0.03386114 0.05978978      0.00027866 0.05991128     
0.03399164 0.06002630      0.00027658 0.05982635     
0.03412213 0.05911508      0.00027849 0.05973783     
0.03425263 0.05948806      0.00027946 0.05964925     
0.03438312 0.05915213      0.00028195 0.05956099     
0.03451361 0.05911004      0.00028246 0.05947237     
0.03464411 0.05910333      0.00028077 0.05938414     
0.03477460 0.05910217      0.00028759 0.05929519     
0.03490509 0.05837841      0.00028792 0.05920693     
0.03503559 0.05867883      0.00028924 0.05911696     
0.03516608 0.05893446      0.00029363 0.05902366     
0.03529658 0.05853527      0.00029162 0.05893040     
0.03542707 0.05823897      0.00029480 0.05883779     
0.03555756 0.05893498      0.00029350 0.05874450     
0.03568806 0.05806417      0.00029283 0.05865125     
0.03581855 0.05896235      0.00029796 0.05855828     
0.03594905 0.05823381      0.00029478 0.05846468     
0.03607954 0.05835439      0.00029539 0.05837001     
0.03621004 0.05812317      0.00029497 0.05827387     
0.03634053 0.05763941      0.00029421 0.05817733     
0.03647102 0.05820425      0.00029795 0.05808079     
0.03660152 0.05809464      0.00029677 0.05798465     
0.03673201 0.05755898      0.00029562 0.05788846     
0.03686250 0.05729018      0.00029705 0.05779191     
0.03699300 0.05735538      0.00029698 0.05769577     
0.03712349 0.05715953      0.00029689 0.05759891     
0.03725399 0.05705354      0.00029918 0.05750256     
0.03738448 0.05684322      0.00029650 0.05740545     
0.03751497 0.05672548      0.00029935 0.05730870     
0.03764547 0.05684942      0.00029893 0.05721234     
0.03777596 0.05693437      0.00029702 0.05711560     
0.03790646 0.05707523      0.00030173 0.05701891     
0.03803695 0.05647321      0.00029977 0.05692150     
0.03816745 0.05649864      0.00030059 0.05682265     
0.03829794 0.05652124      0.00030049 0.05672376     
0.03842843 0.05621552      0.00029966 0.05662484     
0.03855893 0.05661097      0.00030254 0.05652599     
0.03868942 0.05621229      0.00030121 0.05642743     
0.03881991 0.05644545      0.00030061 0.05632818     
0.03895041 0.05592929      0.00030297 0.05622932     
0.03908090 0.05505319      0.00029688 0.05612890     
0.03921140 0.05576326      0.00029748 0.05602764     
0.03934189 0.05456195      0.00029206 0.05592632     
0.03947238 0.05480841      0.00029220 0.05582501     
0.03960288 0.05523213      0.00029246 0.05572375     
0.03973337 0.05519249      0.00029076 0.05562207     
0.03986387 0.05483229      0.00028792 0.05552080     
0.03999436 0.05501704      0.00029027 0.05541949     
0.04012485 0.05496927      0.00028702 0.05531818     
0.04025535 0.05489800      0.00028774 0.05521689     
0.04038584 0.05476967      0.00028535 0.05512112     
0.04051634 0.05527990      0.00028604 0.05502011     
0.04064683 0.05477690      0.00028534 0.05491906     
0.04077732 0.05431871      0.00028405 0.05481764     
0.04090782 0.05449765      0.00028360 0.05471629     
0.04103831 0.05433033      0.00028506 0.05461408     
0.04116881 0.05479808      0.00028170 0.05451013     
0.04129930 0.05400589      0.00028389 0.05440612     
0.04142979 0.05396290      0.00028097 0.05430212     
0.04156029 0.05409923      0.00028098 0.05419813     
0.04169078 0.05419632      0.00028152 0.05409415     
0.04182128 0.05425364      0.00028016 0.05399016     
0.04195177 0.05390454      0.00027974 0.05388617     
0.04208226 0.05377557      0.00027847 0.05378302     
0.04221276 0.05301450      0.00027713 0.05368016     
0.04234325 0.05361548      0.00027987 0.05357693     
0.04247375 0.05305426      0.00027699 0.05347407     
0.04260424 0.05307001      0.00027560 0.05337155     
0.04273473 0.05294065      0.00027804 0.05326864     
0.04286523 0.05319808      0.00027519 0.05316544     
0.04299572 0.05316181      0.00027671 0.05306290     
0.04312622 0.05313999      0.00027605 0.05296117     
0.04325671 0.05288139      0.00027456 0.05285925     
0.04338720 0.05316232      0.00027537 0.05275804     
0.04351770 0.05239854      0.00027278 0.05265654     
0.04364819 0.05230391      0.00027174 0.05255531     
0.04377868 0.05197572      0.00027419 0.05245340     
0.04390918 0.05244476      0.00027132 0.05235223     
0.04403967 0.05254339      0.00027265 0.05224881     
0.04417017 0.05203253      0.00027169 0.05214121     
0.04430066 0.05219778      0.00027051 0.05203391     
0.04443115 0.05154593      0.00027182 0.05192627     
0.04456165 0.05187683      0.00027043 0.05181901     
0.04469214 0.05162481      0.00026969 0.05171137     
0.04482264 0.05102448      0.00026907 0.05160377     
0.04495313 0.05108051      0.00026837 0.05149647     
0.04508363 0.05112570      0.00027021 0.05139118     
0.04521412 0.05093049      0.00026765 0.05128776     
0.04534461 0.05066699      0.00026611 0.05118433     
0.04547511 0.05107986      0.00026771 0.05108059     
0.04560560 0.05065950      0.00026608 0.05097683     
0.04573609 0.05061715      0.00026592 0.05087338     
0.04586659 0.05015289      0.00026648 0.05076930     
0.04599708 0.05030756      0.00026403 0.05066589     
0.04612758 0.04949394      0.00026571 0.05056245     
0.04625807 0.05007388      0.00026915 0.05045872     
0.04638856 0.04934018      0.00026855 0.05035535     
0.04651906 0.05016451      0.00027345 0.05025204     
0.04664955 0.04931036      0.00027161 0.05014831     
0.04678005 0.04943378      0.00027291 0.05004499     
0.04691054 0.04992554      0.00027451 0.04994160     
0.04704104 0.04913219      0.00027309 0.04983611     
0.04717153 0.04925742      0.00027558 0.04972681     
0.04730202 0.04928247      0.00027580 0.04961788     
0.04743252 0.04921546      0.00027559 0.04950827     
0.04756301 0.04950840      0.00027766 0.04939898     
0.04769350 0.04873365      0.00027513 0.04929005     
0.04782400 0.04827920      0.00027665 0.04918044     
0.04795449 0.04881795      0.00027842 0.04907114     
0.04808499 0.04864069      0.00027728 0.04896800     
0.04821548 0.04890703      0.00028024 0.04886792     
0.04834597 0.04884222      0.00027801 0.04876788     
0.04847647 0.04854309      0.00027732 0.04866783     
0.04860696 0.04885810      0.00027987 0.04856779     
0.04873746 0.04800188      0.00027812 0.04846740     
0.04886795 0.04828888      0.00028051 0.04836769     
0.04899844 0.04787781      0.00027816 0.04826765     
0.04912894 0.04825170      0.00027962 0.04816211     
0.04925943 0.04825983      0.00028032 0.04805628     
0.04938993 0.04752768      0.00027892 0.04795114     
0.04952042 0.04798678      0.00028040 0.04784564     
0.04965091 0.04734099      0.00028087 0.04773977     
0.04978141 0.04725178      0.00027918 0.04763464     
0.04991190 0.04719472      0.00027897 0.04752880     
0.05004240 0.04723539      0.00028032 0.04742180     
0.05017289 0.04727980      0.00028090 0.04731183     
0.05030338 0.04664422      0.00028126 0.04720185     
0.05043388 0.04683361      0.00027969 0.04709123     
0.05056437 0.04638497      0.00028047 0.04698159     
0.05069487 0.04641686      0.00027878 0.04687132     
0.05082536 0.04676093      0.00028208 0.04676133     
0.05095585 0.04701191      0.00028192 0.04665065     
0.05108635 0.04632455      0.00028055 0.04654205     
0.05121684 0.04626917      0.00028066 0.04643340     
0.05134734 0.04591813      0.00028055 0.04632481     
0.05147783 0.04553224      0.00027899 0.04621615     
0.05160832 0.04577947      0.00028081 0.04610749     
0.05173882 0.04570756      0.00028180 0.04599890     
0.05186931 0.04579600      0.00028018 0.04589023     
0.05199981 0.04507508      0.00028075 0.04578165     
0.05213030 0.04555199      0.00028103 0.04567965     
0.05226079 0.04541540      0.00028089 0.04557276     
0.05239129 0.04511936      0.00028119 0.04546592     
0.05252178 0.04529120      0.00028123 0.04535903     
0.05265227 0.04462902      0.00028205 0.04525178     
0.05278277 0.04504448      0.00027998 0.04514530     
0.05291326 0.04505726      0.00028135 0.04503806     
0.05304376 0.04438966      0.00028005 0.04492944     
0.05317425 0.04446725      0.00028164 0.04481743     
0.05330475 0.04411015      0.00028065 0.04470509     
0.05343524 0.04477865      0.00028309 0.04459273     
0.05356573 0.04457945      0.00028103 0.04448070     
0.05369623 0.04460320      0.00028068 0.04436837     
0.05382672 0.04401035      0.00028166 0.04425635     
0.05395722 0.04457209      0.00028134 0.04414454     
0.05408771 0.04398621      0.00028216 0.04403522     
0.05421820 0.04369250      0.00027977 0.04392784     
0.05434870 0.04311204      0.00027942 0.04382050     
0.05447919 0.04369766      0.00028145 0.04371279     
0.05460968 0.04388163      0.00028247 0.04360523     
0.05474018 0.04353279      0.00028082 0.04349807     
0.05487067 0.04313709      0.00028161 0.04339035     
0.05500117 0.04309203      0.00027984 0.04328286     
0.05513166 0.04276217      0.00028060 0.04317065     
0.05526216 0.04296060      0.00028011 0.04305869     
0.05539265 0.04311023      0.00028211 0.04294667     
0.05552314 0.04271969      0.00028180 0.04283482     
0.05565364 0.04222780      0.00027985 0.04272250     
0.05578413 0.04221476      0.00027923 0.04261030     
0.05591463 0.04256825      0.00028101 0.04249867     
0.05604512 0.04213872      0.00028015 0.04238803     
0.05617561 0.04225737      0.00028026 0.04228078     
0.05630611 0.04209263      0.00028036 0.04217393     
0.05643660 0.04203518      0.00027975 0.04206669     
0.05656709 0.04185986      0.00027978 0.04195945     
0.05669759 0.04172313      0.00028094 0.04185206     
0.05682808 0.04203350      0.00028093 0.04174501     
0.05695858 0.04194829      0.00028073 0.04163763     
0.05708907 0.04165109      0.00027985 0.04153073     
0.05721956 0.04155517      0.00028068 0.04142345     
0.05735006 0.04120710      0.00027822 0.04131622     
0.05748055 0.04117354      0.00028107 0.04120896     
0.05761105 0.04127075      0.00027873 0.04110188     
0.05774154 0.04104637      0.00027941 0.04099445     
0.05787203 0.04111015      0.00027907 0.04088735     
0.05800253 0.04078170      0.00027684 0.04078012     
0.05813302 0.04070463      0.00027861 0.04067286     
0.05826352 0.04018175      0.00027636 0.04056564     
0.05839401 0.04056429      0.00027712 0.04045818     
0.05852450 0.04019918      0.00027657 0.04035072     
0.05865500 0.04033745      0.00027542 0.04024368     
0.05878549 0.04013050      0.00027527 0.04013624     
0.05891599 0.04050142      0.00027657 0.04002901     
0.05904648 0.03996124      0.00027267 0.03992163     
0.05917697 0.04000708      0.00027588 0.03981353     
0.05930747 0.03946613      0.00027169 0.03970566     
0.05943796 0.03969477      0.00027117 0.03959791     
0.05956846 0.03955431      0.00027343 0.03948970     
0.05969895 0.03889794      0.00027048 0.03938197     
0.05982944 0.03981445      0.00027172 0.03927404     
0.05995994 0.03956760      0.00027130 0.03916618     
0.06009043 0.03944767      0.00026961 0.03905811     
0.06022093 0.03912258      0.00027073 0.03895028     
0.06035142 0.03948446      0.00026990 0.03884206     
0.06048191 0.03882086      0.00026961 0.03873454     
0.06061241 0.03896636      0.00026914 0.03862655     
0.06074290 0.03875967      0.00026761 0.03851868     
0.06087340 0.03866452      0.00026858 0.03841069     
0.06100389 0.03873023      0.00026869 0.03830296     
0.06113438 0.03794243      0.00026581 0.03819424     
0.06126488 0.03870299      0.00026941 0.03808524     
0.06139537 0.03744990      0.00026511 0.03797652     
0.06152586 0.03766008      0.00026439 0.03786764     
0.06165636 0.03797484      0.00026656 0.03776308     
0.06178685 0.03801938      0.00026622 0.03765413     
0.06191735 0.03758869      0.00026654 0.03754540     
0.06204784 0.03773070      0.00026544 0.03743830     
0.06217834 0.03715399      0.00026287 0.03733384     
0.06230883 0.03724940      0.00026557 0.03722933     
0.06243932 0.03723765      0.00026352 0.03712482     
0.06256982 0.03744151      0.00026453 0.03702053     
0.06270031 0.03694484      0.00026437 0.03691619     
0.06283081 0.03723572      0.00026355 0.03681191     
0.06296130 0.03701856      0.00026329 0.03670759     
0.06309179 0.03669709      0.00026305 0.03660207     
0.06322229 0.03668792      0.00026245 0.03649637     
0.06335278 0.03634231      0.00026371 0.03639046     
0.06348328 0.03622909      0.00026158 0.03628462     
0.06361377 0.03659574      0.00026193 0.03617905     
0.06374426 0.03592414      0.00026108 0.03607296     
0.06387476 0.03598482      0.00026103 0.03596726     
0.06400525 0.03629506      0.00026238 0.03586126     
0.06413574 0.03627750      0.00026228 0.03575872     
0.06426624 0.03514809      0.00025903 0.03565622     
0.06439673 0.03600083      0.00026060 0.03555383     
0.06452723 0.03538539      0.00025939 0.03545080     
0.06465772 0.03580937      0.00026140 0.03534806     
0.06478821 0.03509219      0.00025906 0.03524551     
0.06491871 0.03552534      0.00025882 0.03514267     
0.06504920 0.03496838      0.00025981 0.03504049     
0.06517970 0.03491067      0.00025711 0.03493920     
0.06531019 0.03511246      0.00025814 0.03483787     
0.06544068 0.03544723      0.00025939 0.03473639     
0.06557118 0.03481474      0.00025754 0.03463513     
0.06570167 0.03401184      0.00025677 0.03453398     
0.06583217 0.03460611      0.00025676 0.03443235     
0.06596266 0.03425521      0.00025654 0.03433103     
0.06609315 0.03417051      0.00025802 0.03422669     
0.06622365 0.03374963      0.00025451 0.03412109     
0.06635414 0.03413423      0.00025642 0.03401542     
0.06648464 0.03391863      0.00025467 0.03390995     
0.06661513 0.03387912      0.00025534 0.03380446     
0.06674562 0.03398680      0.00025558 0.03369860     
0.06687612 0.03361252      0.00025370 0.03359300     
0.06700661 0.03350278      0.00025490 0.03348771     
0.06713711 0.03326446      0.00025423 0.03338640     
0.06726760 0.03360426      0.00025227 0.03328489     
0.06739809 0.03301593      0.00025382 0.03318358     
0.06752859 0.03320081      0.00025322 0.03308174     
0.06765908 0.03322366      0.00025282 0.03298040     
0.06778958 0.03346715      0.00025470 0.03287909     
0.06792007 0.03320494      0.00025237 0.03277757     
0.06805056 0.03271821      0.00025204 0.03267578     
0.06818106 0.03324599      0.00025220 0.03257366     
0.06831155 0.03244283      0.00025125 0.03247168     
0.06844205 0.03228429      0.00025194 0.03236957     
0.06857254 0.03238112      0.00025163 0.03226728     
0.06870303 0.03273448      0.00024993 0.03216530     
0.06883353 0.03196683      0.00025152 0.03206319     
0.06896402 0.03190925      0.00024951 0.03196103     
0.06909452 0.03193003      0.00025105 0.03185973     
0.06922501 0.03200013      0.00024993 0.03175911     
0.06935550 0.03190318      0.00024930 0.03165828     
0.06948600 0.03137162      0.00015128 0.03155766     
0.06961649 0.03128490      0.00015145 0.03145701     
0.06974699 0.03140446      0.00015118 0.03135607     
0.06987748 0.03105110      0.00015121 0.03125558     
0.07000797 0.03107415      0.00015033 0.03115821     
0.07013847 0.03112626      0.00015041 0.03105725     
0.07026896 0.03055082      0.00014951 0.03095645     
0.07039945 0.03100020      0.00015018 0.03085545     
0.07052995 0.03082393      0.00015084 0.03075453     
0.07066044 0.03081620      0.00014975 0.03065371     
0.07079094 0.03036481      0.00014953 0.03055293     
0.07092143 0.03049786      0.00014982 0.03045194     
0.07105193 0.03022221      0.00014870 0.03035190     
0.07118242 0.03059527      0.00015054 0.03025293     
0.07131291 0.03022610      0.00014897 0.03015411     
0.07144341 0.02973520      0.00016904 0.03005551     
0.07157390 0.02954930      0.00016720 0.02995653     
0.07170440 0.03001020      0.00016804 0.02985779     
0.07183489 0.02974480      0.00016819 0.02975898     
0.07196538 0.02932320      0.00016743 0.02966001     
0.07209588 0.02969440      0.00016808 0.02955889     
0.07222637 0.02981220      0.00016831 0.02945698     
0.07235687 0.02939860      0.00016658 0.02935514     
0.07248736 0.02922590      0.00016737 0.02925306     
0.07261785 0.02914110      0.00016752 0.02915116     
0.07274835 0.02887610      0.00016529 0.02904911     
0.07287884 0.02898910      0.00016696 0.02894739     
0.07300933 0.02874040      0.00016496 0.02884536     
0.07313983 0.02857010      0.00016521 0.02874494     
0.07327032 0.02860740      0.00016646 0.02864445     
0.07340082 0.02828430      0.00016506 0.02854435     
0.07353131 0.02785540      0.00016437 0.02844385     
0.07366180 0.02817240      0.00016534 0.02834354     
0.07379230 0.02796560      0.00016365 0.02824330     
0.07392279 0.02828960      0.00016514 0.02814263     
0.07405329 0.02789600      0.00016412 0.02804434     
0.07418378 0.02786310      0.00016416 0.02794906     
0.07431427 0.02765870      0.00016491 0.02785362     
0.07444477 0.02753470      0.00016261 0.02775806     
0.07457526 0.02761630      0.00016351 0.02766262     
0.07470576 0.02707560      0.00016298 0.02756722     
0.07483625 0.02729210      0.00016333 0.02747159     
0.07496674 0.02723790      0.00016379 0.02737619     
0.07509724 0.02705040      0.00016158 0.02728090     
0.07522773 0.02719190      0.00016275 0.02718575     
0.07535823 0.02689470      0.00016274 0.02709046     
0.07548872 0.02661460      0.00016120 0.02699513     
0.07561921 0.02696560      0.00016207 0.02690002     
0.07574971 0.02655150      0.00016150 0.02680490     
0.07588020 0.02638090      0.00016107 0.02670976     
0.07601070 0.02653830      0.00016128 0.02661458     
0.07614119 0.02643470      0.00016079 0.02652078     
0.07627168 0.02615600      0.00016114 0.02642729     
0.07640218 0.02586870      0.00016118 0.02633367     
0.07653267 0.02638050      0.00016001 0.02623983     
0.07666317 0.02583980      0.00016029 0.02614620     
0.07679366 0.02570280      0.00015960 0.02605240     
0.07692415 0.02602930      0.00016008 0.02595874     
0.07705465 0.02572670      0.00015992 0.02586452     
0.07718514 0.02580990      0.00015912 0.02576921     
0.07731564 0.02574090      0.00015931 0.02567713     
0.07744613 0.02535680      0.00015900 0.02558176     
0.07757662 0.02505700      0.00015775 0.02548674     
0.07770712 0.02541510      0.00015967 0.02539158     
0.07783761 0.02530970      0.00015779 0.02529638     
0.07796811 0.02499110      0.00015852 0.02520125     
0.07809860 0.02528570      0.00015804 0.02510880     
0.07822909 0.02490140      0.00015714 0.02501749     
0.07835959 0.02473270      0.00015788 0.02492604     
0.07849008 0.02467280      0.00015735 0.02483471     
0.07862058 0.02473090      0.00015715 0.02474328     
0.07875107 0.02465350      0.00015752 0.02465196     
0.07888156 0.02448960      0.00015648 0.02456083     
0.07901206 0.02413040      0.00015682 0.02446937     
0.07914255 0.02425880      0.00015637 0.02437784     
0.07927305 0.02421500      0.00015571 0.02428638     
0.07940354 0.02405420      0.00015608 0.02419521     
0.07953403 0.02389370      0.00015588 0.02410351     
0.07966453 0.02399690      0.00015577 0.02401219     
0.07979502 0.02389790      0.00015594 0.02392084     
0.07992552 0.02380010      0.00015484 0.02382938     
0.08005601 0.02390580      0.00015621 0.02373833     
0.08018650 0.02372500      0.00015567 0.02364800     
0.08031700 0.02382210      0.00015436 0.02355734     
0.08044749 0.02361510      0.00015506 0.02346683     
0.08057799 0.02333460      0.00015432 0.02337620     
0.08070848 0.02304580      0.00015370 0.02328569     
0.08083897 0.02315220      0.00015395 0.02319501     
0.08096947 0.02300980      0.00015326 0.02310452     
0.08109996 0.02274320      0.00015352 0.02301669     
0.08123045 0.02275070      0.00015376 0.02292992     
0.08136095 0.02269140      0.00015252 0.02284321     
0.08149144 0.02280510      0.00015374 0.02275627     
0.08162194 0.02266260      0.00015238 0.02266936     
0.08175243 0.02253410      0.00015272 0.02258260     
0.08188292 0.02199670      0.00015265 0.02249583     
0.08201342 0.02243970      0.00015187 0.02240883     
0.08214391 0.02230970      0.00015241 0.02232022     
0.08227441 0.02222200      0.00015164 0.02223182     
0.08240490 0.02239330      0.00015156 0.02214337     
0.08253539 0.02203770      0.00015215 0.02205481     
0.08266589 0.02169750      0.00015043 0.02196640     
0.08279638 0.02199170      0.00015165 0.02187813     
0.08292688 0.02169660      0.00015109 0.02178939     
0.08305737 0.02162820      0.00015018 0.02170280     
0.08318786 0.02193180      0.00015124 0.02161819     
0.08331836 0.02136390      0.00014995 0.02153361     
0.08344885 0.02131120      0.00014994 0.02144916     
0.08357935 0.02137610      0.00015009 0.02136440     
0.08370984 0.02149320      0.00014974 0.02127998     
0.08384034 0.02119820      0.00014969 0.02119521     
0.08397083 0.02111720      0.00014967 0.02111059     
0.08410132 0.02102290      0.00014910 0.02102891     
0.08423182 0.02100910      0.00014946 0.02094454     
0.08436231 0.02083500      0.00014857 0.02086012     
0.08449280 0.02048460      0.00014815 0.02077607     
0.08462330 0.02086360      0.00014949 0.02069185     
0.08475379 0.02051070      0.00014786 0.02060760     
0.08488429 0.02068700      0.00014864 0.02052342     
0.08501478 0.02058180      0.00014804 0.02043913     
0.08514527 0.02047520      0.00014788 0.02035637     
0.08527577 0.02030170      0.00014795 0.02027327     
0.08540626 0.02032670      0.00014736 0.02019051     
0.08553676 0.02036930      0.00014775 0.02010745     
0.08566725 0.01985920      0.00014786 0.02002451     
0.08579774 0.01998760      0.00014654 0.01994139     
0.08592824 0.01999160      0.00014697 0.01985848     
0.08605873 0.02001250      0.00014683 0.01977674     
0.08618923 0.01976290      0.00014640 0.01969594     
0.08631972 0.01992940      0.00014744 0.01961543     
0.08645021 0.01932560      0.00014508 0.01953492     
0.08658071 0.01941820      0.00014622 0.01945444     
0.08671120 0.01958980      0.00014559 0.01937377     
0.08684170 0.01939670      0.00014534 0.01929332     
0.08697219 0.01907550      0.00014538 0.01921281     
0.08710268 0.01909870      0.00014538 0.01913262     
0.08723318 0.01890440      0.00014514 0.01905254     
0.08736367 0.01884020      0.00014499 0.01897244     
0.08749417 0.01886700      0.00014398 0.01889240     
0.08762466 0.01883900      0.00014464 0.01881247     
0.08775515 0.01891220      0.00014516 0.01873246     
0.08788565 0.01886600      0.00014391 0.01865247     
0.08801614 0.01862310      0.00014398 0.01857222     
0.08814664 0.01848730      0.00014307 0.01849018     
0.08827713 0.01860590      0.00014368 0.01840792     
0.08840762 0.01854510      0.00014427 0.01832567     
0.08853812 0.01842110      0.00014286 0.01824353     
0.08866861 0.01800520      0.00014329 0.01816145     
0.08879911 0.01812870      0.00014317 0.01807951     
0.08892960 0.01798560      0.00014218 0.01799725     
0.08906009 0.01790870      0.00014290 0.01791752     
0.08919059 0.01786490      0.00014234 0.01784048     
0.08932108 0.01776680      0.00014227 0.01776342     
0.08945158 0.01816540      0.00014296 0.01768632     
0.08958207 0.01787280      0.00014129 0.01760935     
0.08971256 0.01770950      0.00014169 0.01753229     
0.08984306 0.01735980      0.00014196 0.01745525     
0.08997355 0.01750930      0.00014120 0.01737810     
0.09010404 0.01728180      0.00014176 0.01730238     
0.09023454 0.01736420      0.00014029 0.01722928     
0.09036503 0.01703200      0.00014118 0.01715395     
0.09049553 0.01705180      0.00014082 0.01707856     
0.09062602 0.01693830      0.00014045 0.01700316     
0.09075651 0.01707570      0.00014096 0.01692809     
0.09088701 0.01693560      0.00014058 0.01685253     
0.09101750 0.01722050      0.00014020 0.01677736     
0.09114800 0.01703840      0.00014076 0.01670256     
0.09127849 0.01674950      0.00013936 0.01662750     
0.09140898 0.01649310      0.00013958 0.01655276     
0.09153948 0.01660850      0.00013917 0.01647788     
0.09166997 0.01622690      0.00013819 0.01640306     
0.09180047 0.01614340      0.00014170 0.01632802     
0.09193096 0.01612770      0.00014297 0.01625320     
0.09206146 0.01641770      0.00014425 0.01617974     
0.09219195 0.01613000      0.00014549 0.01610785     
0.09232244 0.01603330      0.00014522 0.01603588     
0.09245294 0.01578600      0.00014610 0.01596396     
0.09258343 0.01618380      0.00014723 0.01589207     
0.09271393 0.01595280      0.00014718 0.01582021     
0.09284442 0.01579690      0.00014824 0.01574824     
0.09297491 0.01545710      0.00014722 0.01567644     
0.09310541 0.01553830      0.00014485 0.01560453     
0.09323590 0.01545100      0.00014408 0.01553298     
0.09336639 0.01534350      0.00014199 0.01546125     
0.09349689 0.01517300      0.00014283 0.01538963     
0.09362738 0.01520370      0.00014137 0.01531799     
0.09375788 0.01544750      0.00014166 0.01524631     
0.09388837 0.01511000      0.00014167 0.01517467     
0.09401886 0.01507840      0.00013982 0.01510326     
0.09414936 0.01502210      0.00014086 0.01503374     
0.09427985 0.01514460      0.00014031 0.01496419     
0.09441035 0.01478270      0.00013902 0.01489460     
0.09454084 0.01464900      0.00013956 0.01482514     
0.09467133 0.01474050      0.00013849 0.01475558     
0.09480183 0.01484130      0.00013916 0.01468605     
0.09493232 0.01467430      0.00013947 0.01461650     
0.09506282 0.01464290      0.00013806 0.01454656     
0.09519331 0.01443100      0.00013813 0.01447678     
0.09532380 0.01459380      0.00013788 0.01440675     
0.09545430 0.01421250      0.00013720 0.01433674     
0.09558479 0.01425790      0.00013819 0.01426679     
0.09571529 0.01423700      0.00013688 0.01419673     
0.09584578 0.01415750      0.00013695 0.01412678     
0.09597627 0.01405320      0.00013752 0.01405683     
0.09610677 0.01421500      0.00013580 0.01399048     
0.09623726 0.01397640      0.00013685 0.01392293     
0.09636776 0.01356190      0.00013619 0.01385535     
0.09649825 0.01374800      0.00013553 0.01378781     
0.09662874 0.01374350      0.00013660 0.01372026     
0.09675924 0.01396530      0.00013529 0.01365274     
0.09688973 0.01361570      0.00013552 0.01358520     
0.09702023 0.01348960      0.00013563 0.01351808     
0.09715072 0.01362370      0.00013491 0.01345311     
0.09728121 0.01339430      0.00013460 0.01338832     
0.09741171 0.01336220      0.00013462 0.01332338     
0.09754220 0.01320640      0.00013413 0.01325859     
0.09767270 0.01312990      0.00013504 0.01319367     
0.09780319 0.01344930      0.00013409 0.01312871     
0.09793368 0.01312790      0.00013447 0.01306383     
0.09806418 0.01327800      0.00013398 0.01299957     
0.09819467 0.01327090      0.00013331 0.01293611     
0.09832517 0.01297110      0.00013272 0.01287266     
0.09845566 0.01302140      0.00013252 0.01280909     
0.09858615 0.01295370      0.00013227 0.01274562     
0.09871665 0.01287630      0.00013209 0.01268216     
0.09884714 0.01287690      0.00013070 0.01261871     
0.09897763 0.01281590      0.00013108 0.01255532     
0.09910813 0.01253760      0.00013052 0.01249160     
0.09923862 0.01254340      0.00013039 0.01242792     
0.09936912 0.01243890      0.00013026 0.01236419     
0.09949961 0.01236680      0.00012968 0.01230051     
0.09963010 0.01217220      0.00012999 0.01223700     
0.09976060 0.01244480      0.00013033 0.01217326     
0.09989109 0.01234760      0.00012953 0.01210966     
0.10002160 0.01211770      0.00013047 0.01204661     
0.10015210 0.01224020      0.00012987 0.01198649     
0.10028260 0.01210550      0.00012914 0.01192640     
0.10041310 0.01193680      0.00012980 0.01186629     
0.10054360 0.01212230      0.00012976 0.01180628     
0.10067410 0.01184390      0.00013036 0.01174617     
0.10080460 0.01147870      0.00012928 0.01168606     
0.10093500 0.01168650      0.00012875 0.01162609     
0.10106550 0.01181860      0.00013008 0.01156571     
0.10119600 0.01134130      0.00012850 0.01150515     
0.10132650 0.01156510      0.00012926 0.01144461     
0.10145700 0.01148180      0.00012945 0.01138413     
0.10158750 0.01135210      0.00012808 0.01132496     
0.10171800 0.01167210      0.00012927 0.01126437     
0.10184850 0.01147670      0.00012829 0.01120385     
0.10197900 0.01120230      0.00012824 0.01114335     
0.10210950 0.01104630      0.00012829 0.01108547     
0.10224000 0.01131010      0.00012784 0.01102819     
0.10237050 0.01085050      0.00012738 0.01097097     
0.10250100 0.01096650      0.00012827 0.01091384     
0.10263150 0.01082040      0.00012665 0.01085655     
0.10276200 0.01086040      0.00012816 0.01079925     
0.10289240 0.01088380      0.00012715 0.01074201     
0.10302300 0.01070450      0.00012694 0.01068485     
0.10315340 0.01069300      0.00012778 0.01062804     
0.10328390 0.01054780      0.00012623 0.01057125     
0.10341440 0.01055710      0.00012649 0.01051430     
0.10354490 0.01040730      0.00012679 0.01045734     
0.10367540 0.01046330      0.00012561 0.01040047     
0.10380590 0.01034100      0.00012645 0.01034360     
0.10393640 0.01031500      0.00012597 0.01028672     
0.10406690 0.01046880      0.00012586 0.01023019     
0.10419740 0.01035430      0.00012647 0.01017399     
0.10432790 0.01017660      0.00012520 0.01011764     
0.10445840 0.00992275      0.00012561 0.01006135     
0.10458890 0.01008950      0.00012542 0.01000518     
0.10471940 0.01010630      0.00012540 0.00994890     
0.10484990 0.00983639      0.00012516 0.00989261     
0.10498040 0.01008850      0.00012489 0.00983643     
0.10511090 0.01025270      0.00012522 0.00978202     
0.10524130 0.00983431      0.00012494 0.00972818     
0.10537180 0.00971804      0.00012433 0.00967411     
0.10550230 0.00980494      0.00012520 0.00962018     
0.10563280 0.00963628      0.00012428 0.00956609     
0.10576330 0.00964593      0.00012426 0.00951228     
0.10589380 0.00964242      0.00012463 0.00945827     
0.10602430 0.00942991      0.00012345 0.00940454     
0.10615480 0.00956477      0.00012413 0.00935219     
0.10628530 0.00931437      0.00012431 0.00929974     
0.10641580 0.00942871      0.00012345 0.00924723     
0.10654630 0.00958754      0.00012405 0.00919479     
0.10667680 0.00920718      0.00012331 0.00914237     
0.10680730 0.00920342      0.00012324 0.00909113     
0.10693780 0.00914100      0.00012357 0.00903876     
0.10706830 0.00914338      0.00012321 0.00898693     
0.10719880 0.00910175      0.00012353 0.00893559     
0.10732930 0.00916323      0.00012342 0.00888428     
0.10745970 0.00895158      0.00012193 0.00883305     
0.10759020 0.00884955      0.00012252 0.00878180     
0.10772070 0.00900999      0.00012258 0.00873048     
0.10785120 0.00874614      0.00012265 0.00867916     
0.10798170 0.00875528      0.00012470 0.00862791     
0.10811220 0.00871495      0.00012530 0.00857786     
0.10824270 0.00828272      0.00012645 0.00852799     
0.10837320 0.00862228      0.00012725 0.00847806     
0.10850370 0.00846084      0.00012794 0.00842828     
0.10863420 0.00860361      0.00012915 0.00837843     
0.10876470 0.00845815      0.00012871 0.00832857     
0.10889520 0.00835205      0.00012899 0.00827870     
0.10902570 0.00832202      0.00013035 0.00822934     
0.10915620 0.00838879      0.00012970 0.00818230     
0.10928670 0.00829625      0.00013105 0.00813511     
0.10941720 0.00807374      0.00013062 0.00808808     
0.10954760 0.00817227      0.00013091 0.00804106     
0.10967810 0.00807823      0.00013170 0.00799394     
0.10980860 0.00794463      0.00013165 0.00794684     
0.10993910 0.00799793      0.00013236 0.00789980     
0.11006960 0.00790339      0.00013293 0.00785235     
0.11020010 0.00772434      0.00013162 0.00780486     
0.11033060 0.00790157      0.00013348 0.00775720     
0.11046110 0.00794870      0.00013329 0.00770965     
0.11059160 0.00760283      0.00013333 0.00766217     
0.11072210 0.00768196      0.00013490 0.00761444     
0.11085260 0.00760930      0.00013333 0.00756696     
0.11098310 0.00774274      0.00013447 0.00751927     
0.11111360 0.00765595      0.00013518 0.00747401     
0.11124410 0.00764554      0.00013449 0.00742902     
0.11137460 0.00732238      0.00013556 0.00738410     
0.11150510 0.00727353      0.00013524 0.00733920     
0.11163560 0.00731240      0.00013536 0.00729419     
0.11176600 0.00725295      0.00013596 0.00725023     
0.11189650 0.00748452      0.00013579 0.00720526     
0.11202700 0.00714825      0.00013613 0.00716051     
0.11215750 0.00714880      0.00013649 0.00711688     
0.11228800 0.00730929      0.00013687 0.00707310     
0.11241850 0.00709186      0.00013668 0.00702946     
0.11254900 0.00729074      0.00013745 0.00698581     
0.11267950 0.00681337      0.00013651 0.00694208     
0.11281000 0.00709163      0.00013682 0.00689840     
0.11294050 0.00688954      0.00013210 0.00685475     
0.11307100 0.00689071      0.00013188 0.00681158     
0.11320150 0.00686407      0.00012996 0.00676892     
0.11333200 0.00665872      0.00012963 0.00672619     
0.11346250 0.00675345      0.00013046 0.00668357     
0.11359300 0.00692109      0.00012923 0.00664087     
0.11372350 0.00666884      0.00012851 0.00659819     
0.11385390 0.00685217      0.00012902 0.00655557     
0.11398440 0.00654929      0.00012682 0.00651283     
0.11411490 0.00641885      0.00012739 0.00647120     
0.11424540 0.00639947      0.00012662 0.00642955     
0.11437590 0.00625439      0.00012603 0.00638791     
0.11450640 0.00631612      0.00012640 0.00634633     
0.11463690 0.00638929      0.00012490 0.00630482     
0.11476740 0.00635766      0.00012545 0.00626319     
0.11489790 0.00588519      0.00012532 0.00622160     
0.11502840 0.00619155      0.00012453 0.00618047     
0.11515890 0.00631367      0.00012504 0.00614104     
0.11528940 0.00627659      0.00012422 0.00610166     
0.11541990 0.00620423      0.00012413 0.00606216     
0.11555040 0.00644793      0.00012464 0.00602274     
0.11568090 0.00594997      0.00012306 0.00598329     
0.11581140 0.00596445      0.00012382 0.00594386     
0.11594180 0.00586346      0.00012282 0.00590450     
0.11607240 0.00593419      0.00012262 0.00586527     
0.11620280 0.00559158      0.00012245 0.00582633     
0.11633330 0.00579568      0.00012239 0.00578742     
0.11646380 0.00569352      0.00012266 0.00574840     
0.11659430 0.00561360      0.00012226 0.00571023     
0.11672480 0.00574016      0.00012111 0.00567120     
0.11685530 0.00560755      0.00012173 0.00563227     
0.11698580 0.00561990      0.00012146 0.00559333     
0.11711630 0.00579431      0.00012170 0.00555601     
0.11724680 0.00559419      0.00012160 0.00551905     
0.11737730 0.00544495      0.00012076 0.00548201     
0.11750780 0.00561514      0.00012068 0.00544496     
0.11763830 0.00564079      0.00012126 0.00540795     
0.11776880 0.00550687      0.00011964 0.00537092     
0.11789930 0.00510741      0.00012004 0.00533391     
0.11802980 0.00517720      0.00011943 0.00529728     
0.11816020 0.00555678      0.00011950 0.00526169     
0.11829070 0.00505803      0.00011918 0.00522612     
0.11842120 0.00500659      0.00011832 0.00519055     
0.11855170 0.00507333      0.00011900 0.00515498     
0.11868220 0.00513242      0.00011829 0.00511941     
0.11881270 0.00508429      0.00011793 0.00508385     
0.11894320 0.00505718      0.00011799 0.00504828     
0.11907370 0.00497556      0.00011749 0.00501310     
0.11920420 0.00507512      0.00011802 0.00497830     
0.11933470 0.00498861      0.00011754 0.00494356     
0.11946520 0.00495848      0.00011620 0.00490875     
0.11959570 0.00494036      0.00011712 0.00487393     
0.11972620 0.00484542      0.00011603 0.00483912     
0.11985670 0.00480415      0.00011637 0.00480434     
0.11998720 0.00463469      0.00011626 0.00476956     
0.12011770 0.00482863      0.00011583 0.00473577     
0.12024810 0.00480096      0.00011537 0.00470215     
0.12037870 0.00448326      0.00011565 0.00466847     
0.12050910 0.00439293      0.00011401 0.00463481     
0.12063960 0.00446982      0.00011519 0.00460116     
0.12077010 0.00452628      0.00011481 0.00456750     
0.12090060 0.00447396      0.00011428 0.00453386     
0.12103110 0.00454358      0.00011456 0.00450069     
0.12116160 0.00454422      0.00011386 0.00446957     
0.12129210 0.00454406      0.00011437 0.00443787     
0.12142260 0.00467119      0.00011414 0.00440616     
0.12155310 0.00430313      0.00011362 0.00437443     
0.12168360 0.00441656      0.00011370 0.00434269     
0.12181410 0.00439873      0.00011320 0.00431100     
0.12194460 0.00414775      0.00011279 0.00427926     
0.12207510 0.00407999      0.00011323 0.00424793     
0.12220560 0.00435391      0.00011275 0.00421693     
0.12233610 0.00390778      0.00011307 0.00418584     
0.12246650 0.00423968      0.00011242 0.00415485     
0.12259700 0.00420160      0.00011247 0.00412382     
0.12272750 0.00434801      0.00011326 0.00409274     
0.12285800 0.00383013      0.00011217 0.00406179     
0.12298850 0.00406366      0.00011205 0.00403071     
0.12311900 0.00415489      0.00011312 0.00400108     
0.12324950 0.00407485      0.00011160 0.00397150     
0.12338000 0.00372542      0.00011218 0.00394199     
0.12351050 0.00374082      0.00011168 0.00391241     
0.12364100 0.00389587      0.00011197 0.00388286     
0.12377150 0.00378872      0.00011207 0.00385336     
0.12390200 0.00357594      0.00011120 0.00382381     
0.12403250 0.00355124      0.00011094 0.00379446     
0.12416300 0.00359557      0.00011139 0.00376573     
0.12429350 0.00386240      0.00011119 0.00373699     
0.12442400 0.00380751      0.00011190 0.00370831     
0.12455440 0.00369975      0.00011100 0.00367954     
0.12468500 0.00364084      0.00011062 0.00365083     
0.12481540 0.00363774      0.00011138 0.00362215     
0.12494590 0.00367586      0.00011064 0.00359338     
0.12507640 0.00346272      0.00011070 0.00356518     
0.12520690 0.00339711      0.00011062 0.00353732     
0.12533741 0.00357225      0.00011028 0.00350946     
0.12546790 0.00331213      0.00011021 0.00348208     
0.12559840 0.00349719      0.00011008 0.00345423     
0.12572891 0.00335140      0.00010999 0.00342635     
0.12585939 0.00340619      0.00011091 0.00339848     
0.12598990 0.00324952      0.00010929 0.00337064     
0.12612040 0.00318454      0.00011002 0.00334466     
0.12625089 0.00336375      0.00010966 0.00331884     
0.12638140 0.00314464      0.00010952 0.00329299     
0.12651190 0.00328313      0.00011031 0.00326714     
0.12664241 0.00323599      0.00010913 0.00324134     
0.12677281 0.00315168      0.00010929 0.00321547     
0.12690330 0.00322038      0.00011017 0.00318964     
0.12703380 0.00316620      0.00010864 0.00316399     
0.12716430 0.00309883      0.00010992 0.00313876     
0.12729479 0.00301972      0.00010871 0.00311348     
0.12742530 0.00311045      0.00010901 0.00308825     
0.12755580 0.00300134      0.00010876 0.00306303     
0.12768631 0.00309545      0.00010875 0.00303780     
0.12781680 0.00281092      0.00010900 0.00301251     
0.12794730 0.00303377      0.00010885 0.00298724     
0.12807781 0.00298717      0.00010831 0.00296263     
0.12820829 0.00279417      0.00010848 0.00293835     
0.12833880 0.00297487      0.00010827 0.00291407     
0.12846930 0.00278667      0.00010859 0.00288983     
0.12859979 0.00280909      0.00010857 0.00286552     
0.12873030 0.00293698      0.00010809 0.00284130     
0.12886070 0.00253270      0.00010794 0.00281698     
0.12899131 0.00279830      0.00010831 0.00279274     
0.12912171 0.00256763      0.00010759 0.00276976     
0.12925220 0.00258423      0.00010792 0.00274684     
0.12938270 0.00252986      0.00010760 0.00272401     
0.12951320 0.00266899      0.00010756 0.00270109     
0.12964369 0.00287769      0.00010799 0.00267821     
0.12977420 0.00274673      0.00010747 0.00265571     
0.12990470 0.00249414      0.00010757 0.00263281     
0.13003521 0.00227689      0.00010718 0.00261012     
0.13016570 0.00250322      0.00010718 0.00258811     
0.13029620 0.00261070      0.00010735 0.00256604     
0.13042670 0.00240712      0.00010677 0.00254399     
0.13055719 0.00246555      0.00010674 0.00252196     
0.13068770 0.00267108      0.00010796 0.00249991     
0.13081820 0.00236959      0.00010633 0.00247784     
0.13094869 0.00223936      0.00010656 0.00245581     
0.13107920 0.00223702      0.00010599 0.00243457     
0.13120970 0.00248550      0.00010686 0.00241383     
0.13134010 0.00223342      0.00010673 0.00239313     
0.13147061 0.00217138      0.00010648 0.00237237     
0.13160110 0.00237779      0.00010675 0.00235166     
0.13173160 0.00233671      0.00010622 0.00233089     
0.13186210 0.00233853      0.00010606 0.00231013     
0.13199259 0.00229864      0.00010654 0.00228942     
0.13212310 0.00245324      0.00010617 0.00226944     
0.13225360 0.00217968      0.00010631 0.00224947     
0.13238411 0.00214261      0.00010609 0.00222952     
0.13251460 0.00233509      0.00010580 0.00220957     
0.13264510 0.00216939      0.00010584 0.00218962     
0.13277560 0.00221619      0.00010601 0.00216967     
0.13290609 0.00234858      0.00010640 0.00214969     
0.13303660 0.00233731      0.00010618 0.00212998     
0.13316710 0.00204906      0.00010513 0.00211093     
0.13329750 0.00201643      0.00010547 0.00209184     
0.13342801 0.00208496      0.00010591 0.00207277     
0.13355850 0.00196425      0.00010502 0.00205368     
0.13368900 0.00172316      0.00010540 0.00203459     
0.13381951 0.00181403      0.00010486 0.00201582     
0.13395000 0.00209801      0.00010537 0.00199673     
0.13408050 0.00192518      0.00010531 0.00197832     
0.13421100 0.00187378      0.00010490 0.00196038     
0.13434149 0.00172810      0.00010531 0.00194241     
0.13447200 0.00189101      0.00010533 0.00192442     
0.13460250 0.00159252      0.00010400 0.00190646     
0.13473301 0.00197744      0.00010512 0.00188848     
0.13486350 0.00178980      0.00010459 0.00187052     
0.13499400 0.00184759      0.00010490 0.00185254     
0.13512450 0.00185418      0.00010516 0.00183537     
0.13525499 0.00177770      0.00010423 0.00181821     
0.13538539 0.00179315      0.00010451 0.00180107     
0.13551590 0.00176057      0.00010442 0.00178393     
0.13564640 0.00182193      0.00010431 0.00176678     
0.13577691 0.00166919      0.00010453 0.00174964     
0.13590740 0.00165824      0.00010390 0.00173248     
0.13603790 0.00188220      0.00010403 0.00171562     
0.13616841 0.00159381      0.00010416 0.00169941     
0.13629889 0.00156044      0.00010347 0.00168322     
0.13642940 0.00166944      0.00010438 0.00166703     
0.13655990 0.00160210      0.00010348 0.00165082     
0.13669039 0.00173251      0.00010406 0.00163462     
0.13682090 0.00151615      0.00010352 0.00161840     
0.13695140 0.00165975      0.00010353 0.00160219     
0.13708191 0.00148831      0.00010367 0.00158668     
0.13721240 0.00125475      0.00010356 0.00157162     
0.13734290 0.00148529      0.00010310 0.00155655     
0.13747340 0.00136961      0.00010341 0.00154146     
0.13760380 0.00145052      0.00010291 0.00152641     
0.13773429 0.00131369      0.00010340 0.00151130     
0.13786480 0.00148975      0.00010359 0.00149645     
0.13799530 0.00136707      0.00010305 0.00148139     
0.13812581 0.00138161      0.00010292 0.00146689     
0.13825630 0.00165108      0.00010323 0.00145242     
0.13838680 0.00126615      0.00010261 0.00143795     
0.13851731 0.00142151      0.00010315 0.00142349     
0.13864779 0.00127290      0.00010274 0.00140900     
0.13877830 0.00140760      0.00010278 0.00139452     
0.13890880 0.00141912      0.00010297 0.00138005     
0.13903929 0.00129046      0.00010239 0.00136586     
0.13916980 0.00122954      0.00010266 0.00135236     
0.13930030 0.00113154      0.00010253 0.00133883     
0.13943081 0.00135506      0.00010259 0.00132533     
0.13956130 0.00124814      0.00010274 0.00131178     
0.13969180 0.00098034      0.00010206 0.00129826     
0.13982230 0.00108353      0.00010223 0.00128473     
0.13995270 0.00124190      0.00010258 0.00127122     
0.14008319 0.00131807      0.00010210 0.00125822     
0.14021370 0.00118683      0.00010249 0.00124555     
0.14034420 0.00125388      0.00010157 0.00123282     
0.14047471 0.00109824      0.00010207 0.00122015     
0.14060520 0.00115216      0.00010229 0.00120742     
0.14073570 0.00115356      0.00010188 0.00119473     
0.14086621 0.00113057      0.00010174 0.00118204     
0.14099669 0.00114893      0.00010179 0.00116934     
0.14112720 0.00103519      0.00010103 0.00115721     
0.14125770 0.00106133      0.00010184 0.00114517     
0.14138819 0.00111535      0.00010126 0.00113307     
0.14151870 0.00111514      0.00010185 0.00112101     
0.14164920 0.00076264      0.00010151 0.00110891     
0.14177971 0.00101220      0.00010103 0.00109700     
0.14191020 0.00100459      0.00010089 0.00108493     
0.14204060 0.00108623      0.00010131 0.00107321     
0.14217110 0.00090547      0.00010083 0.00106232     
0.14230160 0.00089191      0.00010139 0.00105140     
0.14243209 0.00102904      0.00010034 0.00104051     
0.14256260 0.00090616      0.00010035 0.00102961     
0.14269310 0.00099815      0.00010125 0.00101870     
0.14282361 0.00096023      0.00010026 0.00100778     
0.14295410 0.00099734      0.00010096 0.00099689     
0.14308460 0.00097420      0.00010046 0.00098629     
0.14321510 0.00096955      0.00010038 0.00097591     
0.14334559 0.00084856      0.00010074 0.00096551     
0.14347610 0.00067093      0.00010007 0.00095510     
0.14360660 0.00092861      0.00010051 0.00094470     
0.14373709 0.00081405      0.00010041 0.00093433     
0.14386760 0.00092200      0.00009993 0.00092390     
0.14399810 0.00084846      0.00010036 0.00091353     
0.14412850 0.00074190      0.00009970 0.00090406     
0.14425901 0.00084156      0.00010045 0.00089460     
0.14438950 0.00078001      0.00010046 0.00088516     
0.14452000 0.00081102      0.00009969 0.00087571     
0.14465050 0.00067451      0.00009972 0.00086626     
0.14478099 0.00079394      0.00010000 0.00085681     
0.14491150 0.00078153      0.00009953 0.00084737     
0.14504200 0.00081519      0.00010041 0.00083812     
0.14517251 0.00047496      0.00009951 0.00082931     
0.14530300 0.00057805      0.00009966 0.00082050     
0.14543350 0.00067454      0.00009985 0.00081168     
0.14556400 0.00092619      0.00009960 0.00080300     
0.14569449 0.00086614      0.00010007 0.00079417     
0.14582500 0.00071362      0.00009975 0.00078536     
0.14595550 0.00076548      0.00010022 0.00077655     
0.14608601 0.00050215      0.00009907 0.00076815     
0.14621641 0.00066385      0.00009916 0.00075997     
0.14634700 0.00056533      0.00009954 0.00075180     
0.14647740 0.00063772      0.00009968 0.00074361     
0.14660791 0.00070531      0.00009938 0.00073545     
0.14673840 0.00063106      0.00009935 0.00072726     
0.14686890 0.00056561      0.00009872 0.00071909     
0.14699940 0.00075517      0.00009946 0.00071090     
0.14712989 0.00077673      0.00009939 0.00070320     
0.14726040 0.00060937      0.00009919 0.00069550     
0.14739090 0.00061506      0.00009897 0.00068779     
0.14752141 0.00069766      0.00009903 0.00068008     
0.14765190 0.00060143      0.00009883 0.00067238     
0.14778240 0.00067371      0.00009950 0.00066467     
0.14791290 0.00057464      0.00009878 0.00065697     
0.14804339 0.00034144      0.00009871 0.00064961     
0.14817390 0.00057879      0.00009889 0.00064294     
0.14830440 0.00052695      0.00009844 0.00063629     
0.14843491 0.00042855      0.00009883 0.00062963     
0.14856531 0.00049873      0.00009861 0.00062297     
0.14869580 0.00065138      0.00009876 0.00061631     
0.14882630 0.00059028      0.00009906 0.00060964     
0.14895681 0.00058245      0.00009834 0.00060299     
0.14908729 0.00043898      0.00009835 0.00059637     
0.14921780 0.00042669      0.00009852 0.00058989     
0.14934830 0.00052536      0.00009840 0.00058330     
0.14947879 0.00056249      0.00009901 0.00057673     
0.14960930 0.00045847      0.00009789 0.00057013     
0.14973980 0.00060825      0.00009850 0.00056356     
0.14987031 0.00039886      0.00009873 0.00055697     
0.15000080 0.00035159      0.00009800 0.00055039     
0.15013130 0.00063829      0.00009840 0.00054462     
0.15026180 0.00043071      0.00009812 0.00053883     
0.15039229 0.00035676      0.00009787 0.00053305     
0.15052280 0.00049996      0.00009854 0.00052729     
0.15065320 0.00036251      0.00009799 0.00052150     
0.15078370 0.00060368      0.00009874 0.00051572     
0.15091421 0.00049512      0.00009867 0.00050995     
0.15104470 0.00054447      0.00009792 0.00050448     
0.15117520 0.00037469      0.00009804 0.00049958     
0.15130571 0.00054713      0.00009849 0.00049470     
0.15143619 0.00051506      0.00009797 0.00048979     
0.15156670 0.00054647      0.00009834 0.00048491     
0.15169720 0.00048640      0.00009756 0.00048002     
0.15182769 0.00056203      0.00009758 0.00047513     
0.15195820 0.00028454      0.00009786 0.00047024     
0.15208870 0.00044847      0.00009750 0.00046556     
0.15221921 0.00038538      0.00009793 0.00046100     
0.15234970 0.00030352      0.00009732 0.00045642     
0.15248020 0.00025518      0.00009722 0.00045184     
0.15261070 0.00022764      0.00009741 0.00044726     
0.15274110 0.00043790      0.00009747 0.00044269     
0.15287159 0.00051244      0.00009759 0.00043819     
0.15300210 0.00073558      0.00009786 0.00043363     
0.15313260 0.00046286      0.00009715 0.00042956     
0.15326311 0.00026564      0.00009703 0.00042550     
0.15339360 0.00017819      0.00009673 0.00042144     
0.15352410 0.00014782      0.00009701 0.00041739     
0.15365461 0.00025691      0.00009717 0.00041333     
0.15378509 0.00028258      0.00009709 0.00040927     
0.15391560 0.00032465      0.00009661 0.00040521     
0.15404610 0.00014480      0.00009697 0.00040135     
0.15417659 0.00028105      0.00009673 0.00039782     
0.15430710 0.00026727      0.00009716 0.00039430     
0.15443760 0.00029151      0.00009672 0.00039078     
0.15456811 0.00036473      0.00009703 0.00038726     
0.15469860 0.00026885      0.00009643 0.00038375     
0.15482900 0.00033955      0.00009699 0.00038023     
0.15495960 0.00031967      0.00009676 0.00037671     
0.15509000 0.00014176      0.00009647 0.00037345     
0.15522049 0.00039131      0.00009693 0.00037030     
0.15535100 0.00038685      0.00009666 0.00036716     
0.15548150 0.00029923      0.00009653 0.00036401     
0.15561201 0.00015155      0.00009640 0.00036087     
0.15574250 0.00041689      0.00009693 0.00035772     
0.15587300 0.00043795      0.00009694 0.00035457     
0.15600350 0.00019461      0.00009620 0.00035144     
0.15613399 0.00012777      0.00009614 0.00034902     
0.15626450 0.00049488      0.00009666 0.00034660     
0.15639500 0.00040981      0.00009687 0.00034422     
0.15652549 0.00021693      0.00009659 0.00034179     
0.15665600 0.00030872      0.00009655 0.00033937     
0.15678650 0.00042128      0.00009613 0.00033695     
0.15691701 0.00032607      0.00009597 0.00033452     
0.15704750 0.00022603      0.00009646 0.00033226     
0.15717800 0.00033628      0.00009607 0.00033029     
0.15730840 0.00034139      0.00009643 0.00032831     
0.15743890 0.00017744      0.00009572 0.00032635     
0.15756939 0.00016577      0.00009575 0.00032438     
0.15769990 0.00028086      0.00009592 0.00032241     
0.15783040 0.00009601      0.00009596 0.00032044     
0.15796091 0.00010664      0.00009558 0.00031847     
0.15809140 0.00024155      0.00009605 0.00031664     
0.15822190 0.00018229      0.00009520 0.00031487     
0.15835240 0.00019984      0.00009576 0.00031311     
0.15848289 0.00015275      0.00009578 0.00031133     
0.15861340 0.00033732      0.00009593 0.00030958     
0.15874390 0.00016764      0.00009579 0.00030781     
0.15887441 0.00029475      0.00009536 0.00030605     
0.15900490 0.00023374      0.00009549 0.00030430     
0.15913540 0.00031002      0.00009575 0.00030316     
0.15926580 0.00022636      0.00009514 0.00030203     
0.15939631 0.00007538      0.00009545 0.00030091     
0.15952680 0.00012441      0.00009563 0.00029976     
0.15965730 0.00009282      0.00009482 0.00029863     
0.15978780 0.00024386      0.00009564 0.00029754     
0.15991829 0.00014922      0.00009491 0.00029640     
0.16004880 0.00030834      0.00009564 0.00029535     
0.16017930 0.00032891      0.00009536 0.00029444     
0.16030981 0.00021372      0.00009501 0.00029352     
0.16044030 0.00010151      0.00009503 0.00029261     
0.16057080 0.00031185      0.00009509 0.00029169     
0.16070130 0.00038361      0.00009528 0.00029077     
0.16083179 0.00029704      0.00009595 0.00028986     
0.16096230 0.00024093      0.00009478 0.00028895     
0.16109280 0.00013760      0.00009500 0.00028836     
0.16122331 0.00021687      0.00009493 0.00028790     
0.16135371 0.00025847      0.00009507 0.00028744     
0.16148420 0.00038520      0.00009556 0.00028698     
0.16161470 0.00023724      0.00009510 0.00028651     
0.16174521 0.00010258      0.00009460 0.00028605     
0.16187569 0.00025174      0.00009536 0.00028559     
0.16200620 0.00024161      0.00009444 0.00028515     
0.16213670 0.00002828      0.00009467 0.00028498     
0.16226719 0.00017070      0.00009422 0.00028483     
0.16239770 0.00035666      0.00009470 0.00028467     
0.16252820 0.00010586      0.00009446 0.00028450     
0.16265871 0.00031546      0.00009436 0.00028434     
0.16278920 0.00029192      0.00009485 0.00028418     
0.16291970 0.00046278      0.00009509 0.00028402     
0.16305020 0.00016705      0.00009424 0.00028401     
0.16318069 0.00044310      0.00009433 0.00028425     
0.16331120 0.00037752      0.00009452 0.00028448     
0.16344170 0.00019421      0.00009411 0.00028470     
0.16357210 0.00023929      0.00009461 0.00028492     
0.16370261 0.00021380      0.00009398 0.00028515     
0.16383310 0.00020275      0.00009438 0.00028537     
0.16396360 0.00028980      0.00009444 0.00028559     
0.16409411 0.00012905      0.00009394 0.00028607     
0.16422459 0.00033388      0.00009422 0.00028666     
0.16435510 0.00029799      0.00009395 0.00028724     
0.16448560 0.00008867      0.00009408 0.00028783     
0.16461609 0.00046903      0.00009469 0.00028842     
0.16474660 0.00021659      0.00009355 0.00028900     
0.16487710 0.00016136      0.00009418 0.00028959     
0.16500761 0.00027251      0.00009368 0.00029018     
0.16513810 0.00015813      0.00009399 0.00029083     
0.16526860 0.00030147      0.00009416 0.00029149     
0.16539910 0.00013838      0.00009337 0.00029215     
0.16552959 0.00014669      0.00009382 0.00029281     
0.16566010 0.00035139      0.00009452 0.00029346     
0.16579060 0.00029099      0.00009369 0.00029412     
0.16592100 0.00011024      0.00009404 0.00029477     
0.16605151 0.00024926      0.00009325 0.00029562     
0.16618200 0.00028437      0.00009381 0.00029675     
0.16631250 0.00025783      0.00009418 0.00029788     
0.16644301 0.00042760      0.00009357 0.00029903     
0.16657349 0.00037508      0.00009390 0.00030017     
0.16670400 0.00018017      0.00009392 0.00030130     
0.16683450 0.00047043      0.00009349 0.00030243     
0.16696499 0.00028700      0.00009369 0.00030356     
0.16709550 0.00027216      0.00009344 0.00030478     
0.16722600 0.00014801      0.00009393 0.00030603     
0.16735651 0.00031773      0.00009403 0.00030728     
0.16748700 0.00025758      0.00009332 0.00030852     
0.16761750 0.00016141      0.00009357 0.00030977     
0.16774800 0.00031926      0.00009356 0.00031102     
0.16787849 0.00034880      0.00009357 0.00031227     
0.16800889 0.00032766      0.00009331 0.00031354     
0.16813940 0.00035882      0.00009313 0.00031524     
0.16826990 0.00039924      0.00009331 0.00031693     
0.16840041 0.00019077      0.00009308 0.00031863     
0.16853090 0.00036083      0.00009297 0.00032032     
0.16866140 0.00036062      0.00009353 0.00032201     
0.16879191 0.00027599      0.00009378 0.00032370     
0.16892239 0.00035545      0.00009249 0.00032539     
0.16905290 0.00037168      0.00009322 0.00032712     
0.16918340 0.00021013      0.00009280 0.00032889     
0.16931389 0.00015886      0.00009319 0.00033066     
0.16944440 0.00036157      0.00009333 0.00033243     
0.16957490 0.00028931      0.00009237 0.00033420     
0.16970541 0.00022629      0.00009317 0.00033599     
0.16983590 0.00041501      0.00009285 0.00033776     
0.16996640 0.00036344      0.00009297 0.00033953     
0.17009680 0.00015227      0.00009302 0.00034148     
0.17022730 0.00026854      0.00009261 0.00034350     
0.17035779 0.00037665      0.00009269 0.00034551     
0.17048830 0.00031606      0.00009264 0.00034753     
0.17061880 0.00052579      0.00009330 0.00034954     
0.17074931 0.00046848      0.00009305 0.00035155     
0.17087980 0.00026988      0.00009297 0.00035357     
0.17101030 0.00024904      0.00009217 0.00035560     
0.17114080 0.00033897      0.00009271 0.00035778     
0.17127129 0.00028496      0.00009224 0.00035996     
0.17140180 0.00023260      0.00009295 0.00036214     
0.17153230 0.00022704      0.00009241 0.00036432     
0.17166279 0.00032124      0.00009260 0.00036651     
0.17179330 0.00037258      0.00009283 0.00036869     
0.17192380 0.00018458      0.00009230 0.00037087     
0.17205431 0.00037797      0.00009267 0.00037318     
0.17218471 0.00034276      0.00009277 0.00037564     
0.17231530 0.00067136      0.00009267 0.00037811     
0.17244570 0.00046322      0.00009233 0.00038057     
0.17257620 0.00025869      0.00009200 0.00038304     
0.17270669 0.00045469      0.00009242 0.00038551     
0.17283720 0.00048037      0.00009333 0.00038799     
0.17296770 0.00026376      0.00009243 0.00039045     
0.17309821 0.00043075      0.00009241 0.00039293     
0.17322870 0.00030421      0.00009166 0.00039540     
0.17335920 0.00019281      0.00009188 0.00039788     
0.17348970 0.00040697      0.00009233 0.00040036     
0.17362019 0.00052697      0.00009246 0.00040284     
0.17375070 0.00040400      0.00009214 0.00040532     
0.17388120 0.00046191      0.00009227 0.00040779     
0.17401171 0.00018650      0.00009145 0.00041029     
0.17414220 0.00039313      0.00009205 0.00041303     
0.17427270 0.00022296      0.00009170 0.00041576     
0.17440321 0.00034826      0.00009220 0.00041850     
0.17453361 0.00031352      0.00009167 0.00042123     
0.17466410 0.00044488      0.00009150 0.00042397     
0.17479460 0.00057739      0.00009234 0.00042670     
0.17492510 0.00036654      0.00009217 0.00042944     
0.17505559 0.00030718      0.00009142 0.00043220     
0.17518610 0.00042145      0.00009198 0.00043498     
0.17531660 0.00025345      0.00009134 0.00043777     
0.17544711 0.00017362      0.00009122 0.00044055     
0.17557760 0.00044337      0.00009201 0.00044334     
0.17570810 0.00052576      0.00009149 0.00044612     
0.17583860 0.00037408      0.00009209 0.00044891     
0.17596909 0.00040909      0.00009158 0.00045170     
0.17609960 0.00060172      0.00009164 0.00045460     
0.17623010 0.00032906      0.00009179 0.00045754     
0.17636061 0.00035703      0.00009153 0.00046047     
0.17649110 0.00032501      0.00009141 0.00046341     
0.17662150 0.00038189      0.00009184 0.00046634     
0.17675200 0.00045506      0.00009096 0.00046928     
0.17688251 0.00040308      0.00009181 0.00047222     
0.17701299 0.00042139      0.00009114 0.00047516     
0.17714350 0.00057201      0.00009181 0.00047821     
0.17727400 0.00029324      0.00009144 0.00048125     
0.17740449 0.00034204      0.00009127 0.00048430     
0.17753500 0.00024897      0.00009080 0.00048734     
0.17766550 0.00070556      0.00009199 0.00049039     
0.17779601 0.00048875      0.00009100 0.00049343     
0.17792650 0.00050588      0.00009187 0.00049647     
0.17805700 0.00038344      0.00009106 0.00049957     
0.17818750 0.00030399      0.00009107 0.00050272     
0.17831799 0.00043052      0.00009163 0.00050588     
0.17844850 0.00041906      0.00009089 0.00050903     
0.17857900 0.00046171      0.00009148 0.00051219     
0.17870940 0.00047344      0.00009118 0.00051534     
0.17883991 0.00052690      0.00009080 0.00051849     
0.17897040 0.00040517      0.00009107 0.00052166     
0.17910090 0.00038665      0.00009073 0.00052483     
0.17923141 0.00048630      0.00009102 0.00052800     
0.17936189 0.00040647      0.00009112 0.00053117     
0.17949240 0.00074552      0.00009099 0.00053434     
0.17962290 0.00042371      0.00009068 0.00053751     
0.17975339 0.00036400      0.00009080 0.00054068     
0.17988390 0.00071282      0.00009116 0.00054385     
0.18001440 0.00040966      0.00009080 0.00054703     
0.18014491 0.00050862      0.00009079 0.00055033     
0.18027540 0.00051189      0.00009050 0.00055362     
0.18040590 0.00056923      0.00009105 0.00055692     
0.18053640 0.00067339      0.00009053 0.00056021     
0.18066689 0.00042180      0.00009100 0.00056351     
0.18079740 0.00045248      0.00009062 0.00056680     
0.18092790 0.00048508      0.00009082 0.00057010     
0.18105830 0.00053201      0.00009071 0.00057343     
0.18118881 0.00044809      0.00009018 0.00057683     
0.18131930 0.00048189      0.00009053 0.00058023     
0.18144980 0.00062566      0.00009054 0.00058363     
0.18158031 0.00060680      0.00009125 0.00058702     
0.18171079 0.00059251      0.00009270 0.00059042     
0.18184130 0.00069625      0.00009311 0.00059382     
0.18197180 0.00065270      0.00009386 0.00059723     
0.18210229 0.00078263      0.00009497 0.00060059     
0.18223280 0.00055737      0.00009435 0.00060394     
0.18236330 0.00050253      0.00009546 0.00060729     
0.18249381 0.00060495      0.00009517 0.00061064     
0.18262430 0.00052685      0.00009575 0.00061399     
0.18275480 0.00067804      0.00009663 0.00061734     
0.18288530 0.00073352      0.00009665 0.00062069     
0.18301579 0.00066369      0.00009692 0.00062405     
0.18314630 0.00082060      0.00009744 0.00062746     
0.18327670 0.00073768      0.00009701 0.00063088     
0.18340720 0.00057791      0.00009809 0.00063429     
0.18353771 0.00063999      0.00009769 0.00063770     
0.18366820 0.00059040      0.00009855 0.00064112     
0.18379870 0.00088621      0.00009903 0.00064453     
0.18392920 0.00070146      0.00009845 0.00064795     
0.18405969 0.00064739      0.00009901 0.00065136     
0.18419020 0.00081509      0.00009983 0.00065478     
0.18432070 0.00064593      0.00009907 0.00065820     
0.18445119 0.00066937      0.00009993 0.00066162     
0.18458170 0.00050228      0.00009897 0.00066504     
0.18471220 0.00054945      0.00009971 0.00066845     
0.18484271 0.00048770      0.00010037 0.00067187     
0.18497320 0.00073836      0.00010023 0.00067531     
0.18510370 0.00066058      0.00010085 0.00067870     
0.18523410 0.00056490      0.00010051 0.00068208     
0.18536460 0.00074263      0.00010094 0.00068546     
0.18549509 0.00073945      0.00010155 0.00068885     
0.18562560 0.00059462      0.00010112 0.00069223     
0.18575610 0.00094302      0.00010199 0.00069561     
0.18588661 0.00058777      0.00010216 0.00069899     
0.18601710 0.00056401      0.00010084 0.00070239     
0.18614760 0.00096355      0.00010261 0.00070590     
0.18627810 0.00067371      0.00010236 0.00070941     
0.18640859 0.00062978      0.00010270 0.00071291     
0.18653910 0.00079968      0.00010089 0.00071642     
0.18666960 0.00074303      0.00009927 0.00071993     
0.18680011 0.00060804      0.00009851 0.00072343     
0.18693060 0.00056207      0.00009843 0.00072694     
0.18706110 0.00078760      0.00009814 0.00073037     
0.18719161 0.00081058      0.00009853 0.00073372     
0.18732201 0.00055619      0.00009713 0.00073706     
0.18745250 0.00072786      0.00009716 0.00074041     
0.18758300 0.00076880      0.00009700 0.00074376     
0.18771350 0.00065244      0.00009615 0.00074710     
0.18784399 0.00061954      0.00009633 0.00075048     
0.18797450 0.00093905      0.00009648 0.00075382     
0.18810500 0.00064380      0.00009545 0.00075726     
0.18823551 0.00076616      0.00009565 0.00076072     
0.18836600 0.00070205      0.00009521 0.00076418     
0.18849650 0.00066531      0.00009501 0.00076764     
0.18862700 0.00080364      0.00009532 0.00077110     
0.18875749 0.00078006      0.00009412 0.00077456     
0.18888800 0.00068473      0.00009449 0.00077802     
0.18901850 0.00083480      0.00009419 0.00078146     
0.18914901 0.00078762      0.00009429 0.00078483     
0.18927950 0.00075304      0.00009419 0.00078819     
0.18941000 0.00083180      0.00009384 0.00079155     
0.18954040 0.00063157      0.00009316 0.00079491     
0.18967099 0.00079083      0.00009361 0.00079827     
0.18980139 0.00090032      0.00009315 0.00080163     
0.18993190 0.00072949      0.00009334 0.00080500     
0.19006240 0.00066493      0.00009236 0.00080833     
0.19019289 0.00074883      0.00009273 0.00081162     
0.19032340 0.00068874      0.00009217 0.00081492     
0.19045390 0.00097257      0.00009231 0.00081822     
0.19058441 0.00092342      0.00009281 0.00082151     
0.19071490 0.00088840      0.00009222 0.00082484     
0.19084540 0.00077951      0.00009161 0.00082814     
0.19097590 0.00057379      0.00009169 0.00083144     
0.19110639 0.00079199      0.00009132 0.00083475     
0.19123690 0.00077636      0.00009159 0.00083806     
0.19136740 0.00077113      0.00009184 0.00084138     
0.19149791 0.00086209      0.00009127 0.00084470     
0.19162840 0.00085516      0.00009140 0.00084801     
0.19175890 0.00097573      0.00009088 0.00085133     
0.19188930 0.00093230      0.00009106 0.00085464     
0.19201981 0.00085765      0.00009112 0.00085795     
0.19215029 0.00087224      0.00009080 0.00086119     
0.19228080 0.00090273      0.00009082 0.00086444     
0.19241130 0.00087447      0.00009073 0.00086768     
0.19254179 0.00083472      0.00009036 0.00087093     
0.19267230 0.00092587      0.00009121 0.00087417     
0.19280280 0.00079577      0.00009044 0.00087741     
0.19293331 0.00086563      0.00009079 0.00088066     
0.19306380 0.00097437      0.00009088 0.00088385     
0.19319430 0.00077742      0.00009002 0.00088700     
0.19332480 0.00099821      0.00009040 0.00089015     
0.19345529 0.00072099      0.00009031 0.00089330     
0.19358580 0.00093927      0.00009048 0.00089648     
0.19371630 0.00098137      0.00009075 0.00089963     
0.19384681 0.00102514      0.00008998 0.00090278     
0.19397721 0.00092834      0.00009070 0.00090592     
0.19410770 0.00100314      0.00009078 0.00090901     
0.19423820 0.00080800      0.00008981 0.00091209     
0.19436871 0.00093645      0.00009058 0.00091517     
0.19449919 0.00088570      0.00008988 0.00091825     
0.19462970 0.00093183      0.00009027 0.00092132     
0.19476020 0.00107456      0.00009056 0.00092440     
0.19489069 0.00095399      0.00008994 0.00092748     
0.19502120 0.00075008      0.00009000 0.00093056     
0.19515170 0.00082924      0.00008995 0.00093364     
0.19528221 0.00105799      0.00008980 0.00093673     
0.19541270 0.00103315      0.00009032 0.00093981     
0.19554320 0.00084193      0.00008970 0.00094290     
0.19567370 0.00107431      0.00009015 0.00094598     
0.19580419 0.00083645      0.00009005 0.00094907     
0.19593470 0.00090279      0.00008915 0.00095215     
0.19606510 0.00104287      0.00008988 0.00095520     
0.19619560 0.00112007      0.00008977 0.00095821     
0.19632611 0.00102248      0.00008944 0.00096126     
0.19645660 0.00085621      0.00008966 0.00096427     
0.19658710 0.00106699      0.00008935 0.00096728     
0.19671760 0.00079285      0.00008936 0.00097029     
0.19684809 0.00100080      0.00008962 0.00097330     
0.19697860 0.00078146      0.00008886 0.00097631     
0.19710910 0.00089280      0.00008951 0.00097921     
0.19723959 0.00099257      0.00008935 0.00098208     
0.19737010 0.00100221      0.00008925 0.00098495     
0.19750060 0.00097202      0.00008942 0.00098782     
0.19763111 0.00104326      0.00008894 0.00099070     
0.19776160 0.00109184      0.00008971 0.00099357     
0.19789210 0.00098635      0.00008937 0.00099644     
0.19802260 0.00103852      0.00008893 0.00099930     
0.19815300 0.00104626      0.00008929 0.00100213     
0.19828360 0.00104013      0.00008915 0.00100496     
0.19841400 0.00104339      0.00008932 0.00100779     
0.19854450 0.00086960      0.00008916 0.00101061     
0.19867501 0.00071996      0.00008843 0.00101344     
0.19880550 0.00092526      0.00008920 0.00101627     
0.19893600 0.00100238      0.00008872 0.00101910     
0.19906650 0.00088880      0.00008886 0.00102189     
0.19919699 0.00109169      0.00008934 0.00102455     
0.19932750 0.00101495      0.00008891 0.00102721     
0.19945800 0.00106707      0.00008899 0.00102987     
0.19958851 0.00116112      0.00008911 0.00103254     
0.19971900 0.00106412      0.00008861 0.00103520     
0.19984950 0.00096621      0.00008899 0.00103786     
0.19998001 0.00123536      0.00008933 0.00104052     
0.20011050 0.00093586      0.00008874 0.00104319     
0.20024100 0.00103212      0.00008872 0.00104586     
0.20037150 0.00108748      0.00008845 0.00104852     
0.20050190 0.00103951      0.00008879 0.00105119     
0.20063239 0.00110898      0.00008882 0.00105386     
0.20076290 0.00117402      0.00008894 0.00105653     
0.20089340 0.00109781      0.00008902 0.00105919     
0.20102391 0.00113583      0.00008845 0.00106184     
0.20115440 0.00098484      0.00008831 0.00106435     
0.20128490 0.00115982      0.00008893 0.00106687     
0.20141540 0.00103312      0.00008817 0.00106939     
0.20154589 0.00119732      0.00008887 0.00107190     
0.20167640 0.00095436      0.00008813 0.00107442     
0.20180690 0.00102413      0.00008821 0.00107699     
0.20193741 0.00103803      0.00008837 0.00107951     
0.20206790 0.00101215      0.00008829 0.00108201     
0.20219840 0.00120505      0.00008831 0.00108449     
0.20232891 0.00113546      0.00008838 0.00108697     
0.20245939 0.00102109      0.00008790 0.00108945     
0.20258979 0.00114536      0.00008825 0.00109194     
0.20272030 0.00112935      0.00008824 0.00109442     
0.20285080 0.00109460      0.00008821 0.00109690     
0.20298129 0.00126092      0.00008835 0.00109938     
0.20311180 0.00112880      0.00008796 0.00110166     
0.20324230 0.00104892      0.00008813 0.00110391     
0.20337281 0.00114294      0.00008820 0.00110616     
0.20350330 0.00115292      0.00008786 0.00110841     
0.20363380 0.00113909      0.00008805 0.00111066     
0.20376430 0.00111196      0.00008767 0.00111292     
0.20389479 0.00102232      0.00008788 0.00111516     
0.20402530 0.00118514      0.00008783 0.00111741     
0.20415580 0.00112739      0.00008759 0.00111968     
0.20428631 0.00115748      0.00008797 0.00112194     
0.20441680 0.00109154      0.00008748 0.00112426     
0.20454730 0.00112680      0.00008737 0.00112652     
0.20467770 0.00109110      0.00008790 0.00112878     
0.20480821 0.00128265      0.00008754 0.00113105     
0.20493869 0.00113980      0.00008785 0.00113331     
0.20506920 0.00113846      0.00008774 0.00113546     
0.20519970 0.00121805      0.00008736 0.00113752     
0.20533019 0.00108213      0.00008761 0.00113957     
0.20546070 0.00120144      0.00008769 0.00114163     
0.20559120 0.00107479      0.00008756 0.00114368     
0.20572171 0.00100467      0.00008742 0.00114574     
0.20585220 0.00110540      0.00008706 0.00114780     
0.20598270 0.00110053      0.00008748 0.00114986     
0.20611320 0.00114185      0.00008738 0.00115186     
0.20624369 0.00118252      0.00008729 0.00115385     
0.20637420 0.00116322      0.00008751 0.00115585     
0.20650470 0.00139700      0.00008735 0.00115784     
0.20663521 0.00102182      0.00008718 0.00115984     
0.20676570 0.00103385      0.00008736 0.00116183     
0.20689620 0.00120658      0.00008697 0.00116382     
0.20702660 0.00113379      0.00008722 0.00116579     
0.20715711 0.00114136      0.00008697 0.00116775     
0.20728759 0.00116831      0.00008696 0.00116964     
0.20741810 0.00126653      0.00008737 0.00117154     
0.20754860 0.00121741      0.00008686 0.00117343     
0.20767909 0.00137112      0.00008745 0.00117532     
0.20780960 0.00112274      0.00008698 0.00117721     
0.20794010 0.00118080      0.00008678 0.00117910     
0.20807061 0.00111297      0.00008692 0.00118093     
0.20820110 0.00125807      0.00008675 0.00118269     
0.20833160 0.00122051      0.00008718 0.00118446     
0.20846210 0.00124156      0.00008742 0.00118623     
0.20859259 0.00107350      0.00008651 0.00118799     
0.20872310 0.00109469      0.00008695 0.00118976     
0.20885360 0.00110401      0.00008671 0.00119152     
0.20898411 0.00117821      0.00008683 0.00119329     
0.20911460 0.00117319      0.00008705 0.00119498     
0.20924500 0.00136047      0.00008704 0.00119665     
0.20937550 0.00136612      0.00008693 0.00119833     
0.20950601 0.00124898      0.00008714 0.00120000     
0.20963649 0.00131327      0.00008658 0.00120167     
0.20976700 0.00125203      0.00008710 0.00120342     
0.20989750 0.00120289      0.00008672 0.00120509     
0.21002799 0.00137970      0.00008694 0.00120673     
0.21015850 0.00123040      0.00008691 0.00120827     
0.21028900 0.00108273      0.00008605 0.00120981     
0.21041951 0.00120644      0.00008711 0.00121135     
0.21055000 0.00114589      0.00008665 0.00121289     
0.21068050 0.00115432      0.00008638 0.00121443     
0.21081100 0.00106751      0.00008647 0.00121597     
0.21094149 0.00110224      0.00008634 0.00121750     
0.21107200 0.00123175      0.00008687 0.00121897     
0.21120250 0.00132041      0.00008676 0.00122039     
0.21133290 0.00126201      0.00008630 0.00122181     
0.21146341 0.00142306      0.00008663 0.00122322     
0.21159390 0.00129944      0.00008633 0.00122464     
0.21172440 0.00120550      0.00008629 0.00122606     
0.21185490 0.00102719      0.00008638 0.00122748     
0.21198539 0.00131986      0.00008638 0.00122889     
0.21211590 0.00134338      0.00008639 0.00123016     
0.21224640 0.00124129      0.00008658 0.00123148     
0.21237689 0.00112309      0.00008583 0.00123273     
0.21250740 0.00121376      0.00008634 0.00123398     
0.21263790 0.00117902      0.00008602 0.00123523     
0.21276841 0.00118867      0.00008624 0.00123648     
0.21289890 0.00133206      0.00008616 0.00123773     
0.21302940 0.00132689      0.00008565 0.00123897     
0.21315990 0.00120246      0.00008630 0.00124015     
0.21329030 0.00114207      0.00008595 0.00124134     
0.21342079 0.00117534      0.00008610 0.00124253     
0.21355130 0.00119408      0.00008594 0.00124371     
0.21368180 0.00122883      0.00008589 0.00124490     
0.21381231 0.00116056      0.00008564 0.00124608     
0.21394280 0.00109901      0.00008617 0.00124727     
0.21407330 0.00124564      0.00008567 0.00124838     
0.21420380 0.00130545      0.00008634 0.00124946     
0.21433429 0.00128125      0.00008578 0.00125053     
0.21446480 0.00121839      0.00008555 0.00125159     
0.21459530 0.00124815      0.00008598 0.00125266     
0.21472581 0.00124934      0.00008572 0.00125373     
0.21485630 0.00125856      0.00008611 0.00125488     
0.21498680 0.00127011      0.00008595 0.00125594     
0.21511731 0.00104579      0.00008497 0.00125691     
0.21524779 0.00117518      0.00008577 0.00125786     
0.21537830 0.00118450      0.00008547 0.00125881     
0.21550870 0.00116680      0.00008560 0.00125977     
0.21563929 0.00109448      0.00008580 0.00126072     
0.21576969 0.00122899      0.00008558 0.00126167     
0.21590020 0.00124785      0.00008541 0.00126262     
0.21603070 0.00115862      0.00008553 0.00126355     
0.21616121 0.00120701      0.00008540 0.00126439     
0.21629170 0.00106688      0.00008558 0.00126524     
0.21642220 0.00118384      0.00008543 0.00126608     
0.21655270 0.00117255      0.00008535 0.00126692     
0.21668319 0.00127919      0.00008575 0.00126776     
0.21681370 0.00124602      0.00008501 0.00126861     
0.21694420 0.00136390      0.00008577 0.00126945     
0.21707471 0.00126543      0.00008545 0.00127023     
0.21720520 0.00138374      0.00008543 0.00127096     
0.21733570 0.00148900      0.00008550 0.00127177     
0.21746621 0.00132905      0.00008531 0.00127250     
0.21759669 0.00130943      0.00008550 0.00127323     
0.21772720 0.00113607      0.00008549 0.00127396     
0.21785760 0.00136553      0.00008503 0.00127469     
0.21798810 0.00133653      0.00008535 0.00127543     
0.21811859 0.00125915      0.00008507 0.00127601     
0.21824910 0.00125713      0.00008526 0.00127659     
0.21837960 0.00124185      0.00008530 0.00127716     
0.21851011 0.00136936      0.00008485 0.00127773     
0.21864060 0.00129260      0.00008524 0.00127830     
0.21877110 0.00130808      0.00008506 0.00127887     
0.21890160 0.00147632      0.00008518 0.00127945     
0.21903209 0.00140176      0.00008527 0.00128000     
0.21916260 0.00125544      0.00008469 0.00128052     
0.21929310 0.00132917      0.00008518 0.00128103     
0.21942361 0.00134671      0.00008498 0.00128154     
0.21955410 0.00116062      0.00008438 0.00128206     
0.21968460 0.00139469      0.00008532 0.00128257     
0.21981511 0.00123637      0.00008467 0.00128317     
0.21994551 0.00128507      0.00008490 0.00128368     
0.22007599 0.00137640      0.00008507 0.00128410     
0.22020650 0.00143292      0.00008479 0.00128447     
0.22033700 0.00130388      0.00008470 0.00128483     
0.22046749 0.00128209      0.00008503 0.00128520     
0.22059800 0.00128222      0.00008425 0.00128556     
0.22072850 0.00128147      0.00008479 0.00128592     
0.22085901 0.00130678      0.00008453 0.00128629     
0.22098950 0.00131953      0.00008457 0.00128665     
0.22112000 0.00128589      0.00008469 0.00128694     
0.22125050 0.00125901      0.00008427 0.00128722     
0.22138099 0.00137890      0.00008477 0.00128750     
0.22151150 0.00132410      0.00008448 0.00128778     
0.22164200 0.00117718      0.00008428 0.00128806     
0.22177251 0.00125556      0.00008459 0.00128834     
0.22190300 0.00122760      0.00008421 0.00128862     
0.22203340 0.00125028      0.00008458 0.00128887     
0.22216390 0.00119548      0.00008470 0.00128901     
0.22229441 0.00124253      0.00008390 0.00128923     
0.22242489 0.00112920      0.00008424 0.00128937     
0.22255540 0.00128031      0.00008423 0.00128952     
0.22268590 0.00135609      0.00008456 0.00128966     
0.22281639 0.00123268      0.00008436 0.00128980     
0.22294690 0.00114056      0.00008393 0.00128994     
0.22307740 0.00134007      0.00008425 0.00129003     
0.22320791 0.00136397      0.00008444 0.00129008     
0.22333840 0.00119994      0.00008403 0.00129013     
0.22346890 0.00122874      0.00008423 0.00129019     
0.22359940 0.00139650      0.00008413 0.00129024     
0.22372989 0.00125675      0.00008403 0.00129030     
0.22386040 0.00130439      0.00008439 0.00129036     
0.22399090 0.00116448      0.00008367 0.00129041     
0.22412130 0.00131099      0.00008410 0.00129039     
0.22425190 0.00140039      0.00008413 0.00129037     
0.22438230 0.00127232      0.00008387 0.00129035     
0.22451280 0.00105744      0.00008384 0.00129033     
0.22464330 0.00129989      0.00008374 0.00129031     
0.22477379 0.00116744      0.00008395 0.00129038     
0.22490430 0.00126163      0.00008390 0.00129036     
0.22503480 0.00138873      0.00008366 0.00129029     
0.22516529 0.00124605      0.00008389 0.00129009     
0.22529580 0.00124889      0.00008353 0.00128989     
0.22542630 0.00135398      0.00008395 0.00128970     
0.22555681 0.00129747      0.00008404 0.00128950     
0.22568730 0.00125878      0.00008344 0.00128930     
0.22581780 0.00124005      0.00008378 0.00128910     
0.22594830 0.00119716      0.00008374 0.00128890     
0.22607879 0.00126536      0.00008348 0.00128870     
0.22620930 0.00132855      0.00008381 0.00128851     
0.22633980 0.00138900      0.00008359 0.00128832     
0.22647031 0.00133736      0.00008368 0.00128813     
0.22660071 0.00139814      0.00008377 0.00128795     
0.22673120 0.00138032      0.00008351 0.00128775     
0.22686170 0.00132080      0.00008369 0.00128756     
0.22699220 0.00129741      0.00008338 0.00128737     
0.22712269 0.00133250      0.00008352 0.00128714     
0.22725320 0.00129754      0.00008361 0.00128682     
0.22738370 0.00138674      0.00008359 0.00128649     
0.22751421 0.00143384      0.00008369 0.00128617     
0.22764470 0.00140733      0.00008374 0.00128584     
0.22777520 0.00129911      0.00008316 0.00128552     
0.22790571 0.00127068      0.00008329 0.00128519     
0.22803620 0.00124766      0.00008326 0.00128484     
0.22816670 0.00137304      0.00008333 0.00128438     
0.22829720 0.00120468      0.00008342 0.00128393     
0.22842769 0.00125047      0.00008307 0.00128348     
0.22855809 0.00120930      0.00008308 0.00128303     
0.22868860 0.00124093      0.00008317 0.00128258     
0.22881910 0.00127073      0.00008296 0.00128213     
0.22894961 0.00131546      0.00008349 0.00128168     
0.22908010 0.00130024      0.00008307 0.00128122     
0.22921060 0.00133530      0.00008306 0.00128075     
0.22934110 0.00134011      0.00008345 0.00128029     
0.22947159 0.00125514      0.00008298 0.00127991     
0.22960210 0.00133256      0.00008314 0.00127945     
0.22973260 0.00112753      0.00008294 0.00127898     
0.22986311 0.00110080      0.00008272 0.00127852     
0.22999360 0.00121516      0.00008314 0.00127805     
0.23012410 0.00116082      0.00008260 0.00127740     
0.23025461 0.00137065      0.00008322 0.00127674     
0.23038509 0.00132406      0.00008296 0.00127608     
0.23051560 0.00122165      0.00008244 0.00127541     
0.23064600 0.00131678      0.00008259 0.00127475     
0.23077650 0.00128361      0.00008377 0.00127409     
0.23090699 0.00136747      0.00008501 0.00127342     
0.23103750 0.00118814      0.00008531 0.00127276     
0.23116800 0.00124717      0.00008558 0.00127209     
0.23129851 0.00136500      0.00008622 0.00127142     
0.23142900 0.00135520      0.00008676 0.00127076     
0.23155950 0.00127479      0.00008690 0.00127009     
0.23169000 0.00125645      0.00008718 0.00126943     
0.23182049 0.00123312      0.00008741 0.00126885     
0.23195100 0.00137711      0.00008809 0.00126818     
0.23208150 0.00125120      0.00008818 0.00126746     
0.23221201 0.00106270      0.00008764 0.00126669     
0.23234250 0.00125621      0.00008861 0.00126593     
0.23247300 0.00133969      0.00008881 0.00126517     
0.23260351 0.00137998      0.00008901 0.00126440     
0.23273399 0.00129732      0.00008952 0.00126364     
0.23286450 0.00122517      0.00008927 0.00126287     
0.23299490 0.00123508      0.00008972 0.00126211     
0.23312540 0.00113292      0.00009004 0.00126123     
0.23325589 0.00119007      0.00009004 0.00126034     
0.23338640 0.00114992      0.00008999 0.00125945     
0.23351690 0.00137147      0.00009008 0.00125855     
0.23364741 0.00122264      0.00008956 0.00125766     
0.23377790 0.00133005      0.00009044 0.00125678     
0.23390840 0.00135102      0.00008973 0.00125588     
0.23403890 0.00123469      0.00008972 0.00125499     
0.23416939 0.00113061      0.00008978 0.00125416     
0.23429990 0.00113008      0.00008980 0.00125324     
0.23443040 0.00118686      0.00009032 0.00125232     
0.23456091 0.00118740      0.00008991 0.00125141     
0.23469140 0.00119937      0.00009031 0.00125049     
0.23482190 0.00119943      0.00009041 0.00124957     
0.23495241 0.00116909      0.00009019 0.00124865     
0.23508289 0.00121074      0.00009017 0.00124768     
0.23521329 0.00135918      0.00009036 0.00124667     
0.23534380 0.00134367      0.00009063 0.00124566     
0.23547430 0.00131198      0.00009090 0.00124464     
0.23560479 0.00124632      0.00009041 0.00124363     
0.23573530 0.00138961      0.00009094 0.00124261     
0.23586580 0.00131067      0.00009087 0.00124159     
0.23599631 0.00112547      0.00009063 0.00124058     
0.23612680 0.00118879      0.00009102 0.00123952     
0.23625730 0.00123916      0.00009057 0.00123845     
0.23638780 0.00124272      0.00009117 0.00123737     
0.23651829 0.00125458      0.00009121 0.00123639     
0.23664880 0.00106810      0.00009070 0.00123532     
0.23677930 0.00137749      0.00009132 0.00123425     
0.23690981 0.00120758      0.00009092 0.00123318     
0.23704030 0.00118563      0.00009126 0.00123208     
0.23717080 0.00104744      0.00009099 0.00123094     
0.23730120 0.00120132      0.00009094 0.00122979     
0.23743170 0.00129476      0.00009167 0.00122865     
0.23756219 0.00140688      0.00009174 0.00122751     
0.23769270 0.00132351      0.00009140 0.00122636     
0.23782320 0.00117995      0.00009148 0.00122522     
0.23795369 0.00119402      0.00009141 0.00122408     
0.23808420 0.00117676      0.00009154 0.00122291     
0.23821470 0.00131485      0.00009191 0.00122172     
0.23834521 0.00131002      0.00009150 0.00122054     
0.23847570 0.00116759      0.00009184 0.00121934     
0.23860620 0.00105192      0.00009151 0.00121816     
0.23873670 0.00113423      0.00009199 0.00121706     
0.23886719 0.00130370      0.00009225 0.00121587     
0.23899770 0.00129413      0.00009149 0.00121468     
0.23912820 0.00131737      0.00009221 0.00121338     
0.23925860 0.00125033      0.00009214 0.00121208     
0.23938911 0.00115468      0.00009145 0.00121078     
0.23951960 0.00117772      0.00009190 0.00120947     
0.23965010 0.00114455      0.00009187 0.00120817     
0.23978060 0.00119065      0.00009182 0.00120686     
0.23991109 0.00108582      0.00009232 0.00120556     
0.24004160 0.00118624      0.00009170 0.00120427     
0.24017210 0.00115887      0.00009238 0.00120300     
0.24030261 0.00126906      0.00009229 0.00120174     
0.24043310 0.00121072      0.00009188 0.00120047     
0.24056360 0.00123230      0.00009261 0.00119920     
0.24069411 0.00114810      0.00009167 0.00119793     
0.24082460 0.00102914      0.00009238 0.00119667     
0.24095510 0.00118814      0.00009268 0.00119540     
0.24108560 0.00125604      0.00009184 0.00119411     
0.24121609 0.00119293      0.00009261 0.00119268     
0.24134660 0.00137386      0.00009267 0.00119125     
0.24147700 0.00136573      0.00009244 0.00118983     
0.24160761 0.00109598      0.00009265 0.00118840     
0.24173801 0.00112624      0.00009217 0.00118697     
0.24186850 0.00120950      0.00009283 0.00118554     
0.24199900 0.00114065      0.00009273 0.00118410     
0.24212950 0.00125482      0.00009242 0.00118271     
0.24225999 0.00132936      0.00009297 0.00118132     
0.24239050 0.00110772      0.00009248 0.00117992     
0.24252100 0.00101760      0.00009238 0.00117853     
0.24265151 0.00103821      0.00009269 0.00117713     
0.24278200 0.00116048      0.00009243 0.00117574     
0.24291250 0.00119565      0.00009295 0.00117434     
0.24304301 0.00114996      0.00009283 0.00117293     
0.24317349 0.00115266      0.00009276 0.00117145     
0.24330400 0.00120313      0.00009303 0.00117007     
0.24343450 0.00115977      0.00009297 0.00116860     
0.24356499 0.00113529      0.00009293 0.00116713     
0.24369550 0.00106965      0.00009317 0.00116566     
0.24382590 0.00120895      0.00009269 0.00116419     
0.24395640 0.00130839      0.00009338 0.00116271     
0.24408691 0.00108394      0.00009304 0.00116118     
0.24421740 0.00125772      0.00009306 0.00115962     
0.24434790 0.00115977      0.00009381 0.00115806     
0.24447840 0.00111363      0.00009284 0.00115650     
0.24460889 0.00119456      0.00009323 0.00115493     
0.24473940 0.00134972      0.00009373 0.00115337     
0.24486990 0.00116412      0.00009277 0.00115181     
0.24500041 0.00097705      0.00009312 0.00115025     
0.24513090 0.00111953      0.00009287 0.00114867     
0.24526140 0.00120959      0.00009356 0.00114710     
0.24539191 0.00105804      0.00009329 0.00114552     
0.24552239 0.00113355      0.00009299 0.00114403     
0.24565290 0.00113884      0.00009324 0.00114246     
0.24578340 0.00102889      0.00009320 0.00114089     
0.24591380 0.00124979      0.00009342 0.00113931     
0.24604429 0.00114705      0.00009383 0.00113775     
0.24617480 0.00116707      0.00009345 0.00113617     
0.24630530 0.00106872      0.00009320 0.00113460     
0.24643581 0.00121597      0.00009379 0.00113303     
0.24656630 0.00117807      0.00009313 0.00113146     
0.24669680 0.00118983      0.00009397 0.00112989     
0.24682730 0.00109431      0.00009313 0.00112833     
0.24695779 0.00113517      0.00009362 0.00112676     
0.24708830 0.00093818      0.00009335 0.00112512     
0.24721880 0.00125895      0.00009352 0.00112344     
0.24734931 0.00100959      0.00009386 0.00112177     
0.24747980 0.00100778      0.00009359 0.00112009     
