# Supplementary material for: Rationally seeded computational protein design of ɑ-helical barrels
Source: Nat Chem Biol. 2024 Jun 20;20(8):991–9. doi: 10.1038/s41589-024-01642-0 (PMC11288890; doi:10.1038/s41589-024-01642-0)
Supplement: Supplementary file 5 — PDB files used for making figure panels h–j. [file 41589_2024_1642_MOESM5_ESM.zip › KIA_RP_RSPD_NatChemBiol_data_Figure3/sc-CC-7-LI_panels_c-g/SAXS_panel_g/7_LI.pdb]

ATOM      1  N   MET A   1       9.341  35.825  42.938  1.00  0.32           N  
ATOM      2  CA  MET A   1       8.268  34.907  43.307  1.00  0.45           C  
ATOM      3  C   MET A   1       7.667  34.246  42.071  1.00  0.32           C  
ATOM      4  CB  MET A   1       7.178  35.640  44.090  1.00  0.30           C  
ATOM      5  O   MET A   1       7.142  34.929  41.190  1.00  0.33           O  
ATOM      6  CG  MET A   1       7.537  35.900  45.544  1.00  0.35           C  
ATOM      7  SD  MET A   1       6.269  36.903  46.413  1.00  0.21           S  
ATOM      8  CE  MET A   1       6.881  36.787  48.117  1.00  0.35           C  
ATOM      9  N   GLY A   2       8.374  33.253  41.545  1.00  0.39           N  
ATOM     10  CA  GLY A   2       8.263  31.811  41.393  1.00  0.42           C  
ATOM     11  C   GLY A   2       8.208  31.367  39.944  1.00  0.40           C  
ATOM     12  O   GLY A   2       7.416  31.891  39.158  1.00  0.38           O  
ATOM     13  N   SER A   3       9.511  31.055  39.283  1.00  0.40           N  
ATOM     14  CA  SER A   3       9.908  29.974  38.386  1.00  0.44           C  
ATOM     15  C   SER A   3       8.901  29.796  37.255  1.00  0.40           C  
ATOM     16  CB  SER A   3      10.056  28.663  39.160  1.00  0.37           C  
ATOM     17  O   SER A   3       7.764  29.379  37.489  1.00  0.40           O  
ATOM     18  OG  SER A   3      10.317  27.586  38.277  1.00  0.42           O  
ATOM     19  N   SER A   4       8.787  30.761  36.265  1.00  0.38           N  
ATOM     20  CA  SER A   4       8.415  30.435  34.893  1.00  0.43           C  
ATOM     21  C   SER A   4       8.931  29.056  34.493  1.00  0.38           C  
ATOM     22  CB  SER A   4       8.954  31.490  33.926  1.00  0.36           C  
ATOM     23  O   SER A   4      10.141  28.845  34.395  1.00  0.37           O  
ATOM     24  OG  SER A   4       9.190  30.926  32.647  1.00  0.39           O  
ATOM     25  N   HIS A   5       8.420  27.851  34.979  1.00  0.37           N  
ATOM     26  CA  HIS A   5       8.367  26.545  34.332  1.00  0.43           C  
ATOM     27  C   HIS A   5       7.957  26.672  32.869  1.00  0.37           C  
ATOM     28  CB  HIS A   5       7.399  25.619  35.071  1.00  0.36           C  
ATOM     29  O   HIS A   5       6.788  26.922  32.567  1.00  0.38           O  
ATOM     30  CG  HIS A   5       7.985  24.992  36.296  1.00  0.37           C  
ATOM     31  CD2 HIS A   5       7.692  25.160  37.607  1.00  0.35           C  
ATOM     32  ND1 HIS A   5       9.007  24.070  36.243  1.00  0.23           N  
ATOM     33  CE1 HIS A   5       9.317  23.695  37.473  1.00  0.29           C  
ATOM     34  NE2 HIS A   5       8.534  24.341  38.319  1.00  0.37           N  
ATOM     35  N   HIS A   6       8.744  27.308  31.898  1.00  0.36           N  
ATOM     36  CA  HIS A   6       8.763  26.852  30.512  1.00  0.42           C  
ATOM     37  C   HIS A   6       8.857  25.332  30.433  1.00  0.37           C  
ATOM     38  CB  HIS A   6       9.929  27.490  29.755  1.00  0.36           C  
ATOM     39  O   HIS A   6       9.892  24.751  30.769  1.00  0.38           O  
ATOM     40  CG  HIS A   6       9.640  28.872  29.262  1.00  0.38           C  
ATOM     41  CD2 HIS A   6      10.082  30.079  29.689  1.00  0.36           C  
ATOM     42  ND1 HIS A   6       8.797  29.122  28.201  1.00  0.24           N  
ATOM     43  CE1 HIS A   6       8.733  30.427  27.996  1.00  0.30           C  
ATOM     44  NE2 HIS A   6       9.503  31.030  28.885  1.00  0.37           N  
ATOM     45  N   HIS A   7       7.796  24.398  30.805  1.00  0.33           N  
ATOM     46  CA  HIS A   7       7.723  23.037  30.285  1.00  0.38           C  
ATOM     47  C   HIS A   7       8.083  22.992  28.804  1.00  0.34           C  
ATOM     48  CB  HIS A   7       6.325  22.455  30.503  1.00  0.33           C  
ATOM     49  O   HIS A   7       7.427  23.635  27.981  1.00  0.34           O  
ATOM     50  CG  HIS A   7       6.122  21.874  31.866  1.00  0.34           C  
ATOM     51  CD2 HIS A   7       5.385  22.306  32.916  1.00  0.33           C  
ATOM     52  ND1 HIS A   7       6.726  20.705  32.274  1.00  0.21           N  
ATOM     53  CE1 HIS A   7       6.366  20.441  33.519  1.00  0.28           C  
ATOM     54  NE2 HIS A   7       5.552  21.398  33.932  1.00  0.34           N  
ATOM     55  N   HIS A   8       9.439  22.830  28.298  1.00  0.30           N  
ATOM     56  CA  HIS A   8       9.932  22.051  27.167  1.00  0.34           C  
ATOM     57  C   HIS A   8       8.800  21.283  26.493  1.00  0.30           C  
ATOM     58  CB  HIS A   8      11.027  21.083  27.619  1.00  0.30           C  
ATOM     59  O   HIS A   8       8.233  20.360  27.082  1.00  0.30           O  
ATOM     60  CG  HIS A   8      12.361  21.732  27.808  1.00  0.32           C  
ATOM     61  CD2 HIS A   8      13.066  22.004  28.931  1.00  0.31           C  
ATOM     62  ND1 HIS A   8      13.122  22.188  26.753  1.00  0.19           N  
ATOM     63  CE1 HIS A   8      14.243  22.712  27.221  1.00  0.25           C  
ATOM     64  NE2 HIS A   8      14.233  22.613  28.540  1.00  0.32           N  
ATOM     65  N   HIS A   9       7.755  21.725  25.736  1.00  0.29           N  
ATOM     66  CA  HIS A   9       7.281  20.865  24.657  1.00  0.34           C  
ATOM     67  C   HIS A   9       8.441  20.153  23.970  1.00  0.30           C  
ATOM     68  CB  HIS A   9       6.485  21.678  23.635  1.00  0.29           C  
ATOM     69  O   HIS A   9       9.221  20.780  23.250  1.00  0.30           O  
ATOM     70  CG  HIS A   9       5.043  21.850  23.996  1.00  0.30           C  
ATOM     71  CD2 HIS A   9       4.353  22.939  24.407  1.00  0.29           C  
ATOM     72  ND1 HIS A   9       4.138  20.812  23.956  1.00  0.18           N  
ATOM     73  CE1 HIS A   9       2.949  21.258  24.326  1.00  0.22           C  
ATOM     74  NE2 HIS A   9       3.053  22.546  24.605  1.00  0.28           N  
ATOM     75  N   HIS A  10       9.293  19.252  24.455  1.00  0.25           N  
ATOM     76  CA  HIS A  10       9.926  18.175  23.703  1.00  0.31           C  
ATOM     77  C   HIS A  10       8.954  17.555  22.704  1.00  0.25           C  
ATOM     78  CB  HIS A  10      10.460  17.100  24.651  1.00  0.25           C  
ATOM     79  O   HIS A  10       8.031  16.836  23.094  1.00  0.25           O  
ATOM     80  CG  HIS A  10      11.787  17.437  25.253  1.00  0.26           C  
ATOM     81  CD2 HIS A  10      12.127  17.784  26.517  1.00  0.19           C  
ATOM     82  ND1 HIS A  10      12.956  17.441  24.523  1.00  0.14           N  
ATOM     83  CE1 HIS A  10      13.961  17.776  25.315  1.00  0.11           C  
ATOM     84  NE2 HIS A  10      13.485  17.990  26.530  1.00  0.14           N  
ATOM     85  N   SER A  11       8.392  18.103  21.708  1.00  0.29           N  
ATOM     86  CA  SER A  11       8.498  17.317  20.483  1.00  0.32           C  
ATOM     87  C   SER A  11       9.915  16.790  20.285  1.00  0.29           C  
ATOM     88  CB  SER A  11       8.082  18.153  19.272  1.00  0.27           C  
ATOM     89  O   SER A  11      10.799  17.524  19.836  1.00  0.29           O  
ATOM     90  OG  SER A  11       9.082  19.104  18.949  1.00  0.26           O  
ATOM     91  N   SER A  12      10.698  16.494  21.189  1.00  0.23           N  
ATOM     92  CA  SER A  12      12.121  16.187  21.292  1.00  0.29           C  
ATOM     93  C   SER A  12      12.369  14.685  21.208  1.00  0.24           C  
ATOM     94  CB  SER A  12      12.695  16.735  22.598  1.00  0.22           C  
ATOM     95  O   SER A  12      11.918  13.927  22.070  1.00  0.23           O  
ATOM     96  OG  SER A  12      11.957  16.260  23.711  1.00  0.11           O  
ATOM     97  N   GLY A  13      11.916  13.945  20.120  1.00  0.28           N  
ATOM     98  CA  GLY A  13      12.874  12.872  19.911  1.00  0.31           C  
ATOM     99  C   GLY A  13      12.388  11.819  18.933  1.00  0.28           C  
ATOM    100  O   GLY A  13      12.034  10.708  19.333  1.00  0.27           O  
ATOM    101  N   LEU A  14      11.671  12.143  18.009  1.00  0.32           N  
ATOM    102  CA  LEU A  14      12.006  11.054  17.098  1.00  0.34           C  
ATOM    103  C   LEU A  14      12.548  11.596  15.780  1.00  0.32           C  
ATOM    104  CB  LEU A  14      10.779  10.177  16.836  1.00  0.28           C  
ATOM    105  O   LEU A  14      13.321  10.920  15.097  1.00  0.30           O  
ATOM    106  CG  LEU A  14      10.469   9.112  17.890  1.00  0.28           C  
ATOM    107  CD1 LEU A  14       8.990   8.743  17.851  1.00  0.24           C  
ATOM    108  CD2 LEU A  14      11.339   7.879  17.675  1.00  0.26           C  
ATOM    109  N   VAL A  15      12.457  13.100  15.590  1.00  0.40           N  
ATOM    110  CA  VAL A  15      12.979  13.578  14.314  1.00  0.42           C  
ATOM    111  C   VAL A  15      13.401  15.040  14.443  1.00  0.41           C  
ATOM    112  CB  VAL A  15      11.939  13.421  13.181  1.00  0.38           C  
ATOM    113  O   VAL A  15      12.628  15.876  14.917  1.00  0.41           O  
ATOM    114  CG1 VAL A  15      12.607  13.550  11.813  1.00  0.33           C  
ATOM    115  CG2 VAL A  15      11.217  12.080  13.302  1.00  0.34           C  
ATOM    116  N   PRO A  16      14.767  15.454  14.605  1.00  0.39           N  
ATOM    117  CA  PRO A  16      15.273  16.820  14.452  1.00  0.39           C  
ATOM    118  C   PRO A  16      14.429  17.658  13.494  1.00  0.40           C  
ATOM    119  CB  PRO A  16      16.685  16.612  13.898  1.00  0.35           C  
ATOM    120  O   PRO A  16      13.903  17.134  12.509  1.00  0.38           O  
ATOM    121  CG  PRO A  16      16.911  15.137  13.973  1.00  0.33           C  
ATOM    122  CD  PRO A  16      15.593  14.464  14.227  1.00  0.37           C  
ATOM    123  N   ARG A  17      13.869  18.920  13.900  1.00  0.39           N  
ATOM    124  CA  ARG A  17      13.048  19.828  13.105  1.00  0.41           C  
ATOM    125  C   ARG A  17      13.306  19.635  11.614  1.00  0.39           C  
ATOM    126  CB  ARG A  17      13.318  21.282  13.499  1.00  0.35           C  
ATOM    127  O   ARG A  17      12.367  19.592  10.817  1.00  0.38           O  
ATOM    128  CG  ARG A  17      12.308  21.850  14.484  1.00  0.32           C  
ATOM    129  CD  ARG A  17      12.598  23.308  14.810  1.00  0.37           C  
ATOM    130  NE  ARG A  17      11.690  23.823  15.832  1.00  0.30           N  
ATOM    131  NH1 ARG A  17      12.671  25.911  15.947  1.00  0.26           N  
ATOM    132  NH2 ARG A  17      10.869  25.411  17.273  1.00  0.21           N  
ATOM    133  CZ  ARG A  17      11.745  25.047  16.348  1.00  0.25           C  
ATOM    134  N   GLY A  18      14.602  19.667  11.242  1.00  0.45           N  
ATOM    135  CA  GLY A  18      14.880  19.530   9.821  1.00  0.44           C  
ATOM    136  C   GLY A  18      14.270  18.282   9.211  1.00  0.45           C  
ATOM    137  O   GLY A  18      13.799  18.308   8.072  1.00  0.43           O  
ATOM    138  N   SER A  19      14.251  17.293  10.057  1.00  0.65           N  
ATOM    139  CA  SER A  19      13.701  16.040   9.551  1.00  0.67           C  
ATOM    140  C   SER A  19      12.188  16.127   9.385  1.00  0.67           C  
ATOM    141  CB  SER A  19      14.054  14.883  10.487  1.00  0.59           C  
ATOM    142  O   SER A  19      11.619  15.498   8.490  1.00  0.64           O  
ATOM    143  OG  SER A  19      13.739  13.638   9.888  1.00  0.50           O  
ATOM    144  N   HIS A  20      11.611  17.050  10.212  1.00  0.78           N  
ATOM    145  CA  HIS A  20      10.158  17.148  10.134  1.00  0.79           C  
ATOM    146  C   HIS A  20       9.717  17.759   8.808  1.00  0.79           C  
ATOM    147  CB  HIS A  20       9.614  17.974  11.300  1.00  0.74           C  
ATOM    148  O   HIS A  20       8.747  17.300   8.200  1.00  0.77           O  
ATOM    149  CG  HIS A  20       9.547  17.221  12.591  1.00  0.66           C  
ATOM    150  CD2 HIS A  20      10.345  17.257  13.683  1.00  0.61           C  
ATOM    151  ND1 HIS A  20       8.565  16.293  12.861  1.00  0.55           N  
ATOM    152  CE1 HIS A  20       8.762  15.791  14.068  1.00  0.53           C  
ATOM    153  NE2 HIS A  20       9.836  16.359  14.589  1.00  0.51           N  
ATOM    154  N   MET A  21      10.533  18.670   8.445  1.00  0.80           N  
ATOM    155  CA  MET A  21      10.159  19.344   7.205  1.00  0.82           C  
ATOM    156  C   MET A  21      10.351  18.423   6.005  1.00  0.83           C  
ATOM    157  CB  MET A  21      10.978  20.623   7.019  1.00  0.78           C  
ATOM    158  O   MET A  21       9.515  18.391   5.101  1.00  0.82           O  
ATOM    159  CG  MET A  21      10.463  21.803   7.826  1.00  0.69           C  
ATOM    160  SD  MET A  21      11.281  23.380   7.365  1.00  0.64           S  
ATOM    161  CE  MET A  21      11.489  24.125   9.007  1.00  0.54           C  
ATOM    162  N   LEU A  22      11.382  17.670   6.025  1.00  0.87           N  
ATOM    163  CA  LEU A  22      11.621  16.749   4.919  1.00  0.88           C  
ATOM    164  C   LEU A  22      10.579  15.635   4.905  1.00  0.88           C  
ATOM    165  CB  LEU A  22      13.026  16.149   5.015  1.00  0.86           C  
ATOM    166  O   LEU A  22      10.115  15.227   3.838  1.00  0.88           O  
ATOM    167  CG  LEU A  22      14.192  17.121   4.830  1.00  0.83           C  
ATOM    168  CD1 LEU A  22      15.520  16.403   5.047  1.00  0.79           C  
ATOM    169  CD2 LEU A  22      14.143  17.758   3.445  1.00  0.79           C  
ATOM    170  N   ILE A  23      10.219  15.200   6.055  1.00  0.89           N  
ATOM    171  CA  ILE A  23       9.214  14.148   6.159  1.00  0.90           C  
ATOM    172  C   ILE A  23       7.865  14.673   5.674  1.00  0.90           C  
ATOM    173  CB  ILE A  23       9.096  13.622   7.607  1.00  0.89           C  
ATOM    174  O   ILE A  23       7.168  14.000   4.911  1.00  0.89           O  
ATOM    175  CG1 ILE A  23      10.343  12.815   7.986  1.00  0.85           C  
ATOM    176  CG2 ILE A  23       7.827  12.779   7.773  1.00  0.84           C  
ATOM    177  CD1 ILE A  23      10.391  12.402   9.451  1.00  0.82           C  
ATOM    178  N   ALA A  24       7.495  15.820   6.130  1.00  0.88           N  
ATOM    179  CA  ALA A  24       6.242  16.424   5.684  1.00  0.89           C  
ATOM    180  C   ALA A  24       6.234  16.615   4.170  1.00  0.89           C  
ATOM    181  CB  ALA A  24       6.016  17.760   6.387  1.00  0.87           C  
ATOM    182  O   ALA A  24       5.223  16.359   3.512  1.00  0.88           O  
ATOM    183  N   GLU A  25       7.334  17.055   3.635  1.00  0.89           N  
ATOM    184  CA  GLU A  25       7.447  17.227   2.189  1.00  0.90           C  
ATOM    185  C   GLU A  25       7.293  15.894   1.462  1.00  0.91           C  
ATOM    186  CB  GLU A  25       8.788  17.871   1.827  1.00  0.87           C  
ATOM    187  O   GLU A  25       6.596  15.811   0.448  1.00  0.90           O  
ATOM    188  CG  GLU A  25       8.911  18.251   0.359  1.00  0.75           C  
ATOM    189  CD  GLU A  25      10.193  19.003   0.039  1.00  0.71           C  
ATOM    190  OE1 GLU A  25      10.940  19.358   0.980  1.00  0.67           O  
ATOM    191  OE2 GLU A  25      10.453  19.241  -1.162  1.00  0.65           O  
ATOM    192  N   ALA A  26       7.943  14.921   1.990  1.00  0.93           N  
ATOM    193  CA  ALA A  26       7.846  13.603   1.368  1.00  0.94           C  
ATOM    194  C   ALA A  26       6.413  13.081   1.410  1.00  0.94           C  
ATOM    195  CB  ALA A  26       8.789  12.620   2.058  1.00  0.93           C  
ATOM    196  O   ALA A  26       5.923  12.517   0.429  1.00  0.93           O  
ATOM    197  N   LEU A  27       5.734  13.276   2.525  1.00  0.93           N  
ATOM    198  CA  LEU A  27       4.357  12.810   2.646  1.00  0.93           C  
ATOM    199  C   LEU A  27       3.435  13.594   1.718  1.00  0.93           C  
ATOM    200  CB  LEU A  27       3.873  12.937   4.093  1.00  0.92           C  
ATOM    201  O   LEU A  27       2.452  13.050   1.208  1.00  0.92           O  
ATOM    202  CG  LEU A  27       4.520  11.995   5.109  1.00  0.91           C  
ATOM    203  CD1 LEU A  27       4.083  12.361   6.524  1.00  0.89           C  
ATOM    204  CD2 LEU A  27       4.170  10.545   4.794  1.00  0.88           C  
ATOM    205  N   GLU A  28       3.701  14.770   1.512  1.00  0.92           N  
ATOM    206  CA  GLU A  28       2.943  15.541   0.532  1.00  0.92           C  
ATOM    207  C   GLU A  28       3.131  14.983  -0.875  1.00  0.92           C  
ATOM    208  CB  GLU A  28       3.354  17.015   0.573  1.00  0.88           C  
ATOM    209  O   GLU A  28       2.176  14.903  -1.650  1.00  0.91           O  
ATOM    210  CG  GLU A  28       2.789  17.779   1.761  1.00  0.73           C  
ATOM    211  CD  GLU A  28       3.279  19.216   1.839  1.00  0.69           C  
ATOM    212  OE1 GLU A  28       4.069  19.637   0.962  1.00  0.65           O  
ATOM    213  OE2 GLU A  28       2.871  19.928   2.783  1.00  0.63           O  
ATOM    214  N   LEU A  29       4.316  14.635  -1.194  1.00  0.94           N  
ATOM    215  CA  LEU A  29       4.577  14.058  -2.508  1.00  0.94           C  
ATOM    216  C   LEU A  29       3.899  12.700  -2.651  1.00  0.94           C  
ATOM    217  CB  LEU A  29       6.083  13.917  -2.742  1.00  0.93           C  
ATOM    218  O   LEU A  29       3.441  12.340  -3.738  1.00  0.94           O  
ATOM    219  CG  LEU A  29       6.866  15.218  -2.926  1.00  0.90           C  
ATOM    220  CD1 LEU A  29       8.364  14.935  -2.959  1.00  0.86           C  
ATOM    221  CD2 LEU A  29       6.423  15.934  -4.197  1.00  0.86           C  
ATOM    222  N   ILE A  30       3.824  11.973  -1.562  1.00  0.96           N  
ATOM    223  CA  ILE A  30       3.104  10.704  -1.571  1.00  0.96           C  
ATOM    224  C   ILE A  30       1.625  10.951  -1.861  1.00  0.95           C  
ATOM    225  CB  ILE A  30       3.269   9.952  -0.231  1.00  0.96           C  
ATOM    226  O   ILE A  30       1.015  10.236  -2.658  1.00  0.94           O  
ATOM    227  CG1 ILE A  30       4.680   9.362  -0.120  1.00  0.96           C  
ATOM    228  CG2 ILE A  30       2.206   8.858  -0.091  1.00  0.96           C  
ATOM    229  CD1 ILE A  30       4.998   8.773   1.247  1.00  0.95           C  
ATOM    230  N   ALA A  31       1.047  11.917  -1.245  1.00  0.95           N  
ATOM    231  CA  ALA A  31      -0.346  12.269  -1.506  1.00  0.95           C  
ATOM    232  C   ALA A  31      -0.549  12.652  -2.970  1.00  0.94           C  
ATOM    233  CB  ALA A  31      -0.786  13.412  -0.595  1.00  0.94           C  
ATOM    234  O   ALA A  31      -1.514  12.217  -3.603  1.00  0.93           O  
ATOM    235  N   GLU A  32       0.365  13.400  -3.527  1.00  0.94           N  
ATOM    236  CA  GLU A  32       0.252  13.813  -4.923  1.00  0.94           C  
ATOM    237  C   GLU A  32       0.393  12.621  -5.864  1.00  0.95           C  
ATOM    238  CB  GLU A  32       1.305  14.874  -5.257  1.00  0.91           C  
ATOM    239  O   GLU A  32      -0.305  12.537  -6.877  1.00  0.94           O  
ATOM    240  CG  GLU A  32       1.052  16.221  -4.595  1.00  0.78           C  
ATOM    241  CD  GLU A  32       2.124  17.253  -4.907  1.00  0.75           C  
ATOM    242  OE1 GLU A  32       3.076  16.933  -5.654  1.00  0.73           O  
ATOM    243  OE2 GLU A  32       2.011  18.391  -4.399  1.00  0.72           O  
ATOM    244  N   ALA A  33       1.269  11.788  -5.525  1.00  0.97           N  
ATOM    245  CA  ALA A  33       1.425  10.586  -6.340  1.00  0.97           C  
ATOM    246  C   ALA A  33       0.163   9.731  -6.304  1.00  0.97           C  
ATOM    247  CB  ALA A  33       2.628   9.774  -5.866  1.00  0.96           C  
ATOM    248  O   ALA A  33      -0.227   9.144  -7.316  1.00  0.96           O  
ATOM    249  N   LEU A  34      -0.464   9.649  -5.176  1.00  0.97           N  
ATOM    250  CA  LEU A  34      -1.703   8.887  -5.068  1.00  0.97           C  
ATOM    251  C   LEU A  34      -2.831   9.572  -5.833  1.00  0.96           C  
ATOM    252  CB  LEU A  34      -2.099   8.712  -3.600  1.00  0.97           C  
ATOM    253  O   LEU A  34      -3.712   8.904  -6.379  1.00  0.94           O  
ATOM    254  CG  LEU A  34      -1.255   7.732  -2.783  1.00  0.96           C  
ATOM    255  CD1 LEU A  34      -1.609   7.834  -1.303  1.00  0.94           C  
ATOM    256  CD2 LEU A  34      -1.451   6.307  -3.288  1.00  0.93           C  
ATOM    257  N   PHE A  35      -2.820  10.825  -5.888  1.00  0.95           N  
ATOM    258  CA  PHE A  35      -3.777  11.522  -6.740  1.00  0.95           C  
ATOM    259  C   PHE A  35      -3.525  11.207  -8.209  1.00  0.94           C  
ATOM    260  CB  PHE A  35      -3.702  13.035  -6.507  1.00  0.92           C  
ATOM    261  O   PHE A  35      -4.469  11.030  -8.982  1.00  0.92           O  
ATOM    262  CG  PHE A  35      -4.455  13.500  -5.290  1.00  0.77           C  
ATOM    263  CD1 PHE A  35      -5.834  13.353  -5.211  1.00  0.68           C  
ATOM    264  CD2 PHE A  35      -3.782  14.084  -4.224  1.00  0.68           C  
ATOM    265  CE1 PHE A  35      -6.534  13.783  -4.085  1.00  0.65           C  
ATOM    266  CE2 PHE A  35      -4.474  14.515  -3.096  1.00  0.60           C  
ATOM    267  CZ  PHE A  35      -5.850  14.365  -3.029  1.00  0.67           C  
ATOM    268  N   ALA A  36      -2.290  11.147  -8.565  1.00  0.95           N  
ATOM    269  CA  ALA A  36      -1.960  10.768  -9.936  1.00  0.96           C  
ATOM    270  C   ALA A  36      -2.443   9.354 -10.246  1.00  0.96           C  
ATOM    271  CB  ALA A  36      -0.455  10.875 -10.171  1.00  0.95           C  
ATOM    272  O   ALA A  36      -2.910   9.079 -11.354  1.00  0.95           O  
ATOM    273  N   ILE A  37      -2.390   8.470  -9.288  1.00  0.96           N  
ATOM    274  CA  ILE A  37      -2.889   7.109  -9.454  1.00  0.96           C  
ATOM    275  C   ILE A  37      -4.406   7.134  -9.630  1.00  0.95           C  
ATOM    276  CB  ILE A  37      -2.504   6.215  -8.254  1.00  0.96           C  
ATOM    277  O   ILE A  37      -4.949   6.435 -10.489  1.00  0.94           O  
ATOM    278  CG1 ILE A  37      -1.003   5.902  -8.282  1.00  0.97           C  
ATOM    279  CG2 ILE A  37      -3.332   4.927  -8.252  1.00  0.96           C  
ATOM    280  CD1 ILE A  37      -0.503   5.158  -7.051  1.00  0.96           C  
ATOM    281  N   ALA A  38      -5.056   7.908  -8.847  1.00  0.94           N  
ATOM    282  CA  ALA A  38      -6.504   8.047  -8.977  1.00  0.94           C  
ATOM    283  C   ALA A  38      -6.884   8.568 -10.360  1.00  0.93           C  
ATOM    284  CB  ALA A  38      -7.049   8.975  -7.894  1.00  0.93           C  
ATOM    285  O   ALA A  38      -7.839   8.084 -10.972  1.00  0.91           O  
ATOM    286  N   LEU A  39      -6.144   9.504 -10.872  1.00  0.93           N  
ATOM    287  CA  LEU A  39      -6.406  10.050 -12.199  1.00  0.93           C  
ATOM    288  C   LEU A  39      -6.190   8.991 -13.275  1.00  0.93           C  
ATOM    289  CB  LEU A  39      -5.507  11.259 -12.469  1.00  0.91           C  
ATOM    290  O   LEU A  39      -6.975   8.892 -14.222  1.00  0.92           O  
ATOM    291  CG  LEU A  39      -5.825  12.530 -11.680  1.00  0.83           C  
ATOM    292  CD1 LEU A  39      -4.804  13.618 -11.994  1.00  0.74           C  
ATOM    293  CD2 LEU A  39      -7.239  13.011 -11.989  1.00  0.74           C  
ATOM    294  N   ALA A  40      -5.157   8.272 -13.134  1.00  0.95           N  
ATOM    295  CA  ALA A  40      -4.870   7.225 -14.111  1.00  0.95           C  
ATOM    296  C   ALA A  40      -5.963   6.160 -14.110  1.00  0.94           C  
ATOM    297  CB  ALA A  40      -3.511   6.588 -13.825  1.00  0.94           C  
ATOM    298  O   ALA A  40      -6.358   5.667 -15.169  1.00  0.93           O  
ATOM    299  N   LEU A  41      -6.436   5.760 -12.932  1.00  0.93           N  
ATOM    300  CA  LEU A  41      -7.508   4.774 -12.838  1.00  0.93           C  
ATOM    301  C   LEU A  41      -8.794   5.310 -13.458  1.00  0.92           C  
ATOM    302  CB  LEU A  41      -7.754   4.387 -11.378  1.00  0.92           C  
ATOM    303  O   LEU A  41      -9.501   4.581 -14.158  1.00  0.90           O  
ATOM    304  CG  LEU A  41      -6.676   3.529 -10.713  1.00  0.91           C  
ATOM    305  CD1 LEU A  41      -6.962   3.379  -9.223  1.00  0.89           C  
ATOM    306  CD2 LEU A  41      -6.588   2.164 -11.387  1.00  0.88           C  
ATOM    307  N   LEU A  42      -9.043   6.516 -13.183  1.00  0.91           N  
ATOM    308  CA  LEU A  42     -10.218   7.139 -13.783  1.00  0.90           C  
ATOM    309  C   LEU A  42     -10.084   7.201 -15.301  1.00  0.90           C  
ATOM    310  CB  LEU A  42     -10.425   8.547 -13.219  1.00  0.88           C  
ATOM    311  O   LEU A  42     -11.064   7.003 -16.023  1.00  0.89           O  
ATOM    312  CG  LEU A  42     -11.715   9.259 -13.631  1.00  0.78           C  
ATOM    313  CD1 LEU A  42     -12.931   8.450 -13.192  1.00  0.69           C  
ATOM    314  CD2 LEU A  42     -11.761  10.665 -13.043  1.00  0.69           C  
ATOM    315  N   ALA A  43      -8.923   7.483 -15.757  1.00  0.92           N  
ATOM    316  CA  ALA A  43      -8.660   7.498 -17.194  1.00  0.92           C  
ATOM    317  C   ALA A  43      -8.946   6.135 -17.818  1.00  0.92           C  
ATOM    318  CB  ALA A  43      -7.216   7.911 -17.466  1.00  0.92           C  
ATOM    319  O   ALA A  43      -9.497   6.052 -18.918  1.00  0.91           O  
ATOM    320  N   ILE A  44      -8.569   5.078 -17.130  1.00  0.92           N  
ATOM    321  CA  ILE A  44      -8.824   3.724 -17.609  1.00  0.91           C  
ATOM    322  C   ILE A  44     -10.328   3.460 -17.634  1.00  0.89           C  
ATOM    323  CB  ILE A  44      -8.109   2.670 -16.734  1.00  0.91           C  
ATOM    324  O   ILE A  44     -10.858   2.949 -18.624  1.00  0.87           O  
ATOM    325  CG1 ILE A  44      -6.590   2.764 -16.919  1.00  0.91           C  
ATOM    326  CG2 ILE A  44      -8.616   1.263 -17.061  1.00  0.90           C  
ATOM    327  CD1 ILE A  44      -5.793   1.931 -15.924  1.00  0.90           C  
ATOM    328  N   ALA A  45     -11.008   3.906 -16.622  1.00  0.89           N  
ATOM    329  CA  ALA A  45     -12.442   3.661 -16.487  1.00  0.88           C  
ATOM    330  C   ALA A  45     -13.232   4.434 -17.540  1.00  0.87           C  
ATOM    331  CB  ALA A  45     -12.917   4.039 -15.086  1.00  0.87           C  
ATOM    332  O   ALA A  45     -14.161   3.896 -18.146  1.00  0.85           O  
ATOM    333  N   LYS A  46     -12.771   5.686 -17.800  1.00  0.88           N  
ATOM    334  CA  LYS A  46     -13.548   6.551 -18.683  1.00  0.88           C  
ATOM    335  C   LYS A  46     -13.006   6.512 -20.109  1.00  0.88           C  
ATOM    336  CB  LYS A  46     -13.548   7.989 -18.162  1.00  0.87           C  
ATOM    337  O   LYS A  46     -13.529   7.188 -20.996  1.00  0.87           O  
ATOM    338  CG  LYS A  46     -14.296   8.173 -16.850  1.00  0.81           C  
ATOM    339  CD  LYS A  46     -14.391   9.642 -16.461  1.00  0.77           C  
ATOM    340  CE  LYS A  46     -15.295   9.845 -15.252  1.00  0.69           C  
ATOM    341  NZ  LYS A  46     -15.400  11.286 -14.874  1.00  0.63           N  
ATOM    342  N   LYS A  47     -11.900   5.766 -20.297  1.00  0.90           N  
ATOM    343  CA  LYS A  47     -11.198   5.770 -21.577  1.00  0.90           C  
ATOM    344  C   LYS A  47     -10.896   7.195 -22.034  1.00  0.90           C  
ATOM    345  CB  LYS A  47     -12.019   5.041 -22.642  1.00  0.88           C  
ATOM    346  O   LYS A  47     -11.152   7.550 -23.186  1.00  0.88           O  
ATOM    347  CG  LYS A  47     -12.262   3.571 -22.337  1.00  0.83           C  
ATOM    348  CD  LYS A  47     -13.046   2.891 -23.452  1.00  0.80           C  
ATOM    349  CE  LYS A  47     -13.312   1.425 -23.136  1.00  0.74           C  
ATOM    350  NZ  LYS A  47     -14.123   0.767 -24.204  1.00  0.68           N  
ATOM    351  N   ASP A  48     -10.477   7.961 -21.086  1.00  0.91           N  
ATOM    352  CA  ASP A  48     -10.197   9.379 -21.288  1.00  0.92           C  
ATOM    353  C   ASP A  48      -8.695   9.631 -21.401  1.00  0.92           C  
ATOM    354  CB  ASP A  48     -10.786  10.210 -20.147  1.00  0.91           C  
ATOM    355  O   ASP A  48      -7.977   9.593 -20.399  1.00  0.92           O  
ATOM    356  CG  ASP A  48     -10.722  11.705 -20.408  1.00  0.87           C  
ATOM    357  OD1 ASP A  48      -9.871  12.149 -21.209  1.00  0.84           O  
ATOM    358  OD2 ASP A  48     -11.529  12.446 -19.807  1.00  0.84           O  
ATOM    359  N   LYS A  49      -8.241   9.932 -22.579  1.00  0.94           N  
ATOM    360  CA  LYS A  49      -6.815  10.121 -22.830  1.00  0.94           C  
ATOM    361  C   LYS A  49      -6.308  11.405 -22.180  1.00  0.94           C  
ATOM    362  CB  LYS A  49      -6.534  10.148 -24.333  1.00  0.93           C  
ATOM    363  O   LYS A  49      -5.144  11.489 -21.784  1.00  0.94           O  
ATOM    364  CG  LYS A  49      -6.746   8.811 -25.027  1.00  0.85           C  
ATOM    365  CD  LYS A  49      -6.355   8.876 -26.498  1.00  0.81           C  
ATOM    366  CE  LYS A  49      -6.545   7.532 -27.188  1.00  0.75           C  
ATOM    367  NZ  LYS A  49      -6.167   7.591 -28.631  1.00  0.71           N  
ATOM    368  N   GLU A  50      -7.123  12.424 -22.087  1.00  0.94           N  
ATOM    369  CA  GLU A  50      -6.715  13.685 -21.477  1.00  0.94           C  
ATOM    370  C   GLU A  50      -6.437  13.513 -19.986  1.00  0.94           C  
ATOM    371  CB  GLU A  50      -7.787  14.758 -21.691  1.00  0.91           C  
ATOM    372  O   GLU A  50      -5.477  14.079 -19.459  1.00  0.93           O  
ATOM    373  CG  GLU A  50      -7.877  15.259 -23.125  1.00  0.78           C  
ATOM    374  CD  GLU A  50      -6.562  15.812 -23.651  1.00  0.72           C  
ATOM    375  OE1 GLU A  50      -5.926  16.633 -22.953  1.00  0.68           O  
ATOM    376  OE2 GLU A  50      -6.166  15.421 -24.772  1.00  0.65           O  
ATOM    377  N   LEU A  51      -7.255  12.729 -19.331  1.00  0.92           N  
ATOM    378  CA  LEU A  51      -7.015  12.434 -17.923  1.00  0.92           C  
ATOM    379  C   LEU A  51      -5.716  11.654 -17.745  1.00  0.93           C  
ATOM    380  CB  LEU A  51      -8.185  11.641 -17.333  1.00  0.90           C  
ATOM    381  O   LEU A  51      -4.980  11.877 -16.780  1.00  0.92           O  
ATOM    382  CG  LEU A  51      -9.450  12.438 -17.013  1.00  0.79           C  
ATOM    383  CD1 LEU A  51     -10.559  11.504 -16.540  1.00  0.71           C  
ATOM    384  CD2 LEU A  51      -9.159  13.505 -15.963  1.00  0.70           C  
ATOM    385  N   ALA A  52      -5.486  10.771 -18.633  1.00  0.95           N  
ATOM    386  CA  ALA A  52      -4.248   9.998 -18.570  1.00  0.95           C  
ATOM    387  C   ALA A  52      -3.029  10.901 -18.736  1.00  0.95           C  
ATOM    388  CB  ALA A  52      -4.247   8.906 -19.637  1.00  0.94           C  
ATOM    389  O   ALA A  52      -2.020  10.725 -18.049  1.00  0.95           O  
ATOM    390  N   LYS A  53      -3.096  11.853 -19.606  1.00  0.95           N  
ATOM    391  CA  LYS A  53      -1.986  12.779 -19.811  1.00  0.95           C  
ATOM    392  C   LYS A  53      -1.760  13.649 -18.578  1.00  0.95           C  
ATOM    393  CB  LYS A  53      -2.240  13.659 -21.035  1.00  0.94           C  
ATOM    394  O   LYS A  53      -0.619  13.963 -18.233  1.00  0.95           O  
ATOM    395  CG  LYS A  53      -2.126  12.923 -22.362  1.00  0.87           C  
ATOM    396  CD  LYS A  53      -2.397  13.850 -23.541  1.00  0.84           C  
ATOM    397  CE  LYS A  53      -2.332  13.103 -24.866  1.00  0.78           C  
ATOM    398  NZ  LYS A  53      -2.675  13.989 -26.018  1.00  0.74           N  
ATOM    399  N   LYS A  54      -2.792  14.023 -17.944  1.00  0.94           N  
ATOM    400  CA  LYS A  54      -2.659  14.776 -16.700  1.00  0.94           C  
ATOM    401  C   LYS A  54      -1.993  13.934 -15.616  1.00  0.94           C  
ATOM    402  CB  LYS A  54      -4.026  15.264 -16.219  1.00  0.92           C  
ATOM    403  O   LYS A  54      -1.179  14.441 -14.841  1.00  0.94           O  
ATOM    404  CG  LYS A  54      -4.613  16.389 -17.059  1.00  0.77           C  
ATOM    405  CD  LYS A  54      -5.966  16.840 -16.524  1.00  0.73           C  
ATOM    406  CE  LYS A  54      -6.580  17.926 -17.396  1.00  0.66           C  
ATOM    407  NZ  LYS A  54      -7.950  18.300 -16.933  1.00  0.61           N  
ATOM    408  N   ALA A  55      -2.391  12.711 -15.601  1.00  0.95           N  
ATOM    409  CA  ALA A  55      -1.771  11.800 -14.643  1.00  0.96           C  
ATOM    410  C   ALA A  55      -0.274  11.662 -14.907  1.00  0.96           C  
ATOM    411  CB  ALA A  55      -2.446  10.431 -14.696  1.00  0.95           C  
ATOM    412  O   ALA A  55       0.528  11.631 -13.970  1.00  0.96           O  
ATOM    413  N   VAL A  56       0.126  11.592 -16.156  1.00  0.96           N  
ATOM    414  CA  VAL A  56       1.530  11.477 -16.536  1.00  0.96           C  
ATOM    415  C   VAL A  56       2.289  12.727 -16.096  1.00  0.96           C  
ATOM    416  CB  VAL A  56       1.691  11.263 -18.057  1.00  0.96           C  
ATOM    417  O   VAL A  56       3.357  12.630 -15.487  1.00  0.95           O  
ATOM    418  CG1 VAL A  56       3.157  11.388 -18.468  1.00  0.95           C  
ATOM    419  CG2 VAL A  56       1.132   9.901 -18.467  1.00  0.95           C  
ATOM    420  N   GLU A  57       1.750  13.891 -16.369  1.00  0.96           N  
ATOM    421  CA  GLU A  57       2.412  15.143 -16.013  1.00  0.95           C  
ATOM    422  C   GLU A  57       2.608  15.253 -14.504  1.00  0.95           C  
ATOM    423  CB  GLU A  57       1.611  16.341 -16.529  1.00  0.93           C  
ATOM    424  O   GLU A  57       3.700  15.583 -14.036  1.00  0.95           O  
ATOM    425  CG  GLU A  57       1.649  16.501 -18.042  1.00  0.76           C  
ATOM    426  CD  GLU A  57       0.747  17.614 -18.550  1.00  0.72           C  
ATOM    427  OE1 GLU A  57       0.116  18.310 -17.722  1.00  0.67           O  
ATOM    428  OE2 GLU A  57       0.669  17.791 -19.786  1.00  0.65           O  
ATOM    429  N   LEU A  58       1.599  14.921 -13.816  1.00  0.94           N  
ATOM    430  CA  LEU A  58       1.673  15.000 -12.361  1.00  0.94           C  
ATOM    431  C   LEU A  58       2.659  13.975 -11.811  1.00  0.95           C  
ATOM    432  CB  LEU A  58       0.291  14.780 -11.741  1.00  0.92           C  
ATOM    433  O   LEU A  58       3.462  14.291 -10.930  1.00  0.94           O  
ATOM    434  CG  LEU A  58       0.209  14.875 -10.217  1.00  0.84           C  
ATOM    435  CD1 LEU A  58       0.786  16.203  -9.736  1.00  0.76           C  
ATOM    436  CD2 LEU A  58      -1.232  14.711  -9.747  1.00  0.76           C  
ATOM    437  N   ALA A  59       2.600  12.798 -12.296  1.00  0.96           N  
ATOM    438  CA  ALA A  59       3.489  11.744 -11.814  1.00  0.97           C  
ATOM    439  C   ALA A  59       4.949  12.084 -12.102  1.00  0.97           C  
ATOM    440  CB  ALA A  59       3.122  10.406 -12.449  1.00  0.96           C  
ATOM    441  O   ALA A  59       5.822  11.866 -11.258  1.00  0.96           O  
ATOM    442  N   GLU A  60       5.215  12.594 -13.274  1.00  0.96           N  
ATOM    443  CA  GLU A  60       6.586  12.966 -13.612  1.00  0.96           C  
ATOM    444  C   GLU A  60       7.086  14.099 -12.720  1.00  0.96           C  
ATOM    445  CB  GLU A  60       6.685  13.373 -15.085  1.00  0.95           C  
ATOM    446  O   GLU A  60       8.232  14.080 -12.268  1.00  0.95           O  
ATOM    447  CG  GLU A  60       6.552  12.208 -16.055  1.00  0.91           C  
ATOM    448  CD  GLU A  60       6.698  12.621 -17.511  1.00  0.89           C  
ATOM    449  OE1 GLU A  60       6.544  13.825 -17.819  1.00  0.88           O  
ATOM    450  OE2 GLU A  60       6.966  11.733 -18.351  1.00  0.88           O  
ATOM    451  N   LYS A  61       6.260  15.006 -12.452  1.00  0.95           N  
ATOM    452  CA  LYS A  61       6.619  16.090 -11.543  1.00  0.95           C  
ATOM    453  C   LYS A  61       6.910  15.560 -10.142  1.00  0.95           C  
ATOM    454  CB  LYS A  61       5.504  17.135 -11.487  1.00  0.92           C  
ATOM    455  O   LYS A  61       7.920  15.920  -9.534  1.00  0.94           O  
ATOM    456  CG  LYS A  61       5.797  18.304 -10.558  1.00  0.79           C  
ATOM    457  CD  LYS A  61       4.631  19.283 -10.506  1.00  0.76           C  
ATOM    458  CE  LYS A  61       4.841  20.348  -9.438  1.00  0.68           C  
ATOM    459  NZ  LYS A  61       3.624  21.193  -9.251  1.00  0.64           N  
ATOM    460  N   VAL A  62       6.096  14.695  -9.678  1.00  0.95           N  
ATOM    461  CA  VAL A  62       6.275  14.134  -8.342  1.00  0.95           C  
ATOM    462  C   VAL A  62       7.567  13.324  -8.290  1.00  0.95           C  
ATOM    463  CB  VAL A  62       5.075  13.252  -7.932  1.00  0.94           C  
ATOM    464  O   VAL A  62       8.339  13.434  -7.334  1.00  0.95           O  
ATOM    465  CG1 VAL A  62       5.390  12.470  -6.658  1.00  0.89           C  
ATOM    466  CG2 VAL A  62       3.824  14.107  -7.743  1.00  0.89           C  
ATOM    467  N   TYR A  63       7.793  12.531  -9.310  1.00  0.96           N  
ATOM    468  CA  TYR A  63       9.001  11.714  -9.341  1.00  0.96           C  
ATOM    469  C   TYR A  63      10.250  12.582  -9.248  1.00  0.96           C  
ATOM    470  CB  TYR A  63       9.046  10.870 -10.619  1.00  0.96           C  
ATOM    471  O   TYR A  63      11.161  12.289  -8.470  1.00  0.96           O  
ATOM    472  CG  TYR A  63      10.160   9.852 -10.635  1.00  0.95           C  
ATOM    473  CD1 TYR A  63      11.459  10.217 -10.983  1.00  0.94           C  
ATOM    474  CD2 TYR A  63       9.917   8.524 -10.302  1.00  0.93           C  
ATOM    475  CE1 TYR A  63      12.488   9.282 -11.001  1.00  0.93           C  
ATOM    476  CE2 TYR A  63      10.939   7.580 -10.317  1.00  0.93           C  
ATOM    477  OH  TYR A  63      13.235   7.038 -10.683  1.00  0.90           O  
ATOM    478  CZ  TYR A  63      12.219   7.968 -10.667  1.00  0.92           C  
ATOM    479  N   LYS A  64      10.283  13.654 -10.028  1.00  0.96           N  
ATOM    480  CA  LYS A  64      11.437  14.548 -10.045  1.00  0.95           C  
ATOM    481  C   LYS A  64      11.614  15.242  -8.697  1.00  0.95           C  
ATOM    482  CB  LYS A  64      11.293  15.590 -11.155  1.00  0.93           C  
ATOM    483  O   LYS A  64      12.727  15.313  -8.171  1.00  0.94           O  
ATOM    484  CG  LYS A  64      12.498  16.507 -11.304  1.00  0.74           C  
ATOM    485  CD  LYS A  64      12.310  17.498 -12.445  1.00  0.70           C  
ATOM    486  CE  LYS A  64      13.450  18.504 -12.508  1.00  0.62           C  
ATOM    487  NZ  LYS A  64      13.263  19.486 -13.617  1.00  0.56           N  
ATOM    488  N   GLU A  65      10.552  15.746  -8.106  1.00  0.94           N  
ATOM    489  CA  GLU A  65      10.632  16.413  -6.810  1.00  0.94           C  
ATOM    490  C   GLU A  65      11.038  15.436  -5.710  1.00  0.94           C  
ATOM    491  CB  GLU A  65       9.295  17.072  -6.460  1.00  0.92           C  
ATOM    492  O   GLU A  65      11.774  15.799  -4.790  1.00  0.94           O  
ATOM    493  CG  GLU A  65       8.966  18.286  -7.316  1.00  0.83           C  
ATOM    494  CD  GLU A  65       7.638  18.932  -6.955  1.00  0.80           C  
ATOM    495  OE1 GLU A  65       6.950  18.433  -6.036  1.00  0.78           O  
ATOM    496  OE2 GLU A  65       7.282  19.946  -7.596  1.00  0.76           O  
ATOM    497  N   ALA A  66      10.555  14.267  -5.839  1.00  0.95           N  
ATOM    498  CA  ALA A  66      10.906  13.250  -4.851  1.00  0.95           C  
ATOM    499  C   ALA A  66      12.366  12.828  -4.993  1.00  0.95           C  
ATOM    500  CB  ALA A  66       9.989  12.038  -4.986  1.00  0.95           C  
ATOM    501  O   ALA A  66      13.002  12.430  -4.014  1.00  0.95           O  
ATOM    502  N   GLU A  67      12.903  12.854  -6.210  1.00  0.95           N  
ATOM    503  CA  GLU A  67      14.321  12.567  -6.406  1.00  0.95           C  
ATOM    504  C   GLU A  67      15.195  13.627  -5.743  1.00  0.95           C  
ATOM    505  CB  GLU A  67      14.649  12.472  -7.898  1.00  0.94           C  
ATOM    506  O   GLU A  67      16.179  13.300  -5.076  1.00  0.94           O  
ATOM    507  CG  GLU A  67      16.122  12.224  -8.189  1.00  0.88           C  
ATOM    508  CD  GLU A  67      16.615  10.876  -7.687  1.00  0.83           C  
ATOM    509  OE1 GLU A  67      15.778   9.980  -7.434  1.00  0.82           O  
ATOM    510  OE2 GLU A  67      17.848  10.715  -7.544  1.00  0.81           O  
ATOM    511  N   GLU A  68      14.852  14.875  -5.900  1.00  0.94           N  
ATOM    512  CA  GLU A  68      15.588  15.954  -5.248  1.00  0.93           C  
ATOM    513  C   GLU A  68      15.499  15.843  -3.728  1.00  0.94           C  
ATOM    514  CB  GLU A  68      15.065  17.317  -5.707  1.00  0.91           C  
ATOM    515  O   GLU A  68      16.497  16.028  -3.028  1.00  0.93           O  
ATOM    516  CG  GLU A  68      15.387  17.643  -7.158  1.00  0.76           C  
ATOM    517  CD  GLU A  68      14.791  18.961  -7.624  1.00  0.71           C  
ATOM    518  OE1 GLU A  68      14.032  19.590  -6.853  1.00  0.65           O  
ATOM    519  OE2 GLU A  68      15.085  19.368  -8.770  1.00  0.64           O  
ATOM    520  N   LEU A  69      14.361  15.429  -3.272  1.00  0.93           N  
ATOM    521  CA  LEU A  69      14.152  15.270  -1.837  1.00  0.93           C  
ATOM    522  C   LEU A  69      14.955  14.091  -1.298  1.00  0.93           C  
ATOM    523  CB  LEU A  69      12.666  15.074  -1.530  1.00  0.92           C  
ATOM    524  O   LEU A  69      15.502  14.159  -0.195  1.00  0.93           O  
ATOM    525  CG  LEU A  69      12.287  14.968  -0.052  1.00  0.87           C  
ATOM    526  CD1 LEU A  69      12.692  16.236   0.692  1.00  0.80           C  
ATOM    527  CD2 LEU A  69      10.792  14.707   0.100  1.00  0.80           C  
ATOM    528  N   TYR A  70      14.985  13.016  -2.051  1.00  0.95           N  
ATOM    529  CA  TYR A  70      15.793  11.857  -1.688  1.00  0.95           C  
ATOM    530  C   TYR A  70      17.259  12.243  -1.530  1.00  0.95           C  
ATOM    531  CB  TYR A  70      15.654  10.753  -2.741  1.00  0.95           C  
ATOM    532  O   TYR A  70      17.897  11.888  -0.536  1.00  0.94           O  
ATOM    533  CG  TYR A  70      16.641   9.624  -2.571  1.00  0.95           C  
ATOM    534  CD1 TYR A  70      16.457   8.654  -1.588  1.00  0.94           C  
ATOM    535  CD2 TYR A  70      17.760   9.526  -3.391  1.00  0.93           C  
ATOM    536  CE1 TYR A  70      17.365   7.613  -1.427  1.00  0.93           C  
ATOM    537  CE2 TYR A  70      18.675   8.489  -3.238  1.00  0.93           C  
ATOM    538  OH  TYR A  70      19.371   6.510  -2.099  1.00  0.90           O  
ATOM    539  CZ  TYR A  70      18.468   7.538  -2.255  1.00  0.93           C  
ATOM    540  N   LYS A  71      17.788  12.990  -2.464  1.00  0.94           N  
ATOM    541  CA  LYS A  71      19.185  13.411  -2.413  1.00  0.94           C  
ATOM    542  C   LYS A  71      19.440  14.324  -1.217  1.00  0.94           C  
ATOM    543  CB  LYS A  71      19.579  14.122  -3.708  1.00  0.93           C  
ATOM    544  O   LYS A  71      20.444  14.172  -0.517  1.00  0.93           O  
ATOM    545  CG  LYS A  71      19.632  13.209  -4.924  1.00  0.87           C  
ATOM    546  CD  LYS A  71      20.003  13.978  -6.185  1.00  0.85           C  
ATOM    547  CE  LYS A  71      19.994  13.078  -7.414  1.00  0.80           C  
ATOM    548  NZ  LYS A  71      20.221  13.853  -8.670  1.00  0.75           N  
ATOM    549  N   LYS A  72      18.546  15.222  -0.997  1.00  0.91           N  
ATOM    550  CA  LYS A  72      18.662  16.119   0.149  1.00  0.91           C  
ATOM    551  C   LYS A  72      18.618  15.343   1.462  1.00  0.91           C  
ATOM    552  CB  LYS A  72      17.550  17.169   0.123  1.00  0.88           C  
ATOM    553  O   LYS A  72      19.408  15.605   2.371  1.00  0.90           O  
ATOM    554  CG  LYS A  72      17.673  18.229   1.208  1.00  0.76           C  
ATOM    555  CD  LYS A  72      16.577  19.279   1.092  1.00  0.71           C  
ATOM    556  CE  LYS A  72      16.681  20.323   2.196  1.00  0.63           C  
ATOM    557  NZ  LYS A  72      15.566  21.314   2.128  1.00  0.57           N  
ATOM    558  N   ALA A  73      17.717  14.452   1.545  1.00  0.92           N  
ATOM    559  CA  ALA A  73      17.568  13.645   2.753  1.00  0.92           C  
ATOM    560  C   ALA A  73      18.802  12.781   2.992  1.00  0.92           C  
ATOM    561  CB  ALA A  73      16.320  12.770   2.658  1.00  0.91           C  
ATOM    562  O   ALA A  73      19.240  12.615   4.133  1.00  0.91           O  
ATOM    563  N   LYS A  74      19.385  12.208   1.901  1.00  0.93           N  
ATOM    564  CA  LYS A  74      20.595  11.400   2.024  1.00  0.92           C  
ATOM    565  C   LYS A  74      21.773  12.244   2.500  1.00  0.92           C  
ATOM    566  CB  LYS A  74      20.933  10.732   0.690  1.00  0.91           C  
ATOM    567  O   LYS A  74      22.548  11.811   3.356  1.00  0.91           O  
ATOM    568  CG  LYS A  74      20.055   9.535   0.357  1.00  0.83           C  
ATOM    569  CD  LYS A  74      20.375   8.342   1.249  1.00  0.79           C  
ATOM    570  CE  LYS A  74      21.646   7.633   0.801  1.00  0.72           C  
ATOM    571  NZ  LYS A  74      21.931   6.428   1.636  1.00  0.67           N  
ATOM    572  N   LYS A  75      21.847  13.398   1.950  1.00  0.91           N  
ATOM    573  CA  LYS A  75      22.931  14.296   2.337  1.00  0.90           C  
ATOM    574  C   LYS A  75      22.827  14.680   3.811  1.00  0.90           C  
ATOM    575  CB  LYS A  75      22.924  15.553   1.467  1.00  0.88           C  
ATOM    576  O   LYS A  75      23.843  14.816   4.495  1.00  0.88           O  
ATOM    577  CG  LYS A  75      24.106  16.480   1.707  1.00  0.77           C  
ATOM    578  CD  LYS A  75      24.077  17.680   0.769  1.00  0.73           C  
ATOM    579  CE  LYS A  75      25.234  18.631   1.040  1.00  0.64           C  
ATOM    580  NZ  LYS A  75      25.213  19.806   0.118  1.00  0.58           N  
ATOM    581  N   LYS A  76      21.620  14.712   4.336  1.00  0.88           N  
ATOM    582  CA  LYS A  76      21.408  15.102   5.727  1.00  0.88           C  
ATOM    583  C   LYS A  76      21.399  13.883   6.644  1.00  0.88           C  
ATOM    584  CB  LYS A  76      20.097  15.877   5.873  1.00  0.86           C  
ATOM    585  O   LYS A  76      21.266  14.017   7.862  1.00  0.86           O  
ATOM    586  CG  LYS A  76      20.135  17.276   5.274  1.00  0.79           C  
ATOM    587  CD  LYS A  76      18.866  18.055   5.593  1.00  0.76           C  
ATOM    588  CE  LYS A  76      18.941  19.485   5.074  1.00  0.68           C  
ATOM    589  NZ  LYS A  76      17.707  20.259   5.402  1.00  0.62           N  
ATOM    590  N   GLY A  77      21.500  12.715   6.085  1.00  0.88           N  
ATOM    591  CA  GLY A  77      21.506  11.491   6.871  1.00  0.88           C  
ATOM    592  C   GLY A  77      20.138  11.125   7.415  1.00  0.88           C  
ATOM    593  O   GLY A  77      20.031  10.365   8.379  1.00  0.87           O  
ATOM    594  N   ASP A  78      19.084  11.716   6.884  1.00  0.90           N  
ATOM    595  CA  ASP A  78      17.715  11.390   7.271  1.00  0.90           C  
ATOM    596  C   ASP A  78      17.178  10.217   6.454  1.00  0.91           C  
ATOM    597  CB  ASP A  78      16.805  12.609   7.102  1.00  0.89           C  
ATOM    598  O   ASP A  78      16.605  10.412   5.380  1.00  0.90           O  
ATOM    599  CG  ASP A  78      15.438  12.421   7.738  1.00  0.84           C  
ATOM    600  OD1 ASP A  78      15.014  11.263   7.940  1.00  0.81           O  
ATOM    601  OD2 ASP A  78      14.780  13.441   8.037  1.00  0.84           O  
ATOM    602  N   LEU A  79      17.336   8.957   7.036  1.00  0.92           N  
ATOM    603  CA  LEU A  79      16.988   7.741   6.309  1.00  0.93           C  
ATOM    604  C   LEU A  79      15.475   7.599   6.181  1.00  0.93           C  
ATOM    605  CB  LEU A  79      17.570   6.511   7.011  1.00  0.92           C  
ATOM    606  O   LEU A  79      14.981   7.027   5.206  1.00  0.93           O  
ATOM    607  CG  LEU A  79      19.094   6.447   7.114  1.00  0.88           C  
ATOM    608  CD1 LEU A  79      19.526   5.149   7.789  1.00  0.84           C  
ATOM    609  CD2 LEU A  79      19.729   6.574   5.733  1.00  0.85           C  
ATOM    610  N   ILE A  80      14.742   8.071   7.127  1.00  0.92           N  
ATOM    611  CA  ILE A  80      13.287   7.985   7.069  1.00  0.92           C  
ATOM    612  C   ILE A  80      12.762   8.871   5.941  1.00  0.92           C  
ATOM    613  CB  ILE A  80      12.642   8.390   8.413  1.00  0.91           C  
ATOM    614  O   ILE A  80      11.959   8.428   5.117  1.00  0.92           O  
ATOM    615  CG1 ILE A  80      12.950   7.344   9.490  1.00  0.87           C  
ATOM    616  CG2 ILE A  80      11.131   8.582   8.252  1.00  0.87           C  
ATOM    617  CD1 ILE A  80      12.442   7.714  10.877  1.00  0.85           C  
ATOM    618  N   ALA A  81      13.219  10.087   5.886  1.00  0.92           N  
ATOM    619  CA  ALA A  81      12.812  10.991   4.813  1.00  0.93           C  
ATOM    620  C   ALA A  81      13.229  10.447   3.450  1.00  0.93           C  
ATOM    621  CB  ALA A  81      13.405  12.380   5.034  1.00  0.92           C  
ATOM    622  O   ALA A  81      12.482  10.558   2.475  1.00  0.93           O  
ATOM    623  N   ALA A  82      14.367   9.877   3.401  1.00  0.95           N  
ATOM    624  CA  ALA A  82      14.834   9.274   2.155  1.00  0.95           C  
ATOM    625  C   ALA A  82      13.919   8.133   1.721  1.00  0.95           C  
ATOM    626  CB  ALA A  82      16.268   8.772   2.313  1.00  0.94           C  
ATOM    627  O   ALA A  82      13.562   8.029   0.545  1.00  0.95           O  
ATOM    628  N   ALA A  83      13.598   7.308   2.679  1.00  0.96           N  
ATOM    629  CA  ALA A  83      12.716   6.189   2.359  1.00  0.96           C  
ATOM    630  C   ALA A  83      11.344   6.682   1.910  1.00  0.96           C  
ATOM    631  CB  ALA A  83      12.577   5.260   3.563  1.00  0.96           C  
ATOM    632  O   ALA A  83      10.757   6.136   0.974  1.00  0.96           O  
ATOM    633  N   LEU A  84      10.808   7.717   2.545  1.00  0.96           N  
ATOM    634  CA  LEU A  84       9.510   8.255   2.153  1.00  0.96           C  
ATOM    635  C   LEU A  84       9.584   8.902   0.774  1.00  0.96           C  
ATOM    636  CB  LEU A  84       9.020   9.276   3.183  1.00  0.95           C  
ATOM    637  O   LEU A  84       8.613   8.870   0.016  1.00  0.95           O  
ATOM    638  CG  LEU A  84       8.628   8.722   4.554  1.00  0.93           C  
ATOM    639  CD1 LEU A  84       8.333   9.863   5.522  1.00  0.90           C  
ATOM    640  CD2 LEU A  84       7.426   7.793   4.431  1.00  0.90           C  
ATOM    641  N   ALA A  85      10.662   9.490   0.496  1.00  0.96           N  
ATOM    642  CA  ALA A  85      10.849  10.032  -0.848  1.00  0.96           C  
ATOM    643  C   ALA A  85      10.854   8.919  -1.892  1.00  0.96           C  
ATOM    644  CB  ALA A  85      12.147  10.832  -0.922  1.00  0.96           C  
ATOM    645  O   ALA A  85      10.304   9.082  -2.984  1.00  0.96           O  
ATOM    646  N   LEU A  86      11.484   7.807  -1.582  1.00  0.98           N  
ATOM    647  CA  LEU A  86      11.483   6.676  -2.504  1.00  0.98           C  
ATOM    648  C   LEU A  86      10.083   6.086  -2.638  1.00  0.98           C  
ATOM    649  CB  LEU A  86      12.461   5.598  -2.032  1.00  0.98           C  
ATOM    650  O   LEU A  86       9.712   5.592  -3.706  1.00  0.98           O  
ATOM    651  CG  LEU A  86      13.948   5.939  -2.134  1.00  0.96           C  
ATOM    652  CD1 LEU A  86      14.793   4.797  -1.580  1.00  0.94           C  
ATOM    653  CD2 LEU A  86      14.329   6.241  -3.579  1.00  0.93           C  
ATOM    654  N   ILE A  87       9.320   6.129  -1.569  1.00  0.98           N  
ATOM    655  CA  ILE A  87       7.932   5.687  -1.641  1.00  0.98           C  
ATOM    656  C   ILE A  87       7.155   6.580  -2.606  1.00  0.98           C  
ATOM    657  CB  ILE A  87       7.263   5.695  -0.248  1.00  0.98           C  
ATOM    658  O   ILE A  87       6.371   6.090  -3.421  1.00  0.98           O  
ATOM    659  CG1 ILE A  87       7.789   4.534   0.604  1.00  0.98           C  
ATOM    660  CG2 ILE A  87       5.739   5.631  -0.380  1.00  0.98           C  
ATOM    661  CD1 ILE A  87       7.325   4.569   2.053  1.00  0.97           C  
ATOM    662  N   ALA A  88       7.371   7.838  -2.553  1.00  0.98           N  
ATOM    663  CA  ALA A  88       6.725   8.763  -3.480  1.00  0.97           C  
ATOM    664  C   ALA A  88       7.147   8.482  -4.919  1.00  0.97           C  
ATOM    665  CB  ALA A  88       7.051  10.206  -3.105  1.00  0.97           C  
ATOM    666  O   ALA A  88       6.318   8.511  -5.832  1.00  0.97           O  
ATOM    667  N   GLN A  89       8.395   8.188  -5.108  1.00  0.98           N  
ATOM    668  CA  GLN A  89       8.872   7.859  -6.447  1.00  0.98           C  
ATOM    669  C   GLN A  89       8.230   6.572  -6.958  1.00  0.98           C  
ATOM    670  CB  GLN A  89      10.395   7.726  -6.457  1.00  0.98           C  
ATOM    671  O   GLN A  89       7.852   6.483  -8.128  1.00  0.98           O  
ATOM    672  CG  GLN A  89      11.129   9.045  -6.256  1.00  0.95           C  
ATOM    673  CD  GLN A  89      12.638   8.892  -6.312  1.00  0.92           C  
ATOM    674  NE2 GLN A  89      13.320   9.922  -6.802  1.00  0.91           N  
ATOM    675  OE1 GLN A  89      13.185   7.858  -5.917  1.00  0.91           O  
ATOM    676  N   ALA A  90       8.183   5.631  -6.078  1.00  0.99           N  
ATOM    677  CA  ALA A  90       7.575   4.362  -6.470  1.00  0.99           C  
ATOM    678  C   ALA A  90       6.104   4.547  -6.833  1.00  0.99           C  
ATOM    679  CB  ALA A  90       7.718   3.335  -5.350  1.00  0.99           C  
ATOM    680  O   ALA A  90       5.626   3.984  -7.820  1.00  0.99           O  
ATOM    681  N   LEU A  91       5.387   5.344  -6.089  1.00  0.99           N  
ATOM    682  CA  LEU A  91       3.980   5.601  -6.378  1.00  0.99           C  
ATOM    683  C   LEU A  91       3.827   6.396  -7.670  1.00  0.98           C  
ATOM    684  CB  LEU A  91       3.323   6.355  -5.219  1.00  0.98           C  
ATOM    685  O   LEU A  91       2.868   6.194  -8.419  1.00  0.98           O  
ATOM    686  CG  LEU A  91       3.130   5.569  -3.922  1.00  0.98           C  
ATOM    687  CD1 LEU A  91       2.663   6.497  -2.805  1.00  0.96           C  
ATOM    688  CD2 LEU A  91       2.137   4.431  -4.128  1.00  0.96           C  
ATOM    689  N   ALA A  92       4.717   7.268  -7.877  1.00  0.98           N  
ATOM    690  CA  ALA A  92       4.712   7.981  -9.152  1.00  0.98           C  
ATOM    691  C   ALA A  92       4.939   7.023 -10.317  1.00  0.98           C  
ATOM    692  CB  ALA A  92       5.775   9.077  -9.152  1.00  0.98           C  
ATOM    693  O   ALA A  92       4.297   7.145 -11.363  1.00  0.98           O  
ATOM    694  N   ALA A  93       5.829   6.086 -10.142  1.00  0.98           N  
ATOM    695  CA  ALA A  93       6.074   5.084 -11.177  1.00  0.98           C  
ATOM    696  C   ALA A  93       4.842   4.211 -11.397  1.00  0.98           C  
ATOM    697  CB  ALA A  93       7.275   4.218 -10.805  1.00  0.98           C  
ATOM    698  O   ALA A  93       4.551   3.811 -12.527  1.00  0.98           O  
ATOM    699  N   ILE A  94       4.093   3.945 -10.346  1.00  0.99           N  
ATOM    700  CA  ILE A  94       2.844   3.203 -10.478  1.00  0.99           C  
ATOM    701  C   ILE A  94       1.853   4.005 -11.318  1.00  0.98           C  
ATOM    702  CB  ILE A  94       2.234   2.875  -9.097  1.00  0.99           C  
ATOM    703  O   ILE A  94       1.198   3.457 -12.208  1.00  0.98           O  
ATOM    704  CG1 ILE A  94       3.052   1.783  -8.397  1.00  0.98           C  
ATOM    705  CG2 ILE A  94       0.768   2.453  -9.241  1.00  0.98           C  
ATOM    706  CD1 ILE A  94       2.632   1.523  -6.957  1.00  0.98           C  
ATOM    707  N   ALA A  95       1.771   5.258 -11.035  1.00  0.98           N  
ATOM    708  CA  ALA A  95       0.875   6.120 -11.802  1.00  0.98           C  
ATOM    709  C   ALA A  95       1.272   6.153 -13.275  1.00  0.98           C  
ATOM    710  CB  ALA A  95       0.872   7.533 -11.223  1.00  0.97           C  
ATOM    711  O   ALA A  95       0.411   6.112 -14.157  1.00  0.97           O  
ATOM    712  N   LEU A  96       2.535   6.194 -13.564  1.00  0.98           N  
ATOM    713  CA  LEU A  96       3.014   6.200 -14.942  1.00  0.98           C  
ATOM    714  C   LEU A  96       2.686   4.883 -15.636  1.00  0.98           C  
ATOM    715  CB  LEU A  96       4.523   6.452 -14.984  1.00  0.98           C  
ATOM    716  O   LEU A  96       2.286   4.874 -16.803  1.00  0.97           O  
ATOM    717  CG  LEU A  96       4.986   7.864 -14.621  1.00  0.96           C  
ATOM    718  CD1 LEU A  96       6.507   7.915 -14.529  1.00  0.92           C  
ATOM    719  CD2 LEU A  96       4.472   8.874 -15.642  1.00  0.91           C  
ATOM    720  N   ALA A  97       2.890   3.793 -14.918  1.00  0.98           N  
ATOM    721  CA  ALA A  97       2.571   2.488 -15.493  1.00  0.98           C  
ATOM    722  C   ALA A  97       1.080   2.372 -15.795  1.00  0.98           C  
ATOM    723  CB  ALA A  97       3.009   1.370 -14.549  1.00  0.98           C  
ATOM    724  O   ALA A  97       0.692   1.876 -16.856  1.00  0.98           O  
ATOM    725  N   LEU A  98       0.219   2.816 -14.894  1.00  0.97           N  
ATOM    726  CA  LEU A  98      -1.222   2.785 -15.120  1.00  0.97           C  
ATOM    727  C   LEU A  98      -1.609   3.693 -16.283  1.00  0.97           C  
ATOM    728  CB  LEU A  98      -1.972   3.208 -13.855  1.00  0.97           C  
ATOM    729  O   LEU A  98      -2.475   3.343 -17.088  1.00  0.96           O  
ATOM    730  CG  LEU A  98      -1.953   2.216 -12.691  1.00  0.96           C  
ATOM    731  CD1 LEU A  98      -2.552   2.852 -11.442  1.00  0.93           C  
ATOM    732  CD2 LEU A  98      -2.706   0.943 -13.062  1.00  0.93           C  
ATOM    733  N   ALA A  99      -0.982   4.849 -16.322  1.00  0.97           N  
ATOM    734  CA  ALA A  99      -1.240   5.756 -17.437  1.00  0.97           C  
ATOM    735  C   ALA A  99      -0.807   5.135 -18.762  1.00  0.97           C  
ATOM    736  CB  ALA A  99      -0.523   7.086 -17.218  1.00  0.96           C  
ATOM    737  O   ALA A  99      -1.454   5.338 -19.792  1.00  0.96           O  
ATOM    738  N   ALA A 100       0.281   4.418 -18.729  1.00  0.97           N  
ATOM    739  CA  ALA A 100       0.735   3.716 -19.927  1.00  0.97           C  
ATOM    740  C   ALA A 100      -0.297   2.689 -20.385  1.00  0.97           C  
ATOM    741  CB  ALA A 100       2.078   3.037 -19.669  1.00  0.97           C  
ATOM    742  O   ALA A 100      -0.523   2.519 -21.585  1.00  0.96           O  
ATOM    743  N   ILE A 101      -0.919   2.029 -19.423  1.00  0.96           N  
ATOM    744  CA  ILE A 101      -1.973   1.071 -19.737  1.00  0.96           C  
ATOM    745  C   ILE A 101      -3.171   1.801 -20.340  1.00  0.95           C  
ATOM    746  CB  ILE A 101      -2.406   0.276 -18.485  1.00  0.96           C  
ATOM    747  O   ILE A 101      -3.715   1.375 -21.362  1.00  0.94           O  
ATOM    748  CG1 ILE A 101      -1.287  -0.676 -18.044  1.00  0.94           C  
ATOM    749  CG2 ILE A 101      -3.703  -0.492 -18.754  1.00  0.94           C  
ATOM    750  CD1 ILE A 101      -1.528  -1.329 -16.690  1.00  0.92           C  
ATOM    751  N   ALA A 102      -3.536   2.915 -19.803  1.00  0.95           N  
ATOM    752  CA  ALA A 102      -4.676   3.699 -20.270  1.00  0.95           C  
ATOM    753  C   ALA A 102      -4.438   4.225 -21.683  1.00  0.95           C  
ATOM    754  CB  ALA A 102      -4.954   4.857 -19.314  1.00  0.94           C  
ATOM    755  O   ALA A 102      -5.358   4.260 -22.503  1.00  0.94           O  
ATOM    756  N   LEU A 103      -3.183   4.592 -21.971  1.00  0.96           N  
ATOM    757  CA  LEU A 103      -2.846   5.219 -23.245  1.00  0.96           C  
ATOM    758  C   LEU A 103      -2.400   4.176 -24.264  1.00  0.95           C  
ATOM    759  CB  LEU A 103      -1.746   6.266 -23.052  1.00  0.95           C  
ATOM    760  O   LEU A 103      -2.136   4.507 -25.422  1.00  0.94           O  
ATOM    761  CG  LEU A 103      -2.133   7.521 -22.269  1.00  0.93           C  
ATOM    762  CD1 LEU A 103      -0.890   8.330 -21.915  1.00  0.90           C  
ATOM    763  CD2 LEU A 103      -3.119   8.367 -23.067  1.00  0.90           C  
ATOM    764  N   LYS A 104      -2.212   2.891 -23.793  1.00  0.95           N  
ATOM    765  CA  LYS A 104      -1.609   1.850 -24.621  1.00  0.95           C  
ATOM    766  C   LYS A 104      -0.294   2.327 -25.231  1.00  0.95           C  
ATOM    767  CB  LYS A 104      -2.573   1.418 -25.727  1.00  0.93           C  
ATOM    768  O   LYS A 104      -0.062   2.157 -26.430  1.00  0.94           O  
ATOM    769  CG  LYS A 104      -3.872   0.814 -25.214  1.00  0.84           C  
ATOM    770  CD  LYS A 104      -4.767   0.359 -26.360  1.00  0.80           C  
ATOM    771  CE  LYS A 104      -6.077  -0.227 -25.849  1.00  0.75           C  
ATOM    772  NZ  LYS A 104      -6.985  -0.614 -26.969  1.00  0.71           N  
ATOM    773  N   ASP A 105       0.473   2.950 -24.404  1.00  0.96           N  
ATOM    774  CA  ASP A 105       1.751   3.537 -24.794  1.00  0.96           C  
ATOM    775  C   ASP A 105       2.920   2.697 -24.285  1.00  0.96           C  
ATOM    776  CB  ASP A 105       1.866   4.970 -24.270  1.00  0.96           C  
ATOM    777  O   ASP A 105       3.280   2.774 -23.108  1.00  0.96           O  
ATOM    778  CG  ASP A 105       3.094   5.696 -24.791  1.00  0.93           C  
ATOM    779  OD1 ASP A 105       4.042   5.030 -25.261  1.00  0.90           O  
ATOM    780  OD2 ASP A 105       3.116   6.944 -24.727  1.00  0.90           O  
ATOM    781  N   LYS A 106       3.572   1.972 -25.189  1.00  0.96           N  
ATOM    782  CA  LYS A 106       4.650   1.066 -24.804  1.00  0.96           C  
ATOM    783  C   LYS A 106       5.896   1.840 -24.383  1.00  0.96           C  
ATOM    784  CB  LYS A 106       4.988   0.114 -25.952  1.00  0.94           C  
ATOM    785  O   LYS A 106       6.641   1.399 -23.506  1.00  0.96           O  
ATOM    786  CG  LYS A 106       3.932  -0.953 -26.203  1.00  0.82           C  
ATOM    787  CD  LYS A 106       4.388  -1.953 -27.258  1.00  0.77           C  
ATOM    788  CE  LYS A 106       3.351  -3.047 -27.477  1.00  0.69           C  
ATOM    789  NZ  LYS A 106       3.791  -4.026 -28.515  1.00  0.65           N  
ATOM    790  N   GLU A 107       6.157   2.987 -25.008  1.00  0.96           N  
ATOM    791  CA  GLU A 107       7.320   3.786 -24.635  1.00  0.96           C  
ATOM    792  C   GLU A 107       7.181   4.335 -23.218  1.00  0.97           C  
ATOM    793  CB  GLU A 107       7.524   4.934 -25.626  1.00  0.95           C  
ATOM    794  O   GLU A 107       8.150   4.355 -22.456  1.00  0.96           O  
ATOM    795  CG  GLU A 107       8.016   4.485 -26.995  1.00  0.86           C  
ATOM    796  CD  GLU A 107       9.282   3.645 -26.931  1.00  0.79           C  
ATOM    797  OE1 GLU A 107      10.271   4.085 -26.302  1.00  0.78           O  
ATOM    798  OE2 GLU A 107       9.284   2.539 -27.516  1.00  0.74           O  
ATOM    799  N   LEU A 108       5.995   4.724 -22.869  1.00  0.97           N  
ATOM    800  CA  LEU A 108       5.729   5.186 -21.511  1.00  0.97           C  
ATOM    801  C   LEU A 108       5.851   4.039 -20.513  1.00  0.97           C  
ATOM    802  CB  LEU A 108       4.334   5.811 -21.420  1.00  0.97           C  
ATOM    803  O   LEU A 108       6.340   4.231 -19.397  1.00  0.97           O  
ATOM    804  CG  LEU A 108       3.945   6.408 -20.067  1.00  0.94           C  
ATOM    805  CD1 LEU A 108       4.944   7.484 -19.655  1.00  0.89           C  
ATOM    806  CD2 LEU A 108       2.531   6.976 -20.120  1.00  0.89           C  
ATOM    807  N   ALA A 109       5.433   2.879 -20.915  1.00  0.97           N  
ATOM    808  CA  ALA A 109       5.578   1.705 -20.059  1.00  0.97           C  
ATOM    809  C   ALA A 109       7.049   1.379 -19.819  1.00  0.97           C  
ATOM    810  CB  ALA A 109       4.863   0.505 -20.675  1.00  0.97           C  
ATOM    811  O   ALA A 109       7.441   1.031 -18.703  1.00  0.97           O  
ATOM    812  N   LYS A 110       7.908   1.484 -20.840  1.00  0.97           N  
ATOM    813  CA  LYS A 110       9.344   1.265 -20.687  1.00  0.97           C  
ATOM    814  C   LYS A 110       9.959   2.295 -19.743  1.00  0.97           C  
ATOM    815  CB  LYS A 110      10.043   1.318 -22.046  1.00  0.96           C  
ATOM    816  O   LYS A 110      10.810   1.957 -18.917  1.00  0.97           O  
ATOM    817  CG  LYS A 110       9.766   0.111 -22.931  1.00  0.89           C  
ATOM    818  CD  LYS A 110      10.460   0.238 -24.281  1.00  0.82           C  
ATOM    819  CE  LYS A 110      10.063  -0.891 -25.223  1.00  0.76           C  
ATOM    820  NZ  LYS A 110      10.647  -0.708 -26.585  1.00  0.69           N  
ATOM    821  N   LYS A 111       9.503   3.486 -19.893  1.00  0.97           N  
ATOM    822  CA  LYS A 111       9.972   4.538 -18.996  1.00  0.97           C  
ATOM    823  C   LYS A 111       9.584   4.240 -17.550  1.00  0.97           C  
ATOM    824  CB  LYS A 111       9.409   5.895 -19.420  1.00  0.96           C  
ATOM    825  O   LYS A 111      10.407   4.371 -16.642  1.00  0.97           O  
ATOM    826  CG  LYS A 111       9.888   7.059 -18.565  1.00  0.90           C  
ATOM    827  CD  LYS A 111       9.337   8.387 -19.067  1.00  0.84           C  
ATOM    828  CE  LYS A 111       9.815   9.552 -18.211  1.00  0.78           C  
ATOM    829  NZ  LYS A 111       9.272  10.855 -18.697  1.00  0.71           N  
ATOM    830  N   ALA A 112       8.362   3.872 -17.349  1.00  0.98           N  
ATOM    831  CA  ALA A 112       7.898   3.540 -16.004  1.00  0.98           C  
ATOM    832  C   ALA A 112       8.686   2.369 -15.425  1.00  0.98           C  
ATOM    833  CB  ALA A 112       6.406   3.217 -16.021  1.00  0.97           C  
ATOM    834  O   ALA A 112       9.033   2.371 -14.242  1.00  0.98           O  
ATOM    835  N   TYR A 113       8.938   1.387 -16.237  1.00  0.97           N  
ATOM    836  CA  TYR A 113       9.717   0.228 -15.816  1.00  0.97           C  
ATOM    837  C   TYR A 113      11.113   0.642 -15.366  1.00  0.97           C  
ATOM    838  CB  TYR A 113       9.816  -0.795 -16.952  1.00  0.97           C  
ATOM    839  O   TYR A 113      11.575   0.231 -14.299  1.00  0.97           O  
ATOM    840  CG  TYR A 113      10.437  -2.106 -16.536  1.00  0.96           C  
ATOM    841  CD1 TYR A 113      11.821  -2.263 -16.497  1.00  0.93           C  
ATOM    842  CD2 TYR A 113       9.642  -3.191 -16.182  1.00  0.93           C  
ATOM    843  CE1 TYR A 113      12.398  -3.470 -16.117  1.00  0.93           C  
ATOM    844  CE2 TYR A 113      10.208  -4.403 -15.800  1.00  0.92           C  
ATOM    845  OH  TYR A 113      12.150  -5.729 -15.392  1.00  0.89           O  
ATOM    846  CZ  TYR A 113      11.584  -4.532 -15.770  1.00  0.91           C  
ATOM    847  N   LYS A 114      11.748   1.437 -16.142  1.00  0.97           N  
ATOM    848  CA  LYS A 114      13.102   1.887 -15.829  1.00  0.97           C  
ATOM    849  C   LYS A 114      13.128   2.694 -14.535  1.00  0.97           C  
ATOM    850  CB  LYS A 114      13.670   2.721 -16.978  1.00  0.96           C  
ATOM    851  O   LYS A 114      14.009   2.502 -13.695  1.00  0.97           O  
ATOM    852  CG  LYS A 114      15.121   3.134 -16.785  1.00  0.76           C  
ATOM    853  CD  LYS A 114      15.643   3.920 -17.981  1.00  0.70           C  
ATOM    854  CE  LYS A 114      17.060   4.424 -17.745  1.00  0.61           C  
ATOM    855  NZ  LYS A 114      17.564   5.223 -18.902  1.00  0.56           N  
ATOM    856  N   LEU A 115      12.203   3.550 -14.370  1.00  0.97           N  
ATOM    857  CA  LEU A 115      12.135   4.364 -13.161  1.00  0.97           C  
ATOM    858  C   LEU A 115      11.883   3.494 -11.933  1.00  0.97           C  
ATOM    859  CB  LEU A 115      11.034   5.420 -13.287  1.00  0.97           C  
ATOM    860  O   LEU A 115      12.486   3.710 -10.880  1.00  0.97           O  
ATOM    861  CG  LEU A 115      11.280   6.539 -14.299  1.00  0.94           C  
ATOM    862  CD1 LEU A 115      10.064   7.455 -14.384  1.00  0.87           C  
ATOM    863  CD2 LEU A 115      12.528   7.333 -13.926  1.00  0.87           C  
ATOM    864  N   ALA A 116      10.984   2.538 -12.063  1.00  0.98           N  
ATOM    865  CA  ALA A 116      10.685   1.638 -10.952  1.00  0.98           C  
ATOM    866  C   ALA A 116      11.902   0.792 -10.589  1.00  0.98           C  
ATOM    867  CB  ALA A 116       9.500   0.740 -11.299  1.00  0.98           C  
ATOM    868  O   ALA A 116      12.145   0.517  -9.412  1.00  0.98           O  
ATOM    869  N   GLU A 117      12.616   0.372 -11.561  1.00  0.97           N  
ATOM    870  CA  GLU A 117      13.831  -0.398 -11.312  1.00  0.97           C  
ATOM    871  C   GLU A 117      14.860   0.428 -10.545  1.00  0.97           C  
ATOM    872  CB  GLU A 117      14.433  -0.895 -12.629  1.00  0.96           C  
ATOM    873  O   GLU A 117      15.514  -0.078  -9.631  1.00  0.97           O  
ATOM    874  CG  GLU A 117      15.577  -1.882 -12.449  1.00  0.78           C  
ATOM    875  CD  GLU A 117      16.118  -2.419 -13.764  1.00  0.72           C  
ATOM    876  OE1 GLU A 117      15.837  -1.820 -14.827  1.00  0.68           O  
ATOM    877  OE2 GLU A 117      16.829  -3.448 -13.732  1.00  0.67           O  
ATOM    878  N   GLU A 118      15.005   1.653 -10.897  1.00  0.97           N  
ATOM    879  CA  GLU A 118      15.921   2.541 -10.188  1.00  0.96           C  
ATOM    880  C   GLU A 118      15.498   2.721  -8.732  1.00  0.97           C  
ATOM    881  CB  GLU A 118      16.001   3.901 -10.885  1.00  0.95           C  
ATOM    882  O   GLU A 118      16.335   2.680  -7.828  1.00  0.96           O  
ATOM    883  CG  GLU A 118      16.791   3.881 -12.185  1.00  0.74           C  
ATOM    884  CD  GLU A 118      16.859   5.238 -12.867  1.00  0.69           C  
ATOM    885  OE1 GLU A 118      16.344   6.228 -12.301  1.00  0.62           O  
ATOM    886  OE2 GLU A 118      17.433   5.311 -13.977  1.00  0.61           O  
ATOM    887  N   VAL A 119      14.197   2.869  -8.524  1.00  0.98           N  
ATOM    888  CA  VAL A 119      13.693   3.044  -7.166  1.00  0.98           C  
ATOM    889  C   VAL A 119      13.941   1.774  -6.355  1.00  0.98           C  
ATOM    890  CB  VAL A 119      12.188   3.394  -7.160  1.00  0.97           C  
ATOM    891  O   VAL A 119      14.352   1.841  -5.194  1.00  0.98           O  
ATOM    892  CG1 VAL A 119      11.652   3.452  -5.731  1.00  0.95           C  
ATOM    893  CG2 VAL A 119      11.947   4.721  -7.878  1.00  0.95           C  
ATOM    894  N   TYR A 120      13.717   0.649  -6.949  1.00  0.97           N  
ATOM    895  CA  TYR A 120      13.939  -0.629  -6.281  1.00  0.97           C  
ATOM    896  C   TYR A 120      15.383  -0.756  -5.812  1.00  0.97           C  
ATOM    897  CB  TYR A 120      13.588  -1.792  -7.214  1.00  0.97           C  
ATOM    898  O   TYR A 120      15.640  -1.143  -4.670  1.00  0.97           O  
ATOM    899  CG  TYR A 120      13.908  -3.150  -6.638  1.00  0.96           C  
ATOM    900  CD1 TYR A 120      13.010  -3.799  -5.794  1.00  0.95           C  
ATOM    901  CD2 TYR A 120      15.108  -3.786  -6.936  1.00  0.94           C  
ATOM    902  CE1 TYR A 120      13.301  -5.049  -5.259  1.00  0.94           C  
ATOM    903  CE2 TYR A 120      15.410  -5.036  -6.407  1.00  0.93           C  
ATOM    904  OH  TYR A 120      14.795  -6.897  -5.045  1.00  0.90           O  
ATOM    905  CZ  TYR A 120      14.502  -5.659  -5.571  1.00  0.93           C  
ATOM    906  N   LYS A 121      16.316  -0.392  -6.670  1.00  0.97           N  
ATOM    907  CA  LYS A 121      17.735  -0.499  -6.345  1.00  0.97           C  
ATOM    908  C   LYS A 121      18.127   0.495  -5.256  1.00  0.97           C  
ATOM    909  CB  LYS A 121      18.590  -0.272  -7.593  1.00  0.96           C  
ATOM    910  O   LYS A 121      18.866   0.151  -4.331  1.00  0.96           O  
ATOM    911  CG  LYS A 121      18.519  -1.404  -8.607  1.00  0.89           C  
ATOM    912  CD  LYS A 121      19.398  -1.125  -9.819  1.00  0.82           C  
ATOM    913  CE  LYS A 121      19.301  -2.242 -10.850  1.00  0.74           C  
ATOM    914  NZ  LYS A 121      20.088  -1.930 -12.080  1.00  0.66           N  
ATOM    915  N   LYS A 122      17.611   1.708  -5.335  1.00  0.97           N  
ATOM    916  CA  LYS A 122      17.895   2.701  -4.304  1.00  0.97           C  
ATOM    917  C   LYS A 122      17.333   2.269  -2.953  1.00  0.97           C  
ATOM    918  CB  LYS A 122      17.323   4.064  -4.698  1.00  0.96           C  
ATOM    919  O   LYS A 122      17.975   2.457  -1.918  1.00  0.97           O  
ATOM    920  CG  LYS A 122      18.082   4.752  -5.823  1.00  0.94           C  
ATOM    921  CD  LYS A 122      17.460   6.098  -6.175  1.00  0.91           C  
ATOM    922  CE  LYS A 122      18.192   6.768  -7.330  1.00  0.87           C  
ATOM    923  NZ  LYS A 122      17.531   8.043  -7.740  1.00  0.81           N  
ATOM    924  N   ALA A 123      16.185   1.734  -3.034  1.00  0.97           N  
ATOM    925  CA  ALA A 123      15.538   1.294  -1.800  1.00  0.97           C  
ATOM    926  C   ALA A 123      16.270   0.100  -1.193  1.00  0.97           C  
ATOM    927  CB  ALA A 123      14.076   0.941  -2.062  1.00  0.97           C  
ATOM    928  O   ALA A 123      16.277  -0.076   0.028  1.00  0.97           O  
ATOM    929  N   GLU A 124      16.822  -0.737  -2.030  1.00  0.96           N  
ATOM    930  CA  GLU A 124      17.620  -1.855  -1.537  1.00  0.96           C  
ATOM    931  C   GLU A 124      18.867  -1.364  -0.806  1.00  0.96           C  
ATOM    932  CB  GLU A 124      18.016  -2.783  -2.688  1.00  0.96           C  
ATOM    933  O   GLU A 124      19.202  -1.867   0.268  1.00  0.96           O  
ATOM    934  CG  GLU A 124      18.778  -4.023  -2.244  1.00  0.89           C  
ATOM    935  CD  GLU A 124      19.068  -4.988  -3.383  1.00  0.82           C  
ATOM    936  OE1 GLU A 124      19.393  -4.528  -4.501  1.00  0.81           O  
ATOM    937  OE2 GLU A 124      18.969  -6.215  -3.155  1.00  0.79           O  
ATOM    938  N   LYS A 125      19.550  -0.406  -1.366  1.00  0.96           N  
ATOM    939  CA  LYS A 125      20.728   0.167  -0.722  1.00  0.96           C  
ATOM    940  C   LYS A 125      20.355   0.871   0.580  1.00  0.96           C  
ATOM    941  CB  LYS A 125      21.433   1.145  -1.663  1.00  0.95           C  
ATOM    942  O   LYS A 125      21.065   0.754   1.581  1.00  0.96           O  
ATOM    943  CG  LYS A 125      22.118   0.480  -2.847  1.00  0.83           C  
ATOM    944  CD  LYS A 125      22.809   1.503  -3.740  1.00  0.77           C  
ATOM    945  CE  LYS A 125      23.408   0.851  -4.979  1.00  0.68           C  
ATOM    946  NZ  LYS A 125      24.055   1.855  -5.875  1.00  0.61           N  
ATOM    947  N   LEU A 126      19.214   1.507   0.577  1.00  0.96           N  
ATOM    948  CA  LEU A 126      18.756   2.219   1.765  1.00  0.96           C  
ATOM    949  C   LEU A 126      18.386   1.242   2.876  1.00  0.96           C  
ATOM    950  CB  LEU A 126      17.555   3.107   1.429  1.00  0.96           C  
ATOM    951  O   LEU A 126      18.627   1.514   4.054  1.00  0.96           O  
ATOM    952  CG  LEU A 126      17.094   4.068   2.526  1.00  0.92           C  
ATOM    953  CD1 LEU A 126      18.186   5.088   2.830  1.00  0.83           C  
ATOM    954  CD2 LEU A 126      15.802   4.767   2.117  1.00  0.83           C  
ATOM    955  N   TYR A 127      17.795   0.135   2.492  1.00  0.96           N  
ATOM    956  CA  TYR A 127      17.487  -0.921   3.449  1.00  0.96           C  
ATOM    957  C   TYR A 127      18.753  -1.420   4.137  1.00  0.96           C  
ATOM    958  CB  TYR A 127      16.777  -2.087   2.754  1.00  0.96           C  
ATOM    959  O   TYR A 127      18.793  -1.542   5.364  1.00  0.95           O  
ATOM    960  CG  TYR A 127      16.693  -3.336   3.597  1.00  0.95           C  
ATOM    961  CD1 TYR A 127      15.763  -3.443   4.628  1.00  0.94           C  
ATOM    962  CD2 TYR A 127      17.544  -4.412   3.364  1.00  0.94           C  
ATOM    963  CE1 TYR A 127      15.684  -4.592   5.409  1.00  0.94           C  
ATOM    964  CE2 TYR A 127      17.473  -5.565   4.138  1.00  0.93           C  
ATOM    965  OH  TYR A 127      16.467  -6.785   5.926  1.00  0.90           O  
ATOM    966  CZ  TYR A 127      16.541  -5.646   5.156  1.00  0.93           C  
ATOM    967  N   GLU A 128      19.772  -1.695   3.377  1.00  0.96           N  
ATOM    968  CA  GLU A 128      21.021  -2.199   3.940  1.00  0.96           C  
ATOM    969  C   GLU A 128      21.661  -1.173   4.870  1.00  0.96           C  
ATOM    970  CB  GLU A 128      21.998  -2.581   2.825  1.00  0.94           C  
ATOM    971  O   GLU A 128      22.155  -1.523   5.944  1.00  0.95           O  
ATOM    972  CG  GLU A 128      21.546  -3.771   1.992  1.00  0.81           C  
ATOM    973  CD  GLU A 128      21.384  -5.046   2.806  1.00  0.76           C  
ATOM    974  OE1 GLU A 128      22.137  -5.239   3.787  1.00  0.72           O  
ATOM    975  OE2 GLU A 128      20.497  -5.857   2.458  1.00  0.71           O  
ATOM    976  N   GLU A 129      21.644   0.032   4.490  1.00  0.95           N  
ATOM    977  CA  GLU A 129      22.167   1.115   5.318  1.00  0.95           C  
ATOM    978  C   GLU A 129      21.382   1.241   6.621  1.00  0.95           C  
ATOM    979  CB  GLU A 129      22.135   2.441   4.554  1.00  0.93           C  
ATOM    980  O   GLU A 129      21.970   1.385   7.695  1.00  0.94           O  
ATOM    981  CG  GLU A 129      22.762   3.602   5.310  1.00  0.83           C  
ATOM    982  CD  GLU A 129      22.847   4.878   4.488  1.00  0.77           C  
ATOM    983  OE1 GLU A 129      22.529   4.843   3.278  1.00  0.75           O  
ATOM    984  OE2 GLU A 129      23.235   5.922   5.059  1.00  0.73           O  
ATOM    985  N   ALA A 130      20.084   1.225   6.510  1.00  0.94           N  
ATOM    986  CA  ALA A 130      19.228   1.334   7.689  1.00  0.94           C  
ATOM    987  C   ALA A 130      19.436   0.149   8.629  1.00  0.94           C  
ATOM    988  CB  ALA A 130      17.762   1.430   7.276  1.00  0.94           C  
ATOM    989  O   ALA A 130      19.427   0.310   9.851  1.00  0.93           O  
ATOM    990  N   LYS A 131      19.594  -1.055   8.043  1.00  0.94           N  
ATOM    991  CA  LYS A 131      19.848  -2.246   8.849  1.00  0.94           C  
ATOM    992  C   LYS A 131      21.184  -2.142   9.579  1.00  0.93           C  
ATOM    993  CB  LYS A 131      19.825  -3.501   7.975  1.00  0.91           C  
ATOM    994  O   LYS A 131      21.280  -2.477  10.761  1.00  0.92           O  
ATOM    995  CG  LYS A 131      19.771  -4.802   8.762  1.00  0.78           C  
ATOM    996  CD  LYS A 131      19.715  -6.012   7.838  1.00  0.73           C  
ATOM    997  CE  LYS A 131      19.702  -7.317   8.623  1.00  0.65           C  
ATOM    998  NZ  LYS A 131      19.664  -8.506   7.721  1.00  0.60           N  
ATOM    999  N   LYS A 132      22.165  -1.640   8.909  1.00  0.93           N  
ATOM   1000  CA  LYS A 132      23.486  -1.477   9.507  1.00  0.93           C  
ATOM   1001  C   LYS A 132      23.450  -0.471  10.654  1.00  0.93           C  
ATOM   1002  CB  LYS A 132      24.502  -1.034   8.453  1.00  0.90           C  
ATOM   1003  O   LYS A 132      24.143  -0.642  11.659  1.00  0.92           O  
ATOM   1004  CG  LYS A 132      24.951  -2.149   7.519  1.00  0.74           C  
ATOM   1005  CD  LYS A 132      25.970  -1.650   6.503  1.00  0.69           C  
ATOM   1006  CE  LYS A 132      26.361  -2.744   5.519  1.00  0.61           C  
ATOM   1007  NZ  LYS A 132      27.305  -2.240   4.477  1.00  0.56           N  
ATOM   1008  N   LYS A 133      22.551   0.489  10.585  1.00  0.92           N  
ATOM   1009  CA  LYS A 133      22.457   1.529  11.606  1.00  0.92           C  
ATOM   1010  C   LYS A 133      21.466   1.139  12.699  1.00  0.91           C  
ATOM   1011  CB  LYS A 133      22.047   2.862  10.978  1.00  0.90           C  
ATOM   1012  O   LYS A 133      21.285   1.875  13.671  1.00  0.90           O  
ATOM   1013  CG  LYS A 133      23.128   3.499  10.117  1.00  0.83           C  
ATOM   1014  CD  LYS A 133      22.726   4.894   9.656  1.00  0.78           C  
ATOM   1015  CE  LYS A 133      23.827   5.553   8.837  1.00  0.72           C  
ATOM   1016  NZ  LYS A 133      23.422   6.904   8.348  1.00  0.67           N  
ATOM   1017  N   GLY A 134      20.819   0.036  12.546  1.00  0.90           N  
ATOM   1018  CA  GLY A 134      19.859  -0.433  13.532  1.00  0.90           C  
ATOM   1019  C   GLY A 134      18.565   0.359  13.529  1.00  0.90           C  
ATOM   1020  O   GLY A 134      17.834   0.368  14.521  1.00  0.88           O  
ATOM   1021  N   ASP A 135      18.293   1.097  12.462  1.00  0.91           N  
ATOM   1022  CA  ASP A 135      17.049   1.845  12.305  1.00  0.92           C  
ATOM   1023  C   ASP A 135      15.969   0.984  11.653  1.00  0.92           C  
ATOM   1024  CB  ASP A 135      17.285   3.109  11.476  1.00  0.90           C  
ATOM   1025  O   ASP A 135      15.863   0.934  10.426  1.00  0.92           O  
ATOM   1026  CG  ASP A 135      16.098   4.057  11.490  1.00  0.85           C  
ATOM   1027  OD1 ASP A 135      14.967   3.613  11.783  1.00  0.83           O  
ATOM   1028  OD2 ASP A 135      16.295   5.257  11.203  1.00  0.85           O  
ATOM   1029  N   LEU A 136      15.123   0.306  12.526  1.00  0.93           N  
ATOM   1030  CA  LEU A 136      14.135  -0.651  12.041  1.00  0.93           C  
ATOM   1031  C   LEU A 136      13.025   0.056  11.271  1.00  0.94           C  
ATOM   1032  CB  LEU A 136      13.539  -1.443  13.208  1.00  0.92           C  
ATOM   1033  O   LEU A 136      12.465  -0.504  10.325  1.00  0.93           O  
ATOM   1034  CG  LEU A 136      14.511  -2.317  14.001  1.00  0.85           C  
ATOM   1035  CD1 LEU A 136      13.761  -3.110  15.067  1.00  0.79           C  
ATOM   1036  CD2 LEU A 136      15.272  -3.253  13.068  1.00  0.79           C  
ATOM   1037  N   ILE A 137      12.690   1.242  11.664  1.00  0.93           N  
ATOM   1038  CA  ILE A 137      11.628   1.979  10.989  1.00  0.93           C  
ATOM   1039  C   ILE A 137      12.080   2.361   9.581  1.00  0.94           C  
ATOM   1040  CB  ILE A 137      11.223   3.242  11.782  1.00  0.92           C  
ATOM   1041  O   ILE A 137      11.357   2.136   8.607  1.00  0.93           O  
ATOM   1042  CG1 ILE A 137      10.548   2.850  13.101  1.00  0.86           C  
ATOM   1043  CG2 ILE A 137      10.307   4.137  10.943  1.00  0.85           C  
ATOM   1044  CD1 ILE A 137      10.199   4.033  13.994  1.00  0.82           C  
ATOM   1045  N   ALA A 138      13.256   2.890   9.469  1.00  0.94           N  
ATOM   1046  CA  ALA A 138      13.790   3.237   8.155  1.00  0.95           C  
ATOM   1047  C   ALA A 138      13.935   1.998   7.276  1.00  0.95           C  
ATOM   1048  CB  ALA A 138      15.136   3.944   8.298  1.00  0.94           C  
ATOM   1049  O   ALA A 138      13.653   2.044   6.076  1.00  0.95           O  
ATOM   1050  N   ALA A 139      14.348   0.928   7.865  1.00  0.96           N  
ATOM   1051  CA  ALA A 139      14.470  -0.323   7.122  1.00  0.96           C  
ATOM   1052  C   ALA A 139      13.112  -0.788   6.603  1.00  0.96           C  
ATOM   1053  CB  ALA A 139      15.099  -1.403   7.999  1.00  0.95           C  
ATOM   1054  O   ALA A 139      12.991  -1.204   5.448  1.00  0.96           O  
ATOM   1055  N   ALA A 140      12.143  -0.724   7.473  1.00  0.97           N  
ATOM   1056  CA  ALA A 140      10.806  -1.142   7.062  1.00  0.97           C  
ATOM   1057  C   ALA A 140      10.264  -0.238   5.958  1.00  0.97           C  
ATOM   1058  CB  ALA A 140       9.857  -1.143   8.258  1.00  0.96           C  
ATOM   1059  O   ALA A 140       9.641  -0.714   5.007  1.00  0.97           O  
ATOM   1060  N   LEU A 141      10.495   1.066   6.056  1.00  0.97           N  
ATOM   1061  CA  LEU A 141      10.029   1.987   5.025  1.00  0.97           C  
ATOM   1062  C   LEU A 141      10.768   1.753   3.712  1.00  0.97           C  
ATOM   1063  CB  LEU A 141      10.216   3.438   5.478  1.00  0.97           C  
ATOM   1064  O   LEU A 141      10.196   1.926   2.633  1.00  0.97           O  
ATOM   1065  CG  LEU A 141       9.312   3.916   6.615  1.00  0.94           C  
ATOM   1066  CD1 LEU A 141       9.734   5.305   7.080  1.00  0.90           C  
ATOM   1067  CD2 LEU A 141       7.852   3.915   6.174  1.00  0.90           C  
ATOM   1068  N   ALA A 142      11.972   1.396   3.799  1.00  0.97           N  
ATOM   1069  CA  ALA A 142      12.714   1.053   2.588  1.00  0.97           C  
ATOM   1070  C   ALA A 142      12.142  -0.200   1.931  1.00  0.97           C  
ATOM   1071  CB  ALA A 142      14.193   0.853   2.909  1.00  0.97           C  
ATOM   1072  O   ALA A 142      12.087  -0.295   0.703  1.00  0.97           O  
ATOM   1073  N   LEU A 143      11.755  -1.175   2.728  1.00  0.98           N  
ATOM   1074  CA  LEU A 143      11.130  -2.371   2.172  1.00  0.98           C  
ATOM   1075  C   LEU A 143       9.769  -2.042   1.567  1.00  0.98           C  
ATOM   1076  CB  LEU A 143      10.975  -3.445   3.252  1.00  0.98           C  
ATOM   1077  O   LEU A 143       9.359  -2.657   0.581  1.00  0.98           O  
ATOM   1078  CG  LEU A 143      12.263  -4.122   3.725  1.00  0.97           C  
ATOM   1079  CD1 LEU A 143      11.966  -5.088   4.866  1.00  0.94           C  
ATOM   1080  CD2 LEU A 143      12.943  -4.845   2.567  1.00  0.93           C  
ATOM   1081  N   ILE A 144       9.060  -1.098   2.169  1.00  0.99           N  
ATOM   1082  CA  ILE A 144       7.801  -0.639   1.593  1.00  0.99           C  
ATOM   1083  C   ILE A 144       8.059  -0.001   0.230  1.00  0.99           C  
ATOM   1084  CB  ILE A 144       7.084   0.362   2.527  1.00  0.99           C  
ATOM   1085  O   ILE A 144       7.328  -0.255  -0.730  1.00  0.98           O  
ATOM   1086  CG1 ILE A 144       6.504  -0.365   3.745  1.00  0.98           C  
ATOM   1087  CG2 ILE A 144       5.989   1.118   1.768  1.00  0.98           C  
ATOM   1088  CD1 ILE A 144       5.951   0.566   4.816  1.00  0.97           C  
ATOM   1089  N   ALA A 145       9.087   0.779   0.120  1.00  0.99           N  
ATOM   1090  CA  ALA A 145       9.455   1.382  -1.158  1.00  0.99           C  
ATOM   1091  C   ALA A 145       9.822   0.314  -2.184  1.00  0.99           C  
ATOM   1092  CB  ALA A 145      10.614   2.358  -0.972  1.00  0.98           C  
ATOM   1093  O   ALA A 145       9.444   0.411  -3.354  1.00  0.98           O  
ATOM   1094  N   GLN A 146      10.540  -0.731  -1.747  1.00  0.98           N  
ATOM   1095  CA  GLN A 146      10.877  -1.824  -2.654  1.00  0.98           C  
ATOM   1096  C   GLN A 146       9.621  -2.529  -3.156  1.00  0.98           C  
ATOM   1097  CB  GLN A 146      11.802  -2.828  -1.964  1.00  0.98           C  
ATOM   1098  O   GLN A 146       9.503  -2.825  -4.347  1.00  0.98           O  
ATOM   1099  CG  GLN A 146      13.224  -2.320  -1.766  1.00  0.94           C  
ATOM   1100  CD  GLN A 146      14.139  -3.361  -1.150  1.00  0.89           C  
ATOM   1101  NE2 GLN A 146      15.420  -3.029  -1.032  1.00  0.87           N  
ATOM   1102  OE1 GLN A 146      13.698  -4.454  -0.781  1.00  0.88           O  
ATOM   1103  N   ALA A 147       8.770  -2.784  -2.213  1.00  0.99           N  
ATOM   1104  CA  ALA A 147       7.545  -3.489  -2.581  1.00  0.99           C  
ATOM   1105  C   ALA A 147       6.698  -2.654  -3.537  1.00  0.99           C  
ATOM   1106  CB  ALA A 147       6.739  -3.844  -1.333  1.00  0.99           C  
ATOM   1107  O   ALA A 147       6.136  -3.181  -4.501  1.00  0.99           O  
ATOM   1108  N   LEU A 148       6.601  -1.367  -3.314  1.00  0.99           N  
ATOM   1109  CA  LEU A 148       5.844  -0.499  -4.209  1.00  0.99           C  
ATOM   1110  C   LEU A 148       6.527  -0.390  -5.568  1.00  0.99           C  
ATOM   1111  CB  LEU A 148       5.680   0.893  -3.593  1.00  0.99           C  
ATOM   1112  O   LEU A 148       5.856  -0.313  -6.600  1.00  0.99           O  
ATOM   1113  CG  LEU A 148       4.726   1.000  -2.403  1.00  0.98           C  
ATOM   1114  CD1 LEU A 148       4.829   2.381  -1.763  1.00  0.97           C  
ATOM   1115  CD2 LEU A 148       3.293   0.713  -2.838  1.00  0.97           C  
ATOM   1116  N   ALA A 149       7.817  -0.335  -5.553  1.00  0.99           N  
ATOM   1117  CA  ALA A 149       8.538  -0.351  -6.823  1.00  0.99           C  
ATOM   1118  C   ALA A 149       8.257  -1.636  -7.597  1.00  0.99           C  
ATOM   1119  CB  ALA A 149      10.037  -0.193  -6.586  1.00  0.98           C  
ATOM   1120  O   ALA A 149       8.143  -1.616  -8.825  1.00  0.98           O  
ATOM   1121  N   LEU A 150       8.134  -2.740  -6.901  1.00  0.99           N  
ATOM   1122  CA  LEU A 150       7.843  -4.013  -7.550  1.00  0.99           C  
ATOM   1123  C   LEU A 150       6.419  -4.032  -8.096  1.00  0.99           C  
ATOM   1124  CB  LEU A 150       8.041  -5.172  -6.570  1.00  0.98           C  
ATOM   1125  O   LEU A 150       6.145  -4.686  -9.105  1.00  0.98           O  
ATOM   1126  CG  LEU A 150       9.483  -5.479  -6.166  1.00  0.98           C  
ATOM   1127  CD1 LEU A 150       9.509  -6.433  -4.976  1.00  0.96           C  
ATOM   1128  CD2 LEU A 150      10.256  -6.064  -7.343  1.00  0.96           C  
ATOM   1129  N   ILE A 151       5.486  -3.337  -7.428  1.00  0.99           N  
ATOM   1130  CA  ILE A 151       4.145  -3.183  -7.980  1.00  0.99           C  
ATOM   1131  C   ILE A 151       4.210  -2.380  -9.277  1.00  0.99           C  
ATOM   1132  CB  ILE A 151       3.195  -2.497  -6.972  1.00  0.99           C  
ATOM   1133  O   ILE A 151       3.564  -2.733 -10.266  1.00  0.99           O  
ATOM   1134  CG1 ILE A 151       2.880  -3.442  -5.807  1.00  0.99           C  
ATOM   1135  CG2 ILE A 151       1.910  -2.039  -7.668  1.00  0.99           C  
ATOM   1136  CD1 ILE A 151       2.083  -2.795  -4.683  1.00  0.98           C  
ATOM   1137  N   ALA A 152       4.984  -1.327  -9.292  1.00  0.99           N  
ATOM   1138  CA  ALA A 152       5.172  -0.535 -10.505  1.00  0.99           C  
ATOM   1139  C   ALA A 152       5.806  -1.370 -11.613  1.00  0.99           C  
ATOM   1140  CB  ALA A 152       6.030   0.693 -10.211  1.00  0.98           C  
ATOM   1141  O   ALA A 152       5.394  -1.291 -12.772  1.00  0.98           O  
ATOM   1142  N   LEU A 153       6.795  -2.204 -11.287  1.00  0.98           N  
ATOM   1143  CA  LEU A 153       7.450  -3.080 -12.253  1.00  0.98           C  
ATOM   1144  C   LEU A 153       6.463  -4.090 -12.827  1.00  0.98           C  
ATOM   1145  CB  LEU A 153       8.626  -3.812 -11.601  1.00  0.98           C  
ATOM   1146  O   LEU A 153       6.469  -4.355 -14.031  1.00  0.98           O  
ATOM   1147  CG  LEU A 153       9.885  -2.981 -11.347  1.00  0.97           C  
ATOM   1148  CD1 LEU A 153      10.889  -3.779 -10.522  1.00  0.93           C  
ATOM   1149  CD2 LEU A 153      10.505  -2.532 -12.665  1.00  0.92           C  
ATOM   1150  N   ALA A 154       5.655  -4.622 -11.949  1.00  0.98           N  
ATOM   1151  CA  ALA A 154       4.647  -5.572 -12.413  1.00  0.98           C  
ATOM   1152  C   ALA A 154       3.680  -4.912 -13.392  1.00  0.98           C  
ATOM   1153  CB  ALA A 154       3.883  -6.158 -11.228  1.00  0.98           C  
ATOM   1154  O   ALA A 154       3.404  -5.457 -14.464  1.00  0.98           O  
ATOM   1155  N   LEU A 155       3.143  -3.744 -13.064  1.00  0.98           N  
ATOM   1156  CA  LEU A 155       2.189  -3.049 -13.922  1.00  0.98           C  
ATOM   1157  C   LEU A 155       2.835  -2.657 -15.247  1.00  0.98           C  
ATOM   1158  CB  LEU A 155       1.644  -1.803 -13.219  1.00  0.98           C  
ATOM   1159  O   LEU A 155       2.212  -2.776 -16.305  1.00  0.98           O  
ATOM   1160  CG  LEU A 155       0.725  -2.049 -12.021  1.00  0.97           C  
ATOM   1161  CD1 LEU A 155       0.434  -0.737 -11.299  1.00  0.95           C  
ATOM   1162  CD2 LEU A 155      -0.571  -2.717 -12.469  1.00  0.94           C  
ATOM   1163  N   ALA A 156       4.084  -2.168 -15.154  1.00  0.98           N  
ATOM   1164  CA  ALA A 156       4.794  -1.819 -16.382  1.00  0.98           C  
ATOM   1165  C   ALA A 156       5.035  -3.054 -17.246  1.00  0.98           C  
ATOM   1166  CB  ALA A 156       6.119  -1.136 -16.054  1.00  0.98           C  
ATOM   1167  O   ALA A 156       4.889  -3.001 -18.469  1.00  0.97           O  
ATOM   1168  N   ALA A 157       5.411  -4.124 -16.631  1.00  0.98           N  
ATOM   1169  CA  ALA A 157       5.623  -5.369 -17.365  1.00  0.97           C  
ATOM   1170  C   ALA A 157       4.323  -5.867 -17.989  1.00  0.97           C  
ATOM   1171  CB  ALA A 157       6.211  -6.436 -16.444  1.00  0.97           C  
ATOM   1172  O   ALA A 157       4.330  -6.436 -19.083  1.00  0.97           O  
ATOM   1173  N   ILE A 158       3.205  -5.677 -17.297  1.00  0.98           N  
ATOM   1174  CA  ILE A 158       1.895  -6.028 -17.836  1.00  0.97           C  
ATOM   1175  C   ILE A 158       1.599  -5.176 -19.068  1.00  0.97           C  
ATOM   1176  CB  ILE A 158       0.782  -5.848 -16.780  1.00  0.97           C  
ATOM   1177  O   ILE A 158       1.165  -5.695 -20.099  1.00  0.96           O  
ATOM   1178  CG1 ILE A 158       0.879  -6.942 -15.710  1.00  0.96           C  
ATOM   1179  CG2 ILE A 158      -0.598  -5.851 -17.443  1.00  0.95           C  
ATOM   1180  CD1 ILE A 158       0.034  -6.674 -14.472  1.00  0.93           C  
ATOM   1181  N   ALA A 159       1.871  -3.942 -19.004  1.00  0.97           N  
ATOM   1182  CA  ALA A 159       1.646  -3.024 -20.118  1.00  0.97           C  
ATOM   1183  C   ALA A 159       2.518  -3.391 -21.315  1.00  0.96           C  
ATOM   1184  CB  ALA A 159       1.919  -1.586 -19.686  1.00  0.96           C  
ATOM   1185  O   ALA A 159       2.138  -3.155 -22.464  1.00  0.95           O  
ATOM   1186  N   LEU A 160       3.697  -4.023 -21.067  1.00  0.96           N  
ATOM   1187  CA  LEU A 160       4.640  -4.386 -22.120  1.00  0.96           C  
ATOM   1188  C   LEU A 160       4.374  -5.800 -22.624  1.00  0.95           C  
ATOM   1189  CB  LEU A 160       6.080  -4.275 -21.612  1.00  0.96           C  
ATOM   1190  O   LEU A 160       4.928  -6.215 -23.644  1.00  0.94           O  
ATOM   1191  CG  LEU A 160       6.590  -2.862 -21.324  1.00  0.93           C  
ATOM   1192  CD1 LEU A 160       7.909  -2.920 -20.560  1.00  0.88           C  
ATOM   1193  CD2 LEU A 160       6.751  -2.076 -22.621  1.00  0.88           C  
ATOM   1194  N   GLY A 161       3.608  -6.557 -21.901  1.00  0.95           N  
ATOM   1195  CA  GLY A 161       3.354  -7.947 -22.247  1.00  0.95           C  
ATOM   1196  C   GLY A 161       4.578  -8.831 -22.106  1.00  0.95           C  
ATOM   1197  O   GLY A 161       4.754  -9.783 -22.869  1.00  0.93           O  
ATOM   1198  N   ASP A 162       5.395  -8.501 -21.168  1.00  0.96           N  
ATOM   1199  CA  ASP A 162       6.660  -9.205 -20.983  1.00  0.96           C  
ATOM   1200  C   ASP A 162       6.564 -10.215 -19.841  1.00  0.96           C  
ATOM   1201  CB  ASP A 162       7.792  -8.212 -20.713  1.00  0.94           C  
ATOM   1202  O   ASP A 162       6.663  -9.846 -18.669  1.00  0.95           O  
ATOM   1203  CG  ASP A 162       9.170  -8.841 -20.821  1.00  0.88           C  
ATOM   1204  OD1 ASP A 162       9.312 -10.051 -20.543  1.00  0.83           O  
ATOM   1205  OD2 ASP A 162      10.124  -8.118 -21.184  1.00  0.84           O  
ATOM   1206  N   LYS A 163       6.405 -11.486 -20.174  1.00  0.96           N  
ATOM   1207  CA  LYS A 163       6.188 -12.536 -19.183  1.00  0.96           C  
ATOM   1208  C   LYS A 163       7.459 -12.807 -18.383  1.00  0.96           C  
ATOM   1209  CB  LYS A 163       5.709 -13.822 -19.858  1.00  0.95           C  
ATOM   1210  O   LYS A 163       7.393 -13.160 -17.203  1.00  0.96           O  
ATOM   1211  CG  LYS A 163       4.320 -13.719 -20.470  1.00  0.87           C  
ATOM   1212  CD  LYS A 163       3.853 -15.059 -21.023  1.00  0.82           C  
ATOM   1213  CE  LYS A 163       2.444 -14.969 -21.594  1.00  0.77           C  
ATOM   1214  NZ  LYS A 163       1.974 -16.286 -22.120  1.00  0.75           N  
ATOM   1215  N   GLU A 164       8.607 -12.663 -18.999  1.00  0.96           N  
ATOM   1216  CA  GLU A 164       9.865 -12.897 -18.296  1.00  0.96           C  
ATOM   1217  C   GLU A 164      10.088 -11.858 -17.202  1.00  0.96           C  
ATOM   1218  CB  GLU A 164      11.040 -12.888 -19.278  1.00  0.94           C  
ATOM   1219  O   GLU A 164      10.559 -12.188 -16.111  1.00  0.96           O  
ATOM   1220  CG  GLU A 164      11.097 -14.111 -20.181  1.00  0.76           C  
ATOM   1221  CD  GLU A 164      11.150 -15.422 -19.413  1.00  0.69           C  
ATOM   1222  OE1 GLU A 164      11.957 -15.536 -18.462  1.00  0.65           O  
ATOM   1223  OE2 GLU A 164      10.380 -16.343 -19.765  1.00  0.62           O  
ATOM   1224  N   LYS A 165       9.736 -10.689 -17.495  1.00  0.97           N  
ATOM   1225  CA  LYS A 165       9.862  -9.633 -16.495  1.00  0.97           C  
ATOM   1226  C   LYS A 165       8.897  -9.857 -15.334  1.00  0.97           C  
ATOM   1227  CB  LYS A 165       9.610  -8.263 -17.127  1.00  0.96           C  
ATOM   1228  O   LYS A 165       9.218  -9.547 -14.185  1.00  0.97           O  
ATOM   1229  CG  LYS A 165      10.761  -7.757 -17.985  1.00  0.90           C  
ATOM   1230  CD  LYS A 165      10.520  -6.328 -18.456  1.00  0.85           C  
ATOM   1231  CE  LYS A 165      11.693  -5.803 -19.273  1.00  0.80           C  
ATOM   1232  NZ  LYS A 165      11.249  -4.834 -20.319  1.00  0.74           N  
ATOM   1233  N   LEU A 166       7.754 -10.366 -15.640  1.00  0.97           N  
ATOM   1234  CA  LEU A 166       6.796 -10.653 -14.578  1.00  0.97           C  
ATOM   1235  C   LEU A 166       7.321 -11.747 -13.653  1.00  0.97           C  
ATOM   1236  CB  LEU A 166       5.448 -11.073 -15.171  1.00  0.97           C  
ATOM   1237  O   LEU A 166       7.142 -11.674 -12.435  1.00  0.97           O  
ATOM   1238  CG  LEU A 166       4.636  -9.973 -15.854  1.00  0.96           C  
ATOM   1239  CD1 LEU A 166       3.462 -10.577 -16.617  1.00  0.93           C  
ATOM   1240  CD2 LEU A 166       4.146  -8.955 -14.829  1.00  0.93           C  
ATOM   1241  N   LYS A 167       7.938 -12.756 -14.158  1.00  0.97           N  
ATOM   1242  CA  LYS A 167       8.524 -13.808 -13.332  1.00  0.97           C  
ATOM   1243  C   LYS A 167       9.636 -13.255 -12.445  1.00  0.97           C  
ATOM   1244  CB  LYS A 167       9.066 -14.939 -14.207  1.00  0.96           C  
ATOM   1245  O   LYS A 167       9.775 -13.660 -11.289  1.00  0.96           O  
ATOM   1246  CG  LYS A 167       7.987 -15.743 -14.918  1.00  0.91           C  
ATOM   1247  CD  LYS A 167       8.588 -16.847 -15.778  1.00  0.86           C  
ATOM   1248  CE  LYS A 167       7.516 -17.596 -16.558  1.00  0.80           C  
ATOM   1249  NZ  LYS A 167       8.107 -18.626 -17.464  1.00  0.75           N  
ATOM   1250  N   GLU A 168      10.419 -12.370 -12.969  1.00  0.97           N  
ATOM   1251  CA  GLU A 168      11.460 -11.718 -12.182  1.00  0.96           C  
ATOM   1252  C   GLU A 168      10.860 -10.904 -11.039  1.00  0.97           C  
ATOM   1253  CB  GLU A 168      12.324 -10.819 -13.071  1.00  0.95           C  
ATOM   1254  O   GLU A 168      11.398 -10.891  -9.930  1.00  0.96           O  
ATOM   1255  CG  GLU A 168      13.535 -10.232 -12.361  1.00  0.75           C  
ATOM   1256  CD  GLU A 168      14.403  -9.373 -13.266  1.00  0.69           C  
ATOM   1257  OE1 GLU A 168      14.181  -9.372 -14.498  1.00  0.64           O  
ATOM   1258  OE2 GLU A 168      15.313  -8.695 -12.739  1.00  0.63           O  
ATOM   1259  N   VAL A 169       9.750 -10.244 -11.323  1.00  0.97           N  
ATOM   1260  CA  VAL A 169       9.074  -9.463 -10.292  1.00  0.97           C  
ATOM   1261  C   VAL A 169       8.630 -10.381  -9.156  1.00  0.97           C  
ATOM   1262  CB  VAL A 169       7.860  -8.697 -10.864  1.00  0.97           C  
ATOM   1263  O   VAL A 169       8.789 -10.045  -7.980  1.00  0.97           O  
ATOM   1264  CG1 VAL A 169       6.980  -8.160  -9.737  1.00  0.95           C  
ATOM   1265  CG2 VAL A 169       8.326  -7.559 -11.771  1.00  0.95           C  
ATOM   1266  N   ILE A 170       8.128 -11.527  -9.490  1.00  0.97           N  
ATOM   1267  CA  ILE A 170       7.668 -12.471  -8.477  1.00  0.97           C  
ATOM   1268  C   ILE A 170       8.842 -12.900  -7.600  1.00  0.97           C  
ATOM   1269  CB  ILE A 170       6.997 -13.707  -9.118  1.00  0.97           C  
ATOM   1270  O   ILE A 170       8.736 -12.912  -6.372  1.00  0.97           O  
ATOM   1271  CG1 ILE A 170       5.654 -13.319  -9.747  1.00  0.96           C  
ATOM   1272  CG2 ILE A 170       6.816 -14.820  -8.082  1.00  0.96           C  
ATOM   1273  CD1 ILE A 170       4.987 -14.446 -10.524  1.00  0.94           C  
ATOM   1274  N   GLU A 171       9.958 -13.222  -8.160  1.00  0.97           N  
ATOM   1275  CA  GLU A 171      11.118 -13.663  -7.392  1.00  0.96           C  
ATOM   1276  C   GLU A 171      11.632 -12.552  -6.481  1.00  0.97           C  
ATOM   1277  CB  GLU A 171      12.235 -14.135  -8.328  1.00  0.95           C  
ATOM   1278  O   GLU A 171      11.917 -12.789  -5.305  1.00  0.96           O  
ATOM   1279  CG  GLU A 171      11.911 -15.422  -9.072  1.00  0.79           C  
ATOM   1280  CD  GLU A 171      11.586 -16.584  -8.147  1.00  0.72           C  
ATOM   1281  OE1 GLU A 171      12.335 -16.809  -7.169  1.00  0.66           O  
ATOM   1282  OE2 GLU A 171      10.575 -17.275  -8.402  1.00  0.64           O  
ATOM   1283  N   LYS A 172      11.670 -11.380  -6.980  1.00  0.97           N  
ATOM   1284  CA  LYS A 172      12.133 -10.252  -6.177  1.00  0.97           C  
ATOM   1285  C   LYS A 172      11.153  -9.940  -5.050  1.00  0.97           C  
ATOM   1286  CB  LYS A 172      12.335  -9.015  -7.053  1.00  0.97           C  
ATOM   1287  O   LYS A 172      11.564  -9.595  -3.940  1.00  0.97           O  
ATOM   1288  CG  LYS A 172      13.553  -9.092  -7.962  1.00  0.94           C  
ATOM   1289  CD  LYS A 172      13.735  -7.810  -8.763  1.00  0.90           C  
ATOM   1290  CE  LYS A 172      14.992  -7.859  -9.622  1.00  0.86           C  
ATOM   1291  NZ  LYS A 172      15.148  -6.624 -10.447  1.00  0.79           N  
ATOM   1292  N   ALA A 173       9.918 -10.059  -5.368  1.00  0.98           N  
ATOM   1293  CA  ALA A 173       8.908  -9.775  -4.351  1.00  0.98           C  
ATOM   1294  C   ALA A 173       8.928 -10.831  -3.249  1.00  0.98           C  
ATOM   1295  CB  ALA A 173       7.521  -9.698  -4.985  1.00  0.98           C  
ATOM   1296  O   ALA A 173       8.644 -10.529  -2.087  1.00  0.98           O  
ATOM   1297  N   LYS A 174       9.227 -12.040  -3.589  1.00  0.97           N  
ATOM   1298  CA  LYS A 174       9.385 -13.076  -2.571  1.00  0.97           C  
ATOM   1299  C   LYS A 174      10.567 -12.771  -1.655  1.00  0.97           C  
ATOM   1300  CB  LYS A 174       9.568 -14.446  -3.224  1.00  0.97           C  
ATOM   1301  O   LYS A 174      10.506 -13.024  -0.450  1.00  0.97           O  
ATOM   1302  CG  LYS A 174       8.301 -15.006  -3.854  1.00  0.94           C  
ATOM   1303  CD  LYS A 174       8.542 -16.379  -4.469  1.00  0.91           C  
ATOM   1304  CE  LYS A 174       7.264 -16.961  -5.057  1.00  0.88           C  
ATOM   1305  NZ  LYS A 174       7.513 -18.263  -5.745  1.00  0.83           N  
ATOM   1306  N   GLU A 175      11.619 -12.223  -2.185  1.00  0.97           N  
ATOM   1307  CA  GLU A 175      12.766 -11.833  -1.370  1.00  0.96           C  
ATOM   1308  C   GLU A 175      12.414 -10.672  -0.443  1.00  0.97           C  
ATOM   1309  CB  GLU A 175      13.954 -11.455  -2.258  1.00  0.95           C  
ATOM   1310  O   GLU A 175      12.796 -10.670   0.729  1.00  0.96           O  
ATOM   1311  CG  GLU A 175      14.560 -12.633  -3.008  1.00  0.74           C  
ATOM   1312  CD  GLU A 175      15.725 -12.240  -3.902  1.00  0.68           C  
ATOM   1313  OE1 GLU A 175      16.084 -11.041  -3.939  1.00  0.61           O  
ATOM   1314  OE2 GLU A 175      16.284 -13.138  -4.570  1.00  0.61           O  
ATOM   1315  N   VAL A 176      11.657  -9.720  -0.967  1.00  0.97           N  
ATOM   1316  CA  VAL A 176      11.240  -8.585  -0.150  1.00  0.97           C  
ATOM   1317  C   VAL A 176      10.320  -9.066   0.971  1.00  0.97           C  
ATOM   1318  CB  VAL A 176      10.529  -7.506  -0.997  1.00  0.97           C  
ATOM   1319  O   VAL A 176      10.438  -8.619   2.114  1.00  0.97           O  
ATOM   1320  CG1 VAL A 176       9.876  -6.458  -0.098  1.00  0.96           C  
ATOM   1321  CG2 VAL A 176      11.516  -6.849  -1.960  1.00  0.96           C  
ATOM   1322  N   TYR A 177       9.445  -9.967   0.672  1.00  0.98           N  
ATOM   1323  CA  TYR A 177       8.565 -10.558   1.673  1.00  0.97           C  
ATOM   1324  C   TYR A 177       9.370 -11.217   2.786  1.00  0.97           C  
ATOM   1325  CB  TYR A 177       7.629 -11.585   1.028  1.00  0.97           C  
ATOM   1326  O   TYR A 177       9.078 -11.027   3.969  1.00  0.97           O  
ATOM   1327  CG  TYR A 177       6.754 -12.315   2.018  1.00  0.97           C  
ATOM   1328  CD1 TYR A 177       5.505 -11.814   2.375  1.00  0.95           C  
ATOM   1329  CD2 TYR A 177       7.175 -13.507   2.598  1.00  0.95           C  
ATOM   1330  CE1 TYR A 177       4.696 -12.482   3.288  1.00  0.95           C  
ATOM   1331  CE2 TYR A 177       6.375 -14.184   3.512  1.00  0.94           C  
ATOM   1332  OH  TYR A 177       4.342 -14.331   4.755  1.00  0.91           O  
ATOM   1333  CZ  TYR A 177       5.139 -13.665   3.850  1.00  0.93           C  
ATOM   1334  N   LYS A 178      10.357 -11.945   2.419  1.00  0.97           N  
ATOM   1335  CA  LYS A 178      11.193 -12.640   3.393  1.00  0.97           C  
ATOM   1336  C   LYS A 178      11.965 -11.649   4.262  1.00  0.97           C  
ATOM   1337  CB  LYS A 178      12.166 -13.586   2.688  1.00  0.96           C  
ATOM   1338  O   LYS A 178      12.045 -11.816   5.480  1.00  0.96           O  
ATOM   1339  CG  LYS A 178      12.970 -14.466   3.634  1.00  0.76           C  
ATOM   1340  CD  LYS A 178      13.907 -15.395   2.873  1.00  0.70           C  
ATOM   1341  CE  LYS A 178      14.776 -16.211   3.820  1.00  0.61           C  
ATOM   1342  NZ  LYS A 178      15.719 -17.101   3.078  1.00  0.56           N  
ATOM   1343  N   LYS A 179      12.524 -10.626   3.674  1.00  0.97           N  
ATOM   1344  CA  LYS A 179      13.222  -9.596   4.439  1.00  0.97           C  
ATOM   1345  C   LYS A 179      12.279  -8.905   5.419  1.00  0.97           C  
ATOM   1346  CB  LYS A 179      13.852  -8.565   3.502  1.00  0.96           C  
ATOM   1347  O   LYS A 179      12.660  -8.610   6.553  1.00  0.97           O  
ATOM   1348  CG  LYS A 179      15.058  -9.084   2.732  1.00  0.94           C  
ATOM   1349  CD  LYS A 179      15.643  -8.012   1.822  1.00  0.91           C  
ATOM   1350  CE  LYS A 179      16.862  -8.523   1.066  1.00  0.87           C  
ATOM   1351  NZ  LYS A 179      17.388  -7.505   0.108  1.00  0.81           N  
ATOM   1352  N   ALA A 180      11.116  -8.678   4.936  1.00  0.97           N  
ATOM   1353  CA  ALA A 180      10.125  -8.028   5.790  1.00  0.97           C  
ATOM   1354  C   ALA A 180       9.704  -8.943   6.936  1.00  0.97           C  
ATOM   1355  CB  ALA A 180       8.906  -7.613   4.969  1.00  0.97           C  
ATOM   1356  O   ALA A 180       9.385  -8.471   8.030  1.00  0.97           O  
ATOM   1357  N   GLU A 181       9.671 -10.240   6.687  1.00  0.97           N  
ATOM   1358  CA  GLU A 181       9.370 -11.193   7.751  1.00  0.96           C  
ATOM   1359  C   GLU A 181      10.466 -11.199   8.813  1.00  0.96           C  
ATOM   1360  CB  GLU A 181       9.186 -12.600   7.176  1.00  0.96           C  
ATOM   1361  O   GLU A 181      10.177 -11.215  10.011  1.00  0.96           O  
ATOM   1362  CG  GLU A 181       8.909 -13.662   8.230  1.00  0.88           C  
ATOM   1363  CD  GLU A 181       7.556 -13.499   8.905  1.00  0.80           C  
ATOM   1364  OE1 GLU A 181       6.675 -12.811   8.341  1.00  0.79           O  
ATOM   1365  OE2 GLU A 181       7.376 -14.063  10.007  1.00  0.77           O  
ATOM   1366  N   GLU A 182      11.688 -11.182   8.413  1.00  0.96           N  
ATOM   1367  CA  GLU A 182      12.799 -11.131   9.359  1.00  0.96           C  
ATOM   1368  C   GLU A 182      12.774  -9.838  10.170  1.00  0.96           C  
ATOM   1369  CB  GLU A 182      14.136 -11.265   8.625  1.00  0.94           C  
ATOM   1370  O   GLU A 182      13.007  -9.855  11.381  1.00  0.96           O  
ATOM   1371  CG  GLU A 182      14.384 -12.652   8.049  1.00  0.79           C  
ATOM   1372  CD  GLU A 182      15.640 -12.730   7.196  1.00  0.73           C  
ATOM   1373  OE1 GLU A 182      16.319 -11.694   7.017  1.00  0.68           O  
ATOM   1374  OE2 GLU A 182      15.947 -13.838   6.701  1.00  0.65           O  
ATOM   1375  N   LEU A 183      12.410  -8.762   9.492  1.00  0.96           N  
ATOM   1376  CA  LEU A 183      12.341  -7.469  10.164  1.00  0.96           C  
ATOM   1377  C   LEU A 183      11.188  -7.436  11.161  1.00  0.96           C  
ATOM   1378  CB  LEU A 183      12.181  -6.341   9.142  1.00  0.95           C  
ATOM   1379  O   LEU A 183      11.315  -6.862  12.245  1.00  0.96           O  
ATOM   1380  CG  LEU A 183      12.367  -4.917   9.669  1.00  0.89           C  
ATOM   1381  CD1 LEU A 183      13.823  -4.682  10.057  1.00  0.79           C  
ATOM   1382  CD2 LEU A 183      11.915  -3.898   8.628  1.00  0.78           C  
ATOM   1383  N   TYR A 184      10.088  -8.036  10.797  1.00  0.96           N  
ATOM   1384  CA  TYR A 184       8.949  -8.169  11.699  1.00  0.96           C  
ATOM   1385  C   TYR A 184       9.344  -8.914  12.969  1.00  0.96           C  
ATOM   1386  CB  TYR A 184       7.795  -8.898  11.004  1.00  0.96           C  
ATOM   1387  O   TYR A 184       9.030  -8.473  14.077  1.00  0.95           O  
ATOM   1388  CG  TYR A 184       6.750  -9.426  11.956  1.00  0.95           C  
ATOM   1389  CD1 TYR A 184       5.799  -8.577  12.519  1.00  0.93           C  
ATOM   1390  CD2 TYR A 184       6.710 -10.774  12.296  1.00  0.93           C  
ATOM   1391  CE1 TYR A 184       4.835  -9.058  13.398  1.00  0.93           C  
ATOM   1392  CE2 TYR A 184       5.751 -11.267  13.175  1.00  0.93           C  
ATOM   1393  OH  TYR A 184       3.867 -10.885  14.590  1.00  0.90           O  
ATOM   1394  CZ  TYR A 184       4.819 -10.403  13.719  1.00  0.92           C  
ATOM   1395  N   LYS A 185      10.019 -10.012  12.849  1.00  0.96           N  
ATOM   1396  CA  LYS A 185      10.430 -10.810  14.000  1.00  0.96           C  
ATOM   1397  C   LYS A 185      11.396 -10.034  14.890  1.00  0.96           C  
ATOM   1398  CB  LYS A 185      11.076 -12.119  13.543  1.00  0.95           C  
ATOM   1399  O   LYS A 185      11.289 -10.077  16.118  1.00  0.95           O  
ATOM   1400  CG  LYS A 185      10.100 -13.106  12.920  1.00  0.89           C  
ATOM   1401  CD  LYS A 185      10.804 -14.382  12.474  1.00  0.85           C  
ATOM   1402  CE  LYS A 185       9.831 -15.362  11.833  1.00  0.80           C  
ATOM   1403  NZ  LYS A 185      10.533 -16.565  11.292  1.00  0.74           N  
ATOM   1404  N   GLU A 186      12.298  -9.354  14.289  1.00  0.95           N  
ATOM   1405  CA  GLU A 186      13.233  -8.522  15.039  1.00  0.95           C  
ATOM   1406  C   GLU A 186      12.504  -7.411  15.790  1.00  0.95           C  
ATOM   1407  CB  GLU A 186      14.287  -7.922  14.105  1.00  0.93           C  
ATOM   1408  O   GLU A 186      12.796  -7.149  16.959  1.00  0.94           O  
ATOM   1409  CG  GLU A 186      15.372  -7.136  14.827  1.00  0.83           C  
ATOM   1410  CD  GLU A 186      16.493  -6.677  13.907  1.00  0.77           C  
ATOM   1411  OE1 GLU A 186      16.519  -7.094  12.727  1.00  0.75           O  
ATOM   1412  OE2 GLU A 186      17.353  -5.895  14.371  1.00  0.73           O  
ATOM   1413  N   ALA A 187      11.601  -6.744  15.118  1.00  0.94           N  
ATOM   1414  CA  ALA A 187      10.820  -5.676  15.737  1.00  0.94           C  
ATOM   1415  C   ALA A 187       9.971  -6.212  16.885  1.00  0.94           C  
ATOM   1416  CB  ALA A 187       9.934  -4.994  14.697  1.00  0.93           C  
ATOM   1417  O   ALA A 187       9.799  -5.541  17.906  1.00  0.93           O  
ATOM   1418  N   GLU A 188       9.396  -7.373  16.698  1.00  0.94           N  
ATOM   1419  CA  GLU A 188       8.609  -8.012  17.749  1.00  0.94           C  
ATOM   1420  C   GLU A 188       9.468  -8.319  18.972  1.00  0.93           C  
ATOM   1421  CB  GLU A 188       7.958  -9.296  17.228  1.00  0.91           C  
ATOM   1422  O   GLU A 188       9.055  -8.066  20.106  1.00  0.91           O  
ATOM   1423  CG  GLU A 188       6.960  -9.916  18.194  1.00  0.78           C  
ATOM   1424  CD  GLU A 188       6.390 -11.237  17.703  1.00  0.73           C  
ATOM   1425  OE1 GLU A 188       7.174 -12.176  17.441  1.00  0.71           O  
ATOM   1426  OE2 GLU A 188       5.148 -11.333  17.579  1.00  0.69           O  
ATOM   1427  N   LYS A 189      10.645  -8.846  18.751  1.00  0.93           N  
ATOM   1428  CA  LYS A 189      11.564  -9.163  19.842  1.00  0.93           C  
ATOM   1429  C   LYS A 189      11.964  -7.904  20.606  1.00  0.93           C  
ATOM   1430  CB  LYS A 189      12.810  -9.869  19.306  1.00  0.90           C  
ATOM   1431  O   LYS A 189      12.122  -7.937  21.828  1.00  0.92           O  
ATOM   1432  CG  LYS A 189      13.760 -10.354  20.391  1.00  0.74           C  
ATOM   1433  CD  LYS A 189      14.969 -11.067  19.797  1.00  0.69           C  
ATOM   1434  CE  LYS A 189      15.951 -11.498  20.877  1.00  0.61           C  
ATOM   1435  NZ  LYS A 189      17.156 -12.163  20.297  1.00  0.56           N  
ATOM   1436  N   LYS A 190      12.021  -6.762  19.927  1.00  0.92           N  
ATOM   1437  CA  LYS A 190      12.447  -5.507  20.540  1.00  0.92           C  
ATOM   1438  C   LYS A 190      11.254  -4.736  21.099  1.00  0.92           C  
ATOM   1439  CB  LYS A 190      13.202  -4.644  19.529  1.00  0.90           C  
ATOM   1440  O   LYS A 190      11.424  -3.687  21.724  1.00  0.90           O  
ATOM   1441  CG  LYS A 190      14.573  -5.186  19.153  1.00  0.82           C  
ATOM   1442  CD  LYS A 190      15.335  -4.213  18.264  1.00  0.77           C  
ATOM   1443  CE  LYS A 190      16.732  -4.725  17.941  1.00  0.72           C  
ATOM   1444  NZ  LYS A 190      17.471  -3.790  17.041  1.00  0.68           N  
ATOM   1445  N   GLY A 191      10.057  -5.224  20.867  1.00  0.91           N  
ATOM   1446  CA  GLY A 191       8.857  -4.550  21.338  1.00  0.91           C  
ATOM   1447  C   GLY A 191       8.543  -3.283  20.565  1.00  0.91           C  
ATOM   1448  O   GLY A 191       7.826  -2.411  21.059  1.00  0.89           O  
ATOM   1449  N   ASP A 192       9.126  -3.126  19.390  1.00  0.92           N  
ATOM   1450  CA  ASP A 192       8.847  -1.992  18.515  1.00  0.93           C  
ATOM   1451  C   ASP A 192       7.632  -2.266  17.631  1.00  0.93           C  
ATOM   1452  CB  ASP A 192      10.066  -1.670  17.648  1.00  0.91           C  
ATOM   1453  O   ASP A 192       7.766  -2.813  16.534  1.00  0.93           O  
ATOM   1454  CG  ASP A 192       9.928  -0.358  16.895  1.00  0.85           C  
ATOM   1455  OD1 ASP A 192       8.790   0.129  16.721  1.00  0.82           O  
ATOM   1456  OD2 ASP A 192      10.966   0.192  16.468  1.00  0.85           O  
ATOM   1457  N   LEU A 193       6.433  -1.829  18.120  1.00  0.93           N  
ATOM   1458  CA  LEU A 193       5.177  -2.157  17.454  1.00  0.94           C  
ATOM   1459  C   LEU A 193       5.030  -1.373  16.155  1.00  0.94           C  
ATOM   1460  CB  LEU A 193       3.990  -1.868  18.376  1.00  0.93           C  
ATOM   1461  O   LEU A 193       4.385  -1.839  15.213  1.00  0.94           O  
ATOM   1462  CG  LEU A 193       3.895  -2.716  19.645  1.00  0.88           C  
ATOM   1463  CD1 LEU A 193       2.708  -2.271  20.493  1.00  0.83           C  
ATOM   1464  CD2 LEU A 193       3.782  -4.196  19.293  1.00  0.83           C  
ATOM   1465  N   ILE A 194       5.583  -0.199  16.086  1.00  0.94           N  
ATOM   1466  CA  ILE A 194       5.517   0.587  14.859  1.00  0.94           C  
ATOM   1467  C   ILE A 194       6.338  -0.092  13.765  1.00  0.94           C  
ATOM   1468  CB  ILE A 194       6.017   2.031  15.086  1.00  0.92           C  
ATOM   1469  O   ILE A 194       5.850  -0.295  12.650  1.00  0.94           O  
ATOM   1470  CG1 ILE A 194       5.035   2.804  15.974  1.00  0.85           C  
ATOM   1471  CG2 ILE A 194       6.225   2.747  13.748  1.00  0.85           C  
ATOM   1472  CD1 ILE A 194       5.505   4.203  16.345  1.00  0.82           C  
ATOM   1473  N   ALA A 195       7.520  -0.471  14.085  1.00  0.95           N  
ATOM   1474  CA  ALA A 195       8.368  -1.163  13.118  1.00  0.96           C  
ATOM   1475  C   ALA A 195       7.745  -2.489  12.693  1.00  0.96           C  
ATOM   1476  CB  ALA A 195       9.760  -1.395  13.701  1.00  0.95           C  
ATOM   1477  O   ALA A 195       7.813  -2.867  11.521  1.00  0.96           O  
ATOM   1478  N   ALA A 196       7.160  -3.176  13.610  1.00  0.96           N  
ATOM   1479  CA  ALA A 196       6.489  -4.435  13.296  1.00  0.96           C  
ATOM   1480  C   ALA A 196       5.340  -4.215  12.317  1.00  0.96           C  
ATOM   1481  CB  ALA A 196       5.976  -5.098  14.572  1.00  0.96           C  
ATOM   1482  O   ALA A 196       5.199  -4.953  11.338  1.00  0.96           O  
ATOM   1483  N   ALA A 197       4.534  -3.227  12.618  1.00  0.97           N  
ATOM   1484  CA  ALA A 197       3.409  -2.936  11.734  1.00  0.97           C  
ATOM   1485  C   ALA A 197       3.894  -2.529  10.345  1.00  0.97           C  
ATOM   1486  CB  ALA A 197       2.533  -1.838  12.331  1.00  0.97           C  
ATOM   1487  O   ALA A 197       3.325  -2.947   9.335  1.00  0.97           O  
ATOM   1488  N   LEU A 198       4.954  -1.730  10.261  1.00  0.97           N  
ATOM   1489  CA  LEU A 198       5.483  -1.307   8.969  1.00  0.97           C  
ATOM   1490  C   LEU A 198       6.070  -2.492   8.208  1.00  0.98           C  
ATOM   1491  CB  LEU A 198       6.550  -0.225   9.154  1.00  0.97           C  
ATOM   1492  O   LEU A 198       5.973  -2.556   6.980  1.00  0.97           O  
ATOM   1493  CG  LEU A 198       6.056   1.138   9.640  1.00  0.94           C  
ATOM   1494  CD1 LEU A 198       7.238   2.048   9.957  1.00  0.90           C  
ATOM   1495  CD2 LEU A 198       5.145   1.779   8.598  1.00  0.90           C  
ATOM   1496  N   ALA A 199       6.673  -3.367   8.894  1.00  0.98           N  
ATOM   1497  CA  ALA A 199       7.181  -4.573   8.246  1.00  0.98           C  
ATOM   1498  C   ALA A 199       6.040  -5.413   7.679  1.00  0.98           C  
ATOM   1499  CB  ALA A 199       8.007  -5.398   9.230  1.00  0.97           C  
ATOM   1500  O   ALA A 199       6.173  -6.010   6.608  1.00  0.97           O  
ATOM   1501  N   LEU A 200       4.945  -5.483   8.391  1.00  0.98           N  
ATOM   1502  CA  LEU A 200       3.787  -6.223   7.902  1.00  0.98           C  
ATOM   1503  C   LEU A 200       3.161  -5.522   6.702  1.00  0.98           C  
ATOM   1504  CB  LEU A 200       2.746  -6.385   9.014  1.00  0.98           C  
ATOM   1505  O   LEU A 200       2.619  -6.177   5.808  1.00  0.98           O  
ATOM   1506  CG  LEU A 200       3.128  -7.309  10.171  1.00  0.97           C  
ATOM   1507  CD1 LEU A 200       2.120  -7.178  11.308  1.00  0.95           C  
ATOM   1508  CD2 LEU A 200       3.221  -8.754   9.694  1.00  0.94           C  
ATOM   1509  N   ILE A 201       3.220  -4.188   6.682  1.00  0.99           N  
ATOM   1510  CA  ILE A 201       2.777  -3.443   5.508  1.00  0.99           C  
ATOM   1511  C   ILE A 201       3.642  -3.813   4.305  1.00  0.99           C  
ATOM   1512  CB  ILE A 201       2.825  -1.919   5.754  1.00  0.99           C  
ATOM   1513  O   ILE A 201       3.126  -4.040   3.208  1.00  0.99           O  
ATOM   1514  CG1 ILE A 201       1.699  -1.495   6.704  1.00  0.98           C  
ATOM   1515  CG2 ILE A 201       2.741  -1.155   4.429  1.00  0.98           C  
ATOM   1516  CD1 ILE A 201       1.782  -0.042   7.153  1.00  0.98           C  
ATOM   1517  N   ALA A 202       4.916  -3.925   4.487  1.00  0.99           N  
ATOM   1518  CA  ALA A 202       5.824  -4.313   3.411  1.00  0.99           C  
ATOM   1519  C   ALA A 202       5.523  -5.727   2.922  1.00  0.99           C  
ATOM   1520  CB  ALA A 202       7.275  -4.212   3.876  1.00  0.99           C  
ATOM   1521  O   ALA A 202       5.556  -5.994   1.718  1.00  0.99           O  
ATOM   1522  N   GLN A 203       5.214  -6.631   3.848  1.00  0.99           N  
ATOM   1523  CA  GLN A 203       4.850  -7.988   3.455  1.00  0.98           C  
ATOM   1524  C   GLN A 203       3.587  -7.992   2.598  1.00  0.98           C  
ATOM   1525  CB  GLN A 203       4.650  -8.870   4.688  1.00  0.98           C  
ATOM   1526  O   GLN A 203       3.529  -8.670   1.570  1.00  0.98           O  
ATOM   1527  CG  GLN A 203       5.943  -9.203   5.421  1.00  0.96           C  
ATOM   1528  CD  GLN A 203       5.728 -10.141   6.594  1.00  0.94           C  
ATOM   1529  NE2 GLN A 203       6.820 -10.601   7.194  1.00  0.92           N  
ATOM   1530  OE1 GLN A 203       4.588 -10.449   6.959  1.00  0.92           O  
ATOM   1531  N   ALA A 204       2.625  -7.269   3.074  1.00  0.99           N  
ATOM   1532  CA  ALA A 204       1.361  -7.226   2.343  1.00  0.99           C  
ATOM   1533  C   ALA A 204       1.552  -6.627   0.952  1.00  0.99           C  
ATOM   1534  CB  ALA A 204       0.322  -6.426   3.125  1.00  0.99           C  
ATOM   1535  O   ALA A 204       0.998  -7.130  -0.028  1.00  0.99           O  
ATOM   1536  N   LEU A 205       2.351  -5.596   0.834  1.00  0.99           N  
ATOM   1537  CA  LEU A 205       2.587  -4.965  -0.460  1.00  0.99           C  
ATOM   1538  C   LEU A 205       3.390  -5.885  -1.374  1.00  0.99           C  
ATOM   1539  CB  LEU A 205       3.323  -3.635  -0.281  1.00  0.99           C  
ATOM   1540  O   LEU A 205       3.169  -5.908  -2.587  1.00  0.99           O  
ATOM   1541  CG  LEU A 205       2.516  -2.491   0.336  1.00  0.99           C  
ATOM   1542  CD1 LEU A 205       3.428  -1.310   0.653  1.00  0.97           C  
ATOM   1543  CD2 LEU A 205       1.389  -2.067  -0.598  1.00  0.97           C  
ATOM   1544  N   ALA A 206       4.323  -6.582  -0.813  1.00  0.99           N  
ATOM   1545  CA  ALA A 206       5.053  -7.566  -1.609  1.00  0.99           C  
ATOM   1546  C   ALA A 206       4.112  -8.639  -2.151  1.00  0.99           C  
ATOM   1547  CB  ALA A 206       6.162  -8.205  -0.778  1.00  0.99           C  
ATOM   1548  O   ALA A 206       4.239  -9.059  -3.304  1.00  0.99           O  
ATOM   1549  N   LEU A 207       3.160  -9.044  -1.362  1.00  0.99           N  
ATOM   1550  CA  LEU A 207       2.194 -10.047  -1.796  1.00  0.99           C  
ATOM   1551  C   LEU A 207       1.273  -9.484  -2.873  1.00  0.99           C  
ATOM   1552  CB  LEU A 207       1.366 -10.544  -0.608  1.00  0.99           C  
ATOM   1553  O   LEU A 207       0.829 -10.216  -3.761  1.00  0.98           O  
ATOM   1554  CG  LEU A 207       2.109 -11.383   0.432  1.00  0.98           C  
ATOM   1555  CD1 LEU A 207       1.218 -11.633   1.645  1.00  0.97           C  
ATOM   1556  CD2 LEU A 207       2.574 -12.701  -0.177  1.00  0.97           C  
ATOM   1557  N   ILE A 208       0.961  -8.190  -2.793  1.00  0.99           N  
ATOM   1558  CA  ILE A 208       0.165  -7.551  -3.835  1.00  0.99           C  
ATOM   1559  C   ILE A 208       0.944  -7.543  -5.148  1.00  0.99           C  
ATOM   1560  CB  ILE A 208      -0.233  -6.112  -3.439  1.00  0.99           C  
ATOM   1561  O   ILE A 208       0.380  -7.808  -6.213  1.00  0.99           O  
ATOM   1562  CG1 ILE A 208      -1.299  -6.136  -2.337  1.00  0.99           C  
ATOM   1563  CG2 ILE A 208      -0.727  -5.333  -4.662  1.00  0.99           C  
ATOM   1564  CD1 ILE A 208      -1.603  -4.769  -1.740  1.00  0.98           C  
ATOM   1565  N   ALA A 209       2.235  -7.270  -5.090  1.00  0.99           N  
ATOM   1566  CA  ALA A 209       3.068  -7.315  -6.288  1.00  0.99           C  
ATOM   1567  C   ALA A 209       3.083  -8.716  -6.894  1.00  0.99           C  
ATOM   1568  CB  ALA A 209       4.490  -6.864  -5.965  1.00  0.99           C  
ATOM   1569  O   ALA A 209       2.961  -8.875  -8.110  1.00  0.99           O  
ATOM   1570  N   ILE A 210       3.165  -9.732  -6.061  1.00  0.98           N  
ATOM   1571  CA  ILE A 210       3.166 -11.114  -6.526  1.00  0.98           C  
ATOM   1572  C   ILE A 210       1.815 -11.448  -7.154  1.00  0.98           C  
ATOM   1573  CB  ILE A 210       3.481 -12.098  -5.377  1.00  0.98           C  
ATOM   1574  O   ILE A 210       1.754 -12.062  -8.222  1.00  0.98           O  
ATOM   1575  CG1 ILE A 210       4.873 -11.818  -4.801  1.00  0.98           C  
ATOM   1576  CG2 ILE A 210       3.368 -13.547  -5.859  1.00  0.98           C  
ATOM   1577  CD1 ILE A 210       5.193 -12.611  -3.541  1.00  0.97           C  
ATOM   1578  N   ALA A 211       0.795 -11.031  -6.519  1.00  0.99           N  
ATOM   1579  CA  ALA A 211      -0.545 -11.321  -7.023  1.00  0.99           C  
ATOM   1580  C   ALA A 211      -0.752 -10.717  -8.409  1.00  0.98           C  
ATOM   1581  CB  ALA A 211      -1.603 -10.797  -6.054  1.00  0.98           C  
ATOM   1582  O   ALA A 211      -1.253 -11.386  -9.316  1.00  0.98           O  
ATOM   1583  N   LEU A 212      -0.402  -9.455  -8.602  1.00  0.99           N  
ATOM   1584  CA  LEU A 212      -0.575  -8.798  -9.893  1.00  0.99           C  
ATOM   1585  C   LEU A 212       0.190  -9.537 -10.986  1.00  0.99           C  
ATOM   1586  CB  LEU A 212      -0.105  -7.342  -9.820  1.00  0.98           C  
ATOM   1587  O   LEU A 212      -0.354  -9.799 -12.061  1.00  0.98           O  
ATOM   1588  CG  LEU A 212      -0.962  -6.394  -8.981  1.00  0.96           C  
ATOM   1589  CD1 LEU A 212      -0.284  -5.033  -8.860  1.00  0.90           C  
ATOM   1590  CD2 LEU A 212      -2.354  -6.252  -9.588  1.00  0.88           C  
ATOM   1591  N   ALA A 213       1.439  -9.876 -10.663  1.00  0.98           N  
ATOM   1592  CA  ALA A 213       2.253 -10.589 -11.643  1.00  0.98           C  
ATOM   1593  C   ALA A 213       1.691 -11.981 -11.915  1.00  0.98           C  
ATOM   1594  CB  ALA A 213       3.699 -10.687 -11.163  1.00  0.98           C  
ATOM   1595  O   ALA A 213       1.630 -12.419 -13.067  1.00  0.98           O  
ATOM   1596  N   ALA A 214       1.277 -12.646 -10.892  1.00  0.98           N  
ATOM   1597  CA  ALA A 214       0.752 -14.001 -11.042  1.00  0.98           C  
ATOM   1598  C   ALA A 214      -0.567 -13.996 -11.811  1.00  0.98           C  
ATOM   1599  CB  ALA A 214       0.564 -14.652  -9.674  1.00  0.98           C  
ATOM   1600  O   ALA A 214      -0.858 -14.930 -12.561  1.00  0.97           O  
ATOM   1601  N   ILE A 215      -1.389 -12.963 -11.592  1.00  0.98           N  
ATOM   1602  CA  ILE A 215      -2.637 -12.829 -12.336  1.00  0.98           C  
ATOM   1603  C   ILE A 215      -2.337 -12.707 -13.828  1.00  0.98           C  
ATOM   1604  CB  ILE A 215      -3.455 -11.610 -11.852  1.00  0.98           C  
ATOM   1605  O   ILE A 215      -2.949 -13.395 -14.649  1.00  0.97           O  
ATOM   1606  CG1 ILE A 215      -4.045 -11.881 -10.463  1.00  0.96           C  
ATOM   1607  CG2 ILE A 215      -4.557 -11.266 -12.858  1.00  0.96           C  
ATOM   1608  CD1 ILE A 215      -4.609 -10.643  -9.779  1.00  0.94           C  
ATOM   1609  N   ALA A 216      -1.400 -11.910 -14.176  1.00  0.97           N  
ATOM   1610  CA  ALA A 216      -1.045 -11.675 -15.574  1.00  0.97           C  
ATOM   1611  C   ALA A 216      -0.455 -12.931 -16.209  1.00  0.97           C  
ATOM   1612  CB  ALA A 216      -0.059 -10.514 -15.684  1.00  0.97           C  
ATOM   1613  O   ALA A 216      -0.598 -13.150 -17.414  1.00  0.96           O  
ATOM   1614  N   LEU A 217       0.148 -13.795 -15.392  1.00  0.97           N  
ATOM   1615  CA  LEU A 217       0.796 -14.997 -15.906  1.00  0.97           C  
ATOM   1616  C   LEU A 217      -0.162 -16.184 -15.883  1.00  0.97           C  
ATOM   1617  CB  LEU A 217       2.049 -15.322 -15.089  1.00  0.97           C  
ATOM   1618  O   LEU A 217       0.157 -17.255 -16.403  1.00  0.96           O  
ATOM   1619  CG  LEU A 217       3.233 -14.368 -15.254  1.00  0.95           C  
ATOM   1620  CD1 LEU A 217       4.301 -14.663 -14.207  1.00  0.91           C  
ATOM   1621  CD2 LEU A 217       3.812 -14.473 -16.661  1.00  0.90           C  
ATOM   1622  N   GLY A 218      -1.287 -16.052 -15.233  1.00  0.96           N  
ATOM   1623  CA  GLY A 218      -2.196 -17.172 -15.042  1.00  0.96           C  
ATOM   1624  C   GLY A 218      -1.638 -18.243 -14.124  1.00  0.96           C  
ATOM   1625  O   GLY A 218      -1.926 -19.429 -14.299  1.00  0.95           O  
ATOM   1626  N   ASP A 219      -0.837 -17.803 -13.217  1.00  0.97           N  
ATOM   1627  CA  ASP A 219      -0.183 -18.720 -12.288  1.00  0.97           C  
ATOM   1628  C   ASP A 219      -1.054 -18.969 -11.059  1.00  0.97           C  
ATOM   1629  CB  ASP A 219       1.181 -18.172 -11.864  1.00  0.96           C  
ATOM   1630  O   ASP A 219      -0.905 -18.293 -10.038  1.00  0.96           O  
ATOM   1631  CG  ASP A 219       1.982 -19.157 -11.030  1.00  0.92           C  
ATOM   1632  OD1 ASP A 219       1.415 -20.174 -10.576  1.00  0.88           O  
ATOM   1633  OD2 ASP A 219       3.190 -18.911 -10.823  1.00  0.88           O  
ATOM   1634  N   GLU A 220      -1.901 -19.973 -11.118  1.00  0.96           N  
ATOM   1635  CA  GLU A 220      -2.873 -20.269 -10.069  1.00  0.96           C  
ATOM   1636  C   GLU A 220      -2.183 -20.751  -8.797  1.00  0.96           C  
ATOM   1637  CB  GLU A 220      -3.881 -21.317 -10.550  1.00  0.95           C  
ATOM   1638  O   GLU A 220      -2.622 -20.436  -7.689  1.00  0.96           O  
ATOM   1639  CG  GLU A 220      -4.818 -20.814 -11.639  1.00  0.86           C  
ATOM   1640  CD  GLU A 220      -5.921 -21.803 -11.984  1.00  0.81           C  
ATOM   1641  OE1 GLU A 220      -6.015 -22.862 -11.323  1.00  0.81           O  
ATOM   1642  OE2 GLU A 220      -6.695 -21.516 -12.924  1.00  0.78           O  
ATOM   1643  N   GLU A 221      -1.130 -21.485  -8.953  1.00  0.96           N  
ATOM   1644  CA  GLU A 221      -0.412 -21.993  -7.788  1.00  0.96           C  
ATOM   1645  C   GLU A 221       0.168 -20.852  -6.957  1.00  0.96           C  
ATOM   1646  CB  GLU A 221       0.702 -22.951  -8.217  1.00  0.95           C  
ATOM   1647  O   GLU A 221       0.056 -20.852  -5.729  1.00  0.96           O  
ATOM   1648  CG  GLU A 221       1.397 -23.647  -7.056  1.00  0.79           C  
ATOM   1649  CD  GLU A 221       2.463 -24.635  -7.500  1.00  0.71           C  
ATOM   1650  OE1 GLU A 221       2.655 -24.812  -8.724  1.00  0.68           O  
ATOM   1651  OE2 GLU A 221       3.111 -25.239  -6.616  1.00  0.64           O  
ATOM   1652  N   THR A 222       0.748 -19.880  -7.619  1.00  0.97           N  
ATOM   1653  CA  THR A 222       1.308 -18.724  -6.928  1.00  0.97           C  
ATOM   1654  C   THR A 222       0.206 -17.910  -6.255  1.00  0.97           C  
ATOM   1655  CB  THR A 222       2.098 -17.823  -7.895  1.00  0.97           C  
ATOM   1656  O   THR A 222       0.394 -17.396  -5.150  1.00  0.97           O  
ATOM   1657  CG2 THR A 222       2.674 -16.611  -7.171  1.00  0.95           C  
ATOM   1658  OG1 THR A 222       3.172 -18.577  -8.472  1.00  0.94           O  
ATOM   1659  N   LEU A 223      -0.924 -17.840  -6.888  1.00  0.98           N  
ATOM   1660  CA  LEU A 223      -2.030 -17.083  -6.313  1.00  0.98           C  
ATOM   1661  C   LEU A 223      -2.559 -17.764  -5.055  1.00  0.98           C  
ATOM   1662  CB  LEU A 223      -3.159 -16.925  -7.335  1.00  0.98           C  
ATOM   1663  O   LEU A 223      -2.952 -17.092  -4.099  1.00  0.98           O  
ATOM   1664  CG  LEU A 223      -2.891 -15.970  -8.499  1.00  0.96           C  
ATOM   1665  CD1 LEU A 223      -3.970 -16.120  -9.567  1.00  0.94           C  
ATOM   1666  CD2 LEU A 223      -2.816 -14.530  -8.004  1.00  0.93           C  
ATOM   1667  N   LYS A 224      -2.615 -19.069  -5.031  1.00  0.97           N  
ATOM   1668  CA  LYS A 224      -3.017 -19.785  -3.824  1.00  0.97           C  
ATOM   1669  C   LYS A 224      -2.030 -19.542  -2.686  1.00  0.97           C  
ATOM   1670  CB  LYS A 224      -3.136 -21.284  -4.103  1.00  0.96           C  
ATOM   1671  O   LYS A 224      -2.433 -19.382  -1.532  1.00  0.97           O  
ATOM   1672  CG  LYS A 224      -4.326 -21.659  -4.974  1.00  0.92           C  
ATOM   1673  CD  LYS A 224      -4.372 -23.158  -5.243  1.00  0.88           C  
ATOM   1674  CE  LYS A 224      -5.491 -23.519  -6.211  1.00  0.84           C  
ATOM   1675  NZ  LYS A 224      -5.464 -24.968  -6.572  1.00  0.79           N  
ATOM   1676  N   GLU A 225      -0.751 -19.503  -2.983  1.00  0.97           N  
ATOM   1677  CA  GLU A 225       0.269 -19.195  -1.985  1.00  0.97           C  
ATOM   1678  C   GLU A 225       0.109 -17.773  -1.454  1.00  0.97           C  
ATOM   1679  CB  GLU A 225       1.670 -19.383  -2.572  1.00  0.95           C  
ATOM   1680  O   GLU A 225       0.237 -17.536  -0.251  1.00  0.97           O  
ATOM   1681  CG  GLU A 225       2.792 -19.187  -1.562  1.00  0.76           C  
ATOM   1682  CD  GLU A 225       4.173 -19.449  -2.141  1.00  0.70           C  
ATOM   1683  OE1 GLU A 225       4.267 -19.918  -3.298  1.00  0.66           O  
ATOM   1684  OE2 GLU A 225       5.169 -19.184  -1.432  1.00  0.64           O  
ATOM   1685  N   VAL A 226      -0.199 -16.842  -2.357  1.00  0.98           N  
ATOM   1686  CA  VAL A 226      -0.413 -15.455  -1.956  1.00  0.98           C  
ATOM   1687  C   VAL A 226      -1.584 -15.374  -0.980  1.00  0.98           C  
ATOM   1688  CB  VAL A 226      -0.672 -14.544  -3.177  1.00  0.97           C  
ATOM   1689  O   VAL A 226      -1.497 -14.700   0.050  1.00  0.98           O  
ATOM   1690  CG1 VAL A 226      -1.243 -13.198  -2.735  1.00  0.96           C  
ATOM   1691  CG2 VAL A 226       0.614 -14.347  -3.977  1.00  0.96           C  
ATOM   1692  N   LYS A 227      -2.585 -16.060  -1.336  1.00  0.97           N  
ATOM   1693  CA  LYS A 227      -3.772 -16.035  -0.487  1.00  0.97           C  
ATOM   1694  C   LYS A 227      -3.457 -16.552   0.914  1.00  0.97           C  
ATOM   1695  CB  LYS A 227      -4.897 -16.862  -1.110  1.00  0.96           C  
ATOM   1696  O   LYS A 227      -3.830 -15.929   1.910  1.00  0.97           O  
ATOM   1697  CG  LYS A 227      -6.235 -16.724  -0.399  1.00  0.90           C  
ATOM   1698  CD  LYS A 227      -7.342 -17.458  -1.144  1.00  0.86           C  
ATOM   1699  CE  LYS A 227      -7.165 -18.969  -1.065  1.00  0.81           C  
ATOM   1700  NZ  LYS A 227      -8.348 -19.695  -1.614  1.00  0.76           N  
ATOM   1701  N   GLU A 228      -2.777 -17.622   1.064  1.00  0.97           N  
ATOM   1702  CA  GLU A 228      -2.433 -18.194   2.363  1.00  0.97           C  
ATOM   1703  C   GLU A 228      -1.488 -17.279   3.136  1.00  0.97           C  
ATOM   1704  CB  GLU A 228      -1.803 -19.578   2.191  1.00  0.95           C  
ATOM   1705  O   GLU A 228      -1.690 -17.033   4.327  1.00  0.96           O  
ATOM   1706  CG  GLU A 228      -2.778 -20.643   1.710  1.00  0.75           C  
ATOM   1707  CD  GLU A 228      -4.005 -20.776   2.597  1.00  0.69           C  
ATOM   1708  OE1 GLU A 228      -3.858 -20.787   3.841  1.00  0.62           O  
ATOM   1709  OE2 GLU A 228      -5.124 -20.872   2.045  1.00  0.61           O  
ATOM   1710  N   LYS A 229      -0.503 -16.731   2.484  1.00  0.97           N  
ATOM   1711  CA  LYS A 229       0.461 -15.861   3.152  1.00  0.97           C  
ATOM   1712  C   LYS A 229      -0.186 -14.545   3.574  1.00  0.98           C  
ATOM   1713  CB  LYS A 229       1.658 -15.587   2.241  1.00  0.97           C  
ATOM   1714  O   LYS A 229       0.154 -13.987   4.620  1.00  0.97           O  
ATOM   1715  CG  LYS A 229       2.586 -16.781   2.063  1.00  0.88           C  
ATOM   1716  CD  LYS A 229       3.864 -16.391   1.331  1.00  0.80           C  
ATOM   1717  CE  LYS A 229       4.847 -17.551   1.265  1.00  0.73           C  
ATOM   1718  NZ  LYS A 229       6.254 -17.077   1.108  1.00  0.67           N  
ATOM   1719  N   ALA A 230      -1.070 -14.081   2.773  1.00  0.98           N  
ATOM   1720  CA  ALA A 230      -1.759 -12.843   3.130  1.00  0.98           C  
ATOM   1721  C   ALA A 230      -2.666 -13.049   4.340  1.00  0.98           C  
ATOM   1722  CB  ALA A 230      -2.568 -12.323   1.945  1.00  0.98           C  
ATOM   1723  O   ALA A 230      -2.864 -12.131   5.139  1.00  0.98           O  
ATOM   1724  N   LYS A 231      -3.223 -14.193   4.503  1.00  0.97           N  
ATOM   1725  CA  LYS A 231      -3.996 -14.499   5.704  1.00  0.97           C  
ATOM   1726  C   LYS A 231      -3.106 -14.506   6.943  1.00  0.97           C  
ATOM   1727  CB  LYS A 231      -4.702 -15.848   5.558  1.00  0.97           C  
ATOM   1728  O   LYS A 231      -3.521 -14.060   8.015  1.00  0.97           O  
ATOM   1729  CG  LYS A 231      -5.868 -15.834   4.581  1.00  0.92           C  
ATOM   1730  CD  LYS A 231      -6.533 -17.201   4.484  1.00  0.87           C  
ATOM   1731  CE  LYS A 231      -7.679 -17.196   3.481  1.00  0.82           C  
ATOM   1732  NZ  LYS A 231      -8.274 -18.556   3.313  1.00  0.77           N  
ATOM   1733  N   GLU A 232      -1.892 -14.998   6.818  1.00  0.97           N  
ATOM   1734  CA  GLU A 232      -0.950 -14.968   7.932  1.00  0.97           C  
ATOM   1735  C   GLU A 232      -0.575 -13.535   8.301  1.00  0.97           C  
ATOM   1736  CB  GLU A 232       0.310 -15.770   7.593  1.00  0.96           C  
ATOM   1737  O   GLU A 232      -0.510 -13.189   9.482  1.00  0.97           O  
ATOM   1738  CG  GLU A 232       0.066 -17.265   7.448  1.00  0.82           C  
ATOM   1739  CD  GLU A 232       1.313 -18.040   7.052  1.00  0.75           C  
ATOM   1740  OE1 GLU A 232       2.422 -17.460   7.079  1.00  0.72           O  
ATOM   1741  OE2 GLU A 232       1.179 -19.237   6.712  1.00  0.69           O  
ATOM   1742  N   VAL A 233      -0.375 -12.734   7.261  1.00  0.98           N  
ATOM   1743  CA  VAL A 233      -0.040 -11.333   7.498  1.00  0.98           C  
ATOM   1744  C   VAL A 233      -1.207 -10.634   8.193  1.00  0.98           C  
ATOM   1745  CB  VAL A 233       0.312 -10.603   6.183  1.00  0.97           C  
ATOM   1746  O   VAL A 233      -1.004  -9.852   9.125  1.00  0.98           O  
ATOM   1747  CG1 VAL A 233       0.451  -9.100   6.421  1.00  0.96           C  
ATOM   1748  CG2 VAL A 233       1.597 -11.173   5.585  1.00  0.96           C  
ATOM   1749  N   TYR A 234      -2.387 -10.935   7.777  1.00  0.97           N  
ATOM   1750  CA  TYR A 234      -3.585 -10.367   8.386  1.00  0.97           C  
ATOM   1751  C   TYR A 234      -3.663 -10.720   9.867  1.00  0.97           C  
ATOM   1752  CB  TYR A 234      -4.842 -10.863   7.665  1.00  0.97           C  
ATOM   1753  O   TYR A 234      -3.915  -9.851  10.705  1.00  0.97           O  
ATOM   1754  CG  TYR A 234      -6.130 -10.415   8.312  1.00  0.96           C  
ATOM   1755  CD1 TYR A 234      -6.719  -9.201   7.969  1.00  0.95           C  
ATOM   1756  CD2 TYR A 234      -6.758 -11.205   9.269  1.00  0.94           C  
ATOM   1757  CE1 TYR A 234      -7.905  -8.783   8.565  1.00  0.94           C  
ATOM   1758  CE2 TYR A 234      -7.944 -10.797   9.871  1.00  0.93           C  
ATOM   1759  OH  TYR A 234      -9.683  -9.179  10.106  1.00  0.90           O  
ATOM   1760  CZ  TYR A 234      -8.509  -9.587   9.513  1.00  0.92           C  
ATOM   1761  N   GLU A 235      -3.434 -11.994  10.202  1.00  0.97           N  
ATOM   1762  CA  GLU A 235      -3.517 -12.442  11.589  1.00  0.97           C  
ATOM   1763  C   GLU A 235      -2.410 -11.823  12.437  1.00  0.97           C  
ATOM   1764  CB  GLU A 235      -3.447 -13.969  11.666  1.00  0.96           C  
ATOM   1765  O   GLU A 235      -2.646 -11.417  13.577  1.00  0.96           O  
ATOM   1766  CG  GLU A 235      -4.676 -14.670  11.105  1.00  0.88           C  
ATOM   1767  CD  GLU A 235      -5.961 -14.299  11.828  1.00  0.81           C  
ATOM   1768  OE1 GLU A 235      -5.917 -14.048  13.054  1.00  0.78           O  
ATOM   1769  OE2 GLU A 235      -7.021 -14.259  11.164  1.00  0.76           O  
ATOM   1770  N   LYS A 236      -1.216 -11.694  11.882  1.00  0.97           N  
ATOM   1771  CA  LYS A 236      -0.121 -11.049  12.602  1.00  0.97           C  
ATOM   1772  C   LYS A 236      -0.428  -9.578  12.864  1.00  0.97           C  
ATOM   1773  CB  LYS A 236       1.186 -11.181  11.819  1.00  0.97           C  
ATOM   1774  O   LYS A 236      -0.176  -9.072  13.960  1.00  0.97           O  
ATOM   1775  CG  LYS A 236       1.774 -12.584  11.828  1.00  0.94           C  
ATOM   1776  CD  LYS A 236       3.041 -12.665  10.987  1.00  0.91           C  
ATOM   1777  CE  LYS A 236       3.602 -14.080  10.952  1.00  0.87           C  
ATOM   1778  NZ  LYS A 236       4.784 -14.186  10.045  1.00  0.82           N  
ATOM   1779  N   ALA A 237      -0.953  -8.977  11.885  1.00  0.98           N  
ATOM   1780  CA  ALA A 237      -1.297  -7.565  12.032  1.00  0.98           C  
ATOM   1781  C   ALA A 237      -2.411  -7.377  13.057  1.00  0.98           C  
ATOM   1782  CB  ALA A 237      -1.710  -6.975  10.686  1.00  0.97           C  
ATOM   1783  O   ALA A 237      -2.440  -6.374  13.775  1.00  0.97           O  
ATOM   1784  N   LYS A 238      -3.311  -8.299  13.098  1.00  0.97           N  
ATOM   1785  CA  LYS A 238      -4.370  -8.266  14.103  1.00  0.97           C  
ATOM   1786  C   LYS A 238      -3.793  -8.351  15.513  1.00  0.96           C  
ATOM   1787  CB  LYS A 238      -5.364  -9.405  13.874  1.00  0.96           C  
ATOM   1788  O   LYS A 238      -4.241  -7.643  16.417  1.00  0.96           O  
ATOM   1789  CG  LYS A 238      -6.563  -9.378  14.810  1.00  0.90           C  
ATOM   1790  CD  LYS A 238      -7.580 -10.452  14.447  1.00  0.85           C  
ATOM   1791  CE  LYS A 238      -8.766 -10.447  15.403  1.00  0.81           C  
ATOM   1792  NZ  LYS A 238      -9.738 -11.536  15.086  1.00  0.74           N  
ATOM   1793  N   LYS A 239      -2.803  -9.183  15.729  1.00  0.96           N  
ATOM   1794  CA  LYS A 239      -2.145  -9.303  17.027  1.00  0.96           C  
ATOM   1795  C   LYS A 239      -1.398  -8.021  17.385  1.00  0.97           C  
ATOM   1796  CB  LYS A 239      -1.182 -10.491  17.034  1.00  0.95           C  
ATOM   1797  O   LYS A 239      -1.460  -7.558  18.526  1.00  0.96           O  
ATOM   1798  CG  LYS A 239      -1.871 -11.846  16.983  1.00  0.82           C  
ATOM   1799  CD  LYS A 239      -0.862 -12.987  16.995  1.00  0.75           C  
ATOM   1800  CE  LYS A 239      -1.543 -14.339  16.833  1.00  0.67           C  
ATOM   1801  NZ  LYS A 239      -0.551 -15.454  16.766  1.00  0.61           N  
ATOM   1802  N   VAL A 240      -0.738  -7.416  16.398  1.00  0.96           N  
ATOM   1803  CA  VAL A 240      -0.009  -6.174  16.630  1.00  0.96           C  
ATOM   1804  C   VAL A 240      -0.989  -5.056  16.979  1.00  0.96           C  
ATOM   1805  CB  VAL A 240       0.838  -5.775  15.401  1.00  0.96           C  
ATOM   1806  O   VAL A 240      -0.720  -4.241  17.865  1.00  0.95           O  
ATOM   1807  CG1 VAL A 240       1.427  -4.377  15.581  1.00  0.94           C  
ATOM   1808  CG2 VAL A 240       1.947  -6.798  15.163  1.00  0.94           C  
ATOM   1809  N   ALA A 241      -2.139  -5.012  16.328  1.00  0.97           N  
ATOM   1810  CA  ALA A 241      -3.155  -4.001  16.610  1.00  0.96           C  
ATOM   1811  C   ALA A 241      -3.688  -4.141  18.032  1.00  0.96           C  
ATOM   1812  CB  ALA A 241      -4.298  -4.100  15.603  1.00  0.96           C  
ATOM   1813  O   ALA A 241      -3.839  -3.147  18.747  1.00  0.95           O  
ATOM   1814  N   GLU A 242      -3.973  -5.374  18.458  1.00  0.96           N  
ATOM   1815  CA  GLU A 242      -4.499  -5.626  19.796  1.00  0.95           C  
ATOM   1816  C   GLU A 242      -3.485  -5.242  20.870  1.00  0.95           C  
ATOM   1817  CB  GLU A 242      -4.897  -7.097  19.950  1.00  0.94           C  
ATOM   1818  O   GLU A 242      -3.835  -4.599  21.861  1.00  0.95           O  
ATOM   1819  CG  GLU A 242      -6.127  -7.489  19.145  1.00  0.86           C  
ATOM   1820  CD  GLU A 242      -6.394  -8.985  19.148  1.00  0.83           C  
ATOM   1821  OE1 GLU A 242      -5.559  -9.750  19.682  1.00  0.82           O  
ATOM   1822  OE2 GLU A 242      -7.447  -9.397  18.611  1.00  0.80           O  
ATOM   1823  N   GLU A 243      -2.252  -5.613  20.651  1.00  0.95           N  
ATOM   1824  CA  GLU A 243      -1.198  -5.258  21.597  1.00  0.95           C  
ATOM   1825  C   GLU A 243      -1.004  -3.746  21.663  1.00  0.95           C  
ATOM   1826  CB  GLU A 243       0.118  -5.941  21.217  1.00  0.93           C  
ATOM   1827  O   GLU A 243      -0.830  -3.184  22.747  1.00  0.94           O  
ATOM   1828  CG  GLU A 243       1.239  -5.717  22.222  1.00  0.78           C  
ATOM   1829  CD  GLU A 243       2.497  -6.509  21.903  1.00  0.73           C  
ATOM   1830  OE1 GLU A 243       2.462  -7.361  20.987  1.00  0.70           O  
ATOM   1831  OE2 GLU A 243       3.526  -6.275  22.576  1.00  0.68           O  
ATOM   1832  N   ALA A 244      -1.026  -3.092  20.540  1.00  0.94           N  
ATOM   1833  CA  ALA A 244      -0.872  -1.641  20.483  1.00  0.94           C  
ATOM   1834  C   ALA A 244      -2.014  -0.939  21.212  1.00  0.93           C  
ATOM   1835  CB  ALA A 244      -0.802  -1.170  19.032  1.00  0.93           C  
ATOM   1836  O   ALA A 244      -1.798   0.062  21.898  1.00  0.92           O  
ATOM   1837  N   GLU A 245      -3.219  -1.413  21.063  1.00  0.94           N  
ATOM   1838  CA  GLU A 245      -4.368  -0.832  21.751  1.00  0.93           C  
ATOM   1839  C   GLU A 245      -4.253  -1.007  23.262  1.00  0.93           C  
ATOM   1840  CB  GLU A 245      -5.670  -1.460  21.246  1.00  0.91           C  
ATOM   1841  O   GLU A 245      -4.566  -0.090  24.024  1.00  0.91           O  
ATOM   1842  CG  GLU A 245      -6.079  -0.994  19.856  1.00  0.82           C  
ATOM   1843  CD  GLU A 245      -7.400  -1.585  19.390  1.00  0.77           C  
ATOM   1844  OE1 GLU A 245      -8.199  -2.032  20.243  1.00  0.76           O  
ATOM   1845  OE2 GLU A 245      -7.636  -1.601  18.161  1.00  0.75           O  
ATOM   1846  N   LYS A 246      -3.811  -2.178  23.662  1.00  0.93           N  
ATOM   1847  CA  LYS A 246      -3.620  -2.424  25.088  1.00  0.93           C  
ATOM   1848  C   LYS A 246      -2.590  -1.465  25.678  1.00  0.92           C  
ATOM   1849  CB  LYS A 246      -3.189  -3.871  25.331  1.00  0.90           C  
ATOM   1850  O   LYS A 246      -2.734  -1.015  26.817  1.00  0.91           O  
ATOM   1851  CG  LYS A 246      -4.307  -4.888  25.153  1.00  0.78           C  
ATOM   1852  CD  LYS A 246      -3.811  -6.309  25.385  1.00  0.73           C  
ATOM   1853  CE  LYS A 246      -4.908  -7.334  25.126  1.00  0.66           C  
ATOM   1854  NZ  LYS A 246      -4.409  -8.732  25.290  1.00  0.61           N  
ATOM   1855  N   LYS A 247      -1.620  -1.062  24.859  1.00  0.92           N  
ATOM   1856  CA  LYS A 247      -0.547  -0.188  25.323  1.00  0.92           C  
ATOM   1857  C   LYS A 247      -0.893   1.280  25.089  1.00  0.91           C  
ATOM   1858  CB  LYS A 247       0.768  -0.534  24.623  1.00  0.90           C  
ATOM   1859  O   LYS A 247      -0.125   2.171  25.456  1.00  0.90           O  
ATOM   1860  CG  LYS A 247       1.351  -1.880  25.031  1.00  0.84           C  
ATOM   1861  CD  LYS A 247       2.723  -2.106  24.410  1.00  0.80           C  
ATOM   1862  CE  LYS A 247       3.332  -3.426  24.864  1.00  0.75           C  
ATOM   1863  NZ  LYS A 247       4.655  -3.677  24.217  1.00  0.71           N  
ATOM   1864  N   GLY A 248      -2.035   1.538  24.462  1.00  0.91           N  
ATOM   1865  CA  GLY A 248      -2.450   2.902  24.178  1.00  0.91           C  
ATOM   1866  C   GLY A 248      -1.667   3.540  23.046  1.00  0.91           C  
ATOM   1867  O   GLY A 248      -1.658   4.765  22.903  1.00  0.89           O  
ATOM   1868  N   ASP A 249      -0.939   2.768  22.294  1.00  0.93           N  
ATOM   1869  CA  ASP A 249      -0.211   3.249  21.125  1.00  0.93           C  
ATOM   1870  C   ASP A 249      -1.111   3.284  19.892  1.00  0.94           C  
ATOM   1871  CB  ASP A 249       1.014   2.371  20.857  1.00  0.91           C  
ATOM   1872  O   ASP A 249      -1.171   2.315  19.133  1.00  0.93           O  
ATOM   1873  CG  ASP A 249       1.936   2.948  19.797  1.00  0.85           C  
ATOM   1874  OD1 ASP A 249       1.515   3.858  19.051  1.00  0.82           O  
ATOM   1875  OD2 ASP A 249       3.094   2.485  19.704  1.00  0.86           O  
ATOM   1876  N   LEU A 250      -1.795   4.468  19.669  1.00  0.93           N  
ATOM   1877  CA  LEU A 250      -2.798   4.589  18.616  1.00  0.94           C  
ATOM   1878  C   LEU A 250      -2.141   4.610  17.240  1.00  0.94           C  
ATOM   1879  CB  LEU A 250      -3.633   5.856  18.815  1.00  0.92           C  
ATOM   1880  O   LEU A 250      -2.747   4.188  16.252  1.00  0.94           O  
ATOM   1881  CG  LEU A 250      -4.482   5.916  20.086  1.00  0.88           C  
ATOM   1882  CD1 LEU A 250      -5.232   7.242  20.161  1.00  0.82           C  
ATOM   1883  CD2 LEU A 250      -5.453   4.742  20.137  1.00  0.83           C  
ATOM   1884  N   ILE A 251      -0.947   5.089  17.149  1.00  0.93           N  
ATOM   1885  CA  ILE A 251      -0.242   5.113  15.872  1.00  0.94           C  
ATOM   1886  C   ILE A 251       0.076   3.686  15.431  1.00  0.94           C  
ATOM   1887  CB  ILE A 251       1.055   5.949  15.958  1.00  0.92           C  
ATOM   1888  O   ILE A 251      -0.221   3.298  14.298  1.00  0.94           O  
ATOM   1889  CG1 ILE A 251       0.721   7.436  16.117  1.00  0.87           C  
ATOM   1890  CG2 ILE A 251       1.932   5.713  14.724  1.00  0.87           C  
ATOM   1891  CD1 ILE A 251       1.940   8.325  16.326  1.00  0.84           C  
ATOM   1892  N   ALA A 252       0.619   2.926  16.308  1.00  0.95           N  
ATOM   1893  CA  ALA A 252       0.938   1.536  15.990  1.00  0.96           C  
ATOM   1894  C   ALA A 252      -0.325   0.746  15.658  1.00  0.96           C  
ATOM   1895  CB  ALA A 252       1.681   0.882  17.151  1.00  0.95           C  
ATOM   1896  O   ALA A 252      -0.323  -0.087  14.749  1.00  0.96           O  
ATOM   1897  N   ALA A 253      -1.359   0.989  16.381  1.00  0.96           N  
ATOM   1898  CA  ALA A 253      -2.625   0.310  16.118  1.00  0.96           C  
ATOM   1899  C   ALA A 253      -3.148   0.645  14.724  1.00  0.97           C  
ATOM   1900  CB  ALA A 253      -3.659   0.686  17.176  1.00  0.96           C  
ATOM   1901  O   ALA A 253      -3.578  -0.244  13.985  1.00  0.96           O  
ATOM   1902  N   ALA A 254      -3.124   1.922  14.399  1.00  0.97           N  
ATOM   1903  CA  ALA A 254      -3.606   2.335  13.083  1.00  0.97           C  
ATOM   1904  C   ALA A 254      -2.741   1.748  11.972  1.00  0.97           C  
ATOM   1905  CB  ALA A 254      -3.636   3.858  12.982  1.00  0.97           C  
ATOM   1906  O   ALA A 254      -3.257   1.305  10.943  1.00  0.97           O  
ATOM   1907  N   LEU A 255      -1.434   1.719  12.157  1.00  0.97           N  
ATOM   1908  CA  LEU A 255      -0.550   1.134  11.155  1.00  0.97           C  
ATOM   1909  C   LEU A 255      -0.810  -0.362  11.007  1.00  0.98           C  
ATOM   1910  CB  LEU A 255       0.916   1.375  11.528  1.00  0.97           C  
ATOM   1911  O   LEU A 255      -0.725  -0.905   9.904  1.00  0.97           O  
ATOM   1912  CG  LEU A 255       1.422   2.812  11.395  1.00  0.95           C  
ATOM   1913  CD1 LEU A 255       2.822   2.937  11.986  1.00  0.90           C  
ATOM   1914  CD2 LEU A 255       1.410   3.250   9.935  1.00  0.90           C  
ATOM   1915  N   ALA A 256      -1.086  -1.003  12.066  1.00  0.98           N  
ATOM   1916  CA  ALA A 256      -1.411  -2.426  12.000  1.00  0.98           C  
ATOM   1917  C   ALA A 256      -2.719  -2.655  11.248  1.00  0.98           C  
ATOM   1918  CB  ALA A 256      -1.498  -3.017  13.405  1.00  0.98           C  
ATOM   1919  O   ALA A 256      -2.862  -3.647  10.529  1.00  0.98           O  
ATOM   1920  N   LEU A 257      -3.677  -1.773  11.406  1.00  0.98           N  
ATOM   1921  CA  LEU A 257      -4.921  -1.887  10.653  1.00  0.98           C  
ATOM   1922  C   LEU A 257      -4.686  -1.621   9.170  1.00  0.98           C  
ATOM   1923  CB  LEU A 257      -5.968  -0.912  11.198  1.00  0.98           C  
ATOM   1924  O   LEU A 257      -5.372  -2.188   8.317  1.00  0.98           O  
ATOM   1925  CG  LEU A 257      -6.513  -1.213  12.595  1.00  0.96           C  
ATOM   1926  CD1 LEU A 257      -7.491  -0.126  13.029  1.00  0.92           C  
ATOM   1927  CD2 LEU A 257      -7.182  -2.584  12.624  1.00  0.91           C  
ATOM   1928  N   ILE A 258      -3.737  -0.734   8.878  1.00  0.99           N  
ATOM   1929  CA  ILE A 258      -3.349  -0.523   7.488  1.00  0.99           C  
ATOM   1930  C   ILE A 258      -2.779  -1.815   6.909  1.00  0.99           C  
ATOM   1931  CB  ILE A 258      -2.321   0.623   7.355  1.00  0.99           C  
ATOM   1932  O   ILE A 258      -3.117  -2.203   5.788  1.00  0.99           O  
ATOM   1933  CG1 ILE A 258      -2.997   1.978   7.598  1.00  0.98           C  
ATOM   1934  CG2 ILE A 258      -1.645   0.586   5.982  1.00  0.98           C  
ATOM   1935  CD1 ILE A 258      -2.026   3.148   7.675  1.00  0.97           C  
ATOM   1936  N   ALA A 259      -1.985  -2.503   7.658  1.00  0.99           N  
ATOM   1937  CA  ALA A 259      -1.432  -3.783   7.221  1.00  0.99           C  
ATOM   1938  C   ALA A 259      -2.537  -4.816   7.016  1.00  0.99           C  
ATOM   1939  CB  ALA A 259      -0.410  -4.295   8.233  1.00  0.99           C  
ATOM   1940  O   ALA A 259      -2.505  -5.585   6.053  1.00  0.99           O  
ATOM   1941  N   GLN A 260      -3.530  -4.829   7.901  1.00  0.99           N  
ATOM   1942  CA  GLN A 260      -4.658  -5.740   7.739  1.00  0.98           C  
ATOM   1943  C   GLN A 260      -5.421  -5.448   6.450  1.00  0.98           C  
ATOM   1944  CB  GLN A 260      -5.601  -5.647   8.939  1.00  0.98           C  
ATOM   1945  O   GLN A 260      -5.783  -6.369   5.715  1.00  0.98           O  
ATOM   1946  CG  GLN A 260      -5.026  -6.236  10.220  1.00  0.96           C  
ATOM   1947  CD  GLN A 260      -5.990  -6.152  11.389  1.00  0.94           C  
ATOM   1948  NE2 GLN A 260      -6.618  -7.275  11.722  1.00  0.93           N  
ATOM   1949  OE1 GLN A 260      -6.169  -5.087  11.989  1.00  0.92           O  
ATOM   1950  N   ALA A 261      -5.669  -4.197   6.252  1.00  0.99           N  
ATOM   1951  CA  ALA A 261      -6.416  -3.813   5.056  1.00  0.99           C  
ATOM   1952  C   ALA A 261      -5.649  -4.179   3.789  1.00  0.99           C  
ATOM   1953  CB  ALA A 261      -6.721  -2.317   5.077  1.00  0.99           C  
ATOM   1954  O   ALA A 261      -6.233  -4.679   2.825  1.00  0.99           O  
ATOM   1955  N   LEU A 262      -4.363  -3.976   3.783  1.00  0.99           N  
ATOM   1956  CA  LEU A 262      -3.556  -4.315   2.616  1.00  0.99           C  
ATOM   1957  C   LEU A 262      -3.488  -5.826   2.423  1.00  0.99           C  
ATOM   1958  CB  LEU A 262      -2.143  -3.743   2.757  1.00  0.99           C  
ATOM   1959  O   LEU A 262      -3.473  -6.311   1.289  1.00  0.99           O  
ATOM   1960  CG  LEU A 262      -2.011  -2.224   2.635  1.00  0.99           C  
ATOM   1961  CD1 LEU A 262      -0.603  -1.781   3.018  1.00  0.98           C  
ATOM   1962  CD2 LEU A 262      -2.354  -1.769   1.221  1.00  0.97           C  
ATOM   1963  N   ALA A 263      -3.397  -6.547   3.492  1.00  0.99           N  
ATOM   1964  CA  ALA A 263      -3.447  -8.003   3.390  1.00  0.99           C  
ATOM   1965  C   ALA A 263      -4.775  -8.465   2.797  1.00  0.99           C  
ATOM   1966  CB  ALA A 263      -3.229  -8.640   4.760  1.00  0.99           C  
ATOM   1967  O   ALA A 263      -4.809  -9.387   1.978  1.00  0.99           O  
ATOM   1968  N   LEU A 264      -5.855  -7.819   3.159  1.00  0.99           N  
ATOM   1969  CA  LEU A 264      -7.165  -8.160   2.617  1.00  0.99           C  
ATOM   1970  C   LEU A 264      -7.245  -7.819   1.133  1.00  0.99           C  
ATOM   1971  CB  LEU A 264      -8.270  -7.426   3.382  1.00  0.98           C  
ATOM   1972  O   LEU A 264      -7.927  -8.506   0.369  1.00  0.98           O  
ATOM   1973  CG  LEU A 264      -8.522  -7.888   4.818  1.00  0.98           C  
ATOM   1974  CD1 LEU A 264      -9.486  -6.937   5.519  1.00  0.96           C  
ATOM   1975  CD2 LEU A 264      -9.061  -9.314   4.835  1.00  0.96           C  
ATOM   1976  N   ILE A 265      -6.565  -6.745   0.726  1.00  0.99           N  
ATOM   1977  CA  ILE A 265      -6.510  -6.404  -0.691  1.00  0.99           C  
ATOM   1978  C   ILE A 265      -5.766  -7.497  -1.456  1.00  0.99           C  
ATOM   1979  CB  ILE A 265      -5.831  -5.035  -0.918  1.00  0.99           C  
ATOM   1980  O   ILE A 265      -6.198  -7.912  -2.534  1.00  0.99           O  
ATOM   1981  CG1 ILE A 265      -6.746  -3.900  -0.443  1.00  0.98           C  
ATOM   1982  CG2 ILE A 265      -5.455  -4.855  -2.392  1.00  0.98           C  
ATOM   1983  CD1 ILE A 265      -6.083  -2.529  -0.442  1.00  0.98           C  
ATOM   1984  N   ALA A 266      -4.691  -8.004  -0.907  1.00  0.99           N  
ATOM   1985  CA  ALA A 266      -3.955  -9.098  -1.535  1.00  0.99           C  
ATOM   1986  C   ALA A 266      -4.817 -10.353  -1.635  1.00  0.99           C  
ATOM   1987  CB  ALA A 266      -2.676  -9.395  -0.756  1.00  0.99           C  
ATOM   1988  O   ALA A 266      -4.821 -11.030  -2.665  1.00  0.99           O  
ATOM   1989  N   ILE A 267      -5.576 -10.634  -0.629  1.00  0.98           N  
ATOM   1990  CA  ILE A 267      -6.465 -11.791  -0.627  1.00  0.98           C  
ATOM   1991  C   ILE A 267      -7.553 -11.607  -1.683  1.00  0.98           C  
ATOM   1992  CB  ILE A 267      -7.101 -12.013   0.763  1.00  0.98           C  
ATOM   1993  O   ILE A 267      -7.859 -12.534  -2.436  1.00  0.98           O  
ATOM   1994  CG1 ILE A 267      -6.017 -12.317   1.804  1.00  0.98           C  
ATOM   1995  CG2 ILE A 267      -8.139 -13.138   0.709  1.00  0.98           C  
ATOM   1996  CD1 ILE A 267      -6.516 -12.300   3.242  1.00  0.96           C  
ATOM   1997  N   ALA A 268      -8.084 -10.440  -1.716  1.00  0.98           N  
ATOM   1998  CA  ALA A 268      -9.138 -10.157  -2.687  1.00  0.98           C  
ATOM   1999  C   ALA A 268      -8.635 -10.351  -4.115  1.00  0.98           C  
ATOM   2000  CB  ALA A 268      -9.666  -8.737  -2.501  1.00  0.98           C  
ATOM   2001  O   ALA A 268      -9.310 -10.974  -4.938  1.00  0.98           O  
ATOM   2002  N   LEU A 269      -7.476  -9.818  -4.454  1.00  0.98           N  
ATOM   2003  CA  LEU A 269      -6.921  -9.963  -5.795  1.00  0.98           C  
ATOM   2004  C   LEU A 269      -6.745 -11.434  -6.155  1.00  0.98           C  
ATOM   2005  CB  LEU A 269      -5.577  -9.236  -5.900  1.00  0.98           C  
ATOM   2006  O   LEU A 269      -7.125 -11.860  -7.248  1.00  0.98           O  
ATOM   2007  CG  LEU A 269      -5.628  -7.708  -5.854  1.00  0.96           C  
ATOM   2008  CD1 LEU A 269      -4.216  -7.132  -5.823  1.00  0.92           C  
ATOM   2009  CD2 LEU A 269      -6.408  -7.162  -7.044  1.00  0.91           C  
ATOM   2010  N   ALA A 270      -6.180 -12.187  -5.200  1.00  0.98           N  
ATOM   2011  CA  ALA A 270      -5.982 -13.613  -5.446  1.00  0.98           C  
ATOM   2012  C   ALA A 270      -7.319 -14.334  -5.594  1.00  0.98           C  
ATOM   2013  CB  ALA A 270      -5.165 -14.239  -4.319  1.00  0.97           C  
ATOM   2014  O   ALA A 270      -7.489 -15.161  -6.493  1.00  0.97           O  
ATOM   2015  N   ALA A 271      -8.247 -14.013  -4.757  1.00  0.98           N  
ATOM   2016  CA  ALA A 271      -9.550 -14.672  -4.780  1.00  0.98           C  
ATOM   2017  C   ALA A 271     -10.313 -14.335  -6.058  1.00  0.97           C  
ATOM   2018  CB  ALA A 271     -10.370 -14.274  -3.555  1.00  0.97           C  
ATOM   2019  O   ALA A 271     -11.032 -15.178  -6.600  1.00  0.97           O  
ATOM   2020  N   ILE A 272     -10.180 -13.099  -6.525  1.00  0.97           N  
ATOM   2021  CA  ILE A 272     -10.815 -12.696  -7.776  1.00  0.97           C  
ATOM   2022  C   ILE A 272     -10.280 -13.549  -8.924  1.00  0.97           C  
ATOM   2023  CB  ILE A 272     -10.585 -11.197  -8.069  1.00  0.97           C  
ATOM   2024  O   ILE A 272     -11.055 -14.113  -9.700  1.00  0.96           O  
ATOM   2025  CG1 ILE A 272     -11.391 -10.332  -7.092  1.00  0.95           C  
ATOM   2026  CG2 ILE A 272     -10.950 -10.869  -9.520  1.00  0.95           C  
ATOM   2027  CD1 ILE A 272     -11.004  -8.860  -7.105  1.00  0.93           C  
ATOM   2028  N   ALA A 273      -9.025 -13.701  -9.003  1.00  0.97           N  
ATOM   2029  CA  ALA A 273      -8.384 -14.429 -10.095  1.00  0.97           C  
ATOM   2030  C   ALA A 273      -8.706 -15.919 -10.023  1.00  0.97           C  
ATOM   2031  CB  ALA A 273      -6.873 -14.213 -10.065  1.00  0.96           C  
ATOM   2032  O   ALA A 273      -8.771 -16.597 -11.052  1.00  0.96           O  
ATOM   2033  N   LEU A 274      -8.974 -16.415  -8.806  1.00  0.96           N  
ATOM   2034  CA  LEU A 274      -9.212 -17.842  -8.624  1.00  0.96           C  
ATOM   2035  C   LEU A 274     -10.704 -18.154  -8.665  1.00  0.96           C  
ATOM   2036  CB  LEU A 274      -8.615 -18.320  -7.298  1.00  0.96           C  
ATOM   2037  O   LEU A 274     -11.102 -19.318  -8.576  1.00  0.95           O  
ATOM   2038  CG  LEU A 274      -7.089 -18.301  -7.195  1.00  0.93           C  
ATOM   2039  CD1 LEU A 274      -6.653 -18.504  -5.748  1.00  0.88           C  
ATOM   2040  CD2 LEU A 274      -6.478 -19.367  -8.098  1.00  0.87           C  
ATOM   2041  N   GLY A 275     -11.506 -17.143  -8.730  1.00  0.96           N  
ATOM   2042  CA  GLY A 275     -12.947 -17.339  -8.726  1.00  0.96           C  
ATOM   2043  C   GLY A 275     -13.477 -17.849  -7.399  1.00  0.96           C  
ATOM   2044  O   GLY A 275     -14.459 -18.593  -7.362  1.00  0.95           O  
ATOM   2045  N   ASP A 276     -12.808 -17.460  -6.375  1.00  0.96           N  
ATOM   2046  CA  ASP A 276     -13.161 -17.901  -5.029  1.00  0.96           C  
ATOM   2047  C   ASP A 276     -14.174 -16.954  -4.389  1.00  0.96           C  
ATOM   2048  CB  ASP A 276     -11.911 -18.005  -4.153  1.00  0.96           C  
ATOM   2049  O   ASP A 276     -13.799 -16.045  -3.646  1.00  0.96           O  
ATOM   2050  CG  ASP A 276     -12.166 -18.723  -2.839  1.00  0.91           C  
ATOM   2051  OD1 ASP A 276     -13.339 -18.844  -2.428  1.00  0.87           O  
ATOM   2052  OD2 ASP A 276     -11.183 -19.170  -2.209  1.00  0.87           O  
ATOM   2053  N   GLU A 277     -15.453 -17.199  -4.607  1.00  0.96           N  
ATOM   2054  CA  GLU A 277     -16.518 -16.315  -4.142  1.00  0.96           C  
ATOM   2055  C   GLU A 277     -16.643 -16.356  -2.621  1.00  0.96           C  
ATOM   2056  CB  GLU A 277     -17.852 -16.692  -4.790  1.00  0.95           C  
ATOM   2057  O   GLU A 277     -16.923 -15.335  -1.989  1.00  0.95           O  
ATOM   2058  CG  GLU A 277     -17.901 -16.437  -6.290  1.00  0.87           C  
ATOM   2059  CD  GLU A 277     -19.273 -16.684  -6.896  1.00  0.82           C  
ATOM   2060  OE1 GLU A 277     -20.214 -17.030  -6.147  1.00  0.83           O  
ATOM   2061  OE2 GLU A 277     -19.407 -16.531  -8.131  1.00  0.80           O  
ATOM   2062  N   GLU A 278     -16.459 -17.500  -2.043  1.00  0.96           N  
ATOM   2063  CA  GLU A 278     -16.557 -17.625  -0.592  1.00  0.96           C  
ATOM   2064  C   GLU A 278     -15.497 -16.781   0.109  1.00  0.96           C  
ATOM   2065  CB  GLU A 278     -16.427 -19.091  -0.169  1.00  0.94           C  
ATOM   2066  O   GLU A 278     -15.787 -16.107   1.099  1.00  0.96           O  
ATOM   2067  CG  GLU A 278     -16.735 -19.336   1.301  1.00  0.77           C  
ATOM   2068  CD  GLU A 278     -16.483 -20.772   1.736  1.00  0.70           C  
ATOM   2069  OE1 GLU A 278     -16.402 -21.665   0.862  1.00  0.66           O  
ATOM   2070  OE2 GLU A 278     -16.367 -21.005   2.959  1.00  0.62           O  
ATOM   2071  N   GLU A 279     -14.311 -16.825  -0.437  1.00  0.97           N  
ATOM   2072  CA  GLU A 279     -13.230 -16.036   0.145  1.00  0.97           C  
ATOM   2073  C   GLU A 279     -13.494 -14.541  -0.009  1.00  0.97           C  
ATOM   2074  CB  GLU A 279     -11.890 -16.403  -0.497  1.00  0.96           C  
ATOM   2075  O   GLU A 279     -13.164 -13.752   0.879  1.00  0.97           O  
ATOM   2076  CG  GLU A 279     -10.679 -15.923   0.290  1.00  0.92           C  
ATOM   2077  CD  GLU A 279     -10.426 -16.731   1.553  1.00  0.86           C  
ATOM   2078  OE1 GLU A 279     -10.671 -17.959   1.547  1.00  0.86           O  
ATOM   2079  OE2 GLU A 279      -9.981 -16.131   2.557  1.00  0.84           O  
ATOM   2080  N   LEU A 280     -14.084 -14.175  -1.128  1.00  0.97           N  
ATOM   2081  CA  LEU A 280     -14.391 -12.765  -1.342  1.00  0.97           C  
ATOM   2082  C   LEU A 280     -15.427 -12.275  -0.336  1.00  0.97           C  
ATOM   2083  CB  LEU A 280     -14.900 -12.537  -2.768  1.00  0.97           C  
ATOM   2084  O   LEU A 280     -15.347 -11.141   0.142  1.00  0.97           O  
ATOM   2085  CG  LEU A 280     -13.875 -12.712  -3.889  1.00  0.96           C  
ATOM   2086  CD1 LEU A 280     -14.561 -12.642  -5.250  1.00  0.93           C  
ATOM   2087  CD2 LEU A 280     -12.779 -11.658  -3.782  1.00  0.93           C  
ATOM   2088  N   LYS A 281     -16.382 -13.047  -0.012  1.00  0.97           N  
ATOM   2089  CA  LYS A 281     -17.357 -12.680   1.010  1.00  0.97           C  
ATOM   2090  C   LYS A 281     -16.692 -12.524   2.374  1.00  0.97           C  
ATOM   2091  CB  LYS A 281     -18.473 -13.723   1.087  1.00  0.96           C  
ATOM   2092  O   LYS A 281     -17.029 -11.615   3.135  1.00  0.97           O  
ATOM   2093  CG  LYS A 281     -19.391 -13.739  -0.126  1.00  0.92           C  
ATOM   2094  CD  LYS A 281     -20.464 -14.812  -0.001  1.00  0.88           C  
ATOM   2095  CE  LYS A 281     -21.321 -14.897  -1.257  1.00  0.83           C  
ATOM   2096  NZ  LYS A 281     -22.305 -16.018  -1.183  1.00  0.77           N  
ATOM   2097  N   LYS A 282     -15.726 -13.375   2.712  1.00  0.97           N  
ATOM   2098  CA  LYS A 282     -14.973 -13.257   3.957  1.00  0.97           C  
ATOM   2099  C   LYS A 282     -14.149 -11.973   3.982  1.00  0.97           C  
ATOM   2100  CB  LYS A 282     -14.061 -14.469   4.150  1.00  0.96           C  
ATOM   2101  O   LYS A 282     -14.027 -11.327   5.025  1.00  0.97           O  
ATOM   2102  CG  LYS A 282     -14.803 -15.755   4.487  1.00  0.84           C  
ATOM   2103  CD  LYS A 282     -13.841 -16.918   4.689  1.00  0.76           C  
ATOM   2104  CE  LYS A 282     -14.584 -18.237   4.852  1.00  0.69           C  
ATOM   2105  NZ  LYS A 282     -13.647 -19.399   4.903  1.00  0.63           N  
ATOM   2106  N   VAL A 283     -13.613 -11.629   2.799  1.00  0.97           N  
ATOM   2107  CA  VAL A 283     -12.844 -10.393   2.701  1.00  0.97           C  
ATOM   2108  C   VAL A 283     -13.736  -9.201   3.039  1.00  0.98           C  
ATOM   2109  CB  VAL A 283     -12.228 -10.217   1.295  1.00  0.97           C  
ATOM   2110  O   VAL A 283     -13.330  -8.305   3.784  1.00  0.97           O  
ATOM   2111  CG1 VAL A 283     -11.750  -8.781   1.091  1.00  0.96           C  
ATOM   2112  CG2 VAL A 283     -11.078 -11.201   1.090  1.00  0.96           C  
ATOM   2113  N   ILE A 284     -14.937  -9.218   2.549  1.00  0.97           N  
ATOM   2114  CA  ILE A 284     -15.860  -8.122   2.819  1.00  0.97           C  
ATOM   2115  C   ILE A 284     -16.154  -8.050   4.316  1.00  0.97           C  
ATOM   2116  CB  ILE A 284     -17.175  -8.281   2.022  1.00  0.96           C  
ATOM   2117  O   ILE A 284     -16.094  -6.974   4.916  1.00  0.96           O  
ATOM   2118  CG1 ILE A 284     -16.922  -8.062   0.526  1.00  0.96           C  
ATOM   2119  CG2 ILE A 284     -18.243  -7.315   2.544  1.00  0.96           C  
ATOM   2120  CD1 ILE A 284     -18.129  -8.353  -0.355  1.00  0.93           C  
ATOM   2121  N   GLU A 285     -16.435  -9.133   4.937  1.00  0.96           N  
ATOM   2122  CA  GLU A 285     -16.751  -9.154   6.362  1.00  0.96           C  
ATOM   2123  C   GLU A 285     -15.569  -8.671   7.197  1.00  0.96           C  
ATOM   2124  CB  GLU A 285     -17.165 -10.561   6.801  1.00  0.95           C  
ATOM   2125  O   GLU A 285     -15.731  -7.830   8.084  1.00  0.96           O  
ATOM   2126  CG  GLU A 285     -18.514 -11.004   6.253  1.00  0.77           C  
ATOM   2127  CD  GLU A 285     -18.896 -12.416   6.669  1.00  0.71           C  
ATOM   2128  OE1 GLU A 285     -18.105 -13.073   7.382  1.00  0.65           O  
ATOM   2129  OE2 GLU A 285     -19.995 -12.868   6.277  1.00  0.63           O  
ATOM   2130  N   GLU A 286     -14.397  -9.171   6.881  1.00  0.97           N  
ATOM   2131  CA  GLU A 286     -13.217  -8.798   7.654  1.00  0.97           C  
ATOM   2132  C   GLU A 286     -12.828  -7.344   7.401  1.00  0.97           C  
ATOM   2133  CB  GLU A 286     -12.042  -9.721   7.322  1.00  0.96           C  
ATOM   2134  O   GLU A 286     -12.369  -6.651   8.312  1.00  0.97           O  
ATOM   2135  CG  GLU A 286     -12.253 -11.165   7.753  1.00  0.88           C  
ATOM   2136  CD  GLU A 286     -12.438 -11.321   9.254  1.00  0.81           C  
ATOM   2137  OE1 GLU A 286     -11.900 -10.491  10.022  1.00  0.79           O  
ATOM   2138  OE2 GLU A 286     -13.124 -12.283   9.666  1.00  0.77           O  
ATOM   2139  N   ALA A 287     -12.993  -6.897   6.203  1.00  0.98           N  
ATOM   2140  CA  ALA A 287     -12.685  -5.501   5.902  1.00  0.98           C  
ATOM   2141  C   ALA A 287     -13.660  -4.561   6.605  1.00  0.98           C  
ATOM   2142  CB  ALA A 287     -12.714  -5.263   4.394  1.00  0.97           C  
ATOM   2143  O   ALA A 287     -13.294  -3.444   6.980  1.00  0.97           O  
ATOM   2144  N   LYS A 288     -14.862  -4.960   6.754  1.00  0.97           N  
ATOM   2145  CA  LYS A 288     -15.813  -4.165   7.524  1.00  0.97           C  
ATOM   2146  C   LYS A 288     -15.393  -4.070   8.988  1.00  0.97           C  
ATOM   2147  CB  LYS A 288     -17.218  -4.760   7.420  1.00  0.96           C  
ATOM   2148  O   LYS A 288     -15.532  -3.016   9.613  1.00  0.96           O  
ATOM   2149  CG  LYS A 288     -17.887  -4.536   6.072  1.00  0.93           C  
ATOM   2150  CD  LYS A 288     -19.294  -5.119   6.042  1.00  0.90           C  
ATOM   2151  CE  LYS A 288     -19.969  -4.884   4.698  1.00  0.85           C  
ATOM   2152  NZ  LYS A 288     -21.321  -5.517   4.638  1.00  0.79           N  
ATOM   2153  N   LYS A 289     -14.847  -5.139   9.560  1.00  0.97           N  
ATOM   2154  CA  LYS A 289     -14.343  -5.103  10.930  1.00  0.97           C  
ATOM   2155  C   LYS A 289     -13.141  -4.170  11.049  1.00  0.97           C  
ATOM   2156  CB  LYS A 289     -13.965  -6.508  11.400  1.00  0.96           C  
ATOM   2157  O   LYS A 289     -13.038  -3.400  12.006  1.00  0.97           O  
ATOM   2158  CG  LYS A 289     -15.153  -7.440  11.583  1.00  0.91           C  
ATOM   2159  CD  LYS A 289     -14.716  -8.814  12.074  1.00  0.86           C  
ATOM   2160  CE  LYS A 289     -15.885  -9.788  12.130  1.00  0.79           C  
ATOM   2161  NZ  LYS A 289     -15.438 -11.173  12.462  1.00  0.73           N  
ATOM   2162  N   VAL A 290     -12.281  -4.225  10.035  1.00  0.98           N  
ATOM   2163  CA  VAL A 290     -11.120  -3.341  10.026  1.00  0.98           C  
ATOM   2164  C   VAL A 290     -11.579  -1.887   9.938  1.00  0.98           C  
ATOM   2165  CB  VAL A 290     -10.164  -3.670   8.858  1.00  0.97           C  
ATOM   2166  O   VAL A 290     -11.063  -1.022  10.649  1.00  0.97           O  
ATOM   2167  CG1 VAL A 290      -9.084  -2.598   8.726  1.00  0.96           C  
ATOM   2168  CG2 VAL A 290      -9.534  -5.047   9.056  1.00  0.96           C  
ATOM   2169  N   TYR A 291     -12.533  -1.631   9.126  1.00  0.97           N  
ATOM   2170  CA  TYR A 291     -13.091  -0.292   8.972  1.00  0.97           C  
ATOM   2171  C   TYR A 291     -13.660   0.217  10.291  1.00  0.97           C  
ATOM   2172  CB  TYR A 291     -14.180  -0.284   7.896  1.00  0.97           C  
ATOM   2173  O   TYR A 291     -13.384   1.348  10.698  1.00  0.97           O  
ATOM   2174  CG  TYR A 291     -14.894   1.040   7.764  1.00  0.96           C  
ATOM   2175  CD1 TYR A 291     -14.404   2.036   6.923  1.00  0.94           C  
ATOM   2176  CD2 TYR A 291     -16.057   1.297   8.481  1.00  0.94           C  
ATOM   2177  CE1 TYR A 291     -15.057   3.259   6.800  1.00  0.94           C  
ATOM   2178  CE2 TYR A 291     -16.718   2.515   8.366  1.00  0.93           C  
ATOM   2179  OH  TYR A 291     -16.862   4.696   7.407  1.00  0.90           O  
ATOM   2180  CZ  TYR A 291     -16.212   3.488   7.524  1.00  0.92           C  
ATOM   2181  N   GLU A 292     -14.450  -0.594  10.968  1.00  0.97           N  
ATOM   2182  CA  GLU A 292     -15.071  -0.185  12.225  1.00  0.96           C  
ATOM   2183  C   GLU A 292     -14.023   0.035  13.312  1.00  0.96           C  
ATOM   2184  CB  GLU A 292     -16.094  -1.228  12.684  1.00  0.95           C  
ATOM   2185  O   GLU A 292     -14.122   0.982  14.095  1.00  0.96           O  
ATOM   2186  CG  GLU A 292     -17.350  -1.276  11.826  1.00  0.83           C  
ATOM   2187  CD  GLU A 292     -18.101   0.046  11.788  1.00  0.76           C  
ATOM   2188  OE1 GLU A 292     -18.144   0.749  12.823  1.00  0.72           O  
ATOM   2189  OE2 GLU A 292     -18.653   0.379  10.715  1.00  0.70           O  
ATOM   2190  N   GLU A 293     -13.030  -0.814  13.372  1.00  0.97           N  
ATOM   2191  CA  GLU A 293     -11.958  -0.636  14.347  1.00  0.97           C  
ATOM   2192  C   GLU A 293     -11.174   0.645  14.078  1.00  0.97           C  
ATOM   2193  CB  GLU A 293     -11.016  -1.842  14.337  1.00  0.95           C  
ATOM   2194  O   GLU A 293     -10.821   1.371  15.010  1.00  0.97           O  
ATOM   2195  CG  GLU A 293     -10.010  -1.847  15.479  1.00  0.76           C  
ATOM   2196  CD  GLU A 293      -9.222  -3.144  15.579  1.00  0.70           C  
ATOM   2197  OE1 GLU A 293      -9.534  -4.102  14.837  1.00  0.65           O  
ATOM   2198  OE2 GLU A 293      -8.285  -3.201  16.407  1.00  0.64           O  
ATOM   2199  N   ALA A 294     -10.918   0.880  12.841  1.00  0.97           N  
ATOM   2200  CA  ALA A 294     -10.219   2.111  12.481  1.00  0.97           C  
ATOM   2201  C   ALA A 294     -11.055   3.338  12.833  1.00  0.97           C  
ATOM   2202  CB  ALA A 294      -9.878   2.113  10.993  1.00  0.97           C  
ATOM   2203  O   ALA A 294     -10.511   4.379  13.212  1.00  0.97           O  
ATOM   2204  N   LYS A 295     -12.333   3.217  12.675  1.00  0.96           N  
ATOM   2205  CA  LYS A 295     -13.226   4.305  13.061  1.00  0.96           C  
ATOM   2206  C   LYS A 295     -13.158   4.566  14.563  1.00  0.96           C  
ATOM   2207  CB  LYS A 295     -14.665   3.990  12.649  1.00  0.96           C  
ATOM   2208  O   LYS A 295     -13.187   5.719  15.000  1.00  0.96           O  
ATOM   2209  CG  LYS A 295     -15.637   5.140  12.868  1.00  0.88           C  
ATOM   2210  CD  LYS A 295     -17.002   4.841  12.260  1.00  0.82           C  
ATOM   2211  CE  LYS A 295     -17.967   6.003  12.454  1.00  0.76           C  
ATOM   2212  NZ  LYS A 295     -19.290   5.737  11.813  1.00  0.68           N  
ATOM   2213  N   LYS A 296     -13.048   3.536  15.400  1.00  0.96           N  
ATOM   2214  CA  LYS A 296     -12.894   3.695  16.843  1.00  0.96           C  
ATOM   2215  C   LYS A 296     -11.568   4.370  17.184  1.00  0.96           C  
ATOM   2216  CB  LYS A 296     -12.988   2.340  17.546  1.00  0.95           C  
ATOM   2217  O   LYS A 296     -11.520   5.261  18.034  1.00  0.96           O  
ATOM   2218  CG  LYS A 296     -14.376   1.718  17.508  1.00  0.85           C  
ATOM   2219  CD  LYS A 296     -14.406   0.373  18.222  1.00  0.79           C  
ATOM   2220  CE  LYS A 296     -15.759  -0.310  18.075  1.00  0.71           C  
ATOM   2221  NZ  LYS A 296     -15.762  -1.672  18.687  1.00  0.64           N  
ATOM   2222  N   ILE A 297     -10.520   4.000  16.462  1.00  0.96           N  
ATOM   2223  CA  ILE A 297      -9.208   4.591  16.701  1.00  0.96           C  
ATOM   2224  C   ILE A 297      -9.223   6.063  16.293  1.00  0.96           C  
ATOM   2225  CB  ILE A 297      -8.099   3.834  15.935  1.00  0.95           C  
ATOM   2226  O   ILE A 297      -8.630   6.907  16.969  1.00  0.95           O  
ATOM   2227  CG1 ILE A 297      -7.882   2.445  16.546  1.00  0.90           C  
ATOM   2228  CG2 ILE A 297      -6.797   4.641  15.933  1.00  0.90           C  
ATOM   2229  CD1 ILE A 297      -6.844   1.604  15.816  1.00  0.85           C  
ATOM   2230  N   TYR A 298      -9.913   6.361  15.206  1.00  0.96           N  
ATOM   2231  CA  TYR A 298     -10.062   7.744  14.767  1.00  0.96           C  
ATOM   2232  C   TYR A 298     -10.726   8.591  15.845  1.00  0.96           C  
ATOM   2233  CB  TYR A 298     -10.878   7.812  13.472  1.00  0.96           C  
ATOM   2234  O   TYR A 298     -10.234   9.668  16.189  1.00  0.95           O  
ATOM   2235  CG  TYR A 298     -11.296   9.212  13.091  1.00  0.95           C  
ATOM   2236  CD1 TYR A 298     -10.381  10.108  12.545  1.00  0.94           C  
ATOM   2237  CD2 TYR A 298     -12.606   9.640  13.277  1.00  0.93           C  
ATOM   2238  CE1 TYR A 298     -10.761  11.400  12.194  1.00  0.93           C  
ATOM   2239  CE2 TYR A 298     -12.997  10.929  12.930  1.00  0.93           C  
ATOM   2240  OH  TYR A 298     -12.451  13.077  12.044  1.00  0.90           O  
ATOM   2241  CZ  TYR A 298     -12.069  11.800  12.389  1.00  0.92           C  
ATOM   2242  N   GLU A 299     -11.799   8.131  16.378  1.00  0.95           N  
ATOM   2243  CA  GLU A 299     -12.535   8.873  17.398  1.00  0.95           C  
ATOM   2244  C   GLU A 299     -11.699   9.053  18.662  1.00  0.95           C  
ATOM   2245  CB  GLU A 299     -13.850   8.164  17.733  1.00  0.94           C  
ATOM   2246  O   GLU A 299     -11.658  10.143  19.235  1.00  0.95           O  
ATOM   2247  CG  GLU A 299     -14.872   8.199  16.606  1.00  0.82           C  
ATOM   2248  CD  GLU A 299     -16.126   7.393  16.908  1.00  0.77           C  
ATOM   2249  OE1 GLU A 299     -16.184   6.736  17.973  1.00  0.74           O  
ATOM   2250  OE2 GLU A 299     -17.057   7.417  16.073  1.00  0.72           O  
ATOM   2251  N   GLU A 300     -11.050   8.031  19.081  1.00  0.95           N  
ATOM   2252  CA  GLU A 300     -10.194   8.109  20.261  1.00  0.95           C  
ATOM   2253  C   GLU A 300      -9.025   9.062  20.033  1.00  0.95           C  
ATOM   2254  CB  GLU A 300      -9.674   6.720  20.641  1.00  0.93           C  
ATOM   2255  O   GLU A 300      -8.671   9.843  20.919  1.00  0.94           O  
ATOM   2256  CG  GLU A 300      -8.875   6.696  21.935  1.00  0.79           C  
ATOM   2257  CD  GLU A 300      -8.503   5.292  22.385  1.00  0.73           C  
ATOM   2258  OE1 GLU A 300      -9.003   4.311  21.787  1.00  0.70           O  
ATOM   2259  OE2 GLU A 300      -7.707   5.171  23.342  1.00  0.68           O  
ATOM   2260  N   ALA A 301      -8.419   8.966  18.890  1.00  0.94           N  
ATOM   2261  CA  ALA A 301      -7.304   9.845  18.547  1.00  0.94           C  
ATOM   2262  C   ALA A 301      -7.743  11.306  18.522  1.00  0.94           C  
ATOM   2263  CB  ALA A 301      -6.710   9.448  17.197  1.00  0.94           C  
ATOM   2264  O   ALA A 301      -7.002  12.191  18.956  1.00  0.93           O  
ATOM   2265  N   LYS A 302      -8.951  11.563  18.008  1.00  0.94           N  
ATOM   2266  CA  LYS A 302      -9.485  12.922  18.001  1.00  0.93           C  
ATOM   2267  C   LYS A 302      -9.703  13.435  19.421  1.00  0.93           C  
ATOM   2268  CB  LYS A 302     -10.797  12.979  17.216  1.00  0.91           C  
ATOM   2269  O   LYS A 302      -9.371  14.581  19.731  1.00  0.91           O  
ATOM   2270  CG  LYS A 302     -10.615  12.988  15.706  1.00  0.78           C  
ATOM   2271  CD  LYS A 302     -10.133  14.345  15.208  1.00  0.74           C  
ATOM   2272  CE  LYS A 302     -11.294  15.309  15.003  1.00  0.66           C  
ATOM   2273  NZ  LYS A 302     -10.839  16.606  14.417  1.00  0.61           N  
ATOM   2274  N   LYS A 303     -10.179  12.595  20.243  1.00  0.93           N  
ATOM   2275  CA  LYS A 303     -10.416  12.968  21.635  1.00  0.92           C  
ATOM   2276  C   LYS A 303      -9.106  13.289  22.348  1.00  0.92           C  
ATOM   2277  CB  LYS A 303     -11.154  11.850  22.372  1.00  0.89           C  
ATOM   2278  O   LYS A 303      -9.044  14.218  23.156  1.00  0.91           O  
ATOM   2279  CG  LYS A 303     -12.621  11.720  21.990  1.00  0.75           C  
ATOM   2280  CD  LYS A 303     -13.305  10.602  22.767  1.00  0.70           C  
ATOM   2281  CE  LYS A 303     -14.750  10.414  22.325  1.00  0.62           C  
ATOM   2282  NZ  LYS A 303     -15.408   9.286  23.048  1.00  0.57           N  
ATOM   2283  N   LYS A 304      -8.046  12.629  21.970  1.00  0.92           N  
ATOM   2284  CA  LYS A 304      -6.753  12.797  22.627  1.00  0.91           C  
ATOM   2285  C   LYS A 304      -5.922  13.875  21.937  1.00  0.91           C  
ATOM   2286  CB  LYS A 304      -5.984  11.475  22.646  1.00  0.90           C  
ATOM   2287  O   LYS A 304      -4.832  14.218  22.401  1.00  0.89           O  
ATOM   2288  CG  LYS A 304      -6.586  10.422  23.565  1.00  0.84           C  
ATOM   2289  CD  LYS A 304      -5.709   9.179  23.641  1.00  0.80           C  
ATOM   2290  CE  LYS A 304      -6.274   8.153  24.614  1.00  0.76           C  
ATOM   2291  NZ  LYS A 304      -5.439   6.916  24.662  1.00  0.73           N  
ATOM   2292  N   GLY A 305      -6.400  14.386  20.837  1.00  0.90           N  
ATOM   2293  CA  GLY A 305      -5.676  15.405  20.093  1.00  0.90           C  
ATOM   2294  C   GLY A 305      -4.503  14.849  19.308  1.00  0.90           C  
ATOM   2295  O   GLY A 305      -3.595  15.592  18.930  1.00  0.89           O  
ATOM   2296  N   ASP A 306      -4.439  13.572  19.142  1.00  0.92           N  
ATOM   2297  CA  ASP A 306      -3.416  12.927  18.325  1.00  0.92           C  
ATOM   2298  C   ASP A 306      -3.819  12.912  16.852  1.00  0.93           C  
ATOM   2299  CB  ASP A 306      -3.160  11.500  18.814  1.00  0.91           C  
ATOM   2300  O   ASP A 306      -4.405  11.938  16.373  1.00  0.92           O  
ATOM   2301  CG  ASP A 306      -1.943  10.861  18.168  1.00  0.86           C  
ATOM   2302  OD1 ASP A 306      -1.461  11.374  17.135  1.00  0.83           O  
ATOM   2303  OD2 ASP A 306      -1.465   9.833  18.694  1.00  0.86           O  
ATOM   2304  N   LEU A 307      -3.434  14.006  16.087  1.00  0.92           N  
ATOM   2305  CA  LEU A 307      -3.891  14.197  14.715  1.00  0.93           C  
ATOM   2306  C   LEU A 307      -3.197  13.220  13.770  1.00  0.93           C  
ATOM   2307  CB  LEU A 307      -3.634  15.635  14.259  1.00  0.91           C  
ATOM   2308  O   LEU A 307      -3.747  12.864  12.726  1.00  0.93           O  
ATOM   2309  CG  LEU A 307      -4.334  16.735  15.058  1.00  0.86           C  
ATOM   2310  CD1 LEU A 307      -4.003  18.106  14.477  1.00  0.81           C  
ATOM   2311  CD2 LEU A 307      -5.842  16.507  15.075  1.00  0.81           C  
ATOM   2312  N   ILE A 308      -2.015  12.788  14.086  1.00  0.92           N  
ATOM   2313  CA  ILE A 308      -1.309  11.822  13.252  1.00  0.93           C  
ATOM   2314  C   ILE A 308      -2.011  10.468  13.325  1.00  0.93           C  
ATOM   2315  CB  ILE A 308       0.170  11.682  13.677  1.00  0.91           C  
ATOM   2316  O   ILE A 308      -2.297   9.854  12.294  1.00  0.93           O  
ATOM   2317  CG1 ILE A 308       0.936  12.975  13.376  1.00  0.87           C  
ATOM   2318  CG2 ILE A 308       0.821  10.484  12.980  1.00  0.87           C  
ATOM   2319  CD1 ILE A 308       2.375  12.972  13.876  1.00  0.84           C  
ATOM   2320  N   ALA A 309      -2.313  10.033  14.504  1.00  0.95           N  
ATOM   2321  CA  ALA A 309      -3.035   8.774  14.671  1.00  0.95           C  
ATOM   2322  C   ALA A 309      -4.404   8.833  14.000  1.00  0.96           C  
ATOM   2323  CB  ALA A 309      -3.185   8.440  16.153  1.00  0.94           C  
ATOM   2324  O   ALA A 309      -4.850   7.853  13.398  1.00  0.95           O  
ATOM   2325  N   ALA A 310      -5.041   9.939  14.104  1.00  0.96           N  
ATOM   2326  CA  ALA A 310      -6.337  10.119  13.456  1.00  0.96           C  
ATOM   2327  C   ALA A 310      -6.216   9.981  11.941  1.00  0.96           C  
ATOM   2328  CB  ALA A 310      -6.929  11.479  13.817  1.00  0.95           C  
ATOM   2329  O   ALA A 310      -7.034   9.312  11.305  1.00  0.96           O  
ATOM   2330  N   ALA A 311      -5.229  10.628  11.403  1.00  0.96           N  
ATOM   2331  CA  ALA A 311      -5.035  10.555   9.957  1.00  0.96           C  
ATOM   2332  C   ALA A 311      -4.712   9.129   9.518  1.00  0.96           C  
ATOM   2333  CB  ALA A 311      -3.926  11.508   9.520  1.00  0.96           C  
ATOM   2334  O   ALA A 311      -5.222   8.656   8.500  1.00  0.96           O  
ATOM   2335  N   LEU A 312      -3.886   8.430  10.265  1.00  0.97           N  
ATOM   2336  CA  LEU A 312      -3.552   7.050   9.930  1.00  0.97           C  
ATOM   2337  C   LEU A 312      -4.779   6.151  10.042  1.00  0.97           C  
ATOM   2338  CB  LEU A 312      -2.439   6.531  10.844  1.00  0.97           C  
ATOM   2339  O   LEU A 312      -4.924   5.194   9.279  1.00  0.97           O  
ATOM   2340  CG  LEU A 312      -1.055   7.149  10.645  1.00  0.94           C  
ATOM   2341  CD1 LEU A 312      -0.101   6.674  11.735  1.00  0.91           C  
ATOM   2342  CD2 LEU A 312      -0.509   6.807   9.263  1.00  0.90           C  
ATOM   2343  N   ALA A 313      -5.609   6.418  10.942  1.00  0.98           N  
ATOM   2344  CA  ALA A 313      -6.852   5.660  11.061  1.00  0.98           C  
ATOM   2345  C   ALA A 313      -7.749   5.883   9.846  1.00  0.98           C  
ATOM   2346  CB  ALA A 313      -7.590   6.045  12.341  1.00  0.97           C  
ATOM   2347  O   ALA A 313      -8.420   4.958   9.384  1.00  0.97           O  
ATOM   2348  N   LEU A 314      -7.789   7.090   9.343  1.00  0.98           N  
ATOM   2349  CA  LEU A 314      -8.569   7.367   8.142  1.00  0.98           C  
ATOM   2350  C   LEU A 314      -7.968   6.664   6.929  1.00  0.98           C  
ATOM   2351  CB  LEU A 314      -8.645   8.875   7.887  1.00  0.97           C  
ATOM   2352  O   LEU A 314      -8.696   6.230   6.034  1.00  0.97           O  
ATOM   2353  CG  LEU A 314      -9.516   9.682   8.851  1.00  0.96           C  
ATOM   2354  CD1 LEU A 314      -9.344  11.176   8.597  1.00  0.93           C  
ATOM   2355  CD2 LEU A 314     -10.980   9.277   8.717  1.00  0.93           C  
ATOM   2356  N   ILE A 315      -6.649   6.576   6.917  1.00  0.98           N  
ATOM   2357  CA  ILE A 315      -5.985   5.829   5.855  1.00  0.98           C  
ATOM   2358  C   ILE A 315      -6.394   4.360   5.924  1.00  0.98           C  
ATOM   2359  CB  ILE A 315      -4.449   5.963   5.945  1.00  0.98           C  
ATOM   2360  O   ILE A 315      -6.702   3.745   4.900  1.00  0.98           O  
ATOM   2361  CG1 ILE A 315      -4.011   7.377   5.546  1.00  0.98           C  
ATOM   2362  CG2 ILE A 315      -3.763   4.911   5.068  1.00  0.97           C  
ATOM   2363  CD1 ILE A 315      -2.533   7.657   5.779  1.00  0.96           C  
ATOM   2364  N   ALA A 316      -6.449   3.801   7.082  1.00  0.99           N  
ATOM   2365  CA  ALA A 316      -6.876   2.416   7.264  1.00  0.99           C  
ATOM   2366  C   ALA A 316      -8.327   2.228   6.829  1.00  0.99           C  
ATOM   2367  CB  ALA A 316      -6.702   1.993   8.721  1.00  0.98           C  
ATOM   2368  O   ALA A 316      -8.667   1.223   6.200  1.00  0.98           O  
ATOM   2369  N   GLN A 317      -9.176   3.191   7.141  1.00  0.98           N  
ATOM   2370  CA  GLN A 317     -10.566   3.122   6.705  1.00  0.98           C  
ATOM   2371  C   GLN A 317     -10.666   3.116   5.182  1.00  0.98           C  
ATOM   2372  CB  GLN A 317     -11.368   4.292   7.279  1.00  0.98           C  
ATOM   2373  O   GLN A 317     -11.413   2.322   4.607  1.00  0.98           O  
ATOM   2374  CG  GLN A 317     -11.595   4.203   8.782  1.00  0.96           C  
ATOM   2375  CD  GLN A 317     -12.361   5.392   9.331  1.00  0.94           C  
ATOM   2376  NE2 GLN A 317     -11.749   6.111  10.265  1.00  0.93           N  
ATOM   2377  OE1 GLN A 317     -13.493   5.661   8.918  1.00  0.93           O  
ATOM   2378  N   ALA A 318      -9.965   4.006   4.607  1.00  0.98           N  
ATOM   2379  CA  ALA A 318     -10.012   4.102   3.150  1.00  0.98           C  
ATOM   2380  C   ALA A 318      -9.512   2.816   2.498  1.00  0.98           C  
ATOM   2381  CB  ALA A 318      -9.187   5.294   2.669  1.00  0.98           C  
ATOM   2382  O   ALA A 318     -10.106   2.330   1.533  1.00  0.98           O  
ATOM   2383  N   LEU A 319      -8.461   2.247   3.001  1.00  0.99           N  
ATOM   2384  CA  LEU A 319      -7.923   1.014   2.436  1.00  0.99           C  
ATOM   2385  C   LEU A 319      -8.881  -0.151   2.660  1.00  0.99           C  
ATOM   2386  CB  LEU A 319      -6.558   0.694   3.052  1.00  0.99           C  
ATOM   2387  O   LEU A 319      -9.009  -1.028   1.803  1.00  0.99           O  
ATOM   2388  CG  LEU A 319      -5.396   1.593   2.629  1.00  0.98           C  
ATOM   2389  CD1 LEU A 319      -4.163   1.300   3.479  1.00  0.97           C  
ATOM   2390  CD2 LEU A 319      -5.087   1.408   1.148  1.00  0.97           C  
ATOM   2391  N   ALA A 320      -9.481  -0.201   3.793  1.00  0.98           N  
ATOM   2392  CA  ALA A 320     -10.498  -1.223   4.028  1.00  0.98           C  
ATOM   2393  C   ALA A 320     -11.645  -1.096   3.029  1.00  0.98           C  
ATOM   2394  CB  ALA A 320     -11.027  -1.128   5.457  1.00  0.98           C  
ATOM   2395  O   ALA A 320     -12.161  -2.102   2.536  1.00  0.98           O  
ATOM   2396  N   LEU A 321     -12.001   0.104   2.710  1.00  0.97           N  
ATOM   2397  CA  LEU A 321     -13.077   0.336   1.753  1.00  0.97           C  
ATOM   2398  C   LEU A 321     -12.647  -0.058   0.344  1.00  0.97           C  
ATOM   2399  CB  LEU A 321     -13.507   1.806   1.776  1.00  0.97           C  
ATOM   2400  O   LEU A 321     -13.471  -0.497  -0.461  1.00  0.97           O  
ATOM   2401  CG  LEU A 321     -14.216   2.285   3.043  1.00  0.96           C  
ATOM   2402  CD1 LEU A 321     -14.337   3.806   3.039  1.00  0.95           C  
ATOM   2403  CD2 LEU A 321     -15.590   1.635   3.166  1.00  0.94           C  
ATOM   2404  N   ILE A 322     -11.363   0.110   0.038  1.00  0.98           N  
ATOM   2405  CA  ILE A 322     -10.841  -0.349  -1.245  1.00  0.98           C  
ATOM   2406  C   ILE A 322     -10.943  -1.870  -1.329  1.00  0.98           C  
ATOM   2407  CB  ILE A 322      -9.378   0.102  -1.454  1.00  0.98           C  
ATOM   2408  O   ILE A 322     -11.354  -2.415  -2.357  1.00  0.97           O  
ATOM   2409  CG1 ILE A 322      -9.317   1.611  -1.720  1.00  0.97           C  
ATOM   2410  CG2 ILE A 322      -8.729  -0.682  -2.598  1.00  0.97           C  
ATOM   2411  CD1 ILE A 322      -7.905   2.179  -1.743  1.00  0.96           C  
ATOM   2412  N   ALA A 323     -10.621  -2.563  -0.261  1.00  0.98           N  
ATOM   2413  CA  ALA A 323     -10.756  -4.017  -0.226  1.00  0.98           C  
ATOM   2414  C   ALA A 323     -12.211  -4.437  -0.409  1.00  0.98           C  
ATOM   2415  CB  ALA A 323     -10.207  -4.571   1.087  1.00  0.98           C  
ATOM   2416  O   ALA A 323     -12.503  -5.379  -1.151  1.00  0.98           O  
ATOM   2417  N   ILE A 324     -13.104  -3.734   0.178  1.00  0.97           N  
ATOM   2418  CA  ILE A 324     -14.531  -4.019   0.069  1.00  0.97           C  
ATOM   2419  C   ILE A 324     -14.992  -3.796  -1.370  1.00  0.97           C  
ATOM   2420  CB  ILE A 324     -15.357  -3.144   1.038  1.00  0.97           C  
ATOM   2421  O   ILE A 324     -15.697  -4.633  -1.938  1.00  0.96           O  
ATOM   2422  CG1 ILE A 324     -15.094  -3.561   2.490  1.00  0.97           C  
ATOM   2423  CG2 ILE A 324     -16.850  -3.232   0.705  1.00  0.97           C  
ATOM   2424  CD1 ILE A 324     -15.677  -2.607   3.523  1.00  0.96           C  
ATOM   2425  N   ALA A 325     -14.590  -2.718  -1.896  1.00  0.96           N  
ATOM   2426  CA  ALA A 325     -14.998  -2.391  -3.260  1.00  0.96           C  
ATOM   2427  C   ALA A 325     -14.513  -3.450  -4.246  1.00  0.96           C  
ATOM   2428  CB  ALA A 325     -14.469  -1.015  -3.658  1.00  0.96           C  
ATOM   2429  O   ALA A 325     -15.277  -3.910  -5.098  1.00  0.96           O  
ATOM   2430  N   LEU A 326     -13.277  -3.855  -4.186  1.00  0.97           N  
ATOM   2431  CA  LEU A 326     -12.732  -4.866  -5.085  1.00  0.97           C  
ATOM   2432  C   LEU A 326     -13.529  -6.163  -4.992  1.00  0.97           C  
ATOM   2433  CB  LEU A 326     -11.260  -5.133  -4.761  1.00  0.96           C  
ATOM   2434  O   LEU A 326     -13.914  -6.734  -6.014  1.00  0.96           O  
ATOM   2435  CG  LEU A 326     -10.274  -4.021  -5.120  1.00  0.92           C  
ATOM   2436  CD1 LEU A 326      -8.884  -4.351  -4.583  1.00  0.85           C  
ATOM   2437  CD2 LEU A 326     -10.233  -3.809  -6.629  1.00  0.85           C  
ATOM   2438  N   ALA A 327     -13.758  -6.567  -3.738  1.00  0.97           N  
ATOM   2439  CA  ALA A 327     -14.483  -7.818  -3.537  1.00  0.97           C  
ATOM   2440  C   ALA A 327     -15.930  -7.695  -4.007  1.00  0.96           C  
ATOM   2441  CB  ALA A 327     -14.437  -8.231  -2.068  1.00  0.96           C  
ATOM   2442  O   ALA A 327     -16.469  -8.615  -4.627  1.00  0.96           O  
ATOM   2443  N   ALA A 328     -16.522  -6.599  -3.755  1.00  0.96           N  
ATOM   2444  CA  ALA A 328     -17.918  -6.393  -4.136  1.00  0.96           C  
ATOM   2445  C   ALA A 328     -18.066  -6.312  -5.652  1.00  0.95           C  
ATOM   2446  CB  ALA A 328     -18.466  -5.127  -3.482  1.00  0.95           C  
ATOM   2447  O   ALA A 328     -19.066  -6.771  -6.210  1.00  0.94           O  
ATOM   2448  N   ILE A 329     -17.079  -5.705  -6.311  1.00  0.95           N  
ATOM   2449  CA  ILE A 329     -17.096  -5.645  -7.769  1.00  0.95           C  
ATOM   2450  C   ILE A 329     -17.083  -7.060  -8.343  1.00  0.94           C  
ATOM   2451  CB  ILE A 329     -15.899  -4.834  -8.314  1.00  0.94           C  
ATOM   2452  O   ILE A 329     -17.888  -7.388  -9.218  1.00  0.93           O  
ATOM   2453  CG1 ILE A 329     -16.075  -3.344  -7.999  1.00  0.90           C  
ATOM   2454  CG2 ILE A 329     -15.736  -5.060  -9.820  1.00  0.89           C  
ATOM   2455  CD1 ILE A 329     -14.824  -2.510  -8.235  1.00  0.86           C  
ATOM   2456  N   ALA A 330     -16.267  -7.879  -7.840  1.00  0.95           N  
ATOM   2457  CA  ALA A 330     -16.107  -9.239  -8.347  1.00  0.95           C  
ATOM   2458  C   ALA A 330     -17.357 -10.073  -8.085  1.00  0.94           C  
ATOM   2459  CB  ALA A 330     -14.886  -9.902  -7.714  1.00  0.94           C  
ATOM   2460  O   ALA A 330     -17.686 -10.972  -8.863  1.00  0.94           O  
ATOM   2461  N   LEU A 331     -18.073  -9.746  -7.016  1.00  0.95           N  
ATOM   2462  CA  LEU A 331     -19.246 -10.527  -6.638  1.00  0.95           C  
ATOM   2463  C   LEU A 331     -20.507  -9.960  -7.280  1.00  0.94           C  
ATOM   2464  CB  LEU A 331     -19.403 -10.556  -5.115  1.00  0.94           C  
ATOM   2465  O   LEU A 331     -21.589 -10.538  -7.151  1.00  0.93           O  
ATOM   2466  CG  LEU A 331     -18.351 -11.351  -4.340  1.00  0.93           C  
ATOM   2467  CD1 LEU A 331     -18.512 -11.122  -2.841  1.00  0.90           C  
ATOM   2468  CD2 LEU A 331     -18.448 -12.835  -4.674  1.00  0.90           C  
ATOM   2469  N   GLY A 332     -20.409  -8.822  -7.906  1.00  0.93           N  
ATOM   2470  CA  GLY A 332     -21.584  -8.150  -8.437  1.00  0.93           C  
ATOM   2471  C   GLY A 332     -22.538  -7.674  -7.358  1.00  0.93           C  
ATOM   2472  O   GLY A 332     -23.749  -7.603  -7.580  1.00  0.91           O  
ATOM   2473  N   ASP A 333     -21.962  -7.438  -6.236  1.00  0.93           N  
ATOM   2474  CA  ASP A 333     -22.750  -6.979  -5.097  1.00  0.93           C  
ATOM   2475  C   ASP A 333     -22.916  -5.461  -5.120  1.00  0.93           C  
ATOM   2476  CB  ASP A 333     -22.100  -7.416  -3.782  1.00  0.93           C  
ATOM   2477  O   ASP A 333     -22.153  -4.738  -4.477  1.00  0.92           O  
ATOM   2478  CG  ASP A 333     -22.962  -7.121  -2.567  1.00  0.90           C  
ATOM   2479  OD1 ASP A 333     -23.963  -6.383  -2.694  1.00  0.88           O  
ATOM   2480  OD2 ASP A 333     -22.636  -7.629  -1.473  1.00  0.88           O  
ATOM   2481  N   GLU A 334     -23.970  -4.999  -5.782  1.00  0.92           N  
ATOM   2482  CA  GLU A 334     -24.215  -3.576  -5.998  1.00  0.92           C  
ATOM   2483  C   GLU A 334     -24.554  -2.869  -4.689  1.00  0.92           C  
ATOM   2484  CB  GLU A 334     -25.344  -3.373  -7.013  1.00  0.90           C  
ATOM   2485  O   GLU A 334     -24.161  -1.719  -4.479  1.00  0.91           O  
ATOM   2486  CG  GLU A 334     -24.956  -3.723  -8.442  1.00  0.78           C  
ATOM   2487  CD  GLU A 334     -26.059  -3.439  -9.450  1.00  0.73           C  
ATOM   2488  OE1 GLU A 334     -27.128  -2.923  -9.050  1.00  0.69           O  
ATOM   2489  OE2 GLU A 334     -25.853  -3.735 -10.648  1.00  0.65           O  
ATOM   2490  N   GLU A 335     -25.217  -3.562  -3.822  1.00  0.93           N  
ATOM   2491  CA  GLU A 335     -25.582  -2.970  -2.538  1.00  0.93           C  
ATOM   2492  C   GLU A 335     -24.344  -2.664  -1.700  1.00  0.93           C  
ATOM   2493  CB  GLU A 335     -26.524  -3.898  -1.766  1.00  0.91           C  
ATOM   2494  O   GLU A 335     -24.219  -1.571  -1.144  1.00  0.93           O  
ATOM   2495  CG  GLU A 335     -27.059  -3.296  -0.475  1.00  0.81           C  
ATOM   2496  CD  GLU A 335     -28.031  -4.209   0.255  1.00  0.75           C  
ATOM   2497  OE1 GLU A 335     -28.314  -5.320  -0.247  1.00  0.73           O  
ATOM   2498  OE2 GLU A 335     -28.513  -3.809   1.338  1.00  0.67           O  
ATOM   2499  N   THR A 336     -23.471  -3.604  -1.618  1.00  0.94           N  
ATOM   2500  CA  THR A 336     -22.236  -3.420  -0.865  1.00  0.94           C  
ATOM   2501  C   THR A 336     -21.365  -2.345  -1.509  1.00  0.95           C  
ATOM   2502  CB  THR A 336     -21.442  -4.735  -0.764  1.00  0.94           C  
ATOM   2503  O   THR A 336     -20.708  -1.570  -0.810  1.00  0.94           O  
ATOM   2504  CG2 THR A 336     -20.149  -4.538   0.021  1.00  0.92           C  
ATOM   2505  OG1 THR A 336     -22.244  -5.721  -0.101  1.00  0.92           O  
ATOM   2506  N   LEU A 337     -21.398  -2.304  -2.791  1.00  0.94           N  
ATOM   2507  CA  LEU A 337     -20.614  -1.302  -3.504  1.00  0.93           C  
ATOM   2508  C   LEU A 337     -21.125   0.103  -3.202  1.00  0.93           C  
ATOM   2509  CB  LEU A 337     -20.658  -1.560  -5.012  1.00  0.91           C  
ATOM   2510  O   LEU A 337     -20.333   1.017  -2.959  1.00  0.92           O  
ATOM   2511  CG  LEU A 337     -19.664  -2.590  -5.553  1.00  0.79           C  
ATOM   2512  CD1 LEU A 337     -19.992  -2.932  -7.002  1.00  0.69           C  
ATOM   2513  CD2 LEU A 337     -18.236  -2.070  -5.430  1.00  0.68           C  
ATOM   2514  N   GLU A 338     -22.414   0.253  -3.159  1.00  0.93           N  
ATOM   2515  CA  GLU A 338     -23.001   1.554  -2.853  1.00  0.93           C  
ATOM   2516  C   GLU A 338     -22.719   1.962  -1.410  1.00  0.93           C  
ATOM   2517  CB  GLU A 338     -24.510   1.538  -3.110  1.00  0.91           C  
ATOM   2518  O   GLU A 338     -22.417   3.125  -1.136  1.00  0.93           O  
ATOM   2519  CG  GLU A 338     -25.182   2.888  -2.910  1.00  0.80           C  
ATOM   2520  CD  GLU A 338     -24.556   3.999  -3.738  1.00  0.75           C  
ATOM   2521  OE1 GLU A 338     -24.009   3.710  -4.826  1.00  0.70           O  
ATOM   2522  OE2 GLU A 338     -24.613   5.168  -3.295  1.00  0.67           O  
ATOM   2523  N   GLU A 339     -22.744   1.046  -0.543  1.00  0.94           N  
ATOM   2524  CA  GLU A 339     -22.403   1.327   0.848  1.00  0.94           C  
ATOM   2525  C   GLU A 339     -20.945   1.758   0.983  1.00  0.95           C  
ATOM   2526  CB  GLU A 339     -22.672   0.102   1.726  1.00  0.92           C  
ATOM   2527  O   GLU A 339     -20.632   2.683   1.736  1.00  0.94           O  
ATOM   2528  CG  GLU A 339     -22.471   0.355   3.213  1.00  0.78           C  
ATOM   2529  CD  GLU A 339     -22.860  -0.831   4.082  1.00  0.72           C  
ATOM   2530  OE1 GLU A 339     -23.327  -1.856   3.535  1.00  0.68           O  
ATOM   2531  OE2 GLU A 339     -22.697  -0.734   5.318  1.00  0.65           O  
ATOM   2532  N   ALA A 340     -20.102   1.082   0.289  1.00  0.95           N  
ATOM   2533  CA  ALA A 340     -18.685   1.434   0.317  1.00  0.95           C  
ATOM   2534  C   ALA A 340     -18.458   2.839  -0.233  1.00  0.95           C  
ATOM   2535  CB  ALA A 340     -17.868   0.417  -0.477  1.00  0.94           C  
ATOM   2536  O   ALA A 340     -17.637   3.593   0.294  1.00  0.94           O  
ATOM   2537  N   ARG A 341     -19.209   3.195  -1.214  1.00  0.94           N  
ATOM   2538  CA  ARG A 341     -19.123   4.535  -1.786  1.00  0.94           C  
ATOM   2539  C   ARG A 341     -19.510   5.595  -0.760  1.00  0.94           C  
ATOM   2540  CB  ARG A 341     -20.019   4.650  -3.022  1.00  0.92           C  
ATOM   2541  O   ARG A 341     -18.804   6.592  -0.595  1.00  0.93           O  
ATOM   2542  CG  ARG A 341     -19.867   5.964  -3.772  1.00  0.83           C  
ATOM   2543  CD  ARG A 341     -20.875   6.086  -4.906  1.00  0.79           C  
ATOM   2544  NE  ARG A 341     -20.816   7.399  -5.541  1.00  0.74           N  
ATOM   2545  NH1 ARG A 341     -22.071   6.793  -7.384  1.00  0.58           N  
ATOM   2546  NH2 ARG A 341     -21.269   8.932  -7.190  1.00  0.53           N  
ATOM   2547  CZ  ARG A 341     -21.385   7.705  -6.703  1.00  0.70           C  
ATOM   2548  N   LYS A 342     -20.597   5.379  -0.171  1.00  0.94           N  
ATOM   2549  CA  LYS A 342     -21.080   6.334   0.821  1.00  0.94           C  
ATOM   2550  C   LYS A 342     -20.085   6.486   1.968  1.00  0.95           C  
ATOM   2551  CB  LYS A 342     -22.443   5.902   1.364  1.00  0.93           C  
ATOM   2552  O   LYS A 342     -19.802   7.602   2.408  1.00  0.94           O  
ATOM   2553  CG  LYS A 342     -23.587   6.079   0.375  1.00  0.81           C  
ATOM   2554  CD  LYS A 342     -24.922   5.677   0.989  1.00  0.75           C  
ATOM   2555  CE  LYS A 342     -26.058   5.794  -0.019  1.00  0.66           C  
ATOM   2556  NZ  LYS A 342     -27.352   5.305   0.546  1.00  0.58           N  
ATOM   2557  N   GLU A 343     -19.528   5.401   2.393  1.00  0.95           N  
ATOM   2558  CA  GLU A 343     -18.550   5.441   3.476  1.00  0.96           C  
ATOM   2559  C   GLU A 343     -17.255   6.111   3.027  1.00  0.96           C  
ATOM   2560  CB  GLU A 343     -18.260   4.029   3.991  1.00  0.95           C  
ATOM   2561  O   GLU A 343     -16.611   6.815   3.807  1.00  0.96           O  
ATOM   2562  CG  GLU A 343     -19.437   3.382   4.707  1.00  0.87           C  
ATOM   2563  CD  GLU A 343     -19.803   4.076   6.010  1.00  0.81           C  
ATOM   2564  OE1 GLU A 343     -18.961   4.826   6.555  1.00  0.81           O  
ATOM   2565  OE2 GLU A 343     -20.939   3.868   6.489  1.00  0.79           O  
ATOM   2566  N   ALA A 344     -16.906   5.877   1.800  1.00  0.95           N  
ATOM   2567  CA  ALA A 344     -15.704   6.525   1.282  1.00  0.96           C  
ATOM   2568  C   ALA A 344     -15.889   8.037   1.198  1.00  0.95           C  
ATOM   2569  CB  ALA A 344     -15.343   5.959  -0.089  1.00  0.95           C  
ATOM   2570  O   ALA A 344     -14.952   8.799   1.452  1.00  0.95           O  
ATOM   2571  N   GLU A 345     -17.045   8.456   0.823  1.00  0.95           N  
ATOM   2572  CA  GLU A 345     -17.345   9.884   0.804  1.00  0.95           C  
ATOM   2573  C   GLU A 345     -17.278  10.482   2.206  1.00  0.95           C  
ATOM   2574  CB  GLU A 345     -18.725  10.135   0.190  1.00  0.93           C  
ATOM   2575  O   GLU A 345     -16.776  11.592   2.390  1.00  0.94           O  
ATOM   2576  CG  GLU A 345     -18.780   9.912  -1.314  1.00  0.88           C  
ATOM   2577  CD  GLU A 345     -20.181  10.042  -1.890  1.00  0.85           C  
ATOM   2578  OE1 GLU A 345     -21.145  10.209  -1.108  1.00  0.82           O  
ATOM   2579  OE2 GLU A 345     -20.316   9.976  -3.132  1.00  0.81           O  
ATOM   2580  N   GLU A 346     -17.702   9.761   3.189  1.00  0.95           N  
ATOM   2581  CA  GLU A 346     -17.619  10.219   4.573  1.00  0.95           C  
ATOM   2582  C   GLU A 346     -16.170  10.280   5.048  1.00  0.96           C  
ATOM   2583  CB  GLU A 346     -18.436   9.306   5.491  1.00  0.94           C  
ATOM   2584  O   GLU A 346     -15.774  11.230   5.727  1.00  0.95           O  
ATOM   2585  CG  GLU A 346     -18.500   9.785   6.934  1.00  0.78           C  
ATOM   2586  CD  GLU A 346     -19.140  11.156   7.084  1.00  0.72           C  
ATOM   2587  OE1 GLU A 346     -19.861  11.593   6.158  1.00  0.67           O  
ATOM   2588  OE2 GLU A 346     -18.918  11.798   8.135  1.00  0.65           O  
ATOM   2589  N   VAL A 347     -15.393   9.283   4.701  1.00  0.96           N  
ATOM   2590  CA  VAL A 347     -13.978   9.279   5.056  1.00  0.96           C  
ATOM   2591  C   VAL A 347     -13.281  10.478   4.417  1.00  0.96           C  
ATOM   2592  CB  VAL A 347     -13.287   7.967   4.622  1.00  0.96           C  
ATOM   2593  O   VAL A 347     -12.479  11.155   5.064  1.00  0.96           O  
ATOM   2594  CG1 VAL A 347     -11.769   8.097   4.725  1.00  0.94           C  
ATOM   2595  CG2 VAL A 347     -13.785   6.797   5.468  1.00  0.94           C  
ATOM   2596  N   LYS A 348     -13.617  10.759   3.220  1.00  0.95           N  
ATOM   2597  CA  LYS A 348     -13.054  11.911   2.522  1.00  0.95           C  
ATOM   2598  C   LYS A 348     -13.395  13.212   3.244  1.00  0.95           C  
ATOM   2599  CB  LYS A 348     -13.560  11.965   1.079  1.00  0.94           C  
ATOM   2600  O   LYS A 348     -12.522  14.056   3.457  1.00  0.94           O  
ATOM   2601  CG  LYS A 348     -12.997  13.122   0.268  1.00  0.91           C  
ATOM   2602  CD  LYS A 348     -13.549  13.131  -1.152  1.00  0.89           C  
ATOM   2603  CE  LYS A 348     -13.139  14.390  -1.904  1.00  0.87           C  
ATOM   2604  NZ  LYS A 348     -13.758  14.449  -3.262  1.00  0.82           N  
ATOM   2605  N   LYS A 349     -14.604  13.348   3.580  1.00  0.95           N  
ATOM   2606  CA  LYS A 349     -15.047  14.542   4.294  1.00  0.95           C  
ATOM   2607  C   LYS A 349     -14.332  14.677   5.636  1.00  0.95           C  
ATOM   2608  CB  LYS A 349     -16.561  14.508   4.508  1.00  0.94           C  
ATOM   2609  O   LYS A 349     -13.852  15.758   5.982  1.00  0.95           O  
ATOM   2610  CG  LYS A 349     -17.120  15.755   5.178  1.00  0.80           C  
ATOM   2611  CD  LYS A 349     -18.618  15.633   5.426  1.00  0.75           C  
ATOM   2612  CE  LYS A 349     -19.138  16.778   6.285  1.00  0.67           C  
ATOM   2613  NZ  LYS A 349     -20.571  16.584   6.657  1.00  0.60           N  
ATOM   2614  N   GLU A 350     -14.202  13.619   6.383  1.00  0.96           N  
ATOM   2615  CA  GLU A 350     -13.503  13.642   7.664  1.00  0.96           C  
ATOM   2616  C   GLU A 350     -12.024  13.971   7.480  1.00  0.96           C  
ATOM   2617  CB  GLU A 350     -13.658  12.300   8.385  1.00  0.95           C  
ATOM   2618  O   GLU A 350     -11.438  14.691   8.290  1.00  0.96           O  
ATOM   2619  CG  GLU A 350     -15.059  12.048   8.922  1.00  0.89           C  
ATOM   2620  CD  GLU A 350     -15.225  10.672   9.545  1.00  0.85           C  
ATOM   2621  OE1 GLU A 350     -14.376   9.786   9.295  1.00  0.84           O  
ATOM   2622  OE2 GLU A 350     -16.212  10.477  10.289  1.00  0.83           O  
ATOM   2623  N   ALA A 351     -11.487  13.446   6.451  1.00  0.96           N  
ATOM   2624  CA  ALA A 351     -10.078  13.713   6.178  1.00  0.96           C  
ATOM   2625  C   ALA A 351      -9.862  15.174   5.793  1.00  0.95           C  
ATOM   2626  CB  ALA A 351      -9.566  12.793   5.073  1.00  0.95           C  
ATOM   2627  O   ALA A 351      -8.844  15.773   6.149  1.00  0.94           O  
ATOM   2628  N   GLU A 352     -10.754  15.730   5.037  1.00  0.94           N  
ATOM   2629  CA  GLU A 352     -10.673  17.145   4.688  1.00  0.94           C  
ATOM   2630  C   GLU A 352     -10.758  18.027   5.931  1.00  0.94           C  
ATOM   2631  CB  GLU A 352     -11.780  17.520   3.700  1.00  0.93           C  
ATOM   2632  O   GLU A 352     -10.000  18.989   6.069  1.00  0.93           O  
ATOM   2633  CG  GLU A 352     -11.569  16.964   2.299  1.00  0.87           C  
ATOM   2634  CD  GLU A 352     -12.757  17.193   1.378  1.00  0.86           C  
ATOM   2635  OE1 GLU A 352     -13.853  17.537   1.874  1.00  0.84           O  
ATOM   2636  OE2 GLU A 352     -12.590  17.025   0.149  1.00  0.85           O  
ATOM   2637  N   GLU A 353     -11.658  17.707   6.843  1.00  0.95           N  
ATOM   2638  CA  GLU A 353     -11.773  18.446   8.096  1.00  0.95           C  
ATOM   2639  C   GLU A 353     -10.512  18.296   8.943  1.00  0.95           C  
ATOM   2640  CB  GLU A 353     -12.997  17.978   8.887  1.00  0.93           C  
ATOM   2641  O   GLU A 353     -10.030  19.270   9.526  1.00  0.94           O  
ATOM   2642  CG  GLU A 353     -14.324  18.392   8.268  1.00  0.80           C  
ATOM   2643  CD  GLU A 353     -15.529  17.790   8.973  1.00  0.75           C  
ATOM   2644  OE1 GLU A 353     -15.342  17.016   9.940  1.00  0.72           O  
ATOM   2645  OE2 GLU A 353     -16.668  18.094   8.556  1.00  0.69           O  
ATOM   2646  N   LEU A 354      -9.960  17.106   8.936  1.00  0.94           N  
ATOM   2647  CA  LEU A 354      -8.750  16.847   9.707  1.00  0.94           C  
ATOM   2648  C   LEU A 354      -7.560  17.599   9.121  1.00  0.94           C  
ATOM   2649  CB  LEU A 354      -8.450  15.346   9.747  1.00  0.94           C  
ATOM   2650  O   LEU A 354      -6.714  18.106   9.861  1.00  0.93           O  
ATOM   2651  CG  LEU A 354      -7.294  14.909  10.648  1.00  0.90           C  
ATOM   2652  CD1 LEU A 354      -7.627  15.187  12.110  1.00  0.85           C  
ATOM   2653  CD2 LEU A 354      -6.980  13.432  10.437  1.00  0.85           C  
ATOM   2654  N   ALA A 355      -7.515  17.661   7.823  1.00  0.92           N  
ATOM   2655  CA  ALA A 355      -6.452  18.412   7.160  1.00  0.92           C  
ATOM   2656  C   ALA A 355      -6.498  19.887   7.547  1.00  0.91           C  
ATOM   2657  CB  ALA A 355      -6.559  18.260   5.644  1.00  0.91           C  
ATOM   2658  O   ALA A 355      -5.463  20.494   7.829  1.00  0.89           O  
ATOM   2659  N   LYS A 356      -7.668  20.470   7.619  1.00  0.91           N  
ATOM   2660  CA  LYS A 356      -7.834  21.869   8.004  1.00  0.91           C  
ATOM   2661  C   LYS A 356      -7.436  22.089   9.460  1.00  0.91           C  
ATOM   2662  CB  LYS A 356      -9.279  22.319   7.782  1.00  0.87           C  
ATOM   2663  O   LYS A 356      -6.725  23.045   9.777  1.00  0.90           O  
ATOM   2664  CG  LYS A 356      -9.660  22.480   6.318  1.00  0.73           C  
ATOM   2665  CD  LYS A 356     -11.113  22.910   6.162  1.00  0.70           C  
ATOM   2666  CE  LYS A 356     -11.535  22.934   4.699  1.00  0.63           C  
ATOM   2667  NZ  LYS A 356     -12.983  23.270   4.546  1.00  0.58           N  
ATOM   2668  N   GLU A 357      -7.832  21.204  10.279  1.00  0.91           N  
ATOM   2669  CA  GLU A 357      -7.468  21.285  11.691  1.00  0.91           C  
ATOM   2670  C   GLU A 357      -5.959  21.165  11.879  1.00  0.91           C  
ATOM   2671  CB  GLU A 357      -8.186  20.197  12.494  1.00  0.90           C  
ATOM   2672  O   GLU A 357      -5.365  21.907  12.664  1.00  0.90           O  
ATOM   2673  CG  GLU A 357      -7.895  20.243  13.987  1.00  0.82           C  
ATOM   2674  CD  GLU A 357      -8.675  19.207  14.782  1.00  0.79           C  
ATOM   2675  OE1 GLU A 357      -9.580  18.558  14.210  1.00  0.78           O  
ATOM   2676  OE2 GLU A 357      -8.379  19.044  15.987  1.00  0.76           O  
ATOM   2677  N   ALA A 358      -5.406  20.261  11.195  1.00  0.90           N  
ATOM   2678  CA  ALA A 358      -3.963  20.053  11.284  1.00  0.90           C  
ATOM   2679  C   ALA A 358      -3.200  21.283  10.801  1.00  0.88           C  
ATOM   2680  CB  ALA A 358      -3.552  18.824  10.477  1.00  0.89           C  
ATOM   2681  O   ALA A 358      -2.180  21.657  11.383  1.00  0.87           O  
ATOM   2682  N   GLU A 359      -3.643  21.918   9.737  1.00  0.87           N  
ATOM   2683  CA  GLU A 359      -3.028  23.140   9.228  1.00  0.86           C  
ATOM   2684  C   GLU A 359      -3.136  24.276  10.241  1.00  0.85           C  
ATOM   2685  CB  GLU A 359      -3.673  23.555   7.903  1.00  0.83           C  
ATOM   2686  O   GLU A 359      -2.171  25.012  10.461  1.00  0.83           O  
ATOM   2687  CG  GLU A 359      -3.297  22.661   6.730  1.00  0.74           C  
ATOM   2688  CD  GLU A 359      -4.019  23.025   5.442  1.00  0.71           C  
ATOM   2689  OE1 GLU A 359      -4.849  23.963   5.456  1.00  0.69           O  
ATOM   2690  OE2 GLU A 359      -3.753  22.368   4.412  1.00  0.66           O  
ATOM   2691  N   GLN A 360      -4.327  24.356  10.821  1.00  0.86           N  
ATOM   2692  CA  GLN A 360      -4.555  25.401  11.813  1.00  0.86           C  
ATOM   2693  C   GLN A 360      -3.658  25.207  13.032  1.00  0.85           C  
ATOM   2694  CB  GLN A 360      -6.023  25.424  12.241  1.00  0.83           C  
ATOM   2695  O   GLN A 360      -3.209  26.182  13.640  1.00  0.84           O  
ATOM   2696  CG  GLN A 360      -6.970  25.938  11.164  1.00  0.75           C  
ATOM   2697  CD  GLN A 360      -8.430  25.744  11.525  1.00  0.71           C  
ATOM   2698  NE2 GLN A 360      -9.322  26.177  10.640  1.00  0.64           N  
ATOM   2699  OE1 GLN A 360      -8.755  25.209  12.590  1.00  0.70           O  
ATOM   2700  N   LYS A 361      -3.285  23.962  13.351  1.00  0.87           N  
ATOM   2701  CA  LYS A 361      -2.464  23.652  14.518  1.00  0.86           C  
ATOM   2702  C   LYS A 361      -0.988  23.554  14.140  1.00  0.85           C  
ATOM   2703  CB  LYS A 361      -2.926  22.348  15.169  1.00  0.84           C  
ATOM   2704  O   LYS A 361      -0.145  23.249  14.986  1.00  0.84           O  
ATOM   2705  CG  LYS A 361      -4.285  22.442  15.846  1.00  0.79           C  
ATOM   2706  CD  LYS A 361      -4.608  21.176  16.630  1.00  0.76           C  
ATOM   2707  CE  LYS A 361      -5.923  21.306  17.386  1.00  0.70           C  
ATOM   2708  NZ  LYS A 361      -6.269  20.049  18.116  1.00  0.67           N  
ATOM   2709  N   GLY A 362      -0.634  23.780  12.909  1.00  0.82           N  
ATOM   2710  CA  GLY A 362       0.744  23.755  12.443  1.00  0.82           C  
ATOM   2711  C   GLY A 362       1.332  22.357  12.393  1.00  0.82           C  
ATOM   2712  O   GLY A 362       2.553  22.190  12.431  1.00  0.80           O  
ATOM   2713  N   ASN A 363       0.548  21.358  12.337  1.00  0.87           N  
ATOM   2714  CA  ASN A 363       0.992  19.976  12.194  1.00  0.87           C  
ATOM   2715  C   ASN A 363       1.010  19.541  10.732  1.00  0.87           C  
ATOM   2716  CB  ASN A 363       0.103  19.039  13.016  1.00  0.86           C  
ATOM   2717  O   ASN A 363       0.044  18.952  10.243  1.00  0.86           O  
ATOM   2718  CG  ASN A 363       0.721  17.668  13.209  1.00  0.82           C  
ATOM   2719  ND2 ASN A 363       0.442  17.047  14.349  1.00  0.81           N  
ATOM   2720  OD1 ASN A 363       1.444  17.172  12.341  1.00  0.80           O  
ATOM   2721  N   GLU A 364       2.138  19.795  10.050  1.00  0.86           N  
ATOM   2722  CA  GLU A 364       2.260  19.558   8.615  1.00  0.87           C  
ATOM   2723  C   GLU A 364       2.239  18.066   8.298  1.00  0.87           C  
ATOM   2724  CB  GLU A 364       3.542  20.194   8.072  1.00  0.84           C  
ATOM   2725  O   GLU A 364       1.776  17.659   7.230  1.00  0.87           O  
ATOM   2726  CG  GLU A 364       3.550  21.714   8.136  1.00  0.76           C  
ATOM   2727  CD  GLU A 364       4.865  22.327   7.680  1.00  0.73           C  
ATOM   2728  OE1 GLU A 364       5.860  21.584   7.527  1.00  0.70           O  
ATOM   2729  OE2 GLU A 364       4.900  23.561   7.476  1.00  0.66           O  
ATOM   2730  N   ILE A 365       2.733  17.258   9.163  1.00  0.89           N  
ATOM   2731  CA  ILE A 365       2.737  15.814   8.954  1.00  0.89           C  
ATOM   2732  C   ILE A 365       1.305  15.284   8.984  1.00  0.90           C  
ATOM   2733  CB  ILE A 365       3.598  15.092  10.015  1.00  0.88           C  
ATOM   2734  O   ILE A 365       0.894  14.537   8.094  1.00  0.90           O  
ATOM   2735  CG1 ILE A 365       5.083  15.408   9.802  1.00  0.86           C  
ATOM   2736  CG2 ILE A 365       3.348  13.581   9.975  1.00  0.85           C  
ATOM   2737  CD1 ILE A 365       6.000  14.810  10.860  1.00  0.83           C  
ATOM   2738  N   ALA A 366       0.574  15.687   9.932  1.00  0.91           N  
ATOM   2739  CA  ALA A 366      -0.820  15.262  10.026  1.00  0.92           C  
ATOM   2740  C   ALA A 366      -1.624  15.747   8.822  1.00  0.92           C  
ATOM   2741  CB  ALA A 366      -1.447  15.773  11.321  1.00  0.91           C  
ATOM   2742  O   ALA A 366      -2.485  15.027   8.312  1.00  0.92           O  
ATOM   2743  N   ALA A 367      -1.360  16.917   8.423  1.00  0.91           N  
ATOM   2744  CA  ALA A 367      -2.051  17.459   7.256  1.00  0.91           C  
ATOM   2745  C   ALA A 367      -1.754  16.631   6.009  1.00  0.91           C  
ATOM   2746  CB  ALA A 367      -1.652  18.915   7.031  1.00  0.89           C  
ATOM   2747  O   ALA A 367      -2.664  16.302   5.244  1.00  0.90           O  
ATOM   2748  N   ALA A 368      -0.504  16.333   5.818  1.00  0.91           N  
ATOM   2749  CA  ALA A 368      -0.115  15.536   4.657  1.00  0.92           C  
ATOM   2750  C   ALA A 368      -0.713  14.134   4.729  1.00  0.93           C  
ATOM   2751  CB  ALA A 368       1.406  15.458   4.551  1.00  0.91           C  
ATOM   2752  O   ALA A 368      -1.170  13.595   3.718  1.00  0.92           O  
ATOM   2753  N   LEU A 369      -0.732  13.533   5.908  1.00  0.94           N  
ATOM   2754  CA  LEU A 369      -1.336  12.214   6.062  1.00  0.94           C  
ATOM   2755  C   LEU A 369      -2.838  12.270   5.804  1.00  0.94           C  
ATOM   2756  CB  LEU A 369      -1.068  11.663   7.465  1.00  0.94           C  
ATOM   2757  O   LEU A 369      -3.412  11.331   5.248  1.00  0.94           O  
ATOM   2758  CG  LEU A 369       0.370  11.233   7.761  1.00  0.92           C  
ATOM   2759  CD1 LEU A 369       0.529  10.896   9.240  1.00  0.89           C  
ATOM   2760  CD2 LEU A 369       0.762  10.043   6.892  1.00  0.89           C  
ATOM   2761  N   ALA A 370      -3.446  13.297   6.186  1.00  0.95           N  
ATOM   2762  CA  ALA A 370      -4.864  13.471   5.880  1.00  0.95           C  
ATOM   2763  C   ALA A 370      -5.092  13.575   4.375  1.00  0.94           C  
ATOM   2764  CB  ALA A 370      -5.412  14.708   6.586  1.00  0.94           C  
ATOM   2765  O   ALA A 370      -6.091  13.072   3.856  1.00  0.93           O  
ATOM   2766  N   GLU A 371      -4.223  14.227   3.691  1.00  0.94           N  
ATOM   2767  CA  GLU A 371      -4.326  14.302   2.237  1.00  0.94           C  
ATOM   2768  C   GLU A 371      -4.151  12.927   1.599  1.00  0.94           C  
ATOM   2769  CB  GLU A 371      -3.290  15.279   1.674  1.00  0.91           C  
ATOM   2770  O   GLU A 371      -4.777  12.624   0.582  1.00  0.93           O  
ATOM   2771  CG  GLU A 371      -3.590  16.738   1.983  1.00  0.76           C  
ATOM   2772  CD  GLU A 371      -2.572  17.699   1.388  1.00  0.72           C  
ATOM   2773  OE1 GLU A 371      -1.548  17.234   0.839  1.00  0.69           O  
ATOM   2774  OE2 GLU A 371      -2.800  18.926   1.474  1.00  0.68           O  
ATOM   2775  N   ILE A 372      -3.312  12.155   2.187  1.00  0.96           N  
ATOM   2776  CA  ILE A 372      -3.163  10.783   1.715  1.00  0.96           C  
ATOM   2777  C   ILE A 372      -4.482  10.032   1.884  1.00  0.96           C  
ATOM   2778  CB  ILE A 372      -2.028  10.047   2.462  1.00  0.96           C  
ATOM   2779  O   ILE A 372      -4.912   9.309   0.983  1.00  0.96           O  
ATOM   2780  CG1 ILE A 372      -0.663  10.600   2.037  1.00  0.95           C  
ATOM   2781  CG2 ILE A 372      -2.108   8.538   2.216  1.00  0.95           C  
ATOM   2782  CD1 ILE A 372       0.505  10.060   2.851  1.00  0.94           C  
ATOM   2783  N   ALA A 373      -5.117  10.193   2.975  1.00  0.97           N  
ATOM   2784  CA  ALA A 373      -6.413   9.563   3.212  1.00  0.97           C  
ATOM   2785  C   ALA A 373      -7.451  10.046   2.203  1.00  0.96           C  
ATOM   2786  CB  ALA A 373      -6.889   9.844   4.636  1.00  0.97           C  
ATOM   2787  O   ALA A 373      -8.284   9.265   1.737  1.00  0.96           O  
ATOM   2788  N   ILE A 374      -7.406  11.293   1.848  1.00  0.95           N  
ATOM   2789  CA  ILE A 374      -8.310  11.854   0.849  1.00  0.95           C  
ATOM   2790  C   ILE A 374      -8.080  11.170  -0.497  1.00  0.94           C  
ATOM   2791  CB  ILE A 374      -8.124  13.381   0.714  1.00  0.94           C  
ATOM   2792  O   ILE A 374      -9.033  10.748  -1.157  1.00  0.93           O  
ATOM   2793  CG1 ILE A 374      -8.542  14.087   2.009  1.00  0.93           C  
ATOM   2794  CG2 ILE A 374      -8.916  13.918  -0.483  1.00  0.92           C  
ATOM   2795  CD1 ILE A 374      -8.153  15.558   2.065  1.00  0.90           C  
ATOM   2796  N   ALA A 375      -6.864  11.090  -0.857  1.00  0.95           N  
ATOM   2797  CA  ALA A 375      -6.524  10.469  -2.135  1.00  0.96           C  
ATOM   2798  C   ALA A 375      -6.964   9.008  -2.168  1.00  0.96           C  
ATOM   2799  CB  ALA A 375      -5.023  10.575  -2.395  1.00  0.94           C  
ATOM   2800  O   ALA A 375      -7.502   8.539  -3.174  1.00  0.95           O  
ATOM   2801  N   LEU A 376      -6.786   8.301  -1.098  1.00  0.97           N  
ATOM   2802  CA  LEU A 376      -7.181   6.897  -1.049  1.00  0.97           C  
ATOM   2803  C   LEU A 376      -8.700   6.759  -1.060  1.00  0.97           C  
ATOM   2804  CB  LEU A 376      -6.605   6.221   0.198  1.00  0.97           C  
ATOM   2805  O   LEU A 376      -9.239   5.828  -1.662  1.00  0.96           O  
ATOM   2806  CG  LEU A 376      -5.092   5.995   0.208  1.00  0.96           C  
ATOM   2807  CD1 LEU A 376      -4.639   5.499   1.577  1.00  0.95           C  
ATOM   2808  CD2 LEU A 376      -4.692   5.007  -0.883  1.00  0.94           C  
ATOM   2809  N   ALA A 377      -9.355   7.613  -0.384  1.00  0.96           N  
ATOM   2810  CA  ALA A 377     -10.814   7.620  -0.451  1.00  0.95           C  
ATOM   2811  C   ALA A 377     -11.297   7.889  -1.873  1.00  0.95           C  
ATOM   2812  CB  ALA A 377     -11.387   8.662   0.508  1.00  0.95           C  
ATOM   2813  O   ALA A 377     -12.271   7.286  -2.330  1.00  0.94           O  
ATOM   2814  N   GLU A 378     -10.613   8.763  -2.559  1.00  0.93           N  
ATOM   2815  CA  GLU A 378     -10.951   9.038  -3.952  1.00  0.93           C  
ATOM   2816  C   GLU A 378     -10.710   7.814  -4.831  1.00  0.93           C  
ATOM   2817  CB  GLU A 378     -10.143  10.229  -4.476  1.00  0.91           C  
ATOM   2818  O   GLU A 378     -11.472   7.554  -5.764  1.00  0.91           O  
ATOM   2819  CG  GLU A 378     -10.611  11.574  -3.940  1.00  0.80           C  
ATOM   2820  CD  GLU A 378      -9.814  12.748  -4.485  1.00  0.76           C  
ATOM   2821  OE1 GLU A 378      -8.816  12.521  -5.207  1.00  0.72           O  
ATOM   2822  OE2 GLU A 378     -10.191  13.904  -4.189  1.00  0.70           O  
ATOM   2823  N   ILE A 379      -9.690   7.102  -4.547  1.00  0.94           N  
ATOM   2824  CA  ILE A 379      -9.425   5.875  -5.289  1.00  0.95           C  
ATOM   2825  C   ILE A 379     -10.557   4.877  -5.056  1.00  0.94           C  
ATOM   2826  CB  ILE A 379      -8.070   5.252  -4.885  1.00  0.94           C  
ATOM   2827  O   ILE A 379     -11.022   4.226  -5.995  1.00  0.93           O  
ATOM   2828  CG1 ILE A 379      -6.911   6.096  -5.428  1.00  0.94           C  
ATOM   2829  CG2 ILE A 379      -7.972   3.806  -5.379  1.00  0.94           C  
ATOM   2830  CD1 ILE A 379      -5.543   5.679  -4.906  1.00  0.93           C  
ATOM   2831  N   ALA A 380     -10.999   4.739  -3.803  1.00  0.95           N  
ATOM   2832  CA  ALA A 380     -12.131   3.866  -3.501  1.00  0.95           C  
ATOM   2833  C   ALA A 380     -13.378   4.300  -4.265  1.00  0.94           C  
ATOM   2834  CB  ALA A 380     -12.408   3.855  -1.999  1.00  0.94           C  
ATOM   2835  O   ALA A 380     -14.099   3.464  -4.815  1.00  0.92           O  
ATOM   2836  N   ILE A 381     -13.600   5.532  -4.375  1.00  0.92           N  
ATOM   2837  CA  ILE A 381     -14.761   6.074  -5.072  1.00  0.92           C  
ATOM   2838  C   ILE A 381     -14.633   5.810  -6.570  1.00  0.91           C  
ATOM   2839  CB  ILE A 381     -14.924   7.588  -4.806  1.00  0.92           C  
ATOM   2840  O   ILE A 381     -15.602   5.416  -7.223  1.00  0.89           O  
ATOM   2841  CG1 ILE A 381     -15.278   7.836  -3.335  1.00  0.90           C  
ATOM   2842  CG2 ILE A 381     -15.986   8.187  -5.733  1.00  0.90           C  
ATOM   2843  CD1 ILE A 381     -15.154   9.292  -2.907  1.00  0.88           C  
ATOM   2844  N   ALA A 382     -13.445   5.996  -7.058  1.00  0.91           N  
ATOM   2845  CA  ALA A 382     -13.198   5.751  -8.476  1.00  0.90           C  
ATOM   2846  C   ALA A 382     -13.443   4.287  -8.830  1.00  0.90           C  
ATOM   2847  CB  ALA A 382     -11.773   6.154  -8.845  1.00  0.89           C  
ATOM   2848  O   ALA A 382     -13.975   3.981  -9.900  1.00  0.89           O  
ATOM   2849  N   LEU A 383     -13.057   3.380  -8.008  1.00  0.92           N  
ATOM   2850  CA  LEU A 383     -13.283   1.962  -8.263  1.00  0.91           C  
ATOM   2851  C   LEU A 383     -14.775   1.658  -8.354  1.00  0.90           C  
ATOM   2852  CB  LEU A 383     -12.643   1.111  -7.163  1.00  0.90           C  
ATOM   2853  O   LEU A 383     -15.197   0.841  -9.176  1.00  0.88           O  
ATOM   2854  CG  LEU A 383     -11.116   1.034  -7.168  1.00  0.88           C  
ATOM   2855  CD1 LEU A 383     -10.619   0.281  -5.938  1.00  0.84           C  
ATOM   2856  CD2 LEU A 383     -10.618   0.367  -8.446  1.00  0.84           C  
ATOM   2857  N   VAL A 384     -15.519   2.294  -7.569  1.00  0.90           N  
ATOM   2858  CA  VAL A 384     -16.965   2.104  -7.619  1.00  0.89           C  
ATOM   2859  C   VAL A 384     -17.511   2.636  -8.942  1.00  0.88           C  
ATOM   2860  CB  VAL A 384     -17.670   2.799  -6.433  1.00  0.88           C  
ATOM   2861  O   VAL A 384     -18.371   2.007  -9.564  1.00  0.85           O  
ATOM   2862  CG1 VAL A 384     -19.186   2.639  -6.537  1.00  0.84           C  
ATOM   2863  CG2 VAL A 384     -17.161   2.237  -5.106  1.00  0.84           C  
ATOM   2864  N   GLU A 385     -16.935   3.736  -9.386  1.00  0.86           N  
ATOM   2865  CA  GLU A 385     -17.365   4.314 -10.656  1.00  0.85           C  
ATOM   2866  C   GLU A 385     -16.987   3.413 -11.828  1.00  0.84           C  
ATOM   2867  CB  GLU A 385     -16.759   5.707 -10.846  1.00  0.82           C  
ATOM   2868  O   GLU A 385     -17.745   3.291 -12.793  1.00  0.82           O  
ATOM   2869  CG  GLU A 385     -17.329   6.759  -9.906  1.00  0.74           C  
ATOM   2870  CD  GLU A 385     -18.831   6.941 -10.049  1.00  0.70           C  
ATOM   2871  OE1 GLU A 385     -19.330   6.992 -11.197  1.00  0.66           O  
ATOM   2872  OE2 GLU A 385     -19.516   7.035  -9.006  1.00  0.64           O  
ATOM   2873  N   ILE A 386     -15.870   2.814 -11.699  1.00  0.84           N  
ATOM   2874  CA  ILE A 386     -15.420   1.890 -12.734  1.00  0.84           C  
ATOM   2875  C   ILE A 386     -16.390   0.715 -12.835  1.00  0.82           C  
ATOM   2876  CB  ILE A 386     -13.989   1.380 -12.453  1.00  0.82           C  
ATOM   2877  O   ILE A 386     -16.725   0.271 -13.936  1.00  0.80           O  
ATOM   2878  CG1 ILE A 386     -12.975   2.519 -12.613  1.00  0.77           C  
ATOM   2879  CG2 ILE A 386     -13.643   0.206 -13.374  1.00  0.76           C  
ATOM   2880  CD1 ILE A 386     -11.582   2.185 -12.095  1.00  0.74           C  
ATOM   2881  N   ALA A 387     -16.956   0.215 -11.726  1.00  0.86           N  
ATOM   2882  CA  ALA A 387     -17.830  -0.955 -11.690  1.00  0.85           C  
ATOM   2883  C   ALA A 387     -19.202  -0.633 -12.276  1.00  0.82           C  
ATOM   2884  CB  ALA A 387     -17.972  -1.470 -10.260  1.00  0.83           C  
ATOM   2885  O   ALA A 387     -19.909  -1.528 -12.745  1.00  0.78           O  
ATOM   2886  N   LYS A 388     -19.628   0.591 -12.197  1.00  0.82           N  
ATOM   2887  CA  LYS A 388     -20.952   0.982 -12.671  1.00  0.81           C  
ATOM   2888  C   LYS A 388     -20.972   1.128 -14.190  1.00  0.77           C  
ATOM   2889  CB  LYS A 388     -21.394   2.290 -12.013  1.00  0.78           C  
ATOM   2890  O   LYS A 388     -22.042   1.197 -14.798  1.00  0.72           O  
ATOM   2891  CG  LYS A 388     -21.761   2.151 -10.543  1.00  0.72           C  
ATOM   2892  CD  LYS A 388     -22.333   3.447  -9.984  1.00  0.69           C  
ATOM   2893  CE  LYS A 388     -22.848   3.265  -8.562  1.00  0.64           C  
ATOM   2894  NZ  LYS A 388     -23.303   4.558  -7.968  1.00  0.60           N  
ATOM   2895  N   LYS A 389     -19.837   0.996 -14.633  1.00  0.75           N  
ATOM   2896  CA  LYS A 389     -19.772   1.133 -16.085  1.00  0.74           C  
ATOM   2897  C   LYS A 389     -19.629  -0.228 -16.760  1.00  0.71           C  
ATOM   2898  CB  LYS A 389     -18.610   2.042 -16.488  1.00  0.70           C  
ATOM   2899  O   LYS A 389     -20.193  -0.458 -17.832  1.00  0.67           O  
ATOM   2900  CG  LYS A 389     -18.793   3.497 -16.081  1.00  0.65           C  
ATOM   2901  CD  LYS A 389     -17.663   4.372 -16.611  1.00  0.64           C  
ATOM   2902  CE  LYS A 389     -17.837   5.825 -16.191  1.00  0.56           C  
ATOM   2903  NZ  LYS A 389     -16.730   6.686 -16.706  1.00  0.51           N  
