# Supplementary material for: Rationally seeded computational protein design of ɑ-helical barrels
Source: Nat Chem Biol. 2024 Jun 20;20(8):991–9. doi: 10.1038/s41589-024-01642-0 (PMC11288890; doi:10.1038/s41589-024-01642-0)
Supplement: Supplementary file 5 — PDB files used for making figure panels h–j. [file 41589_2024_1642_MOESM5_ESM.zip › KIA_RP_RSPD_NatChemBiol_data_Figure3/sc-CC-7-LI_panels_c-g/SAXS_panel_g/multi_state_model_1_1_1.dat]

# SAXS profile: number of points = 1850, q_min = 0.0061964220367372, q_max = 0.247479796409607, delta_q = 0.000130493982895008
# offset = 0.00000000000000, scaling c = 5.31264274905882e-09, Chi^2 = 1.43157426124005
#  q       exp_intensity   model_intensity error
0.00619642 0.06879483      0.07247173      0.00193760
0.00632692 0.07346119      0.07244824      0.00186762
0.00645741 0.07027527      0.07242509      0.00175822
0.00658790 0.07515865      0.07240158      0.00174147
0.00671840 0.07453301      0.07237807      0.00164397
0.00684889 0.07121141      0.07235493      0.00161561
0.00697939 0.07484080      0.07233178      0.00159621
0.00710988 0.07222540      0.07230411      0.00149828
0.00724037 0.07306354      0.07227632      0.00146962
0.00737087 0.07410361      0.07224855      0.00143826
0.00750136 0.07449247      0.07222077      0.00138178
0.00763186 0.07261349      0.07219228      0.00137082
0.00776235 0.07391641      0.07216450      0.00130047
0.00789284 0.07228633      0.07213639      0.00127343
0.00802334 0.07141630      0.07210802      0.00124263
0.00815383 0.07299899      0.07207704      0.00120173
0.00828432 0.07042129      0.07204603      0.00118659
0.00841482 0.07263233      0.07201502      0.00115888
0.00854531 0.07363599      0.07198367      0.00112127
0.00867581 0.07356718      0.07195305      0.00110462
0.00880630 0.07331143      0.07192238      0.00106515
0.00893680 0.07294735      0.07189070      0.00105829
0.00906729 0.07117939      0.07186164      0.00103390
0.00919778 0.07338011      0.07183297      0.00099827
0.00932828 0.07334202      0.07180499      0.00099685
0.00945877 0.07354627      0.07177701      0.00095353
0.00958927 0.07237232      0.07174868      0.00094546
0.00971976 0.07255306      0.07172070      0.00093516
0.00985025 0.07267804      0.07169236      0.00091097
0.00998075 0.07176475      0.07166439      0.00089124
0.01011124 0.07123516      0.07163169      0.00088233
0.01024174 0.07272426      0.07159758      0.00084793
0.01037223 0.07326895      0.07156415      0.00084662
0.01050272 0.07262498      0.07153003      0.00082989
0.01063322 0.07310705      0.07149660      0.00081349
0.01076371 0.07300028      0.07146284      0.00079752
0.01089421 0.07316709      0.07142908      0.00077226
0.01102470 0.07218602      0.07139493      0.00076768
0.01115519 0.07255436      0.07135837      0.00075670
0.01128569 0.07173441      0.07132184      0.00073584
0.01141618 0.07105958      0.07128564      0.00072350
0.01154667 0.07089084      0.07124945      0.00069508
0.01167717 0.07168871      0.07121257      0.00068595
0.01180766 0.07177999      0.07117673      0.00067299
0.01193816 0.07062179      0.07114018      0.00066236
0.01206865 0.07016850      0.07110120      0.00065766
0.01219914 0.07153107      0.07106143      0.00064895
0.01232964 0.07095139      0.07102095      0.00062808
0.01246013 0.07165617      0.07098081      0.00062406
0.01259063 0.07087135      0.07094070      0.00060809
0.01272112 0.07276635      0.07090057      0.00059827
0.01285161 0.07148511      0.07086009      0.00058268
0.01298211 0.07153740      0.07081962      0.00056867
0.01311260 0.07113446      0.07077608      0.00056551
0.01324310 0.07104474      0.07073227      0.00055533
0.01337359 0.07085379      0.07068848      0.00055184
0.01350408 0.07125285      0.07064432      0.00055080
0.01363458 0.07090879      0.07060053      0.00053812
0.01376507 0.07176501      0.07055601      0.00053847
0.01389557 0.07192200      0.07051223      0.00053323
0.01402606 0.06905523      0.07046841      0.00051742
0.01415655 0.07108347      0.07042428      0.00052609
0.01428705 0.07091950      0.07037979      0.00051444
0.01441754 0.07143683      0.07033532      0.00050827
0.01454804 0.07067666      0.07029085      0.00051037
0.01467853 0.07145955      0.07024633      0.00050044
0.01480902 0.07134697      0.07020186      0.00050141
0.01493952 0.07064064      0.07015771      0.00049507
0.01507001 0.07012964      0.07011174      0.00048739
0.01520051 0.07024403      0.07006384      0.00048798
0.01533100 0.06935695      0.07001560      0.00047867
0.01546149 0.07050973      0.06996769      0.00047756
0.01559199 0.07019148      0.06991981      0.00047708
0.01572248 0.06935501      0.06987190      0.00046697
0.01585297 0.07034538      0.06982401      0.00046730
0.01598347 0.06976298      0.06977647      0.00046464
0.01611396 0.06994954      0.06972582      0.00045858
0.01624446 0.06961877      0.06967536      0.00046116
0.01637495 0.06989609      0.06962454      0.00045456
0.01650545 0.07019458      0.06957377      0.00045405
0.01663594 0.07000467      0.06952329      0.00045185
0.01676643 0.07005321      0.06947247      0.00044277
0.01689693 0.07087341      0.06942203      0.00044594
0.01702742 0.07029063      0.06937092      0.00044124
0.01715791 0.06988770      0.06931921      0.00043824
0.01728841 0.06940885      0.06926753      0.00043729
0.01741890 0.07035286      0.06921652      0.00043081
0.01754940 0.06916510      0.06916450      0.00043191
0.01767989 0.06976014      0.06911279      0.00043013
0.01781039 0.06978054      0.06906111      0.00042563
0.01794088 0.06985039      0.06900942      0.00042634
0.01807137 0.06969133      0.06895452      0.00042142
0.01820187 0.06942822      0.06889613      0.00042095
0.01833236 0.06912146      0.06883739      0.00041895
0.01846286 0.06923559      0.06877933      0.00041241
0.01859335 0.06908867      0.06872091      0.00041437
0.01872384 0.06918731      0.06866288      0.00041152
0.01885434 0.06870136      0.06860448      0.00040519
0.01898483 0.06916394      0.06854609      0.00040781
0.01911532 0.06961077      0.06848755      0.00040433
0.01924582 0.06884415      0.06842832      0.00040492
0.01937631 0.06970734      0.06836938      0.00040274
0.01950681 0.06879405      0.06831049      0.00039687
0.01963730 0.06815731      0.06825226      0.00039848
0.01976780 0.06808527      0.06819337      0.00039303
0.01989829 0.06855392      0.06813443      0.00039428
0.02002878 0.06854153      0.06807378      0.00039297
0.02015928 0.06919183      0.06800718      0.00039007
0.02028977 0.06851093      0.06794055      0.00039047
0.02042026 0.06835703      0.06787393      0.00038500
0.02055076 0.06798663      0.06780733      0.00038270
0.02068125 0.06772068      0.06774069      0.00038538
0.02081175 0.06812516      0.06767409      0.00038087
0.02094224 0.06801839      0.06760783      0.00037744
0.02107273 0.06823038      0.06754303      0.00038111
0.02120323 0.06794816      0.06748024      0.00037444
0.02133372 0.06771706      0.06741707      0.00037747
0.02146422 0.06748919      0.06735393      0.00037431
0.02159471 0.06685451      0.06729111      0.00036848
0.02172520 0.06785133      0.06722797      0.00037542
0.02185570 0.06746053      0.06716446      0.00036579
0.02198619 0.06789833      0.06710198      0.00036919
0.02211669 0.06722685      0.06703816      0.00036864
0.02224718 0.06719600      0.06697439      0.00036185
0.02237767 0.06759416      0.06691026      0.00036528
0.02250817 0.06688279      0.06684650      0.00036092
0.02263866 0.06716695      0.06678237      0.00035831
0.02276916 0.06670450      0.06671866      0.00036221
0.02289965 0.06694411      0.06665487      0.00035573
0.02303014 0.06643893      0.06658920      0.00035810
0.02316064 0.06760216      0.06651751      0.00035766
0.02329113 0.06685865      0.06644615      0.00035314
0.02342163 0.06645210      0.06638164      0.00035375
0.02355212 0.06636469      0.06630990      0.00035087
0.02368261 0.06650567      0.06623885      0.00034774
0.02381311 0.06650141      0.06616713      0.00035186
0.02394360 0.06626050      0.06609573      0.00034676
0.02407410 0.06614328      0.06602492      0.00034580
0.02420459 0.06639000      0.06595490      0.00034725
0.02433508 0.06607666      0.06588421      0.00034267
0.02446558 0.06606285      0.06581388      0.00034410
0.02459607 0.06637502      0.06574353      0.00034063
0.02472657 0.06603896      0.06567356      0.00034064
0.02485706 0.06586377      0.06560322      0.00034086
0.02498755 0.06512116      0.06553286      0.00033558
0.02511805 0.06552293      0.06546094      0.00033828
0.02524854 0.06563628      0.06538918      0.00033631
0.02537904 0.06474314      0.06531744      0.00033226
0.02550953 0.06476883      0.06524568      0.00033464
0.02564002 0.06540506      0.06517427      0.00033085
0.02577052 0.06517112      0.06510219      0.00033226
0.02590101 0.06554591      0.06503008      0.00033202
0.02603150 0.06549091      0.06495736      0.00032925
0.02616200 0.06520030      0.06488051      0.00032939
0.02629249 0.06503608      0.06480328      0.00032678
0.02642299 0.06504731      0.06472642      0.00032593
0.02655348 0.06486140      0.06464989      0.00032638
0.02668397 0.06431412      0.06457300      0.00032298
0.02681447 0.06471757      0.06449615      0.00032395
0.02694496 0.06357655      0.06441891      0.00032142
0.02707546 0.06443677      0.06433913      0.00032100
0.02720595 0.06426713      0.06425651      0.00032222
0.02733645 0.06375755      0.06417356      0.00031795
0.02746694 0.06394321      0.06409093      0.00031707
0.02759743 0.06448738      0.06400832      0.00031990
0.02772793 0.06448015      0.06392538      0.00031528
0.02785842 0.06389324      0.06384310      0.00031782
0.02798891 0.06393778      0.06376049      0.00031486
0.02811941 0.06391700      0.06368021      0.00031300
0.02824990 0.06340148      0.06359988      0.00031331
0.02838040 0.06431632      0.06352026      0.00031095
0.02851089 0.06355744      0.06344027      0.00031271
0.02864138 0.06376866      0.06335993      0.00031193
0.02877188 0.06356170      0.06327994      0.00030789
0.02890237 0.06311926      0.06319995      0.00030922
0.02903287 0.06327535      0.06311825      0.00030767
0.02916336 0.06362161      0.06303056      0.00030633
0.02929386 0.06332918      0.06294285      0.00030874
0.02942435 0.06309602      0.06285516      0.00030366
0.02955484 0.06308840      0.06276745      0.00030463
0.02968534 0.06296498      0.06268013      0.00030383
0.02981583 0.06249323      0.06259205      0.00030040
0.02994632 0.06283587      0.06250468      0.00030235
0.03007682 0.06272381      0.06241624      0.00030224
0.03020731 0.06222121      0.06232711      0.00029814
0.03033781 0.06237032      0.06223837      0.00030003
0.03046830 0.06199527      0.06214957      0.00029739
0.03059879 0.06161661      0.06206080      0.00029681
0.03072929 0.06177463      0.06197170      0.00029771
0.03085978 0.06159673      0.06188256      0.00029505
0.03099028 0.06198817      0.06179415      0.00029570
0.03112077 0.06194028      0.06170776      0.00029311
0.03125126 0.06229196      0.06162177      0.00029305
0.03138176 0.06205518      0.06153620      0.00029430
0.03151225 0.06154005      0.06144989      0.00029165
0.03164275 0.06119728      0.06136397      0.00029179
0.03177324 0.06133090      0.06127799      0.00029049
0.03190373 0.06136034      0.06119237      0.00028861
0.03203423 0.06140423      0.06110603      0.00028987
0.03216472 0.06072527      0.06102065      0.00028825
0.03229522 0.06115790      0.06093498      0.00028790
0.03242571 0.06071598      0.06084960      0.00028784
0.03255620 0.06089466      0.06076386      0.00028453
0.03268670 0.06110871      0.06067819      0.00028607
0.03281719 0.06093339      0.06059246      0.00028458
0.03294769 0.06052671      0.06050713      0.00028341
0.03307818 0.06048230      0.06042158      0.00028396
0.03320867 0.06079305      0.06033661      0.00028223
0.03333917 0.05989048      0.06025173      0.00028102
0.03346966 0.06014714      0.06016644      0.00028154
0.03360016 0.05997827      0.06008151      0.00027959
0.03373065 0.05999583      0.05999621      0.00028190
0.03386114 0.05978978      0.05991128      0.00027866
0.03399164 0.06002630      0.05982635      0.00027658
0.03412213 0.05911508      0.05973783      0.00027849
0.03425263 0.05948806      0.05964925      0.00027946
0.03438312 0.05915213      0.05956099      0.00028195
0.03451361 0.05911004      0.05947237      0.00028246
0.03464411 0.05910333      0.05938414      0.00028077
0.03477460 0.05910217      0.05929519      0.00028759
0.03490509 0.05837841      0.05920693      0.00028792
0.03503559 0.05867883      0.05911696      0.00028924
0.03516608 0.05893446      0.05902366      0.00029363
0.03529658 0.05853527      0.05893040      0.00029162
0.03542707 0.05823897      0.05883779      0.00029480
0.03555756 0.05893498      0.05874450      0.00029350
0.03568806 0.05806417      0.05865125      0.00029283
0.03581855 0.05896235      0.05855828      0.00029796
0.03594905 0.05823381      0.05846468      0.00029478
0.03607954 0.05835439      0.05837001      0.00029539
0.03621004 0.05812317      0.05827387      0.00029497
0.03634053 0.05763941      0.05817733      0.00029421
0.03647102 0.05820425      0.05808079      0.00029795
0.03660152 0.05809464      0.05798465      0.00029677
0.03673201 0.05755898      0.05788846      0.00029562
0.03686250 0.05729018      0.05779191      0.00029705
0.03699300 0.05735538      0.05769577      0.00029698
0.03712349 0.05715953      0.05759891      0.00029689
0.03725399 0.05705354      0.05750256      0.00029918
0.03738448 0.05684322      0.05740545      0.00029650
0.03751497 0.05672548      0.05730870      0.00029935
0.03764547 0.05684942      0.05721234      0.00029893
0.03777596 0.05693437      0.05711560      0.00029702
0.03790646 0.05707523      0.05701891      0.00030173
0.03803695 0.05647321      0.05692150      0.00029977
0.03816745 0.05649864      0.05682265      0.00030059
0.03829794 0.05652124      0.05672376      0.00030049
0.03842843 0.05621552      0.05662484      0.00029966
0.03855893 0.05661097      0.05652599      0.00030254
0.03868942 0.05621229      0.05642743      0.00030121
0.03881991 0.05644545      0.05632818      0.00030061
0.03895041 0.05592929      0.05622932      0.00030297
0.03908090 0.05505319      0.05612890      0.00029688
0.03921140 0.05576326      0.05602764      0.00029748
0.03934189 0.05456195      0.05592632      0.00029206
0.03947238 0.05480841      0.05582501      0.00029220
0.03960288 0.05523213      0.05572375      0.00029246
0.03973337 0.05519249      0.05562207      0.00029076
0.03986387 0.05483229      0.05552080      0.00028792
0.03999436 0.05501704      0.05541949      0.00029027
0.04012485 0.05496927      0.05531818      0.00028702
0.04025535 0.05489800      0.05521689      0.00028774
0.04038584 0.05476967      0.05512112      0.00028535
0.04051634 0.05527990      0.05502011      0.00028604
0.04064683 0.05477690      0.05491906      0.00028534
0.04077732 0.05431871      0.05481764      0.00028405
0.04090782 0.05449765      0.05471629      0.00028360
0.04103831 0.05433033      0.05461408      0.00028506
0.04116881 0.05479808      0.05451013      0.00028170
0.04129930 0.05400589      0.05440612      0.00028389
0.04142979 0.05396290      0.05430212      0.00028097
0.04156029 0.05409923      0.05419813      0.00028098
0.04169078 0.05419632      0.05409415      0.00028152
0.04182128 0.05425364      0.05399016      0.00028016
0.04195177 0.05390454      0.05388617      0.00027974
0.04208226 0.05377557      0.05378302      0.00027847
0.04221276 0.05301450      0.05368016      0.00027713
0.04234325 0.05361548      0.05357693      0.00027987
0.04247375 0.05305426      0.05347407      0.00027699
0.04260424 0.05307001      0.05337155      0.00027560
0.04273473 0.05294065      0.05326864      0.00027804
0.04286523 0.05319808      0.05316544      0.00027519
0.04299572 0.05316181      0.05306290      0.00027671
0.04312622 0.05313999      0.05296117      0.00027605
0.04325671 0.05288139      0.05285925      0.00027456
0.04338720 0.05316232      0.05275804      0.00027537
0.04351770 0.05239854      0.05265654      0.00027278
0.04364819 0.05230391      0.05255531      0.00027174
0.04377868 0.05197572      0.05245340      0.00027419
0.04390918 0.05244476      0.05235223      0.00027132
0.04403967 0.05254339      0.05224881      0.00027265
0.04417017 0.05203253      0.05214121      0.00027169
0.04430066 0.05219778      0.05203391      0.00027051
0.04443115 0.05154593      0.05192627      0.00027182
0.04456165 0.05187683      0.05181901      0.00027043
0.04469214 0.05162481      0.05171137      0.00026969
0.04482264 0.05102448      0.05160377      0.00026907
0.04495313 0.05108051      0.05149647      0.00026837
0.04508363 0.05112570      0.05139118      0.00027021
0.04521412 0.05093049      0.05128776      0.00026765
0.04534461 0.05066699      0.05118433      0.00026611
0.04547511 0.05107986      0.05108059      0.00026771
0.04560560 0.05065950      0.05097683      0.00026608
0.04573609 0.05061715      0.05087338      0.00026592
0.04586659 0.05015289      0.05076930      0.00026648
0.04599708 0.05030756      0.05066589      0.00026403
0.04612758 0.04949394      0.05056245      0.00026571
0.04625807 0.05007388      0.05045872      0.00026915
0.04638856 0.04934018      0.05035535      0.00026855
0.04651906 0.05016451      0.05025204      0.00027345
0.04664955 0.04931036      0.05014831      0.00027161
0.04678005 0.04943378      0.05004499      0.00027291
0.04691054 0.04992554      0.04994160      0.00027451
0.04704104 0.04913219      0.04983611      0.00027309
0.04717153 0.04925742      0.04972681      0.00027558
0.04730202 0.04928247      0.04961788      0.00027580
0.04743252 0.04921546      0.04950827      0.00027559
0.04756301 0.04950840      0.04939898      0.00027766
0.04769350 0.04873365      0.04929005      0.00027513
0.04782400 0.04827920      0.04918044      0.00027665
0.04795449 0.04881795      0.04907114      0.00027842
0.04808499 0.04864069      0.04896800      0.00027728
0.04821548 0.04890703      0.04886792      0.00028024
0.04834597 0.04884222      0.04876788      0.00027801
0.04847647 0.04854309      0.04866783      0.00027732
0.04860696 0.04885810      0.04856779      0.00027987
0.04873746 0.04800188      0.04846740      0.00027812
0.04886795 0.04828888      0.04836769      0.00028051
0.04899844 0.04787781      0.04826765      0.00027816
0.04912894 0.04825170      0.04816211      0.00027962
0.04925943 0.04825983      0.04805628      0.00028032
0.04938993 0.04752768      0.04795114      0.00027892
0.04952042 0.04798678      0.04784564      0.00028040
0.04965091 0.04734099      0.04773977      0.00028087
0.04978141 0.04725178      0.04763464      0.00027918
0.04991190 0.04719472      0.04752880      0.00027897
0.05004240 0.04723539      0.04742180      0.00028032
0.05017289 0.04727980      0.04731183      0.00028090
0.05030338 0.04664422      0.04720185      0.00028126
0.05043388 0.04683361      0.04709123      0.00027969
0.05056437 0.04638497      0.04698159      0.00028047
0.05069487 0.04641686      0.04687132      0.00027878
0.05082536 0.04676093      0.04676133      0.00028208
0.05095585 0.04701191      0.04665065      0.00028192
0.05108635 0.04632455      0.04654205      0.00028055
0.05121684 0.04626917      0.04643340      0.00028066
0.05134734 0.04591813      0.04632481      0.00028055
0.05147783 0.04553224      0.04621615      0.00027899
0.05160832 0.04577947      0.04610749      0.00028081
0.05173882 0.04570756      0.04599890      0.00028180
0.05186931 0.04579600      0.04589023      0.00028018
0.05199981 0.04507508      0.04578165      0.00028075
0.05213030 0.04555199      0.04567965      0.00028103
0.05226079 0.04541540      0.04557276      0.00028089
0.05239129 0.04511936      0.04546592      0.00028119
0.05252178 0.04529120      0.04535903      0.00028123
0.05265227 0.04462902      0.04525178      0.00028205
0.05278277 0.04504448      0.04514530      0.00027998
0.05291326 0.04505726      0.04503806      0.00028135
0.05304376 0.04438966      0.04492944      0.00028005
0.05317425 0.04446725      0.04481743      0.00028164
0.05330475 0.04411015      0.04470509      0.00028065
0.05343524 0.04477865      0.04459273      0.00028309
0.05356573 0.04457945      0.04448070      0.00028103
0.05369623 0.04460320      0.04436837      0.00028068
0.05382672 0.04401035      0.04425635      0.00028166
0.05395722 0.04457209      0.04414454      0.00028134
0.05408771 0.04398621      0.04403522      0.00028216
0.05421820 0.04369250      0.04392784      0.00027977
0.05434870 0.04311204      0.04382050      0.00027942
0.05447919 0.04369766      0.04371279      0.00028145
0.05460968 0.04388163      0.04360523      0.00028247
0.05474018 0.04353279      0.04349807      0.00028082
0.05487067 0.04313709      0.04339035      0.00028161
0.05500117 0.04309203      0.04328286      0.00027984
0.05513166 0.04276217      0.04317065      0.00028060
0.05526216 0.04296060      0.04305869      0.00028011
0.05539265 0.04311023      0.04294667      0.00028211
0.05552314 0.04271969      0.04283482      0.00028180
0.05565364 0.04222780      0.04272250      0.00027985
0.05578413 0.04221476      0.04261030      0.00027923
0.05591463 0.04256825      0.04249867      0.00028101
0.05604512 0.04213872      0.04238803      0.00028015
0.05617561 0.04225737      0.04228078      0.00028026
0.05630611 0.04209263      0.04217393      0.00028036
0.05643660 0.04203518      0.04206669      0.00027975
0.05656709 0.04185986      0.04195945      0.00027978
0.05669759 0.04172313      0.04185206      0.00028094
0.05682808 0.04203350      0.04174501      0.00028093
0.05695858 0.04194829      0.04163763      0.00028073
0.05708907 0.04165109      0.04153073      0.00027985
0.05721956 0.04155517      0.04142345      0.00028068
0.05735006 0.04120710      0.04131622      0.00027822
0.05748055 0.04117354      0.04120896      0.00028107
0.05761105 0.04127075      0.04110188      0.00027873
0.05774154 0.04104637      0.04099445      0.00027941
0.05787203 0.04111015      0.04088735      0.00027907
0.05800253 0.04078170      0.04078012      0.00027684
0.05813302 0.04070463      0.04067286      0.00027861
0.05826352 0.04018175      0.04056564      0.00027636
0.05839401 0.04056429      0.04045818      0.00027712
0.05852450 0.04019918      0.04035072      0.00027657
0.05865500 0.04033745      0.04024368      0.00027542
0.05878549 0.04013050      0.04013624      0.00027527
0.05891599 0.04050142      0.04002901      0.00027657
0.05904648 0.03996124      0.03992163      0.00027267
0.05917697 0.04000708      0.03981353      0.00027588
0.05930747 0.03946613      0.03970566      0.00027169
0.05943796 0.03969477      0.03959791      0.00027117
0.05956846 0.03955431      0.03948970      0.00027343
0.05969895 0.03889794      0.03938197      0.00027048
0.05982944 0.03981445      0.03927404      0.00027172
0.05995994 0.03956760      0.03916618      0.00027130
0.06009043 0.03944767      0.03905811      0.00026961
0.06022093 0.03912258      0.03895028      0.00027073
0.06035142 0.03948446      0.03884206      0.00026990
0.06048191 0.03882086      0.03873454      0.00026961
0.06061241 0.03896636      0.03862655      0.00026914
0.06074290 0.03875967      0.03851868      0.00026761
0.06087340 0.03866452      0.03841069      0.00026858
0.06100389 0.03873023      0.03830296      0.00026869
0.06113438 0.03794243      0.03819424      0.00026581
0.06126488 0.03870299      0.03808524      0.00026941
0.06139537 0.03744990      0.03797652      0.00026511
0.06152586 0.03766008      0.03786764      0.00026439
0.06165636 0.03797484      0.03776308      0.00026656
0.06178685 0.03801938      0.03765413      0.00026622
0.06191735 0.03758869      0.03754540      0.00026654
0.06204784 0.03773070      0.03743830      0.00026544
0.06217834 0.03715399      0.03733384      0.00026287
0.06230883 0.03724940      0.03722933      0.00026557
0.06243932 0.03723765      0.03712482      0.00026352
0.06256982 0.03744151      0.03702053      0.00026453
0.06270031 0.03694484      0.03691619      0.00026437
0.06283081 0.03723572      0.03681191      0.00026355
0.06296130 0.03701856      0.03670759      0.00026329
0.06309179 0.03669709      0.03660207      0.00026305
0.06322229 0.03668792      0.03649637      0.00026245
0.06335278 0.03634231      0.03639046      0.00026371
0.06348328 0.03622909      0.03628462      0.00026158
0.06361377 0.03659574      0.03617905      0.00026193
0.06374426 0.03592414      0.03607296      0.00026108
0.06387476 0.03598482      0.03596726      0.00026103
0.06400525 0.03629506      0.03586126      0.00026238
0.06413574 0.03627750      0.03575872      0.00026228
0.06426624 0.03514809      0.03565622      0.00025903
0.06439673 0.03600083      0.03555383      0.00026060
0.06452723 0.03538539      0.03545080      0.00025939
0.06465772 0.03580937      0.03534806      0.00026140
0.06478821 0.03509219      0.03524551      0.00025906
0.06491871 0.03552534      0.03514267      0.00025882
0.06504920 0.03496838      0.03504049      0.00025981
0.06517970 0.03491067      0.03493920      0.00025711
0.06531019 0.03511246      0.03483787      0.00025814
0.06544068 0.03544723      0.03473639      0.00025939
0.06557118 0.03481474      0.03463513      0.00025754
0.06570167 0.03401184      0.03453398      0.00025677
0.06583217 0.03460611      0.03443235      0.00025676
0.06596266 0.03425521      0.03433103      0.00025654
0.06609315 0.03417051      0.03422669      0.00025802
0.06622365 0.03374963      0.03412109      0.00025451
0.06635414 0.03413423      0.03401542      0.00025642
0.06648464 0.03391863      0.03390995      0.00025467
0.06661513 0.03387912      0.03380446      0.00025534
0.06674562 0.03398680      0.03369860      0.00025558
0.06687612 0.03361252      0.03359300      0.00025370
0.06700661 0.03350278      0.03348771      0.00025490
0.06713711 0.03326446      0.03338640      0.00025423
0.06726760 0.03360426      0.03328489      0.00025227
0.06739809 0.03301593      0.03318358      0.00025382
0.06752859 0.03320081      0.03308174      0.00025322
0.06765908 0.03322366      0.03298040      0.00025282
0.06778958 0.03346715      0.03287909      0.00025470
0.06792007 0.03320494      0.03277757      0.00025237
0.06805056 0.03271821      0.03267578      0.00025204
0.06818106 0.03324599      0.03257366      0.00025220
0.06831155 0.03244283      0.03247168      0.00025125
0.06844205 0.03228429      0.03236957      0.00025194
0.06857254 0.03238112      0.03226728      0.00025163
0.06870303 0.03273448      0.03216530      0.00024993
0.06883353 0.03196683      0.03206319      0.00025152
0.06896402 0.03190925      0.03196103      0.00024951
0.06909452 0.03193003      0.03185973      0.00025105
0.06922501 0.03200013      0.03175911      0.00024993
0.06935550 0.03190318      0.03165828      0.00024930
0.06948600 0.03137162      0.03155766      0.00015128
0.06961649 0.03128490      0.03145701      0.00015145
0.06974699 0.03140446      0.03135607      0.00015118
0.06987748 0.03105110      0.03125558      0.00015121
0.07000797 0.03107415      0.03115821      0.00015033
0.07013847 0.03112626      0.03105725      0.00015041
0.07026896 0.03055082      0.03095645      0.00014951
0.07039945 0.03100020      0.03085545      0.00015018
0.07052995 0.03082393      0.03075453      0.00015084
0.07066044 0.03081620      0.03065371      0.00014975
0.07079094 0.03036481      0.03055293      0.00014953
0.07092143 0.03049786      0.03045194      0.00014982
0.07105193 0.03022221      0.03035190      0.00014870
0.07118242 0.03059527      0.03025293      0.00015054
0.07131291 0.03022610      0.03015411      0.00014897
0.07144341 0.02973520      0.03005551      0.00016904
0.07157390 0.02954930      0.02995653      0.00016720
0.07170440 0.03001020      0.02985779      0.00016804
0.07183489 0.02974480      0.02975898      0.00016819
0.07196538 0.02932320      0.02966001      0.00016743
0.07209588 0.02969440      0.02955889      0.00016808
0.07222637 0.02981220      0.02945698      0.00016831
0.07235687 0.02939860      0.02935514      0.00016658
0.07248736 0.02922590      0.02925306      0.00016737
0.07261785 0.02914110      0.02915116      0.00016752
0.07274835 0.02887610      0.02904911      0.00016529
0.07287884 0.02898910      0.02894739      0.00016696
0.07300933 0.02874040      0.02884536      0.00016496
0.07313983 0.02857010      0.02874494      0.00016521
0.07327032 0.02860740      0.02864445      0.00016646
0.07340082 0.02828430      0.02854435      0.00016506
0.07353131 0.02785540      0.02844385      0.00016437
0.07366180 0.02817240      0.02834354      0.00016534
0.07379230 0.02796560      0.02824330      0.00016365
0.07392279 0.02828960      0.02814263      0.00016514
0.07405329 0.02789600      0.02804434      0.00016412
0.07418378 0.02786310      0.02794906      0.00016416
0.07431427 0.02765870      0.02785362      0.00016491
0.07444477 0.02753470      0.02775806      0.00016261
0.07457526 0.02761630      0.02766262      0.00016351
0.07470576 0.02707560      0.02756722      0.00016298
0.07483625 0.02729210      0.02747159      0.00016333
0.07496674 0.02723790      0.02737619      0.00016379
0.07509724 0.02705040      0.02728090      0.00016158
0.07522773 0.02719190      0.02718575      0.00016275
0.07535823 0.02689470      0.02709046      0.00016274
0.07548872 0.02661460      0.02699513      0.00016120
0.07561921 0.02696560      0.02690002      0.00016207
0.07574971 0.02655150      0.02680490      0.00016150
0.07588020 0.02638090      0.02670976      0.00016107
0.07601070 0.02653830      0.02661458      0.00016128
0.07614119 0.02643470      0.02652078      0.00016079
0.07627168 0.02615600      0.02642729      0.00016114
0.07640218 0.02586870      0.02633367      0.00016118
0.07653267 0.02638050      0.02623983      0.00016001
0.07666317 0.02583980      0.02614620      0.00016029
0.07679366 0.02570280      0.02605240      0.00015960
0.07692415 0.02602930      0.02595874      0.00016008
0.07705465 0.02572670      0.02586452      0.00015992
0.07718514 0.02580990      0.02576921      0.00015912
0.07731564 0.02574090      0.02567713      0.00015931
0.07744613 0.02535680      0.02558176      0.00015900
0.07757662 0.02505700      0.02548674      0.00015775
0.07770712 0.02541510      0.02539158      0.00015967
0.07783761 0.02530970      0.02529638      0.00015779
0.07796811 0.02499110      0.02520125      0.00015852
0.07809860 0.02528570      0.02510880      0.00015804
0.07822909 0.02490140      0.02501749      0.00015714
0.07835959 0.02473270      0.02492604      0.00015788
0.07849008 0.02467280      0.02483471      0.00015735
0.07862058 0.02473090      0.02474328      0.00015715
0.07875107 0.02465350      0.02465196      0.00015752
0.07888156 0.02448960      0.02456083      0.00015648
0.07901206 0.02413040      0.02446937      0.00015682
0.07914255 0.02425880      0.02437784      0.00015637
0.07927305 0.02421500      0.02428638      0.00015571
0.07940354 0.02405420      0.02419521      0.00015608
0.07953403 0.02389370      0.02410351      0.00015588
0.07966453 0.02399690      0.02401219      0.00015577
0.07979502 0.02389790      0.02392084      0.00015594
0.07992552 0.02380010      0.02382938      0.00015484
0.08005601 0.02390580      0.02373833      0.00015621
0.08018650 0.02372500      0.02364800      0.00015567
0.08031700 0.02382210      0.02355734      0.00015436
0.08044749 0.02361510      0.02346683      0.00015506
0.08057799 0.02333460      0.02337620      0.00015432
0.08070848 0.02304580      0.02328569      0.00015370
0.08083897 0.02315220      0.02319501      0.00015395
0.08096947 0.02300980      0.02310452      0.00015326
0.08109996 0.02274320      0.02301669      0.00015352
0.08123045 0.02275070      0.02292992      0.00015376
0.08136095 0.02269140      0.02284321      0.00015252
0.08149144 0.02280510      0.02275627      0.00015374
0.08162194 0.02266260      0.02266936      0.00015238
0.08175243 0.02253410      0.02258260      0.00015272
0.08188292 0.02199670      0.02249583      0.00015265
0.08201342 0.02243970      0.02240883      0.00015187
0.08214391 0.02230970      0.02232022      0.00015241
0.08227441 0.02222200      0.02223182      0.00015164
0.08240490 0.02239330      0.02214337      0.00015156
0.08253539 0.02203770      0.02205481      0.00015215
0.08266589 0.02169750      0.02196640      0.00015043
0.08279638 0.02199170      0.02187813      0.00015165
0.08292688 0.02169660      0.02178939      0.00015109
0.08305737 0.02162820      0.02170280      0.00015018
0.08318786 0.02193180      0.02161819      0.00015124
0.08331836 0.02136390      0.02153361      0.00014995
0.08344885 0.02131120      0.02144916      0.00014994
0.08357935 0.02137610      0.02136440      0.00015009
0.08370984 0.02149320      0.02127998      0.00014974
0.08384034 0.02119820      0.02119521      0.00014969
0.08397083 0.02111720      0.02111059      0.00014967
0.08410132 0.02102290      0.02102891      0.00014910
0.08423182 0.02100910      0.02094454      0.00014946
0.08436231 0.02083500      0.02086012      0.00014857
0.08449280 0.02048460      0.02077607      0.00014815
0.08462330 0.02086360      0.02069185      0.00014949
0.08475379 0.02051070      0.02060760      0.00014786
0.08488429 0.02068700      0.02052342      0.00014864
0.08501478 0.02058180      0.02043913      0.00014804
0.08514527 0.02047520      0.02035637      0.00014788
0.08527577 0.02030170      0.02027327      0.00014795
0.08540626 0.02032670      0.02019051      0.00014736
0.08553676 0.02036930      0.02010745      0.00014775
0.08566725 0.01985920      0.02002451      0.00014786
0.08579774 0.01998760      0.01994139      0.00014654
0.08592824 0.01999160      0.01985848      0.00014697
0.08605873 0.02001250      0.01977674      0.00014683
0.08618923 0.01976290      0.01969594      0.00014640
0.08631972 0.01992940      0.01961543      0.00014744
0.08645021 0.01932560      0.01953492      0.00014508
0.08658071 0.01941820      0.01945444      0.00014622
0.08671120 0.01958980      0.01937377      0.00014559
0.08684170 0.01939670      0.01929332      0.00014534
0.08697219 0.01907550      0.01921281      0.00014538
0.08710268 0.01909870      0.01913262      0.00014538
0.08723318 0.01890440      0.01905254      0.00014514
0.08736367 0.01884020      0.01897244      0.00014499
0.08749417 0.01886700      0.01889240      0.00014398
0.08762466 0.01883900      0.01881247      0.00014464
0.08775515 0.01891220      0.01873246      0.00014516
0.08788565 0.01886600      0.01865247      0.00014391
0.08801614 0.01862310      0.01857222      0.00014398
0.08814664 0.01848730      0.01849018      0.00014307
0.08827713 0.01860590      0.01840792      0.00014368
0.08840762 0.01854510      0.01832567      0.00014427
0.08853812 0.01842110      0.01824353      0.00014286
0.08866861 0.01800520      0.01816145      0.00014329
0.08879911 0.01812870      0.01807951      0.00014317
0.08892960 0.01798560      0.01799725      0.00014218
0.08906009 0.01790870      0.01791752      0.00014290
0.08919059 0.01786490      0.01784048      0.00014234
0.08932108 0.01776680      0.01776342      0.00014227
0.08945158 0.01816540      0.01768632      0.00014296
0.08958207 0.01787280      0.01760935      0.00014129
0.08971256 0.01770950      0.01753229      0.00014169
0.08984306 0.01735980      0.01745525      0.00014196
0.08997355 0.01750930      0.01737810      0.00014120
0.09010404 0.01728180      0.01730238      0.00014176
0.09023454 0.01736420      0.01722928      0.00014029
0.09036503 0.01703200      0.01715395      0.00014118
0.09049553 0.01705180      0.01707856      0.00014082
0.09062602 0.01693830      0.01700316      0.00014045
0.09075651 0.01707570      0.01692809      0.00014096
0.09088701 0.01693560      0.01685253      0.00014058
0.09101750 0.01722050      0.01677736      0.00014020
0.09114800 0.01703840      0.01670256      0.00014076
0.09127849 0.01674950      0.01662750      0.00013936
0.09140898 0.01649310      0.01655276      0.00013958
0.09153948 0.01660850      0.01647788      0.00013917
0.09166997 0.01622690      0.01640306      0.00013819
0.09180047 0.01614340      0.01632802      0.00014170
0.09193096 0.01612770      0.01625320      0.00014297
0.09206146 0.01641770      0.01617974      0.00014425
0.09219195 0.01613000      0.01610785      0.00014549
0.09232244 0.01603330      0.01603588      0.00014522
0.09245294 0.01578600      0.01596396      0.00014610
0.09258343 0.01618380      0.01589207      0.00014723
0.09271393 0.01595280      0.01582021      0.00014718
0.09284442 0.01579690      0.01574824      0.00014824
0.09297491 0.01545710      0.01567644      0.00014722
0.09310541 0.01553830      0.01560453      0.00014485
0.09323590 0.01545100      0.01553298      0.00014408
0.09336639 0.01534350      0.01546125      0.00014199
0.09349689 0.01517300      0.01538963      0.00014283
0.09362738 0.01520370      0.01531799      0.00014137
0.09375788 0.01544750      0.01524631      0.00014166
0.09388837 0.01511000      0.01517467      0.00014167
0.09401886 0.01507840      0.01510326      0.00013982
0.09414936 0.01502210      0.01503374      0.00014086
0.09427985 0.01514460      0.01496419      0.00014031
0.09441035 0.01478270      0.01489460      0.00013902
0.09454084 0.01464900      0.01482514      0.00013956
0.09467133 0.01474050      0.01475558      0.00013849
0.09480183 0.01484130      0.01468605      0.00013916
0.09493232 0.01467430      0.01461650      0.00013947
0.09506282 0.01464290      0.01454656      0.00013806
0.09519331 0.01443100      0.01447678      0.00013813
0.09532380 0.01459380      0.01440675      0.00013788
0.09545430 0.01421250      0.01433674      0.00013720
0.09558479 0.01425790      0.01426679      0.00013819
0.09571529 0.01423700      0.01419673      0.00013688
0.09584578 0.01415750      0.01412678      0.00013695
0.09597627 0.01405320      0.01405683      0.00013752
0.09610677 0.01421500      0.01399048      0.00013580
0.09623726 0.01397640      0.01392293      0.00013685
0.09636776 0.01356190      0.01385535      0.00013619
0.09649825 0.01374800      0.01378781      0.00013553
0.09662874 0.01374350      0.01372026      0.00013660
0.09675924 0.01396530      0.01365274      0.00013529
0.09688973 0.01361570      0.01358520      0.00013552
0.09702023 0.01348960      0.01351808      0.00013563
0.09715072 0.01362370      0.01345311      0.00013491
0.09728121 0.01339430      0.01338832      0.00013460
0.09741171 0.01336220      0.01332338      0.00013462
0.09754220 0.01320640      0.01325859      0.00013413
0.09767270 0.01312990      0.01319367      0.00013504
0.09780319 0.01344930      0.01312871      0.00013409
0.09793368 0.01312790      0.01306383      0.00013447
0.09806418 0.01327800      0.01299957      0.00013398
0.09819467 0.01327090      0.01293611      0.00013331
0.09832517 0.01297110      0.01287266      0.00013272
0.09845566 0.01302140      0.01280909      0.00013252
0.09858615 0.01295370      0.01274562      0.00013227
0.09871665 0.01287630      0.01268216      0.00013209
0.09884714 0.01287690      0.01261871      0.00013070
0.09897763 0.01281590      0.01255532      0.00013108
0.09910813 0.01253760      0.01249160      0.00013052
0.09923862 0.01254340      0.01242792      0.00013039
0.09936912 0.01243890      0.01236419      0.00013026
0.09949961 0.01236680      0.01230051      0.00012968
0.09963010 0.01217220      0.01223700      0.00012999
0.09976060 0.01244480      0.01217326      0.00013033
0.09989109 0.01234760      0.01210966      0.00012953
0.10002160 0.01211770      0.01204661      0.00013047
0.10015210 0.01224020      0.01198649      0.00012987
0.10028260 0.01210550      0.01192640      0.00012914
0.10041310 0.01193680      0.01186629      0.00012980
0.10054360 0.01212230      0.01180628      0.00012976
0.10067410 0.01184390      0.01174617      0.00013036
0.10080460 0.01147870      0.01168606      0.00012928
0.10093500 0.01168650      0.01162609      0.00012875
0.10106550 0.01181860      0.01156571      0.00013008
0.10119600 0.01134130      0.01150515      0.00012850
0.10132650 0.01156510      0.01144461      0.00012926
0.10145700 0.01148180      0.01138413      0.00012945
0.10158750 0.01135210      0.01132496      0.00012808
0.10171800 0.01167210      0.01126437      0.00012927
0.10184850 0.01147670      0.01120385      0.00012829
0.10197900 0.01120230      0.01114335      0.00012824
0.10210950 0.01104630      0.01108547      0.00012829
0.10224000 0.01131010      0.01102819      0.00012784
0.10237050 0.01085050      0.01097097      0.00012738
0.10250100 0.01096650      0.01091384      0.00012827
0.10263150 0.01082040      0.01085655      0.00012665
0.10276200 0.01086040      0.01079925      0.00012816
0.10289240 0.01088380      0.01074201      0.00012715
0.10302300 0.01070450      0.01068485      0.00012694
0.10315340 0.01069300      0.01062804      0.00012778
0.10328390 0.01054780      0.01057125      0.00012623
0.10341440 0.01055710      0.01051430      0.00012649
0.10354490 0.01040730      0.01045734      0.00012679
0.10367540 0.01046330      0.01040047      0.00012561
0.10380590 0.01034100      0.01034360      0.00012645
0.10393640 0.01031500      0.01028672      0.00012597
0.10406690 0.01046880      0.01023019      0.00012586
0.10419740 0.01035430      0.01017399      0.00012647
0.10432790 0.01017660      0.01011764      0.00012520
0.10445840 0.00992275      0.01006135      0.00012561
0.10458890 0.01008950      0.01000518      0.00012542
0.10471940 0.01010630      0.00994890      0.00012540
0.10484990 0.00983639      0.00989261      0.00012516
0.10498040 0.01008850      0.00983643      0.00012489
0.10511090 0.01025270      0.00978202      0.00012522
0.10524130 0.00983431      0.00972818      0.00012494
0.10537180 0.00971804      0.00967411      0.00012433
0.10550230 0.00980494      0.00962018      0.00012520
0.10563280 0.00963628      0.00956609      0.00012428
0.10576330 0.00964593      0.00951228      0.00012426
0.10589380 0.00964242      0.00945827      0.00012463
0.10602430 0.00942991      0.00940454      0.00012345
0.10615480 0.00956477      0.00935219      0.00012413
0.10628530 0.00931437      0.00929974      0.00012431
0.10641580 0.00942871      0.00924723      0.00012345
0.10654630 0.00958754      0.00919479      0.00012405
0.10667680 0.00920718      0.00914237      0.00012331
0.10680730 0.00920342      0.00909113      0.00012324
0.10693780 0.00914100      0.00903876      0.00012357
0.10706830 0.00914338      0.00898693      0.00012321
0.10719880 0.00910175      0.00893559      0.00012353
0.10732930 0.00916323      0.00888428      0.00012342
0.10745970 0.00895158      0.00883305      0.00012193
0.10759020 0.00884955      0.00878180      0.00012252
0.10772070 0.00900999      0.00873048      0.00012258
0.10785120 0.00874614      0.00867916      0.00012265
0.10798170 0.00875528      0.00862791      0.00012470
0.10811220 0.00871495      0.00857786      0.00012530
0.10824270 0.00828272      0.00852799      0.00012645
0.10837320 0.00862228      0.00847806      0.00012725
0.10850370 0.00846084      0.00842828      0.00012794
0.10863420 0.00860361      0.00837843      0.00012915
0.10876470 0.00845815      0.00832857      0.00012871
0.10889520 0.00835205      0.00827870      0.00012899
0.10902570 0.00832202      0.00822934      0.00013035
0.10915620 0.00838879      0.00818230      0.00012970
0.10928670 0.00829625      0.00813511      0.00013105
0.10941720 0.00807374      0.00808808      0.00013062
0.10954760 0.00817227      0.00804106      0.00013091
0.10967810 0.00807823      0.00799394      0.00013170
0.10980860 0.00794463      0.00794684      0.00013165
0.10993910 0.00799793      0.00789980      0.00013236
0.11006960 0.00790339      0.00785235      0.00013293
0.11020010 0.00772434      0.00780486      0.00013162
0.11033060 0.00790157      0.00775720      0.00013348
0.11046110 0.00794870      0.00770965      0.00013329
0.11059160 0.00760283      0.00766217      0.00013333
0.11072210 0.00768196      0.00761444      0.00013490
0.11085260 0.00760930      0.00756696      0.00013333
0.11098310 0.00774274      0.00751927      0.00013447
0.11111360 0.00765595      0.00747401      0.00013518
0.11124410 0.00764554      0.00742902      0.00013449
0.11137460 0.00732238      0.00738410      0.00013556
0.11150510 0.00727353      0.00733920      0.00013524
0.11163560 0.00731240      0.00729419      0.00013536
0.11176600 0.00725295      0.00725023      0.00013596
0.11189650 0.00748452      0.00720526      0.00013579
0.11202700 0.00714825      0.00716051      0.00013613
0.11215750 0.00714880      0.00711688      0.00013649
0.11228800 0.00730929      0.00707310      0.00013687
0.11241850 0.00709186      0.00702946      0.00013668
0.11254900 0.00729074      0.00698581      0.00013745
0.11267950 0.00681337      0.00694208      0.00013651
0.11281000 0.00709163      0.00689840      0.00013682
0.11294050 0.00688954      0.00685475      0.00013210
0.11307100 0.00689071      0.00681158      0.00013188
0.11320150 0.00686407      0.00676892      0.00012996
0.11333200 0.00665872      0.00672619      0.00012963
0.11346250 0.00675345      0.00668357      0.00013046
0.11359300 0.00692109      0.00664087      0.00012923
0.11372350 0.00666884      0.00659819      0.00012851
0.11385390 0.00685217      0.00655557      0.00012902
0.11398440 0.00654929      0.00651283      0.00012682
0.11411490 0.00641885      0.00647120      0.00012739
0.11424540 0.00639947      0.00642955      0.00012662
0.11437590 0.00625439      0.00638791      0.00012603
0.11450640 0.00631612      0.00634633      0.00012640
0.11463690 0.00638929      0.00630482      0.00012490
0.11476740 0.00635766      0.00626319      0.00012545
0.11489790 0.00588519      0.00622160      0.00012532
0.11502840 0.00619155      0.00618047      0.00012453
0.11515890 0.00631367      0.00614104      0.00012504
0.11528940 0.00627659      0.00610166      0.00012422
0.11541990 0.00620423      0.00606216      0.00012413
0.11555040 0.00644793      0.00602274      0.00012464
0.11568090 0.00594997      0.00598329      0.00012306
0.11581140 0.00596445      0.00594386      0.00012382
0.11594180 0.00586346      0.00590450      0.00012282
0.11607240 0.00593419      0.00586527      0.00012262
0.11620280 0.00559158      0.00582633      0.00012245
0.11633330 0.00579568      0.00578742      0.00012239
0.11646380 0.00569352      0.00574840      0.00012266
0.11659430 0.00561360      0.00571023      0.00012226
0.11672480 0.00574016      0.00567120      0.00012111
0.11685530 0.00560755      0.00563227      0.00012173
0.11698580 0.00561990      0.00559333      0.00012146
0.11711630 0.00579431      0.00555601      0.00012170
0.11724680 0.00559419      0.00551905      0.00012160
0.11737730 0.00544495      0.00548201      0.00012076
0.11750780 0.00561514      0.00544496      0.00012068
0.11763830 0.00564079      0.00540795      0.00012126
0.11776880 0.00550687      0.00537092      0.00011964
0.11789930 0.00510741      0.00533391      0.00012004
0.11802980 0.00517720      0.00529728      0.00011943
0.11816020 0.00555678      0.00526169      0.00011950
0.11829070 0.00505803      0.00522612      0.00011918
0.11842120 0.00500659      0.00519055      0.00011832
0.11855170 0.00507333      0.00515498      0.00011900
0.11868220 0.00513242      0.00511941      0.00011829
0.11881270 0.00508429      0.00508385      0.00011793
0.11894320 0.00505718      0.00504828      0.00011799
0.11907370 0.00497556      0.00501310      0.00011749
0.11920420 0.00507512      0.00497830      0.00011802
0.11933470 0.00498861      0.00494356      0.00011754
0.11946520 0.00495848      0.00490875      0.00011620
0.11959570 0.00494036      0.00487393      0.00011712
0.11972620 0.00484542      0.00483912      0.00011603
0.11985670 0.00480415      0.00480434      0.00011637
0.11998720 0.00463469      0.00476956      0.00011626
0.12011770 0.00482863      0.00473577      0.00011583
0.12024810 0.00480096      0.00470215      0.00011537
0.12037870 0.00448326      0.00466847      0.00011565
0.12050910 0.00439293      0.00463481      0.00011401
0.12063960 0.00446982      0.00460116      0.00011519
0.12077010 0.00452628      0.00456750      0.00011481
0.12090060 0.00447396      0.00453386      0.00011428
0.12103110 0.00454358      0.00450069      0.00011456
0.12116160 0.00454422      0.00446957      0.00011386
0.12129210 0.00454406      0.00443787      0.00011437
0.12142260 0.00467119      0.00440616      0.00011414
0.12155310 0.00430313      0.00437443      0.00011362
0.12168360 0.00441656      0.00434269      0.00011370
0.12181410 0.00439873      0.00431100      0.00011320
0.12194460 0.00414775      0.00427926      0.00011279
0.12207510 0.00407999      0.00424793      0.00011323
0.12220560 0.00435391      0.00421693      0.00011275
0.12233610 0.00390778      0.00418584      0.00011307
0.12246650 0.00423968      0.00415485      0.00011242
0.12259700 0.00420160      0.00412382      0.00011247
0.12272750 0.00434801      0.00409274      0.00011326
0.12285800 0.00383013      0.00406179      0.00011217
0.12298850 0.00406366      0.00403071      0.00011205
0.12311900 0.00415489      0.00400108      0.00011312
0.12324950 0.00407485      0.00397150      0.00011160
0.12338000 0.00372542      0.00394199      0.00011218
0.12351050 0.00374082      0.00391241      0.00011168
0.12364100 0.00389587      0.00388286      0.00011197
0.12377150 0.00378872      0.00385336      0.00011207
0.12390200 0.00357594      0.00382381      0.00011120
0.12403250 0.00355124      0.00379446      0.00011094
0.12416300 0.00359557      0.00376573      0.00011139
0.12429350 0.00386240      0.00373699      0.00011119
0.12442400 0.00380751      0.00370831      0.00011190
0.12455440 0.00369975      0.00367954      0.00011100
0.12468500 0.00364084      0.00365083      0.00011062
0.12481540 0.00363774      0.00362215      0.00011138
0.12494590 0.00367586      0.00359338      0.00011064
0.12507640 0.00346272      0.00356518      0.00011070
0.12520690 0.00339711      0.00353732      0.00011062
0.12533741 0.00357225      0.00350946      0.00011028
0.12546790 0.00331213      0.00348208      0.00011021
0.12559840 0.00349719      0.00345423      0.00011008
0.12572891 0.00335140      0.00342635      0.00010999
0.12585939 0.00340619      0.00339848      0.00011091
0.12598990 0.00324952      0.00337064      0.00010929
0.12612040 0.00318454      0.00334466      0.00011002
0.12625089 0.00336375      0.00331884      0.00010966
0.12638140 0.00314464      0.00329299      0.00010952
0.12651190 0.00328313      0.00326714      0.00011031
0.12664241 0.00323599      0.00324134      0.00010913
0.12677281 0.00315168      0.00321547      0.00010929
0.12690330 0.00322038      0.00318964      0.00011017
0.12703380 0.00316620      0.00316399      0.00010864
0.12716430 0.00309883      0.00313876      0.00010992
0.12729479 0.00301972      0.00311348      0.00010871
0.12742530 0.00311045      0.00308825      0.00010901
0.12755580 0.00300134      0.00306303      0.00010876
0.12768631 0.00309545      0.00303780      0.00010875
0.12781680 0.00281092      0.00301251      0.00010900
0.12794730 0.00303377      0.00298724      0.00010885
0.12807781 0.00298717      0.00296263      0.00010831
0.12820829 0.00279417      0.00293835      0.00010848
0.12833880 0.00297487      0.00291407      0.00010827
0.12846930 0.00278667      0.00288983      0.00010859
0.12859979 0.00280909      0.00286552      0.00010857
0.12873030 0.00293698      0.00284130      0.00010809
0.12886070 0.00253270      0.00281698      0.00010794
0.12899131 0.00279830      0.00279274      0.00010831
0.12912171 0.00256763      0.00276976      0.00010759
0.12925220 0.00258423      0.00274684      0.00010792
0.12938270 0.00252986      0.00272401      0.00010760
0.12951320 0.00266899      0.00270109      0.00010756
0.12964369 0.00287769      0.00267821      0.00010799
0.12977420 0.00274673      0.00265571      0.00010747
0.12990470 0.00249414      0.00263281      0.00010757
0.13003521 0.00227689      0.00261012      0.00010718
0.13016570 0.00250322      0.00258811      0.00010718
0.13029620 0.00261070      0.00256604      0.00010735
0.13042670 0.00240712      0.00254399      0.00010677
0.13055719 0.00246555      0.00252196      0.00010674
0.13068770 0.00267108      0.00249991      0.00010796
0.13081820 0.00236959      0.00247784      0.00010633
0.13094869 0.00223936      0.00245581      0.00010656
0.13107920 0.00223702      0.00243457      0.00010599
0.13120970 0.00248550      0.00241383      0.00010686
0.13134010 0.00223342      0.00239313      0.00010673
0.13147061 0.00217138      0.00237237      0.00010648
0.13160110 0.00237779      0.00235166      0.00010675
0.13173160 0.00233671      0.00233089      0.00010622
0.13186210 0.00233853      0.00231013      0.00010606
0.13199259 0.00229864      0.00228942      0.00010654
0.13212310 0.00245324      0.00226944      0.00010617
0.13225360 0.00217968      0.00224947      0.00010631
0.13238411 0.00214261      0.00222952      0.00010609
0.13251460 0.00233509      0.00220957      0.00010580
0.13264510 0.00216939      0.00218962      0.00010584
0.13277560 0.00221619      0.00216967      0.00010601
0.13290609 0.00234858      0.00214969      0.00010640
0.13303660 0.00233731      0.00212998      0.00010618
0.13316710 0.00204906      0.00211093      0.00010513
0.13329750 0.00201643      0.00209184      0.00010547
0.13342801 0.00208496      0.00207277      0.00010591
0.13355850 0.00196425      0.00205368      0.00010502
0.13368900 0.00172316      0.00203459      0.00010540
0.13381951 0.00181403      0.00201582      0.00010486
0.13395000 0.00209801      0.00199673      0.00010537
0.13408050 0.00192518      0.00197832      0.00010531
0.13421100 0.00187378      0.00196038      0.00010490
0.13434149 0.00172810      0.00194241      0.00010531
0.13447200 0.00189101      0.00192442      0.00010533
0.13460250 0.00159252      0.00190646      0.00010400
0.13473301 0.00197744      0.00188848      0.00010512
0.13486350 0.00178980      0.00187052      0.00010459
0.13499400 0.00184759      0.00185254      0.00010490
0.13512450 0.00185418      0.00183537      0.00010516
0.13525499 0.00177770      0.00181821      0.00010423
0.13538539 0.00179315      0.00180107      0.00010451
0.13551590 0.00176057      0.00178393      0.00010442
0.13564640 0.00182193      0.00176678      0.00010431
0.13577691 0.00166919      0.00174964      0.00010453
0.13590740 0.00165824      0.00173248      0.00010390
0.13603790 0.00188220      0.00171562      0.00010403
0.13616841 0.00159381      0.00169941      0.00010416
0.13629889 0.00156044      0.00168322      0.00010347
0.13642940 0.00166944      0.00166703      0.00010438
0.13655990 0.00160210      0.00165082      0.00010348
0.13669039 0.00173251      0.00163462      0.00010406
0.13682090 0.00151615      0.00161840      0.00010352
0.13695140 0.00165975      0.00160219      0.00010353
0.13708191 0.00148831      0.00158668      0.00010367
0.13721240 0.00125475      0.00157162      0.00010356
0.13734290 0.00148529      0.00155655      0.00010310
0.13747340 0.00136961      0.00154146      0.00010341
0.13760380 0.00145052      0.00152641      0.00010291
0.13773429 0.00131369      0.00151130      0.00010340
0.13786480 0.00148975      0.00149645      0.00010359
0.13799530 0.00136707      0.00148139      0.00010305
0.13812581 0.00138161      0.00146689      0.00010292
0.13825630 0.00165108      0.00145242      0.00010323
0.13838680 0.00126615      0.00143795      0.00010261
0.13851731 0.00142151      0.00142349      0.00010315
0.13864779 0.00127290      0.00140900      0.00010274
0.13877830 0.00140760      0.00139452      0.00010278
0.13890880 0.00141912      0.00138005      0.00010297
0.13903929 0.00129046      0.00136586      0.00010239
0.13916980 0.00122954      0.00135236      0.00010266
0.13930030 0.00113154      0.00133883      0.00010253
0.13943081 0.00135506      0.00132533      0.00010259
0.13956130 0.00124814      0.00131178      0.00010274
0.13969180 0.00098034      0.00129826      0.00010206
0.13982230 0.00108353      0.00128473      0.00010223
0.13995270 0.00124190      0.00127122      0.00010258
0.14008319 0.00131807      0.00125822      0.00010210
0.14021370 0.00118683      0.00124555      0.00010249
0.14034420 0.00125388      0.00123282      0.00010157
0.14047471 0.00109824      0.00122015      0.00010207
0.14060520 0.00115216      0.00120742      0.00010229
0.14073570 0.00115356      0.00119473      0.00010188
0.14086621 0.00113057      0.00118204      0.00010174
0.14099669 0.00114893      0.00116934      0.00010179
0.14112720 0.00103519      0.00115721      0.00010103
0.14125770 0.00106133      0.00114517      0.00010184
0.14138819 0.00111535      0.00113307      0.00010126
0.14151870 0.00111514      0.00112101      0.00010185
0.14164920 0.00076264      0.00110891      0.00010151
0.14177971 0.00101220      0.00109700      0.00010103
0.14191020 0.00100459      0.00108493      0.00010089
0.14204060 0.00108623      0.00107321      0.00010131
0.14217110 0.00090547      0.00106232      0.00010083
0.14230160 0.00089191      0.00105140      0.00010139
0.14243209 0.00102904      0.00104051      0.00010034
0.14256260 0.00090616      0.00102961      0.00010035
0.14269310 0.00099815      0.00101870      0.00010125
0.14282361 0.00096023      0.00100778      0.00010026
0.14295410 0.00099734      0.00099689      0.00010096
0.14308460 0.00097420      0.00098629      0.00010046
0.14321510 0.00096955      0.00097591      0.00010038
0.14334559 0.00084856      0.00096551      0.00010074
0.14347610 0.00067093      0.00095510      0.00010007
0.14360660 0.00092861      0.00094470      0.00010051
0.14373709 0.00081405      0.00093433      0.00010041
0.14386760 0.00092200      0.00092390      0.00009993
0.14399810 0.00084846      0.00091353      0.00010036
0.14412850 0.00074190      0.00090406      0.00009970
0.14425901 0.00084156      0.00089460      0.00010045
0.14438950 0.00078001      0.00088516      0.00010046
0.14452000 0.00081102      0.00087571      0.00009969
0.14465050 0.00067451      0.00086626      0.00009972
0.14478099 0.00079394      0.00085681      0.00010000
0.14491150 0.00078153      0.00084737      0.00009953
0.14504200 0.00081519      0.00083812      0.00010041
0.14517251 0.00047496      0.00082931      0.00009951
0.14530300 0.00057805      0.00082050      0.00009966
0.14543350 0.00067454      0.00081168      0.00009985
0.14556400 0.00092619      0.00080300      0.00009960
0.14569449 0.00086614      0.00079417      0.00010007
0.14582500 0.00071362      0.00078536      0.00009975
0.14595550 0.00076548      0.00077655      0.00010022
0.14608601 0.00050215      0.00076815      0.00009907
0.14621641 0.00066385      0.00075997      0.00009916
0.14634700 0.00056533      0.00075180      0.00009954
0.14647740 0.00063772      0.00074361      0.00009968
0.14660791 0.00070531      0.00073545      0.00009938
0.14673840 0.00063106      0.00072726      0.00009935
0.14686890 0.00056561      0.00071909      0.00009872
0.14699940 0.00075517      0.00071090      0.00009946
0.14712989 0.00077673      0.00070320      0.00009939
0.14726040 0.00060937      0.00069550      0.00009919
0.14739090 0.00061506      0.00068779      0.00009897
0.14752141 0.00069766      0.00068008      0.00009903
0.14765190 0.00060143      0.00067238      0.00009883
0.14778240 0.00067371      0.00066467      0.00009950
0.14791290 0.00057464      0.00065697      0.00009878
0.14804339 0.00034144      0.00064961      0.00009871
0.14817390 0.00057879      0.00064294      0.00009889
0.14830440 0.00052695      0.00063629      0.00009844
0.14843491 0.00042855      0.00062963      0.00009883
0.14856531 0.00049873      0.00062297      0.00009861
0.14869580 0.00065138      0.00061631      0.00009876
0.14882630 0.00059028      0.00060964      0.00009906
0.14895681 0.00058245      0.00060299      0.00009834
0.14908729 0.00043898      0.00059637      0.00009835
0.14921780 0.00042669      0.00058989      0.00009852
0.14934830 0.00052536      0.00058330      0.00009840
0.14947879 0.00056249      0.00057673      0.00009901
0.14960930 0.00045847      0.00057013      0.00009789
0.14973980 0.00060825      0.00056356      0.00009850
0.14987031 0.00039886      0.00055697      0.00009873
0.15000080 0.00035159      0.00055039      0.00009800
0.15013130 0.00063829      0.00054462      0.00009840
0.15026180 0.00043071      0.00053883      0.00009812
0.15039229 0.00035676      0.00053305      0.00009787
0.15052280 0.00049996      0.00052729      0.00009854
0.15065320 0.00036251      0.00052150      0.00009799
0.15078370 0.00060368      0.00051572      0.00009874
0.15091421 0.00049512      0.00050995      0.00009867
0.15104470 0.00054447      0.00050448      0.00009792
0.15117520 0.00037469      0.00049958      0.00009804
0.15130571 0.00054713      0.00049470      0.00009849
0.15143619 0.00051506      0.00048979      0.00009797
0.15156670 0.00054647      0.00048491      0.00009834
0.15169720 0.00048640      0.00048002      0.00009756
0.15182769 0.00056203      0.00047513      0.00009758
0.15195820 0.00028454      0.00047024      0.00009786
0.15208870 0.00044847      0.00046556      0.00009750
0.15221921 0.00038538      0.00046100      0.00009793
0.15234970 0.00030352      0.00045642      0.00009732
0.15248020 0.00025518      0.00045184      0.00009722
0.15261070 0.00022764      0.00044726      0.00009741
0.15274110 0.00043790      0.00044269      0.00009747
0.15287159 0.00051244      0.00043819      0.00009759
0.15300210 0.00073558      0.00043363      0.00009786
0.15313260 0.00046286      0.00042956      0.00009715
0.15326311 0.00026564      0.00042550      0.00009703
0.15339360 0.00017819      0.00042144      0.00009673
0.15352410 0.00014782      0.00041739      0.00009701
0.15365461 0.00025691      0.00041333      0.00009717
0.15378509 0.00028258      0.00040927      0.00009709
0.15391560 0.00032465      0.00040521      0.00009661
0.15404610 0.00014480      0.00040135      0.00009697
0.15417659 0.00028105      0.00039782      0.00009673
0.15430710 0.00026727      0.00039430      0.00009716
0.15443760 0.00029151      0.00039078      0.00009672
0.15456811 0.00036473      0.00038726      0.00009703
0.15469860 0.00026885      0.00038375      0.00009643
0.15482900 0.00033955      0.00038023      0.00009699
0.15495960 0.00031967      0.00037671      0.00009676
0.15509000 0.00014176      0.00037345      0.00009647
0.15522049 0.00039131      0.00037030      0.00009693
0.15535100 0.00038685      0.00036716      0.00009666
0.15548150 0.00029923      0.00036401      0.00009653
0.15561201 0.00015155      0.00036087      0.00009640
0.15574250 0.00041689      0.00035772      0.00009693
0.15587300 0.00043795      0.00035457      0.00009694
0.15600350 0.00019461      0.00035144      0.00009620
0.15613399 0.00012777      0.00034902      0.00009614
0.15626450 0.00049488      0.00034660      0.00009666
0.15639500 0.00040981      0.00034422      0.00009687
0.15652549 0.00021693      0.00034179      0.00009659
0.15665600 0.00030872      0.00033937      0.00009655
0.15678650 0.00042128      0.00033695      0.00009613
0.15691701 0.00032607      0.00033452      0.00009597
0.15704750 0.00022603      0.00033226      0.00009646
0.15717800 0.00033628      0.00033029      0.00009607
0.15730840 0.00034139      0.00032831      0.00009643
0.15743890 0.00017744      0.00032635      0.00009572
0.15756939 0.00016577      0.00032438      0.00009575
0.15769990 0.00028086      0.00032241      0.00009592
0.15783040 0.00009601      0.00032044      0.00009596
0.15796091 0.00010664      0.00031847      0.00009558
0.15809140 0.00024155      0.00031664      0.00009605
0.15822190 0.00018229      0.00031487      0.00009520
0.15835240 0.00019984      0.00031311      0.00009576
0.15848289 0.00015275      0.00031133      0.00009578
0.15861340 0.00033732      0.00030958      0.00009593
0.15874390 0.00016764      0.00030781      0.00009579
0.15887441 0.00029475      0.00030605      0.00009536
0.15900490 0.00023374      0.00030430      0.00009549
0.15913540 0.00031002      0.00030316      0.00009575
0.15926580 0.00022636      0.00030203      0.00009514
0.15939631 0.00007538      0.00030091      0.00009545
0.15952680 0.00012441      0.00029976      0.00009563
0.15965730 0.00009282      0.00029863      0.00009482
0.15978780 0.00024386      0.00029754      0.00009564
0.15991829 0.00014922      0.00029640      0.00009491
0.16004880 0.00030834      0.00029535      0.00009564
0.16017930 0.00032891      0.00029444      0.00009536
0.16030981 0.00021372      0.00029352      0.00009501
0.16044030 0.00010151      0.00029261      0.00009503
0.16057080 0.00031185      0.00029169      0.00009509
0.16070130 0.00038361      0.00029077      0.00009528
0.16083179 0.00029704      0.00028986      0.00009595
0.16096230 0.00024093      0.00028895      0.00009478
0.16109280 0.00013760      0.00028836      0.00009500
0.16122331 0.00021687      0.00028790      0.00009493
0.16135371 0.00025847      0.00028744      0.00009507
0.16148420 0.00038520      0.00028698      0.00009556
0.16161470 0.00023724      0.00028651      0.00009510
0.16174521 0.00010258      0.00028605      0.00009460
0.16187569 0.00025174      0.00028559      0.00009536
0.16200620 0.00024161      0.00028515      0.00009444
0.16213670 0.00002828      0.00028498      0.00009467
0.16226719 0.00017070      0.00028483      0.00009422
0.16239770 0.00035666      0.00028467      0.00009470
0.16252820 0.00010586      0.00028450      0.00009446
0.16265871 0.00031546      0.00028434      0.00009436
0.16278920 0.00029192      0.00028418      0.00009485
0.16291970 0.00046278      0.00028402      0.00009509
0.16305020 0.00016705      0.00028401      0.00009424
0.16318069 0.00044310      0.00028425      0.00009433
0.16331120 0.00037752      0.00028448      0.00009452
0.16344170 0.00019421      0.00028470      0.00009411
0.16357210 0.00023929      0.00028492      0.00009461
0.16370261 0.00021380      0.00028515      0.00009398
0.16383310 0.00020275      0.00028537      0.00009438
0.16396360 0.00028980      0.00028559      0.00009444
0.16409411 0.00012905      0.00028607      0.00009394
0.16422459 0.00033388      0.00028666      0.00009422
0.16435510 0.00029799      0.00028724      0.00009395
0.16448560 0.00008867      0.00028783      0.00009408
0.16461609 0.00046903      0.00028842      0.00009469
0.16474660 0.00021659      0.00028900      0.00009355
0.16487710 0.00016136      0.00028959      0.00009418
0.16500761 0.00027251      0.00029018      0.00009368
0.16513810 0.00015813      0.00029083      0.00009399
0.16526860 0.00030147      0.00029149      0.00009416
0.16539910 0.00013838      0.00029215      0.00009337
0.16552959 0.00014669      0.00029281      0.00009382
0.16566010 0.00035139      0.00029346      0.00009452
0.16579060 0.00029099      0.00029412      0.00009369
0.16592100 0.00011024      0.00029477      0.00009404
0.16605151 0.00024926      0.00029562      0.00009325
0.16618200 0.00028437      0.00029675      0.00009381
0.16631250 0.00025783      0.00029788      0.00009418
0.16644301 0.00042760      0.00029903      0.00009357
0.16657349 0.00037508      0.00030017      0.00009390
0.16670400 0.00018017      0.00030130      0.00009392
0.16683450 0.00047043      0.00030243      0.00009349
0.16696499 0.00028700      0.00030356      0.00009369
0.16709550 0.00027216      0.00030478      0.00009344
0.16722600 0.00014801      0.00030603      0.00009393
0.16735651 0.00031773      0.00030728      0.00009403
0.16748700 0.00025758      0.00030852      0.00009332
0.16761750 0.00016141      0.00030977      0.00009357
0.16774800 0.00031926      0.00031102      0.00009356
0.16787849 0.00034880      0.00031227      0.00009357
0.16800889 0.00032766      0.00031354      0.00009331
0.16813940 0.00035882      0.00031524      0.00009313
0.16826990 0.00039924      0.00031693      0.00009331
0.16840041 0.00019077      0.00031863      0.00009308
0.16853090 0.00036083      0.00032032      0.00009297
0.16866140 0.00036062      0.00032201      0.00009353
0.16879191 0.00027599      0.00032370      0.00009378
0.16892239 0.00035545      0.00032539      0.00009249
0.16905290 0.00037168      0.00032712      0.00009322
0.16918340 0.00021013      0.00032889      0.00009280
0.16931389 0.00015886      0.00033066      0.00009319
0.16944440 0.00036157      0.00033243      0.00009333
0.16957490 0.00028931      0.00033420      0.00009237
0.16970541 0.00022629      0.00033599      0.00009317
0.16983590 0.00041501      0.00033776      0.00009285
0.16996640 0.00036344      0.00033953      0.00009297
0.17009680 0.00015227      0.00034148      0.00009302
0.17022730 0.00026854      0.00034350      0.00009261
0.17035779 0.00037665      0.00034551      0.00009269
0.17048830 0.00031606      0.00034753      0.00009264
0.17061880 0.00052579      0.00034954      0.00009330
0.17074931 0.00046848      0.00035155      0.00009305
0.17087980 0.00026988      0.00035357      0.00009297
0.17101030 0.00024904      0.00035560      0.00009217
0.17114080 0.00033897      0.00035778      0.00009271
0.17127129 0.00028496      0.00035996      0.00009224
0.17140180 0.00023260      0.00036214      0.00009295
0.17153230 0.00022704      0.00036432      0.00009241
0.17166279 0.00032124      0.00036651      0.00009260
0.17179330 0.00037258      0.00036869      0.00009283
0.17192380 0.00018458      0.00037087      0.00009230
0.17205431 0.00037797      0.00037318      0.00009267
0.17218471 0.00034276      0.00037564      0.00009277
0.17231530 0.00067136      0.00037811      0.00009267
0.17244570 0.00046322      0.00038057      0.00009233
0.17257620 0.00025869      0.00038304      0.00009200
0.17270669 0.00045469      0.00038551      0.00009242
0.17283720 0.00048037      0.00038799      0.00009333
0.17296770 0.00026376      0.00039045      0.00009243
0.17309821 0.00043075      0.00039293      0.00009241
0.17322870 0.00030421      0.00039540      0.00009166
0.17335920 0.00019281      0.00039788      0.00009188
0.17348970 0.00040697      0.00040036      0.00009233
0.17362019 0.00052697      0.00040284      0.00009246
0.17375070 0.00040400      0.00040532      0.00009214
0.17388120 0.00046191      0.00040779      0.00009227
0.17401171 0.00018650      0.00041029      0.00009145
0.17414220 0.00039313      0.00041303      0.00009205
0.17427270 0.00022296      0.00041576      0.00009170
0.17440321 0.00034826      0.00041850      0.00009220
0.17453361 0.00031352      0.00042123      0.00009167
0.17466410 0.00044488      0.00042397      0.00009150
0.17479460 0.00057739      0.00042670      0.00009234
0.17492510 0.00036654      0.00042944      0.00009217
0.17505559 0.00030718      0.00043220      0.00009142
0.17518610 0.00042145      0.00043498      0.00009198
0.17531660 0.00025345      0.00043777      0.00009134
0.17544711 0.00017362      0.00044055      0.00009122
0.17557760 0.00044337      0.00044334      0.00009201
0.17570810 0.00052576      0.00044612      0.00009149
0.17583860 0.00037408      0.00044891      0.00009209
0.17596909 0.00040909      0.00045170      0.00009158
0.17609960 0.00060172      0.00045460      0.00009164
0.17623010 0.00032906      0.00045754      0.00009179
0.17636061 0.00035703      0.00046047      0.00009153
0.17649110 0.00032501      0.00046341      0.00009141
0.17662150 0.00038189      0.00046634      0.00009184
0.17675200 0.00045506      0.00046928      0.00009096
0.17688251 0.00040308      0.00047222      0.00009181
0.17701299 0.00042139      0.00047516      0.00009114
0.17714350 0.00057201      0.00047821      0.00009181
0.17727400 0.00029324      0.00048125      0.00009144
0.17740449 0.00034204      0.00048430      0.00009127
0.17753500 0.00024897      0.00048734      0.00009080
0.17766550 0.00070556      0.00049039      0.00009199
0.17779601 0.00048875      0.00049343      0.00009100
0.17792650 0.00050588      0.00049647      0.00009187
0.17805700 0.00038344      0.00049957      0.00009106
0.17818750 0.00030399      0.00050272      0.00009107
0.17831799 0.00043052      0.00050588      0.00009163
0.17844850 0.00041906      0.00050903      0.00009089
0.17857900 0.00046171      0.00051219      0.00009148
0.17870940 0.00047344      0.00051534      0.00009118
0.17883991 0.00052690      0.00051849      0.00009080
0.17897040 0.00040517      0.00052166      0.00009107
0.17910090 0.00038665      0.00052483      0.00009073
0.17923141 0.00048630      0.00052800      0.00009102
0.17936189 0.00040647      0.00053117      0.00009112
0.17949240 0.00074552      0.00053434      0.00009099
0.17962290 0.00042371      0.00053751      0.00009068
0.17975339 0.00036400      0.00054068      0.00009080
0.17988390 0.00071282      0.00054385      0.00009116
0.18001440 0.00040966      0.00054703      0.00009080
0.18014491 0.00050862      0.00055033      0.00009079
0.18027540 0.00051189      0.00055362      0.00009050
0.18040590 0.00056923      0.00055692      0.00009105
0.18053640 0.00067339      0.00056021      0.00009053
0.18066689 0.00042180      0.00056351      0.00009100
0.18079740 0.00045248      0.00056680      0.00009062
0.18092790 0.00048508      0.00057010      0.00009082
0.18105830 0.00053201      0.00057343      0.00009071
0.18118881 0.00044809      0.00057683      0.00009018
0.18131930 0.00048189      0.00058023      0.00009053
0.18144980 0.00062566      0.00058363      0.00009054
0.18158031 0.00060680      0.00058702      0.00009125
0.18171079 0.00059251      0.00059042      0.00009270
0.18184130 0.00069625      0.00059382      0.00009311
0.18197180 0.00065270      0.00059723      0.00009386
0.18210229 0.00078263      0.00060059      0.00009497
0.18223280 0.00055737      0.00060394      0.00009435
0.18236330 0.00050253      0.00060729      0.00009546
0.18249381 0.00060495      0.00061064      0.00009517
0.18262430 0.00052685      0.00061399      0.00009575
0.18275480 0.00067804      0.00061734      0.00009663
0.18288530 0.00073352      0.00062069      0.00009665
0.18301579 0.00066369      0.00062405      0.00009692
0.18314630 0.00082060      0.00062746      0.00009744
0.18327670 0.00073768      0.00063088      0.00009701
0.18340720 0.00057791      0.00063429      0.00009809
0.18353771 0.00063999      0.00063770      0.00009769
0.18366820 0.00059040      0.00064112      0.00009855
0.18379870 0.00088621      0.00064453      0.00009903
0.18392920 0.00070146      0.00064795      0.00009845
0.18405969 0.00064739      0.00065136      0.00009901
0.18419020 0.00081509      0.00065478      0.00009983
0.18432070 0.00064593      0.00065820      0.00009907
0.18445119 0.00066937      0.00066162      0.00009993
0.18458170 0.00050228      0.00066504      0.00009897
0.18471220 0.00054945      0.00066845      0.00009971
0.18484271 0.00048770      0.00067187      0.00010037
0.18497320 0.00073836      0.00067531      0.00010023
0.18510370 0.00066058      0.00067870      0.00010085
0.18523410 0.00056490      0.00068208      0.00010051
0.18536460 0.00074263      0.00068546      0.00010094
0.18549509 0.00073945      0.00068885      0.00010155
0.18562560 0.00059462      0.00069223      0.00010112
0.18575610 0.00094302      0.00069561      0.00010199
0.18588661 0.00058777      0.00069899      0.00010216
0.18601710 0.00056401      0.00070239      0.00010084
0.18614760 0.00096355      0.00070590      0.00010261
0.18627810 0.00067371      0.00070941      0.00010236
0.18640859 0.00062978      0.00071291      0.00010270
0.18653910 0.00079968      0.00071642      0.00010089
0.18666960 0.00074303      0.00071993      0.00009927
0.18680011 0.00060804      0.00072343      0.00009851
0.18693060 0.00056207      0.00072694      0.00009843
0.18706110 0.00078760      0.00073037      0.00009814
0.18719161 0.00081058      0.00073372      0.00009853
0.18732201 0.00055619      0.00073706      0.00009713
0.18745250 0.00072786      0.00074041      0.00009716
0.18758300 0.00076880      0.00074376      0.00009700
0.18771350 0.00065244      0.00074710      0.00009615
0.18784399 0.00061954      0.00075048      0.00009633
0.18797450 0.00093905      0.00075382      0.00009648
0.18810500 0.00064380      0.00075726      0.00009545
0.18823551 0.00076616      0.00076072      0.00009565
0.18836600 0.00070205      0.00076418      0.00009521
0.18849650 0.00066531      0.00076764      0.00009501
0.18862700 0.00080364      0.00077110      0.00009532
0.18875749 0.00078006      0.00077456      0.00009412
0.18888800 0.00068473      0.00077802      0.00009449
0.18901850 0.00083480      0.00078146      0.00009419
0.18914901 0.00078762      0.00078483      0.00009429
0.18927950 0.00075304      0.00078819      0.00009419
0.18941000 0.00083180      0.00079155      0.00009384
0.18954040 0.00063157      0.00079491      0.00009316
0.18967099 0.00079083      0.00079827      0.00009361
0.18980139 0.00090032      0.00080163      0.00009315
0.18993190 0.00072949      0.00080500      0.00009334
0.19006240 0.00066493      0.00080833      0.00009236
0.19019289 0.00074883      0.00081162      0.00009273
0.19032340 0.00068874      0.00081492      0.00009217
0.19045390 0.00097257      0.00081822      0.00009231
0.19058441 0.00092342      0.00082151      0.00009281
0.19071490 0.00088840      0.00082484      0.00009222
0.19084540 0.00077951      0.00082814      0.00009161
0.19097590 0.00057379      0.00083144      0.00009169
0.19110639 0.00079199      0.00083475      0.00009132
0.19123690 0.00077636      0.00083806      0.00009159
0.19136740 0.00077113      0.00084138      0.00009184
0.19149791 0.00086209      0.00084470      0.00009127
0.19162840 0.00085516      0.00084801      0.00009140
0.19175890 0.00097573      0.00085133      0.00009088
0.19188930 0.00093230      0.00085464      0.00009106
0.19201981 0.00085765      0.00085795      0.00009112
0.19215029 0.00087224      0.00086119      0.00009080
0.19228080 0.00090273      0.00086444      0.00009082
0.19241130 0.00087447      0.00086768      0.00009073
0.19254179 0.00083472      0.00087093      0.00009036
0.19267230 0.00092587      0.00087417      0.00009121
0.19280280 0.00079577      0.00087741      0.00009044
0.19293331 0.00086563      0.00088066      0.00009079
0.19306380 0.00097437      0.00088385      0.00009088
0.19319430 0.00077742      0.00088700      0.00009002
0.19332480 0.00099821      0.00089015      0.00009040
0.19345529 0.00072099      0.00089330      0.00009031
0.19358580 0.00093927      0.00089648      0.00009048
0.19371630 0.00098137      0.00089963      0.00009075
0.19384681 0.00102514      0.00090278      0.00008998
0.19397721 0.00092834      0.00090592      0.00009070
0.19410770 0.00100314      0.00090901      0.00009078
0.19423820 0.00080800      0.00091209      0.00008981
0.19436871 0.00093645      0.00091517      0.00009058
0.19449919 0.00088570      0.00091825      0.00008988
0.19462970 0.00093183      0.00092132      0.00009027
0.19476020 0.00107456      0.00092440      0.00009056
0.19489069 0.00095399      0.00092748      0.00008994
0.19502120 0.00075008      0.00093056      0.00009000
0.19515170 0.00082924      0.00093364      0.00008995
0.19528221 0.00105799      0.00093673      0.00008980
0.19541270 0.00103315      0.00093981      0.00009032
0.19554320 0.00084193      0.00094290      0.00008970
0.19567370 0.00107431      0.00094598      0.00009015
0.19580419 0.00083645      0.00094907      0.00009005
0.19593470 0.00090279      0.00095215      0.00008915
0.19606510 0.00104287      0.00095520      0.00008988
0.19619560 0.00112007      0.00095821      0.00008977
0.19632611 0.00102248      0.00096126      0.00008944
0.19645660 0.00085621      0.00096427      0.00008966
0.19658710 0.00106699      0.00096728      0.00008935
0.19671760 0.00079285      0.00097029      0.00008936
0.19684809 0.00100080      0.00097330      0.00008962
0.19697860 0.00078146      0.00097631      0.00008886
0.19710910 0.00089280      0.00097921      0.00008951
0.19723959 0.00099257      0.00098208      0.00008935
0.19737010 0.00100221      0.00098495      0.00008925
0.19750060 0.00097202      0.00098782      0.00008942
0.19763111 0.00104326      0.00099070      0.00008894
0.19776160 0.00109184      0.00099357      0.00008971
0.19789210 0.00098635      0.00099644      0.00008937
0.19802260 0.00103852      0.00099930      0.00008893
0.19815300 0.00104626      0.00100213      0.00008929
0.19828360 0.00104013      0.00100496      0.00008915
0.19841400 0.00104339      0.00100779      0.00008932
0.19854450 0.00086960      0.00101061      0.00008916
0.19867501 0.00071996      0.00101344      0.00008843
0.19880550 0.00092526      0.00101627      0.00008920
0.19893600 0.00100238      0.00101910      0.00008872
0.19906650 0.00088880      0.00102189      0.00008886
0.19919699 0.00109169      0.00102455      0.00008934
0.19932750 0.00101495      0.00102721      0.00008891
0.19945800 0.00106707      0.00102987      0.00008899
0.19958851 0.00116112      0.00103254      0.00008911
0.19971900 0.00106412      0.00103520      0.00008861
0.19984950 0.00096621      0.00103786      0.00008899
0.19998001 0.00123536      0.00104052      0.00008933
0.20011050 0.00093586      0.00104319      0.00008874
0.20024100 0.00103212      0.00104586      0.00008872
0.20037150 0.00108748      0.00104852      0.00008845
0.20050190 0.00103951      0.00105119      0.00008879
0.20063239 0.00110898      0.00105386      0.00008882
0.20076290 0.00117402      0.00105653      0.00008894
0.20089340 0.00109781      0.00105919      0.00008902
0.20102391 0.00113583      0.00106184      0.00008845
0.20115440 0.00098484      0.00106435      0.00008831
0.20128490 0.00115982      0.00106687      0.00008893
0.20141540 0.00103312      0.00106939      0.00008817
0.20154589 0.00119732      0.00107190      0.00008887
0.20167640 0.00095436      0.00107442      0.00008813
0.20180690 0.00102413      0.00107699      0.00008821
0.20193741 0.00103803      0.00107951      0.00008837
0.20206790 0.00101215      0.00108201      0.00008829
0.20219840 0.00120505      0.00108449      0.00008831
0.20232891 0.00113546      0.00108697      0.00008838
0.20245939 0.00102109      0.00108945      0.00008790
0.20258979 0.00114536      0.00109194      0.00008825
0.20272030 0.00112935      0.00109442      0.00008824
0.20285080 0.00109460      0.00109690      0.00008821
0.20298129 0.00126092      0.00109938      0.00008835
0.20311180 0.00112880      0.00110166      0.00008796
0.20324230 0.00104892      0.00110391      0.00008813
0.20337281 0.00114294      0.00110616      0.00008820
0.20350330 0.00115292      0.00110841      0.00008786
0.20363380 0.00113909      0.00111066      0.00008805
0.20376430 0.00111196      0.00111292      0.00008767
0.20389479 0.00102232      0.00111516      0.00008788
0.20402530 0.00118514      0.00111741      0.00008783
0.20415580 0.00112739      0.00111968      0.00008759
0.20428631 0.00115748      0.00112194      0.00008797
0.20441680 0.00109154      0.00112426      0.00008748
0.20454730 0.00112680      0.00112652      0.00008737
0.20467770 0.00109110      0.00112878      0.00008790
0.20480821 0.00128265      0.00113105      0.00008754
0.20493869 0.00113980      0.00113331      0.00008785
0.20506920 0.00113846      0.00113546      0.00008774
0.20519970 0.00121805      0.00113752      0.00008736
0.20533019 0.00108213      0.00113957      0.00008761
0.20546070 0.00120144      0.00114163      0.00008769
0.20559120 0.00107479      0.00114368      0.00008756
0.20572171 0.00100467      0.00114574      0.00008742
0.20585220 0.00110540      0.00114780      0.00008706
0.20598270 0.00110053      0.00114986      0.00008748
0.20611320 0.00114185      0.00115186      0.00008738
0.20624369 0.00118252      0.00115385      0.00008729
0.20637420 0.00116322      0.00115585      0.00008751
0.20650470 0.00139700      0.00115784      0.00008735
0.20663521 0.00102182      0.00115984      0.00008718
0.20676570 0.00103385      0.00116183      0.00008736
0.20689620 0.00120658      0.00116382      0.00008697
0.20702660 0.00113379      0.00116579      0.00008722
0.20715711 0.00114136      0.00116775      0.00008697
0.20728759 0.00116831      0.00116964      0.00008696
0.20741810 0.00126653      0.00117154      0.00008737
0.20754860 0.00121741      0.00117343      0.00008686
0.20767909 0.00137112      0.00117532      0.00008745
0.20780960 0.00112274      0.00117721      0.00008698
0.20794010 0.00118080      0.00117910      0.00008678
0.20807061 0.00111297      0.00118093      0.00008692
0.20820110 0.00125807      0.00118269      0.00008675
0.20833160 0.00122051      0.00118446      0.00008718
0.20846210 0.00124156      0.00118623      0.00008742
0.20859259 0.00107350      0.00118799      0.00008651
0.20872310 0.00109469      0.00118976      0.00008695
0.20885360 0.00110401      0.00119152      0.00008671
0.20898411 0.00117821      0.00119329      0.00008683
0.20911460 0.00117319      0.00119498      0.00008705
0.20924500 0.00136047      0.00119665      0.00008704
0.20937550 0.00136612      0.00119833      0.00008693
0.20950601 0.00124898      0.00120000      0.00008714
0.20963649 0.00131327      0.00120167      0.00008658
0.20976700 0.00125203      0.00120342      0.00008710
0.20989750 0.00120289      0.00120509      0.00008672
0.21002799 0.00137970      0.00120673      0.00008694
0.21015850 0.00123040      0.00120827      0.00008691
0.21028900 0.00108273      0.00120981      0.00008605
0.21041951 0.00120644      0.00121135      0.00008711
0.21055000 0.00114589      0.00121289      0.00008665
0.21068050 0.00115432      0.00121443      0.00008638
0.21081100 0.00106751      0.00121597      0.00008647
0.21094149 0.00110224      0.00121750      0.00008634
0.21107200 0.00123175      0.00121897      0.00008687
0.21120250 0.00132041      0.00122039      0.00008676
0.21133290 0.00126201      0.00122181      0.00008630
0.21146341 0.00142306      0.00122322      0.00008663
0.21159390 0.00129944      0.00122464      0.00008633
0.21172440 0.00120550      0.00122606      0.00008629
0.21185490 0.00102719      0.00122748      0.00008638
0.21198539 0.00131986      0.00122889      0.00008638
0.21211590 0.00134338      0.00123016      0.00008639
0.21224640 0.00124129      0.00123148      0.00008658
0.21237689 0.00112309      0.00123273      0.00008583
0.21250740 0.00121376      0.00123398      0.00008634
0.21263790 0.00117902      0.00123523      0.00008602
0.21276841 0.00118867      0.00123648      0.00008624
0.21289890 0.00133206      0.00123773      0.00008616
0.21302940 0.00132689      0.00123897      0.00008565
0.21315990 0.00120246      0.00124015      0.00008630
0.21329030 0.00114207      0.00124134      0.00008595
0.21342079 0.00117534      0.00124253      0.00008610
0.21355130 0.00119408      0.00124371      0.00008594
0.21368180 0.00122883      0.00124490      0.00008589
0.21381231 0.00116056      0.00124608      0.00008564
0.21394280 0.00109901      0.00124727      0.00008617
0.21407330 0.00124564      0.00124838      0.00008567
0.21420380 0.00130545      0.00124946      0.00008634
0.21433429 0.00128125      0.00125053      0.00008578
0.21446480 0.00121839      0.00125159      0.00008555
0.21459530 0.00124815      0.00125266      0.00008598
0.21472581 0.00124934      0.00125373      0.00008572
0.21485630 0.00125856      0.00125488      0.00008611
0.21498680 0.00127011      0.00125594      0.00008595
0.21511731 0.00104579      0.00125691      0.00008497
0.21524779 0.00117518      0.00125786      0.00008577
0.21537830 0.00118450      0.00125881      0.00008547
0.21550870 0.00116680      0.00125977      0.00008560
0.21563929 0.00109448      0.00126072      0.00008580
0.21576969 0.00122899      0.00126167      0.00008558
0.21590020 0.00124785      0.00126262      0.00008541
0.21603070 0.00115862      0.00126355      0.00008553
0.21616121 0.00120701      0.00126439      0.00008540
0.21629170 0.00106688      0.00126524      0.00008558
0.21642220 0.00118384      0.00126608      0.00008543
0.21655270 0.00117255      0.00126692      0.00008535
0.21668319 0.00127919      0.00126776      0.00008575
0.21681370 0.00124602      0.00126861      0.00008501
0.21694420 0.00136390      0.00126945      0.00008577
0.21707471 0.00126543      0.00127023      0.00008545
0.21720520 0.00138374      0.00127096      0.00008543
0.21733570 0.00148900      0.00127177      0.00008550
0.21746621 0.00132905      0.00127250      0.00008531
0.21759669 0.00130943      0.00127323      0.00008550
0.21772720 0.00113607      0.00127396      0.00008549
0.21785760 0.00136553      0.00127469      0.00008503
0.21798810 0.00133653      0.00127543      0.00008535
0.21811859 0.00125915      0.00127601      0.00008507
0.21824910 0.00125713      0.00127659      0.00008526
0.21837960 0.00124185      0.00127716      0.00008530
0.21851011 0.00136936      0.00127773      0.00008485
0.21864060 0.00129260      0.00127830      0.00008524
0.21877110 0.00130808      0.00127887      0.00008506
0.21890160 0.00147632      0.00127945      0.00008518
0.21903209 0.00140176      0.00128000      0.00008527
0.21916260 0.00125544      0.00128052      0.00008469
0.21929310 0.00132917      0.00128103      0.00008518
0.21942361 0.00134671      0.00128154      0.00008498
0.21955410 0.00116062      0.00128206      0.00008438
0.21968460 0.00139469      0.00128257      0.00008532
0.21981511 0.00123637      0.00128317      0.00008467
0.21994551 0.00128507      0.00128368      0.00008490
0.22007599 0.00137640      0.00128410      0.00008507
0.22020650 0.00143292      0.00128447      0.00008479
0.22033700 0.00130388      0.00128483      0.00008470
0.22046749 0.00128209      0.00128520      0.00008503
0.22059800 0.00128222      0.00128556      0.00008425
0.22072850 0.00128147      0.00128592      0.00008479
0.22085901 0.00130678      0.00128629      0.00008453
0.22098950 0.00131953      0.00128665      0.00008457
0.22112000 0.00128589      0.00128694      0.00008469
0.22125050 0.00125901      0.00128722      0.00008427
0.22138099 0.00137890      0.00128750      0.00008477
0.22151150 0.00132410      0.00128778      0.00008448
0.22164200 0.00117718      0.00128806      0.00008428
0.22177251 0.00125556      0.00128834      0.00008459
0.22190300 0.00122760      0.00128862      0.00008421
0.22203340 0.00125028      0.00128887      0.00008458
0.22216390 0.00119548      0.00128901      0.00008470
0.22229441 0.00124253      0.00128923      0.00008390
0.22242489 0.00112920      0.00128937      0.00008424
0.22255540 0.00128031      0.00128952      0.00008423
0.22268590 0.00135609      0.00128966      0.00008456
0.22281639 0.00123268      0.00128980      0.00008436
0.22294690 0.00114056      0.00128994      0.00008393
0.22307740 0.00134007      0.00129003      0.00008425
0.22320791 0.00136397      0.00129008      0.00008444
0.22333840 0.00119994      0.00129013      0.00008403
0.22346890 0.00122874      0.00129019      0.00008423
0.22359940 0.00139650      0.00129024      0.00008413
0.22372989 0.00125675      0.00129030      0.00008403
0.22386040 0.00130439      0.00129036      0.00008439
0.22399090 0.00116448      0.00129041      0.00008367
0.22412130 0.00131099      0.00129039      0.00008410
0.22425190 0.00140039      0.00129037      0.00008413
0.22438230 0.00127232      0.00129035      0.00008387
0.22451280 0.00105744      0.00129033      0.00008384
0.22464330 0.00129989      0.00129031      0.00008374
0.22477379 0.00116744      0.00129038      0.00008395
0.22490430 0.00126163      0.00129036      0.00008390
0.22503480 0.00138873      0.00129029      0.00008366
0.22516529 0.00124605      0.00129009      0.00008389
0.22529580 0.00124889      0.00128989      0.00008353
0.22542630 0.00135398      0.00128970      0.00008395
0.22555681 0.00129747      0.00128950      0.00008404
0.22568730 0.00125878      0.00128930      0.00008344
0.22581780 0.00124005      0.00128910      0.00008378
0.22594830 0.00119716      0.00128890      0.00008374
0.22607879 0.00126536      0.00128870      0.00008348
0.22620930 0.00132855      0.00128851      0.00008381
0.22633980 0.00138900      0.00128832      0.00008359
0.22647031 0.00133736      0.00128813      0.00008368
0.22660071 0.00139814      0.00128795      0.00008377
0.22673120 0.00138032      0.00128775      0.00008351
0.22686170 0.00132080      0.00128756      0.00008369
0.22699220 0.00129741      0.00128737      0.00008338
0.22712269 0.00133250      0.00128714      0.00008352
0.22725320 0.00129754      0.00128682      0.00008361
0.22738370 0.00138674      0.00128649      0.00008359
0.22751421 0.00143384      0.00128617      0.00008369
0.22764470 0.00140733      0.00128584      0.00008374
0.22777520 0.00129911      0.00128552      0.00008316
0.22790571 0.00127068      0.00128519      0.00008329
0.22803620 0.00124766      0.00128484      0.00008326
0.22816670 0.00137304      0.00128438      0.00008333
0.22829720 0.00120468      0.00128393      0.00008342
0.22842769 0.00125047      0.00128348      0.00008307
0.22855809 0.00120930      0.00128303      0.00008308
0.22868860 0.00124093      0.00128258      0.00008317
0.22881910 0.00127073      0.00128213      0.00008296
0.22894961 0.00131546      0.00128168      0.00008349
0.22908010 0.00130024      0.00128122      0.00008307
0.22921060 0.00133530      0.00128075      0.00008306
0.22934110 0.00134011      0.00128029      0.00008345
0.22947159 0.00125514      0.00127991      0.00008298
0.22960210 0.00133256      0.00127945      0.00008314
0.22973260 0.00112753      0.00127898      0.00008294
0.22986311 0.00110080      0.00127852      0.00008272
0.22999360 0.00121516      0.00127805      0.00008314
0.23012410 0.00116082      0.00127740      0.00008260
0.23025461 0.00137065      0.00127674      0.00008322
0.23038509 0.00132406      0.00127608      0.00008296
0.23051560 0.00122165      0.00127541      0.00008244
0.23064600 0.00131678      0.00127475      0.00008259
0.23077650 0.00128361      0.00127409      0.00008377
0.23090699 0.00136747      0.00127342      0.00008501
0.23103750 0.00118814      0.00127276      0.00008531
0.23116800 0.00124717      0.00127209      0.00008558
0.23129851 0.00136500      0.00127142      0.00008622
0.23142900 0.00135520      0.00127076      0.00008676
0.23155950 0.00127479      0.00127009      0.00008690
0.23169000 0.00125645      0.00126943      0.00008718
0.23182049 0.00123312      0.00126885      0.00008741
0.23195100 0.00137711      0.00126818      0.00008809
0.23208150 0.00125120      0.00126746      0.00008818
0.23221201 0.00106270      0.00126669      0.00008764
0.23234250 0.00125621      0.00126593      0.00008861
0.23247300 0.00133969      0.00126517      0.00008881
0.23260351 0.00137998      0.00126440      0.00008901
0.23273399 0.00129732      0.00126364      0.00008952
0.23286450 0.00122517      0.00126287      0.00008927
0.23299490 0.00123508      0.00126211      0.00008972
0.23312540 0.00113292      0.00126123      0.00009004
0.23325589 0.00119007      0.00126034      0.00009004
0.23338640 0.00114992      0.00125945      0.00008999
0.23351690 0.00137147      0.00125855      0.00009008
0.23364741 0.00122264      0.00125766      0.00008956
0.23377790 0.00133005      0.00125678      0.00009044
0.23390840 0.00135102      0.00125588      0.00008973
0.23403890 0.00123469      0.00125499      0.00008972
0.23416939 0.00113061      0.00125416      0.00008978
0.23429990 0.00113008      0.00125324      0.00008980
0.23443040 0.00118686      0.00125232      0.00009032
0.23456091 0.00118740      0.00125141      0.00008991
0.23469140 0.00119937      0.00125049      0.00009031
0.23482190 0.00119943      0.00124957      0.00009041
0.23495241 0.00116909      0.00124865      0.00009019
0.23508289 0.00121074      0.00124768      0.00009017
0.23521329 0.00135918      0.00124667      0.00009036
0.23534380 0.00134367      0.00124566      0.00009063
0.23547430 0.00131198      0.00124464      0.00009090
0.23560479 0.00124632      0.00124363      0.00009041
0.23573530 0.00138961      0.00124261      0.00009094
0.23586580 0.00131067      0.00124159      0.00009087
0.23599631 0.00112547      0.00124058      0.00009063
0.23612680 0.00118879      0.00123952      0.00009102
0.23625730 0.00123916      0.00123845      0.00009057
0.23638780 0.00124272      0.00123737      0.00009117
0.23651829 0.00125458      0.00123639      0.00009121
0.23664880 0.00106810      0.00123532      0.00009070
0.23677930 0.00137749      0.00123425      0.00009132
0.23690981 0.00120758      0.00123318      0.00009092
0.23704030 0.00118563      0.00123208      0.00009126
0.23717080 0.00104744      0.00123094      0.00009099
0.23730120 0.00120132      0.00122979      0.00009094
0.23743170 0.00129476      0.00122865      0.00009167
0.23756219 0.00140688      0.00122751      0.00009174
0.23769270 0.00132351      0.00122636      0.00009140
0.23782320 0.00117995      0.00122522      0.00009148
0.23795369 0.00119402      0.00122408      0.00009141
0.23808420 0.00117676      0.00122291      0.00009154
0.23821470 0.00131485      0.00122172      0.00009191
0.23834521 0.00131002      0.00122054      0.00009150
0.23847570 0.00116759      0.00121934      0.00009184
0.23860620 0.00105192      0.00121816      0.00009151
0.23873670 0.00113423      0.00121706      0.00009199
0.23886719 0.00130370      0.00121587      0.00009225
0.23899770 0.00129413      0.00121468      0.00009149
0.23912820 0.00131737      0.00121338      0.00009221
0.23925860 0.00125033      0.00121208      0.00009214
0.23938911 0.00115468      0.00121078      0.00009145
0.23951960 0.00117772      0.00120947      0.00009190
0.23965010 0.00114455      0.00120817      0.00009187
0.23978060 0.00119065      0.00120686      0.00009182
0.23991109 0.00108582      0.00120556      0.00009232
0.24004160 0.00118624      0.00120427      0.00009170
0.24017210 0.00115887      0.00120300      0.00009238
0.24030261 0.00126906      0.00120174      0.00009229
0.24043310 0.00121072      0.00120047      0.00009188
0.24056360 0.00123230      0.00119920      0.00009261
0.24069411 0.00114810      0.00119793      0.00009167
0.24082460 0.00102914      0.00119667      0.00009238
0.24095510 0.00118814      0.00119540      0.00009268
0.24108560 0.00125604      0.00119411      0.00009184
0.24121609 0.00119293      0.00119268      0.00009261
0.24134660 0.00137386      0.00119125      0.00009267
0.24147700 0.00136573      0.00118983      0.00009244
0.24160761 0.00109598      0.00118840      0.00009265
0.24173801 0.00112624      0.00118697      0.00009217
0.24186850 0.00120950      0.00118554      0.00009283
0.24199900 0.00114065      0.00118410      0.00009273
0.24212950 0.00125482      0.00118271      0.00009242
0.24225999 0.00132936      0.00118132      0.00009297
0.24239050 0.00110772      0.00117992      0.00009248
0.24252100 0.00101760      0.00117853      0.00009238
0.24265151 0.00103821      0.00117713      0.00009269
0.24278200 0.00116048      0.00117574      0.00009243
0.24291250 0.00119565      0.00117434      0.00009295
0.24304301 0.00114996      0.00117293      0.00009283
0.24317349 0.00115266      0.00117145      0.00009276
0.24330400 0.00120313      0.00117007      0.00009303
0.24343450 0.00115977      0.00116860      0.00009297
0.24356499 0.00113529      0.00116713      0.00009293
0.24369550 0.00106965      0.00116566      0.00009317
0.24382590 0.00120895      0.00116419      0.00009269
0.24395640 0.00130839      0.00116271      0.00009338
0.24408691 0.00108394      0.00116118      0.00009304
0.24421740 0.00125772      0.00115962      0.00009306
0.24434790 0.00115977      0.00115806      0.00009381
0.24447840 0.00111363      0.00115650      0.00009284
0.24460889 0.00119456      0.00115493      0.00009323
0.24473940 0.00134972      0.00115337      0.00009373
0.24486990 0.00116412      0.00115181      0.00009277
0.24500041 0.00097705      0.00115025      0.00009312
0.24513090 0.00111953      0.00114867      0.00009287
0.24526140 0.00120959      0.00114710      0.00009356
0.24539191 0.00105804      0.00114552      0.00009329
0.24552239 0.00113355      0.00114403      0.00009299
0.24565290 0.00113884      0.00114246      0.00009324
0.24578340 0.00102889      0.00114089      0.00009320
0.24591380 0.00124979      0.00113931      0.00009342
0.24604429 0.00114705      0.00113775      0.00009383
0.24617480 0.00116707      0.00113617      0.00009345
0.24630530 0.00106872      0.00113460      0.00009320
0.24643581 0.00121597      0.00113303      0.00009379
0.24656630 0.00117807      0.00113146      0.00009313
0.24669680 0.00118983      0.00112989      0.00009397
0.24682730 0.00109431      0.00112833      0.00009313
0.24695779 0.00113517      0.00112676      0.00009362
0.24708830 0.00093818      0.00112512      0.00009335
0.24721880 0.00125895      0.00112344      0.00009352
0.24734931 0.00100959      0.00112177      0.00009386
0.24747980 0.00100778      0.00112009      0.00009359
