# Supplementary material for: Rationally seeded computational protein design of ɑ-helical barrels
Source: Nat Chem Biol. 2024 Jun 20;20(8):991–9. doi: 10.1038/s41589-024-01642-0 (PMC11288890; doi:10.1038/s41589-024-01642-0)
Supplement: Supplementary file 5 — PDB files used for making figure panels h–j. [file 41589_2024_1642_MOESM5_ESM.zip › KIA_RP_RSPD_NatChemBiol_data_Figure3/sc-CC-7-LI_panels_c-g/SAXS_panel_g/LI_SAXS.dat]

Sample description: REMARK 265
Sample: REMARK 265  c= 0 mg/ml  Code: 
Parent(s): /Users/ad21364/Documents/saxs_data/heptLI/heptLI_low_2.dat /Users/ad21364/Documents/saxs_data/heptLI/HeptLI_high.dat
  6.196422e-03   6.879483e-02   1.937602e-03
  6.326916e-03   7.346119e-02   1.867615e-03
  6.457410e-03   7.027527e-02   1.758224e-03
  6.587903e-03   7.515865e-02   1.741467e-03
  6.718397e-03   7.453301e-02   1.643967e-03
  6.848891e-03   7.121141e-02   1.615615e-03
  6.979386e-03   7.484080e-02   1.596211e-03
  7.109879e-03   7.222540e-02   1.498285e-03
  7.240373e-03   7.306354e-02   1.469624e-03
  7.370867e-03   7.410361e-02   1.438264e-03
  7.501361e-03   7.449247e-02   1.381781e-03
  7.631855e-03   7.261349e-02   1.370820e-03
  7.762349e-03   7.391641e-02   1.300471e-03
  7.892843e-03   7.228633e-02   1.273428e-03
  8.023337e-03   7.141630e-02   1.242632e-03
  8.153831e-03   7.299899e-02   1.201728e-03
  8.284325e-03   7.042129e-02   1.186593e-03
  8.414819e-03   7.263233e-02   1.158879e-03
  8.545313e-03   7.363599e-02   1.121266e-03
  8.675807e-03   7.356718e-02   1.104624e-03
  8.806301e-03   7.331143e-02   1.065148e-03
  8.936795e-03   7.294735e-02   1.058286e-03
  9.067289e-03   7.117939e-02   1.033904e-03
  9.197783e-03   7.338011e-02   9.982655e-04
  9.328277e-03   7.334202e-02   9.968544e-04
  9.458771e-03   7.354627e-02   9.535294e-04
  9.589265e-03   7.237232e-02   9.454643e-04
  9.719759e-03   7.255306e-02   9.351617e-04
  9.850253e-03   7.267804e-02   9.109727e-04
  9.980747e-03   7.176475e-02   8.912365e-04
  1.011124e-02   7.123516e-02   8.823295e-04
  1.024174e-02   7.272426e-02   8.479296e-04
  1.037223e-02   7.326895e-02   8.466243e-04
  1.050272e-02   7.262498e-02   8.298872e-04
  1.063322e-02   7.310705e-02   8.134858e-04
  1.076371e-02   7.300028e-02   7.975233e-04
  1.089421e-02   7.316709e-02   7.722601e-04
  1.102470e-02   7.218602e-02   7.676807e-04
  1.115519e-02   7.255436e-02   7.567004e-04
  1.128569e-02   7.173441e-02   7.358371e-04
  1.141618e-02   7.105958e-02   7.235011e-04
  1.154667e-02   7.089084e-02   6.950762e-04
  1.167717e-02   7.168871e-02   6.859497e-04
  1.180766e-02   7.177999e-02   6.729851e-04
  1.193816e-02   7.062179e-02   6.623636e-04
  1.206865e-02   7.016850e-02   6.576629e-04
  1.219914e-02   7.153107e-02   6.489535e-04
  1.232964e-02   7.095139e-02   6.280812e-04
  1.246013e-02   7.165617e-02   6.240647e-04
  1.259063e-02   7.087135e-02   6.080880e-04
  1.272112e-02   7.276635e-02   5.982735e-04
  1.285161e-02   7.148511e-02   5.826751e-04
  1.298211e-02   7.153740e-02   5.686685e-04
  1.311260e-02   7.113446e-02   5.655119e-04
  1.324310e-02   7.104474e-02   5.553294e-04
  1.337359e-02   7.085379e-02   5.518371e-04
  1.350408e-02   7.125285e-02   5.507978e-04
  1.363458e-02   7.090879e-02   5.381223e-04
  1.376507e-02   7.176501e-02   5.384658e-04
  1.389557e-02   7.192200e-02   5.332254e-04
  1.402606e-02   6.905523e-02   5.174217e-04
  1.415655e-02   7.108347e-02   5.260937e-04
  1.428705e-02   7.091950e-02   5.144355e-04
  1.441754e-02   7.143683e-02   5.082656e-04
  1.454804e-02   7.067666e-02   5.103661e-04
  1.467853e-02   7.145955e-02   5.004367e-04
  1.480902e-02   7.134697e-02   5.014063e-04
  1.493952e-02   7.064064e-02   4.950711e-04
  1.507001e-02   7.012964e-02   4.873855e-04
  1.520051e-02   7.024403e-02   4.879794e-04
  1.533100e-02   6.935695e-02   4.786671e-04
  1.546149e-02   7.050973e-02   4.775619e-04
  1.559199e-02   7.019148e-02   4.770791e-04
  1.572248e-02   6.935501e-02   4.669663e-04
  1.585297e-02   7.034538e-02   4.672981e-04
  1.598347e-02   6.976298e-02   4.646399e-04
  1.611396e-02   6.994954e-02   4.585797e-04
  1.624446e-02   6.961877e-02   4.611579e-04
  1.637495e-02   6.989609e-02   4.545581e-04
  1.650545e-02   7.019458e-02   4.540468e-04
  1.663594e-02   7.000467e-02   4.518469e-04
  1.676643e-02   7.005321e-02   4.427670e-04
  1.689693e-02   7.087341e-02   4.459403e-04
  1.702742e-02   7.029063e-02   4.412422e-04
  1.715791e-02   6.988770e-02   4.382418e-04
  1.728841e-02   6.940885e-02   4.372877e-04
  1.741890e-02   7.035286e-02   4.308054e-04
  1.754940e-02   6.916510e-02   4.319080e-04
  1.767989e-02   6.976014e-02   4.301289e-04
  1.781039e-02   6.978054e-02   4.256335e-04
  1.794088e-02   6.985039e-02   4.263423e-04
  1.807137e-02   6.969133e-02   4.214234e-04
  1.820187e-02   6.942822e-02   4.209483e-04
  1.833236e-02   6.912146e-02   4.189484e-04
  1.846286e-02   6.923559e-02   4.124080e-04
  1.859335e-02   6.908867e-02   4.143730e-04
  1.872384e-02   6.918731e-02   4.115198e-04
  1.885434e-02   6.870136e-02   4.051872e-04
  1.898483e-02   6.916394e-02   4.078054e-04
  1.911532e-02   6.961077e-02   4.043286e-04
  1.924582e-02   6.884415e-02   4.049161e-04
  1.937631e-02   6.970734e-02   4.027368e-04
  1.950681e-02   6.879405e-02   3.968664e-04
  1.963730e-02   6.815731e-02   3.984789e-04
  1.976780e-02   6.808527e-02   3.930268e-04
  1.989829e-02   6.855392e-02   3.942830e-04
  2.002878e-02   6.854153e-02   3.929687e-04
  2.015928e-02   6.919183e-02   3.900729e-04
  2.028977e-02   6.851093e-02   3.904718e-04
  2.042026e-02   6.835703e-02   3.850017e-04
  2.055076e-02   6.798663e-02   3.827023e-04
  2.068125e-02   6.772068e-02   3.853786e-04
  2.081175e-02   6.812516e-02   3.808716e-04
  2.094224e-02   6.801839e-02   3.774387e-04
  2.107273e-02   6.823038e-02   3.811117e-04
  2.120323e-02   6.794816e-02   3.744435e-04
  2.133372e-02   6.771706e-02   3.774684e-04
  2.146422e-02   6.748919e-02   3.743131e-04
  2.159471e-02   6.685451e-02   3.684827e-04
  2.172520e-02   6.785133e-02   3.754156e-04
  2.185570e-02   6.746053e-02   3.657883e-04
  2.198619e-02   6.789833e-02   3.691889e-04
  2.211669e-02   6.722685e-02   3.686376e-04
  2.224718e-02   6.719600e-02   3.618519e-04
  2.237767e-02   6.759416e-02   3.652848e-04
  2.250817e-02   6.688279e-02   3.609211e-04
  2.263866e-02   6.716695e-02   3.583106e-04
  2.276916e-02   6.670450e-02   3.622095e-04
  2.289965e-02   6.694411e-02   3.557336e-04
  2.303014e-02   6.643893e-02   3.581027e-04
  2.316064e-02   6.760216e-02   3.576625e-04
  2.329113e-02   6.685865e-02   3.531361e-04
  2.342163e-02   6.645210e-02   3.537454e-04
  2.355212e-02   6.636469e-02   3.508690e-04
  2.368261e-02   6.650567e-02   3.477356e-04
  2.381311e-02   6.650141e-02   3.518579e-04
  2.394360e-02   6.626050e-02   3.467557e-04
  2.407410e-02   6.614328e-02   3.457977e-04
  2.420459e-02   6.639000e-02   3.472476e-04
  2.433508e-02   6.607666e-02   3.426734e-04
  2.446558e-02   6.606285e-02   3.441013e-04
  2.459607e-02   6.637502e-02   3.406336e-04
  2.472657e-02   6.603896e-02   3.406387e-04
  2.485706e-02   6.586377e-02   3.408647e-04
  2.498755e-02   6.512116e-02   3.355817e-04
  2.511805e-02   6.552293e-02   3.382774e-04
  2.524854e-02   6.563628e-02   3.363137e-04
  2.537904e-02   6.474314e-02   3.322598e-04
  2.550953e-02   6.476883e-02   3.346354e-04
  2.564002e-02   6.540506e-02   3.308474e-04
  2.577052e-02   6.517112e-02   3.322624e-04
  2.590101e-02   6.554591e-02   3.320171e-04
  2.603150e-02   6.549091e-02   3.292543e-04
  2.616200e-02   6.520030e-02   3.293873e-04
  2.629249e-02   6.503608e-02   3.267768e-04
  2.642299e-02   6.504731e-02   3.259324e-04
  2.655348e-02   6.486140e-02   3.263778e-04
  2.668397e-02   6.431412e-02   3.229759e-04
  2.681447e-02   6.471757e-02   3.239455e-04
  2.694496e-02   6.357655e-02   3.214228e-04
  2.707546e-02   6.443677e-02   3.209993e-04
  2.720595e-02   6.426713e-02   3.222181e-04
  2.733645e-02   6.375755e-02   3.179537e-04
  2.746694e-02   6.394321e-02   3.170694e-04
  2.759743e-02   6.448738e-02   3.198955e-04
  2.772793e-02   6.448015e-02   3.152774e-04
  2.785842e-02   6.389324e-02   3.178246e-04
  2.798891e-02   6.393778e-02   3.148617e-04
  2.811941e-02   6.391700e-02   3.130039e-04
  2.824990e-02   6.340148e-02   3.133111e-04
  2.838040e-02   6.431632e-02   3.109550e-04
  2.851089e-02   6.355744e-02   3.127121e-04
  2.864138e-02   6.376866e-02   3.119259e-04
  2.877188e-02   6.356170e-02   3.078862e-04
  2.890237e-02   6.311926e-02   3.092211e-04
  2.903287e-02   6.327535e-02   3.076731e-04
  2.916336e-02   6.362161e-02   3.063266e-04
  2.929386e-02   6.332918e-02   3.087370e-04
  2.942435e-02   6.309602e-02   3.036593e-04
  2.955484e-02   6.308840e-02   3.046289e-04
  2.968534e-02   6.296498e-02   3.038323e-04
  2.981583e-02   6.249323e-02   3.003955e-04
  2.994632e-02   6.283587e-02   3.023527e-04
  3.007682e-02   6.272381e-02   3.022365e-04
  3.020731e-02   6.222121e-02   2.981439e-04
  3.033781e-02   6.237032e-02   3.000327e-04
  3.046830e-02   6.199527e-02   2.973900e-04
  3.059879e-02   6.161661e-02   2.968116e-04
  3.072929e-02   6.177463e-02   2.977076e-04
  3.085978e-02   6.159673e-02   2.950545e-04
  3.099028e-02   6.198817e-02   2.957026e-04
  3.112077e-02   6.194028e-02   2.931063e-04
  3.125126e-02   6.229196e-02   2.930546e-04
  3.138176e-02   6.205518e-02   2.943018e-04
  3.151225e-02   6.154005e-02   2.916538e-04
  3.164275e-02   6.119728e-02   2.917920e-04
  3.177324e-02   6.133090e-02   2.904945e-04
  3.190373e-02   6.136034e-02   2.886083e-04
  3.203423e-02   6.140423e-02   2.898670e-04
  3.216472e-02   6.072527e-02   2.882494e-04
  3.229522e-02   6.115790e-02   2.878956e-04
  3.242571e-02   6.071598e-02   2.878440e-04
  3.255620e-02   6.089466e-02   2.845350e-04
  3.268670e-02   6.110871e-02   2.860714e-04
  3.281719e-02   6.093339e-02   2.845828e-04
  3.294769e-02   6.052671e-02   2.834066e-04
  3.307818e-02   6.048230e-02   2.839553e-04
  3.320867e-02   6.079305e-02   2.822279e-04
  3.333917e-02   5.989048e-02   2.810247e-04
  3.346966e-02   6.014714e-02   2.815449e-04
  3.360016e-02   5.997827e-02   2.795864e-04
  3.373065e-02   5.999583e-02   2.818961e-04
  3.386114e-02   5.978978e-02   2.786569e-04
  3.399164e-02   6.002630e-02   2.765757e-04
  3.412213e-02   5.911508e-02   2.784852e-04
  3.425263e-02   5.948806e-02   2.794586e-04
  3.438312e-02   5.915213e-02   2.819516e-04
  3.451361e-02   5.911004e-02   2.824629e-04
  3.464411e-02   5.910333e-02   2.807742e-04
  3.477460e-02   5.910217e-02   2.875883e-04
  3.490509e-02   5.837841e-02   2.879176e-04
  3.503559e-02   5.867883e-02   2.892435e-04
  3.516608e-02   5.893446e-02   2.936279e-04
  3.529658e-02   5.853527e-02   2.916216e-04
  3.542707e-02   5.823897e-02   2.947962e-04
  3.555756e-02   5.893498e-02   2.934962e-04
  3.568806e-02   5.806417e-02   2.928313e-04
  3.581855e-02   5.896235e-02   2.979645e-04
  3.594905e-02   5.823381e-02   2.947769e-04
  3.607954e-02   5.835439e-02   2.953901e-04
  3.621004e-02   5.812317e-02   2.949744e-04
  3.634053e-02   5.763941e-02   2.942101e-04
  3.647102e-02   5.820425e-02   2.979490e-04
  3.660152e-02   5.809464e-02   2.967703e-04
  3.673201e-02   5.755898e-02   2.956199e-04
  3.686250e-02   5.729018e-02   2.970453e-04
  3.699300e-02   5.735538e-02   2.969833e-04
  3.712349e-02   5.715953e-02   2.968890e-04
  3.725399e-02   5.705354e-02   2.991768e-04
  3.738448e-02   5.684322e-02   2.964953e-04
  3.751497e-02   5.672548e-02   2.993485e-04
  3.764547e-02   5.684942e-02   2.989250e-04
  3.777596e-02   5.693437e-02   2.970220e-04
  3.790646e-02   5.707523e-02   3.017343e-04
  3.803695e-02   5.647321e-02   2.997668e-04
  3.816745e-02   5.649864e-02   3.005853e-04
  3.829794e-02   5.652124e-02   3.004885e-04
  3.842843e-02   5.621552e-02   2.996557e-04
  3.855893e-02   5.661097e-02   3.025412e-04
  3.868942e-02   5.621229e-02   3.012115e-04
  3.881991e-02   5.644545e-02   3.006098e-04
  3.895041e-02   5.592929e-02   3.029712e-04
  3.908090e-02   5.505319e-02   2.968800e-04
  3.921140e-02   5.576326e-02   2.974803e-04
  3.934189e-02   5.456195e-02   2.920592e-04
  3.947238e-02   5.480841e-02   2.922038e-04
  3.960288e-02   5.523213e-02   2.924556e-04
  3.973337e-02   5.519249e-02   2.907579e-04
  3.986387e-02   5.483229e-02   2.879201e-04
  3.999436e-02   5.501704e-02   2.902673e-04
  4.012485e-02   5.496927e-02   2.870203e-04
  4.025535e-02   5.489800e-02   2.877381e-04
  4.038584e-02   5.476967e-02   2.853510e-04
  4.051634e-02   5.527990e-02   2.860430e-04
  4.064683e-02   5.477690e-02   2.853419e-04
  4.077732e-02   5.431871e-02   2.840483e-04
  4.090782e-02   5.449765e-02   2.835990e-04
  4.103831e-02   5.433033e-02   2.850618e-04
  4.116881e-02   5.479808e-02   2.816960e-04
  4.129930e-02   5.400589e-02   2.838934e-04
  4.142979e-02   5.396290e-02   2.809743e-04
  4.156029e-02   5.409923e-02   2.809833e-04
  4.169078e-02   5.419632e-02   2.815217e-04
  4.182128e-02   5.425364e-02   2.801648e-04
  4.195177e-02   5.390454e-02   2.797375e-04
  4.208226e-02   5.377557e-02   2.784735e-04
  4.221276e-02   5.301450e-02   2.771257e-04
  4.234325e-02   5.361548e-02   2.798718e-04
  4.247375e-02   5.305426e-02   2.769863e-04
  4.260424e-02   5.307001e-02   2.755958e-04
  4.273473e-02   5.294065e-02   2.780359e-04
  4.286523e-02   5.319808e-02   2.751853e-04
  4.299572e-02   5.316181e-02   2.767087e-04
  4.312622e-02   5.313999e-02   2.760490e-04
  4.325671e-02   5.288139e-02   2.745617e-04
  4.338720e-02   5.316232e-02   2.753686e-04
  4.351770e-02   5.239854e-02   2.727813e-04
  4.364819e-02   5.230391e-02   2.717382e-04
  4.377868e-02   5.197572e-02   2.741860e-04
  4.390918e-02   5.244476e-02   2.713224e-04
  4.403967e-02   5.254339e-02   2.726496e-04
  4.417017e-02   5.203253e-02   2.716904e-04
  4.430066e-02   5.219778e-02   2.705078e-04
  4.443115e-02   5.154593e-02   2.718182e-04
  4.456165e-02   5.187683e-02   2.704316e-04
  4.469214e-02   5.162481e-02   2.696867e-04
  4.482264e-02   5.102448e-02   2.690696e-04
  4.495313e-02   5.108051e-02   2.683711e-04
  4.508363e-02   5.112570e-02   2.702109e-04
  4.521412e-02   5.093049e-02   2.676507e-04
  4.534461e-02   5.066699e-02   2.661105e-04
  4.547511e-02   5.107986e-02   2.677062e-04
  4.560560e-02   5.065950e-02   2.660834e-04
  4.573609e-02   5.061715e-02   2.659246e-04
  4.586659e-02   5.015289e-02   2.664823e-04
  4.599708e-02   5.030756e-02   2.640293e-04
  4.612758e-02   4.949394e-02   2.657116e-04
  4.625807e-02   5.007388e-02   2.691496e-04
  4.638856e-02   4.934018e-02   2.685493e-04
  4.651906e-02   5.016451e-02   2.734488e-04
  4.664955e-02   4.931036e-02   2.716129e-04
  4.678005e-02   4.943378e-02   2.729078e-04
  4.691054e-02   4.992554e-02   2.745087e-04
  4.704104e-02   4.913219e-02   2.730925e-04
  4.717153e-02   4.925742e-02   2.755764e-04
  4.730202e-02   4.928247e-02   2.758024e-04
  4.743252e-02   4.921546e-02   2.755868e-04
  4.756301e-02   4.950840e-02   2.776576e-04
  4.769350e-02   4.873365e-02   2.751259e-04
  4.782400e-02   4.827920e-02   2.766480e-04
  4.795449e-02   4.881795e-02   2.784167e-04
  4.808499e-02   4.864069e-02   2.772832e-04
  4.821548e-02   4.890703e-02   2.802384e-04
  4.834597e-02   4.884222e-02   2.780101e-04
  4.847647e-02   4.854309e-02   2.773219e-04
  4.860696e-02   4.885810e-02   2.798705e-04
  4.873746e-02   4.800188e-02   2.781224e-04
  4.886795e-02   4.828888e-02   2.805069e-04
  4.899844e-02   4.787781e-02   2.781637e-04
  4.912894e-02   4.825170e-02   2.796226e-04
  4.925943e-02   4.825983e-02   2.803210e-04
  4.938993e-02   4.752768e-02   2.789215e-04
  4.952042e-02   4.798678e-02   2.803959e-04
  4.965091e-02   4.734099e-02   2.808659e-04
  4.978141e-02   4.725178e-02   2.791836e-04
  4.991190e-02   4.719472e-02   2.789693e-04
  5.004240e-02   4.723539e-02   2.803172e-04
  5.017289e-02   4.727980e-02   2.808994e-04
  5.030338e-02   4.664422e-02   2.812609e-04
  5.043388e-02   4.683361e-02   2.796949e-04
  5.056437e-02   4.638497e-02   2.804669e-04
  5.069487e-02   4.641686e-02   2.787834e-04
  5.082536e-02   4.676093e-02   2.820820e-04
  5.095585e-02   4.701191e-02   2.819168e-04
  5.108635e-02   4.632455e-02   2.805483e-04
  5.121684e-02   4.626917e-02   2.806606e-04
  5.134734e-02   4.591813e-02   2.805534e-04
  5.147783e-02   4.553224e-02   2.789938e-04
  5.160832e-02   4.577947e-02   2.808142e-04
  5.173882e-02   4.570756e-02   2.817967e-04
  5.186931e-02   4.579600e-02   2.801803e-04
  5.199981e-02   4.507508e-02   2.807497e-04
  5.213030e-02   4.555199e-02   2.810324e-04
  5.226079e-02   4.541540e-02   2.808891e-04
  5.239129e-02   4.511936e-02   2.811925e-04
  5.252178e-02   4.529120e-02   2.812273e-04
  5.265227e-02   4.462902e-02   2.820485e-04
  5.278277e-02   4.504448e-02   2.799828e-04
  5.291326e-02   4.505726e-02   2.813539e-04
  5.304376e-02   4.438966e-02   2.800512e-04
  5.317425e-02   4.446725e-02   2.816392e-04
  5.330475e-02   4.411015e-02   2.806477e-04
  5.343524e-02   4.477865e-02   2.830916e-04
  5.356573e-02   4.457945e-02   2.810311e-04
  5.369623e-02   4.460320e-02   2.806774e-04
  5.382672e-02   4.401035e-02   2.816611e-04
  5.395722e-02   4.457209e-02   2.813423e-04
  5.408771e-02   4.398621e-02   2.821582e-04
  5.421820e-02   4.369250e-02   2.797698e-04
  5.434870e-02   4.311204e-02   2.794238e-04
  5.447919e-02   4.369766e-02   2.814455e-04
  5.460968e-02   4.388163e-02   2.824706e-04
  5.474018e-02   4.353279e-02   2.808233e-04
  5.487067e-02   4.313709e-02   2.816069e-04
  5.500117e-02   4.309203e-02   2.798395e-04
  5.513166e-02   4.276217e-02   2.806038e-04
  5.526216e-02   4.296060e-02   2.801067e-04
  5.539265e-02   4.311023e-02   2.821143e-04
  5.552314e-02   4.271969e-02   2.818044e-04
  5.565364e-02   4.222780e-02   2.798472e-04
  5.578413e-02   4.221476e-02   2.792301e-04
  5.591463e-02   4.256825e-02   2.810117e-04
  5.604512e-02   4.213872e-02   2.801455e-04
  5.617561e-02   4.225737e-02   2.802616e-04
  5.630611e-02   4.209263e-02   2.803559e-04
  5.643660e-02   4.203518e-02   2.797478e-04
  5.656709e-02   4.185986e-02   2.797840e-04
  5.669759e-02   4.172313e-02   2.809369e-04
  5.682808e-02   4.203350e-02   2.809252e-04
  5.695858e-02   4.194829e-02   2.807316e-04
  5.708907e-02   4.165109e-02   2.798498e-04
  5.721956e-02   4.155517e-02   2.806787e-04
  5.735006e-02   4.120710e-02   2.782231e-04
  5.748055e-02   4.117354e-02   2.810711e-04
  5.761105e-02   4.127075e-02   2.787343e-04
  5.774154e-02   4.104637e-02   2.794121e-04
  5.787203e-02   4.111015e-02   2.790661e-04
  5.800253e-02   4.078170e-02   2.768442e-04
  5.813302e-02   4.070463e-02   2.786091e-04
  5.826352e-02   4.018175e-02   2.763601e-04
  5.839401e-02   4.056429e-02   2.771192e-04
  5.852450e-02   4.019918e-02   2.765667e-04
  5.865500e-02   4.033745e-02   2.754189e-04
  5.878549e-02   4.013050e-02   2.752743e-04
  5.891599e-02   4.050142e-02   2.765654e-04
  5.904648e-02   3.996124e-02   2.726651e-04
  5.917697e-02   4.000708e-02   2.758824e-04
  5.930747e-02   3.946613e-02   2.716904e-04
  5.943796e-02   3.969477e-02   2.711714e-04
  5.956846e-02   3.955431e-02   2.734346e-04
  5.969895e-02   3.889794e-02   2.704755e-04
  5.982944e-02   3.981445e-02   2.717214e-04
  5.995994e-02   3.956760e-02   2.712966e-04
  6.009043e-02   3.944767e-02   2.696066e-04
  6.022093e-02   3.912258e-02   2.707311e-04
  6.035142e-02   3.948446e-02   2.698984e-04
  6.048191e-02   3.882086e-02   2.696054e-04
  6.061241e-02   3.896636e-02   2.691354e-04
  6.074290e-02   3.875967e-02   2.676094e-04
  6.087340e-02   3.866452e-02   2.685841e-04
  6.100389e-02   3.873023e-02   2.686887e-04
  6.113438e-02   3.794243e-02   2.658071e-04
  6.126488e-02   3.870299e-02   2.694078e-04
  6.139537e-02   3.744990e-02   2.651086e-04
  6.152586e-02   3.766008e-02   2.643882e-04
  6.165636e-02   3.797484e-02   2.665598e-04
  6.178685e-02   3.801938e-02   2.662241e-04
  6.191735e-02   3.758869e-02   2.665365e-04
  6.204784e-02   3.773070e-02   2.654379e-04
  6.217834e-02   3.715399e-02   2.628713e-04
  6.230883e-02   3.724940e-02   2.655682e-04
  6.243932e-02   3.723765e-02   2.635181e-04
  6.256982e-02   3.744151e-02   2.645290e-04
  6.270031e-02   3.694484e-02   2.643689e-04
  6.283081e-02   3.723572e-02   2.635478e-04
  6.296130e-02   3.701856e-02   2.632934e-04
  6.309179e-02   3.669709e-02   2.630468e-04
  6.322229e-02   3.668792e-02   2.624452e-04
  6.335278e-02   3.634231e-02   2.637053e-04
  6.348328e-02   3.622909e-02   2.615841e-04
  6.361377e-02   3.659574e-02   2.619340e-04
  6.374426e-02   3.592414e-02   2.610754e-04
  6.387476e-02   3.598482e-02   2.610276e-04
  6.400525e-02   3.629506e-02   2.623755e-04
  6.413574e-02   3.627750e-02   2.622787e-04
  6.426624e-02   3.514809e-02   2.590291e-04
  6.439673e-02   3.600083e-02   2.606042e-04
  6.452723e-02   3.538539e-02   2.593893e-04
  6.465772e-02   3.580937e-02   2.614008e-04
  6.478821e-02   3.509219e-02   2.590562e-04
  6.491871e-02   3.552534e-02   2.588161e-04
  6.504920e-02   3.496838e-02   2.598089e-04
  6.517970e-02   3.491067e-02   2.571119e-04
  6.531019e-02   3.511246e-02   2.581447e-04
  6.544068e-02   3.544723e-02   2.593919e-04
  6.557118e-02   3.481474e-02   2.575354e-04
  6.570167e-02   3.401184e-02   2.567749e-04
  6.583217e-02   3.460611e-02   2.567556e-04
  6.596266e-02   3.425521e-02   2.565374e-04
  6.609315e-02   3.417051e-02   2.580195e-04
  6.622365e-02   3.374963e-02   2.545079e-04
  6.635414e-02   3.413423e-02   2.564212e-04
  6.648464e-02   3.391863e-02   2.546705e-04
  6.661513e-02   3.387912e-02   2.553354e-04
  6.674562e-02   3.398680e-02   2.555755e-04
  6.687612e-02   3.361252e-02   2.537022e-04
  6.700661e-02   3.350278e-02   2.549042e-04
  6.713711e-02   3.326446e-02   2.542329e-04
  6.726760e-02   3.360426e-02   2.522705e-04
  6.739809e-02   3.301593e-02   2.538171e-04
  6.752859e-02   3.320081e-02   2.532194e-04
  6.765908e-02   3.322366e-02   2.528153e-04
  6.778958e-02   3.346715e-02   2.546963e-04
  6.792007e-02   3.320494e-02   2.523699e-04
  6.805056e-02   3.271821e-02   2.520381e-04
  6.818106e-02   3.324599e-02   2.521995e-04
  6.831155e-02   3.244283e-02   2.512531e-04
  6.844205e-02   3.228429e-02   2.519387e-04
  6.857254e-02   3.238112e-02   2.516314e-04
  6.870303e-02   3.273448e-02   2.499337e-04
  6.883353e-02   3.196683e-02   2.515230e-04
  6.896402e-02   3.190925e-02   2.495115e-04
  6.909452e-02   3.193003e-02   2.510517e-04
  6.922501e-02   3.200013e-02   2.499259e-04
  6.935550e-02   3.190318e-02   2.493011e-04
  6.948600e-02   3.137162e-02   1.512835e-04
  6.961649e-02   3.128490e-02   1.514526e-04
  6.974699e-02   3.140446e-02   1.511780e-04
  6.987748e-02   3.105110e-02   1.512143e-04
  7.000797e-02   3.107415e-02   1.503284e-04
  7.013847e-02   3.112626e-02   1.504112e-04
  7.026896e-02   3.055082e-02   1.495073e-04
  7.039945e-02   3.100020e-02   1.501772e-04
  7.052995e-02   3.082393e-02   1.508394e-04
  7.066044e-02   3.081620e-02   1.497522e-04
  7.079094e-02   3.036481e-02   1.495349e-04
  7.092143e-02   3.049786e-02   1.498244e-04
  7.105193e-02   3.022221e-02   1.486990e-04
  7.118242e-02   3.059527e-02   1.505372e-04
  7.131291e-02   3.022610e-02   1.489672e-04
  7.144341e-02   2.973520e-02   1.690420e-04
  7.157390e-02   2.954930e-02   1.671950e-04
  7.170440e-02   3.001020e-02   1.680420e-04
  7.183489e-02   2.974480e-02   1.681880e-04
  7.196538e-02   2.932320e-02   1.674290e-04
  7.209588e-02   2.969440e-02   1.680780e-04
  7.222637e-02   2.981220e-02   1.683110e-04
  7.235687e-02   2.939860e-02   1.665820e-04
  7.248736e-02   2.922590e-02   1.673710e-04
  7.261785e-02   2.914110e-02   1.675190e-04
  7.274835e-02   2.887610e-02   1.652900e-04
  7.287884e-02   2.898910e-02   1.669620e-04
  7.300933e-02   2.874040e-02   1.649560e-04
  7.313983e-02   2.857010e-02   1.652130e-04
  7.327032e-02   2.860740e-02   1.664550e-04
  7.340082e-02   2.828430e-02   1.650650e-04
  7.353131e-02   2.785540e-02   1.643710e-04
  7.366180e-02   2.817240e-02   1.653430e-04
  7.379230e-02   2.796560e-02   1.636460e-04
  7.392279e-02   2.828960e-02   1.651370e-04
  7.405329e-02   2.789600e-02   1.641160e-04
  7.418378e-02   2.786310e-02   1.641640e-04
  7.431427e-02   2.765870e-02   1.649100e-04
  7.444477e-02   2.753470e-02   1.626100e-04
  7.457526e-02   2.761630e-02   1.635100e-04
  7.470576e-02   2.707560e-02   1.629810e-04
  7.483625e-02   2.729210e-02   1.633340e-04
  7.496674e-02   2.723790e-02   1.637860e-04
  7.509724e-02   2.705040e-02   1.615780e-04
  7.522773e-02   2.719190e-02   1.627480e-04
  7.535823e-02   2.689470e-02   1.627390e-04
  7.548872e-02   2.661460e-02   1.611990e-04
  7.561921e-02   2.696560e-02   1.620740e-04
  7.574971e-02   2.655150e-02   1.615030e-04
  7.588020e-02   2.638090e-02   1.610690e-04
  7.601070e-02   2.653830e-02   1.612780e-04
  7.614119e-02   2.643470e-02   1.607910e-04
  7.627168e-02   2.615600e-02   1.611410e-04
  7.640218e-02   2.586870e-02   1.611780e-04
  7.653267e-02   2.638050e-02   1.600150e-04
  7.666317e-02   2.583980e-02   1.602910e-04
  7.679366e-02   2.570280e-02   1.596000e-04
  7.692415e-02   2.602930e-02   1.600830e-04
  7.705465e-02   2.572670e-02   1.599160e-04
  7.718514e-02   2.580990e-02   1.591150e-04
  7.731564e-02   2.574090e-02   1.593090e-04
  7.744613e-02   2.535680e-02   1.589970e-04
  7.757662e-02   2.505700e-02   1.577530e-04
  7.770712e-02   2.541510e-02   1.596720e-04
  7.783761e-02   2.530970e-02   1.577900e-04
  7.796811e-02   2.499110e-02   1.585200e-04
  7.809860e-02   2.528570e-02   1.580360e-04
  7.822909e-02   2.490140e-02   1.571430e-04
  7.835959e-02   2.473270e-02   1.578840e-04
  7.849008e-02   2.467280e-02   1.573470e-04
  7.862058e-02   2.473090e-02   1.571460e-04
  7.875107e-02   2.465350e-02   1.575180e-04
  7.888156e-02   2.448960e-02   1.564820e-04
  7.901206e-02   2.413040e-02   1.568160e-04
  7.914255e-02   2.425880e-02   1.563700e-04
  7.927305e-02   2.421500e-02   1.557150e-04
  7.940354e-02   2.405420e-02   1.560830e-04
  7.953403e-02   2.389370e-02   1.558780e-04
  7.966453e-02   2.399690e-02   1.557710e-04
  7.979502e-02   2.389790e-02   1.559440e-04
  7.992552e-02   2.380010e-02   1.548440e-04
  8.005601e-02   2.390580e-02   1.562090e-04
  8.018650e-02   2.372500e-02   1.556720e-04
  8.031700e-02   2.382210e-02   1.543650e-04
  8.044749e-02   2.361510e-02   1.550590e-04
  8.057799e-02   2.333460e-02   1.543210e-04
  8.070848e-02   2.304580e-02   1.536990e-04
  8.083897e-02   2.315220e-02   1.539540e-04
  8.096947e-02   2.300980e-02   1.532560e-04
  8.109996e-02   2.274320e-02   1.535180e-04
  8.123045e-02   2.275070e-02   1.537650e-04
  8.136095e-02   2.269140e-02   1.525250e-04
  8.149144e-02   2.280510e-02   1.537430e-04
  8.162194e-02   2.266260e-02   1.523770e-04
  8.175243e-02   2.253410e-02   1.527220e-04
  8.188292e-02   2.199670e-02   1.526530e-04
  8.201342e-02   2.243970e-02   1.518710e-04
  8.214391e-02   2.230970e-02   1.524120e-04
  8.227441e-02   2.222200e-02   1.516400e-04
  8.240490e-02   2.239330e-02   1.515560e-04
  8.253539e-02   2.203770e-02   1.521510e-04
  8.266589e-02   2.169750e-02   1.504310e-04
  8.279638e-02   2.199170e-02   1.516530e-04
  8.292688e-02   2.169660e-02   1.510950e-04
  8.305737e-02   2.162820e-02   1.501760e-04
  8.318786e-02   2.193180e-02   1.512430e-04
  8.331836e-02   2.136390e-02   1.499460e-04
  8.344885e-02   2.131120e-02   1.499420e-04
  8.357935e-02   2.137610e-02   1.500900e-04
  8.370984e-02   2.149320e-02   1.497450e-04
  8.384034e-02   2.119820e-02   1.496910e-04
  8.397083e-02   2.111720e-02   1.496740e-04
  8.410132e-02   2.102290e-02   1.491040e-04
  8.423182e-02   2.100910e-02   1.494560e-04
  8.436231e-02   2.083500e-02   1.485710e-04
  8.449280e-02   2.048460e-02   1.481500e-04
  8.462330e-02   2.086360e-02   1.494850e-04
  8.475379e-02   2.051070e-02   1.478560e-04
  8.488429e-02   2.068700e-02   1.486420e-04
  8.501478e-02   2.058180e-02   1.480440e-04
  8.514527e-02   2.047520e-02   1.478760e-04
  8.527577e-02   2.030170e-02   1.479500e-04
  8.540626e-02   2.032670e-02   1.473590e-04
  8.553676e-02   2.036930e-02   1.477490e-04
  8.566725e-02   1.985920e-02   1.478570e-04
  8.579774e-02   1.998760e-02   1.465390e-04
  8.592824e-02   1.999160e-02   1.469660e-04
  8.605873e-02   2.001250e-02   1.468300e-04
  8.618923e-02   1.976290e-02   1.464000e-04
  8.631972e-02   1.992940e-02   1.474430e-04
  8.645021e-02   1.932560e-02   1.450820e-04
  8.658071e-02   1.941820e-02   1.462160e-04
  8.671120e-02   1.958980e-02   1.455900e-04
  8.684170e-02   1.939670e-02   1.453360e-04
  8.697219e-02   1.907550e-02   1.453820e-04
  8.710268e-02   1.909870e-02   1.453780e-04
  8.723318e-02   1.890440e-02   1.451420e-04
  8.736367e-02   1.884020e-02   1.449860e-04
  8.749417e-02   1.886700e-02   1.439780e-04
  8.762466e-02   1.883900e-02   1.446380e-04
  8.775515e-02   1.891220e-02   1.451570e-04
  8.788565e-02   1.886600e-02   1.439140e-04
  8.801614e-02   1.862310e-02   1.439770e-04
  8.814664e-02   1.848730e-02   1.430740e-04
  8.827713e-02   1.860590e-02   1.436790e-04
  8.840762e-02   1.854510e-02   1.442710e-04
  8.853812e-02   1.842110e-02   1.428610e-04
  8.866861e-02   1.800520e-02   1.432940e-04
  8.879911e-02   1.812870e-02   1.431650e-04
  8.892960e-02   1.798560e-02   1.421760e-04
  8.906009e-02   1.790870e-02   1.428960e-04
  8.919059e-02   1.786490e-02   1.423390e-04
  8.932108e-02   1.776680e-02   1.422690e-04
  8.945158e-02   1.816540e-02   1.429590e-04
  8.958207e-02   1.787280e-02   1.412860e-04
  8.971256e-02   1.770950e-02   1.416890e-04
  8.984306e-02   1.735980e-02   1.419560e-04
  8.997355e-02   1.750930e-02   1.412040e-04
  9.010404e-02   1.728180e-02   1.417600e-04
  9.023454e-02   1.736420e-02   1.402920e-04
  9.036503e-02   1.703200e-02   1.411820e-04
  9.049553e-02   1.705180e-02   1.408220e-04
  9.062602e-02   1.693830e-02   1.404470e-04
  9.075651e-02   1.707570e-02   1.409630e-04
  9.088701e-02   1.693560e-02   1.405780e-04
  9.101750e-02   1.722050e-02   1.401990e-04
  9.114800e-02   1.703840e-02   1.407590e-04
  9.127849e-02   1.674950e-02   1.393580e-04
  9.140898e-02   1.649310e-02   1.395750e-04
  9.153948e-02   1.660850e-02   1.391670e-04
  9.166997e-02   1.622690e-02   1.381930e-04
  9.180047e-02   1.614340e-02   1.416960e-04
  9.193096e-02   1.612770e-02   1.429720e-04
  9.206146e-02   1.641770e-02   1.442460e-04
  9.219195e-02   1.613000e-02   1.454900e-04
  9.232244e-02   1.603330e-02   1.452210e-04
  9.245294e-02   1.578600e-02   1.460990e-04
  9.258343e-02   1.618380e-02   1.472260e-04
  9.271393e-02   1.595280e-02   1.471760e-04
  9.284442e-02   1.579690e-02   1.482380e-04
  9.297491e-02   1.545710e-02   1.472150e-04
  9.310541e-02   1.553830e-02   1.448540e-04
  9.323590e-02   1.545100e-02   1.440810e-04
  9.336639e-02   1.534350e-02   1.419850e-04
  9.349689e-02   1.517300e-02   1.428350e-04
  9.362738e-02   1.520370e-02   1.413750e-04
  9.375788e-02   1.544750e-02   1.416590e-04
  9.388837e-02   1.511000e-02   1.416690e-04
  9.401886e-02   1.507840e-02   1.398230e-04
  9.414936e-02   1.502210e-02   1.408600e-04
  9.427985e-02   1.514460e-02   1.403150e-04
  9.441035e-02   1.478270e-02   1.390230e-04
  9.454084e-02   1.464900e-02   1.395620e-04
  9.467133e-02   1.474050e-02   1.384860e-04
  9.480183e-02   1.484130e-02   1.391590e-04
  9.493232e-02   1.467430e-02   1.394710e-04
  9.506282e-02   1.464290e-02   1.380590e-04
  9.519331e-02   1.443100e-02   1.381250e-04
  9.532380e-02   1.459380e-02   1.378780e-04
  9.545430e-02   1.421250e-02   1.372000e-04
  9.558479e-02   1.425790e-02   1.381900e-04
  9.571529e-02   1.423700e-02   1.368780e-04
  9.584578e-02   1.415750e-02   1.369450e-04
  9.597627e-02   1.405320e-02   1.375190e-04
  9.610677e-02   1.421500e-02   1.357960e-04
  9.623726e-02   1.397640e-02   1.368540e-04
  9.636776e-02   1.356190e-02   1.361900e-04
  9.649825e-02   1.374800e-02   1.355350e-04
  9.662874e-02   1.374350e-02   1.365980e-04
  9.675924e-02   1.396530e-02   1.352870e-04
  9.688973e-02   1.361570e-02   1.355160e-04
  9.702023e-02   1.348960e-02   1.356270e-04
  9.715072e-02   1.362370e-02   1.349110e-04
  9.728121e-02   1.339430e-02   1.346040e-04
  9.741171e-02   1.336220e-02   1.346170e-04
  9.754220e-02   1.320640e-02   1.341340e-04
  9.767270e-02   1.312990e-02   1.350420e-04
  9.780319e-02   1.344930e-02   1.340890e-04
  9.793368e-02   1.312790e-02   1.344680e-04
  9.806418e-02   1.327800e-02   1.339830e-04
  9.819467e-02   1.327090e-02   1.333060e-04
  9.832517e-02   1.297110e-02   1.327230e-04
  9.845566e-02   1.302140e-02   1.325200e-04
  9.858615e-02   1.295370e-02   1.322680e-04
  9.871665e-02   1.287630e-02   1.320910e-04
  9.884714e-02   1.287690e-02   1.307020e-04
  9.897763e-02   1.281590e-02   1.310800e-04
  9.910813e-02   1.253760e-02   1.305220e-04
  9.923862e-02   1.254340e-02   1.303850e-04
  9.936912e-02   1.243890e-02   1.302640e-04
  9.949961e-02   1.236680e-02   1.296770e-04
  9.963010e-02   1.217220e-02   1.299940e-04
  9.976060e-02   1.244480e-02   1.303340e-04
  9.989109e-02   1.234760e-02   1.295330e-04
  1.000216e-01   1.211770e-02   1.304660e-04
  1.001521e-01   1.224020e-02   1.298650e-04
  1.002826e-01   1.210550e-02   1.291390e-04
  1.004131e-01   1.193680e-02   1.298040e-04
  1.005436e-01   1.212230e-02   1.297640e-04
  1.006741e-01   1.184390e-02   1.303640e-04
  1.008046e-01   1.147870e-02   1.292790e-04
  1.009350e-01   1.168650e-02   1.287540e-04
  1.010655e-01   1.181860e-02   1.300840e-04
  1.011960e-01   1.134130e-02   1.285050e-04
  1.013265e-01   1.156510e-02   1.292580e-04
  1.014570e-01   1.148180e-02   1.294520e-04
  1.015875e-01   1.135210e-02   1.280760e-04
  1.017180e-01   1.167210e-02   1.292680e-04
  1.018485e-01   1.147670e-02   1.282920e-04
  1.019790e-01   1.120230e-02   1.282370e-04
  1.021095e-01   1.104630e-02   1.282890e-04
  1.022400e-01   1.131010e-02   1.278400e-04
  1.023705e-01   1.085050e-02   1.273820e-04
  1.025010e-01   1.096650e-02   1.282680e-04
  1.026315e-01   1.082040e-02   1.266480e-04
  1.027620e-01   1.086040e-02   1.281610e-04
  1.028924e-01   1.088380e-02   1.271450e-04
  1.030230e-01   1.070450e-02   1.269370e-04
  1.031534e-01   1.069300e-02   1.277840e-04
  1.032839e-01   1.054780e-02   1.262320e-04
  1.034144e-01   1.055710e-02   1.264860e-04
  1.035449e-01   1.040730e-02   1.267940e-04
  1.036754e-01   1.046330e-02   1.256120e-04
  1.038059e-01   1.034100e-02   1.264510e-04
  1.039364e-01   1.031500e-02   1.259660e-04
  1.040669e-01   1.046880e-02   1.258620e-04
  1.041974e-01   1.035430e-02   1.264700e-04
  1.043279e-01   1.017660e-02   1.252030e-04
  1.044584e-01   9.922750e-03   1.256130e-04
  1.045889e-01   1.008950e-02   1.254210e-04
  1.047194e-01   1.010630e-02   1.254040e-04
  1.048499e-01   9.836390e-03   1.251630e-04
  1.049804e-01   1.008850e-02   1.248910e-04
  1.051109e-01   1.025270e-02   1.252220e-04
  1.052413e-01   9.834310e-03   1.249380e-04
  1.053718e-01   9.718040e-03   1.243250e-04
  1.055023e-01   9.804940e-03   1.252000e-04
  1.056328e-01   9.636280e-03   1.242820e-04
  1.057633e-01   9.645930e-03   1.242560e-04
  1.058938e-01   9.642420e-03   1.246300e-04
  1.060243e-01   9.429910e-03   1.234470e-04
  1.061548e-01   9.564770e-03   1.241270e-04
  1.062853e-01   9.314370e-03   1.243120e-04
  1.064158e-01   9.428710e-03   1.234550e-04
  1.065463e-01   9.587540e-03   1.240540e-04
  1.066768e-01   9.207180e-03   1.233080e-04
  1.068073e-01   9.203420e-03   1.232350e-04
  1.069378e-01   9.141000e-03   1.235700e-04
  1.070683e-01   9.143380e-03   1.232130e-04
  1.071988e-01   9.101750e-03   1.235340e-04
  1.073293e-01   9.163230e-03   1.234160e-04
  1.074597e-01   8.951580e-03   1.219340e-04
  1.075902e-01   8.849550e-03   1.225210e-04
  1.077207e-01   9.009990e-03   1.225750e-04
  1.078512e-01   8.746140e-03   1.226490e-04
  1.079817e-01   8.755280e-03   1.247000e-04
  1.081122e-01   8.714950e-03   1.253010e-04
  1.082427e-01   8.282720e-03   1.264480e-04
  1.083732e-01   8.622280e-03   1.272510e-04
  1.085037e-01   8.460840e-03   1.279380e-04
  1.086342e-01   8.603610e-03   1.291520e-04
  1.087647e-01   8.458150e-03   1.287150e-04
  1.088952e-01   8.352050e-03   1.289850e-04
  1.090257e-01   8.322020e-03   1.303490e-04
  1.091562e-01   8.388790e-03   1.297000e-04
  1.092867e-01   8.296250e-03   1.310550e-04
  1.094172e-01   8.073740e-03   1.306200e-04
  1.095476e-01   8.172270e-03   1.309120e-04
  1.096781e-01   8.078230e-03   1.317030e-04
  1.098086e-01   7.944630e-03   1.316500e-04
  1.099391e-01   7.997930e-03   1.323570e-04
  1.100696e-01   7.903390e-03   1.329330e-04
  1.102001e-01   7.724340e-03   1.316220e-04
  1.103306e-01   7.901570e-03   1.334790e-04
  1.104611e-01   7.948700e-03   1.332870e-04
  1.105916e-01   7.602830e-03   1.333350e-04
  1.107221e-01   7.681960e-03   1.348990e-04
  1.108526e-01   7.609300e-03   1.333270e-04
  1.109831e-01   7.742740e-03   1.344710e-04
  1.111136e-01   7.655950e-03   1.351790e-04
  1.112441e-01   7.645540e-03   1.344850e-04
  1.113746e-01   7.322380e-03   1.355610e-04
  1.115051e-01   7.273530e-03   1.352380e-04
  1.116356e-01   7.312400e-03   1.353610e-04
  1.117660e-01   7.252950e-03   1.359620e-04
  1.118965e-01   7.484520e-03   1.357890e-04
  1.120270e-01   7.148250e-03   1.361290e-04
  1.121575e-01   7.148800e-03   1.364880e-04
  1.122880e-01   7.309290e-03   1.368750e-04
  1.124185e-01   7.091860e-03   1.366770e-04
  1.125490e-01   7.290740e-03   1.374470e-04
  1.126795e-01   6.813370e-03   1.365100e-04
  1.128100e-01   7.091630e-03   1.368250e-04
  1.129405e-01   6.889540e-03   1.321050e-04
  1.130710e-01   6.890710e-03   1.318840e-04
  1.132015e-01   6.864070e-03   1.299630e-04
  1.133320e-01   6.658720e-03   1.296260e-04
  1.134625e-01   6.753450e-03   1.304570e-04
  1.135930e-01   6.921090e-03   1.292280e-04
  1.137235e-01   6.668840e-03   1.285100e-04
  1.138539e-01   6.852170e-03   1.290160e-04
  1.139844e-01   6.549290e-03   1.268190e-04
  1.141149e-01   6.418850e-03   1.273890e-04
  1.142454e-01   6.399470e-03   1.266220e-04
  1.143759e-01   6.254390e-03   1.260330e-04
  1.145064e-01   6.316120e-03   1.264010e-04
  1.146369e-01   6.389290e-03   1.248980e-04
  1.147674e-01   6.357660e-03   1.254500e-04
  1.148979e-01   5.885190e-03   1.253230e-04
  1.150284e-01   6.191550e-03   1.245280e-04
  1.151589e-01   6.313670e-03   1.250350e-04
  1.152894e-01   6.276590e-03   1.242240e-04
  1.154199e-01   6.204230e-03   1.241340e-04
  1.155504e-01   6.447930e-03   1.246430e-04
  1.156809e-01   5.949970e-03   1.230580e-04
  1.158114e-01   5.964450e-03   1.238210e-04
  1.159418e-01   5.863460e-03   1.228240e-04
  1.160724e-01   5.934190e-03   1.226200e-04
  1.162028e-01   5.591580e-03   1.224480e-04
  1.163333e-01   5.795680e-03   1.223930e-04
  1.164638e-01   5.693520e-03   1.226620e-04
  1.165943e-01   5.613600e-03   1.222590e-04
  1.167248e-01   5.740160e-03   1.211070e-04
  1.168553e-01   5.607550e-03   1.217270e-04
  1.169858e-01   5.619900e-03   1.214630e-04
  1.171163e-01   5.794310e-03   1.217010e-04
  1.172468e-01   5.594190e-03   1.216000e-04
  1.173773e-01   5.444950e-03   1.207570e-04
  1.175078e-01   5.615140e-03   1.206800e-04
  1.176383e-01   5.640790e-03   1.212590e-04
  1.177688e-01   5.506870e-03   1.196400e-04
  1.178993e-01   5.107410e-03   1.200400e-04
  1.180298e-01   5.177200e-03   1.194350e-04
  1.181602e-01   5.556780e-03   1.195030e-04
  1.182907e-01   5.058030e-03   1.191800e-04
  1.184212e-01   5.006590e-03   1.183190e-04
  1.185517e-01   5.073330e-03   1.190010e-04
  1.186822e-01   5.132420e-03   1.182930e-04
  1.188127e-01   5.084290e-03   1.179290e-04
  1.189432e-01   5.057180e-03   1.179850e-04
  1.190737e-01   4.975560e-03   1.174860e-04
  1.192042e-01   5.075120e-03   1.180160e-04
  1.193347e-01   4.988610e-03   1.175410e-04
  1.194652e-01   4.958480e-03   1.161990e-04
  1.195957e-01   4.940360e-03   1.171180e-04
  1.197262e-01   4.845420e-03   1.160300e-04
  1.198567e-01   4.804150e-03   1.163650e-04
  1.199872e-01   4.634690e-03   1.162600e-04
  1.201177e-01   4.828630e-03   1.158300e-04
  1.202481e-01   4.800960e-03   1.153710e-04
  1.203787e-01   4.483260e-03   1.156490e-04
  1.205091e-01   4.392930e-03   1.140140e-04
  1.206396e-01   4.469820e-03   1.151870e-04
  1.207701e-01   4.526280e-03   1.148140e-04
  1.209006e-01   4.473960e-03   1.142770e-04
  1.210311e-01   4.543580e-03   1.145560e-04
  1.211616e-01   4.544220e-03   1.138580e-04
  1.212921e-01   4.544060e-03   1.143750e-04
  1.214226e-01   4.671190e-03   1.141390e-04
  1.215531e-01   4.303130e-03   1.136230e-04
  1.216836e-01   4.416560e-03   1.136950e-04
  1.218141e-01   4.398730e-03   1.132000e-04
  1.219446e-01   4.147750e-03   1.127870e-04
  1.220751e-01   4.079990e-03   1.132320e-04
  1.222056e-01   4.353910e-03   1.127550e-04
  1.223361e-01   3.907780e-03   1.130730e-04
  1.224665e-01   4.239680e-03   1.124240e-04
  1.225970e-01   4.201600e-03   1.124680e-04
  1.227275e-01   4.348010e-03   1.132610e-04
  1.228580e-01   3.830130e-03   1.121730e-04
  1.229885e-01   4.063660e-03   1.120520e-04
  1.231190e-01   4.154890e-03   1.131160e-04
  1.232495e-01   4.074850e-03   1.116020e-04
  1.233800e-01   3.725420e-03   1.121750e-04
  1.235105e-01   3.740820e-03   1.116810e-04
  1.236410e-01   3.895870e-03   1.119680e-04
  1.237715e-01   3.788720e-03   1.120670e-04
  1.239020e-01   3.575940e-03   1.111960e-04
  1.240325e-01   3.551240e-03   1.109390e-04
  1.241630e-01   3.595570e-03   1.113940e-04
  1.242935e-01   3.862400e-03   1.111940e-04
  1.244240e-01   3.807510e-03   1.119050e-04
  1.245544e-01   3.699750e-03   1.109990e-04
  1.246850e-01   3.640840e-03   1.106150e-04
  1.248154e-01   3.637740e-03   1.113820e-04
  1.249459e-01   3.675860e-03   1.106350e-04
  1.250764e-01   3.462720e-03   1.106970e-04
  1.252069e-01   3.397110e-03   1.106220e-04
  1.253374e-01   3.572250e-03   1.102840e-04
  1.254679e-01   3.312130e-03   1.102080e-04
  1.255984e-01   3.497190e-03   1.100790e-04
  1.257289e-01   3.351400e-03   1.099910e-04
  1.258594e-01   3.406190e-03   1.109090e-04
  1.259899e-01   3.249520e-03   1.092900e-04
  1.261204e-01   3.184540e-03   1.100170e-04
  1.262509e-01   3.363750e-03   1.096590e-04
  1.263814e-01   3.144640e-03   1.095230e-04
  1.265119e-01   3.283130e-03   1.103050e-04
  1.266424e-01   3.235990e-03   1.091290e-04
  1.267728e-01   3.151680e-03   1.092870e-04
  1.269033e-01   3.220380e-03   1.101680e-04
  1.270338e-01   3.166200e-03   1.086370e-04
  1.271643e-01   3.098830e-03   1.099150e-04
  1.272948e-01   3.019720e-03   1.087100e-04
  1.274253e-01   3.110450e-03   1.090080e-04
  1.275558e-01   3.001340e-03   1.087570e-04
  1.276863e-01   3.095450e-03   1.087480e-04
  1.278168e-01   2.810920e-03   1.090020e-04
  1.279473e-01   3.033770e-03   1.088490e-04
  1.280778e-01   2.987170e-03   1.083100e-04
  1.282083e-01   2.794170e-03   1.084810e-04
  1.283388e-01   2.974870e-03   1.082660e-04
  1.284693e-01   2.786670e-03   1.085890e-04
  1.285998e-01   2.809090e-03   1.085650e-04
  1.287303e-01   2.936980e-03   1.080900e-04
  1.288607e-01   2.532700e-03   1.079390e-04
  1.289913e-01   2.798300e-03   1.083150e-04
  1.291217e-01   2.567630e-03   1.075930e-04
  1.292522e-01   2.584230e-03   1.079250e-04
  1.293827e-01   2.529860e-03   1.076030e-04
  1.295132e-01   2.668990e-03   1.075640e-04
  1.296437e-01   2.877690e-03   1.079900e-04
  1.297742e-01   2.746730e-03   1.074740e-04
  1.299047e-01   2.494140e-03   1.075660e-04
  1.300352e-01   2.276890e-03   1.071850e-04
  1.301657e-01   2.503220e-03   1.071770e-04
  1.302962e-01   2.610700e-03   1.073480e-04
  1.304267e-01   2.407120e-03   1.067710e-04
  1.305572e-01   2.465550e-03   1.067430e-04
  1.306877e-01   2.671080e-03   1.079610e-04
  1.308182e-01   2.369590e-03   1.063340e-04
  1.309487e-01   2.239360e-03   1.065620e-04
  1.310792e-01   2.237020e-03   1.059890e-04
  1.312097e-01   2.485500e-03   1.068630e-04
  1.313401e-01   2.233420e-03   1.067290e-04
  1.314706e-01   2.171380e-03   1.064760e-04
  1.316011e-01   2.377790e-03   1.067490e-04
  1.317316e-01   2.336710e-03   1.062210e-04
  1.318621e-01   2.338530e-03   1.060570e-04
  1.319926e-01   2.298640e-03   1.065400e-04
  1.321231e-01   2.453240e-03   1.061670e-04
  1.322536e-01   2.179680e-03   1.063100e-04
  1.323841e-01   2.142610e-03   1.060910e-04
  1.325146e-01   2.335090e-03   1.058000e-04
  1.326451e-01   2.169390e-03   1.058410e-04
  1.327756e-01   2.216190e-03   1.060110e-04
  1.329061e-01   2.348580e-03   1.064010e-04
  1.330366e-01   2.337310e-03   1.061760e-04
  1.331671e-01   2.049060e-03   1.051260e-04
  1.332975e-01   2.016430e-03   1.054670e-04
  1.334280e-01   2.084960e-03   1.059140e-04
  1.335585e-01   1.964250e-03   1.050210e-04
  1.336890e-01   1.723160e-03   1.054010e-04
  1.338195e-01   1.814030e-03   1.048630e-04
  1.339500e-01   2.098010e-03   1.053660e-04
  1.340805e-01   1.925180e-03   1.053140e-04
  1.342110e-01   1.873780e-03   1.049000e-04
  1.343415e-01   1.728100e-03   1.053120e-04
  1.344720e-01   1.891010e-03   1.053300e-04
  1.346025e-01   1.592520e-03   1.039990e-04
  1.347330e-01   1.977440e-03   1.051240e-04
  1.348635e-01   1.789800e-03   1.045920e-04
  1.349940e-01   1.847590e-03   1.049020e-04
  1.351245e-01   1.854180e-03   1.051620e-04
  1.352550e-01   1.777700e-03   1.042280e-04
  1.353854e-01   1.793150e-03   1.045060e-04
  1.355159e-01   1.760570e-03   1.044210e-04
  1.356464e-01   1.821930e-03   1.043140e-04
  1.357769e-01   1.669190e-03   1.045250e-04
  1.359074e-01   1.658240e-03   1.039050e-04
  1.360379e-01   1.882200e-03   1.040320e-04
  1.361684e-01   1.593810e-03   1.041570e-04
  1.362989e-01   1.560440e-03   1.034690e-04
  1.364294e-01   1.669440e-03   1.043840e-04
  1.365599e-01   1.602100e-03   1.034820e-04
  1.366904e-01   1.732510e-03   1.040610e-04
  1.368209e-01   1.516150e-03   1.035190e-04
  1.369514e-01   1.659750e-03   1.035290e-04
  1.370819e-01   1.488310e-03   1.036710e-04
  1.372124e-01   1.254750e-03   1.035560e-04
  1.373429e-01   1.485290e-03   1.031050e-04
  1.374734e-01   1.369610e-03   1.034080e-04
  1.376038e-01   1.450520e-03   1.029050e-04
  1.377343e-01   1.313690e-03   1.034000e-04
  1.378648e-01   1.489750e-03   1.035860e-04
  1.379953e-01   1.367070e-03   1.030470e-04
  1.381258e-01   1.381610e-03   1.029220e-04
  1.382563e-01   1.651080e-03   1.032310e-04
  1.383868e-01   1.266150e-03   1.026130e-04
  1.385173e-01   1.421510e-03   1.031510e-04
  1.386478e-01   1.272900e-03   1.027350e-04
  1.387783e-01   1.407600e-03   1.027790e-04
  1.389088e-01   1.419120e-03   1.029670e-04
  1.390393e-01   1.290460e-03   1.023890e-04
  1.391698e-01   1.229540e-03   1.026560e-04
  1.393003e-01   1.131540e-03   1.025340e-04
  1.394308e-01   1.355060e-03   1.025900e-04
  1.395613e-01   1.248140e-03   1.027450e-04
  1.396918e-01   9.803370e-04   1.020580e-04
  1.398223e-01   1.083530e-03   1.022290e-04
  1.399527e-01   1.241900e-03   1.025790e-04
  1.400832e-01   1.318070e-03   1.021050e-04
  1.402137e-01   1.186830e-03   1.024890e-04
  1.403442e-01   1.253880e-03   1.015740e-04
  1.404747e-01   1.098240e-03   1.020660e-04
  1.406052e-01   1.152160e-03   1.022880e-04
  1.407357e-01   1.153560e-03   1.018770e-04
  1.408662e-01   1.130570e-03   1.017410e-04
  1.409967e-01   1.148930e-03   1.017850e-04
  1.411272e-01   1.035190e-03   1.010330e-04
  1.412577e-01   1.061330e-03   1.018400e-04
  1.413882e-01   1.115350e-03   1.012640e-04
  1.415187e-01   1.115140e-03   1.018480e-04
  1.416492e-01   7.626390e-04   1.015090e-04
  1.417797e-01   1.012200e-03   1.010340e-04
  1.419102e-01   1.004590e-03   1.008940e-04
  1.420406e-01   1.086230e-03   1.013080e-04
  1.421711e-01   9.054670e-04   1.008260e-04
  1.423016e-01   8.919060e-04   1.013880e-04
  1.424321e-01   1.029040e-03   1.003420e-04
  1.425626e-01   9.061570e-04   1.003550e-04
  1.426931e-01   9.981460e-04   1.012530e-04
  1.428236e-01   9.602330e-04   1.002600e-04
  1.429541e-01   9.973410e-04   1.009600e-04
  1.430846e-01   9.741980e-04   1.004560e-04
  1.432151e-01   9.695520e-04   1.003830e-04
  1.433456e-01   8.485590e-04   1.007430e-04
  1.434761e-01   6.709250e-04   1.000670e-04
  1.436066e-01   9.286150e-04   1.005060e-04
  1.437371e-01   8.140550e-04   1.004080e-04
  1.438676e-01   9.220030e-04   9.992760e-05
  1.439981e-01   8.484570e-04   1.003630e-04
  1.441285e-01   7.419040e-04   9.970350e-05
  1.442590e-01   8.415580e-04   1.004510e-04
  1.443895e-01   7.800050e-04   1.004610e-04
  1.445200e-01   8.110190e-04   9.968570e-05
  1.446505e-01   6.745080e-04   9.971630e-05
  1.447810e-01   7.939420e-04   1.000020e-04
  1.449115e-01   7.815270e-04   9.953270e-05
  1.450420e-01   8.151870e-04   1.004120e-04
  1.451725e-01   4.749620e-04   9.950990e-05
  1.453030e-01   5.780550e-04   9.965700e-05
  1.454335e-01   6.745390e-04   9.984610e-05
  1.455640e-01   9.261930e-04   9.960050e-05
  1.456945e-01   8.661410e-04   1.000660e-04
  1.458250e-01   7.136230e-04   9.974720e-05
  1.459555e-01   7.654830e-04   1.002180e-04
  1.460860e-01   5.021520e-04   9.907360e-05
  1.462164e-01   6.638520e-04   9.915720e-05
  1.463470e-01   5.653310e-04   9.954160e-05
  1.464774e-01   6.377250e-04   9.968290e-05
  1.466079e-01   7.053150e-04   9.937710e-05
  1.467384e-01   6.310650e-04   9.935050e-05
  1.468689e-01   5.656110e-04   9.872040e-05
  1.469994e-01   7.551700e-04   9.946450e-05
  1.471299e-01   7.767340e-04   9.939110e-05
  1.472604e-01   6.093650e-04   9.918890e-05
  1.473909e-01   6.150600e-04   9.896680e-05
  1.475214e-01   6.976560e-04   9.902990e-05
  1.476519e-01   6.014250e-04   9.883240e-05
  1.477824e-01   6.737070e-04   9.950010e-05
  1.479129e-01   5.746360e-04   9.878400e-05
  1.480434e-01   3.414440e-04   9.871160e-05
  1.481739e-01   5.787950e-04   9.888910e-05
  1.483044e-01   5.269460e-04   9.843740e-05
  1.484349e-01   4.285500e-04   9.883360e-05
  1.485653e-01   4.987310e-04   9.860700e-05
  1.486958e-01   6.513790e-04   9.875710e-05
  1.488263e-01   5.902800e-04   9.905680e-05
  1.489568e-01   5.824450e-04   9.834260e-05
  1.490873e-01   4.389810e-04   9.835430e-05
  1.492178e-01   4.266900e-04   9.852380e-05
  1.493483e-01   5.253620e-04   9.839750e-05
  1.494788e-01   5.624910e-04   9.901090e-05
  1.496093e-01   4.584740e-04   9.788980e-05
  1.497398e-01   6.082550e-04   9.849610e-05
  1.498703e-01   3.988630e-04   9.873220e-05
  1.500008e-01   3.515910e-04   9.800350e-05
  1.501313e-01   6.382920e-04   9.840240e-05
  1.502618e-01   4.307140e-04   9.811800e-05
  1.503923e-01   3.567600e-04   9.787130e-05
  1.505228e-01   4.999590e-04   9.853930e-05
  1.506532e-01   3.625140e-04   9.798610e-05
  1.507837e-01   6.036790e-04   9.874310e-05
  1.509142e-01   4.951200e-04   9.866870e-05
  1.510447e-01   5.444700e-04   9.791780e-05
  1.511752e-01   3.746850e-04   9.804480e-05
  1.513057e-01   5.471300e-04   9.849230e-05
  1.514362e-01   5.150550e-04   9.796530e-05
  1.515667e-01   5.464670e-04   9.833880e-05
  1.516972e-01   4.864040e-04   9.755580e-05
  1.518277e-01   5.620270e-04   9.758270e-05
  1.519582e-01   2.845380e-04   9.785850e-05
  1.520887e-01   4.484690e-04   9.750190e-05
  1.522192e-01   3.853830e-04   9.793010e-05
  1.523497e-01   3.035230e-04   9.731810e-05
  1.524802e-01   2.551790e-04   9.721880e-05
  1.526107e-01   2.276440e-04   9.740520e-05
  1.527411e-01   4.378950e-04   9.746730e-05
  1.528716e-01   5.124400e-04   9.759180e-05
  1.530021e-01   7.355810e-04   9.786480e-05
  1.531326e-01   4.628640e-04   9.715270e-05
  1.532631e-01   2.656410e-04   9.703440e-05
  1.533936e-01   1.781940e-04   9.673040e-05
  1.535241e-01   1.478190e-04   9.701390e-05
  1.536546e-01   2.569130e-04   9.717500e-05
  1.537851e-01   2.825770e-04   9.709220e-05
  1.539156e-01   3.246490e-04   9.661480e-05
  1.540461e-01   1.447950e-04   9.696730e-05
  1.541766e-01   2.810550e-04   9.673480e-05
  1.543071e-01   2.672740e-04   9.715620e-05
  1.544376e-01   2.915080e-04   9.672290e-05
  1.545681e-01   3.647320e-04   9.703040e-05
  1.546986e-01   2.688500e-04   9.643320e-05
  1.548290e-01   3.395470e-04   9.699010e-05
  1.549596e-01   3.196750e-04   9.676410e-05
  1.550900e-01   1.417560e-04   9.647280e-05
  1.552205e-01   3.913060e-04   9.692720e-05
  1.553510e-01   3.868520e-04   9.666500e-05
  1.554815e-01   2.992350e-04   9.653450e-05
  1.556120e-01   1.515500e-04   9.639970e-05
  1.557425e-01   4.168900e-04   9.693180e-05
  1.558730e-01   4.379540e-04   9.694320e-05
  1.560035e-01   1.946100e-04   9.620360e-05
  1.561340e-01   1.277720e-04   9.613990e-05
  1.562645e-01   4.948760e-04   9.666260e-05
  1.563950e-01   4.098120e-04   9.686680e-05
  1.565255e-01   2.169310e-04   9.659390e-05
  1.566560e-01   3.087160e-04   9.655410e-05
  1.567865e-01   4.212790e-04   9.613080e-05
  1.569170e-01   3.260710e-04   9.596610e-05
  1.570475e-01   2.260320e-04   9.645660e-05
  1.571780e-01   3.362810e-04   9.606570e-05
  1.573084e-01   3.413890e-04   9.642520e-05
  1.574389e-01   1.774380e-04   9.572450e-05
  1.575694e-01   1.657700e-04   9.575230e-05
  1.576999e-01   2.808640e-04   9.592250e-05
  1.578304e-01   9.601480e-05   9.595610e-05
  1.579609e-01   1.066430e-04   9.558470e-05
  1.580914e-01   2.415530e-04   9.605140e-05
  1.582219e-01   1.822950e-04   9.519650e-05
  1.583524e-01   1.998390e-04   9.576060e-05
  1.584829e-01   1.527510e-04   9.577790e-05
  1.586134e-01   3.373210e-04   9.592970e-05
  1.587439e-01   1.676380e-04   9.578520e-05
  1.588744e-01   2.947520e-04   9.536190e-05
  1.590049e-01   2.337400e-04   9.548560e-05
  1.591354e-01   3.100210e-04   9.574870e-05
  1.592658e-01   2.263590e-04   9.513610e-05
  1.593963e-01   7.538320e-05   9.545130e-05
  1.595268e-01   1.244130e-04   9.562590e-05
  1.596573e-01   9.281620e-05   9.482430e-05
  1.597878e-01   2.438630e-04   9.564110e-05
  1.599183e-01   1.492230e-04   9.490760e-05
  1.600488e-01   3.083390e-04   9.564160e-05
  1.601793e-01   3.289090e-04   9.536000e-05
  1.603098e-01   2.137160e-04   9.500560e-05
  1.604403e-01   1.015090e-04   9.503490e-05
  1.605708e-01   3.118480e-04   9.509260e-05
  1.607013e-01   3.836120e-04   9.527950e-05
  1.608318e-01   2.970350e-04   9.594780e-05
  1.609623e-01   2.409330e-04   9.477940e-05
  1.610928e-01   1.375990e-04   9.499810e-05
  1.612233e-01   2.168670e-04   9.492900e-05
  1.613537e-01   2.584710e-04   9.507040e-05
  1.614842e-01   3.851980e-04   9.556050e-05
  1.616147e-01   2.372360e-04   9.509720e-05
  1.617452e-01   1.025800e-04   9.460050e-05
  1.618757e-01   2.517410e-04   9.535850e-05
  1.620062e-01   2.416130e-04   9.444430e-05
  1.621367e-01   2.827820e-05   9.467000e-05
  1.622672e-01   1.706960e-04   9.422480e-05
  1.623977e-01   3.566610e-04   9.469780e-05
  1.625282e-01   1.058640e-04   9.446150e-05
  1.626587e-01   3.154580e-04   9.435520e-05
  1.627892e-01   2.919230e-04   9.484920e-05
  1.629197e-01   4.627750e-04   9.508810e-05
  1.630502e-01   1.670490e-04   9.424410e-05
  1.631807e-01   4.430980e-04   9.433280e-05
  1.633112e-01   3.775200e-04   9.451500e-05
  1.634417e-01   1.942110e-04   9.411100e-05
  1.635721e-01   2.392880e-04   9.461120e-05
  1.637026e-01   2.137970e-04   9.398330e-05
  1.638331e-01   2.027480e-04   9.438170e-05
  1.639636e-01   2.898010e-04   9.443530e-05
  1.640941e-01   1.290500e-04   9.394430e-05
  1.642246e-01   3.338750e-04   9.421920e-05
  1.643551e-01   2.979950e-04   9.394600e-05
  1.644856e-01   8.867150e-05   9.408490e-05
  1.646161e-01   4.690280e-04   9.468940e-05
  1.647466e-01   2.165850e-04   9.355360e-05
  1.648771e-01   1.613610e-04   9.418050e-05
  1.650076e-01   2.725140e-04   9.367940e-05
  1.651381e-01   1.581320e-04   9.398980e-05
  1.652686e-01   3.014720e-04   9.415620e-05
  1.653991e-01   1.383760e-04   9.336690e-05
  1.655296e-01   1.466900e-04   9.381920e-05
  1.656601e-01   3.513860e-04   9.452110e-05
  1.657906e-01   2.909890e-04   9.368630e-05
  1.659210e-01   1.102430e-04   9.403900e-05
  1.660515e-01   2.492620e-04   9.325260e-05
  1.661820e-01   2.843670e-04   9.381120e-05
  1.663125e-01   2.578250e-04   9.418410e-05
  1.664430e-01   4.275970e-04   9.357140e-05
  1.665735e-01   3.750850e-04   9.390290e-05
  1.667040e-01   1.801690e-04   9.392490e-05
  1.668345e-01   4.704280e-04   9.348580e-05
  1.669650e-01   2.869960e-04   9.368520e-05
  1.670955e-01   2.721630e-04   9.343740e-05
  1.672260e-01   1.480140e-04   9.392970e-05
  1.673565e-01   3.177300e-04   9.402550e-05
  1.674870e-01   2.575840e-04   9.332120e-05
  1.676175e-01   1.614060e-04   9.357490e-05
  1.677480e-01   3.192590e-04   9.356230e-05
  1.678785e-01   3.487980e-04   9.357120e-05
  1.680089e-01   3.276630e-04   9.330740e-05
  1.681394e-01   3.588240e-04   9.312600e-05
  1.682699e-01   3.992430e-04   9.330800e-05
  1.684004e-01   1.907660e-04   9.307580e-05
  1.685309e-01   3.608250e-04   9.297010e-05
  1.686614e-01   3.606170e-04   9.352550e-05
  1.687919e-01   2.759940e-04   9.378200e-05
  1.689224e-01   3.554470e-04   9.248800e-05
  1.690529e-01   3.716820e-04   9.322280e-05
  1.691834e-01   2.101330e-04   9.279710e-05
  1.693139e-01   1.588610e-04   9.318930e-05
  1.694444e-01   3.615650e-04   9.333480e-05
  1.695749e-01   2.893110e-04   9.236710e-05
  1.697054e-01   2.262910e-04   9.316900e-05
  1.698359e-01   4.150080e-04   9.284510e-05
  1.699664e-01   3.634350e-04   9.296520e-05
  1.700968e-01   1.522660e-04   9.302360e-05
  1.702273e-01   2.685400e-04   9.260820e-05
  1.703578e-01   3.766530e-04   9.268750e-05
  1.704883e-01   3.160610e-04   9.263890e-05
  1.706188e-01   5.257880e-04   9.329590e-05
  1.707493e-01   4.684830e-04   9.304650e-05
  1.708798e-01   2.698820e-04   9.297250e-05
  1.710103e-01   2.490450e-04   9.217490e-05
  1.711408e-01   3.389730e-04   9.271360e-05
  1.712713e-01   2.849570e-04   9.224040e-05
  1.714018e-01   2.325960e-04   9.294980e-05
  1.715323e-01   2.270390e-04   9.241170e-05
  1.716628e-01   3.212390e-04   9.260360e-05
  1.717933e-01   3.725750e-04   9.283330e-05
  1.719238e-01   1.845770e-04   9.229520e-05
  1.720543e-01   3.779660e-04   9.267460e-05
  1.721847e-01   3.427630e-04   9.276990e-05
  1.723153e-01   6.713570e-04   9.267370e-05
  1.724457e-01   4.632200e-04   9.232990e-05
  1.725762e-01   2.586930e-04   9.199520e-05
  1.727067e-01   4.546860e-04   9.242060e-05
  1.728372e-01   4.803730e-04   9.332570e-05
  1.729677e-01   2.637650e-04   9.242780e-05
  1.730982e-01   4.307540e-04   9.240530e-05
  1.732287e-01   3.042120e-04   9.166410e-05
  1.733592e-01   1.928140e-04   9.187780e-05
  1.734897e-01   4.069680e-04   9.232610e-05
  1.736202e-01   5.269660e-04   9.246200e-05
  1.737507e-01   4.039960e-04   9.213770e-05
  1.738812e-01   4.619070e-04   9.226730e-05
  1.740117e-01   1.864970e-04   9.145170e-05
  1.741422e-01   3.931320e-04   9.204580e-05
  1.742727e-01   2.229630e-04   9.170400e-05
  1.744032e-01   3.482570e-04   9.220210e-05
  1.745336e-01   3.135160e-04   9.166610e-05
  1.746641e-01   4.448790e-04   9.149550e-05
  1.747946e-01   5.773880e-04   9.233890e-05
  1.749251e-01   3.665400e-04   9.216640e-05
  1.750556e-01   3.071770e-04   9.141970e-05
  1.751861e-01   4.214450e-04   9.197790e-05
  1.753166e-01   2.534540e-04   9.134030e-05
  1.754471e-01   1.736210e-04   9.122470e-05
  1.755776e-01   4.433670e-04   9.200590e-05
  1.757081e-01   5.257580e-04   9.148530e-05
  1.758386e-01   3.740810e-04   9.209140e-05
  1.759691e-01   4.090890e-04   9.158400e-05
  1.760996e-01   6.017200e-04   9.164290e-05
  1.762301e-01   3.290570e-04   9.178850e-05
  1.763606e-01   3.570260e-04   9.153420e-05
  1.764911e-01   3.250100e-04   9.141000e-05
  1.766215e-01   3.818860e-04   9.184420e-05
  1.767520e-01   4.550600e-04   9.096200e-05
  1.768825e-01   4.030830e-04   9.181410e-05
  1.770130e-01   4.213910e-04   9.113740e-05
  1.771435e-01   5.720060e-04   9.180660e-05
  1.772740e-01   2.932450e-04   9.143730e-05
  1.774045e-01   3.420400e-04   9.126790e-05
  1.775350e-01   2.489740e-04   9.080030e-05
  1.776655e-01   7.055630e-04   9.198800e-05
  1.777960e-01   4.887490e-04   9.100080e-05
  1.779265e-01   5.058810e-04   9.186610e-05
  1.780570e-01   3.834440e-04   9.106320e-05
  1.781875e-01   3.039870e-04   9.106780e-05
  1.783180e-01   4.305220e-04   9.163060e-05
  1.784485e-01   4.190620e-04   9.089150e-05
  1.785790e-01   4.617060e-04   9.147800e-05
  1.787094e-01   4.734420e-04   9.118110e-05
  1.788399e-01   5.268980e-04   9.080410e-05
  1.789704e-01   4.051700e-04   9.106540e-05
  1.791009e-01   3.866510e-04   9.072620e-05
  1.792314e-01   4.863020e-04   9.101710e-05
  1.793619e-01   4.064700e-04   9.111960e-05
  1.794924e-01   7.455230e-04   9.099170e-05
  1.796229e-01   4.237120e-04   9.067590e-05
  1.797534e-01   3.639950e-04   9.079600e-05
  1.798839e-01   7.128160e-04   9.115780e-05
  1.800144e-01   4.096600e-04   9.079730e-05
  1.801449e-01   5.086160e-04   9.078620e-05
  1.802754e-01   5.118890e-04   9.050110e-05
  1.804059e-01   5.692310e-04   9.105270e-05
  1.805364e-01   6.733920e-04   9.053330e-05
  1.806669e-01   4.217970e-04   9.099710e-05
  1.807974e-01   4.524810e-04   9.062330e-05
  1.809279e-01   4.850830e-04   9.082360e-05
  1.810583e-01   5.320140e-04   9.071440e-05
  1.811888e-01   4.480890e-04   9.018190e-05
  1.813193e-01   4.818890e-04   9.052530e-05
  1.814498e-01   6.256590e-04   9.054000e-05
  1.815803e-01   6.068020e-04   9.125080e-05
  1.817108e-01   5.925100e-04   9.270310e-05
  1.818413e-01   6.962480e-04   9.311480e-05
  1.819718e-01   6.526980e-04   9.385670e-05
  1.821023e-01   7.826340e-04   9.496970e-05
  1.822328e-01   5.573710e-04   9.435170e-05
  1.823633e-01   5.025310e-04   9.545610e-05
  1.824938e-01   6.049530e-04   9.517140e-05
  1.826243e-01   5.268490e-04   9.575340e-05
  1.827548e-01   6.780360e-04   9.662850e-05
  1.828853e-01   7.335200e-04   9.665190e-05
  1.830158e-01   6.636920e-04   9.692260e-05
  1.831463e-01   8.205960e-04   9.743650e-05
  1.832767e-01   7.376780e-04   9.700540e-05
  1.834072e-01   5.779110e-04   9.809430e-05
  1.835377e-01   6.399850e-04   9.769060e-05
  1.836682e-01   5.904040e-04   9.855410e-05
  1.837987e-01   8.862090e-04   9.902980e-05
  1.839292e-01   7.014640e-04   9.845240e-05
  1.840597e-01   6.473910e-04   9.900880e-05
  1.841902e-01   8.150940e-04   9.982890e-05
  1.843207e-01   6.459340e-04   9.907290e-05
  1.844512e-01   6.693730e-04   9.993250e-05
  1.845817e-01   5.022830e-04   9.896800e-05
  1.847122e-01   5.494470e-04   9.971340e-05
  1.848427e-01   4.876990e-04   1.003680e-04
  1.849732e-01   7.383600e-04   1.002290e-04
  1.851037e-01   6.605790e-04   1.008500e-04
  1.852341e-01   5.649020e-04   1.005150e-04
  1.853646e-01   7.426350e-04   1.009380e-04
  1.854951e-01   7.394470e-04   1.015520e-04
  1.856256e-01   5.946170e-04   1.011150e-04
  1.857561e-01   9.430190e-04   1.019880e-04
  1.858866e-01   5.877660e-04   1.021640e-04
  1.860171e-01   5.640140e-04   1.008370e-04
  1.861476e-01   9.635460e-04   1.026120e-04
  1.862781e-01   6.737050e-04   1.023610e-04
  1.864086e-01   6.297840e-04   1.026990e-04
  1.865391e-01   7.996810e-04   1.008940e-04
  1.866696e-01   7.430350e-04   9.926790e-05
  1.868001e-01   6.080400e-04   9.851430e-05
  1.869306e-01   5.620700e-04   9.842640e-05
  1.870611e-01   7.875960e-04   9.814080e-05
  1.871916e-01   8.105790e-04   9.853050e-05
  1.873220e-01   5.561880e-04   9.713200e-05
  1.874525e-01   7.278570e-04   9.715710e-05
  1.875830e-01   7.688050e-04   9.700280e-05
  1.877135e-01   6.524390e-04   9.615090e-05
  1.878440e-01   6.195430e-04   9.633110e-05
  1.879745e-01   9.390540e-04   9.648260e-05
  1.881050e-01   6.437990e-04   9.545170e-05
  1.882355e-01   7.661650e-04   9.565100e-05
  1.883660e-01   7.020540e-04   9.520530e-05
  1.884965e-01   6.653080e-04   9.501480e-05
  1.886270e-01   8.036430e-04   9.532200e-05
  1.887575e-01   7.800600e-04   9.411910e-05
  1.888880e-01   6.847310e-04   9.449490e-05
  1.890185e-01   8.347970e-04   9.419090e-05
  1.891490e-01   7.876210e-04   9.428810e-05
  1.892795e-01   7.530360e-04   9.418830e-05
  1.894100e-01   8.317960e-04   9.384480e-05
  1.895404e-01   6.315730e-04   9.316310e-05
  1.896710e-01   7.908270e-04   9.361130e-05
  1.898014e-01   9.003240e-04   9.314830e-05
  1.899319e-01   7.294900e-04   9.333670e-05
  1.900624e-01   6.649270e-04   9.235960e-05
  1.901929e-01   7.488270e-04   9.272830e-05
  1.903234e-01   6.887360e-04   9.216520e-05
  1.904539e-01   9.725730e-04   9.230520e-05
  1.905844e-01   9.234210e-04   9.281400e-05
  1.907149e-01   8.883960e-04   9.221960e-05
  1.908454e-01   7.795140e-04   9.161250e-05
  1.909759e-01   5.737920e-04   9.169410e-05
  1.911064e-01   7.919880e-04   9.131760e-05
  1.912369e-01   7.763570e-04   9.159340e-05
  1.913674e-01   7.711340e-04   9.183740e-05
  1.914979e-01   8.620870e-04   9.126830e-05
  1.916284e-01   8.551590e-04   9.140410e-05
  1.917589e-01   9.757300e-04   9.088410e-05
  1.918893e-01   9.323030e-04   9.105630e-05
  1.920198e-01   8.576460e-04   9.112040e-05
  1.921503e-01   8.722390e-04   9.080140e-05
  1.922808e-01   9.027290e-04   9.081800e-05
  1.924113e-01   8.744670e-04   9.072530e-05
  1.925418e-01   8.347240e-04   9.036200e-05
  1.926723e-01   9.258660e-04   9.121080e-05
  1.928028e-01   7.957690e-04   9.043840e-05
  1.929333e-01   8.656310e-04   9.078820e-05
  1.930638e-01   9.743730e-04   9.087670e-05
  1.931943e-01   7.774210e-04   9.002330e-05
  1.933248e-01   9.982100e-04   9.039890e-05
  1.934553e-01   7.209900e-04   9.031220e-05
  1.935858e-01   9.392700e-04   9.048430e-05
  1.937163e-01   9.813720e-04   9.074570e-05
  1.938468e-01   1.025140e-03   8.998350e-05
  1.939772e-01   9.283430e-04   9.069920e-05
  1.941077e-01   1.003140e-03   9.078330e-05
  1.942382e-01   8.079990e-04   8.980850e-05
  1.943687e-01   9.364480e-04   9.057940e-05
  1.944992e-01   8.856990e-04   8.988380e-05
  1.946297e-01   9.318320e-04   9.027330e-05
  1.947602e-01   1.074560e-03   9.055510e-05
  1.948907e-01   9.539950e-04   8.993820e-05
  1.950212e-01   7.500760e-04   8.999710e-05
  1.951517e-01   8.292420e-04   8.994590e-05
  1.952822e-01   1.057990e-03   8.980410e-05
  1.954127e-01   1.033150e-03   9.032480e-05
  1.955432e-01   8.419340e-04   8.969520e-05
  1.956737e-01   1.074310e-03   9.014660e-05
  1.958042e-01   8.364520e-04   9.005060e-05
  1.959347e-01   9.027890e-04   8.914930e-05
  1.960651e-01   1.042870e-03   8.987800e-05
  1.961956e-01   1.120070e-03   8.976940e-05
  1.963261e-01   1.022480e-03   8.944500e-05
  1.964566e-01   8.562100e-04   8.966150e-05
  1.965871e-01   1.066990e-03   8.935480e-05
  1.967176e-01   7.928480e-04   8.936360e-05
  1.968481e-01   1.000800e-03   8.961650e-05
  1.969786e-01   7.814600e-04   8.886310e-05
  1.971091e-01   8.928030e-04   8.950570e-05
  1.972396e-01   9.925730e-04   8.935360e-05
  1.973701e-01   1.002210e-03   8.924930e-05
  1.975006e-01   9.720240e-04   8.941860e-05
  1.976311e-01   1.043260e-03   8.894340e-05
  1.977616e-01   1.091840e-03   8.970800e-05
  1.978921e-01   9.863530e-04   8.937360e-05
  1.980226e-01   1.038520e-03   8.892540e-05
  1.981530e-01   1.046260e-03   8.928810e-05
  1.982836e-01   1.040130e-03   8.915090e-05
  1.984140e-01   1.043390e-03   8.932420e-05
  1.985445e-01   8.696050e-04   8.915690e-05
  1.986750e-01   7.199560e-04   8.842720e-05
  1.988055e-01   9.252580e-04   8.919720e-05
  1.989360e-01   1.002380e-03   8.872020e-05
  1.990665e-01   8.888040e-04   8.886430e-05
  1.991970e-01   1.091690e-03   8.933940e-05
  1.993275e-01   1.014950e-03   8.890610e-05
  1.994580e-01   1.067070e-03   8.898530e-05
  1.995885e-01   1.161120e-03   8.911390e-05
  1.997190e-01   1.064120e-03   8.861240e-05
  1.998495e-01   9.662110e-04   8.899460e-05
  1.999800e-01   1.235360e-03   8.932810e-05
  2.001105e-01   9.358580e-04   8.873780e-05
  2.002410e-01   1.032120e-03   8.871910e-05
  2.003715e-01   1.087480e-03   8.845130e-05
  2.005019e-01   1.039510e-03   8.879440e-05
  2.006324e-01   1.108980e-03   8.881910e-05
  2.007629e-01   1.174020e-03   8.894320e-05
  2.008934e-01   1.097810e-03   8.902420e-05
  2.010239e-01   1.135830e-03   8.844820e-05
  2.011544e-01   9.848430e-04   8.831440e-05
  2.012849e-01   1.159820e-03   8.893290e-05
  2.014154e-01   1.033120e-03   8.817260e-05
  2.015459e-01   1.197320e-03   8.886840e-05
  2.016764e-01   9.543570e-04   8.812630e-05
  2.018069e-01   1.024130e-03   8.820510e-05
  2.019374e-01   1.038030e-03   8.836870e-05
  2.020679e-01   1.012150e-03   8.828610e-05
  2.021984e-01   1.205050e-03   8.830800e-05
  2.023289e-01   1.135460e-03   8.838040e-05
  2.024594e-01   1.021090e-03   8.789920e-05
  2.025898e-01   1.145360e-03   8.825350e-05
  2.027203e-01   1.129350e-03   8.824080e-05
  2.028508e-01   1.094600e-03   8.821350e-05
  2.029813e-01   1.260920e-03   8.834590e-05
  2.031118e-01   1.128800e-03   8.795580e-05
  2.032423e-01   1.048920e-03   8.812570e-05
  2.033728e-01   1.142940e-03   8.820120e-05
  2.035033e-01   1.152920e-03   8.785590e-05
  2.036338e-01   1.139090e-03   8.804560e-05
  2.037643e-01   1.111960e-03   8.766880e-05
  2.038948e-01   1.022320e-03   8.788050e-05
  2.040253e-01   1.185140e-03   8.783490e-05
  2.041558e-01   1.127390e-03   8.759070e-05
  2.042863e-01   1.157480e-03   8.796950e-05
  2.044168e-01   1.091540e-03   8.747650e-05
  2.045473e-01   1.126800e-03   8.737000e-05
  2.046777e-01   1.091100e-03   8.789850e-05
  2.048082e-01   1.282650e-03   8.754260e-05
  2.049387e-01   1.139800e-03   8.785270e-05
  2.050692e-01   1.138460e-03   8.774120e-05
  2.051997e-01   1.218050e-03   8.736260e-05
  2.053302e-01   1.082130e-03   8.761060e-05
  2.054607e-01   1.201440e-03   8.769090e-05
  2.055912e-01   1.074790e-03   8.755810e-05
  2.057217e-01   1.004670e-03   8.741770e-05
  2.058522e-01   1.105400e-03   8.706270e-05
  2.059827e-01   1.100530e-03   8.747710e-05
  2.061132e-01   1.141850e-03   8.737640e-05
  2.062437e-01   1.182520e-03   8.729010e-05
  2.063742e-01   1.163220e-03   8.751080e-05
  2.065047e-01   1.397000e-03   8.735110e-05
  2.066352e-01   1.021820e-03   8.718060e-05
  2.067657e-01   1.033850e-03   8.735570e-05
  2.068962e-01   1.206580e-03   8.696790e-05
  2.070266e-01   1.133790e-03   8.721550e-05
  2.071571e-01   1.141360e-03   8.696920e-05
  2.072876e-01   1.168310e-03   8.695640e-05
  2.074181e-01   1.266530e-03   8.736850e-05
  2.075486e-01   1.217410e-03   8.686430e-05
  2.076791e-01   1.371120e-03   8.745230e-05
  2.078096e-01   1.122740e-03   8.697700e-05
  2.079401e-01   1.180800e-03   8.677790e-05
  2.080706e-01   1.112970e-03   8.692440e-05
  2.082011e-01   1.258070e-03   8.674880e-05
  2.083316e-01   1.220510e-03   8.718000e-05
  2.084621e-01   1.241560e-03   8.741900e-05
  2.085926e-01   1.073500e-03   8.650780e-05
  2.087231e-01   1.094690e-03   8.694670e-05
  2.088536e-01   1.104010e-03   8.670600e-05
  2.089841e-01   1.178210e-03   8.683280e-05
  2.091146e-01   1.173190e-03   8.705300e-05
  2.092450e-01   1.360470e-03   8.703770e-05
  2.093755e-01   1.366120e-03   8.693210e-05
  2.095060e-01   1.248980e-03   8.713870e-05
  2.096365e-01   1.313270e-03   8.658290e-05
  2.097670e-01   1.252030e-03   8.709930e-05
  2.098975e-01   1.202890e-03   8.671870e-05
  2.100280e-01   1.379700e-03   8.694220e-05
  2.101585e-01   1.230400e-03   8.690680e-05
  2.102890e-01   1.082730e-03   8.604760e-05
  2.104195e-01   1.206440e-03   8.711180e-05
  2.105500e-01   1.145890e-03   8.664860e-05
  2.106805e-01   1.154320e-03   8.638260e-05
  2.108110e-01   1.067510e-03   8.647180e-05
  2.109415e-01   1.102240e-03   8.634040e-05
  2.110720e-01   1.231750e-03   8.686540e-05
  2.112025e-01   1.320410e-03   8.676440e-05
  2.113329e-01   1.262010e-03   8.630400e-05
  2.114634e-01   1.423060e-03   8.663250e-05
  2.115939e-01   1.299440e-03   8.632600e-05
  2.117244e-01   1.205500e-03   8.628820e-05
  2.118549e-01   1.027190e-03   8.638320e-05
  2.119854e-01   1.319860e-03   8.638160e-05
  2.121159e-01   1.343380e-03   8.638720e-05
  2.122464e-01   1.241290e-03   8.657630e-05
  2.123769e-01   1.123090e-03   8.583410e-05
  2.125074e-01   1.213760e-03   8.633910e-05
  2.126379e-01   1.179020e-03   8.602030e-05
  2.127684e-01   1.188670e-03   8.623760e-05
  2.128989e-01   1.332060e-03   8.616500e-05
  2.130294e-01   1.326890e-03   8.564550e-05
  2.131599e-01   1.202460e-03   8.630400e-05
  2.132903e-01   1.142070e-03   8.594880e-05
  2.134208e-01   1.175340e-03   8.609960e-05
  2.135513e-01   1.194080e-03   8.593890e-05
  2.136818e-01   1.228830e-03   8.589480e-05
  2.138123e-01   1.160560e-03   8.563990e-05
  2.139428e-01   1.099010e-03   8.616680e-05
  2.140733e-01   1.245640e-03   8.567250e-05
  2.142038e-01   1.305450e-03   8.633760e-05
  2.143343e-01   1.281250e-03   8.577750e-05
  2.144648e-01   1.218390e-03   8.554900e-05
  2.145953e-01   1.248150e-03   8.597840e-05
  2.147258e-01   1.249340e-03   8.572490e-05
  2.148563e-01   1.258560e-03   8.610600e-05
  2.149868e-01   1.270110e-03   8.595280e-05
  2.151173e-01   1.045790e-03   8.497290e-05
  2.152478e-01   1.175180e-03   8.576730e-05
  2.153783e-01   1.184500e-03   8.546620e-05
  2.155087e-01   1.166800e-03   8.559810e-05
  2.156393e-01   1.094480e-03   8.580000e-05
  2.157697e-01   1.228990e-03   8.557540e-05
  2.159002e-01   1.247850e-03   8.540600e-05
  2.160307e-01   1.158620e-03   8.552520e-05
  2.161612e-01   1.207010e-03   8.540480e-05
  2.162917e-01   1.066880e-03   8.558370e-05
  2.164222e-01   1.183840e-03   8.543460e-05
  2.165527e-01   1.172550e-03   8.534640e-05
  2.166832e-01   1.279190e-03   8.575250e-05
  2.168137e-01   1.246020e-03   8.500850e-05
  2.169442e-01   1.363900e-03   8.576550e-05
  2.170747e-01   1.265430e-03   8.544670e-05
  2.172052e-01   1.383740e-03   8.543480e-05
  2.173357e-01   1.489000e-03   8.550470e-05
  2.174662e-01   1.329050e-03   8.531470e-05
  2.175967e-01   1.309430e-03   8.549670e-05
  2.177272e-01   1.136070e-03   8.548690e-05
  2.178576e-01   1.365530e-03   8.503040e-05
  2.179881e-01   1.336530e-03   8.534630e-05
  2.181186e-01   1.259150e-03   8.507440e-05
  2.182491e-01   1.257130e-03   8.525660e-05
  2.183796e-01   1.241850e-03   8.529720e-05
  2.185101e-01   1.369360e-03   8.485220e-05
  2.186406e-01   1.292600e-03   8.524230e-05
  2.187711e-01   1.308080e-03   8.505540e-05
  2.189016e-01   1.476320e-03   8.518090e-05
  2.190321e-01   1.401760e-03   8.526670e-05
  2.191626e-01   1.255440e-03   8.468560e-05
  2.192931e-01   1.329170e-03   8.517720e-05
  2.194236e-01   1.346710e-03   8.498400e-05
  2.195541e-01   1.160620e-03   8.438460e-05
  2.196846e-01   1.394690e-03   8.532420e-05
  2.198151e-01   1.236370e-03   8.466560e-05
  2.199455e-01   1.285070e-03   8.490270e-05
  2.200760e-01   1.376400e-03   8.507390e-05
  2.202065e-01   1.432920e-03   8.478720e-05
  2.203370e-01   1.303880e-03   8.470330e-05
  2.204675e-01   1.282090e-03   8.503400e-05
  2.205980e-01   1.282220e-03   8.425170e-05
  2.207285e-01   1.281470e-03   8.478830e-05
  2.208590e-01   1.306780e-03   8.452780e-05
  2.209895e-01   1.319530e-03   8.456510e-05
  2.211200e-01   1.285890e-03   8.469230e-05
  2.212505e-01   1.259010e-03   8.426940e-05
  2.213810e-01   1.378900e-03   8.477320e-05
  2.215115e-01   1.324100e-03   8.448320e-05
  2.216420e-01   1.177180e-03   8.428390e-05
  2.217725e-01   1.255560e-03   8.458960e-05
  2.219030e-01   1.227600e-03   8.420790e-05
  2.220334e-01   1.250280e-03   8.458470e-05
  2.221639e-01   1.195480e-03   8.469670e-05
  2.222944e-01   1.242530e-03   8.390070e-05
  2.224249e-01   1.129200e-03   8.424070e-05
  2.225554e-01   1.280310e-03   8.423240e-05
  2.226859e-01   1.356090e-03   8.455600e-05
  2.228164e-01   1.232680e-03   8.435550e-05
  2.229469e-01   1.140560e-03   8.392910e-05
  2.230774e-01   1.340070e-03   8.424960e-05
  2.232079e-01   1.363970e-03   8.443930e-05
  2.233384e-01   1.199940e-03   8.403140e-05
  2.234689e-01   1.228740e-03   8.423040e-05
  2.235994e-01   1.396500e-03   8.413040e-05
  2.237299e-01   1.256750e-03   8.402780e-05
  2.238604e-01   1.304390e-03   8.439400e-05
  2.239909e-01   1.164480e-03   8.366780e-05
  2.241213e-01   1.310990e-03   8.410240e-05
  2.242519e-01   1.400390e-03   8.413300e-05
  2.243823e-01   1.272320e-03   8.386800e-05
  2.245128e-01   1.057440e-03   8.384370e-05
  2.246433e-01   1.299890e-03   8.374130e-05
  2.247738e-01   1.167440e-03   8.395420e-05
  2.249043e-01   1.261630e-03   8.389610e-05
  2.250348e-01   1.388730e-03   8.365590e-05
  2.251653e-01   1.246050e-03   8.388820e-05
  2.252958e-01   1.248890e-03   8.353340e-05
  2.254263e-01   1.353980e-03   8.394920e-05
  2.255568e-01   1.297470e-03   8.404080e-05
  2.256873e-01   1.258780e-03   8.343710e-05
  2.258178e-01   1.240050e-03   8.377590e-05
  2.259483e-01   1.197160e-03   8.374090e-05
  2.260788e-01   1.265360e-03   8.347580e-05
  2.262093e-01   1.328550e-03   8.380880e-05
  2.263398e-01   1.389000e-03   8.358770e-05
  2.264703e-01   1.337360e-03   8.367850e-05
  2.266007e-01   1.398140e-03   8.376660e-05
  2.267312e-01   1.380320e-03   8.350870e-05
  2.268617e-01   1.320800e-03   8.368630e-05
  2.269922e-01   1.297410e-03   8.337800e-05
  2.271227e-01   1.332500e-03   8.351930e-05
  2.272532e-01   1.297540e-03   8.361470e-05
  2.273837e-01   1.386740e-03   8.359070e-05
  2.275142e-01   1.433840e-03   8.369230e-05
  2.276447e-01   1.407330e-03   8.374220e-05
  2.277752e-01   1.299110e-03   8.315730e-05
  2.279057e-01   1.270680e-03   8.328990e-05
  2.280362e-01   1.247660e-03   8.326430e-05
  2.281667e-01   1.373040e-03   8.333040e-05
  2.282972e-01   1.204680e-03   8.342380e-05
  2.284277e-01   1.250470e-03   8.306700e-05
  2.285581e-01   1.209300e-03   8.307890e-05
  2.286886e-01   1.240930e-03   8.316910e-05
  2.288191e-01   1.270730e-03   8.295530e-05
  2.289496e-01   1.315460e-03   8.348710e-05
  2.290801e-01   1.300240e-03   8.307040e-05
  2.292106e-01   1.335300e-03   8.306320e-05
  2.293411e-01   1.340110e-03   8.345490e-05
  2.294716e-01   1.255140e-03   8.297790e-05
  2.296021e-01   1.332560e-03   8.314240e-05
  2.297326e-01   1.127530e-03   8.294260e-05
  2.298631e-01   1.100800e-03   8.271820e-05
  2.299936e-01   1.215160e-03   8.313940e-05
  2.301241e-01   1.160820e-03   8.259730e-05
  2.302546e-01   1.370650e-03   8.321610e-05
  2.303851e-01   1.324060e-03   8.295610e-05
  2.305156e-01   1.221650e-03   8.243790e-05
  2.306460e-01   1.316780e-03   8.258660e-05
  2.307765e-01   1.283610e-03   8.376870e-05
  2.309070e-01   1.367470e-03   8.500950e-05
  2.310375e-01   1.188140e-03   8.531220e-05
  2.311680e-01   1.247170e-03   8.558360e-05
  2.312985e-01   1.365000e-03   8.621710e-05
  2.314290e-01   1.355200e-03   8.675830e-05
  2.315595e-01   1.274790e-03   8.689510e-05
  2.316900e-01   1.256450e-03   8.717660e-05
  2.318205e-01   1.233120e-03   8.740970e-05
  2.319510e-01   1.377110e-03   8.808630e-05
  2.320815e-01   1.251200e-03   8.818060e-05
  2.322120e-01   1.062700e-03   8.764060e-05
  2.323425e-01   1.256210e-03   8.860890e-05
  2.324730e-01   1.339690e-03   8.881330e-05
  2.326035e-01   1.379980e-03   8.901470e-05
  2.327340e-01   1.297320e-03   8.952360e-05
  2.328645e-01   1.225170e-03   8.926770e-05
  2.329949e-01   1.235080e-03   8.971990e-05
  2.331254e-01   1.132920e-03   9.004260e-05
  2.332559e-01   1.190070e-03   9.003830e-05
  2.333864e-01   1.149920e-03   8.999220e-05
  2.335169e-01   1.371470e-03   9.008040e-05
  2.336474e-01   1.222640e-03   8.955540e-05
  2.337779e-01   1.330050e-03   9.043510e-05
  2.339084e-01   1.351020e-03   8.972710e-05
  2.340389e-01   1.234690e-03   8.971830e-05
  2.341694e-01   1.130610e-03   8.977620e-05
  2.342999e-01   1.130080e-03   8.980320e-05
  2.344304e-01   1.186860e-03   9.031770e-05
  2.345609e-01   1.187400e-03   8.991260e-05
  2.346914e-01   1.199370e-03   9.030670e-05
  2.348219e-01   1.199430e-03   9.041390e-05
  2.349524e-01   1.169090e-03   9.019120e-05
  2.350829e-01   1.210740e-03   9.017480e-05
  2.352133e-01   1.359180e-03   9.036480e-05
  2.353438e-01   1.343670e-03   9.063470e-05
  2.354743e-01   1.311980e-03   9.090370e-05
  2.356048e-01   1.246320e-03   9.041160e-05
  2.357353e-01   1.389610e-03   9.093860e-05
  2.358658e-01   1.310670e-03   9.087280e-05
  2.359963e-01   1.125470e-03   9.062950e-05
  2.361268e-01   1.188790e-03   9.102250e-05
  2.362573e-01   1.239160e-03   9.057100e-05
  2.363878e-01   1.242720e-03   9.117020e-05
  2.365183e-01   1.254580e-03   9.120570e-05
  2.366488e-01   1.068100e-03   9.069640e-05
  2.367793e-01   1.377490e-03   9.132050e-05
  2.369098e-01   1.207580e-03   9.092340e-05
  2.370403e-01   1.185630e-03   9.126100e-05
  2.371708e-01   1.047440e-03   9.098920e-05
  2.373012e-01   1.201320e-03   9.094270e-05
  2.374317e-01   1.294760e-03   9.167180e-05
  2.375622e-01   1.406880e-03   9.173590e-05
  2.376927e-01   1.323510e-03   9.139560e-05
  2.378232e-01   1.179950e-03   9.148480e-05
  2.379537e-01   1.194020e-03   9.140880e-05
  2.380842e-01   1.176760e-03   9.153810e-05
  2.382147e-01   1.314850e-03   9.191010e-05
  2.383452e-01   1.310020e-03   9.150320e-05
  2.384757e-01   1.167590e-03   9.184290e-05
  2.386062e-01   1.051920e-03   9.151250e-05
  2.387367e-01   1.134230e-03   9.198730e-05
  2.388672e-01   1.303700e-03   9.225360e-05
  2.389977e-01   1.294130e-03   9.149040e-05
  2.391282e-01   1.317370e-03   9.221030e-05
  2.392586e-01   1.250330e-03   9.214250e-05
  2.393891e-01   1.154680e-03   9.145390e-05
  2.395196e-01   1.177720e-03   9.189510e-05
  2.396501e-01   1.144550e-03   9.186560e-05
  2.397806e-01   1.190650e-03   9.182030e-05
  2.399111e-01   1.085820e-03   9.232260e-05
  2.400416e-01   1.186240e-03   9.170220e-05
  2.401721e-01   1.158870e-03   9.238440e-05
  2.403026e-01   1.269060e-03   9.228620e-05
  2.404331e-01   1.210720e-03   9.188390e-05
  2.405636e-01   1.232300e-03   9.260600e-05
  2.406941e-01   1.148100e-03   9.166570e-05
  2.408246e-01   1.029140e-03   9.237620e-05
  2.409551e-01   1.188140e-03   9.268290e-05
  2.410856e-01   1.256040e-03   9.184280e-05
  2.412161e-01   1.192930e-03   9.261310e-05
  2.413466e-01   1.373860e-03   9.266920e-05
  2.414770e-01   1.365730e-03   9.243650e-05
  2.416076e-01   1.095980e-03   9.264580e-05
  2.417380e-01   1.126240e-03   9.217430e-05
  2.418685e-01   1.209500e-03   9.283320e-05
  2.419990e-01   1.140650e-03   9.272570e-05
  2.421295e-01   1.254820e-03   9.242180e-05
  2.422600e-01   1.329360e-03   9.296880e-05
  2.423905e-01   1.107720e-03   9.248160e-05
  2.425210e-01   1.017600e-03   9.238000e-05
  2.426515e-01   1.038210e-03   9.269290e-05
  2.427820e-01   1.160480e-03   9.243170e-05
  2.429125e-01   1.195650e-03   9.295130e-05
  2.430430e-01   1.149960e-03   9.283430e-05
  2.431735e-01   1.152660e-03   9.276080e-05
  2.433040e-01   1.203130e-03   9.303370e-05
  2.434345e-01   1.159770e-03   9.297470e-05
  2.435650e-01   1.135290e-03   9.292920e-05
  2.436955e-01   1.069650e-03   9.316920e-05
  2.438259e-01   1.208950e-03   9.268970e-05
  2.439564e-01   1.308390e-03   9.338380e-05
  2.440869e-01   1.083940e-03   9.303880e-05
  2.442174e-01   1.257720e-03   9.306470e-05
  2.443479e-01   1.159770e-03   9.380780e-05
  2.444784e-01   1.113630e-03   9.284290e-05
  2.446089e-01   1.194560e-03   9.322880e-05
  2.447394e-01   1.349720e-03   9.373000e-05
  2.448699e-01   1.164120e-03   9.276620e-05
  2.450004e-01   9.770500e-04   9.311980e-05
  2.451309e-01   1.119530e-03   9.287110e-05
  2.452614e-01   1.209590e-03   9.355710e-05
  2.453919e-01   1.058040e-03   9.329380e-05
  2.455224e-01   1.133550e-03   9.298740e-05
  2.456529e-01   1.138840e-03   9.323900e-05
  2.457834e-01   1.028890e-03   9.319840e-05
  2.459138e-01   1.249790e-03   9.342320e-05
  2.460443e-01   1.147050e-03   9.382940e-05
  2.461748e-01   1.167070e-03   9.344880e-05
  2.463053e-01   1.068720e-03   9.319900e-05
  2.464358e-01   1.215970e-03   9.379440e-05
  2.465663e-01   1.178070e-03   9.313000e-05
  2.466968e-01   1.189830e-03   9.397180e-05
  2.468273e-01   1.094310e-03   9.312840e-05
  2.469578e-01   1.135170e-03   9.362460e-05
  2.470883e-01   9.381770e-04   9.334990e-05
  2.472188e-01   1.258950e-03   9.352350e-05
  2.473493e-01   1.009590e-03   9.385760e-05
  2.474798e-01   1.007780e-03   9.359390e-05
range-from: 1
range-to: 1850
Parent(s): /Users/ad21364/Documents/saxs_data/heptLI/HeptLI_high.dat /Users/ad21364/Documents/saxs_data/heptLI/heptLI_low_2.dat
REMARK 265                            PH: X.X
REMARK 265                          DMAX: 2.90000E+01
REMARK 265                        VOLUME: 0 (Angstroms^3)
REMARK 265                       REAL Rg: 1.10100E+01
REMARK 265                       RECI Rg: 2.33800E+01
REMARK 265                      REAL <r>: 1.45290E+01
REMARK 265                     REAL I(0): 3.58250E-02
REMARK 265                     RECI I(0): 6.58800E-02
REMARK 265               SOFTWARE AUTHOR: RP RAMBO
REMARK 265            PERCENT DIFFERENCE: 7.73077E+01
REMARK 265           REAL Rg ERROR (+/-): 0.000E+00 (Angstroms)
REMARK 265           RECI Rg ERROR (+/-): 7.23000E-02
REMARK 265          POROD EXPONENT (P_E): 0.000
REMARK 265          TEMPERATURE (KELVIN): 298
REMARK 265          q: defined in inverse Angstroms
REMARK 265         REAL I(0) ERROR (+/-): 0.000E+00
REMARK 265         RECI I(0) ERROR (+/-): 3.91350E-05
REMARK 265        DATA ANALYSIS SOFTWARE: SCATTER (v IV.j)
REMARK 265       DATA REDUCTION SOFTWARE: SCATTER (v IV.j)
REMARK 265    COLUMNS: q, I(q), error
REMARK 265   RESOLUTION LIMIT       QMAX: 3.06333E-01
REMARK 265   RESOLUTION LIMIT  BIN WIDTH: 1.03500E+01
REMARK 265   RESOLUTION LIMIT (d-SPACING): 2.07500E+01
creator: datmerge
creator-version: v0.4 (r14885)
parent: /Users/ad21364/Documents/saxs_data/heptLI/heptLI_low_2.dat
parent: /Users/ad21364/Documents/saxs_data/heptLI/HeptLI_high.dat
range-from: 2.25500E+02
range-to: 1.45000E+03
