# Supplementary material for: Rationally seeded computational protein design of ɑ-helical barrels
Source: Nat Chem Biol. 2024 Jun 20;20(8):991–9. doi: 10.1038/s41589-024-01642-0 (PMC11288890; doi:10.1038/s41589-024-01642-0)
Supplement: Supplementary file 5 — PDB files used for making figure panels h–j. [file 41589_2024_1642_MOESM5_ESM.zip › KIA_RP_RSPD_NatChemBiol_data_Figure3/sc-CC-7-LI_panels_c-g/SAXS_panel_g/LI_SAXS.out]

           ####      G N O M             Version 5.0 (r14885)      ####
                                               Wed Aug 23 17:25:53 2023

           ####      Configuration                                 ####

    System Type:                   arbitrary monodisperse (job = 0)
    Minimum characteristic size:         0.0000
    Maximum characteristic size:        72.7200
    rad56:                               0.0000
    Force 0.0 at r = rmin:                  yes
    Force 0.0 at r = rmax:                  yes
    Initial alpha:                       0.0000
    Initial random seed:    1142680938008849891
    Points in real space:                   256

    Input  1:                      /Users/ad21364/Documents/saxs_data/SAXS_trip_july/datasets_for_paper/HeptLI.dat
    First data point used:                   27
    Last data point used:                  1850
    Scaling coefficient:             0.1000E+01
    Experimental setup:            point collimation


           ####      Results                                       ####

    Parameter    DISCRP  OSCILL  STABIL  SYSDEV  POSITV  VALCEN  SMOOTH
    Weight        1.000   3.000   3.000   3.000   1.000   1.000   1.000
    Sigma         0.300   0.600   0.120   0.120   0.120   0.120   0.600
    Ideal         0.700   1.100   0.000   1.000   1.000   0.950   0.000
    Current       0.517   1.449   0.011   0.899   1.000   0.953   2.312
               --------------------------------------------------------
    Estimate      0.691   0.713   0.992   0.489   1.000   0.999   0.000

    Angular range:                       0.0096 to       0.2475
    Reciprocal space Rg:             0.2276E+02
    Reciprocal space I(0):           0.7304E-01

    Real space range:                    0.0000 to      72.7200
    Real space Rg:                   0.2275E+02 +-   0.1736E-01
    Real space I(0):                 0.7304E-01 +-   0.3993E-04

    Highest ALPHA (theor):           0.2078E+05
    Current ALPHA:                   0.6335E+01

    Total Estimate:                      0.7133 (a REASONABLE solution)


           ####      Experimental Data and Fit                     ####

      S          J EXP       ERROR       J REG       I REG

   0.000000E+00                                                0.730432E-01
   0.342474E-03                                                0.730417E-01
   0.684947E-03                                                0.730373E-01
   0.102742E-02                                                0.730299E-01
   0.136989E-02                                                0.730195E-01
   0.171237E-02                                                0.730062E-01
   0.205484E-02                                                0.729900E-01
   0.239732E-02                                                0.729708E-01
   0.273979E-02                                                0.729486E-01
   0.308226E-02                                                0.729235E-01
   0.342474E-02                                                0.728955E-01
   0.376721E-02                                                0.728645E-01
   0.410969E-02                                                0.728306E-01
   0.445216E-02                                                0.727937E-01
   0.479463E-02                                                0.727539E-01
   0.513711E-02                                                0.727112E-01
   0.547958E-02                                                0.726656E-01
   0.582205E-02                                                0.726171E-01
   0.616453E-02                                                0.725657E-01
   0.650700E-02                                                0.725113E-01
   0.684947E-02                                                0.724541E-01
   0.719195E-02                                                0.723940E-01
   0.753442E-02                                                0.723310E-01
   0.787690E-02                                                0.722651E-01
   0.821937E-02                                                0.721964E-01
   0.856184E-02                                                0.721248E-01
   0.890432E-02                                                0.720504E-01
   0.924679E-02                                                0.719731E-01
   0.958926E-02   0.723723E-01   0.945464E-03   0.718930E-01   0.718930E-01
   0.971976E-02   0.725531E-01   0.935162E-03   0.718617E-01   0.718617E-01
   0.985025E-02   0.726780E-01   0.910973E-03   0.718301E-01   0.718301E-01
   0.998075E-02   0.717648E-01   0.891236E-03   0.717980E-01   0.717980E-01
   0.101112E-01   0.712352E-01   0.882330E-03   0.717655E-01   0.717655E-01
   0.102417E-01   0.727243E-01   0.847930E-03   0.717326E-01   0.717326E-01
   0.103722E-01   0.732689E-01   0.846624E-03   0.716993E-01   0.716993E-01
   0.105027E-01   0.726250E-01   0.829887E-03   0.716656E-01   0.716656E-01
   0.106332E-01   0.731071E-01   0.813486E-03   0.716315E-01   0.716315E-01
   0.107637E-01   0.730003E-01   0.797523E-03   0.715969E-01   0.715969E-01
   0.108942E-01   0.731671E-01   0.772260E-03   0.715620E-01   0.715620E-01
   0.110247E-01   0.721860E-01   0.767681E-03   0.715267E-01   0.715267E-01
   0.111552E-01   0.725544E-01   0.756700E-03   0.714910E-01   0.714910E-01
   0.112857E-01   0.717344E-01   0.735837E-03   0.714548E-01   0.714548E-01
   0.114162E-01   0.710596E-01   0.723501E-03   0.714183E-01   0.714183E-01
   0.115467E-01   0.708908E-01   0.695076E-03   0.713814E-01   0.713814E-01
   0.116772E-01   0.716887E-01   0.685950E-03   0.713440E-01   0.713440E-01
   0.118077E-01   0.717800E-01   0.672985E-03   0.713063E-01   0.713063E-01
   0.119382E-01   0.706218E-01   0.662364E-03   0.712682E-01   0.712682E-01
   0.120687E-01   0.701685E-01   0.657663E-03   0.712296E-01   0.712296E-01
   0.121991E-01   0.715311E-01   0.648954E-03   0.711907E-01   0.711907E-01
   0.123296E-01   0.709514E-01   0.628081E-03   0.711514E-01   0.711514E-01
   0.124601E-01   0.716562E-01   0.624065E-03   0.711116E-01   0.711116E-01
   0.125906E-01   0.708713E-01   0.608088E-03   0.710715E-01   0.710715E-01
   0.127211E-01   0.727663E-01   0.598274E-03   0.710310E-01   0.710310E-01
   0.128516E-01   0.714851E-01   0.582675E-03   0.709901E-01   0.709901E-01
   0.129821E-01   0.715374E-01   0.568668E-03   0.709488E-01   0.709488E-01
   0.131126E-01   0.711345E-01   0.565512E-03   0.709071E-01   0.709071E-01
   0.132431E-01   0.710447E-01   0.555329E-03   0.708650E-01   0.708650E-01
   0.133736E-01   0.708538E-01   0.551837E-03   0.708225E-01   0.708225E-01
   0.135041E-01   0.712529E-01   0.550798E-03   0.707796E-01   0.707796E-01
   0.136346E-01   0.709088E-01   0.538122E-03   0.707364E-01   0.707364E-01
   0.137651E-01   0.717650E-01   0.538466E-03   0.706927E-01   0.706927E-01
   0.138956E-01   0.719220E-01   0.533225E-03   0.706487E-01   0.706487E-01
   0.140261E-01   0.690552E-01   0.517422E-03   0.706042E-01   0.706042E-01
   0.141566E-01   0.710835E-01   0.526094E-03   0.705594E-01   0.705594E-01
   0.142871E-01   0.709195E-01   0.514435E-03   0.705142E-01   0.705142E-01
   0.144175E-01   0.714368E-01   0.508266E-03   0.704686E-01   0.704686E-01
   0.145480E-01   0.706767E-01   0.510366E-03   0.704226E-01   0.704226E-01
   0.146785E-01   0.714595E-01   0.500437E-03   0.703763E-01   0.703763E-01
   0.148090E-01   0.713470E-01   0.501406E-03   0.703295E-01   0.703295E-01
   0.149395E-01   0.706406E-01   0.495071E-03   0.702824E-01   0.702824E-01
   0.150700E-01   0.701296E-01   0.487386E-03   0.702349E-01   0.702349E-01
   0.152005E-01   0.702440E-01   0.487979E-03   0.701870E-01   0.701870E-01
   0.153310E-01   0.693570E-01   0.478667E-03   0.701388E-01   0.701388E-01
   0.154615E-01   0.705097E-01   0.477562E-03   0.700901E-01   0.700901E-01
   0.155920E-01   0.701915E-01   0.477079E-03   0.700411E-01   0.700411E-01
   0.157225E-01   0.693550E-01   0.466966E-03   0.699917E-01   0.699917E-01
   0.158530E-01   0.703454E-01   0.467298E-03   0.699419E-01   0.699419E-01
   0.159835E-01   0.697630E-01   0.464640E-03   0.698917E-01   0.698917E-01
   0.161140E-01   0.699495E-01   0.458580E-03   0.698412E-01   0.698412E-01
   0.162445E-01   0.696188E-01   0.461158E-03   0.697903E-01   0.697903E-01
   0.163749E-01   0.698961E-01   0.454558E-03   0.697390E-01   0.697390E-01
   0.165055E-01   0.701946E-01   0.454047E-03   0.696874E-01   0.696874E-01
   0.166359E-01   0.700047E-01   0.451847E-03   0.696353E-01   0.696353E-01
   0.167664E-01   0.700532E-01   0.442767E-03   0.695829E-01   0.695829E-01
   0.168969E-01   0.708734E-01   0.445940E-03   0.695302E-01   0.695302E-01
   0.170274E-01   0.702906E-01   0.441242E-03   0.694770E-01   0.694770E-01
   0.171579E-01   0.698877E-01   0.438242E-03   0.694235E-01   0.694235E-01
   0.172884E-01   0.694088E-01   0.437288E-03   0.693697E-01   0.693697E-01
   0.174189E-01   0.703529E-01   0.430805E-03   0.693154E-01   0.693154E-01
   0.175494E-01   0.691651E-01   0.431908E-03   0.692608E-01   0.692608E-01
   0.176799E-01   0.697601E-01   0.430129E-03   0.692059E-01   0.692059E-01
   0.178104E-01   0.697805E-01   0.425633E-03   0.691505E-01   0.691505E-01
   0.179409E-01   0.698504E-01   0.426342E-03   0.690948E-01   0.690948E-01
   0.180714E-01   0.696913E-01   0.421423E-03   0.690388E-01   0.690388E-01
   0.182019E-01   0.694282E-01   0.420948E-03   0.689824E-01   0.689824E-01
   0.183324E-01   0.691215E-01   0.418948E-03   0.689256E-01   0.689256E-01
   0.184629E-01   0.692356E-01   0.412408E-03   0.688685E-01   0.688685E-01
   0.185934E-01   0.690887E-01   0.414373E-03   0.688110E-01   0.688110E-01
   0.187238E-01   0.691873E-01   0.411520E-03   0.687531E-01   0.687531E-01
   0.188543E-01   0.687014E-01   0.405187E-03   0.686949E-01   0.686949E-01
   0.189848E-01   0.691639E-01   0.407805E-03   0.686364E-01   0.686364E-01
   0.191153E-01   0.696108E-01   0.404329E-03   0.685774E-01   0.685774E-01
   0.192458E-01   0.688442E-01   0.404916E-03   0.685182E-01   0.685182E-01
   0.193763E-01   0.697073E-01   0.402737E-03   0.684586E-01   0.684586E-01
   0.195068E-01   0.687940E-01   0.396866E-03   0.683986E-01   0.683986E-01
   0.196373E-01   0.681573E-01   0.398479E-03   0.683383E-01   0.683383E-01
   0.197678E-01   0.680853E-01   0.393027E-03   0.682776E-01   0.682776E-01
   0.198983E-01   0.685539E-01   0.394283E-03   0.682166E-01   0.682166E-01
   0.200288E-01   0.685415E-01   0.392969E-03   0.681552E-01   0.681552E-01
   0.201593E-01   0.691918E-01   0.390073E-03   0.680935E-01   0.680935E-01
   0.202898E-01   0.685109E-01   0.390472E-03   0.680314E-01   0.680314E-01
   0.204203E-01   0.683570E-01   0.385002E-03   0.679690E-01   0.679690E-01
   0.205508E-01   0.679866E-01   0.382702E-03   0.679063E-01   0.679063E-01
   0.206813E-01   0.677207E-01   0.385379E-03   0.678432E-01   0.678432E-01
   0.208118E-01   0.681252E-01   0.380872E-03   0.677798E-01   0.677798E-01
   0.209422E-01   0.680184E-01   0.377439E-03   0.677160E-01   0.677160E-01
   0.210727E-01   0.682304E-01   0.381112E-03   0.676519E-01   0.676519E-01
   0.212032E-01   0.679482E-01   0.374443E-03   0.675875E-01   0.675875E-01
   0.213337E-01   0.677171E-01   0.377468E-03   0.675227E-01   0.675227E-01
   0.214642E-01   0.674892E-01   0.374313E-03   0.674576E-01   0.674576E-01
   0.215947E-01   0.668545E-01   0.368483E-03   0.673921E-01   0.673921E-01
   0.217252E-01   0.678513E-01   0.375416E-03   0.673263E-01   0.673263E-01
   0.218557E-01   0.674605E-01   0.365788E-03   0.672602E-01   0.672602E-01
   0.219862E-01   0.678983E-01   0.369189E-03   0.671938E-01   0.671938E-01
   0.221167E-01   0.672269E-01   0.368638E-03   0.671270E-01   0.671270E-01
   0.222472E-01   0.671960E-01   0.361852E-03   0.670599E-01   0.670599E-01
   0.223777E-01   0.675942E-01   0.365285E-03   0.669925E-01   0.669925E-01
   0.225082E-01   0.668828E-01   0.360921E-03   0.669247E-01   0.669247E-01
   0.226387E-01   0.671670E-01   0.358311E-03   0.668566E-01   0.668566E-01
   0.227692E-01   0.667045E-01   0.362210E-03   0.667882E-01   0.667882E-01
   0.228997E-01   0.669441E-01   0.355734E-03   0.667195E-01   0.667195E-01
   0.230301E-01   0.664389E-01   0.358103E-03   0.666504E-01   0.666504E-01
   0.231606E-01   0.676022E-01   0.357663E-03   0.665810E-01   0.665810E-01
   0.232911E-01   0.668587E-01   0.353136E-03   0.665113E-01   0.665113E-01
   0.234216E-01   0.664521E-01   0.353745E-03   0.664413E-01   0.664413E-01
   0.235521E-01   0.663647E-01   0.350869E-03   0.663710E-01   0.663710E-01
   0.236826E-01   0.665057E-01   0.347736E-03   0.663003E-01   0.663003E-01
   0.238131E-01   0.665014E-01   0.351858E-03   0.662293E-01   0.662293E-01
   0.239436E-01   0.662605E-01   0.346756E-03   0.661581E-01   0.661581E-01
   0.240741E-01   0.661433E-01   0.345798E-03   0.660865E-01   0.660865E-01
   0.242046E-01   0.663900E-01   0.347248E-03   0.660146E-01   0.660146E-01
   0.243351E-01   0.660767E-01   0.342673E-03   0.659423E-01   0.659423E-01
   0.244656E-01   0.660629E-01   0.344101E-03   0.658698E-01   0.658698E-01
   0.245961E-01   0.663750E-01   0.340634E-03   0.657970E-01   0.657970E-01
   0.247266E-01   0.660390E-01   0.340639E-03   0.657238E-01   0.657238E-01
   0.248571E-01   0.658638E-01   0.340865E-03   0.656504E-01   0.656504E-01
   0.249876E-01   0.651212E-01   0.335582E-03   0.655766E-01   0.655766E-01
   0.251180E-01   0.655229E-01   0.338277E-03   0.655025E-01   0.655025E-01
   0.252485E-01   0.656363E-01   0.336314E-03   0.654282E-01   0.654282E-01
   0.253790E-01   0.647431E-01   0.332260E-03   0.653535E-01   0.653535E-01
   0.255095E-01   0.647688E-01   0.334635E-03   0.652785E-01   0.652785E-01
   0.256400E-01   0.654051E-01   0.330847E-03   0.652033E-01   0.652033E-01
   0.257705E-01   0.651711E-01   0.332262E-03   0.651277E-01   0.651277E-01
   0.259010E-01   0.655459E-01   0.332017E-03   0.650519E-01   0.650519E-01
   0.260315E-01   0.654909E-01   0.329254E-03   0.649757E-01   0.649757E-01
   0.261620E-01   0.652003E-01   0.329387E-03   0.648993E-01   0.648993E-01
   0.262925E-01   0.650361E-01   0.326777E-03   0.648225E-01   0.648225E-01
   0.264230E-01   0.650473E-01   0.325932E-03   0.647455E-01   0.647455E-01
   0.265535E-01   0.648614E-01   0.326378E-03   0.646682E-01   0.646682E-01
   0.266840E-01   0.643141E-01   0.322976E-03   0.645905E-01   0.645905E-01
   0.268145E-01   0.647176E-01   0.323946E-03   0.645126E-01   0.645126E-01
   0.269450E-01   0.635765E-01   0.321423E-03   0.644344E-01   0.644344E-01
   0.270755E-01   0.644368E-01   0.320999E-03   0.643560E-01   0.643560E-01
   0.272059E-01   0.642671E-01   0.322218E-03   0.642772E-01   0.642772E-01
   0.273365E-01   0.637575E-01   0.317954E-03   0.641982E-01   0.641982E-01
   0.274669E-01   0.639432E-01   0.317069E-03   0.641188E-01   0.641188E-01
   0.275974E-01   0.644874E-01   0.319896E-03   0.640392E-01   0.640392E-01
   0.277279E-01   0.644801E-01   0.315277E-03   0.639594E-01   0.639594E-01
   0.278584E-01   0.638932E-01   0.317825E-03   0.638792E-01   0.638792E-01
   0.279889E-01   0.639378E-01   0.314862E-03   0.637988E-01   0.637988E-01
   0.281194E-01   0.639170E-01   0.313004E-03   0.637180E-01   0.637180E-01
   0.282499E-01   0.634015E-01   0.313311E-03   0.636371E-01   0.636371E-01
   0.283804E-01   0.643163E-01   0.310955E-03   0.635558E-01   0.635558E-01
   0.285109E-01   0.635574E-01   0.312712E-03   0.634743E-01   0.634743E-01
   0.286414E-01   0.637687E-01   0.311926E-03   0.633925E-01   0.633925E-01
   0.287719E-01   0.635617E-01   0.307886E-03   0.633104E-01   0.633104E-01
   0.289024E-01   0.631193E-01   0.309221E-03   0.632280E-01   0.632280E-01
   0.290329E-01   0.632753E-01   0.307673E-03   0.631454E-01   0.631454E-01
   0.291634E-01   0.636216E-01   0.306327E-03   0.630626E-01   0.630626E-01
   0.292939E-01   0.633292E-01   0.308737E-03   0.629794E-01   0.629794E-01
   0.294243E-01   0.630960E-01   0.303659E-03   0.628960E-01   0.628960E-01
   0.295548E-01   0.630884E-01   0.304629E-03   0.628124E-01   0.628124E-01
   0.296853E-01   0.629650E-01   0.303832E-03   0.627284E-01   0.627284E-01
   0.298158E-01   0.624932E-01   0.300396E-03   0.626443E-01   0.626443E-01
   0.299463E-01   0.628359E-01   0.302353E-03   0.625598E-01   0.625598E-01
   0.300768E-01   0.627238E-01   0.302237E-03   0.624751E-01   0.624751E-01
   0.302073E-01   0.622212E-01   0.298144E-03   0.623902E-01   0.623902E-01
   0.303378E-01   0.623703E-01   0.300033E-03   0.623050E-01   0.623050E-01
   0.304683E-01   0.619953E-01   0.297390E-03   0.622195E-01   0.622195E-01
   0.305988E-01   0.616166E-01   0.296812E-03   0.621338E-01   0.621338E-01
   0.307293E-01   0.617746E-01   0.297708E-03   0.620479E-01   0.620479E-01
   0.308598E-01   0.615967E-01   0.295055E-03   0.619617E-01   0.619617E-01
   0.309903E-01   0.619882E-01   0.295703E-03   0.618752E-01   0.618752E-01
   0.311208E-01   0.619403E-01   0.293106E-03   0.617885E-01   0.617885E-01
   0.312513E-01   0.622920E-01   0.293055E-03   0.617016E-01   0.617016E-01
   0.313818E-01   0.620552E-01   0.294302E-03   0.616144E-01   0.616144E-01
   0.315122E-01   0.615400E-01   0.291654E-03   0.615270E-01   0.615270E-01
   0.316427E-01   0.611973E-01   0.291792E-03   0.614393E-01   0.614393E-01
   0.317732E-01   0.613309E-01   0.290494E-03   0.613514E-01   0.613514E-01
   0.319037E-01   0.613603E-01   0.288608E-03   0.612633E-01   0.612633E-01
   0.320342E-01   0.614042E-01   0.289867E-03   0.611749E-01   0.611749E-01
   0.321647E-01   0.607253E-01   0.288249E-03   0.610863E-01   0.610863E-01
   0.322952E-01   0.611579E-01   0.287896E-03   0.609974E-01   0.609974E-01
   0.324257E-01   0.607160E-01   0.287844E-03   0.609084E-01   0.609084E-01
   0.325562E-01   0.608947E-01   0.284535E-03   0.608191E-01   0.608191E-01
   0.326867E-01   0.611087E-01   0.286071E-03   0.607295E-01   0.607295E-01
   0.328172E-01   0.609334E-01   0.284583E-03   0.606398E-01   0.606398E-01
   0.329477E-01   0.605267E-01   0.283407E-03   0.605498E-01   0.605498E-01
   0.330782E-01   0.604823E-01   0.283955E-03   0.604596E-01   0.604596E-01
   0.332087E-01   0.607931E-01   0.282228E-03   0.603691E-01   0.603691E-01
   0.333392E-01   0.598905E-01   0.281025E-03   0.602784E-01   0.602784E-01
   0.334697E-01   0.601471E-01   0.281545E-03   0.601876E-01   0.601876E-01
   0.336002E-01   0.599783E-01   0.279586E-03   0.600965E-01   0.600965E-01
   0.337307E-01   0.599958E-01   0.281896E-03   0.600051E-01   0.600051E-01
   0.338611E-01   0.597898E-01   0.278657E-03   0.599136E-01   0.599136E-01
   0.339916E-01   0.600263E-01   0.276576E-03   0.598218E-01   0.598218E-01
   0.341221E-01   0.591151E-01   0.278485E-03   0.597299E-01   0.597299E-01
   0.342526E-01   0.594881E-01   0.279459E-03   0.596377E-01   0.596377E-01
   0.343831E-01   0.591521E-01   0.281952E-03   0.595453E-01   0.595453E-01
   0.345136E-01   0.591100E-01   0.282463E-03   0.594527E-01   0.594527E-01
   0.346441E-01   0.591033E-01   0.280774E-03   0.593599E-01   0.593599E-01
   0.347746E-01   0.591022E-01   0.287588E-03   0.592669E-01   0.592669E-01
   0.349051E-01   0.583784E-01   0.287918E-03   0.591736E-01   0.591736E-01
   0.350356E-01   0.586788E-01   0.289244E-03   0.590802E-01   0.590802E-01
   0.351661E-01   0.589345E-01   0.293628E-03   0.589866E-01   0.589866E-01
   0.352966E-01   0.585353E-01   0.291622E-03   0.588927E-01   0.588927E-01
   0.354271E-01   0.582390E-01   0.294796E-03   0.587987E-01   0.587987E-01
   0.355576E-01   0.589350E-01   0.293496E-03   0.587045E-01   0.587045E-01
   0.356881E-01   0.580642E-01   0.292831E-03   0.586100E-01   0.586100E-01
   0.358185E-01   0.589624E-01   0.297965E-03   0.585154E-01   0.585154E-01
   0.359491E-01   0.582338E-01   0.294777E-03   0.584206E-01   0.584206E-01
   0.360795E-01   0.583544E-01   0.295390E-03   0.583256E-01   0.583256E-01
   0.362100E-01   0.581232E-01   0.294974E-03   0.582303E-01   0.582303E-01
   0.363405E-01   0.576394E-01   0.294210E-03   0.581349E-01   0.581349E-01
   0.364710E-01   0.582042E-01   0.297949E-03   0.580394E-01   0.580394E-01
   0.366015E-01   0.580946E-01   0.296770E-03   0.579436E-01   0.579436E-01
   0.367320E-01   0.575590E-01   0.295620E-03   0.578476E-01   0.578476E-01
   0.368625E-01   0.572902E-01   0.297045E-03   0.577515E-01   0.577515E-01
   0.369930E-01   0.573554E-01   0.296983E-03   0.576551E-01   0.576551E-01
   0.371235E-01   0.571595E-01   0.296889E-03   0.575586E-01   0.575586E-01
   0.372540E-01   0.570535E-01   0.299177E-03   0.574619E-01   0.574619E-01
   0.373845E-01   0.568432E-01   0.296495E-03   0.573651E-01   0.573651E-01
   0.375150E-01   0.567255E-01   0.299349E-03   0.572680E-01   0.572680E-01
   0.376455E-01   0.568494E-01   0.298925E-03   0.571708E-01   0.571708E-01
   0.377760E-01   0.569344E-01   0.297022E-03   0.570734E-01   0.570734E-01
   0.379065E-01   0.570752E-01   0.301734E-03   0.569758E-01   0.569758E-01
   0.380369E-01   0.564732E-01   0.299767E-03   0.568780E-01   0.568780E-01
   0.381674E-01   0.564986E-01   0.300585E-03   0.567801E-01   0.567801E-01
   0.382979E-01   0.565212E-01   0.300489E-03   0.566820E-01   0.566820E-01
   0.384284E-01   0.562155E-01   0.299656E-03   0.565838E-01   0.565838E-01
   0.385589E-01   0.566110E-01   0.302541E-03   0.564853E-01   0.564853E-01
   0.386894E-01   0.562123E-01   0.301212E-03   0.563867E-01   0.563867E-01
   0.388199E-01   0.564455E-01   0.300610E-03   0.562880E-01   0.562880E-01
   0.389504E-01   0.559293E-01   0.302971E-03   0.561891E-01   0.561891E-01
   0.390809E-01   0.550532E-01   0.296880E-03   0.560900E-01   0.560900E-01
   0.392114E-01   0.557633E-01   0.297480E-03   0.559907E-01   0.559907E-01
   0.393419E-01   0.545619E-01   0.292059E-03   0.558913E-01   0.558913E-01
   0.394724E-01   0.548084E-01   0.292204E-03   0.557918E-01   0.557918E-01
   0.396029E-01   0.552321E-01   0.292456E-03   0.556921E-01   0.556921E-01
   0.397334E-01   0.551925E-01   0.290758E-03   0.555922E-01   0.555922E-01
   0.398639E-01   0.548323E-01   0.287920E-03   0.554922E-01   0.554922E-01
   0.399944E-01   0.550170E-01   0.290267E-03   0.553920E-01   0.553920E-01
   0.401248E-01   0.549693E-01   0.287020E-03   0.552917E-01   0.552917E-01
   0.402554E-01   0.548980E-01   0.287738E-03   0.551912E-01   0.551912E-01
   0.403858E-01   0.547697E-01   0.285351E-03   0.550906E-01   0.550906E-01
   0.405163E-01   0.552799E-01   0.286043E-03   0.549899E-01   0.549899E-01
   0.406468E-01   0.547769E-01   0.285342E-03   0.548890E-01   0.548890E-01
   0.407773E-01   0.543187E-01   0.284048E-03   0.547879E-01   0.547879E-01
   0.409078E-01   0.544977E-01   0.283599E-03   0.546867E-01   0.546867E-01
   0.410383E-01   0.543303E-01   0.285062E-03   0.545854E-01   0.545854E-01
   0.411688E-01   0.547981E-01   0.281696E-03   0.544839E-01   0.544839E-01
   0.412993E-01   0.540059E-01   0.283893E-03   0.543823E-01   0.543823E-01
   0.414298E-01   0.539629E-01   0.280974E-03   0.542806E-01   0.542806E-01
   0.415603E-01   0.540992E-01   0.280983E-03   0.541787E-01   0.541787E-01
   0.416908E-01   0.541963E-01   0.281522E-03   0.540767E-01   0.540767E-01
   0.418213E-01   0.542536E-01   0.280165E-03   0.539746E-01   0.539746E-01
   0.419518E-01   0.539045E-01   0.279738E-03   0.538723E-01   0.538723E-01
   0.420823E-01   0.537756E-01   0.278474E-03   0.537699E-01   0.537699E-01
   0.422128E-01   0.530145E-01   0.277126E-03   0.536674E-01   0.536674E-01
   0.423432E-01   0.536155E-01   0.279872E-03   0.535647E-01   0.535647E-01
   0.424737E-01   0.530543E-01   0.276986E-03   0.534619E-01   0.534619E-01
   0.426042E-01   0.530700E-01   0.275596E-03   0.533590E-01   0.533590E-01
   0.427347E-01   0.529406E-01   0.278036E-03   0.532560E-01   0.532560E-01
   0.428652E-01   0.531981E-01   0.275185E-03   0.531529E-01   0.531529E-01
   0.429957E-01   0.531618E-01   0.276709E-03   0.530496E-01   0.530496E-01
   0.431262E-01   0.531400E-01   0.276049E-03   0.529462E-01   0.529462E-01
   0.432567E-01   0.528814E-01   0.274562E-03   0.528428E-01   0.528428E-01
   0.433872E-01   0.531623E-01   0.275369E-03   0.527392E-01   0.527392E-01
   0.435177E-01   0.523985E-01   0.272781E-03   0.526354E-01   0.526354E-01
   0.436482E-01   0.523039E-01   0.271738E-03   0.525316E-01   0.525316E-01
   0.437787E-01   0.519757E-01   0.274186E-03   0.524277E-01   0.524277E-01
   0.439092E-01   0.524448E-01   0.271322E-03   0.523236E-01   0.523236E-01
   0.440397E-01   0.525434E-01   0.272650E-03   0.522194E-01   0.522194E-01
   0.441702E-01   0.520325E-01   0.271690E-03   0.521152E-01   0.521152E-01
   0.443007E-01   0.521978E-01   0.270508E-03   0.520108E-01   0.520108E-01
   0.444312E-01   0.515459E-01   0.271818E-03   0.519063E-01   0.519063E-01
   0.445617E-01   0.518768E-01   0.270432E-03   0.518017E-01   0.518017E-01
   0.446921E-01   0.516248E-01   0.269687E-03   0.516971E-01   0.516971E-01
   0.448226E-01   0.510245E-01   0.269070E-03   0.515923E-01   0.515923E-01
   0.449531E-01   0.510805E-01   0.268371E-03   0.514874E-01   0.514874E-01
   0.450836E-01   0.511257E-01   0.270211E-03   0.513824E-01   0.513824E-01
   0.452141E-01   0.509305E-01   0.267651E-03   0.512774E-01   0.512774E-01
   0.453446E-01   0.506670E-01   0.266111E-03   0.511722E-01   0.511722E-01
   0.454751E-01   0.510799E-01   0.267706E-03   0.510670E-01   0.510670E-01
   0.456056E-01   0.506595E-01   0.266083E-03   0.509616E-01   0.509616E-01
   0.457361E-01   0.506171E-01   0.265925E-03   0.508562E-01   0.508562E-01
   0.458666E-01   0.501529E-01   0.266482E-03   0.507507E-01   0.507507E-01
   0.459971E-01   0.503076E-01   0.264029E-03   0.506451E-01   0.506451E-01
   0.461276E-01   0.494939E-01   0.265712E-03   0.505394E-01   0.505394E-01
   0.462581E-01   0.500739E-01   0.269150E-03   0.504336E-01   0.504336E-01
   0.463886E-01   0.493402E-01   0.268549E-03   0.503277E-01   0.503277E-01
   0.465191E-01   0.501645E-01   0.273449E-03   0.502218E-01   0.502218E-01
   0.466495E-01   0.493104E-01   0.271613E-03   0.501157E-01   0.501157E-01
   0.467800E-01   0.494338E-01   0.272908E-03   0.500096E-01   0.500096E-01
   0.469105E-01   0.499255E-01   0.274509E-03   0.499035E-01   0.499035E-01
   0.470410E-01   0.491322E-01   0.273093E-03   0.497972E-01   0.497972E-01
   0.471715E-01   0.492574E-01   0.275576E-03   0.496909E-01   0.496909E-01
   0.473020E-01   0.492825E-01   0.275802E-03   0.495845E-01   0.495845E-01
   0.474325E-01   0.492155E-01   0.275587E-03   0.494780E-01   0.494780E-01
   0.475630E-01   0.495084E-01   0.277658E-03   0.493715E-01   0.493715E-01
   0.476935E-01   0.487336E-01   0.275126E-03   0.492648E-01   0.492648E-01
   0.478240E-01   0.482792E-01   0.276648E-03   0.491582E-01   0.491582E-01
   0.479545E-01   0.488179E-01   0.278417E-03   0.490514E-01   0.490514E-01
   0.480850E-01   0.486407E-01   0.277283E-03   0.489446E-01   0.489446E-01
   0.482155E-01   0.489070E-01   0.280238E-03   0.488377E-01   0.488377E-01
   0.483460E-01   0.488422E-01   0.278010E-03   0.487308E-01   0.487308E-01
   0.484765E-01   0.485431E-01   0.277322E-03   0.486238E-01   0.486238E-01
   0.486070E-01   0.488581E-01   0.279870E-03   0.485167E-01   0.485167E-01
   0.487375E-01   0.480019E-01   0.278122E-03   0.484096E-01   0.484096E-01
   0.488680E-01   0.482889E-01   0.280507E-03   0.483024E-01   0.483024E-01
   0.489984E-01   0.478778E-01   0.278164E-03   0.481952E-01   0.481952E-01
   0.491289E-01   0.482517E-01   0.279623E-03   0.480879E-01   0.480879E-01
   0.492594E-01   0.482598E-01   0.280321E-03   0.479805E-01   0.479805E-01
   0.493899E-01   0.475277E-01   0.278922E-03   0.478732E-01   0.478732E-01
   0.495204E-01   0.479868E-01   0.280396E-03   0.477657E-01   0.477657E-01
   0.496509E-01   0.473410E-01   0.280866E-03   0.476582E-01   0.476582E-01
   0.497814E-01   0.472518E-01   0.279184E-03   0.475507E-01   0.475507E-01
   0.499119E-01   0.471947E-01   0.278969E-03   0.474431E-01   0.474431E-01
   0.500424E-01   0.472354E-01   0.280317E-03   0.473355E-01   0.473355E-01
   0.501729E-01   0.472798E-01   0.280899E-03   0.472278E-01   0.472278E-01
   0.503034E-01   0.466442E-01   0.281261E-03   0.471201E-01   0.471201E-01
   0.504339E-01   0.468336E-01   0.279695E-03   0.470123E-01   0.470123E-01
   0.505644E-01   0.463850E-01   0.280467E-03   0.469045E-01   0.469045E-01
   0.506949E-01   0.464169E-01   0.278783E-03   0.467967E-01   0.467967E-01
   0.508254E-01   0.467609E-01   0.282082E-03   0.466888E-01   0.466888E-01
   0.509558E-01   0.470119E-01   0.281917E-03   0.465809E-01   0.465809E-01
   0.510864E-01   0.463245E-01   0.280548E-03   0.464730E-01   0.464730E-01
   0.512168E-01   0.462692E-01   0.280661E-03   0.463650E-01   0.463650E-01
   0.513473E-01   0.459181E-01   0.280553E-03   0.462570E-01   0.462570E-01
   0.514778E-01   0.455322E-01   0.278994E-03   0.461489E-01   0.461489E-01
   0.516083E-01   0.457795E-01   0.280814E-03   0.460409E-01   0.460409E-01
   0.517388E-01   0.457076E-01   0.281797E-03   0.459328E-01   0.459328E-01
   0.518693E-01   0.457960E-01   0.280180E-03   0.458246E-01   0.458246E-01
   0.519998E-01   0.450751E-01   0.280750E-03   0.457165E-01   0.457165E-01
   0.521303E-01   0.455520E-01   0.281032E-03   0.456083E-01   0.456083E-01
   0.522608E-01   0.454154E-01   0.280889E-03   0.455001E-01   0.455001E-01
   0.523913E-01   0.451194E-01   0.281192E-03   0.453919E-01   0.453919E-01
   0.525218E-01   0.452912E-01   0.281227E-03   0.452836E-01   0.452836E-01
   0.526523E-01   0.446290E-01   0.282048E-03   0.451754E-01   0.451754E-01
   0.527828E-01   0.450445E-01   0.279983E-03   0.450671E-01   0.450671E-01
   0.529133E-01   0.450573E-01   0.281354E-03   0.449588E-01   0.449588E-01
   0.530438E-01   0.443897E-01   0.280051E-03   0.448505E-01   0.448505E-01
   0.531742E-01   0.444672E-01   0.281639E-03   0.447422E-01   0.447422E-01
   0.533047E-01   0.441102E-01   0.280648E-03   0.446338E-01   0.446338E-01
   0.534352E-01   0.447787E-01   0.283092E-03   0.445255E-01   0.445255E-01
   0.535657E-01   0.445794E-01   0.281031E-03   0.444171E-01   0.444171E-01
   0.536962E-01   0.446032E-01   0.280677E-03   0.443088E-01   0.443088E-01
   0.538267E-01   0.440104E-01   0.281661E-03   0.442004E-01   0.442004E-01
   0.539572E-01   0.445721E-01   0.281342E-03   0.440920E-01   0.440920E-01
   0.540877E-01   0.439862E-01   0.282158E-03   0.439836E-01   0.439836E-01
   0.542182E-01   0.436925E-01   0.279770E-03   0.438752E-01   0.438752E-01
   0.543487E-01   0.431120E-01   0.279424E-03   0.437668E-01   0.437668E-01
   0.544792E-01   0.436977E-01   0.281446E-03   0.436584E-01   0.436584E-01
   0.546097E-01   0.438816E-01   0.282471E-03   0.435500E-01   0.435500E-01
   0.547402E-01   0.435328E-01   0.280823E-03   0.434416E-01   0.434416E-01
   0.548707E-01   0.431371E-01   0.281607E-03   0.433332E-01   0.433332E-01
   0.550012E-01   0.430920E-01   0.279839E-03   0.432248E-01   0.432248E-01
   0.551317E-01   0.427622E-01   0.280604E-03   0.431165E-01   0.431165E-01
   0.552622E-01   0.429606E-01   0.280107E-03   0.430081E-01   0.430081E-01
   0.553927E-01   0.431102E-01   0.282114E-03   0.428997E-01   0.428997E-01
   0.555231E-01   0.427197E-01   0.281804E-03   0.427913E-01   0.427913E-01
   0.556536E-01   0.422278E-01   0.279847E-03   0.426830E-01   0.426830E-01
   0.557841E-01   0.422148E-01   0.279230E-03   0.425746E-01   0.425746E-01
   0.559146E-01   0.425683E-01   0.281012E-03   0.424663E-01   0.424663E-01
   0.560451E-01   0.421387E-01   0.280145E-03   0.423579E-01   0.423579E-01
   0.561756E-01   0.422574E-01   0.280262E-03   0.422496E-01   0.422496E-01
   0.563061E-01   0.420926E-01   0.280356E-03   0.421413E-01   0.421413E-01
   0.564366E-01   0.420352E-01   0.279748E-03   0.420331E-01   0.420331E-01
   0.565671E-01   0.418599E-01   0.279784E-03   0.419248E-01   0.419248E-01
   0.566976E-01   0.417231E-01   0.280937E-03   0.418166E-01   0.418166E-01
   0.568281E-01   0.420335E-01   0.280925E-03   0.417083E-01   0.417083E-01
   0.569586E-01   0.419483E-01   0.280732E-03   0.416001E-01   0.416001E-01
   0.570891E-01   0.416511E-01   0.279850E-03   0.414919E-01   0.414919E-01
   0.572196E-01   0.415552E-01   0.280679E-03   0.413838E-01   0.413838E-01
   0.573501E-01   0.412071E-01   0.278223E-03   0.412757E-01   0.412757E-01
   0.574805E-01   0.411735E-01   0.281071E-03   0.411676E-01   0.411676E-01
   0.576110E-01   0.412708E-01   0.278734E-03   0.410595E-01   0.410595E-01
   0.577415E-01   0.410464E-01   0.279412E-03   0.409514E-01   0.409514E-01
   0.578720E-01   0.411101E-01   0.279066E-03   0.408434E-01   0.408434E-01
   0.580025E-01   0.407817E-01   0.276844E-03   0.407354E-01   0.407354E-01
   0.581330E-01   0.407046E-01   0.278609E-03   0.406274E-01   0.406274E-01
   0.582635E-01   0.401818E-01   0.276360E-03   0.405195E-01   0.405195E-01
   0.583940E-01   0.405643E-01   0.277119E-03   0.404116E-01   0.404116E-01
   0.585245E-01   0.401992E-01   0.276567E-03   0.403037E-01   0.403037E-01
   0.586550E-01   0.403374E-01   0.275419E-03   0.401959E-01   0.401959E-01
   0.587855E-01   0.401305E-01   0.275274E-03   0.400881E-01   0.400881E-01
   0.589160E-01   0.405014E-01   0.276565E-03   0.399804E-01   0.399804E-01
   0.590465E-01   0.399612E-01   0.272665E-03   0.398727E-01   0.398727E-01
   0.591770E-01   0.400071E-01   0.275882E-03   0.397650E-01   0.397650E-01
   0.593075E-01   0.394661E-01   0.271690E-03   0.396574E-01   0.396574E-01
   0.594380E-01   0.396948E-01   0.271171E-03   0.395498E-01   0.395498E-01
   0.595685E-01   0.395543E-01   0.273435E-03   0.394422E-01   0.394422E-01
   0.596990E-01   0.388979E-01   0.270476E-03   0.393347E-01   0.393347E-01
   0.598294E-01   0.398145E-01   0.271721E-03   0.392273E-01   0.392273E-01
   0.599599E-01   0.395676E-01   0.271297E-03   0.391199E-01   0.391199E-01
   0.600904E-01   0.394477E-01   0.269607E-03   0.390125E-01   0.390125E-01
   0.602209E-01   0.391226E-01   0.270731E-03   0.389052E-01   0.389052E-01
   0.603514E-01   0.394845E-01   0.269898E-03   0.387979E-01   0.387979E-01
   0.604819E-01   0.388209E-01   0.269605E-03   0.386907E-01   0.386907E-01
   0.606124E-01   0.389664E-01   0.269135E-03   0.385836E-01   0.385836E-01
   0.607429E-01   0.387597E-01   0.267609E-03   0.384765E-01   0.384765E-01
   0.608734E-01   0.386645E-01   0.268584E-03   0.383694E-01   0.383694E-01
   0.610039E-01   0.387302E-01   0.268689E-03   0.382624E-01   0.382624E-01
   0.611344E-01   0.379424E-01   0.265807E-03   0.381555E-01   0.381555E-01
   0.612649E-01   0.387030E-01   0.269408E-03   0.380486E-01   0.380486E-01
   0.613954E-01   0.374499E-01   0.265109E-03   0.379418E-01   0.379418E-01
   0.615259E-01   0.376601E-01   0.264388E-03   0.378350E-01   0.378350E-01
   0.616564E-01   0.379748E-01   0.266560E-03   0.377283E-01   0.377283E-01
   0.617868E-01   0.380194E-01   0.266224E-03   0.376217E-01   0.376217E-01
   0.619174E-01   0.375887E-01   0.266537E-03   0.375151E-01   0.375151E-01
   0.620478E-01   0.377307E-01   0.265438E-03   0.374086E-01   0.374086E-01
   0.621783E-01   0.371540E-01   0.262871E-03   0.373021E-01   0.373021E-01
   0.623088E-01   0.372494E-01   0.265568E-03   0.371957E-01   0.371957E-01
   0.624393E-01   0.372376E-01   0.263518E-03   0.370894E-01   0.370894E-01
   0.625698E-01   0.374415E-01   0.264529E-03   0.369832E-01   0.369832E-01
   0.627003E-01   0.369448E-01   0.264369E-03   0.368770E-01   0.368770E-01
   0.628308E-01   0.372357E-01   0.263548E-03   0.367709E-01   0.367709E-01
   0.629613E-01   0.370186E-01   0.263293E-03   0.366648E-01   0.366648E-01
   0.630918E-01   0.366971E-01   0.263047E-03   0.365589E-01   0.365589E-01
   0.632223E-01   0.366879E-01   0.262445E-03   0.364529E-01   0.364529E-01
   0.633528E-01   0.363423E-01   0.263705E-03   0.363471E-01   0.363471E-01
   0.634833E-01   0.362291E-01   0.261584E-03   0.362414E-01   0.362414E-01
   0.636138E-01   0.365957E-01   0.261934E-03   0.361357E-01   0.361357E-01
   0.637443E-01   0.359241E-01   0.261075E-03   0.360301E-01   0.360301E-01
   0.638748E-01   0.359848E-01   0.261028E-03   0.359246E-01   0.359246E-01
   0.640052E-01   0.362951E-01   0.262375E-03   0.358191E-01   0.358191E-01
   0.641357E-01   0.362775E-01   0.262279E-03   0.357138E-01   0.357138E-01
   0.642662E-01   0.351481E-01   0.259029E-03   0.356085E-01   0.356085E-01
   0.643967E-01   0.360008E-01   0.260604E-03   0.355033E-01   0.355033E-01
   0.645272E-01   0.353854E-01   0.259389E-03   0.353982E-01   0.353982E-01
   0.646577E-01   0.358094E-01   0.261401E-03   0.352931E-01   0.352931E-01
   0.647882E-01   0.350922E-01   0.259056E-03   0.351882E-01   0.351882E-01
   0.649187E-01   0.355253E-01   0.258816E-03   0.350833E-01   0.350833E-01
   0.650492E-01   0.349684E-01   0.259809E-03   0.349786E-01   0.349786E-01
   0.651797E-01   0.349107E-01   0.257112E-03   0.348739E-01   0.348739E-01
   0.653102E-01   0.351125E-01   0.258145E-03   0.347693E-01   0.347693E-01
   0.654407E-01   0.354472E-01   0.259392E-03   0.346647E-01   0.346647E-01
   0.655712E-01   0.348147E-01   0.257535E-03   0.345603E-01   0.345603E-01
   0.657017E-01   0.340118E-01   0.256775E-03   0.344560E-01   0.344560E-01
   0.658322E-01   0.346061E-01   0.256756E-03   0.343517E-01   0.343517E-01
   0.659627E-01   0.342552E-01   0.256537E-03   0.342476E-01   0.342476E-01
   0.660932E-01   0.341705E-01   0.258020E-03   0.341435E-01   0.341435E-01
   0.662236E-01   0.337496E-01   0.254508E-03   0.340396E-01   0.340396E-01
   0.663541E-01   0.341342E-01   0.256421E-03   0.339357E-01   0.339357E-01
   0.664846E-01   0.339186E-01   0.254670E-03   0.338319E-01   0.338319E-01
   0.666151E-01   0.338791E-01   0.255335E-03   0.337282E-01   0.337282E-01
   0.667456E-01   0.339868E-01   0.255576E-03   0.336247E-01   0.336247E-01
   0.668761E-01   0.336125E-01   0.253702E-03   0.335212E-01   0.335212E-01
   0.670066E-01   0.335028E-01   0.254904E-03   0.334178E-01   0.334178E-01
   0.671371E-01   0.332645E-01   0.254233E-03   0.333145E-01   0.333145E-01
   0.672676E-01   0.336043E-01   0.252270E-03   0.332113E-01   0.332113E-01
   0.673981E-01   0.330159E-01   0.253817E-03   0.331083E-01   0.331083E-01
   0.675286E-01   0.332008E-01   0.253219E-03   0.330053E-01   0.330053E-01
   0.676591E-01   0.332237E-01   0.252815E-03   0.329024E-01   0.329024E-01
   0.677896E-01   0.334672E-01   0.254696E-03   0.327996E-01   0.327996E-01
   0.679201E-01   0.332049E-01   0.252370E-03   0.326970E-01   0.326970E-01
   0.680506E-01   0.327182E-01   0.252038E-03   0.325944E-01   0.325944E-01
   0.681811E-01   0.332460E-01   0.252199E-03   0.324920E-01   0.324920E-01
   0.683115E-01   0.324428E-01   0.251253E-03   0.323896E-01   0.323896E-01
   0.684421E-01   0.322843E-01   0.251939E-03   0.322874E-01   0.322874E-01
   0.685725E-01   0.323811E-01   0.251631E-03   0.321853E-01   0.321853E-01
   0.687030E-01   0.327345E-01   0.249934E-03   0.320833E-01   0.320833E-01
   0.688335E-01   0.319668E-01   0.251523E-03   0.319814E-01   0.319814E-01
   0.689640E-01   0.319093E-01   0.249512E-03   0.318796E-01   0.318796E-01
   0.690945E-01   0.319300E-01   0.251052E-03   0.317779E-01   0.317779E-01
   0.692250E-01   0.320001E-01   0.249926E-03   0.316764E-01   0.316764E-01
   0.693555E-01   0.319032E-01   0.249301E-03   0.315749E-01   0.315749E-01
   0.694860E-01   0.313716E-01   0.151284E-03   0.314736E-01   0.314736E-01
   0.696165E-01   0.312849E-01   0.151453E-03   0.313724E-01   0.313724E-01
   0.697470E-01   0.314045E-01   0.151178E-03   0.312713E-01   0.312713E-01
   0.698775E-01   0.310511E-01   0.151214E-03   0.311703E-01   0.311703E-01
   0.700080E-01   0.310741E-01   0.150328E-03   0.310694E-01   0.310694E-01
   0.701385E-01   0.311263E-01   0.150411E-03   0.309687E-01   0.309687E-01
   0.702690E-01   0.305508E-01   0.149507E-03   0.308680E-01   0.308680E-01
   0.703995E-01   0.310002E-01   0.150177E-03   0.307675E-01   0.307675E-01
   0.705299E-01   0.308239E-01   0.150839E-03   0.306672E-01   0.306672E-01
   0.706604E-01   0.308162E-01   0.149752E-03   0.305669E-01   0.305669E-01
   0.707909E-01   0.303648E-01   0.149535E-03   0.304668E-01   0.304668E-01
   0.709214E-01   0.304979E-01   0.149824E-03   0.303667E-01   0.303667E-01
   0.710519E-01   0.302222E-01   0.148699E-03   0.302668E-01   0.302668E-01
   0.711824E-01   0.305953E-01   0.150537E-03   0.301671E-01   0.301671E-01
   0.713129E-01   0.302261E-01   0.148967E-03   0.300674E-01   0.300674E-01
   0.714434E-01   0.297352E-01   0.169042E-03   0.299679E-01   0.299679E-01
   0.715739E-01   0.295493E-01   0.167195E-03   0.298685E-01   0.298685E-01
   0.717044E-01   0.300102E-01   0.168042E-03   0.297693E-01   0.297693E-01
   0.718349E-01   0.297448E-01   0.168188E-03   0.296702E-01   0.296702E-01
   0.719654E-01   0.293232E-01   0.167429E-03   0.295712E-01   0.295712E-01
   0.720959E-01   0.296944E-01   0.168078E-03   0.294723E-01   0.294723E-01
   0.722264E-01   0.298122E-01   0.168311E-03   0.293735E-01   0.293735E-01
   0.723569E-01   0.293986E-01   0.166582E-03   0.292749E-01   0.292749E-01
   0.724874E-01   0.292259E-01   0.167371E-03   0.291764E-01   0.291764E-01
   0.726178E-01   0.291411E-01   0.167519E-03   0.290781E-01   0.290781E-01
   0.727484E-01   0.288761E-01   0.165290E-03   0.289799E-01   0.289799E-01
   0.728788E-01   0.289891E-01   0.166962E-03   0.288818E-01   0.288818E-01
   0.730093E-01   0.287404E-01   0.164956E-03   0.287839E-01   0.287839E-01
   0.731398E-01   0.285701E-01   0.165213E-03   0.286861E-01   0.286861E-01
   0.732703E-01   0.286074E-01   0.166455E-03   0.285884E-01   0.285884E-01
   0.734008E-01   0.282843E-01   0.165065E-03   0.284909E-01   0.284909E-01
   0.735313E-01   0.278554E-01   0.164371E-03   0.283935E-01   0.283935E-01
   0.736618E-01   0.281724E-01   0.165343E-03   0.282962E-01   0.282962E-01
   0.737923E-01   0.279656E-01   0.163646E-03   0.281991E-01   0.281991E-01
   0.739228E-01   0.282896E-01   0.165137E-03   0.281021E-01   0.281021E-01
   0.740533E-01   0.278960E-01   0.164116E-03   0.280052E-01   0.280052E-01
   0.741838E-01   0.278631E-01   0.164164E-03   0.279085E-01   0.279085E-01
   0.743143E-01   0.276587E-01   0.164910E-03   0.278120E-01   0.278120E-01
   0.744448E-01   0.275347E-01   0.162610E-03   0.277156E-01   0.277156E-01
   0.745753E-01   0.276163E-01   0.163510E-03   0.276193E-01   0.276193E-01
   0.747058E-01   0.270756E-01   0.162981E-03   0.275232E-01   0.275232E-01
   0.748363E-01   0.272921E-01   0.163334E-03   0.274272E-01   0.274272E-01
   0.749667E-01   0.272379E-01   0.163786E-03   0.273313E-01   0.273313E-01
   0.750972E-01   0.270504E-01   0.161578E-03   0.272356E-01   0.272356E-01
   0.752277E-01   0.271919E-01   0.162748E-03   0.271401E-01   0.271401E-01
   0.753582E-01   0.268947E-01   0.162739E-03   0.270446E-01   0.270446E-01
   0.754887E-01   0.266146E-01   0.161199E-03   0.269494E-01   0.269494E-01
   0.756192E-01   0.269656E-01   0.162074E-03   0.268543E-01   0.268543E-01
   0.757497E-01   0.265515E-01   0.161503E-03   0.267593E-01   0.267593E-01
   0.758802E-01   0.263809E-01   0.161069E-03   0.266645E-01   0.266645E-01
   0.760107E-01   0.265383E-01   0.161278E-03   0.265698E-01   0.265698E-01
   0.761412E-01   0.264347E-01   0.160791E-03   0.264753E-01   0.264753E-01
   0.762717E-01   0.261560E-01   0.161141E-03   0.263809E-01   0.263809E-01
   0.764022E-01   0.258687E-01   0.161178E-03   0.262867E-01   0.262867E-01
   0.765327E-01   0.263805E-01   0.160015E-03   0.261926E-01   0.261926E-01
   0.766632E-01   0.258398E-01   0.160291E-03   0.260987E-01   0.260987E-01
   0.767937E-01   0.257028E-01   0.159600E-03   0.260049E-01   0.260049E-01
   0.769241E-01   0.260293E-01   0.160083E-03   0.259113E-01   0.259113E-01
   0.770547E-01   0.257267E-01   0.159916E-03   0.258179E-01   0.258179E-01
   0.771851E-01   0.258099E-01   0.159115E-03   0.257246E-01   0.257246E-01
   0.773156E-01   0.257409E-01   0.159309E-03   0.256314E-01   0.256314E-01
   0.774461E-01   0.253568E-01   0.158997E-03   0.255384E-01   0.255384E-01
   0.775766E-01   0.250570E-01   0.157753E-03   0.254456E-01   0.254456E-01
   0.777071E-01   0.254151E-01   0.159672E-03   0.253529E-01   0.253529E-01
   0.778376E-01   0.253097E-01   0.157790E-03   0.252604E-01   0.252604E-01
   0.779681E-01   0.249911E-01   0.158520E-03   0.251680E-01   0.251680E-01
   0.780986E-01   0.252857E-01   0.158036E-03   0.250758E-01   0.250758E-01
   0.782291E-01   0.249014E-01   0.157143E-03   0.249837E-01   0.249837E-01
   0.783596E-01   0.247327E-01   0.157884E-03   0.248918E-01   0.248918E-01
   0.784901E-01   0.246728E-01   0.157347E-03   0.248001E-01   0.248001E-01
   0.786206E-01   0.247309E-01   0.157146E-03   0.247085E-01   0.247085E-01
   0.787511E-01   0.246535E-01   0.157518E-03   0.246171E-01   0.246171E-01
   0.788816E-01   0.244896E-01   0.156482E-03   0.245258E-01   0.245258E-01
   0.790121E-01   0.241304E-01   0.156816E-03   0.244347E-01   0.244347E-01
   0.791426E-01   0.242588E-01   0.156370E-03   0.243438E-01   0.243438E-01
   0.792730E-01   0.242150E-01   0.155715E-03   0.242530E-01   0.242530E-01
   0.794035E-01   0.240542E-01   0.156083E-03   0.241624E-01   0.241624E-01
   0.795340E-01   0.238937E-01   0.155878E-03   0.240719E-01   0.240719E-01
   0.796645E-01   0.239969E-01   0.155771E-03   0.239816E-01   0.239816E-01
   0.797950E-01   0.238979E-01   0.155944E-03   0.238915E-01   0.238915E-01
   0.799255E-01   0.238001E-01   0.154844E-03   0.238015E-01   0.238015E-01
   0.800560E-01   0.239058E-01   0.156209E-03   0.237117E-01   0.237117E-01
   0.801865E-01   0.237250E-01   0.155672E-03   0.236221E-01   0.236221E-01
   0.803170E-01   0.238221E-01   0.154365E-03   0.235326E-01   0.235326E-01
   0.804475E-01   0.236151E-01   0.155059E-03   0.234433E-01   0.234433E-01
   0.805780E-01   0.233346E-01   0.154321E-03   0.233542E-01   0.233542E-01
   0.807085E-01   0.230458E-01   0.153699E-03   0.232652E-01   0.232652E-01
   0.808390E-01   0.231522E-01   0.153954E-03   0.231764E-01   0.231764E-01
   0.809695E-01   0.230098E-01   0.153256E-03   0.230878E-01   0.230878E-01
   0.811000E-01   0.227432E-01   0.153518E-03   0.229993E-01   0.229993E-01
   0.812304E-01   0.227507E-01   0.153765E-03   0.229110E-01   0.229110E-01
   0.813610E-01   0.226914E-01   0.152525E-03   0.228229E-01   0.228229E-01
   0.814914E-01   0.228051E-01   0.153743E-03   0.227350E-01   0.227350E-01
   0.816219E-01   0.226626E-01   0.152377E-03   0.226472E-01   0.226472E-01
   0.817524E-01   0.225341E-01   0.152722E-03   0.225595E-01   0.225595E-01
   0.818829E-01   0.219967E-01   0.152653E-03   0.224721E-01   0.224721E-01
   0.820134E-01   0.224397E-01   0.151871E-03   0.223848E-01   0.223848E-01
   0.821439E-01   0.223097E-01   0.152412E-03   0.222977E-01   0.222977E-01
   0.822744E-01   0.222220E-01   0.151640E-03   0.222108E-01   0.222108E-01
   0.824049E-01   0.223933E-01   0.151556E-03   0.221240E-01   0.221240E-01
   0.825354E-01   0.220377E-01   0.152151E-03   0.220374E-01   0.220374E-01
   0.826659E-01   0.216975E-01   0.150431E-03   0.219510E-01   0.219510E-01
   0.827964E-01   0.219917E-01   0.151653E-03   0.218647E-01   0.218647E-01
   0.829269E-01   0.216966E-01   0.151095E-03   0.217787E-01   0.217787E-01
   0.830574E-01   0.216282E-01   0.150176E-03   0.216928E-01   0.216928E-01
   0.831879E-01   0.219318E-01   0.151243E-03   0.216070E-01   0.216070E-01
   0.833184E-01   0.213639E-01   0.149946E-03   0.215215E-01   0.215215E-01
   0.834489E-01   0.213112E-01   0.149942E-03   0.214361E-01   0.214361E-01
   0.835793E-01   0.213761E-01   0.150090E-03   0.213509E-01   0.213509E-01
   0.837098E-01   0.214932E-01   0.149745E-03   0.212659E-01   0.212659E-01
   0.838403E-01   0.211982E-01   0.149691E-03   0.211810E-01   0.211810E-01
   0.839708E-01   0.211172E-01   0.149674E-03   0.210963E-01   0.210963E-01
   0.841013E-01   0.210229E-01   0.149104E-03   0.210118E-01   0.210118E-01
   0.842318E-01   0.210091E-01   0.149456E-03   0.209275E-01   0.209275E-01
   0.843623E-01   0.208350E-01   0.148571E-03   0.208434E-01   0.208434E-01
   0.844928E-01   0.204846E-01   0.148150E-03   0.207594E-01   0.207594E-01
   0.846233E-01   0.208636E-01   0.149485E-03   0.206756E-01   0.206756E-01
   0.847538E-01   0.205107E-01   0.147856E-03   0.205920E-01   0.205920E-01
   0.848843E-01   0.206870E-01   0.148642E-03   0.205085E-01   0.205085E-01
   0.850148E-01   0.205818E-01   0.148044E-03   0.204253E-01   0.204253E-01
   0.851453E-01   0.204752E-01   0.147876E-03   0.203422E-01   0.203422E-01
   0.852758E-01   0.203017E-01   0.147950E-03   0.202593E-01   0.202593E-01
   0.854063E-01   0.203267E-01   0.147359E-03   0.201766E-01   0.201766E-01
   0.855368E-01   0.203693E-01   0.147749E-03   0.200940E-01   0.200940E-01
   0.856673E-01   0.198592E-01   0.147857E-03   0.200116E-01   0.200116E-01
   0.857977E-01   0.199876E-01   0.146539E-03   0.199295E-01   0.199295E-01
   0.859282E-01   0.199916E-01   0.146966E-03   0.198475E-01   0.198475E-01
   0.860587E-01   0.200125E-01   0.146830E-03   0.197656E-01   0.197656E-01
   0.861892E-01   0.197629E-01   0.146400E-03   0.196840E-01   0.196840E-01
   0.863197E-01   0.199294E-01   0.147443E-03   0.196025E-01   0.196025E-01
   0.864502E-01   0.193256E-01   0.145082E-03   0.195212E-01   0.195212E-01
   0.865807E-01   0.194182E-01   0.146216E-03   0.194401E-01   0.194401E-01
   0.867112E-01   0.195898E-01   0.145590E-03   0.193592E-01   0.193592E-01
   0.868417E-01   0.193967E-01   0.145336E-03   0.192785E-01   0.192785E-01
   0.869722E-01   0.190755E-01   0.145382E-03   0.191979E-01   0.191979E-01
   0.871027E-01   0.190987E-01   0.145378E-03   0.191176E-01   0.191176E-01
   0.872332E-01   0.189044E-01   0.145142E-03   0.190374E-01   0.190374E-01
   0.873637E-01   0.188402E-01   0.144986E-03   0.189574E-01   0.189574E-01
   0.874942E-01   0.188670E-01   0.143978E-03   0.188775E-01   0.188775E-01
   0.876247E-01   0.188390E-01   0.144638E-03   0.187979E-01   0.187979E-01
   0.877552E-01   0.189122E-01   0.145157E-03   0.187185E-01   0.187185E-01
   0.878856E-01   0.188660E-01   0.143914E-03   0.186392E-01   0.186392E-01
   0.880161E-01   0.186231E-01   0.143977E-03   0.185601E-01   0.185601E-01
   0.881466E-01   0.184873E-01   0.143074E-03   0.184812E-01   0.184812E-01
   0.882771E-01   0.186059E-01   0.143679E-03   0.184025E-01   0.184025E-01
   0.884076E-01   0.185451E-01   0.144271E-03   0.183239E-01   0.183239E-01
   0.885381E-01   0.184211E-01   0.142861E-03   0.182456E-01   0.182456E-01
   0.886686E-01   0.180052E-01   0.143294E-03   0.181674E-01   0.181674E-01
   0.887991E-01   0.181287E-01   0.143165E-03   0.180894E-01   0.180894E-01
   0.889296E-01   0.179856E-01   0.142176E-03   0.180116E-01   0.180116E-01
   0.890601E-01   0.179087E-01   0.142896E-03   0.179340E-01   0.179340E-01
   0.891906E-01   0.178649E-01   0.142339E-03   0.178566E-01   0.178566E-01
   0.893211E-01   0.177668E-01   0.142269E-03   0.177794E-01   0.177794E-01
   0.894516E-01   0.181654E-01   0.142959E-03   0.177023E-01   0.177023E-01
   0.895821E-01   0.178728E-01   0.141286E-03   0.176255E-01   0.176255E-01
   0.897126E-01   0.177095E-01   0.141689E-03   0.175488E-01   0.175488E-01
   0.898431E-01   0.173598E-01   0.141956E-03   0.174723E-01   0.174723E-01
   0.899735E-01   0.175093E-01   0.141204E-03   0.173960E-01   0.173960E-01
   0.901040E-01   0.172818E-01   0.141760E-03   0.173199E-01   0.173199E-01
   0.902345E-01   0.173642E-01   0.140292E-03   0.172439E-01   0.172439E-01
   0.903650E-01   0.170320E-01   0.141182E-03   0.171682E-01   0.171682E-01
   0.904955E-01   0.170518E-01   0.140822E-03   0.170926E-01   0.170926E-01
   0.906260E-01   0.169383E-01   0.140447E-03   0.170173E-01   0.170173E-01
   0.907565E-01   0.170757E-01   0.140963E-03   0.169421E-01   0.169421E-01
   0.908870E-01   0.169356E-01   0.140578E-03   0.168671E-01   0.168671E-01
   0.910175E-01   0.172205E-01   0.140199E-03   0.167923E-01   0.167923E-01
   0.911480E-01   0.170384E-01   0.140759E-03   0.167176E-01   0.167176E-01
   0.912785E-01   0.167495E-01   0.139358E-03   0.166432E-01   0.166432E-01
   0.914090E-01   0.164931E-01   0.139575E-03   0.165690E-01   0.165690E-01
   0.915395E-01   0.166085E-01   0.139167E-03   0.164949E-01   0.164949E-01
   0.916700E-01   0.162269E-01   0.138193E-03   0.164211E-01   0.164211E-01
   0.918005E-01   0.161434E-01   0.141696E-03   0.163474E-01   0.163474E-01
   0.919310E-01   0.161277E-01   0.142972E-03   0.162739E-01   0.162739E-01
   0.920615E-01   0.164177E-01   0.144246E-03   0.162006E-01   0.162006E-01
   0.921919E-01   0.161300E-01   0.145490E-03   0.161275E-01   0.161275E-01
   0.923224E-01   0.160333E-01   0.145221E-03   0.160546E-01   0.160546E-01
   0.924529E-01   0.157860E-01   0.146099E-03   0.159818E-01   0.159818E-01
   0.925834E-01   0.161838E-01   0.147226E-03   0.159093E-01   0.159093E-01
   0.927139E-01   0.159528E-01   0.147176E-03   0.158369E-01   0.158369E-01
   0.928444E-01   0.157969E-01   0.148238E-03   0.157648E-01   0.157648E-01
   0.929749E-01   0.154571E-01   0.147215E-03   0.156928E-01   0.156928E-01
   0.931054E-01   0.155383E-01   0.144854E-03   0.156210E-01   0.156210E-01
   0.932359E-01   0.154510E-01   0.144081E-03   0.155494E-01   0.155494E-01
   0.933664E-01   0.153435E-01   0.141985E-03   0.154780E-01   0.154780E-01
   0.934969E-01   0.151730E-01   0.142835E-03   0.154068E-01   0.154068E-01
   0.936274E-01   0.152037E-01   0.141375E-03   0.153358E-01   0.153358E-01
   0.937579E-01   0.154475E-01   0.141659E-03   0.152649E-01   0.152649E-01
   0.938884E-01   0.151100E-01   0.141669E-03   0.151943E-01   0.151943E-01
   0.940189E-01   0.150784E-01   0.139823E-03   0.151238E-01   0.151238E-01
   0.941494E-01   0.150221E-01   0.140860E-03   0.150536E-01   0.150536E-01
   0.942798E-01   0.151446E-01   0.140315E-03   0.149835E-01   0.149835E-01
   0.944104E-01   0.147827E-01   0.139023E-03   0.149136E-01   0.149136E-01
   0.945408E-01   0.146490E-01   0.139562E-03   0.148439E-01   0.148439E-01
   0.946713E-01   0.147405E-01   0.138486E-03   0.147744E-01   0.147744E-01
   0.948018E-01   0.148413E-01   0.139159E-03   0.147051E-01   0.147051E-01
   0.949323E-01   0.146743E-01   0.139471E-03   0.146359E-01   0.146359E-01
   0.950628E-01   0.146429E-01   0.138059E-03   0.145670E-01   0.145670E-01
   0.951933E-01   0.144310E-01   0.138125E-03   0.144983E-01   0.144983E-01
   0.953238E-01   0.145938E-01   0.137878E-03   0.144297E-01   0.144297E-01
   0.954543E-01   0.142125E-01   0.137200E-03   0.143614E-01   0.143614E-01
   0.955848E-01   0.142579E-01   0.138190E-03   0.142932E-01   0.142932E-01
   0.957153E-01   0.142370E-01   0.136878E-03   0.142252E-01   0.142252E-01
   0.958458E-01   0.141575E-01   0.136945E-03   0.141574E-01   0.141574E-01
   0.959763E-01   0.140532E-01   0.137519E-03   0.140898E-01   0.140898E-01
   0.961068E-01   0.142150E-01   0.135796E-03   0.140224E-01   0.140224E-01
   0.962373E-01   0.139764E-01   0.136854E-03   0.139552E-01   0.139552E-01
   0.963678E-01   0.135619E-01   0.136190E-03   0.138882E-01   0.138882E-01
   0.964982E-01   0.137480E-01   0.135535E-03   0.138213E-01   0.138213E-01
   0.966287E-01   0.137435E-01   0.136598E-03   0.137547E-01   0.137547E-01
   0.967592E-01   0.139653E-01   0.135287E-03   0.136882E-01   0.136882E-01
   0.968897E-01   0.136157E-01   0.135516E-03   0.136219E-01   0.136219E-01
   0.970202E-01   0.134896E-01   0.135627E-03   0.135559E-01   0.135559E-01
   0.971507E-01   0.136237E-01   0.134911E-03   0.134900E-01   0.134900E-01
   0.972812E-01   0.133943E-01   0.134604E-03   0.134243E-01   0.134243E-01
   0.974117E-01   0.133622E-01   0.134617E-03   0.133588E-01   0.133588E-01
   0.975422E-01   0.132064E-01   0.134134E-03   0.132935E-01   0.132935E-01
   0.976727E-01   0.131299E-01   0.135042E-03   0.132284E-01   0.132284E-01
   0.978032E-01   0.134493E-01   0.134089E-03   0.131634E-01   0.131634E-01
   0.979337E-01   0.131279E-01   0.134468E-03   0.130987E-01   0.130987E-01
   0.980642E-01   0.132780E-01   0.133983E-03   0.130341E-01   0.130341E-01
   0.981947E-01   0.132709E-01   0.133306E-03   0.129698E-01   0.129698E-01
   0.983252E-01   0.129711E-01   0.132723E-03   0.129056E-01   0.129056E-01
   0.984557E-01   0.130214E-01   0.132520E-03   0.128416E-01   0.128416E-01
   0.985861E-01   0.129537E-01   0.132268E-03   0.127779E-01   0.127779E-01
   0.987167E-01   0.128763E-01   0.132091E-03   0.127143E-01   0.127143E-01
   0.988471E-01   0.128769E-01   0.130702E-03   0.126508E-01   0.126508E-01
   0.989776E-01   0.128159E-01   0.131080E-03   0.125876E-01   0.125876E-01
   0.991081E-01   0.125376E-01   0.130522E-03   0.125246E-01   0.125246E-01
   0.992386E-01   0.125434E-01   0.130385E-03   0.124618E-01   0.124618E-01
   0.993691E-01   0.124389E-01   0.130264E-03   0.123991E-01   0.123991E-01
   0.994996E-01   0.123668E-01   0.129677E-03   0.123367E-01   0.123367E-01
   0.996301E-01   0.121722E-01   0.129994E-03   0.122744E-01   0.122744E-01
   0.997606E-01   0.124448E-01   0.130334E-03   0.122123E-01   0.122123E-01
   0.998911E-01   0.123476E-01   0.129533E-03   0.121505E-01   0.121505E-01
   0.100022E+00   0.121177E-01   0.130466E-03   0.120887E-01   0.120887E-01
   0.100152E+00   0.122402E-01   0.129865E-03   0.120272E-01   0.120272E-01
   0.100283E+00   0.121055E-01   0.129139E-03   0.119659E-01   0.119659E-01
   0.100413E+00   0.119368E-01   0.129804E-03   0.119048E-01   0.119048E-01
   0.100544E+00   0.121223E-01   0.129764E-03   0.118439E-01   0.118439E-01
   0.100674E+00   0.118439E-01   0.130364E-03   0.117831E-01   0.117831E-01
   0.100805E+00   0.114787E-01   0.129279E-03   0.117226E-01   0.117226E-01
   0.100935E+00   0.116865E-01   0.128754E-03   0.116622E-01   0.116622E-01
   0.101066E+00   0.118186E-01   0.130084E-03   0.116021E-01   0.116021E-01
   0.101196E+00   0.113413E-01   0.128505E-03   0.115421E-01   0.115421E-01
   0.101326E+00   0.115651E-01   0.129258E-03   0.114823E-01   0.114823E-01
   0.101457E+00   0.114818E-01   0.129452E-03   0.114226E-01   0.114226E-01
   0.101587E+00   0.113521E-01   0.128076E-03   0.113632E-01   0.113632E-01
   0.101718E+00   0.116721E-01   0.129268E-03   0.113040E-01   0.113040E-01
   0.101848E+00   0.114767E-01   0.128292E-03   0.112449E-01   0.112449E-01
   0.101979E+00   0.112023E-01   0.128237E-03   0.111861E-01   0.111861E-01
   0.102110E+00   0.110463E-01   0.128289E-03   0.111274E-01   0.111274E-01
   0.102240E+00   0.113101E-01   0.127840E-03   0.110689E-01   0.110689E-01
   0.102371E+00   0.108505E-01   0.127382E-03   0.110107E-01   0.110107E-01
   0.102501E+00   0.109665E-01   0.128268E-03   0.109526E-01   0.109526E-01
   0.102632E+00   0.108204E-01   0.126648E-03   0.108946E-01   0.108946E-01
   0.102762E+00   0.108604E-01   0.128161E-03   0.108369E-01   0.108369E-01
   0.102892E+00   0.108838E-01   0.127145E-03   0.107794E-01   0.107794E-01
   0.103023E+00   0.107045E-01   0.126937E-03   0.107220E-01   0.107220E-01
   0.103153E+00   0.106930E-01   0.127784E-03   0.106649E-01   0.106649E-01
   0.103284E+00   0.105478E-01   0.126232E-03   0.106079E-01   0.106079E-01
   0.103414E+00   0.105571E-01   0.126486E-03   0.105512E-01   0.105512E-01
   0.103545E+00   0.104073E-01   0.126794E-03   0.104946E-01   0.104946E-01
   0.103675E+00   0.104633E-01   0.125612E-03   0.104381E-01   0.104381E-01
   0.103806E+00   0.103410E-01   0.126451E-03   0.103819E-01   0.103819E-01
   0.103936E+00   0.103150E-01   0.125966E-03   0.103259E-01   0.103259E-01
   0.104067E+00   0.104688E-01   0.125862E-03   0.102700E-01   0.102700E-01
   0.104197E+00   0.103543E-01   0.126470E-03   0.102144E-01   0.102144E-01
   0.104328E+00   0.101766E-01   0.125203E-03   0.101589E-01   0.101589E-01
   0.104458E+00   0.992275E-02   0.125613E-03   0.101036E-01   0.101036E-01
   0.104589E+00   0.100895E-01   0.125421E-03   0.100485E-01   0.100485E-01
   0.104719E+00   0.101063E-01   0.125404E-03   0.999360E-02   0.999360E-02
   0.104850E+00   0.983639E-02   0.125163E-03   0.993887E-02   0.993887E-02
   0.104980E+00   0.100885E-01   0.124891E-03   0.988433E-02   0.988433E-02
   0.105111E+00   0.102527E-01   0.125222E-03   0.982997E-02   0.982997E-02
   0.105241E+00   0.983431E-02   0.124938E-03   0.977584E-02   0.977584E-02
   0.105372E+00   0.971804E-02   0.124325E-03   0.972185E-02   0.972185E-02
   0.105502E+00   0.980494E-02   0.125200E-03   0.966805E-02   0.966805E-02
   0.105633E+00   0.963628E-02   0.124282E-03   0.961444E-02   0.961444E-02
   0.105763E+00   0.964593E-02   0.124256E-03   0.956101E-02   0.956101E-02
   0.105894E+00   0.964242E-02   0.124630E-03   0.950777E-02   0.950777E-02
   0.106024E+00   0.942991E-02   0.123447E-03   0.945471E-02   0.945471E-02
   0.106155E+00   0.956477E-02   0.124127E-03   0.940184E-02   0.940184E-02
   0.106285E+00   0.931437E-02   0.124312E-03   0.934915E-02   0.934915E-02
   0.106416E+00   0.942871E-02   0.123455E-03   0.929664E-02   0.929664E-02
   0.106546E+00   0.958754E-02   0.124054E-03   0.924432E-02   0.924432E-02
   0.106677E+00   0.920718E-02   0.123308E-03   0.919219E-02   0.919219E-02
   0.106807E+00   0.920342E-02   0.123235E-03   0.914023E-02   0.914023E-02
   0.106938E+00   0.914100E-02   0.123570E-03   0.908847E-02   0.908847E-02
   0.107068E+00   0.914338E-02   0.123213E-03   0.903688E-02   0.903688E-02
   0.107199E+00   0.910175E-02   0.123534E-03   0.898548E-02   0.898548E-02
   0.107329E+00   0.916323E-02   0.123416E-03   0.893427E-02   0.893427E-02
   0.107460E+00   0.895158E-02   0.121934E-03   0.888327E-02   0.888327E-02
   0.107590E+00   0.884955E-02   0.122521E-03   0.883242E-02   0.883242E-02
   0.107721E+00   0.900999E-02   0.122575E-03   0.878175E-02   0.878175E-02
   0.107851E+00   0.874614E-02   0.122649E-03   0.873126E-02   0.873126E-02
   0.107982E+00   0.875528E-02   0.124700E-03   0.868096E-02   0.868096E-02
   0.108112E+00   0.871495E-02   0.125301E-03   0.863084E-02   0.863084E-02
   0.108243E+00   0.828272E-02   0.126448E-03   0.858090E-02   0.858090E-02
   0.108373E+00   0.862228E-02   0.127251E-03   0.853114E-02   0.853114E-02
   0.108504E+00   0.846084E-02   0.127938E-03   0.848157E-02   0.848157E-02
   0.108634E+00   0.860361E-02   0.129152E-03   0.843218E-02   0.843218E-02
   0.108765E+00   0.845815E-02   0.128715E-03   0.838296E-02   0.838296E-02
   0.108895E+00   0.835205E-02   0.128985E-03   0.833393E-02   0.833393E-02
   0.109026E+00   0.832202E-02   0.130349E-03   0.828508E-02   0.828508E-02
   0.109156E+00   0.838879E-02   0.129700E-03   0.823641E-02   0.823641E-02
   0.109287E+00   0.829625E-02   0.131055E-03   0.818793E-02   0.818793E-02
   0.109417E+00   0.807374E-02   0.130620E-03   0.813962E-02   0.813962E-02
   0.109548E+00   0.817227E-02   0.130912E-03   0.809153E-02   0.809153E-02
   0.109678E+00   0.807823E-02   0.131703E-03   0.804358E-02   0.804358E-02
   0.109809E+00   0.794463E-02   0.131650E-03   0.799581E-02   0.799581E-02
   0.109939E+00   0.799793E-02   0.132357E-03   0.794822E-02   0.794822E-02
   0.110070E+00   0.790339E-02   0.132933E-03   0.790081E-02   0.790081E-02
   0.110200E+00   0.772434E-02   0.131622E-03   0.785358E-02   0.785358E-02
   0.110331E+00   0.790157E-02   0.133479E-03   0.780653E-02   0.780653E-02
   0.110461E+00   0.794870E-02   0.133287E-03   0.775966E-02   0.775966E-02
   0.110592E+00   0.760283E-02   0.133335E-03   0.771297E-02   0.771297E-02
   0.110722E+00   0.768196E-02   0.134899E-03   0.766645E-02   0.766645E-02
   0.110853E+00   0.760930E-02   0.133327E-03   0.762012E-02   0.762012E-02
   0.110983E+00   0.774274E-02   0.134471E-03   0.757396E-02   0.757396E-02
   0.111114E+00   0.765595E-02   0.135179E-03   0.752798E-02   0.752798E-02
   0.111244E+00   0.764554E-02   0.134485E-03   0.748218E-02   0.748218E-02
   0.111375E+00   0.732238E-02   0.135561E-03   0.743655E-02   0.743655E-02
   0.111505E+00   0.727353E-02   0.135238E-03   0.739110E-02   0.739110E-02
   0.111636E+00   0.731240E-02   0.135361E-03   0.734583E-02   0.734583E-02
   0.111766E+00   0.725295E-02   0.135962E-03   0.730077E-02   0.730077E-02
   0.111896E+00   0.748452E-02   0.135789E-03   0.725585E-02   0.725585E-02
   0.112027E+00   0.714825E-02   0.136129E-03   0.721111E-02   0.721111E-02
   0.112157E+00   0.714880E-02   0.136488E-03   0.716654E-02   0.716654E-02
   0.112288E+00   0.730929E-02   0.136875E-03   0.712215E-02   0.712215E-02
   0.112419E+00   0.709186E-02   0.136677E-03   0.707793E-02   0.707793E-02
   0.112549E+00   0.729074E-02   0.137447E-03   0.703389E-02   0.703389E-02
   0.112680E+00   0.681337E-02   0.136510E-03   0.699003E-02   0.699003E-02
   0.112810E+00   0.709163E-02   0.136825E-03   0.694634E-02   0.694634E-02
   0.112940E+00   0.688954E-02   0.132105E-03   0.690282E-02   0.690282E-02
   0.113071E+00   0.689071E-02   0.131884E-03   0.685948E-02   0.685948E-02
   0.113201E+00   0.686407E-02   0.129963E-03   0.681631E-02   0.681631E-02
   0.113332E+00   0.665872E-02   0.129626E-03   0.677332E-02   0.677332E-02
   0.113462E+00   0.675345E-02   0.130457E-03   0.673050E-02   0.673050E-02
   0.113593E+00   0.692109E-02   0.129228E-03   0.668786E-02   0.668786E-02
   0.113724E+00   0.666884E-02   0.128510E-03   0.664538E-02   0.664538E-02
   0.113854E+00   0.685217E-02   0.129016E-03   0.660312E-02   0.660312E-02
   0.113984E+00   0.654929E-02   0.126819E-03   0.656099E-02   0.656099E-02
   0.114115E+00   0.641885E-02   0.127389E-03   0.651903E-02   0.651903E-02
   0.114245E+00   0.639947E-02   0.126622E-03   0.647725E-02   0.647725E-02
   0.114376E+00   0.625439E-02   0.126033E-03   0.643564E-02   0.643564E-02
   0.114506E+00   0.631612E-02   0.126401E-03   0.639420E-02   0.639420E-02
   0.114637E+00   0.638929E-02   0.124898E-03   0.635294E-02   0.635294E-02
   0.114767E+00   0.635766E-02   0.125450E-03   0.631184E-02   0.631184E-02
   0.114898E+00   0.588519E-02   0.125323E-03   0.627091E-02   0.627091E-02
   0.115028E+00   0.619155E-02   0.124528E-03   0.623016E-02   0.623016E-02
   0.115159E+00   0.631367E-02   0.125035E-03   0.618958E-02   0.618958E-02
   0.115289E+00   0.627659E-02   0.124224E-03   0.614916E-02   0.614916E-02
   0.115420E+00   0.620423E-02   0.124134E-03   0.610892E-02   0.610892E-02
   0.115550E+00   0.644793E-02   0.124643E-03   0.606885E-02   0.606885E-02
   0.115681E+00   0.594997E-02   0.123058E-03   0.602894E-02   0.602894E-02
   0.115811E+00   0.596445E-02   0.123821E-03   0.598921E-02   0.598921E-02
   0.115942E+00   0.586346E-02   0.122824E-03   0.594967E-02   0.594967E-02
   0.116072E+00   0.593419E-02   0.122620E-03   0.591024E-02   0.591024E-02
   0.116203E+00   0.559158E-02   0.122448E-03   0.587104E-02   0.587104E-02
   0.116333E+00   0.579568E-02   0.122393E-03   0.583198E-02   0.583198E-02
   0.116464E+00   0.569352E-02   0.122662E-03   0.579309E-02   0.579309E-02
   0.116594E+00   0.561360E-02   0.122259E-03   0.575436E-02   0.575436E-02
   0.116725E+00   0.574016E-02   0.121107E-03   0.571581E-02   0.571581E-02
   0.116855E+00   0.560755E-02   0.121727E-03   0.567742E-02   0.567742E-02
   0.116986E+00   0.561990E-02   0.121463E-03   0.563919E-02   0.563919E-02
   0.117116E+00   0.579431E-02   0.121701E-03   0.560113E-02   0.560113E-02
   0.117247E+00   0.559419E-02   0.121600E-03   0.556324E-02   0.556324E-02
   0.117377E+00   0.544495E-02   0.120757E-03   0.552552E-02   0.552552E-02
   0.117508E+00   0.561514E-02   0.120680E-03   0.548796E-02   0.548796E-02
   0.117638E+00   0.564079E-02   0.121259E-03   0.545057E-02   0.545057E-02
   0.117769E+00   0.550687E-02   0.119640E-03   0.541334E-02   0.541334E-02
   0.117899E+00   0.510741E-02   0.120040E-03   0.537627E-02   0.537627E-02
   0.118030E+00   0.517720E-02   0.119435E-03   0.533937E-02   0.533937E-02
   0.118160E+00   0.555678E-02   0.119503E-03   0.530267E-02   0.530267E-02
   0.118291E+00   0.505803E-02   0.119180E-03   0.526610E-02   0.526610E-02
   0.118421E+00   0.500659E-02   0.118319E-03   0.522969E-02   0.522969E-02
   0.118552E+00   0.507333E-02   0.119001E-03   0.519345E-02   0.519345E-02
   0.118682E+00   0.513242E-02   0.118293E-03   0.515737E-02   0.515737E-02
   0.118813E+00   0.508429E-02   0.117929E-03   0.512145E-02   0.512145E-02
   0.118943E+00   0.505718E-02   0.117985E-03   0.508570E-02   0.508570E-02
   0.119074E+00   0.497556E-02   0.117486E-03   0.505011E-02   0.505011E-02
   0.119204E+00   0.507512E-02   0.118016E-03   0.501468E-02   0.501468E-02
   0.119335E+00   0.498861E-02   0.117541E-03   0.497941E-02   0.497941E-02
   0.119465E+00   0.495848E-02   0.116199E-03   0.494430E-02   0.494430E-02
   0.119596E+00   0.494036E-02   0.117118E-03   0.490936E-02   0.490936E-02
   0.119726E+00   0.484542E-02   0.116030E-03   0.487458E-02   0.487458E-02
   0.119857E+00   0.480415E-02   0.116365E-03   0.483995E-02   0.483995E-02
   0.119987E+00   0.463469E-02   0.116260E-03   0.480549E-02   0.480549E-02
   0.120118E+00   0.482863E-02   0.115830E-03   0.477119E-02   0.477119E-02
   0.120248E+00   0.480096E-02   0.115371E-03   0.473707E-02   0.473707E-02
   0.120379E+00   0.448326E-02   0.115649E-03   0.470306E-02   0.470306E-02
   0.120509E+00   0.439293E-02   0.114014E-03   0.466927E-02   0.466927E-02
   0.120640E+00   0.446982E-02   0.115187E-03   0.463560E-02   0.463560E-02
   0.120770E+00   0.452628E-02   0.114814E-03   0.460210E-02   0.460210E-02
   0.120901E+00   0.447396E-02   0.114277E-03   0.456875E-02   0.456875E-02
   0.121031E+00   0.454358E-02   0.114556E-03   0.453556E-02   0.453556E-02
   0.121162E+00   0.454422E-02   0.113858E-03   0.450253E-02   0.450253E-02
   0.121292E+00   0.454406E-02   0.114375E-03   0.446965E-02   0.446965E-02
   0.121423E+00   0.467119E-02   0.114139E-03   0.443694E-02   0.443694E-02
   0.121553E+00   0.430313E-02   0.113623E-03   0.440438E-02   0.440438E-02
   0.121684E+00   0.441656E-02   0.113695E-03   0.437198E-02   0.437198E-02
   0.121814E+00   0.439873E-02   0.113200E-03   0.433973E-02   0.433973E-02
   0.121945E+00   0.414775E-02   0.112787E-03   0.430764E-02   0.430764E-02
   0.122075E+00   0.407999E-02   0.113232E-03   0.427570E-02   0.427570E-02
   0.122206E+00   0.435391E-02   0.112755E-03   0.424392E-02   0.424392E-02
   0.122336E+00   0.390778E-02   0.113073E-03   0.421230E-02   0.421230E-02
   0.122467E+00   0.423968E-02   0.112424E-03   0.418086E-02   0.418086E-02
   0.122597E+00   0.420160E-02   0.112468E-03   0.414954E-02   0.414954E-02
   0.122728E+00   0.434801E-02   0.113261E-03   0.411838E-02   0.411838E-02
   0.122858E+00   0.383013E-02   0.112173E-03   0.408737E-02   0.408737E-02
   0.122989E+00   0.406366E-02   0.112052E-03   0.405652E-02   0.405652E-02
   0.123119E+00   0.415489E-02   0.113116E-03   0.402582E-02   0.402582E-02
   0.123249E+00   0.407485E-02   0.111602E-03   0.399527E-02   0.399527E-02
   0.123380E+00   0.372542E-02   0.112175E-03   0.396488E-02   0.396488E-02
   0.123510E+00   0.374082E-02   0.111681E-03   0.393464E-02   0.393464E-02
   0.123641E+00   0.389587E-02   0.111968E-03   0.390455E-02   0.390455E-02
   0.123772E+00   0.378872E-02   0.112067E-03   0.387461E-02   0.387461E-02
   0.123902E+00   0.357594E-02   0.111196E-03   0.384483E-02   0.384483E-02
   0.124033E+00   0.355124E-02   0.110939E-03   0.381519E-02   0.381519E-02
   0.124163E+00   0.359557E-02   0.111394E-03   0.378571E-02   0.378571E-02
   0.124294E+00   0.386240E-02   0.111194E-03   0.375637E-02   0.375637E-02
   0.124424E+00   0.380751E-02   0.111905E-03   0.372719E-02   0.372719E-02
   0.124554E+00   0.369975E-02   0.110999E-03   0.369818E-02   0.369818E-02
   0.124685E+00   0.364084E-02   0.110615E-03   0.366927E-02   0.366927E-02
   0.124815E+00   0.363774E-02   0.111382E-03   0.364056E-02   0.364056E-02
   0.124946E+00   0.367586E-02   0.110635E-03   0.361198E-02   0.361198E-02
   0.125076E+00   0.346272E-02   0.110697E-03   0.358354E-02   0.358354E-02
   0.125207E+00   0.339711E-02   0.110622E-03   0.355525E-02   0.355525E-02
   0.125337E+00   0.357225E-02   0.110284E-03   0.352711E-02   0.352711E-02
   0.125468E+00   0.331213E-02   0.110208E-03   0.349912E-02   0.349912E-02
   0.125598E+00   0.349719E-02   0.110079E-03   0.347127E-02   0.347127E-02
   0.125729E+00   0.335140E-02   0.109991E-03   0.344358E-02   0.344358E-02
   0.125859E+00   0.340619E-02   0.110909E-03   0.341602E-02   0.341602E-02
   0.125990E+00   0.324952E-02   0.109290E-03   0.338862E-02   0.338862E-02
   0.126120E+00   0.318454E-02   0.110017E-03   0.336136E-02   0.336136E-02
   0.126251E+00   0.336375E-02   0.109659E-03   0.333424E-02   0.333424E-02
   0.126381E+00   0.314464E-02   0.109523E-03   0.330728E-02   0.330728E-02
   0.126512E+00   0.328313E-02   0.110305E-03   0.328046E-02   0.328046E-02
   0.126642E+00   0.323599E-02   0.109129E-03   0.325378E-02   0.325378E-02
   0.126773E+00   0.315168E-02   0.109287E-03   0.322727E-02   0.322727E-02
   0.126903E+00   0.322038E-02   0.110168E-03   0.320088E-02   0.320088E-02
   0.127034E+00   0.316620E-02   0.108637E-03   0.317464E-02   0.317464E-02
   0.127164E+00   0.309883E-02   0.109915E-03   0.314853E-02   0.314853E-02
   0.127295E+00   0.301972E-02   0.108710E-03   0.312258E-02   0.312258E-02
   0.127425E+00   0.311045E-02   0.109008E-03   0.309676E-02   0.309676E-02
   0.127556E+00   0.300134E-02   0.108757E-03   0.307109E-02   0.307109E-02
   0.127686E+00   0.309545E-02   0.108748E-03   0.304556E-02   0.304556E-02
   0.127817E+00   0.281092E-02   0.109002E-03   0.302017E-02   0.302017E-02
   0.127947E+00   0.303377E-02   0.108849E-03   0.299493E-02   0.299493E-02
   0.128078E+00   0.298717E-02   0.108310E-03   0.296982E-02   0.296982E-02
   0.128208E+00   0.279417E-02   0.108481E-03   0.294486E-02   0.294486E-02
   0.128339E+00   0.297487E-02   0.108266E-03   0.292003E-02   0.292003E-02
   0.128469E+00   0.278667E-02   0.108589E-03   0.289535E-02   0.289535E-02
   0.128600E+00   0.280909E-02   0.108565E-03   0.287081E-02   0.287081E-02
   0.128730E+00   0.293698E-02   0.108090E-03   0.284640E-02   0.284640E-02
   0.128861E+00   0.253270E-02   0.107939E-03   0.282216E-02   0.282216E-02
   0.128991E+00   0.279830E-02   0.108315E-03   0.279801E-02   0.279801E-02
   0.129122E+00   0.256763E-02   0.107593E-03   0.277404E-02   0.277404E-02
   0.129252E+00   0.258423E-02   0.107925E-03   0.275020E-02   0.275020E-02
   0.129383E+00   0.252986E-02   0.107603E-03   0.272649E-02   0.272649E-02
   0.129513E+00   0.266899E-02   0.107564E-03   0.270291E-02   0.270291E-02
   0.129644E+00   0.287769E-02   0.107990E-03   0.267948E-02   0.267948E-02
   0.129774E+00   0.274673E-02   0.107474E-03   0.265618E-02   0.265618E-02
   0.129905E+00   0.249414E-02   0.107566E-03   0.263302E-02   0.263302E-02
   0.130035E+00   0.227689E-02   0.107185E-03   0.260999E-02   0.260999E-02
   0.130166E+00   0.250322E-02   0.107177E-03   0.258710E-02   0.258710E-02
   0.130296E+00   0.261070E-02   0.107348E-03   0.256435E-02   0.256435E-02
   0.130427E+00   0.240712E-02   0.106771E-03   0.254173E-02   0.254173E-02
   0.130557E+00   0.246555E-02   0.106743E-03   0.251925E-02   0.251925E-02
   0.130688E+00   0.267108E-02   0.107961E-03   0.249690E-02   0.249690E-02
   0.130818E+00   0.236959E-02   0.106334E-03   0.247468E-02   0.247468E-02
   0.130949E+00   0.223936E-02   0.106562E-03   0.245260E-02   0.245260E-02
   0.131079E+00   0.223702E-02   0.105989E-03   0.243066E-02   0.243066E-02
   0.131210E+00   0.248550E-02   0.106863E-03   0.240884E-02   0.240884E-02
   0.131340E+00   0.223342E-02   0.106729E-03   0.238718E-02   0.238718E-02
   0.131471E+00   0.217138E-02   0.106476E-03   0.236563E-02   0.236563E-02
   0.131601E+00   0.237779E-02   0.106749E-03   0.234422E-02   0.234422E-02
   0.131732E+00   0.233671E-02   0.106221E-03   0.232293E-02   0.232293E-02
   0.131862E+00   0.233853E-02   0.106057E-03   0.230178E-02   0.230178E-02
   0.131993E+00   0.229864E-02   0.106540E-03   0.228076E-02   0.228076E-02
   0.132123E+00   0.245324E-02   0.106167E-03   0.225987E-02   0.225987E-02
   0.132254E+00   0.217968E-02   0.106310E-03   0.223911E-02   0.223911E-02
   0.132384E+00   0.214261E-02   0.106091E-03   0.221848E-02   0.221848E-02
   0.132515E+00   0.233509E-02   0.105800E-03   0.219798E-02   0.219798E-02
   0.132645E+00   0.216939E-02   0.105841E-03   0.217761E-02   0.217761E-02
   0.132776E+00   0.221619E-02   0.106011E-03   0.215737E-02   0.215737E-02
   0.132906E+00   0.234858E-02   0.106401E-03   0.213726E-02   0.213726E-02
   0.133037E+00   0.233731E-02   0.106176E-03   0.211728E-02   0.211728E-02
   0.133167E+00   0.204906E-02   0.105126E-03   0.209743E-02   0.209743E-02
   0.133298E+00   0.201643E-02   0.105467E-03   0.207771E-02   0.207771E-02
   0.133428E+00   0.208496E-02   0.105914E-03   0.205812E-02   0.205812E-02
   0.133558E+00   0.196425E-02   0.105021E-03   0.203864E-02   0.203864E-02
   0.133689E+00   0.172316E-02   0.105401E-03   0.201930E-02   0.201930E-02
   0.133820E+00   0.181403E-02   0.104863E-03   0.200008E-02   0.200008E-02
   0.133950E+00   0.209801E-02   0.105366E-03   0.198099E-02   0.198099E-02
   0.134080E+00   0.192518E-02   0.105314E-03   0.196202E-02   0.196202E-02
   0.134211E+00   0.187378E-02   0.104900E-03   0.194318E-02   0.194318E-02
   0.134342E+00   0.172810E-02   0.105312E-03   0.192446E-02   0.192446E-02
   0.134472E+00   0.189101E-02   0.105330E-03   0.190587E-02   0.190587E-02
   0.134603E+00   0.159252E-02   0.103999E-03   0.188741E-02   0.188741E-02
   0.134733E+00   0.197744E-02   0.105124E-03   0.186906E-02   0.186906E-02
   0.134863E+00   0.178980E-02   0.104592E-03   0.185084E-02   0.185084E-02
   0.134994E+00   0.184759E-02   0.104902E-03   0.183275E-02   0.183275E-02
   0.135125E+00   0.185418E-02   0.105162E-03   0.181478E-02   0.181478E-02
   0.135255E+00   0.177770E-02   0.104228E-03   0.179693E-02   0.179693E-02
   0.135385E+00   0.179315E-02   0.104506E-03   0.177921E-02   0.177921E-02
   0.135516E+00   0.176057E-02   0.104421E-03   0.176161E-02   0.176161E-02
   0.135646E+00   0.182193E-02   0.104314E-03   0.174412E-02   0.174412E-02
   0.135777E+00   0.166919E-02   0.104525E-03   0.172676E-02   0.172676E-02
   0.135907E+00   0.165824E-02   0.103905E-03   0.170952E-02   0.170952E-02
   0.136038E+00   0.188220E-02   0.104032E-03   0.169240E-02   0.169240E-02
   0.136168E+00   0.159381E-02   0.104157E-03   0.167540E-02   0.167540E-02
   0.136299E+00   0.156044E-02   0.103469E-03   0.165852E-02   0.165852E-02
   0.136429E+00   0.166944E-02   0.104384E-03   0.164176E-02   0.164176E-02
   0.136560E+00   0.160210E-02   0.103482E-03   0.162511E-02   0.162511E-02
   0.136690E+00   0.173251E-02   0.104061E-03   0.160859E-02   0.160859E-02
   0.136821E+00   0.151615E-02   0.103519E-03   0.159219E-02   0.159219E-02
   0.136951E+00   0.165975E-02   0.103529E-03   0.157590E-02   0.157590E-02
   0.137082E+00   0.148831E-02   0.103671E-03   0.155973E-02   0.155973E-02
   0.137212E+00   0.125475E-02   0.103556E-03   0.154368E-02   0.154368E-02
   0.137343E+00   0.148529E-02   0.103105E-03   0.152774E-02   0.152774E-02
   0.137473E+00   0.136961E-02   0.103408E-03   0.151193E-02   0.151193E-02
   0.137604E+00   0.145052E-02   0.102905E-03   0.149624E-02   0.149624E-02
   0.137734E+00   0.131369E-02   0.103400E-03   0.148065E-02   0.148065E-02
   0.137865E+00   0.148975E-02   0.103586E-03   0.146518E-02   0.146518E-02
   0.137995E+00   0.136707E-02   0.103047E-03   0.144983E-02   0.144983E-02
   0.138126E+00   0.138161E-02   0.102922E-03   0.143459E-02   0.143459E-02
   0.138256E+00   0.165108E-02   0.103231E-03   0.141947E-02   0.141947E-02
   0.138387E+00   0.126615E-02   0.102613E-03   0.140446E-02   0.140446E-02
   0.138517E+00   0.142151E-02   0.103151E-03   0.138956E-02   0.138956E-02
   0.138648E+00   0.127290E-02   0.102735E-03   0.137478E-02   0.137478E-02
   0.138778E+00   0.140760E-02   0.102779E-03   0.136011E-02   0.136011E-02
   0.138909E+00   0.141912E-02   0.102967E-03   0.134556E-02   0.134556E-02
   0.139039E+00   0.129046E-02   0.102389E-03   0.133111E-02   0.133111E-02
   0.139170E+00   0.122954E-02   0.102656E-03   0.131678E-02   0.131678E-02
   0.139300E+00   0.113154E-02   0.102534E-03   0.130256E-02   0.130256E-02
   0.139431E+00   0.135506E-02   0.102590E-03   0.128845E-02   0.128845E-02
   0.139561E+00   0.124814E-02   0.102745E-03   0.127445E-02   0.127445E-02
   0.139692E+00   0.980337E-03   0.102058E-03   0.126056E-02   0.126056E-02
   0.139822E+00   0.108353E-02   0.102229E-03   0.124679E-02   0.124679E-02
   0.139953E+00   0.124190E-02   0.102579E-03   0.123313E-02   0.123313E-02
   0.140083E+00   0.131807E-02   0.102105E-03   0.121957E-02   0.121957E-02
   0.140214E+00   0.118683E-02   0.102489E-03   0.120613E-02   0.120613E-02
   0.140344E+00   0.125388E-02   0.101574E-03   0.119279E-02   0.119279E-02
   0.140475E+00   0.109824E-02   0.102066E-03   0.117956E-02   0.117956E-02
   0.140605E+00   0.115216E-02   0.102288E-03   0.116644E-02   0.116644E-02
   0.140736E+00   0.115356E-02   0.101877E-03   0.115342E-02   0.115342E-02
   0.140866E+00   0.113057E-02   0.101741E-03   0.114052E-02   0.114052E-02
   0.140997E+00   0.114893E-02   0.101785E-03   0.112772E-02   0.112772E-02
   0.141127E+00   0.103519E-02   0.101033E-03   0.111503E-02   0.111503E-02
   0.141258E+00   0.106133E-02   0.101840E-03   0.110244E-02   0.110244E-02
   0.141388E+00   0.111535E-02   0.101264E-03   0.108996E-02   0.108996E-02
   0.141519E+00   0.111514E-02   0.101848E-03   0.107759E-02   0.107759E-02
   0.141649E+00   0.762639E-03   0.101509E-03   0.106532E-02   0.106532E-02
   0.141780E+00   0.101220E-02   0.101034E-03   0.105316E-02   0.105316E-02
   0.141910E+00   0.100459E-02   0.100894E-03   0.104110E-02   0.104110E-02
   0.142041E+00   0.108623E-02   0.101308E-03   0.102915E-02   0.102915E-02
   0.142171E+00   0.905467E-03   0.100826E-03   0.101730E-02   0.101730E-02
   0.142302E+00   0.891906E-03   0.101388E-03   0.100556E-02   0.100556E-02
   0.142432E+00   0.102904E-02   0.100342E-03   0.993912E-03   0.993912E-03
   0.142563E+00   0.906157E-03   0.100355E-03   0.982371E-03   0.982371E-03
   0.142693E+00   0.998146E-03   0.101253E-03   0.970933E-03   0.970933E-03
   0.142824E+00   0.960233E-03   0.100260E-03   0.959598E-03   0.959598E-03
   0.142954E+00   0.997341E-03   0.100960E-03   0.948363E-03   0.948363E-03
   0.143085E+00   0.974198E-03   0.100456E-03   0.937231E-03   0.937231E-03
   0.143215E+00   0.969552E-03   0.100383E-03   0.926199E-03   0.926199E-03
   0.143346E+00   0.848559E-03   0.100743E-03   0.915269E-03   0.915269E-03
   0.143476E+00   0.670925E-03   0.100067E-03   0.904438E-03   0.904438E-03
   0.143607E+00   0.928615E-03   0.100506E-03   0.893708E-03   0.893708E-03
   0.143737E+00   0.814055E-03   0.100408E-03   0.883077E-03   0.883077E-03
   0.143868E+00   0.922003E-03   0.999276E-04   0.872546E-03   0.872546E-03
   0.143998E+00   0.848457E-03   0.100363E-03   0.862114E-03   0.862114E-03
   0.144128E+00   0.741904E-03   0.997035E-04   0.851788E-03   0.851788E-03
   0.144259E+00   0.841558E-03   0.100451E-03   0.841552E-03   0.841552E-03
   0.144390E+00   0.780005E-03   0.100461E-03   0.831414E-03   0.831414E-03
   0.144520E+00   0.811019E-03   0.996857E-04   0.821374E-03   0.821374E-03
   0.144650E+00   0.674508E-03   0.997163E-04   0.811431E-03   0.811431E-03
   0.144781E+00   0.793942E-03   0.100002E-03   0.801584E-03   0.801584E-03
   0.144911E+00   0.781527E-03   0.995327E-04   0.791835E-03   0.791835E-03
   0.145042E+00   0.815187E-03   0.100412E-03   0.782181E-03   0.782181E-03
   0.145173E+00   0.474962E-03   0.995099E-04   0.772621E-03   0.772621E-03
   0.145303E+00   0.578055E-03   0.996570E-04   0.763160E-03   0.763160E-03
   0.145433E+00   0.674539E-03   0.998461E-04   0.753792E-03   0.753792E-03
   0.145564E+00   0.926193E-03   0.996005E-04   0.744519E-03   0.744519E-03
   0.145695E+00   0.866141E-03   0.100066E-03   0.735340E-03   0.735340E-03
   0.145825E+00   0.713623E-03   0.997472E-04   0.726255E-03   0.726255E-03
   0.145955E+00   0.765483E-03   0.100218E-03   0.717264E-03   0.717264E-03
   0.146086E+00   0.502152E-03   0.990736E-04   0.708366E-03   0.708366E-03
   0.146216E+00   0.663852E-03   0.991572E-04   0.699567E-03   0.699567E-03
   0.146347E+00   0.565331E-03   0.995416E-04   0.690847E-03   0.690847E-03
   0.146477E+00   0.637725E-03   0.996829E-04   0.682233E-03   0.682233E-03
   0.146608E+00   0.705315E-03   0.993771E-04   0.673704E-03   0.673704E-03
   0.146738E+00   0.631065E-03   0.993505E-04   0.665266E-03   0.665266E-03
   0.146869E+00   0.565611E-03   0.987204E-04   0.656920E-03   0.656920E-03
   0.146999E+00   0.755170E-03   0.994645E-04   0.648664E-03   0.648664E-03
   0.147130E+00   0.776734E-03   0.993911E-04   0.640498E-03   0.640498E-03
   0.147260E+00   0.609365E-03   0.991889E-04   0.632423E-03   0.632423E-03
   0.147391E+00   0.615060E-03   0.989668E-04   0.624436E-03   0.624436E-03
   0.147521E+00   0.697656E-03   0.990299E-04   0.616539E-03   0.616539E-03
   0.147652E+00   0.601425E-03   0.988324E-04   0.608731E-03   0.608731E-03
   0.147782E+00   0.673707E-03   0.995001E-04   0.601012E-03   0.601012E-03
   0.147913E+00   0.574636E-03   0.987840E-04   0.593380E-03   0.593380E-03
   0.148043E+00   0.341444E-03   0.987116E-04   0.585837E-03   0.585837E-03
   0.148174E+00   0.578795E-03   0.988891E-04   0.578380E-03   0.578380E-03
   0.148304E+00   0.526946E-03   0.984374E-04   0.571011E-03   0.571011E-03
   0.148435E+00   0.428550E-03   0.988336E-04   0.563729E-03   0.563729E-03
   0.148565E+00   0.498731E-03   0.986070E-04   0.556538E-03   0.556538E-03
   0.148696E+00   0.651379E-03   0.987571E-04   0.549428E-03   0.549428E-03
   0.148826E+00   0.590280E-03   0.990568E-04   0.542404E-03   0.542404E-03
   0.148957E+00   0.582445E-03   0.983426E-04   0.535464E-03   0.535464E-03
   0.149087E+00   0.438981E-03   0.983543E-04   0.528610E-03   0.528610E-03
   0.149218E+00   0.426690E-03   0.985238E-04   0.521840E-03   0.521840E-03
   0.149348E+00   0.525362E-03   0.983975E-04   0.515155E-03   0.515155E-03
   0.149479E+00   0.562491E-03   0.990109E-04   0.508553E-03   0.508553E-03
   0.149609E+00   0.458474E-03   0.978898E-04   0.502034E-03   0.502034E-03
   0.149740E+00   0.608255E-03   0.984961E-04   0.495599E-03   0.495599E-03
   0.149870E+00   0.398863E-03   0.987322E-04   0.489247E-03   0.489247E-03
   0.150001E+00   0.351591E-03   0.980035E-04   0.482977E-03   0.482977E-03
   0.150131E+00   0.638292E-03   0.984024E-04   0.476788E-03   0.476788E-03
   0.150262E+00   0.430714E-03   0.981180E-04   0.470682E-03   0.470682E-03
   0.150392E+00   0.356760E-03   0.978713E-04   0.464657E-03   0.464657E-03
   0.150523E+00   0.499959E-03   0.985393E-04   0.458713E-03   0.458713E-03
   0.150653E+00   0.362514E-03   0.979861E-04   0.452854E-03   0.452854E-03
   0.150784E+00   0.603679E-03   0.987431E-04   0.447070E-03   0.447070E-03
   0.150914E+00   0.495120E-03   0.986687E-04   0.441367E-03   0.441367E-03
   0.151045E+00   0.544470E-03   0.979178E-04   0.435743E-03   0.435743E-03
   0.151175E+00   0.374685E-03   0.980448E-04   0.430198E-03   0.430198E-03
   0.151306E+00   0.547130E-03   0.984923E-04   0.424732E-03   0.424732E-03
   0.151436E+00   0.515055E-03   0.979653E-04   0.419348E-03   0.419348E-03
   0.151567E+00   0.546467E-03   0.983388E-04   0.414039E-03   0.414039E-03
   0.151697E+00   0.486404E-03   0.975558E-04   0.408802E-03   0.408802E-03
   0.151828E+00   0.562027E-03   0.975827E-04   0.403648E-03   0.403648E-03
   0.151958E+00   0.284538E-03   0.978585E-04   0.398570E-03   0.398570E-03
   0.152089E+00   0.448469E-03   0.975019E-04   0.393569E-03   0.393569E-03
   0.152219E+00   0.385383E-03   0.979301E-04   0.388645E-03   0.388645E-03
   0.152350E+00   0.303523E-03   0.973181E-04   0.383796E-03   0.383796E-03
   0.152480E+00   0.255179E-03   0.972188E-04   0.379023E-03   0.379023E-03
   0.152611E+00   0.227644E-03   0.974052E-04   0.374325E-03   0.374325E-03
   0.152741E+00   0.437895E-03   0.974673E-04   0.369705E-03   0.369705E-03
   0.152872E+00   0.512440E-03   0.975918E-04   0.365157E-03   0.365157E-03
   0.153002E+00   0.735581E-03   0.978648E-04   0.360682E-03   0.360682E-03
   0.153133E+00   0.462864E-03   0.971527E-04   0.356281E-03   0.356281E-03
   0.153263E+00   0.265641E-03   0.970344E-04   0.351954E-03   0.351954E-03
   0.153394E+00   0.178194E-03   0.967304E-04   0.347699E-03   0.347699E-03
   0.153524E+00   0.147819E-03   0.970139E-04   0.343518E-03   0.343518E-03
   0.153655E+00   0.256913E-03   0.971750E-04   0.339408E-03   0.339408E-03
   0.153785E+00   0.282577E-03   0.970922E-04   0.335371E-03   0.335371E-03
   0.153916E+00   0.324649E-03   0.966148E-04   0.331405E-03   0.331405E-03
   0.154046E+00   0.144795E-03   0.969673E-04   0.327511E-03   0.327511E-03
   0.154177E+00   0.281055E-03   0.967348E-04   0.323688E-03   0.323688E-03
   0.154307E+00   0.267274E-03   0.971562E-04   0.319935E-03   0.319935E-03
   0.154438E+00   0.291508E-03   0.967229E-04   0.316252E-03   0.316252E-03
   0.154568E+00   0.364732E-03   0.970304E-04   0.312639E-03   0.312639E-03
   0.154699E+00   0.268850E-03   0.964332E-04   0.309095E-03   0.309095E-03
   0.154829E+00   0.339547E-03   0.969901E-04   0.305624E-03   0.305624E-03
   0.154960E+00   0.319675E-03   0.967641E-04   0.302216E-03   0.302216E-03
   0.155090E+00   0.141756E-03   0.964728E-04   0.298881E-03   0.298881E-03
   0.155221E+00   0.391306E-03   0.969272E-04   0.295612E-03   0.295612E-03
   0.155351E+00   0.386852E-03   0.966650E-04   0.292411E-03   0.292411E-03
   0.155481E+00   0.299235E-03   0.965345E-04   0.289277E-03   0.289277E-03
   0.155612E+00   0.151550E-03   0.963997E-04   0.286210E-03   0.286210E-03
   0.155743E+00   0.416890E-03   0.969318E-04   0.283209E-03   0.283209E-03
   0.155873E+00   0.437954E-03   0.969432E-04   0.280275E-03   0.280275E-03
   0.156003E+00   0.194610E-03   0.962036E-04   0.277407E-03   0.277407E-03
   0.156134E+00   0.127772E-03   0.961399E-04   0.274605E-03   0.274605E-03
   0.156265E+00   0.494876E-03   0.966626E-04   0.271867E-03   0.271867E-03
   0.156395E+00   0.409812E-03   0.968668E-04   0.269195E-03   0.269195E-03
   0.156526E+00   0.216931E-03   0.965939E-04   0.266587E-03   0.266587E-03
   0.156656E+00   0.308716E-03   0.965541E-04   0.264043E-03   0.264043E-03
   0.156786E+00   0.421279E-03   0.961308E-04   0.261563E-03   0.261563E-03
   0.156917E+00   0.326071E-03   0.959661E-04   0.259147E-03   0.259147E-03
   0.157048E+00   0.226032E-03   0.964566E-04   0.256793E-03   0.256793E-03
   0.157178E+00   0.336281E-03   0.960657E-04   0.254503E-03   0.254503E-03
   0.157308E+00   0.341389E-03   0.964252E-04   0.252276E-03   0.252276E-03
   0.157439E+00   0.177438E-03   0.957245E-04   0.250110E-03   0.250110E-03
   0.157569E+00   0.165770E-03   0.957523E-04   0.248006E-03   0.248006E-03
   0.157700E+00   0.280864E-03   0.959225E-04   0.245963E-03   0.245963E-03
   0.157830E+00   0.960148E-04   0.959561E-04   0.243982E-03   0.243982E-03
   0.157961E+00   0.106643E-03   0.955847E-04   0.242059E-03   0.242059E-03
   0.158091E+00   0.241553E-03   0.960514E-04   0.240198E-03   0.240198E-03
   0.158222E+00   0.182295E-03   0.951965E-04   0.238397E-03   0.238397E-03
   0.158352E+00   0.199839E-03   0.957606E-04   0.236656E-03   0.236656E-03
   0.158483E+00   0.152751E-03   0.957779E-04   0.234973E-03   0.234973E-03
   0.158613E+00   0.337321E-03   0.959297E-04   0.233350E-03   0.233350E-03
   0.158744E+00   0.167638E-03   0.957852E-04   0.231785E-03   0.231785E-03
   0.158874E+00   0.294752E-03   0.953619E-04   0.230279E-03   0.230279E-03
   0.159005E+00   0.233740E-03   0.954856E-04   0.228830E-03   0.228830E-03
   0.159135E+00   0.310021E-03   0.957487E-04   0.227439E-03   0.227439E-03
   0.159266E+00   0.226359E-03   0.951361E-04   0.226106E-03   0.226106E-03
   0.159396E+00   0.753832E-04   0.954513E-04   0.224829E-03   0.224829E-03
   0.159527E+00   0.124413E-03   0.956259E-04   0.223608E-03   0.223608E-03
   0.159657E+00   0.928162E-04   0.948243E-04   0.222443E-03   0.222443E-03
   0.159788E+00   0.243863E-03   0.956411E-04   0.221334E-03   0.221334E-03
   0.159918E+00   0.149223E-03   0.949076E-04   0.220281E-03   0.220281E-03
   0.160049E+00   0.308339E-03   0.956416E-04   0.219283E-03   0.219283E-03
   0.160179E+00   0.328909E-03   0.953600E-04   0.218339E-03   0.218339E-03
   0.160310E+00   0.213716E-03   0.950056E-04   0.217450E-03   0.217450E-03
   0.160440E+00   0.101509E-03   0.950349E-04   0.216615E-03   0.216615E-03
   0.160571E+00   0.311848E-03   0.950926E-04   0.215833E-03   0.215833E-03
   0.160701E+00   0.383612E-03   0.952795E-04   0.215105E-03   0.215105E-03
   0.160832E+00   0.297035E-03   0.959478E-04   0.214430E-03   0.214430E-03
   0.160962E+00   0.240933E-03   0.947794E-04   0.213808E-03   0.213808E-03
   0.161093E+00   0.137599E-03   0.949981E-04   0.213238E-03   0.213238E-03
   0.161223E+00   0.216867E-03   0.949290E-04   0.212720E-03   0.212720E-03
   0.161354E+00   0.258471E-03   0.950704E-04   0.212254E-03   0.212254E-03
   0.161484E+00   0.385198E-03   0.955605E-04   0.211839E-03   0.211839E-03
   0.161615E+00   0.237236E-03   0.950972E-04   0.211475E-03   0.211475E-03
   0.161745E+00   0.102580E-03   0.946005E-04   0.211162E-03   0.211162E-03
   0.161876E+00   0.251741E-03   0.953585E-04   0.210899E-03   0.210899E-03
   0.162006E+00   0.241613E-03   0.944443E-04   0.210685E-03   0.210685E-03
   0.162137E+00   0.282782E-04   0.946700E-04   0.210522E-03   0.210522E-03
   0.162267E+00   0.170696E-03   0.942248E-04   0.210408E-03   0.210408E-03
   0.162398E+00   0.356661E-03   0.946978E-04   0.210342E-03   0.210342E-03
   0.162528E+00   0.105864E-03   0.944615E-04   0.210326E-03   0.210326E-03
   0.162659E+00   0.315458E-03   0.943552E-04   0.210357E-03   0.210357E-03
   0.162789E+00   0.291923E-03   0.948492E-04   0.210437E-03   0.210437E-03
   0.162920E+00   0.462775E-03   0.950881E-04   0.210564E-03   0.210564E-03
   0.163050E+00   0.167049E-03   0.942441E-04   0.210738E-03   0.210738E-03
   0.163181E+00   0.443098E-03   0.943328E-04   0.210959E-03   0.210959E-03
   0.163311E+00   0.377520E-03   0.945150E-04   0.211227E-03   0.211227E-03
   0.163442E+00   0.194211E-03   0.941110E-04   0.211541E-03   0.211541E-03
   0.163572E+00   0.239288E-03   0.946112E-04   0.211900E-03   0.211900E-03
   0.163703E+00   0.213797E-03   0.939833E-04   0.212306E-03   0.212306E-03
   0.163833E+00   0.202748E-03   0.943817E-04   0.212756E-03   0.212756E-03
   0.163964E+00   0.289801E-03   0.944353E-04   0.213250E-03   0.213250E-03
   0.164094E+00   0.129050E-03   0.939443E-04   0.213790E-03   0.213790E-03
   0.164225E+00   0.333875E-03   0.942192E-04   0.214376E-03   0.214376E-03
   0.164355E+00   0.297995E-03   0.939460E-04   0.215005E-03   0.215005E-03
   0.164486E+00   0.886715E-04   0.940849E-04   0.215677E-03   0.215677E-03
   0.164616E+00   0.469028E-03   0.946894E-04   0.216392E-03   0.216392E-03
   0.164747E+00   0.216585E-03   0.935536E-04   0.217150E-03   0.217150E-03
   0.164877E+00   0.161361E-03   0.941805E-04   0.217950E-03   0.217950E-03
   0.165008E+00   0.272514E-03   0.936794E-04   0.218793E-03   0.218793E-03
   0.165138E+00   0.158132E-03   0.939898E-04   0.219678E-03   0.219678E-03
   0.165269E+00   0.301472E-03   0.941562E-04   0.220605E-03   0.220605E-03
   0.165399E+00   0.138376E-03   0.933669E-04   0.221572E-03   0.221572E-03
   0.165530E+00   0.146690E-03   0.938192E-04   0.222581E-03   0.222581E-03
   0.165660E+00   0.351386E-03   0.945211E-04   0.223630E-03   0.223630E-03
   0.165791E+00   0.290989E-03   0.936863E-04   0.224719E-03   0.224719E-03
   0.165921E+00   0.110243E-03   0.940390E-04   0.225848E-03   0.225848E-03
   0.166051E+00   0.249262E-03   0.932526E-04   0.227017E-03   0.227017E-03
   0.166182E+00   0.284367E-03   0.938112E-04   0.228225E-03   0.228225E-03
   0.166313E+00   0.257825E-03   0.941841E-04   0.229473E-03   0.229473E-03
   0.166443E+00   0.427597E-03   0.935714E-04   0.230759E-03   0.230759E-03
   0.166574E+00   0.375085E-03   0.939029E-04   0.232083E-03   0.232083E-03
   0.166704E+00   0.180169E-03   0.939249E-04   0.233445E-03   0.233445E-03
   0.166834E+00   0.470428E-03   0.934858E-04   0.234845E-03   0.234845E-03
   0.166965E+00   0.286996E-03   0.936852E-04   0.236283E-03   0.236283E-03
   0.167096E+00   0.272163E-03   0.934374E-04   0.237757E-03   0.237757E-03
   0.167226E+00   0.148014E-03   0.939297E-04   0.239268E-03   0.239268E-03
   0.167356E+00   0.317730E-03   0.940255E-04   0.240816E-03   0.240816E-03
   0.167487E+00   0.257584E-03   0.933212E-04   0.242399E-03   0.242399E-03
   0.167618E+00   0.161406E-03   0.935749E-04   0.244019E-03   0.244019E-03
   0.167748E+00   0.319259E-03   0.935623E-04   0.245673E-03   0.245673E-03
   0.167879E+00   0.348798E-03   0.935712E-04   0.247363E-03   0.247363E-03
   0.168009E+00   0.327663E-03   0.933074E-04   0.249087E-03   0.249087E-03
   0.168139E+00   0.358824E-03   0.931260E-04   0.250846E-03   0.250846E-03
   0.168270E+00   0.399243E-03   0.933080E-04   0.252639E-03   0.252639E-03
   0.168400E+00   0.190766E-03   0.930758E-04   0.254467E-03   0.254467E-03
   0.168531E+00   0.360825E-03   0.929701E-04   0.256328E-03   0.256328E-03
   0.168661E+00   0.360617E-03   0.935255E-04   0.258222E-03   0.258222E-03
   0.168792E+00   0.275994E-03   0.937820E-04   0.260149E-03   0.260149E-03
   0.168922E+00   0.355447E-03   0.924880E-04   0.262108E-03   0.262108E-03
   0.169053E+00   0.371682E-03   0.932228E-04   0.264100E-03   0.264100E-03
   0.169183E+00   0.210133E-03   0.927971E-04   0.266124E-03   0.266124E-03
   0.169314E+00   0.158861E-03   0.931893E-04   0.268180E-03   0.268180E-03
   0.169444E+00   0.361565E-03   0.933348E-04   0.270267E-03   0.270267E-03
   0.169575E+00   0.289311E-03   0.923671E-04   0.272385E-03   0.272385E-03
   0.169705E+00   0.226291E-03   0.931690E-04   0.274533E-03   0.274533E-03
   0.169836E+00   0.415008E-03   0.928451E-04   0.276713E-03   0.276713E-03
   0.169966E+00   0.363435E-03   0.929652E-04   0.278922E-03   0.278922E-03
   0.170097E+00   0.152266E-03   0.930236E-04   0.281159E-03   0.281159E-03
   0.170227E+00   0.268540E-03   0.926082E-04   0.283428E-03   0.283428E-03
   0.170358E+00   0.376653E-03   0.926875E-04   0.285725E-03   0.285725E-03
   0.170488E+00   0.316061E-03   0.926389E-04   0.288052E-03   0.288052E-03
   0.170619E+00   0.525788E-03   0.932959E-04   0.290408E-03   0.290408E-03
   0.170749E+00   0.468483E-03   0.930465E-04   0.292791E-03   0.292791E-03
   0.170880E+00   0.269882E-03   0.929725E-04   0.295203E-03   0.295203E-03
   0.171010E+00   0.249045E-03   0.921749E-04   0.297642E-03   0.297642E-03
   0.171141E+00   0.338973E-03   0.927136E-04   0.300109E-03   0.300109E-03
   0.171271E+00   0.284957E-03   0.922404E-04   0.302603E-03   0.302603E-03
   0.171402E+00   0.232596E-03   0.929498E-04   0.305123E-03   0.305123E-03
   0.171532E+00   0.227039E-03   0.924117E-04   0.307670E-03   0.307670E-03
   0.171663E+00   0.321239E-03   0.926036E-04   0.310243E-03   0.310243E-03
   0.171793E+00   0.372575E-03   0.928333E-04   0.312843E-03   0.312843E-03
   0.171924E+00   0.184577E-03   0.922952E-04   0.315467E-03   0.315467E-03
   0.172054E+00   0.377966E-03   0.926746E-04   0.318117E-03   0.318117E-03
   0.172185E+00   0.342763E-03   0.927699E-04   0.320790E-03   0.320790E-03
   0.172315E+00   0.671357E-03   0.926737E-04   0.323492E-03   0.323492E-03
   0.172446E+00   0.463220E-03   0.923299E-04   0.326214E-03   0.326214E-03
   0.172576E+00   0.258693E-03   0.919952E-04   0.328962E-03   0.328962E-03
   0.172707E+00   0.454686E-03   0.924206E-04   0.331734E-03   0.331734E-03
   0.172837E+00   0.480373E-03   0.933257E-04   0.334530E-03   0.334530E-03
   0.172968E+00   0.263765E-03   0.924278E-04   0.337349E-03   0.337349E-03
   0.173098E+00   0.430754E-03   0.924053E-04   0.340190E-03   0.340190E-03
   0.173229E+00   0.304212E-03   0.916641E-04   0.343055E-03   0.343055E-03
   0.173359E+00   0.192814E-03   0.918778E-04   0.345942E-03   0.345942E-03
   0.173490E+00   0.406968E-03   0.923261E-04   0.348851E-03   0.348851E-03
   0.173620E+00   0.526966E-03   0.924620E-04   0.351781E-03   0.351781E-03
   0.173751E+00   0.403996E-03   0.921377E-04   0.354733E-03   0.354733E-03
   0.173881E+00   0.461907E-03   0.922673E-04   0.357707E-03   0.357707E-03
   0.174012E+00   0.186497E-03   0.914517E-04   0.360701E-03   0.360701E-03
   0.174142E+00   0.393132E-03   0.920458E-04   0.363716E-03   0.363716E-03
   0.174273E+00   0.222963E-03   0.917040E-04   0.366752E-03   0.366752E-03
   0.174403E+00   0.348257E-03   0.922021E-04   0.369807E-03   0.369807E-03
   0.174534E+00   0.313516E-03   0.916661E-04   0.372880E-03   0.372880E-03
   0.174664E+00   0.444879E-03   0.914955E-04   0.375975E-03   0.375975E-03
   0.174795E+00   0.577388E-03   0.923389E-04   0.379089E-03   0.379089E-03
   0.174925E+00   0.366540E-03   0.921664E-04   0.382222E-03   0.382222E-03
   0.175056E+00   0.307177E-03   0.914197E-04   0.385374E-03   0.385374E-03
   0.175186E+00   0.421445E-03   0.919779E-04   0.388544E-03   0.388544E-03
   0.175317E+00   0.253454E-03   0.913403E-04   0.391732E-03   0.391732E-03
   0.175447E+00   0.173621E-03   0.912247E-04   0.394938E-03   0.394938E-03
   0.175578E+00   0.443367E-03   0.920059E-04   0.398162E-03   0.398162E-03
   0.175708E+00   0.525758E-03   0.914853E-04   0.401403E-03   0.401403E-03
   0.175839E+00   0.374081E-03   0.920914E-04   0.404661E-03   0.404661E-03
   0.175969E+00   0.409089E-03   0.915840E-04   0.407935E-03   0.407935E-03
   0.176100E+00   0.601720E-03   0.916429E-04   0.411226E-03   0.411226E-03
   0.176230E+00   0.329057E-03   0.917885E-04   0.414534E-03   0.414534E-03
   0.176361E+00   0.357026E-03   0.915342E-04   0.417857E-03   0.417857E-03
   0.176491E+00   0.325010E-03   0.914100E-04   0.421196E-03   0.421196E-03
   0.176621E+00   0.381886E-03   0.918442E-04   0.424548E-03   0.424548E-03
   0.176752E+00   0.455060E-03   0.909620E-04   0.427916E-03   0.427916E-03
   0.176882E+00   0.403083E-03   0.918141E-04   0.431300E-03   0.431300E-03
   0.177013E+00   0.421391E-03   0.911374E-04   0.434701E-03   0.434701E-03
   0.177144E+00   0.572006E-03   0.918066E-04   0.438115E-03   0.438115E-03
   0.177274E+00   0.293245E-03   0.914373E-04   0.441543E-03   0.441543E-03
   0.177404E+00   0.342040E-03   0.912679E-04   0.444984E-03   0.444984E-03
   0.177535E+00   0.248974E-03   0.908003E-04   0.448439E-03   0.448439E-03
   0.177666E+00   0.705563E-03   0.919880E-04   0.451907E-03   0.451907E-03
   0.177796E+00   0.488749E-03   0.910008E-04   0.455388E-03   0.455388E-03
   0.177926E+00   0.505881E-03   0.918661E-04   0.458882E-03   0.458882E-03
   0.178057E+00   0.383444E-03   0.910632E-04   0.462389E-03   0.462389E-03
   0.178187E+00   0.303987E-03   0.910678E-04   0.465908E-03   0.465908E-03
   0.178318E+00   0.430522E-03   0.916306E-04   0.469438E-03   0.469438E-03
   0.178449E+00   0.419062E-03   0.908915E-04   0.472981E-03   0.472981E-03
   0.178579E+00   0.461706E-03   0.914780E-04   0.476535E-03   0.476535E-03
   0.178709E+00   0.473442E-03   0.911811E-04   0.480098E-03   0.480098E-03
   0.178840E+00   0.526898E-03   0.908041E-04   0.483674E-03   0.483674E-03
   0.178970E+00   0.405170E-03   0.910654E-04   0.487261E-03   0.487261E-03
   0.179101E+00   0.386651E-03   0.907262E-04   0.490858E-03   0.490858E-03
   0.179231E+00   0.486302E-03   0.910171E-04   0.494466E-03   0.494466E-03
   0.179362E+00   0.406470E-03   0.911196E-04   0.498084E-03   0.498084E-03
   0.179492E+00   0.745523E-03   0.909917E-04   0.501711E-03   0.501711E-03
   0.179623E+00   0.423712E-03   0.906759E-04   0.505348E-03   0.505348E-03
   0.179753E+00   0.363995E-03   0.907960E-04   0.508994E-03   0.508994E-03
   0.179884E+00   0.712816E-03   0.911578E-04   0.512649E-03   0.512649E-03
   0.180014E+00   0.409660E-03   0.907973E-04   0.516313E-03   0.516313E-03
   0.180145E+00   0.508616E-03   0.907862E-04   0.519986E-03   0.519986E-03
   0.180275E+00   0.511889E-03   0.905011E-04   0.523666E-03   0.523666E-03
   0.180406E+00   0.569231E-03   0.910527E-04   0.527355E-03   0.527355E-03
   0.180536E+00   0.673392E-03   0.905333E-04   0.531052E-03   0.531052E-03
   0.180667E+00   0.421797E-03   0.909971E-04   0.534756E-03   0.534756E-03
   0.180797E+00   0.452481E-03   0.906233E-04   0.538467E-03   0.538467E-03
   0.180928E+00   0.485083E-03   0.908236E-04   0.542186E-03   0.542186E-03
   0.181058E+00   0.532014E-03   0.907144E-04   0.545908E-03   0.545908E-03
   0.181189E+00   0.448089E-03   0.901819E-04   0.549640E-03   0.549640E-03
   0.181319E+00   0.481889E-03   0.905253E-04   0.553378E-03   0.553378E-03
   0.181450E+00   0.625659E-03   0.905400E-04   0.557122E-03   0.557122E-03
   0.181580E+00   0.606802E-03   0.912508E-04   0.560873E-03   0.560873E-03
   0.181711E+00   0.592510E-03   0.927031E-04   0.564629E-03   0.564629E-03
   0.181841E+00   0.696248E-03   0.931148E-04   0.568390E-03   0.568390E-03
   0.181972E+00   0.652698E-03   0.938567E-04   0.572157E-03   0.572157E-03
   0.182102E+00   0.782634E-03   0.949697E-04   0.575928E-03   0.575928E-03
   0.182233E+00   0.557371E-03   0.943517E-04   0.579705E-03   0.579705E-03
   0.182363E+00   0.502531E-03   0.954561E-04   0.583485E-03   0.583485E-03
   0.182494E+00   0.604953E-03   0.951714E-04   0.587271E-03   0.587271E-03
   0.182624E+00   0.526849E-03   0.957534E-04   0.591060E-03   0.591060E-03
   0.182755E+00   0.678036E-03   0.966285E-04   0.594853E-03   0.594853E-03
   0.182885E+00   0.733520E-03   0.966519E-04   0.598650E-03   0.598650E-03
   0.183016E+00   0.663692E-03   0.969226E-04   0.602451E-03   0.602451E-03
   0.183146E+00   0.820596E-03   0.974365E-04   0.606253E-03   0.606253E-03
   0.183277E+00   0.737678E-03   0.970054E-04   0.610057E-03   0.610057E-03
   0.183407E+00   0.577911E-03   0.980943E-04   0.613866E-03   0.613866E-03
   0.183538E+00   0.639985E-03   0.976906E-04   0.617678E-03   0.617678E-03
   0.183668E+00   0.590404E-03   0.985541E-04   0.621492E-03   0.621492E-03
   0.183799E+00   0.886209E-03   0.990298E-04   0.625308E-03   0.625308E-03
   0.183929E+00   0.701464E-03   0.984524E-04   0.629126E-03   0.629126E-03
   0.184060E+00   0.647391E-03   0.990088E-04   0.632946E-03   0.632946E-03
   0.184190E+00   0.815094E-03   0.998289E-04   0.636767E-03   0.636767E-03
   0.184321E+00   0.645934E-03   0.990729E-04   0.640589E-03   0.640589E-03
   0.184451E+00   0.669373E-03   0.999325E-04   0.644413E-03   0.644413E-03
   0.184582E+00   0.502283E-03   0.989680E-04   0.648237E-03   0.648237E-03
   0.184712E+00   0.549447E-03   0.997134E-04   0.652062E-03   0.652062E-03
   0.184843E+00   0.487699E-03   0.100368E-03   0.655888E-03   0.655888E-03
   0.184973E+00   0.738360E-03   0.100229E-03   0.659713E-03   0.659713E-03
   0.185104E+00   0.660579E-03   0.100850E-03   0.663539E-03   0.663539E-03
   0.185234E+00   0.564902E-03   0.100515E-03   0.667362E-03   0.667362E-03
   0.185365E+00   0.742635E-03   0.100938E-03   0.671187E-03   0.671187E-03
   0.185495E+00   0.739447E-03   0.101552E-03   0.675012E-03   0.675012E-03
   0.185626E+00   0.594617E-03   0.101115E-03   0.678835E-03   0.678835E-03
   0.185756E+00   0.943019E-03   0.101988E-03   0.682658E-03   0.682658E-03
   0.185887E+00   0.587766E-03   0.102164E-03   0.686480E-03   0.686480E-03
   0.186017E+00   0.564014E-03   0.100837E-03   0.690300E-03   0.690300E-03
   0.186148E+00   0.963546E-03   0.102612E-03   0.694119E-03   0.694119E-03
   0.186278E+00   0.673705E-03   0.102361E-03   0.697936E-03   0.697936E-03
   0.186409E+00   0.629784E-03   0.102699E-03   0.701751E-03   0.701751E-03
   0.186539E+00   0.799681E-03   0.100894E-03   0.705564E-03   0.705564E-03
   0.186670E+00   0.743035E-03   0.992679E-04   0.709375E-03   0.709375E-03
   0.186800E+00   0.608040E-03   0.985143E-04   0.713183E-03   0.713183E-03
   0.186931E+00   0.562070E-03   0.984264E-04   0.716989E-03   0.716989E-03
   0.187061E+00   0.787596E-03   0.981408E-04   0.720791E-03   0.720791E-03
   0.187192E+00   0.810579E-03   0.985305E-04   0.724591E-03   0.724591E-03
   0.187322E+00   0.556188E-03   0.971320E-04   0.728384E-03   0.728384E-03
   0.187452E+00   0.727857E-03   0.971571E-04   0.732177E-03   0.732177E-03
   0.187583E+00   0.768805E-03   0.970028E-04   0.735966E-03   0.735966E-03
   0.187714E+00   0.652439E-03   0.961509E-04   0.739751E-03   0.739751E-03
   0.187844E+00   0.619543E-03   0.963311E-04   0.743533E-03   0.743533E-03
   0.187974E+00   0.939054E-03   0.964826E-04   0.747310E-03   0.747310E-03
   0.188105E+00   0.643799E-03   0.954517E-04   0.751083E-03   0.751083E-03
   0.188236E+00   0.766165E-03   0.956510E-04   0.754851E-03   0.754851E-03
   0.188366E+00   0.702054E-03   0.952053E-04   0.758615E-03   0.758615E-03
   0.188497E+00   0.665308E-03   0.950148E-04   0.762374E-03   0.762374E-03
   0.188627E+00   0.803643E-03   0.953220E-04   0.766127E-03   0.766127E-03
   0.188757E+00   0.780060E-03   0.941191E-04   0.769876E-03   0.769876E-03
   0.188888E+00   0.684731E-03   0.944949E-04   0.773619E-03   0.773619E-03
   0.189019E+00   0.834797E-03   0.941909E-04   0.777357E-03   0.777357E-03
   0.189149E+00   0.787621E-03   0.942881E-04   0.781089E-03   0.781089E-03
   0.189279E+00   0.753036E-03   0.941883E-04   0.784819E-03   0.784819E-03
   0.189410E+00   0.831796E-03   0.938448E-04   0.788536E-03   0.788536E-03
   0.189540E+00   0.631573E-03   0.931631E-04   0.792245E-03   0.792245E-03
   0.189671E+00   0.790827E-03   0.936113E-04   0.795956E-03   0.795956E-03
   0.189801E+00   0.900324E-03   0.931483E-04   0.799654E-03   0.799654E-03
   0.189932E+00   0.729490E-03   0.933367E-04   0.803348E-03   0.803348E-03
   0.190062E+00   0.664927E-03   0.923596E-04   0.807035E-03   0.807035E-03
   0.190193E+00   0.748827E-03   0.927283E-04   0.810716E-03   0.810716E-03
   0.190323E+00   0.688736E-03   0.921652E-04   0.814389E-03   0.814389E-03
   0.190454E+00   0.972573E-03   0.923052E-04   0.818054E-03   0.818054E-03
   0.190584E+00   0.923421E-03   0.928140E-04   0.821713E-03   0.821713E-03
   0.190715E+00   0.888396E-03   0.922196E-04   0.825363E-03   0.825363E-03
   0.190845E+00   0.779514E-03   0.916125E-04   0.829006E-03   0.829006E-03
   0.190976E+00   0.573792E-03   0.916941E-04   0.832641E-03   0.832641E-03
   0.191106E+00   0.791988E-03   0.913176E-04   0.836268E-03   0.836268E-03
   0.191237E+00   0.776357E-03   0.915934E-04   0.839886E-03   0.839886E-03
   0.191367E+00   0.771134E-03   0.918374E-04   0.843496E-03   0.843496E-03
   0.191498E+00   0.862087E-03   0.912683E-04   0.847098E-03   0.847098E-03
   0.191628E+00   0.855159E-03   0.914041E-04   0.850691E-03   0.850691E-03
   0.191759E+00   0.975730E-03   0.908841E-04   0.854275E-03   0.854275E-03
   0.191889E+00   0.932303E-03   0.910563E-04   0.857847E-03   0.857847E-03
   0.192020E+00   0.857646E-03   0.911204E-04   0.861413E-03   0.861413E-03
   0.192150E+00   0.872239E-03   0.908014E-04   0.864969E-03   0.864969E-03
   0.192281E+00   0.902729E-03   0.908180E-04   0.868517E-03   0.868517E-03
   0.192411E+00   0.874467E-03   0.907253E-04   0.872054E-03   0.872054E-03
   0.192542E+00   0.834724E-03   0.903620E-04   0.875582E-03   0.875582E-03
   0.192672E+00   0.925866E-03   0.912108E-04   0.879100E-03   0.879100E-03
   0.192803E+00   0.795769E-03   0.904384E-04   0.882609E-03   0.882609E-03
   0.192933E+00   0.865631E-03   0.907882E-04   0.886107E-03   0.886107E-03
   0.193064E+00   0.974373E-03   0.908767E-04   0.889595E-03   0.889595E-03
   0.193194E+00   0.777421E-03   0.900233E-04   0.893072E-03   0.893072E-03
   0.193325E+00   0.998210E-03   0.903989E-04   0.896539E-03   0.896539E-03
   0.193455E+00   0.720990E-03   0.903122E-04   0.899996E-03   0.899996E-03
   0.193586E+00   0.939270E-03   0.904843E-04   0.903441E-03   0.903441E-03
   0.193716E+00   0.981372E-03   0.907457E-04   0.906876E-03   0.906876E-03
   0.193847E+00   0.102514E-02   0.899835E-04   0.910300E-03   0.910300E-03
   0.193977E+00   0.928343E-03   0.906992E-04   0.913710E-03   0.913710E-03
   0.194108E+00   0.100314E-02   0.907833E-04   0.917111E-03   0.917111E-03
   0.194238E+00   0.807999E-03   0.898085E-04   0.920502E-03   0.920502E-03
   0.194369E+00   0.936448E-03   0.905794E-04   0.923880E-03   0.923880E-03
   0.194499E+00   0.885699E-03   0.898838E-04   0.927247E-03   0.927247E-03
   0.194630E+00   0.931832E-03   0.902733E-04   0.930602E-03   0.930602E-03
   0.194760E+00   0.107456E-02   0.905551E-04   0.933946E-03   0.933946E-03
   0.194891E+00   0.953995E-03   0.899382E-04   0.937277E-03   0.937277E-03
   0.195021E+00   0.750076E-03   0.899971E-04   0.940597E-03   0.940597E-03
   0.195152E+00   0.829242E-03   0.899459E-04   0.943904E-03   0.943904E-03
   0.195282E+00   0.105799E-02   0.898041E-04   0.947199E-03   0.947199E-03
   0.195413E+00   0.103315E-02   0.903248E-04   0.950481E-03   0.950481E-03
   0.195543E+00   0.841934E-03   0.896952E-04   0.953751E-03   0.953751E-03
   0.195674E+00   0.107431E-02   0.901466E-04   0.957008E-03   0.957008E-03
   0.195804E+00   0.836452E-03   0.900506E-04   0.960253E-03   0.960253E-03
   0.195935E+00   0.902789E-03   0.891493E-04   0.963484E-03   0.963484E-03
   0.196065E+00   0.104287E-02   0.898780E-04   0.966701E-03   0.966701E-03
   0.196196E+00   0.112007E-02   0.897694E-04   0.969906E-03   0.969906E-03
   0.196326E+00   0.102248E-02   0.894450E-04   0.973099E-03   0.973099E-03
   0.196457E+00   0.856210E-03   0.896615E-04   0.976278E-03   0.976278E-03
   0.196587E+00   0.106699E-02   0.893548E-04   0.979444E-03   0.979444E-03
   0.196718E+00   0.792848E-03   0.893636E-04   0.982596E-03   0.982596E-03
   0.196848E+00   0.100080E-02   0.896165E-04   0.985735E-03   0.985735E-03
   0.196979E+00   0.781460E-03   0.888631E-04   0.988860E-03   0.988860E-03
   0.197109E+00   0.892803E-03   0.895057E-04   0.991972E-03   0.991972E-03
   0.197240E+00   0.992573E-03   0.893536E-04   0.995069E-03   0.995069E-03
   0.197370E+00   0.100221E-02   0.892493E-04   0.998153E-03   0.998153E-03
   0.197501E+00   0.972024E-03   0.894186E-04   0.100122E-02   0.100122E-02
   0.197631E+00   0.104326E-02   0.889434E-04   0.100428E-02   0.100428E-02
   0.197762E+00   0.109184E-02   0.897080E-04   0.100732E-02   0.100732E-02
   0.197892E+00   0.986353E-03   0.893736E-04   0.101035E-02   0.101035E-02
   0.198023E+00   0.103852E-02   0.889254E-04   0.101336E-02   0.101336E-02
   0.198153E+00   0.104626E-02   0.892881E-04   0.101635E-02   0.101635E-02
   0.198284E+00   0.104013E-02   0.891509E-04   0.101934E-02   0.101934E-02
   0.198414E+00   0.104339E-02   0.893242E-04   0.102231E-02   0.102231E-02
   0.198545E+00   0.869605E-03   0.891569E-04   0.102526E-02   0.102526E-02
   0.198675E+00   0.719956E-03   0.884272E-04   0.102820E-02   0.102820E-02
   0.198805E+00   0.925258E-03   0.891972E-04   0.103112E-02   0.103112E-02
   0.198936E+00   0.100238E-02   0.887202E-04   0.103403E-02   0.103403E-02
   0.199067E+00   0.888804E-03   0.888643E-04   0.103693E-02   0.103693E-02
   0.199197E+00   0.109169E-02   0.893394E-04   0.103981E-02   0.103981E-02
   0.199327E+00   0.101495E-02   0.889061E-04   0.104267E-02   0.104267E-02
   0.199458E+00   0.106707E-02   0.889853E-04   0.104552E-02   0.104552E-02
   0.199589E+00   0.116112E-02   0.891139E-04   0.104835E-02   0.104835E-02
   0.199719E+00   0.106412E-02   0.886124E-04   0.105117E-02   0.105117E-02
   0.199850E+00   0.966211E-03   0.889946E-04   0.105397E-02   0.105397E-02
   0.199980E+00   0.123536E-02   0.893281E-04   0.105676E-02   0.105676E-02
   0.200110E+00   0.935858E-03   0.887378E-04   0.105953E-02   0.105953E-02
   0.200241E+00   0.103212E-02   0.887191E-04   0.106229E-02   0.106229E-02
   0.200372E+00   0.108748E-02   0.884513E-04   0.106503E-02   0.106503E-02
   0.200502E+00   0.103951E-02   0.887944E-04   0.106775E-02   0.106775E-02
   0.200632E+00   0.110898E-02   0.888191E-04   0.107045E-02   0.107045E-02
   0.200763E+00   0.117402E-02   0.889432E-04   0.107315E-02   0.107315E-02
   0.200893E+00   0.109781E-02   0.890242E-04   0.107582E-02   0.107582E-02
   0.201024E+00   0.113583E-02   0.884482E-04   0.107848E-02   0.107848E-02
   0.201154E+00   0.984843E-03   0.883144E-04   0.108113E-02   0.108113E-02
   0.201285E+00   0.115982E-02   0.889329E-04   0.108375E-02   0.108375E-02
   0.201415E+00   0.103312E-02   0.881726E-04   0.108636E-02   0.108636E-02
   0.201546E+00   0.119732E-02   0.888684E-04   0.108896E-02   0.108896E-02
   0.201676E+00   0.954357E-03   0.881263E-04   0.109154E-02   0.109154E-02
   0.201807E+00   0.102413E-02   0.882051E-04   0.109410E-02   0.109410E-02
   0.201937E+00   0.103803E-02   0.883687E-04   0.109664E-02   0.109664E-02
   0.202068E+00   0.101215E-02   0.882861E-04   0.109918E-02   0.109918E-02
   0.202198E+00   0.120505E-02   0.883080E-04   0.110169E-02   0.110169E-02
   0.202329E+00   0.113546E-02   0.883804E-04   0.110418E-02   0.110418E-02
   0.202459E+00   0.102109E-02   0.878992E-04   0.110666E-02   0.110666E-02
   0.202590E+00   0.114536E-02   0.882535E-04   0.110912E-02   0.110912E-02
   0.202720E+00   0.112935E-02   0.882408E-04   0.111156E-02   0.111156E-02
   0.202851E+00   0.109460E-02   0.882135E-04   0.111399E-02   0.111399E-02
   0.202981E+00   0.126092E-02   0.883459E-04   0.111640E-02   0.111640E-02
   0.203112E+00   0.112880E-02   0.879558E-04   0.111880E-02   0.111880E-02
   0.203242E+00   0.104892E-02   0.881257E-04   0.112118E-02   0.112118E-02
   0.203373E+00   0.114294E-02   0.882012E-04   0.112354E-02   0.112354E-02
   0.203503E+00   0.115292E-02   0.878559E-04   0.112588E-02   0.112588E-02
   0.203634E+00   0.113909E-02   0.880456E-04   0.112821E-02   0.112821E-02
   0.203764E+00   0.111196E-02   0.876688E-04   0.113052E-02   0.113052E-02
   0.203895E+00   0.102232E-02   0.878805E-04   0.113281E-02   0.113281E-02
   0.204025E+00   0.118514E-02   0.878349E-04   0.113508E-02   0.113508E-02
   0.204156E+00   0.112739E-02   0.875907E-04   0.113734E-02   0.113734E-02
   0.204286E+00   0.115748E-02   0.879695E-04   0.113958E-02   0.113958E-02
   0.204417E+00   0.109154E-02   0.874765E-04   0.114180E-02   0.114180E-02
   0.204547E+00   0.112680E-02   0.873700E-04   0.114401E-02   0.114401E-02
   0.204678E+00   0.109110E-02   0.878985E-04   0.114620E-02   0.114620E-02
   0.204808E+00   0.128265E-02   0.875426E-04   0.114837E-02   0.114837E-02
   0.204939E+00   0.113980E-02   0.878527E-04   0.115052E-02   0.115052E-02
   0.205069E+00   0.113846E-02   0.877412E-04   0.115266E-02   0.115266E-02
   0.205200E+00   0.121805E-02   0.873626E-04   0.115478E-02   0.115478E-02
   0.205330E+00   0.108213E-02   0.876106E-04   0.115688E-02   0.115688E-02
   0.205461E+00   0.120144E-02   0.876909E-04   0.115896E-02   0.115896E-02
   0.205591E+00   0.107479E-02   0.875581E-04   0.116103E-02   0.116103E-02
   0.205722E+00   0.100467E-02   0.874177E-04   0.116307E-02   0.116307E-02
   0.205852E+00   0.110540E-02   0.870627E-04   0.116511E-02   0.116511E-02
   0.205983E+00   0.110053E-02   0.874771E-04   0.116712E-02   0.116712E-02
   0.206113E+00   0.114185E-02   0.873764E-04   0.116911E-02   0.116911E-02
   0.206244E+00   0.118252E-02   0.872901E-04   0.117109E-02   0.117109E-02
   0.206374E+00   0.116322E-02   0.875108E-04   0.117305E-02   0.117305E-02
   0.206505E+00   0.139700E-02   0.873511E-04   0.117499E-02   0.117499E-02
   0.206635E+00   0.102182E-02   0.871806E-04   0.117692E-02   0.117692E-02
   0.206766E+00   0.103385E-02   0.873557E-04   0.117883E-02   0.117883E-02
   0.206896E+00   0.120658E-02   0.869679E-04   0.118072E-02   0.118072E-02
   0.207027E+00   0.113379E-02   0.872155E-04   0.118259E-02   0.118259E-02
   0.207157E+00   0.114136E-02   0.869692E-04   0.118444E-02   0.118444E-02
   0.207288E+00   0.116831E-02   0.869564E-04   0.118628E-02   0.118628E-02
   0.207418E+00   0.126653E-02   0.873685E-04   0.118809E-02   0.118809E-02
   0.207549E+00   0.121741E-02   0.868643E-04   0.118989E-02   0.118989E-02
   0.207679E+00   0.137112E-02   0.874523E-04   0.119168E-02   0.119168E-02
   0.207810E+00   0.112274E-02   0.869770E-04   0.119344E-02   0.119344E-02
   0.207940E+00   0.118080E-02   0.867779E-04   0.119519E-02   0.119519E-02
   0.208071E+00   0.111297E-02   0.869244E-04   0.119692E-02   0.119692E-02
   0.208201E+00   0.125807E-02   0.867488E-04   0.119863E-02   0.119863E-02
   0.208332E+00   0.122051E-02   0.871800E-04   0.120032E-02   0.120032E-02
   0.208462E+00   0.124156E-02   0.874190E-04   0.120200E-02   0.120200E-02
   0.208593E+00   0.107350E-02   0.865078E-04   0.120366E-02   0.120366E-02
   0.208723E+00   0.109469E-02   0.869467E-04   0.120530E-02   0.120530E-02
   0.208854E+00   0.110401E-02   0.867060E-04   0.120692E-02   0.120692E-02
   0.208984E+00   0.117821E-02   0.868328E-04   0.120852E-02   0.120852E-02
   0.209115E+00   0.117319E-02   0.870530E-04   0.121011E-02   0.121011E-02
   0.209245E+00   0.136047E-02   0.870377E-04   0.121168E-02   0.121168E-02
   0.209375E+00   0.136612E-02   0.869321E-04   0.121323E-02   0.121323E-02
   0.209506E+00   0.124898E-02   0.871387E-04   0.121476E-02   0.121476E-02
   0.209637E+00   0.131327E-02   0.865829E-04   0.121628E-02   0.121628E-02
   0.209767E+00   0.125203E-02   0.870993E-04   0.121778E-02   0.121778E-02
   0.209897E+00   0.120289E-02   0.867187E-04   0.121926E-02   0.121926E-02
   0.210028E+00   0.137970E-02   0.869422E-04   0.122072E-02   0.122072E-02
   0.210158E+00   0.123040E-02   0.869068E-04   0.122217E-02   0.122217E-02
   0.210289E+00   0.108273E-02   0.860476E-04   0.122359E-02   0.122359E-02
   0.210420E+00   0.120644E-02   0.871118E-04   0.122500E-02   0.122500E-02
   0.210550E+00   0.114589E-02   0.866486E-04   0.122639E-02   0.122639E-02
   0.210680E+00   0.115432E-02   0.863826E-04   0.122777E-02   0.122777E-02
   0.210811E+00   0.106751E-02   0.864718E-04   0.122912E-02   0.122912E-02
   0.210942E+00   0.110224E-02   0.863404E-04   0.123046E-02   0.123046E-02
   0.211072E+00   0.123175E-02   0.868654E-04   0.123178E-02   0.123178E-02
   0.211202E+00   0.132041E-02   0.867644E-04   0.123309E-02   0.123309E-02
   0.211333E+00   0.126201E-02   0.863040E-04   0.123437E-02   0.123437E-02
   0.211463E+00   0.142306E-02   0.866325E-04   0.123564E-02   0.123564E-02
   0.211594E+00   0.129944E-02   0.863260E-04   0.123689E-02   0.123689E-02
   0.211724E+00   0.120550E-02   0.862882E-04   0.123812E-02   0.123812E-02
   0.211855E+00   0.102719E-02   0.863832E-04   0.123934E-02   0.123934E-02
   0.211985E+00   0.131986E-02   0.863816E-04   0.124053E-02   0.124053E-02
   0.212116E+00   0.134338E-02   0.863872E-04   0.124171E-02   0.124171E-02
   0.212246E+00   0.124129E-02   0.865763E-04   0.124288E-02   0.124288E-02
   0.212377E+00   0.112309E-02   0.858341E-04   0.124402E-02   0.124402E-02
   0.212507E+00   0.121376E-02   0.863391E-04   0.124515E-02   0.124515E-02
   0.212638E+00   0.117902E-02   0.860203E-04   0.124626E-02   0.124626E-02
   0.212768E+00   0.118867E-02   0.862376E-04   0.124736E-02   0.124736E-02
   0.212899E+00   0.133206E-02   0.861650E-04   0.124843E-02   0.124843E-02
   0.213029E+00   0.132689E-02   0.856455E-04   0.124949E-02   0.124949E-02
   0.213160E+00   0.120246E-02   0.863040E-04   0.125053E-02   0.125053E-02
   0.213290E+00   0.114207E-02   0.859488E-04   0.125156E-02   0.125156E-02
   0.213421E+00   0.117534E-02   0.860996E-04   0.125256E-02   0.125256E-02
   0.213551E+00   0.119408E-02   0.859389E-04   0.125355E-02   0.125355E-02
   0.213682E+00   0.122883E-02   0.858948E-04   0.125453E-02   0.125453E-02
   0.213812E+00   0.116056E-02   0.856399E-04   0.125548E-02   0.125548E-02
   0.213943E+00   0.109901E-02   0.861668E-04   0.125642E-02   0.125642E-02
   0.214073E+00   0.124564E-02   0.856725E-04   0.125734E-02   0.125734E-02
   0.214204E+00   0.130545E-02   0.863376E-04   0.125825E-02   0.125825E-02
   0.214334E+00   0.128125E-02   0.857775E-04   0.125914E-02   0.125914E-02
   0.214465E+00   0.121839E-02   0.855490E-04   0.126000E-02   0.126000E-02
   0.214595E+00   0.124815E-02   0.859784E-04   0.126086E-02   0.126086E-02
   0.214726E+00   0.124934E-02   0.857249E-04   0.126170E-02   0.126170E-02
   0.214856E+00   0.125856E-02   0.861060E-04   0.126252E-02   0.126252E-02
   0.214987E+00   0.127011E-02   0.859528E-04   0.126332E-02   0.126332E-02
   0.215117E+00   0.104579E-02   0.849729E-04   0.126411E-02   0.126411E-02
   0.215248E+00   0.117518E-02   0.857673E-04   0.126488E-02   0.126488E-02
   0.215378E+00   0.118450E-02   0.854662E-04   0.126563E-02   0.126563E-02
   0.215509E+00   0.116680E-02   0.855981E-04   0.126637E-02   0.126637E-02
   0.215639E+00   0.109448E-02   0.858000E-04   0.126709E-02   0.126709E-02
   0.215770E+00   0.122899E-02   0.855754E-04   0.126779E-02   0.126779E-02
   0.215900E+00   0.124785E-02   0.854060E-04   0.126848E-02   0.126848E-02
   0.216031E+00   0.115862E-02   0.855252E-04   0.126915E-02   0.126915E-02
   0.216161E+00   0.120701E-02   0.854048E-04   0.126981E-02   0.126981E-02
   0.216292E+00   0.106688E-02   0.855837E-04   0.127045E-02   0.127045E-02
   0.216422E+00   0.118384E-02   0.854346E-04   0.127107E-02   0.127107E-02
   0.216553E+00   0.117255E-02   0.853464E-04   0.127168E-02   0.127168E-02
   0.216683E+00   0.127919E-02   0.857525E-04   0.127227E-02   0.127227E-02
   0.216814E+00   0.124602E-02   0.850085E-04   0.127284E-02   0.127284E-02
   0.216944E+00   0.136390E-02   0.857655E-04   0.127340E-02   0.127340E-02
   0.217075E+00   0.126543E-02   0.854467E-04   0.127394E-02   0.127394E-02
   0.217205E+00   0.138374E-02   0.854348E-04   0.127446E-02   0.127446E-02
   0.217336E+00   0.148900E-02   0.855047E-04   0.127497E-02   0.127497E-02
   0.217466E+00   0.132905E-02   0.853147E-04   0.127547E-02   0.127547E-02
   0.217597E+00   0.130943E-02   0.854967E-04   0.127595E-02   0.127595E-02
   0.217727E+00   0.113607E-02   0.854869E-04   0.127641E-02   0.127641E-02
   0.217858E+00   0.136553E-02   0.850304E-04   0.127686E-02   0.127686E-02
   0.217988E+00   0.133653E-02   0.853463E-04   0.127729E-02   0.127729E-02
   0.218119E+00   0.125915E-02   0.850744E-04   0.127770E-02   0.127770E-02
   0.218249E+00   0.125713E-02   0.852566E-04   0.127810E-02   0.127810E-02
   0.218380E+00   0.124185E-02   0.852972E-04   0.127849E-02   0.127849E-02
   0.218510E+00   0.136936E-02   0.848522E-04   0.127886E-02   0.127886E-02
   0.218641E+00   0.129260E-02   0.852423E-04   0.127921E-02   0.127921E-02
   0.218771E+00   0.130808E-02   0.850554E-04   0.127955E-02   0.127955E-02
   0.218902E+00   0.147632E-02   0.851809E-04   0.127988E-02   0.127988E-02
   0.219032E+00   0.140176E-02   0.852667E-04   0.128018E-02   0.128018E-02
   0.219163E+00   0.125544E-02   0.846856E-04   0.128048E-02   0.128048E-02
   0.219293E+00   0.132917E-02   0.851772E-04   0.128076E-02   0.128076E-02
   0.219424E+00   0.134671E-02   0.849840E-04   0.128102E-02   0.128102E-02
   0.219554E+00   0.116062E-02   0.843846E-04   0.128127E-02   0.128127E-02
   0.219685E+00   0.139469E-02   0.853242E-04   0.128150E-02   0.128150E-02
   0.219815E+00   0.123637E-02   0.846656E-04   0.128172E-02   0.128172E-02
   0.219945E+00   0.128507E-02   0.849027E-04   0.128193E-02   0.128193E-02
   0.220076E+00   0.137640E-02   0.850739E-04   0.128211E-02   0.128211E-02
   0.220206E+00   0.143292E-02   0.847872E-04   0.128229E-02   0.128229E-02
   0.220337E+00   0.130388E-02   0.847033E-04   0.128245E-02   0.128245E-02
   0.220468E+00   0.128209E-02   0.850340E-04   0.128260E-02   0.128260E-02
   0.220598E+00   0.128222E-02   0.842517E-04   0.128273E-02   0.128273E-02
   0.220728E+00   0.128147E-02   0.847883E-04   0.128285E-02   0.128285E-02
   0.220859E+00   0.130678E-02   0.845278E-04   0.128295E-02   0.128295E-02
   0.220990E+00   0.131953E-02   0.845651E-04   0.128304E-02   0.128304E-02
   0.221120E+00   0.128589E-02   0.846923E-04   0.128311E-02   0.128311E-02
   0.221250E+00   0.125901E-02   0.842694E-04   0.128317E-02   0.128317E-02
   0.221381E+00   0.137890E-02   0.847732E-04   0.128322E-02   0.128322E-02
   0.221512E+00   0.132410E-02   0.844832E-04   0.128325E-02   0.128325E-02
   0.221642E+00   0.117718E-02   0.842839E-04   0.128327E-02   0.128327E-02
   0.221773E+00   0.125556E-02   0.845896E-04   0.128328E-02   0.128328E-02
   0.221903E+00   0.122760E-02   0.842079E-04   0.128327E-02   0.128327E-02
   0.222033E+00   0.125028E-02   0.845847E-04   0.128325E-02   0.128325E-02
   0.222164E+00   0.119548E-02   0.846967E-04   0.128321E-02   0.128321E-02
   0.222294E+00   0.124253E-02   0.839007E-04   0.128316E-02   0.128316E-02
   0.222425E+00   0.112920E-02   0.842407E-04   0.128310E-02   0.128310E-02
   0.222555E+00   0.128031E-02   0.842324E-04   0.128303E-02   0.128303E-02
   0.222686E+00   0.135609E-02   0.845560E-04   0.128294E-02   0.128294E-02
   0.222816E+00   0.123268E-02   0.843555E-04   0.128283E-02   0.128283E-02
   0.222947E+00   0.114056E-02   0.839291E-04   0.128272E-02   0.128272E-02
   0.223077E+00   0.134007E-02   0.842496E-04   0.128259E-02   0.128259E-02
   0.223208E+00   0.136397E-02   0.844393E-04   0.128245E-02   0.128245E-02
   0.223338E+00   0.119994E-02   0.840314E-04   0.128230E-02   0.128230E-02
   0.223469E+00   0.122874E-02   0.842304E-04   0.128213E-02   0.128213E-02
   0.223599E+00   0.139650E-02   0.841304E-04   0.128195E-02   0.128195E-02
   0.223730E+00   0.125675E-02   0.840278E-04   0.128176E-02   0.128176E-02
   0.223860E+00   0.130439E-02   0.843940E-04   0.128155E-02   0.128155E-02
   0.223991E+00   0.116448E-02   0.836678E-04   0.128133E-02   0.128133E-02
   0.224121E+00   0.131099E-02   0.841024E-04   0.128110E-02   0.128110E-02
   0.224252E+00   0.140039E-02   0.841330E-04   0.128086E-02   0.128086E-02
   0.224382E+00   0.127232E-02   0.838680E-04   0.128061E-02   0.128061E-02
   0.224513E+00   0.105744E-02   0.838437E-04   0.128034E-02   0.128034E-02
   0.224643E+00   0.129989E-02   0.837413E-04   0.128006E-02   0.128006E-02
   0.224774E+00   0.116744E-02   0.839542E-04   0.127977E-02   0.127977E-02
   0.224904E+00   0.126163E-02   0.838961E-04   0.127947E-02   0.127947E-02
   0.225035E+00   0.138873E-02   0.836559E-04   0.127915E-02   0.127915E-02
   0.225165E+00   0.124605E-02   0.838882E-04   0.127883E-02   0.127883E-02
   0.225296E+00   0.124889E-02   0.835334E-04   0.127849E-02   0.127849E-02
   0.225426E+00   0.135398E-02   0.839492E-04   0.127814E-02   0.127814E-02
   0.225557E+00   0.129747E-02   0.840408E-04   0.127778E-02   0.127778E-02
   0.225687E+00   0.125878E-02   0.834371E-04   0.127741E-02   0.127741E-02
   0.225818E+00   0.124005E-02   0.837759E-04   0.127702E-02   0.127702E-02
   0.225948E+00   0.119716E-02   0.837409E-04   0.127663E-02   0.127663E-02
   0.226079E+00   0.126536E-02   0.834758E-04   0.127622E-02   0.127622E-02
   0.226209E+00   0.132855E-02   0.838088E-04   0.127580E-02   0.127580E-02
   0.226340E+00   0.138900E-02   0.835877E-04   0.127537E-02   0.127537E-02
   0.226470E+00   0.133736E-02   0.836785E-04   0.127493E-02   0.127493E-02
   0.226601E+00   0.139814E-02   0.837666E-04   0.127448E-02   0.127448E-02
   0.226731E+00   0.138032E-02   0.835087E-04   0.127402E-02   0.127402E-02
   0.226862E+00   0.132080E-02   0.836863E-04   0.127355E-02   0.127355E-02
   0.226992E+00   0.129741E-02   0.833780E-04   0.127307E-02   0.127307E-02
   0.227123E+00   0.133250E-02   0.835193E-04   0.127258E-02   0.127258E-02
   0.227253E+00   0.129754E-02   0.836147E-04   0.127207E-02   0.127207E-02
   0.227384E+00   0.138674E-02   0.835907E-04   0.127155E-02   0.127155E-02
   0.227514E+00   0.143384E-02   0.836923E-04   0.127103E-02   0.127103E-02
   0.227645E+00   0.140733E-02   0.837422E-04   0.127050E-02   0.127050E-02
   0.227775E+00   0.129911E-02   0.831573E-04   0.126995E-02   0.126995E-02
   0.227906E+00   0.127068E-02   0.832899E-04   0.126940E-02   0.126940E-02
   0.228036E+00   0.124766E-02   0.832643E-04   0.126883E-02   0.126883E-02
   0.228167E+00   0.137304E-02   0.833304E-04   0.126826E-02   0.126826E-02
   0.228297E+00   0.120468E-02   0.834238E-04   0.126767E-02   0.126767E-02
   0.228428E+00   0.125047E-02   0.830670E-04   0.126708E-02   0.126708E-02
   0.228558E+00   0.120930E-02   0.830789E-04   0.126647E-02   0.126647E-02
   0.228689E+00   0.124093E-02   0.831691E-04   0.126586E-02   0.126586E-02
   0.228819E+00   0.127073E-02   0.829553E-04   0.126524E-02   0.126524E-02
   0.228950E+00   0.131546E-02   0.834871E-04   0.126460E-02   0.126460E-02
   0.229080E+00   0.130024E-02   0.830704E-04   0.126396E-02   0.126396E-02
   0.229211E+00   0.133530E-02   0.830632E-04   0.126331E-02   0.126331E-02
   0.229341E+00   0.134011E-02   0.834549E-04   0.126265E-02   0.126265E-02
   0.229472E+00   0.125514E-02   0.829779E-04   0.126198E-02   0.126198E-02
   0.229602E+00   0.133256E-02   0.831424E-04   0.126130E-02   0.126130E-02
   0.229733E+00   0.112753E-02   0.829426E-04   0.126062E-02   0.126062E-02
   0.229863E+00   0.110080E-02   0.827182E-04   0.125992E-02   0.125992E-02
   0.229994E+00   0.121516E-02   0.831394E-04   0.125921E-02   0.125921E-02
   0.230124E+00   0.116082E-02   0.825973E-04   0.125850E-02   0.125850E-02
   0.230255E+00   0.137065E-02   0.832161E-04   0.125778E-02   0.125778E-02
   0.230385E+00   0.132406E-02   0.829561E-04   0.125705E-02   0.125705E-02
   0.230516E+00   0.122165E-02   0.824379E-04   0.125631E-02   0.125631E-02
   0.230646E+00   0.131678E-02   0.825866E-04   0.125556E-02   0.125556E-02
   0.230776E+00   0.128361E-02   0.837687E-04   0.125481E-02   0.125481E-02
   0.230907E+00   0.136747E-02   0.850095E-04   0.125405E-02   0.125405E-02
   0.231038E+00   0.118814E-02   0.853122E-04   0.125327E-02   0.125327E-02
   0.231168E+00   0.124717E-02   0.855836E-04   0.125250E-02   0.125250E-02
   0.231298E+00   0.136500E-02   0.862171E-04   0.125171E-02   0.125171E-02
   0.231429E+00   0.135520E-02   0.867583E-04   0.125091E-02   0.125091E-02
   0.231560E+00   0.127479E-02   0.868951E-04   0.125011E-02   0.125011E-02
   0.231690E+00   0.125645E-02   0.871766E-04   0.124930E-02   0.124930E-02
   0.231821E+00   0.123312E-02   0.874097E-04   0.124848E-02   0.124848E-02
   0.231951E+00   0.137711E-02   0.880863E-04   0.124766E-02   0.124766E-02
   0.232081E+00   0.125120E-02   0.881806E-04   0.124683E-02   0.124683E-02
   0.232212E+00   0.106270E-02   0.876406E-04   0.124599E-02   0.124599E-02
   0.232343E+00   0.125621E-02   0.886089E-04   0.124514E-02   0.124514E-02
   0.232473E+00   0.133969E-02   0.888133E-04   0.124429E-02   0.124429E-02
   0.232603E+00   0.137998E-02   0.890147E-04   0.124342E-02   0.124342E-02
   0.232734E+00   0.129732E-02   0.895236E-04   0.124256E-02   0.124256E-02
   0.232865E+00   0.122517E-02   0.892677E-04   0.124168E-02   0.124168E-02
   0.232995E+00   0.123508E-02   0.897199E-04   0.124080E-02   0.124080E-02
   0.233125E+00   0.113292E-02   0.900426E-04   0.123991E-02   0.123991E-02
   0.233256E+00   0.119007E-02   0.900383E-04   0.123902E-02   0.123902E-02
   0.233386E+00   0.114992E-02   0.899922E-04   0.123812E-02   0.123812E-02
   0.233517E+00   0.137147E-02   0.900804E-04   0.123721E-02   0.123721E-02
   0.233647E+00   0.122264E-02   0.895554E-04   0.123630E-02   0.123630E-02
   0.233778E+00   0.133005E-02   0.904351E-04   0.123538E-02   0.123538E-02
   0.233908E+00   0.135102E-02   0.897271E-04   0.123445E-02   0.123445E-02
   0.234039E+00   0.123469E-02   0.897183E-04   0.123352E-02   0.123352E-02
   0.234169E+00   0.113061E-02   0.897762E-04   0.123258E-02   0.123258E-02
   0.234300E+00   0.113008E-02   0.898032E-04   0.123164E-02   0.123164E-02
   0.234430E+00   0.118686E-02   0.903177E-04   0.123069E-02   0.123069E-02
   0.234561E+00   0.118740E-02   0.899126E-04   0.122973E-02   0.122973E-02
   0.234691E+00   0.119937E-02   0.903067E-04   0.122877E-02   0.122877E-02
   0.234822E+00   0.119943E-02   0.904139E-04   0.122780E-02   0.122780E-02
   0.234952E+00   0.116909E-02   0.901912E-04   0.122683E-02   0.122683E-02
   0.235083E+00   0.121074E-02   0.901748E-04   0.122585E-02   0.122585E-02
   0.235213E+00   0.135918E-02   0.903648E-04   0.122487E-02   0.122487E-02
   0.235344E+00   0.134367E-02   0.906347E-04   0.122388E-02   0.122388E-02
   0.235474E+00   0.131198E-02   0.909037E-04   0.122289E-02   0.122289E-02
   0.235605E+00   0.124632E-02   0.904116E-04   0.122189E-02   0.122189E-02
   0.235735E+00   0.138961E-02   0.909386E-04   0.122089E-02   0.122089E-02
   0.235866E+00   0.131067E-02   0.908728E-04   0.121988E-02   0.121988E-02
   0.235996E+00   0.112547E-02   0.906295E-04   0.121887E-02   0.121887E-02
   0.236127E+00   0.118879E-02   0.910225E-04   0.121785E-02   0.121785E-02
   0.236257E+00   0.123916E-02   0.905710E-04   0.121683E-02   0.121683E-02
   0.236388E+00   0.124272E-02   0.911702E-04   0.121580E-02   0.121580E-02
   0.236518E+00   0.125458E-02   0.912057E-04   0.121477E-02   0.121477E-02
   0.236649E+00   0.106810E-02   0.906964E-04   0.121373E-02   0.121373E-02
   0.236779E+00   0.137749E-02   0.913205E-04   0.121269E-02   0.121269E-02
   0.236910E+00   0.120758E-02   0.909234E-04   0.121165E-02   0.121165E-02
   0.237040E+00   0.118563E-02   0.912610E-04   0.121060E-02   0.121060E-02
   0.237171E+00   0.104744E-02   0.909892E-04   0.120955E-02   0.120955E-02
   0.237301E+00   0.120132E-02   0.909427E-04   0.120849E-02   0.120849E-02
   0.237432E+00   0.129476E-02   0.916718E-04   0.120743E-02   0.120743E-02
   0.237562E+00   0.140688E-02   0.917359E-04   0.120636E-02   0.120636E-02
   0.237693E+00   0.132351E-02   0.913956E-04   0.120530E-02   0.120530E-02
   0.237823E+00   0.117995E-02   0.914848E-04   0.120422E-02   0.120422E-02
   0.237954E+00   0.119402E-02   0.914088E-04   0.120315E-02   0.120315E-02
   0.238084E+00   0.117676E-02   0.915381E-04   0.120207E-02   0.120207E-02
   0.238215E+00   0.131485E-02   0.919101E-04   0.120099E-02   0.120099E-02
   0.238345E+00   0.131002E-02   0.915032E-04   0.119990E-02   0.119990E-02
   0.238476E+00   0.116759E-02   0.918429E-04   0.119881E-02   0.119881E-02
   0.238606E+00   0.105192E-02   0.915125E-04   0.119772E-02   0.119772E-02
   0.238737E+00   0.113423E-02   0.919873E-04   0.119663E-02   0.119663E-02
   0.238867E+00   0.130370E-02   0.922536E-04   0.119553E-02   0.119553E-02
   0.238998E+00   0.129413E-02   0.914904E-04   0.119443E-02   0.119443E-02
   0.239128E+00   0.131737E-02   0.922103E-04   0.119332E-02   0.119332E-02
   0.239259E+00   0.125033E-02   0.921425E-04   0.119221E-02   0.119221E-02
   0.239389E+00   0.115468E-02   0.914539E-04   0.119110E-02   0.119110E-02
   0.239520E+00   0.117772E-02   0.918951E-04   0.118999E-02   0.118999E-02
   0.239650E+00   0.114455E-02   0.918656E-04   0.118888E-02   0.118888E-02
   0.239781E+00   0.119065E-02   0.918203E-04   0.118776E-02   0.118776E-02
   0.239911E+00   0.108582E-02   0.923226E-04   0.118664E-02   0.118664E-02
   0.240042E+00   0.118624E-02   0.917022E-04   0.118551E-02   0.118551E-02
   0.240172E+00   0.115887E-02   0.923844E-04   0.118439E-02   0.118439E-02
   0.240303E+00   0.126906E-02   0.922862E-04   0.118326E-02   0.118326E-02
   0.240433E+00   0.121072E-02   0.918839E-04   0.118214E-02   0.118214E-02
   0.240564E+00   0.123230E-02   0.926060E-04   0.118100E-02   0.118100E-02
   0.240694E+00   0.114810E-02   0.916657E-04   0.117987E-02   0.117987E-02
   0.240825E+00   0.102914E-02   0.923762E-04   0.117874E-02   0.117874E-02
   0.240955E+00   0.118814E-02   0.926829E-04   0.117760E-02   0.117760E-02
   0.241086E+00   0.125604E-02   0.918428E-04   0.117646E-02   0.117646E-02
   0.241216E+00   0.119293E-02   0.926131E-04   0.117532E-02   0.117532E-02
   0.241347E+00   0.137386E-02   0.926692E-04   0.117418E-02   0.117418E-02
   0.241477E+00   0.136573E-02   0.924365E-04   0.117303E-02   0.117303E-02
   0.241608E+00   0.109598E-02   0.926458E-04   0.117189E-02   0.117189E-02
   0.241738E+00   0.112624E-02   0.921743E-04   0.117074E-02   0.117074E-02
   0.241868E+00   0.120950E-02   0.928332E-04   0.116960E-02   0.116960E-02
   0.241999E+00   0.114065E-02   0.927257E-04   0.116845E-02   0.116845E-02
   0.242129E+00   0.125482E-02   0.924218E-04   0.116730E-02   0.116730E-02
   0.242260E+00   0.132936E-02   0.929688E-04   0.116614E-02   0.116614E-02
   0.242391E+00   0.110772E-02   0.924816E-04   0.116499E-02   0.116499E-02
   0.242521E+00   0.101760E-02   0.923800E-04   0.116384E-02   0.116384E-02
   0.242651E+00   0.103821E-02   0.926929E-04   0.116268E-02   0.116268E-02
   0.242782E+00   0.116048E-02   0.924317E-04   0.116153E-02   0.116153E-02
   0.242913E+00   0.119565E-02   0.929513E-04   0.116037E-02   0.116037E-02
   0.243043E+00   0.114996E-02   0.928343E-04   0.115921E-02   0.115921E-02
   0.243173E+00   0.115266E-02   0.927608E-04   0.115806E-02   0.115806E-02
   0.243304E+00   0.120313E-02   0.930337E-04   0.115690E-02   0.115690E-02
   0.243434E+00   0.115977E-02   0.929747E-04   0.115574E-02   0.115574E-02
   0.243565E+00   0.113529E-02   0.929292E-04   0.115458E-02   0.115458E-02
   0.243696E+00   0.106965E-02   0.931692E-04   0.115342E-02   0.115342E-02
   0.243826E+00   0.120895E-02   0.926897E-04   0.115226E-02   0.115226E-02
   0.243956E+00   0.130839E-02   0.933838E-04   0.115110E-02   0.115110E-02
   0.244087E+00   0.108394E-02   0.930388E-04   0.114994E-02   0.114994E-02
   0.244217E+00   0.125772E-02   0.930647E-04   0.114878E-02   0.114878E-02
   0.244348E+00   0.115977E-02   0.938078E-04   0.114762E-02   0.114762E-02
   0.244478E+00   0.111363E-02   0.928429E-04   0.114646E-02   0.114646E-02
   0.244609E+00   0.119456E-02   0.932288E-04   0.114529E-02   0.114529E-02
   0.244739E+00   0.134972E-02   0.937300E-04   0.114413E-02   0.114413E-02
   0.244870E+00   0.116412E-02   0.927662E-04   0.114297E-02   0.114297E-02
   0.245000E+00   0.977050E-03   0.931198E-04   0.114181E-02   0.114181E-02
   0.245131E+00   0.111953E-02   0.928711E-04   0.114065E-02   0.114065E-02
   0.245261E+00   0.120959E-02   0.935571E-04   0.113949E-02   0.113949E-02
   0.245392E+00   0.105804E-02   0.932938E-04   0.113833E-02   0.113833E-02
   0.245522E+00   0.113355E-02   0.929874E-04   0.113717E-02   0.113717E-02
   0.245653E+00   0.113884E-02   0.932390E-04   0.113601E-02   0.113601E-02
   0.245783E+00   0.102889E-02   0.931984E-04   0.113486E-02   0.113486E-02
   0.245914E+00   0.124979E-02   0.934232E-04   0.113370E-02   0.113370E-02
   0.246044E+00   0.114705E-02   0.938294E-04   0.113254E-02   0.113254E-02
   0.246175E+00   0.116707E-02   0.934488E-04   0.113139E-02   0.113139E-02
   0.246305E+00   0.106872E-02   0.931990E-04   0.113023E-02   0.113023E-02
   0.246436E+00   0.121597E-02   0.937944E-04   0.112908E-02   0.112908E-02
   0.246566E+00   0.117807E-02   0.931300E-04   0.112792E-02   0.112792E-02
   0.246697E+00   0.118983E-02   0.939718E-04   0.112677E-02   0.112677E-02
   0.246827E+00   0.109431E-02   0.931284E-04   0.112562E-02   0.112562E-02
   0.246958E+00   0.113517E-02   0.936246E-04   0.112447E-02   0.112447E-02
   0.247088E+00   0.938177E-03   0.933499E-04   0.112332E-02   0.112332E-02
   0.247219E+00   0.125895E-02   0.935235E-04   0.112217E-02   0.112217E-02
   0.247349E+00   0.100959E-02   0.938576E-04   0.112102E-02   0.112102E-02
   0.247480E+00   0.100778E-02   0.935939E-04   0.111988E-02   0.111988E-02

           ####      Real Space Data                               ####

           Distance distribution  function of particle  


      R          P(R)      ERROR

  0.0000E+00  0.0000E+00  0.0000E+00
  0.2852E+00  0.1680E-05  0.3157E-07
  0.5704E+00  0.3341E-05  0.6012E-07
  0.8555E+00  0.4983E-05  0.8566E-07
  0.1141E+01  0.6607E-05  0.1082E-06
  0.1426E+01  0.8213E-05  0.1278E-06
  0.1711E+01  0.9802E-05  0.1446E-06
  0.1996E+01  0.1137E-04  0.1584E-06
  0.2281E+01  0.1293E-04  0.1695E-06
  0.2567E+01  0.1448E-04  0.1779E-06
  0.2852E+01  0.1601E-04  0.1837E-06
  0.3137E+01  0.1752E-04  0.1870E-06
  0.3422E+01  0.1903E-04  0.1879E-06
  0.3707E+01  0.2053E-04  0.1864E-06
  0.3992E+01  0.2203E-04  0.1828E-06
  0.4278E+01  0.2352E-04  0.1772E-06
  0.4563E+01  0.2501E-04  0.1696E-06
  0.4848E+01  0.2649E-04  0.1602E-06
  0.5133E+01  0.2798E-04  0.1492E-06
  0.5418E+01  0.2947E-04  0.1367E-06
  0.5704E+01  0.3097E-04  0.1230E-06
  0.5989E+01  0.3247E-04  0.1082E-06
  0.6274E+01  0.3398E-04  0.9254E-07
  0.6559E+01  0.3551E-04  0.7639E-07
  0.6844E+01  0.3705E-04  0.6030E-07
  0.7129E+01  0.3861E-04  0.4538E-07
  0.7415E+01  0.4019E-04  0.3437E-07
  0.7700E+01  0.4179E-04  0.3247E-07
  0.7985E+01  0.4341E-04  0.4135E-07
  0.8270E+01  0.4506E-04  0.5615E-07
  0.8555E+01  0.4673E-04  0.7327E-07
  0.8840E+01  0.4844E-04  0.9121E-07
  0.9126E+01  0.5018E-04  0.1093E-06
  0.9411E+01  0.5195E-04  0.1271E-06
  0.9696E+01  0.5376E-04  0.1445E-06
  0.9981E+01  0.5560E-04  0.1613E-06
  0.1027E+02  0.5748E-04  0.1772E-06
  0.1055E+02  0.5940E-04  0.1923E-06
  0.1084E+02  0.6137E-04  0.2063E-06
  0.1112E+02  0.6337E-04  0.2191E-06
  0.1141E+02  0.6542E-04  0.2307E-06
  0.1169E+02  0.6751E-04  0.2411E-06
  0.1198E+02  0.6964E-04  0.2500E-06
  0.1226E+02  0.7182E-04  0.2575E-06
  0.1255E+02  0.7404E-04  0.2636E-06
  0.1283E+02  0.7631E-04  0.2682E-06
  0.1312E+02  0.7863E-04  0.2712E-06
  0.1340E+02  0.8098E-04  0.2727E-06
  0.1369E+02  0.8338E-04  0.2726E-06
  0.1397E+02  0.8582E-04  0.2710E-06
  0.1426E+02  0.8831E-04  0.2679E-06
  0.1454E+02  0.9083E-04  0.2633E-06
  0.1483E+02  0.9339E-04  0.2573E-06
  0.1511E+02  0.9599E-04  0.2498E-06
  0.1540E+02  0.9863E-04  0.2411E-06
  0.1568E+02  0.1013E-03  0.2311E-06
  0.1597E+02  0.1040E-03  0.2199E-06
  0.1626E+02  0.1067E-03  0.2077E-06
  0.1654E+02  0.1095E-03  0.1946E-06
  0.1683E+02  0.1122E-03  0.1807E-06
  0.1711E+02  0.1150E-03  0.1664E-06
  0.1740E+02  0.1179E-03  0.1517E-06
  0.1768E+02  0.1207E-03  0.1370E-06
  0.1797E+02  0.1235E-03  0.1229E-06
  0.1825E+02  0.1264E-03  0.1099E-06
  0.1854E+02  0.1292E-03  0.9893E-07
  0.1882E+02  0.1321E-03  0.9098E-07
  0.1911E+02  0.1349E-03  0.8719E-07
  0.1939E+02  0.1377E-03  0.8826E-07
  0.1968E+02  0.1405E-03  0.9406E-07
  0.1996E+02  0.1433E-03  0.1037E-06
  0.2025E+02  0.1461E-03  0.1162E-06
  0.2053E+02  0.1489E-03  0.1304E-06
  0.2082E+02  0.1516E-03  0.1457E-06
  0.2110E+02  0.1543E-03  0.1615E-06
  0.2139E+02  0.1569E-03  0.1773E-06
  0.2167E+02  0.1595E-03  0.1929E-06
  0.2196E+02  0.1621E-03  0.2080E-06
  0.2224E+02  0.1646E-03  0.2225E-06
  0.2253E+02  0.1670E-03  0.2362E-06
  0.2281E+02  0.1694E-03  0.2489E-06
  0.2310E+02  0.1717E-03  0.2606E-06
  0.2338E+02  0.1740E-03  0.2711E-06
  0.2367E+02  0.1761E-03  0.2804E-06
  0.2395E+02  0.1782E-03  0.2883E-06
  0.2424E+02  0.1802E-03  0.2949E-06
  0.2453E+02  0.1822E-03  0.3002E-06
  0.2481E+02  0.1840E-03  0.3039E-06
  0.2510E+02  0.1857E-03  0.3063E-06
  0.2538E+02  0.1874E-03  0.3071E-06
  0.2567E+02  0.1889E-03  0.3065E-06
  0.2595E+02  0.1904E-03  0.3044E-06
  0.2624E+02  0.1917E-03  0.3009E-06
  0.2652E+02  0.1929E-03  0.2960E-06
  0.2681E+02  0.1940E-03  0.2898E-06
  0.2709E+02  0.1950E-03  0.2822E-06
  0.2738E+02  0.1959E-03  0.2735E-06
  0.2766E+02  0.1967E-03  0.2636E-06
  0.2795E+02  0.1973E-03  0.2527E-06
  0.2823E+02  0.1979E-03  0.2409E-06
  0.2852E+02  0.1983E-03  0.2284E-06
  0.2880E+02  0.1985E-03  0.2154E-06
  0.2909E+02  0.1987E-03  0.2020E-06
  0.2937E+02  0.1987E-03  0.1886E-06
  0.2966E+02  0.1987E-03  0.1755E-06
  0.2994E+02  0.1985E-03  0.1630E-06
  0.3023E+02  0.1981E-03  0.1518E-06
  0.3051E+02  0.1977E-03  0.1423E-06
  0.3080E+02  0.1971E-03  0.1352E-06
  0.3108E+02  0.1964E-03  0.1311E-06
  0.3137E+02  0.1956E-03  0.1303E-06
  0.3165E+02  0.1946E-03  0.1329E-06
  0.3194E+02  0.1936E-03  0.1387E-06
  0.3222E+02  0.1924E-03  0.1471E-06
  0.3251E+02  0.1911E-03  0.1577E-06
  0.3280E+02  0.1897E-03  0.1698E-06
  0.3308E+02  0.1882E-03  0.1828E-06
  0.3337E+02  0.1866E-03  0.1964E-06
  0.3365E+02  0.1849E-03  0.2101E-06
  0.3394E+02  0.1831E-03  0.2236E-06
  0.3422E+02  0.1812E-03  0.2367E-06
  0.3451E+02  0.1791E-03  0.2492E-06
  0.3479E+02  0.1770E-03  0.2608E-06
  0.3508E+02  0.1749E-03  0.2716E-06
  0.3536E+02  0.1726E-03  0.2812E-06
  0.3565E+02  0.1702E-03  0.2897E-06
  0.3593E+02  0.1678E-03  0.2969E-06
  0.3622E+02  0.1653E-03  0.3029E-06
  0.3650E+02  0.1628E-03  0.3074E-06
  0.3679E+02  0.1601E-03  0.3105E-06
  0.3707E+02  0.1574E-03  0.3122E-06
  0.3736E+02  0.1547E-03  0.3124E-06
  0.3764E+02  0.1519E-03  0.3112E-06
  0.3793E+02  0.1491E-03  0.3085E-06
  0.3821E+02  0.1462E-03  0.3044E-06
  0.3850E+02  0.1432E-03  0.2991E-06
  0.3878E+02  0.1403E-03  0.2924E-06
  0.3907E+02  0.1373E-03  0.2846E-06
  0.3935E+02  0.1343E-03  0.2757E-06
  0.3964E+02  0.1312E-03  0.2659E-06
  0.3992E+02  0.1282E-03  0.2553E-06
  0.4021E+02  0.1251E-03  0.2442E-06
  0.4050E+02  0.1220E-03  0.2328E-06
  0.4078E+02  0.1190E-03  0.2215E-06
  0.4107E+02  0.1159E-03  0.2106E-06
  0.4135E+02  0.1128E-03  0.2004E-06
  0.4164E+02  0.1097E-03  0.1916E-06
  0.4192E+02  0.1066E-03  0.1845E-06
  0.4221E+02  0.1036E-03  0.1798E-06
  0.4249E+02  0.1005E-03  0.1777E-06
  0.4278E+02  0.9751E-04  0.1787E-06
  0.4306E+02  0.9451E-04  0.1826E-06
  0.4335E+02  0.9154E-04  0.1895E-06
  0.4363E+02  0.8859E-04  0.1990E-06
  0.4392E+02  0.8567E-04  0.2105E-06
  0.4420E+02  0.8279E-04  0.2238E-06
  0.4449E+02  0.7995E-04  0.2382E-06
  0.4477E+02  0.7714E-04  0.2534E-06
  0.4506E+02  0.7437E-04  0.2691E-06
  0.4534E+02  0.7165E-04  0.2848E-06
  0.4563E+02  0.6897E-04  0.3003E-06
  0.4591E+02  0.6634E-04  0.3154E-06
  0.4620E+02  0.6376E-04  0.3298E-06
  0.4648E+02  0.6123E-04  0.3433E-06
  0.4677E+02  0.5875E-04  0.3558E-06
  0.4705E+02  0.5632E-04  0.3672E-06
  0.4734E+02  0.5395E-04  0.3773E-06
  0.4762E+02  0.5163E-04  0.3859E-06
  0.4791E+02  0.4937E-04  0.3932E-06
  0.4819E+02  0.4716E-04  0.3988E-06
  0.4848E+02  0.4502E-04  0.4029E-06
  0.4877E+02  0.4293E-04  0.4053E-06
  0.4905E+02  0.4090E-04  0.4061E-06
  0.4934E+02  0.3893E-04  0.4052E-06
  0.4962E+02  0.3703E-04  0.4026E-06
  0.4991E+02  0.3518E-04  0.3984E-06
  0.5019E+02  0.3339E-04  0.3927E-06
  0.5048E+02  0.3167E-04  0.3854E-06
  0.5076E+02  0.3001E-04  0.3768E-06
  0.5105E+02  0.2840E-04  0.3669E-06
  0.5133E+02  0.2686E-04  0.3558E-06
  0.5162E+02  0.2538E-04  0.3439E-06
  0.5190E+02  0.2396E-04  0.3313E-06
  0.5219E+02  0.2260E-04  0.3183E-06
  0.5247E+02  0.2131E-04  0.3051E-06
  0.5276E+02  0.2007E-04  0.2923E-06
  0.5304E+02  0.1889E-04  0.2802E-06
  0.5333E+02  0.1777E-04  0.2693E-06
  0.5361E+02  0.1671E-04  0.2601E-06
  0.5390E+02  0.1571E-04  0.2532E-06
  0.5418E+02  0.1476E-04  0.2489E-06
  0.5447E+02  0.1387E-04  0.2477E-06
  0.5475E+02  0.1304E-04  0.2497E-06
  0.5504E+02  0.1227E-04  0.2549E-06
  0.5532E+02  0.1155E-04  0.2632E-06
  0.5561E+02  0.1089E-04  0.2740E-06
  0.5589E+02  0.1028E-04  0.2871E-06
  0.5618E+02  0.9721E-05  0.3018E-06
  0.5646E+02  0.9217E-05  0.3177E-06
  0.5675E+02  0.8765E-05  0.3343E-06
  0.5704E+02  0.8363E-05  0.3512E-06
  0.5732E+02  0.8012E-05  0.3679E-06
  0.5761E+02  0.7709E-05  0.3842E-06
  0.5789E+02  0.7454E-05  0.3997E-06
  0.5818E+02  0.7246E-05  0.4142E-06
  0.5846E+02  0.7084E-05  0.4273E-06
  0.5875E+02  0.6966E-05  0.4389E-06
  0.5903E+02  0.6892E-05  0.4488E-06
  0.5932E+02  0.6860E-05  0.4569E-06
  0.5960E+02  0.6868E-05  0.4629E-06
  0.5989E+02  0.6916E-05  0.4668E-06
  0.6017E+02  0.7001E-05  0.4685E-06
  0.6046E+02  0.7122E-05  0.4680E-06
  0.6074E+02  0.7278E-05  0.4651E-06
  0.6103E+02  0.7465E-05  0.4599E-06
  0.6131E+02  0.7683E-05  0.4525E-06
  0.6160E+02  0.7930E-05  0.4429E-06
  0.6188E+02  0.8203E-05  0.4311E-06
  0.6217E+02  0.8499E-05  0.4175E-06
  0.6245E+02  0.8817E-05  0.4020E-06
  0.6274E+02  0.9153E-05  0.3852E-06
  0.6302E+02  0.9506E-05  0.3672E-06
  0.6331E+02  0.9872E-05  0.3486E-06
  0.6359E+02  0.1025E-04  0.3299E-06
  0.6388E+02  0.1063E-04  0.3119E-06
  0.6416E+02  0.1102E-04  0.2955E-06
  0.6445E+02  0.1140E-04  0.2817E-06
  0.6474E+02  0.1179E-04  0.2715E-06
  0.6502E+02  0.1216E-04  0.2660E-06
  0.6531E+02  0.1252E-04  0.2660E-06
  0.6559E+02  0.1287E-04  0.2717E-06
  0.6588E+02  0.1320E-04  0.2830E-06
  0.6616E+02  0.1350E-04  0.2991E-06
  0.6645E+02  0.1377E-04  0.3191E-06
  0.6673E+02  0.1401E-04  0.3418E-06
  0.6702E+02  0.1420E-04  0.3662E-06
  0.6730E+02  0.1435E-04  0.3912E-06
  0.6759E+02  0.1445E-04  0.4159E-06
  0.6787E+02  0.1449E-04  0.4395E-06
  0.6816E+02  0.1447E-04  0.4613E-06
  0.6844E+02  0.1438E-04  0.4803E-06
  0.6873E+02  0.1422E-04  0.4961E-06
  0.6901E+02  0.1397E-04  0.5078E-06
  0.6930E+02  0.1363E-04  0.5149E-06
  0.6958E+02  0.1320E-04  0.5166E-06
  0.6987E+02  0.1266E-04  0.5124E-06
  0.7015E+02  0.1202E-04  0.5016E-06
  0.7044E+02  0.1126E-04  0.4835E-06
  0.7072E+02  0.1037E-04  0.4575E-06
  0.7101E+02  0.9348E-05  0.4230E-06
  0.7129E+02  0.8187E-05  0.3793E-06
  0.7158E+02  0.6878E-05  0.3257E-06
  0.7186E+02  0.5413E-05  0.2617E-06
  0.7215E+02  0.3784E-05  0.1865E-06
  0.7243E+02  0.1982E-05  0.9946E-07
  0.7272E+02  0.0000E+00  0.0000E+00
