# Supplementary material for: Rationally seeded computational protein design of ɑ-helical barrels
Source: Nat Chem Biol. 2024 Jun 20;20(8):991–9. doi: 10.1038/s41589-024-01642-0 (PMC11288890; doi:10.1038/s41589-024-01642-0)
Supplement: Supplementary file 5 — PDB files used for making figure panels h–j. [file 41589_2024_1642_MOESM5_ESM.zip › KIA_RP_RSPD_NatChemBiol_data_Figure3/sc-CC-7-LI_panels_c-g/SAXS_panel_g/ensembles_size_1.txt]

1 |  1.43 | x1 1.43 (1.02, 1.58)
    0   | 1.000 (1.000, 1.000) | /Users/ad21364/Documents/single_chain_design/RP_raw_data/7/LI/SAXS/7_LI.pdb (1.000)
