# Supplementary material for: Rationally seeded computational protein design of ɑ-helical barrels
Source: Nat Chem Biol. 2024 Jun 20;20(8):991–9. doi: 10.1038/s41589-024-01642-0 (PMC11288890; doi:10.1038/s41589-024-01642-0)
Supplement: Supplementary file 5 — PDB files used for making figure panels h–j. [file 41589_2024_1642_MOESM5_ESM.zip › KIA_RP_RSPD_NatChemBiol_data_Figure3/sc-CC-7-LI_panels_c-g/CD_panel_c-d/LI_5uM_1mm_phopshate_5deg_PM.txt]

260.0000	-0.198319	310.05
259.0000	-0.235616	311.5
258.0000	-0.293939	312.964
257.0000	-0.308711	314.401
256.0000	-0.274072	315.846
255.0000	-0.195673	317.293
254.0000	-0.248846	318.752
253.0000	-0.294938	320.185
252.0000	-0.367946	321.545
251.0000	-0.339048	322.856
250.0000	-0.361867	324.15
249.0000	-0.405439	325.466
248.0000	-0.495081	326.835
247.0000	-0.647971	328.251
246.0000	-0.794214	329.717
245.0000	-1.09433	331.224
244.0000	-1.45729	332.788
243.0000	-1.97519	334.438
242.0000	-2.72371	336.19
241.0000	-3.57773	338.025
240.0000	-4.61951	339.934
239.0000	-5.87095	341.963
238.0000	-7.44634	344.159
237.0000	-9.43657	346.55
236.0000	-11.6854	349.111
235.0000	-14.2683	351.844
234.0000	-17.1964	354.771
233.0000	-20.4446	357.883
232.0000	-23.9389	361.081
231.0000	-27.4456	364.311
230.0000	-30.9843	367.608
229.0000	-34.4606	371.028
228.0000	-37.7604	374.586
227.0000	-40.6805	378.215
226.0000	-43.188	381.887
225.0000	-45.2159	385.603
224.0000	-46.7599	389.395
223.0000	-47.8869	393.276
222.0000	-48.4577	397.264
221.0000	-48.6398	401.406
220.0000	-48.4316	405.739
219.0000	-48.0381	410.324
218.0000	-47.4597	415.148
217.0000	-46.787	420.226
216.0000	-45.9079	425.501
215.0000	-45.4399	431.079
214.0000	-45.2371	437.034
213.0000	-45.2695	443.514
212.0000	-45.6687	450.695
211.0000	-46.2187	458.699
210.0000	-47.2446	467.647
209.0000	-48.3369	477.578
208.0000	-48.7427	488.406
207.0000	-47.7247	500.055
206.0000	-44.5375	512.515
205.0000	-38.767	526.096
204.0000	-30.7761	541.205
203.0000	-20.7206	558.489
202.0000	-9.37982	578.615
201.0000	3.4955	602.535
200.0000	17.9078	631.564
199.0000	34.6382	667.786
198.0000	50.847	713.577
197.0000	66.4956	770.915
196.0000	69.9611	838.553
195.0000	69.2463	907.502
194.0000	61.4239	959.695
193.0000	38.0115	987.383
192.0000	16.1627	997.364
191.0000	-2.84379	1000.3
190.0000	-5.51758	1004.98
