# Supplementary material for: Rationally seeded computational protein design of ɑ-helical barrels
Source: Nat Chem Biol. 2024 Jun 20;20(8):991–9. doi: 10.1038/s41589-024-01642-0 (PMC11288890; doi:10.1038/s41589-024-01642-0)
Supplement: Supplementary file 5 — PDB files used for making figure panels h–j. [file 41589_2024_1642_MOESM5_ESM.zip › KIA_RP_RSPD_NatChemBiol_data_Figure3/sc-CC-7-LI_panels_c-g/CD_panel_c-d/LI_5uM_1mm_phopshate_5_95@.txt]

95.0000	-39.9418	396.654
94.0000	-40.2892	396.688
93.0000	-40.2399	396.669
92.0000	-40.1625	396.712
91.0000	-40.3675	396.739
90.0000	-40.2418	396.818
89.0000	-40.5152	396.76
88.0000	-41.7864	396.778
87.0000	-41.545	396.855
86.0000	-40.9535	396.898
85.0000	-41.1582	396.836
84.0000	-41.4817	396.937
83.0000	-41.3518	396.855
82.0000	-42.0799	396.912
81.0000	-41.6766	396.882
80.0000	-43.118	396.829
79.0000	-41.9695	396.856
78.0000	-42.7673	396.832
77.0000	-42.1026	396.845
76.0000	-42.7493	396.813
75.0000	-42.5092	396.804
74.0000	-43.3153	396.829
73.0000	-42.4894	396.784
72.0000	-43.0361	396.76
71.0000	-43.4028	396.764
70.0000	-42.5038	396.738
69.0000	-43.4146	396.791
68.0000	-43.5115	396.798
67.0000	-42.4288	396.805
66.0000	-43.3797	396.703
65.0000	-44.0234	396.746
64.0000	-43.7421	396.719
63.0000	-44.0802	396.736
62.0000	-43.6488	396.829
61.0000	-43.6816	396.783
60.0000	-43.9111	396.807
59.0000	-42.5543	396.823
58.0000	-44.3522	396.843
57.0000	-43.6812	396.838
56.0000	-44.4339	396.867
55.0000	-44.0443	396.851
54.0000	-44.0998	396.902
53.0000	-44.7624	396.906
52.0000	-44.8338	396.885
51.0000	-44.7995	396.962
50.0000	-44.7398	396.917
49.0000	-44.6664	396.917
48.0000	-45.0647	396.895
47.0000	-45.006	396.935
46.0000	-45.0149	396.927
45.0000	-45.3753	396.904
44.0000	-45.1062	396.974
43.0000	-45.8715	396.868
42.0000	-45.0907	396.893
41.0000	-45.0746	396.952
40.0000	-45.8407	396.923
39.0000	-45.8315	396.869
38.0000	-45.9446	396.89
37.0000	-46.1676	396.888
36.0000	-45.9786	396.923
35.0000	-46.6985	396.932
34.0000	-47.0188	396.87
33.0000	-46.262	396.916
32.0000	-46.2823	396.924
31.0000	-46.4005	396.885
30.0000	-46.5871	396.926
29.0000	-47.6269	396.942
28.0000	-47.4227	396.91
27.0000	-46.3965	396.903
26.0000	-47.1874	396.898
25.0000	-47.3466	396.951
24.0000	-47.1947	396.918
23.0000	-47.3549	396.922
22.0000	-48.1259	396.927
21.0000	-48.1189	396.941
20.0000	-47.5567	396.917
19.0000	-47.689	396.872
18.0000	-47.7726	396.963
17.0000	-47.9575	396.931
16.0000	-47.5888	396.931
15.0000	-47.8618	396.923
14.0000	-48.4834	396.922
13.0000	-48.3927	396.974
12.0000	-47.7198	396.969
11.0000	-48.2975	396.938
10.0000	-48.6114	396.921
9.0000	-48.4678	396.902
8.0000	-48.2826	396.929
7.0000	-49.6396	396.997
6.0000	-48.4826	396.975
5.0000	-48.5403	396.926
