# Supplementary material for: Rationally seeded computational protein design of ɑ-helical barrels
Source: Nat Chem Biol. 2024 Jun 20;20(8):991–9. doi: 10.1038/s41589-024-01642-0 (PMC11288890; doi:10.1038/s41589-024-01642-0)
Supplement: Supplementary file 5 — PDB files used for making figure panels h–j. [file 41589_2024_1642_MOESM5_ESM.zip › KIA_RP_RSPD_NatChemBiol_data_Figure3/sc-CC-7-LI_panels_c-g/CD_panel_c-d/LI_5uM_1mm_phopshate_5_95.txt]

5.0000	-47.6615	396.18
6.0000	-47.1563	396.063
7.0000	-47.7659	395.993
8.0000	-46.5232	396.03
9.0000	-47.3786	396.033
10.0000	-47.7438	396.095
11.0000	-47.8909	396.096
12.0000	-46.6396	396.128
13.0000	-47.2034	396.114
14.0000	-47.018	396.172
15.0000	-46.1676	396.191
16.0000	-46.4554	396.24
17.0000	-46.7986	396.204
18.0000	-46.333	396.265
19.0000	-46.2064	396.281
20.0000	-46.3957	396.276
21.0000	-45.8106	396.334
22.0000	-46.4251	396.333
23.0000	-45.8455	396.331
24.0000	-45.6536	396.369
25.0000	-45.8785	396.396
26.0000	-46.1267	396.39
27.0000	-46.1917	396.404
28.0000	-45.4523	396.409
29.0000	-45.8635	396.449
30.0000	-46.4586	396.334
31.0000	-45.7886	396.347
32.0000	-45.8386	396.44
33.0000	-45.3443	396.366
34.0000	-45.8139	396.408
35.0000	-44.6573	396.407
36.0000	-45.5793	396.375
37.0000	-45.4966	396.42
38.0000	-44.814	396.428
39.0000	-45.2062	396.39
40.0000	-44.9971	396.374
41.0000	-44.4674	396.405
42.0000	-44.3164	396.386
43.0000	-44.9695	396.406
44.0000	-43.9524	396.404
45.0000	-44.2206	396.413
46.0000	-44.4602	396.45
47.0000	-44.2204	396.501
48.0000	-44.8878	396.437
49.0000	-44.2406	396.434
50.0000	-44.3363	396.494
51.0000	-43.8161	396.389
52.0000	-43.6595	396.439
53.0000	-44.0153	396.442
54.0000	-44.1565	396.409
55.0000	-43.4921	396.376
56.0000	-43.26	396.345
57.0000	-42.5471	396.361
58.0000	-43.3791	396.369
59.0000	-42.4696	396.355
60.0000	-43.4906	396.376
61.0000	-43.1259	396.457
62.0000	-42.3576	396.379
63.0000	-42.5469	396.393
64.0000	-42.3658	396.422
65.0000	-42.8403	396.401
66.0000	-42.7306	396.453
67.0000	-42.0395	396.454
68.0000	-41.8383	396.472
69.0000	-42.3543	396.458
70.0000	-42.0453	396.429
71.0000	-42.6806	396.398
72.0000	-41.7394	396.463
73.0000	-42.2917	396.463
74.0000	-42.0201	396.583
75.0000	-41.423	396.594
76.0000	-41.8264	396.548
77.0000	-41.4991	396.537
78.0000	-40.9877	396.604
79.0000	-41.2019	396.577
80.0000	-41.9874	396.652
81.0000	-41.1894	396.657
82.0000	-41.9925	396.53
83.0000	-42.0576	396.575
84.0000	-41.5112	396.565
85.0000	-41.17	396.585
86.0000	-41.3839	396.653
87.0000	-40.3499	396.603
88.0000	-40.0907	396.658
89.0000	-40.6712	396.589
90.0000	-40.8908	396.692
91.0000	-41.5909	396.653
92.0000	-40.233	396.632
93.0000	-40.4054	396.683
94.0000	-40.844	396.687
95.0000	-40.1231	396.706
