# Supplementary material for: Rationally seeded computational protein design of ɑ-helical barrels
Source: Nat Chem Biol. 2024 Jun 20;20(8):991–9. doi: 10.1038/s41589-024-01642-0 (PMC11288890; doi:10.1038/s41589-024-01642-0)
Supplement: Supplementary file 5 — PDB files used for making figure panels h–j. [file 41589_2024_1642_MOESM5_ESM.zip › KIA_RP_RSPD_NatChemBiol_data_Figure3/sc-CC-7-LI_panels_c-g/CD_panel_c-d/LI_5uM_1mm_phopshate_5deg.txt]

TITLE	
DATA TYPE	
ORIGIN	JASCO
OWNER	
DATE	23/04/02
TIME	18:51:25
SPECTROMETER/DATA SYSTEM	JASCO Corp., J-810, Rev. 1.00
RESOLUTION	
DELTAX	-1
XUNITS	NANOMETERS
YUNITS	CD[mdeg]
Y2UNITS	HT[V]
FIRSTX	260.0000
LASTX	190.0000
NPOINTS	71
FIRSTY	-0.35932
MAXY	78.71999
MINY	-47.47413
XYDATA
260.0000	-0.359321	309.228
259.0000	-0.364691	310.676
258.0000	-0.405633	312.139
257.0000	-0.42721	313.561
256.0000	-0.451935	315.001
255.0000	-0.469563	316.439
254.0000	-0.476711	317.888
253.0000	-0.509546	319.315
252.0000	-0.555839	320.672
251.0000	-0.528447	321.998
250.0000	-0.606391	323.31
249.0000	-0.681979	324.638
248.0000	-0.816175	326.035
247.0000	-0.859948	327.478
246.0000	-0.990194	328.983
245.0000	-1.17384	330.543
244.0000	-1.54721	332.155
243.0000	-2.07763	333.875
242.0000	-2.75229	335.689
241.0000	-3.6516	337.592
240.0000	-4.71683	339.578
239.0000	-5.9678	341.688
238.0000	-7.44477	343.984
237.0000	-9.25647	346.48
236.0000	-11.3922	349.155
235.0000	-13.939	351.997
234.0000	-16.6659	355.037
233.0000	-19.7184	358.257
232.0000	-23.0754	361.616
231.0000	-26.6618	365
230.0000	-30.2118	368.444
229.0000	-33.6397	372.007
228.0000	-36.7364	375.721
227.0000	-39.6104	379.525
226.0000	-42.0299	383.382
225.0000	-44.0207	387.28
224.0000	-45.4894	391.259
223.0000	-46.5048	395.324
222.0000	-47.1097	399.491
221.0000	-47.4741	403.807
220.0000	-47.3556	408.306
219.0000	-47.0715	413.048
218.0000	-46.3921	418.028
217.0000	-45.7985	423.257
216.0000	-45.0819	428.683
215.0000	-44.3559	434.37
214.0000	-43.87	440.427
213.0000	-43.6971	447
212.0000	-44.041	454.304
211.0000	-44.8665	462.433
210.0000	-46.0197	471.487
209.0000	-47.1817	481.514
208.0000	-47.2616	492.469
207.0000	-45.7488	504.294
206.0000	-41.8917	516.955
205.0000	-36.2243	530.721
204.0000	-28.8161	545.998
203.0000	-19.6324	563.522
202.0000	-8.887	583.964
201.0000	4.17126	608.303
200.0000	18.6383	637.841
199.0000	34.64	674.713
198.0000	52.1954	721.25
197.0000	69.5577	779.02
196.0000	78.72	846.202
195.0000	68.359	911.322
194.0000	40.1725	946.575
193.0000	14.7622	972.106
192.0000	-9.40079	982.591
191.0000	-10.8741	996.462
190.0000	-10.0027	1006.6
