# Supplementary material for: Rationally seeded computational protein design of ɑ-helical barrels
Source: Nat Chem Biol. 2024 Jun 20;20(8):991–9. doi: 10.1038/s41589-024-01642-0 (PMC11288890; doi:10.1038/s41589-024-01642-0)
Supplement: Supplementary file 5 — PDB files used for making figure panels h–j. [file 41589_2024_1642_MOESM5_ESM.zip › KIA_RP_RSPD_NatChemBiol_data_Figure3/sc-CC-7-LI_panels_c-g/AUC_panel_e/LI_SV_raw/00087.RA1]

HeptLI
R 1 20.0 40000 0030331 4.5710E11 275 1 
   5.8010   1.00000E+000    0.00000E+000
   5.8030   1.00000E+000    0.00000E+000
   5.8040   1.00000E+000    0.00000E+000
   5.8050   1.00000E+000    0.00000E+000
   5.8070   1.00000E+000    0.00000E+000
   5.8080   1.00000E+000    0.00000E+000
   5.8100   1.00000E+000    0.00000E+000
   5.8110   1.00000E+000    0.00000E+000
   5.8120   1.00000E+000    0.00000E+000
   5.8130   1.00000E+000    0.00000E+000
   5.8150   1.00000E+000    0.00000E+000
   5.8160   1.00000E+000    0.00000E+000
   5.8170   1.00000E+000    0.00000E+000
   5.8190   1.00000E+000    0.00000E+000
   5.8210   1.00000E+000    0.00000E+000
   5.8220   1.00000E+000    0.00000E+000
   5.8240   1.00000E+000    0.00000E+000
   5.8250   1.00000E+000    0.00000E+000
   5.8260   1.00000E+000    0.00000E+000
   5.8280   1.00000E+000    0.00000E+000
   5.8300   1.00000E+000    0.00000E+000
   5.8320   1.00000E+000    0.00000E+000
   5.8330   1.00000E+000    0.00000E+000
   5.8340   1.00000E+000    0.00000E+000
   5.8350  -3.26690E+000    0.00000E+000
   5.8370  -1.50850E+000    0.00000E+000
   5.8390  -9.08500E-001    0.00000E+000
   5.8400  -8.93500E-001    0.00000E+000
   5.8410  -8.31100E-001    0.00000E+000
   5.8420  -7.18800E-001    0.00000E+000
   5.8440  -5.99500E-001    0.00000E+000
   5.8450  -7.47100E-001    0.00000E+000
   5.8460  -6.00100E-001    0.00000E+000
   5.8470  -1.10460E+000    0.00000E+000
   5.8490  -1.03880E+000    0.00000E+000
   5.8510  -1.33650E+000    0.00000E+000
   5.8530  -1.63360E+000    0.00000E+000
   5.8540  -1.67100E+000    0.00000E+000
   5.8560  -1.68800E+000    0.00000E+000
   5.8580  -1.67630E+000    0.00000E+000
   5.8590  -1.58780E+000    0.00000E+000
   5.8610  -1.42290E+000    0.00000E+000
   5.8630  -1.27250E+000    0.00000E+000
   5.8650  -1.11360E+000    0.00000E+000
   5.8670  -9.91500E-001    0.00000E+000
   5.8690  -7.48000E-001    0.00000E+000
   5.8700  -4.83500E-001    0.00000E+000
   5.8720  -4.40800E-001    0.00000E+000
   5.8730  -3.80700E-001    0.00000E+000
   5.8750  -3.22000E-001    0.00000E+000
   5.8770  -2.67400E-001    0.00000E+000
   5.8790  -1.53300E-001    0.00000E+000
   5.8810  -6.62000E-002    0.00000E+000
   5.8820  -4.74000E-002    0.00000E+000
   5.8840  -3.92000E-002    0.00000E+000
   5.8860  -5.50000E-002    0.00000E+000
   5.8880  -1.45000E-002    0.00000E+000
   5.8910  -1.72000E-002    0.00000E+000
   5.8930  -1.54000E-002    0.00000E+000
   5.8970  -1.17000E-002    0.00000E+000
   5.8990  -2.40000E-003    0.00000E+000
   5.9000  -1.04000E-002    0.00000E+000
   5.9020   6.90000E-003    0.00000E+000
   5.9060  -1.12000E-002    0.00000E+000
   5.9070  -1.18000E-002    0.00000E+000
   5.9090  -4.70000E-003    0.00000E+000
   5.9100  -1.36000E-002    0.00000E+000
   5.9120   1.20000E-002    0.00000E+000
   5.9150  -5.20000E-003    0.00000E+000
   5.9170  -3.10000E-003    0.00000E+000
   5.9200  -1.89000E-002    0.00000E+000
   5.9220  -4.10000E-003    0.00000E+000
   5.9230   3.30000E-003    0.00000E+000
   5.9260  -5.10000E-003    0.00000E+000
   5.9270   6.00000E-004    0.00000E+000
   5.9290   1.76000E-002    0.00000E+000
   5.9300  -1.00000E-002    0.00000E+000
   5.9330  -1.19000E-002    0.00000E+000
   5.9340   4.30000E-003    0.00000E+000
   5.9380  -2.43000E-002    0.00000E+000
   5.9390  -1.47000E-002    0.00000E+000
   5.9400  -1.23000E-002    0.00000E+000
   5.9420  -7.00000E-004    0.00000E+000
   5.9440   9.00000E-003    0.00000E+000
   5.9470   7.70000E-003    0.00000E+000
   5.9500   2.70000E-002    0.00000E+000
   5.9510   3.06000E-002    0.00000E+000
   5.9540   1.49000E-002    0.00000E+000
   5.9560   8.30000E-003    0.00000E+000
   5.9570   3.60000E-003    0.00000E+000
   5.9590   8.50000E-003    0.00000E+000
   5.9620   7.00000E-004    0.00000E+000
   5.9630  -8.00000E-003    0.00000E+000
   5.9660  -7.50000E-003    0.00000E+000
   5.9680  -4.30000E-003    0.00000E+000
   5.9700  -1.75000E-002    0.00000E+000
   5.9710   4.00000E-004    0.00000E+000
   5.9740  -1.02000E-002    0.00000E+000
   5.9770  -1.15000E-002    0.00000E+000
   5.9780  -1.72000E-002    0.00000E+000
   5.9790   9.00000E-003    0.00000E+000
   5.9820   4.20000E-003    0.00000E+000
   5.9840  -0.00000E+000    0.00000E+000
   5.9860   5.60000E-003    0.00000E+000
   5.9880   6.60000E-003    0.00000E+000
   5.9890   5.10000E-003    0.00000E+000
   5.9900  -1.30000E-003    0.00000E+000
   5.9930   7.70000E-003    0.00000E+000
   5.9950   7.40000E-003    0.00000E+000
   5.9980   3.59000E-002    0.00000E+000
   6.0000   1.74600E-001    0.00000E+000
   6.0020   2.64200E-001    0.00000E+000
   6.0040  -5.84100E-001    0.00000E+000
   6.0050  -7.75700E-001    0.00000E+000
   6.0070  -4.77300E-001    0.00000E+000
   6.0090  -1.70400E-001    0.00000E+000
   6.0100   5.01000E-002    0.00000E+000
   6.0120  -4.31000E-002    0.00000E+000
   6.0170  -9.60000E-003    0.00000E+000
   6.0180  -5.22000E-002    0.00000E+000
   6.0210  -2.40400E-001    0.00000E+000
   6.0230  -1.83000E-001    0.00000E+000
   6.0240   6.71700E-001    0.00000E+000
   6.0280   6.19000E-002    0.00000E+000
   6.0300  -2.38000E-002    0.00000E+000
   6.0330   2.00000E-004    0.00000E+000
   6.0350  -1.50000E-003    0.00000E+000
   6.0360   7.10000E-003    0.00000E+000
   6.0400   2.45000E-002    0.00000E+000
   6.0430   1.27000E-002    0.00000E+000
   6.0440   2.30000E-003    0.00000E+000
   6.0500  -5.50000E-003    0.00000E+000
   6.0530   1.90000E-003    0.00000E+000
   6.0550   8.70000E-003    0.00000E+000
   6.0570  -3.30000E-003    0.00000E+000
   6.0590   5.00000E-003    0.00000E+000
   6.0600   7.20000E-003    0.00000E+000
   6.0620   8.30000E-003    0.00000E+000
   6.0640   1.05000E-002    0.00000E+000
   6.0670   9.80000E-003    0.00000E+000
   6.0680   4.60000E-003    0.00000E+000
   6.0710   2.20000E-003    0.00000E+000
   6.0760   3.30000E-003    0.00000E+000
   6.0810   1.92000E-002    0.00000E+000
   6.0850  -3.10000E-003    0.00000E+000
   6.0860   5.40000E-003    0.00000E+000
   6.0890   1.15000E-002    0.00000E+000
   6.0930   2.80000E-003    0.00000E+000
   6.0950   3.20000E-003    0.00000E+000
   6.0970   7.20000E-003    0.00000E+000
   6.1030   6.30000E-003    0.00000E+000
   6.1050  -1.80000E-003    0.00000E+000
   6.1100   7.30000E-003    0.00000E+000
   6.1110  -8.00000E-004    0.00000E+000
   6.1130   6.50000E-003    0.00000E+000
   6.1170   6.60000E-003    0.00000E+000
   6.1190  -8.80000E-003    0.00000E+000
   6.1220   4.70000E-003    0.00000E+000
   6.1240   1.02000E-002    0.00000E+000
   6.1270   5.90000E-003    0.00000E+000
   6.1310   1.80000E-003    0.00000E+000
   6.1340   8.70000E-003    0.00000E+000
   6.1360   7.50000E-003    0.00000E+000
   6.1400   9.70000E-003    0.00000E+000
   6.1410  -3.40000E-003    0.00000E+000
   6.1450   4.40000E-003    0.00000E+000
   6.1480   6.30000E-003    0.00000E+000
   6.1490   1.90000E-002    0.00000E+000
   6.1520   2.10000E-003    0.00000E+000
   6.1530  -5.30000E-003    0.00000E+000
   6.1550   1.49000E-002    0.00000E+000
   6.1570  -2.40000E-003    0.00000E+000
   6.1610   8.30000E-003    0.00000E+000
   6.1630  -1.10000E-003    0.00000E+000
   6.1650  -8.00000E-004    0.00000E+000
   6.1670   7.10000E-003    0.00000E+000
   6.1700   9.60000E-003    0.00000E+000
   6.1740   1.30000E-003    0.00000E+000
   6.1760   1.69000E-002    0.00000E+000
   6.1790   1.90000E-003    0.00000E+000
   6.1800   2.02000E-002    0.00000E+000
   6.1830   4.90000E-003    0.00000E+000
   6.1850  -2.30000E-003    0.00000E+000
   6.1890   3.00000E-004    0.00000E+000
   6.1910   7.20000E-003    0.00000E+000
   6.1930   4.90000E-003    0.00000E+000
   6.1960  -1.00000E-003    0.00000E+000
   6.1990   2.40000E-003    0.00000E+000
   6.2000   1.80000E-003    0.00000E+000
   6.2040   1.09000E-002    0.00000E+000
   6.2050   1.80000E-003    0.00000E+000
   6.2070   3.80000E-003    0.00000E+000
   6.2090   0.00000E+000    0.00000E+000
   6.2130   2.10000E-003    0.00000E+000
   6.2160  -5.60000E-003    0.00000E+000
   6.2180   8.50000E-003    0.00000E+000
   6.2200   4.70000E-003    0.00000E+000
   6.2220   1.02000E-002    0.00000E+000
   6.2240   6.00000E-003    0.00000E+000
   6.2260   6.10000E-003    0.00000E+000
   6.2310   2.30000E-003    0.00000E+000
   6.2340   7.50000E-003    0.00000E+000
   6.2360   1.25000E-002    0.00000E+000
   6.2370   3.20000E-003    0.00000E+000
   6.2390   3.00000E-004    0.00000E+000
   6.2420  -8.60000E-003    0.00000E+000
   6.2450   1.26000E-002    0.00000E+000
   6.2460   8.30000E-003    0.00000E+000
   6.2490   1.06000E-002    0.00000E+000
   6.2510   7.80000E-003    0.00000E+000
   6.2530   1.17000E-002    0.00000E+000
   6.2550   3.40000E-003    0.00000E+000
   6.2580   1.76000E-002    0.00000E+000
   6.2600   8.70000E-003    0.00000E+000
   6.2620   1.21000E-002    0.00000E+000
   6.2650   1.23000E-002    0.00000E+000
   6.2680  -1.20000E-003    0.00000E+000
   6.2710   1.31000E-002    0.00000E+000
   6.2730   1.15000E-002    0.00000E+000
   6.2750   7.20000E-003    0.00000E+000
   6.2770   1.48000E-002    0.00000E+000
   6.2780   8.60000E-003    0.00000E+000
   6.2800   8.20000E-003    0.00000E+000
   6.2880   9.70000E-003    0.00000E+000
   6.2920   7.10000E-003    0.00000E+000
   6.2980   9.80000E-003    0.00000E+000
   6.3000   9.80000E-003    0.00000E+000
   6.3010   1.81000E-002    0.00000E+000
   6.3020   5.60000E-003    0.00000E+000
   6.3040   1.06000E-002    0.00000E+000
   6.3090   7.90000E-003    0.00000E+000
   6.3100   1.10000E-002    0.00000E+000
   6.3140   7.50000E-003    0.00000E+000
   6.3160  -1.00000E-003    0.00000E+000
   6.3210   9.40000E-003    0.00000E+000
   6.3230   1.41000E-002    0.00000E+000
   6.3240   1.16000E-002    0.00000E+000
   6.3270   2.12000E-002    0.00000E+000
   6.3330   4.90000E-003    0.00000E+000
   6.3350   1.48000E-002    0.00000E+000
   6.3380   4.29000E-002    0.00000E+000
   6.3430   2.59000E-002    0.00000E+000
   6.3460   2.32000E-002    0.00000E+000
   6.3470   1.93000E-002    0.00000E+000
   6.3510   8.80000E-003    0.00000E+000
   6.3530   1.65000E-002    0.00000E+000
   6.3570   2.17000E-002    0.00000E+000
   6.3610   2.07000E-002    0.00000E+000
   6.3620   2.16000E-002    0.00000E+000
   6.3660   1.98000E-002    0.00000E+000
   6.3670   1.78000E-002    0.00000E+000
   6.3710   3.15000E-002    0.00000E+000
   6.3730   2.60000E-002    0.00000E+000
   6.3760   2.25000E-002    0.00000E+000
   6.3770   9.10000E-003    0.00000E+000
   6.3780   2.08000E-002    0.00000E+000
   6.3810   5.40000E-003    0.00000E+000
   6.3860   1.35000E-002    0.00000E+000
   6.3880   2.84000E-002    0.00000E+000
   6.3900   1.54000E-002    0.00000E+000
   6.3910   3.67000E-002    0.00000E+000
   6.3950   1.41000E-002    0.00000E+000
   6.3980   1.46000E-002    0.00000E+000
   6.4020   1.54000E-002    0.00000E+000
   6.4060   2.21000E-002    0.00000E+000
   6.4070   2.51000E-002    0.00000E+000
   6.4090   3.11000E-002    0.00000E+000
   6.4110   1.35000E-002    0.00000E+000
   6.4150   2.96000E-002    0.00000E+000
   6.4170   1.43000E-002    0.00000E+000
   6.4180   2.35000E-002    0.00000E+000
   6.4220   2.01000E-002    0.00000E+000
   6.4240   3.35000E-002    0.00000E+000
   6.4270   2.04000E-002    0.00000E+000
   6.4290   1.86000E-002    0.00000E+000
   6.4330   3.85000E-002    0.00000E+000
   6.4340   3.43000E-002    0.00000E+000
   6.4360   2.38000E-002    0.00000E+000
   6.4380   2.26000E-002    0.00000E+000
   6.4400   2.73000E-002    0.00000E+000
   6.4440   2.67000E-002    0.00000E+000
   6.4470   2.86000E-002    0.00000E+000
   6.4490   3.41000E-002    0.00000E+000
   6.4520   3.57000E-002    0.00000E+000
   6.4540   2.64000E-002    0.00000E+000
   6.4570   1.77000E-002    0.00000E+000
   6.4590   2.82000E-002    0.00000E+000
   6.4630   3.59000E-002    0.00000E+000
   6.4660   3.22000E-002    0.00000E+000
   6.4670   2.73000E-002    0.00000E+000
   6.4710   4.11000E-002    0.00000E+000
   6.4730   4.11000E-002    0.00000E+000
   6.4760   3.11000E-002    0.00000E+000
   6.4780   2.71000E-002    0.00000E+000
   6.4800   4.57000E-002    0.00000E+000
   6.4820   3.52000E-002    0.00000E+000
   6.4840   3.51000E-002    0.00000E+000
   6.4890   3.75000E-002    0.00000E+000
   6.4930   4.73000E-002    0.00000E+000
   6.4960   4.95000E-002    0.00000E+000
   6.4980   3.30000E-002    0.00000E+000
   6.5000   5.68000E-002    0.00000E+000
   6.5040   3.79000E-002    0.00000E+000
   6.5050   3.58000E-002    0.00000E+000
   6.5080   4.75000E-002    0.00000E+000
   6.5100   4.55000E-002    0.00000E+000
   6.5130   3.58000E-002    0.00000E+000
   6.5150   4.94000E-002    0.00000E+000
   6.5180   4.93000E-002    0.00000E+000
   6.5200   5.84000E-002    0.00000E+000
   6.5210   4.33000E-002    0.00000E+000
   6.5250   5.18000E-002    0.00000E+000
   6.5260   5.04000E-002    0.00000E+000
   6.5280   4.28000E-002    0.00000E+000
   6.5320   5.15000E-002    0.00000E+000
   6.5330   5.85000E-002    0.00000E+000
   6.5350   6.78000E-002    0.00000E+000
   6.5380   6.27000E-002    0.00000E+000
   6.5430   5.29000E-002    0.00000E+000
   6.5440   6.06000E-002    0.00000E+000
   6.5470   5.48000E-002    0.00000E+000
   6.5480   7.40000E-002    0.00000E+000
   6.5500   6.15000E-002    0.00000E+000
   6.5520   6.29000E-002    0.00000E+000
   6.5540   7.51000E-002    0.00000E+000
   6.5560   8.62000E-002    0.00000E+000
   6.5590   5.60000E-002    0.00000E+000
   6.5600   6.17000E-002    0.00000E+000
   6.5640   7.32000E-002    0.00000E+000
   6.5660   8.23000E-002    0.00000E+000
   6.5690   7.35000E-002    0.00000E+000
   6.5720   6.91000E-002    0.00000E+000
   6.5740   7.39000E-002    0.00000E+000
   6.5780   8.13000E-002    0.00000E+000
   6.5790   8.14000E-002    0.00000E+000
   6.5820   7.27000E-002    0.00000E+000
   6.5850   7.94000E-002    0.00000E+000
   6.5870   9.87000E-002    0.00000E+000
   6.5890   8.12000E-002    0.00000E+000
   6.5920   8.02000E-002    0.00000E+000
   6.5940   9.14000E-002    0.00000E+000
   6.5960   9.22000E-002    0.00000E+000
   6.5980   1.01700E-001    0.00000E+000
   6.6010   8.36000E-002    0.00000E+000
   6.6050   1.07300E-001    0.00000E+000
   6.6060   1.00600E-001    0.00000E+000
   6.6100   1.07600E-001    0.00000E+000
   6.6110   1.11500E-001    0.00000E+000
   6.6150   1.09200E-001    0.00000E+000
   6.6160   1.13400E-001    0.00000E+000
   6.6190   1.03800E-001    0.00000E+000
   6.6220   1.17800E-001    0.00000E+000
   6.6240   1.01100E-001    0.00000E+000
   6.6290   1.13000E-001    0.00000E+000
   6.6310   1.04500E-001    0.00000E+000
   6.6320   1.06000E-001    0.00000E+000
   6.6330   1.13700E-001    0.00000E+000
   6.6350   1.12200E-001    0.00000E+000
   6.6370   1.22800E-001    0.00000E+000
   6.6410   1.17000E-001    0.00000E+000
   6.6440   1.27100E-001    0.00000E+000
   6.6470   1.17800E-001    0.00000E+000
   6.6490   1.26300E-001    0.00000E+000
   6.6510   1.17800E-001    0.00000E+000
   6.6540   1.32800E-001    0.00000E+000
   6.6550   1.40700E-001    0.00000E+000
   6.6580   1.42000E-001    0.00000E+000
   6.6620   1.25400E-001    0.00000E+000
   6.6640   1.43500E-001    0.00000E+000
   6.6680   1.54300E-001    0.00000E+000
   6.6690   1.47000E-001    0.00000E+000
   6.6720   1.40000E-001    0.00000E+000
   6.6730   1.49300E-001    0.00000E+000
   6.6760   1.51600E-001    0.00000E+000
   6.6780   1.46200E-001    0.00000E+000
   6.6810   1.52300E-001    0.00000E+000
   6.6860   1.54800E-001    0.00000E+000
   6.6880   1.54400E-001    0.00000E+000
   6.6910   1.62600E-001    0.00000E+000
   6.6930   1.75400E-001    0.00000E+000
   6.6950   1.79400E-001    0.00000E+000
   6.6970   1.76000E-001    0.00000E+000
   6.6990   1.68400E-001    0.00000E+000
   6.7020   1.78100E-001    0.00000E+000
   6.7070   1.71700E-001    0.00000E+000
   6.7100   1.86100E-001    0.00000E+000
   6.7120   1.90300E-001    0.00000E+000
   6.7140   1.71800E-001    0.00000E+000
   6.7150   1.92300E-001    0.00000E+000
   6.7180   1.77600E-001    0.00000E+000
   6.7190   1.86300E-001    0.00000E+000
   6.7240   1.91500E-001    0.00000E+000
   6.7270   2.02000E-001    0.00000E+000
   6.7290   2.14300E-001    0.00000E+000
   6.7320   2.10400E-001    0.00000E+000
   6.7350   2.00600E-001    0.00000E+000
   6.7370   2.07700E-001    0.00000E+000
   6.7390   2.13300E-001    0.00000E+000
   6.7430   2.17000E-001    0.00000E+000
   6.7450   2.22100E-001    0.00000E+000
   6.7490   2.18000E-001    0.00000E+000
   6.7510   2.32700E-001    0.00000E+000
   6.7540   2.36500E-001    0.00000E+000
   6.7570   2.24300E-001    0.00000E+000
   6.7580   2.28100E-001    0.00000E+000
   6.7610   2.40900E-001    0.00000E+000
   6.7630   2.35400E-001    0.00000E+000
   6.7650   2.37500E-001    0.00000E+000
   6.7710   2.42500E-001    0.00000E+000
   6.7720   2.43600E-001    0.00000E+000
   6.7750   2.48900E-001    0.00000E+000
   6.7780   2.45700E-001    0.00000E+000
   6.7810   2.44300E-001    0.00000E+000
   6.7840   2.77400E-001    0.00000E+000
   6.7850   2.50900E-001    0.00000E+000
   6.7910   2.57800E-001    0.00000E+000
   6.7930   2.79700E-001    0.00000E+000
   6.7960   2.65900E-001    0.00000E+000
   6.7980   2.61200E-001    0.00000E+000
   6.8010   2.73000E-001    0.00000E+000
   6.8020   2.88700E-001    0.00000E+000
   6.8050   2.85500E-001    0.00000E+000
   6.8080   2.69000E-001    0.00000E+000
   6.8110   2.87400E-001    0.00000E+000
   6.8120   2.87200E-001    0.00000E+000
   6.8170   2.80200E-001    0.00000E+000
   6.8180   2.91300E-001    0.00000E+000
   6.8200   2.98600E-001    0.00000E+000
   6.8220   3.01500E-001    0.00000E+000
   6.8260   2.99200E-001    0.00000E+000
   6.8280   3.07900E-001    0.00000E+000
   6.8300   3.06200E-001    0.00000E+000
   6.8330   3.07800E-001    0.00000E+000
   6.8370   3.47600E-001    0.00000E+000
   6.8400   3.30800E-001    0.00000E+000
   6.8420   3.40300E-001    0.00000E+000
   6.8440   3.18400E-001    0.00000E+000
   6.8470   3.26500E-001    0.00000E+000
   6.8480   3.28200E-001    0.00000E+000
   6.8520   3.19900E-001    0.00000E+000
   6.8550   3.29800E-001    0.00000E+000
   6.8560   3.39500E-001    0.00000E+000
   6.8590   3.36200E-001    0.00000E+000
   6.8630   3.39600E-001    0.00000E+000
   6.8640   3.57300E-001    0.00000E+000
   6.8670   3.55900E-001    0.00000E+000
   6.8700   3.42800E-001    0.00000E+000
   6.8730   3.43200E-001    0.00000E+000
   6.8780   3.57300E-001    0.00000E+000
   6.8800   3.67400E-001    0.00000E+000
   6.8840   3.75400E-001    0.00000E+000
   6.8850   3.77200E-001    0.00000E+000
   6.8880   3.67000E-001    0.00000E+000
   6.8900   3.69300E-001    0.00000E+000
   6.8940   3.59600E-001    0.00000E+000
   6.8960   3.79400E-001    0.00000E+000
   6.8980   3.91700E-001    0.00000E+000
   6.8990   3.80200E-001    0.00000E+000
   6.9050   3.84100E-001    0.00000E+000
   6.9090   3.85100E-001    0.00000E+000
   6.9110   4.13900E-001    0.00000E+000
   6.9130   4.17500E-001    0.00000E+000
   6.9190   4.04700E-001    0.00000E+000
   6.9200   3.98700E-001    0.00000E+000
   6.9210   4.02000E-001    0.00000E+000
   6.9260   4.07800E-001    0.00000E+000
   6.9270   4.02000E-001    0.00000E+000
   6.9300   4.03900E-001    0.00000E+000
   6.9310   4.21200E-001    0.00000E+000
   6.9360   4.36500E-001    0.00000E+000
   6.9380   4.18500E-001    0.00000E+000
   6.9400   4.26600E-001    0.00000E+000
   6.9440   4.23300E-001    0.00000E+000
   6.9460   4.40300E-001    0.00000E+000
   6.9490   4.41200E-001    0.00000E+000
   6.9530   4.28400E-001    0.00000E+000
   6.9560   4.52600E-001    0.00000E+000
   6.9590   4.37200E-001    0.00000E+000
   6.9600   4.39800E-001    0.00000E+000
   6.9610   4.38200E-001    0.00000E+000
   6.9660   4.48100E-001    0.00000E+000
   6.9690   4.50700E-001    0.00000E+000
   6.9700   4.56100E-001    0.00000E+000
   6.9720   4.65700E-001    0.00000E+000
   6.9750   4.36000E-001    0.00000E+000
   6.9810   4.71500E-001    0.00000E+000
   6.9820   4.64300E-001    0.00000E+000
   6.9860   4.67100E-001    0.00000E+000
   6.9880   4.69000E-001    0.00000E+000
   6.9910   4.58100E-001    0.00000E+000
   6.9930   4.88800E-001    0.00000E+000
   6.9970   4.96100E-001    0.00000E+000
   6.9980   4.86200E-001    0.00000E+000
   7.0020   4.87100E-001    0.00000E+000
   7.0050   5.03500E-001    0.00000E+000
   7.0070   5.03800E-001    0.00000E+000
   7.0110   5.21800E-001    0.00000E+000
   7.0130   5.13900E-001    0.00000E+000
   7.0150   5.24600E-001    0.00000E+000
   7.0190   5.37300E-001    0.00000E+000
   7.0200   5.25000E-001    0.00000E+000
   7.0230   5.38600E-001    0.00000E+000
   7.0250   5.43200E-001    0.00000E+000
   7.0270   5.80800E-001    0.00000E+000
   7.0300   5.55300E-001    0.00000E+000
   7.0330   5.59800E-001    0.00000E+000
   7.0360   6.04100E-001    0.00000E+000
   7.0390   6.09700E-001    0.00000E+000
   7.0430   6.12200E-001    0.00000E+000
   7.0440   6.12100E-001    0.00000E+000
   7.0470   6.52900E-001    0.00000E+000
   7.0510   6.55200E-001    0.00000E+000
   7.0530   6.79700E-001    0.00000E+000
   7.0560   6.83300E-001    0.00000E+000
   7.0590   7.42600E-001    0.00000E+000
   7.0620   7.47300E-001    0.00000E+000
   7.0650   7.69000E-001    0.00000E+000
   7.0680   7.87500E-001    0.00000E+000
   7.0690   8.32900E-001    0.00000E+000
   7.0720   8.44100E-001    0.00000E+000
   7.0750   8.72900E-001    0.00000E+000
   7.0780   9.49400E-001    0.00000E+000
   7.0810   9.57200E-001    0.00000E+000
   7.0830   1.00920E+000    0.00000E+000
   7.0850   1.00850E+000    0.00000E+000
   7.0870   1.06230E+000    0.00000E+000
   7.0900   1.10260E+000    0.00000E+000
   7.0920   1.18190E+000    0.00000E+000
   7.0960   1.28010E+000    0.00000E+000
   7.1000   1.38000E+000    0.00000E+000
   7.1030   1.47700E+000    0.00000E+000
   7.1060   1.62940E+000    0.00000E+000
   7.1080   2.18570E+000    0.00000E+000
   7.1130   2.31100E+000    0.00000E+000
   7.1150   2.48670E+000    0.00000E+000
   7.1170   2.46770E+000    0.00000E+000
   7.1200   2.48810E+000    0.00000E+000
   7.1240   2.82810E+000    0.00000E+000
   7.1250   2.65620E+000    0.00000E+000
   7.1290   2.96150E+000    0.00000E+000
   7.1310   2.97350E+000    0.00000E+000
   7.1340   2.70520E+000    0.00000E+000
   7.1370   2.96100E+000    0.00000E+000
   7.1400   3.33070E+000    0.00000E+000
   7.1430   3.29890E+000    0.00000E+000
   7.1450   3.01530E+000    0.00000E+000
   7.1470   3.02170E+000    0.00000E+000
   7.1520   3.18390E+000    0.00000E+000
   7.1540   2.52260E+000    0.00000E+000
   7.1560   2.49390E+000    0.00000E+000
   7.1590   1.90250E+000    0.00000E+000
   7.1620   2.32810E+000    0.00000E+000
   7.1650   1.86640E+000    0.00000E+000
   7.1680   1.47970E+000    0.00000E+000
   7.1700   1.59140E+000    0.00000E+000
   7.1720   1.38890E+000    0.00000E+000
   7.1750   1.40450E+000    0.00000E+000
   7.1770   1.11450E+000    0.00000E+000
   7.1810   1.00000E+000    0.00000E+000
   7.1830   1.00000E+000    0.00000E+000
   7.1860   1.00000E+000    0.00000E+000
   7.1880   1.00000E+000    0.00000E+000
   7.1910   1.00000E+000    0.00000E+000
   7.1950   1.00000E+000    0.00000E+000
   7.1970   1.00000E+000    0.00000E+000
   7.2000   1.00000E+000    0.00000E+000
   7.2030   1.00000E+000    0.00000E+000
   7.2040   1.00000E+000    0.00000E+000
   7.2080   1.00000E+000    0.00000E+000
   7.2100   1.00000E+000    0.00000E+000
   7.2140   1.00000E+000    0.00000E+000
   7.2170   1.00000E+000    0.00000E+000
   7.2180   1.00000E+000    0.00000E+000
   7.2220   1.00000E+000    0.00000E+000
   7.2250   1.00000E+000    0.00000E+000
   7.2270   1.00000E+000    0.00000E+000
   7.2320   1.00000E+000    0.00000E+000
   7.2340   1.00000E+000    0.00000E+000
   7.2390   1.00000E+000    0.00000E+000
   7.2410   1.00000E+000    0.00000E+000
   7.2440   1.00000E+000    0.00000E+000
   7.2470   1.00000E+000    0.00000E+000
   7.2500   1.00000E+000    0.00000E+000
   7.2530   1.00000E+000    0.00000E+000
   7.2560   1.00000E+000    0.00000E+000
   7.2570   1.00000E+000    0.00000E+000
   7.2620   1.00000E+000    0.00000E+000
   7.2640   1.00000E+000    0.00000E+000
   7.2660   1.00000E+000    0.00000E+000
   7.2700   1.00000E+000    0.00000E+000
   7.2730   1.00000E+000    0.00000E+000
   7.2760   1.00000E+000    0.00000E+000
   7.2780   1.00000E+000    0.00000E+000
   7.2800   1.00000E+000    0.00000E+000
   7.2820   1.00000E+000    0.00000E+000
   7.2870   1.00000E+000    0.00000E+000
   7.2890   1.00000E+000    0.00000E+000
   7.2930   1.00000E+000    0.00000E+000
   7.2960   1.00000E+000    0.00000E+000
   7.2980   1.00000E+000    0.00000E+000
   7.3000   1.00000E+000    0.00000E+000
