# Supplementary material for: Rationally seeded computational protein design of ɑ-helical barrels
Source: Nat Chem Biol. 2024 Jun 20;20(8):991–9. doi: 10.1038/s41589-024-01642-0 (PMC11288890; doi:10.1038/s41589-024-01642-0)
Supplement: Supplementary file 5 — PDB files used for making figure panels h–j. [file 41589_2024_1642_MOESM5_ESM.zip › KIA_RP_RSPD_NatChemBiol_data_Figure3/sc-CC-7-LI_panels_c-g/AUC_panel_e/LI_SV_raw/00093.RA1]

HeptLI
R 1 20.0 40000 0032129 4.8860E11 275 1 
   5.8010   1.00000E+000    0.00000E+000
   5.8030   1.00000E+000    0.00000E+000
   5.8050   1.00000E+000    0.00000E+000
   5.8070   1.00000E+000    0.00000E+000
   5.8080   1.00000E+000    0.00000E+000
   5.8100   1.00000E+000    0.00000E+000
   5.8110   1.00000E+000    0.00000E+000
   5.8120   1.00000E+000    0.00000E+000
   5.8130   1.00000E+000    0.00000E+000
   5.8140   1.00000E+000    0.00000E+000
   5.8150   1.00000E+000    0.00000E+000
   5.8160   1.00000E+000    0.00000E+000
   5.8170   1.00000E+000    0.00000E+000
   5.8190   1.00000E+000    0.00000E+000
   5.8210   1.00000E+000    0.00000E+000
   5.8220   1.00000E+000    0.00000E+000
   5.8230   1.00000E+000    0.00000E+000
   5.8240   1.00000E+000    0.00000E+000
   5.8250   1.00000E+000    0.00000E+000
   5.8270   1.00000E+000    0.00000E+000
   5.8280   1.00000E+000    0.00000E+000
   5.8300   1.00000E+000    0.00000E+000
   5.8310   1.00000E+000    0.00000E+000
   5.8320   1.00000E+000    0.00000E+000
   5.8340   1.00000E+000    0.00000E+000
   5.8360  -1.38260E+000    0.00000E+000
   5.8370  -9.06300E-001    0.00000E+000
   5.8380  -9.21600E-001    0.00000E+000
   5.8390  -7.85100E-001    0.00000E+000
   5.8400  -6.62000E-001    0.00000E+000
   5.8420  -6.21700E-001    0.00000E+000
   5.8440  -6.58700E-001    0.00000E+000
   5.8450  -6.34300E-001    0.00000E+000
   5.8460  -7.66600E-001    0.00000E+000
   5.8470  -9.33300E-001    0.00000E+000
   5.8500  -1.10990E+000    0.00000E+000
   5.8510  -1.42640E+000    0.00000E+000
   5.8530  -1.54140E+000    0.00000E+000
   5.8560  -1.67320E+000    0.00000E+000
   5.8580  -1.69660E+000    0.00000E+000
   5.8620  -1.65340E+000    0.00000E+000
   5.8630  -1.43120E+000    0.00000E+000
   5.8640  -1.23730E+000    0.00000E+000
   5.8670  -8.31900E-001    0.00000E+000
   5.8690  -9.32400E-001    0.00000E+000
   5.8700  -6.96800E-001    0.00000E+000
   5.8710  -5.07600E-001    0.00000E+000
   5.8720  -5.27600E-001    0.00000E+000
   5.8750  -3.42500E-001    0.00000E+000
   5.8760  -3.08500E-001    0.00000E+000
   5.8790  -2.24300E-001    0.00000E+000
   5.8810  -1.20700E-001    0.00000E+000
   5.8830  -5.72000E-002    0.00000E+000
   5.8840  -5.15000E-002    0.00000E+000
   5.8850  -3.01000E-002    0.00000E+000
   5.8880  -3.09000E-002    0.00000E+000
   5.8900  -1.19000E-002    0.00000E+000
   5.8920  -1.23000E-002    0.00000E+000
   5.8930  -1.04000E-002    0.00000E+000
   5.8940  -1.22000E-002    0.00000E+000
   5.8970  -2.12000E-002    0.00000E+000
   5.8990  -8.90000E-003    0.00000E+000
   5.9010  -5.40000E-003    0.00000E+000
   5.9020  -1.70000E-003    0.00000E+000
   5.9040  -1.40000E-002    0.00000E+000
   5.9060  -1.31000E-002    0.00000E+000
   5.9070  -1.79000E-002    0.00000E+000
   5.9090  -7.40000E-003    0.00000E+000
   5.9100  -4.70000E-003    0.00000E+000
   5.9110   1.00000E-003    0.00000E+000
   5.9130  -8.00000E-004    0.00000E+000
   5.9150   3.90000E-003    0.00000E+000
   5.9160   9.50000E-003    0.00000E+000
   5.9200   5.60000E-003    0.00000E+000
   5.9220  -4.50000E-003    0.00000E+000
   5.9230   7.20000E-003    0.00000E+000
   5.9240   5.20000E-003    0.00000E+000
   5.9260  -2.60000E-003    0.00000E+000
   5.9280  -3.70000E-003    0.00000E+000
   5.9290   3.32000E-002    0.00000E+000
   5.9320   6.50000E-003    0.00000E+000
   5.9330  -1.10000E-002    0.00000E+000
   5.9360  -3.60000E-003    0.00000E+000
   5.9390  -1.38000E-002    0.00000E+000
   5.9400  -8.90000E-003    0.00000E+000
   5.9430   9.00000E-003    0.00000E+000
   5.9440  -1.00000E-004    0.00000E+000
   5.9470   3.70000E-003    0.00000E+000
   5.9500   1.13000E-002    0.00000E+000
   5.9510   3.66000E-002    0.00000E+000
   5.9540   3.24000E-002    0.00000E+000
   5.9560   4.00000E-003    0.00000E+000
   5.9580  -2.70000E-003    0.00000E+000
   5.9610   4.00000E-003    0.00000E+000
   5.9620  -1.09000E-002    0.00000E+000
   5.9630   5.50000E-003    0.00000E+000
   5.9660   5.70000E-003    0.00000E+000
   5.9680  -1.27000E-002    0.00000E+000
   5.9700  -7.10000E-003    0.00000E+000
   5.9720   6.20000E-003    0.00000E+000
   5.9750  -2.30000E-002    0.00000E+000
   5.9780  -1.13000E-002    0.00000E+000
   5.9800   7.80000E-003    0.00000E+000
   5.9820   5.00000E-003    0.00000E+000
   5.9830   1.89000E-002    0.00000E+000
   5.9850   4.80000E-003    0.00000E+000
   5.9870  -4.30000E-003    0.00000E+000
   5.9890   1.09000E-002    0.00000E+000
   5.9910   1.41000E-002    0.00000E+000
   5.9930   1.09000E-002    0.00000E+000
   5.9950   1.20000E-002    0.00000E+000
   5.9960   3.75000E-002    0.00000E+000
   5.9980   2.21000E-002    0.00000E+000
   6.0000   1.88000E-001    0.00000E+000
   6.0020   1.59300E-001    0.00000E+000
   6.0040  -5.08000E-001    0.00000E+000
   6.0060  -7.22900E-001    0.00000E+000
   6.0090  -1.97900E-001    0.00000E+000
   6.0110  -3.33000E-002    0.00000E+000
   6.0140  -1.02000E-002    0.00000E+000
   6.0160  -2.64000E-002    0.00000E+000
   6.0180  -5.84000E-002    0.00000E+000
   6.0200  -1.54000E-001    0.00000E+000
   6.0230  -8.30000E-003    0.00000E+000
   6.0240   3.81100E-001    0.00000E+000
   6.0270   2.60000E-003    0.00000E+000
   6.0300  -8.00000E-003    0.00000E+000
   6.0320  -1.27000E-002    0.00000E+000
   6.0350  -5.20000E-003    0.00000E+000
   6.0400   2.16000E-002    0.00000E+000
   6.0410  -1.00000E-003    0.00000E+000
   6.0440  -4.20000E-003    0.00000E+000
   6.0500  -3.40000E-003    0.00000E+000
   6.0510   1.05000E-002    0.00000E+000
   6.0530   2.38000E-002    0.00000E+000
   6.0570  -1.20000E-003    0.00000E+000
   6.0600   1.37000E-002    0.00000E+000
   6.0620   1.55000E-002    0.00000E+000
   6.0650  -9.40000E-003    0.00000E+000
   6.0690   1.14000E-002    0.00000E+000
   6.0700   5.90000E-003    0.00000E+000
   6.0750   8.10000E-003    0.00000E+000
   6.0770  -8.90000E-003    0.00000E+000
   6.0780   6.50000E-003    0.00000E+000
   6.0800   2.80000E-002    0.00000E+000
   6.0830  -1.22000E-002    0.00000E+000
   6.0880  -7.20000E-003    0.00000E+000
   6.0900   1.10000E-003    0.00000E+000
   6.0920   2.24000E-002    0.00000E+000
   6.0940   5.90000E-003    0.00000E+000
   6.0950  -7.70000E-003    0.00000E+000
   6.0970  -1.60000E-003    0.00000E+000
   6.1010   1.58000E-002    0.00000E+000
   6.1020   9.70000E-003    0.00000E+000
   6.1050   1.09000E-002    0.00000E+000
   6.1080   1.91000E-002    0.00000E+000
   6.1100   6.70000E-003    0.00000E+000
   6.1130   1.74000E-002    0.00000E+000
   6.1160  -6.00000E-004    0.00000E+000
   6.1190   5.00000E-003    0.00000E+000
   6.1220   1.70000E-003    0.00000E+000
   6.1240   5.30000E-003    0.00000E+000
   6.1280   2.00000E-004    0.00000E+000
   6.1290   5.30000E-003    0.00000E+000
   6.1310  -3.20000E-003    0.00000E+000
   6.1340  -3.10000E-003    0.00000E+000
   6.1350   1.00000E-002    0.00000E+000
   6.1380   2.70000E-003    0.00000E+000
   6.1400  -1.60000E-003    0.00000E+000
   6.1430   1.86000E-002    0.00000E+000
   6.1440   1.10000E-003    0.00000E+000
   6.1460   4.00000E-004    0.00000E+000
   6.1480   1.51000E-002    0.00000E+000
   6.1520   5.40000E-003    0.00000E+000
   6.1540  -1.90000E-003    0.00000E+000
   6.1550   1.07000E-002    0.00000E+000
   6.1580   1.08000E-002    0.00000E+000
   6.1590   3.30000E-003    0.00000E+000
   6.1620   2.70000E-003    0.00000E+000
   6.1630  -4.00000E-003    0.00000E+000
   6.1660  -1.00000E-003    0.00000E+000
   6.1670  -2.90000E-003    0.00000E+000
   6.1710   1.18000E-002    0.00000E+000
   6.1740   1.12000E-002    0.00000E+000
   6.1750   7.30000E-003    0.00000E+000
   6.1770  -5.20000E-003    0.00000E+000
   6.1790   6.40000E-003    0.00000E+000
   6.1830   1.01000E-002    0.00000E+000
   6.1840   2.90000E-003    0.00000E+000
   6.1880   5.20000E-003    0.00000E+000
   6.1910  -2.70000E-003    0.00000E+000
   6.1960   3.10000E-003    0.00000E+000
   6.2000   0.00000E+000    0.00000E+000
   6.2010   1.14000E-002    0.00000E+000
   6.2030   1.57000E-002    0.00000E+000
   6.2040   8.90000E-003    0.00000E+000
   6.2070  -8.00000E-004    0.00000E+000
   6.2090   5.10000E-003    0.00000E+000
   6.2120   1.13000E-002    0.00000E+000
   6.2140   7.40000E-003    0.00000E+000
   6.2160   1.48000E-002    0.00000E+000
   6.2190   1.46000E-002    0.00000E+000
   6.2210  -5.60000E-003    0.00000E+000
   6.2220   6.10000E-003    0.00000E+000
   6.2260   1.00000E-002    0.00000E+000
   6.2290   1.30000E-002    0.00000E+000
   6.2320   4.70000E-003    0.00000E+000
   6.2340   1.28000E-002    0.00000E+000
   6.2360   4.00000E-003    0.00000E+000
   6.2380   5.90000E-003    0.00000E+000
   6.2400  -7.20000E-003    0.00000E+000
   6.2430   1.04000E-002    0.00000E+000
   6.2460   7.40000E-003    0.00000E+000
   6.2480   6.00000E-004    0.00000E+000
   6.2520  -3.60000E-003    0.00000E+000
   6.2530  -9.00000E-004    0.00000E+000
   6.2560   3.20000E-003    0.00000E+000
   6.2580  -1.20000E-003    0.00000E+000
   6.2600   9.50000E-003    0.00000E+000
   6.2640   1.54000E-002    0.00000E+000
   6.2670   7.40000E-003    0.00000E+000
   6.2690   1.67000E-002    0.00000E+000
   6.2710   2.80000E-003    0.00000E+000
   6.2730   1.05000E-002    0.00000E+000
   6.2770   4.50000E-003    0.00000E+000
   6.2790   1.60000E-003    0.00000E+000
   6.2820   4.30000E-003    0.00000E+000
   6.2860   7.00000E-003    0.00000E+000
   6.2890   2.30000E-003    0.00000E+000
   6.2910   6.80000E-003    0.00000E+000
   6.2940   1.54000E-002    0.00000E+000
   6.2970  -1.90000E-003    0.00000E+000
   6.3010   6.10000E-003    0.00000E+000
   6.3030   1.36000E-002    0.00000E+000
   6.3050   1.01000E-002    0.00000E+000
   6.3070   1.11000E-002    0.00000E+000
   6.3080   3.00000E-004    0.00000E+000
   6.3100   1.65000E-002    0.00000E+000
   6.3120   1.55000E-002    0.00000E+000
   6.3170   1.60000E-003    0.00000E+000
   6.3190   4.50000E-003    0.00000E+000
   6.3210   1.22000E-002    0.00000E+000
   6.3260   3.90000E-003    0.00000E+000
   6.3290   5.70000E-003    0.00000E+000
   6.3310   7.60000E-003    0.00000E+000
   6.3330   1.34000E-002    0.00000E+000
   6.3370   2.64000E-002    0.00000E+000
   6.3420   3.10000E-003    0.00000E+000
   6.3460  -7.20000E-003    0.00000E+000
   6.3470   1.63000E-002    0.00000E+000
   6.3490   1.04000E-002    0.00000E+000
   6.3560   1.28000E-002    0.00000E+000
   6.3620   2.43000E-002    0.00000E+000
   6.3670   3.10000E-003    0.00000E+000
   6.3710   2.08000E-002    0.00000E+000
   6.3720   8.60000E-003    0.00000E+000
   6.3730   1.82000E-002    0.00000E+000
   6.3780   1.45000E-002    0.00000E+000
   6.3800   1.79000E-002    0.00000E+000
   6.3820   1.61000E-002    0.00000E+000
   6.3850   1.91000E-002    0.00000E+000
   6.3870   2.49000E-002    0.00000E+000
   6.3890  -0.00000E+000    0.00000E+000
   6.3920   1.31000E-002    0.00000E+000
   6.3940   1.46000E-002    0.00000E+000
   6.3990   1.39000E-002    0.00000E+000
   6.4030  -1.40000E-003    0.00000E+000
   6.4060   1.39000E-002    0.00000E+000
   6.4080   2.04000E-002    0.00000E+000
   6.4100   6.10000E-003    0.00000E+000
   6.4130   1.07000E-002    0.00000E+000
   6.4150   2.32000E-002    0.00000E+000
   6.4180   6.60000E-003    0.00000E+000
   6.4200   1.31000E-002    0.00000E+000
   6.4230   2.54000E-002    0.00000E+000
   6.4250   2.61000E-002    0.00000E+000
   6.4270   1.25000E-002    0.00000E+000
   6.4300   1.85000E-002    0.00000E+000
   6.4330   2.03000E-002    0.00000E+000
   6.4360   1.20000E-002    0.00000E+000
   6.4380   1.68000E-002    0.00000E+000
   6.4400   1.93000E-002    0.00000E+000
   6.4430   2.13000E-002    0.00000E+000
   6.4450   2.66000E-002    0.00000E+000
   6.4480   3.15000E-002    0.00000E+000
   6.4510   1.22000E-002    0.00000E+000
   6.4540   2.42000E-002    0.00000E+000
   6.4560   2.17000E-002    0.00000E+000
   6.4590   2.66000E-002    0.00000E+000
   6.4610   3.03000E-002    0.00000E+000
   6.4640   3.02000E-002    0.00000E+000
   6.4650   2.68000E-002    0.00000E+000
   6.4680   2.17000E-002    0.00000E+000
   6.4710   1.98000E-002    0.00000E+000
   6.4730   2.84000E-002    0.00000E+000
   6.4760   2.79000E-002    0.00000E+000
   6.4790   2.00000E-002    0.00000E+000
   6.4800   1.84000E-002    0.00000E+000
   6.4840   1.47000E-002    0.00000E+000
   6.4860   2.90000E-002    0.00000E+000
   6.4880   3.01000E-002    0.00000E+000
   6.4910   1.97000E-002    0.00000E+000
   6.4930   2.29000E-002    0.00000E+000
   6.4960   3.76000E-002    0.00000E+000
   6.4980   3.39000E-002    0.00000E+000
   6.5000   3.78000E-002    0.00000E+000
   6.5020   2.21000E-002    0.00000E+000
   6.5050   3.61000E-002    0.00000E+000
   6.5090   2.17000E-002    0.00000E+000
   6.5110   2.82000E-002    0.00000E+000
   6.5130   4.20000E-002    0.00000E+000
   6.5160   4.15000E-002    0.00000E+000
   6.5190   3.78000E-002    0.00000E+000
   6.5200   4.37000E-002    0.00000E+000
   6.5230   3.08000E-002    0.00000E+000
   6.5250   4.12000E-002    0.00000E+000
   6.5280   2.82000E-002    0.00000E+000
   6.5310   3.35000E-002    0.00000E+000
   6.5320   4.37000E-002    0.00000E+000
   6.5350   4.73000E-002    0.00000E+000
   6.5370   4.18000E-002    0.00000E+000
   6.5380   3.26000E-002    0.00000E+000
   6.5430   3.68000E-002    0.00000E+000
   6.5460   3.56000E-002    0.00000E+000
   6.5480   4.69000E-002    0.00000E+000
   6.5500   5.06000E-002    0.00000E+000
   6.5520   3.81000E-002    0.00000E+000
   6.5550   6.04000E-002    0.00000E+000
   6.5570   4.59000E-002    0.00000E+000
   6.5600   3.46000E-002    0.00000E+000
   6.5630   4.73000E-002    0.00000E+000
   6.5660   4.83000E-002    0.00000E+000
   6.5700   5.22000E-002    0.00000E+000
   6.5710   4.14000E-002    0.00000E+000
   6.5740   5.05000E-002    0.00000E+000
   6.5760   5.54000E-002    0.00000E+000
   6.5780   6.85000E-002    0.00000E+000
   6.5820   5.17000E-002    0.00000E+000
   6.5840   5.14000E-002    0.00000E+000
   6.5870   6.50000E-002    0.00000E+000
   6.5890   5.91000E-002    0.00000E+000
   6.5910   5.44000E-002    0.00000E+000
   6.5940   6.28000E-002    0.00000E+000
   6.5960   7.32000E-002    0.00000E+000
   6.6010   5.62000E-002    0.00000E+000
   6.6030   7.09000E-002    0.00000E+000
   6.6060   7.50000E-002    0.00000E+000
   6.6080   7.13000E-002    0.00000E+000
   6.6110   6.67000E-002    0.00000E+000
   6.6130   7.84000E-002    0.00000E+000
   6.6150   6.94000E-002    0.00000E+000
   6.6170   7.29000E-002    0.00000E+000
   6.6190   7.30000E-002    0.00000E+000
   6.6220   8.49000E-002    0.00000E+000
   6.6260   8.09000E-002    0.00000E+000
   6.6290   8.37000E-002    0.00000E+000
   6.6310   8.92000E-002    0.00000E+000
   6.6330   8.32000E-002    0.00000E+000
   6.6340   8.66000E-002    0.00000E+000
   6.6370   8.88000E-002    0.00000E+000
   6.6400   8.92000E-002    0.00000E+000
   6.6430   9.00000E-002    0.00000E+000
   6.6460   8.50000E-002    0.00000E+000
   6.6480   9.37000E-002    0.00000E+000
   6.6510   9.11000E-002    0.00000E+000
   6.6520   9.72000E-002    0.00000E+000
   6.6560   8.73000E-002    0.00000E+000
   6.6580   1.05600E-001    0.00000E+000
   6.6610   1.00000E-001    0.00000E+000
   6.6630   9.64000E-002    0.00000E+000
   6.6650   1.02600E-001    0.00000E+000
   6.6680   1.11900E-001    0.00000E+000
   6.6700   9.29000E-002    0.00000E+000
   6.6740   1.05300E-001    0.00000E+000
   6.6750   1.29600E-001    0.00000E+000
   6.6780   1.04800E-001    0.00000E+000
   6.6810   1.05500E-001    0.00000E+000
   6.6830   1.23500E-001    0.00000E+000
   6.6860   1.05900E-001    0.00000E+000
   6.6880   1.15700E-001    0.00000E+000
   6.6900   1.24600E-001    0.00000E+000
   6.6930   1.28000E-001    0.00000E+000
   6.6950   1.27000E-001    0.00000E+000
   6.6980   1.25700E-001    0.00000E+000
   6.7000   1.39500E-001    0.00000E+000
   6.7040   1.29500E-001    0.00000E+000
   6.7060   1.17300E-001    0.00000E+000
   6.7090   1.37800E-001    0.00000E+000
   6.7110   1.48300E-001    0.00000E+000
   6.7140   1.46000E-001    0.00000E+000
   6.7160   1.45900E-001    0.00000E+000
   6.7180   1.41800E-001    0.00000E+000
   6.7220   1.44500E-001    0.00000E+000
   6.7250   1.47300E-001    0.00000E+000
   6.7260   1.46900E-001    0.00000E+000
   6.7290   1.55100E-001    0.00000E+000
   6.7320   1.40300E-001    0.00000E+000
   6.7340   1.46300E-001    0.00000E+000
   6.7380   1.55900E-001    0.00000E+000
   6.7410   1.81200E-001    0.00000E+000
   6.7470   1.63600E-001    0.00000E+000
   6.7480   1.57800E-001    0.00000E+000
   6.7500   1.73400E-001    0.00000E+000
   6.7540   1.70200E-001    0.00000E+000
   6.7550   1.80600E-001    0.00000E+000
   6.7570   1.54200E-001    0.00000E+000
   6.7610   1.91500E-001    0.00000E+000
   6.7620   1.80100E-001    0.00000E+000
   6.7660   1.83200E-001    0.00000E+000
   6.7680   1.77300E-001    0.00000E+000
   6.7720   1.86000E-001    0.00000E+000
   6.7740   1.77700E-001    0.00000E+000
   6.7750   1.82400E-001    0.00000E+000
   6.7800   1.89100E-001    0.00000E+000
   6.7810   1.95600E-001    0.00000E+000
   6.7840   2.02000E-001    0.00000E+000
   6.7860   1.94000E-001    0.00000E+000
   6.7890   2.00500E-001    0.00000E+000
   6.7920   2.06800E-001    0.00000E+000
   6.7960   2.10100E-001    0.00000E+000
   6.7990   2.11200E-001    0.00000E+000
   6.8020   2.10600E-001    0.00000E+000
   6.8030   2.06700E-001    0.00000E+000
   6.8050   2.27000E-001    0.00000E+000
   6.8080   2.11900E-001    0.00000E+000
   6.8110   2.36300E-001    0.00000E+000
   6.8130   2.21600E-001    0.00000E+000
   6.8170   2.21900E-001    0.00000E+000
   6.8190   2.16300E-001    0.00000E+000
   6.8210   2.39500E-001    0.00000E+000
   6.8250   2.56300E-001    0.00000E+000
   6.8270   2.34800E-001    0.00000E+000
   6.8300   2.40600E-001    0.00000E+000
   6.8320   2.49400E-001    0.00000E+000
   6.8360   2.63800E-001    0.00000E+000
   6.8390   2.79500E-001    0.00000E+000
   6.8420   2.68600E-001    0.00000E+000
   6.8430   2.71100E-001    0.00000E+000
   6.8470   2.66000E-001    0.00000E+000
   6.8490   2.62900E-001    0.00000E+000
   6.8520   2.73700E-001    0.00000E+000
   6.8540   2.62800E-001    0.00000E+000
   6.8560   2.84000E-001    0.00000E+000
   6.8590   2.78000E-001    0.00000E+000
   6.8640   2.96500E-001    0.00000E+000
   6.8650   2.84800E-001    0.00000E+000
   6.8670   2.68500E-001    0.00000E+000
   6.8700   2.85100E-001    0.00000E+000
   6.8720   2.83600E-001    0.00000E+000
   6.8760   2.84600E-001    0.00000E+000
   6.8780   2.75300E-001    0.00000E+000
   6.8810   3.02800E-001    0.00000E+000
   6.8840   3.14700E-001    0.00000E+000
   6.8860   2.95800E-001    0.00000E+000
   6.8880   3.13400E-001    0.00000E+000
   6.8920   2.96800E-001    0.00000E+000
   6.8960   3.06600E-001    0.00000E+000
   6.8970   3.10000E-001    0.00000E+000
   6.8990   3.09700E-001    0.00000E+000
   6.9030   3.37500E-001    0.00000E+000
   6.9040   3.13900E-001    0.00000E+000
   6.9080   3.21000E-001    0.00000E+000
   6.9120   3.47700E-001    0.00000E+000
   6.9130   3.60200E-001    0.00000E+000
   6.9170   3.39500E-001    0.00000E+000
   6.9200   3.30300E-001    0.00000E+000
   6.9240   3.45600E-001    0.00000E+000
   6.9250   3.37600E-001    0.00000E+000
   6.9290   3.38900E-001    0.00000E+000
   6.9310   3.45700E-001    0.00000E+000
   6.9320   3.52700E-001    0.00000E+000
   6.9350   3.55600E-001    0.00000E+000
   6.9380   3.50700E-001    0.00000E+000
   6.9400   3.57700E-001    0.00000E+000
   6.9450   3.48600E-001    0.00000E+000
   6.9470   3.71200E-001    0.00000E+000
   6.9500   3.63600E-001    0.00000E+000
   6.9520   3.66300E-001    0.00000E+000
   6.9560   3.66200E-001    0.00000E+000
   6.9580   3.77600E-001    0.00000E+000
   6.9590   3.83800E-001    0.00000E+000
   6.9610   3.76000E-001    0.00000E+000
   6.9650   3.90000E-001    0.00000E+000
   6.9680   3.95800E-001    0.00000E+000
   6.9700   3.81900E-001    0.00000E+000
   6.9740   3.83100E-001    0.00000E+000
   6.9770   3.83300E-001    0.00000E+000
   6.9810   4.02000E-001    0.00000E+000
   6.9820   4.20000E-001    0.00000E+000
   6.9840   3.93400E-001    0.00000E+000
   6.9880   3.98800E-001    0.00000E+000
   6.9890   4.20400E-001    0.00000E+000
   6.9920   4.22600E-001    0.00000E+000
   6.9970   4.27300E-001    0.00000E+000
   6.9980   4.36200E-001    0.00000E+000
   7.0020   4.25400E-001    0.00000E+000
   7.0040   4.49000E-001    0.00000E+000
   7.0050   4.54200E-001    0.00000E+000
   7.0090   4.61700E-001    0.00000E+000
   7.0130   4.45900E-001    0.00000E+000
   7.0140   4.55900E-001    0.00000E+000
   7.0170   4.74200E-001    0.00000E+000
   7.0200   4.77300E-001    0.00000E+000
   7.0230   4.83200E-001    0.00000E+000
   7.0250   4.89300E-001    0.00000E+000
   7.0290   5.16700E-001    0.00000E+000
   7.0310   5.15400E-001    0.00000E+000
   7.0330   5.12400E-001    0.00000E+000
   7.0360   5.40700E-001    0.00000E+000
   7.0380   5.47100E-001    0.00000E+000
   7.0420   5.56700E-001    0.00000E+000
   7.0440   5.69400E-001    0.00000E+000
   7.0460   5.95400E-001    0.00000E+000
   7.0490   6.11800E-001    0.00000E+000
   7.0520   6.17000E-001    0.00000E+000
   7.0550   6.49800E-001    0.00000E+000
   7.0580   6.74800E-001    0.00000E+000
   7.0590   7.01800E-001    0.00000E+000
   7.0630   6.96300E-001    0.00000E+000
   7.0650   7.48000E-001    0.00000E+000
   7.0680   7.60500E-001    0.00000E+000
   7.0700   7.72000E-001    0.00000E+000
   7.0720   8.06300E-001    0.00000E+000
   7.0750   8.48900E-001    0.00000E+000
   7.0780   8.99600E-001    0.00000E+000
   7.0820   9.15400E-001    0.00000E+000
   7.0850   9.89000E-001    0.00000E+000
   7.0870   1.04400E+000    0.00000E+000
   7.0900   1.08240E+000    0.00000E+000
   7.0930   1.15240E+000    0.00000E+000
   7.0950   1.23800E+000    0.00000E+000
   7.0990   1.36420E+000    0.00000E+000
   7.1030   1.35910E+000    0.00000E+000
   7.1060   1.76260E+000    0.00000E+000
   7.1100   2.26250E+000    0.00000E+000
   7.1120   2.40230E+000    0.00000E+000
   7.1150   2.60230E+000    0.00000E+000
   7.1180   2.56120E+000    0.00000E+000
   7.1210   2.59710E+000    0.00000E+000
   7.1240   2.58730E+000    0.00000E+000
   7.1270   2.99400E+000    0.00000E+000
   7.1300   2.88960E+000    0.00000E+000
   7.1320   3.11890E+000    0.00000E+000
   7.1350   2.61920E+000    0.00000E+000
   7.1380   2.92590E+000    0.00000E+000
   7.1400   2.78740E+000    0.00000E+000
   7.1430   3.16060E+000    0.00000E+000
   7.1470   3.04350E+000    0.00000E+000
   7.1490   3.19150E+000    0.00000E+000
   7.1520   2.99890E+000    0.00000E+000
   7.1540   2.37020E+000    0.00000E+000
   7.1570   2.10450E+000    0.00000E+000
   7.1610   1.84820E+000    0.00000E+000
   7.1630   2.21240E+000    0.00000E+000
   7.1650   1.70500E+000    0.00000E+000
   7.1680   1.90260E+000    0.00000E+000
   7.1700   2.34990E+000    0.00000E+000
   7.1740   1.22810E+000    0.00000E+000
   7.1760   1.00610E+000    0.00000E+000
   7.1790   5.86700E-001    0.00000E+000
   7.1810   1.00000E+000    0.00000E+000
   7.1830   1.00000E+000    0.00000E+000
   7.1860   1.00000E+000    0.00000E+000
   7.1880   1.00000E+000    0.00000E+000
   7.1910   1.00000E+000    0.00000E+000
   7.1930   1.00000E+000    0.00000E+000
   7.1950   1.00000E+000    0.00000E+000
   7.2000   1.00000E+000    0.00000E+000
   7.2020   1.00000E+000    0.00000E+000
   7.2040   1.00000E+000    0.00000E+000
   7.2060   1.00000E+000    0.00000E+000
   7.2090   1.00000E+000    0.00000E+000
   7.2140   1.00000E+000    0.00000E+000
   7.2160   1.00000E+000    0.00000E+000
   7.2200   1.00000E+000    0.00000E+000
   7.2220   1.00000E+000    0.00000E+000
   7.2240   1.00000E+000    0.00000E+000
   7.2270   1.00000E+000    0.00000E+000
   7.2300   1.00000E+000    0.00000E+000
   7.2340   1.00000E+000    0.00000E+000
   7.2370   1.00000E+000    0.00000E+000
   7.2390   1.00000E+000    0.00000E+000
   7.2410   1.00000E+000    0.00000E+000
   7.2450   1.00000E+000    0.00000E+000
   7.2480   1.00000E+000    0.00000E+000
   7.2500   1.00000E+000    0.00000E+000
   7.2520   1.00000E+000    0.00000E+000
   7.2550   1.00000E+000    0.00000E+000
   7.2570   1.00000E+000    0.00000E+000
   7.2610   1.00000E+000    0.00000E+000
   7.2640   1.00000E+000    0.00000E+000
   7.2680   1.00000E+000    0.00000E+000
   7.2700   1.00000E+000    0.00000E+000
   7.2730   1.00000E+000    0.00000E+000
   7.2760   1.00000E+000    0.00000E+000
   7.2790   1.00000E+000    0.00000E+000
   7.2800   1.00000E+000    0.00000E+000
   7.2830   1.00000E+000    0.00000E+000
   7.2860   1.00000E+000    0.00000E+000
   7.2890   1.00000E+000    0.00000E+000
   7.2910   1.00000E+000    0.00000E+000
   7.2950   1.00000E+000    0.00000E+000
   7.2980   1.00000E+000    0.00000E+000
   7.3000   1.00000E+000    0.00000E+000
