# Supplementary material for: Rationally seeded computational protein design of ɑ-helical barrels
Source: Nat Chem Biol. 2024 Jun 20;20(8):991–9. doi: 10.1038/s41589-024-01642-0 (PMC11288890; doi:10.1038/s41589-024-01642-0)
Supplement: Supplementary file 5 — PDB files used for making figure panels h–j. [file 41589_2024_1642_MOESM5_ESM.zip › KIA_RP_RSPD_NatChemBiol_data_Figure3/sc-CC-7-LI_panels_c-g/AUC_panel_e/LI_SV_raw/00078.RA1]

HeptLI
R 1 20.0 40000 0027635 4.0980E11 275 1 
   5.8000   1.00000E+000    0.00000E+000
   5.8010   1.00000E+000    0.00000E+000
   5.8030   1.00000E+000    0.00000E+000
   5.8040   1.00000E+000    0.00000E+000
   5.8050   1.00000E+000    0.00000E+000
   5.8060   1.00000E+000    0.00000E+000
   5.8070   1.00000E+000    0.00000E+000
   5.8090   1.00000E+000    0.00000E+000
   5.8100   1.00000E+000    0.00000E+000
   5.8110   1.00000E+000    0.00000E+000
   5.8120   1.00000E+000    0.00000E+000
   5.8140   1.00000E+000    0.00000E+000
   5.8150   1.00000E+000    0.00000E+000
   5.8160   1.00000E+000    0.00000E+000
   5.8170   1.00000E+000    0.00000E+000
   5.8180   1.00000E+000    0.00000E+000
   5.8210   1.00000E+000    0.00000E+000
   5.8240   1.00000E+000    0.00000E+000
   5.8260   1.00000E+000    0.00000E+000
   5.8270   1.00000E+000    0.00000E+000
   5.8280   1.00000E+000    0.00000E+000
   5.8300   1.00000E+000    0.00000E+000
   5.8310   1.00000E+000    0.00000E+000
   5.8320   1.00000E+000    0.00000E+000
   5.8330   1.00000E+000    0.00000E+000
   5.8340  -3.21830E+000    0.00000E+000
   5.8370  -1.88500E+000    0.00000E+000
   5.8380  -9.20700E-001    0.00000E+000
   5.8390  -8.07500E-001    0.00000E+000
   5.8400  -7.25000E-001    0.00000E+000
   5.8410  -5.63200E-001    0.00000E+000
   5.8420  -7.17900E-001    0.00000E+000
   5.8440  -7.37600E-001    0.00000E+000
   5.8450  -7.25200E-001    0.00000E+000
   5.8460  -7.47300E-001    0.00000E+000
   5.8470  -1.14430E+000    0.00000E+000
   5.8490  -1.22580E+000    0.00000E+000
   5.8500  -1.28410E+000    0.00000E+000
   5.8510  -1.46210E+000    0.00000E+000
   5.8530  -1.56350E+000    0.00000E+000
   5.8540  -1.70900E+000    0.00000E+000
   5.8560  -1.69450E+000    0.00000E+000
   5.8580  -1.72370E+000    0.00000E+000
   5.8600  -1.60680E+000    0.00000E+000
   5.8620  -1.59450E+000    0.00000E+000
   5.8630  -1.45190E+000    0.00000E+000
   5.8670  -9.89700E-001    0.00000E+000
   5.8680  -7.15700E-001    0.00000E+000
   5.8690  -8.29800E-001    0.00000E+000
   5.8720  -5.38400E-001    0.00000E+000
   5.8760  -3.49900E-001    0.00000E+000
   5.8770  -1.55700E-001    0.00000E+000
   5.8790  -2.08500E-001    0.00000E+000
   5.8810  -1.03700E-001    0.00000E+000
   5.8820  -7.66000E-002    0.00000E+000
   5.8830  -3.80000E-002    0.00000E+000
   5.8850  -5.53000E-002    0.00000E+000
   5.8860  -2.49000E-002    0.00000E+000
   5.8870  -3.15000E-002    0.00000E+000
   5.8900  -8.50000E-003    0.00000E+000
   5.8930  -1.38000E-002    0.00000E+000
   5.8940  -6.40000E-003    0.00000E+000
   5.8950  -9.30000E-003    0.00000E+000
   5.8970  -1.46000E-002    0.00000E+000
   5.8990  -9.00000E-003    0.00000E+000
   5.9020  -7.50000E-003    0.00000E+000
   5.9030  -1.01000E-002    0.00000E+000
   5.9050  -1.73000E-002    0.00000E+000
   5.9060  -5.20000E-003    0.00000E+000
   5.9090  -1.52000E-002    0.00000E+000
   5.9100  -4.90000E-003    0.00000E+000
   5.9110   6.30000E-003    0.00000E+000
   5.9140  -1.02000E-002    0.00000E+000
   5.9170  -8.80000E-003    0.00000E+000
   5.9180  -4.80000E-003    0.00000E+000
   5.9210  -8.10000E-003    0.00000E+000
   5.9220   5.90000E-003    0.00000E+000
   5.9250  -9.00000E-004    0.00000E+000
   5.9270  -6.90000E-003    0.00000E+000
   5.9300   1.59000E-002    0.00000E+000
   5.9320  -7.40000E-003    0.00000E+000
   5.9350   2.30000E-003    0.00000E+000
   5.9360  -2.14000E-002    0.00000E+000
   5.9390  -1.71000E-002    0.00000E+000
   5.9410  -6.70000E-003    0.00000E+000
   5.9430   9.40000E-003    0.00000E+000
   5.9480   1.47000E-002    0.00000E+000
   5.9500   1.13000E-002    0.00000E+000
   5.9520   3.53000E-002    0.00000E+000
   5.9530   2.96000E-002    0.00000E+000
   5.9560   8.50000E-003    0.00000E+000
   5.9580  -5.20000E-003    0.00000E+000
   5.9600   5.10000E-003    0.00000E+000
   5.9620   2.40000E-003    0.00000E+000
   5.9630   8.00000E-004    0.00000E+000
   5.9650  -2.00000E-003    0.00000E+000
   5.9680   2.80000E-003    0.00000E+000
   5.9710  -1.12000E-002    0.00000E+000
   5.9720   8.60000E-003    0.00000E+000
   5.9750  -6.60000E-003    0.00000E+000
   5.9770  -4.40000E-003    0.00000E+000
   5.9790  -1.15000E-002    0.00000E+000
   5.9800   1.60000E-002    0.00000E+000
   5.9820   7.80000E-003    0.00000E+000
   5.9840   1.27000E-002    0.00000E+000
   5.9860  -4.20000E-003    0.00000E+000
   5.9870   6.60000E-003    0.00000E+000
   5.9900   7.50000E-003    0.00000E+000
   5.9910   2.40000E-003    0.00000E+000
   5.9930   3.80000E-003    0.00000E+000
   5.9940   1.87000E-002    0.00000E+000
   5.9950   1.20000E-002    0.00000E+000
   5.9980   3.67000E-002    0.00000E+000
   6.0000   8.37000E-002    0.00000E+000
   6.0030   1.07400E-001    0.00000E+000
   6.0050  -6.41300E-001    0.00000E+000
   6.0070  -4.63400E-001    0.00000E+000
   6.0090  -1.56700E-001    0.00000E+000
   6.0110   5.46000E-002    0.00000E+000
   6.0130  -3.81000E-002    0.00000E+000
   6.0160  -1.54000E-002    0.00000E+000
   6.0180  -4.52000E-002    0.00000E+000
   6.0190  -1.03600E-001    0.00000E+000
   6.0230   3.01000E-002    0.00000E+000
   6.0240   6.11900E-001    0.00000E+000
   6.0270   2.82400E-001    0.00000E+000
   6.0310  -4.83000E-002    0.00000E+000
   6.0340  -2.71000E-002    0.00000E+000
   6.0350   8.60000E-003    0.00000E+000
   6.0390   1.15000E-002    0.00000E+000
   6.0410   0.00000E+000    0.00000E+000
   6.0430  -8.30000E-003    0.00000E+000
   6.0440   9.30000E-003    0.00000E+000
   6.0480   2.90000E-003    0.00000E+000
   6.0500   1.22000E-002    0.00000E+000
   6.0530   1.14000E-002    0.00000E+000
   6.0540   1.20000E-002    0.00000E+000
   6.0570   9.30000E-003    0.00000E+000
   6.0620   1.93000E-002    0.00000E+000
   6.0640   2.31000E-002    0.00000E+000
   6.0670  -2.10000E-003    0.00000E+000
   6.0690  -1.00000E-003    0.00000E+000
   6.0720  -1.80000E-003    0.00000E+000
   6.0730   2.01000E-002    0.00000E+000
   6.0770   6.80000E-003    0.00000E+000
   6.0780   2.60000E-003    0.00000E+000
   6.0810   1.28000E-002    0.00000E+000
   6.0830   4.90000E-003    0.00000E+000
   6.0850   1.50000E-003    0.00000E+000
   6.0890  -1.70000E-002    0.00000E+000
   6.0950   6.20000E-003    0.00000E+000
   6.0970  -9.90000E-003    0.00000E+000
   6.1020   9.10000E-003    0.00000E+000
   6.1040   5.60000E-003    0.00000E+000
   6.1060  -0.00000E+000    0.00000E+000
   6.1080   2.80000E-003    0.00000E+000
   6.1100   1.12000E-002    0.00000E+000
   6.1110   6.20000E-003    0.00000E+000
   6.1150   1.29000E-002    0.00000E+000
   6.1180  -5.10000E-003    0.00000E+000
   6.1190   3.90000E-003    0.00000E+000
   6.1220   1.16000E-002    0.00000E+000
   6.1240   1.01000E-002    0.00000E+000
   6.1280   9.00000E-004    0.00000E+000
   6.1290   2.00000E-003    0.00000E+000
   6.1320  -7.80000E-003    0.00000E+000
   6.1340   7.20000E-003    0.00000E+000
   6.1380   1.10000E-002    0.00000E+000
   6.1400   4.90000E-003    0.00000E+000
   6.1450   5.40000E-003    0.00000E+000
   6.1470   6.40000E-003    0.00000E+000
   6.1490   7.80000E-003    0.00000E+000
   6.1510   9.00000E-004    0.00000E+000
   6.1540  -1.20000E-003    0.00000E+000
   6.1590   2.79000E-002    0.00000E+000
   6.1600   1.39000E-002    0.00000E+000
   6.1640   2.00000E-003    0.00000E+000
   6.1650   2.80000E-003    0.00000E+000
   6.1670   4.00000E-003    0.00000E+000
   6.1680   3.60000E-003    0.00000E+000
   6.1700   6.00000E-003    0.00000E+000
   6.1740   3.90000E-003    0.00000E+000
   6.1750   8.00000E-003    0.00000E+000
   6.1790   1.85000E-002    0.00000E+000
   6.1810   1.11000E-002    0.00000E+000
   6.1830  -1.10000E-003    0.00000E+000
   6.1860   8.40000E-003    0.00000E+000
   6.1900   4.60000E-003    0.00000E+000
   6.1910  -6.10000E-003    0.00000E+000
   6.1950   1.19000E-002    0.00000E+000
   6.1970   1.96000E-002    0.00000E+000
   6.1990   8.20000E-003    0.00000E+000
   6.2010   2.20000E-003    0.00000E+000
   6.2040   1.54000E-002    0.00000E+000
   6.2060   5.10000E-003    0.00000E+000
   6.2070   3.00000E-003    0.00000E+000
   6.2090   1.94000E-002    0.00000E+000
   6.2130   1.29000E-002    0.00000E+000
   6.2160   3.80000E-003    0.00000E+000
   6.2170   1.18000E-002    0.00000E+000
   6.2200   3.30000E-003    0.00000E+000
   6.2220   9.40000E-003    0.00000E+000
   6.2250   9.30000E-003    0.00000E+000
   6.2280   2.20000E-003    0.00000E+000
   6.2310   2.80000E-003    0.00000E+000
   6.2340   9.70000E-003    0.00000E+000
   6.2360   1.68000E-002    0.00000E+000
   6.2380   6.90000E-003    0.00000E+000
   6.2410   3.70000E-003    0.00000E+000
   6.2420  -3.70000E-003    0.00000E+000
   6.2460   8.70000E-003    0.00000E+000
   6.2500   3.60000E-003    0.00000E+000
   6.2550   7.10000E-003    0.00000E+000
   6.2570   2.08000E-002    0.00000E+000
   6.2590   5.50000E-003    0.00000E+000
   6.2640   1.93000E-002    0.00000E+000
   6.2680   2.18000E-002    0.00000E+000
   6.2700   6.40000E-003    0.00000E+000
   6.2720   2.30000E-003    0.00000E+000
   6.2750   1.51000E-002    0.00000E+000
   6.2780   1.78000E-002    0.00000E+000
   6.2790   1.14000E-002    0.00000E+000
   6.2830   9.40000E-003    0.00000E+000
   6.2870   8.70000E-003    0.00000E+000
   6.2900   1.06000E-002    0.00000E+000
   6.2920   6.70000E-003    0.00000E+000
   6.2930   1.31000E-002    0.00000E+000
   6.2980   1.92000E-002    0.00000E+000
   6.3000   1.33000E-002    0.00000E+000
   6.3030   1.78000E-002    0.00000E+000
   6.3050   3.31000E-002    0.00000E+000
   6.3070   7.60000E-003    0.00000E+000
   6.3090   1.01000E-002    0.00000E+000
   6.3120   3.10000E-002    0.00000E+000
   6.3160   5.20000E-003    0.00000E+000
   6.3170   1.55000E-002    0.00000E+000
   6.3200   1.43000E-002    0.00000E+000
   6.3240   9.20000E-003    0.00000E+000
   6.3260   1.61000E-002    0.00000E+000
   6.3320   1.53000E-002    0.00000E+000
   6.3340   1.04000E-002    0.00000E+000
   6.3390   2.49000E-002    0.00000E+000
   6.3440   4.22000E-002    0.00000E+000
   6.3470   1.72000E-002    0.00000E+000
   6.3530   2.51000E-002    0.00000E+000
   6.3580   2.95000E-002    0.00000E+000
   6.3650   2.85000E-002    0.00000E+000
   6.3670   3.42000E-002    0.00000E+000
   6.3700   3.41000E-002    0.00000E+000
   6.3720   2.92000E-002    0.00000E+000
   6.3780   1.91000E-002    0.00000E+000
   6.3810   2.75000E-002    0.00000E+000
   6.3860   2.69000E-002    0.00000E+000
   6.3910   2.98000E-002    0.00000E+000
   6.3920   4.11000E-002    0.00000E+000
   6.3950   3.89000E-002    0.00000E+000
   6.3970   2.74000E-002    0.00000E+000
   6.3990   3.50000E-002    0.00000E+000
   6.4010   2.45000E-002    0.00000E+000
   6.4020   3.34000E-002    0.00000E+000
   6.4060   3.88000E-002    0.00000E+000
   6.4110   2.95000E-002    0.00000E+000
   6.4150   3.00000E-002    0.00000E+000
   6.4170   3.60000E-002    0.00000E+000
   6.4190   4.14000E-002    0.00000E+000
   6.4220   4.78000E-002    0.00000E+000
   6.4240   4.26000E-002    0.00000E+000
   6.4270   4.90000E-002    0.00000E+000
   6.4290   3.90000E-002    0.00000E+000
   6.4320   3.37000E-002    0.00000E+000
   6.4340   4.56000E-002    0.00000E+000
   6.4360   4.26000E-002    0.00000E+000
   6.4380   3.70000E-002    0.00000E+000
   6.4410   5.53000E-002    0.00000E+000
   6.4440   4.94000E-002    0.00000E+000
   6.4470   4.83000E-002    0.00000E+000
   6.4490   4.45000E-002    0.00000E+000
   6.4510   6.41000E-002    0.00000E+000
   6.4540   6.40000E-002    0.00000E+000
   6.4550   3.87000E-002    0.00000E+000
   6.4580   4.62000E-002    0.00000E+000
   6.4600   6.56000E-002    0.00000E+000
   6.4630   5.82000E-002    0.00000E+000
   6.4660   4.62000E-002    0.00000E+000
   6.4690   5.75000E-002    0.00000E+000
   6.4720   6.97000E-002    0.00000E+000
   6.4740   7.70000E-002    0.00000E+000
   6.4770   6.35000E-002    0.00000E+000
   6.4780   6.12000E-002    0.00000E+000
   6.4810   6.20000E-002    0.00000E+000
   6.4830   7.31000E-002    0.00000E+000
   6.4860   6.50000E-002    0.00000E+000
   6.4880   6.79000E-002    0.00000E+000
   6.4920   7.59000E-002    0.00000E+000
   6.4940   8.19000E-002    0.00000E+000
   6.4970   6.89000E-002    0.00000E+000
   6.4980   7.17000E-002    0.00000E+000
   6.5020   7.81000E-002    0.00000E+000
   6.5050   7.40000E-002    0.00000E+000
   6.5060   8.69000E-002    0.00000E+000
   6.5080   6.99000E-002    0.00000E+000
   6.5100   6.93000E-002    0.00000E+000
   6.5120   8.30000E-002    0.00000E+000
   6.5160   8.38000E-002    0.00000E+000
   6.5190   8.01000E-002    0.00000E+000
   6.5210   9.62000E-002    0.00000E+000
   6.5240   9.33000E-002    0.00000E+000
   6.5260   9.89000E-002    0.00000E+000
   6.5280   1.04100E-001    0.00000E+000
   6.5300   9.09000E-002    0.00000E+000
   6.5320   1.02000E-001    0.00000E+000
   6.5340   1.08900E-001    0.00000E+000
   6.5350   1.09400E-001    0.00000E+000
   6.5380   1.11100E-001    0.00000E+000
   6.5410   9.61000E-002    0.00000E+000
   6.5450   9.82000E-002    0.00000E+000
   6.5480   1.10000E-001    0.00000E+000
   6.5510   1.12700E-001    0.00000E+000
   6.5530   1.09300E-001    0.00000E+000
   6.5540   1.22100E-001    0.00000E+000
   6.5560   1.24300E-001    0.00000E+000
   6.5590   1.10700E-001    0.00000E+000
   6.5620   1.13200E-001    0.00000E+000
   6.5650   1.22400E-001    0.00000E+000
   6.5680   1.31100E-001    0.00000E+000
   6.5700   1.23600E-001    0.00000E+000
   6.5720   1.23300E-001    0.00000E+000
   6.5740   1.34100E-001    0.00000E+000
   6.5770   1.28600E-001    0.00000E+000
   6.5790   1.36400E-001    0.00000E+000
   6.5820   1.35500E-001    0.00000E+000
   6.5850   1.31100E-001    0.00000E+000
   6.5870   1.53700E-001    0.00000E+000
   6.5890   1.45100E-001    0.00000E+000
   6.5900   1.51800E-001    0.00000E+000
   6.5940   1.44600E-001    0.00000E+000
   6.5960   1.54900E-001    0.00000E+000
   6.5990   1.65700E-001    0.00000E+000
   6.6020   1.62400E-001    0.00000E+000
   6.6040   1.55900E-001    0.00000E+000
   6.6060   1.59900E-001    0.00000E+000
   6.6090   1.70000E-001    0.00000E+000
   6.6130   1.74300E-001    0.00000E+000
   6.6140   1.76800E-001    0.00000E+000
   6.6170   1.73400E-001    0.00000E+000
   6.6180   1.72600E-001    0.00000E+000
   6.6210   1.80900E-001    0.00000E+000
   6.6230   1.82200E-001    0.00000E+000
   6.6270   1.83900E-001    0.00000E+000
   6.6290   1.81500E-001    0.00000E+000
   6.6310   1.82100E-001    0.00000E+000
   6.6330   1.89700E-001    0.00000E+000
   6.6350   1.94200E-001    0.00000E+000
   6.6370   1.84600E-001    0.00000E+000
   6.6390   1.92900E-001    0.00000E+000
   6.6430   2.10000E-001    0.00000E+000
   6.6450   1.90100E-001    0.00000E+000
   6.6470   1.93600E-001    0.00000E+000
   6.6500   1.93600E-001    0.00000E+000
   6.6520   2.07000E-001    0.00000E+000
   6.6560   2.12200E-001    0.00000E+000
   6.6570   2.28100E-001    0.00000E+000
   6.6610   2.07300E-001    0.00000E+000
   6.6640   2.17300E-001    0.00000E+000
   6.6660   2.26700E-001    0.00000E+000
   6.6680   2.25000E-001    0.00000E+000
   6.6700   2.25200E-001    0.00000E+000
   6.6720   2.27000E-001    0.00000E+000
   6.6740   2.31900E-001    0.00000E+000
   6.6760   2.44400E-001    0.00000E+000
   6.6790   2.25200E-001    0.00000E+000
   6.6830   2.44100E-001    0.00000E+000
   6.6860   2.41700E-001    0.00000E+000
   6.6890   2.42400E-001    0.00000E+000
   6.6900   2.49100E-001    0.00000E+000
   6.6920   2.71800E-001    0.00000E+000
   6.6960   2.58100E-001    0.00000E+000
   6.6990   2.70500E-001    0.00000E+000
   6.7020   2.78400E-001    0.00000E+000
   6.7050   2.71000E-001    0.00000E+000
   6.7090   2.69400E-001    0.00000E+000
   6.7100   2.68800E-001    0.00000E+000
   6.7130   2.75300E-001    0.00000E+000
   6.7150   2.99300E-001    0.00000E+000
   6.7180   2.89000E-001    0.00000E+000
   6.7210   2.91700E-001    0.00000E+000
   6.7250   2.97800E-001    0.00000E+000
   6.7270   2.97800E-001    0.00000E+000
   6.7300   3.09800E-001    0.00000E+000
   6.7330   2.95600E-001    0.00000E+000
   6.7340   2.89400E-001    0.00000E+000
   6.7360   3.04200E-001    0.00000E+000
   6.7390   3.17500E-001    0.00000E+000
   6.7430   3.09700E-001    0.00000E+000
   6.7460   3.14300E-001    0.00000E+000
   6.7490   3.10100E-001    0.00000E+000
   6.7500   3.27000E-001    0.00000E+000
   6.7520   3.23300E-001    0.00000E+000
   6.7550   3.33800E-001    0.00000E+000
   6.7570   3.17600E-001    0.00000E+000
   6.7600   3.39900E-001    0.00000E+000
   6.7620   3.43500E-001    0.00000E+000
   6.7650   3.21100E-001    0.00000E+000
   6.7700   3.47000E-001    0.00000E+000
   6.7730   3.40800E-001    0.00000E+000
   6.7750   3.54700E-001    0.00000E+000
   6.7770   3.43300E-001    0.00000E+000
   6.7820   3.81000E-001    0.00000E+000
   6.7840   3.51700E-001    0.00000E+000
   6.7870   3.73000E-001    0.00000E+000
   6.7910   3.65800E-001    0.00000E+000
   6.7930   3.75600E-001    0.00000E+000
   6.7970   3.70700E-001    0.00000E+000
   6.7980   3.66600E-001    0.00000E+000
   6.8010   3.69900E-001    0.00000E+000
   6.8030   3.64900E-001    0.00000E+000
   6.8050   3.93000E-001    0.00000E+000
   6.8080   3.82500E-001    0.00000E+000
   6.8100   3.85400E-001    0.00000E+000
   6.8130   3.64000E-001    0.00000E+000
   6.8160   3.72700E-001    0.00000E+000
   6.8180   3.93700E-001    0.00000E+000
   6.8210   4.08700E-001    0.00000E+000
   6.8260   4.11100E-001    0.00000E+000
   6.8280   3.99300E-001    0.00000E+000
   6.8310   4.05100E-001    0.00000E+000
   6.8330   4.13900E-001    0.00000E+000
   6.8370   4.24000E-001    0.00000E+000
   6.8400   4.28400E-001    0.00000E+000
   6.8420   4.25500E-001    0.00000E+000
   6.8450   4.38600E-001    0.00000E+000
   6.8470   4.27000E-001    0.00000E+000
   6.8480   4.31600E-001    0.00000E+000
   6.8530   4.41300E-001    0.00000E+000
   6.8550   4.37400E-001    0.00000E+000
   6.8580   4.46400E-001    0.00000E+000
   6.8630   4.55400E-001    0.00000E+000
   6.8650   4.52400E-001    0.00000E+000
   6.8670   4.40600E-001    0.00000E+000
   6.8690   4.57600E-001    0.00000E+000
   6.8720   4.57600E-001    0.00000E+000
   6.8760   4.60200E-001    0.00000E+000
   6.8790   4.58800E-001    0.00000E+000
   6.8810   4.59900E-001    0.00000E+000
   6.8850   4.68000E-001    0.00000E+000
   6.8870   4.67400E-001    0.00000E+000
   6.8920   4.66700E-001    0.00000E+000
   6.8940   4.51300E-001    0.00000E+000
   6.8970   4.73500E-001    0.00000E+000
   6.9010   4.58900E-001    0.00000E+000
   6.9040   4.78400E-001    0.00000E+000
   6.9060   4.89200E-001    0.00000E+000
   6.9110   5.10300E-001    0.00000E+000
   6.9150   5.01300E-001    0.00000E+000
   6.9170   4.96800E-001    0.00000E+000
   6.9200   4.85000E-001    0.00000E+000
   6.9220   4.98200E-001    0.00000E+000
   6.9240   4.90700E-001    0.00000E+000
   6.9280   5.07900E-001    0.00000E+000
   6.9300   4.90400E-001    0.00000E+000
   6.9330   5.10000E-001    0.00000E+000
   6.9370   4.97900E-001    0.00000E+000
   6.9430   5.11900E-001    0.00000E+000
   6.9450   4.93300E-001    0.00000E+000
   6.9480   5.22300E-001    0.00000E+000
   6.9500   5.11700E-001    0.00000E+000
   6.9530   5.15100E-001    0.00000E+000
   6.9560   5.22300E-001    0.00000E+000
   6.9590   5.18500E-001    0.00000E+000
   6.9610   5.22600E-001    0.00000E+000
   6.9630   5.33700E-001    0.00000E+000
   6.9650   5.15400E-001    0.00000E+000
   6.9690   5.30900E-001    0.00000E+000
   6.9720   5.27400E-001    0.00000E+000
   6.9750   5.09800E-001    0.00000E+000
   6.9780   5.33800E-001    0.00000E+000
   6.9810   5.53800E-001    0.00000E+000
   6.9830   5.39100E-001    0.00000E+000
   6.9870   5.64400E-001    0.00000E+000
   6.9900   5.53600E-001    0.00000E+000
   6.9920   5.34800E-001    0.00000E+000
   6.9950   5.53800E-001    0.00000E+000
   6.9970   5.61800E-001    0.00000E+000
   7.0010   5.58100E-001    0.00000E+000
   7.0040   5.74400E-001    0.00000E+000
   7.0050   5.72400E-001    0.00000E+000
   7.0090   5.79200E-001    0.00000E+000
   7.0120   5.65900E-001    0.00000E+000
   7.0150   5.90400E-001    0.00000E+000
   7.0170   5.71700E-001    0.00000E+000
   7.0200   5.91100E-001    0.00000E+000
   7.0220   6.00100E-001    0.00000E+000
   7.0230   5.84300E-001    0.00000E+000
   7.0270   6.15700E-001    0.00000E+000
   7.0300   6.19100E-001    0.00000E+000
   7.0330   6.11100E-001    0.00000E+000
   7.0360   6.37700E-001    0.00000E+000
   7.0370   6.53100E-001    0.00000E+000
   7.0410   6.77000E-001    0.00000E+000
   7.0440   6.62800E-001    0.00000E+000
   7.0460   6.67700E-001    0.00000E+000
   7.0500   6.84800E-001    0.00000E+000
   7.0520   7.08900E-001    0.00000E+000
   7.0550   7.02100E-001    0.00000E+000
   7.0580   7.47100E-001    0.00000E+000
   7.0600   7.78200E-001    0.00000E+000
   7.0630   7.65700E-001    0.00000E+000
   7.0640   7.84900E-001    0.00000E+000
   7.0680   8.32800E-001    0.00000E+000
   7.0700   8.41400E-001    0.00000E+000
   7.0720   8.50500E-001    0.00000E+000
   7.0760   8.91900E-001    0.00000E+000
   7.0770   9.67900E-001    0.00000E+000
   7.0820   9.83000E-001    0.00000E+000
   7.0850   1.01610E+000    0.00000E+000
   7.0870   1.05010E+000    0.00000E+000
   7.0910   1.10630E+000    0.00000E+000
   7.0920   1.17680E+000    0.00000E+000
   7.0950   1.25530E+000    0.00000E+000
   7.0990   1.24560E+000    0.00000E+000
   7.1010   1.37430E+000    0.00000E+000
   7.1040   1.42730E+000    0.00000E+000
   7.1060   1.52860E+000    0.00000E+000
   7.1080   1.67670E+000    0.00000E+000
   7.1110   2.06080E+000    0.00000E+000
   7.1150   2.45810E+000    0.00000E+000
   7.1170   2.48330E+000    0.00000E+000
   7.1190   2.72540E+000    0.00000E+000
   7.1230   2.72370E+000    0.00000E+000
   7.1260   2.67860E+000    0.00000E+000
   7.1280   2.83940E+000    0.00000E+000
   7.1300   2.89270E+000    0.00000E+000
   7.1320   2.91290E+000    0.00000E+000
   7.1370   3.18490E+000    0.00000E+000
   7.1390   3.38590E+000    0.00000E+000
   7.1430   2.76620E+000    0.00000E+000
   7.1440   3.22530E+000    0.00000E+000
   7.1470   3.33230E+000    0.00000E+000
   7.1490   2.90120E+000    0.00000E+000
   7.1520   2.87620E+000    0.00000E+000
   7.1540   2.64820E+000    0.00000E+000
   7.1580   1.79160E+000    0.00000E+000
   7.1600   2.16430E+000    0.00000E+000
   7.1630   2.02380E+000    0.00000E+000
   7.1660   2.10280E+000    0.00000E+000
   7.1680   1.58680E+000    0.00000E+000
   7.1700   1.71940E+000    0.00000E+000
   7.1730   1.25150E+000    0.00000E+000
   7.1770   1.22020E+000    0.00000E+000
   7.1790   7.38000E-001    0.00000E+000
   7.1810   1.00000E+000    0.00000E+000
   7.1840   1.00000E+000    0.00000E+000
   7.1860   1.00000E+000    0.00000E+000
   7.1890   1.00000E+000    0.00000E+000
   7.1930   1.00000E+000    0.00000E+000
   7.1950   1.00000E+000    0.00000E+000
   7.1980   1.00000E+000    0.00000E+000
   7.1990   1.00000E+000    0.00000E+000
   7.2020   1.00000E+000    0.00000E+000
   7.2050   1.00000E+000    0.00000E+000
   7.2060   1.00000E+000    0.00000E+000
   7.2100   1.00000E+000    0.00000E+000
   7.2160   1.00000E+000    0.00000E+000
   7.2180   1.00000E+000    0.00000E+000
   7.2200   1.00000E+000    0.00000E+000
   7.2230   1.00000E+000    0.00000E+000
   7.2250   1.00000E+000    0.00000E+000
   7.2280   1.00000E+000    0.00000E+000
   7.2300   1.00000E+000    0.00000E+000
   7.2340   1.00000E+000    0.00000E+000
   7.2360   1.00000E+000    0.00000E+000
   7.2390   1.00000E+000    0.00000E+000
   7.2410   1.00000E+000    0.00000E+000
   7.2440   1.00000E+000    0.00000E+000
   7.2480   1.00000E+000    0.00000E+000
   7.2500   1.00000E+000    0.00000E+000
   7.2530   1.00000E+000    0.00000E+000
   7.2560   1.00000E+000    0.00000E+000
   7.2570   1.00000E+000    0.00000E+000
   7.2620   1.00000E+000    0.00000E+000
   7.2640   1.00000E+000    0.00000E+000
   7.2660   1.00000E+000    0.00000E+000
   7.2710   1.00000E+000    0.00000E+000
   7.2730   1.00000E+000    0.00000E+000
   7.2760   1.00000E+000    0.00000E+000
   7.2790   1.00000E+000    0.00000E+000
   7.2800   1.00000E+000    0.00000E+000
   7.2840   1.00000E+000    0.00000E+000
   7.2870   1.00000E+000    0.00000E+000
   7.2890   1.00000E+000    0.00000E+000
   7.2910   1.00000E+000    0.00000E+000
   7.2940   1.00000E+000    0.00000E+000
   7.2960   1.00000E+000    0.00000E+000
   7.3000   1.00000E+000    0.00000E+000
