# Supplementary material for: Rationally seeded computational protein design of ɑ-helical barrels
Source: Nat Chem Biol. 2024 Jun 20;20(8):991–9. doi: 10.1038/s41589-024-01642-0 (PMC11288890; doi:10.1038/s41589-024-01642-0)
Supplement: Supplementary file 5 — PDB files used for making figure panels h–j. [file 41589_2024_1642_MOESM5_ESM.zip › KIA_RP_RSPD_NatChemBiol_data_Figure3/sc-CC-7-LI_panels_c-g/AUC_panel_e/LI_SV_raw/00044.RA1]

HeptLI
R 1 20.0 40000 0017450 2.3100E11 275 1 
   5.8010   1.00000E+000    0.00000E+000
   5.8030   1.00000E+000    0.00000E+000
   5.8050   1.00000E+000    0.00000E+000
   5.8070   1.00000E+000    0.00000E+000
   5.8080   1.00000E+000    0.00000E+000
   5.8090   1.00000E+000    0.00000E+000
   5.8100   1.00000E+000    0.00000E+000
   5.8120   1.00000E+000    0.00000E+000
   5.8130   1.00000E+000    0.00000E+000
   5.8150   1.00000E+000    0.00000E+000
   5.8160   1.00000E+000    0.00000E+000
   5.8180   1.00000E+000    0.00000E+000
   5.8190   1.00000E+000    0.00000E+000
   5.8210   1.00000E+000    0.00000E+000
   5.8230   1.00000E+000    0.00000E+000
   5.8240   1.00000E+000    0.00000E+000
   5.8260   1.00000E+000    0.00000E+000
   5.8280   1.00000E+000    0.00000E+000
   5.8290   1.00000E+000    0.00000E+000
   5.8300   1.00000E+000    0.00000E+000
   5.8310   1.00000E+000    0.00000E+000
   5.8330   1.00000E+000    0.00000E+000
   5.8360   1.00000E+000    0.00000E+000
   5.8370  -9.65000E-001    0.00000E+000
   5.8380  -9.09700E-001    0.00000E+000
   5.8390  -7.11000E-001    0.00000E+000
   5.8400  -7.76100E-001    0.00000E+000
   5.8430  -7.14800E-001    0.00000E+000
   5.8450  -7.79300E-001    0.00000E+000
   5.8470  -8.10400E-001    0.00000E+000
   5.8490  -1.31310E+000    0.00000E+000
   5.8510  -1.47310E+000    0.00000E+000
   5.8520  -1.61690E+000    0.00000E+000
   5.8540  -1.68820E+000    0.00000E+000
   5.8560  -1.71680E+000    0.00000E+000
   5.8580  -1.60290E+000    0.00000E+000
   5.8610  -1.32570E+000    0.00000E+000
   5.8620  -1.40440E+000    0.00000E+000
   5.8650  -1.15300E+000    0.00000E+000
   5.8660  -1.16360E+000    0.00000E+000
   5.8670  -8.45900E-001    0.00000E+000
   5.8690  -5.96100E-001    0.00000E+000
   5.8700  -5.28200E-001    0.00000E+000
   5.8720  -4.05000E-001    0.00000E+000
   5.8740  -4.01500E-001    0.00000E+000
   5.8760  -3.33500E-001    0.00000E+000
   5.8770  -2.49000E-001    0.00000E+000
   5.8790  -1.19000E-001    0.00000E+000
   5.8810  -1.24500E-001    0.00000E+000
   5.8820  -6.30000E-002    0.00000E+000
   5.8830  -3.58000E-002    0.00000E+000
   5.8850  -2.40000E-002    0.00000E+000
   5.8870  -3.95000E-002    0.00000E+000
   5.8880  -2.88000E-002    0.00000E+000
   5.8920  -1.55000E-002    0.00000E+000
   5.8930   4.00000E-003    0.00000E+000
   5.8950  -1.36000E-002    0.00000E+000
   5.8970  -9.80000E-003    0.00000E+000
   5.8980   8.00000E-004    0.00000E+000
   5.9000  -8.30000E-003    0.00000E+000
   5.9020  -5.60000E-003    0.00000E+000
   5.9030  -4.50000E-003    0.00000E+000
   5.9050  -1.30000E-002    0.00000E+000
   5.9070   4.30000E-003    0.00000E+000
   5.9100  -5.50000E-003    0.00000E+000
   5.9110  -4.00000E-003    0.00000E+000
   5.9130   4.70000E-003    0.00000E+000
   5.9140  -7.00000E-003    0.00000E+000
   5.9170   9.00000E-004    0.00000E+000
   5.9180  -1.49000E-002    0.00000E+000
   5.9200  -1.34000E-002    0.00000E+000
   5.9220   1.25000E-002    0.00000E+000
   5.9230  -6.60000E-003    0.00000E+000
   5.9250   6.90000E-003    0.00000E+000
   5.9270  -4.00000E-003    0.00000E+000
   5.9280   1.53000E-002    0.00000E+000
   5.9310  -2.70000E-003    0.00000E+000
   5.9320  -7.80000E-003    0.00000E+000
   5.9340  -3.90000E-003    0.00000E+000
   5.9350  -1.82000E-002    0.00000E+000
   5.9380  -1.83000E-002    0.00000E+000
   5.9400  -3.00000E-003    0.00000E+000
   5.9420   5.40000E-003    0.00000E+000
   5.9450   5.00000E-004    0.00000E+000
   5.9470   2.04000E-002    0.00000E+000
   5.9480   1.38000E-002    0.00000E+000
   5.9510   3.05000E-002    0.00000E+000
   5.9520   2.05000E-002    0.00000E+000
   5.9550   1.22000E-002    0.00000E+000
   5.9560   6.00000E-004    0.00000E+000
   5.9580  -6.60000E-003    0.00000E+000
   5.9590  -3.20000E-003    0.00000E+000
   5.9620  -4.90000E-003    0.00000E+000
   5.9630   2.30000E-003    0.00000E+000
   5.9660  -6.00000E-004    0.00000E+000
   5.9670  -9.90000E-003    0.00000E+000
   5.9700   4.60000E-003    0.00000E+000
   5.9720   3.00000E-003    0.00000E+000
   5.9740  -1.03000E-002    0.00000E+000
   5.9770  -1.36000E-002    0.00000E+000
   5.9780   4.60000E-003    0.00000E+000
   5.9790   2.20000E-003    0.00000E+000
   5.9820   4.90000E-003    0.00000E+000
   5.9830   1.13000E-002    0.00000E+000
   5.9860   1.00000E-003    0.00000E+000
   5.9880   4.80000E-003    0.00000E+000
   5.9900   5.10000E-003    0.00000E+000
   5.9910   6.00000E-003    0.00000E+000
   5.9940   5.40000E-003    0.00000E+000
   5.9950   2.00000E-003    0.00000E+000
   5.9960   3.97000E-002    0.00000E+000
   5.9980   2.73000E-002    0.00000E+000
   6.0030   1.50400E-001    0.00000E+000
   6.0040  -6.18400E-001    0.00000E+000
   6.0070  -6.14500E-001    0.00000E+000
   6.0090   6.12000E-002    0.00000E+000
   6.0120   1.49000E-002    0.00000E+000
   6.0150   2.40000E-003    0.00000E+000
   6.0160  -1.32000E-002    0.00000E+000
   6.0180  -4.59000E-002    0.00000E+000
   6.0190  -7.92000E-002    0.00000E+000
   6.0210  -1.72100E-001    0.00000E+000
   6.0240   6.35000E-001    0.00000E+000
   6.0270  -1.20000E-003    0.00000E+000
   6.0290  -1.04900E-001    0.00000E+000
   6.0320   1.45000E-002    0.00000E+000
   6.0340   1.00000E-003    0.00000E+000
   6.0370  -4.20000E-003    0.00000E+000
   6.0380   4.30000E-003    0.00000E+000
   6.0410   1.44000E-002    0.00000E+000
   6.0420   1.13000E-002    0.00000E+000
   6.0440  -7.30000E-003    0.00000E+000
   6.0500   2.20000E-003    0.00000E+000
   6.0510  -1.40000E-003    0.00000E+000
   6.0530   1.49000E-002    0.00000E+000
   6.0550   1.23000E-002    0.00000E+000
   6.0560   1.04000E-002    0.00000E+000
   6.0570   7.20000E-003    0.00000E+000
   6.0600   1.07000E-002    0.00000E+000
   6.0610   7.10000E-003    0.00000E+000
   6.0640   2.10000E-003    0.00000E+000
   6.0650   9.00000E-004    0.00000E+000
   6.0670   7.10000E-003    0.00000E+000
   6.0710   9.00000E-003    0.00000E+000
   6.0730   7.70000E-003    0.00000E+000
   6.0740   8.20000E-003    0.00000E+000
   6.0780   5.40000E-003    0.00000E+000
   6.0820   1.83000E-002    0.00000E+000
   6.0840   6.10000E-003    0.00000E+000
   6.0890   4.80000E-003    0.00000E+000
   6.0900   4.40000E-003    0.00000E+000
   6.0920   2.10000E-002    0.00000E+000
   6.0950   8.40000E-003    0.00000E+000
   6.0970   5.70000E-003    0.00000E+000
   6.1000   3.86000E-002    0.00000E+000
   6.1030   1.55000E-002    0.00000E+000
   6.1040   5.80000E-003    0.00000E+000
   6.1060   1.42000E-002    0.00000E+000
   6.1100   1.30000E-002    0.00000E+000
   6.1120   2.44000E-002    0.00000E+000
   6.1140   2.58000E-002    0.00000E+000
   6.1160   1.92000E-002    0.00000E+000
   6.1180   2.57000E-002    0.00000E+000
   6.1200   1.54000E-002    0.00000E+000
   6.1220   2.08000E-002    0.00000E+000
   6.1240   1.07000E-002    0.00000E+000
   6.1280   2.15000E-002    0.00000E+000
   6.1300   1.24000E-002    0.00000E+000
   6.1350   1.88000E-002    0.00000E+000
   6.1380   2.21000E-002    0.00000E+000
   6.1390   2.21000E-002    0.00000E+000
   6.1400   3.39000E-002    0.00000E+000
   6.1410   1.90000E-002    0.00000E+000
   6.1450   1.46000E-002    0.00000E+000
   6.1480   3.67000E-002    0.00000E+000
   6.1520   3.26000E-002    0.00000E+000
   6.1540   1.98000E-002    0.00000E+000
   6.1560   3.96000E-002    0.00000E+000
   6.1590   3.64000E-002    0.00000E+000
   6.1600   2.34000E-002    0.00000E+000
   6.1640   3.98000E-002    0.00000E+000
   6.1650   3.02000E-002    0.00000E+000
   6.1670   3.85000E-002    0.00000E+000
   6.1710   4.51000E-002    0.00000E+000
   6.1750   2.68000E-002    0.00000E+000
   6.1760   4.52000E-002    0.00000E+000
   6.1790   4.06000E-002    0.00000E+000
   6.1810   4.10000E-002    0.00000E+000
   6.1830   4.21000E-002    0.00000E+000
   6.1880   5.16000E-002    0.00000E+000
   6.1910   3.77000E-002    0.00000E+000
   6.1920   4.99000E-002    0.00000E+000
   6.1950   5.00000E-002    0.00000E+000
   6.1970   6.57000E-002    0.00000E+000
   6.2000   4.80000E-002    0.00000E+000
   6.2030   5.02000E-002    0.00000E+000
   6.2060   5.76000E-002    0.00000E+000
   6.2080   6.51000E-002    0.00000E+000
   6.2090   6.01000E-002    0.00000E+000
   6.2110   7.15000E-002    0.00000E+000
   6.2140   5.42000E-002    0.00000E+000
   6.2150   6.68000E-002    0.00000E+000
   6.2170   6.44000E-002    0.00000E+000
   6.2200   7.10000E-002    0.00000E+000
   6.2230   6.70000E-002    0.00000E+000
   6.2260   6.66000E-002    0.00000E+000
   6.2290   5.98000E-002    0.00000E+000
   6.2340   8.13000E-002    0.00000E+000
   6.2360   7.88000E-002    0.00000E+000
   6.2380   8.74000E-002    0.00000E+000
   6.2390   7.23000E-002    0.00000E+000
   6.2430   8.40000E-002    0.00000E+000
   6.2450   8.64000E-002    0.00000E+000
   6.2500   8.28000E-002    0.00000E+000
   6.2520   9.70000E-002    0.00000E+000
   6.2550   9.43000E-002    0.00000E+000
   6.2570   9.25000E-002    0.00000E+000
   6.2590   9.89000E-002    0.00000E+000
   6.2620   1.13900E-001    0.00000E+000
   6.2660   1.05700E-001    0.00000E+000
   6.2680   1.15700E-001    0.00000E+000
   6.2700   9.77000E-002    0.00000E+000
   6.2720   1.10300E-001    0.00000E+000
   6.2760   1.16400E-001    0.00000E+000
   6.2800   1.19200E-001    0.00000E+000
   6.2840   1.32300E-001    0.00000E+000
   6.2870   1.33700E-001    0.00000E+000
   6.2900   1.28400E-001    0.00000E+000
   6.2940   1.28200E-001    0.00000E+000
   6.2960   1.53200E-001    0.00000E+000
   6.2980   1.51500E-001    0.00000E+000
   6.3000   1.41100E-001    0.00000E+000
   6.3030   1.46700E-001    0.00000E+000
   6.3050   1.66200E-001    0.00000E+000
   6.3090   1.70100E-001    0.00000E+000
   6.3150   1.75200E-001    0.00000E+000
   6.3160   1.70500E-001    0.00000E+000
   6.3230   1.77000E-001    0.00000E+000
   6.3240   1.80800E-001    0.00000E+000
   6.3260   2.04000E-001    0.00000E+000
   6.3280   2.00000E-001    0.00000E+000
   6.3310   2.13600E-001    0.00000E+000
   6.3360   2.02300E-001    0.00000E+000
   6.3380   2.31500E-001    0.00000E+000
   6.3430   2.08000E-001    0.00000E+000
   6.3440   2.15900E-001    0.00000E+000
   6.3470   2.24600E-001    0.00000E+000
   6.3490   2.22000E-001    0.00000E+000
   6.3530   2.37700E-001    0.00000E+000
   6.3580   2.36600E-001    0.00000E+000
   6.3590   2.41400E-001    0.00000E+000
   6.3630   2.44400E-001    0.00000E+000
   6.3670   2.56400E-001    0.00000E+000
   6.3690   2.55800E-001    0.00000E+000
   6.3700   2.56500E-001    0.00000E+000
   6.3720   2.61900E-001    0.00000E+000
   6.3740   2.65900E-001    0.00000E+000
   6.3770   2.70000E-001    0.00000E+000
   6.3780   2.69300E-001    0.00000E+000
   6.3830   2.85400E-001    0.00000E+000
   6.3860   2.80500E-001    0.00000E+000
   6.3890   2.79900E-001    0.00000E+000
   6.3900   2.93100E-001    0.00000E+000
   6.3950   2.92500E-001    0.00000E+000
   6.3980   3.02200E-001    0.00000E+000
   6.4000   3.06900E-001    0.00000E+000
   6.4010   3.08300E-001    0.00000E+000
   6.4040   3.22600E-001    0.00000E+000
   6.4090   3.14900E-001    0.00000E+000
   6.4150   3.32400E-001    0.00000E+000
   6.4180   3.33500E-001    0.00000E+000
   6.4240   3.72000E-001    0.00000E+000
   6.4260   3.48200E-001    0.00000E+000
   6.4310   3.55500E-001    0.00000E+000
   6.4330   3.64600E-001    0.00000E+000
   6.4360   3.59000E-001    0.00000E+000
   6.4380   3.69300E-001    0.00000E+000
   6.4400   3.60000E-001    0.00000E+000
   6.4430   3.82000E-001    0.00000E+000
   6.4460   3.83900E-001    0.00000E+000
   6.4490   3.82600E-001    0.00000E+000
   6.4500   3.88400E-001    0.00000E+000
   6.4520   4.10600E-001    0.00000E+000
   6.4550   3.94900E-001    0.00000E+000
   6.4570   4.09600E-001    0.00000E+000
   6.4590   4.02500E-001    0.00000E+000
   6.4620   4.13100E-001    0.00000E+000
   6.4640   4.11500E-001    0.00000E+000
   6.4650   4.16800E-001    0.00000E+000
   6.4700   4.25200E-001    0.00000E+000
   6.4720   4.41400E-001    0.00000E+000
   6.4760   4.34700E-001    0.00000E+000
   6.4770   4.25100E-001    0.00000E+000
   6.4800   4.31400E-001    0.00000E+000
   6.4810   4.51800E-001    0.00000E+000
   6.4840   4.34800E-001    0.00000E+000
   6.4860   4.54100E-001    0.00000E+000
   6.4890   4.56000E-001    0.00000E+000
   6.4910   4.55800E-001    0.00000E+000
   6.4960   4.55700E-001    0.00000E+000
   6.4970   4.58000E-001    0.00000E+000
   6.5000   4.70900E-001    0.00000E+000
   6.5030   4.58700E-001    0.00000E+000
   6.5050   4.76900E-001    0.00000E+000
   6.5080   4.73000E-001    0.00000E+000
   6.5090   4.72000E-001    0.00000E+000
   6.5120   4.87300E-001    0.00000E+000
   6.5150   4.80600E-001    0.00000E+000
   6.5160   4.81200E-001    0.00000E+000
   6.5190   4.95100E-001    0.00000E+000
   6.5200   5.05000E-001    0.00000E+000
   6.5230   5.03800E-001    0.00000E+000
   6.5270   5.17500E-001    0.00000E+000
   6.5280   4.89500E-001    0.00000E+000
   6.5300   4.94900E-001    0.00000E+000
   6.5320   5.08800E-001    0.00000E+000
   6.5350   5.15900E-001    0.00000E+000
   6.5370   5.14800E-001    0.00000E+000
   6.5400   5.25800E-001    0.00000E+000
   6.5430   5.15200E-001    0.00000E+000
   6.5460   5.16800E-001    0.00000E+000
   6.5480   5.29900E-001    0.00000E+000
   6.5510   5.22500E-001    0.00000E+000
   6.5550   5.69000E-001    0.00000E+000
   6.5570   5.48500E-001    0.00000E+000
   6.5600   5.28600E-001    0.00000E+000
   6.5630   5.61500E-001    0.00000E+000
   6.5650   5.47300E-001    0.00000E+000
   6.5690   5.46400E-001    0.00000E+000
   6.5700   5.54600E-001    0.00000E+000
   6.5730   5.45300E-001    0.00000E+000
   6.5740   5.48900E-001    0.00000E+000
   6.5760   5.52700E-001    0.00000E+000
   6.5790   5.62500E-001    0.00000E+000
   6.5820   5.58600E-001    0.00000E+000
   6.5840   5.68100E-001    0.00000E+000
   6.5850   5.71400E-001    0.00000E+000
   6.5880   5.83900E-001    0.00000E+000
   6.5900   5.74900E-001    0.00000E+000
   6.5940   5.72900E-001    0.00000E+000
   6.5960   5.74100E-001    0.00000E+000
   6.5980   5.74800E-001    0.00000E+000
   6.5990   5.81700E-001    0.00000E+000
   6.6030   5.71100E-001    0.00000E+000
   6.6060   5.98200E-001    0.00000E+000
   6.6080   5.81000E-001    0.00000E+000
   6.6110   5.86700E-001    0.00000E+000
   6.6130   5.95100E-001    0.00000E+000
   6.6160   5.83400E-001    0.00000E+000
   6.6180   5.81800E-001    0.00000E+000
   6.6210   5.90800E-001    0.00000E+000
   6.6240   5.77000E-001    0.00000E+000
   6.6260   6.05100E-001    0.00000E+000
   6.6290   6.02200E-001    0.00000E+000
   6.6310   5.99600E-001    0.00000E+000
   6.6330   5.89400E-001    0.00000E+000
   6.6350   6.03200E-001    0.00000E+000
   6.6370   5.88300E-001    0.00000E+000
   6.6400   5.97700E-001    0.00000E+000
   6.6440   6.02300E-001    0.00000E+000
   6.6450   5.80600E-001    0.00000E+000
   6.6490   6.04700E-001    0.00000E+000
   6.6500   6.08200E-001    0.00000E+000
   6.6540   5.99600E-001    0.00000E+000
   6.6560   6.07000E-001    0.00000E+000
   6.6580   6.16400E-001    0.00000E+000
   6.6600   6.17100E-001    0.00000E+000
   6.6630   6.05300E-001    0.00000E+000
   6.6670   6.00800E-001    0.00000E+000
   6.6700   6.14200E-001    0.00000E+000
   6.6720   5.89600E-001    0.00000E+000
   6.6740   6.02000E-001    0.00000E+000
   6.6760   6.01200E-001    0.00000E+000
   6.6790   5.99200E-001    0.00000E+000
   6.6820   6.16300E-001    0.00000E+000
   6.6840   5.96400E-001    0.00000E+000
   6.6890   6.13600E-001    0.00000E+000
   6.6910   6.20100E-001    0.00000E+000
   6.6920   6.16600E-001    0.00000E+000
   6.6960   6.20500E-001    0.00000E+000
   6.6970   6.07200E-001    0.00000E+000
   6.7010   6.21600E-001    0.00000E+000
   6.7040   6.21300E-001    0.00000E+000
   6.7060   6.17500E-001    0.00000E+000
   6.7090   6.13000E-001    0.00000E+000
   6.7120   6.13500E-001    0.00000E+000
   6.7140   6.11700E-001    0.00000E+000
   6.7160   6.31200E-001    0.00000E+000
   6.7180   6.09300E-001    0.00000E+000
   6.7220   6.24200E-001    0.00000E+000
   6.7240   6.29900E-001    0.00000E+000
   6.7260   6.11600E-001    0.00000E+000
   6.7290   6.30000E-001    0.00000E+000
   6.7310   6.12700E-001    0.00000E+000
   6.7340   6.21500E-001    0.00000E+000
   6.7360   6.33800E-001    0.00000E+000
   6.7380   6.18600E-001    0.00000E+000
   6.7420   6.33200E-001    0.00000E+000
   6.7440   6.29100E-001    0.00000E+000
   6.7480   6.16100E-001    0.00000E+000
   6.7500   6.29300E-001    0.00000E+000
   6.7540   6.38100E-001    0.00000E+000
   6.7550   6.21500E-001    0.00000E+000
   6.7570   6.24900E-001    0.00000E+000
   6.7600   6.17200E-001    0.00000E+000
   6.7620   6.24900E-001    0.00000E+000
   6.7650   6.32300E-001    0.00000E+000
   6.7680   6.39200E-001    0.00000E+000
   6.7710   6.31700E-001    0.00000E+000
   6.7730   6.34800E-001    0.00000E+000
   6.7750   6.30800E-001    0.00000E+000
   6.7810   6.11600E-001    0.00000E+000
   6.7820   6.54200E-001    0.00000E+000
   6.7850   6.29000E-001    0.00000E+000
   6.7870   6.34900E-001    0.00000E+000
   6.7910   6.34500E-001    0.00000E+000
   6.7930   6.31300E-001    0.00000E+000
   6.7960   6.20400E-001    0.00000E+000
   6.7980   6.34300E-001    0.00000E+000
   6.8030   6.23300E-001    0.00000E+000
   6.8040   6.42600E-001    0.00000E+000
   6.8070   6.30200E-001    0.00000E+000
   6.8100   6.45800E-001    0.00000E+000
   6.8120   6.41400E-001    0.00000E+000
   6.8160   6.28300E-001    0.00000E+000
   6.8170   6.29300E-001    0.00000E+000
   6.8190   6.33600E-001    0.00000E+000
   6.8210   6.42000E-001    0.00000E+000
   6.8240   6.28500E-001    0.00000E+000
   6.8270   6.45900E-001    0.00000E+000
   6.8320   6.33600E-001    0.00000E+000
   6.8330   6.41700E-001    0.00000E+000
   6.8380   6.62200E-001    0.00000E+000
   6.8390   6.26000E-001    0.00000E+000
   6.8420   6.25100E-001    0.00000E+000
   6.8450   6.42400E-001    0.00000E+000
   6.8480   6.26300E-001    0.00000E+000
   6.8510   6.22600E-001    0.00000E+000
   6.8530   6.23100E-001    0.00000E+000
   6.8560   6.36300E-001    0.00000E+000
   6.8570   6.44700E-001    0.00000E+000
   6.8600   6.42200E-001    0.00000E+000
   6.8650   6.50000E-001    0.00000E+000
   6.8670   6.30100E-001    0.00000E+000
   6.8680   6.39100E-001    0.00000E+000
   6.8720   6.43400E-001    0.00000E+000
   6.8740   6.33100E-001    0.00000E+000
   6.8780   6.38900E-001    0.00000E+000
   6.8800   6.51100E-001    0.00000E+000
   6.8830   6.39100E-001    0.00000E+000
   6.8850   6.35100E-001    0.00000E+000
   6.8870   6.25500E-001    0.00000E+000
   6.8910   6.47100E-001    0.00000E+000
   6.8920   6.27100E-001    0.00000E+000
   6.8950   6.50200E-001    0.00000E+000
   6.8980   6.41200E-001    0.00000E+000
   6.8990   6.30300E-001    0.00000E+000
   6.9030   6.42800E-001    0.00000E+000
   6.9050   6.46400E-001    0.00000E+000
   6.9080   6.33400E-001    0.00000E+000
   6.9120   6.49900E-001    0.00000E+000
   6.9140   6.76100E-001    0.00000E+000
   6.9170   6.50000E-001    0.00000E+000
   6.9200   6.33400E-001    0.00000E+000
   6.9220   6.36500E-001    0.00000E+000
   6.9250   6.43400E-001    0.00000E+000
   6.9260   6.41700E-001    0.00000E+000
   6.9310   6.17300E-001    0.00000E+000
   6.9330   6.69800E-001    0.00000E+000
   6.9360   6.27600E-001    0.00000E+000
   6.9380   6.49100E-001    0.00000E+000
   6.9410   6.63800E-001    0.00000E+000
   6.9440   6.29500E-001    0.00000E+000
   6.9470   6.69800E-001    0.00000E+000
   6.9530   6.52000E-001    0.00000E+000
   6.9550   6.44200E-001    0.00000E+000
   6.9590   6.38200E-001    0.00000E+000
   6.9610   6.45400E-001    0.00000E+000
   6.9630   6.34900E-001    0.00000E+000
   6.9650   6.52400E-001    0.00000E+000
   6.9690   6.31500E-001    0.00000E+000
   6.9710   6.40700E-001    0.00000E+000
   6.9730   6.17900E-001    0.00000E+000
   6.9750   6.31700E-001    0.00000E+000
   6.9800   6.59900E-001    0.00000E+000
   6.9820   6.65700E-001    0.00000E+000
   6.9830   6.45700E-001    0.00000E+000
   6.9890   6.64700E-001    0.00000E+000
   6.9920   6.54000E-001    0.00000E+000
   6.9930   6.64900E-001    0.00000E+000
   6.9970   6.52900E-001    0.00000E+000
   6.9990   6.53900E-001    0.00000E+000
   7.0020   6.40100E-001    0.00000E+000
   7.0040   6.52000E-001    0.00000E+000
   7.0050   6.56000E-001    0.00000E+000
   7.0100   6.63000E-001    0.00000E+000
   7.0130   6.54900E-001    0.00000E+000
   7.0150   6.61500E-001    0.00000E+000
   7.0160   6.63000E-001    0.00000E+000
   7.0210   6.65700E-001    0.00000E+000
   7.0230   6.76600E-001    0.00000E+000
   7.0250   6.73300E-001    0.00000E+000
   7.0280   6.87900E-001    0.00000E+000
   7.0310   7.01500E-001    0.00000E+000
   7.0340   6.70800E-001    0.00000E+000
   7.0360   7.04600E-001    0.00000E+000
   7.0390   7.11700E-001    0.00000E+000
   7.0410   7.01000E-001    0.00000E+000
   7.0430   7.11600E-001    0.00000E+000
   7.0450   7.04100E-001    0.00000E+000
   7.0480   7.27200E-001    0.00000E+000
   7.0520   7.32700E-001    0.00000E+000
   7.0550   7.52900E-001    0.00000E+000
   7.0570   7.81300E-001    0.00000E+000
   7.0600   7.71500E-001    0.00000E+000
   7.0640   7.76700E-001    0.00000E+000
   7.0660   8.23200E-001    0.00000E+000
   7.0690   8.05400E-001    0.00000E+000
   7.0710   8.10600E-001    0.00000E+000
   7.0730   8.39300E-001    0.00000E+000
   7.0760   8.72800E-001    0.00000E+000
   7.0780   9.13400E-001    0.00000E+000
   7.0830   9.14000E-001    0.00000E+000
   7.0850   9.52900E-001    0.00000E+000
   7.0910   1.02670E+000    0.00000E+000
   7.0920   1.04620E+000    0.00000E+000
   7.0950   1.03580E+000    0.00000E+000
   7.0970   1.10880E+000    0.00000E+000
   7.0990   1.17590E+000    0.00000E+000
   7.1040   1.22630E+000    0.00000E+000
   7.1080   1.30300E+000    0.00000E+000
   7.1090   1.35360E+000    0.00000E+000
   7.1120   1.43550E+000    0.00000E+000
   7.1140   1.52390E+000    0.00000E+000
   7.1170   1.63630E+000    0.00000E+000
   7.1200   1.91260E+000    0.00000E+000
   7.1240   2.22640E+000    0.00000E+000
   7.1260   2.48500E+000    0.00000E+000
   7.1290   2.71700E+000    0.00000E+000
   7.1320   2.90640E+000    0.00000E+000
   7.1340   2.70370E+000    0.00000E+000
   7.1380   2.73180E+000    0.00000E+000
   7.1400   3.06390E+000    0.00000E+000
   7.1430   2.99450E+000    0.00000E+000
   7.1460   3.09000E+000    0.00000E+000
   7.1490   2.81610E+000    0.00000E+000
   7.1520   2.72220E+000    0.00000E+000
   7.1530   2.45250E+000    0.00000E+000
   7.1560   2.05470E+000    0.00000E+000
   7.1600   1.99980E+000    0.00000E+000
   7.1630   2.12710E+000    0.00000E+000
   7.1650   1.35460E+000    0.00000E+000
   7.1670   1.34560E+000    0.00000E+000
   7.1700   1.88310E+000    0.00000E+000
   7.1720   1.64010E+000    0.00000E+000
   7.1750   1.09870E+000    0.00000E+000
   7.1770   1.13010E+000    0.00000E+000
   7.1790   3.97500E-001    0.00000E+000
   7.1820   1.00000E+000    0.00000E+000
   7.1850   1.00000E+000    0.00000E+000
   7.1880   1.00000E+000    0.00000E+000
   7.1900   1.00000E+000    0.00000E+000
   7.1930   1.00000E+000    0.00000E+000
   7.1950   1.00000E+000    0.00000E+000
   7.1990   1.00000E+000    0.00000E+000
   7.2010   1.00000E+000    0.00000E+000
   7.2040   1.00000E+000    0.00000E+000
   7.2090   1.00000E+000    0.00000E+000
   7.2120   1.00000E+000    0.00000E+000
   7.2150   1.00000E+000    0.00000E+000
   7.2180   1.00000E+000    0.00000E+000
   7.2200   1.00000E+000    0.00000E+000
   7.2250   1.00000E+000    0.00000E+000
   7.2270   1.00000E+000    0.00000E+000
   7.2320   1.00000E+000    0.00000E+000
   7.2340   1.00000E+000    0.00000E+000
   7.2370   1.00000E+000    0.00000E+000
   7.2410   1.00000E+000    0.00000E+000
   7.2430   1.00000E+000    0.00000E+000
   7.2460   1.00000E+000    0.00000E+000
   7.2480   1.00000E+000    0.00000E+000
   7.2500   1.00000E+000    0.00000E+000
   7.2540   1.00000E+000    0.00000E+000
   7.2550   1.00000E+000    0.00000E+000
   7.2590   1.00000E+000    0.00000E+000
   7.2620   1.00000E+000    0.00000E+000
   7.2640   1.00000E+000    0.00000E+000
   7.2680   1.00000E+000    0.00000E+000
   7.2700   1.00000E+000    0.00000E+000
   7.2730   1.00000E+000    0.00000E+000
   7.2750   1.00000E+000    0.00000E+000
   7.2780   1.00000E+000    0.00000E+000
   7.2810   1.00000E+000    0.00000E+000
   7.2840   1.00000E+000    0.00000E+000
   7.2870   1.00000E+000    0.00000E+000
   7.2890   1.00000E+000    0.00000E+000
   7.2920   1.00000E+000    0.00000E+000
   7.2960   1.00000E+000    0.00000E+000
   7.2980   1.00000E+000    0.00000E+000
   7.3000   1.00000E+000    0.00000E+000
