# Supplementary material for: Rationally seeded computational protein design of ɑ-helical barrels
Source: Nat Chem Biol. 2024 Jun 20;20(8):991–9. doi: 10.1038/s41589-024-01642-0 (PMC11288890; doi:10.1038/s41589-024-01642-0)
Supplement: Supplementary file 5 — PDB files used for making figure panels h–j. [file 41589_2024_1642_MOESM5_ESM.zip › KIA_RP_RSPD_NatChemBiol_data_Figure3/sc-CC-7-LI_panels_c-g/AUC_panel_e/LI_SV_raw/00050.RA1]

HeptLI
R 1 20.0 40000 0019247 2.6260E11 275 1 
   5.7990   1.00000E+000    0.00000E+000
   5.8020   1.00000E+000    0.00000E+000
   5.8030   1.00000E+000    0.00000E+000
   5.8040   1.00000E+000    0.00000E+000
   5.8050   1.00000E+000    0.00000E+000
   5.8060   1.00000E+000    0.00000E+000
   5.8070   1.00000E+000    0.00000E+000
   5.8080   1.00000E+000    0.00000E+000
   5.8090   1.00000E+000    0.00000E+000
   5.8100   1.00000E+000    0.00000E+000
   5.8120   1.00000E+000    0.00000E+000
   5.8130   1.00000E+000    0.00000E+000
   5.8140   1.00000E+000    0.00000E+000
   5.8150   1.00000E+000    0.00000E+000
   5.8170   1.00000E+000    0.00000E+000
   5.8180   1.00000E+000    0.00000E+000
   5.8190   1.00000E+000    0.00000E+000
   5.8210   1.00000E+000    0.00000E+000
   5.8220   1.00000E+000    0.00000E+000
   5.8240   1.00000E+000    0.00000E+000
   5.8250   1.00000E+000    0.00000E+000
   5.8260   1.00000E+000    0.00000E+000
   5.8270   1.00000E+000    0.00000E+000
   5.8300   1.00000E+000    0.00000E+000
   5.8320   1.00000E+000    0.00000E+000
   5.8330   1.00000E+000    0.00000E+000
   5.8350  -1.53710E+000    0.00000E+000
   5.8360  -1.40460E+000    0.00000E+000
   5.8380  -8.27200E-001    0.00000E+000
   5.8390  -6.89700E-001    0.00000E+000
   5.8400  -6.60100E-001    0.00000E+000
   5.8410  -6.97500E-001    0.00000E+000
   5.8420  -7.12500E-001    0.00000E+000
   5.8440  -8.17700E-001    0.00000E+000
   5.8460  -7.17600E-001    0.00000E+000
   5.8470  -8.87400E-001    0.00000E+000
   5.8480  -1.01620E+000    0.00000E+000
   5.8490  -1.40190E+000    0.00000E+000
   5.8510  -1.51660E+000    0.00000E+000
   5.8520  -1.62550E+000    0.00000E+000
   5.8540  -1.70600E+000    0.00000E+000
   5.8560  -1.69560E+000    0.00000E+000
   5.8570  -1.67080E+000    0.00000E+000
   5.8580  -1.66180E+000    0.00000E+000
   5.8600  -1.55140E+000    0.00000E+000
   5.8620  -1.49200E+000    0.00000E+000
   5.8630  -1.30100E+000    0.00000E+000
   5.8650  -1.07470E+000    0.00000E+000
   5.8660  -9.70100E-001    0.00000E+000
   5.8670  -1.01090E+000    0.00000E+000
   5.8680  -8.40500E-001    0.00000E+000
   5.8690  -5.42500E-001    0.00000E+000
   5.8700  -6.31900E-001    0.00000E+000
   5.8730  -4.58600E-001    0.00000E+000
   5.8750  -3.50500E-001    0.00000E+000
   5.8770  -1.75100E-001    0.00000E+000
   5.8800  -1.33700E-001    0.00000E+000
   5.8820  -5.12000E-002    0.00000E+000
   5.8850  -2.40000E-002    0.00000E+000
   5.8860  -3.21000E-002    0.00000E+000
   5.8890  -2.45000E-002    0.00000E+000
   5.8910  -1.67000E-002    0.00000E+000
   5.8930  -4.10000E-003    0.00000E+000
   5.8960  -1.57000E-002    0.00000E+000
   5.8970  -1.62000E-002    0.00000E+000
   5.8990  -1.17000E-002    0.00000E+000
   5.9010  -5.00000E-004    0.00000E+000
   5.9030  -6.00000E-003    0.00000E+000
   5.9050  -1.09000E-002    0.00000E+000
   5.9080  -6.40000E-003    0.00000E+000
   5.9090   3.50000E-003    0.00000E+000
   5.9130  -6.60000E-003    0.00000E+000
   5.9150  -1.20000E-003    0.00000E+000
   5.9170   6.60000E-003    0.00000E+000
   5.9180   2.20000E-003    0.00000E+000
   5.9200   5.10000E-003    0.00000E+000
   5.9220   4.50000E-003    0.00000E+000
   5.9230   7.70000E-003    0.00000E+000
   5.9240  -5.10000E-003    0.00000E+000
   5.9260  -2.50000E-003    0.00000E+000
   5.9270  -7.70000E-003    0.00000E+000
   5.9280   2.23000E-002    0.00000E+000
   5.9310   2.00000E-004    0.00000E+000
   5.9320  -1.34000E-002    0.00000E+000
   5.9350   1.09000E-002    0.00000E+000
   5.9360  -1.08000E-002    0.00000E+000
   5.9370  -1.48000E-002    0.00000E+000
   5.9400  -1.01000E-002    0.00000E+000
   5.9420   1.00000E-003    0.00000E+000
   5.9440   5.20000E-003    0.00000E+000
   5.9450   3.90000E-003    0.00000E+000
   5.9470   2.61000E-002    0.00000E+000
   5.9480   1.65000E-002    0.00000E+000
   5.9490   2.16000E-002    0.00000E+000
   5.9520   2.26000E-002    0.00000E+000
   5.9540   6.50000E-003    0.00000E+000
   5.9560  -3.00000E-004    0.00000E+000
   5.9580  -1.80000E-003    0.00000E+000
   5.9610   7.60000E-003    0.00000E+000
   5.9620  -5.80000E-003    0.00000E+000
   5.9630   4.60000E-003    0.00000E+000
   5.9650   3.00000E-003    0.00000E+000
   5.9680  -1.30000E-002    0.00000E+000
   5.9700   4.80000E-003    0.00000E+000
   5.9720   2.60000E-003    0.00000E+000
   5.9770  -9.80000E-003    0.00000E+000
   5.9780  -7.00000E-003    0.00000E+000
   5.9790   9.10000E-003    0.00000E+000
   5.9810  -7.00000E-003    0.00000E+000
   5.9840   4.60000E-003    0.00000E+000
   5.9860   8.50000E-003    0.00000E+000
   5.9880   8.00000E-003    0.00000E+000
   5.9910   1.20000E-003    0.00000E+000
   5.9930   1.53000E-002    0.00000E+000
   5.9950   1.10000E-002    0.00000E+000
   5.9960   4.51000E-002    0.00000E+000
   5.9990   7.32000E-002    0.00000E+000
   6.0020   6.92000E-002    0.00000E+000
   6.0040  -6.90500E-001    0.00000E+000
   6.0050  -6.28900E-001    0.00000E+000
   6.0090  -3.24100E-001    0.00000E+000
   6.0110   6.20000E-003    0.00000E+000
   6.0140  -4.20000E-003    0.00000E+000
   6.0160  -3.70000E-002    0.00000E+000
   6.0190  -4.38000E-002    0.00000E+000
   6.0200  -3.15000E-001    0.00000E+000
   6.0230  -8.20000E-002    0.00000E+000
   6.0280   2.62000E-002    0.00000E+000
   6.0290  -6.44000E-002    0.00000E+000
   6.0330  -2.00000E-003    0.00000E+000
   6.0340  -4.50000E-003    0.00000E+000
   6.0370   1.17000E-002    0.00000E+000
   6.0400   1.62000E-002    0.00000E+000
   6.0420  -2.40000E-003    0.00000E+000
   6.0440  -2.60000E-003    0.00000E+000
   6.0480   1.00000E-004    0.00000E+000
   6.0500   9.80000E-003    0.00000E+000
   6.0530  -5.00000E-003    0.00000E+000
   6.0540   3.00000E-003    0.00000E+000
   6.0560   1.02000E-002    0.00000E+000
   6.0580   6.80000E-003    0.00000E+000
   6.0600   2.10000E-002    0.00000E+000
   6.0620   1.74000E-002    0.00000E+000
   6.0670   5.20000E-003    0.00000E+000
   6.0680  -4.70000E-003    0.00000E+000
   6.0690   2.47000E-002    0.00000E+000
   6.0730   2.70000E-003    0.00000E+000
   6.0740   6.90000E-003    0.00000E+000
   6.0760   5.50000E-003    0.00000E+000
   6.0770   9.00000E-003    0.00000E+000
   6.0850   1.05000E-002    0.00000E+000
   6.0880  -5.40000E-003    0.00000E+000
   6.0890   3.20000E-003    0.00000E+000
   6.0920   9.20000E-003    0.00000E+000
   6.0930   2.08000E-002    0.00000E+000
   6.0960   9.50000E-003    0.00000E+000
   6.0970   7.70000E-003    0.00000E+000
   6.1010   1.64000E-002    0.00000E+000
   6.1050   1.02000E-002    0.00000E+000
   6.1080   4.70000E-003    0.00000E+000
   6.1120   1.91000E-002    0.00000E+000
   6.1130   2.44000E-002    0.00000E+000
   6.1180   1.42000E-002    0.00000E+000
   6.1220   1.04000E-002    0.00000E+000
   6.1230   1.98000E-002    0.00000E+000
   6.1260   1.18000E-002    0.00000E+000
   6.1280   1.29000E-002    0.00000E+000
   6.1290   1.56000E-002    0.00000E+000
   6.1300   1.78000E-002    0.00000E+000
   6.1340   9.50000E-003    0.00000E+000
   6.1360   7.80000E-003    0.00000E+000
   6.1410   1.41000E-002    0.00000E+000
   6.1450   1.83000E-002    0.00000E+000
   6.1460   4.20000E-003    0.00000E+000
   6.1490   2.28000E-002    0.00000E+000
   6.1500   4.90000E-003    0.00000E+000
   6.1520   1.05000E-002    0.00000E+000
   6.1540   2.98000E-002    0.00000E+000
   6.1570   1.87000E-002    0.00000E+000
   6.1600   8.60000E-003    0.00000E+000
   6.1620   2.09000E-002    0.00000E+000
   6.1660   1.44000E-002    0.00000E+000
   6.1680   3.27000E-002    0.00000E+000
   6.1710   3.42000E-002    0.00000E+000
   6.1740   1.56000E-002    0.00000E+000
   6.1750   2.75000E-002    0.00000E+000
   6.1770   2.00000E-002    0.00000E+000
   6.1790   2.36000E-002    0.00000E+000
   6.1820   2.89000E-002    0.00000E+000
   6.1840   2.54000E-002    0.00000E+000
   6.1880   2.66000E-002    0.00000E+000
   6.1890   2.02000E-002    0.00000E+000
   6.1910   3.30000E-002    0.00000E+000
   6.1930   2.62000E-002    0.00000E+000
   6.1970   2.51000E-002    0.00000E+000
   6.1990   3.34000E-002    0.00000E+000
   6.2030   3.41000E-002    0.00000E+000
   6.2050   2.40000E-002    0.00000E+000
   6.2070   3.51000E-002    0.00000E+000
   6.2100   3.44000E-002    0.00000E+000
   6.2120   3.25000E-002    0.00000E+000
   6.2150   3.72000E-002    0.00000E+000
   6.2170   4.13000E-002    0.00000E+000
   6.2190   4.33000E-002    0.00000E+000
   6.2200   3.76000E-002    0.00000E+000
   6.2250   4.02000E-002    0.00000E+000
   6.2260   4.07000E-002    0.00000E+000
   6.2290   3.52000E-002    0.00000E+000
   6.2300   3.86000E-002    0.00000E+000
   6.2340   5.84000E-002    0.00000E+000
   6.2350   5.29000E-002    0.00000E+000
   6.2370   2.73000E-002    0.00000E+000
   6.2420   3.28000E-002    0.00000E+000
   6.2440   5.93000E-002    0.00000E+000
   6.2480   5.64000E-002    0.00000E+000
   6.2490   6.41000E-002    0.00000E+000
   6.2530   5.10000E-002    0.00000E+000
   6.2570   5.34000E-002    0.00000E+000
   6.2580   5.67000E-002    0.00000E+000
   6.2630   6.96000E-002    0.00000E+000
   6.2640   6.37000E-002    0.00000E+000
   6.2660   7.27000E-002    0.00000E+000
   6.2680   7.05000E-002    0.00000E+000
   6.2710   6.42000E-002    0.00000E+000
   6.2750   7.46000E-002    0.00000E+000
   6.2800   8.01000E-002    0.00000E+000
   6.2840   7.45000E-002    0.00000E+000
   6.2850   8.53000E-002    0.00000E+000
   6.2890   9.84000E-002    0.00000E+000
   6.2910   8.67000E-002    0.00000E+000
   6.2940   9.27000E-002    0.00000E+000
   6.2980   8.85000E-002    0.00000E+000
   6.3000   9.75000E-002    0.00000E+000
   6.3030   1.01100E-001    0.00000E+000
   6.3070   9.95000E-002    0.00000E+000
   6.3100   1.09500E-001    0.00000E+000
   6.3120   1.11400E-001    0.00000E+000
   6.3140   1.04300E-001    0.00000E+000
   6.3150   1.18200E-001    0.00000E+000
   6.3180   1.21600E-001    0.00000E+000
   6.3220   1.22500E-001    0.00000E+000
   6.3230   1.28200E-001    0.00000E+000
   6.3270   1.19600E-001    0.00000E+000
   6.3280   1.30900E-001    0.00000E+000
   6.3290   1.27100E-001    0.00000E+000
   6.3310   1.34500E-001    0.00000E+000
   6.3370   1.43600E-001    0.00000E+000
   6.3400   1.46800E-001    0.00000E+000
   6.3430   1.34500E-001    0.00000E+000
   6.3440   1.48600E-001    0.00000E+000
   6.3460   1.51000E-001    0.00000E+000
   6.3480   1.50000E-001    0.00000E+000
   6.3510   1.51400E-001    0.00000E+000
   6.3530   1.53000E-001    0.00000E+000
   6.3580   1.59700E-001    0.00000E+000
   6.3650   1.74500E-001    0.00000E+000
   6.3670   1.75600E-001    0.00000E+000
   6.3700   1.85900E-001    0.00000E+000
   6.3710   1.88800E-001    0.00000E+000
   6.3760   1.79100E-001    0.00000E+000
   6.3780   1.94900E-001    0.00000E+000
   6.3810   1.92600E-001    0.00000E+000
   6.3850   1.98200E-001    0.00000E+000
   6.3880   2.12500E-001    0.00000E+000
   6.3890   1.94300E-001    0.00000E+000
   6.3900   2.03700E-001    0.00000E+000
   6.3920   2.17400E-001    0.00000E+000
   6.3960   2.09900E-001    0.00000E+000
   6.3980   2.19000E-001    0.00000E+000
   6.4000   2.17700E-001    0.00000E+000
   6.4030   2.21900E-001    0.00000E+000
   6.4040   2.37500E-001    0.00000E+000
   6.4110   2.30100E-001    0.00000E+000
   6.4130   2.37700E-001    0.00000E+000
   6.4150   2.57600E-001    0.00000E+000
   6.4170   2.47700E-001    0.00000E+000
   6.4190   2.33500E-001    0.00000E+000
   6.4230   2.55500E-001    0.00000E+000
   6.4240   2.59800E-001    0.00000E+000
   6.4280   2.56300E-001    0.00000E+000
   6.4310   2.61800E-001    0.00000E+000
   6.4340   2.73900E-001    0.00000E+000
   6.4360   2.75100E-001    0.00000E+000
   6.4380   2.70800E-001    0.00000E+000
   6.4400   2.78200E-001    0.00000E+000
   6.4440   2.74300E-001    0.00000E+000
   6.4450   3.00500E-001    0.00000E+000
   6.4490   2.84600E-001    0.00000E+000
   6.4500   3.07600E-001    0.00000E+000
   6.4520   3.04800E-001    0.00000E+000
   6.4540   3.07200E-001    0.00000E+000
   6.4560   2.93500E-001    0.00000E+000
   6.4590   3.05900E-001    0.00000E+000
   6.4610   3.21200E-001    0.00000E+000
   6.4630   3.05700E-001    0.00000E+000
   6.4660   3.20900E-001    0.00000E+000
   6.4680   3.14800E-001    0.00000E+000
   6.4720   3.20500E-001    0.00000E+000
   6.4750   3.38800E-001    0.00000E+000
   6.4770   3.27800E-001    0.00000E+000
   6.4790   3.32900E-001    0.00000E+000
   6.4800   3.32000E-001    0.00000E+000
   6.4820   3.38000E-001    0.00000E+000
   6.4840   3.52500E-001    0.00000E+000
   6.4880   3.52200E-001    0.00000E+000
   6.4890   3.58900E-001    0.00000E+000
   6.4910   3.72800E-001    0.00000E+000
   6.4960   3.68100E-001    0.00000E+000
   6.5000   3.75900E-001    0.00000E+000
   6.5030   3.74000E-001    0.00000E+000
   6.5050   3.80200E-001    0.00000E+000
   6.5080   3.60500E-001    0.00000E+000
   6.5110   3.72700E-001    0.00000E+000
   6.5140   3.87600E-001    0.00000E+000
   6.5160   3.94300E-001    0.00000E+000
   6.5190   4.04700E-001    0.00000E+000
   6.5210   4.10800E-001    0.00000E+000
   6.5230   4.06800E-001    0.00000E+000
   6.5270   4.16200E-001    0.00000E+000
   6.5280   4.06000E-001    0.00000E+000
   6.5310   4.18200E-001    0.00000E+000
   6.5320   4.25500E-001    0.00000E+000
   6.5340   4.29500E-001    0.00000E+000
   6.5360   4.35400E-001    0.00000E+000
   6.5380   4.13500E-001    0.00000E+000
   6.5420   4.34600E-001    0.00000E+000
   6.5440   4.39800E-001    0.00000E+000
   6.5480   4.41600E-001    0.00000E+000
   6.5500   4.45900E-001    0.00000E+000
   6.5520   4.60300E-001    0.00000E+000
   6.5550   4.56800E-001    0.00000E+000
   6.5590   4.58100E-001    0.00000E+000
   6.5610   4.61900E-001    0.00000E+000
   6.5640   4.58400E-001    0.00000E+000
   6.5660   4.60300E-001    0.00000E+000
   6.5690   4.76000E-001    0.00000E+000
   6.5710   4.87100E-001    0.00000E+000
   6.5740   4.66600E-001    0.00000E+000
   6.5770   4.78800E-001    0.00000E+000
   6.5780   4.89200E-001    0.00000E+000
   6.5810   4.77000E-001    0.00000E+000
   6.5830   4.82700E-001    0.00000E+000
   6.5860   5.02700E-001    0.00000E+000
   6.5870   5.06400E-001    0.00000E+000
   6.5920   4.87700E-001    0.00000E+000
   6.5930   4.95600E-001    0.00000E+000
   6.5940   5.04900E-001    0.00000E+000
   6.5980   4.91500E-001    0.00000E+000
   6.6010   5.08000E-001    0.00000E+000
   6.6030   4.99600E-001    0.00000E+000
   6.6060   5.10100E-001    0.00000E+000
   6.6080   5.15100E-001    0.00000E+000
   6.6100   5.16100E-001    0.00000E+000
   6.6140   5.09400E-001    0.00000E+000
   6.6150   5.31100E-001    0.00000E+000
   6.6170   5.19100E-001    0.00000E+000
   6.6200   5.34300E-001    0.00000E+000
   6.6220   5.35300E-001    0.00000E+000
   6.6250   5.27000E-001    0.00000E+000
   6.6280   5.32800E-001    0.00000E+000
   6.6310   5.44500E-001    0.00000E+000
   6.6330   5.34900E-001    0.00000E+000
   6.6350   5.41000E-001    0.00000E+000
   6.6370   5.35000E-001    0.00000E+000
   6.6400   5.29300E-001    0.00000E+000
   6.6420   5.46100E-001    0.00000E+000
   6.6450   5.44100E-001    0.00000E+000
   6.6480   5.49600E-001    0.00000E+000
   6.6490   5.33800E-001    0.00000E+000
   6.6510   5.46300E-001    0.00000E+000
   6.6540   5.43100E-001    0.00000E+000
   6.6570   5.64600E-001    0.00000E+000
   6.6600   5.60500E-001    0.00000E+000
   6.6630   5.52500E-001    0.00000E+000
   6.6660   5.61600E-001    0.00000E+000
   6.6680   5.69700E-001    0.00000E+000
   6.6710   5.68800E-001    0.00000E+000
   6.6730   5.49500E-001    0.00000E+000
   6.6740   5.65600E-001    0.00000E+000
   6.6770   5.71600E-001    0.00000E+000
   6.6820   5.66500E-001    0.00000E+000
   6.6830   5.83400E-001    0.00000E+000
   6.6870   5.72200E-001    0.00000E+000
   6.6890   5.82800E-001    0.00000E+000
   6.6900   5.82200E-001    0.00000E+000
   6.6940   5.65800E-001    0.00000E+000
   6.6950   5.61700E-001    0.00000E+000
   6.6980   5.77400E-001    0.00000E+000
   6.7010   6.00800E-001    0.00000E+000
   6.7040   5.79600E-001    0.00000E+000
   6.7080   5.98700E-001    0.00000E+000
   6.7100   5.98100E-001    0.00000E+000
   6.7130   5.95300E-001    0.00000E+000
   6.7140   5.97900E-001    0.00000E+000
   6.7170   6.07200E-001    0.00000E+000
   6.7190   5.79300E-001    0.00000E+000
   6.7230   5.98500E-001    0.00000E+000
   6.7260   5.86700E-001    0.00000E+000
   6.7280   5.81900E-001    0.00000E+000
   6.7310   5.97300E-001    0.00000E+000
   6.7330   5.88600E-001    0.00000E+000
   6.7360   5.90000E-001    0.00000E+000
   6.7400   6.09200E-001    0.00000E+000
   6.7440   6.13800E-001    0.00000E+000
   6.7450   6.00500E-001    0.00000E+000
   6.7500   5.99800E-001    0.00000E+000
   6.7510   5.97400E-001    0.00000E+000
   6.7550   6.05500E-001    0.00000E+000
   6.7570   5.96000E-001    0.00000E+000
   6.7590   6.03700E-001    0.00000E+000
   6.7620   6.20100E-001    0.00000E+000
   6.7640   5.98900E-001    0.00000E+000
   6.7690   5.90900E-001    0.00000E+000
   6.7700   6.03400E-001    0.00000E+000
   6.7730   5.97700E-001    0.00000E+000
   6.7750   6.16000E-001    0.00000E+000
   6.7770   6.04500E-001    0.00000E+000
   6.7810   5.98000E-001    0.00000E+000
   6.7840   6.08500E-001    0.00000E+000
   6.7860   6.13700E-001    0.00000E+000
   6.7910   6.03400E-001    0.00000E+000
   6.7920   6.03800E-001    0.00000E+000
   6.7960   6.18100E-001    0.00000E+000
   6.7980   6.08500E-001    0.00000E+000
   6.8000   6.13200E-001    0.00000E+000
   6.8030   6.30500E-001    0.00000E+000
   6.8050   6.14900E-001    0.00000E+000
   6.8100   5.94500E-001    0.00000E+000
   6.8140   6.09900E-001    0.00000E+000
   6.8160   6.01100E-001    0.00000E+000
   6.8180   6.19100E-001    0.00000E+000
   6.8200   6.07600E-001    0.00000E+000
   6.8210   6.28000E-001    0.00000E+000
   6.8260   6.19400E-001    0.00000E+000
   6.8280   6.06900E-001    0.00000E+000
   6.8300   6.32700E-001    0.00000E+000
   6.8330   6.16900E-001    0.00000E+000
   6.8370   6.30200E-001    0.00000E+000
   6.8390   6.48800E-001    0.00000E+000
   6.8420   6.23800E-001    0.00000E+000
   6.8450   6.39300E-001    0.00000E+000
   6.8480   6.24800E-001    0.00000E+000
   6.8530   6.22500E-001    0.00000E+000
   6.8560   6.18300E-001    0.00000E+000
   6.8580   6.19600E-001    0.00000E+000
   6.8600   6.23300E-001    0.00000E+000
   6.8630   6.23900E-001    0.00000E+000
   6.8650   6.43000E-001    0.00000E+000
   6.8670   6.18500E-001    0.00000E+000
   6.8700   6.36900E-001    0.00000E+000
   6.8740   6.16500E-001    0.00000E+000
   6.8790   6.18700E-001    0.00000E+000
   6.8810   6.19600E-001    0.00000E+000
   6.8840   6.52500E-001    0.00000E+000
   6.8870   6.24200E-001    0.00000E+000
   6.8890   6.21600E-001    0.00000E+000
   6.8930   6.07900E-001    0.00000E+000
   6.8940   6.29400E-001    0.00000E+000
   6.8970   6.40400E-001    0.00000E+000
   6.8990   6.26600E-001    0.00000E+000
   6.9010   6.49800E-001    0.00000E+000
   6.9030   6.25600E-001    0.00000E+000
   6.9080   6.24300E-001    0.00000E+000
   6.9110   6.50600E-001    0.00000E+000
   6.9130   6.43200E-001    0.00000E+000
   6.9170   6.49000E-001    0.00000E+000
   6.9190   6.45600E-001    0.00000E+000
   6.9220   6.14300E-001    0.00000E+000
   6.9240   6.38200E-001    0.00000E+000
   6.9260   6.46300E-001    0.00000E+000
   6.9280   6.24500E-001    0.00000E+000
   6.9310   6.27600E-001    0.00000E+000
   6.9350   6.53800E-001    0.00000E+000
   6.9370   6.23100E-001    0.00000E+000
   6.9410   6.38100E-001    0.00000E+000
   6.9420   6.13400E-001    0.00000E+000
   6.9450   6.30300E-001    0.00000E+000
   6.9470   6.25900E-001    0.00000E+000
   6.9510   6.23000E-001    0.00000E+000
   6.9550   6.35300E-001    0.00000E+000
   6.9580   6.16000E-001    0.00000E+000
   6.9600   6.27000E-001    0.00000E+000
   6.9630   6.32200E-001    0.00000E+000
   6.9650   6.51700E-001    0.00000E+000
   6.9680   6.34200E-001    0.00000E+000
   6.9690   6.38900E-001    0.00000E+000
   6.9730   6.24200E-001    0.00000E+000
   6.9750   6.30100E-001    0.00000E+000
   6.9780   6.31700E-001    0.00000E+000
   6.9810   6.59200E-001    0.00000E+000
   6.9840   6.27300E-001    0.00000E+000
   6.9870   6.58600E-001    0.00000E+000
   6.9890   6.46600E-001    0.00000E+000
   6.9920   6.26500E-001    0.00000E+000
   6.9940   6.53000E-001    0.00000E+000
   6.9970   6.75800E-001    0.00000E+000
   7.0000   6.48500E-001    0.00000E+000
   7.0030   6.54800E-001    0.00000E+000
   7.0040   6.61500E-001    0.00000E+000
   7.0070   6.43300E-001    0.00000E+000
   7.0090   6.42400E-001    0.00000E+000
   7.0140   6.60300E-001    0.00000E+000
   7.0160   6.52300E-001    0.00000E+000
   7.0180   6.68600E-001    0.00000E+000
   7.0210   6.68200E-001    0.00000E+000
   7.0230   6.54200E-001    0.00000E+000
   7.0260   6.67700E-001    0.00000E+000
   7.0290   6.81200E-001    0.00000E+000
   7.0300   6.94100E-001    0.00000E+000
   7.0340   6.85300E-001    0.00000E+000
   7.0360   6.97600E-001    0.00000E+000
   7.0390   7.02100E-001    0.00000E+000
   7.0430   7.24900E-001    0.00000E+000
   7.0480   7.20000E-001    0.00000E+000
   7.0510   7.34200E-001    0.00000E+000
   7.0530   7.58800E-001    0.00000E+000
   7.0550   7.67600E-001    0.00000E+000
   7.0570   7.81700E-001    0.00000E+000
   7.0600   7.73800E-001    0.00000E+000
   7.0640   8.01000E-001    0.00000E+000
   7.0660   8.18100E-001    0.00000E+000
   7.0690   8.12400E-001    0.00000E+000
   7.0710   8.46800E-001    0.00000E+000
   7.0740   8.66800E-001    0.00000E+000
   7.0760   9.14500E-001    0.00000E+000
   7.0800   9.08000E-001    0.00000E+000
   7.0830   9.35000E-001    0.00000E+000
   7.0850   9.52000E-001    0.00000E+000
   7.0870   1.00180E+000    0.00000E+000
   7.0910   1.03460E+000    0.00000E+000
   7.0920   1.08500E+000    0.00000E+000
   7.0940   1.08080E+000    0.00000E+000
   7.0970   1.14500E+000    0.00000E+000
   7.1010   1.22270E+000    0.00000E+000
   7.1040   1.31430E+000    0.00000E+000
   7.1080   1.33050E+000    0.00000E+000
   7.1090   1.38900E+000    0.00000E+000
   7.1100   1.42440E+000    0.00000E+000
   7.1130   1.61600E+000    0.00000E+000
   7.1170   1.91960E+000    0.00000E+000
   7.1210   2.20320E+000    0.00000E+000
   7.1240   2.51530E+000    0.00000E+000
   7.1270   2.75670E+000    0.00000E+000
   7.1310   2.93550E+000    0.00000E+000
   7.1330   2.80980E+000    0.00000E+000
   7.1340   2.96750E+000    0.00000E+000
   7.1370   2.86260E+000    0.00000E+000
   7.1400   3.04200E+000    0.00000E+000
   7.1430   3.03880E+000    0.00000E+000
   7.1470   3.27920E+000    0.00000E+000
   7.1500   3.52460E+000    0.00000E+000
   7.1520   2.88720E+000    0.00000E+000
   7.1540   2.56730E+000    0.00000E+000
   7.1560   2.32170E+000    0.00000E+000
   7.1610   2.51070E+000    0.00000E+000
   7.1650   1.76720E+000    0.00000E+000
   7.1670   2.07310E+000    0.00000E+000
   7.1680   1.49960E+000    0.00000E+000
   7.1720   1.39210E+000    0.00000E+000
   7.1750   7.67100E-001    0.00000E+000
   7.1770   1.08110E+000    0.00000E+000
   7.1810   1.00000E+000    0.00000E+000
   7.1840   1.00000E+000    0.00000E+000
   7.1860   1.00000E+000    0.00000E+000
   7.1900   1.00000E+000    0.00000E+000
   7.1910   1.00000E+000    0.00000E+000
   7.1950   1.00000E+000    0.00000E+000
   7.1970   1.00000E+000    0.00000E+000
   7.2000   1.00000E+000    0.00000E+000
   7.2020   1.00000E+000    0.00000E+000
   7.2040   1.00000E+000    0.00000E+000
   7.2060   1.00000E+000    0.00000E+000
   7.2110   1.00000E+000    0.00000E+000
   7.2140   1.00000E+000    0.00000E+000
   7.2160   1.00000E+000    0.00000E+000
   7.2180   1.00000E+000    0.00000E+000
   7.2200   1.00000E+000    0.00000E+000
   7.2250   1.00000E+000    0.00000E+000
   7.2270   1.00000E+000    0.00000E+000
   7.2300   1.00000E+000    0.00000E+000
   7.2320   1.00000E+000    0.00000E+000
   7.2340   1.00000E+000    0.00000E+000
   7.2380   1.00000E+000    0.00000E+000
   7.2400   1.00000E+000    0.00000E+000
   7.2440   1.00000E+000    0.00000E+000
   7.2460   1.00000E+000    0.00000E+000
   7.2480   1.00000E+000    0.00000E+000
   7.2530   1.00000E+000    0.00000E+000
   7.2550   1.00000E+000    0.00000E+000
   7.2570   1.00000E+000    0.00000E+000
   7.2610   1.00000E+000    0.00000E+000
   7.2630   1.00000E+000    0.00000E+000
   7.2660   1.00000E+000    0.00000E+000
   7.2690   1.00000E+000    0.00000E+000
   7.2710   1.00000E+000    0.00000E+000
   7.2750   1.00000E+000    0.00000E+000
   7.2780   1.00000E+000    0.00000E+000
   7.2800   1.00000E+000    0.00000E+000
   7.2840   1.00000E+000    0.00000E+000
   7.2850   1.00000E+000    0.00000E+000
   7.2890   1.00000E+000    0.00000E+000
   7.2920   1.00000E+000    0.00000E+000
   7.2950   1.00000E+000    0.00000E+000
   7.2970   1.00000E+000    0.00000E+000
   7.2980   1.00000E+000    0.00000E+000
   7.3020   1.00000E+000    0.00000E+000
