# Supplementary material for: Rationally seeded computational protein design of ɑ-helical barrels
Source: Nat Chem Biol. 2024 Jun 20;20(8):991–9. doi: 10.1038/s41589-024-01642-0 (PMC11288890; doi:10.1038/s41589-024-01642-0)
Supplement: Supplementary file 5 — PDB files used for making figure panels h–j. [file 41589_2024_1642_MOESM5_ESM.zip › KIA_RP_RSPD_NatChemBiol_data_Figure3/sc-CC-7-LI_panels_c-g/AUC_panel_e/LI_SV_raw/00118.RA1]

HeptLI
R 1 20.0 40000 0039618 6.2010E11 275 1 
   5.8000   1.00000E+000    0.00000E+000
   5.8010   1.00000E+000    0.00000E+000
   5.8030   1.00000E+000    0.00000E+000
   5.8040   1.00000E+000    0.00000E+000
   5.8050   1.00000E+000    0.00000E+000
   5.8060   1.00000E+000    0.00000E+000
   5.8070   1.00000E+000    0.00000E+000
   5.8080   1.00000E+000    0.00000E+000
   5.8090   1.00000E+000    0.00000E+000
   5.8100   1.00000E+000    0.00000E+000
   5.8120   1.00000E+000    0.00000E+000
   5.8140   1.00000E+000    0.00000E+000
   5.8150   1.00000E+000    0.00000E+000
   5.8170   1.00000E+000    0.00000E+000
   5.8180   1.00000E+000    0.00000E+000
   5.8190   1.00000E+000    0.00000E+000
   5.8210   1.00000E+000    0.00000E+000
   5.8220   1.00000E+000    0.00000E+000
   5.8230   1.00000E+000    0.00000E+000
   5.8240   1.00000E+000    0.00000E+000
   5.8260   1.00000E+000    0.00000E+000
   5.8280   1.00000E+000    0.00000E+000
   5.8300   1.00000E+000    0.00000E+000
   5.8320   1.00000E+000    0.00000E+000
   5.8330   1.00000E+000    0.00000E+000
   5.8360  -1.35470E+000    0.00000E+000
   5.8370  -1.27200E+000    0.00000E+000
   5.8380  -1.13050E+000    0.00000E+000
   5.8400  -8.56000E-001    0.00000E+000
   5.8430  -6.75500E-001    0.00000E+000
   5.8440  -7.15000E-001    0.00000E+000
   5.8450  -7.64700E-001    0.00000E+000
   5.8470  -7.78600E-001    0.00000E+000
   5.8490  -1.03730E+000    0.00000E+000
   5.8500  -1.10890E+000    0.00000E+000
   5.8510  -1.51760E+000    0.00000E+000
   5.8520  -1.59210E+000    0.00000E+000
   5.8540  -1.67780E+000    0.00000E+000
   5.8560  -1.73060E+000    0.00000E+000
   5.8580  -1.64690E+000    0.00000E+000
   5.8590  -1.60650E+000    0.00000E+000
   5.8620  -1.52080E+000    0.00000E+000
   5.8630  -1.49290E+000    0.00000E+000
   5.8670  -1.13400E+000    0.00000E+000
   5.8680  -7.39300E-001    0.00000E+000
   5.8720  -5.27100E-001    0.00000E+000
   5.8740  -3.41000E-001    0.00000E+000
   5.8760  -3.05400E-001    0.00000E+000
   5.8780  -1.90300E-001    0.00000E+000
   5.8790  -1.35300E-001    0.00000E+000
   5.8810  -7.76000E-002    0.00000E+000
   5.8830  -3.71000E-002    0.00000E+000
   5.8850  -2.77000E-002    0.00000E+000
   5.8860  -3.81000E-002    0.00000E+000
   5.8880  -2.49000E-002    0.00000E+000
   5.8890  -6.60000E-003    0.00000E+000
   5.8900  -1.05000E-002    0.00000E+000
   5.8930  -1.01000E-002    0.00000E+000
   5.8950  -2.29000E-002    0.00000E+000
   5.8970  -2.09000E-002    0.00000E+000
   5.8990  -6.50000E-003    0.00000E+000
   5.9010  -7.10000E-003    0.00000E+000
   5.9020  -1.05000E-002    0.00000E+000
   5.9040  -2.14000E-002    0.00000E+000
   5.9060  -4.80000E-003    0.00000E+000
   5.9090  -2.90000E-003    0.00000E+000
   5.9110   1.24000E-002    0.00000E+000
   5.9140   5.60000E-003    0.00000E+000
   5.9160  -1.26000E-002    0.00000E+000
   5.9180  -2.20000E-003    0.00000E+000
   5.9210  -3.50000E-003    0.00000E+000
   5.9230   1.26000E-002    0.00000E+000
   5.9240  -6.50000E-003    0.00000E+000
   5.9250  -8.00000E-004    0.00000E+000
   5.9280   4.40000E-003    0.00000E+000
   5.9290  -1.20000E-003    0.00000E+000
   5.9310   2.79000E-002    0.00000E+000
   5.9330  -8.30000E-003    0.00000E+000
   5.9360   2.20000E-003    0.00000E+000
   5.9380  -2.08000E-002    0.00000E+000
   5.9390  -6.30000E-003    0.00000E+000
   5.9400  -6.30000E-003    0.00000E+000
   5.9420  -3.50000E-003    0.00000E+000
   5.9440   7.70000E-003    0.00000E+000
   5.9450   6.70000E-003    0.00000E+000
   5.9470   3.33000E-002    0.00000E+000
   5.9490   1.55000E-002    0.00000E+000
   5.9520   2.85000E-002    0.00000E+000
   5.9530   3.44000E-002    0.00000E+000
   5.9550   1.94000E-002    0.00000E+000
   5.9560   6.90000E-003    0.00000E+000
   5.9590  -3.90000E-003    0.00000E+000
   5.9610  -1.30000E-003    0.00000E+000
   5.9630  -2.70000E-003    0.00000E+000
   5.9640   9.50000E-003    0.00000E+000
   5.9670   1.50000E-003    0.00000E+000
   5.9680   7.30000E-003    0.00000E+000
   5.9700  -6.00000E-004    0.00000E+000
   5.9710   9.00000E-004    0.00000E+000
   5.9760  -1.21000E-002    0.00000E+000
   5.9770  -1.40000E-002    0.00000E+000
   5.9790   2.80000E-003    0.00000E+000
   5.9810   5.00000E-003    0.00000E+000
   5.9830  -2.60000E-003    0.00000E+000
   5.9860   1.05000E-002    0.00000E+000
   5.9880   5.00000E-003    0.00000E+000
   5.9910   0.00000E+000    0.00000E+000
   5.9930   1.07000E-002    0.00000E+000
   5.9950   7.50000E-003    0.00000E+000
   6.0000   3.19000E-002    0.00000E+000
   6.0020   2.90100E-001    0.00000E+000
   6.0040  -4.48100E-001    0.00000E+000
   6.0050  -7.80500E-001    0.00000E+000
   6.0090  -3.27700E-001    0.00000E+000
   6.0110  -3.32000E-002    0.00000E+000
   6.0140  -1.98000E-002    0.00000E+000
   6.0170  -2.13000E-002    0.00000E+000
   6.0190  -3.36000E-002    0.00000E+000
   6.0210  -2.63700E-001    0.00000E+000
   6.0230   6.46100E-001    0.00000E+000
   6.0250   6.45100E-001    0.00000E+000
   6.0280   4.77000E-002    0.00000E+000
   6.0300   3.70000E-003    0.00000E+000
   6.0330  -4.30000E-003    0.00000E+000
   6.0350  -8.00000E-003    0.00000E+000
   6.0370   1.30000E-002    0.00000E+000
   6.0400   1.24000E-002    0.00000E+000
   6.0410   1.14000E-002    0.00000E+000
   6.0430   1.80000E-003    0.00000E+000
   6.0440   3.60000E-003    0.00000E+000
   6.0500  -2.30000E-003    0.00000E+000
   6.0510   6.10000E-003    0.00000E+000
   6.0530   1.68000E-002    0.00000E+000
   6.0540   1.12000E-002    0.00000E+000
   6.0570   5.00000E-003    0.00000E+000
   6.0580   1.00000E-003    0.00000E+000
   6.0600   1.58000E-002    0.00000E+000
   6.0630   1.79000E-002    0.00000E+000
   6.0650   6.00000E-004    0.00000E+000
   6.0690   1.10000E-002    0.00000E+000
   6.0740  -6.80000E-003    0.00000E+000
   6.0750  -8.40000E-003    0.00000E+000
   6.0760  -1.00000E-003    0.00000E+000
   6.0780   3.10000E-003    0.00000E+000
   6.0830  -2.80000E-003    0.00000E+000
   6.0870   1.30000E-003    0.00000E+000
   6.0890   7.50000E-003    0.00000E+000
   6.0900   1.05000E-002    0.00000E+000
   6.0940   1.08000E-002    0.00000E+000
   6.0950  -5.70000E-003    0.00000E+000
   6.0960   4.10000E-003    0.00000E+000
   6.1010   3.10000E-003    0.00000E+000
   6.1030  -1.50000E-003    0.00000E+000
   6.1050   9.40000E-003    0.00000E+000
   6.1080   7.50000E-003    0.00000E+000
   6.1110   5.40000E-003    0.00000E+000
   6.1130   1.31000E-002    0.00000E+000
   6.1170   1.30000E-003    0.00000E+000
   6.1200   2.40000E-003    0.00000E+000
   6.1210   4.50000E-003    0.00000E+000
   6.1220   1.33000E-002    0.00000E+000
   6.1260  -2.80000E-003    0.00000E+000
   6.1280  -5.10000E-003    0.00000E+000
   6.1330   1.06000E-002    0.00000E+000
   6.1360   8.80000E-003    0.00000E+000
   6.1380   1.17000E-002    0.00000E+000
   6.1400   5.00000E-004    0.00000E+000
   6.1420  -4.80000E-003    0.00000E+000
   6.1450  -2.50000E-003    0.00000E+000
   6.1470   1.61000E-002    0.00000E+000
   6.1510   6.10000E-003    0.00000E+000
   6.1530  -5.00000E-004    0.00000E+000
   6.1540   5.70000E-003    0.00000E+000
   6.1560   9.00000E-003    0.00000E+000
   6.1590   1.40000E-003    0.00000E+000
   6.1620   7.00000E-004    0.00000E+000
   6.1670   8.90000E-003    0.00000E+000
   6.1700   1.09000E-002    0.00000E+000
   6.1740   1.20000E-002    0.00000E+000
   6.1760   5.20000E-003    0.00000E+000
   6.1770   3.30000E-003    0.00000E+000
   6.1790   1.43000E-002    0.00000E+000
   6.1810   5.80000E-003    0.00000E+000
   6.1830   4.60000E-003    0.00000E+000
   6.1860   8.50000E-003    0.00000E+000
   6.1900   7.80000E-003    0.00000E+000
   6.1930   3.20000E-003    0.00000E+000
   6.1970   1.11000E-002    0.00000E+000
   6.1980   6.40000E-003    0.00000E+000
   6.1990  -2.00000E-003    0.00000E+000
   6.2030  -2.40000E-003    0.00000E+000
   6.2050  -7.80000E-003    0.00000E+000
   6.2060   4.00000E-004    0.00000E+000
   6.2100   3.30000E-003    0.00000E+000
   6.2120   9.70000E-003    0.00000E+000
   6.2150   1.00000E-003    0.00000E+000
   6.2180   9.70000E-003    0.00000E+000
   6.2200   2.00000E-003    0.00000E+000
   6.2220   3.00000E-004    0.00000E+000
   6.2240  -1.20000E-003    0.00000E+000
   6.2260   1.32000E-002    0.00000E+000
   6.2310   2.10000E-003    0.00000E+000
   6.2340   5.20000E-003    0.00000E+000
   6.2370   4.80000E-003    0.00000E+000
   6.2380   1.20000E-003    0.00000E+000
   6.2450  -2.10000E-003    0.00000E+000
   6.2460   4.20000E-003    0.00000E+000
   6.2480  -1.10000E-003    0.00000E+000
   6.2500   9.40000E-003    0.00000E+000
   6.2520   4.50000E-003    0.00000E+000
   6.2550  -0.00000E+000    0.00000E+000
   6.2560   8.90000E-003    0.00000E+000
   6.2580   1.10000E-003    0.00000E+000
   6.2600   8.00000E-004    0.00000E+000
   6.2640   7.70000E-003    0.00000E+000
   6.2650   8.70000E-003    0.00000E+000
   6.2690   3.20000E-003    0.00000E+000
   6.2710   9.60000E-003    0.00000E+000
   6.2750   1.50000E-003    0.00000E+000
   6.2780   2.00000E-003    0.00000E+000
   6.2800   3.10000E-003    0.00000E+000
   6.2830   9.40000E-003    0.00000E+000
   6.2850   1.50000E-003    0.00000E+000
   6.2870   5.50000E-003    0.00000E+000
   6.2910   3.50000E-003    0.00000E+000
   6.2920   1.52000E-002    0.00000E+000
   6.2960   1.20000E-002    0.00000E+000
   6.3000   1.02000E-002    0.00000E+000
   6.3010   1.35000E-002    0.00000E+000
   6.3030   1.18000E-002    0.00000E+000
   6.3050   1.22000E-002    0.00000E+000
   6.3090   5.80000E-003    0.00000E+000
   6.3130   7.80000E-003    0.00000E+000
   6.3140  -0.00000E+000    0.00000E+000
   6.3170   4.70000E-003    0.00000E+000
   6.3190   4.70000E-003    0.00000E+000
   6.3210   1.41000E-002    0.00000E+000
   6.3230   9.50000E-003    0.00000E+000
   6.3240   6.00000E-004    0.00000E+000
   6.3280   6.70000E-003    0.00000E+000
   6.3310   1.11000E-002    0.00000E+000
   6.3360   9.30000E-003    0.00000E+000
   6.3370   2.21000E-002    0.00000E+000
   6.3390   3.58000E-002    0.00000E+000
   6.3400   3.90000E-002    0.00000E+000
   6.3430  -4.50000E-003    0.00000E+000
   6.3460   1.22000E-002    0.00000E+000
   6.3500   9.20000E-003    0.00000E+000
   6.3510   3.30000E-003    0.00000E+000
   6.3540   1.28000E-002    0.00000E+000
   6.3600   1.25000E-002    0.00000E+000
   6.3640   1.24000E-002    0.00000E+000
   6.3660   1.43000E-002    0.00000E+000
   6.3700   1.58000E-002    0.00000E+000
   6.3720   1.97000E-002    0.00000E+000
   6.3770   1.73000E-002    0.00000E+000
   6.3780   6.00000E-004    0.00000E+000
   6.3800   9.20000E-003    0.00000E+000
   6.3850   8.00000E-003    0.00000E+000
   6.3900   5.80000E-003    0.00000E+000
   6.3920   1.09000E-002    0.00000E+000
   6.3940   9.10000E-003    0.00000E+000
   6.3950   1.30000E-002    0.00000E+000
   6.3970   3.90000E-003    0.00000E+000
   6.4010   8.40000E-003    0.00000E+000
   6.4030  -4.30000E-003    0.00000E+000
   6.4070   1.24000E-002    0.00000E+000
   6.4110   1.25000E-002    0.00000E+000
   6.4170   8.00000E-003    0.00000E+000
   6.4220   2.90000E-003    0.00000E+000
   6.4230   8.30000E-003    0.00000E+000
   6.4260   1.77000E-002    0.00000E+000
   6.4280   5.90000E-003    0.00000E+000
   6.4310   3.50000E-003    0.00000E+000
   6.4330   3.90000E-003    0.00000E+000
   6.4350   2.80000E-003    0.00000E+000
   6.4380   8.00000E-004    0.00000E+000
   6.4420   1.21000E-002    0.00000E+000
   6.4440   1.10000E-002    0.00000E+000
   6.4470   5.20000E-003    0.00000E+000
   6.4490   1.28000E-002    0.00000E+000
   6.4520   1.88000E-002    0.00000E+000
   6.4540   5.80000E-003    0.00000E+000
   6.4560  -2.90000E-003    0.00000E+000
   6.4570   1.04000E-002    0.00000E+000
   6.4600   1.88000E-002    0.00000E+000
   6.4620   1.38000E-002    0.00000E+000
   6.4640   1.91000E-002    0.00000E+000
   6.4650   1.06000E-002    0.00000E+000
   6.4690  -2.60000E-003    0.00000E+000
   6.4720   8.90000E-003    0.00000E+000
   6.4740   1.05000E-002    0.00000E+000
   6.4770   1.09000E-002    0.00000E+000
   6.4780   3.40000E-003    0.00000E+000
   6.4800   3.90000E-003    0.00000E+000
   6.4820   9.70000E-003    0.00000E+000
   6.4850   9.20000E-003    0.00000E+000
   6.4860   1.27000E-002    0.00000E+000
   6.4890   1.30000E-002    0.00000E+000
   6.4910  -4.80000E-003    0.00000E+000
   6.4950   1.73000E-002    0.00000E+000
   6.4960   9.40000E-003    0.00000E+000
   6.4980   4.20000E-003    0.00000E+000
   6.5000   6.80000E-003    0.00000E+000
   6.5040   1.14000E-002    0.00000E+000
   6.5060   1.09000E-002    0.00000E+000
   6.5090  -1.80000E-003    0.00000E+000
   6.5110   7.20000E-003    0.00000E+000
   6.5140   2.20000E-003    0.00000E+000
   6.5160   6.20000E-003    0.00000E+000
   6.5200   8.20000E-003    0.00000E+000
   6.5220   8.40000E-003    0.00000E+000
   6.5260   1.34000E-002    0.00000E+000
   6.5270   1.36000E-002    0.00000E+000
   6.5300   7.80000E-003    0.00000E+000
   6.5310   1.67000E-002    0.00000E+000
   6.5330   1.59000E-002    0.00000E+000
   6.5340   2.27000E-002    0.00000E+000
   6.5380   9.80000E-003    0.00000E+000
   6.5420  -2.20000E-003    0.00000E+000
   6.5430   9.00000E-003    0.00000E+000
   6.5460  -3.30000E-003    0.00000E+000
   6.5480   1.56000E-002    0.00000E+000
   6.5510   1.54000E-002    0.00000E+000
   6.5530   7.30000E-003    0.00000E+000
   6.5540   2.51000E-002    0.00000E+000
   6.5570   1.28000E-002    0.00000E+000
   6.5590   1.18000E-002    0.00000E+000
   6.5610   9.90000E-003    0.00000E+000
   6.5650   1.57000E-002    0.00000E+000
   6.5690   1.29000E-002    0.00000E+000
   6.5700   9.70000E-003    0.00000E+000
   6.5720   1.51000E-002    0.00000E+000
   6.5740   1.16000E-002    0.00000E+000
   6.5760   1.03000E-002    0.00000E+000
   6.5790   2.20000E-002    0.00000E+000
   6.5810   6.50000E-003    0.00000E+000
   6.5830   3.40000E-003    0.00000E+000
   6.5850   2.01000E-002    0.00000E+000
   6.5870   2.63000E-002    0.00000E+000
   6.5880   1.56000E-002    0.00000E+000
   6.5900   1.31000E-002    0.00000E+000
   6.5940   2.06000E-002    0.00000E+000
   6.5980   1.49000E-002    0.00000E+000
   6.5990   2.22000E-002    0.00000E+000
   6.6030   1.04000E-002    0.00000E+000
   6.6050   6.90000E-003    0.00000E+000
   6.6060   1.86000E-002    0.00000E+000
   6.6100   1.71000E-002    0.00000E+000
   6.6120   2.28000E-002    0.00000E+000
   6.6150   1.23000E-002    0.00000E+000
   6.6170   4.70000E-003    0.00000E+000
   6.6200   2.50000E-002    0.00000E+000
   6.6230   1.83000E-002    0.00000E+000
   6.6260   1.06000E-002    0.00000E+000
   6.6290   2.20000E-002    0.00000E+000
   6.6310   1.06000E-002    0.00000E+000
   6.6330   2.29000E-002    0.00000E+000
   6.6360   1.01000E-002    0.00000E+000
   6.6380   1.81000E-002    0.00000E+000
   6.6410   1.65000E-002    0.00000E+000
   6.6440   1.82000E-002    0.00000E+000
   6.6470   2.33000E-002    0.00000E+000
   6.6490   2.13000E-002    0.00000E+000
   6.6520   1.95000E-002    0.00000E+000
   6.6540   2.25000E-002    0.00000E+000
   6.6560   2.23000E-002    0.00000E+000
   6.6610   2.47000E-002    0.00000E+000
   6.6630   2.57000E-002    0.00000E+000
   6.6650   2.46000E-002    0.00000E+000
   6.6680   2.65000E-002    0.00000E+000
   6.6700   1.83000E-002    0.00000E+000
   6.6720   2.69000E-002    0.00000E+000
   6.6740   3.61000E-002    0.00000E+000
   6.6770   3.03000E-002    0.00000E+000
   6.6810   2.32000E-002    0.00000E+000
   6.6830   3.05000E-002    0.00000E+000
   6.6870   2.12000E-002    0.00000E+000
   6.6890   2.78000E-002    0.00000E+000
   6.6910   3.16000E-002    0.00000E+000
   6.6930   3.70000E-002    0.00000E+000
   6.6960   4.04000E-002    0.00000E+000
   6.6970   2.71000E-002    0.00000E+000
   6.7000   3.50000E-002    0.00000E+000
   6.7050   3.46000E-002    0.00000E+000
   6.7080   2.78000E-002    0.00000E+000
   6.7100   3.76000E-002    0.00000E+000
   6.7130   3.74000E-002    0.00000E+000
   6.7150   3.22000E-002    0.00000E+000
   6.7180   4.04000E-002    0.00000E+000
   6.7220   3.22000E-002    0.00000E+000
   6.7250   3.39000E-002    0.00000E+000
   6.7280   4.23000E-002    0.00000E+000
   6.7310   3.83000E-002    0.00000E+000
   6.7340   3.09000E-002    0.00000E+000
   6.7350   4.03000E-002    0.00000E+000
   6.7370   5.42000E-002    0.00000E+000
   6.7390   5.24000E-002    0.00000E+000
   6.7440   4.19000E-002    0.00000E+000
   6.7480   4.64000E-002    0.00000E+000
   6.7500   4.00000E-002    0.00000E+000
   6.7520   5.14000E-002    0.00000E+000
   6.7540   5.31000E-002    0.00000E+000
   6.7570   4.15000E-002    0.00000E+000
   6.7600   4.19000E-002    0.00000E+000
   6.7630   4.51000E-002    0.00000E+000
   6.7660   5.42000E-002    0.00000E+000
   6.7680   4.83000E-002    0.00000E+000
   6.7710   4.53000E-002    0.00000E+000
   6.7730   5.31000E-002    0.00000E+000
   6.7770   3.97000E-002    0.00000E+000
   6.7800   5.95000E-002    0.00000E+000
   6.7810   5.03000E-002    0.00000E+000
   6.7850   5.61000E-002    0.00000E+000
   6.7870   5.64000E-002    0.00000E+000
   6.7920   5.22000E-002    0.00000E+000
   6.7940   6.62000E-002    0.00000E+000
   6.7960   5.02000E-002    0.00000E+000
   6.8000   6.36000E-002    0.00000E+000
   6.8020   5.67000E-002    0.00000E+000
   6.8050   7.87000E-002    0.00000E+000
   6.8080   4.98000E-002    0.00000E+000
   6.8090   5.59000E-002    0.00000E+000
   6.8140   5.27000E-002    0.00000E+000
   6.8150   5.35000E-002    0.00000E+000
   6.8180   6.85000E-002    0.00000E+000
   6.8200   7.35000E-002    0.00000E+000
   6.8220   6.90000E-002    0.00000E+000
   6.8260   7.76000E-002    0.00000E+000
   6.8280   6.96000E-002    0.00000E+000
   6.8310   5.82000E-002    0.00000E+000
   6.8330   9.17000E-002    0.00000E+000
   6.8370   9.16000E-002    0.00000E+000
   6.8410   8.89000E-002    0.00000E+000
   6.8420   8.69000E-002    0.00000E+000
   6.8460   8.08000E-002    0.00000E+000
   6.8480   7.98000E-002    0.00000E+000
   6.8500   8.37000E-002    0.00000E+000
   6.8530   7.43000E-002    0.00000E+000
   6.8570   1.00200E-001    0.00000E+000
   6.8580   7.69000E-002    0.00000E+000
   6.8620   9.83000E-002    0.00000E+000
   6.8650   9.21000E-002    0.00000E+000
   6.8670   9.40000E-002    0.00000E+000
   6.8700   9.63000E-002    0.00000E+000
   6.8720   1.06500E-001    0.00000E+000
   6.8770   1.01300E-001    0.00000E+000
   6.8780   9.75000E-002    0.00000E+000
   6.8810   1.06500E-001    0.00000E+000
   6.8830   1.10500E-001    0.00000E+000
   6.8860   1.07600E-001    0.00000E+000
   6.8890   9.87000E-002    0.00000E+000
   6.8940   9.32000E-002    0.00000E+000
   6.8960   1.13700E-001    0.00000E+000
   6.8970   1.05100E-001    0.00000E+000
   6.9010   1.02600E-001    0.00000E+000
   6.9030   1.02100E-001    0.00000E+000
   6.9060   1.23800E-001    0.00000E+000
   6.9100   1.11100E-001    0.00000E+000
   6.9120   1.40100E-001    0.00000E+000
   6.9140   1.54000E-001    0.00000E+000
   6.9150   1.35400E-001    0.00000E+000
   6.9200   1.28100E-001    0.00000E+000
   6.9230   1.36700E-001    0.00000E+000
   6.9250   1.26600E-001    0.00000E+000
   6.9270   1.32500E-001    0.00000E+000
   6.9300   1.16600E-001    0.00000E+000
   6.9330   1.44300E-001    0.00000E+000
   6.9350   1.34600E-001    0.00000E+000
   6.9390   1.39700E-001    0.00000E+000
   6.9400   1.44200E-001    0.00000E+000
   6.9450   1.25300E-001    0.00000E+000
   6.9470   1.38200E-001    0.00000E+000
   6.9520   1.48300E-001    0.00000E+000
   6.9540   1.37000E-001    0.00000E+000
   6.9560   1.59500E-001    0.00000E+000
   6.9580   1.50000E-001    0.00000E+000
   6.9610   1.56700E-001    0.00000E+000
   6.9630   1.55900E-001    0.00000E+000
   6.9690   1.57500E-001    0.00000E+000
   6.9700   1.64800E-001    0.00000E+000
   6.9720   1.68000E-001    0.00000E+000
   6.9740   1.73500E-001    0.00000E+000
   6.9790   1.77800E-001    0.00000E+000
   6.9820   1.96700E-001    0.00000E+000
   6.9850   1.79300E-001    0.00000E+000
   6.9880   2.03300E-001    0.00000E+000
   6.9900   1.85500E-001    0.00000E+000
   6.9930   1.94900E-001    0.00000E+000
   6.9970   2.11800E-001    0.00000E+000
   6.9990   2.01800E-001    0.00000E+000
   7.0020   2.09500E-001    0.00000E+000
   7.0050   2.28400E-001    0.00000E+000
   7.0070   2.21900E-001    0.00000E+000
   7.0120   2.26000E-001    0.00000E+000
   7.0140   2.31200E-001    0.00000E+000
   7.0160   2.46400E-001    0.00000E+000
   7.0190   2.63000E-001    0.00000E+000
   7.0210   2.76100E-001    0.00000E+000
   7.0250   2.63500E-001    0.00000E+000
   7.0260   2.89900E-001    0.00000E+000
   7.0300   2.95400E-001    0.00000E+000
   7.0330   2.79200E-001    0.00000E+000
   7.0340   3.02500E-001    0.00000E+000
   7.0370   3.37800E-001    0.00000E+000
   7.0400   3.43500E-001    0.00000E+000
   7.0440   3.57200E-001    0.00000E+000
   7.0460   3.71100E-001    0.00000E+000
   7.0480   4.00500E-001    0.00000E+000
   7.0520   4.26000E-001    0.00000E+000
   7.0540   4.51000E-001    0.00000E+000
   7.0570   4.67600E-001    0.00000E+000
   7.0600   4.95600E-001    0.00000E+000
   7.0620   4.98700E-001    0.00000E+000
   7.0650   5.61900E-001    0.00000E+000
   7.0680   5.75300E-001    0.00000E+000
   7.0710   6.29200E-001    0.00000E+000
   7.0760   6.62200E-001    0.00000E+000
   7.0780   7.27500E-001    0.00000E+000
   7.0810   7.54900E-001    0.00000E+000
   7.0830   8.23900E-001    0.00000E+000
   7.0850   8.79200E-001    0.00000E+000
   7.0900   9.57300E-001    0.00000E+000
   7.0920   1.01610E+000    0.00000E+000
   7.0940   1.11670E+000    0.00000E+000
   7.0970   1.17820E+000    0.00000E+000
   7.0990   1.42180E+000    0.00000E+000
   7.1040   1.75780E+000    0.00000E+000
   7.1070   2.06520E+000    0.00000E+000
   7.1100   2.21500E+000    0.00000E+000
   7.1120   2.27160E+000    0.00000E+000
   7.1150   2.37610E+000    0.00000E+000
   7.1190   2.44210E+000    0.00000E+000
   7.1210   2.58110E+000    0.00000E+000
   7.1240   2.49890E+000    0.00000E+000
   7.1260   2.51290E+000    0.00000E+000
   7.1290   2.47030E+000    0.00000E+000
   7.1330   2.71670E+000    0.00000E+000
   7.1350   2.82340E+000    0.00000E+000
   7.1380   2.70660E+000    0.00000E+000
   7.1410   2.86150E+000    0.00000E+000
   7.1430   2.72270E+000    0.00000E+000
   7.1470   2.97120E+000    0.00000E+000
   7.1490   3.18440E+000    0.00000E+000
   7.1520   2.69100E+000    0.00000E+000
   7.1560   2.45480E+000    0.00000E+000
   7.1610   1.97190E+000    0.00000E+000
   7.1630   1.78360E+000    0.00000E+000
   7.1650   1.87250E+000    0.00000E+000
   7.1680   1.86520E+000    0.00000E+000
   7.1700   1.68830E+000    0.00000E+000
   7.1720   1.91420E+000    0.00000E+000
   7.1750   4.00000E+000    0.00000E+000
   7.1770   6.41000E-001    0.00000E+000
   7.1810   6.00100E-001    0.00000E+000
   7.1840   1.00000E+000    0.00000E+000
   7.1880   1.00000E+000    0.00000E+000
   7.1900   1.00000E+000    0.00000E+000
   7.1930   1.00000E+000    0.00000E+000
   7.1950   1.00000E+000    0.00000E+000
   7.1980   1.00000E+000    0.00000E+000
   7.2010   1.00000E+000    0.00000E+000
   7.2040   1.00000E+000    0.00000E+000
   7.2060   1.00000E+000    0.00000E+000
   7.2090   1.00000E+000    0.00000E+000
   7.2110   1.00000E+000    0.00000E+000
   7.2130   1.00000E+000    0.00000E+000
   7.2170   1.00000E+000    0.00000E+000
   7.2190   1.00000E+000    0.00000E+000
   7.2220   1.00000E+000    0.00000E+000
   7.2250   1.00000E+000    0.00000E+000
   7.2270   1.00000E+000    0.00000E+000
   7.2300   1.00000E+000    0.00000E+000
   7.2320   1.00000E+000    0.00000E+000
   7.2360   1.00000E+000    0.00000E+000
   7.2390   1.00000E+000    0.00000E+000
   7.2410   1.00000E+000    0.00000E+000
   7.2430   1.00000E+000    0.00000E+000
   7.2480   1.00000E+000    0.00000E+000
   7.2500   1.00000E+000    0.00000E+000
   7.2530   1.00000E+000    0.00000E+000
   7.2560   1.00000E+000    0.00000E+000
   7.2570   1.00000E+000    0.00000E+000
   7.2590   1.00000E+000    0.00000E+000
   7.2620   1.00000E+000    0.00000E+000
   7.2660   1.00000E+000    0.00000E+000
   7.2690   1.00000E+000    0.00000E+000
   7.2710   1.00000E+000    0.00000E+000
   7.2740   1.00000E+000    0.00000E+000
   7.2760   1.00000E+000    0.00000E+000
   7.2790   1.00000E+000    0.00000E+000
   7.2820   1.00000E+000    0.00000E+000
   7.2840   1.00000E+000    0.00000E+000
   7.2870   1.00000E+000    0.00000E+000
   7.2910   1.00000E+000    0.00000E+000
   7.2930   1.00000E+000    0.00000E+000
   7.2960   1.00000E+000    0.00000E+000
   7.2980   1.00000E+000    0.00000E+000
   7.3010   1.00000E+000    0.00000E+000
