# Supplementary material for: Rationally seeded computational protein design of ɑ-helical barrels
Source: Nat Chem Biol. 2024 Jun 20;20(8):991–9. doi: 10.1038/s41589-024-01642-0 (PMC11288890; doi:10.1038/s41589-024-01642-0)
Supplement: Supplementary file 5 — PDB files used for making figure panels h–j. [file 41589_2024_1642_MOESM5_ESM.zip › KIA_RP_RSPD_NatChemBiol_data_Figure3/sc-CC-7-LI_panels_c-g/AUC_panel_e/LI_SV_raw/00119.RA1]

HeptLI
R 1 20.0 40000 0039919 6.2540E11 275 1 
   5.8000   1.00000E+000    0.00000E+000
   5.8030   1.00000E+000    0.00000E+000
   5.8050   1.00000E+000    0.00000E+000
   5.8070   1.00000E+000    0.00000E+000
   5.8080   1.00000E+000    0.00000E+000
   5.8090   1.00000E+000    0.00000E+000
   5.8100   1.00000E+000    0.00000E+000
   5.8120   1.00000E+000    0.00000E+000
   5.8140   1.00000E+000    0.00000E+000
   5.8150   1.00000E+000    0.00000E+000
   5.8160   1.00000E+000    0.00000E+000
   5.8170   1.00000E+000    0.00000E+000
   5.8190   1.00000E+000    0.00000E+000
   5.8200   1.00000E+000    0.00000E+000
   5.8210   1.00000E+000    0.00000E+000
   5.8240   1.00000E+000    0.00000E+000
   5.8260   1.00000E+000    0.00000E+000
   5.8270   1.00000E+000    0.00000E+000
   5.8280   1.00000E+000    0.00000E+000
   5.8300   1.00000E+000    0.00000E+000
   5.8310   1.00000E+000    0.00000E+000
   5.8320   1.00000E+000    0.00000E+000
   5.8330   1.00000E+000    0.00000E+000
   5.8350  -1.22950E+000    0.00000E+000
   5.8370  -1.38410E+000    0.00000E+000
   5.8380  -9.92700E-001    0.00000E+000
   5.8400  -8.37800E-001    0.00000E+000
   5.8430  -6.61000E-001    0.00000E+000
   5.8450  -7.27400E-001    0.00000E+000
   5.8470  -7.92400E-001    0.00000E+000
   5.8480  -8.71800E-001    0.00000E+000
   5.8490  -1.22420E+000    0.00000E+000
   5.8510  -1.29910E+000    0.00000E+000
   5.8550  -1.66850E+000    0.00000E+000
   5.8560  -1.68950E+000    0.00000E+000
   5.8570  -1.68480E+000    0.00000E+000
   5.8590  -1.57450E+000    0.00000E+000
   5.8600  -1.65480E+000    0.00000E+000
   5.8620  -1.57960E+000    0.00000E+000
   5.8630  -1.43600E+000    0.00000E+000
   5.8650  -1.48980E+000    0.00000E+000
   5.8660  -1.23370E+000    0.00000E+000
   5.8670  -7.68500E-001    0.00000E+000
   5.8680  -1.06320E+000    0.00000E+000
   5.8700  -7.22400E-001    0.00000E+000
   5.8720  -4.88900E-001    0.00000E+000
   5.8730  -4.15200E-001    0.00000E+000
   5.8740  -3.35900E-001    0.00000E+000
   5.8770  -2.63000E-001    0.00000E+000
   5.8790  -2.29800E-001    0.00000E+000
   5.8810  -1.19600E-001    0.00000E+000
   5.8830  -6.26000E-002    0.00000E+000
   5.8840  -4.21000E-002    0.00000E+000
   5.8860  -2.58000E-002    0.00000E+000
   5.8870  -3.01000E-002    0.00000E+000
   5.8880  -1.87000E-002    0.00000E+000
   5.8900  -1.74000E-002    0.00000E+000
   5.8930  -9.70000E-003    0.00000E+000
   5.8950  -7.20000E-003    0.00000E+000
   5.8970  -1.66000E-002    0.00000E+000
   5.8980  -5.70000E-003    0.00000E+000
   5.9020   6.00000E-003    0.00000E+000
   5.9040  -2.43000E-002    0.00000E+000
   5.9050  -1.47000E-002    0.00000E+000
   5.9080  -1.06000E-002    0.00000E+000
   5.9090  -6.60000E-003    0.00000E+000
   5.9130  -4.60000E-003    0.00000E+000
   5.9150  -7.00000E-004    0.00000E+000
   5.9170  -8.90000E-003    0.00000E+000
   5.9190  -1.70000E-003    0.00000E+000
   5.9200  -1.30000E-002    0.00000E+000
   5.9230   2.50000E-003    0.00000E+000
   5.9250   3.70000E-003    0.00000E+000
   5.9270  -1.30000E-002    0.00000E+000
   5.9290   1.36000E-002    0.00000E+000
   5.9310  -1.64000E-002    0.00000E+000
   5.9330  -3.80000E-003    0.00000E+000
   5.9360  -3.90000E-003    0.00000E+000
   5.9370  -2.61000E-002    0.00000E+000
   5.9380  -2.63000E-002    0.00000E+000
   5.9410  -3.90000E-003    0.00000E+000
   5.9420   2.60000E-003    0.00000E+000
   5.9440  -1.10000E-002    0.00000E+000
   5.9450   1.06000E-002    0.00000E+000
   5.9480   1.08000E-002    0.00000E+000
   5.9490   2.60000E-002    0.00000E+000
   5.9520   2.51000E-002    0.00000E+000
   5.9540   9.70000E-003    0.00000E+000
   5.9560  -8.20000E-003    0.00000E+000
   5.9600  -4.30000E-003    0.00000E+000
   5.9620   7.00000E-004    0.00000E+000
   5.9630   8.00000E-004    0.00000E+000
   5.9640  -7.00000E-004    0.00000E+000
   5.9670  -1.18000E-002    0.00000E+000
   5.9690  -4.20000E-003    0.00000E+000
   5.9710   9.00000E-004    0.00000E+000
   5.9730  -6.00000E-003    0.00000E+000
   5.9770  -4.50000E-003    0.00000E+000
   5.9780  -1.57000E-002    0.00000E+000
   5.9790   2.00000E-004    0.00000E+000
   5.9800   2.00000E-003    0.00000E+000
   5.9830   1.83000E-002    0.00000E+000
   5.9840   4.20000E-003    0.00000E+000
   5.9870  -1.50000E-003    0.00000E+000
   5.9880   1.40000E-002    0.00000E+000
   5.9910   6.90000E-003    0.00000E+000
   5.9930   5.60000E-003    0.00000E+000
   5.9950   1.97000E-002    0.00000E+000
   5.9970   1.02000E-002    0.00000E+000
   5.9980   3.69000E-002    0.00000E+000
   6.0020   2.41800E-001    0.00000E+000
   6.0030  -5.93000E-002    0.00000E+000
   6.0050  -7.77600E-001    0.00000E+000
   6.0070  -5.18500E-001    0.00000E+000
   6.0090  -8.51000E-002    0.00000E+000
   6.0140  -4.01000E-002    0.00000E+000
   6.0170  -1.07000E-002    0.00000E+000
   6.0190  -2.74000E-002    0.00000E+000
   6.0210  -7.56000E-002    0.00000E+000
   6.0220  -2.78400E-001    0.00000E+000
   6.0240  -5.31000E-002    0.00000E+000
   6.0260   3.89200E-001    0.00000E+000
   6.0280  -4.85000E-002    0.00000E+000
   6.0330  -2.65000E-002    0.00000E+000
   6.0340   2.90000E-003    0.00000E+000
   6.0370   1.22000E-002    0.00000E+000
   6.0410   7.30000E-003    0.00000E+000
   6.0420   1.90000E-003    0.00000E+000
   6.0440   1.80000E-003    0.00000E+000
   6.0450  -2.30000E-003    0.00000E+000
   6.0490   8.50000E-003    0.00000E+000
   6.0510   3.60000E-003    0.00000E+000
   6.0540   2.14000E-002    0.00000E+000
   6.0550   2.80000E-003    0.00000E+000
   6.0580   4.00000E-003    0.00000E+000
   6.0620   1.90000E-002    0.00000E+000
   6.0670   2.60000E-003    0.00000E+000
   6.0700  -1.00000E-003    0.00000E+000
   6.0710   8.60000E-003    0.00000E+000
   6.0740   5.40000E-003    0.00000E+000
   6.0770   8.50000E-003    0.00000E+000
   6.0790   4.90000E-003    0.00000E+000
   6.0810   1.01000E-002    0.00000E+000
   6.0840  -5.70000E-003    0.00000E+000
   6.0900  -4.20000E-003    0.00000E+000
   6.0910   1.84000E-002    0.00000E+000
   6.0920   4.50000E-003    0.00000E+000
   6.0960   6.00000E-004    0.00000E+000
   6.1030   8.60000E-003    0.00000E+000
   6.1040   6.50000E-003    0.00000E+000
   6.1050  -1.00000E-003    0.00000E+000
   6.1080   1.09000E-002    0.00000E+000
   6.1100  -4.00000E-004    0.00000E+000
   6.1120   1.03000E-002    0.00000E+000
   6.1130   1.23000E-002    0.00000E+000
   6.1190   4.50000E-003    0.00000E+000
   6.1200  -1.06000E-002    0.00000E+000
   6.1220   8.80000E-003    0.00000E+000
   6.1270   1.27000E-002    0.00000E+000
   6.1290   3.70000E-003    0.00000E+000
   6.1320   8.50000E-003    0.00000E+000
   6.1330  -5.20000E-003    0.00000E+000
   6.1350   1.00000E-003    0.00000E+000
   6.1400   1.72000E-002    0.00000E+000
   6.1450   6.90000E-003    0.00000E+000
   6.1490   1.12000E-002    0.00000E+000
   6.1540   5.00000E-004    0.00000E+000
   6.1550   1.09000E-002    0.00000E+000
   6.1570   3.50000E-003    0.00000E+000
   6.1620   5.80000E-003    0.00000E+000
   6.1630  -2.10000E-003    0.00000E+000
   6.1660  -2.80000E-003    0.00000E+000
   6.1680  -6.50000E-003    0.00000E+000
   6.1690   1.21000E-002    0.00000E+000
   6.1740  -1.22000E-002    0.00000E+000
   6.1750   4.80000E-003    0.00000E+000
   6.1770   4.70000E-003    0.00000E+000
   6.1790   5.50000E-003    0.00000E+000
   6.1830   9.00000E-003    0.00000E+000
   6.1870  -3.00000E-004    0.00000E+000
   6.1880   7.10000E-003    0.00000E+000
   6.1920   2.10000E-003    0.00000E+000
   6.1970   5.00000E-003    0.00000E+000
   6.1980   2.27000E-002    0.00000E+000
   6.2020  -2.10000E-003    0.00000E+000
   6.2030   2.24000E-002    0.00000E+000
   6.2050  -7.70000E-003    0.00000E+000
   6.2060   8.00000E-004    0.00000E+000
   6.2090   1.48000E-002    0.00000E+000
   6.2110   2.10000E-003    0.00000E+000
   6.2140  -1.40000E-003    0.00000E+000
   6.2150   5.10000E-003    0.00000E+000
   6.2180   1.38000E-002    0.00000E+000
   6.2200   1.40000E-002    0.00000E+000
   6.2230   3.50000E-003    0.00000E+000
   6.2250   6.30000E-003    0.00000E+000
   6.2290   7.00000E-004    0.00000E+000
   6.2310   1.00000E-002    0.00000E+000
   6.2350   6.60000E-003    0.00000E+000
   6.2390   3.90000E-003    0.00000E+000
   6.2410  -6.60000E-003    0.00000E+000
   6.2430   7.60000E-003    0.00000E+000
   6.2460   3.20000E-003    0.00000E+000
   6.2480  -8.00000E-004    0.00000E+000
   6.2530   2.50000E-003    0.00000E+000
   6.2550   3.30000E-003    0.00000E+000
   6.2580  -1.30000E-003    0.00000E+000
   6.2590   1.58000E-002    0.00000E+000
   6.2630   9.80000E-003    0.00000E+000
   6.2660  -5.00000E-004    0.00000E+000
   6.2680   5.30000E-003    0.00000E+000
   6.2710  -3.40000E-003    0.00000E+000
   6.2730   4.20000E-003    0.00000E+000
   6.2760   3.20000E-003    0.00000E+000
   6.2800  -7.50000E-003    0.00000E+000
   6.2820   1.43000E-002    0.00000E+000
   6.2840   1.90000E-003    0.00000E+000
   6.2860   9.10000E-003    0.00000E+000
   6.2900  -2.90000E-003    0.00000E+000
   6.2920   1.48000E-002    0.00000E+000
   6.2940   1.09000E-002    0.00000E+000
   6.2970   2.80000E-003    0.00000E+000
   6.2990   3.00000E-004    0.00000E+000
   6.3010   9.80000E-003    0.00000E+000
   6.3040   1.77000E-002    0.00000E+000
   6.3050   3.30000E-003    0.00000E+000
   6.3110   1.34000E-002    0.00000E+000
   6.3140   9.40000E-003    0.00000E+000
   6.3150   6.40000E-003    0.00000E+000
   6.3180   2.10000E-003    0.00000E+000
   6.3190   1.10000E-003    0.00000E+000
   6.3200   2.10000E-002    0.00000E+000
   6.3250   1.20000E-003    0.00000E+000
   6.3260   1.88000E-002    0.00000E+000
   6.3290   9.10000E-003    0.00000E+000
   6.3330   6.90000E-003    0.00000E+000
   6.3350   1.20000E-002    0.00000E+000
   6.3400   2.79000E-002    0.00000E+000
   6.3410   1.92000E-002    0.00000E+000
   6.3420   1.97000E-002    0.00000E+000
   6.3460   3.40000E-003    0.00000E+000
   6.3500   8.90000E-003    0.00000E+000
   6.3510   1.80000E-003    0.00000E+000
   6.3560   4.60000E-003    0.00000E+000
   6.3580  -5.10000E-003    0.00000E+000
   6.3600   2.01000E-002    0.00000E+000
   6.3620   1.27000E-002    0.00000E+000
   6.3660   1.07000E-002    0.00000E+000
   6.3690   1.48000E-002    0.00000E+000
   6.3720   4.20000E-003    0.00000E+000
   6.3760   1.68000E-002    0.00000E+000
   6.3790   1.07000E-002    0.00000E+000
   6.3810   2.00000E-002    0.00000E+000
   6.3860  -7.00000E-004    0.00000E+000
   6.3890   1.90000E-003    0.00000E+000
   6.3920   1.03000E-002    0.00000E+000
   6.3970   6.80000E-003    0.00000E+000
   6.3990   1.02000E-002    0.00000E+000
   6.4020   6.90000E-003    0.00000E+000
   6.4040   3.60000E-003    0.00000E+000
   6.4070  -1.00000E-003    0.00000E+000
   6.4080   9.50000E-003    0.00000E+000
   6.4100   6.10000E-003    0.00000E+000
   6.4110   1.46000E-002    0.00000E+000
   6.4150   1.43000E-002    0.00000E+000
   6.4180   5.40000E-003    0.00000E+000
   6.4200  -7.30000E-003    0.00000E+000
   6.4250   1.36000E-002    0.00000E+000
   6.4260   1.15000E-002    0.00000E+000
   6.4310   1.48000E-002    0.00000E+000
   6.4320   8.10000E-003    0.00000E+000
   6.4340   3.80000E-003    0.00000E+000
   6.4360   6.40000E-003    0.00000E+000
   6.4400   9.30000E-003    0.00000E+000
   6.4410   6.50000E-003    0.00000E+000
   6.4450   2.81000E-002    0.00000E+000
   6.4470   8.80000E-003    0.00000E+000
   6.4490   1.26000E-002    0.00000E+000
   6.4520   1.65000E-002    0.00000E+000
   6.4540   1.31000E-002    0.00000E+000
   6.4570   4.50000E-003    0.00000E+000
   6.4580   1.04000E-002    0.00000E+000
   6.4610   8.60000E-003    0.00000E+000
   6.4630   1.11000E-002    0.00000E+000
   6.4660   8.80000E-003    0.00000E+000
   6.4680   9.20000E-003    0.00000E+000
   6.4720   1.29000E-002    0.00000E+000
   6.4740   1.62000E-002    0.00000E+000
   6.4770   3.30000E-003    0.00000E+000
   6.4790   1.48000E-002    0.00000E+000
   6.4800   8.60000E-003    0.00000E+000
   6.4840   1.29000E-002    0.00000E+000
   6.4850   1.13000E-002    0.00000E+000
   6.4890   1.70000E-002    0.00000E+000
   6.4910   8.80000E-003    0.00000E+000
   6.4930   1.63000E-002    0.00000E+000
   6.4950   1.72000E-002    0.00000E+000
   6.4980   7.60000E-003    0.00000E+000
   6.5000   6.00000E-003    0.00000E+000
   6.5020   3.70000E-003    0.00000E+000
   6.5050   5.40000E-003    0.00000E+000
   6.5060   4.40000E-003    0.00000E+000
   6.5090   7.40000E-003    0.00000E+000
   6.5120   1.09000E-002    0.00000E+000
   6.5140   1.69000E-002    0.00000E+000
   6.5160   1.30000E-003    0.00000E+000
   6.5180   1.43000E-002    0.00000E+000
   6.5220   1.20000E-002    0.00000E+000
   6.5250   1.40000E-002    0.00000E+000
   6.5290   5.00000E-003    0.00000E+000
   6.5300   8.00000E-004    0.00000E+000
   6.5340   1.76000E-002    0.00000E+000
   6.5350   8.70000E-003    0.00000E+000
   6.5380   5.70000E-003    0.00000E+000
   6.5430  -5.40000E-003    0.00000E+000
   6.5450   2.70000E-003    0.00000E+000
   6.5480   1.20000E-002    0.00000E+000
   6.5490   1.14000E-002    0.00000E+000
   6.5510   1.86000E-002    0.00000E+000
   6.5520   4.70000E-003    0.00000E+000
   6.5540   2.64000E-002    0.00000E+000
   6.5570   1.27000E-002    0.00000E+000
   6.5590   8.00000E-003    0.00000E+000
   6.5610   1.70000E-002    0.00000E+000
   6.5660   1.77000E-002    0.00000E+000
   6.5680   1.39000E-002    0.00000E+000
   6.5710   4.00000E-004    0.00000E+000
   6.5730   2.07000E-002    0.00000E+000
   6.5750   2.14000E-002    0.00000E+000
   6.5780   1.83000E-002    0.00000E+000
   6.5800   9.90000E-003    0.00000E+000
   6.5820   1.16000E-002    0.00000E+000
   6.5850   1.52000E-002    0.00000E+000
   6.5870   1.64000E-002    0.00000E+000
   6.5890   1.64000E-002    0.00000E+000
   6.5910   9.20000E-003    0.00000E+000
   6.5950   1.70000E-002    0.00000E+000
   6.5960   1.25000E-002    0.00000E+000
   6.5990   4.50000E-003    0.00000E+000
   6.6010   1.23000E-002    0.00000E+000
   6.6040   2.36000E-002    0.00000E+000
   6.6060   1.07000E-002    0.00000E+000
   6.6100   2.52000E-002    0.00000E+000
   6.6120   2.04000E-002    0.00000E+000
   6.6140   2.07000E-002    0.00000E+000
   6.6150   1.66000E-002    0.00000E+000
   6.6170   1.17000E-002    0.00000E+000
   6.6200   1.78000E-002    0.00000E+000
   6.6220   1.63000E-002    0.00000E+000
   6.6240   1.46000E-002    0.00000E+000
   6.6280   2.14000E-002    0.00000E+000
   6.6310   2.07000E-002    0.00000E+000
   6.6320   2.26000E-002    0.00000E+000
   6.6350   2.28000E-002    0.00000E+000
   6.6400   2.00000E-002    0.00000E+000
   6.6410   2.99000E-002    0.00000E+000
   6.6440   3.15000E-002    0.00000E+000
   6.6460   7.10000E-003    0.00000E+000
   6.6490   1.51000E-002    0.00000E+000
   6.6520   2.12000E-002    0.00000E+000
   6.6540   2.80000E-002    0.00000E+000
   6.6560   2.30000E-002    0.00000E+000
   6.6580   2.30000E-002    0.00000E+000
   6.6610   2.70000E-002    0.00000E+000
   6.6630   2.85000E-002    0.00000E+000
   6.6650   3.05000E-002    0.00000E+000
   6.6680   2.72000E-002    0.00000E+000
   6.6700   2.85000E-002    0.00000E+000
   6.6720   1.82000E-002    0.00000E+000
   6.6740   3.14000E-002    0.00000E+000
   6.6760   4.66000E-002    0.00000E+000
   6.6790   1.24000E-002    0.00000E+000
   6.6830   2.13000E-002    0.00000E+000
   6.6860   2.16000E-002    0.00000E+000
   6.6880   2.34000E-002    0.00000E+000
   6.6890   3.16000E-002    0.00000E+000
   6.6910   3.48000E-002    0.00000E+000
   6.6940   4.36000E-002    0.00000E+000
   6.6950   3.21000E-002    0.00000E+000
   6.6980   2.63000E-002    0.00000E+000
   6.7000   3.17000E-002    0.00000E+000
   6.7050   3.85000E-002    0.00000E+000
   6.7060   2.75000E-002    0.00000E+000
   6.7090   2.85000E-002    0.00000E+000
   6.7140   3.21000E-002    0.00000E+000
   6.7180   4.00000E-002    0.00000E+000
   6.7200   2.56000E-002    0.00000E+000
   6.7220   3.22000E-002    0.00000E+000
   6.7250   3.00000E-002    0.00000E+000
   6.7280   3.59000E-002    0.00000E+000
   6.7300   4.03000E-002    0.00000E+000
   6.7320   2.75000E-002    0.00000E+000
   6.7340   3.13000E-002    0.00000E+000
   6.7360   3.90000E-002    0.00000E+000
   6.7380   3.14000E-002    0.00000E+000
   6.7410   4.42000E-002    0.00000E+000
   6.7450   4.41000E-002    0.00000E+000
   6.7480   5.02000E-002    0.00000E+000
   6.7500   5.91000E-002    0.00000E+000
   6.7520   5.05000E-002    0.00000E+000
   6.7550   4.15000E-002    0.00000E+000
   6.7570   2.17000E-002    0.00000E+000
   6.7590   4.58000E-002    0.00000E+000
   6.7640   4.95000E-002    0.00000E+000
   6.7660   4.48000E-002    0.00000E+000
   6.7690   4.63000E-002    0.00000E+000
   6.7720   4.15000E-002    0.00000E+000
   6.7740   5.84000E-002    0.00000E+000
   6.7780   4.01000E-002    0.00000E+000
   6.7810   4.54000E-002    0.00000E+000
   6.7830   5.21000E-002    0.00000E+000
   6.7850   5.35000E-002    0.00000E+000
   6.7860   5.99000E-002    0.00000E+000
   6.7900   4.50000E-002    0.00000E+000
   6.7930   5.64000E-002    0.00000E+000
   6.7960   5.33000E-002    0.00000E+000
   6.7990   5.08000E-002    0.00000E+000
   6.8020   6.33000E-002    0.00000E+000
   6.8030   6.06000E-002    0.00000E+000
   6.8070   6.12000E-002    0.00000E+000
   6.8100   6.37000E-002    0.00000E+000
   6.8120   6.55000E-002    0.00000E+000
   6.8130   3.49000E-002    0.00000E+000
   6.8170   6.98000E-002    0.00000E+000
   6.8190   6.55000E-002    0.00000E+000
   6.8210   7.20000E-002    0.00000E+000
   6.8230   5.75000E-002    0.00000E+000
   6.8260   6.65000E-002    0.00000E+000
   6.8290   7.15000E-002    0.00000E+000
   6.8320   6.11000E-002    0.00000E+000
   6.8350   9.07000E-002    0.00000E+000
   6.8380   9.74000E-002    0.00000E+000
   6.8410   8.48000E-002    0.00000E+000
   6.8430   9.25000E-002    0.00000E+000
   6.8460   7.33000E-002    0.00000E+000
   6.8480   6.98000E-002    0.00000E+000
   6.8520   7.35000E-002    0.00000E+000
   6.8530   9.19000E-002    0.00000E+000
   6.8570   7.69000E-002    0.00000E+000
   6.8610   7.66000E-002    0.00000E+000
   6.8640   1.01300E-001    0.00000E+000
   6.8660   7.72000E-002    0.00000E+000
   6.8680   8.16000E-002    0.00000E+000
   6.8710   9.28000E-002    0.00000E+000
   6.8720   9.54000E-002    0.00000E+000
   6.8760   9.48000E-002    0.00000E+000
   6.8790   8.32000E-002    0.00000E+000
   6.8810   1.08600E-001    0.00000E+000
   6.8840   9.78000E-002    0.00000E+000
   6.8860   9.80000E-002    0.00000E+000
   6.8910   9.23000E-002    0.00000E+000
   6.8930   9.52000E-002    0.00000E+000
   6.8950   1.20000E-001    0.00000E+000
   6.8970   1.11200E-001    0.00000E+000
   6.9000   1.01800E-001    0.00000E+000
   6.9030   1.04500E-001    0.00000E+000
   6.9040   1.22600E-001    0.00000E+000
   6.9080   1.15300E-001    0.00000E+000
   6.9130   1.42400E-001    0.00000E+000
   6.9150   1.38900E-001    0.00000E+000
   6.9180   1.12300E-001    0.00000E+000
   6.9200   1.10900E-001    0.00000E+000
   6.9230   1.26900E-001    0.00000E+000
   6.9260   1.16400E-001    0.00000E+000
   6.9270   1.23500E-001    0.00000E+000
   6.9300   1.09000E-001    0.00000E+000
   6.9330   1.35800E-001    0.00000E+000
   6.9370   1.32200E-001    0.00000E+000
   6.9390   1.33300E-001    0.00000E+000
   6.9400   1.37000E-001    0.00000E+000
   6.9440   1.27900E-001    0.00000E+000
   6.9460   1.48700E-001    0.00000E+000
   6.9500   1.50100E-001    0.00000E+000
   6.9520   1.37100E-001    0.00000E+000
   6.9550   1.46300E-001    0.00000E+000
   6.9570   1.39500E-001    0.00000E+000
   6.9610   1.48500E-001    0.00000E+000
   6.9630   1.52700E-001    0.00000E+000
   6.9650   1.55100E-001    0.00000E+000
   6.9680   1.62400E-001    0.00000E+000
   6.9700   1.53100E-001    0.00000E+000
   6.9740   1.51500E-001    0.00000E+000
   6.9750   1.49200E-001    0.00000E+000
   6.9810   1.69700E-001    0.00000E+000
   6.9830   1.77700E-001    0.00000E+000
   6.9860   1.81800E-001    0.00000E+000
   6.9890   1.88600E-001    0.00000E+000
   6.9900   1.78400E-001    0.00000E+000
   6.9950   1.97700E-001    0.00000E+000
   6.9970   2.13100E-001    0.00000E+000
   6.9980   1.98100E-001    0.00000E+000
   7.0020   1.90300E-001    0.00000E+000
   7.0050   2.27500E-001    0.00000E+000
   7.0080   2.08000E-001    0.00000E+000
   7.0120   2.23300E-001    0.00000E+000
   7.0130   2.35700E-001    0.00000E+000
   7.0160   2.32600E-001    0.00000E+000
   7.0190   2.50300E-001    0.00000E+000
   7.0210   2.52700E-001    0.00000E+000
   7.0230   2.61700E-001    0.00000E+000
   7.0260   2.78100E-001    0.00000E+000
   7.0300   3.01200E-001    0.00000E+000
   7.0330   2.88200E-001    0.00000E+000
   7.0350   3.10000E-001    0.00000E+000
   7.0390   3.38700E-001    0.00000E+000
   7.0420   3.41800E-001    0.00000E+000
   7.0440   3.49600E-001    0.00000E+000
   7.0480   3.97800E-001    0.00000E+000
   7.0500   4.04300E-001    0.00000E+000
   7.0530   4.31100E-001    0.00000E+000
   7.0560   4.87400E-001    0.00000E+000
   7.0590   4.98300E-001    0.00000E+000
   7.0620   5.13900E-001    0.00000E+000
   7.0660   5.44600E-001    0.00000E+000
   7.0680   5.73600E-001    0.00000E+000
   7.0710   6.43800E-001    0.00000E+000
   7.0750   6.72400E-001    0.00000E+000
   7.0780   7.05900E-001    0.00000E+000
   7.0820   7.73300E-001    0.00000E+000
   7.0830   8.03000E-001    0.00000E+000
   7.0860   9.37200E-001    0.00000E+000
   7.0900   9.68200E-001    0.00000E+000
   7.0920   1.04180E+000    0.00000E+000
   7.0960   1.16280E+000    0.00000E+000
   7.0980   1.27940E+000    0.00000E+000
   7.1010   1.43180E+000    0.00000E+000
   7.1050   1.95010E+000    0.00000E+000
   7.1080   2.08740E+000    0.00000E+000
   7.1100   2.29890E+000    0.00000E+000
   7.1140   2.37150E+000    0.00000E+000
   7.1170   2.41630E+000    0.00000E+000
   7.1220   2.68160E+000    0.00000E+000
   7.1240   2.66120E+000    0.00000E+000
   7.1280   2.44380E+000    0.00000E+000
   7.1310   2.70110E+000    0.00000E+000
   7.1330   2.65990E+000    0.00000E+000
   7.1360   2.77210E+000    0.00000E+000
   7.1370   2.66320E+000    0.00000E+000
   7.1410   2.89650E+000    0.00000E+000
   7.1430   2.76890E+000    0.00000E+000
   7.1460   3.00520E+000    0.00000E+000
   7.1490   2.77010E+000    0.00000E+000
   7.1520   2.87260E+000    0.00000E+000
   7.1540   2.61740E+000    0.00000E+000
   7.1580   2.37730E+000    0.00000E+000
   7.1600   1.99710E+000    0.00000E+000
   7.1630   1.79470E+000    0.00000E+000
   7.1650   1.71520E+000    0.00000E+000
   7.1680   1.57490E+000    0.00000E+000
   7.1700   1.39250E+000    0.00000E+000
   7.1720   1.49210E+000    0.00000E+000
   7.1740   8.80700E-001    0.00000E+000
   7.1770   7.12400E-001    0.00000E+000
   7.1800  -2.83000E-002    0.00000E+000
   7.1830   1.00000E+000    0.00000E+000
   7.1860   1.00000E+000    0.00000E+000
   7.1890   1.00000E+000    0.00000E+000
   7.1900   1.00000E+000    0.00000E+000
   7.1950   1.00000E+000    0.00000E+000
   7.1960   1.00000E+000    0.00000E+000
   7.2000   1.00000E+000    0.00000E+000
   7.2020   1.00000E+000    0.00000E+000
   7.2040   1.00000E+000    0.00000E+000
   7.2070   1.00000E+000    0.00000E+000
   7.2110   1.00000E+000    0.00000E+000
   7.2150   1.00000E+000    0.00000E+000
   7.2180   1.00000E+000    0.00000E+000
   7.2200   1.00000E+000    0.00000E+000
   7.2230   1.00000E+000    0.00000E+000
   7.2270   1.00000E+000    0.00000E+000
   7.2280   1.00000E+000    0.00000E+000
   7.2320   1.00000E+000    0.00000E+000
   7.2340   1.00000E+000    0.00000E+000
   7.2370   1.00000E+000    0.00000E+000
   7.2400   1.00000E+000    0.00000E+000
   7.2410   1.00000E+000    0.00000E+000
   7.2450   1.00000E+000    0.00000E+000
   7.2480   1.00000E+000    0.00000E+000
   7.2500   1.00000E+000    0.00000E+000
   7.2530   0.00000E+000    0.00000E+000
   7.2550   1.00000E+000    0.00000E+000
   7.2570   1.00000E+000    0.00000E+000
   7.2590   1.00000E+000    0.00000E+000
   7.2620   1.00000E+000    0.00000E+000
   7.2650   1.00000E+000    0.00000E+000
   7.2680   1.00000E+000    0.00000E+000
   7.2710   1.00000E+000    0.00000E+000
   7.2730   1.00000E+000    0.00000E+000
   7.2760   1.00000E+000    0.00000E+000
   7.2780   1.00000E+000    0.00000E+000
   7.2800   1.00000E+000    0.00000E+000
   7.2830   1.00000E+000    0.00000E+000
   7.2860   1.00000E+000    0.00000E+000
   7.2890   1.00000E+000    0.00000E+000
   7.2930   1.00000E+000    0.00000E+000
   7.2960   1.00000E+000    0.00000E+000
   7.2980   1.00000E+000    0.00000E+000
   7.3000   1.00000E+000    0.00000E+000
