# Supplementary material for: Rationally seeded computational protein design of ɑ-helical barrels
Source: Nat Chem Biol. 2024 Jun 20;20(8):991–9. doi: 10.1038/s41589-024-01642-0 (PMC11288890; doi:10.1038/s41589-024-01642-0)
Supplement: Supplementary file 5 — PDB files used for making figure panels h–j. [file 41589_2024_1642_MOESM5_ESM.zip › KIA_RP_RSPD_NatChemBiol_data_Figure3/sc-CC-7-LI_panels_c-g/AUC_panel_e/LI_SV_raw/00051.RA1]

HeptLI
R 1 20.0 40000 0019545 2.6780E11 275 1 
   5.8010   1.00000E+000    0.00000E+000
   5.8020   1.00000E+000    0.00000E+000
   5.8030   1.00000E+000    0.00000E+000
   5.8040   1.00000E+000    0.00000E+000
   5.8050   1.00000E+000    0.00000E+000
   5.8060   1.00000E+000    0.00000E+000
   5.8080   1.00000E+000    0.00000E+000
   5.8100   1.00000E+000    0.00000E+000
   5.8120   1.00000E+000    0.00000E+000
   5.8130   1.00000E+000    0.00000E+000
   5.8150   1.00000E+000    0.00000E+000
   5.8170   1.00000E+000    0.00000E+000
   5.8180   1.00000E+000    0.00000E+000
   5.8190   1.00000E+000    0.00000E+000
   5.8210   1.00000E+000    0.00000E+000
   5.8220   1.00000E+000    0.00000E+000
   5.8230   1.00000E+000    0.00000E+000
   5.8240   1.00000E+000    0.00000E+000
   5.8260   1.00000E+000    0.00000E+000
   5.8280   1.00000E+000    0.00000E+000
   5.8290   1.00000E+000    0.00000E+000
   5.8300   1.00000E+000    0.00000E+000
   5.8330   1.00000E+000    0.00000E+000
   5.8340  -3.22500E+000    0.00000E+000
   5.8350  -1.53100E+000    0.00000E+000
   5.8360  -1.41320E+000    0.00000E+000
   5.8380  -8.51300E-001    0.00000E+000
   5.8390  -6.28300E-001    0.00000E+000
   5.8400  -6.18100E-001    0.00000E+000
   5.8420  -6.30600E-001    0.00000E+000
   5.8430  -7.63500E-001    0.00000E+000
   5.8450  -8.41500E-001    0.00000E+000
   5.8460  -1.02870E+000    0.00000E+000
   5.8480  -1.16950E+000    0.00000E+000
   5.8490  -1.29760E+000    0.00000E+000
   5.8510  -1.37430E+000    0.00000E+000
   5.8540  -1.64080E+000    0.00000E+000
   5.8560  -1.73460E+000    0.00000E+000
   5.8580  -1.65770E+000    0.00000E+000
   5.8600  -1.50110E+000    0.00000E+000
   5.8620  -1.54800E+000    0.00000E+000
   5.8630  -1.44600E+000    0.00000E+000
   5.8650  -1.15490E+000    0.00000E+000
   5.8670  -8.24300E-001    0.00000E+000
   5.8680  -7.17700E-001    0.00000E+000
   5.8700  -5.92900E-001    0.00000E+000
   5.8710  -4.86200E-001    0.00000E+000
   5.8730  -3.98700E-001    0.00000E+000
   5.8750  -3.48500E-001    0.00000E+000
   5.8760  -1.98400E-001    0.00000E+000
   5.8770  -1.86400E-001    0.00000E+000
   5.8800  -1.78500E-001    0.00000E+000
   5.8820  -8.27000E-002    0.00000E+000
   5.8830  -8.58000E-002    0.00000E+000
   5.8850  -2.65000E-002    0.00000E+000
   5.8860  -3.29000E-002    0.00000E+000
   5.8880  -1.99000E-002    0.00000E+000
   5.8890  -1.92000E-002    0.00000E+000
   5.8910  -5.80000E-003    0.00000E+000
   5.8920  -1.15000E-002    0.00000E+000
   5.8930  -1.48000E-002    0.00000E+000
   5.8950  -1.01000E-002    0.00000E+000
   5.8970  -1.48000E-002    0.00000E+000
   5.8980  -6.40000E-003    0.00000E+000
   5.9010   3.80000E-003    0.00000E+000
   5.9020  -1.32000E-002    0.00000E+000
   5.9030  -1.00000E-003    0.00000E+000
   5.9060  -1.02000E-002    0.00000E+000
   5.9080  -8.20000E-003    0.00000E+000
   5.9090   9.00000E-004    0.00000E+000
   5.9110   1.50000E-003    0.00000E+000
   5.9130   3.20000E-003    0.00000E+000
   5.9150   7.00000E-004    0.00000E+000
   5.9170  -1.38000E-002    0.00000E+000
   5.9180  -6.60000E-003    0.00000E+000
   5.9200   0.00000E+000    0.00000E+000
   5.9220  -8.60000E-003    0.00000E+000
   5.9250  -8.30000E-003    0.00000E+000
   5.9260  -8.20000E-003    0.00000E+000
   5.9270  -8.00000E-003    0.00000E+000
   5.9280   1.59000E-002    0.00000E+000
   5.9310   1.62000E-002    0.00000E+000
   5.9320  -1.19000E-002    0.00000E+000
   5.9350  -4.00000E-003    0.00000E+000
   5.9380  -2.08000E-002    0.00000E+000
   5.9400  -7.70000E-003    0.00000E+000
   5.9420  -2.00000E-003    0.00000E+000
   5.9440   2.30000E-003    0.00000E+000
   5.9450   1.94000E-002    0.00000E+000
   5.9480   1.19000E-002    0.00000E+000
   5.9500   3.83000E-002    0.00000E+000
   5.9520   3.11000E-002    0.00000E+000
   5.9540   1.28000E-002    0.00000E+000
   5.9560   6.90000E-003    0.00000E+000
   5.9570  -6.40000E-003    0.00000E+000
   5.9590   3.30000E-003    0.00000E+000
   5.9620   5.00000E-004    0.00000E+000
   5.9630  -5.90000E-003    0.00000E+000
   5.9650  -2.00000E-003    0.00000E+000
   5.9670  -4.60000E-003    0.00000E+000
   5.9700  -1.94000E-002    0.00000E+000
   5.9720   1.22000E-002    0.00000E+000
   5.9730  -1.04000E-002    0.00000E+000
   5.9750  -1.31000E-002    0.00000E+000
   5.9770  -4.00000E-004    0.00000E+000
   5.9790  -4.60000E-003    0.00000E+000
   5.9810   3.10000E-003    0.00000E+000
   5.9830  -2.00000E-004    0.00000E+000
   5.9840   4.70000E-003    0.00000E+000
   5.9870   8.20000E-003    0.00000E+000
   5.9880   7.00000E-003    0.00000E+000
   5.9910   9.70000E-003    0.00000E+000
   5.9930   9.30000E-003    0.00000E+000
   5.9940   1.50000E-003    0.00000E+000
   5.9960   4.90000E-003    0.00000E+000
   5.9980   4.34000E-002    0.00000E+000
   6.0020   2.14400E-001    0.00000E+000
   6.0030   2.01700E-001    0.00000E+000
   6.0050  -7.53100E-001    0.00000E+000
   6.0070  -6.33800E-001    0.00000E+000
   6.0090  -8.71000E-002    0.00000E+000
   6.0110   6.40000E-002    0.00000E+000
   6.0140  -1.90000E-002    0.00000E+000
   6.0160  -2.00000E-002    0.00000E+000
   6.0180  -5.22000E-002    0.00000E+000
   6.0190  -6.49000E-002    0.00000E+000
   6.0210  -3.14300E-001    0.00000E+000
   6.0230   6.11000E-001    0.00000E+000
   6.0250   3.03600E-001    0.00000E+000
   6.0280  -8.63000E-002    0.00000E+000
   6.0320   1.40000E-002    0.00000E+000
   6.0340   7.10000E-003    0.00000E+000
   6.0370   1.07000E-002    0.00000E+000
   6.0390   1.04000E-002    0.00000E+000
   6.0420   3.10000E-003    0.00000E+000
   6.0440   1.71000E-002    0.00000E+000
   6.0510   2.50000E-003    0.00000E+000
   6.0540   8.30000E-003    0.00000E+000
   6.0550   4.90000E-003    0.00000E+000
   6.0560   1.37000E-002    0.00000E+000
   6.0580   1.75000E-002    0.00000E+000
   6.0610   8.80000E-003    0.00000E+000
   6.0620   7.50000E-003    0.00000E+000
   6.0640   1.21000E-002    0.00000E+000
   6.0660   1.20000E-002    0.00000E+000
   6.0670   5.00000E-004    0.00000E+000
   6.0690   1.84000E-002    0.00000E+000
   6.0730   1.37000E-002    0.00000E+000
   6.0740   7.00000E-003    0.00000E+000
   6.0780  -0.00000E+000    0.00000E+000
   6.0790   2.92000E-002    0.00000E+000
   6.0800   9.90000E-003    0.00000E+000
   6.0850   2.00000E-004    0.00000E+000
   6.0870  -6.40000E-003    0.00000E+000
   6.0920   1.45000E-002    0.00000E+000
   6.0970   2.70000E-003    0.00000E+000
   6.0990   1.46000E-002    0.00000E+000
   6.1000   6.30000E-003    0.00000E+000
   6.1050   1.00000E-002    0.00000E+000
   6.1090   7.10000E-003    0.00000E+000
   6.1110   1.51000E-002    0.00000E+000
   6.1130   2.42000E-002    0.00000E+000
   6.1170   5.60000E-003    0.00000E+000
   6.1190   1.02000E-002    0.00000E+000
   6.1210   1.05000E-002    0.00000E+000
   6.1240   8.20000E-003    0.00000E+000
   6.1280   1.26000E-002    0.00000E+000
   6.1310   3.10000E-003    0.00000E+000
   6.1320   3.30000E-003    0.00000E+000
   6.1350   1.45000E-002    0.00000E+000
   6.1390   2.62000E-002    0.00000E+000
   6.1420   1.23000E-002    0.00000E+000
   6.1450   1.19000E-002    0.00000E+000
   6.1460  -1.00000E-003    0.00000E+000
   6.1480   2.32000E-002    0.00000E+000
   6.1510   3.20000E-002    0.00000E+000
   6.1530   7.20000E-003    0.00000E+000
   6.1560   1.05000E-002    0.00000E+000
   6.1610   2.71000E-002    0.00000E+000
   6.1630   1.10000E-002    0.00000E+000
   6.1660   1.31000E-002    0.00000E+000
   6.1690   2.38000E-002    0.00000E+000
   6.1720   1.89000E-002    0.00000E+000
   6.1750   2.07000E-002    0.00000E+000
   6.1760   3.01000E-002    0.00000E+000
   6.1790   3.43000E-002    0.00000E+000
   6.1810   2.89000E-002    0.00000E+000
   6.1840   2.03000E-002    0.00000E+000
   6.1880   3.65000E-002    0.00000E+000
   6.1920   3.23000E-002    0.00000E+000
   6.1950   3.68000E-002    0.00000E+000
   6.1980   2.85000E-002    0.00000E+000
   6.1990   2.74000E-002    0.00000E+000
   6.2030   4.20000E-002    0.00000E+000
   6.2040   2.17000E-002    0.00000E+000
   6.2060   3.01000E-002    0.00000E+000
   6.2070   2.75000E-002    0.00000E+000
   6.2100   4.30000E-002    0.00000E+000
   6.2120   4.27000E-002    0.00000E+000
   6.2160   2.63000E-002    0.00000E+000
   6.2200   3.47000E-002    0.00000E+000
   6.2230   2.68000E-002    0.00000E+000
   6.2250   3.53000E-002    0.00000E+000
   6.2290   4.28000E-002    0.00000E+000
   6.2310   4.17000E-002    0.00000E+000
   6.2340   3.15000E-002    0.00000E+000
   6.2350   4.39000E-002    0.00000E+000
   6.2380   3.78000E-002    0.00000E+000
   6.2390   4.35000E-002    0.00000E+000
   6.2420   5.49000E-002    0.00000E+000
   6.2470   3.85000E-002    0.00000E+000
   6.2500   5.07000E-002    0.00000E+000
   6.2530   5.75000E-002    0.00000E+000
   6.2560   5.26000E-002    0.00000E+000
   6.2590   5.74000E-002    0.00000E+000
   6.2640   5.41000E-002    0.00000E+000
   6.2650   6.80000E-002    0.00000E+000
   6.2680   6.44000E-002    0.00000E+000
   6.2710   7.00000E-002    0.00000E+000
   6.2730   5.71000E-002    0.00000E+000
   6.2760   6.66000E-002    0.00000E+000
   6.2780   6.49000E-002    0.00000E+000
   6.2800   7.93000E-002    0.00000E+000
   6.2830   8.16000E-002    0.00000E+000
   6.2850   7.27000E-002    0.00000E+000
   6.2910   7.45000E-002    0.00000E+000
   6.2920   7.01000E-002    0.00000E+000
   6.2960   8.70000E-002    0.00000E+000
   6.2980   8.99000E-002    0.00000E+000
   6.3010   9.44000E-002    0.00000E+000
   6.3030   9.77000E-002    0.00000E+000
   6.3040   9.67000E-002    0.00000E+000
   6.3070   9.23000E-002    0.00000E+000
   6.3080   1.07600E-001    0.00000E+000
   6.3120   1.04200E-001    0.00000E+000
   6.3140   8.92000E-002    0.00000E+000
   6.3160   1.04600E-001    0.00000E+000
   6.3190   1.17600E-001    0.00000E+000
   6.3210   1.12300E-001    0.00000E+000
   6.3240   1.15900E-001    0.00000E+000
   6.3290   1.16900E-001    0.00000E+000
   6.3330   1.32300E-001    0.00000E+000
   6.3350   1.23200E-001    0.00000E+000
   6.3370   1.30000E-001    0.00000E+000
   6.3390   1.52300E-001    0.00000E+000
   6.3420   1.24900E-001    0.00000E+000
   6.3440   1.22800E-001    0.00000E+000
   6.3470   1.42000E-001    0.00000E+000
   6.3490   1.37000E-001    0.00000E+000
   6.3520   1.48600E-001    0.00000E+000
   6.3560   1.37500E-001    0.00000E+000
   6.3580   1.55600E-001    0.00000E+000
   6.3630   1.68700E-001    0.00000E+000
   6.3670   1.70300E-001    0.00000E+000
   6.3720   1.76300E-001    0.00000E+000
   6.3750   1.74000E-001    0.00000E+000
   6.3760   1.75800E-001    0.00000E+000
   6.3810   1.81500E-001    0.00000E+000
   6.3860   1.77000E-001    0.00000E+000
   6.3870   1.86400E-001    0.00000E+000
   6.3910   1.86800E-001    0.00000E+000
   6.3940   2.09100E-001    0.00000E+000
   6.3970   2.00700E-001    0.00000E+000
   6.4010   2.10300E-001    0.00000E+000
   6.4040   2.21100E-001    0.00000E+000
   6.4090   2.13600E-001    0.00000E+000
   6.4130   2.23000E-001    0.00000E+000
   6.4160   2.39200E-001    0.00000E+000
   6.4170   2.29500E-001    0.00000E+000
   6.4190   2.20200E-001    0.00000E+000
   6.4220   2.36700E-001    0.00000E+000
   6.4270   2.36400E-001    0.00000E+000
   6.4310   2.50000E-001    0.00000E+000
   6.4330   2.42200E-001    0.00000E+000
   6.4360   2.59900E-001    0.00000E+000
   6.4390   2.60700E-001    0.00000E+000
   6.4430   2.79800E-001    0.00000E+000
   6.4450   2.75000E-001    0.00000E+000
   6.4490   2.81800E-001    0.00000E+000
   6.4510   2.83300E-001    0.00000E+000
   6.4540   2.66500E-001    0.00000E+000
   6.4550   2.78700E-001    0.00000E+000
   6.4570   2.87500E-001    0.00000E+000
   6.4610   2.90000E-001    0.00000E+000
   6.4630   3.00200E-001    0.00000E+000
   6.4650   3.11400E-001    0.00000E+000
   6.4670   3.18500E-001    0.00000E+000
   6.4720   3.21400E-001    0.00000E+000
   6.4750   3.25200E-001    0.00000E+000
   6.4760   3.32400E-001    0.00000E+000
   6.4780   3.17700E-001    0.00000E+000
   6.4820   3.24300E-001    0.00000E+000
   6.4830   3.41100E-001    0.00000E+000
   6.4850   3.30800E-001    0.00000E+000
   6.4880   3.44200E-001    0.00000E+000
   6.4890   3.40000E-001    0.00000E+000
   6.4920   3.44300E-001    0.00000E+000
   6.4960   3.45400E-001    0.00000E+000
   6.4980   3.57300E-001    0.00000E+000
   6.5000   3.56400E-001    0.00000E+000
   6.5020   3.61900E-001    0.00000E+000
   6.5050   3.69700E-001    0.00000E+000
   6.5090   3.69100E-001    0.00000E+000
   6.5120   3.71700E-001    0.00000E+000
   6.5140   3.77400E-001    0.00000E+000
   6.5160   3.88400E-001    0.00000E+000
   6.5190   3.81000E-001    0.00000E+000
   6.5210   3.94400E-001    0.00000E+000
   6.5230   3.96100E-001    0.00000E+000
   6.5250   3.99700E-001    0.00000E+000
   6.5280   3.92100E-001    0.00000E+000
   6.5300   4.05100E-001    0.00000E+000
   6.5340   4.13200E-001    0.00000E+000
   6.5370   4.17900E-001    0.00000E+000
   6.5380   4.21200E-001    0.00000E+000
   6.5400   4.08900E-001    0.00000E+000
   6.5430   4.25400E-001    0.00000E+000
   6.5450   4.28300E-001    0.00000E+000
   6.5480   4.19000E-001    0.00000E+000
   6.5510   4.31300E-001    0.00000E+000
   6.5530   4.27400E-001    0.00000E+000
   6.5550   4.57100E-001    0.00000E+000
   6.5570   4.33100E-001    0.00000E+000
   6.5600   4.50000E-001    0.00000E+000
   6.5630   4.58400E-001    0.00000E+000
   6.5650   4.47300E-001    0.00000E+000
   6.5690   4.47300E-001    0.00000E+000
   6.5710   4.50300E-001    0.00000E+000
   6.5720   4.66300E-001    0.00000E+000
   6.5750   4.76900E-001    0.00000E+000
   6.5760   4.60100E-001    0.00000E+000
   6.5800   4.72200E-001    0.00000E+000
   6.5820   4.66300E-001    0.00000E+000
   6.5830   4.90600E-001    0.00000E+000
   6.5850   4.76000E-001    0.00000E+000
   6.5890   4.87100E-001    0.00000E+000
   6.5920   4.83400E-001    0.00000E+000
   6.5940   4.88700E-001    0.00000E+000
   6.5960   4.94400E-001    0.00000E+000
   6.5990   4.80000E-001    0.00000E+000
   6.6030   4.95400E-001    0.00000E+000
   6.6050   4.97100E-001    0.00000E+000
   6.6080   5.05600E-001    0.00000E+000
   6.6100   5.13600E-001    0.00000E+000
   6.6130   5.04500E-001    0.00000E+000
   6.6150   5.08600E-001    0.00000E+000
   6.6160   5.07000E-001    0.00000E+000
   6.6190   5.03500E-001    0.00000E+000
   6.6210   5.09300E-001    0.00000E+000
   6.6240   4.96900E-001    0.00000E+000
   6.6260   5.38700E-001    0.00000E+000
   6.6290   5.28900E-001    0.00000E+000
   6.6320   5.27500E-001    0.00000E+000
   6.6340   5.35200E-001    0.00000E+000
   6.6360   5.44600E-001    0.00000E+000
   6.6380   5.17800E-001    0.00000E+000
   6.6420   5.31100E-001    0.00000E+000
   6.6440   5.35600E-001    0.00000E+000
   6.6470   5.28200E-001    0.00000E+000
   6.6490   5.36300E-001    0.00000E+000
   6.6510   5.42400E-001    0.00000E+000
   6.6540   5.44100E-001    0.00000E+000
   6.6560   5.51700E-001    0.00000E+000
   6.6580   5.46800E-001    0.00000E+000
   6.6600   5.40700E-001    0.00000E+000
   6.6640   5.56300E-001    0.00000E+000
   6.6660   5.58500E-001    0.00000E+000
   6.6670   5.55600E-001    0.00000E+000
   6.6700   5.58600E-001    0.00000E+000
   6.6720   5.58400E-001    0.00000E+000
   6.6740   5.51000E-001    0.00000E+000
   6.6760   5.61900E-001    0.00000E+000
   6.6780   5.48800E-001    0.00000E+000
   6.6830   5.67800E-001    0.00000E+000
   6.6860   5.73300E-001    0.00000E+000
   6.6880   5.61200E-001    0.00000E+000
   6.6920   5.64000E-001    0.00000E+000
   6.6950   5.83800E-001    0.00000E+000
   6.6970   5.74200E-001    0.00000E+000
   6.6980   5.93500E-001    0.00000E+000
   6.7000   5.70900E-001    0.00000E+000
   6.7040   5.76400E-001    0.00000E+000
   6.7060   5.70200E-001    0.00000E+000
   6.7090   5.88900E-001    0.00000E+000
   6.7140   5.79000E-001    0.00000E+000
   6.7150   5.81200E-001    0.00000E+000
   6.7160   5.91200E-001    0.00000E+000
   6.7190   5.77100E-001    0.00000E+000
   6.7230   5.73700E-001    0.00000E+000
   6.7260   5.85300E-001    0.00000E+000
   6.7280   5.79900E-001    0.00000E+000
   6.7320   6.01700E-001    0.00000E+000
   6.7340   5.87200E-001    0.00000E+000
   6.7360   5.79000E-001    0.00000E+000
   6.7380   5.90700E-001    0.00000E+000
   6.7410   5.96000E-001    0.00000E+000
   6.7450   5.91300E-001    0.00000E+000
   6.7480   5.88600E-001    0.00000E+000
   6.7500   5.99800E-001    0.00000E+000
   6.7510   5.88500E-001    0.00000E+000
   6.7540   6.03800E-001    0.00000E+000
   6.7570   5.91900E-001    0.00000E+000
   6.7600   5.92400E-001    0.00000E+000
   6.7630   6.00700E-001    0.00000E+000
   6.7660   6.01100E-001    0.00000E+000
   6.7690   6.07600E-001    0.00000E+000
   6.7710   5.79600E-001    0.00000E+000
   6.7740   5.93700E-001    0.00000E+000
   6.7770   6.07800E-001    0.00000E+000
   6.7780   6.05000E-001    0.00000E+000
   6.7820   6.28300E-001    0.00000E+000
   6.7850   6.10100E-001    0.00000E+000
   6.7870   6.15800E-001    0.00000E+000
   6.7910   6.07300E-001    0.00000E+000
   6.7930   6.14200E-001    0.00000E+000
   6.7970   6.01600E-001    0.00000E+000
   6.7980   6.07200E-001    0.00000E+000
   6.8010   5.97000E-001    0.00000E+000
   6.8050   6.09300E-001    0.00000E+000
   6.8060   6.16800E-001    0.00000E+000
   6.8100   6.16400E-001    0.00000E+000
   6.8130   6.33300E-001    0.00000E+000
   6.8140   5.93000E-001    0.00000E+000
   6.8170   6.09300E-001    0.00000E+000
   6.8190   6.04500E-001    0.00000E+000
   6.8210   6.14800E-001    0.00000E+000
   6.8260   6.11800E-001    0.00000E+000
   6.8270   6.11300E-001    0.00000E+000
   6.8310   6.24100E-001    0.00000E+000
   6.8320   6.26500E-001    0.00000E+000
   6.8370   6.46900E-001    0.00000E+000
   6.8400   6.37600E-001    0.00000E+000
   6.8420   6.23900E-001    0.00000E+000
   6.8440   6.27800E-001    0.00000E+000
   6.8460   6.19000E-001    0.00000E+000
   6.8480   6.09900E-001    0.00000E+000
   6.8520   6.24500E-001    0.00000E+000
   6.8560   6.15800E-001    0.00000E+000
   6.8570   6.27100E-001    0.00000E+000
   6.8600   6.18100E-001    0.00000E+000
   6.8640   6.25100E-001    0.00000E+000
   6.8670   6.18000E-001    0.00000E+000
   6.8680   6.29300E-001    0.00000E+000
   6.8710   6.31800E-001    0.00000E+000
   6.8750   6.31100E-001    0.00000E+000
   6.8760   6.21300E-001    0.00000E+000
   6.8800   6.16100E-001    0.00000E+000
   6.8830   6.36100E-001    0.00000E+000
   6.8860   6.05900E-001    0.00000E+000
   6.8880   6.08200E-001    0.00000E+000
   6.8900   6.11600E-001    0.00000E+000
   6.8930   6.23600E-001    0.00000E+000
   6.8950   6.33200E-001    0.00000E+000
   6.8990   6.37200E-001    0.00000E+000
   6.9030   6.18700E-001    0.00000E+000
   6.9060   6.35700E-001    0.00000E+000
   6.9080   6.23200E-001    0.00000E+000
   6.9120   6.35300E-001    0.00000E+000
   6.9130   6.63000E-001    0.00000E+000
   6.9170   6.29800E-001    0.00000E+000
   6.9200   6.22400E-001    0.00000E+000
   6.9260   6.33000E-001    0.00000E+000
   6.9290   6.28400E-001    0.00000E+000
   6.9330   6.33100E-001    0.00000E+000
   6.9360   6.46400E-001    0.00000E+000
   6.9370   6.26300E-001    0.00000E+000
   6.9400   6.38500E-001    0.00000E+000
   6.9420   6.30000E-001    0.00000E+000
   6.9460   6.35600E-001    0.00000E+000
   6.9470   6.30300E-001    0.00000E+000
   6.9530   6.23700E-001    0.00000E+000
   6.9540   6.32100E-001    0.00000E+000
   6.9570   6.20500E-001    0.00000E+000
   6.9600   6.34000E-001    0.00000E+000
   6.9630   6.27300E-001    0.00000E+000
   6.9660   6.11800E-001    0.00000E+000
   6.9680   6.29400E-001    0.00000E+000
   6.9690   6.36000E-001    0.00000E+000
   6.9720   6.27400E-001    0.00000E+000
   6.9740   6.23900E-001    0.00000E+000
   6.9770   6.37300E-001    0.00000E+000
   6.9820   6.50600E-001    0.00000E+000
   6.9840   6.36000E-001    0.00000E+000
   6.9870   6.30700E-001    0.00000E+000
   6.9890   6.45300E-001    0.00000E+000
   6.9920   6.30000E-001    0.00000E+000
   6.9960   6.47200E-001    0.00000E+000
   6.9980   6.41800E-001    0.00000E+000
   7.0020   6.40400E-001    0.00000E+000
   7.0040   6.58500E-001    0.00000E+000
   7.0060   6.41400E-001    0.00000E+000
   7.0090   6.44000E-001    0.00000E+000
   7.0130   6.59700E-001    0.00000E+000
   7.0140   6.64300E-001    0.00000E+000
   7.0160   6.61000E-001    0.00000E+000
   7.0190   6.77700E-001    0.00000E+000
   7.0220   6.75800E-001    0.00000E+000
   7.0240   6.56700E-001    0.00000E+000
   7.0250   6.76600E-001    0.00000E+000
   7.0290   6.67100E-001    0.00000E+000
   7.0320   6.64900E-001    0.00000E+000
   7.0340   6.94600E-001    0.00000E+000
   7.0370   6.84900E-001    0.00000E+000
   7.0390   7.19900E-001    0.00000E+000
   7.0430   7.06400E-001    0.00000E+000
   7.0460   7.09700E-001    0.00000E+000
   7.0480   7.17300E-001    0.00000E+000
   7.0500   7.30900E-001    0.00000E+000
   7.0530   7.50200E-001    0.00000E+000
   7.0550   7.45800E-001    0.00000E+000
   7.0580   7.61700E-001    0.00000E+000
   7.0600   7.80100E-001    0.00000E+000
   7.0620   7.90100E-001    0.00000E+000
   7.0670   8.13400E-001    0.00000E+000
   7.0690   8.30300E-001    0.00000E+000
   7.0710   8.42400E-001    0.00000E+000
   7.0740   8.61700E-001    0.00000E+000
   7.0760   8.98800E-001    0.00000E+000
   7.0780   9.08300E-001    0.00000E+000
   7.0820   9.22000E-001    0.00000E+000
   7.0840   9.61700E-001    0.00000E+000
   7.0850   9.75800E-001    0.00000E+000
   7.0910   1.05320E+000    0.00000E+000
   7.0920   1.07830E+000    0.00000E+000
   7.0940   1.08370E+000    0.00000E+000
   7.0980   1.15450E+000    0.00000E+000
   7.1010   1.25050E+000    0.00000E+000
   7.1040   1.26540E+000    0.00000E+000
   7.1080   1.35990E+000    0.00000E+000
   7.1100   1.43600E+000    0.00000E+000
   7.1120   1.52980E+000    0.00000E+000
   7.1150   1.58960E+000    0.00000E+000
   7.1170   2.10650E+000    0.00000E+000
   7.1210   2.17000E+000    0.00000E+000
   7.1240   2.57260E+000    0.00000E+000
   7.1260   2.58560E+000    0.00000E+000
   7.1280   2.69860E+000    0.00000E+000
   7.1330   2.60690E+000    0.00000E+000
   7.1340   2.81420E+000    0.00000E+000
   7.1370   2.90170E+000    0.00000E+000
   7.1380   2.77550E+000    0.00000E+000
   7.1420   2.87710E+000    0.00000E+000
   7.1450   3.17510E+000    0.00000E+000
   7.1470   3.20550E+000    0.00000E+000
   7.1510   2.96910E+000    0.00000E+000
   7.1540   2.71110E+000    0.00000E+000
   7.1560   2.40420E+000    0.00000E+000
   7.1580   1.99010E+000    0.00000E+000
   7.1600   2.26760E+000    0.00000E+000
   7.1630   1.89060E+000    0.00000E+000
   7.1670   1.63980E+000    0.00000E+000
   7.1690   1.37640E+000    0.00000E+000
   7.1720   1.18230E+000    0.00000E+000
   7.1740   1.28050E+000    0.00000E+000
   7.1770   8.96100E-001    0.00000E+000
   7.1790   4.45600E-001    0.00000E+000
   7.1820   1.00000E+000    0.00000E+000
   7.1860   1.00000E+000    0.00000E+000
   7.1900   1.00000E+000    0.00000E+000
   7.1930   1.00000E+000    0.00000E+000
   7.1950   1.00000E+000    0.00000E+000
   7.1990   1.00000E+000    0.00000E+000
   7.2000   1.00000E+000    0.00000E+000
   7.2020   1.00000E+000    0.00000E+000
   7.2050   1.00000E+000    0.00000E+000
   7.2080   1.00000E+000    0.00000E+000
   7.2110   1.00000E+000    0.00000E+000
   7.2140   1.00000E+000    0.00000E+000
   7.2170   1.00000E+000    0.00000E+000
   7.2200   1.00000E+000    0.00000E+000
   7.2220   1.00000E+000    0.00000E+000
   7.2250   1.00000E+000    0.00000E+000
   7.2270   1.00000E+000    0.00000E+000
   7.2290   1.00000E+000    0.00000E+000
   7.2320   1.00000E+000    0.00000E+000
   7.2340   1.00000E+000    0.00000E+000
   7.2370   1.00000E+000    0.00000E+000
   7.2410   1.00000E+000    0.00000E+000
   7.2430   1.00000E+000    0.00000E+000
   7.2460   1.00000E+000    0.00000E+000
   7.2480   1.00000E+000    0.00000E+000
   7.2500   1.00000E+000    0.00000E+000
   7.2540   1.00000E+000    0.00000E+000
   7.2570   1.00000E+000    0.00000E+000
   7.2600   1.00000E+000    0.00000E+000
   7.2630   1.00000E+000    0.00000E+000
   7.2640   1.00000E+000    0.00000E+000
   7.2680   1.00000E+000    0.00000E+000
   7.2710   1.00000E+000    0.00000E+000
   7.2730   1.00000E+000    0.00000E+000
   7.2760   1.00000E+000    0.00000E+000
   7.2790   1.00000E+000    0.00000E+000
   7.2800   1.00000E+000    0.00000E+000
   7.2850   1.00000E+000    0.00000E+000
   7.2860   1.00000E+000    0.00000E+000
   7.2890   1.00000E+000    0.00000E+000
   7.2930   1.00000E+000    0.00000E+000
   7.2960   1.00000E+000    0.00000E+000
   7.2980   1.00000E+000    0.00000E+000
   7.3010   1.00000E+000    0.00000E+000
