# Supplementary material for: Rationally seeded computational protein design of ɑ-helical barrels
Source: Nat Chem Biol. 2024 Jun 20;20(8):991–9. doi: 10.1038/s41589-024-01642-0 (PMC11288890; doi:10.1038/s41589-024-01642-0)
Supplement: Supplementary file 5 — PDB files used for making figure panels h–j. [file 41589_2024_1642_MOESM5_ESM.zip › KIA_RP_RSPD_NatChemBiol_data_Figure3/sc-CC-7-LI_panels_c-g/AUC_panel_e/LI_SV_raw/00045.RA1]

HeptLI
R 1 20.0 40000 0017747 2.3630E11 275 1 
   5.8010   1.00000E+000    0.00000E+000
   5.8030   1.00000E+000    0.00000E+000
   5.8040   1.00000E+000    0.00000E+000
   5.8050   1.00000E+000    0.00000E+000
   5.8060   1.00000E+000    0.00000E+000
   5.8070   1.00000E+000    0.00000E+000
   5.8100   1.00000E+000    0.00000E+000
   5.8120   1.00000E+000    0.00000E+000
   5.8130   1.00000E+000    0.00000E+000
   5.8140   1.00000E+000    0.00000E+000
   5.8150   1.00000E+000    0.00000E+000
   5.8170   1.00000E+000    0.00000E+000
   5.8190   1.00000E+000    0.00000E+000
   5.8200   1.00000E+000    0.00000E+000
   5.8210   1.00000E+000    0.00000E+000
   5.8230   1.00000E+000    0.00000E+000
   5.8240   1.00000E+000    0.00000E+000
   5.8260   1.00000E+000    0.00000E+000
   5.8280   1.00000E+000    0.00000E+000
   5.8300   1.00000E+000    0.00000E+000
   5.8310   1.00000E+000    0.00000E+000
   5.8330   1.00000E+000    0.00000E+000
   5.8350  -1.09620E+000    0.00000E+000
   5.8370  -1.38400E+000    0.00000E+000
   5.8380  -7.66100E-001    0.00000E+000
   5.8390  -1.04690E+000    0.00000E+000
   5.8400  -8.15800E-001    0.00000E+000
   5.8420  -5.80900E-001    0.00000E+000
   5.8440  -8.05500E-001    0.00000E+000
   5.8450  -7.92700E-001    0.00000E+000
   5.8460  -7.28900E-001    0.00000E+000
   5.8480  -7.63300E-001    0.00000E+000
   5.8490  -1.31190E+000    0.00000E+000
   5.8510  -1.43050E+000    0.00000E+000
   5.8530  -1.55760E+000    0.00000E+000
   5.8560  -1.70450E+000    0.00000E+000
   5.8580  -1.63180E+000    0.00000E+000
   5.8610  -1.63410E+000    0.00000E+000
   5.8620  -1.50060E+000    0.00000E+000
   5.8630  -1.44090E+000    0.00000E+000
   5.8640  -1.17050E+000    0.00000E+000
   5.8680  -8.74500E-001    0.00000E+000
   5.8690  -7.18400E-001    0.00000E+000
   5.8700  -5.50900E-001    0.00000E+000
   5.8710  -4.69900E-001    0.00000E+000
   5.8720  -3.94400E-001    0.00000E+000
   5.8740  -3.50300E-001    0.00000E+000
   5.8760  -2.87800E-001    0.00000E+000
   5.8770  -2.76900E-001    0.00000E+000
   5.8810  -9.75000E-002    0.00000E+000
   5.8830  -3.36000E-002    0.00000E+000
   5.8860  -3.15000E-002    0.00000E+000
   5.8880  -3.22000E-002    0.00000E+000
   5.8910  -1.41000E-002    0.00000E+000
   5.8920  -1.77000E-002    0.00000E+000
   5.8930  -1.41000E-002    0.00000E+000
   5.8950  -2.20000E-002    0.00000E+000
   5.8970  -1.15000E-002    0.00000E+000
   5.8990  -2.70000E-003    0.00000E+000
   5.9020  -1.29000E-002    0.00000E+000
   5.9030   5.70000E-003    0.00000E+000
   5.9040  -1.34000E-002    0.00000E+000
   5.9070  -9.50000E-003    0.00000E+000
   5.9090   1.60000E-003    0.00000E+000
   5.9110   5.70000E-003    0.00000E+000
   5.9120  -1.60000E-003    0.00000E+000
   5.9150  -9.40000E-003    0.00000E+000
   5.9160   8.00000E-004    0.00000E+000
   5.9180  -1.73000E-002    0.00000E+000
   5.9210  -2.00000E-003    0.00000E+000
   5.9220   6.80000E-003    0.00000E+000
   5.9250  -1.38000E-002    0.00000E+000
   5.9270  -6.30000E-003    0.00000E+000
   5.9280  -1.07000E-002    0.00000E+000
   5.9300   2.29000E-002    0.00000E+000
   5.9320  -8.50000E-003    0.00000E+000
   5.9380  -1.53000E-002    0.00000E+000
   5.9400  -1.03000E-002    0.00000E+000
   5.9410  -5.00000E-003    0.00000E+000
   5.9450  -2.40000E-003    0.00000E+000
   5.9480   7.00000E-003    0.00000E+000
   5.9500   3.46000E-002    0.00000E+000
   5.9520   2.70000E-002    0.00000E+000
   5.9540   2.90000E-002    0.00000E+000
   5.9560   6.90000E-003    0.00000E+000
   5.9570   5.00000E-003    0.00000E+000
   5.9610  -4.60000E-003    0.00000E+000
   5.9620   3.00000E-003    0.00000E+000
   5.9630  -7.00000E-003    0.00000E+000
   5.9640  -1.00000E-003    0.00000E+000
   5.9670   2.10000E-003    0.00000E+000
   5.9680  -1.86000E-002    0.00000E+000
   5.9710  -4.30000E-003    0.00000E+000
   5.9730  -2.10000E-003    0.00000E+000
   5.9750  -2.06000E-002    0.00000E+000
   5.9770  -2.12000E-002    0.00000E+000
   5.9790  -1.17000E-002    0.00000E+000
   5.9800   1.00000E-004    0.00000E+000
   5.9820   5.90000E-003    0.00000E+000
   5.9840  -4.70000E-003    0.00000E+000
   5.9870  -1.90000E-003    0.00000E+000
   5.9900   1.17000E-002    0.00000E+000
   5.9910   7.50000E-003    0.00000E+000
   5.9930   8.20000E-003    0.00000E+000
   5.9950   2.40000E-003    0.00000E+000
   5.9970   3.97000E-002    0.00000E+000
   6.0000   2.84000E-002    0.00000E+000
   6.0020   2.57900E-001    0.00000E+000
   6.0040  -2.13100E-001    0.00000E+000
   6.0070  -7.36800E-001    0.00000E+000
   6.0080  -4.55000E-001    0.00000E+000
   6.0110   5.53000E-002    0.00000E+000
   6.0130   2.96000E-002    0.00000E+000
   6.0150   1.00000E-004    0.00000E+000
   6.0160  -3.09000E-002    0.00000E+000
   6.0180  -5.32000E-002    0.00000E+000
   6.0190  -8.45000E-002    0.00000E+000
   6.0230  -2.02100E-001    0.00000E+000
   6.0280   3.24500E-001    0.00000E+000
   6.0350  -1.50000E-002    0.00000E+000
   6.0390   9.00000E-003    0.00000E+000
   6.0410   1.68000E-002    0.00000E+000
   6.0430   6.20000E-003    0.00000E+000
   6.0450   3.80000E-003    0.00000E+000
   6.0490   5.50000E-003    0.00000E+000
   6.0510  -8.00000E-004    0.00000E+000
   6.0530   5.10000E-003    0.00000E+000
   6.0550   7.30000E-003    0.00000E+000
   6.0570   7.20000E-003    0.00000E+000
   6.0590   5.70000E-003    0.00000E+000
   6.0600   1.56000E-002    0.00000E+000
   6.0620   1.04000E-002    0.00000E+000
   6.0650   1.26000E-002    0.00000E+000
   6.0690   7.50000E-003    0.00000E+000
   6.0730   8.80000E-003    0.00000E+000
   6.0740   5.20000E-003    0.00000E+000
   6.0760   1.40000E-002    0.00000E+000
   6.0780   4.20000E-003    0.00000E+000
   6.0790   2.09000E-002    0.00000E+000
   6.0850   1.87000E-002    0.00000E+000
   6.0860   1.10000E-003    0.00000E+000
   6.0890  -1.01000E-002    0.00000E+000
   6.0900   1.73000E-002    0.00000E+000
   6.0920   2.80000E-002    0.00000E+000
   6.0950   1.06000E-002    0.00000E+000
   6.0970   6.00000E-003    0.00000E+000
   6.1000   1.62000E-002    0.00000E+000
   6.1050   4.50000E-003    0.00000E+000
   6.1060   1.57000E-002    0.00000E+000
   6.1100   1.17000E-002    0.00000E+000
   6.1110   1.50000E-002    0.00000E+000
   6.1140   2.29000E-002    0.00000E+000
   6.1160   1.16000E-002    0.00000E+000
   6.1170   1.37000E-002    0.00000E+000
   6.1190   1.99000E-002    0.00000E+000
   6.1230   1.71000E-002    0.00000E+000
   6.1280   1.39000E-002    0.00000E+000
   6.1330   2.66000E-002    0.00000E+000
   6.1350   8.40000E-003    0.00000E+000
   6.1400   2.58000E-002    0.00000E+000
   6.1420   1.72000E-002    0.00000E+000
   6.1430   1.33000E-002    0.00000E+000
   6.1460   7.30000E-003    0.00000E+000
   6.1470   3.35000E-002    0.00000E+000
   6.1510   2.65000E-002    0.00000E+000
   6.1550   1.78000E-002    0.00000E+000
   6.1560   3.15000E-002    0.00000E+000
   6.1590   3.00000E-002    0.00000E+000
   6.1620   3.36000E-002    0.00000E+000
   6.1650   3.56000E-002    0.00000E+000
   6.1670   2.55000E-002    0.00000E+000
   6.1680   2.47000E-002    0.00000E+000
   6.1720   3.26000E-002    0.00000E+000
   6.1740   3.13000E-002    0.00000E+000
   6.1750   3.67000E-002    0.00000E+000
   6.1760   3.98000E-002    0.00000E+000
   6.1810   4.24000E-002    0.00000E+000
   6.1830   3.80000E-002    0.00000E+000
   6.1840   4.18000E-002    0.00000E+000
   6.1870   2.89000E-002    0.00000E+000
   6.1910   3.85000E-002    0.00000E+000
   6.1930   3.74000E-002    0.00000E+000
   6.1960   4.61000E-002    0.00000E+000
   6.1980   4.55000E-002    0.00000E+000
   6.2000   4.71000E-002    0.00000E+000
   6.2040   4.37000E-002    0.00000E+000
   6.2070   4.04000E-002    0.00000E+000
   6.2080   4.48000E-002    0.00000E+000
   6.2100   4.88000E-002    0.00000E+000
   6.2120   6.28000E-002    0.00000E+000
   6.2140   5.02000E-002    0.00000E+000
   6.2160   5.98000E-002    0.00000E+000
   6.2200   6.85000E-002    0.00000E+000
   6.2220   5.47000E-002    0.00000E+000
   6.2240   6.49000E-002    0.00000E+000
   6.2250   6.65000E-002    0.00000E+000
   6.2300   6.85000E-002    0.00000E+000
   6.2320   7.43000E-002    0.00000E+000
   6.2350   6.72000E-002    0.00000E+000
   6.2380   5.81000E-002    0.00000E+000
   6.2400   6.35000E-002    0.00000E+000
   6.2430   7.30000E-002    0.00000E+000
   6.2460   9.23000E-002    0.00000E+000
   6.2490   8.57000E-002    0.00000E+000
   6.2520   9.68000E-002    0.00000E+000
   6.2540   8.52000E-002    0.00000E+000
   6.2550   7.62000E-002    0.00000E+000
   6.2590   7.90000E-002    0.00000E+000
   6.2600   9.48000E-002    0.00000E+000
   6.2660   9.92000E-002    0.00000E+000
   6.2680   9.75000E-002    0.00000E+000
   6.2710   1.02300E-001    0.00000E+000
   6.2720   1.12600E-001    0.00000E+000
   6.2750   1.09600E-001    0.00000E+000
   6.2770   1.06500E-001    0.00000E+000
   6.2800   1.18600E-001    0.00000E+000
   6.2850   1.28300E-001    0.00000E+000
   6.2870   1.24700E-001    0.00000E+000
   6.2880   1.22300E-001    0.00000E+000
   6.2920   1.16100E-001    0.00000E+000
   6.2940   1.41300E-001    0.00000E+000
   6.2980   1.38700E-001    0.00000E+000
   6.3000   1.25700E-001    0.00000E+000
   6.3010   1.52000E-001    0.00000E+000
   6.3050   1.54200E-001    0.00000E+000
   6.3080   1.50000E-001    0.00000E+000
   6.3110   1.63200E-001    0.00000E+000
   6.3150   1.60600E-001    0.00000E+000
   6.3190   1.57700E-001    0.00000E+000
   6.3230   1.71200E-001    0.00000E+000
   6.3240   1.81300E-001    0.00000E+000
   6.3260   1.73000E-001    0.00000E+000
   6.3270   1.78200E-001    0.00000E+000
   6.3320   1.71600E-001    0.00000E+000
   6.3360   1.86700E-001    0.00000E+000
   6.3390   2.29500E-001    0.00000E+000
   6.3420   2.05300E-001    0.00000E+000
   6.3450   1.86800E-001    0.00000E+000
   6.3480   2.01600E-001    0.00000E+000
   6.3490   1.99100E-001    0.00000E+000
   6.3540   2.22600E-001    0.00000E+000
   6.3600   2.15200E-001    0.00000E+000
   6.3620   2.32500E-001    0.00000E+000
   6.3650   2.34800E-001    0.00000E+000
   6.3680   2.41600E-001    0.00000E+000
   6.3690   2.41600E-001    0.00000E+000
   6.3720   2.40600E-001    0.00000E+000
   6.3760   2.56000E-001    0.00000E+000
   6.3800   2.56100E-001    0.00000E+000
   6.3830   2.67300E-001    0.00000E+000
   6.3870   2.68800E-001    0.00000E+000
   6.3910   2.77600E-001    0.00000E+000
   6.3920   2.94300E-001    0.00000E+000
   6.3940   2.87600E-001    0.00000E+000
   6.3960   2.72800E-001    0.00000E+000
   6.3970   2.97800E-001    0.00000E+000
   6.3980   2.98300E-001    0.00000E+000
   6.4050   2.84800E-001    0.00000E+000
   6.4100   3.01000E-001    0.00000E+000
   6.4130   3.17100E-001    0.00000E+000
   6.4160   3.17000E-001    0.00000E+000
   6.4170   3.13400E-001    0.00000E+000
   6.4180   3.15900E-001    0.00000E+000
   6.4220   3.18900E-001    0.00000E+000
   6.4240   3.40200E-001    0.00000E+000
   6.4260   3.33000E-001    0.00000E+000
   6.4290   3.26000E-001    0.00000E+000
   6.4310   3.44300E-001    0.00000E+000
   6.4330   3.44700E-001    0.00000E+000
   6.4360   3.53200E-001    0.00000E+000
   6.4380   3.55000E-001    0.00000E+000
   6.4410   3.43400E-001    0.00000E+000
   6.4430   3.75800E-001    0.00000E+000
   6.4460   3.70500E-001    0.00000E+000
   6.4490   3.59100E-001    0.00000E+000
   6.4510   3.80700E-001    0.00000E+000
   6.4540   3.88200E-001    0.00000E+000
   6.4560   3.82800E-001    0.00000E+000
   6.4590   3.83500E-001    0.00000E+000
   6.4610   3.97200E-001    0.00000E+000
   6.4630   3.94900E-001    0.00000E+000
   6.4660   4.09800E-001    0.00000E+000
   6.4680   4.03100E-001    0.00000E+000
   6.4720   4.19600E-001    0.00000E+000
   6.4770   4.12900E-001    0.00000E+000
   6.4790   4.26100E-001    0.00000E+000
   6.4820   4.20400E-001    0.00000E+000
   6.4830   4.24400E-001    0.00000E+000
   6.4860   4.33500E-001    0.00000E+000
   6.4890   4.33500E-001    0.00000E+000
   6.4910   4.43200E-001    0.00000E+000
   6.4930   4.38800E-001    0.00000E+000
   6.4980   4.40100E-001    0.00000E+000
   6.5000   4.46400E-001    0.00000E+000
   6.5030   4.46800E-001    0.00000E+000
   6.5040   4.59500E-001    0.00000E+000
   6.5060   4.64300E-001    0.00000E+000
   6.5090   4.57600E-001    0.00000E+000
   6.5120   4.74700E-001    0.00000E+000
   6.5150   4.81800E-001    0.00000E+000
   6.5160   4.78600E-001    0.00000E+000
   6.5190   4.76400E-001    0.00000E+000
   6.5210   4.83500E-001    0.00000E+000
   6.5220   4.85200E-001    0.00000E+000
   6.5250   4.90200E-001    0.00000E+000
   6.5300   4.93700E-001    0.00000E+000
   6.5330   4.92500E-001    0.00000E+000
   6.5350   5.16000E-001    0.00000E+000
   6.5360   5.06100E-001    0.00000E+000
   6.5380   5.09600E-001    0.00000E+000
   6.5440   5.05200E-001    0.00000E+000
   6.5460   5.04300E-001    0.00000E+000
   6.5500   5.25300E-001    0.00000E+000
   6.5520   5.31200E-001    0.00000E+000
   6.5530   5.26700E-001    0.00000E+000
   6.5560   5.40700E-001    0.00000E+000
   6.5580   5.21700E-001    0.00000E+000
   6.5620   5.24500E-001    0.00000E+000
   6.5640   5.19300E-001    0.00000E+000
   6.5670   5.48400E-001    0.00000E+000
   6.5700   5.38700E-001    0.00000E+000
   6.5720   5.47200E-001    0.00000E+000
   6.5750   5.36700E-001    0.00000E+000
   6.5760   5.48000E-001    0.00000E+000
   6.5790   5.55800E-001    0.00000E+000
   6.5810   5.53400E-001    0.00000E+000
   6.5830   5.40900E-001    0.00000E+000
   6.5850   5.46900E-001    0.00000E+000
   6.5880   5.53300E-001    0.00000E+000
   6.5890   5.40900E-001    0.00000E+000
   6.5930   5.60300E-001    0.00000E+000
   6.5980   5.61600E-001    0.00000E+000
   6.6010   5.62800E-001    0.00000E+000
   6.6030   5.67400E-001    0.00000E+000
   6.6060   5.79900E-001    0.00000E+000
   6.6080   5.77600E-001    0.00000E+000
   6.6100   5.80100E-001    0.00000E+000
   6.6130   5.70100E-001    0.00000E+000
   6.6150   5.72000E-001    0.00000E+000
   6.6180   5.73600E-001    0.00000E+000
   6.6190   5.84300E-001    0.00000E+000
   6.6210   5.63300E-001    0.00000E+000
   6.6230   5.62200E-001    0.00000E+000
   6.6260   5.81300E-001    0.00000E+000
   6.6290   5.82100E-001    0.00000E+000
   6.6310   5.94800E-001    0.00000E+000
   6.6330   5.81400E-001    0.00000E+000
   6.6350   5.81600E-001    0.00000E+000
   6.6370   5.65100E-001    0.00000E+000
   6.6400   5.89500E-001    0.00000E+000
   6.6430   5.96900E-001    0.00000E+000
   6.6470   5.86400E-001    0.00000E+000
   6.6480   5.81700E-001    0.00000E+000
   6.6510   6.02800E-001    0.00000E+000
   6.6520   5.79000E-001    0.00000E+000
   6.6560   5.99000E-001    0.00000E+000
   6.6580   6.09600E-001    0.00000E+000
   6.6610   5.97300E-001    0.00000E+000
   6.6630   6.16500E-001    0.00000E+000
   6.6660   6.02600E-001    0.00000E+000
   6.6690   5.99100E-001    0.00000E+000
   6.6700   6.05900E-001    0.00000E+000
   6.6720   6.08000E-001    0.00000E+000
   6.6740   6.19600E-001    0.00000E+000
   6.6780   5.88300E-001    0.00000E+000
   6.6810   6.02700E-001    0.00000E+000
   6.6830   6.16600E-001    0.00000E+000
   6.6860   6.08000E-001    0.00000E+000
   6.6890   6.10100E-001    0.00000E+000
   6.6910   6.16100E-001    0.00000E+000
   6.6930   6.15500E-001    0.00000E+000
   6.6950   6.33800E-001    0.00000E+000
   6.6980   6.24800E-001    0.00000E+000
   6.6990   6.13900E-001    0.00000E+000
   6.7020   6.17900E-001    0.00000E+000
   6.7070   6.13900E-001    0.00000E+000
   6.7090   6.13200E-001    0.00000E+000
   6.7110   6.25600E-001    0.00000E+000
   6.7130   5.94100E-001    0.00000E+000
   6.7140   6.15900E-001    0.00000E+000
   6.7170   6.22800E-001    0.00000E+000
   6.7180   6.16500E-001    0.00000E+000
   6.7230   6.20000E-001    0.00000E+000
   6.7260   6.26400E-001    0.00000E+000
   6.7280   6.14500E-001    0.00000E+000
   6.7310   6.07800E-001    0.00000E+000
   6.7330   6.19600E-001    0.00000E+000
   6.7360   6.22800E-001    0.00000E+000
   6.7380   6.19100E-001    0.00000E+000
   6.7400   6.31200E-001    0.00000E+000
   6.7430   6.16100E-001    0.00000E+000
   6.7460   6.30200E-001    0.00000E+000
   6.7500   6.20400E-001    0.00000E+000
   6.7520   6.04100E-001    0.00000E+000
   6.7550   6.09800E-001    0.00000E+000
   6.7580   6.40000E-001    0.00000E+000
   6.7610   6.36700E-001    0.00000E+000
   6.7640   6.35900E-001    0.00000E+000
   6.7660   6.29000E-001    0.00000E+000
   6.7690   6.28300E-001    0.00000E+000
   6.7730   6.30100E-001    0.00000E+000
   6.7750   6.24000E-001    0.00000E+000
   6.7780   6.30700E-001    0.00000E+000
   6.7810   6.20000E-001    0.00000E+000
   6.7840   6.41000E-001    0.00000E+000
   6.7870   6.32500E-001    0.00000E+000
   6.7900   6.26900E-001    0.00000E+000
   6.7930   6.34200E-001    0.00000E+000
   6.7960   6.36300E-001    0.00000E+000
   6.7980   6.30300E-001    0.00000E+000
   6.8000   6.20600E-001    0.00000E+000
   6.8020   6.33500E-001    0.00000E+000
   6.8050   6.42400E-001    0.00000E+000
   6.8070   6.31300E-001    0.00000E+000
   6.8100   6.44700E-001    0.00000E+000
   6.8150   6.15400E-001    0.00000E+000
   6.8160   6.26700E-001    0.00000E+000
   6.8180   6.27300E-001    0.00000E+000
   6.8190   6.21400E-001    0.00000E+000
   6.8210   6.31000E-001    0.00000E+000
   6.8250   6.41200E-001    0.00000E+000
   6.8270   6.25100E-001    0.00000E+000
   6.8310   6.31000E-001    0.00000E+000
   6.8330   6.29200E-001    0.00000E+000
   6.8380   6.56900E-001    0.00000E+000
   6.8410   6.50100E-001    0.00000E+000
   6.8420   6.41100E-001    0.00000E+000
   6.8460   6.28100E-001    0.00000E+000
   6.8470   6.43100E-001    0.00000E+000
   6.8490   6.33100E-001    0.00000E+000
   6.8530   6.33000E-001    0.00000E+000
   6.8560   6.43800E-001    0.00000E+000
   6.8570   6.35400E-001    0.00000E+000
   6.8620   6.36000E-001    0.00000E+000
   6.8640   6.53500E-001    0.00000E+000
   6.8670   6.14000E-001    0.00000E+000
   6.8710   6.33200E-001    0.00000E+000
   6.8740   6.18100E-001    0.00000E+000
   6.8760   6.46800E-001    0.00000E+000
   6.8790   6.35000E-001    0.00000E+000
   6.8810   6.24700E-001    0.00000E+000
   6.8830   6.40800E-001    0.00000E+000
   6.8870   6.43800E-001    0.00000E+000
   6.8890   6.20900E-001    0.00000E+000
   6.8930   6.22600E-001    0.00000E+000
   6.8950   6.49300E-001    0.00000E+000
   6.8980   6.36100E-001    0.00000E+000
   6.9000   6.42300E-001    0.00000E+000
   6.9030   6.21500E-001    0.00000E+000
   6.9040   6.50300E-001    0.00000E+000
   6.9080   6.39400E-001    0.00000E+000
   6.9110   6.46700E-001    0.00000E+000
   6.9130   6.68600E-001    0.00000E+000
   6.9150   6.60600E-001    0.00000E+000
   6.9200   6.27300E-001    0.00000E+000
   6.9220   6.49700E-001    0.00000E+000
   6.9250   6.47900E-001    0.00000E+000
   6.9260   6.38800E-001    0.00000E+000
   6.9300   6.50400E-001    0.00000E+000
   6.9330   6.57000E-001    0.00000E+000
   6.9350   6.57800E-001    0.00000E+000
   6.9370   6.30000E-001    0.00000E+000
   6.9400   6.43800E-001    0.00000E+000
   6.9420   6.33200E-001    0.00000E+000
   6.9460   6.39200E-001    0.00000E+000
   6.9480   6.47100E-001    0.00000E+000
   6.9520   6.36800E-001    0.00000E+000
   6.9550   6.30200E-001    0.00000E+000
   6.9560   6.36900E-001    0.00000E+000
   6.9600   6.36100E-001    0.00000E+000
   6.9610   6.25600E-001    0.00000E+000
   6.9630   6.37100E-001    0.00000E+000
   6.9690   6.28200E-001    0.00000E+000
   6.9720   6.30000E-001    0.00000E+000
   6.9740   6.24800E-001    0.00000E+000
   6.9770   6.55600E-001    0.00000E+000
   6.9810   6.60200E-001    0.00000E+000
   6.9840   6.34500E-001    0.00000E+000
   6.9880   6.60600E-001    0.00000E+000
   6.9890   6.44200E-001    0.00000E+000
   6.9920   6.22800E-001    0.00000E+000
   6.9940   6.49900E-001    0.00000E+000
   6.9970   6.54100E-001    0.00000E+000
   6.9990   6.43600E-001    0.00000E+000
   7.0040   6.33200E-001    0.00000E+000
   7.0050   6.67500E-001    0.00000E+000
   7.0080   6.57400E-001    0.00000E+000
   7.0130   6.54400E-001    0.00000E+000
   7.0140   6.63000E-001    0.00000E+000
   7.0160   6.55500E-001    0.00000E+000
   7.0190   6.76100E-001    0.00000E+000
   7.0210   6.70500E-001    0.00000E+000
   7.0250   6.60600E-001    0.00000E+000
   7.0270   6.74500E-001    0.00000E+000
   7.0300   6.89200E-001    0.00000E+000
   7.0330   6.64600E-001    0.00000E+000
   7.0350   6.92100E-001    0.00000E+000
   7.0370   7.06500E-001    0.00000E+000
   7.0390   7.11700E-001    0.00000E+000
   7.0430   7.11800E-001    0.00000E+000
   7.0460   7.24000E-001    0.00000E+000
   7.0480   7.21900E-001    0.00000E+000
   7.0510   7.30800E-001    0.00000E+000
   7.0540   7.39800E-001    0.00000E+000
   7.0570   7.60200E-001    0.00000E+000
   7.0590   7.82600E-001    0.00000E+000
   7.0610   7.72000E-001    0.00000E+000
   7.0640   8.04300E-001    0.00000E+000
   7.0670   8.38300E-001    0.00000E+000
   7.0710   8.31600E-001    0.00000E+000
   7.0730   8.53300E-001    0.00000E+000
   7.0750   8.55900E-001    0.00000E+000
   7.0780   8.95000E-001    0.00000E+000
   7.0820   9.07600E-001    0.00000E+000
   7.0830   9.48400E-001    0.00000E+000
   7.0870   9.61000E-001    0.00000E+000
   7.0900   1.00180E+000    0.00000E+000
   7.0920   1.07860E+000    0.00000E+000
   7.0960   1.07640E+000    0.00000E+000
   7.0980   1.14500E+000    0.00000E+000
   7.1010   1.17270E+000    0.00000E+000
   7.1040   1.26470E+000    0.00000E+000
   7.1080   1.31340E+000    0.00000E+000
   7.1100   1.34840E+000    0.00000E+000
   7.1130   1.45780E+000    0.00000E+000
   7.1140   1.57780E+000    0.00000E+000
   7.1170   1.61730E+000    0.00000E+000
   7.1210   1.95410E+000    0.00000E+000
   7.1240   2.40630E+000    0.00000E+000
   7.1270   2.59290E+000    0.00000E+000
   7.1310   2.62380E+000    0.00000E+000
   7.1320   2.93220E+000    0.00000E+000
   7.1370   2.68900E+000    0.00000E+000
   7.1400   2.86330E+000    0.00000E+000
   7.1430   2.76720E+000    0.00000E+000
   7.1460   3.10050E+000    0.00000E+000
   7.1490   3.08810E+000    0.00000E+000
   7.1520   3.06000E+000    0.00000E+000
   7.1530   2.41890E+000    0.00000E+000
   7.1560   2.51080E+000    0.00000E+000
   7.1600   1.97140E+000    0.00000E+000
   7.1630   1.96930E+000    0.00000E+000
   7.1650   1.58370E+000    0.00000E+000
   7.1680   1.45030E+000    0.00000E+000
   7.1700   1.50360E+000    0.00000E+000
   7.1720   1.28400E+000    0.00000E+000
   7.1760   8.88200E-001    0.00000E+000
   7.1790   8.88700E-001    0.00000E+000
   7.1810   1.00000E+000    0.00000E+000
   7.1840   1.00000E+000    0.00000E+000
   7.1860   1.00000E+000    0.00000E+000
   7.1900   1.00000E+000    0.00000E+000
   7.1930   1.00000E+000    0.00000E+000
   7.1950   1.00000E+000    0.00000E+000
   7.1970   1.00000E+000    0.00000E+000
   7.2000   1.00000E+000    0.00000E+000
   7.2020   1.00000E+000    0.00000E+000
   7.2040   1.00000E+000    0.00000E+000
   7.2060   1.00000E+000    0.00000E+000
   7.2110   1.00000E+000    0.00000E+000
   7.2140   1.00000E+000    0.00000E+000
   7.2160   1.00000E+000    0.00000E+000
   7.2200   1.00000E+000    0.00000E+000
   7.2230   1.00000E+000    0.00000E+000
   7.2250   1.00000E+000    0.00000E+000
   7.2280   1.00000E+000    0.00000E+000
   7.2300   1.00000E+000    0.00000E+000
   7.2320   1.00000E+000    0.00000E+000
   7.2360   1.00000E+000    0.00000E+000
   7.2390   1.00000E+000    0.00000E+000
   7.2410   1.00000E+000    0.00000E+000
   7.2430   1.00000E+000    0.00000E+000
   7.2460   1.00000E+000    0.00000E+000
   7.2480   1.00000E+000    0.00000E+000
   7.2510   1.00000E+000    0.00000E+000
   7.2550   1.00000E+000    0.00000E+000
   7.2590   1.00000E+000    0.00000E+000
   7.2610   1.00000E+000    0.00000E+000
   7.2640   1.00000E+000    0.00000E+000
   7.2660   1.00000E+000    0.00000E+000
   7.2690   1.00000E+000    0.00000E+000
   7.2730   1.00000E+000    0.00000E+000
   7.2750   1.00000E+000    0.00000E+000
   7.2780   1.00000E+000    0.00000E+000
   7.2800   1.00000E+000    0.00000E+000
   7.2820   1.00000E+000    0.00000E+000
   7.2860   1.00000E+000    0.00000E+000
   7.2890   1.00000E+000    0.00000E+000
   7.2920   1.00000E+000    0.00000E+000
   7.2950   1.00000E+000    0.00000E+000
   7.2960   1.00000E+000    0.00000E+000
   7.3010   1.00000E+000    0.00000E+000
