# Supplementary material for: Rationally seeded computational protein design of ɑ-helical barrels
Source: Nat Chem Biol. 2024 Jun 20;20(8):991–9. doi: 10.1038/s41589-024-01642-0 (PMC11288890; doi:10.1038/s41589-024-01642-0)
Supplement: Supplementary file 5 — PDB files used for making figure panels h–j. [file 41589_2024_1642_MOESM5_ESM.zip › KIA_RP_RSPD_NatChemBiol_data_Figure3/sc-CC-7-LI_panels_c-g/AUC_panel_e/LI_SV_raw/00079.RA1]

HeptLI
R 1 20.0 40000 0027934 4.1500E11 275 1 
   5.8000   1.00000E+000    0.00000E+000
   5.8030   1.00000E+000    0.00000E+000
   5.8040   1.00000E+000    0.00000E+000
   5.8060   1.00000E+000    0.00000E+000
   5.8070   1.00000E+000    0.00000E+000
   5.8080   1.00000E+000    0.00000E+000
   5.8090   1.00000E+000    0.00000E+000
   5.8100   1.00000E+000    0.00000E+000
   5.8120   1.00000E+000    0.00000E+000
   5.8130   1.00000E+000    0.00000E+000
   5.8140   1.00000E+000    0.00000E+000
   5.8150   1.00000E+000    0.00000E+000
   5.8160   1.00000E+000    0.00000E+000
   5.8170   1.00000E+000    0.00000E+000
   5.8190   1.00000E+000    0.00000E+000
   5.8200   1.00000E+000    0.00000E+000
   5.8220   1.00000E+000    0.00000E+000
   5.8240   1.00000E+000    0.00000E+000
   5.8260   1.00000E+000    0.00000E+000
   5.8290   1.00000E+000    0.00000E+000
   5.8310   1.00000E+000    0.00000E+000
   5.8330   1.00000E+000    0.00000E+000
   5.8340  -1.48590E+000    0.00000E+000
   5.8350  -1.00820E+000    0.00000E+000
   5.8360  -1.27790E+000    0.00000E+000
   5.8380  -1.07950E+000    0.00000E+000
   5.8390  -5.05200E-001    0.00000E+000
   5.8400  -6.63200E-001    0.00000E+000
   5.8420  -6.56200E-001    0.00000E+000
   5.8450  -6.57600E-001    0.00000E+000
   5.8470  -9.31800E-001    0.00000E+000
   5.8490  -1.35340E+000    0.00000E+000
   5.8510  -1.38840E+000    0.00000E+000
   5.8530  -1.66540E+000    0.00000E+000
   5.8540  -1.63320E+000    0.00000E+000
   5.8560  -1.70600E+000    0.00000E+000
   5.8590  -1.66060E+000    0.00000E+000
   5.8620  -1.65500E+000    0.00000E+000
   5.8630  -1.35620E+000    0.00000E+000
   5.8660  -1.14010E+000    0.00000E+000
   5.8680  -8.28900E-001    0.00000E+000
   5.8690  -6.33400E-001    0.00000E+000
   5.8700  -6.07600E-001    0.00000E+000
   5.8730  -4.24900E-001    0.00000E+000
   5.8740  -4.09400E-001    0.00000E+000
   5.8760  -2.99800E-001    0.00000E+000
   5.8770  -2.74100E-001    0.00000E+000
   5.8790  -1.31900E-001    0.00000E+000
   5.8820  -8.27000E-002    0.00000E+000
   5.8830  -2.59000E-002    0.00000E+000
   5.8850  -6.10000E-002    0.00000E+000
   5.8860  -2.86000E-002    0.00000E+000
   5.8890  -2.56000E-002    0.00000E+000
   5.8900  -2.80000E-003    0.00000E+000
   5.8920  -1.56000E-002    0.00000E+000
   5.8930  -1.48000E-002    0.00000E+000
   5.8960  -4.70000E-003    0.00000E+000
   5.8970  -1.91000E-002    0.00000E+000
   5.8980  -4.70000E-003    0.00000E+000
   5.8990  -7.00000E-004    0.00000E+000
   5.9020  -1.80000E-003    0.00000E+000
   5.9030  -8.50000E-003    0.00000E+000
   5.9050  -1.69000E-002    0.00000E+000
   5.9080  -1.08000E-002    0.00000E+000
   5.9090  -8.60000E-003    0.00000E+000
   5.9110  -9.60000E-003    0.00000E+000
   5.9130   1.70000E-003    0.00000E+000
   5.9150  -1.30000E-003    0.00000E+000
   5.9170  -1.47000E-002    0.00000E+000
   5.9200  -1.10000E-002    0.00000E+000
   5.9220   1.20000E-002    0.00000E+000
   5.9230  -2.40000E-003    0.00000E+000
   5.9250   5.20000E-003    0.00000E+000
   5.9270  -6.50000E-003    0.00000E+000
   5.9300   2.82000E-002    0.00000E+000
   5.9310  -2.70000E-003    0.00000E+000
   5.9330  -9.00000E-004    0.00000E+000
   5.9360  -1.15000E-002    0.00000E+000
   5.9390  -1.37000E-002    0.00000E+000
   5.9400  -1.75000E-002    0.00000E+000
   5.9430  -1.40000E-003    0.00000E+000
   5.9450   8.70000E-003    0.00000E+000
   5.9470   1.10000E-003    0.00000E+000
   5.9480   1.59000E-002    0.00000E+000
   5.9520   3.08000E-002    0.00000E+000
   5.9540   2.90000E-002    0.00000E+000
   5.9560   6.50000E-003    0.00000E+000
   5.9600  -1.32000E-002    0.00000E+000
   5.9610  -6.90000E-003    0.00000E+000
   5.9630  -2.70000E-003    0.00000E+000
   5.9650   1.20000E-003    0.00000E+000
   5.9670  -7.00000E-004    0.00000E+000
   5.9700  -5.30000E-003    0.00000E+000
   5.9720  -7.20000E-003    0.00000E+000
   5.9740  -8.40000E-003    0.00000E+000
   5.9770  -3.60000E-003    0.00000E+000
   5.9780  -1.69000E-002    0.00000E+000
   5.9810   1.07000E-002    0.00000E+000
   5.9830   1.01000E-002    0.00000E+000
   5.9850   4.80000E-003    0.00000E+000
   5.9870   6.40000E-003    0.00000E+000
   5.9880   2.60000E-003    0.00000E+000
   5.9890   5.70000E-003    0.00000E+000
   5.9920   2.01000E-002    0.00000E+000
   5.9940  -4.90000E-003    0.00000E+000
   5.9960   1.14000E-002    0.00000E+000
   5.9980   4.39000E-002    0.00000E+000
   5.9990   1.03600E-001    0.00000E+000
   6.0020   2.81800E-001    0.00000E+000
   6.0050  -6.49900E-001    0.00000E+000
   6.0090  -2.00300E-001    0.00000E+000
   6.0120  -3.80000E-002    0.00000E+000
   6.0140  -9.10000E-003    0.00000E+000
   6.0170  -2.40000E-002    0.00000E+000
   6.0180  -2.46000E-002    0.00000E+000
   6.0210  -2.90300E-001    0.00000E+000
   6.0230   5.68900E-001    0.00000E+000
   6.0250   5.82000E-001    0.00000E+000
   6.0280  -1.05800E-001    0.00000E+000
   6.0330   7.00000E-003    0.00000E+000
   6.0340   6.80000E-003    0.00000E+000
   6.0380  -4.70000E-003    0.00000E+000
   6.0400   8.20000E-003    0.00000E+000
   6.0420  -4.60000E-003    0.00000E+000
   6.0440   6.60000E-003    0.00000E+000
   6.0500   9.30000E-003    0.00000E+000
   6.0510   1.75000E-002    0.00000E+000
   6.0530   1.22000E-002    0.00000E+000
   6.0540   3.70000E-003    0.00000E+000
   6.0560   1.20000E-003    0.00000E+000
   6.0580   2.40000E-003    0.00000E+000
   6.0600   8.40000E-003    0.00000E+000
   6.0630   1.26000E-002    0.00000E+000
   6.0670  -1.00000E-004    0.00000E+000
   6.0690   9.00000E-004    0.00000E+000
   6.0730   1.80000E-002    0.00000E+000
   6.0760   1.82000E-002    0.00000E+000
   6.0780   1.15000E-002    0.00000E+000
   6.0800  -1.00000E-003    0.00000E+000
   6.0830   1.61000E-002    0.00000E+000
   6.0860  -6.40000E-003    0.00000E+000
   6.0890  -4.00000E-003    0.00000E+000
   6.0920   4.70000E-003    0.00000E+000
   6.0930   1.49000E-002    0.00000E+000
   6.0960   9.00000E-003    0.00000E+000
   6.0970  -4.60000E-003    0.00000E+000
   6.1010   1.35000E-002    0.00000E+000
   6.1030   2.00000E-004    0.00000E+000
   6.1050   6.70000E-003    0.00000E+000
   6.1090   6.00000E-003    0.00000E+000
   6.1120   3.50000E-003    0.00000E+000
   6.1140   1.59000E-002    0.00000E+000
   6.1170   3.70000E-003    0.00000E+000
   6.1180   0.00000E+000    0.00000E+000
   6.1200   7.50000E-003    0.00000E+000
   6.1220   1.60000E-003    0.00000E+000
   6.1240   2.30000E-003    0.00000E+000
   6.1270   3.90000E-003    0.00000E+000
   6.1290   7.10000E-003    0.00000E+000
   6.1330   4.30000E-003    0.00000E+000
   6.1350   9.00000E-003    0.00000E+000
   6.1400   1.15000E-002    0.00000E+000
   6.1430   9.00000E-003    0.00000E+000
   6.1470   1.37000E-002    0.00000E+000
   6.1540   1.80000E-003    0.00000E+000
   6.1550  -1.20000E-003    0.00000E+000
   6.1580   1.13000E-002    0.00000E+000
   6.1610  -1.90000E-003    0.00000E+000
   6.1640   4.10000E-003    0.00000E+000
   6.1670   1.17000E-002    0.00000E+000
   6.1680   4.50000E-003    0.00000E+000
   6.1740   1.50000E-002    0.00000E+000
   6.1750   1.70000E-003    0.00000E+000
   6.1760   1.04000E-002    0.00000E+000
   6.1780   4.30000E-003    0.00000E+000
   6.1800   5.20000E-003    0.00000E+000
   6.1810  -9.00000E-004    0.00000E+000
   6.1840   1.60000E-002    0.00000E+000
   6.1880  -2.60000E-003    0.00000E+000
   6.1910   4.90000E-003    0.00000E+000
   6.1930   9.50000E-003    0.00000E+000
   6.1950   2.20000E-003    0.00000E+000
   6.1990   1.61000E-002    0.00000E+000
   6.2020  -0.00000E+000    0.00000E+000
   6.2040   1.40000E-002    0.00000E+000
   6.2070   7.80000E-003    0.00000E+000
   6.2090   3.00000E-004    0.00000E+000
   6.2140   5.60000E-003    0.00000E+000
   6.2160   1.65000E-002    0.00000E+000
   6.2190   1.15000E-002    0.00000E+000
   6.2220   5.90000E-003    0.00000E+000
   6.2250   3.40000E-003    0.00000E+000
   6.2300   9.60000E-003    0.00000E+000
   6.2310  -9.00000E-004    0.00000E+000
   6.2340   1.47000E-002    0.00000E+000
   6.2360   1.56000E-002    0.00000E+000
   6.2390   2.60000E-003    0.00000E+000
   6.2410   1.52000E-002    0.00000E+000
   6.2460   1.36000E-002    0.00000E+000
   6.2500   4.10000E-003    0.00000E+000
   6.2520   1.57000E-002    0.00000E+000
   6.2540   4.30000E-003    0.00000E+000
   6.2570   1.65000E-002    0.00000E+000
   6.2590   2.90000E-003    0.00000E+000
   6.2610   1.74000E-002    0.00000E+000
   6.2650   1.97000E-002    0.00000E+000
   6.2660   1.27000E-002    0.00000E+000
   6.2690   1.22000E-002    0.00000E+000
   6.2710   1.30000E-002    0.00000E+000
   6.2730   1.63000E-002    0.00000E+000
   6.2760   1.06000E-002    0.00000E+000
   6.2770   5.50000E-003    0.00000E+000
   6.2800   2.15000E-002    0.00000E+000
   6.2810   1.39000E-002    0.00000E+000
   6.2850   6.70000E-003    0.00000E+000
   6.2870   1.66000E-002    0.00000E+000
   6.2910   7.10000E-003    0.00000E+000
   6.2920   1.81000E-002    0.00000E+000
   6.2940   2.32000E-002    0.00000E+000
   6.2980   1.67000E-002    0.00000E+000
   6.3000   7.00000E-003    0.00000E+000
   6.3020   1.49000E-002    0.00000E+000
   6.3030   1.71000E-002    0.00000E+000
   6.3070   2.23000E-002    0.00000E+000
   6.3140   2.14000E-002    0.00000E+000
   6.3190   7.20000E-003    0.00000E+000
   6.3220   1.72000E-002    0.00000E+000
   6.3230   1.52000E-002    0.00000E+000
   6.3260   1.02000E-002    0.00000E+000
   6.3330   2.46000E-002    0.00000E+000
   6.3350   1.95000E-002    0.00000E+000
   6.3380   2.98000E-002    0.00000E+000
   6.3400   3.59000E-002    0.00000E+000
   6.3440   1.53000E-002    0.00000E+000
   6.3510   2.32000E-002    0.00000E+000
   6.3530   8.40000E-003    0.00000E+000
   6.3540   3.43000E-002    0.00000E+000
   6.3600   4.06000E-002    0.00000E+000
   6.3610   3.28000E-002    0.00000E+000
   6.3650   3.02000E-002    0.00000E+000
   6.3680   2.65000E-002    0.00000E+000
   6.3690   3.28000E-002    0.00000E+000
   6.3740   2.87000E-002    0.00000E+000
   6.3770   1.99000E-002    0.00000E+000
   6.3790   2.38000E-002    0.00000E+000
   6.3810   3.69000E-002    0.00000E+000
   6.3860   2.25000E-002    0.00000E+000
   6.3880   2.07000E-002    0.00000E+000
   6.3900   2.35000E-002    0.00000E+000
   6.3930   4.26000E-002    0.00000E+000
   6.3950   2.31000E-002    0.00000E+000
   6.3980   3.75000E-002    0.00000E+000
   6.3990   1.93000E-002    0.00000E+000
   6.4020   3.47000E-002    0.00000E+000
   6.4110   3.48000E-002    0.00000E+000
   6.4140   3.84000E-002    0.00000E+000
   6.4170   3.70000E-002    0.00000E+000
   6.4210   2.89000E-002    0.00000E+000
   6.4220   4.12000E-002    0.00000E+000
   6.4250   5.27000E-002    0.00000E+000
   6.4280   3.38000E-002    0.00000E+000
   6.4310   3.94000E-002    0.00000E+000
   6.4320   4.90000E-002    0.00000E+000
   6.4350   4.57000E-002    0.00000E+000
   6.4370   4.25000E-002    0.00000E+000
   6.4400   4.92000E-002    0.00000E+000
   6.4410   3.90000E-002    0.00000E+000
   6.4450   5.34000E-002    0.00000E+000
   6.4480   3.79000E-002    0.00000E+000
   6.4490   5.66000E-002    0.00000E+000
   6.4520   5.44000E-002    0.00000E+000
   6.4540   5.52000E-002    0.00000E+000
   6.4560   4.88000E-002    0.00000E+000
   6.4600   5.28000E-002    0.00000E+000
   6.4610   5.46000E-002    0.00000E+000
   6.4630   5.61000E-002    0.00000E+000
   6.4640   6.20000E-002    0.00000E+000
   6.4680   5.57000E-002    0.00000E+000
   6.4730   5.98000E-002    0.00000E+000
   6.4760   5.20000E-002    0.00000E+000
   6.4780   6.56000E-002    0.00000E+000
   6.4800   4.10000E-002    0.00000E+000
   6.4840   5.18000E-002    0.00000E+000
   6.4860   7.71000E-002    0.00000E+000
   6.4890   6.70000E-002    0.00000E+000
   6.4930   6.54000E-002    0.00000E+000
   6.4950   6.87000E-002    0.00000E+000
   6.4980   6.25000E-002    0.00000E+000
   6.5000   6.32000E-002    0.00000E+000
   6.5030   6.41000E-002    0.00000E+000
   6.5050   7.44000E-002    0.00000E+000
   6.5070   6.68000E-002    0.00000E+000
   6.5090   7.62000E-002    0.00000E+000
   6.5120   8.08000E-002    0.00000E+000
   6.5150   7.67000E-002    0.00000E+000
   6.5170   8.38000E-002    0.00000E+000
   6.5200   9.37000E-002    0.00000E+000
   6.5210   7.78000E-002    0.00000E+000
   6.5240   8.41000E-002    0.00000E+000
   6.5260   9.33000E-002    0.00000E+000
   6.5280   8.91000E-002    0.00000E+000
   6.5310   8.74000E-002    0.00000E+000
   6.5330   9.31000E-002    0.00000E+000
   6.5350   1.12100E-001    0.00000E+000
   6.5370   1.01400E-001    0.00000E+000
   6.5390   1.02400E-001    0.00000E+000
   6.5440   9.19000E-002    0.00000E+000
   6.5460   1.01200E-001    0.00000E+000
   6.5480   1.05100E-001    0.00000E+000
   6.5510   1.04400E-001    0.00000E+000
   6.5530   9.47000E-002    0.00000E+000
   6.5560   1.21700E-001    0.00000E+000
   6.5590   1.20900E-001    0.00000E+000
   6.5600   1.05600E-001    0.00000E+000
   6.5640   1.18100E-001    0.00000E+000
   6.5650   1.21300E-001    0.00000E+000
   6.5700   1.22500E-001    0.00000E+000
   6.5710   1.22800E-001    0.00000E+000
   6.5730   1.28100E-001    0.00000E+000
   6.5750   1.38700E-001    0.00000E+000
   6.5770   1.19700E-001    0.00000E+000
   6.5790   1.31000E-001    0.00000E+000
   6.5820   1.26900E-001    0.00000E+000
   6.5850   1.26800E-001    0.00000E+000
   6.5870   1.35400E-001    0.00000E+000
   6.5890   1.45300E-001    0.00000E+000
   6.5920   1.33900E-001    0.00000E+000
   6.5940   1.43200E-001    0.00000E+000
   6.5970   1.36900E-001    0.00000E+000
   6.6000   1.52000E-001    0.00000E+000
   6.6030   1.44100E-001    0.00000E+000
   6.6050   1.55000E-001    0.00000E+000
   6.6070   1.59700E-001    0.00000E+000
   6.6100   1.63900E-001    0.00000E+000
   6.6130   1.63700E-001    0.00000E+000
   6.6150   1.69900E-001    0.00000E+000
   6.6170   1.56800E-001    0.00000E+000
   6.6200   1.68500E-001    0.00000E+000
   6.6210   1.64500E-001    0.00000E+000
   6.6260   1.69500E-001    0.00000E+000
   6.6280   1.79000E-001    0.00000E+000
   6.6300   1.83600E-001    0.00000E+000
   6.6310   1.82500E-001    0.00000E+000
   6.6330   1.78100E-001    0.00000E+000
   6.6350   1.84700E-001    0.00000E+000
   6.6390   1.81500E-001    0.00000E+000
   6.6420   1.79000E-001    0.00000E+000
   6.6450   1.98100E-001    0.00000E+000
   6.6490   1.88000E-001    0.00000E+000
   6.6500   1.91100E-001    0.00000E+000
   6.6520   1.87200E-001    0.00000E+000
   6.6540   2.14000E-001    0.00000E+000
   6.6560   2.04800E-001    0.00000E+000
   6.6590   2.15300E-001    0.00000E+000
   6.6630   2.07700E-001    0.00000E+000
   6.6660   2.11300E-001    0.00000E+000
   6.6680   2.25300E-001    0.00000E+000
   6.6710   2.21500E-001    0.00000E+000
   6.6720   2.13000E-001    0.00000E+000
   6.6740   2.25700E-001    0.00000E+000
   6.6750   2.38100E-001    0.00000E+000
   6.6780   2.17100E-001    0.00000E+000
   6.6810   2.23100E-001    0.00000E+000
   6.6840   2.37800E-001    0.00000E+000
   6.6880   2.33800E-001    0.00000E+000
   6.6890   2.27100E-001    0.00000E+000
   6.6910   2.50100E-001    0.00000E+000
   6.6930   2.58900E-001    0.00000E+000
   6.6960   2.54800E-001    0.00000E+000
   6.6970   2.33400E-001    0.00000E+000
   6.7010   2.51300E-001    0.00000E+000
   6.7050   2.67800E-001    0.00000E+000
   6.7080   2.52700E-001    0.00000E+000
   6.7090   2.79200E-001    0.00000E+000
   6.7120   2.73500E-001    0.00000E+000
   6.7140   2.61200E-001    0.00000E+000
   6.7150   2.86800E-001    0.00000E+000
   6.7200   2.72000E-001    0.00000E+000
   6.7220   2.76500E-001    0.00000E+000
   6.7250   2.75800E-001    0.00000E+000
   6.7280   2.92400E-001    0.00000E+000
   6.7290   2.88100E-001    0.00000E+000
   6.7330   2.91200E-001    0.00000E+000
   6.7340   2.90000E-001    0.00000E+000
   6.7360   2.97900E-001    0.00000E+000
   6.7390   2.98100E-001    0.00000E+000
   6.7430   3.07200E-001    0.00000E+000
   6.7450   3.09600E-001    0.00000E+000
   6.7480   3.15900E-001    0.00000E+000
   6.7510   3.17600E-001    0.00000E+000
   6.7530   3.09700E-001    0.00000E+000
   6.7550   3.16000E-001    0.00000E+000
   6.7570   3.21500E-001    0.00000E+000
   6.7590   3.24700E-001    0.00000E+000
   6.7620   3.34100E-001    0.00000E+000
   6.7660   3.16000E-001    0.00000E+000
   6.7690   3.39800E-001    0.00000E+000
   6.7710   3.20900E-001    0.00000E+000
   6.7730   3.36800E-001    0.00000E+000
   6.7750   3.42400E-001    0.00000E+000
   6.7780   3.48400E-001    0.00000E+000
   6.7820   3.54400E-001    0.00000E+000
   6.7850   3.48800E-001    0.00000E+000
   6.7890   3.63800E-001    0.00000E+000
   6.7910   3.64300E-001    0.00000E+000
   6.7940   3.55700E-001    0.00000E+000
   6.7970   3.59600E-001    0.00000E+000
   6.7990   3.73600E-001    0.00000E+000
   6.8020   3.64000E-001    0.00000E+000
   6.8030   3.71700E-001    0.00000E+000
   6.8060   3.74600E-001    0.00000E+000
   6.8100   3.71600E-001    0.00000E+000
   6.8140   3.80200E-001    0.00000E+000
   6.8170   3.61600E-001    0.00000E+000
   6.8180   3.90500E-001    0.00000E+000
   6.8200   3.90200E-001    0.00000E+000
   6.8220   3.93300E-001    0.00000E+000
   6.8260   3.89300E-001    0.00000E+000
   6.8290   3.96400E-001    0.00000E+000
   6.8310   3.92800E-001    0.00000E+000
   6.8340   4.17300E-001    0.00000E+000
   6.8370   4.32100E-001    0.00000E+000
   6.8390   4.21100E-001    0.00000E+000
   6.8420   4.31900E-001    0.00000E+000
   6.8440   4.34900E-001    0.00000E+000
   6.8470   3.93200E-001    0.00000E+000
   6.8490   4.26800E-001    0.00000E+000
   6.8530   4.21400E-001    0.00000E+000
   6.8560   4.24000E-001    0.00000E+000
   6.8580   4.34500E-001    0.00000E+000
   6.8600   4.25200E-001    0.00000E+000
   6.8640   4.44000E-001    0.00000E+000
   6.8660   4.34600E-001    0.00000E+000
   6.8670   4.36000E-001    0.00000E+000
   6.8710   4.40400E-001    0.00000E+000
   6.8740   4.48100E-001    0.00000E+000
   6.8760   4.59100E-001    0.00000E+000
   6.8780   4.44600E-001    0.00000E+000
   6.8810   4.47000E-001    0.00000E+000
   6.8860   4.55900E-001    0.00000E+000
   6.8870   4.68900E-001    0.00000E+000
   6.8910   4.56300E-001    0.00000E+000
   6.8930   4.50500E-001    0.00000E+000
   6.8960   4.53800E-001    0.00000E+000
   6.8970   4.60400E-001    0.00000E+000
   6.9000   4.60800E-001    0.00000E+000
   6.9010   4.47800E-001    0.00000E+000
   6.9060   4.74800E-001    0.00000E+000
   6.9080   4.71600E-001    0.00000E+000
   6.9130   5.01700E-001    0.00000E+000
   6.9150   5.02200E-001    0.00000E+000
   6.9170   4.96000E-001    0.00000E+000
   6.9200   4.80500E-001    0.00000E+000
   6.9230   4.93400E-001    0.00000E+000
   6.9240   5.07600E-001    0.00000E+000
   6.9280   4.83900E-001    0.00000E+000
   6.9290   4.82300E-001    0.00000E+000
   6.9350   5.01400E-001    0.00000E+000
   6.9370   4.90900E-001    0.00000E+000
   6.9380   5.05800E-001    0.00000E+000
   6.9410   4.96000E-001    0.00000E+000
   6.9440   5.08900E-001    0.00000E+000
   6.9470   5.19300E-001    0.00000E+000
   6.9490   5.11800E-001    0.00000E+000
   6.9530   4.87400E-001    0.00000E+000
   6.9550   5.10200E-001    0.00000E+000
   6.9560   5.11700E-001    0.00000E+000
   6.9610   5.25900E-001    0.00000E+000
   6.9630   5.24700E-001    0.00000E+000
   6.9650   5.08000E-001    0.00000E+000
   6.9690   5.19400E-001    0.00000E+000
   6.9700   5.10400E-001    0.00000E+000
   6.9720   5.28600E-001    0.00000E+000
   6.9770   5.19300E-001    0.00000E+000
   6.9820   5.43600E-001    0.00000E+000
   6.9840   5.09700E-001    0.00000E+000
   6.9860   5.44100E-001    0.00000E+000
   6.9890   5.39900E-001    0.00000E+000
   6.9920   5.34100E-001    0.00000E+000
   6.9940   5.54500E-001    0.00000E+000
   6.9970   5.62400E-001    0.00000E+000
   7.0010   5.52500E-001    0.00000E+000
   7.0030   5.51700E-001    0.00000E+000
   7.0050   5.67400E-001    0.00000E+000
   7.0070   5.55700E-001    0.00000E+000
   7.0130   5.60900E-001    0.00000E+000
   7.0140   5.71800E-001    0.00000E+000
   7.0150   5.77400E-001    0.00000E+000
   7.0180   5.82100E-001    0.00000E+000
   7.0200   5.89300E-001    0.00000E+000
   7.0230   5.72800E-001    0.00000E+000
   7.0250   5.87500E-001    0.00000E+000
   7.0280   6.08700E-001    0.00000E+000
   7.0310   6.13500E-001    0.00000E+000
   7.0340   6.08000E-001    0.00000E+000
   7.0350   6.57300E-001    0.00000E+000
   7.0390   6.68200E-001    0.00000E+000
   7.0410   6.59500E-001    0.00000E+000
   7.0450   6.69000E-001    0.00000E+000
   7.0480   6.98900E-001    0.00000E+000
   7.0500   7.02700E-001    0.00000E+000
   7.0540   7.21200E-001    0.00000E+000
   7.0560   7.15300E-001    0.00000E+000
   7.0590   7.59900E-001    0.00000E+000
   7.0620   7.69100E-001    0.00000E+000
   7.0640   7.93300E-001    0.00000E+000
   7.0670   8.16300E-001    0.00000E+000
   7.0690   8.38400E-001    0.00000E+000
   7.0710   8.55000E-001    0.00000E+000
   7.0750   8.77600E-001    0.00000E+000
   7.0760   9.36900E-001    0.00000E+000
   7.0800   9.27400E-001    0.00000E+000
   7.0830   9.70700E-001    0.00000E+000
   7.0850   1.03240E+000    0.00000E+000
   7.0870   1.07800E+000    0.00000E+000
   7.0910   1.14450E+000    0.00000E+000
   7.0940   1.22130E+000    0.00000E+000
   7.0980   1.28790E+000    0.00000E+000
   7.1010   1.33320E+000    0.00000E+000
   7.1030   1.45930E+000    0.00000E+000
   7.1060   1.47760E+000    0.00000E+000
   7.1080   1.73270E+000    0.00000E+000
   7.1100   2.11260E+000    0.00000E+000
   7.1150   2.34390E+000    0.00000E+000
   7.1170   2.62810E+000    0.00000E+000
   7.1200   2.50800E+000    0.00000E+000
   7.1240   2.86970E+000    0.00000E+000
   7.1260   3.12250E+000    0.00000E+000
   7.1290   3.01310E+000    0.00000E+000
   7.1310   3.21060E+000    0.00000E+000
   7.1330   3.46740E+000    0.00000E+000
   7.1360   3.46040E+000    0.00000E+000
   7.1380   3.32620E+000    0.00000E+000
   7.1420   2.81700E+000    0.00000E+000
   7.1440   2.91410E+000    0.00000E+000
   7.1460   3.52830E+000    0.00000E+000
   7.1490   3.01750E+000    0.00000E+000
   7.1520   3.12470E+000    0.00000E+000
   7.1540   2.41620E+000    0.00000E+000
   7.1580   2.10250E+000    0.00000E+000
   7.1610   2.47940E+000    0.00000E+000
   7.1630   1.75400E+000    0.00000E+000
   7.1670   2.07170E+000    0.00000E+000
   7.1690   1.91080E+000    0.00000E+000
   7.1720   1.13980E+000    0.00000E+000
   7.1750   1.00260E+000    0.00000E+000
   7.1770   8.44700E-001    0.00000E+000
   7.1810   8.38100E-001    0.00000E+000
   7.1840   1.00000E+000    0.00000E+000
   7.1860   1.00000E+000    0.00000E+000
   7.1880   1.00000E+000    0.00000E+000
   7.1900   1.00000E+000    0.00000E+000
   7.1950   1.00000E+000    0.00000E+000
   7.1970   1.00000E+000    0.00000E+000
   7.2000   1.00000E+000    0.00000E+000
   7.2020   1.00000E+000    0.00000E+000
   7.2050   1.00000E+000    0.00000E+000
   7.2080   1.00000E+000    0.00000E+000
   7.2100   1.00000E+000    0.00000E+000
   7.2150   1.00000E+000    0.00000E+000
   7.2180   1.00000E+000    0.00000E+000
   7.2220   1.00000E+000    0.00000E+000
   7.2250   1.00000E+000    0.00000E+000
   7.2270   1.00000E+000    0.00000E+000
   7.2310   1.00000E+000    0.00000E+000
   7.2320   1.00000E+000    0.00000E+000
   7.2360   1.00000E+000    0.00000E+000
   7.2380   1.00000E+000    0.00000E+000
   7.2410   1.00000E+000    0.00000E+000
   7.2450   1.00000E+000    0.00000E+000
   7.2480   1.00000E+000    0.00000E+000
   7.2500   1.00000E+000    0.00000E+000
   7.2520   1.00000E+000    0.00000E+000
   7.2540   1.00000E+000    0.00000E+000
   7.2580   1.00000E+000    0.00000E+000
   7.2610   1.00000E+000    0.00000E+000
   7.2640   1.00000E+000    0.00000E+000
   7.2660   1.00000E+000    0.00000E+000
   7.2680   1.00000E+000    0.00000E+000
   7.2710   1.00000E+000    0.00000E+000
   7.2750   1.00000E+000    0.00000E+000
   7.2790   1.00000E+000    0.00000E+000
   7.2810   1.00000E+000    0.00000E+000
   7.2840   1.00000E+000    0.00000E+000
   7.2860   1.00000E+000    0.00000E+000
   7.2890   1.00000E+000    0.00000E+000
   7.2910   1.00000E+000    0.00000E+000
   7.2950   1.00000E+000    0.00000E+000
   7.2980   1.00000E+000    0.00000E+000
   7.3000   1.00000E+000    0.00000E+000
