# Supplementary material for: Rationally seeded computational protein design of ɑ-helical barrels
Source: Nat Chem Biol. 2024 Jun 20;20(8):991–9. doi: 10.1038/s41589-024-01642-0 (PMC11288890; doi:10.1038/s41589-024-01642-0)
Supplement: Supplementary file 5 — PDB files used for making figure panels h–j. [file 41589_2024_1642_MOESM5_ESM.zip › KIA_RP_RSPD_NatChemBiol_data_Figure3/sc-CC-7-LI_panels_c-g/AUC_panel_e/LI_SV_raw/00092.RA1]

HeptLI
R 1 20.0 40000 0031830 4.8340E11 275 1 
   5.8000   1.00000E+000    0.00000E+000
   5.8020   1.00000E+000    0.00000E+000
   5.8030   1.00000E+000    0.00000E+000
   5.8050   1.00000E+000    0.00000E+000
   5.8070   1.00000E+000    0.00000E+000
   5.8090   1.00000E+000    0.00000E+000
   5.8100   1.00000E+000    0.00000E+000
   5.8120   1.00000E+000    0.00000E+000
   5.8140   1.00000E+000    0.00000E+000
   5.8160   1.00000E+000    0.00000E+000
   5.8190   1.00000E+000    0.00000E+000
   5.8210   1.00000E+000    0.00000E+000
   5.8230   1.00000E+000    0.00000E+000
   5.8240   1.00000E+000    0.00000E+000
   5.8260   1.00000E+000    0.00000E+000
   5.8270   1.00000E+000    0.00000E+000
   5.8280   1.00000E+000    0.00000E+000
   5.8300   1.00000E+000    0.00000E+000
   5.8330   1.00000E+000    0.00000E+000
   5.8350  -1.50840E+000    0.00000E+000
   5.8360  -1.21920E+000    0.00000E+000
   5.8370  -9.56300E-001    0.00000E+000
   5.8380  -7.93300E-001    0.00000E+000
   5.8400  -7.11600E-001    0.00000E+000
   5.8410  -6.12600E-001    0.00000E+000
   5.8430  -7.05500E-001    0.00000E+000
   5.8440  -8.93200E-001    0.00000E+000
   5.8460  -7.73400E-001    0.00000E+000
   5.8470  -8.90900E-001    0.00000E+000
   5.8480  -1.36090E+000    0.00000E+000
   5.8510  -1.46010E+000    0.00000E+000
   5.8540  -1.67650E+000    0.00000E+000
   5.8550  -1.75830E+000    0.00000E+000
   5.8560  -1.73040E+000    0.00000E+000
   5.8580  -1.63960E+000    0.00000E+000
   5.8610  -1.48660E+000    0.00000E+000
   5.8630  -1.26460E+000    0.00000E+000
   5.8640  -1.39100E+000    0.00000E+000
   5.8670  -1.33290E+000    0.00000E+000
   5.8690  -5.94800E-001    0.00000E+000
   5.8700  -5.56600E-001    0.00000E+000
   5.8720  -4.04000E-001    0.00000E+000
   5.8740  -3.72200E-001    0.00000E+000
   5.8760  -3.08700E-001    0.00000E+000
   5.8770  -1.99200E-001    0.00000E+000
   5.8790  -1.73500E-001    0.00000E+000
   5.8810  -1.01900E-001    0.00000E+000
   5.8830  -4.22000E-002    0.00000E+000
   5.8850  -1.18000E-002    0.00000E+000
   5.8860  -2.62000E-002    0.00000E+000
   5.8880  -2.52000E-002    0.00000E+000
   5.8890  -1.72000E-002    0.00000E+000
   5.8920  -1.62000E-002    0.00000E+000
   5.8930  -1.11000E-002    0.00000E+000
   5.8970  -1.45000E-002    0.00000E+000
   5.8980  -6.90000E-003    0.00000E+000
   5.8990  -1.87000E-002    0.00000E+000
   5.9020  -1.25000E-002    0.00000E+000
   5.9040  -1.58000E-002    0.00000E+000
   5.9060  -1.15000E-002    0.00000E+000
   5.9070  -1.96000E-002    0.00000E+000
   5.9100  -4.90000E-003    0.00000E+000
   5.9110  -9.70000E-003    0.00000E+000
   5.9140   8.10000E-003    0.00000E+000
   5.9150   7.00000E-003    0.00000E+000
   5.9160  -4.70000E-003    0.00000E+000
   5.9180  -6.30000E-003    0.00000E+000
   5.9200   2.00000E-003    0.00000E+000
   5.9230   1.02000E-002    0.00000E+000
   5.9240  -3.00000E-003    0.00000E+000
   5.9270  -2.40000E-003    0.00000E+000
   5.9280   3.90000E-003    0.00000E+000
   5.9290   1.46000E-002    0.00000E+000
   5.9310  -1.59000E-002    0.00000E+000
   5.9340  -2.00000E-004    0.00000E+000
   5.9370  -1.95000E-002    0.00000E+000
   5.9390  -5.10000E-003    0.00000E+000
   5.9410   1.40000E-003    0.00000E+000
   5.9430  -2.60000E-003    0.00000E+000
   5.9440   4.60000E-003    0.00000E+000
   5.9480   1.89000E-002    0.00000E+000
   5.9500   1.66000E-002    0.00000E+000
   5.9520   2.26000E-002    0.00000E+000
   5.9540   1.82000E-002    0.00000E+000
   5.9560  -2.00000E-003    0.00000E+000
   5.9570  -4.40000E-003    0.00000E+000
   5.9610  -4.40000E-003    0.00000E+000
   5.9620  -4.90000E-003    0.00000E+000
   5.9640  -6.60000E-003    0.00000E+000
   5.9650  -4.60000E-003    0.00000E+000
   5.9690  -1.25000E-002    0.00000E+000
   5.9710   1.50000E-003    0.00000E+000
   5.9750  -1.70000E-003    0.00000E+000
   5.9770  -1.98000E-002    0.00000E+000
   5.9790  -4.50000E-003    0.00000E+000
   5.9800   1.24000E-002    0.00000E+000
   5.9820   1.00000E-003    0.00000E+000
   5.9850   6.00000E-004    0.00000E+000
   5.9860   1.31000E-002    0.00000E+000
   5.9900   4.80000E-003    0.00000E+000
   5.9910   2.40000E-003    0.00000E+000
   5.9930   6.30000E-003    0.00000E+000
   5.9950   4.50000E-003    0.00000E+000
   5.9960   3.74000E-002    0.00000E+000
   6.0020   2.52000E-001    0.00000E+000
   6.0050  -2.98400E-001    0.00000E+000
   6.0070  -7.57600E-001    0.00000E+000
   6.0080  -5.79400E-001    0.00000E+000
   6.0090  -1.57300E-001    0.00000E+000
   6.0100   6.98000E-002    0.00000E+000
   6.0140  -1.94000E-002    0.00000E+000
   6.0170  -1.27000E-002    0.00000E+000
   6.0200  -3.45000E-002    0.00000E+000
   6.0220  -3.08700E-001    0.00000E+000
   6.0240   6.29800E-001    0.00000E+000
   6.0270   5.26100E-001    0.00000E+000
   6.0290  -1.22000E-002    0.00000E+000
   6.0340   1.13000E-002    0.00000E+000
   6.0370  -9.40000E-003    0.00000E+000
   6.0390   1.04000E-002    0.00000E+000
   6.0410   9.90000E-003    0.00000E+000
   6.0430   4.70000E-003    0.00000E+000
   6.0460   7.90000E-003    0.00000E+000
   6.0490   6.50000E-003    0.00000E+000
   6.0520   1.43000E-002    0.00000E+000
   6.0530   9.40000E-003    0.00000E+000
   6.0560   9.20000E-003    0.00000E+000
   6.0580   6.30000E-003    0.00000E+000
   6.0600   7.10000E-003    0.00000E+000
   6.0620   1.93000E-002    0.00000E+000
   6.0650   1.06000E-002    0.00000E+000
   6.0680   8.70000E-003    0.00000E+000
   6.0710   1.41000E-002    0.00000E+000
   6.0730   9.50000E-003    0.00000E+000
   6.0750   2.70000E-003    0.00000E+000
   6.0770   7.90000E-003    0.00000E+000
   6.0790   7.00000E-004    0.00000E+000
   6.0800   7.90000E-003    0.00000E+000
   6.0850   1.73000E-002    0.00000E+000
   6.0860  -8.40000E-003    0.00000E+000
   6.0890  -3.50000E-003    0.00000E+000
   6.0930   1.33000E-002    0.00000E+000
   6.0940   1.36000E-002    0.00000E+000
   6.0950   7.00000E-004    0.00000E+000
   6.0960  -8.50000E-003    0.00000E+000
   6.1010   1.16000E-002    0.00000E+000
   6.1020   1.26000E-002    0.00000E+000
   6.1060  -1.02000E-002    0.00000E+000
   6.1080   1.77000E-002    0.00000E+000
   6.1120   6.80000E-003    0.00000E+000
   6.1140   7.50000E-003    0.00000E+000
   6.1170   4.00000E-003    0.00000E+000
   6.1200  -5.70000E-003    0.00000E+000
   6.1220   5.30000E-003    0.00000E+000
   6.1240   1.00000E-002    0.00000E+000
   6.1280   1.70000E-003    0.00000E+000
   6.1300   8.60000E-003    0.00000E+000
   6.1310  -3.00000E-003    0.00000E+000
   6.1340   1.23000E-002    0.00000E+000
   6.1380   8.80000E-003    0.00000E+000
   6.1420  -2.80000E-003    0.00000E+000
   6.1450   9.00000E-003    0.00000E+000
   6.1470   2.80000E-003    0.00000E+000
   6.1490   4.90000E-003    0.00000E+000
   6.1520  -3.90000E-003    0.00000E+000
   6.1530   4.30000E-003    0.00000E+000
   6.1560   5.00000E-004    0.00000E+000
   6.1580   1.97000E-002    0.00000E+000
   6.1610   1.56000E-002    0.00000E+000
   6.1630   1.43000E-002    0.00000E+000
   6.1650   3.80000E-003    0.00000E+000
   6.1670   1.04000E-002    0.00000E+000
   6.1690  -1.70000E-003    0.00000E+000
   6.1720   9.20000E-003    0.00000E+000
   6.1750   9.40000E-003    0.00000E+000
   6.1770   1.11000E-002    0.00000E+000
   6.1790  -5.80000E-003    0.00000E+000
   6.1830   1.21000E-002    0.00000E+000
   6.1840  -1.00000E-004    0.00000E+000
   6.1860   6.80000E-003    0.00000E+000
   6.1880   1.60000E-003    0.00000E+000
   6.1910   2.80000E-003    0.00000E+000
   6.1930   1.08000E-002    0.00000E+000
   6.1960   1.44000E-002    0.00000E+000
   6.1990   1.40000E-002    0.00000E+000
   6.2020   7.10000E-003    0.00000E+000
   6.2040   3.00000E-003    0.00000E+000
   6.2070  -2.70000E-003    0.00000E+000
   6.2110   2.00000E-003    0.00000E+000
   6.2140  -3.20000E-003    0.00000E+000
   6.2180   1.27000E-002    0.00000E+000
   6.2210   6.70000E-003    0.00000E+000
   6.2230  -5.10000E-003    0.00000E+000
   6.2250   1.20000E-002    0.00000E+000
   6.2290   9.70000E-003    0.00000E+000
   6.2310   1.80000E-003    0.00000E+000
   6.2340   1.20000E-003    0.00000E+000
   6.2360   5.50000E-003    0.00000E+000
   6.2380  -7.60000E-003    0.00000E+000
   6.2410  -2.50000E-003    0.00000E+000
   6.2450   7.50000E-003    0.00000E+000
   6.2460   1.01000E-002    0.00000E+000
   6.2500   1.60000E-003    0.00000E+000
   6.2540   3.60000E-003    0.00000E+000
   6.2570  -4.30000E-003    0.00000E+000
   6.2590  -0.00000E+000    0.00000E+000
   6.2640   1.11000E-002    0.00000E+000
   6.2660   5.90000E-003    0.00000E+000
   6.2690   8.50000E-003    0.00000E+000
   6.2710   8.40000E-003    0.00000E+000
   6.2750   1.26000E-002    0.00000E+000
   6.2780  -2.00000E-004    0.00000E+000
   6.2800   2.60000E-003    0.00000E+000
   6.2810   3.80000E-003    0.00000E+000
   6.2840   9.50000E-003    0.00000E+000
   6.2860   6.00000E-004    0.00000E+000
   6.2880   8.40000E-003    0.00000E+000
   6.2890   6.00000E-003    0.00000E+000
   6.2930   4.60000E-003    0.00000E+000
   6.2960   1.64000E-002    0.00000E+000
   6.2980   8.70000E-003    0.00000E+000
   6.3000   9.20000E-003    0.00000E+000
   6.3030   1.04000E-002    0.00000E+000
   6.3060   1.12000E-002    0.00000E+000
   6.3070  -2.30000E-003    0.00000E+000
   6.3110   7.30000E-003    0.00000E+000
   6.3160   2.01000E-002    0.00000E+000
   6.3190  -9.00000E-004    0.00000E+000
   6.3200   8.90000E-003    0.00000E+000
   6.3220   7.30000E-003    0.00000E+000
   6.3250   1.25000E-002    0.00000E+000
   6.3310   1.09000E-002    0.00000E+000
   6.3350   6.80000E-003    0.00000E+000
   6.3360   1.43000E-002    0.00000E+000
   6.3390   3.90000E-002    0.00000E+000
   6.3420   2.36000E-002    0.00000E+000
   6.3440   1.23000E-002    0.00000E+000
   6.3470   1.73000E-002    0.00000E+000
   6.3490   1.98000E-002    0.00000E+000
   6.3510   6.20000E-003    0.00000E+000
   6.3520   8.60000E-003    0.00000E+000
   6.3550   2.10000E-002    0.00000E+000
   6.3610   1.27000E-002    0.00000E+000
   6.3630   1.57000E-002    0.00000E+000
   6.3660   1.71000E-002    0.00000E+000
   6.3700   2.27000E-002    0.00000E+000
   6.3710   9.10000E-003    0.00000E+000
   6.3740   1.44000E-002    0.00000E+000
   6.3760   1.48000E-002    0.00000E+000
   6.3790   1.54000E-002    0.00000E+000
   6.3810   1.02000E-002    0.00000E+000
   6.3860   2.70000E-003    0.00000E+000
   6.3910   5.20000E-003    0.00000E+000
   6.3930   3.15000E-002    0.00000E+000
   6.3950   1.78000E-002    0.00000E+000
   6.3960   1.21000E-002    0.00000E+000
   6.4010   1.14000E-002    0.00000E+000
   6.4040   7.90000E-003    0.00000E+000
   6.4070   1.93000E-002    0.00000E+000
   6.4080   3.36000E-002    0.00000E+000
   6.4100   1.13000E-002    0.00000E+000
   6.4130   8.50000E-003    0.00000E+000
   6.4160   2.92000E-002    0.00000E+000
   6.4180   1.19000E-002    0.00000E+000
   6.4200   1.65000E-002    0.00000E+000
   6.4230   1.81000E-002    0.00000E+000
   6.4240   3.01000E-002    0.00000E+000
   6.4280   2.26000E-002    0.00000E+000
   6.4300   2.29000E-002    0.00000E+000
   6.4330   1.42000E-002    0.00000E+000
   6.4350   1.86000E-002    0.00000E+000
   6.4380   2.89000E-002    0.00000E+000
   6.4400   1.34000E-002    0.00000E+000
   6.4430   2.92000E-002    0.00000E+000
   6.4470   3.03000E-002    0.00000E+000
   6.4500   1.87000E-002    0.00000E+000
   6.4520   2.35000E-002    0.00000E+000
   6.4550   2.03000E-002    0.00000E+000
   6.4560   1.73000E-002    0.00000E+000
   6.4590   2.06000E-002    0.00000E+000
   6.4610   2.58000E-002    0.00000E+000
   6.4640   2.03000E-002    0.00000E+000
   6.4660   1.69000E-002    0.00000E+000
   6.4730   3.74000E-002    0.00000E+000
   6.4750   2.27000E-002    0.00000E+000
   6.4780   2.23000E-002    0.00000E+000
   6.4790   2.31000E-002    0.00000E+000
   6.4800   2.51000E-002    0.00000E+000
   6.4820   3.58000E-002    0.00000E+000
   6.4850   3.53000E-002    0.00000E+000
   6.4880   3.03000E-002    0.00000E+000
   6.4900   2.90000E-002    0.00000E+000
   6.4930   2.86000E-002    0.00000E+000
   6.4960   3.07000E-002    0.00000E+000
   6.4980   2.26000E-002    0.00000E+000
   6.4990   2.67000E-002    0.00000E+000
   6.5020   3.19000E-002    0.00000E+000
   6.5040   3.04000E-002    0.00000E+000
   6.5070   3.08000E-002    0.00000E+000
   6.5100   3.09000E-002    0.00000E+000
   6.5140   3.63000E-002    0.00000E+000
   6.5150   3.31000E-002    0.00000E+000
   6.5160   3.83000E-002    0.00000E+000
   6.5200   4.18000E-002    0.00000E+000
   6.5210   3.33000E-002    0.00000E+000
   6.5250   3.23000E-002    0.00000E+000
   6.5270   4.87000E-002    0.00000E+000
   6.5300   3.08000E-002    0.00000E+000
   6.5320   4.01000E-002    0.00000E+000
   6.5350   5.34000E-002    0.00000E+000
   6.5360   4.53000E-002    0.00000E+000
   6.5380   3.47000E-002    0.00000E+000
   6.5420   3.28000E-002    0.00000E+000
   6.5450   3.72000E-002    0.00000E+000
   6.5460   4.45000E-002    0.00000E+000
   6.5480   5.00000E-002    0.00000E+000
   6.5510   3.93000E-002    0.00000E+000
   6.5530   3.38000E-002    0.00000E+000
   6.5550   4.92000E-002    0.00000E+000
   6.5580   5.44000E-002    0.00000E+000
   6.5600   4.65000E-002    0.00000E+000
   6.5610   4.85000E-002    0.00000E+000
   6.5640   5.83000E-002    0.00000E+000
   6.5670   6.54000E-002    0.00000E+000
   6.5700   5.54000E-002    0.00000E+000
   6.5720   5.45000E-002    0.00000E+000
   6.5740   5.82000E-002    0.00000E+000
   6.5760   5.77000E-002    0.00000E+000
   6.5790   6.37000E-002    0.00000E+000
   6.5830   5.51000E-002    0.00000E+000
   6.5840   6.04000E-002    0.00000E+000
   6.5860   6.03000E-002    0.00000E+000
   6.5890   6.99000E-002    0.00000E+000
   6.5910   5.90000E-002    0.00000E+000
   6.5940   6.25000E-002    0.00000E+000
   6.5970   6.72000E-002    0.00000E+000
   6.5990   7.04000E-002    0.00000E+000
   6.6030   6.01000E-002    0.00000E+000
   6.6050   7.69000E-002    0.00000E+000
   6.6080   7.03000E-002    0.00000E+000
   6.6110   7.15000E-002    0.00000E+000
   6.6130   8.55000E-002    0.00000E+000
   6.6150   8.21000E-002    0.00000E+000
   6.6170   7.66000E-002    0.00000E+000
   6.6200   6.79000E-002    0.00000E+000
   6.6220   8.97000E-002    0.00000E+000
   6.6240   8.25000E-002    0.00000E+000
   6.6280   8.52000E-002    0.00000E+000
   6.6300   8.22000E-002    0.00000E+000
   6.6310   8.62000E-002    0.00000E+000
   6.6330   9.13000E-002    0.00000E+000
   6.6360   8.54000E-002    0.00000E+000
   6.6390   8.50000E-002    0.00000E+000
   6.6420   8.79000E-002    0.00000E+000
   6.6450   1.05800E-001    0.00000E+000
   6.6480   8.39000E-002    0.00000E+000
   6.6500   7.91000E-002    0.00000E+000
   6.6510   1.07400E-001    0.00000E+000
   6.6540   1.05700E-001    0.00000E+000
   6.6560   1.03200E-001    0.00000E+000
   6.6600   1.10200E-001    0.00000E+000
   6.6610   1.19100E-001    0.00000E+000
   6.6660   1.01400E-001    0.00000E+000
   6.6670   1.05900E-001    0.00000E+000
   6.6700   1.09500E-001    0.00000E+000
   6.6740   1.17300E-001    0.00000E+000
   6.6760   1.27200E-001    0.00000E+000
   6.6770   9.97000E-002    0.00000E+000
   6.6810   1.24900E-001    0.00000E+000
   6.6840   1.11400E-001    0.00000E+000
   6.6860   1.24500E-001    0.00000E+000
   6.6890   1.29400E-001    0.00000E+000
   6.6910   1.28800E-001    0.00000E+000
   6.6930   1.41900E-001    0.00000E+000
   6.6960   1.40200E-001    0.00000E+000
   6.6990   1.32300E-001    0.00000E+000
   6.7010   1.29500E-001    0.00000E+000
   6.7060   1.36100E-001    0.00000E+000
   6.7090   1.42400E-001    0.00000E+000
   6.7110   1.32800E-001    0.00000E+000
   6.7130   1.43800E-001    0.00000E+000
   6.7150   1.41900E-001    0.00000E+000
   6.7180   1.46900E-001    0.00000E+000
   6.7200   1.41300E-001    0.00000E+000
   6.7250   1.52600E-001    0.00000E+000
   6.7270   1.51000E-001    0.00000E+000
   6.7320   1.50100E-001    0.00000E+000
   6.7330   1.49500E-001    0.00000E+000
   6.7350   1.59200E-001    0.00000E+000
   6.7370   1.65000E-001    0.00000E+000
   6.7410   1.74300E-001    0.00000E+000
   6.7450   1.76800E-001    0.00000E+000
   6.7480   1.74500E-001    0.00000E+000
   6.7500   1.94700E-001    0.00000E+000
   6.7530   1.89500E-001    0.00000E+000
   6.7550   1.84500E-001    0.00000E+000
   6.7570   1.66000E-001    0.00000E+000
   6.7600   1.80700E-001    0.00000E+000
   6.7620   1.93600E-001    0.00000E+000
   6.7640   1.82100E-001    0.00000E+000
   6.7680   1.89500E-001    0.00000E+000
   6.7710   1.91000E-001    0.00000E+000
   6.7730   1.95400E-001    0.00000E+000
   6.7750   1.99200E-001    0.00000E+000
   6.7780   2.06300E-001    0.00000E+000
   6.7820   2.18000E-001    0.00000E+000
   6.7840   2.14200E-001    0.00000E+000
   6.7860   2.16400E-001    0.00000E+000
   6.7890   2.22200E-001    0.00000E+000
   6.7930   2.09200E-001    0.00000E+000
   6.7960   2.12900E-001    0.00000E+000
   6.7980   2.16300E-001    0.00000E+000
   6.8020   2.30900E-001    0.00000E+000
   6.8030   2.35100E-001    0.00000E+000
   6.8070   2.32400E-001    0.00000E+000
   6.8100   2.14400E-001    0.00000E+000
   6.8120   2.44100E-001    0.00000E+000
   6.8130   2.12500E-001    0.00000E+000
   6.8170   2.44500E-001    0.00000E+000
   6.8180   2.35800E-001    0.00000E+000
   6.8210   2.39700E-001    0.00000E+000
   6.8230   2.67400E-001    0.00000E+000
   6.8260   2.51800E-001    0.00000E+000
   6.8290   2.41500E-001    0.00000E+000
   6.8320   2.53300E-001    0.00000E+000
   6.8340   2.71700E-001    0.00000E+000
   6.8380   2.88200E-001    0.00000E+000
   6.8410   2.90500E-001    0.00000E+000
   6.8460   2.79300E-001    0.00000E+000
   6.8470   2.76700E-001    0.00000E+000
   6.8490   2.71800E-001    0.00000E+000
   6.8530   2.80500E-001    0.00000E+000
   6.8560   2.86200E-001    0.00000E+000
   6.8580   2.80600E-001    0.00000E+000
   6.8610   2.81100E-001    0.00000E+000
   6.8640   2.73600E-001    0.00000E+000
   6.8660   2.75300E-001    0.00000E+000
   6.8680   2.94700E-001    0.00000E+000
   6.8710   2.97500E-001    0.00000E+000
   6.8740   3.00400E-001    0.00000E+000
   6.8770   3.17100E-001    0.00000E+000
   6.8800   3.02500E-001    0.00000E+000
   6.8830   3.07200E-001    0.00000E+000
   6.8850   3.09500E-001    0.00000E+000
   6.8870   3.17700E-001    0.00000E+000
   6.8920   3.17800E-001    0.00000E+000
   6.8930   3.08700E-001    0.00000E+000
   6.8960   3.19000E-001    0.00000E+000
   6.8970   3.20700E-001    0.00000E+000
   6.8990   3.22600E-001    0.00000E+000
   6.9010   3.28700E-001    0.00000E+000
   6.9070   3.29400E-001    0.00000E+000
   6.9080   3.28500E-001    0.00000E+000
   6.9110   3.55200E-001    0.00000E+000
   6.9140   3.74000E-001    0.00000E+000
   6.9170   3.63100E-001    0.00000E+000
   6.9200   3.53400E-001    0.00000E+000
   6.9220   3.56700E-001    0.00000E+000
   6.9250   3.62800E-001    0.00000E+000
   6.9280   3.56000E-001    0.00000E+000
   6.9300   3.66500E-001    0.00000E+000
   6.9330   3.71600E-001    0.00000E+000
   6.9360   3.68300E-001    0.00000E+000
   6.9380   3.65300E-001    0.00000E+000
   6.9400   3.70100E-001    0.00000E+000
   6.9420   3.49000E-001    0.00000E+000
   6.9460   3.75000E-001    0.00000E+000
   6.9490   3.82100E-001    0.00000E+000
   6.9520   3.70800E-001    0.00000E+000
   6.9550   3.86100E-001    0.00000E+000
   6.9560   3.95800E-001    0.00000E+000
   6.9600   3.77500E-001    0.00000E+000
   6.9620   3.74400E-001    0.00000E+000
   6.9640   3.90100E-001    0.00000E+000
   6.9680   3.81500E-001    0.00000E+000
   6.9700   4.20100E-001    0.00000E+000
   6.9720   3.95900E-001    0.00000E+000
   6.9760   4.19100E-001    0.00000E+000
   6.9820   4.25200E-001    0.00000E+000
   6.9840   3.96800E-001    0.00000E+000
   6.9860   4.44300E-001    0.00000E+000
   6.9880   4.21300E-001    0.00000E+000
   6.9910   4.25400E-001    0.00000E+000
   6.9950   4.45000E-001    0.00000E+000
   6.9970   4.54700E-001    0.00000E+000
   7.0010   4.49700E-001    0.00000E+000
   7.0030   4.41300E-001    0.00000E+000
   7.0060   4.46500E-001    0.00000E+000
   7.0090   4.52600E-001    0.00000E+000
   7.0120   4.69300E-001    0.00000E+000
   7.0140   4.69700E-001    0.00000E+000
   7.0160   4.81400E-001    0.00000E+000
   7.0200   5.11500E-001    0.00000E+000
   7.0230   5.02700E-001    0.00000E+000
   7.0250   4.95900E-001    0.00000E+000
   7.0280   5.21000E-001    0.00000E+000
   7.0320   5.21300E-001    0.00000E+000
   7.0330   5.19700E-001    0.00000E+000
   7.0360   5.57100E-001    0.00000E+000
   7.0390   5.69500E-001    0.00000E+000
   7.0410   5.87200E-001    0.00000E+000
   7.0440   5.86300E-001    0.00000E+000
   7.0480   6.11300E-001    0.00000E+000
   7.0520   6.23700E-001    0.00000E+000
   7.0540   6.40700E-001    0.00000E+000
   7.0570   6.65400E-001    0.00000E+000
   7.0590   7.10300E-001    0.00000E+000
   7.0620   7.11700E-001    0.00000E+000
   7.0650   7.52200E-001    0.00000E+000
   7.0680   7.59500E-001    0.00000E+000
   7.0700   7.86500E-001    0.00000E+000
   7.0720   7.90000E-001    0.00000E+000
   7.0750   8.72200E-001    0.00000E+000
   7.0780   8.63000E-001    0.00000E+000
   7.0810   9.02300E-001    0.00000E+000
   7.0830   9.66800E-001    0.00000E+000
   7.0850   9.81800E-001    0.00000E+000
   7.0880   1.07350E+000    0.00000E+000
   7.0910   1.12760E+000    0.00000E+000
   7.0940   1.17630E+000    0.00000E+000
   7.0970   1.26460E+000    0.00000E+000
   7.1010   1.37110E+000    0.00000E+000
   7.1020   1.41000E+000    0.00000E+000
   7.1060   1.62370E+000    0.00000E+000
   7.1080   2.08550E+000    0.00000E+000
   7.1120   2.32390E+000    0.00000E+000
   7.1140   2.34440E+000    0.00000E+000
   7.1170   2.65630E+000    0.00000E+000
   7.1200   2.67510E+000    0.00000E+000
   7.1240   2.75580E+000    0.00000E+000
   7.1260   3.09210E+000    0.00000E+000
   7.1280   2.90310E+000    0.00000E+000
   7.1300   2.84100E+000    0.00000E+000
   7.1330   3.06270E+000    0.00000E+000
   7.1360   2.89860E+000    0.00000E+000
   7.1390   3.18340E+000    0.00000E+000
   7.1420   3.11520E+000    0.00000E+000
   7.1450   2.99950E+000    0.00000E+000
   7.1470   2.90820E+000    0.00000E+000
   7.1490   2.97480E+000    0.00000E+000
   7.1530   2.62310E+000    0.00000E+000
   7.1560   2.61960E+000    0.00000E+000
   7.1590   2.14830E+000    0.00000E+000
   7.1610   2.30140E+000    0.00000E+000
   7.1630   1.75250E+000    0.00000E+000
   7.1660   1.59610E+000    0.00000E+000
   7.1680   1.64970E+000    0.00000E+000
   7.1720   1.72800E+000    0.00000E+000
   7.1750   1.37740E+000    0.00000E+000
   7.1770   1.03240E+000    0.00000E+000
   7.1800  -1.43790E+000    0.00000E+000
   7.1810   1.00000E+000    0.00000E+000
   7.1860   1.00000E+000    0.00000E+000
   7.1880   1.00000E+000    0.00000E+000
   7.1900   1.00000E+000    0.00000E+000
   7.1930   1.00000E+000    0.00000E+000
   7.1950   1.00000E+000    0.00000E+000
   7.1990   1.00000E+000    0.00000E+000
   7.2020   1.00000E+000    0.00000E+000
   7.2030   1.00000E+000    0.00000E+000
   7.2060   1.00000E+000    0.00000E+000
   7.2090   1.00000E+000    0.00000E+000
   7.2130   1.00000E+000    0.00000E+000
   7.2160   1.00000E+000    0.00000E+000
   7.2180   1.00000E+000    0.00000E+000
   7.2200   1.00000E+000    0.00000E+000
   7.2240   1.00000E+000    0.00000E+000
   7.2250   1.00000E+000    0.00000E+000
   7.2290   1.00000E+000    0.00000E+000
   7.2320   1.00000E+000    0.00000E+000
   7.2340   1.00000E+000    0.00000E+000
   7.2360   1.00000E+000    0.00000E+000
   7.2380   1.00000E+000    0.00000E+000
   7.2410   1.00000E+000    0.00000E+000
   7.2440   1.00000E+000    0.00000E+000
   7.2480   1.00000E+000    0.00000E+000
   7.2500   1.00000E+000    0.00000E+000
   7.2530   1.00000E+000    0.00000E+000
   7.2560   1.00000E+000    0.00000E+000
   7.2590   1.00000E+000    0.00000E+000
   7.2620   1.00000E+000    0.00000E+000
   7.2640   1.00000E+000    0.00000E+000
   7.2680   1.00000E+000    0.00000E+000
   7.2710   1.00000E+000    0.00000E+000
   7.2730   1.00000E+000    0.00000E+000
   7.2750   1.00000E+000    0.00000E+000
   7.2780   1.00000E+000    0.00000E+000
   7.2800   1.00000E+000    0.00000E+000
   7.2820   1.00000E+000    0.00000E+000
   7.2860   1.00000E+000    0.00000E+000
   7.2890   1.00000E+000    0.00000E+000
   7.2930   1.00000E+000    0.00000E+000
   7.2960   1.00000E+000    0.00000E+000
   7.2980   1.00000E+000    0.00000E+000
   7.3000   1.00000E+000    0.00000E+000
