# Supplementary material for: Rationally seeded computational protein design of ɑ-helical barrels
Source: Nat Chem Biol. 2024 Jun 20;20(8):991–9. doi: 10.1038/s41589-024-01642-0 (PMC11288890; doi:10.1038/s41589-024-01642-0)
Supplement: Supplementary file 5 — PDB files used for making figure panels h–j. [file 41589_2024_1642_MOESM5_ESM.zip › KIA_RP_RSPD_NatChemBiol_data_Figure3/sc-CC-7-LI_panels_c-g/AUC_panel_e/LI_SV_raw/00086.RA1]

HeptLI
R 1 20.0 40000 0030031 4.5180E11 275 1 
   5.8010   1.00000E+000    0.00000E+000
   5.8030   1.00000E+000    0.00000E+000
   5.8040   1.00000E+000    0.00000E+000
   5.8050   1.00000E+000    0.00000E+000
   5.8060   1.00000E+000    0.00000E+000
   5.8070   1.00000E+000    0.00000E+000
   5.8080   1.00000E+000    0.00000E+000
   5.8100   1.00000E+000    0.00000E+000
   5.8110   1.00000E+000    0.00000E+000
   5.8120   1.00000E+000    0.00000E+000
   5.8130   1.00000E+000    0.00000E+000
   5.8140   1.00000E+000    0.00000E+000
   5.8150   1.00000E+000    0.00000E+000
   5.8170   1.00000E+000    0.00000E+000
   5.8190   1.00000E+000    0.00000E+000
   5.8210   1.00000E+000    0.00000E+000
   5.8220   1.00000E+000    0.00000E+000
   5.8240   1.00000E+000    0.00000E+000
   5.8260   1.00000E+000    0.00000E+000
   5.8270   1.00000E+000    0.00000E+000
   5.8290   1.00000E+000    0.00000E+000
   5.8300   1.00000E+000    0.00000E+000
   5.8330   1.00000E+000    0.00000E+000
   5.8350   1.00000E+000    0.00000E+000
   5.8370  -1.02060E+000    0.00000E+000
   5.8380  -8.49100E-001    0.00000E+000
   5.8400  -6.59700E-001    0.00000E+000
   5.8420  -8.53000E-001    0.00000E+000
   5.8430  -7.52600E-001    0.00000E+000
   5.8440  -6.89000E-001    0.00000E+000
   5.8460  -8.53200E-001    0.00000E+000
   5.8470  -9.37000E-001    0.00000E+000
   5.8490  -1.29100E+000    0.00000E+000
   5.8510  -1.58340E+000    0.00000E+000
   5.8530  -1.73440E+000    0.00000E+000
   5.8540  -1.68450E+000    0.00000E+000
   5.8560  -1.68020E+000    0.00000E+000
   5.8580  -1.69910E+000    0.00000E+000
   5.8610  -1.56420E+000    0.00000E+000
   5.8620  -1.51500E+000    0.00000E+000
   5.8630  -1.14990E+000    0.00000E+000
   5.8650  -1.10380E+000    0.00000E+000
   5.8670  -9.75500E-001    0.00000E+000
   5.8680  -7.28300E-001    0.00000E+000
   5.8690  -6.66100E-001    0.00000E+000
   5.8720  -5.32000E-001    0.00000E+000
   5.8750  -3.50400E-001    0.00000E+000
   5.8760  -2.81400E-001    0.00000E+000
   5.8780  -2.00500E-001    0.00000E+000
   5.8790  -1.49500E-001    0.00000E+000
   5.8810  -5.80000E-002    0.00000E+000
   5.8820  -2.77000E-002    0.00000E+000
   5.8850  -3.60000E-002    0.00000E+000
   5.8860  -3.88000E-002    0.00000E+000
   5.8880  -2.31000E-002    0.00000E+000
   5.8910  -3.08000E-002    0.00000E+000
   5.8930  -1.31000E-002    0.00000E+000
   5.8940  -1.65000E-002    0.00000E+000
   5.8960  -1.49000E-002    0.00000E+000
   5.8970  -4.70000E-003    0.00000E+000
   5.9010  -9.10000E-003    0.00000E+000
   5.9020  -3.60000E-003    0.00000E+000
   5.9040  -1.65400E-001    0.00000E+000
   5.9060  -0.00000E+000    0.00000E+000
   5.9070  -1.15000E-002    0.00000E+000
   5.9090   1.70000E-003    0.00000E+000
   5.9110   6.00000E-004    0.00000E+000
   5.9150  -6.80000E-003    0.00000E+000
   5.9180  -2.70000E-003    0.00000E+000
   5.9200  -4.60000E-003    0.00000E+000
   5.9220   4.60000E-003    0.00000E+000
   5.9230   5.00000E-004    0.00000E+000
   5.9250  -3.90000E-003    0.00000E+000
   5.9260  -4.90000E-003    0.00000E+000
   5.9270   2.28000E-002    0.00000E+000
   5.9290   1.86000E-002    0.00000E+000
   5.9310  -2.19000E-002    0.00000E+000
   5.9330  -7.90000E-003    0.00000E+000
   5.9370  -8.60000E-003    0.00000E+000
   5.9380  -7.10000E-003    0.00000E+000
   5.9400  -9.70000E-003    0.00000E+000
   5.9420   1.37000E-002    0.00000E+000
   5.9450  -5.40000E-003    0.00000E+000
   5.9480   1.77000E-002    0.00000E+000
   5.9500   2.31000E-002    0.00000E+000
   5.9530   3.18000E-002    0.00000E+000
   5.9550   1.91000E-002    0.00000E+000
   5.9560   5.90000E-003    0.00000E+000
   5.9570  -1.19000E-002    0.00000E+000
   5.9600  -1.06000E-002    0.00000E+000
   5.9620  -4.90000E-003    0.00000E+000
   5.9630  -3.50000E-003    0.00000E+000
   5.9650   1.29000E-002    0.00000E+000
   5.9670  -1.40000E-002    0.00000E+000
   5.9710   5.30000E-003    0.00000E+000
   5.9720  -9.30000E-003    0.00000E+000
   5.9770  -1.54000E-002    0.00000E+000
   5.9780   1.70000E-003    0.00000E+000
   5.9800   4.70000E-003    0.00000E+000
   5.9820   5.00000E-004    0.00000E+000
   5.9840   1.40000E-003    0.00000E+000
   5.9870   5.30000E-003    0.00000E+000
   5.9880   4.90000E-003    0.00000E+000
   5.9910   1.50000E-003    0.00000E+000
   5.9920   5.80000E-003    0.00000E+000
   5.9950  -8.00000E-004    0.00000E+000
   5.9960   1.94000E-002    0.00000E+000
   5.9970   3.80000E-002    0.00000E+000
   6.0000   8.54000E-002    0.00000E+000
   6.0030   4.86000E-002    0.00000E+000
   6.0040  -6.31600E-001    0.00000E+000
   6.0070  -6.74400E-001    0.00000E+000
   6.0080  -3.34600E-001    0.00000E+000
   6.0090   4.40000E-002    0.00000E+000
   6.0110   2.11000E-002    0.00000E+000
   6.0160  -2.30000E-003    0.00000E+000
   6.0190  -1.78000E-002    0.00000E+000
   6.0210  -3.04500E-001    0.00000E+000
   6.0230   4.59000E-002    0.00000E+000
   6.0250   4.14200E-001    0.00000E+000
   6.0280  -9.87000E-002    0.00000E+000
   6.0300  -2.26000E-002    0.00000E+000
   6.0330  -8.30000E-003    0.00000E+000
   6.0350  -6.90000E-003    0.00000E+000
   6.0380   2.29000E-002    0.00000E+000
   6.0400   1.65000E-002    0.00000E+000
   6.0420   8.00000E-003    0.00000E+000
   6.0440  -1.90000E-003    0.00000E+000
   6.0480   4.30000E-003    0.00000E+000
   6.0500   4.10000E-003    0.00000E+000
   6.0530   2.20000E-002    0.00000E+000
   6.0540  -6.00000E-004    0.00000E+000
   6.0580   7.00000E-003    0.00000E+000
   6.0590   3.10000E-003    0.00000E+000
   6.0610   7.00000E-003    0.00000E+000
   6.0650  -2.40000E-003    0.00000E+000
   6.0680   1.70000E-002    0.00000E+000
   6.0700  -3.00000E-004    0.00000E+000
   6.0740   1.02000E-002    0.00000E+000
   6.0760   1.09000E-002    0.00000E+000
   6.0780   7.70000E-003    0.00000E+000
   6.0790   1.10000E-002    0.00000E+000
   6.0830  -6.50000E-003    0.00000E+000
   6.0880  -7.60000E-003    0.00000E+000
   6.0920   2.04000E-002    0.00000E+000
   6.0950   1.23000E-002    0.00000E+000
   6.0990   5.60000E-003    0.00000E+000
   6.1000   1.93000E-002    0.00000E+000
   6.1030  -1.40000E-003    0.00000E+000
   6.1080  -1.90000E-003    0.00000E+000
   6.1110   9.40000E-003    0.00000E+000
   6.1120   1.63000E-002    0.00000E+000
   6.1190   1.69000E-002    0.00000E+000
   6.1200   3.90000E-003    0.00000E+000
   6.1240   8.90000E-003    0.00000E+000
   6.1260  -4.00000E-004    0.00000E+000
   6.1300   2.70000E-003    0.00000E+000
   6.1350   1.80000E-003    0.00000E+000
   6.1360   2.90000E-003    0.00000E+000
   6.1400   1.10000E-003    0.00000E+000
   6.1410   5.40000E-003    0.00000E+000
   6.1420   1.20000E-002    0.00000E+000
   6.1460   2.10000E-003    0.00000E+000
   6.1490   7.90000E-003    0.00000E+000
   6.1510   4.30000E-003    0.00000E+000
   6.1530  -1.10000E-003    0.00000E+000
   6.1540   7.10000E-003    0.00000E+000
   6.1580   8.10000E-003    0.00000E+000
   6.1610   6.90000E-003    0.00000E+000
   6.1630   8.60000E-003    0.00000E+000
   6.1660   2.00000E-003    0.00000E+000
   6.1680   5.70000E-003    0.00000E+000
   6.1720   1.73000E-002    0.00000E+000
   6.1740   7.70000E-003    0.00000E+000
   6.1760   6.00000E-003    0.00000E+000
   6.1790  -1.30000E-003    0.00000E+000
   6.1820   2.00000E-004    0.00000E+000
   6.1840   1.81000E-002    0.00000E+000
   6.1870   1.05000E-002    0.00000E+000
   6.1900   0.00000E+000    0.00000E+000
   6.1950   5.50000E-003    0.00000E+000
   6.1960   6.00000E-003    0.00000E+000
   6.1980   7.10000E-003    0.00000E+000
   6.2000  -1.80000E-003    0.00000E+000
   6.2020   2.80000E-003    0.00000E+000
   6.2050  -0.00000E+000    0.00000E+000
   6.2060  -3.30000E-003    0.00000E+000
   6.2080   4.60000E-003    0.00000E+000
   6.2110   4.40000E-003    0.00000E+000
   6.2130   1.12000E-002    0.00000E+000
   6.2150   3.60000E-003    0.00000E+000
   6.2180   1.42000E-002    0.00000E+000
   6.2190   1.64000E-002    0.00000E+000
   6.2220  -7.30000E-003    0.00000E+000
   6.2250   3.20000E-003    0.00000E+000
   6.2300   1.21000E-002    0.00000E+000
   6.2320   3.80000E-003    0.00000E+000
   6.2350   6.50000E-003    0.00000E+000
   6.2360   1.67000E-002    0.00000E+000
   6.2380  -5.00000E-003    0.00000E+000
   6.2410  -1.05000E-002    0.00000E+000
   6.2430   1.39000E-002    0.00000E+000
   6.2470   6.90000E-003    0.00000E+000
   6.2490  -3.50000E-003    0.00000E+000
   6.2510   1.37000E-002    0.00000E+000
   6.2530   8.20000E-003    0.00000E+000
   6.2550   9.30000E-003    0.00000E+000
   6.2570   4.10000E-003    0.00000E+000
   6.2600   1.37000E-002    0.00000E+000
   6.2640   2.80000E-003    0.00000E+000
   6.2650   7.20000E-003    0.00000E+000
   6.2690   4.00000E-003    0.00000E+000
   6.2710   1.70000E-003    0.00000E+000
   6.2730   1.31000E-002    0.00000E+000
   6.2760   5.00000E-003    0.00000E+000
   6.2780   7.40000E-003    0.00000E+000
   6.2800   6.60000E-003    0.00000E+000
   6.2840   5.80000E-003    0.00000E+000
   6.2870   1.00000E-002    0.00000E+000
   6.2910  -2.30000E-003    0.00000E+000
   6.2940   1.64000E-002    0.00000E+000
   6.2980   1.06000E-002    0.00000E+000
   6.3000   6.30000E-003    0.00000E+000
   6.3010   1.51000E-002    0.00000E+000
   6.3060   2.20000E-002    0.00000E+000
   6.3080   1.42000E-002    0.00000E+000
   6.3130   1.45000E-002    0.00000E+000
   6.3150  -9.00000E-003    0.00000E+000
   6.3160   8.40000E-003    0.00000E+000
   6.3210   1.50000E-002    0.00000E+000
   6.3230   1.13000E-002    0.00000E+000
   6.3280   1.54000E-002    0.00000E+000
   6.3330   2.17000E-002    0.00000E+000
   6.3340   2.24000E-002    0.00000E+000
   6.3390   5.28000E-002    0.00000E+000
   6.3400   2.57000E-002    0.00000E+000
   6.3440   1.05000E-002    0.00000E+000
   6.3450   2.23000E-002    0.00000E+000
   6.3520   1.06000E-002    0.00000E+000
   6.3540   1.12000E-002    0.00000E+000
   6.3620   1.82000E-002    0.00000E+000
   6.3630   2.43000E-002    0.00000E+000
   6.3670   1.14000E-002    0.00000E+000
   6.3680   1.92000E-002    0.00000E+000
   6.3710   2.58000E-002    0.00000E+000
   6.3720   4.90000E-003    0.00000E+000
   6.3740   1.54000E-002    0.00000E+000
   6.3790   2.13000E-002    0.00000E+000
   6.3810   1.85000E-002    0.00000E+000
   6.3870   1.66000E-002    0.00000E+000
   6.3880   2.95000E-002    0.00000E+000
   6.3910   2.55000E-002    0.00000E+000
   6.3950   1.54000E-002    0.00000E+000
   6.3980   2.69000E-002    0.00000E+000
   6.4040   1.22000E-002    0.00000E+000
   6.4050   2.99000E-002    0.00000E+000
   6.4080   2.10000E-002    0.00000E+000
   6.4120   1.26000E-002    0.00000E+000
   6.4150   1.62000E-002    0.00000E+000
   6.4170   2.72000E-002    0.00000E+000
   6.4220   3.53000E-002    0.00000E+000
   6.4240   3.80000E-002    0.00000E+000
   6.4250   1.39000E-002    0.00000E+000
   6.4300   2.15000E-002    0.00000E+000
   6.4310   3.27000E-002    0.00000E+000
   6.4340   3.30000E-002    0.00000E+000
   6.4370   2.35000E-002    0.00000E+000
   6.4390   1.78000E-002    0.00000E+000
   6.4400   2.34000E-002    0.00000E+000
   6.4430   3.59000E-002    0.00000E+000
   6.4450   3.78000E-002    0.00000E+000
   6.4470   3.05000E-002    0.00000E+000
   6.4500   3.10000E-002    0.00000E+000
   6.4520   4.41000E-002    0.00000E+000
   6.4550   2.31000E-002    0.00000E+000
   6.4570   2.66000E-002    0.00000E+000
   6.4610   3.37000E-002    0.00000E+000
   6.4620   2.92000E-002    0.00000E+000
   6.4650   4.11000E-002    0.00000E+000
   6.4680   3.83000E-002    0.00000E+000
   6.4700   2.27000E-002    0.00000E+000
   6.4720   5.01000E-002    0.00000E+000
   6.4750   4.80000E-002    0.00000E+000
   6.4780   3.61000E-002    0.00000E+000
   6.4800   3.68000E-002    0.00000E+000
   6.4820   3.95000E-002    0.00000E+000
   6.4840   4.44000E-002    0.00000E+000
   6.4860   5.46000E-002    0.00000E+000
   6.4910   4.31000E-002    0.00000E+000
   6.4920   3.49000E-002    0.00000E+000
   6.4950   4.83000E-002    0.00000E+000
   6.4960   4.87000E-002    0.00000E+000
   6.4980   4.11000E-002    0.00000E+000
   6.5000   4.52000E-002    0.00000E+000
   6.5040   4.16000E-002    0.00000E+000
   6.5060   5.10000E-002    0.00000E+000
   6.5070   3.97000E-002    0.00000E+000
   6.5110   5.01000E-002    0.00000E+000
   6.5140   5.05000E-002    0.00000E+000
   6.5160   4.56000E-002    0.00000E+000
   6.5180   5.46000E-002    0.00000E+000
   6.5210   5.88000E-002    0.00000E+000
   6.5230   5.01000E-002    0.00000E+000
   6.5250   5.92000E-002    0.00000E+000
   6.5280   5.91000E-002    0.00000E+000
   6.5310   5.09000E-002    0.00000E+000
   6.5330   6.75000E-002    0.00000E+000
   6.5350   6.92000E-002    0.00000E+000
   6.5380   5.44000E-002    0.00000E+000
   6.5420   5.29000E-002    0.00000E+000
   6.5440   6.67000E-002    0.00000E+000
   6.5460   6.71000E-002    0.00000E+000
   6.5480   5.88000E-002    0.00000E+000
   6.5500   7.93000E-002    0.00000E+000
   6.5520   7.49000E-002    0.00000E+000
   6.5550   7.36000E-002    0.00000E+000
   6.5570   8.35000E-002    0.00000E+000
   6.5590   7.09000E-002    0.00000E+000
   6.5620   7.57000E-002    0.00000E+000
   6.5650   7.98000E-002    0.00000E+000
   6.5670   7.14000E-002    0.00000E+000
   6.5710   7.74000E-002    0.00000E+000
   6.5720   7.62000E-002    0.00000E+000
   6.5740   8.12000E-002    0.00000E+000
   6.5760   8.58000E-002    0.00000E+000
   6.5790   7.88000E-002    0.00000E+000
   6.5820   8.34000E-002    0.00000E+000
   6.5840   7.37000E-002    0.00000E+000
   6.5870   8.42000E-002    0.00000E+000
   6.5900   9.52000E-002    0.00000E+000
   6.5930   9.05000E-002    0.00000E+000
   6.5960   1.03800E-001    0.00000E+000
   6.5970   9.89000E-002    0.00000E+000
   6.6010   1.04000E-001    0.00000E+000
   6.6040   9.52000E-002    0.00000E+000
   6.6060   1.06500E-001    0.00000E+000
   6.6080   1.13700E-001    0.00000E+000
   6.6110   1.08600E-001    0.00000E+000
   6.6130   1.06000E-001    0.00000E+000
   6.6150   1.10300E-001    0.00000E+000
   6.6170   1.14000E-001    0.00000E+000
   6.6200   1.07700E-001    0.00000E+000
   6.6230   1.20400E-001    0.00000E+000
   6.6250   1.23900E-001    0.00000E+000
   6.6290   1.21900E-001    0.00000E+000
   6.6310   1.12000E-001    0.00000E+000
   6.6330   1.19800E-001    0.00000E+000
   6.6350   1.20300E-001    0.00000E+000
   6.6380   1.33800E-001    0.00000E+000
   6.6410   1.24400E-001    0.00000E+000
   6.6440   1.24100E-001    0.00000E+000
   6.6470   1.33100E-001    0.00000E+000
   6.6480   1.31700E-001    0.00000E+000
   6.6500   1.35900E-001    0.00000E+000
   6.6520   1.48900E-001    0.00000E+000
   6.6540   1.34100E-001    0.00000E+000
   6.6580   1.50300E-001    0.00000E+000
   6.6600   1.45800E-001    0.00000E+000
   6.6630   1.40800E-001    0.00000E+000
   6.6660   1.48600E-001    0.00000E+000
   6.6680   1.46100E-001    0.00000E+000
   6.6710   1.53700E-001    0.00000E+000
   6.6720   1.44500E-001    0.00000E+000
   6.6740   1.51500E-001    0.00000E+000
   6.6760   1.67600E-001    0.00000E+000
   6.6800   1.57300E-001    0.00000E+000
   6.6820   1.63000E-001    0.00000E+000
   6.6860   1.53000E-001    0.00000E+000
   6.6880   1.65600E-001    0.00000E+000
   6.6910   1.58000E-001    0.00000E+000
   6.6940   1.88100E-001    0.00000E+000
   6.6960   1.78100E-001    0.00000E+000
   6.6980   1.84900E-001    0.00000E+000
   6.6990   1.76400E-001    0.00000E+000
   6.7030   1.78900E-001    0.00000E+000
   6.7060   1.78900E-001    0.00000E+000
   6.7090   1.83600E-001    0.00000E+000
   6.7110   1.89400E-001    0.00000E+000
   6.7140   2.04300E-001    0.00000E+000
   6.7150   1.94000E-001    0.00000E+000
   6.7180   2.04000E-001    0.00000E+000
   6.7200   1.86000E-001    0.00000E+000
   6.7240   2.04200E-001    0.00000E+000
   6.7270   2.03300E-001    0.00000E+000
   6.7280   2.15600E-001    0.00000E+000
   6.7320   2.13400E-001    0.00000E+000
   6.7340   1.99100E-001    0.00000E+000
   6.7350   2.17200E-001    0.00000E+000
   6.7380   2.22100E-001    0.00000E+000
   6.7410   2.34800E-001    0.00000E+000
   6.7430   2.21700E-001    0.00000E+000
   6.7480   2.28300E-001    0.00000E+000
   6.7540   2.45400E-001    0.00000E+000
   6.7550   2.46100E-001    0.00000E+000
   6.7580   2.40300E-001    0.00000E+000
   6.7600   2.46700E-001    0.00000E+000
   6.7620   2.62300E-001    0.00000E+000
   6.7660   2.50900E-001    0.00000E+000
   6.7680   2.58500E-001    0.00000E+000
   6.7720   2.43600E-001    0.00000E+000
   6.7740   2.52000E-001    0.00000E+000
   6.7770   2.59600E-001    0.00000E+000
   6.7800   2.50900E-001    0.00000E+000
   6.7830   2.78400E-001    0.00000E+000
   6.7840   2.71000E-001    0.00000E+000
   6.7890   2.83000E-001    0.00000E+000
   6.7910   2.70700E-001    0.00000E+000
   6.7950   2.88600E-001    0.00000E+000
   6.7970   2.80700E-001    0.00000E+000
   6.8000   2.75700E-001    0.00000E+000
   6.8020   2.92000E-001    0.00000E+000
   6.8030   2.79300E-001    0.00000E+000
   6.8070   2.87200E-001    0.00000E+000
   6.8100   2.77300E-001    0.00000E+000
   6.8120   2.99700E-001    0.00000E+000
   6.8160   2.76100E-001    0.00000E+000
   6.8170   3.06600E-001    0.00000E+000
   6.8190   2.99200E-001    0.00000E+000
   6.8210   2.98800E-001    0.00000E+000
   6.8230   3.24000E-001    0.00000E+000
   6.8260   3.08500E-001    0.00000E+000
   6.8280   3.20700E-001    0.00000E+000
   6.8320   3.26100E-001    0.00000E+000
   6.8350   3.29800E-001    0.00000E+000
   6.8380   3.56500E-001    0.00000E+000
   6.8410   3.45900E-001    0.00000E+000
   6.8420   3.37000E-001    0.00000E+000
   6.8450   3.39500E-001    0.00000E+000
   6.8480   3.32100E-001    0.00000E+000
   6.8490   3.30900E-001    0.00000E+000
   6.8530   3.49100E-001    0.00000E+000
   6.8560   3.40200E-001    0.00000E+000
   6.8580   3.51300E-001    0.00000E+000
   6.8620   3.50900E-001    0.00000E+000
   6.8650   3.81000E-001    0.00000E+000
   6.8670   3.50300E-001    0.00000E+000
   6.8680   3.69500E-001    0.00000E+000
   6.8710   3.71400E-001    0.00000E+000
   6.8750   3.69200E-001    0.00000E+000
   6.8780   3.73100E-001    0.00000E+000
   6.8810   3.74100E-001    0.00000E+000
   6.8840   3.83700E-001    0.00000E+000
   6.8860   3.94200E-001    0.00000E+000
   6.8880   3.93300E-001    0.00000E+000
   6.8930   3.79600E-001    0.00000E+000
   6.8950   3.94900E-001    0.00000E+000
   6.8970   3.92800E-001    0.00000E+000
   6.9000   3.90400E-001    0.00000E+000
   6.9030   4.04000E-001    0.00000E+000
   6.9060   4.00400E-001    0.00000E+000
   6.9080   3.96700E-001    0.00000E+000
   6.9110   4.02000E-001    0.00000E+000
   6.9130   4.38800E-001    0.00000E+000
   6.9160   4.22600E-001    0.00000E+000
   6.9190   4.05700E-001    0.00000E+000
   6.9220   4.14100E-001    0.00000E+000
   6.9260   4.12600E-001    0.00000E+000
   6.9270   4.37600E-001    0.00000E+000
   6.9300   4.17500E-001    0.00000E+000
   6.9330   4.47900E-001    0.00000E+000
   6.9370   4.26600E-001    0.00000E+000
   6.9400   4.44000E-001    0.00000E+000
   6.9430   4.22200E-001    0.00000E+000
   6.9450   4.20800E-001    0.00000E+000
   6.9470   4.52400E-001    0.00000E+000
   6.9490   4.48800E-001    0.00000E+000
   6.9550   4.57500E-001    0.00000E+000
   6.9560   4.45100E-001    0.00000E+000
   6.9590   4.34400E-001    0.00000E+000
   6.9610   4.42900E-001    0.00000E+000
   6.9630   4.38700E-001    0.00000E+000
   6.9660   4.41200E-001    0.00000E+000
   6.9690   4.73500E-001    0.00000E+000
   6.9700   4.53400E-001    0.00000E+000
   6.9720   4.64100E-001    0.00000E+000
   6.9740   4.60300E-001    0.00000E+000
   6.9810   4.73300E-001    0.00000E+000
   6.9820   4.88300E-001    0.00000E+000
   6.9840   4.77700E-001    0.00000E+000
   6.9860   4.88100E-001    0.00000E+000
   6.9900   4.74600E-001    0.00000E+000
   6.9940   4.99900E-001    0.00000E+000
   6.9970   5.00100E-001    0.00000E+000
   6.9980   5.05200E-001    0.00000E+000
   7.0010   4.94300E-001    0.00000E+000
   7.0030   5.00500E-001    0.00000E+000
   7.0060   5.08900E-001    0.00000E+000
   7.0090   5.23400E-001    0.00000E+000
   7.0130   5.24300E-001    0.00000E+000
   7.0140   5.21700E-001    0.00000E+000
   7.0170   5.32800E-001    0.00000E+000
   7.0200   5.47100E-001    0.00000E+000
   7.0230   5.36500E-001    0.00000E+000
   7.0260   5.46400E-001    0.00000E+000
   7.0280   5.65800E-001    0.00000E+000
   7.0310   5.80400E-001    0.00000E+000
   7.0340   5.67100E-001    0.00000E+000
   7.0350   5.91400E-001    0.00000E+000
   7.0380   6.08800E-001    0.00000E+000
   7.0420   6.29300E-001    0.00000E+000
   7.0450   6.40600E-001    0.00000E+000
   7.0490   6.41900E-001    0.00000E+000
   7.0520   6.68500E-001    0.00000E+000
   7.0530   6.75300E-001    0.00000E+000
   7.0560   6.90700E-001    0.00000E+000
   7.0580   7.20500E-001    0.00000E+000
   7.0590   7.56800E-001    0.00000E+000
   7.0640   7.85700E-001    0.00000E+000
   7.0680   7.96300E-001    0.00000E+000
   7.0690   8.10900E-001    0.00000E+000
   7.0710   8.26000E-001    0.00000E+000
   7.0740   8.60300E-001    0.00000E+000
   7.0770   9.38200E-001    0.00000E+000
   7.0810   9.39100E-001    0.00000E+000
   7.0830   9.59600E-001    0.00000E+000
   7.0860   1.01050E+000    0.00000E+000
   7.0890   1.06400E+000    0.00000E+000
   7.0910   1.15460E+000    0.00000E+000
   7.0940   1.25030E+000    0.00000E+000
   7.0970   1.25660E+000    0.00000E+000
   7.1020   1.37870E+000    0.00000E+000
   7.1040   1.50250E+000    0.00000E+000
   7.1060   1.66510E+000    0.00000E+000
   7.1100   2.09590E+000    0.00000E+000
   7.1130   2.33320E+000    0.00000E+000
   7.1150   2.46550E+000    0.00000E+000
   7.1190   2.52640E+000    0.00000E+000
   7.1200   2.67110E+000    0.00000E+000
   7.1230   2.54360E+000    0.00000E+000
   7.1270   3.01510E+000    0.00000E+000
   7.1290   3.03940E+000    0.00000E+000
   7.1310   2.82950E+000    0.00000E+000
   7.1330   2.77030E+000    0.00000E+000
   7.1370   2.74370E+000    0.00000E+000
   7.1400   3.49100E+000    0.00000E+000
   7.1430   2.96360E+000    0.00000E+000
   7.1450   3.18360E+000    0.00000E+000
   7.1470   2.89670E+000    0.00000E+000
   7.1500   3.02390E+000    0.00000E+000
   7.1530   2.94200E+000    0.00000E+000
   7.1560   2.31970E+000    0.00000E+000
   7.1580   2.59560E+000    0.00000E+000
   7.1610   2.49110E+000    0.00000E+000
   7.1630   1.61460E+000    0.00000E+000
   7.1670   1.74820E+000    0.00000E+000
   7.1700   1.59810E+000    0.00000E+000
   7.1710   9.46700E-001    0.00000E+000
   7.1750   1.77410E+000    0.00000E+000
   7.1770   9.68000E-001    0.00000E+000
   7.1810   1.00000E+000    0.00000E+000
   7.1830   1.00000E+000    0.00000E+000
   7.1860   1.00000E+000    0.00000E+000
   7.1880   1.00000E+000    0.00000E+000
   7.1910   1.00000E+000    0.00000E+000
   7.1930   1.00000E+000    0.00000E+000
   7.1970   1.00000E+000    0.00000E+000
   7.2000   1.00000E+000    0.00000E+000
   7.2020   1.00000E+000    0.00000E+000
   7.2050   1.00000E+000    0.00000E+000
   7.2080   1.00000E+000    0.00000E+000
   7.2110   1.00000E+000    0.00000E+000
   7.2140   1.00000E+000    0.00000E+000
   7.2160   1.00000E+000    0.00000E+000
   7.2190   1.00000E+000    0.00000E+000
   7.2200   1.00000E+000    0.00000E+000
   7.2240   1.00000E+000    0.00000E+000
   7.2270   1.00000E+000    0.00000E+000
   7.2290   1.00000E+000    0.00000E+000
   7.2320   1.00000E+000    0.00000E+000
   7.2340   1.00000E+000    0.00000E+000
   7.2380   1.00000E+000    0.00000E+000
   7.2400   1.00000E+000    0.00000E+000
   7.2430   1.00000E+000    0.00000E+000
   7.2460   1.00000E+000    0.00000E+000
   7.2480   1.00000E+000    0.00000E+000
   7.2500   1.00000E+000    0.00000E+000
   7.2520   1.00000E+000    0.00000E+000
   7.2560   1.00000E+000    0.00000E+000
   7.2590   1.00000E+000    0.00000E+000
   7.2620   1.00000E+000    0.00000E+000
   7.2640   1.00000E+000    0.00000E+000
   7.2660   1.00000E+000    0.00000E+000
   7.2680   1.00000E+000    0.00000E+000
   7.2720   1.00000E+000    0.00000E+000
   7.2750   1.00000E+000    0.00000E+000
   7.2780   1.00000E+000    0.00000E+000
   7.2800   1.00000E+000    0.00000E+000
   7.2820   1.00000E+000    0.00000E+000
   7.2850   1.00000E+000    0.00000E+000
   7.2890   1.00000E+000    0.00000E+000
   7.2910   1.00000E+000    0.00000E+000
   7.2950   1.00000E+000    0.00000E+000
   7.2960   1.00000E+000    0.00000E+000
   7.2990   1.00000E+000    0.00000E+000
   7.3020   1.00000E+000    0.00000E+000
