# Supplementary material for: Rationally seeded computational protein design of ɑ-helical barrels
Source: Nat Chem Biol. 2024 Jun 20;20(8):991–9. doi: 10.1038/s41589-024-01642-0 (PMC11288890; doi:10.1038/s41589-024-01642-0)
Supplement: Supplementary file 5 — PDB files used for making figure panels h–j. [file 41589_2024_1642_MOESM5_ESM.zip › KIA_RP_RSPD_NatChemBiol_data_Figure3/sc-CC-7-LI_panels_c-g/AUC_panel_e/LI_SV_raw/00090.RA1]

HeptLI
R 1 20.0 40000 0031232 4.7290E11 275 1 
   5.8000   1.00000E+000    0.00000E+000
   5.8050   1.00000E+000    0.00000E+000
   5.8060   1.00000E+000    0.00000E+000
   5.8070   1.00000E+000    0.00000E+000
   5.8080   1.00000E+000    0.00000E+000
   5.8100   1.00000E+000    0.00000E+000
   5.8110   1.00000E+000    0.00000E+000
   5.8130   1.00000E+000    0.00000E+000
   5.8140   1.00000E+000    0.00000E+000
   5.8170   1.00000E+000    0.00000E+000
   5.8180   1.00000E+000    0.00000E+000
   5.8220   1.00000E+000    0.00000E+000
   5.8230   1.00000E+000    0.00000E+000
   5.8240   1.00000E+000    0.00000E+000
   5.8260   1.00000E+000    0.00000E+000
   5.8270   1.00000E+000    0.00000E+000
   5.8280   1.00000E+000    0.00000E+000
   5.8300   1.00000E+000    0.00000E+000
   5.8310   1.00000E+000    0.00000E+000
   5.8330   1.00000E+000    0.00000E+000
   5.8350  -1.80040E+000    0.00000E+000
   5.8370  -1.30530E+000    0.00000E+000
   5.8380  -9.50800E-001    0.00000E+000
   5.8390  -7.42900E-001    0.00000E+000
   5.8400  -7.46700E-001    0.00000E+000
   5.8410  -8.22200E-001    0.00000E+000
   5.8420  -6.25800E-001    0.00000E+000
   5.8440  -8.62700E-001    0.00000E+000
   5.8460  -7.84900E-001    0.00000E+000
   5.8470  -9.49400E-001    0.00000E+000
   5.8490  -1.25720E+000    0.00000E+000
   5.8510  -1.45420E+000    0.00000E+000
   5.8530  -1.59720E+000    0.00000E+000
   5.8550  -1.64110E+000    0.00000E+000
   5.8560  -1.70390E+000    0.00000E+000
   5.8580  -1.71760E+000    0.00000E+000
   5.8620  -1.53750E+000    0.00000E+000
   5.8630  -1.51450E+000    0.00000E+000
   5.8650  -1.16990E+000    0.00000E+000
   5.8670  -8.77200E-001    0.00000E+000
   5.8680  -8.84700E-001    0.00000E+000
   5.8700  -5.52700E-001    0.00000E+000
   5.8720  -4.50800E-001    0.00000E+000
   5.8740  -3.94700E-001    0.00000E+000
   5.8760  -2.70600E-001    0.00000E+000
   5.8790  -1.45800E-001    0.00000E+000
   5.8810  -8.65000E-002    0.00000E+000
   5.8850  -2.65000E-002    0.00000E+000
   5.8860  -4.84000E-002    0.00000E+000
   5.8880  -2.17000E-002    0.00000E+000
   5.8890  -1.08000E-002    0.00000E+000
   5.8900  -1.13000E-002    0.00000E+000
   5.8930   3.10000E-003    0.00000E+000
   5.8950  -1.63000E-002    0.00000E+000
   5.8960  -1.06000E-002    0.00000E+000
   5.8970  -1.43000E-002    0.00000E+000
   5.8980  -2.40000E-003    0.00000E+000
   5.9000  -1.26000E-002    0.00000E+000
   5.9020  -6.30000E-003    0.00000E+000
   5.9030  -1.27000E-002    0.00000E+000
   5.9060  -5.40000E-003    0.00000E+000
   5.9080  -8.90000E-003    0.00000E+000
   5.9090  -2.40000E-003    0.00000E+000
   5.9110  -4.50000E-003    0.00000E+000
   5.9130  -3.00000E-004    0.00000E+000
   5.9150  -5.50000E-003    0.00000E+000
   5.9170  -6.00000E-004    0.00000E+000
   5.9180  -5.00000E-004    0.00000E+000
   5.9200  -8.80000E-003    0.00000E+000
   5.9220   2.30000E-003    0.00000E+000
   5.9240  -4.40000E-003    0.00000E+000
   5.9250  -3.80000E-003    0.00000E+000
   5.9270  -3.90000E-003    0.00000E+000
   5.9310   1.41000E-002    0.00000E+000
   5.9320  -6.30000E-003    0.00000E+000
   5.9330   1.19000E-002    0.00000E+000
   5.9360   3.90000E-003    0.00000E+000
   5.9390  -1.06000E-002    0.00000E+000
   5.9410  -7.60000E-003    0.00000E+000
   5.9430   1.50000E-003    0.00000E+000
   5.9460   1.86000E-002    0.00000E+000
   5.9470   1.97000E-002    0.00000E+000
   5.9500   3.81000E-002    0.00000E+000
   5.9520   2.76000E-002    0.00000E+000
   5.9540   1.87000E-002    0.00000E+000
   5.9560  -1.80000E-003    0.00000E+000
   5.9590  -8.00000E-004    0.00000E+000
   5.9600   1.70000E-003    0.00000E+000
   5.9620  -6.80000E-003    0.00000E+000
   5.9660   2.00000E-003    0.00000E+000
   5.9670  -7.80000E-003    0.00000E+000
   5.9710  -1.30000E-002    0.00000E+000
   5.9740  -8.30000E-003    0.00000E+000
   5.9770  -1.05000E-002    0.00000E+000
   5.9790   1.10000E-003    0.00000E+000
   5.9820   2.00000E-003    0.00000E+000
   5.9840  -1.52000E-002    0.00000E+000
   5.9860  -5.60000E-003    0.00000E+000
   5.9890   6.70000E-003    0.00000E+000
   5.9910   1.21000E-002    0.00000E+000
   5.9930   1.23000E-002    0.00000E+000
   5.9950  -2.50000E-003    0.00000E+000
   5.9960   4.42000E-002    0.00000E+000
   6.0000   4.05000E-002    0.00000E+000
   6.0040   1.75300E-001    0.00000E+000
   6.0060  -5.16500E-001    0.00000E+000
   6.0080  -5.92100E-001    0.00000E+000
   6.0090  -3.72300E-001    0.00000E+000
   6.0100   4.09000E-002    0.00000E+000
   6.0150   1.70000E-003    0.00000E+000
   6.0170  -2.02000E-002    0.00000E+000
   6.0190  -1.64000E-002    0.00000E+000
   6.0210  -2.62700E-001    0.00000E+000
   6.0230  -1.67200E-001    0.00000E+000
   6.0280   3.25400E-001    0.00000E+000
   6.0310  -9.23000E-002    0.00000E+000
   6.0340   5.90000E-003    0.00000E+000
   6.0350  -2.40000E-003    0.00000E+000
   6.0390   4.20000E-003    0.00000E+000
   6.0420   1.39000E-002    0.00000E+000
   6.0430   5.10000E-003    0.00000E+000
   6.0460   9.30000E-003    0.00000E+000
   6.0480   1.80000E-003    0.00000E+000
   6.0500   1.90000E-003    0.00000E+000
   6.0530   1.70000E-002    0.00000E+000
   6.0570   9.00000E-004    0.00000E+000
   6.0580   6.70000E-003    0.00000E+000
   6.0590   1.72000E-002    0.00000E+000
   6.0620   1.32000E-002    0.00000E+000
   6.0650   7.20000E-003    0.00000E+000
   6.0690   1.02000E-002    0.00000E+000
   6.0710   9.40000E-003    0.00000E+000
   6.0730   1.02000E-002    0.00000E+000
   6.0760  -4.00000E-004    0.00000E+000
   6.0780   4.20000E-003    0.00000E+000
   6.0830   1.19000E-002    0.00000E+000
   6.0860   5.50000E-003    0.00000E+000
   6.0880   1.43000E-002    0.00000E+000
   6.0900  -5.60000E-003    0.00000E+000
   6.0930   2.29000E-002    0.00000E+000
   6.0960  -2.80000E-003    0.00000E+000
   6.0970  -1.60000E-003    0.00000E+000
   6.0990   5.50000E-003    0.00000E+000
   6.1010   4.20000E-003    0.00000E+000
   6.1040  -9.00000E-004    0.00000E+000
   6.1050   8.00000E-004    0.00000E+000
   6.1080   7.50000E-003    0.00000E+000
   6.1100  -9.50000E-003    0.00000E+000
   6.1120   2.00000E-002    0.00000E+000
   6.1140   2.30000E-002    0.00000E+000
   6.1170  -1.70000E-003    0.00000E+000
   6.1190   3.40000E-003    0.00000E+000
   6.1220   4.50000E-003    0.00000E+000
   6.1240   7.80000E-003    0.00000E+000
   6.1260   8.40000E-003    0.00000E+000
   6.1280  -1.20000E-003    0.00000E+000
   6.1290  -6.10000E-003    0.00000E+000
   6.1320   3.10000E-003    0.00000E+000
   6.1340   5.20000E-003    0.00000E+000
   6.1360  -2.40000E-003    0.00000E+000
   6.1400   5.10000E-003    0.00000E+000
   6.1420  -4.20000E-003    0.00000E+000
   6.1440   4.60000E-003    0.00000E+000
   6.1480   1.39000E-002    0.00000E+000
   6.1500   5.90000E-003    0.00000E+000
   6.1520   6.70000E-003    0.00000E+000
   6.1540   6.30000E-003    0.00000E+000
   6.1580   1.17000E-002    0.00000E+000
   6.1590   1.54000E-002    0.00000E+000
   6.1630  -2.00000E-003    0.00000E+000
   6.1650   6.00000E-003    0.00000E+000
   6.1670   6.30000E-003    0.00000E+000
   6.1700   1.10000E-002    0.00000E+000
   6.1720   1.60000E-002    0.00000E+000
   6.1770  -5.80000E-003    0.00000E+000
   6.1810   1.68000E-002    0.00000E+000
   6.1820   6.90000E-003    0.00000E+000
   6.1850   4.00000E-003    0.00000E+000
   6.1870   1.18000E-002    0.00000E+000
   6.1900   1.80000E-003    0.00000E+000
   6.1920   5.00000E-003    0.00000E+000
   6.1950   1.47000E-002    0.00000E+000
   6.1970   8.50000E-003    0.00000E+000
   6.2000   3.40000E-003    0.00000E+000
   6.2040   5.20000E-003    0.00000E+000
   6.2060   1.16000E-002    0.00000E+000
   6.2070  -2.00000E-003    0.00000E+000
   6.2100   9.40000E-003    0.00000E+000
   6.2140   7.00000E-004    0.00000E+000
   6.2180   5.50000E-003    0.00000E+000
   6.2190   1.28000E-002    0.00000E+000
   6.2200   6.90000E-003    0.00000E+000
   6.2230   3.90000E-003    0.00000E+000
   6.2250   2.30000E-003    0.00000E+000
   6.2280   1.22000E-002    0.00000E+000
   6.2290   9.80000E-003    0.00000E+000
   6.2340   1.26000E-002    0.00000E+000
   6.2350   1.29000E-002    0.00000E+000
   6.2380  -2.30000E-003    0.00000E+000
   6.2410   1.22000E-002    0.00000E+000
   6.2430   1.40000E-003    0.00000E+000
   6.2450   2.09000E-002    0.00000E+000
   6.2480   9.60000E-003    0.00000E+000
   6.2500   9.80000E-003    0.00000E+000
   6.2530   5.00000E-003    0.00000E+000
   6.2570  -6.00000E-004    0.00000E+000
   6.2590   1.38000E-002    0.00000E+000
   6.2620   4.20000E-003    0.00000E+000
   6.2640   1.09000E-002    0.00000E+000
   6.2680   1.34000E-002    0.00000E+000
   6.2730   9.00000E-003    0.00000E+000
   6.2770   1.40000E-003    0.00000E+000
   6.2790   7.20000E-003    0.00000E+000
   6.2820   5.30000E-003    0.00000E+000
   6.2840   8.10000E-003    0.00000E+000
   6.2880  -2.30000E-003    0.00000E+000
   6.2890   9.90000E-003    0.00000E+000
   6.2920   5.10000E-003    0.00000E+000
   6.2950   2.10000E-002    0.00000E+000
   6.2970   9.50000E-003    0.00000E+000
   6.3000   1.06000E-002    0.00000E+000
   6.3030   1.29000E-002    0.00000E+000
   6.3060   1.13000E-002    0.00000E+000
   6.3080   1.52000E-002    0.00000E+000
   6.3100   1.64000E-002    0.00000E+000
   6.3130   1.94000E-002    0.00000E+000
   6.3140   1.21000E-002    0.00000E+000
   6.3170   5.40000E-003    0.00000E+000
   6.3190   2.10000E-003    0.00000E+000
   6.3210   7.20000E-003    0.00000E+000
   6.3230   5.70000E-003    0.00000E+000
   6.3260   8.80000E-003    0.00000E+000
   6.3290   1.14000E-002    0.00000E+000
   6.3340   2.41000E-002    0.00000E+000
   6.3380   2.42000E-002    0.00000E+000
   6.3390   3.47000E-002    0.00000E+000
   6.3420   2.97000E-002    0.00000E+000
   6.3440   4.60000E-003    0.00000E+000
   6.3460   5.40000E-003    0.00000E+000
   6.3480   1.36000E-002    0.00000E+000
   6.3520   1.27000E-002    0.00000E+000
   6.3530   1.31000E-002    0.00000E+000
   6.3540   1.66000E-002    0.00000E+000
   6.3600   2.40000E-003    0.00000E+000
   6.3630   2.70000E-002    0.00000E+000
   6.3650   1.48000E-002    0.00000E+000
   6.3690   1.42000E-002    0.00000E+000
   6.3720   2.24000E-002    0.00000E+000
   6.3740   2.08000E-002    0.00000E+000
   6.3760   2.01000E-002    0.00000E+000
   6.3790   9.30000E-003    0.00000E+000
   6.3810   2.33000E-002    0.00000E+000
   6.3850   2.45000E-002    0.00000E+000
   6.3870   2.63000E-002    0.00000E+000
   6.3880   1.89000E-002    0.00000E+000
   6.3900   1.13000E-002    0.00000E+000
   6.3940   2.88000E-002    0.00000E+000
   6.3970   1.46000E-002    0.00000E+000
   6.3990   1.16000E-002    0.00000E+000
   6.4010   1.97000E-002    0.00000E+000
   6.4030   1.05000E-002    0.00000E+000
   6.4070   1.56000E-002    0.00000E+000
   6.4080   2.29000E-002    0.00000E+000
   6.4110   4.50000E-003    0.00000E+000
   6.4130   2.81000E-002    0.00000E+000
   6.4170   2.15000E-002    0.00000E+000
   6.4200   1.62000E-002    0.00000E+000
   6.4220   1.57000E-002    0.00000E+000
   6.4250   2.64000E-002    0.00000E+000
   6.4270   2.01000E-002    0.00000E+000
   6.4300   2.71000E-002    0.00000E+000
   6.4330   2.58000E-002    0.00000E+000
   6.4340   2.08000E-002    0.00000E+000
   6.4380   3.17000E-002    0.00000E+000
   6.4390   2.50000E-002    0.00000E+000
   6.4430   3.48000E-002    0.00000E+000
   6.4450   2.59000E-002    0.00000E+000
   6.4480   2.46000E-002    0.00000E+000
   6.4500   2.95000E-002    0.00000E+000
   6.4540   2.48000E-002    0.00000E+000
   6.4560   1.92000E-002    0.00000E+000
   6.4570   2.09000E-002    0.00000E+000
   6.4600   3.01000E-002    0.00000E+000
   6.4620   2.63000E-002    0.00000E+000
   6.4650   2.49000E-002    0.00000E+000
   6.4660   3.22000E-002    0.00000E+000
   6.4700   2.32000E-002    0.00000E+000
   6.4720   2.57000E-002    0.00000E+000
   6.4750   4.47000E-002    0.00000E+000
   6.4770   1.97000E-002    0.00000E+000
   6.4800   2.87000E-002    0.00000E+000
   6.4820   3.89000E-002    0.00000E+000
   6.4840   3.32000E-002    0.00000E+000
   6.4870   2.89000E-002    0.00000E+000
   6.4890   4.52000E-002    0.00000E+000
   6.4920   2.54000E-002    0.00000E+000
   6.4940   4.30000E-002    0.00000E+000
   6.4970   3.02000E-002    0.00000E+000
   6.4980   2.86000E-002    0.00000E+000
   6.5020   3.84000E-002    0.00000E+000
   6.5040   3.04000E-002    0.00000E+000
   6.5070   3.81000E-002    0.00000E+000
   6.5090   3.86000E-002    0.00000E+000
   6.5110   3.39000E-002    0.00000E+000
   6.5130   4.32000E-002    0.00000E+000
   6.5160   3.30000E-002    0.00000E+000
   6.5180   4.09000E-002    0.00000E+000
   6.5210   4.41000E-002    0.00000E+000
   6.5230   3.64000E-002    0.00000E+000
   6.5270   4.41000E-002    0.00000E+000
   6.5280   4.21000E-002    0.00000E+000
   6.5320   4.27000E-002    0.00000E+000
   6.5330   4.95000E-002    0.00000E+000
   6.5370   5.17000E-002    0.00000E+000
   6.5380   3.48000E-002    0.00000E+000
   6.5410   5.43000E-002    0.00000E+000
   6.5460   4.34000E-002    0.00000E+000
   6.5490   6.07000E-002    0.00000E+000
   6.5510   5.01000E-002    0.00000E+000
   6.5550   6.78000E-002    0.00000E+000
   6.5560   6.80000E-002    0.00000E+000
   6.5590   5.47000E-002    0.00000E+000
   6.5610   5.15000E-002    0.00000E+000
   6.5640   5.89000E-002    0.00000E+000
   6.5670   6.44000E-002    0.00000E+000
   6.5690   5.71000E-002    0.00000E+000
   6.5720   6.26000E-002    0.00000E+000
   6.5730   6.59000E-002    0.00000E+000
   6.5760   6.32000E-002    0.00000E+000
   6.5790   6.16000E-002    0.00000E+000
   6.5810   5.39000E-002    0.00000E+000
   6.5840   6.05000E-002    0.00000E+000
   6.5860   8.03000E-002    0.00000E+000
   6.5880   6.77000E-002    0.00000E+000
   6.5900   6.91000E-002    0.00000E+000
   6.5940   7.39000E-002    0.00000E+000
   6.5950   7.36000E-002    0.00000E+000
   6.5970   7.21000E-002    0.00000E+000
   6.5980   7.45000E-002    0.00000E+000
   6.6040   7.10000E-002    0.00000E+000
   6.6060   8.02000E-002    0.00000E+000
   6.6080   8.83000E-002    0.00000E+000
   6.6100   8.72000E-002    0.00000E+000
   6.6130   9.55000E-002    0.00000E+000
   6.6150   9.01000E-002    0.00000E+000
   6.6180   8.60000E-002    0.00000E+000
   6.6190   9.61000E-002    0.00000E+000
   6.6210   8.76000E-002    0.00000E+000
   6.6240   9.16000E-002    0.00000E+000
   6.6280   9.14000E-002    0.00000E+000
   6.6300   9.61000E-002    0.00000E+000
   6.6320   9.93000E-002    0.00000E+000
   6.6340   9.41000E-002    0.00000E+000
   6.6370   1.00100E-001    0.00000E+000
   6.6400   1.00900E-001    0.00000E+000
   6.6430   1.07300E-001    0.00000E+000
   6.6450   9.28000E-002    0.00000E+000
   6.6470   9.85000E-002    0.00000E+000
   6.6490   1.00900E-001    0.00000E+000
   6.6520   1.08100E-001    0.00000E+000
   6.6540   1.13500E-001    0.00000E+000
   6.6560   1.21900E-001    0.00000E+000
   6.6610   1.15800E-001    0.00000E+000
   6.6630   1.17800E-001    0.00000E+000
   6.6650   1.11900E-001    0.00000E+000
   6.6680   1.16000E-001    0.00000E+000
   6.6700   1.20200E-001    0.00000E+000
   6.6720   1.16200E-001    0.00000E+000
   6.6740   1.30600E-001    0.00000E+000
   6.6760   1.40500E-001    0.00000E+000
   6.6790   1.34000E-001    0.00000E+000
   6.6830   1.40400E-001    0.00000E+000
   6.6860   1.33600E-001    0.00000E+000
   6.6890   1.31100E-001    0.00000E+000
   6.6910   1.33500E-001    0.00000E+000
   6.6920   1.37600E-001    0.00000E+000
   6.6960   1.46500E-001    0.00000E+000
   6.6980   1.45100E-001    0.00000E+000
   6.7020   1.55200E-001    0.00000E+000
   6.7050   1.61300E-001    0.00000E+000
   6.7070   1.65500E-001    0.00000E+000
   6.7110   1.66300E-001    0.00000E+000
   6.7130   1.69700E-001    0.00000E+000
   6.7140   1.55300E-001    0.00000E+000
   6.7160   1.68600E-001    0.00000E+000
   6.7200   1.59900E-001    0.00000E+000
   6.7220   1.66000E-001    0.00000E+000
   6.7250   1.64900E-001    0.00000E+000
   6.7270   1.74300E-001    0.00000E+000
   6.7290   1.86400E-001    0.00000E+000
   6.7320   1.67000E-001    0.00000E+000
   6.7350   1.77600E-001    0.00000E+000
   6.7370   1.83500E-001    0.00000E+000
   6.7390   1.84600E-001    0.00000E+000
   6.7440   1.87500E-001    0.00000E+000
   6.7470   1.87100E-001    0.00000E+000
   6.7490   1.91700E-001    0.00000E+000
   6.7520   2.01800E-001    0.00000E+000
   6.7550   1.93900E-001    0.00000E+000
   6.7570   1.95800E-001    0.00000E+000
   6.7600   1.87300E-001    0.00000E+000
   6.7620   2.06900E-001    0.00000E+000
   6.7640   2.06200E-001    0.00000E+000
   6.7660   2.16200E-001    0.00000E+000
   6.7700   2.13200E-001    0.00000E+000
   6.7720   1.98700E-001    0.00000E+000
   6.7750   2.07800E-001    0.00000E+000
   6.7780   2.16000E-001    0.00000E+000
   6.7800   2.30900E-001    0.00000E+000
   6.7830   2.34400E-001    0.00000E+000
   6.7850   2.27100E-001    0.00000E+000
   6.7890   2.48100E-001    0.00000E+000
   6.7910   2.29400E-001    0.00000E+000
   6.7940   2.43700E-001    0.00000E+000
   6.7980   2.28400E-001    0.00000E+000
   6.8000   2.43900E-001    0.00000E+000
   6.8030   2.46400E-001    0.00000E+000
   6.8050   2.49000E-001    0.00000E+000
   6.8070   2.56500E-001    0.00000E+000
   6.8100   2.37200E-001    0.00000E+000
   6.8120   2.68200E-001    0.00000E+000
   6.8150   2.35400E-001    0.00000E+000
   6.8170   2.57300E-001    0.00000E+000
   6.8190   2.58000E-001    0.00000E+000
   6.8210   2.87100E-001    0.00000E+000
   6.8250   2.68400E-001    0.00000E+000
   6.8280   2.56800E-001    0.00000E+000
   6.8310   2.79100E-001    0.00000E+000
   6.8330   2.78700E-001    0.00000E+000
   6.8370   3.00800E-001    0.00000E+000
   6.8400   2.99600E-001    0.00000E+000
   6.8420   3.05900E-001    0.00000E+000
   6.8450   3.05000E-001    0.00000E+000
   6.8470   2.94700E-001    0.00000E+000
   6.8490   2.94100E-001    0.00000E+000
   6.8520   2.93300E-001    0.00000E+000
   6.8550   3.06700E-001    0.00000E+000
   6.8560   3.23800E-001    0.00000E+000
   6.8580   2.96800E-001    0.00000E+000
   6.8630   3.16300E-001    0.00000E+000
   6.8650   3.22400E-001    0.00000E+000
   6.8680   3.10900E-001    0.00000E+000
   6.8700   3.20200E-001    0.00000E+000
   6.8740   3.26200E-001    0.00000E+000
   6.8770   3.32000E-001    0.00000E+000
   6.8780   3.24200E-001    0.00000E+000
   6.8840   3.34300E-001    0.00000E+000
   6.8860   3.36200E-001    0.00000E+000
   6.8880   3.26400E-001    0.00000E+000
   6.8910   3.35800E-001    0.00000E+000
   6.8940   3.46400E-001    0.00000E+000
   6.8960   3.57200E-001    0.00000E+000
   6.8990   3.59600E-001    0.00000E+000
   6.9010   3.57100E-001    0.00000E+000
   6.9040   3.55600E-001    0.00000E+000
   6.9060   3.54300E-001    0.00000E+000
   6.9110   3.58100E-001    0.00000E+000
   6.9140   3.75200E-001    0.00000E+000
   6.9160   3.85400E-001    0.00000E+000
   6.9190   3.78300E-001    0.00000E+000
   6.9200   3.67800E-001    0.00000E+000
   6.9240   3.80300E-001    0.00000E+000
   6.9260   3.87700E-001    0.00000E+000
   6.9280   3.82800E-001    0.00000E+000
   6.9310   3.70300E-001    0.00000E+000
   6.9340   3.95200E-001    0.00000E+000
   6.9380   3.86900E-001    0.00000E+000
   6.9400   4.01500E-001    0.00000E+000
   6.9430   3.94500E-001    0.00000E+000
   6.9450   3.76900E-001    0.00000E+000
   6.9470   3.99800E-001    0.00000E+000
   6.9490   4.05200E-001    0.00000E+000
   6.9560   4.04900E-001    0.00000E+000
   6.9600   4.07300E-001    0.00000E+000
   6.9620   4.05600E-001    0.00000E+000
   6.9650   4.25000E-001    0.00000E+000
   6.9690   4.16400E-001    0.00000E+000
   6.9700   4.22400E-001    0.00000E+000
   6.9720   4.31600E-001    0.00000E+000
   6.9750   4.27200E-001    0.00000E+000
   6.9810   4.47300E-001    0.00000E+000
   6.9840   4.28900E-001    0.00000E+000
   6.9880   4.46200E-001    0.00000E+000
   6.9910   4.30700E-001    0.00000E+000
   6.9930   4.51800E-001    0.00000E+000
   6.9960   4.69700E-001    0.00000E+000
   6.9990   4.69600E-001    0.00000E+000
   7.0020   4.52700E-001    0.00000E+000
   7.0040   4.92800E-001    0.00000E+000
   7.0070   4.71800E-001    0.00000E+000
   7.0110   4.76400E-001    0.00000E+000
   7.0130   4.95800E-001    0.00000E+000
   7.0160   4.87700E-001    0.00000E+000
   7.0180   4.95100E-001    0.00000E+000
   7.0210   5.09000E-001    0.00000E+000
   7.0240   5.13700E-001    0.00000E+000
   7.0260   5.24900E-001    0.00000E+000
   7.0290   5.61200E-001    0.00000E+000
   7.0300   5.36800E-001    0.00000E+000
   7.0330   5.32700E-001    0.00000E+000
   7.0360   5.79700E-001    0.00000E+000
   7.0370   5.80000E-001    0.00000E+000
   7.0410   5.87300E-001    0.00000E+000
   7.0440   5.99000E-001    0.00000E+000
   7.0460   6.10600E-001    0.00000E+000
   7.0480   6.29700E-001    0.00000E+000
   7.0530   6.56500E-001    0.00000E+000
   7.0540   6.58400E-001    0.00000E+000
   7.0570   6.88900E-001    0.00000E+000
   7.0590   7.14700E-001    0.00000E+000
   7.0620   7.17500E-001    0.00000E+000
   7.0660   7.69400E-001    0.00000E+000
   7.0670   7.94800E-001    0.00000E+000
   7.0700   8.06100E-001    0.00000E+000
   7.0720   8.39300E-001    0.00000E+000
   7.0750   8.58800E-001    0.00000E+000
   7.0780   9.01000E-001    0.00000E+000
   7.0810   9.88100E-001    0.00000E+000
   7.0840   9.87600E-001    0.00000E+000
   7.0870   1.05110E+000    0.00000E+000
   7.0890   1.07560E+000    0.00000E+000
   7.0920   1.18500E+000    0.00000E+000
   7.0960   1.27150E+000    0.00000E+000
   7.0990   1.35860E+000    0.00000E+000
   7.1030   1.41440E+000    0.00000E+000
   7.1060   1.79160E+000    0.00000E+000
   7.1090   2.18130E+000    0.00000E+000
   7.1130   2.43280E+000    0.00000E+000
   7.1150   2.56650E+000    0.00000E+000
   7.1170   2.52750E+000    0.00000E+000
   7.1190   2.55850E+000    0.00000E+000
   7.1240   2.68380E+000    0.00000E+000
   7.1260   3.06740E+000    0.00000E+000
   7.1290   2.94450E+000    0.00000E+000
   7.1310   2.81970E+000    0.00000E+000
   7.1330   2.80870E+000    0.00000E+000
   7.1370   2.88860E+000    0.00000E+000
   7.1380   2.96010E+000    0.00000E+000
   7.1420   3.01100E+000    0.00000E+000
   7.1460   2.99530E+000    0.00000E+000
   7.1490   3.49060E+000    0.00000E+000
   7.1520   3.04830E+000    0.00000E+000
   7.1540   2.22000E+000    0.00000E+000
   7.1560   2.09730E+000    0.00000E+000
   7.1600   2.13410E+000    0.00000E+000
   7.1630   1.73550E+000    0.00000E+000
   7.1650   2.04670E+000    0.00000E+000
   7.1680   1.51200E+000    0.00000E+000
   7.1700   1.63780E+000    0.00000E+000
   7.1720   1.47510E+000    0.00000E+000
   7.1750   8.35500E-001    0.00000E+000
   7.1770   6.23800E-001    0.00000E+000
   7.1790   1.00000E+000    0.00000E+000
   7.1810   1.00000E+000    0.00000E+000
   7.1860   1.00000E+000    0.00000E+000
   7.1880   1.00000E+000    0.00000E+000
   7.1910   1.00000E+000    0.00000E+000
   7.1930   1.00000E+000    0.00000E+000
   7.1960   1.00000E+000    0.00000E+000
   7.1990   1.00000E+000    0.00000E+000
   7.2020   1.00000E+000    0.00000E+000
   7.2040   1.00000E+000    0.00000E+000
   7.2060   1.00000E+000    0.00000E+000
   7.2090   1.00000E+000    0.00000E+000
   7.2110   1.00000E+000    0.00000E+000
   7.2160   1.00000E+000    0.00000E+000
   7.2180   1.00000E+000    0.00000E+000
   7.2200   1.00000E+000    0.00000E+000
   7.2230   1.00000E+000    0.00000E+000
   7.2250   1.00000E+000    0.00000E+000
   7.2290   1.00000E+000    0.00000E+000
   7.2320   1.00000E+000    0.00000E+000
   7.2340   1.00000E+000    0.00000E+000
   7.2370   1.00000E+000    0.00000E+000
   7.2400   1.00000E+000    0.00000E+000
   7.2430   1.00000E+000    0.00000E+000
   7.2450   1.00000E+000    0.00000E+000
   7.2470   1.00000E+000    0.00000E+000
   7.2500   1.00000E+000    0.00000E+000
   7.2530   1.00000E+000    0.00000E+000
   7.2550   1.00000E+000    0.00000E+000
   7.2570   1.00000E+000    0.00000E+000
   7.2600   1.00000E+000    0.00000E+000
   7.2630   1.00000E+000    0.00000E+000
   7.2660   1.00000E+000    0.00000E+000
   7.2690   1.00000E+000    0.00000E+000
   7.2710   1.00000E+000    0.00000E+000
   7.2730   1.00000E+000    0.00000E+000
   7.2760   1.00000E+000    0.00000E+000
   7.2800   1.00000E+000    0.00000E+000
   7.2820   1.00000E+000    0.00000E+000
   7.2850   1.00000E+000    0.00000E+000
   7.2870   1.00000E+000    0.00000E+000
   7.2910   1.00000E+000    0.00000E+000
   7.2940   1.00000E+000    0.00000E+000
   7.2960   1.00000E+000    0.00000E+000
   7.2990   1.00000E+000    0.00000E+000
   7.3000   1.00000E+000    0.00000E+000
